# Supplementary material for: Widespread Horizontal Gene Transfer Among Animal Viruses
Source: bioRxiv. 2024 Mar 26:2024.03.25.586562. Preprint. [Version 2] doi: 10.1101/2024.03.25.586562 (PMC11071296; doi:10.1101/2024.03.25.586562)
Supplement: Supplement 7 [file media-7.zip › File7_PDB/Tailtoma3478_Groeloid.pdb]

ATOM      1  N   MET A   1      -9.129  20.376 -22.164  1.00 25.42           N  
ATOM      2  H   MET A   1     -10.085  20.097 -22.331  1.00 25.42           H  
ATOM      3  H2  MET A   1      -8.517  19.875 -22.792  1.00 25.42           H  
ATOM      4  H3  MET A   1      -9.026  21.364 -22.345  1.00 25.42           H  
ATOM      5  CA  MET A   1      -8.730  20.066 -20.775  1.00 25.42           C  
ATOM      6  HA  MET A   1      -9.292  20.682 -20.073  1.00 25.42           H  
ATOM      7  C   MET A   1      -7.255  20.410 -20.662  1.00 25.42           C  
ATOM      8  CB  MET A   1      -8.969  18.583 -20.439  1.00 25.42           C  
ATOM      9  HB2 MET A   1      -8.355  17.955 -21.084  1.00 25.42           H  
ATOM     10  HB3 MET A   1      -8.663  18.411 -19.407  1.00 25.42           H  
ATOM     11  O   MET A   1      -6.504  19.913 -21.497  1.00 25.42           O  
ATOM     12  CG  MET A   1     -10.435  18.153 -20.592  1.00 25.42           C  
ATOM     13  HG2 MET A   1     -11.075  18.824 -20.019  1.00 25.42           H  
ATOM     14  HG3 MET A   1     -10.716  18.215 -21.643  1.00 25.42           H  
ATOM     15  SD  MET A   1     -10.727  16.462 -20.018  1.00 25.42           S  
ATOM     16  CE  MET A   1     -11.930  15.871 -21.240  1.00 25.42           C  
ATOM     17  HE1 MET A   1     -12.221  14.849 -20.994  1.00 25.42           H  
ATOM     18  HE2 MET A   1     -12.816  16.506 -21.226  1.00 25.42           H  
ATOM     19  HE3 MET A   1     -11.485  15.882 -22.235  1.00 25.42           H  
ATOM     20  N   SER A   2      -6.844  21.316 -19.767  1.00 33.06           N  
ATOM     21  H   SER A   2      -7.446  21.638 -19.022  1.00 33.06           H  
ATOM     22  CA  SER A   2      -5.410  21.596 -19.595  1.00 33.06           C  
ATOM     23  HA  SER A   2      -4.984  21.828 -20.572  1.00 33.06           H  
ATOM     24  C   SER A   2      -4.738  20.327 -19.075  1.00 33.06           C  
ATOM     25  CB  SER A   2      -5.143  22.805 -18.686  1.00 33.06           C  
ATOM     26  HB2 SER A   2      -4.069  22.987 -18.637  1.00 33.06           H  
ATOM     27  HB3 SER A   2      -5.615  23.683 -19.126  1.00 33.06           H  
ATOM     28  O   SER A   2      -5.258  19.681 -18.167  1.00 33.06           O  
ATOM     29  OG  SER A   2      -5.645  22.616 -17.386  1.00 33.06           O  
ATOM     30  HG  SER A   2      -5.020  22.121 -16.852  1.00 33.06           H  
ATOM     31  N   ARG A   3      -3.648  19.908 -19.721  1.00 33.06           N  
ATOM     32  H   ARG A   3      -3.229  20.511 -20.414  1.00 33.06           H  
ATOM     33  CA  ARG A   3      -2.914  18.700 -19.337  1.00 33.06           C  
ATOM     34  HA  ARG A   3      -3.611  17.909 -19.057  1.00 33.06           H  
ATOM     35  C   ARG A   3      -2.090  19.039 -18.097  1.00 33.06           C  
ATOM     36  CB  ARG A   3      -2.041  18.204 -20.505  1.00 33.06           C  
ATOM     37  HB2 ARG A   3      -1.419  19.021 -20.870  1.00 33.06           H  
ATOM     38  HB3 ARG A   3      -1.382  17.422 -20.127  1.00 33.06           H  
ATOM     39  O   ARG A   3      -1.151  19.819 -18.209  1.00 33.06           O  
ATOM     40  CG  ARG A   3      -2.873  17.628 -21.664  1.00 33.06           C  
ATOM     41  HG2 ARG A   3      -3.488  18.414 -22.102  1.00 33.06           H  
ATOM     42  HG3 ARG A   3      -3.522  16.843 -21.277  1.00 33.06           H  
ATOM     43  CD  ARG A   3      -1.956  17.035 -22.744  1.00 33.06           C  
ATOM     44  HD2 ARG A   3      -1.338  17.831 -23.160  1.00 33.06           H  
ATOM     45  HD3 ARG A   3      -1.303  16.302 -22.270  1.00 33.06           H  
ATOM     46  NE  ARG A   3      -2.718  16.383 -23.831  1.00 33.06           N  
ATOM     47  HE  ARG A   3      -3.709  16.573 -23.877  1.00 33.06           H  
ATOM     48  NH1 ARG A   3      -0.961  15.239 -24.776  1.00 33.06           N  
ATOM     49 HH11 ARG A   3      -0.593  14.629 -25.491  1.00 33.06           H  
ATOM     50 HH12 ARG A   3      -0.328  15.667 -24.115  1.00 33.06           H  
ATOM     51  NH2 ARG A   3      -2.977  15.046 -25.673  1.00 33.06           N  
ATOM     52 HH21 ARG A   3      -2.565  14.417 -26.348  1.00 33.06           H  
ATOM     53 HH22 ARG A   3      -3.959  15.274 -25.733  1.00 33.06           H  
ATOM     54  CZ  ARG A   3      -2.219  15.568 -24.751  1.00 33.06           C  
ATOM     55  N   GLY A   4      -2.504  18.520 -16.944  1.00 44.54           N  
ATOM     56  H   GLY A   4      -3.329  17.937 -16.933  1.00 44.54           H  
ATOM     57  CA  GLY A   4      -1.768  18.664 -15.693  1.00 44.54           C  
ATOM     58  HA2 GLY A   4      -1.614  19.723 -15.487  1.00 44.54           H  
ATOM     59  HA3 GLY A   4      -2.332  18.231 -14.867  1.00 44.54           H  
ATOM     60  C   GLY A   4      -0.413  17.961 -15.776  1.00 44.54           C  
ATOM     61  O   GLY A   4      -0.296  16.877 -16.346  1.00 44.54           O  
ATOM     62  N   THR A   5       0.610  18.612 -15.244  1.00 46.03           N  
ATOM     63  H   THR A   5       0.395  19.499 -14.812  1.00 46.03           H  
ATOM     64  CA  THR A   5       1.941  18.058 -14.989  1.00 46.03           C  
ATOM     65  HA  THR A   5       2.330  17.631 -15.913  1.00 46.03           H  
ATOM     66  C   THR A   5       1.876  16.936 -13.941  1.00 46.03           C  
ATOM     67  CB  THR A   5       2.886  19.186 -14.533  1.00 46.03           C  
ATOM     68  HB  THR A   5       3.853  18.750 -14.283  1.00 46.03           H  
ATOM     69  O   THR A   5       0.872  16.768 -13.246  1.00 46.03           O  
ATOM     70  CG2 THR A   5       3.107  20.242 -15.617  1.00 46.03           C  
ATOM     71 HG21 THR A   5       3.566  19.780 -16.491  1.00 46.03           H  
ATOM     72 HG22 THR A   5       2.161  20.701 -15.904  1.00 46.03           H  
ATOM     73 HG23 THR A   5       3.773  21.015 -15.234  1.00 46.03           H  
ATOM     74  OG1 THR A   5       2.382  19.833 -13.390  1.00 46.03           O  
ATOM     75  HG1 THR A   5       1.610  20.353 -13.622  1.00 46.03           H  
ATOM     76  N   TRP A   6       2.947  16.151 -13.790  1.00 42.78           N  
ATOM     77  H   TRP A   6       3.747  16.274 -14.394  1.00 42.78           H  
ATOM     78  CA  TRP A   6       3.075  15.224 -12.654  1.00 42.78           C  
ATOM     79  HA  TRP A   6       2.294  14.465 -12.708  1.00 42.78           H  
ATOM     80  C   TRP A   6       2.905  15.957 -11.315  1.00 42.78           C  
ATOM     81  CB  TRP A   6       4.439  14.530 -12.717  1.00 42.78           C  
ATOM     82  HB2 TRP A   6       5.220  15.287 -12.788  1.00 42.78           H  
ATOM     83  HB3 TRP A   6       4.483  13.921 -13.620  1.00 42.78           H  
ATOM     84  O   TRP A   6       2.194  15.474 -10.440  1.00 42.78           O  
ATOM     85  CG  TRP A   6       4.746  13.649 -11.547  1.00 42.78           C  
ATOM     86  CD1 TRP A   6       5.739  13.851 -10.651  1.00 42.78           C  
ATOM     87  HD1 TRP A   6       6.448  14.666 -10.663  1.00 42.78           H  
ATOM     88  CD2 TRP A   6       4.063  12.429 -11.119  1.00 42.78           C  
ATOM     89  CE2 TRP A   6       4.717  11.935  -9.950  1.00 42.78           C  
ATOM     90  CE3 TRP A   6       2.962  11.686 -11.602  1.00 42.78           C  
ATOM     91  HE3 TRP A   6       2.442  12.027 -12.486  1.00 42.78           H  
ATOM     92  NE1 TRP A   6       5.735  12.834  -9.721  1.00 42.78           N  
ATOM     93  HE1 TRP A   6       6.402  12.789  -8.964  1.00 42.78           H  
ATOM     94  CH2 TRP A   6       3.206  10.052  -9.800  1.00 42.78           C  
ATOM     95  HH2 TRP A   6       2.878   9.149  -9.306  1.00 42.78           H  
ATOM     96  CZ2 TRP A   6       4.303  10.768  -9.294  1.00 42.78           C  
ATOM     97  HZ2 TRP A   6       4.828  10.426  -8.414  1.00 42.78           H  
ATOM     98  CZ3 TRP A   6       2.539  10.511 -10.950  1.00 42.78           C  
ATOM     99  HZ3 TRP A   6       1.695   9.956 -11.332  1.00 42.78           H  
ATOM    100  N   ALA A   7       3.441  17.177 -11.213  1.00 42.99           N  
ATOM    101  H   ALA A   7       4.028  17.517 -11.962  1.00 42.99           H  
ATOM    102  CA  ALA A   7       3.226  18.063 -10.075  1.00 42.99           C  
ATOM    103  HA  ALA A   7       3.568  17.556  -9.172  1.00 42.99           H  
ATOM    104  C   ALA A   7       1.741  18.411  -9.875  1.00 42.99           C  
ATOM    105  CB  ALA A   7       4.082  19.319 -10.273  1.00 42.99           C  
ATOM    106  HB1 ALA A   7       3.779  19.852 -11.174  1.00 42.99           H  
ATOM    107  HB2 ALA A   7       3.959  19.979  -9.415  1.00 42.99           H  
ATOM    108  HB3 ALA A   7       5.133  19.042 -10.350  1.00 42.99           H  
ATOM    109  O   ALA A   7       1.269  18.387  -8.744  1.00 42.99           O  
ATOM    110  N   ASP A   8       0.980  18.651 -10.948  1.00 46.50           N  
ATOM    111  H   ASP A   8       1.423  18.717 -11.854  1.00 46.50           H  
ATOM    112  CA  ASP A   8      -0.476  18.837 -10.855  1.00 46.50           C  
ATOM    113  HA  ASP A   8      -0.683  19.588 -10.092  1.00 46.50           H  
ATOM    114  C   ASP A   8      -1.186  17.545 -10.429  1.00 46.50           C  
ATOM    115  CB  ASP A   8      -1.071  19.344 -12.176  1.00 46.50           C  
ATOM    116  HB2 ASP A   8      -2.152  19.433 -12.059  1.00 46.50           H  
ATOM    117  HB3 ASP A   8      -0.888  18.605 -12.956  1.00 46.50           H  
ATOM    118  O   ASP A   8      -2.125  17.598  -9.650  1.00 46.50           O  
ATOM    119  CG  ASP A   8      -0.531  20.708 -12.608  1.00 46.50           C  
ATOM    120  OD1 ASP A   8      -0.483  21.632 -11.771  1.00 46.50           O  
ATOM    121  OD2 ASP A   8      -0.153  20.823 -13.800  1.00 46.50           O  
ATOM    122  N   THR A   9      -0.711  16.374 -10.864  1.00 43.46           N  
ATOM    123  H   THR A   9       0.103  16.401 -11.462  1.00 43.46           H  
ATOM    124  CA  THR A   9      -1.279  15.071 -10.467  1.00 43.46           C  
ATOM    125  HA  THR A   9      -2.360  15.111 -10.600  1.00 43.46           H  
ATOM    126  C   THR A   9      -1.012  14.767  -8.992  1.00 43.46           C  
ATOM    127  CB  THR A   9      -0.729  13.934 -11.342  1.00 43.46           C  
ATOM    128  HB  THR A   9       0.342  13.826 -11.169  1.00 43.46           H  
ATOM    129  O   THR A   9      -1.909  14.301  -8.294  1.00 43.46           O  
ATOM    130  CG2 THR A   9      -1.408  12.590 -11.074  1.00 43.46           C  
ATOM    131 HG21 THR A   9      -2.490  12.694 -11.160  1.00 43.46           H  
ATOM    132 HG22 THR A   9      -1.056  11.856 -11.799  1.00 43.46           H  
ATOM    133 HG23 THR A   9      -1.153  12.236 -10.075  1.00 43.46           H  
ATOM    134  OG1 THR A   9      -0.936  14.233 -12.706  1.00 43.46           O  
ATOM    135  HG1 THR A   9      -0.531  15.087 -12.875  1.00 43.46           H  
ATOM    136  N   LEU A  10       0.193  15.065  -8.496  1.00 42.25           N  
ATOM    137  H   LEU A  10       0.898  15.404  -9.134  1.00 42.25           H  
ATOM    138  CA  LEU A  10       0.548  14.964  -7.079  1.00 42.25           C  
ATOM    139  HA  LEU A  10       0.252  13.984  -6.703  1.00 42.25           H  
ATOM    140  C   LEU A  10      -0.194  16.001  -6.230  1.00 42.25           C  
ATOM    141  CB  LEU A  10       2.067  15.133  -6.912  1.00 42.25           C  
ATOM    142  HB2 LEU A  10       2.389  16.003  -7.485  1.00 42.25           H  
ATOM    143  HB3 LEU A  10       2.268  15.333  -5.860  1.00 42.25           H  
ATOM    144  O   LEU A  10      -0.616  15.692  -5.118  1.00 42.25           O  
ATOM    145  CG  LEU A  10       2.931  13.930  -7.323  1.00 42.25           C  
ATOM    146  HG  LEU A  10       2.779  13.701  -8.378  1.00 42.25           H  
ATOM    147  CD1 LEU A  10       4.395  14.304  -7.092  1.00 42.25           C  
ATOM    148 HD11 LEU A  10       5.035  13.435  -7.248  1.00 42.25           H  
ATOM    149 HD12 LEU A  10       4.544  14.652  -6.070  1.00 42.25           H  
ATOM    150 HD13 LEU A  10       4.692  15.091  -7.785  1.00 42.25           H  
ATOM    151  CD2 LEU A  10       2.621  12.683  -6.490  1.00 42.25           C  
ATOM    152 HD21 LEU A  10       1.620  12.315  -6.715  1.00 42.25           H  
ATOM    153 HD22 LEU A  10       2.703  12.912  -5.427  1.00 42.25           H  
ATOM    154 HD23 LEU A  10       3.332  11.895  -6.736  1.00 42.25           H  
ATOM    155  N   LYS A  11      -0.405  17.211  -6.756  1.00 46.65           N  
ATOM    156  H   LYS A  11       0.024  17.423  -7.645  1.00 46.65           H  
ATOM    157  CA  LYS A  11      -1.199  18.259  -6.107  1.00 46.65           C  
ATOM    158  HA  LYS A  11      -0.856  18.369  -5.078  1.00 46.65           H  
ATOM    159  C   LYS A  11      -2.679  17.892  -6.051  1.00 46.65           C  
ATOM    160  CB  LYS A  11      -0.960  19.572  -6.851  1.00 46.65           C  
ATOM    161  HB2 LYS A  11       0.114  19.752  -6.895  1.00 46.65           H  
ATOM    162  HB3 LYS A  11      -1.346  19.488  -7.867  1.00 46.65           H  
ATOM    163  O   LYS A  11      -3.304  18.100  -5.018  1.00 46.65           O  
ATOM    164  CG  LYS A  11      -1.617  20.765  -6.155  1.00 46.65           C  
ATOM    165  HG2 LYS A  11      -1.235  20.848  -5.138  1.00 46.65           H  
ATOM    166  HG3 LYS A  11      -2.699  20.637  -6.129  1.00 46.65           H  
ATOM    167  CD  LYS A  11      -1.275  22.030  -6.940  1.00 46.65           C  
ATOM    168  HD2 LYS A  11      -0.191  22.130  -7.000  1.00 46.65           H  
ATOM    169  HD3 LYS A  11      -1.681  21.945  -7.948  1.00 46.65           H  
ATOM    170  CE  LYS A  11      -1.868  23.246  -6.236  1.00 46.65           C  
ATOM    171  HE2 LYS A  11      -2.949  23.122  -6.181  1.00 46.65           H  
ATOM    172  HE3 LYS A  11      -1.477  23.282  -5.219  1.00 46.65           H  
ATOM    173  NZ  LYS A  11      -1.513  24.477  -6.975  1.00 46.65           N  
ATOM    174  HZ1 LYS A  11      -1.852  24.410  -7.924  1.00 46.65           H  
ATOM    175  HZ2 LYS A  11      -0.508  24.567  -7.010  1.00 46.65           H  
ATOM    176  HZ3 LYS A  11      -1.905  25.291  -6.522  1.00 46.65           H  
ATOM    177  N   ASP A  12      -3.217  17.297  -7.112  1.00 50.49           N  
ATOM    178  H   ASP A  12      -2.678  17.270  -7.966  1.00 50.49           H  
ATOM    179  CA  ASP A  12      -4.576  16.758  -7.156  1.00 50.49           C  
ATOM    180  HA  ASP A  12      -5.281  17.525  -6.837  1.00 50.49           H  
ATOM    181  C   ASP A  12      -4.721  15.571  -6.197  1.00 50.49           C  
ATOM    182  CB  ASP A  12      -4.941  16.324  -8.588  1.00 50.49           C  
ATOM    183  HB2 ASP A  12      -5.818  15.679  -8.531  1.00 50.49           H  
ATOM    184  HB3 ASP A  12      -4.130  15.728  -9.004  1.00 50.49           H  
ATOM    185  O   ASP A  12      -5.703  15.497  -5.471  1.00 50.49           O  
ATOM    186  CG  ASP A  12      -5.286  17.466  -9.556  1.00 50.49           C  
ATOM    187  OD1 ASP A  12      -5.439  18.627  -9.108  1.00 50.49           O  
ATOM    188  OD2 ASP A  12      -5.492  17.135 -10.752  1.00 50.49           O  
ATOM    189  N   LEU A  13      -3.724  14.682  -6.120  1.00 44.55           N  
ATOM    190  H   LEU A  13      -2.964  14.769  -6.780  1.00 44.55           H  
ATOM    191  CA  LEU A  13      -3.673  13.591  -5.138  1.00 44.55           C  
ATOM    192  HA  LEU A  13      -4.594  13.013  -5.212  1.00 44.55           H  
ATOM    193  C   LEU A  13      -3.603  14.110  -3.700  1.00 44.55           C  
ATOM    194  CB  LEU A  13      -2.466  12.682  -5.442  1.00 44.55           C  
ATOM    195  HB2 LEU A  13      -2.033  12.313  -4.513  1.00 44.55           H  
ATOM    196  HB3 LEU A  13      -1.691  13.267  -5.937  1.00 44.55           H  
ATOM    197  O   LEU A  13      -4.278  13.566  -2.832  1.00 44.55           O  
ATOM    198  CG  LEU A  13      -2.859  11.482  -6.314  1.00 44.55           C  
ATOM    199  HG  LEU A  13      -3.642  11.776  -7.013  1.00 44.55           H  
ATOM    200  CD1 LEU A  13      -1.674  10.961  -7.124  1.00 44.55           C  
ATOM    201 HD11 LEU A  13      -1.982  10.113  -7.735  1.00 44.55           H  
ATOM    202 HD12 LEU A  13      -1.306  11.754  -7.775  1.00 44.55           H  
ATOM    203 HD13 LEU A  13      -0.869  10.658  -6.455  1.00 44.55           H  
ATOM    204  CD2 LEU A  13      -3.369  10.337  -5.437  1.00 44.55           C  
ATOM    205 HD21 LEU A  13      -3.789   9.567  -6.084  1.00 44.55           H  
ATOM    206 HD22 LEU A  13      -4.153  10.703  -4.773  1.00 44.55           H  
ATOM    207 HD23 LEU A  13      -2.556   9.926  -4.838  1.00 44.55           H  
ATOM    208  N   SER A  14      -2.827  15.165  -3.451  1.00 44.72           N  
ATOM    209  H   SER A  14      -2.246  15.507  -4.203  1.00 44.72           H  
ATOM    210  CA  SER A  14      -2.741  15.840  -2.152  1.00 44.72           C  
ATOM    211  HA  SER A  14      -2.549  15.097  -1.378  1.00 44.72           H  
ATOM    212  C   SER A  14      -4.058  16.544  -1.797  1.00 44.72           C  
ATOM    213  CB  SER A  14      -1.554  16.812  -2.173  1.00 44.72           C  
ATOM    214  HB2 SER A  14      -0.639  16.253  -2.373  1.00 44.72           H  
ATOM    215  HB3 SER A  14      -1.694  17.556  -2.956  1.00 44.72           H  
ATOM    216  O   SER A  14      -4.566  16.405  -0.687  1.00 44.72           O  
ATOM    217  OG  SER A  14      -1.437  17.460  -0.927  1.00 44.72           O  
ATOM    218  HG  SER A  14      -0.518  17.645  -0.723  1.00 44.72           H  
ATOM    219  N   ALA A  15      -4.704  17.209  -2.758  1.00 50.92           N  
ATOM    220  H   ALA A  15      -4.255  17.312  -3.657  1.00 50.92           H  
ATOM    221  CA  ALA A  15      -6.022  17.813  -2.577  1.00 50.92           C  
ATOM    222  HA  ALA A  15      -5.993  18.444  -1.688  1.00 50.92           H  
ATOM    223  C   ALA A  15      -7.123  16.758  -2.364  1.00 50.92           C  
ATOM    224  CB  ALA A  15      -6.324  18.698  -3.790  1.00 50.92           C  
ATOM    225  HB1 ALA A  15      -6.362  18.091  -4.694  1.00 50.92           H  
ATOM    226  HB2 ALA A  15      -7.285  19.194  -3.653  1.00 50.92           H  
ATOM    227  HB3 ALA A  15      -5.544  19.452  -3.900  1.00 50.92           H  
ATOM    228  O   ALA A  15      -8.001  16.940  -1.522  1.00 50.92           O  
ATOM    229  N   ASP A  16      -7.067  15.635  -3.077  1.00 49.19           N  
ATOM    230  H   ASP A  16      -6.385  15.575  -3.820  1.00 49.19           H  
ATOM    231  CA  ASP A  16      -7.957  14.494  -2.883  1.00 49.19           C  
ATOM    232  HA  ASP A  16      -8.988  14.849  -2.880  1.00 49.19           H  
ATOM    233  C   ASP A  16      -7.713  13.841  -1.522  1.00 49.19           C  
ATOM    234  CB  ASP A  16      -7.801  13.472  -4.023  1.00 49.19           C  
ATOM    235  HB2 ASP A  16      -6.745  13.332  -4.254  1.00 49.19           H  
ATOM    236  HB3 ASP A  16      -8.185  12.514  -3.673  1.00 49.19           H  
ATOM    237  O   ASP A  16      -8.674  13.490  -0.847  1.00 49.19           O  
ATOM    238  CG  ASP A  16      -8.581  13.826  -5.299  1.00 49.19           C  
ATOM    239  OD1 ASP A  16      -9.494  14.684  -5.221  1.00 49.19           O  
ATOM    240  OD2 ASP A  16      -8.382  13.106  -6.309  1.00 49.19           O  
ATOM    241  N   TRP A  17      -6.463  13.753  -1.065  1.00 45.26           N  
ATOM    242  H   TRP A  17      -5.711  14.023  -1.683  1.00 45.26           H  
ATOM    243  CA  TRP A  17      -6.105  13.298   0.278  1.00 45.26           C  
ATOM    244  HA  TRP A  17      -6.555  12.318   0.441  1.00 45.26           H  
ATOM    245  C   TRP A  17      -6.650  14.237   1.367  1.00 45.26           C  
ATOM    246  CB  TRP A  17      -4.588  13.120   0.371  1.00 45.26           C  
ATOM    247  HB2 TRP A  17      -4.253  12.506  -0.464  1.00 45.26           H  
ATOM    248  HB3 TRP A  17      -4.096  14.090   0.291  1.00 45.26           H  
ATOM    249  O   TRP A  17      -7.325  13.769   2.287  1.00 45.26           O  
ATOM    250  CG  TRP A  17      -4.137  12.455   1.626  1.00 45.26           C  
ATOM    251  CD1 TRP A  17      -3.739  13.091   2.748  1.00 45.26           C  
ATOM    252  HD1 TRP A  17      -3.679  14.164   2.857  1.00 45.26           H  
ATOM    253  CD2 TRP A  17      -4.003  11.029   1.901  1.00 45.26           C  
ATOM    254  CE2 TRP A  17      -3.585  10.872   3.256  1.00 45.26           C  
ATOM    255  CE3 TRP A  17      -4.138   9.853   1.133  1.00 45.26           C  
ATOM    256  HE3 TRP A  17      -4.391   9.940   0.087  1.00 45.26           H  
ATOM    257  NE1 TRP A  17      -3.421  12.160   3.716  1.00 45.26           N  
ATOM    258  HE1 TRP A  17      -3.038  12.421   4.614  1.00 45.26           H  
ATOM    259  CH2 TRP A  17      -3.531   8.465   3.059  1.00 45.26           C  
ATOM    260  HH2 TRP A  17      -3.327   7.490   3.477  1.00 45.26           H  
ATOM    261  CZ2 TRP A  17      -3.383   9.616   3.845  1.00 45.26           C  
ATOM    262  HZ2 TRP A  17      -3.063   9.545   4.874  1.00 45.26           H  
ATOM    263  CZ3 TRP A  17      -3.859   8.593   1.702  1.00 45.26           C  
ATOM    264  HZ3 TRP A  17      -3.872   7.698   1.097  1.00 45.26           H  
ATOM    265  N   SER A  18      -6.491  15.558   1.212  1.00 44.13           N  
ATOM    266  H   SER A  18      -5.858  15.877   0.493  1.00 44.13           H  
ATOM    267  CA  SER A  18      -7.178  16.569   2.033  1.00 44.13           C  
ATOM    268  HA  SER A  18      -6.822  16.504   3.061  1.00 44.13           H  
ATOM    269  C   SER A  18      -8.687  16.335   2.028  1.00 44.13           C  
ATOM    270  CB  SER A  18      -6.929  17.993   1.515  1.00 44.13           C  
ATOM    271  HB2 SER A  18      -6.987  18.013   0.427  1.00 44.13           H  
ATOM    272  HB3 SER A  18      -7.693  18.658   1.918  1.00 44.13           H  
ATOM    273  O   SER A  18      -9.307  16.234   3.079  1.00 44.13           O  
ATOM    274  OG  SER A  18      -5.677  18.479   1.925  1.00 44.13           O  
ATOM    275  HG  SER A  18      -5.550  19.366   1.582  1.00 44.13           H  
ATOM    276  N   ASN A  19      -9.307  16.156   0.864  1.00 48.62           N  
ATOM    277  H   ASN A  19      -8.764  16.244   0.016  1.00 48.62           H  
ATOM    278  CA  ASN A  19     -10.748  15.928   0.757  1.00 48.62           C  
ATOM    279  HA  ASN A  19     -11.257  16.708   1.323  1.00 48.62           H  
ATOM    280  C   ASN A  19     -11.199  14.580   1.348  1.00 48.62           C  
ATOM    281  CB  ASN A  19     -11.149  16.033  -0.721  1.00 48.62           C  
ATOM    282  HB2 ASN A  19     -10.475  15.428  -1.327  1.00 48.62           H  
ATOM    283  HB3 ASN A  19     -12.160  15.649  -0.856  1.00 48.62           H  
ATOM    284  O   ASN A  19     -12.343  14.444   1.792  1.00 48.62           O  
ATOM    285  CG  ASN A  19     -11.147  17.460  -1.230  1.00 48.62           C  
ATOM    286  ND2 ASN A  19     -10.873  17.661  -2.497  1.00 48.62           N  
ATOM    287 HD21 ASN A  19     -10.474  16.918  -3.052  1.00 48.62           H  
ATOM    288 HD22 ASN A  19     -10.786  18.625  -2.785  1.00 48.62           H  
ATOM    289  OD1 ASN A  19     -11.472  18.394  -0.515  1.00 48.62           O  
ATOM    290  N   ILE A  20     -10.324  13.576   1.356  1.00 40.43           N  
ATOM    291  H   ILE A  20      -9.443  13.732   0.888  1.00 40.43           H  
ATOM    292  CA  ILE A  20     -10.533  12.264   1.976  1.00 40.43           C  
ATOM    293  HA  ILE A  20     -11.529  11.904   1.716  1.00 40.43           H  
ATOM    294  C   ILE A  20     -10.494  12.377   3.502  1.00 40.43           C  
ATOM    295  CB  ILE A  20      -9.493  11.275   1.406  1.00 40.43           C  
ATOM    296  HB  ILE A  20      -8.525  11.771   1.334  1.00 40.43           H  
ATOM    297  O   ILE A  20     -11.281  11.724   4.189  1.00 40.43           O  
ATOM    298  CG1 ILE A  20      -9.939  10.834  -0.006  1.00 40.43           C  
ATOM    299 HG12 ILE A  20     -10.286  11.693  -0.580  1.00 40.43           H  
ATOM    300 HG13 ILE A  20     -10.786  10.153   0.079  1.00 40.43           H  
ATOM    301  CG2 ILE A  20      -9.318  10.050   2.308  1.00 40.43           C  
ATOM    302 HG21 ILE A  20      -8.666   9.316   1.835  1.00 40.43           H  
ATOM    303 HG22 ILE A  20      -8.844  10.344   3.245  1.00 40.43           H  
ATOM    304 HG23 ILE A  20     -10.296   9.612   2.508  1.00 40.43           H  
ATOM    305  CD1 ILE A  20      -8.831  10.143  -0.804  1.00 40.43           C  
ATOM    306 HD11 ILE A  20      -7.908  10.721  -0.763  1.00 40.43           H  
ATOM    307 HD12 ILE A  20      -9.143  10.041  -1.843  1.00 40.43           H  
ATOM    308 HD13 ILE A  20      -8.674   9.147  -0.391  1.00 40.43           H  
ATOM    309  N   LEU A  21      -9.669  13.282   4.016  1.00 40.82           N  
ATOM    310  H   LEU A  21      -9.028  13.732   3.378  1.00 40.82           H  
ATOM    311  CA  LEU A  21      -9.573  13.677   5.416  1.00 40.82           C  
ATOM    312  HA  LEU A  21      -9.627  12.781   6.035  1.00 40.82           H  
ATOM    313  C   LEU A  21     -10.742  14.581   5.882  1.00 40.82           C  
ATOM    314  CB  LEU A  21      -8.178  14.310   5.588  1.00 40.82           C  
ATOM    315  HB2 LEU A  21      -8.139  14.914   6.494  1.00 40.82           H  
ATOM    316  HB3 LEU A  21      -8.010  14.980   4.745  1.00 40.82           H  
ATOM    317  O   LEU A  21     -10.656  15.169   6.957  1.00 40.82           O  
ATOM    318  CG  LEU A  21      -6.988  13.340   5.605  1.00 40.82           C  
ATOM    319  HG  LEU A  21      -7.035  12.672   4.745  1.00 40.82           H  
ATOM    320  CD1 LEU A  21      -5.710  14.170   5.516  1.00 40.82           C  
ATOM    321 HD11 LEU A  21      -5.745  14.991   6.232  1.00 40.82           H  
ATOM    322 HD12 LEU A  21      -4.837  13.546   5.711  1.00 40.82           H  
ATOM    323 HD13 LEU A  21      -5.620  14.593   4.516  1.00 40.82           H  
ATOM    324  CD2 LEU A  21      -6.937  12.488   6.875  1.00 40.82           C  
ATOM    325 HD21 LEU A  21      -6.062  11.839   6.840  1.00 40.82           H  
ATOM    326 HD22 LEU A  21      -7.832  11.872   6.953  1.00 40.82           H  
ATOM    327 HD23 LEU A  21      -6.864  13.136   7.748  1.00 40.82           H  
ATOM    328  N   ASN A  22     -11.855  14.680   5.130  1.00 41.30           N  
ATOM    329  H   ASN A  22     -11.854  14.192   4.245  1.00 41.30           H  
ATOM    330  CA  ASN A  22     -13.085  15.406   5.522  1.00 41.30           C  
ATOM    331  HA  ASN A  22     -12.795  16.378   5.921  1.00 41.30           H  
ATOM    332  C   ASN A  22     -13.821  14.699   6.679  1.00 41.30           C  
ATOM    333  CB  ASN A  22     -13.996  15.651   4.299  1.00 41.30           C  
ATOM    334  HB2 ASN A  22     -13.979  14.784   3.638  1.00 41.30           H  
ATOM    335  HB3 ASN A  22     -15.023  15.778   4.642  1.00 41.30           H  
ATOM    336  O   ASN A  22     -14.873  14.077   6.519  1.00 41.30           O  
ATOM    337  CG  ASN A  22     -13.676  16.929   3.543  1.00 41.30           C  
ATOM    338  ND2 ASN A  22     -13.752  16.922   2.237  1.00 41.30           N  
ATOM    339 HD21 ASN A  22     -13.687  16.029   1.770  1.00 41.30           H  
ATOM    340 HD22 ASN A  22     -13.465  17.780   1.786  1.00 41.30           H  
ATOM    341  OD1 ASN A  22     -13.396  17.963   4.114  1.00 41.30           O  
ATOM    342  N   GLY A  23     -13.201  14.791   7.850  1.00 38.55           N  
ATOM    343  H   GLY A  23     -12.374  15.370   7.833  1.00 38.55           H  
ATOM    344  CA  GLY A  23     -13.496  14.115   9.112  1.00 38.55           C  
ATOM    345  HA2 GLY A  23     -13.541  13.039   8.940  1.00 38.55           H  
ATOM    346  HA3 GLY A  23     -14.457  14.460   9.493  1.00 38.55           H  
ATOM    347  C   GLY A  23     -12.421  14.391  10.179  1.00 38.55           C  
ATOM    348  O   GLY A  23     -12.663  14.153  11.358  1.00 38.55           O  
ATOM    349  N   THR A  24     -11.269  14.922   9.767  1.00 39.34           N  
ATOM    350  H   THR A  24     -11.109  14.983   8.771  1.00 39.34           H  
ATOM    351  CA  THR A  24     -10.258  15.616  10.581  1.00 39.34           C  
ATOM    352  HA  THR A  24     -10.395  15.362  11.632  1.00 39.34           H  
ATOM    353  C   THR A  24     -10.449  17.130  10.460  1.00 39.34           C  
ATOM    354  CB  THR A  24      -8.830  15.204  10.170  1.00 39.34           C  
ATOM    355  HB  THR A  24      -8.144  16.041  10.299  1.00 39.34           H  
ATOM    356  O   THR A  24     -11.011  17.605   9.473  1.00 39.34           O  
ATOM    357  CG2 THR A  24      -8.340  14.027  11.005  1.00 39.34           C  
ATOM    358 HG21 THR A  24      -7.358  13.711  10.652  1.00 39.34           H  
ATOM    359 HG22 THR A  24      -9.040  13.195  10.927  1.00 39.34           H  
ATOM    360 HG23 THR A  24      -8.253  14.335  12.047  1.00 39.34           H  
ATOM    361  OG1 THR A  24      -8.763  14.738   8.844  1.00 39.34           O  
ATOM    362  HG1 THR A  24      -9.201  15.373   8.272  1.00 39.34           H  
ATOM    363  N   SER A  25     -10.044  17.893  11.477  1.00 43.22           N  
ATOM    364  H   SER A  25      -9.468  17.470  12.191  1.00 43.22           H  
ATOM    365  CA  SER A  25     -10.191  19.356  11.477  1.00 43.22           C  
ATOM    366  HA  SER A  25     -11.252  19.591  11.390  1.00 43.22           H  
ATOM    367  C   SER A  25      -9.468  19.990  10.276  1.00 43.22           C  
ATOM    368  CB  SER A  25      -9.684  19.927  12.806  1.00 43.22           C  
ATOM    369  HB2 SER A  25      -9.864  21.002  12.826  1.00 43.22           H  
ATOM    370  HB3 SER A  25     -10.224  19.465  13.632  1.00 43.22           H  
ATOM    371  O   SER A  25      -8.472  19.452   9.795  1.00 43.22           O  
ATOM    372  OG  SER A  25      -8.304  19.688  12.956  1.00 43.22           O  
ATOM    373  HG  SER A  25      -8.159  18.744  13.056  1.00 43.22           H  
ATOM    374  N   GLY A  26      -9.943  21.139   9.776  1.00 39.73           N  
ATOM    375  H   GLY A  26     -10.796  21.522  10.158  1.00 39.73           H  
ATOM    376  CA  GLY A  26      -9.361  21.784   8.584  1.00 39.73           C  
ATOM    377  HA2 GLY A  26      -9.876  22.727   8.401  1.00 39.73           H  
ATOM    378  HA3 GLY A  26      -9.514  21.138   7.719  1.00 39.73           H  
ATOM    379  C   GLY A  26      -7.854  22.082   8.694  1.00 39.73           C  
ATOM    380  O   GLY A  26      -7.146  22.049   7.693  1.00 39.73           O  
ATOM    381  N   LEU A  27      -7.349  22.286   9.917  1.00 34.78           N  
ATOM    382  H   LEU A  27      -7.986  22.246  10.700  1.00 34.78           H  
ATOM    383  CA  LEU A  27      -5.918  22.432  10.218  1.00 34.78           C  
ATOM    384  HA  LEU A  27      -5.475  23.152   9.530  1.00 34.78           H  
ATOM    385  C   LEU A  27      -5.136  21.122  10.042  1.00 34.78           C  
ATOM    386  CB  LEU A  27      -5.779  22.942  11.666  1.00 34.78           C  
ATOM    387  HB2 LEU A  27      -4.784  22.699  12.039  1.00 34.78           H  
ATOM    388  HB3 LEU A  27      -6.494  22.411  12.295  1.00 34.78           H  
ATOM    389  O   LEU A  27      -4.031  21.129   9.510  1.00 34.78           O  
ATOM    390  CG  LEU A  27      -5.988  24.460  11.797  1.00 34.78           C  
ATOM    391  HG  LEU A  27      -6.806  24.777  11.150  1.00 34.78           H  
ATOM    392  CD1 LEU A  27      -6.355  24.825  13.236  1.00 34.78           C  
ATOM    393 HD11 LEU A  27      -5.558  24.514  13.911  1.00 34.78           H  
ATOM    394 HD12 LEU A  27      -6.495  25.903  13.318  1.00 34.78           H  
ATOM    395 HD13 LEU A  27      -7.282  24.325  13.519  1.00 34.78           H  
ATOM    396  CD2 LEU A  27      -4.717  25.223  11.419  1.00 34.78           C  
ATOM    397 HD21 LEU A  27      -3.893  24.936  12.072  1.00 34.78           H  
ATOM    398 HD22 LEU A  27      -4.443  25.003  10.387  1.00 34.78           H  
ATOM    399 HD23 LEU A  27      -4.889  26.296  11.507  1.00 34.78           H  
ATOM    400  N   GLU A  28      -5.709  19.993  10.457  1.00 36.79           N  
ATOM    401  H   GLU A  28      -6.650  20.032  10.823  1.00 36.79           H  
ATOM    402  CA  GLU A  28      -5.088  18.672  10.316  1.00 36.79           C  
ATOM    403  HA  GLU A  28      -4.054  18.710  10.661  1.00 36.79           H  
ATOM    404  C   GLU A  28      -5.064  18.219   8.853  1.00 36.79           C  
ATOM    405  CB  GLU A  28      -5.859  17.654  11.161  1.00 36.79           C  
ATOM    406  HB2 GLU A  28      -5.543  16.647  10.887  1.00 36.79           H  
ATOM    407  HB3 GLU A  28      -6.918  17.750  10.919  1.00 36.79           H  
ATOM    408  O   GLU A  28      -4.071  17.661   8.402  1.00 36.79           O  
ATOM    409  CG  GLU A  28      -5.646  17.824  12.671  1.00 36.79           C  
ATOM    410  HG2 GLU A  28      -5.772  18.871  12.948  1.00 36.79           H  
ATOM    411  HG3 GLU A  28      -4.622  17.536  12.910  1.00 36.79           H  
ATOM    412  CD  GLU A  28      -6.636  16.970  13.476  1.00 36.79           C  
ATOM    413  OE1 GLU A  28      -6.210  16.369  14.483  1.00 36.79           O  
ATOM    414  OE2 GLU A  28      -7.833  16.939  13.086  1.00 36.79           O  
ATOM    415  N   GLN A  29      -6.122  18.505   8.089  1.00 37.38           N  
ATOM    416  H   GLN A  29      -6.906  18.969   8.526  1.00 37.38           H  
ATOM    417  CA  GLN A  29      -6.160  18.269   6.641  1.00 37.38           C  
ATOM    418  HA  GLN A  29      -6.081  17.202   6.438  1.00 37.38           H  
ATOM    419  C   GLN A  29      -5.010  18.955   5.908  1.00 37.38           C  
ATOM    420  CB  GLN A  29      -7.474  18.817   6.075  1.00 37.38           C  
ATOM    421  HB2 GLN A  29      -7.314  19.183   5.061  1.00 37.38           H  
ATOM    422  HB3 GLN A  29      -7.817  19.653   6.685  1.00 37.38           H  
ATOM    423  O   GLN A  29      -4.309  18.316   5.127  1.00 37.38           O  
ATOM    424  CG  GLN A  29      -8.549  17.745   6.002  1.00 37.38           C  
ATOM    425  HG2 GLN A  29      -8.213  17.003   5.278  1.00 37.38           H  
ATOM    426  HG3 GLN A  29      -8.684  17.279   6.979  1.00 37.38           H  
ATOM    427  CD  GLN A  29      -9.881  18.315   5.541  1.00 37.38           C  
ATOM    428  NE2 GLN A  29     -10.729  17.540   4.928  1.00 37.38           N  
ATOM    429 HE21 GLN A  29     -10.353  16.728   4.460  1.00 37.38           H  
ATOM    430 HE22 GLN A  29     -11.577  17.998   4.626  1.00 37.38           H  
ATOM    431  OE1 GLN A  29     -10.202  19.476   5.698  1.00 37.38           O  
ATOM    432  N   GLN A  30      -4.830  20.250   6.166  1.00 42.01           N  
ATOM    433  H   GLN A  30      -5.457  20.716   6.807  1.00 42.01           H  
ATOM    434  CA  GLN A  30      -3.779  21.037   5.539  1.00 42.01           C  
ATOM    435  HA  GLN A  30      -3.845  20.907   4.458  1.00 42.01           H  
ATOM    436  C   GLN A  30      -2.397  20.538   5.971  1.00 42.01           C  
ATOM    437  CB  GLN A  30      -4.035  22.510   5.869  1.00 42.01           C  
ATOM    438  HB2 GLN A  30      -5.061  22.751   5.591  1.00 42.01           H  
ATOM    439  HB3 GLN A  30      -3.913  22.684   6.938  1.00 42.01           H  
ATOM    440  O   GLN A  30      -1.552  20.290   5.120  1.00 42.01           O  
ATOM    441  CG  GLN A  30      -3.090  23.424   5.088  1.00 42.01           C  
ATOM    442  HG2 GLN A  30      -3.100  23.147   4.033  1.00 42.01           H  
ATOM    443  HG3 GLN A  30      -2.076  23.289   5.463  1.00 42.01           H  
ATOM    444  CD  GLN A  30      -3.448  24.899   5.194  1.00 42.01           C  
ATOM    445  NE2 GLN A  30      -2.625  25.748   4.625  1.00 42.01           N  
ATOM    446 HE21 GLN A  30      -2.818  26.732   4.749  1.00 42.01           H  
ATOM    447 HE22 GLN A  30      -1.760  25.385   4.252  1.00 42.01           H  
ATOM    448  OE1 GLN A  30      -4.449  25.320   5.758  1.00 42.01           O  
ATOM    449  N   TYR A  31      -2.216  20.257   7.265  1.00 38.87           N  
ATOM    450  H   TYR A  31      -2.952  20.485   7.918  1.00 38.87           H  
ATOM    451  CA  TYR A  31      -0.979  19.691   7.802  1.00 38.87           C  
ATOM    452  HA  TYR A  31      -0.165  20.395   7.626  1.00 38.87           H  
ATOM    453  C   TYR A  31      -0.587  18.367   7.130  1.00 38.87           C  
ATOM    454  CB  TYR A  31      -1.149  19.505   9.313  1.00 38.87           C  
ATOM    455  HB2 TYR A  31      -2.006  18.860   9.503  1.00 38.87           H  
ATOM    456  HB3 TYR A  31      -1.363  20.474   9.763  1.00 38.87           H  
ATOM    457  O   TYR A  31       0.550  18.211   6.699  1.00 38.87           O  
ATOM    458  CG  TYR A  31       0.061  18.910  10.000  1.00 38.87           C  
ATOM    459  CD1 TYR A  31       0.171  17.515  10.161  1.00 38.87           C  
ATOM    460  HD1 TYR A  31      -0.598  16.864   9.771  1.00 38.87           H  
ATOM    461  CD2 TYR A  31       1.092  19.757  10.446  1.00 38.87           C  
ATOM    462  HD2 TYR A  31       1.025  20.823  10.285  1.00 38.87           H  
ATOM    463  CE1 TYR A  31       1.315  16.968  10.771  1.00 38.87           C  
ATOM    464  HE1 TYR A  31       1.456  15.899  10.827  1.00 38.87           H  
ATOM    465  CE2 TYR A  31       2.220  19.214  11.088  1.00 38.87           C  
ATOM    466  HE2 TYR A  31       3.027  19.850  11.421  1.00 38.87           H  
ATOM    467  OH  TYR A  31       3.437  17.299  11.839  1.00 38.87           O  
ATOM    468  HH  TYR A  31       3.940  16.847  11.158  1.00 38.87           H  
ATOM    469  CZ  TYR A  31       2.331  17.820  11.253  1.00 38.87           C  
ATOM    470  N   TYR A  32      -1.514  17.413   7.000  1.00 41.37           N  
ATOM    471  H   TYR A  32      -2.440  17.576   7.371  1.00 41.37           H  
ATOM    472  CA  TYR A  32      -1.198  16.106   6.413  1.00 41.37           C  
ATOM    473  HA  TYR A  32      -0.302  15.718   6.898  1.00 41.37           H  
ATOM    474  C   TYR A  32      -0.863  16.186   4.926  1.00 41.37           C  
ATOM    475  CB  TYR A  32      -2.368  15.141   6.636  1.00 41.37           C  
ATOM    476  HB2 TYR A  32      -2.175  14.229   6.071  1.00 41.37           H  
ATOM    477  HB3 TYR A  32      -3.272  15.598   6.231  1.00 41.37           H  
ATOM    478  O   TYR A  32      -0.011  15.439   4.445  1.00 41.37           O  
ATOM    479  CG  TYR A  32      -2.599  14.742   8.081  1.00 41.37           C  
ATOM    480  CD1 TYR A  32      -1.521  14.309   8.874  1.00 41.37           C  
ATOM    481  HD1 TYR A  32      -0.521  14.289   8.466  1.00 41.37           H  
ATOM    482  CD2 TYR A  32      -3.888  14.799   8.643  1.00 41.37           C  
ATOM    483  HD2 TYR A  32      -4.714  15.174   8.058  1.00 41.37           H  
ATOM    484  CE1 TYR A  32      -1.729  13.931  10.212  1.00 41.37           C  
ATOM    485  HE1 TYR A  32      -0.889  13.627  10.818  1.00 41.37           H  
ATOM    486  CE2 TYR A  32      -4.101  14.448   9.986  1.00 41.37           C  
ATOM    487  HE2 TYR A  32      -5.092  14.519  10.409  1.00 41.37           H  
ATOM    488  OH  TYR A  32      -3.213  13.723  12.084  1.00 41.37           O  
ATOM    489  HH  TYR A  32      -4.093  13.994  12.357  1.00 41.37           H  
ATOM    490  CZ  TYR A  32      -3.017  14.020  10.774  1.00 41.37           C  
ATOM    491  N   SER A  33      -1.523  17.085   4.205  1.00 44.99           N  
ATOM    492  H   SER A  33      -2.235  17.645   4.652  1.00 44.99           H  
ATOM    493  CA  SER A  33      -1.282  17.301   2.782  1.00 44.99           C  
ATOM    494  HA  SER A  33      -1.177  16.338   2.284  1.00 44.99           H  
ATOM    495  C   SER A  33       0.004  18.080   2.522  1.00 44.99           C  
ATOM    496  CB  SER A  33      -2.504  17.993   2.205  1.00 44.99           C  
ATOM    497  HB2 SER A  33      -2.761  18.861   2.812  1.00 44.99           H  
ATOM    498  HB3 SER A  33      -2.324  18.311   1.178  1.00 44.99           H  
ATOM    499  O   SER A  33       0.712  17.752   1.570  1.00 44.99           O  
ATOM    500  OG  SER A  33      -3.541  17.033   2.245  1.00 44.99           O  
ATOM    501  HG  SER A  33      -4.366  17.508   2.116  1.00 44.99           H  
ATOM    502  N   ASP A  34       0.352  19.021   3.403  1.00 48.34           N  
ATOM    503  H   ASP A  34      -0.309  19.293   4.116  1.00 48.34           H  
ATOM    504  CA  ASP A  34       1.633  19.726   3.390  1.00 48.34           C  
ATOM    505  HA  ASP A  34       1.826  20.091   2.381  1.00 48.34           H  
ATOM    506  C   ASP A  34       2.787  18.779   3.764  1.00 48.34           C  
ATOM    507  CB  ASP A  34       1.585  20.945   4.335  1.00 48.34           C  
ATOM    508  HB2 ASP A  34       2.596  21.340   4.429  1.00 48.34           H  
ATOM    509  HB3 ASP A  34       1.267  20.617   5.325  1.00 48.34           H  
ATOM    510  O   ASP A  34       3.820  18.797   3.103  1.00 48.34           O  
ATOM    511  CG  ASP A  34       0.678  22.100   3.864  1.00 48.34           C  
ATOM    512  OD1 ASP A  34       0.315  22.142   2.665  1.00 48.34           O  
ATOM    513  OD2 ASP A  34       0.380  22.985   4.702  1.00 48.34           O  
ATOM    514  N   GLU A  35       2.625  17.894   4.757  1.00 48.35           N  
ATOM    515  H   GLU A  35       1.788  17.953   5.320  1.00 48.35           H  
ATOM    516  CA  GLU A  35       3.651  16.902   5.122  1.00 48.35           C  
ATOM    517  HA  GLU A  35       4.599  17.417   5.278  1.00 48.35           H  
ATOM    518  C   GLU A  35       3.904  15.879   4.012  1.00 48.35           C  
ATOM    519  CB  GLU A  35       3.294  16.143   6.412  1.00 48.35           C  
ATOM    520  HB2 GLU A  35       2.247  15.843   6.399  1.00 48.35           H  
ATOM    521  HB3 GLU A  35       3.900  15.238   6.433  1.00 48.35           H  
ATOM    522  O   GLU A  35       5.060  15.608   3.685  1.00 48.35           O  
ATOM    523  CG  GLU A  35       3.605  16.930   7.692  1.00 48.35           C  
ATOM    524  HG2 GLU A  35       4.518  17.505   7.537  1.00 48.35           H  
ATOM    525  HG3 GLU A  35       2.799  17.634   7.900  1.00 48.35           H  
ATOM    526  CD  GLU A  35       3.813  16.001   8.901  1.00 48.35           C  
ATOM    527  OE1 GLU A  35       4.620  16.365   9.787  1.00 48.35           O  
ATOM    528  OE2 GLU A  35       3.150  14.940   9.004  1.00 48.35           O  
ATOM    529  N   LEU A  36       2.845  15.329   3.404  1.00 45.90           N  
ATOM    530  H   LEU A  36       1.923  15.587   3.724  1.00 45.90           H  
ATOM    531  CA  LEU A  36       2.979  14.428   2.257  1.00 45.90           C  
ATOM    532  HA  LEU A  36       3.639  13.605   2.532  1.00 45.90           H  
ATOM    533  C   LEU A  36       3.658  15.150   1.090  1.00 45.90           C  
ATOM    534  CB  LEU A  36       1.596  13.868   1.865  1.00 45.90           C  
ATOM    535  HB2 LEU A  36       0.830  14.599   2.124  1.00 45.90           H  
ATOM    536  HB3 LEU A  36       1.547  13.734   0.785  1.00 45.90           H  
ATOM    537  O   LEU A  36       4.625  14.634   0.539  1.00 45.90           O  
ATOM    538  CG  LEU A  36       1.299  12.519   2.546  1.00 45.90           C  
ATOM    539  HG  LEU A  36       1.762  12.491   3.532  1.00 45.90           H  
ATOM    540  CD1 LEU A  36      -0.203  12.305   2.725  1.00 45.90           C  
ATOM    541 HD11 LEU A  36      -0.388  11.338   3.195  1.00 45.90           H  
ATOM    542 HD12 LEU A  36      -0.706  12.345   1.759  1.00 45.90           H  
ATOM    543 HD13 LEU A  36      -0.602  13.092   3.364  1.00 45.90           H  
ATOM    544  CD2 LEU A  36       1.838  11.361   1.699  1.00 45.90           C  
ATOM    545 HD21 LEU A  36       1.670  10.418   2.220  1.00 45.90           H  
ATOM    546 HD22 LEU A  36       2.911  11.491   1.551  1.00 45.90           H  
ATOM    547 HD23 LEU A  36       1.336  11.338   0.732  1.00 45.90           H  
ATOM    548  N   TRP A  37       3.197  16.352   0.738  1.00 47.09           N  
ATOM    549  H   TRP A  37       2.433  16.754   1.262  1.00 47.09           H  
ATOM    550  CA  TRP A  37       3.779  17.148  -0.343  1.00 47.09           C  
ATOM    551  HA  TRP A  37       3.739  16.576  -1.270  1.00 47.09           H  
ATOM    552  C   TRP A  37       5.257  17.489  -0.101  1.00 47.09           C  
ATOM    553  CB  TRP A  37       2.942  18.416  -0.520  1.00 47.09           C  
ATOM    554  HB2 TRP A  37       1.921  18.130  -0.776  1.00 47.09           H  
ATOM    555  HB3 TRP A  37       2.911  18.960   0.424  1.00 47.09           H  
ATOM    556  O   TRP A  37       6.078  17.290  -0.995  1.00 47.09           O  
ATOM    557  CG  TRP A  37       3.442  19.336  -1.580  1.00 47.09           C  
ATOM    558  CD1 TRP A  37       4.181  20.445  -1.362  1.00 47.09           C  
ATOM    559  HD1 TRP A  37       4.504  20.790  -0.391  1.00 47.09           H  
ATOM    560  CD2 TRP A  37       3.323  19.205  -3.028  1.00 47.09           C  
ATOM    561  CE2 TRP A  37       4.008  20.300  -3.633  1.00 47.09           C  
ATOM    562  CE3 TRP A  37       2.719  18.264  -3.890  1.00 47.09           C  
ATOM    563  HE3 TRP A  37       2.201  17.417  -3.465  1.00 47.09           H  
ATOM    564  NE1 TRP A  37       4.512  21.020  -2.570  1.00 47.09           N  
ATOM    565  HE1 TRP A  37       5.190  21.766  -2.635  1.00 47.09           H  
ATOM    566  CH2 TRP A  37       3.477  19.505  -5.856  1.00 47.09           C  
ATOM    567  HH2 TRP A  37       3.531  19.600  -6.931  1.00 47.09           H  
ATOM    568  CZ2 TRP A  37       4.087  20.458  -5.025  1.00 47.09           C  
ATOM    569  HZ2 TRP A  37       4.618  21.298  -5.448  1.00 47.09           H  
ATOM    570  CZ3 TRP A  37       2.793  18.417  -5.288  1.00 47.09           C  
ATOM    571  HZ3 TRP A  37       2.317  17.697  -5.937  1.00 47.09           H  
ATOM    572  N   ASN A  38       5.614  17.930   1.108  1.00 51.91           N  
ATOM    573  H   ASN A  38       4.890  18.095   1.792  1.00 51.91           H  
ATOM    574  CA  ASN A  38       6.991  18.258   1.478  1.00 51.91           C  
ATOM    575  HA  ASN A  38       7.398  18.958   0.749  1.00 51.91           H  
ATOM    576  C   ASN A  38       7.895  17.024   1.462  1.00 51.91           C  
ATOM    577  CB  ASN A  38       7.010  18.920   2.865  1.00 51.91           C  
ATOM    578  HB2 ASN A  38       8.039  18.979   3.218  1.00 51.91           H  
ATOM    579  HB3 ASN A  38       6.446  18.308   3.568  1.00 51.91           H  
ATOM    580  O   ASN A  38       9.022  17.117   0.984  1.00 51.91           O  
ATOM    581  CG  ASN A  38       6.456  20.334   2.863  1.00 51.91           C  
ATOM    582  ND2 ASN A  38       6.025  20.821   4.003  1.00 51.91           N  
ATOM    583 HD21 ASN A  38       5.566  21.718   3.943  1.00 51.91           H  
ATOM    584 HD22 ASN A  38       5.922  20.205   4.797  1.00 51.91           H  
ATOM    585  OD1 ASN A  38       6.425  21.034   1.865  1.00 51.91           O  
ATOM    586  N   PHE A  39       7.402  15.867   1.918  1.00 47.11           N  
ATOM    587  H   PHE A  39       6.482  15.858   2.336  1.00 47.11           H  
ATOM    588  CA  PHE A  39       8.133  14.603   1.825  1.00 47.11           C  
ATOM    589  HA  PHE A  39       9.081  14.703   2.352  1.00 47.11           H  
ATOM    590  C   PHE A  39       8.456  14.262   0.366  1.00 47.11           C  
ATOM    591  CB  PHE A  39       7.312  13.490   2.494  1.00 47.11           C  
ATOM    592  HB2 PHE A  39       6.317  13.453   2.051  1.00 47.11           H  
ATOM    593  HB3 PHE A  39       7.187  13.736   3.549  1.00 47.11           H  
ATOM    594  O   PHE A  39       9.608  13.994   0.033  1.00 47.11           O  
ATOM    595  CG  PHE A  39       7.937  12.112   2.387  1.00 47.11           C  
ATOM    596  CD1 PHE A  39       7.582  11.249   1.331  1.00 47.11           C  
ATOM    597  HD1 PHE A  39       6.864  11.567   0.589  1.00 47.11           H  
ATOM    598  CD2 PHE A  39       8.889  11.698   3.336  1.00 47.11           C  
ATOM    599  HD2 PHE A  39       9.175  12.363   4.138  1.00 47.11           H  
ATOM    600  CE1 PHE A  39       8.177   9.978   1.229  1.00 47.11           C  
ATOM    601  HE1 PHE A  39       7.913   9.324   0.412  1.00 47.11           H  
ATOM    602  CE2 PHE A  39       9.477  10.423   3.240  1.00 47.11           C  
ATOM    603  HE2 PHE A  39      10.199  10.108   3.978  1.00 47.11           H  
ATOM    604  CZ  PHE A  39       9.121   9.563   2.186  1.00 47.11           C  
ATOM    605  HZ  PHE A  39       9.572   8.584   2.110  1.00 47.11           H  
ATOM    606  N   TRP A  40       7.465  14.335  -0.529  1.00 48.98           N  
ATOM    607  H   TRP A  40       6.537  14.574  -0.209  1.00 48.98           H  
ATOM    608  CA  TRP A  40       7.681  14.074  -1.955  1.00 48.98           C  
ATOM    609  HA  TRP A  40       8.169  13.104  -2.056  1.00 48.98           H  
ATOM    610  C   TRP A  40       8.639  15.093  -2.595  1.00 48.98           C  
ATOM    611  CB  TRP A  40       6.332  13.997  -2.686  1.00 48.98           C  
ATOM    612  HB2 TRP A  40       5.737  14.876  -2.438  1.00 48.98           H  
ATOM    613  HB3 TRP A  40       6.524  14.027  -3.759  1.00 48.98           H  
ATOM    614  O   TRP A  40       9.534  14.684  -3.331  1.00 48.98           O  
ATOM    615  CG  TRP A  40       5.534  12.754  -2.408  1.00 48.98           C  
ATOM    616  CD1 TRP A  40       4.391  12.678  -1.691  1.00 48.98           C  
ATOM    617  HD1 TRP A  40       3.883  13.527  -1.259  1.00 48.98           H  
ATOM    618  CD2 TRP A  40       5.761  11.399  -2.903  1.00 48.98           C  
ATOM    619  CE2 TRP A  40       4.753  10.541  -2.365  1.00 48.98           C  
ATOM    620  CE3 TRP A  40       6.693  10.817  -3.786  1.00 48.98           C  
ATOM    621  HE3 TRP A  40       7.464  11.438  -4.217  1.00 48.98           H  
ATOM    622  NE1 TRP A  40       3.970  11.369  -1.596  1.00 48.98           N  
ATOM    623  HE1 TRP A  40       3.162  11.083  -1.061  1.00 48.98           H  
ATOM    624  CH2 TRP A  40       5.627   8.628  -3.553  1.00 48.98           C  
ATOM    625  HH2 TRP A  40       5.596   7.577  -3.801  1.00 48.98           H  
ATOM    626  CZ2 TRP A  40       4.683   9.175  -2.668  1.00 48.98           C  
ATOM    627  HZ2 TRP A  40       3.911   8.556  -2.235  1.00 48.98           H  
ATOM    628  CZ3 TRP A  40       6.624   9.449  -4.113  1.00 48.98           C  
ATOM    629  HZ3 TRP A  40       7.351   9.023  -4.788  1.00 48.98           H  
ATOM    630  N   GLN A  41       8.518  16.388  -2.272  1.00 48.94           N  
ATOM    631  H   GLN A  41       7.757  16.665  -1.668  1.00 48.94           H  
ATOM    632  CA  GLN A  41       9.422  17.432  -2.778  1.00 48.94           C  
ATOM    633  HA  GLN A  41       9.464  17.358  -3.865  1.00 48.94           H  
ATOM    634  C   GLN A  41      10.863  17.284  -2.279  1.00 48.94           C  
ATOM    635  CB  GLN A  41       8.920  18.833  -2.394  1.00 48.94           C  
ATOM    636  HB2 GLN A  41       8.613  18.851  -1.348  1.00 48.94           H  
ATOM    637  HB3 GLN A  41       9.750  19.529  -2.512  1.00 48.94           H  
ATOM    638  O   GLN A  41      11.790  17.433  -3.071  1.00 48.94           O  
ATOM    639  CG  GLN A  41       7.777  19.326  -3.285  1.00 48.94           C  
ATOM    640  HG2 GLN A  41       6.848  18.820  -3.022  1.00 48.94           H  
ATOM    641  HG3 GLN A  41       8.011  19.087  -4.323  1.00 48.94           H  
ATOM    642  CD  GLN A  41       7.577  20.835  -3.173  1.00 48.94           C  
ATOM    643  NE2 GLN A  41       7.126  21.484  -4.223  1.00 48.94           N  
ATOM    644 HE21 GLN A  41       7.154  22.491  -4.156  1.00 48.94           H  
ATOM    645 HE22 GLN A  41       6.967  20.968  -5.077  1.00 48.94           H  
ATOM    646  OE1 GLN A  41       7.823  21.487  -2.175  1.00 48.94           O  
ATOM    647  N   GLN A  42      11.072  16.985  -0.993  1.00 50.11           N  
ATOM    648  H   GLN A  42      10.279  16.897  -0.374  1.00 50.11           H  
ATOM    649  CA  GLN A  42      12.411  16.758  -0.438  1.00 50.11           C  
ATOM    650  HA  GLN A  42      13.037  17.628  -0.634  1.00 50.11           H  
ATOM    651  C   GLN A  42      13.083  15.567  -1.120  1.00 50.11           C  
ATOM    652  CB  GLN A  42      12.333  16.529   1.078  1.00 50.11           C  
ATOM    653  HB2 GLN A  42      13.252  16.047   1.412  1.00 50.11           H  
ATOM    654  HB3 GLN A  42      11.498  15.868   1.310  1.00 50.11           H  
ATOM    655  O   GLN A  42      14.226  15.677  -1.553  1.00 50.11           O  
ATOM    656  CG  GLN A  42      12.193  17.853   1.840  1.00 50.11           C  
ATOM    657  HG2 GLN A  42      13.066  18.470   1.630  1.00 50.11           H  
ATOM    658  HG3 GLN A  42      11.309  18.389   1.494  1.00 50.11           H  
ATOM    659  CD  GLN A  42      12.080  17.665   3.350  1.00 50.11           C  
ATOM    660  NE2 GLN A  42      12.324  18.700   4.124  1.00 50.11           N  
ATOM    661 HE21 GLN A  42      12.639  19.572   3.722  1.00 50.11           H  
ATOM    662 HE22 GLN A  42      12.282  18.512   5.116  1.00 50.11           H  
ATOM    663  OE1 GLN A  42      11.751  16.617   3.880  1.00 50.11           O  
ATOM    664  N   ARG A  43      12.349  14.467  -1.323  1.00 42.78           N  
ATOM    665  H   ARG A  43      11.413  14.443  -0.943  1.00 42.78           H  
ATOM    666  CA  ARG A  43      12.866  13.276  -2.014  1.00 42.78           C  
ATOM    667  HA  ARG A  43      13.832  13.018  -1.579  1.00 42.78           H  
ATOM    668  C   ARG A  43      13.147  13.517  -3.502  1.00 42.78           C  
ATOM    669  CB  ARG A  43      11.880  12.114  -1.812  1.00 42.78           C  
ATOM    670  HB2 ARG A  43      12.200  11.274  -2.428  1.00 42.78           H  
ATOM    671  HB3 ARG A  43      10.893  12.421  -2.158  1.00 42.78           H  
ATOM    672  O   ARG A  43      14.055  12.898  -4.055  1.00 42.78           O  
ATOM    673  CG  ARG A  43      11.762  11.623  -0.356  1.00 42.78           C  
ATOM    674  HG2 ARG A  43      11.029  10.817  -0.331  1.00 42.78           H  
ATOM    675  HG3 ARG A  43      11.416  12.424   0.298  1.00 42.78           H  
ATOM    676  CD  ARG A  43      13.090  11.112   0.201  1.00 42.78           C  
ATOM    677  HD2 ARG A  43      13.734  11.962   0.425  1.00 42.78           H  
ATOM    678  HD3 ARG A  43      13.574  10.504  -0.562  1.00 42.78           H  
ATOM    679  NE  ARG A  43      12.903  10.308   1.427  1.00 42.78           N  
ATOM    680  HE  ARG A  43      12.038  10.410   1.939  1.00 42.78           H  
ATOM    681  NH1 ARG A  43      14.956   9.334   1.312  1.00 42.78           N  
ATOM    682 HH11 ARG A  43      15.473   8.473   1.419  1.00 42.78           H  
ATOM    683 HH12 ARG A  43      15.347  10.136   0.838  1.00 42.78           H  
ATOM    684  NH2 ARG A  43      13.528   8.592   2.828  1.00 42.78           N  
ATOM    685 HH21 ARG A  43      12.710   8.659   3.416  1.00 42.78           H  
ATOM    686 HH22 ARG A  43      14.258   7.939   3.075  1.00 42.78           H  
ATOM    687  CZ  ARG A  43      13.784   9.423   1.858  1.00 42.78           C  
ATOM    688  N   GLU A  44      12.399  14.409  -4.150  1.00 43.66           N  
ATOM    689  H   GLU A  44      11.613  14.816  -3.662  1.00 43.66           H  
ATOM    690  CA  GLU A  44      12.655  14.842  -5.530  1.00 43.66           C  
ATOM    691  HA  GLU A  44      12.862  13.959  -6.134  1.00 43.66           H  
ATOM    692  C   GLU A  44      13.903  15.742  -5.619  1.00 43.66           C  
ATOM    693  CB  GLU A  44      11.380  15.505  -6.090  1.00 43.66           C  
ATOM    694  HB2 GLU A  44      10.541  14.841  -5.882  1.00 43.66           H  
ATOM    695  HB3 GLU A  44      11.207  16.451  -5.578  1.00 43.66           H  
ATOM    696  O   GLU A  44      14.729  15.555  -6.510  1.00 43.66           O  
ATOM    697  CG  GLU A  44      11.418  15.743  -7.609  1.00 43.66           C  
ATOM    698  HG2 GLU A  44      11.762  14.828  -8.091  1.00 43.66           H  
ATOM    699  HG3 GLU A  44      12.142  16.529  -7.826  1.00 43.66           H  
ATOM    700  CD  GLU A  44      10.044  16.133  -8.197  1.00 43.66           C  
ATOM    701  OE1 GLU A  44       9.842  15.899  -9.412  1.00 43.66           O  
ATOM    702  OE2 GLU A  44       9.189  16.665  -7.452  1.00 43.66           O  
ATOM    703  N   GLN A  45      14.104  16.653  -4.660  1.00 44.67           N  
ATOM    704  H   GLN A  45      13.395  16.759  -3.949  1.00 44.67           H  
ATOM    705  CA  GLN A  45      15.288  17.522  -4.588  1.00 44.67           C  
ATOM    706  HA  GLN A  45      15.487  17.927  -5.580  1.00 44.67           H  
ATOM    707  C   GLN A  45      16.566  16.780  -4.165  1.00 44.67           C  
ATOM    708  CB  GLN A  45      15.013  18.692  -3.631  1.00 44.67           C  
ATOM    709  HB2 GLN A  45      14.614  18.310  -2.691  1.00 44.67           H  
ATOM    710  HB3 GLN A  45      15.952  19.203  -3.423  1.00 44.67           H  
ATOM    711  O   GLN A  45      17.643  17.093  -4.664  1.00 44.67           O  
ATOM    712  CG  GLN A  45      14.038  19.710  -4.240  1.00 44.67           C  
ATOM    713  HG2 GLN A  45      13.095  19.219  -4.481  1.00 44.67           H  
ATOM    714  HG3 GLN A  45      14.463  20.095  -5.166  1.00 44.67           H  
ATOM    715  CD  GLN A  45      13.743  20.890  -3.318  1.00 44.67           C  
ATOM    716  NE2 GLN A  45      12.953  21.841  -3.767  1.00 44.67           N  
ATOM    717 HE21 GLN A  45      12.753  22.579  -3.108  1.00 44.67           H  
ATOM    718 HE22 GLN A  45      12.519  21.751  -4.675  1.00 44.67           H  
ATOM    719  OE1 GLN A  45      14.204  21.010  -2.196  1.00 44.67           O  
ATOM    720  N   GLU A  46      16.466  15.768  -3.300  1.00 48.39           N  
ATOM    721  H   GLU A  46      15.582  15.623  -2.833  1.00 48.39           H  
ATOM    722  CA  GLU A  46      17.599  14.922  -2.894  1.00 48.39           C  
ATOM    723  HA  GLU A  46      18.424  15.551  -2.562  1.00 48.39           H  
ATOM    724  C   GLU A  46      18.136  14.055  -4.045  1.00 48.39           C  
ATOM    725  CB  GLU A  46      17.171  14.014  -1.728  1.00 48.39           C  
ATOM    726  HB2 GLU A  46      17.874  13.185  -1.648  1.00 48.39           H  
ATOM    727  HB3 GLU A  46      16.187  13.601  -1.948  1.00 48.39           H  
ATOM    728  O   GLU A  46      19.312  13.691  -4.045  1.00 48.39           O  
ATOM    729  CG  GLU A  46      17.151  14.745  -0.376  1.00 48.39           C  
ATOM    730  HG2 GLU A  46      18.174  15.025  -0.124  1.00 48.39           H  
ATOM    731  HG3 GLU A  46      16.577  15.667  -0.471  1.00 48.39           H  
ATOM    732  CD  GLU A  46      16.561  13.895   0.765  1.00 48.39           C  
ATOM    733  OE1 GLU A  46      16.480  14.443   1.886  1.00 48.39           O  
ATOM    734  OE2 GLU A  46      16.180  12.719   0.523  1.00 48.39           O  
ATOM    735  N   LYS A  47      17.299  13.727  -5.042  1.00 42.81           N  
ATOM    736  H   LYS A  47      16.348  14.059  -4.969  1.00 42.81           H  
ATOM    737  CA  LYS A  47      17.658  12.831  -6.160  1.00 42.81           C  
ATOM    738  HA  LYS A  47      18.631  12.394  -5.939  1.00 42.81           H  
ATOM    739  C   LYS A  47      17.887  13.548  -7.494  1.00 42.81           C  
ATOM    740  CB  LYS A  47      16.654  11.662  -6.247  1.00 42.81           C  
ATOM    741  HB2 LYS A  47      16.882  11.063  -7.129  1.00 42.81           H  
ATOM    742  HB3 LYS A  47      15.640  12.050  -6.340  1.00 42.81           H  
ATOM    743  O   LYS A  47      18.232  12.893  -8.478  1.00 42.81           O  
ATOM    744  CG  LYS A  47      16.762  10.758  -5.003  1.00 42.81           C  
ATOM    745  HG2 LYS A  47      17.809  10.497  -4.855  1.00 42.81           H  
ATOM    746  HG3 LYS A  47      16.429  11.321  -4.131  1.00 42.81           H  
ATOM    747  CD  LYS A  47      15.949   9.451  -5.079  1.00 42.81           C  
ATOM    748  HD2 LYS A  47      16.308   8.842  -5.908  1.00 42.81           H  
ATOM    749  HD3 LYS A  47      14.895   9.690  -5.220  1.00 42.81           H  
ATOM    750  CE  LYS A  47      16.151   8.710  -3.740  1.00 42.81           C  
ATOM    751  HE2 LYS A  47      17.219   8.555  -3.585  1.00 42.81           H  
ATOM    752  HE3 LYS A  47      15.818   9.373  -2.942  1.00 42.81           H  
ATOM    753  NZ  LYS A  47      15.439   7.409  -3.610  1.00 42.81           N  
ATOM    754  HZ1 LYS A  47      15.529   7.069  -2.663  1.00 42.81           H  
ATOM    755  HZ2 LYS A  47      14.444   7.510  -3.755  1.00 42.81           H  
ATOM    756  HZ3 LYS A  47      15.825   6.694  -4.210  1.00 42.81           H  
ATOM    757  N   VAL A  48      17.754  14.874  -7.541  1.00 36.52           N  
ATOM    758  H   VAL A  48      17.465  15.352  -6.699  1.00 36.52           H  
ATOM    759  CA  VAL A  48      18.028  15.683  -8.735  1.00 36.52           C  
ATOM    760  HA  VAL A  48      18.438  15.045  -9.518  1.00 36.52           H  
ATOM    761  C   VAL A  48      19.057  16.759  -8.377  1.00 36.52           C  
ATOM    762  CB  VAL A  48      16.729  16.288  -9.313  1.00 36.52           C  
ATOM    763  HB  VAL A  48      16.266  16.947  -8.578  1.00 36.52           H  
ATOM    764  O   VAL A  48      18.688  17.747  -7.744  1.00 36.52           O  
ATOM    765  CG1 VAL A  48      17.016  17.090 -10.593  1.00 36.52           C  
ATOM    766 HG11 VAL A  48      17.499  16.456 -11.336  1.00 36.52           H  
ATOM    767 HG12 VAL A  48      16.081  17.477 -10.998  1.00 36.52           H  
ATOM    768 HG13 VAL A  48      17.662  17.938 -10.366  1.00 36.52           H  
ATOM    769  CG2 VAL A  48      15.723  15.190  -9.694  1.00 36.52           C  
ATOM    770 HG21 VAL A  48      14.823  15.643 -10.111  1.00 36.52           H  
ATOM    771 HG22 VAL A  48      15.429  14.626  -8.809  1.00 36.52           H  
ATOM    772 HG23 VAL A  48      16.164  14.509 -10.422  1.00 36.52           H  
ATOM    773  N   PRO A  49      20.343  16.628  -8.776  1.00 36.21           N  
ATOM    774  CA  PRO A  49      21.263  17.753  -8.692  1.00 36.21           C  
ATOM    775  HA  PRO A  49      21.352  18.085  -7.658  1.00 36.21           H  
ATOM    776  C   PRO A  49      20.680  18.879  -9.546  1.00 36.21           C  
ATOM    777  CB  PRO A  49      22.623  17.246  -9.181  1.00 36.21           C  
ATOM    778  HB2 PRO A  49      23.177  18.010  -9.726  1.00 36.21           H  
ATOM    779  HB3 PRO A  49      23.201  16.893  -8.328  1.00 36.21           H  
ATOM    780  O   PRO A  49      20.541  18.754 -10.764  1.00 36.21           O  
ATOM    781  CG  PRO A  49      22.266  16.058 -10.073  1.00 36.21           C  
ATOM    782  HG2 PRO A  49      23.054  15.305 -10.078  1.00 36.21           H  
ATOM    783  HG3 PRO A  49      22.074  16.412 -11.086  1.00 36.21           H  
ATOM    784  CD  PRO A  49      20.967  15.514  -9.475  1.00 36.21           C  
ATOM    785  HD2 PRO A  49      21.189  14.722  -8.760  1.00 36.21           H  
ATOM    786  HD3 PRO A  49      20.338  15.130 -10.278  1.00 36.21           H  
ATOM    787  N   VAL A  50      20.269  19.950  -8.870  1.00 32.06           N  
ATOM    788  H   VAL A  50      20.307  19.895  -7.862  1.00 32.06           H  
ATOM    789  CA  VAL A  50      19.614  21.121  -9.448  1.00 32.06           C  
ATOM    790  HA  VAL A  50      18.803  20.779 -10.091  1.00 32.06           H  
ATOM    791  C   VAL A  50      20.631  21.866 -10.314  1.00 32.06           C  
ATOM    792  CB  VAL A  50      18.996  22.005  -8.338  1.00 32.06           C  
ATOM    793  HB  VAL A  50      19.791  22.437  -7.730  1.00 32.06           H  
ATOM    794  O   VAL A  50      21.295  22.799  -9.878  1.00 32.06           O  
ATOM    795  CG1 VAL A  50      18.153  23.142  -8.932  1.00 32.06           C  
ATOM    796 HG11 VAL A  50      17.344  22.734  -9.538  1.00 32.06           H  
ATOM    797 HG12 VAL A  50      17.733  23.747  -8.129  1.00 32.06           H  
ATOM    798 HG13 VAL A  50      18.778  23.788  -9.548  1.00 32.06           H  
ATOM    799  CG2 VAL A  50      18.080  21.195  -7.406  1.00 32.06           C  
ATOM    800 HG21 VAL A  50      18.652  20.451  -6.851  1.00 32.06           H  
ATOM    801 HG22 VAL A  50      17.310  20.683  -7.984  1.00 32.06           H  
ATOM    802 HG23 VAL A  50      17.605  21.856  -6.681  1.00 32.06           H  
ATOM    803  N   GLY A  51      20.797  21.404 -11.551  1.00 29.84           N  
ATOM    804  H   GLY A  51      20.359  20.520 -11.766  1.00 29.84           H  
ATOM    805  CA  GLY A  51      21.343  22.180 -12.654  1.00 29.84           C  
ATOM    806  HA2 GLY A  51      21.955  23.001 -12.282  1.00 29.84           H  
ATOM    807  HA3 GLY A  51      21.952  21.541 -13.293  1.00 29.84           H  
ATOM    808  C   GLY A  51      20.172  22.722 -13.464  1.00 29.84           C  
ATOM    809  O   GLY A  51      19.364  21.943 -13.970  1.00 29.84           O  
ATOM    810  N   GLU A  52      20.073  24.045 -13.587  1.00 33.70           N  
ATOM    811  H   GLU A  52      20.768  24.601 -13.109  1.00 33.70           H  
ATOM    812  CA  GLU A  52      18.950  24.807 -14.172  1.00 33.70           C  
ATOM    813  HA  GLU A  52      18.048  24.561 -13.612  1.00 33.70           H  
ATOM    814  C   GLU A  52      18.621  24.495 -15.655  1.00 33.70           C  
ATOM    815  CB  GLU A  52      19.225  26.311 -13.971  1.00 33.70           C  
ATOM    816  HB2 GLU A  52      20.197  26.548 -14.403  1.00 33.70           H  
ATOM    817  HB3 GLU A  52      18.466  26.887 -14.500  1.00 33.70           H  
ATOM    818  O   GLU A  52      17.796  25.160 -16.275  1.00 33.70           O  
ATOM    819  CG  GLU A  52      19.185  26.741 -12.494  1.00 33.70           C  
ATOM    820  HG2 GLU A  52      18.216  26.461 -12.080  1.00 33.70           H  
ATOM    821  HG3 GLU A  52      19.955  26.201 -11.944  1.00 33.70           H  
ATOM    822  CD  GLU A  52      19.412  28.252 -12.319  1.00 33.70           C  
ATOM    823  OE1 GLU A  52      18.763  28.838 -11.424  1.00 33.70           O  
ATOM    824  OE2 GLU A  52      20.235  28.811 -13.080  1.00 33.70           O  
ATOM    825  N   THR A  53      19.213  23.455 -16.244  1.00 33.72           N  
ATOM    826  H   THR A  53      19.869  22.929 -15.686  1.00 33.72           H  
ATOM    827  CA  THR A  53      19.066  23.058 -17.652  1.00 33.72           C  
ATOM    828  HA  THR A  53      18.359  23.733 -18.135  1.00 33.72           H  
ATOM    829  C   THR A  53      18.486  21.651 -17.871  1.00 33.72           C  
ATOM    830  CB  THR A  53      20.412  23.223 -18.374  1.00 33.72           C  
ATOM    831  HB  THR A  53      20.378  22.717 -19.339  1.00 33.72           H  
ATOM    832  O   THR A  53      18.191  21.300 -19.011  1.00 33.72           O  
ATOM    833  CG2 THR A  53      20.740  24.698 -18.616  1.00 33.72           C  
ATOM    834 HG21 THR A  53      21.674  24.784 -19.171  1.00 33.72           H  
ATOM    835 HG22 THR A  53      19.941  25.159 -19.197  1.00 33.72           H  
ATOM    836 HG23 THR A  53      20.834  25.224 -17.666  1.00 33.72           H  
ATOM    837  OG1 THR A  53      21.463  22.687 -17.597  1.00 33.72           O  
ATOM    838  HG1 THR A  53      22.292  22.951 -18.003  1.00 33.72           H  
ATOM    839  N   ALA A  54      18.241  20.847 -16.825  1.00 32.18           N  
ATOM    840  H   ALA A  54      18.503  21.172 -15.906  1.00 32.18           H  
ATOM    841  CA  ALA A  54      17.811  19.440 -16.965  1.00 32.18           C  
ATOM    842  HA  ALA A  54      18.264  19.038 -17.871  1.00 32.18           H  
ATOM    843  C   ALA A  54      16.285  19.210 -17.122  1.00 32.18           C  
ATOM    844  CB  ALA A  54      18.393  18.649 -15.788  1.00 32.18           C  
ATOM    845  HB1 ALA A  54      19.476  18.772 -15.756  1.00 32.18           H  
ATOM    846  HB2 ALA A  54      17.966  19.005 -14.850  1.00 32.18           H  
ATOM    847  HB3 ALA A  54      18.162  17.591 -15.904  1.00 32.18           H  
ATOM    848  O   ALA A  54      15.843  18.091 -17.380  1.00 32.18           O  
ATOM    849  N   LEU A  55      15.460  20.258 -17.009  1.00 30.07           N  
ATOM    850  H   LEU A  55      15.879  21.153 -16.800  1.00 30.07           H  
ATOM    851  CA  LEU A  55      13.988  20.162 -17.019  1.00 30.07           C  
ATOM    852  HA  LEU A  55      13.704  19.292 -16.427  1.00 30.07           H  
ATOM    853  C   LEU A  55      13.357  19.917 -18.407  1.00 30.07           C  
ATOM    854  CB  LEU A  55      13.418  21.422 -16.329  1.00 30.07           C  
ATOM    855  HB2 LEU A  55      14.098  22.258 -16.492  1.00 30.07           H  
ATOM    856  HB3 LEU A  55      12.469  21.698 -16.787  1.00 30.07           H  
ATOM    857  O   LEU A  55      12.163  19.639 -18.486  1.00 30.07           O  
ATOM    858  CG  LEU A  55      13.198  21.212 -14.815  1.00 30.07           C  
ATOM    859  HG  LEU A  55      13.896  20.464 -14.440  1.00 30.07           H  
ATOM    860  CD1 LEU A  55      13.441  22.505 -14.040  1.00 30.07           C  
ATOM    861 HD11 LEU A  55      12.767  23.287 -14.388  1.00 30.07           H  
ATOM    862 HD12 LEU A  55      14.473  22.829 -14.176  1.00 30.07           H  
ATOM    863 HD13 LEU A  55      13.274  22.330 -12.977  1.00 30.07           H  
ATOM    864  CD2 LEU A  55      11.765  20.747 -14.540  1.00 30.07           C  
ATOM    865 HD21 LEU A  55      11.051  21.513 -14.843  1.00 30.07           H  
ATOM    866 HD22 LEU A  55      11.568  19.828 -15.091  1.00 30.07           H  
ATOM    867 HD23 LEU A  55      11.647  20.544 -13.476  1.00 30.07           H  
ATOM    868  N   ALA A  56      14.125  19.989 -19.501  1.00 28.09           N  
ATOM    869  H   ALA A  56      15.104  20.208 -19.381  1.00 28.09           H  
ATOM    870  CA  ALA A  56      13.602  19.831 -20.867  1.00 28.09           C  
ATOM    871  HA  ALA A  56      12.528  20.017 -20.851  1.00 28.09           H  
ATOM    872  C   ALA A  56      13.771  18.417 -21.465  1.00 28.09           C  
ATOM    873  CB  ALA A  56      14.224  20.919 -21.750  1.00 28.09           C  
ATOM    874  HB1 ALA A  56      13.791  20.871 -22.749  1.00 28.09           H  
ATOM    875  HB2 ALA A  56      15.301  20.767 -21.821  1.00 28.09           H  
ATOM    876  HB3 ALA A  56      14.025  21.902 -21.323  1.00 28.09           H  
ATOM    877  O   ALA A  56      13.220  18.134 -22.528  1.00 28.09           O  
ATOM    878  N   THR A  57      14.501  17.519 -20.799  1.00 31.53           N  
ATOM    879  H   THR A  57      14.989  17.824 -19.968  1.00 31.53           H  
ATOM    880  CA  THR A  57      14.823  16.164 -21.298  1.00 31.53           C  
ATOM    881  HA  THR A  57      14.108  15.899 -22.077  1.00 31.53           H  
ATOM    882  C   THR A  57      14.664  15.076 -20.234  1.00 31.53           C  
ATOM    883  CB  THR A  57      16.229  16.115 -21.928  1.00 31.53           C  
ATOM    884  HB  THR A  57      16.577  15.085 -22.005  1.00 31.53           H  
ATOM    885  O   THR A  57      15.223  13.989 -20.367  1.00 31.53           O  
ATOM    886  CG2 THR A  57      16.241  16.707 -23.336  1.00 31.53           C  
ATOM    887 HG21 THR A  57      15.536  16.166 -23.967  1.00 31.53           H  
ATOM    888 HG22 THR A  57      15.959  17.759 -23.302  1.00 31.53           H  
ATOM    889 HG23 THR A  57      17.240  16.616 -23.762  1.00 31.53           H  
ATOM    890  OG1 THR A  57      17.139  16.855 -21.146  1.00 31.53           O  
ATOM    891  HG1 THR A  57      18.023  16.533 -21.337  1.00 31.53           H  
ATOM    892  N   TYR A  58      13.877  15.331 -19.184  1.00 28.17           N  
ATOM    893  H   TYR A  58      13.447  16.242 -19.105  1.00 28.17           H  
ATOM    894  CA  TYR A  58      13.581  14.330 -18.161  1.00 28.17           C  
ATOM    895  HA  TYR A  58      14.517  13.852 -17.875  1.00 28.17           H  
ATOM    896  C   TYR A  58      12.658  13.236 -18.719  1.00 28.17           C  
ATOM    897  CB  TYR A  58      13.025  15.004 -16.899  1.00 28.17           C  
ATOM    898  HB2 TYR A  58      13.684  15.828 -16.626  1.00 28.17           H  
ATOM    899  HB3 TYR A  58      12.046  15.432 -17.115  1.00 28.17           H  
ATOM    900  O   TYR A  58      11.434  13.293 -18.614  1.00 28.17           O  
ATOM    901  CG  TYR A  58      12.921  14.071 -15.703  1.00 28.17           C  
ATOM    902  CD1 TYR A  58      11.686  13.489 -15.354  1.00 28.17           C  
ATOM    903  HD1 TYR A  58      10.810  13.689 -15.952  1.00 28.17           H  
ATOM    904  CD2 TYR A  58      14.064  13.807 -14.922  1.00 28.17           C  
ATOM    905  HD2 TYR A  58      15.010  14.258 -15.184  1.00 28.17           H  
ATOM    906  CE1 TYR A  58      11.589  12.672 -14.210  1.00 28.17           C  
ATOM    907  HE1 TYR A  58      10.640  12.254 -13.908  1.00 28.17           H  
ATOM    908  CE2 TYR A  58      13.971  12.990 -13.779  1.00 28.17           C  
ATOM    909  HE2 TYR A  58      14.845  12.814 -13.168  1.00 28.17           H  
ATOM    910  OH  TYR A  58      12.622  11.668 -12.296  1.00 28.17           O  
ATOM    911  HH  TYR A  58      13.398  11.753 -11.737  1.00 28.17           H  
ATOM    912  CZ  TYR A  58      12.728  12.431 -13.415  1.00 28.17           C  
ATOM    913  N   THR A  59      13.255  12.214 -19.329  1.00 33.45           N  
ATOM    914  H   THR A  59      14.232  12.305 -19.568  1.00 33.45           H  
ATOM    915  CA  THR A  59      12.662  10.877 -19.369  1.00 33.45           C  
ATOM    916  HA  THR A  59      11.637  10.966 -19.729  1.00 33.45           H  
ATOM    917  C   THR A  59      12.686  10.338 -17.943  1.00 33.45           C  
ATOM    918  CB  THR A  59      13.422   9.903 -20.288  1.00 33.45           C  
ATOM    919  HB  THR A  59      13.432   8.910 -19.838  1.00 33.45           H  
ATOM    920  O   THR A  59      13.786  10.156 -17.412  1.00 33.45           O  
ATOM    921  CG2 THR A  59      12.738   9.787 -21.646  1.00 33.45           C  
ATOM    922 HG21 THR A  59      12.695  10.767 -22.120  1.00 33.45           H  
ATOM    923 HG22 THR A  59      11.729   9.394 -21.521  1.00 33.45           H  
ATOM    924 HG23 THR A  59      13.308   9.107 -22.279  1.00 33.45           H  
ATOM    925  OG1 THR A  59      14.751  10.316 -20.514  1.00 33.45           O  
ATOM    926  HG1 THR A  59      15.208  10.270 -19.671  1.00 33.45           H  
ATOM    927  N   PRO A  60      11.527  10.104 -17.300  1.00 31.05           N  
ATOM    928  CA  PRO A  60      11.503   9.571 -15.948  1.00 31.05           C  
ATOM    929  HA  PRO A  60      11.938  10.313 -15.278  1.00 31.05           H  
ATOM    930  C   PRO A  60      12.313   8.268 -15.916  1.00 31.05           C  
ATOM    931  CB  PRO A  60      10.024   9.381 -15.587  1.00 31.05           C  
ATOM    932  HB2 PRO A  60       9.680  10.245 -15.019  1.00 31.05           H  
ATOM    933  HB3 PRO A  60       9.852   8.466 -15.020  1.00 31.05           H  
ATOM    934  O   PRO A  60      12.030   7.363 -16.710  1.00 31.05           O  
ATOM    935  CG  PRO A  60       9.311   9.350 -16.937  1.00 31.05           C  
ATOM    936  HG2 PRO A  60       8.289   9.722 -16.866  1.00 31.05           H  
ATOM    937  HG3 PRO A  60       9.321   8.332 -17.327  1.00 31.05           H  
ATOM    938  CD  PRO A  60      10.178  10.237 -17.822  1.00 31.05           C  
ATOM    939  HD2 PRO A  60       9.859  11.276 -17.732  1.00 31.05           H  
ATOM    940  HD3 PRO A  60      10.099   9.899 -18.855  1.00 31.05           H  
ATOM    941  N   PRO A  61      13.345   8.156 -15.058  1.00 30.31           N  
ATOM    942  CA  PRO A  61      14.099   6.923 -14.930  1.00 30.31           C  
ATOM    943  HA  PRO A  61      14.559   6.671 -15.886  1.00 30.31           H  
ATOM    944  C   PRO A  61      13.124   5.819 -14.524  1.00 30.31           C  
ATOM    945  CB  PRO A  61      15.193   7.202 -13.891  1.00 30.31           C  
ATOM    946  HB2 PRO A  61      16.101   7.518 -14.406  1.00 30.31           H  
ATOM    947  HB3 PRO A  61      15.399   6.335 -13.264  1.00 30.31           H  
ATOM    948  O   PRO A  61      12.271   6.032 -13.656  1.00 30.31           O  
ATOM    949  CG  PRO A  61      14.648   8.376 -13.078  1.00 30.31           C  
ATOM    950  HG2 PRO A  61      14.027   7.996 -12.266  1.00 30.31           H  
ATOM    951  HG3 PRO A  61      15.446   9.005 -12.684  1.00 30.31           H  
ATOM    952  CD  PRO A  61      13.771   9.130 -14.071  1.00 30.31           C  
ATOM    953  HD2 PRO A  61      12.910   9.543 -13.545  1.00 30.31           H  
ATOM    954  HD3 PRO A  61      14.344   9.920 -14.558  1.00 30.31           H  
ATOM    955  N   GLN A  62      13.261   4.640 -15.136  1.00 31.28           N  
ATOM    956  H   GLN A  62      13.962   4.575 -15.860  1.00 31.28           H  
ATOM    957  CA  GLN A  62      12.450   3.437 -14.887  1.00 31.28           C  
ATOM    958  HA  GLN A  62      11.444   3.601 -15.273  1.00 31.28           H  
ATOM    959  C   GLN A  62      12.300   3.089 -13.385  1.00 31.28           C  
ATOM    960  CB  GLN A  62      13.090   2.263 -15.656  1.00 31.28           C  
ATOM    961  HB2 GLN A  62      12.621   1.334 -15.331  1.00 31.28           H  
ATOM    962  HB3 GLN A  62      14.149   2.209 -15.406  1.00 31.28           H  
ATOM    963  O   GLN A  62      11.360   2.403 -12.998  1.00 31.28           O  
ATOM    964  CG  GLN A  62      12.917   2.366 -17.185  1.00 31.28           C  
ATOM    965  HG2 GLN A  62      13.327   3.310 -17.543  1.00 31.28           H  
ATOM    966  HG3 GLN A  62      11.852   2.345 -17.418  1.00 31.28           H  
ATOM    967  CD  GLN A  62      13.610   1.232 -17.945  1.00 31.28           C  
ATOM    968  NE2 GLN A  62      13.203   0.941 -19.161  1.00 31.28           N  
ATOM    969 HE21 GLN A  62      13.693   0.178 -19.605  1.00 31.28           H  
ATOM    970 HE22 GLN A  62      12.433   1.436 -19.588  1.00 31.28           H  
ATOM    971  OE1 GLN A  62      14.541   0.601 -17.482  1.00 31.28           O  
ATOM    972  N   HIS A  63      13.166   3.627 -12.523  1.00 25.51           N  
ATOM    973  H   HIS A  63      13.929   4.158 -12.918  1.00 25.51           H  
ATOM    974  CA  HIS A  63      13.144   3.489 -11.064  1.00 25.51           C  
ATOM    975  HA  HIS A  63      12.942   2.448 -10.814  1.00 25.51           H  
ATOM    976  C   HIS A  63      12.081   4.327 -10.331  1.00 25.51           C  
ATOM    977  CB  HIS A  63      14.546   3.844 -10.556  1.00 25.51           C  
ATOM    978  HB2 HIS A  63      14.802   4.863 -10.848  1.00 25.51           H  
ATOM    979  HB3 HIS A  63      14.553   3.790  -9.467  1.00 25.51           H  
ATOM    980  O   HIS A  63      11.650   3.954  -9.247  1.00 25.51           O  
ATOM    981  CG  HIS A  63      15.580   2.886 -11.081  1.00 25.51           C  
ATOM    982  CD2 HIS A  63      16.569   3.143 -11.992  1.00 25.51           C  
ATOM    983  HD2 HIS A  63      16.784   4.096 -12.451  1.00 25.51           H  
ATOM    984  ND1 HIS A  63      15.651   1.549 -10.768  1.00 25.51           N  
ATOM    985  HD1 HIS A  63      15.071   1.057 -10.103  1.00 25.51           H  
ATOM    986  CE1 HIS A  63      16.658   1.011 -11.473  1.00 25.51           C  
ATOM    987  HE1 HIS A  63      16.962  -0.025 -11.432  1.00 25.51           H  
ATOM    988  NE2 HIS A  63      17.241   1.945 -12.240  1.00 25.51           N  
ATOM    989  N   SER A  64      11.601   5.432 -10.906  1.00 28.55           N  
ATOM    990  H   SER A  64      11.944   5.684 -11.822  1.00 28.55           H  
ATOM    991  CA  SER A  64      10.511   6.224 -10.299  1.00 28.55           C  
ATOM    992  HA  SER A  64      10.770   6.436  -9.262  1.00 28.55           H  
ATOM    993  C   SER A  64       9.181   5.453 -10.272  1.00 28.55           C  
ATOM    994  CB  SER A  64      10.365   7.567 -11.025  1.00 28.55           C  
ATOM    995  HB2 SER A  64      11.247   8.176 -10.828  1.00 28.55           H  
ATOM    996  HB3 SER A  64       9.493   8.092 -10.637  1.00 28.55           H  
ATOM    997  O   SER A  64       8.363   5.624  -9.367  1.00 28.55           O  
ATOM    998  OG  SER A  64      10.229   7.395 -12.428  1.00 28.55           O  
ATOM    999  HG  SER A  64      11.039   7.042 -12.804  1.00 28.55           H  
ATOM   1000  N   TRP A  65       9.008   4.533 -11.223  1.00 32.34           N  
ATOM   1001  H   TRP A  65       9.732   4.430 -11.920  1.00 32.34           H  
ATOM   1002  CA  TRP A  65       7.853   3.646 -11.311  1.00 32.34           C  
ATOM   1003  HA  TRP A  65       6.951   4.212 -11.077  1.00 32.34           H  
ATOM   1004  C   TRP A  65       7.904   2.487 -10.319  1.00 32.34           C  
ATOM   1005  CB  TRP A  65       7.724   3.129 -12.744  1.00 32.34           C  
ATOM   1006  HB2 TRP A  65       7.113   2.226 -12.731  1.00 32.34           H  
ATOM   1007  HB3 TRP A  65       8.703   2.846 -13.129  1.00 32.34           H  
ATOM   1008  O   TRP A  65       6.839   2.084  -9.861  1.00 32.34           O  
ATOM   1009  CG  TRP A  65       7.078   4.093 -13.685  1.00 32.34           C  
ATOM   1010  CD1 TRP A  65       7.600   5.263 -14.119  1.00 32.34           C  
ATOM   1011  HD1 TRP A  65       8.565   5.655 -13.833  1.00 32.34           H  
ATOM   1012  CD2 TRP A  65       5.759   3.988 -14.300  1.00 32.34           C  
ATOM   1013  CE2 TRP A  65       5.557   5.131 -15.129  1.00 32.34           C  
ATOM   1014  CE3 TRP A  65       4.717   3.036 -14.246  1.00 32.34           C  
ATOM   1015  HE3 TRP A  65       4.837   2.161 -13.624  1.00 32.34           H  
ATOM   1016  NE1 TRP A  65       6.706   5.879 -14.972  1.00 32.34           N  
ATOM   1017  HE1 TRP A  65       6.892   6.764 -15.420  1.00 32.34           H  
ATOM   1018  CH2 TRP A  65       3.390   4.325 -15.839  1.00 32.34           C  
ATOM   1019  HH2 TRP A  65       2.506   4.420 -16.452  1.00 32.34           H  
ATOM   1020  CZ2 TRP A  65       4.393   5.308 -15.891  1.00 32.34           C  
ATOM   1021  HZ2 TRP A  65       4.286   6.174 -16.527  1.00 32.34           H  
ATOM   1022  CZ3 TRP A  65       3.545   3.201 -15.008  1.00 32.34           C  
ATOM   1023  HZ3 TRP A  65       2.773   2.447 -14.969  1.00 32.34           H  
ATOM   1024  N   SER A  66       9.088   1.984  -9.941  1.00 32.06           N  
ATOM   1025  H   SER A  66       9.945   2.376 -10.306  1.00 32.06           H  
ATOM   1026  CA  SER A  66       9.177   0.932  -8.917  1.00 32.06           C  
ATOM   1027  HA  SER A  66       8.479   0.140  -9.191  1.00 32.06           H  
ATOM   1028  C   SER A  66       8.721   1.468  -7.563  1.00 32.06           C  
ATOM   1029  CB  SER A  66      10.567   0.281  -8.844  1.00 32.06           C  
ATOM   1030  HB2 SER A  66      10.975   0.187  -9.850  1.00 32.06           H  
ATOM   1031  HB3 SER A  66      10.457  -0.720  -8.426  1.00 32.06           H  
ATOM   1032  O   SER A  66       7.901   0.840  -6.915  1.00 32.06           O  
ATOM   1033  OG  SER A  66      11.471   0.994  -8.026  1.00 32.06           O  
ATOM   1034  HG  SER A  66      11.453   0.576  -7.163  1.00 32.06           H  
ATOM   1035  N   ILE A  67       9.115   2.694  -7.203  1.00 32.91           N  
ATOM   1036  H   ILE A  67       9.838   3.124  -7.762  1.00 32.91           H  
ATOM   1037  CA  ILE A  67       8.724   3.340  -5.940  1.00 32.91           C  
ATOM   1038  HA  ILE A  67       8.942   2.655  -5.121  1.00 32.91           H  
ATOM   1039  C   ILE A  67       7.215   3.624  -5.905  1.00 32.91           C  
ATOM   1040  CB  ILE A  67       9.557   4.626  -5.735  1.00 32.91           C  
ATOM   1041  HB  ILE A  67       9.398   5.278  -6.593  1.00 32.91           H  
ATOM   1042  O   ILE A  67       6.551   3.372  -4.898  1.00 32.91           O  
ATOM   1043  CG1 ILE A  67      11.065   4.282  -5.654  1.00 32.91           C  
ATOM   1044 HG12 ILE A  67      11.353   3.671  -6.509  1.00 32.91           H  
ATOM   1045 HG13 ILE A  67      11.256   3.697  -4.753  1.00 32.91           H  
ATOM   1046  CG2 ILE A  67       9.106   5.379  -4.467  1.00 32.91           C  
ATOM   1047 HG21 ILE A  67       9.693   6.286  -4.327  1.00 32.91           H  
ATOM   1048 HG22 ILE A  67       9.225   4.738  -3.594  1.00 32.91           H  
ATOM   1049 HG23 ILE A  67       8.062   5.682  -4.546  1.00 32.91           H  
ATOM   1050  CD1 ILE A  67      11.988   5.506  -5.662  1.00 32.91           C  
ATOM   1051 HD11 ILE A  67      11.883   6.073  -4.737  1.00 32.91           H  
ATOM   1052 HD12 ILE A  67      11.754   6.142  -6.515  1.00 32.91           H  
ATOM   1053 HD13 ILE A  67      13.023   5.171  -5.743  1.00 32.91           H  
ATOM   1054  N   ALA A  68       6.643   4.108  -7.012  1.00 37.69           N  
ATOM   1055  H   ALA A  68       7.227   4.331  -7.805  1.00 37.69           H  
ATOM   1056  CA  ALA A  68       5.200   4.299  -7.114  1.00 37.69           C  
ATOM   1057  HA  ALA A  68       4.869   4.881  -6.253  1.00 37.69           H  
ATOM   1058  C   ALA A  68       4.450   2.956  -7.068  1.00 37.69           C  
ATOM   1059  CB  ALA A  68       4.884   5.105  -8.378  1.00 37.69           C  
ATOM   1060  HB1 ALA A  68       5.388   6.071  -8.334  1.00 37.69           H  
ATOM   1061  HB2 ALA A  68       5.227   4.565  -9.260  1.00 37.69           H  
ATOM   1062  HB3 ALA A  68       3.808   5.266  -8.451  1.00 37.69           H  
ATOM   1063  O   ALA A  68       3.499   2.833  -6.306  1.00 37.69           O  
ATOM   1064  N   ALA A  69       4.883   1.939  -7.821  1.00 39.56           N  
ATOM   1065  H   ALA A  69       5.692   2.081  -8.408  1.00 39.56           H  
ATOM   1066  CA  ALA A  69       4.276   0.604  -7.840  1.00 39.56           C  
ATOM   1067  HA  ALA A  69       3.213   0.703  -8.058  1.00 39.56           H  
ATOM   1068  C   ALA A  69       4.400  -0.133  -6.495  1.00 39.56           C  
ATOM   1069  CB  ALA A  69       4.906  -0.209  -8.975  1.00 39.56           C  
ATOM   1070  HB1 ALA A  69       4.443  -1.195  -9.022  1.00 39.56           H  
ATOM   1071  HB2 ALA A  69       4.756   0.299  -9.927  1.00 39.56           H  
ATOM   1072  HB3 ALA A  69       5.974  -0.332  -8.796  1.00 39.56           H  
ATOM   1073  O   ALA A  69       3.465  -0.819  -6.084  1.00 39.56           O  
ATOM   1074  N   GLU A  70       5.507   0.042  -5.777  1.00 36.88           N  
ATOM   1075  H   GLU A  70       6.282   0.526  -6.207  1.00 36.88           H  
ATOM   1076  CA  GLU A  70       5.735  -0.482  -4.426  1.00 36.88           C  
ATOM   1077  HA  GLU A  70       5.474  -1.540  -4.391  1.00 36.88           H  
ATOM   1078  C   GLU A  70       4.862   0.245  -3.395  1.00 36.88           C  
ATOM   1079  CB  GLU A  70       7.222  -0.344  -4.062  1.00 36.88           C  
ATOM   1080  HB2 GLU A  70       7.330  -0.473  -2.985  1.00 36.88           H  
ATOM   1081  HB3 GLU A  70       7.557   0.663  -4.313  1.00 36.88           H  
ATOM   1082  O   GLU A  70       4.208  -0.399  -2.570  1.00 36.88           O  
ATOM   1083  CG  GLU A  70       8.105  -1.395  -4.760  1.00 36.88           C  
ATOM   1084  HG2 GLU A  70       7.914  -2.364  -4.300  1.00 36.88           H  
ATOM   1085  HG3 GLU A  70       7.820  -1.476  -5.809  1.00 36.88           H  
ATOM   1086  CD  GLU A  70       9.605  -1.066  -4.659  1.00 36.88           C  
ATOM   1087  OE1 GLU A  70      10.362  -1.505  -5.556  1.00 36.88           O  
ATOM   1088  OE2 GLU A  70       9.998  -0.363  -3.701  1.00 36.88           O  
ATOM   1089  N   GLY A  71       4.750   1.575  -3.489  1.00 41.60           N  
ATOM   1090  H   GLY A  71       5.353   2.060  -4.138  1.00 41.60           H  
ATOM   1091  CA  GLY A  71       3.814   2.366  -2.685  1.00 41.60           C  
ATOM   1092  HA2 GLY A  71       4.034   2.221  -1.627  1.00 41.60           H  
ATOM   1093  HA3 GLY A  71       3.947   3.419  -2.932  1.00 41.60           H  
ATOM   1094  C   GLY A  71       2.352   1.983  -2.946  1.00 41.60           C  
ATOM   1095  O   GLY A  71       1.576   1.818  -2.003  1.00 41.60           O  
ATOM   1096  N   ILE A  72       1.990   1.755  -4.214  1.00 41.53           N  
ATOM   1097  H   ILE A  72       2.686   1.939  -4.923  1.00 41.53           H  
ATOM   1098  CA  ILE A  72       0.676   1.266  -4.665  1.00 41.53           C  
ATOM   1099  HA  ILE A  72      -0.099   1.934  -4.289  1.00 41.53           H  
ATOM   1100  C   ILE A  72       0.393  -0.128  -4.091  1.00 41.53           C  
ATOM   1101  CB  ILE A  72       0.611   1.249  -6.220  1.00 41.53           C  
ATOM   1102  HB  ILE A  72       1.511   0.760  -6.592  1.00 41.53           H  
ATOM   1103  O   ILE A  72      -0.660  -0.350  -3.490  1.00 41.53           O  
ATOM   1104  CG1 ILE A  72       0.550   2.667  -6.831  1.00 41.53           C  
ATOM   1105 HG12 ILE A  72       1.129   3.371  -6.233  1.00 41.53           H  
ATOM   1106 HG13 ILE A  72      -0.490   2.992  -6.820  1.00 41.53           H  
ATOM   1107  CG2 ILE A  72      -0.603   0.443  -6.729  1.00 41.53           C  
ATOM   1108 HG21 ILE A  72      -1.524   0.780  -6.253  1.00 41.53           H  
ATOM   1109 HG22 ILE A  72      -0.465  -0.618  -6.520  1.00 41.53           H  
ATOM   1110 HG23 ILE A  72      -0.702   0.541  -7.810  1.00 41.53           H  
ATOM   1111  CD1 ILE A  72       0.969   2.801  -8.299  1.00 41.53           C  
ATOM   1112 HD11 ILE A  72       0.868   3.842  -8.606  1.00 41.53           H  
ATOM   1113 HD12 ILE A  72       2.008   2.498  -8.434  1.00 41.53           H  
ATOM   1114 HD13 ILE A  72       0.336   2.187  -8.939  1.00 41.53           H  
ATOM   1115  N   SER A  73       1.331  -1.063  -4.245  1.00 40.48           N  
ATOM   1116  H   SER A  73       2.166  -0.823  -4.759  1.00 40.48           H  
ATOM   1117  CA  SER A  73       1.191  -2.445  -3.771  1.00 40.48           C  
ATOM   1118  HA  SER A  73       0.281  -2.876  -4.188  1.00 40.48           H  
ATOM   1119  C   SER A  73       1.080  -2.497  -2.252  1.00 40.48           C  
ATOM   1120  CB  SER A  73       2.375  -3.297  -4.235  1.00 40.48           C  
ATOM   1121  HB2 SER A  73       2.249  -4.316  -3.870  1.00 40.48           H  
ATOM   1122  HB3 SER A  73       3.307  -2.891  -3.841  1.00 40.48           H  
ATOM   1123  O   SER A  73       0.278  -3.258  -1.711  1.00 40.48           O  
ATOM   1124  OG  SER A  73       2.420  -3.313  -5.647  1.00 40.48           O  
ATOM   1125  HG  SER A  73       2.860  -2.511  -5.935  1.00 40.48           H  
ATOM   1126  N   THR A  74       1.806  -1.627  -1.549  1.00 42.48           N  
ATOM   1127  H   THR A  74       2.487  -1.056  -2.027  1.00 42.48           H  
ATOM   1128  CA  THR A  74       1.734  -1.582  -0.090  1.00 42.48           C  
ATOM   1129  HA  THR A  74       1.697  -2.617   0.248  1.00 42.48           H  
ATOM   1130  C   THR A  74       0.463  -0.903   0.418  1.00 42.48           C  
ATOM   1131  CB  THR A  74       2.972  -0.948   0.541  1.00 42.48           C  
ATOM   1132  HB  THR A  74       2.946   0.138   0.445  1.00 42.48           H  
ATOM   1133  O   THR A  74      -0.122  -1.365   1.397  1.00 42.48           O  
ATOM   1134  CG2 THR A  74       2.980  -1.360   2.016  1.00 42.48           C  
ATOM   1135 HG21 THR A  74       3.998  -1.350   2.406  1.00 42.48           H  
ATOM   1136 HG22 THR A  74       2.333  -0.698   2.592  1.00 42.48           H  
ATOM   1137 HG23 THR A  74       2.630  -2.385   2.137  1.00 42.48           H  
ATOM   1138  OG1 THR A  74       4.159  -1.437  -0.032  1.00 42.48           O  
ATOM   1139  HG1 THR A  74       4.269  -1.061  -0.908  1.00 42.48           H  
ATOM   1140  N   LEU A  75      -0.038   0.133  -0.266  1.00 46.18           N  
ATOM   1141  H   LEU A  75       0.495   0.505  -1.039  1.00 46.18           H  
ATOM   1142  CA  LEU A  75      -1.363   0.703   0.005  1.00 46.18           C  
ATOM   1143  HA  LEU A  75      -1.399   1.025   1.046  1.00 46.18           H  
ATOM   1144  C   LEU A  75      -2.470  -0.346  -0.170  1.00 46.18           C  
ATOM   1145  CB  LEU A  75      -1.607   1.913  -0.920  1.00 46.18           C  
ATOM   1146  HB2 LEU A  75      -1.210   1.684  -1.909  1.00 46.18           H  
ATOM   1147  HB3 LEU A  75      -2.680   2.069  -1.034  1.00 46.18           H  
ATOM   1148  O   LEU A  75      -3.368  -0.425   0.669  1.00 46.18           O  
ATOM   1149  CG  LEU A  75      -0.980   3.222  -0.410  1.00 46.18           C  
ATOM   1150  HG  LEU A  75       0.030   3.037  -0.043  1.00 46.18           H  
ATOM   1151  CD1 LEU A  75      -0.926   4.258  -1.533  1.00 46.18           C  
ATOM   1152 HD11 LEU A  75      -0.492   5.185  -1.160  1.00 46.18           H  
ATOM   1153 HD12 LEU A  75      -1.924   4.452  -1.927  1.00 46.18           H  
ATOM   1154 HD13 LEU A  75      -0.293   3.883  -2.337  1.00 46.18           H  
ATOM   1155  CD2 LEU A  75      -1.827   3.823   0.715  1.00 46.18           C  
ATOM   1156 HD21 LEU A  75      -1.327   4.707   1.109  1.00 46.18           H  
ATOM   1157 HD22 LEU A  75      -1.973   3.093   1.511  1.00 46.18           H  
ATOM   1158 HD23 LEU A  75      -2.804   4.113   0.327  1.00 46.18           H  
ATOM   1159  N   LEU A  76      -2.379  -1.186  -1.207  1.00 46.00           N  
ATOM   1160  H   LEU A  76      -1.633  -1.038  -1.872  1.00 46.00           H  
ATOM   1161  CA  LEU A  76      -3.297  -2.307  -1.436  1.00 46.00           C  
ATOM   1162  HA  LEU A  76      -4.320  -1.938  -1.366  1.00 46.00           H  
ATOM   1163  C   LEU A  76      -3.164  -3.403  -0.367  1.00 46.00           C  
ATOM   1164  CB  LEU A  76      -3.068  -2.882  -2.846  1.00 46.00           C  
ATOM   1165  HB2 LEU A  76      -1.998  -3.037  -2.990  1.00 46.00           H  
ATOM   1166  HB3 LEU A  76      -3.548  -3.858  -2.911  1.00 46.00           H  
ATOM   1167  O   LEU A  76      -4.181  -3.900   0.113  1.00 46.00           O  
ATOM   1168  CG  LEU A  76      -3.605  -2.004  -3.991  1.00 46.00           C  
ATOM   1169  HG  LEU A  76      -3.250  -0.980  -3.874  1.00 46.00           H  
ATOM   1170  CD1 LEU A  76      -3.103  -2.544  -5.330  1.00 46.00           C  
ATOM   1171 HD11 LEU A  76      -3.448  -3.567  -5.479  1.00 46.00           H  
ATOM   1172 HD12 LEU A  76      -2.013  -2.529  -5.341  1.00 46.00           H  
ATOM   1173 HD13 LEU A  76      -3.465  -1.915  -6.143  1.00 46.00           H  
ATOM   1174  CD2 LEU A  76      -5.138  -1.990  -4.028  1.00 46.00           C  
ATOM   1175 HD21 LEU A  76      -5.535  -1.530  -3.124  1.00 46.00           H  
ATOM   1176 HD22 LEU A  76      -5.477  -1.407  -4.885  1.00 46.00           H  
ATOM   1177 HD23 LEU A  76      -5.518  -3.008  -4.115  1.00 46.00           H  
ATOM   1178  N   ALA A  77      -1.946  -3.748   0.062  1.00 43.10           N  
ATOM   1179  H   ALA A  77      -1.143  -3.374  -0.423  1.00 43.10           H  
ATOM   1180  CA  ALA A  77      -1.716  -4.734   1.121  1.00 43.10           C  
ATOM   1181  HA  ALA A  77      -2.248  -5.650   0.866  1.00 43.10           H  
ATOM   1182  C   ALA A  77      -2.241  -4.255   2.489  1.00 43.10           C  
ATOM   1183  CB  ALA A  77      -0.216  -5.050   1.173  1.00 43.10           C  
ATOM   1184  HB1 ALA A  77       0.121  -5.405   0.199  1.00 43.10           H  
ATOM   1185  HB2 ALA A  77       0.350  -4.159   1.445  1.00 43.10           H  
ATOM   1186  HB3 ALA A  77      -0.031  -5.829   1.913  1.00 43.10           H  
ATOM   1187  O   ALA A  77      -2.897  -5.008   3.213  1.00 43.10           O  
ATOM   1188  N   LEU A  78      -2.017  -2.981   2.833  1.00 44.49           N  
ATOM   1189  H   LEU A  78      -1.451  -2.420   2.213  1.00 44.49           H  
ATOM   1190  CA  LEU A  78      -2.556  -2.360   4.046  1.00 44.49           C  
ATOM   1191  HA  LEU A  78      -2.327  -2.995   4.901  1.00 44.49           H  
ATOM   1192  C   LEU A  78      -4.084  -2.245   3.988  1.00 44.49           C  
ATOM   1193  CB  LEU A  78      -1.915  -0.974   4.245  1.00 44.49           C  
ATOM   1194  HB2 LEU A  78      -2.470  -0.441   5.016  1.00 44.49           H  
ATOM   1195  HB3 LEU A  78      -2.018  -0.412   3.317  1.00 44.49           H  
ATOM   1196  O   LEU A  78      -4.753  -2.487   4.994  1.00 44.49           O  
ATOM   1197  CG  LEU A  78      -0.429  -1.003   4.651  1.00 44.49           C  
ATOM   1198  HG  LEU A  78       0.144  -1.606   3.946  1.00 44.49           H  
ATOM   1199  CD1 LEU A  78       0.120   0.424   4.635  1.00 44.49           C  
ATOM   1200 HD11 LEU A  78      -0.457   1.066   5.300  1.00 44.49           H  
ATOM   1201 HD12 LEU A  78       0.068   0.811   3.617  1.00 44.49           H  
ATOM   1202 HD13 LEU A  78       1.166   0.422   4.942  1.00 44.49           H  
ATOM   1203  CD2 LEU A  78      -0.225  -1.581   6.054  1.00 44.49           C  
ATOM   1204 HD21 LEU A  78      -0.514  -2.632   6.067  1.00 44.49           H  
ATOM   1205 HD22 LEU A  78      -0.815  -1.023   6.781  1.00 44.49           H  
ATOM   1206 HD23 LEU A  78       0.832  -1.519   6.315  1.00 44.49           H  
ATOM   1207  N   TRP A  79      -4.638  -1.931   2.813  1.00 45.59           N  
ATOM   1208  H   TRP A  79      -4.030  -1.700   2.040  1.00 45.59           H  
ATOM   1209  CA  TRP A  79      -6.078  -1.947   2.568  1.00 45.59           C  
ATOM   1210  HA  TRP A  79      -6.564  -1.278   3.278  1.00 45.59           H  
ATOM   1211  C   TRP A  79      -6.667  -3.339   2.791  1.00 45.59           C  
ATOM   1212  CB  TRP A  79      -6.379  -1.447   1.148  1.00 45.59           C  
ATOM   1213  HB2 TRP A  79      -5.839  -2.055   0.423  1.00 45.59           H  
ATOM   1214  HB3 TRP A  79      -6.017  -0.424   1.054  1.00 45.59           H  
ATOM   1215  O   TRP A  79      -7.620  -3.464   3.554  1.00 45.59           O  
ATOM   1216  CG  TRP A  79      -7.829  -1.476   0.782  1.00 45.59           C  
ATOM   1217  CD1 TRP A  79      -8.681  -0.449   0.949  1.00 45.59           C  
ATOM   1218  HD1 TRP A  79      -8.359   0.521   1.299  1.00 45.59           H  
ATOM   1219  CD2 TRP A  79      -8.607  -2.532   0.143  1.00 45.59           C  
ATOM   1220  CE2 TRP A  79      -9.963  -2.093   0.049  1.00 45.59           C  
ATOM   1221  CE3 TRP A  79      -8.299  -3.795  -0.405  1.00 45.59           C  
ATOM   1222  HE3 TRP A  79      -7.280  -4.152  -0.375  1.00 45.59           H  
ATOM   1223  NE1 TRP A  79      -9.957  -0.822   0.580  1.00 45.59           N  
ATOM   1224  HE1 TRP A  79     -10.763  -0.218   0.655  1.00 45.59           H  
ATOM   1225  CH2 TRP A  79     -10.632  -4.133  -1.055  1.00 45.59           C  
ATOM   1226  HH2 TRP A  79     -11.394  -4.755  -1.500  1.00 45.59           H  
ATOM   1227  CZ2 TRP A  79     -10.971  -2.876  -0.528  1.00 45.59           C  
ATOM   1228  HZ2 TRP A  79     -11.991  -2.524  -0.574  1.00 45.59           H  
ATOM   1229  CZ3 TRP A  79      -9.300  -4.585  -1.001  1.00 45.59           C  
ATOM   1230  HZ3 TRP A  79      -9.047  -5.552  -1.410  1.00 45.59           H  
ATOM   1231  N   ALA A  80      -6.080  -4.381   2.195  1.00 44.55           N  
ATOM   1232  H   ALA A  80      -5.306  -4.208   1.570  1.00 44.55           H  
ATOM   1233  CA  ALA A  80      -6.550  -5.756   2.334  1.00 44.55           C  
ATOM   1234  HA  ALA A  80      -7.581  -5.812   1.985  1.00 44.55           H  
ATOM   1235  C   ALA A  80      -6.534  -6.206   3.803  1.00 44.55           C  
ATOM   1236  CB  ALA A  80      -5.688  -6.660   1.444  1.00 44.55           C  
ATOM   1237  HB1 ALA A  80      -4.645  -6.618   1.756  1.00 44.55           H  
ATOM   1238  HB2 ALA A  80      -6.039  -7.689   1.517  1.00 44.55           H  
ATOM   1239  HB3 ALA A  80      -5.761  -6.337   0.405  1.00 44.55           H  
ATOM   1240  O   ALA A  80      -7.527  -6.735   4.299  1.00 44.55           O  
ATOM   1241  N   LYS A  81      -5.456  -5.900   4.537  1.00 42.95           N  
ATOM   1242  H   LYS A  81      -4.670  -5.482   4.060  1.00 42.95           H  
ATOM   1243  CA  LYS A  81      -5.330  -6.219   5.965  1.00 42.95           C  
ATOM   1244  HA  LYS A  81      -5.496  -7.288   6.091  1.00 42.95           H  
ATOM   1245  C   LYS A  81      -6.384  -5.514   6.826  1.00 42.95           C  
ATOM   1246  CB  LYS A  81      -3.900  -5.879   6.406  1.00 42.95           C  
ATOM   1247  HB2 LYS A  81      -3.204  -6.378   5.732  1.00 42.95           H  
ATOM   1248  HB3 LYS A  81      -3.740  -4.804   6.331  1.00 42.95           H  
ATOM   1249  O   LYS A  81      -7.015  -6.142   7.670  1.00 42.95           O  
ATOM   1250  CG  LYS A  81      -3.613  -6.343   7.840  1.00 42.95           C  
ATOM   1251  HG2 LYS A  81      -3.821  -7.410   7.919  1.00 42.95           H  
ATOM   1252  HG3 LYS A  81      -4.250  -5.803   8.540  1.00 42.95           H  
ATOM   1253  CD  LYS A  81      -2.145  -6.085   8.191  1.00 42.95           C  
ATOM   1254  HD2 LYS A  81      -1.516  -6.605   7.468  1.00 42.95           H  
ATOM   1255  HD3 LYS A  81      -1.941  -5.016   8.139  1.00 42.95           H  
ATOM   1256  CE  LYS A  81      -1.850  -6.610   9.598  1.00 42.95           C  
ATOM   1257  HE2 LYS A  81      -2.426  -6.030  10.320  1.00 42.95           H  
ATOM   1258  HE3 LYS A  81      -2.190  -7.644   9.654  1.00 42.95           H  
ATOM   1259  NZ  LYS A  81      -0.399  -6.543   9.899  1.00 42.95           N  
ATOM   1260  HZ1 LYS A  81       0.111  -7.097   9.226  1.00 42.95           H  
ATOM   1261  HZ2 LYS A  81      -0.208  -6.925  10.814  1.00 42.95           H  
ATOM   1262  HZ3 LYS A  81      -0.062  -5.592   9.845  1.00 42.95           H  
ATOM   1263  N   GLU A  82      -6.593  -4.214   6.630  1.00 45.18           N  
ATOM   1264  H   GLU A  82      -6.045  -3.739   5.926  1.00 45.18           H  
ATOM   1265  CA  GLU A  82      -7.570  -3.441   7.413  1.00 45.18           C  
ATOM   1266  HA  GLU A  82      -7.476  -3.701   8.467  1.00 45.18           H  
ATOM   1267  C   GLU A  82      -9.019  -3.757   7.009  1.00 45.18           C  
ATOM   1268  CB  GLU A  82      -7.281  -1.941   7.261  1.00 45.18           C  
ATOM   1269  HB2 GLU A  82      -8.104  -1.363   7.682  1.00 45.18           H  
ATOM   1270  HB3 GLU A  82      -7.243  -1.707   6.197  1.00 45.18           H  
ATOM   1271  O   GLU A  82      -9.912  -3.721   7.856  1.00 45.18           O  
ATOM   1272  CG  GLU A  82      -5.954  -1.496   7.908  1.00 45.18           C  
ATOM   1273  HG2 GLU A  82      -5.178  -2.238   7.720  1.00 45.18           H  
ATOM   1274  HG3 GLU A  82      -5.645  -0.577   7.412  1.00 45.18           H  
ATOM   1275  CD  GLU A  82      -6.018  -1.195   9.415  1.00 45.18           C  
ATOM   1276  OE1 GLU A  82      -4.939  -1.032  10.028  1.00 45.18           O  
ATOM   1277  OE2 GLU A  82      -7.082  -0.808   9.953  1.00 45.18           O  
ATOM   1278  N   PHE A  83      -9.261  -4.103   5.739  1.00 42.99           N  
ATOM   1279  H   PHE A  83      -8.494  -4.085   5.082  1.00 42.99           H  
ATOM   1280  CA  PHE A  83     -10.564  -4.538   5.238  1.00 42.99           C  
ATOM   1281  HA  PHE A  83     -11.314  -3.806   5.538  1.00 42.99           H  
ATOM   1282  C   PHE A  83     -10.971  -5.881   5.845  1.00 42.99           C  
ATOM   1283  CB  PHE A  83     -10.538  -4.599   3.703  1.00 42.99           C  
ATOM   1284  HB2 PHE A  83     -10.199  -3.637   3.318  1.00 42.99           H  
ATOM   1285  HB3 PHE A  83      -9.820  -5.354   3.381  1.00 42.99           H  
ATOM   1286  O   PHE A  83     -12.094  -6.005   6.328  1.00 42.99           O  
ATOM   1287  CG  PHE A  83     -11.889  -4.897   3.084  1.00 42.99           C  
ATOM   1288  CD1 PHE A  83     -12.245  -6.215   2.741  1.00 42.99           C  
ATOM   1289  HD1 PHE A  83     -11.551  -7.025   2.908  1.00 42.99           H  
ATOM   1290  CD2 PHE A  83     -12.801  -3.847   2.864  1.00 42.99           C  
ATOM   1291  HD2 PHE A  83     -12.526  -2.835   3.123  1.00 42.99           H  
ATOM   1292  CE1 PHE A  83     -13.509  -6.481   2.186  1.00 42.99           C  
ATOM   1293  HE1 PHE A  83     -13.781  -7.495   1.930  1.00 42.99           H  
ATOM   1294  CE2 PHE A  83     -14.064  -4.113   2.306  1.00 42.99           C  
ATOM   1295  HE2 PHE A  83     -14.764  -3.308   2.134  1.00 42.99           H  
ATOM   1296  CZ  PHE A  83     -14.418  -5.431   1.969  1.00 42.99           C  
ATOM   1297  HZ  PHE A  83     -15.388  -5.644   1.542  1.00 42.99           H  
ATOM   1298  N   VAL A  84     -10.047  -6.844   5.906  1.00 42.25           N  
ATOM   1299  H   VAL A  84      -9.157  -6.683   5.456  1.00 42.25           H  
ATOM   1300  CA  VAL A  84     -10.240  -8.135   6.584  1.00 42.25           C  
ATOM   1301  HA  VAL A  84     -11.076  -8.664   6.128  1.00 42.25           H  
ATOM   1302  C   VAL A  84     -10.602  -7.933   8.059  1.00 42.25           C  
ATOM   1303  CB  VAL A  84      -8.975  -8.993   6.405  1.00 42.25           C  
ATOM   1304  HB  VAL A  84      -8.094  -8.375   6.578  1.00 42.25           H  
ATOM   1305  O   VAL A  84     -11.638  -8.417   8.509  1.00 42.25           O  
ATOM   1306  CG1 VAL A  84      -8.915 -10.168   7.376  1.00 42.25           C  
ATOM   1307 HG11 VAL A  84      -9.821 -10.768   7.294  1.00 42.25           H  
ATOM   1308 HG12 VAL A  84      -8.820  -9.821   8.405  1.00 42.25           H  
ATOM   1309 HG13 VAL A  84      -8.032 -10.769   7.159  1.00 42.25           H  
ATOM   1310  CG2 VAL A  84      -8.912  -9.547   4.975  1.00 42.25           C  
ATOM   1311 HG21 VAL A  84      -9.015  -8.748   4.240  1.00 42.25           H  
ATOM   1312 HG22 VAL A  84      -7.957 -10.047   4.816  1.00 42.25           H  
ATOM   1313 HG23 VAL A  84      -9.717 -10.266   4.820  1.00 42.25           H  
ATOM   1314  N   VAL A  85      -9.826  -7.124   8.789  1.00 37.58           N  
ATOM   1315  H   VAL A  85      -8.981  -6.768   8.365  1.00 37.58           H  
ATOM   1316  CA  VAL A  85     -10.086  -6.834  10.211  1.00 37.58           C  
ATOM   1317  HA  VAL A  85     -10.157  -7.781  10.748  1.00 37.58           H  
ATOM   1318  C   VAL A  85     -11.426  -6.114  10.410  1.00 37.58           C  
ATOM   1319  CB  VAL A  85      -8.921  -6.021  10.810  1.00 37.58           C  
ATOM   1320  HB  VAL A  85      -8.743  -5.144  10.188  1.00 37.58           H  
ATOM   1321  O   VAL A  85     -12.161  -6.415  11.348  1.00 37.58           O  
ATOM   1322  CG1 VAL A  85      -9.194  -5.545  12.244  1.00 37.58           C  
ATOM   1323 HG11 VAL A  85     -10.006  -4.818  12.247  1.00 37.58           H  
ATOM   1324 HG12 VAL A  85      -9.468  -6.396  12.868  1.00 37.58           H  
ATOM   1325 HG13 VAL A  85      -8.303  -5.067  12.652  1.00 37.58           H  
ATOM   1326  CG2 VAL A  85      -7.635  -6.857  10.858  1.00 37.58           C  
ATOM   1327 HG21 VAL A  85      -7.404  -7.267   9.875  1.00 37.58           H  
ATOM   1328 HG22 VAL A  85      -6.798  -6.238  11.180  1.00 37.58           H  
ATOM   1329 HG23 VAL A  85      -7.761  -7.691  11.548  1.00 37.58           H  
ATOM   1330  N   TYR A  86     -11.784  -5.167   9.538  1.00 36.52           N  
ATOM   1331  H   TYR A  86     -11.151  -4.935   8.785  1.00 36.52           H  
ATOM   1332  CA  TYR A  86     -13.078  -4.487   9.612  1.00 36.52           C  
ATOM   1333  HA  TYR A  86     -13.201  -4.076  10.615  1.00 36.52           H  
ATOM   1334  C   TYR A  86     -14.242  -5.451   9.370  1.00 36.52           C  
ATOM   1335  CB  TYR A  86     -13.118  -3.336   8.601  1.00 36.52           C  
ATOM   1336  HB2 TYR A  86     -12.302  -2.648   8.821  1.00 36.52           H  
ATOM   1337  HB3 TYR A  86     -12.948  -3.731   7.600  1.00 36.52           H  
ATOM   1338  O   TYR A  86     -15.251  -5.396  10.074  1.00 36.52           O  
ATOM   1339  CG  TYR A  86     -14.423  -2.561   8.613  1.00 36.52           C  
ATOM   1340  CD1 TYR A  86     -15.436  -2.859   7.680  1.00 36.52           C  
ATOM   1341  HD1 TYR A  86     -15.290  -3.656   6.966  1.00 36.52           H  
ATOM   1342  CD2 TYR A  86     -14.617  -1.536   9.557  1.00 36.52           C  
ATOM   1343  HD2 TYR A  86     -13.833  -1.317  10.267  1.00 36.52           H  
ATOM   1344  CE1 TYR A  86     -16.641  -2.131   7.690  1.00 36.52           C  
ATOM   1345  HE1 TYR A  86     -17.430  -2.368   6.991  1.00 36.52           H  
ATOM   1346  CE2 TYR A  86     -15.810  -0.788   9.553  1.00 36.52           C  
ATOM   1347  HE2 TYR A  86     -15.956   0.007  10.270  1.00 36.52           H  
ATOM   1348  OH  TYR A  86     -18.004  -0.414   8.660  1.00 36.52           O  
ATOM   1349  HH  TYR A  86     -18.090   0.095   9.470  1.00 36.52           H  
ATOM   1350  CZ  TYR A  86     -16.833  -1.102   8.632  1.00 36.52           C  
ATOM   1351  N   HIS A  87     -14.116  -6.337   8.387  1.00 38.95           N  
ATOM   1352  H   HIS A  87     -13.258  -6.376   7.856  1.00 38.95           H  
ATOM   1353  CA  HIS A  87     -15.192  -7.247   8.030  1.00 38.95           C  
ATOM   1354  HA  HIS A  87     -16.103  -6.654   7.946  1.00 38.95           H  
ATOM   1355  C   HIS A  87     -15.433  -8.304   9.118  1.00 38.95           C  
ATOM   1356  CB  HIS A  87     -14.897  -7.863   6.663  1.00 38.95           C  
ATOM   1357  HB2 HIS A  87     -14.226  -7.218   6.096  1.00 38.95           H  
ATOM   1358  HB3 HIS A  87     -14.398  -8.821   6.810  1.00 38.95           H  
ATOM   1359  O   HIS A  87     -16.591  -8.571   9.445  1.00 38.95           O  
ATOM   1360  CG  HIS A  87     -16.132  -8.038   5.829  1.00 38.95           C  
ATOM   1361  CD2 HIS A  87     -16.556  -7.204   4.830  1.00 38.95           C  
ATOM   1362  HD2 HIS A  87     -16.046  -6.317   4.487  1.00 38.95           H  
ATOM   1363  ND1 HIS A  87     -17.058  -9.046   5.944  1.00 38.95           N  
ATOM   1364  HD1 HIS A  87     -17.015  -9.814   6.598  1.00 38.95           H  
ATOM   1365  CE1 HIS A  87     -18.020  -8.826   5.031  1.00 38.95           C  
ATOM   1366  HE1 HIS A  87     -18.884  -9.455   4.875  1.00 38.95           H  
ATOM   1367  NE2 HIS A  87     -17.766  -7.703   4.339  1.00 38.95           N  
ATOM   1368  N   ASP A  88     -14.365  -8.808   9.745  1.00 36.36           N  
ATOM   1369  H   ASP A  88     -13.444  -8.621   9.376  1.00 36.36           H  
ATOM   1370  CA  ASP A  88     -14.448  -9.693  10.914  1.00 36.36           C  
ATOM   1371  HA  ASP A  88     -15.040 -10.572  10.659  1.00 36.36           H  
ATOM   1372  C   ASP A  88     -15.157  -9.027  12.099  1.00 36.36           C  
ATOM   1373  CB  ASP A  88     -13.033 -10.132  11.343  1.00 36.36           C  
ATOM   1374  HB2 ASP A  88     -12.319  -9.333  11.140  1.00 36.36           H  
ATOM   1375  HB3 ASP A  88     -13.033 -10.297  12.420  1.00 36.36           H  
ATOM   1376  O   ASP A  88     -15.972  -9.658  12.771  1.00 36.36           O  
ATOM   1377  CG  ASP A  88     -12.556 -11.435  10.695  1.00 36.36           C  
ATOM   1378  OD1 ASP A  88     -13.369 -12.083   9.998  1.00 36.36           O  
ATOM   1379  OD2 ASP A  88     -11.389 -11.791  10.964  1.00 36.36           O  
ATOM   1380  N   ILE A  89     -14.912  -7.732  12.331  1.00 36.04           N  
ATOM   1381  H   ILE A  89     -14.201  -7.287  11.768  1.00 36.04           H  
ATOM   1382  CA  ILE A  89     -15.531  -6.985  13.437  1.00 36.04           C  
ATOM   1383  HA  ILE A  89     -15.485  -7.604  14.333  1.00 36.04           H  
ATOM   1384  C   ILE A  89     -17.022  -6.705  13.185  1.00 36.04           C  
ATOM   1385  CB  ILE A  89     -14.732  -5.687  13.708  1.00 36.04           C  
ATOM   1386  HB  ILE A  89     -14.612  -5.156  12.764  1.00 36.04           H  
ATOM   1387  O   ILE A  89     -17.812  -6.736  14.127  1.00 36.04           O  
ATOM   1388  CG1 ILE A  89     -13.331  -6.020  14.274  1.00 36.04           C  
ATOM   1389 HG12 ILE A  89     -13.429  -6.376  15.299  1.00 36.04           H  
ATOM   1390 HG13 ILE A  89     -12.882  -6.832  13.702  1.00 36.04           H  
ATOM   1391  CG2 ILE A  89     -15.462  -4.752  14.696  1.00 36.04           C  
ATOM   1392 HG21 ILE A  89     -16.411  -4.422  14.273  1.00 36.04           H  
ATOM   1393 HG22 ILE A  89     -14.869  -3.860  14.900  1.00 36.04           H  
ATOM   1394 HG23 ILE A  89     -15.659  -5.283  15.627  1.00 36.04           H  
ATOM   1395  CD1 ILE A  89     -12.355  -4.833  14.246  1.00 36.04           C  
ATOM   1396 HD11 ILE A  89     -12.317  -4.405  13.244  1.00 36.04           H  
ATOM   1397 HD12 ILE A  89     -11.361  -5.186  14.518  1.00 36.04           H  
ATOM   1398 HD13 ILE A  89     -12.657  -4.068  14.960  1.00 36.04           H  
ATOM   1399  N   TYR A  90     -17.417  -6.382  11.948  1.00 33.49           N  
ATOM   1400  H   TYR A  90     -16.718  -6.366  11.219  1.00 33.49           H  
ATOM   1401  CA  TYR A  90     -18.768  -5.871  11.654  1.00 33.49           C  
ATOM   1402  HA  TYR A  90     -19.218  -5.499  12.575  1.00 33.49           H  
ATOM   1403  C   TYR A  90     -19.742  -6.914  11.121  1.00 33.49           C  
ATOM   1404  CB  TYR A  90     -18.679  -4.691  10.681  1.00 33.49           C  
ATOM   1405  HB2 TYR A  90     -19.637  -4.576  10.172  1.00 33.49           H  
ATOM   1406  HB3 TYR A  90     -17.934  -4.895   9.913  1.00 33.49           H  
ATOM   1407  O   TYR A  90     -20.939  -6.827  11.391  1.00 33.49           O  
ATOM   1408  CG  TYR A  90     -18.364  -3.388  11.381  1.00 33.49           C  
ATOM   1409  CD1 TYR A  90     -19.410  -2.561  11.828  1.00 33.49           C  
ATOM   1410  HD1 TYR A  90     -20.434  -2.862  11.658  1.00 33.49           H  
ATOM   1411  CD2 TYR A  90     -17.031  -3.024  11.634  1.00 33.49           C  
ATOM   1412  HD2 TYR A  90     -16.229  -3.671  11.311  1.00 33.49           H  
ATOM   1413  CE1 TYR A  90     -19.122  -1.353  12.493  1.00 33.49           C  
ATOM   1414  HE1 TYR A  90     -19.928  -0.719  12.832  1.00 33.49           H  
ATOM   1415  CE2 TYR A  90     -16.734  -1.835  12.319  1.00 33.49           C  
ATOM   1416  HE2 TYR A  90     -15.701  -1.583  12.509  1.00 33.49           H  
ATOM   1417  OH  TYR A  90     -17.483   0.185  13.360  1.00 33.49           O  
ATOM   1418  HH  TYR A  90     -16.544   0.188  13.560  1.00 33.49           H  
ATOM   1419  CZ  TYR A  90     -17.782  -0.988  12.734  1.00 33.49           C  
ATOM   1420  N   TYR A  91     -19.250  -7.879  10.355  1.00 36.29           N  
ATOM   1421  H   TYR A  91     -18.258  -7.902  10.165  1.00 36.29           H  
ATOM   1422  CA  TYR A  91     -20.087  -8.898   9.734  1.00 36.29           C  
ATOM   1423  HA  TYR A  91     -21.135  -8.685   9.943  1.00 36.29           H  
ATOM   1424  C   TYR A  91     -19.823 -10.283  10.345  1.00 36.29           C  
ATOM   1425  CB  TYR A  91     -19.915  -8.797   8.213  1.00 36.29           C  
ATOM   1426  HB2 TYR A  91     -20.593  -9.506   7.739  1.00 36.29           H  
ATOM   1427  HB3 TYR A  91     -18.893  -9.072   7.953  1.00 36.29           H  
ATOM   1428  O   TYR A  91     -20.611 -11.205  10.161  1.00 36.29           O  
ATOM   1429  CG  TYR A  91     -20.246  -7.425   7.643  1.00 36.29           C  
ATOM   1430  CD1 TYR A  91     -21.591  -7.046   7.464  1.00 36.29           C  
ATOM   1431  HD1 TYR A  91     -22.382  -7.730   7.735  1.00 36.29           H  
ATOM   1432  CD2 TYR A  91     -19.219  -6.525   7.306  1.00 36.29           C  
ATOM   1433  HD2 TYR A  91     -18.189  -6.826   7.434  1.00 36.29           H  
ATOM   1434  CE1 TYR A  91     -21.906  -5.775   6.946  1.00 36.29           C  
ATOM   1435  HE1 TYR A  91     -22.934  -5.476   6.806  1.00 36.29           H  
ATOM   1436  CE2 TYR A  91     -19.525  -5.255   6.783  1.00 36.29           C  
ATOM   1437  HE2 TYR A  91     -18.724  -4.584   6.509  1.00 36.29           H  
ATOM   1438  OH  TYR A  91     -21.177  -3.654   6.097  1.00 36.29           O  
ATOM   1439  HH  TYR A  91     -20.378  -3.178   5.860  1.00 36.29           H  
ATOM   1440  CZ  TYR A  91     -20.873  -4.879   6.602  1.00 36.29           C  
ATOM   1441  N   GLY A  92     -18.785 -10.430  11.167  1.00 34.32           N  
ATOM   1442  H   GLY A  92     -18.143  -9.659  11.288  1.00 34.32           H  
ATOM   1443  CA  GLY A  92     -18.412 -11.703  11.763  1.00 34.32           C  
ATOM   1444  HA2 GLY A  92     -17.756 -11.497  12.608  1.00 34.32           H  
ATOM   1445  HA3 GLY A  92     -19.297 -12.223  12.132  1.00 34.32           H  
ATOM   1446  C   GLY A  92     -17.677 -12.611  10.769  1.00 34.32           C  
ATOM   1447  O   GLY A  92     -17.835 -12.471   9.550  1.00 34.32           O  
ATOM   1448  N   PRO A  93     -16.911 -13.587  11.284  1.00 39.94           N  
ATOM   1449  CA  PRO A  93     -15.966 -14.389  10.496  1.00 39.94           C  
ATOM   1450  HA  PRO A  93     -15.222 -13.734  10.041  1.00 39.94           H  
ATOM   1451  C   PRO A  93     -16.628 -15.190   9.362  1.00 39.94           C  
ATOM   1452  CB  PRO A  93     -15.268 -15.291  11.524  1.00 39.94           C  
ATOM   1453  HB2 PRO A  93     -14.336 -14.817  11.834  1.00 39.94           H  
ATOM   1454  HB3 PRO A  93     -15.063 -16.286  11.127  1.00 39.94           H  
ATOM   1455  O   PRO A  93     -16.003 -15.525   8.362  1.00 39.94           O  
ATOM   1456  CG  PRO A  93     -16.232 -15.344  12.711  1.00 39.94           C  
ATOM   1457  HG2 PRO A  93     -15.710 -15.540  13.648  1.00 39.94           H  
ATOM   1458  HG3 PRO A  93     -16.998 -16.097  12.528  1.00 39.94           H  
ATOM   1459  CD  PRO A  93     -16.858 -13.957  12.689  1.00 39.94           C  
ATOM   1460  HD2 PRO A  93     -17.849 -13.987  13.142  1.00 39.94           H  
ATOM   1461  HD3 PRO A  93     -16.216 -13.256  13.222  1.00 39.94           H  
ATOM   1462  N   ASN A  94     -17.935 -15.446   9.467  1.00 35.26           N  
ATOM   1463  H   ASN A  94     -18.399 -15.113  10.300  1.00 35.26           H  
ATOM   1464  CA  ASN A  94     -18.682 -16.279   8.524  1.00 35.26           C  
ATOM   1465  HA  ASN A  94     -17.976 -16.922   7.998  1.00 35.26           H  
ATOM   1466  C   ASN A  94     -19.419 -15.496   7.418  1.00 35.26           C  
ATOM   1467  CB  ASN A  94     -19.619 -17.192   9.335  1.00 35.26           C  
ATOM   1468  HB2 ASN A  94     -20.244 -16.588   9.993  1.00 35.26           H  
ATOM   1469  HB3 ASN A  94     -20.267 -17.740   8.650  1.00 35.26           H  
ATOM   1470  O   ASN A  94     -20.019 -16.115   6.541  1.00 35.26           O  
ATOM   1471  CG  ASN A  94     -18.866 -18.228  10.157  1.00 35.26           C  
ATOM   1472  ND2 ASN A  94     -19.496 -18.811  11.149  1.00 35.26           N  
ATOM   1473 HD21 ASN A  94     -18.953 -19.503  11.645  1.00 35.26           H  
ATOM   1474 HD22 ASN A  94     -20.463 -18.607  11.358  1.00 35.26           H  
ATOM   1475  OD1 ASN A  94     -17.715 -18.540   9.931  1.00 35.26           O  
ATOM   1476  N   GLN A  95     -19.411 -14.155   7.422  1.00 34.58           N  
ATOM   1477  H   GLN A  95     -18.902 -13.672   8.149  1.00 34.58           H  
ATOM   1478  CA  GLN A  95     -20.045 -13.361   6.349  1.00 34.58           C  
ATOM   1479  HA  GLN A  95     -20.874 -13.924   5.922  1.00 34.58           H  
ATOM   1480  C   GLN A  95     -19.093 -13.051   5.185  1.00 34.58           C  
ATOM   1481  CB  GLN A  95     -20.618 -12.055   6.904  1.00 34.58           C  
ATOM   1482  HB2 GLN A  95     -19.822 -11.585   7.482  1.00 34.58           H  
ATOM   1483  HB3 GLN A  95     -20.868 -11.384   6.082  1.00 34.58           H  
ATOM   1484  O   GLN A  95     -19.561 -12.649   4.119  1.00 34.58           O  
ATOM   1485  CG  GLN A  95     -21.858 -12.200   7.800  1.00 34.58           C  
ATOM   1486  HG2 GLN A  95     -21.980 -11.249   8.318  1.00 34.58           H  
ATOM   1487  HG3 GLN A  95     -21.705 -12.990   8.535  1.00 34.58           H  
ATOM   1488  CD  GLN A  95     -23.212 -12.359   7.139  1.00 34.58           C  
ATOM   1489  NE2 GLN A  95     -24.247 -12.517   7.936  1.00 34.58           N  
ATOM   1490 HE21 GLN A  95     -25.159 -12.368   7.528  1.00 34.58           H  
ATOM   1491 HE22 GLN A  95     -24.088 -12.487   8.933  1.00 34.58           H  
ATOM   1492  OE1 GLN A  95     -23.410 -12.282   5.940  1.00 34.58           O  
ATOM   1493  N   PHE A  96     -17.783 -13.269   5.347  1.00 30.58           N  
ATOM   1494  H   PHE A  96     -17.445 -13.588   6.244  1.00 30.58           H  
ATOM   1495  CA  PHE A  96     -16.792 -13.069   4.279  1.00 30.58           C  
ATOM   1496  HA  PHE A  96     -16.852 -12.034   3.944  1.00 30.58           H  
ATOM   1497  C   PHE A  96     -17.091 -13.962   3.056  1.00 30.58           C  
ATOM   1498  CB  PHE A  96     -15.385 -13.308   4.857  1.00 30.58           C  
ATOM   1499  HB2 PHE A  96     -15.062 -14.325   4.639  1.00 30.58           H  
ATOM   1500  HB3 PHE A  96     -15.412 -13.214   5.943  1.00 30.58           H  
ATOM   1501  O   PHE A  96     -17.000 -13.526   1.909  1.00 30.58           O  
ATOM   1502  CG  PHE A  96     -14.353 -12.323   4.345  1.00 30.58           C  
ATOM   1503  CD1 PHE A  96     -13.576 -12.625   3.212  1.00 30.58           C  
ATOM   1504  HD1 PHE A  96     -13.692 -13.575   2.711  1.00 30.58           H  
ATOM   1505  CD2 PHE A  96     -14.170 -11.093   5.006  1.00 30.58           C  
ATOM   1506  HD2 PHE A  96     -14.738 -10.877   5.899  1.00 30.58           H  
ATOM   1507  CE1 PHE A  96     -12.630 -11.698   2.739  1.00 30.58           C  
ATOM   1508  HE1 PHE A  96     -12.025 -11.942   1.878  1.00 30.58           H  
ATOM   1509  CE2 PHE A  96     -13.228 -10.163   4.527  1.00 30.58           C  
ATOM   1510  HE2 PHE A  96     -13.072  -9.225   5.037  1.00 30.58           H  
ATOM   1511  CZ  PHE A  96     -12.459 -10.466   3.392  1.00 30.58           C  
ATOM   1512  HZ  PHE A  96     -11.721  -9.764   3.032  1.00 30.58           H  
ATOM   1513  N   TYR A  97     -17.618 -15.166   3.302  1.00 30.08           N  
ATOM   1514  H   TYR A  97     -17.618 -15.483   4.261  1.00 30.08           H  
ATOM   1515  CA  TYR A  97     -18.045 -16.124   2.278  1.00 30.08           C  
ATOM   1516  HA  TYR A  97     -17.202 -16.314   1.614  1.00 30.08           H  
ATOM   1517  C   TYR A  97     -19.211 -15.640   1.399  1.00 30.08           C  
ATOM   1518  CB  TYR A  97     -18.398 -17.446   2.973  1.00 30.08           C  
ATOM   1519  HB2 TYR A  97     -18.882 -18.105   2.253  1.00 30.08           H  
ATOM   1520  HB3 TYR A  97     -19.107 -17.262   3.781  1.00 30.08           H  
ATOM   1521  O   TYR A  97     -19.361 -16.095   0.268  1.00 30.08           O  
ATOM   1522  CG  TYR A  97     -17.174 -18.157   3.516  1.00 30.08           C  
ATOM   1523  CD1 TYR A  97     -16.437 -18.992   2.658  1.00 30.08           C  
ATOM   1524  HD1 TYR A  97     -16.786 -19.172   1.652  1.00 30.08           H  
ATOM   1525  CD2 TYR A  97     -16.740 -17.951   4.841  1.00 30.08           C  
ATOM   1526  HD2 TYR A  97     -17.301 -17.320   5.513  1.00 30.08           H  
ATOM   1527  CE1 TYR A  97     -15.251 -19.600   3.108  1.00 30.08           C  
ATOM   1528  HE1 TYR A  97     -14.667 -20.235   2.458  1.00 30.08           H  
ATOM   1529  CE2 TYR A  97     -15.550 -18.557   5.295  1.00 30.08           C  
ATOM   1530  HE2 TYR A  97     -15.201 -18.386   6.303  1.00 30.08           H  
ATOM   1531  OH  TYR A  97     -13.650 -19.974   4.833  1.00 30.08           O  
ATOM   1532  HH  TYR A  97     -13.317 -19.649   5.672  1.00 30.08           H  
ATOM   1533  CZ  TYR A  97     -14.799 -19.379   4.424  1.00 30.08           C  
ATOM   1534  N   LYS A  98     -20.029 -14.685   1.864  1.00 33.23           N  
ATOM   1535  H   LYS A  98     -19.819 -14.270   2.760  1.00 33.23           H  
ATOM   1536  CA  LYS A  98     -21.151 -14.143   1.072  1.00 33.23           C  
ATOM   1537  HA  LYS A  98     -21.519 -14.930   0.413  1.00 33.23           H  
ATOM   1538  C   LYS A  98     -20.741 -13.023   0.114  1.00 33.23           C  
ATOM   1539  CB  LYS A  98     -22.306 -13.730   1.991  1.00 33.23           C  
ATOM   1540  HB2 LYS A  98     -21.939 -13.074   2.780  1.00 33.23           H  
ATOM   1541  HB3 LYS A  98     -23.044 -13.184   1.404  1.00 33.23           H  
ATOM   1542  O   LYS A  98     -21.535 -12.642  -0.742  1.00 33.23           O  
ATOM   1543  CG  LYS A  98     -22.982 -14.968   2.597  1.00 33.23           C  
ATOM   1544  HG2 LYS A  98     -23.274 -15.653   1.801  1.00 33.23           H  
ATOM   1545  HG3 LYS A  98     -22.284 -15.473   3.265  1.00 33.23           H  
ATOM   1546  CD  LYS A  98     -24.226 -14.554   3.381  1.00 33.23           C  
ATOM   1547  HD2 LYS A  98     -24.943 -14.088   2.705  1.00 33.23           H  
ATOM   1548  HD3 LYS A  98     -23.929 -13.830   4.140  1.00 33.23           H  
ATOM   1549  CE  LYS A  98     -24.855 -15.776   4.051  1.00 33.23           C  
ATOM   1550  HE2 LYS A  98     -25.213 -16.458   3.280  1.00 33.23           H  
ATOM   1551  HE3 LYS A  98     -24.079 -16.289   4.619  1.00 33.23           H  
ATOM   1552  NZ  LYS A  98     -25.956 -15.368   4.953  1.00 33.23           N  
ATOM   1553  HZ1 LYS A  98     -26.344 -16.175   5.420  1.00 33.23           H  
ATOM   1554  HZ2 LYS A  98     -26.683 -14.902   4.429  1.00 33.23           H  
ATOM   1555  HZ3 LYS A  98     -25.594 -14.730   5.647  1.00 33.23           H  
ATOM   1556  N   PHE A  99     -19.500 -12.547   0.213  1.00 29.81           N  
ATOM   1557  H   PHE A  99     -18.906 -12.924   0.938  1.00 29.81           H  
ATOM   1558  CA  PHE A  99     -18.893 -11.570  -0.691  1.00 29.81           C  
ATOM   1559  HA  PHE A  99     -19.654 -11.221  -1.390  1.00 29.81           H  
ATOM   1560  C   PHE A  99     -17.801 -12.191  -1.577  1.00 29.81           C  
ATOM   1561  CB  PHE A  99     -18.426 -10.338   0.106  1.00 29.81           C  
ATOM   1562  HB2 PHE A  99     -17.964 -10.660   1.039  1.00 29.81           H  
ATOM   1563  HB3 PHE A  99     -17.660  -9.800  -0.452  1.00 29.81           H  
ATOM   1564  O   PHE A  99     -16.949 -11.476  -2.086  1.00 29.81           O  
ATOM   1565  CG  PHE A  99     -19.536  -9.346   0.393  1.00 29.81           C  
ATOM   1566  CD1 PHE A  99     -19.848  -8.357  -0.558  1.00 29.81           C  
ATOM   1567  HD1 PHE A  99     -19.291  -8.315  -1.482  1.00 29.81           H  
ATOM   1568  CD2 PHE A  99     -20.244  -9.393   1.606  1.00 29.81           C  
ATOM   1569  HD2 PHE A  99     -20.000 -10.143   2.344  1.00 29.81           H  
ATOM   1570  CE1 PHE A  99     -20.861  -7.416  -0.304  1.00 29.81           C  
ATOM   1571  HE1 PHE A  99     -21.089  -6.656  -1.036  1.00 29.81           H  
ATOM   1572  CE2 PHE A  99     -21.253  -8.447   1.867  1.00 29.81           C  
ATOM   1573  HE2 PHE A  99     -21.780  -8.474   2.810  1.00 29.81           H  
ATOM   1574  CZ  PHE A  99     -21.562  -7.460   0.914  1.00 29.81           C  
ATOM   1575  HZ  PHE A  99     -22.333  -6.733   1.121  1.00 29.81           H  
ATOM   1576  N   GLN A 100     -17.856 -13.498  -1.861  1.00 28.51           N  
ATOM   1577  H   GLN A 100     -18.551 -14.064  -1.396  1.00 28.51           H  
ATOM   1578  CA  GLN A 100     -16.958 -14.183  -2.813  1.00 28.51           C  
ATOM   1579  HA  GLN A 100     -15.932 -13.935  -2.542  1.00 28.51           H  
ATOM   1580  C   GLN A 100     -17.111 -13.725  -4.288  1.00 28.51           C  
ATOM   1581  CB  GLN A 100     -17.132 -15.709  -2.658  1.00 28.51           C  
ATOM   1582  HB2 GLN A 100     -16.680 -16.222  -3.507  1.00 28.51           H  
ATOM   1583  HB3 GLN A 100     -18.193 -15.958  -2.637  1.00 28.51           H  
ATOM   1584  O   GLN A 100     -16.699 -14.432  -5.200  1.00 28.51           O  
ATOM   1585  CG  GLN A 100     -16.439 -16.242  -1.397  1.00 28.51           C  
ATOM   1586  HG2 GLN A 100     -15.386 -15.966  -1.435  1.00 28.51           H  
ATOM   1587  HG3 GLN A 100     -16.873 -15.779  -0.510  1.00 28.51           H  
ATOM   1588  CD  GLN A 100     -16.529 -17.762  -1.267  1.00 28.51           C  
ATOM   1589  NE2 GLN A 100     -15.658 -18.373  -0.495  1.00 28.51           N  
ATOM   1590 HE21 GLN A 100     -14.929 -17.862  -0.018  1.00 28.51           H  
ATOM   1591 HE22 GLN A 100     -15.688 -19.382  -0.507  1.00 28.51           H  
ATOM   1592  OE1 GLN A 100     -17.363 -18.435  -1.851  1.00 28.51           O  
ATOM   1593  N   ASN A 101     -17.714 -12.556  -4.554  1.00 28.47           N  
ATOM   1594  H   ASN A 101     -17.875 -11.934  -3.774  1.00 28.47           H  
ATOM   1595  CA  ASN A 101     -18.081 -12.120  -5.905  1.00 28.47           C  
ATOM   1596  HA  ASN A 101     -17.315 -12.537  -6.559  1.00 28.47           H  
ATOM   1597  C   ASN A 101     -18.025 -10.598  -6.231  1.00 28.47           C  
ATOM   1598  CB  ASN A 101     -19.434 -12.780  -6.275  1.00 28.47           C  
ATOM   1599  HB2 ASN A 101     -19.712 -13.514  -5.518  1.00 28.47           H  
ATOM   1600  HB3 ASN A 101     -20.224 -12.031  -6.315  1.00 28.47           H  
ATOM   1601  O   ASN A 101     -18.629 -10.200  -7.224  1.00 28.47           O  
ATOM   1602  CG  ASN A 101     -19.392 -13.515  -7.607  1.00 28.47           C  
ATOM   1603  ND2 ASN A 101     -20.381 -14.332  -7.885  1.00 28.47           N  
ATOM   1604 HD21 ASN A 101     -21.117 -14.504  -7.216  1.00 28.47           H  
ATOM   1605 HD22 ASN A 101     -20.288 -14.827  -8.761  1.00 28.47           H  
ATOM   1606  OD1 ASN A 101     -18.491 -13.392  -8.414  1.00 28.47           O  
ATOM   1607  N   PRO A 102     -17.318  -9.715  -5.484  1.00 25.21           N  
ATOM   1608  CA  PRO A 102     -16.965  -8.400  -6.029  1.00 25.21           C  
ATOM   1609  HA  PRO A 102     -17.105  -8.377  -7.109  1.00 25.21           H  
ATOM   1610  C   PRO A 102     -15.496  -8.012  -5.781  1.00 25.21           C  
ATOM   1611  CB  PRO A 102     -17.972  -7.445  -5.391  1.00 25.21           C  
ATOM   1612  HB2 PRO A 102     -17.646  -6.405  -5.390  1.00 25.21           H  
ATOM   1613  HB3 PRO A 102     -18.925  -7.532  -5.913  1.00 25.21           H  
ATOM   1614  O   PRO A 102     -15.204  -6.923  -5.298  1.00 25.21           O  
ATOM   1615  CG  PRO A 102     -18.115  -8.012  -3.982  1.00 25.21           C  
ATOM   1616  HG2 PRO A 102     -17.496  -7.452  -3.281  1.00 25.21           H  
ATOM   1617  HG3 PRO A 102     -19.162  -7.983  -3.682  1.00 25.21           H  
ATOM   1618  CD  PRO A 102     -17.611  -9.458  -4.080  1.00 25.21           C  
ATOM   1619  HD2 PRO A 102     -16.692  -9.553  -3.502  1.00 25.21           H  
ATOM   1620  HD3 PRO A 102     -18.381 -10.132  -3.704  1.00 25.21           H  
ATOM   1621  N   LEU A 103     -14.559  -8.895  -6.130  1.00 28.02           N  
ATOM   1622  H   LEU A 103     -14.856  -9.837  -6.338  1.00 28.02           H  
ATOM   1623  CA  LEU A 103     -13.159  -8.527  -6.403  1.00 28.02           C  
ATOM   1624  HA  LEU A 103     -13.143  -7.459  -6.624  1.00 28.02           H  
ATOM   1625  C   LEU A 103     -12.619  -9.173  -7.695  1.00 28.02           C  
ATOM   1626  CB  LEU A 103     -12.285  -8.747  -5.152  1.00 28.02           C  
ATOM   1627  HB2 LEU A 103     -11.347  -9.226  -5.432  1.00 28.02           H  
ATOM   1628  HB3 LEU A 103     -12.798  -9.438  -4.483  1.00 28.02           H  
ATOM   1629  O   LEU A 103     -11.455  -8.998  -8.040  1.00 28.02           O  
ATOM   1630  CG  LEU A 103     -11.963  -7.446  -4.384  1.00 28.02           C  
ATOM   1631  HG  LEU A 103     -12.868  -6.846  -4.285  1.00 28.02           H  
ATOM   1632  CD1 LEU A 103     -11.482  -7.789  -2.977  1.00 28.02           C  
ATOM   1633 HD11 LEU A 103     -10.592  -8.416  -3.028  1.00 28.02           H  
ATOM   1634 HD12 LEU A 103     -12.265  -8.326  -2.441  1.00 28.02           H  
ATOM   1635 HD13 LEU A 103     -11.246  -6.876  -2.430  1.00 28.02           H  
ATOM   1636  CD2 LEU A 103     -10.886  -6.589  -5.057  1.00 28.02           C  
ATOM   1637 HD21 LEU A 103      -9.928  -7.109  -5.037  1.00 28.02           H  
ATOM   1638 HD22 LEU A 103     -11.161  -6.382  -6.091  1.00 28.02           H  
ATOM   1639 HD23 LEU A 103     -10.785  -5.645  -4.522  1.00 28.02           H  
ATOM   1640  N   GLN A 104     -13.501  -9.778  -8.503  1.00 26.63           N  
ATOM   1641  H   GLN A 104     -14.436  -9.933  -8.154  1.00 26.63           H  
ATOM   1642  CA  GLN A 104     -13.373  -9.706  -9.959  1.00 26.63           C  
ATOM   1643  HA  GLN A 104     -12.342  -9.910 -10.247  1.00 26.63           H  
ATOM   1644  C   GLN A 104     -13.692  -8.267 -10.388  1.00 26.63           C  
ATOM   1645  CB  GLN A 104     -14.291 -10.721 -10.667  1.00 26.63           C  
ATOM   1646  HB2 GLN A 104     -15.255 -10.762 -10.160  1.00 26.63           H  
ATOM   1647  HB3 GLN A 104     -14.461 -10.380 -11.688  1.00 26.63           H  
ATOM   1648  O   GLN A 104     -14.724  -7.984 -10.991  1.00 26.63           O  
ATOM   1649  CG  GLN A 104     -13.695 -12.129 -10.778  1.00 26.63           C  
ATOM   1650  HG2 GLN A 104     -13.595 -12.563  -9.783  1.00 26.63           H  
ATOM   1651  HG3 GLN A 104     -12.706 -12.066 -11.231  1.00 26.63           H  
ATOM   1652  CD  GLN A 104     -14.566 -13.051 -11.634  1.00 26.63           C  
ATOM   1653  NE2 GLN A 104     -14.044 -14.165 -12.096  1.00 26.63           N  
ATOM   1654 HE21 GLN A 104     -14.682 -14.751 -12.615  1.00 26.63           H  
ATOM   1655 HE22 GLN A 104     -13.109 -14.448 -11.840  1.00 26.63           H  
ATOM   1656  OE1 GLN A 104     -15.721 -12.795 -11.920  1.00 26.63           O  
ATOM   1657  N   ILE A 105     -12.804  -7.324 -10.070  1.00 27.54           N  
ATOM   1658  H   ILE A 105     -11.995  -7.601  -9.532  1.00 27.54           H  
ATOM   1659  CA  ILE A 105     -12.699  -6.130 -10.902  1.00 27.54           C  
ATOM   1660  HA  ILE A 105     -13.699  -5.773 -11.149  1.00 27.54           H  
ATOM   1661  C   ILE A 105     -12.054  -6.638 -12.183  1.00 27.54           C  
ATOM   1662  CB  ILE A 105     -11.963  -4.965 -10.212  1.00 27.54           C  
ATOM   1663  HB  ILE A 105     -10.970  -5.297  -9.908  1.00 27.54           H  
ATOM   1664  O   ILE A 105     -10.836  -6.735 -12.313  1.00 27.54           O  
ATOM   1665  CG1 ILE A 105     -12.766  -4.544  -8.958  1.00 27.54           C  
ATOM   1666 HG12 ILE A 105     -12.859  -5.401  -8.291  1.00 27.54           H  
ATOM   1667 HG13 ILE A 105     -13.770  -4.239  -9.253  1.00 27.54           H  
ATOM   1668  CG2 ILE A 105     -11.817  -3.782 -11.192  1.00 27.54           C  
ATOM   1669 HG21 ILE A 105     -12.798  -3.419 -11.497  1.00 27.54           H  
ATOM   1670 HG22 ILE A 105     -11.255  -2.973 -10.725  1.00 27.54           H  
ATOM   1671 HG23 ILE A 105     -11.258  -4.089 -12.076  1.00 27.54           H  
ATOM   1672  CD1 ILE A 105     -12.130  -3.411  -8.144  1.00 27.54           C  
ATOM   1673 HD11 ILE A 105     -12.161  -2.474  -8.700  1.00 27.54           H  
ATOM   1674 HD12 ILE A 105     -12.687  -3.280  -7.216  1.00 27.54           H  
ATOM   1675 HD13 ILE A 105     -11.097  -3.661  -7.902  1.00 27.54           H  
ATOM   1676  N   THR A 106     -12.919  -7.060 -13.099  1.00 26.52           N  
ATOM   1677  H   THR A 106     -13.898  -7.067 -12.849  1.00 26.52           H  
ATOM   1678  CA  THR A 106     -12.629  -7.186 -14.515  1.00 26.52           C  
ATOM   1679  HA  THR A 106     -12.035  -8.081 -14.697  1.00 26.52           H  
ATOM   1680  C   THR A 106     -11.835  -5.954 -14.929  1.00 26.52           C  
ATOM   1681  CB  THR A 106     -13.948  -7.269 -15.315  1.00 26.52           C  
ATOM   1682  HB  THR A 106     -13.780  -6.915 -16.332  1.00 26.52           H  
ATOM   1683  O   THR A 106     -12.386  -4.867 -15.087  1.00 26.52           O  
ATOM   1684  CG2 THR A 106     -14.476  -8.698 -15.391  1.00 26.52           C  
ATOM   1685 HG21 THR A 106     -13.752  -9.336 -15.898  1.00 26.52           H  
ATOM   1686 HG22 THR A 106     -14.661  -9.081 -14.388  1.00 26.52           H  
ATOM   1687 HG23 THR A 106     -15.409  -8.709 -15.954  1.00 26.52           H  
ATOM   1688  OG1 THR A 106     -14.956  -6.487 -14.708  1.00 26.52           O  
ATOM   1689  HG1 THR A 106     -14.790  -5.575 -14.955  1.00 26.52           H  
ATOM   1690  N   PHE A 107     -10.533  -6.131 -15.156  1.00 25.18           N  
ATOM   1691  H   PHE A 107     -10.115  -6.988 -14.824  1.00 25.18           H  
ATOM   1692  CA  PHE A 107      -9.665  -5.193 -15.875  1.00 25.18           C  
ATOM   1693  HA  PHE A 107      -9.797  -4.203 -15.437  1.00 25.18           H  
ATOM   1694  C   PHE A 107     -10.072  -5.068 -17.366  1.00 25.18           C  
ATOM   1695  CB  PHE A 107      -8.195  -5.608 -15.665  1.00 25.18           C  
ATOM   1696  HB2 PHE A 107      -8.093  -6.682 -15.820  1.00 25.18           H  
ATOM   1697  HB3 PHE A 107      -7.575  -5.125 -16.420  1.00 25.18           H  
ATOM   1698  O   PHE A 107      -9.259  -4.761 -18.232  1.00 25.18           O  
ATOM   1699  CG  PHE A 107      -7.612  -5.231 -14.312  1.00 25.18           C  
ATOM   1700  CD1 PHE A 107      -6.988  -3.978 -14.152  1.00 25.18           C  
ATOM   1701  HD1 PHE A 107      -6.930  -3.293 -14.985  1.00 25.18           H  
ATOM   1702  CD2 PHE A 107      -7.655  -6.127 -13.226  1.00 25.18           C  
ATOM   1703  HD2 PHE A 107      -8.133  -7.089 -13.330  1.00 25.18           H  
ATOM   1704  CE1 PHE A 107      -6.407  -3.625 -12.921  1.00 25.18           C  
ATOM   1705  HE1 PHE A 107      -5.909  -2.673 -12.808  1.00 25.18           H  
ATOM   1706  CE2 PHE A 107      -7.073  -5.773 -11.994  1.00 25.18           C  
ATOM   1707  HE2 PHE A 107      -7.104  -6.465 -11.166  1.00 25.18           H  
ATOM   1708  CZ  PHE A 107      -6.446  -4.524 -11.842  1.00 25.18           C  
ATOM   1709  HZ  PHE A 107      -5.989  -4.262 -10.900  1.00 25.18           H  
ATOM   1710  N   GLN A 108     -11.354  -5.288 -17.679  1.00 24.81           N  
ATOM   1711  H   GLN A 108     -11.996  -5.375 -16.904  1.00 24.81           H  
ATOM   1712  CA  GLN A 108     -11.978  -5.152 -18.984  1.00 24.81           C  
ATOM   1713  HA  GLN A 108     -11.219  -4.971 -19.745  1.00 24.81           H  
ATOM   1714  C   GLN A 108     -12.929  -3.949 -18.939  1.00 24.81           C  
ATOM   1715  CB  GLN A 108     -12.725  -6.448 -19.357  1.00 24.81           C  
ATOM   1716  HB2 GLN A 108     -13.266  -6.263 -20.285  1.00 24.81           H  
ATOM   1717  HB3 GLN A 108     -13.456  -6.695 -18.587  1.00 24.81           H  
ATOM   1718  O   GLN A 108     -13.987  -4.042 -18.340  1.00 24.81           O  
ATOM   1719  CG  GLN A 108     -11.790  -7.648 -19.576  1.00 24.81           C  
ATOM   1720  HG2 GLN A 108     -10.982  -7.347 -20.244  1.00 24.81           H  
ATOM   1721  HG3 GLN A 108     -11.353  -7.956 -18.626  1.00 24.81           H  
ATOM   1722  CD  GLN A 108     -12.504  -8.847 -20.201  1.00 24.81           C  
ATOM   1723  NE2 GLN A 108     -11.778  -9.782 -20.773  1.00 24.81           N  
ATOM   1724 HE21 GLN A 108     -10.772  -9.709 -20.825  1.00 24.81           H  
ATOM   1725 HE22 GLN A 108     -12.297 -10.540 -21.192  1.00 24.81           H  
ATOM   1726  OE1 GLN A 108     -13.715  -8.969 -20.195  1.00 24.81           O  
ATOM   1727  N   SER A 109     -12.478  -2.832 -19.526  1.00 22.61           N  
ATOM   1728  H   SER A 109     -11.504  -2.897 -19.786  1.00 22.61           H  
ATOM   1729  CA  SER A 109     -13.202  -1.726 -20.200  1.00 22.61           C  
ATOM   1730  HA  SER A 109     -12.525  -0.879 -20.091  1.00 22.61           H  
ATOM   1731  C   SER A 109     -14.580  -1.202 -19.693  1.00 22.61           C  
ATOM   1732  CB  SER A 109     -13.250  -2.042 -21.700  1.00 22.61           C  
ATOM   1733  HB2 SER A 109     -14.281  -2.209 -22.014  1.00 22.61           H  
ATOM   1734  HB3 SER A 109     -12.684  -2.949 -21.912  1.00 22.61           H  
ATOM   1735  O   SER A 109     -15.382  -1.915 -19.116  1.00 22.61           O  
ATOM   1736  OG  SER A 109     -12.685  -0.981 -22.444  1.00 22.61           O  
ATOM   1737  HG  SER A 109     -12.687  -1.236 -23.369  1.00 22.61           H  
ATOM   1738  N   PRO A 110     -14.879   0.102 -19.893  1.00 25.43           N  
ATOM   1739  CA  PRO A 110     -15.880   0.883 -19.160  1.00 25.43           C  
ATOM   1740  HA  PRO A 110     -15.820   0.665 -18.093  1.00 25.43           H  
ATOM   1741  C   PRO A 110     -17.324   0.638 -19.635  1.00 25.43           C  
ATOM   1742  CB  PRO A 110     -15.461   2.333 -19.436  1.00 25.43           C  
ATOM   1743  HB2 PRO A 110     -14.631   2.605 -18.784  1.00 25.43           H  
ATOM   1744  HB3 PRO A 110     -16.284   3.037 -19.308  1.00 25.43           H  
ATOM   1745  O   PRO A 110     -17.518   0.136 -20.731  1.00 25.43           O  
ATOM   1746  CG  PRO A 110     -14.989   2.282 -20.887  1.00 25.43           C  
ATOM   1747  HG2 PRO A 110     -15.843   2.379 -21.557  1.00 25.43           H  
ATOM   1748  HG3 PRO A 110     -14.252   3.057 -21.098  1.00 25.43           H  
ATOM   1749  CD  PRO A 110     -14.394   0.889 -21.016  1.00 25.43           C  
ATOM   1750  HD2 PRO A 110     -14.725   0.448 -21.956  1.00 25.43           H  
ATOM   1751  HD3 PRO A 110     -13.307   0.964 -20.986  1.00 25.43           H  
ATOM   1752  N   LEU A 111     -18.289   1.153 -18.855  1.00 22.93           N  
ATOM   1753  H   LEU A 111     -17.972   1.495 -17.959  1.00 22.93           H  
ATOM   1754  CA  LEU A 111     -19.753   1.223 -19.070  1.00 22.93           C  
ATOM   1755  HA  LEU A 111     -20.077   2.159 -18.616  1.00 22.93           H  
ATOM   1756  C   LEU A 111     -20.572   0.122 -18.380  1.00 22.93           C  
ATOM   1757  CB  LEU A 111     -20.177   1.324 -20.556  1.00 22.93           C  
ATOM   1758  HB2 LEU A 111     -21.263   1.240 -20.589  1.00 22.93           H  
ATOM   1759  HB3 LEU A 111     -19.831   0.453 -21.113  1.00 22.93           H  
ATOM   1760  O   LEU A 111     -20.570  -1.015 -18.824  1.00 22.93           O  
ATOM   1761  CG  LEU A 111     -19.765   2.626 -21.268  1.00 22.93           C  
ATOM   1762  HG  LEU A 111     -19.104   3.208 -20.626  1.00 22.93           H  
ATOM   1763  CD1 LEU A 111     -19.055   2.383 -22.600  1.00 22.93           C  
ATOM   1764 HD11 LEU A 111     -18.811   3.334 -23.075  1.00 22.93           H  
ATOM   1765 HD12 LEU A 111     -19.696   1.800 -23.261  1.00 22.93           H  
ATOM   1766 HD13 LEU A 111     -18.132   1.828 -22.435  1.00 22.93           H  
ATOM   1767  CD2 LEU A 111     -21.012   3.462 -21.566  1.00 22.93           C  
ATOM   1768 HD21 LEU A 111     -21.548   3.674 -20.640  1.00 22.93           H  
ATOM   1769 HD22 LEU A 111     -21.669   2.921 -22.247  1.00 22.93           H  
ATOM   1770 HD23 LEU A 111     -20.722   4.405 -22.029  1.00 22.93           H  
ATOM   1771  N   ALA A 112     -21.332   0.515 -17.349  1.00 24.72           N  
ATOM   1772  H   ALA A 112     -21.081   1.405 -16.944  1.00 24.72           H  
ATOM   1773  CA  ALA A 112     -22.709   0.081 -17.035  1.00 24.72           C  
ATOM   1774  HA  ALA A 112     -23.414   0.642 -17.648  1.00 24.72           H  
ATOM   1775  C   ALA A 112     -22.981   0.417 -15.556  1.00 24.72           C  
ATOM   1776  CB  ALA A 112     -22.944  -1.415 -17.293  1.00 24.72           C  
ATOM   1777  HB1 ALA A 112     -22.168  -2.006 -16.807  1.00 24.72           H  
ATOM   1778  HB2 ALA A 112     -23.912  -1.706 -16.886  1.00 24.72           H  
ATOM   1779  HB3 ALA A 112     -22.950  -1.623 -18.363  1.00 24.72           H  
ATOM   1780  O   ALA A 112     -22.511  -0.258 -14.649  1.00 24.72           O  
ATOM   1781  N   VAL A 113     -23.520   1.597 -15.237  1.00 25.09           N  
ATOM   1782  H   VAL A 113     -23.009   1.998 -14.464  1.00 25.09           H  
ATOM   1783  CA  VAL A 113     -24.971   1.825 -15.073  1.00 25.09           C  
ATOM   1784  HA  VAL A 113     -25.071   2.700 -14.431  1.00 25.09           H  
ATOM   1785  C   VAL A 113     -25.634   0.659 -14.340  1.00 25.09           C  
ATOM   1786  CB  VAL A 113     -25.716   2.181 -16.375  1.00 25.09           C  
ATOM   1787  HB  VAL A 113     -25.739   1.318 -17.041  1.00 25.09           H  
ATOM   1788  O   VAL A 113     -25.909  -0.371 -14.939  1.00 25.09           O  
ATOM   1789  CG1 VAL A 113     -27.156   2.623 -16.064  1.00 25.09           C  
ATOM   1790 HG11 VAL A 113     -27.712   1.805 -15.604  1.00 25.09           H  
ATOM   1791 HG12 VAL A 113     -27.666   2.890 -16.989  1.00 25.09           H  
ATOM   1792 HG13 VAL A 113     -27.159   3.483 -15.394  1.00 25.09           H  
ATOM   1793  CG2 VAL A 113     -25.030   3.343 -17.105  1.00 25.09           C  
ATOM   1794 HG21 VAL A 113     -25.602   3.604 -17.996  1.00 25.09           H  
ATOM   1795 HG22 VAL A 113     -24.968   4.215 -16.454  1.00 25.09           H  
ATOM   1796 HG23 VAL A 113     -24.028   3.052 -17.421  1.00 25.09           H  
ATOM   1797  N   VAL A 114     -25.872   0.862 -13.043  1.00 24.35           N  
ATOM   1798  H   VAL A 114     -25.592   1.756 -12.666  1.00 24.35           H  
ATOM   1799  CA  VAL A 114     -26.562  -0.040 -12.109  1.00 24.35           C  
ATOM   1800  HA  VAL A 114     -25.923  -0.893 -11.884  1.00 24.35           H  
ATOM   1801  C   VAL A 114     -27.889  -0.531 -12.712  1.00 24.35           C  
ATOM   1802  CB  VAL A 114     -26.833   0.736 -10.794  1.00 24.35           C  
ATOM   1803  HB  VAL A 114     -27.458   1.602 -11.009  1.00 24.35           H  
ATOM   1804  O   VAL A 114     -28.822   0.268 -12.810  1.00 24.35           O  
ATOM   1805  CG1 VAL A 114     -27.547  -0.116  -9.737  1.00 24.35           C  
ATOM   1806 HG11 VAL A 114     -27.697   0.466  -8.829  1.00 24.35           H  
ATOM   1807 HG12 VAL A 114     -26.952  -1.000  -9.505  1.00 24.35           H  
ATOM   1808 HG13 VAL A 114     -28.524  -0.430 -10.103  1.00 24.35           H  
ATOM   1809  CG2 VAL A 114     -25.530   1.257 -10.164  1.00 24.35           C  
ATOM   1810 HG21 VAL A 114     -25.751   1.754  -9.219  1.00 24.35           H  
ATOM   1811 HG22 VAL A 114     -25.043   1.980 -10.817  1.00 24.35           H  
ATOM   1812 HG23 VAL A 114     -24.851   0.426  -9.976  1.00 24.35           H  
ATOM   1813  N   PRO A 115     -28.025  -1.813 -13.100  1.00 26.96           N  
ATOM   1814  CA  PRO A 115     -29.296  -2.360 -13.548  1.00 26.96           C  
ATOM   1815  HA  PRO A 115     -29.885  -1.581 -14.033  1.00 26.96           H  
ATOM   1816  C   PRO A 115     -30.065  -2.921 -12.348  1.00 26.96           C  
ATOM   1817  CB  PRO A 115     -28.961  -3.432 -14.590  1.00 26.96           C  
ATOM   1818  HB2 PRO A 115     -29.187  -4.419 -14.187  1.00 26.96           H  
ATOM   1819  HB3 PRO A 115     -29.491  -3.262 -15.527  1.00 26.96           H  
ATOM   1820  O   PRO A 115     -29.542  -3.691 -11.542  1.00 26.96           O  
ATOM   1821  CG  PRO A 115     -27.448  -3.333 -14.784  1.00 26.96           C  
ATOM   1822  HG2 PRO A 115     -27.224  -2.626 -15.582  1.00 26.96           H  
ATOM   1823  HG3 PRO A 115     -27.000  -4.305 -14.992  1.00 26.96           H  
ATOM   1824  CD  PRO A 115     -26.986  -2.769 -13.443  1.00 26.96           C  
ATOM   1825  HD2 PRO A 115     -26.962  -3.564 -12.697  1.00 26.96           H  
ATOM   1826  HD3 PRO A 115     -25.995  -2.324 -13.534  1.00 26.96           H  
ATOM   1827  N   THR A 116     -31.323  -2.519 -12.230  1.00 28.21           N  
ATOM   1828  H   THR A 116     -31.696  -1.928 -12.960  1.00 28.21           H  
ATOM   1829  CA  THR A 116     -32.301  -2.981 -11.241  1.00 28.21           C  
ATOM   1830  HA  THR A 116     -31.915  -2.759 -10.246  1.00 28.21           H  
ATOM   1831  C   THR A 116     -32.544  -4.499 -11.318  1.00 28.21           C  
ATOM   1832  CB  THR A 116     -33.610  -2.198 -11.456  1.00 28.21           C  
ATOM   1833  HB  THR A 116     -34.422  -2.677 -10.909  1.00 28.21           H  
ATOM   1834  O   THR A 116     -32.256  -5.148 -12.325  1.00 28.21           O  
ATOM   1835  CG2 THR A 116     -33.478  -0.747 -10.989  1.00 28.21           C  
ATOM   1836 HG21 THR A 116     -32.717  -0.228 -11.573  1.00 28.21           H  
ATOM   1837 HG22 THR A 116     -34.431  -0.233 -11.116  1.00 28.21           H  
ATOM   1838 HG23 THR A 116     -33.202  -0.719  -9.935  1.00 28.21           H  
ATOM   1839  OG1 THR A 116     -33.918  -2.159 -12.831  1.00 28.21           O  
ATOM   1840  HG1 THR A 116     -34.832  -1.888 -12.940  1.00 28.21           H  
ATOM   1841  N   LYS A 117     -33.094  -5.077 -10.235  1.00 28.05           N  
ATOM   1842  H   LYS A 117     -33.323  -4.457  -9.472  1.00 28.05           H  
ATOM   1843  CA  LYS A 117     -33.290  -6.527  -9.989  1.00 28.05           C  
ATOM   1844  HA  LYS A 117     -32.314  -6.984  -9.824  1.00 28.05           H  
ATOM   1845  C   LYS A 117     -33.906  -7.351 -11.141  1.00 28.05           C  
ATOM   1846  CB  LYS A 117     -34.152  -6.708  -8.717  1.00 28.05           C  
ATOM   1847  HB2 LYS A 117     -34.728  -7.628  -8.812  1.00 28.05           H  
ATOM   1848  HB3 LYS A 117     -34.867  -5.890  -8.637  1.00 28.05           H  
ATOM   1849  O   LYS A 117     -33.727  -8.563 -11.149  1.00 28.05           O  
ATOM   1850  CG  LYS A 117     -33.333  -6.821  -7.419  1.00 28.05           C  
ATOM   1851  HG2 LYS A 117     -32.721  -5.928  -7.291  1.00 28.05           H  
ATOM   1852  HG3 LYS A 117     -32.680  -7.691  -7.489  1.00 28.05           H  
ATOM   1853  CD  LYS A 117     -34.267  -6.982  -6.206  1.00 28.05           C  
ATOM   1854  HD2 LYS A 117     -34.833  -6.060  -6.072  1.00 28.05           H  
ATOM   1855  HD3 LYS A 117     -34.966  -7.795  -6.404  1.00 28.05           H  
ATOM   1856  CE  LYS A 117     -33.480  -7.302  -4.927  1.00 28.05           C  
ATOM   1857  HE2 LYS A 117     -32.751  -6.510  -4.757  1.00 28.05           H  
ATOM   1858  HE3 LYS A 117     -32.932  -8.230  -5.085  1.00 28.05           H  
ATOM   1859  NZ  LYS A 117     -34.379  -7.435  -3.751  1.00 28.05           N  
ATOM   1860  HZ1 LYS A 117     -34.880  -6.574  -3.584  1.00 28.05           H  
ATOM   1861  HZ2 LYS A 117     -35.056  -8.169  -3.906  1.00 28.05           H  
ATOM   1862  HZ3 LYS A 117     -33.850  -7.665  -2.922  1.00 28.05           H  
ATOM   1863  N   GLU A 118     -34.591  -6.738 -12.103  1.00 28.89           N  
ATOM   1864  H   GLU A 118     -34.685  -5.733 -12.058  1.00 28.89           H  
ATOM   1865  CA  GLU A 118     -35.199  -7.421 -13.258  1.00 28.89           C  
ATOM   1866  HA  GLU A 118     -35.586  -8.390 -12.944  1.00 28.89           H  
ATOM   1867  C   GLU A 118     -34.227  -7.711 -14.415  1.00 28.89           C  
ATOM   1868  CB  GLU A 118     -36.377  -6.582 -13.768  1.00 28.89           C  
ATOM   1869  HB2 GLU A 118     -36.646  -6.904 -14.774  1.00 28.89           H  
ATOM   1870  HB3 GLU A 118     -36.073  -5.536 -13.809  1.00 28.89           H  
ATOM   1871  O   GLU A 118     -34.492  -8.594 -15.227  1.00 28.89           O  
ATOM   1872  CG  GLU A 118     -37.605  -6.760 -12.868  1.00 28.89           C  
ATOM   1873  HG2 GLU A 118     -37.912  -7.806 -12.900  1.00 28.89           H  
ATOM   1874  HG3 GLU A 118     -37.332  -6.523 -11.840  1.00 28.89           H  
ATOM   1875  CD  GLU A 118     -38.767  -5.854 -13.288  1.00 28.89           C  
ATOM   1876  OE1 GLU A 118     -39.919  -6.332 -13.218  1.00 28.89           O  
ATOM   1877  OE2 GLU A 118     -38.483  -4.685 -13.635  1.00 28.89           O  
ATOM   1878  N   VAL A 119     -33.086  -7.019 -14.503  1.00 29.71           N  
ATOM   1879  H   VAL A 119     -32.907  -6.295 -13.822  1.00 29.71           H  
ATOM   1880  CA  VAL A 119     -32.102  -7.235 -15.585  1.00 29.71           C  
ATOM   1881  HA  VAL A 119     -32.637  -7.481 -16.502  1.00 29.71           H  
ATOM   1882  C   VAL A 119     -31.189  -8.427 -15.275  1.00 29.71           C  
ATOM   1883  CB  VAL A 119     -31.309  -5.943 -15.847  1.00 29.71           C  
ATOM   1884  HB  VAL A 119     -30.798  -5.669 -14.924  1.00 29.71           H  
ATOM   1885  O   VAL A 119     -30.808  -9.176 -16.174  1.00 29.71           O  
ATOM   1886  CG1 VAL A 119     -30.263  -6.103 -16.958  1.00 29.71           C  
ATOM   1887 HG11 VAL A 119     -29.501  -6.822 -16.658  1.00 29.71           H  
ATOM   1888 HG12 VAL A 119     -29.770  -5.151 -17.151  1.00 29.71           H  
ATOM   1889 HG13 VAL A 119     -30.740  -6.451 -17.875  1.00 29.71           H  
ATOM   1890  CG2 VAL A 119     -32.248  -4.793 -16.246  1.00 29.71           C  
ATOM   1891 HG21 VAL A 119     -32.832  -5.074 -17.122  1.00 29.71           H  
ATOM   1892 HG22 VAL A 119     -32.924  -4.554 -15.426  1.00 29.71           H  
ATOM   1893 HG23 VAL A 119     -31.669  -3.898 -16.474  1.00 29.71           H  
ATOM   1894  N   LEU A 120     -30.908  -8.672 -13.992  1.00 28.17           N  
ATOM   1895  H   LEU A 120     -31.293  -8.042 -13.302  1.00 28.17           H  
ATOM   1896  CA  LEU A 120     -30.076  -9.788 -13.532  1.00 28.17           C  
ATOM   1897  HA  LEU A 120     -29.122  -9.746 -14.056  1.00 28.17           H  
ATOM   1898  C   LEU A 120     -30.679 -11.165 -13.868  1.00 28.17           C  
ATOM   1899  CB  LEU A 120     -29.822  -9.623 -12.020  1.00 28.17           C  
ATOM   1900  HB2 LEU A 120     -29.490 -10.575 -11.606  1.00 28.17           H  
ATOM   1901  HB3 LEU A 120     -30.764  -9.367 -11.534  1.00 28.17           H  
ATOM   1902  O   LEU A 120     -29.927 -12.097 -14.126  1.00 28.17           O  
ATOM   1903  CG  LEU A 120     -28.758  -8.554 -11.694  1.00 28.17           C  
ATOM   1904  HG  LEU A 120     -28.916  -7.677 -12.322  1.00 28.17           H  
ATOM   1905  CD1 LEU A 120     -28.871  -8.117 -10.233  1.00 28.17           C  
ATOM   1906 HD11 LEU A 120     -29.860  -7.696 -10.054  1.00 28.17           H  
ATOM   1907 HD12 LEU A 120     -28.708  -8.970  -9.575  1.00 28.17           H  
ATOM   1908 HD13 LEU A 120     -28.124  -7.351 -10.026  1.00 28.17           H  
ATOM   1909  CD2 LEU A 120     -27.342  -9.088 -11.924  1.00 28.17           C  
ATOM   1910 HD21 LEU A 120     -26.612  -8.317 -11.675  1.00 28.17           H  
ATOM   1911 HD22 LEU A 120     -27.160  -9.965 -11.303  1.00 28.17           H  
ATOM   1912 HD23 LEU A 120     -27.205  -9.361 -12.971  1.00 28.17           H  
ATOM   1913  N   SER A 121     -32.006 -11.314 -13.954  1.00 29.34           N  
ATOM   1914  H   SER A 121     -32.612 -10.520 -13.801  1.00 29.34           H  
ATOM   1915  CA  SER A 121     -32.638 -12.607 -14.270  1.00 29.34           C  
ATOM   1916  HA  SER A 121     -32.106 -13.388 -13.727  1.00 29.34           H  
ATOM   1917  C   SER A 121     -32.572 -12.994 -15.754  1.00 29.34           C  
ATOM   1918  CB  SER A 121     -34.085 -12.621 -13.776  1.00 29.34           C  
ATOM   1919  HB2 SER A 121     -34.098 -12.490 -12.694  1.00 29.34           H  
ATOM   1920  HB3 SER A 121     -34.544 -13.578 -14.023  1.00 29.34           H  
ATOM   1921  O   SER A 121     -32.630 -14.179 -16.069  1.00 29.34           O  
ATOM   1922  OG  SER A 121     -34.809 -11.570 -14.382  1.00 29.34           O  
ATOM   1923  HG  SER A 121     -35.694 -11.532 -14.011  1.00 29.34           H  
ATOM   1924  N   LYS A 122     -32.393 -12.033 -16.674  1.00 29.62           N  
ATOM   1925  H   LYS A 122     -32.370 -11.077 -16.348  1.00 29.62           H  
ATOM   1926  CA  LYS A 122     -32.220 -12.303 -18.118  1.00 29.62           C  
ATOM   1927  HA  LYS A 122     -32.699 -13.251 -18.361  1.00 29.62           H  
ATOM   1928  C   LYS A 122     -30.761 -12.495 -18.537  1.00 29.62           C  
ATOM   1929  CB  LYS A 122     -32.896 -11.202 -18.950  1.00 29.62           C  
ATOM   1930  HB2 LYS A 122     -32.529 -11.264 -19.974  1.00 29.62           H  
ATOM   1931  HB3 LYS A 122     -32.633 -10.222 -18.550  1.00 29.62           H  
ATOM   1932  O   LYS A 122     -30.505 -13.119 -19.560  1.00 29.62           O  
ATOM   1933  CG  LYS A 122     -34.422 -11.376 -18.978  1.00 29.62           C  
ATOM   1934  HG2 LYS A 122     -34.819 -11.272 -17.968  1.00 29.62           H  
ATOM   1935  HG3 LYS A 122     -34.660 -12.372 -19.350  1.00 29.62           H  
ATOM   1936  CD  LYS A 122     -35.078 -10.332 -19.891  1.00 29.62           C  
ATOM   1937  HD2 LYS A 122     -34.650 -10.410 -20.890  1.00 29.62           H  
ATOM   1938  HD3 LYS A 122     -34.877  -9.338 -19.490  1.00 29.62           H  
ATOM   1939  CE  LYS A 122     -36.590 -10.573 -19.955  1.00 29.62           C  
ATOM   1940  HE2 LYS A 122     -36.768 -11.571 -20.354  1.00 29.62           H  
ATOM   1941  HE3 LYS A 122     -36.984 -10.547 -18.939  1.00 29.62           H  
ATOM   1942  NZ  LYS A 122     -37.275  -9.553 -20.789  1.00 29.62           N  
ATOM   1943  HZ1 LYS A 122     -36.922  -9.570 -21.735  1.00 29.62           H  
ATOM   1944  HZ2 LYS A 122     -37.129  -8.632 -20.402  1.00 29.62           H  
ATOM   1945  HZ3 LYS A 122     -38.269  -9.729 -20.812  1.00 29.62           H  
ATOM   1946  N   VAL A 123     -29.812 -11.986 -17.753  1.00 27.33           N  
ATOM   1947  H   VAL A 123     -30.107 -11.453 -16.948  1.00 27.33           H  
ATOM   1948  CA  VAL A 123     -28.372 -12.040 -18.065  1.00 27.33           C  
ATOM   1949  HA  VAL A 123     -28.245 -12.049 -19.148  1.00 27.33           H  
ATOM   1950  C   VAL A 123     -27.720 -13.341 -17.562  1.00 27.33           C  
ATOM   1951  CB  VAL A 123     -27.702 -10.754 -17.541  1.00 27.33           C  
ATOM   1952  HB  VAL A 123     -27.906 -10.649 -16.475  1.00 27.33           H  
ATOM   1953  O   VAL A 123     -26.788 -13.843 -18.181  1.00 27.33           O  
ATOM   1954  CG1 VAL A 123     -26.192 -10.746 -17.753  1.00 27.33           C  
ATOM   1955 HG11 VAL A 123     -25.736 -11.525 -17.141  1.00 27.33           H  
ATOM   1956 HG12 VAL A 123     -25.769  -9.788 -17.449  1.00 27.33           H  
ATOM   1957 HG13 VAL A 123     -25.970 -10.930 -18.804  1.00 27.33           H  
ATOM   1958  CG2 VAL A 123     -28.246  -9.517 -18.276  1.00 27.33           C  
ATOM   1959 HG21 VAL A 123     -27.985  -9.567 -19.333  1.00 27.33           H  
ATOM   1960 HG22 VAL A 123     -29.331  -9.454 -18.189  1.00 27.33           H  
ATOM   1961 HG23 VAL A 123     -27.816  -8.613 -17.844  1.00 27.33           H  
ATOM   1962  N   VAL A 124     -28.268 -13.969 -16.516  1.00 29.54           N  
ATOM   1963  H   VAL A 124     -29.018 -13.507 -16.022  1.00 29.54           H  
ATOM   1964  CA  VAL A 124     -27.751 -15.236 -15.951  1.00 29.54           C  
ATOM   1965  HA  VAL A 124     -26.679 -15.123 -15.793  1.00 29.54           H  
ATOM   1966  C   VAL A 124     -27.904 -16.436 -16.909  1.00 29.54           C  
ATOM   1967  CB  VAL A 124     -28.401 -15.476 -14.569  1.00 29.54           C  
ATOM   1968  HB  VAL A 124     -29.482 -15.380 -14.669  1.00 29.54           H  
ATOM   1969  O   VAL A 124     -27.154 -17.401 -16.802  1.00 29.54           O  
ATOM   1970  CG1 VAL A 124     -28.093 -16.839 -13.938  1.00 29.54           C  
ATOM   1971 HG11 VAL A 124     -28.500 -16.887 -12.928  1.00 29.54           H  
ATOM   1972 HG12 VAL A 124     -27.016 -17.003 -13.902  1.00 29.54           H  
ATOM   1973 HG13 VAL A 124     -28.551 -17.634 -14.525  1.00 29.54           H  
ATOM   1974  CG2 VAL A 124     -27.901 -14.427 -13.564  1.00 29.54           C  
ATOM   1975 HG21 VAL A 124     -26.876 -14.654 -13.270  1.00 29.54           H  
ATOM   1976 HG22 VAL A 124     -27.901 -13.427 -13.998  1.00 29.54           H  
ATOM   1977 HG23 VAL A 124     -28.537 -14.431 -12.678  1.00 29.54           H  
ATOM   1978  N   GLY A 125     -28.804 -16.367 -17.898  1.00 26.88           N  
ATOM   1979  H   GLY A 125     -29.371 -15.534 -17.966  1.00 26.88           H  
ATOM   1980  CA  GLY A 125     -29.006 -17.432 -18.894  1.00 26.88           C  
ATOM   1981  HA2 GLY A 125     -30.008 -17.331 -19.312  1.00 26.88           H  
ATOM   1982  HA3 GLY A 125     -28.947 -18.402 -18.400  1.00 26.88           H  
ATOM   1983  C   GLY A 125     -28.018 -17.445 -20.071  1.00 26.88           C  
ATOM   1984  O   GLY A 125     -27.969 -18.429 -20.800  1.00 26.88           O  
ATOM   1985  N   SER A 126     -27.229 -16.385 -20.277  1.00 32.63           N  
ATOM   1986  H   SER A 126     -27.322 -15.584 -19.669  1.00 32.63           H  
ATOM   1987  CA  SER A 126     -26.316 -16.242 -21.429  1.00 32.63           C  
ATOM   1988  HA  SER A 126     -26.404 -17.124 -22.064  1.00 32.63           H  
ATOM   1989  C   SER A 126     -24.830 -16.168 -21.050  1.00 32.63           C  
ATOM   1990  CB  SER A 126     -26.746 -15.046 -22.283  1.00 32.63           C  
ATOM   1991  HB2 SER A 126     -27.717 -15.266 -22.728  1.00 32.63           H  
ATOM   1992  HB3 SER A 126     -26.026 -14.887 -23.086  1.00 32.63           H  
ATOM   1993  O   SER A 126     -23.972 -16.046 -21.922  1.00 32.63           O  
ATOM   1994  OG  SER A 126     -26.857 -13.875 -21.494  1.00 32.63           O  
ATOM   1995  HG  SER A 126     -27.139 -13.153 -22.061  1.00 32.63           H  
ATOM   1996  N   TRP A 127     -24.503 -16.292 -19.760  1.00 26.50           N  
ATOM   1997  H   TRP A 127     -25.259 -16.373 -19.094  1.00 26.50           H  
ATOM   1998  CA  TRP A 127     -23.137 -16.193 -19.225  1.00 26.50           C  
ATOM   1999  HA  TRP A 127     -22.566 -15.523 -19.869  1.00 26.50           H  
ATOM   2000  C   TRP A 127     -22.337 -17.511 -19.237  1.00 26.50           C  
ATOM   2001  CB  TRP A 127     -23.195 -15.531 -17.836  1.00 26.50           C  
ATOM   2002  HB2 TRP A 127     -24.093 -15.849 -17.308  1.00 26.50           H  
ATOM   2003  HB3 TRP A 127     -22.343 -15.871 -17.247  1.00 26.50           H  
ATOM   2004  O   TRP A 127     -21.192 -17.532 -18.799  1.00 26.50           O  
ATOM   2005  CG  TRP A 127     -23.139 -14.033 -17.856  1.00 26.50           C  
ATOM   2006  CD1 TRP A 127     -23.788 -13.222 -18.723  1.00 26.50           C  
ATOM   2007  HD1 TRP A 127     -24.465 -13.557 -19.495  1.00 26.50           H  
ATOM   2008  CD2 TRP A 127     -22.352 -13.147 -17.000  1.00 26.50           C  
ATOM   2009  CE2 TRP A 127     -22.573 -11.801 -17.418  1.00 26.50           C  
ATOM   2010  CE3 TRP A 127     -21.468 -13.343 -15.917  1.00 26.50           C  
ATOM   2011  HE3 TRP A 127     -21.264 -14.348 -15.578  1.00 26.50           H  
ATOM   2012  NE1 TRP A 127     -23.425 -11.912 -18.492  1.00 26.50           N  
ATOM   2013  HE1 TRP A 127     -23.761 -11.138 -19.048  1.00 26.50           H  
ATOM   2014  CH2 TRP A 127     -21.096 -10.935 -15.712  1.00 26.50           C  
ATOM   2015  HH2 TRP A 127     -20.605 -10.107 -15.222  1.00 26.50           H  
ATOM   2016  CZ2 TRP A 127     -21.968 -10.704 -16.789  1.00 26.50           C  
ATOM   2017  HZ2 TRP A 127     -22.153  -9.699 -17.141  1.00 26.50           H  
ATOM   2018  CZ3 TRP A 127     -20.846 -12.251 -15.282  1.00 26.50           C  
ATOM   2019  HZ3 TRP A 127     -20.166 -12.423 -14.461  1.00 26.50           H  
ATOM   2020  N   GLN A 128     -22.884 -18.612 -19.763  1.00 27.43           N  
ATOM   2021  H   GLN A 128     -23.823 -18.555 -20.132  1.00 27.43           H  
ATOM   2022  CA  GLN A 128     -22.214 -19.925 -19.751  1.00 27.43           C  
ATOM   2023  HA  GLN A 128     -21.482 -19.917 -18.942  1.00 27.43           H  
ATOM   2024  C   GLN A 128     -21.356 -20.251 -20.993  1.00 27.43           C  
ATOM   2025  CB  GLN A 128     -23.227 -21.032 -19.397  1.00 27.43           C  
ATOM   2026  HB2 GLN A 128     -24.175 -20.849 -19.902  1.00 27.43           H  
ATOM   2027  HB3 GLN A 128     -22.846 -21.997 -19.732  1.00 27.43           H  
ATOM   2028  O   GLN A 128     -20.740 -21.311 -21.019  1.00 27.43           O  
ATOM   2029  CG  GLN A 128     -23.437 -21.119 -17.875  1.00 27.43           C  
ATOM   2030  HG2 GLN A 128     -23.862 -20.184 -17.510  1.00 27.43           H  
ATOM   2031  HG3 GLN A 128     -22.469 -21.263 -17.394  1.00 27.43           H  
ATOM   2032  CD  GLN A 128     -24.353 -22.265 -17.450  1.00 27.43           C  
ATOM   2033  NE2 GLN A 128     -24.286 -22.696 -16.210  1.00 27.43           N  
ATOM   2034 HE21 GLN A 128     -23.633 -22.293 -15.553  1.00 27.43           H  
ATOM   2035 HE22 GLN A 128     -24.908 -23.459 -15.984  1.00 27.43           H  
ATOM   2036  OE1 GLN A 128     -25.150 -22.791 -18.205  1.00 27.43           O  
ATOM   2037  N   THR A 129     -21.241 -19.373 -22.001  1.00 26.54           N  
ATOM   2038  H   THR A 129     -21.820 -18.547 -21.976  1.00 26.54           H  
ATOM   2039  CA  THR A 129     -20.631 -19.759 -23.301  1.00 26.54           C  
ATOM   2040  HA  THR A 129     -20.031 -20.654 -23.138  1.00 26.54           H  
ATOM   2041  C   THR A 129     -19.603 -18.794 -23.922  1.00 26.54           C  
ATOM   2042  CB  THR A 129     -21.722 -20.175 -24.315  1.00 26.54           C  
ATOM   2043  HB  THR A 129     -21.339 -20.145 -25.335  1.00 26.54           H  
ATOM   2044  O   THR A 129     -19.318 -18.928 -25.108  1.00 26.54           O  
ATOM   2045  CG2 THR A 129     -22.209 -21.602 -24.068  1.00 26.54           C  
ATOM   2046 HG21 THR A 129     -22.680 -21.677 -23.087  1.00 26.54           H  
ATOM   2047 HG22 THR A 129     -21.370 -22.296 -24.118  1.00 26.54           H  
ATOM   2048 HG23 THR A 129     -22.938 -21.874 -24.831  1.00 26.54           H  
ATOM   2049  OG1 THR A 129     -22.848 -19.327 -24.223  1.00 26.54           O  
ATOM   2050  HG1 THR A 129     -22.756 -18.642 -24.890  1.00 26.54           H  
ATOM   2051  N   GLN A 130     -18.987 -17.853 -23.187  1.00 27.56           N  
ATOM   2052  H   GLN A 130     -19.254 -17.739 -22.219  1.00 27.56           H  
ATOM   2053  CA  GLN A 130     -17.996 -16.914 -23.780  1.00 27.56           C  
ATOM   2054  HA  GLN A 130     -17.667 -17.326 -24.734  1.00 27.56           H  
ATOM   2055  C   GLN A 130     -16.653 -16.748 -23.035  1.00 27.56           C  
ATOM   2056  CB  GLN A 130     -18.668 -15.567 -24.113  1.00 27.56           C  
ATOM   2057  HB2 GLN A 130     -17.902 -14.831 -24.358  1.00 27.56           H  
ATOM   2058  HB3 GLN A 130     -19.226 -15.204 -23.250  1.00 27.56           H  
ATOM   2059  O   GLN A 130     -15.864 -15.870 -23.373  1.00 27.56           O  
ATOM   2060  CG  GLN A 130     -19.595 -15.688 -25.335  1.00 27.56           C  
ATOM   2061  HG2 GLN A 130     -19.054 -16.177 -26.145  1.00 27.56           H  
ATOM   2062  HG3 GLN A 130     -20.459 -16.302 -25.080  1.00 27.56           H  
ATOM   2063  CD  GLN A 130     -20.101 -14.346 -25.853  1.00 27.56           C  
ATOM   2064  NE2 GLN A 130     -20.713 -14.321 -27.016  1.00 27.56           N  
ATOM   2065 HE21 GLN A 130     -20.814 -15.163 -27.564  1.00 27.56           H  
ATOM   2066 HE22 GLN A 130     -21.018 -13.409 -27.326  1.00 27.56           H  
ATOM   2067  OE1 GLN A 130     -19.974 -13.300 -25.241  1.00 27.56           O  
ATOM   2068  N   PHE A 131     -16.321 -17.615 -22.076  1.00 26.68           N  
ATOM   2069  H   PHE A 131     -16.960 -18.363 -21.847  1.00 26.68           H  
ATOM   2070  CA  PHE A 131     -15.057 -17.524 -21.329  1.00 26.68           C  
ATOM   2071  HA  PHE A 131     -14.711 -16.491 -21.351  1.00 26.68           H  
ATOM   2072  C   PHE A 131     -13.931 -18.355 -21.966  1.00 26.68           C  
ATOM   2073  CB  PHE A 131     -15.307 -17.853 -19.851  1.00 26.68           C  
ATOM   2074  HB2 PHE A 131     -14.346 -17.925 -19.341  1.00 26.68           H  
ATOM   2075  HB3 PHE A 131     -15.794 -18.825 -19.770  1.00 26.68           H  
ATOM   2076  O   PHE A 131     -13.593 -19.433 -21.484  1.00 26.68           O  
ATOM   2077  CG  PHE A 131     -16.135 -16.799 -19.141  1.00 26.68           C  
ATOM   2078  CD1 PHE A 131     -15.527 -15.602 -18.715  1.00 26.68           C  
ATOM   2079  HD1 PHE A 131     -14.473 -15.440 -18.886  1.00 26.68           H  
ATOM   2080  CD2 PHE A 131     -17.511 -16.998 -18.920  1.00 26.68           C  
ATOM   2081  HD2 PHE A 131     -17.991 -17.913 -19.233  1.00 26.68           H  
ATOM   2082  CE1 PHE A 131     -16.288 -14.610 -18.071  1.00 26.68           C  
ATOM   2083  HE1 PHE A 131     -15.821 -13.692 -17.748  1.00 26.68           H  
ATOM   2084  CE2 PHE A 131     -18.268 -16.004 -18.274  1.00 26.68           C  
ATOM   2085  HE2 PHE A 131     -19.322 -16.154 -18.092  1.00 26.68           H  
ATOM   2086  CZ  PHE A 131     -17.660 -14.812 -17.851  1.00 26.68           C  
ATOM   2087  HZ  PHE A 131     -18.248 -14.052 -17.357  1.00 26.68           H  
ATOM   2088  N   VAL A 132     -13.324 -17.842 -23.043  1.00 26.35           N  
ATOM   2089  H   VAL A 132     -13.695 -16.987 -23.432  1.00 26.35           H  
ATOM   2090  CA  VAL A 132     -12.058 -18.357 -23.600  1.00 26.35           C  
ATOM   2091  HA  VAL A 132     -11.594 -19.005 -22.857  1.00 26.35           H  
ATOM   2092  C   VAL A 132     -11.099 -17.176 -23.845  1.00 26.35           C  
ATOM   2093  CB  VAL A 132     -12.292 -19.237 -24.856  1.00 26.35           C  
ATOM   2094  HB  VAL A 132     -12.761 -18.637 -25.636  1.00 26.35           H  
ATOM   2095  O   VAL A 132     -11.273 -16.419 -24.790  1.00 26.35           O  
ATOM   2096  CG1 VAL A 132     -10.979 -19.814 -25.403  1.00 26.35           C  
ATOM   2097 HG11 VAL A 132     -10.381 -19.005 -25.823  1.00 26.35           H  
ATOM   2098 HG12 VAL A 132     -10.428 -20.326 -24.614  1.00 26.35           H  
ATOM   2099 HG13 VAL A 132     -11.188 -20.517 -26.210  1.00 26.35           H  
ATOM   2100  CG2 VAL A 132     -13.205 -20.439 -24.558  1.00 26.35           C  
ATOM   2101 HG21 VAL A 132     -13.319 -21.053 -25.451  1.00 26.35           H  
ATOM   2102 HG22 VAL A 132     -14.195 -20.092 -24.263  1.00 26.35           H  
ATOM   2103 HG23 VAL A 132     -12.784 -21.042 -23.754  1.00 26.35           H  
ATOM   2104  N   GLN A 133     -10.083 -17.074 -22.971  1.00 24.51           N  
ATOM   2105  H   GLN A 133     -10.123 -17.742 -22.215  1.00 24.51           H  
ATOM   2106  CA  GLN A 133      -8.867 -16.222 -22.981  1.00 24.51           C  
ATOM   2107  HA  GLN A 133      -8.192 -16.722 -22.287  1.00 24.51           H  
ATOM   2108  C   GLN A 133      -8.929 -14.749 -22.487  1.00 24.51           C  
ATOM   2109  CB  GLN A 133      -8.118 -16.307 -24.321  1.00 24.51           C  
ATOM   2110  HB2 GLN A 133      -7.244 -15.662 -24.244  1.00 24.51           H  
ATOM   2111  HB3 GLN A 133      -8.739 -15.934 -25.135  1.00 24.51           H  
ATOM   2112  O   GLN A 133      -9.397 -13.866 -23.201  1.00 24.51           O  
ATOM   2113  CG  GLN A 133      -7.640 -17.732 -24.635  1.00 24.51           C  
ATOM   2114  HG2 GLN A 133      -7.179 -18.163 -23.746  1.00 24.51           H  
ATOM   2115  HG3 GLN A 133      -8.492 -18.354 -24.910  1.00 24.51           H  
ATOM   2116  CD  GLN A 133      -6.608 -17.784 -25.755  1.00 24.51           C  
ATOM   2117  NE2 GLN A 133      -6.214 -18.963 -26.181  1.00 24.51           N  
ATOM   2118 HE21 GLN A 133      -5.525 -18.950 -26.919  1.00 24.51           H  
ATOM   2119 HE22 GLN A 133      -6.600 -19.815 -25.801  1.00 24.51           H  
ATOM   2120  OE1 GLN A 133      -6.107 -16.788 -26.248  1.00 24.51           O  
ATOM   2121  N   PRO A 134      -8.322 -14.429 -21.319  1.00 28.50           N  
ATOM   2122  CA  PRO A 134      -7.939 -13.063 -20.948  1.00 28.50           C  
ATOM   2123  HA  PRO A 134      -8.644 -12.346 -21.369  1.00 28.50           H  
ATOM   2124  C   PRO A 134      -6.517 -12.708 -21.442  1.00 28.50           C  
ATOM   2125  CB  PRO A 134      -8.066 -13.029 -19.421  1.00 28.50           C  
ATOM   2126  HB2 PRO A 134      -9.089 -12.761 -19.156  1.00 28.50           H  
ATOM   2127  HB3 PRO A 134      -7.366 -12.326 -18.967  1.00 28.50           H  
ATOM   2128  O   PRO A 134      -5.541 -13.345 -21.050  1.00 28.50           O  
ATOM   2129  CG  PRO A 134      -7.792 -14.469 -18.976  1.00 28.50           C  
ATOM   2130  HG2 PRO A 134      -8.442 -14.751 -18.148  1.00 28.50           H  
ATOM   2131  HG3 PRO A 134      -6.747 -14.569 -18.682  1.00 28.50           H  
ATOM   2132  CD  PRO A 134      -8.057 -15.337 -20.210  1.00 28.50           C  
ATOM   2133  HD2 PRO A 134      -8.921 -15.977 -20.033  1.00 28.50           H  
ATOM   2134  HD3 PRO A 134      -7.177 -15.944 -20.423  1.00 28.50           H  
ATOM   2135  N   GLN A 135      -6.393 -11.673 -22.287  1.00 26.48           N  
ATOM   2136  H   GLN A 135      -7.239 -11.217 -22.596  1.00 26.48           H  
ATOM   2137  CA  GLN A 135      -5.114 -11.042 -22.668  1.00 26.48           C  
ATOM   2138  HA  GLN A 135      -4.404 -11.846 -22.865  1.00 26.48           H  
ATOM   2139  C   GLN A 135      -4.523 -10.174 -21.524  1.00 26.48           C  
ATOM   2140  CB  GLN A 135      -5.286 -10.202 -23.950  1.00 26.48           C  
ATOM   2141  HB2 GLN A 135      -6.304  -9.817 -24.012  1.00 26.48           H  
ATOM   2142  HB3 GLN A 135      -4.621  -9.341 -23.888  1.00 26.48           H  
ATOM   2143  O   GLN A 135      -5.280  -9.666 -20.694  1.00 26.48           O  
ATOM   2144  CG  GLN A 135      -4.942 -10.962 -25.242  1.00 26.48           C  
ATOM   2145  HG2 GLN A 135      -3.985 -11.470 -25.117  1.00 26.48           H  
ATOM   2146  HG3 GLN A 135      -5.707 -11.714 -25.435  1.00 26.48           H  
ATOM   2147  CD  GLN A 135      -4.830 -10.039 -26.458  1.00 26.48           C  
ATOM   2148  NE2 GLN A 135      -4.404 -10.545 -27.594  1.00 26.48           N  
ATOM   2149 HE21 GLN A 135      -4.192 -11.529 -27.678  1.00 26.48           H  
ATOM   2150 HE22 GLN A 135      -4.344  -9.899 -28.368  1.00 26.48           H  
ATOM   2151  OE1 GLN A 135      -5.107  -8.853 -26.417  1.00 26.48           O  
ATOM   2152  N   PRO A 136      -3.185  -9.988 -21.460  1.00 29.35           N  
ATOM   2153  CA  PRO A 136      -2.460  -9.645 -20.235  1.00 29.35           C  
ATOM   2154  HA  PRO A 136      -2.962 -10.089 -19.374  1.00 29.35           H  
ATOM   2155  C   PRO A 136      -2.322  -8.129 -20.007  1.00 29.35           C  
ATOM   2156  CB  PRO A 136      -1.096 -10.325 -20.414  1.00 29.35           C  
ATOM   2157  HB2 PRO A 136      -1.180 -11.374 -20.131  1.00 29.35           H  
ATOM   2158  HB3 PRO A 136      -0.311  -9.838 -19.836  1.00 29.35           H  
ATOM   2159  O   PRO A 136      -1.641  -7.440 -20.760  1.00 29.35           O  
ATOM   2160  CG  PRO A 136      -0.839 -10.221 -21.920  1.00 29.35           C  
ATOM   2161  HG2 PRO A 136      -0.373  -9.263 -22.150  1.00 29.35           H  
ATOM   2162  HG3 PRO A 136      -0.214 -11.039 -22.280  1.00 29.35           H  
ATOM   2163  CD  PRO A 136      -2.237 -10.278 -22.532  1.00 29.35           C  
ATOM   2164  HD2 PRO A 136      -2.400 -11.280 -22.928  1.00 29.35           H  
ATOM   2165  HD3 PRO A 136      -2.321  -9.541 -23.331  1.00 29.35           H  
ATOM   2166  N   VAL A 137      -2.895  -7.610 -18.915  1.00 30.36           N  
ATOM   2167  H   VAL A 137      -3.469  -8.222 -18.352  1.00 30.36           H  
ATOM   2168  CA  VAL A 137      -2.734  -6.210 -18.454  1.00 30.36           C  
ATOM   2169  HA  VAL A 137      -2.144  -5.671 -19.196  1.00 30.36           H  
ATOM   2170  C   VAL A 137      -1.913  -6.174 -17.154  1.00 30.36           C  
ATOM   2171  CB  VAL A 137      -4.088  -5.460 -18.348  1.00 30.36           C  
ATOM   2172  HB  VAL A 137      -4.649  -5.849 -17.499  1.00 30.36           H  
ATOM   2173  O   VAL A 137      -2.323  -5.597 -16.154  1.00 30.36           O  
ATOM   2174  CG1 VAL A 137      -3.906  -3.940 -18.183  1.00 30.36           C  
ATOM   2175 HG11 VAL A 137      -3.382  -3.704 -17.256  1.00 30.36           H  
ATOM   2176 HG12 VAL A 137      -4.881  -3.454 -18.147  1.00 30.36           H  
ATOM   2177 HG13 VAL A 137      -3.337  -3.539 -19.022  1.00 30.36           H  
ATOM   2178  CG2 VAL A 137      -4.951  -5.636 -19.608  1.00 30.36           C  
ATOM   2179 HG21 VAL A 137      -5.897  -5.110 -19.485  1.00 30.36           H  
ATOM   2180 HG22 VAL A 137      -5.177  -6.690 -19.772  1.00 30.36           H  
ATOM   2181 HG23 VAL A 137      -4.428  -5.246 -20.482  1.00 30.36           H  
ATOM   2182  N   LEU A 138      -0.763  -6.859 -17.150  1.00 32.02           N  
ATOM   2183  H   LEU A 138      -0.523  -7.371 -17.986  1.00 32.02           H  
ATOM   2184  CA  LEU A 138       0.192  -6.901 -16.025  1.00 32.02           C  
ATOM   2185  HA  LEU A 138       0.001  -6.044 -15.379  1.00 32.02           H  
ATOM   2186  C   LEU A 138       1.651  -6.709 -16.481  1.00 32.02           C  
ATOM   2187  CB  LEU A 138      -0.017  -8.186 -15.192  1.00 32.02           C  
ATOM   2188  HB2 LEU A 138      -0.033  -9.042 -15.867  1.00 32.02           H  
ATOM   2189  HB3 LEU A 138       0.823  -8.327 -14.512  1.00 32.02           H  
ATOM   2190  O   LEU A 138       2.592  -7.064 -15.779  1.00 32.02           O  
ATOM   2191  CG  LEU A 138      -1.305  -8.174 -14.346  1.00 32.02           C  
ATOM   2192  HG  LEU A 138      -2.165  -7.957 -14.980  1.00 32.02           H  
ATOM   2193  CD1 LEU A 138      -1.540  -9.534 -13.713  1.00 32.02           C  
ATOM   2194 HD11 LEU A 138      -1.453 -10.321 -14.462  1.00 32.02           H  
ATOM   2195 HD12 LEU A 138      -0.782  -9.678 -12.943  1.00 32.02           H  
ATOM   2196 HD13 LEU A 138      -2.529  -9.573 -13.256  1.00 32.02           H  
ATOM   2197  CD2 LEU A 138      -1.241  -7.163 -13.196  1.00 32.02           C  
ATOM   2198 HD21 LEU A 138      -1.218  -6.147 -13.590  1.00 32.02           H  
ATOM   2199 HD22 LEU A 138      -0.350  -7.342 -12.594  1.00 32.02           H  
ATOM   2200 HD23 LEU A 138      -2.124  -7.263 -12.565  1.00 32.02           H  
ATOM   2201  N   GLN A 139       1.866  -6.110 -17.657  1.00 26.78           N  
ATOM   2202  H   GLN A 139       1.073  -5.768 -18.181  1.00 26.78           H  
ATOM   2203  CA  GLN A 139       3.208  -5.711 -18.086  1.00 26.78           C  
ATOM   2204  HA  GLN A 139       3.897  -6.539 -17.919  1.00 26.78           H  
ATOM   2205  C   GLN A 139       3.689  -4.528 -17.228  1.00 26.78           C  
ATOM   2206  CB  GLN A 139       3.213  -5.385 -19.590  1.00 26.78           C  
ATOM   2207  HB2 GLN A 139       4.143  -4.867 -19.828  1.00 26.78           H  
ATOM   2208  HB3 GLN A 139       2.381  -4.723 -19.826  1.00 26.78           H  
ATOM   2209  O   GLN A 139       3.282  -3.391 -17.452  1.00 26.78           O  
ATOM   2210  CG  GLN A 139       3.137  -6.655 -20.455  1.00 26.78           C  
ATOM   2211  HG2 GLN A 139       2.200  -7.175 -20.260  1.00 26.78           H  
ATOM   2212  HG3 GLN A 139       3.959  -7.317 -20.185  1.00 26.78           H  
ATOM   2213  CD  GLN A 139       3.223  -6.365 -21.953  1.00 26.78           C  
ATOM   2214  NE2 GLN A 139       3.418  -7.373 -22.775  1.00 26.78           N  
ATOM   2215 HE21 GLN A 139       3.482  -7.129 -23.753  1.00 26.78           H  
ATOM   2216 HE22 GLN A 139       3.535  -8.314 -22.426  1.00 26.78           H  
ATOM   2217  OE1 GLN A 139       3.114  -5.247 -22.423  1.00 26.78           O  
ATOM   2218  N   GLY A 140       4.518  -4.813 -16.219  1.00 30.74           N  
ATOM   2219  H   GLY A 140       4.729  -5.786 -16.052  1.00 30.74           H  
ATOM   2220  CA  GLY A 140       5.107  -3.822 -15.303  1.00 30.74           C  
ATOM   2221  HA2 GLY A 140       6.175  -3.746 -15.507  1.00 30.74           H  
ATOM   2222  HA3 GLY A 140       4.661  -2.843 -15.477  1.00 30.74           H  
ATOM   2223  C   GLY A 140       4.941  -4.141 -13.814  1.00 30.74           C  
ATOM   2224  O   GLY A 140       5.505  -3.441 -12.980  1.00 30.74           O  
ATOM   2225  N   VAL A 141       4.197  -5.195 -13.475  1.00 32.34           N  
ATOM   2226  H   VAL A 141       3.789  -5.757 -14.208  1.00 32.34           H  
ATOM   2227  CA  VAL A 141       4.080  -5.719 -12.108  1.00 32.34           C  
ATOM   2228  HA  VAL A 141       4.393  -4.957 -11.394  1.00 32.34           H  
ATOM   2229  C   VAL A 141       5.031  -6.908 -11.996  1.00 32.34           C  
ATOM   2230  CB  VAL A 141       2.615  -6.092 -11.802  1.00 32.34           C  
ATOM   2231  HB  VAL A 141       2.315  -6.932 -12.428  1.00 32.34           H  
ATOM   2232  O   VAL A 141       5.066  -7.739 -12.905  1.00 32.34           O  
ATOM   2233  CG1 VAL A 141       2.426  -6.478 -10.336  1.00 32.34           C  
ATOM   2234 HG11 VAL A 141       3.003  -7.381 -10.136  1.00 32.34           H  
ATOM   2235 HG12 VAL A 141       2.755  -5.669  -9.684  1.00 32.34           H  
ATOM   2236 HG13 VAL A 141       1.378  -6.703 -10.139  1.00 32.34           H  
ATOM   2237  CG2 VAL A 141       1.666  -4.916 -12.088  1.00 32.34           C  
ATOM   2238 HG21 VAL A 141       1.651  -4.693 -13.154  1.00 32.34           H  
ATOM   2239 HG22 VAL A 141       1.992  -4.034 -11.537  1.00 32.34           H  
ATOM   2240 HG23 VAL A 141       0.652  -5.175 -11.783  1.00 32.34           H  
ATOM   2241  N   THR A 142       5.847  -6.987 -10.939  1.00 36.56           N  
ATOM   2242  H   THR A 142       5.792  -6.313 -10.189  1.00 36.56           H  
ATOM   2243  CA  THR A 142       6.725  -8.154 -10.774  1.00 36.56           C  
ATOM   2244  HA  THR A 142       7.324  -8.229 -11.681  1.00 36.56           H  
ATOM   2245  C   THR A 142       5.873  -9.421 -10.642  1.00 36.56           C  
ATOM   2246  CB  THR A 142       7.706  -8.052  -9.594  1.00 36.56           C  
ATOM   2247  HB  THR A 142       8.337  -8.940  -9.608  1.00 36.56           H  
ATOM   2248  O   THR A 142       4.763  -9.353 -10.099  1.00 36.56           O  
ATOM   2249  CG2 THR A 142       8.610  -6.825  -9.693  1.00 36.56           C  
ATOM   2250 HG21 THR A 142       9.351  -6.863  -8.894  1.00 36.56           H  
ATOM   2251 HG22 THR A 142       8.024  -5.911  -9.591  1.00 36.56           H  
ATOM   2252 HG23 THR A 142       9.128  -6.824 -10.652  1.00 36.56           H  
ATOM   2253  OG1 THR A 142       7.038  -8.006  -8.357  1.00 36.56           O  
ATOM   2254  HG1 THR A 142       7.675  -8.351  -7.727  1.00 36.56           H  
ATOM   2255  N   PRO A 143       6.364 -10.586 -11.102  1.00 39.18           N  
ATOM   2256  CA  PRO A 143       5.681 -11.859 -10.889  1.00 39.18           C  
ATOM   2257  HA  PRO A 143       4.777 -11.880 -11.498  1.00 39.18           H  
ATOM   2258  C   PRO A 143       5.303 -12.082  -9.418  1.00 39.18           C  
ATOM   2259  CB  PRO A 143       6.661 -12.927 -11.386  1.00 39.18           C  
ATOM   2260  HB2 PRO A 143       7.317 -13.243 -10.575  1.00 39.18           H  
ATOM   2261  HB3 PRO A 143       6.139 -13.786 -11.809  1.00 39.18           H  
ATOM   2262  O   PRO A 143       4.263 -12.675  -9.142  1.00 39.18           O  
ATOM   2263  CG  PRO A 143       7.486 -12.190 -12.439  1.00 39.18           C  
ATOM   2264  HG2 PRO A 143       8.468 -12.641 -12.575  1.00 39.18           H  
ATOM   2265  HG3 PRO A 143       6.938 -12.164 -13.381  1.00 39.18           H  
ATOM   2266  CD  PRO A 143       7.586 -10.779 -11.867  1.00 39.18           C  
ATOM   2267  HD2 PRO A 143       8.448 -10.710 -11.204  1.00 39.18           H  
ATOM   2268  HD3 PRO A 143       7.670 -10.060 -12.683  1.00 39.18           H  
ATOM   2269  N   GLU A 144       6.091 -11.549  -8.473  1.00 37.02           N  
ATOM   2270  H   GLU A 144       6.955 -11.098  -8.739  1.00 37.02           H  
ATOM   2271  CA  GLU A 144       5.771 -11.603  -7.044  1.00 37.02           C  
ATOM   2272  HA  GLU A 144       5.512 -12.630  -6.785  1.00 37.02           H  
ATOM   2273  C   GLU A 144       4.575 -10.729  -6.660  1.00 37.02           C  
ATOM   2274  CB  GLU A 144       6.968 -11.193  -6.176  1.00 37.02           C  
ATOM   2275  HB2 GLU A 144       7.205 -10.142  -6.338  1.00 37.02           H  
ATOM   2276  HB3 GLU A 144       6.645 -11.270  -5.138  1.00 37.02           H  
ATOM   2277  O   GLU A 144       3.708 -11.184  -5.920  1.00 37.02           O  
ATOM   2278  CG  GLU A 144       8.202 -12.104  -6.330  1.00 37.02           C  
ATOM   2279  HG2 GLU A 144       8.522 -12.397  -5.331  1.00 37.02           H  
ATOM   2280  HG3 GLU A 144       7.918 -13.018  -6.852  1.00 37.02           H  
ATOM   2281  CD  GLU A 144       9.397 -11.455  -7.044  1.00 37.02           C  
ATOM   2282  OE1 GLU A 144      10.470 -12.096  -7.043  1.00 37.02           O  
ATOM   2283  OE2 GLU A 144       9.222 -10.352  -7.620  1.00 37.02           O  
ATOM   2284  N   ALA A 145       4.478  -9.494  -7.156  1.00 37.81           N  
ATOM   2285  H   ALA A 145       5.195  -9.159  -7.783  1.00 37.81           H  
ATOM   2286  CA  ALA A 145       3.345  -8.621  -6.855  1.00 37.81           C  
ATOM   2287  HA  ALA A 145       3.164  -8.644  -5.781  1.00 37.81           H  
ATOM   2288  C   ALA A 145       2.054  -9.112  -7.533  1.00 37.81           C  
ATOM   2289  CB  ALA A 145       3.727  -7.186  -7.230  1.00 37.81           C  
ATOM   2290  HB1 ALA A 145       4.139  -7.158  -8.239  1.00 37.81           H  
ATOM   2291  HB2 ALA A 145       4.492  -6.827  -6.543  1.00 37.81           H  
ATOM   2292  HB3 ALA A 145       2.855  -6.536  -7.159  1.00 37.81           H  
ATOM   2293  O   ALA A 145       0.986  -9.079  -6.920  1.00 37.81           O  
ATOM   2294  N   GLU A 146       2.146  -9.658  -8.751  1.00 39.17           N  
ATOM   2295  H   GLU A 146       3.048  -9.662  -9.206  1.00 39.17           H  
ATOM   2296  CA  GLU A 146       1.032 -10.370  -9.385  1.00 39.17           C  
ATOM   2297  HA  GLU A 146       0.170  -9.705  -9.426  1.00 39.17           H  
ATOM   2298  C   GLU A 146       0.616 -11.591  -8.554  1.00 39.17           C  
ATOM   2299  CB  GLU A 146       1.397 -10.766 -10.830  1.00 39.17           C  
ATOM   2300  HB2 GLU A 146       1.507  -9.856 -11.420  1.00 39.17           H  
ATOM   2301  HB3 GLU A 146       2.342 -11.310 -10.836  1.00 39.17           H  
ATOM   2302  O   GLU A 146      -0.579 -11.814  -8.357  1.00 39.17           O  
ATOM   2303  CG  GLU A 146       0.300 -11.653 -11.449  1.00 39.17           C  
ATOM   2304  HG2 GLU A 146       0.299 -12.614 -10.936  1.00 39.17           H  
ATOM   2305  HG3 GLU A 146      -0.670 -11.191 -11.263  1.00 39.17           H  
ATOM   2306  CD  GLU A 146       0.432 -11.942 -12.951  1.00 39.17           C  
ATOM   2307  OE1 GLU A 146      -0.524 -12.588 -13.464  1.00 39.17           O  
ATOM   2308  OE2 GLU A 146       1.423 -11.524 -13.582  1.00 39.17           O  
ATOM   2309  N   HIS A 147       1.576 -12.357  -8.030  1.00 41.14           N  
ATOM   2310  H   HIS A 147       2.539 -12.159  -8.261  1.00 41.14           H  
ATOM   2311  CA  HIS A 147       1.303 -13.500  -7.165  1.00 41.14           C  
ATOM   2312  HA  HIS A 147       0.599 -14.154  -7.679  1.00 41.14           H  
ATOM   2313  C   HIS A 147       0.643 -13.075  -5.851  1.00 41.14           C  
ATOM   2314  CB  HIS A 147       2.589 -14.298  -6.923  1.00 41.14           C  
ATOM   2315  HB2 HIS A 147       3.008 -14.598  -7.883  1.00 41.14           H  
ATOM   2316  HB3 HIS A 147       3.323 -13.675  -6.411  1.00 41.14           H  
ATOM   2317  O   HIS A 147      -0.377 -13.642  -5.498  1.00 41.14           O  
ATOM   2318  CG  HIS A 147       2.352 -15.541  -6.110  1.00 41.14           C  
ATOM   2319  CD2 HIS A 147       2.737 -15.763  -4.815  1.00 41.14           C  
ATOM   2320  HD2 HIS A 147       3.286 -15.077  -4.186  1.00 41.14           H  
ATOM   2321  ND1 HIS A 147       1.667 -16.659  -6.527  1.00 41.14           N  
ATOM   2322  HD1 HIS A 147       1.246 -16.798  -7.435  1.00 41.14           H  
ATOM   2323  CE1 HIS A 147       1.635 -17.532  -5.507  1.00 41.14           C  
ATOM   2324  HE1 HIS A 147       1.151 -18.497  -5.524  1.00 41.14           H  
ATOM   2325  NE2 HIS A 147       2.273 -17.027  -4.443  1.00 41.14           N  
ATOM   2326  N   ILE A 148       1.133 -12.037  -5.171  1.00 38.90           N  
ATOM   2327  H   ILE A 148       1.992 -11.621  -5.503  1.00 38.90           H  
ATOM   2328  CA  ILE A 148       0.537 -11.519  -3.929  1.00 38.90           C  
ATOM   2329  HA  ILE A 148       0.491 -12.326  -3.198  1.00 38.90           H  
ATOM   2330  C   ILE A 148      -0.900 -11.051  -4.175  1.00 38.90           C  
ATOM   2331  CB  ILE A 148       1.423 -10.389  -3.355  1.00 38.90           C  
ATOM   2332  HB  ILE A 148       1.648  -9.687  -4.157  1.00 38.90           H  
ATOM   2333  O   ILE A 148      -1.802 -11.401  -3.415  1.00 38.90           O  
ATOM   2334  CG1 ILE A 148       2.747 -10.975  -2.814  1.00 38.90           C  
ATOM   2335 HG12 ILE A 148       2.560 -11.484  -1.868  1.00 38.90           H  
ATOM   2336 HG13 ILE A 148       3.138 -11.722  -3.505  1.00 38.90           H  
ATOM   2337  CG2 ILE A 148       0.703  -9.618  -2.230  1.00 38.90           C  
ATOM   2338 HG21 ILE A 148       1.369  -8.877  -1.786  1.00 38.90           H  
ATOM   2339 HG22 ILE A 148      -0.156  -9.080  -2.631  1.00 38.90           H  
ATOM   2340 HG23 ILE A 148       0.372 -10.311  -1.457  1.00 38.90           H  
ATOM   2341  CD1 ILE A 148       3.842  -9.921  -2.607  1.00 38.90           C  
ATOM   2342 HD11 ILE A 148       4.008  -9.371  -3.534  1.00 38.90           H  
ATOM   2343 HD12 ILE A 148       3.570  -9.227  -1.813  1.00 38.90           H  
ATOM   2344 HD13 ILE A 148       4.770 -10.421  -2.327  1.00 38.90           H  
ATOM   2345  N   VAL A 149      -1.141 -10.310  -5.260  1.00 38.19           N  
ATOM   2346  H   VAL A 149      -0.360 -10.049  -5.845  1.00 38.19           H  
ATOM   2347  CA  VAL A 149      -2.487  -9.864  -5.637  1.00 38.19           C  
ATOM   2348  HA  VAL A 149      -2.940  -9.364  -4.781  1.00 38.19           H  
ATOM   2349  C   VAL A 149      -3.381 -11.061  -5.966  1.00 38.19           C  
ATOM   2350  CB  VAL A 149      -2.414  -8.852  -6.797  1.00 38.19           C  
ATOM   2351  HB  VAL A 149      -1.803  -9.264  -7.599  1.00 38.19           H  
ATOM   2352  O   VAL A 149      -4.503 -11.128  -5.472  1.00 38.19           O  
ATOM   2353  CG1 VAL A 149      -3.794  -8.507  -7.370  1.00 38.19           C  
ATOM   2354 HG11 VAL A 149      -3.702  -7.701  -8.098  1.00 38.19           H  
ATOM   2355 HG12 VAL A 149      -4.469  -8.201  -6.571  1.00 38.19           H  
ATOM   2356 HG13 VAL A 149      -4.206  -9.377  -7.884  1.00 38.19           H  
ATOM   2357  CG2 VAL A 149      -1.791  -7.534  -6.317  1.00 38.19           C  
ATOM   2358 HG21 VAL A 149      -1.641  -6.867  -7.166  1.00 38.19           H  
ATOM   2359 HG22 VAL A 149      -0.822  -7.712  -5.851  1.00 38.19           H  
ATOM   2360 HG23 VAL A 149      -2.441  -7.053  -5.587  1.00 38.19           H  
ATOM   2361  N   ARG A 150      -2.894 -12.046  -6.731  1.00 37.73           N  
ATOM   2362  H   ARG A 150      -1.954 -11.951  -7.090  1.00 37.73           H  
ATOM   2363  CA  ARG A 150      -3.635 -13.285  -7.019  1.00 37.73           C  
ATOM   2364  HA  ARG A 150      -4.605 -13.033  -7.446  1.00 37.73           H  
ATOM   2365  C   ARG A 150      -3.937 -14.072  -5.750  1.00 37.73           C  
ATOM   2366  CB  ARG A 150      -2.860 -14.168  -8.004  1.00 37.73           C  
ATOM   2367  HB2 ARG A 150      -1.809 -14.195  -7.717  1.00 37.73           H  
ATOM   2368  HB3 ARG A 150      -3.250 -15.184  -7.944  1.00 37.73           H  
ATOM   2369  O   ARG A 150      -5.073 -14.487  -5.585  1.00 37.73           O  
ATOM   2370  CG  ARG A 150      -2.999 -13.693  -9.455  1.00 37.73           C  
ATOM   2371  HG2 ARG A 150      -4.039 -13.783  -9.769  1.00 37.73           H  
ATOM   2372  HG3 ARG A 150      -2.689 -12.652  -9.546  1.00 37.73           H  
ATOM   2373  CD  ARG A 150      -2.114 -14.573 -10.341  1.00 37.73           C  
ATOM   2374  HD2 ARG A 150      -2.382 -15.619 -10.190  1.00 37.73           H  
ATOM   2375  HD3 ARG A 150      -1.081 -14.446 -10.019  1.00 37.73           H  
ATOM   2376  NE  ARG A 150      -2.203 -14.200 -11.764  1.00 37.73           N  
ATOM   2377  HE  ARG A 150      -1.679 -13.387 -12.053  1.00 37.73           H  
ATOM   2378  NH1 ARG A 150      -3.238 -16.075 -12.613  1.00 37.73           N  
ATOM   2379 HH11 ARG A 150      -3.529 -16.610 -13.418  1.00 37.73           H  
ATOM   2380 HH12 ARG A 150      -3.285 -16.449 -11.676  1.00 37.73           H  
ATOM   2381  NH2 ARG A 150      -2.524 -14.431 -13.967  1.00 37.73           N  
ATOM   2382 HH21 ARG A 150      -2.746 -14.965 -14.796  1.00 37.73           H  
ATOM   2383 HH22 ARG A 150      -1.887 -13.650 -14.032  1.00 37.73           H  
ATOM   2384  CZ  ARG A 150      -2.669 -14.909 -12.769  1.00 37.73           C  
ATOM   2385  N   THR A 151      -2.979 -14.228  -4.847  1.00 35.64           N  
ATOM   2386  H   THR A 151      -2.048 -13.914  -5.081  1.00 35.64           H  
ATOM   2387  CA  THR A 151      -3.135 -14.960  -3.589  1.00 35.64           C  
ATOM   2388  HA  THR A 151      -3.523 -15.954  -3.814  1.00 35.64           H  
ATOM   2389  C   THR A 151      -4.157 -14.267  -2.692  1.00 35.64           C  
ATOM   2390  CB  THR A 151      -1.768 -15.147  -2.910  1.00 35.64           C  
ATOM   2391  HB  THR A 151      -1.317 -14.177  -2.704  1.00 35.64           H  
ATOM   2392  O   THR A 151      -5.083 -14.923  -2.237  1.00 35.64           O  
ATOM   2393  CG2 THR A 151      -1.834 -15.970  -1.628  1.00 35.64           C  
ATOM   2394 HG21 THR A 151      -0.825 -16.097  -1.236  1.00 35.64           H  
ATOM   2395 HG22 THR A 151      -2.440 -15.457  -0.881  1.00 35.64           H  
ATOM   2396 HG23 THR A 151      -2.261 -16.951  -1.839  1.00 35.64           H  
ATOM   2397  OG1 THR A 151      -0.944 -15.879  -3.788  1.00 35.64           O  
ATOM   2398  HG1 THR A 151      -0.055 -15.925  -3.427  1.00 35.64           H  
ATOM   2399  N   ILE A 152      -4.105 -12.939  -2.544  1.00 35.12           N  
ATOM   2400  H   ILE A 152      -3.329 -12.442  -2.958  1.00 35.12           H  
ATOM   2401  CA  ILE A 152      -5.113 -12.159  -1.798  1.00 35.12           C  
ATOM   2402  HA  ILE A 152      -5.188 -12.564  -0.789  1.00 35.12           H  
ATOM   2403  C   ILE A 152      -6.515 -12.288  -2.424  1.00 35.12           C  
ATOM   2404  CB  ILE A 152      -4.657 -10.681  -1.701  1.00 35.12           C  
ATOM   2405  HB  ILE A 152      -4.401 -10.337  -2.704  1.00 35.12           H  
ATOM   2406  O   ILE A 152      -7.512 -12.337  -1.704  1.00 35.12           O  
ATOM   2407  CG1 ILE A 152      -3.407 -10.556  -0.796  1.00 35.12           C  
ATOM   2408 HG12 ILE A 152      -3.695 -10.720   0.242  1.00 35.12           H  
ATOM   2409 HG13 ILE A 152      -2.682 -11.329  -1.051  1.00 35.12           H  
ATOM   2410  CG2 ILE A 152      -5.770  -9.763  -1.153  1.00 35.12           C  
ATOM   2411 HG21 ILE A 152      -6.625  -9.757  -1.829  1.00 35.12           H  
ATOM   2412 HG22 ILE A 152      -5.418  -8.735  -1.072  1.00 35.12           H  
ATOM   2413 HG23 ILE A 152      -6.093 -10.117  -0.174  1.00 35.12           H  
ATOM   2414  CD1 ILE A 152      -2.696  -9.200  -0.909  1.00 35.12           C  
ATOM   2415 HD11 ILE A 152      -1.758  -9.241  -0.355  1.00 35.12           H  
ATOM   2416 HD12 ILE A 152      -3.308  -8.404  -0.484  1.00 35.12           H  
ATOM   2417 HD13 ILE A 152      -2.483  -8.978  -1.954  1.00 35.12           H  
ATOM   2418  N   LEU A 153      -6.608 -12.353  -3.757  1.00 33.08           N  
ATOM   2419  H   LEU A 153      -5.756 -12.266  -4.293  1.00 33.08           H  
ATOM   2420  CA  LEU A 153      -7.873 -12.495  -4.487  1.00 33.08           C  
ATOM   2421  HA  LEU A 153      -8.637 -11.898  -3.989  1.00 33.08           H  
ATOM   2422  C   LEU A 153      -8.414 -13.937  -4.513  1.00 33.08           C  
ATOM   2423  CB  LEU A 153      -7.679 -11.973  -5.923  1.00 33.08           C  
ATOM   2424  HB2 LEU A 153      -8.552 -12.247  -6.516  1.00 33.08           H  
ATOM   2425  HB3 LEU A 153      -6.819 -12.484  -6.357  1.00 33.08           H  
ATOM   2426  O   LEU A 153      -9.617 -14.120  -4.690  1.00 33.08           O  
ATOM   2427  CG  LEU A 153      -7.474 -10.452  -6.046  1.00 33.08           C  
ATOM   2428  HG  LEU A 153      -6.697 -10.104  -5.364  1.00 33.08           H  
ATOM   2429  CD1 LEU A 153      -7.081 -10.104  -7.483  1.00 33.08           C  
ATOM   2430 HD11 LEU A 153      -7.880 -10.383  -8.169  1.00 33.08           H  
ATOM   2431 HD12 LEU A 153      -6.173 -10.647  -7.747  1.00 33.08           H  
ATOM   2432 HD13 LEU A 153      -6.887  -9.034  -7.564  1.00 33.08           H  
ATOM   2433  CD2 LEU A 153      -8.742  -9.676  -5.727  1.00 33.08           C  
ATOM   2434 HD21 LEU A 153      -9.542 -10.019  -6.383  1.00 33.08           H  
ATOM   2435 HD22 LEU A 153      -8.560  -8.616  -5.901  1.00 33.08           H  
ATOM   2436 HD23 LEU A 153      -9.020  -9.825  -4.683  1.00 33.08           H  
ATOM   2437  N   GLN A 154      -7.553 -14.950  -4.373  1.00 30.96           N  
ATOM   2438  H   GLN A 154      -6.574 -14.719  -4.285  1.00 30.96           H  
ATOM   2439  CA  GLN A 154      -7.899 -16.366  -4.552  1.00 30.96           C  
ATOM   2440  HA  GLN A 154      -8.862 -16.439  -5.056  1.00 30.96           H  
ATOM   2441  C   GLN A 154      -8.055 -17.139  -3.244  1.00 30.96           C  
ATOM   2442  CB  GLN A 154      -6.852 -17.067  -5.435  1.00 30.96           C  
ATOM   2443  HB2 GLN A 154      -5.851 -16.863  -5.053  1.00 30.96           H  
ATOM   2444  HB3 GLN A 154      -7.012 -18.144  -5.385  1.00 30.96           H  
ATOM   2445  O   GLN A 154      -8.806 -18.112  -3.230  1.00 30.96           O  
ATOM   2446  CG  GLN A 154      -6.967 -16.648  -6.907  1.00 30.96           C  
ATOM   2447  HG2 GLN A 154      -6.873 -15.566  -7.003  1.00 30.96           H  
ATOM   2448  HG3 GLN A 154      -7.958 -16.926  -7.266  1.00 30.96           H  
ATOM   2449  CD  GLN A 154      -5.925 -17.305  -7.808  1.00 30.96           C  
ATOM   2450  NE2 GLN A 154      -6.145 -17.317  -9.105  1.00 30.96           N  
ATOM   2451 HE21 GLN A 154      -7.010 -16.944  -9.470  1.00 30.96           H  
ATOM   2452 HE22 GLN A 154      -5.493 -17.879  -9.632  1.00 30.96           H  
ATOM   2453  OE1 GLN A 154      -4.904 -17.833  -7.407  1.00 30.96           O  
ATOM   2454  N   THR A 155      -7.379 -16.756  -2.157  1.00 29.10           N  
ATOM   2455  H   THR A 155      -6.735 -15.980  -2.191  1.00 29.10           H  
ATOM   2456  CA  THR A 155      -7.372 -17.611  -0.962  1.00 29.10           C  
ATOM   2457  HA  THR A 155      -7.381 -18.648  -1.299  1.00 29.10           H  
ATOM   2458  C   THR A 155      -8.615 -17.483  -0.106  1.00 29.10           C  
ATOM   2459  CB  THR A 155      -6.108 -17.471  -0.113  1.00 29.10           C  
ATOM   2460  HB  THR A 155      -6.236 -18.031   0.813  1.00 29.10           H  
ATOM   2461  O   THR A 155      -8.914 -18.447   0.583  1.00 29.10           O  
ATOM   2462  CG2 THR A 155      -4.899 -18.045  -0.850  1.00 29.10           C  
ATOM   2463 HG21 THR A 155      -4.736 -17.514  -1.788  1.00 29.10           H  
ATOM   2464 HG22 THR A 155      -5.065 -19.101  -1.061  1.00 29.10           H  
ATOM   2465 HG23 THR A 155      -4.012 -17.952  -0.224  1.00 29.10           H  
ATOM   2466  OG1 THR A 155      -5.866 -16.125   0.205  1.00 29.10           O  
ATOM   2467  HG1 THR A 155      -5.043 -16.089   0.699  1.00 29.10           H  
ATOM   2468  N   GLY A 156      -9.376 -16.380  -0.157  1.00 29.62           N  
ATOM   2469  H   GLY A 156      -9.041 -15.620  -0.731  1.00 29.62           H  
ATOM   2470  CA  GLY A 156     -10.703 -16.256   0.480  1.00 29.62           C  
ATOM   2471  HA2 GLY A 156     -11.069 -15.241   0.324  1.00 29.62           H  
ATOM   2472  HA3 GLY A 156     -11.383 -16.947  -0.016  1.00 29.62           H  
ATOM   2473  C   GLY A 156     -10.776 -16.549   1.992  1.00 29.62           C  
ATOM   2474  O   GLY A 156     -11.851 -16.433   2.575  1.00 29.62           O  
ATOM   2475  N   ASP A 157      -9.654 -16.901   2.614  1.00 32.82           N  
ATOM   2476  H   ASP A 157      -8.852 -17.065   2.021  1.00 32.82           H  
ATOM   2477  CA  ASP A 157      -9.510 -17.400   3.970  1.00 32.82           C  
ATOM   2478  HA  ASP A 157     -10.477 -17.354   4.472  1.00 32.82           H  
ATOM   2479  C   ASP A 157      -8.496 -16.500   4.691  1.00 32.82           C  
ATOM   2480  CB  ASP A 157      -9.109 -18.888   3.958  1.00 32.82           C  
ATOM   2481  HB2 ASP A 157      -8.079 -18.999   3.619  1.00 32.82           H  
ATOM   2482  HB3 ASP A 157      -9.752 -19.414   3.252  1.00 32.82           H  
ATOM   2483  O   ASP A 157      -7.284 -16.725   4.631  1.00 32.82           O  
ATOM   2484  CG  ASP A 157      -9.284 -19.550   5.332  1.00 32.82           C  
ATOM   2485  OD1 ASP A 157      -9.612 -18.824   6.302  1.00 32.82           O  
ATOM   2486  OD2 ASP A 157      -9.104 -20.788   5.413  1.00 32.82           O  
ATOM   2487  N   PRO A 158      -8.971 -15.417   5.327  1.00 35.48           N  
ATOM   2488  CA  PRO A 158      -8.115 -14.469   6.030  1.00 35.48           C  
ATOM   2489  HA  PRO A 158      -7.303 -14.167   5.369  1.00 35.48           H  
ATOM   2490  C   PRO A 158      -7.470 -15.020   7.316  1.00 35.48           C  
ATOM   2491  CB  PRO A 158      -9.012 -13.260   6.300  1.00 35.48           C  
ATOM   2492  HB2 PRO A 158      -8.824 -12.848   7.291  1.00 35.48           H  
ATOM   2493  HB3 PRO A 158      -8.844 -12.514   5.523  1.00 35.48           H  
ATOM   2494  O   PRO A 158      -6.825 -14.258   8.036  1.00 35.48           O  
ATOM   2495  CG  PRO A 158     -10.447 -13.766   6.215  1.00 35.48           C  
ATOM   2496  HG2 PRO A 158     -10.775 -14.096   7.201  1.00 35.48           H  
ATOM   2497  HG3 PRO A 158     -11.123 -13.005   5.825  1.00 35.48           H  
ATOM   2498  CD  PRO A 158     -10.356 -14.966   5.289  1.00 35.48           C  
ATOM   2499  HD2 PRO A 158     -10.613 -14.663   4.274  1.00 35.48           H  
ATOM   2500  HD3 PRO A 158     -11.041 -15.739   5.638  1.00 35.48           H  
ATOM   2501  N   LEU A 159      -7.645 -16.307   7.641  1.00 32.18           N  
ATOM   2502  H   LEU A 159      -8.165 -16.894   7.004  1.00 32.18           H  
ATOM   2503  CA  LEU A 159      -7.381 -16.835   8.983  1.00 32.18           C  
ATOM   2504  HA  LEU A 159      -6.841 -16.083   9.558  1.00 32.18           H  
ATOM   2505  C   LEU A 159      -6.454 -18.051   9.041  1.00 32.18           C  
ATOM   2506  CB  LEU A 159      -8.726 -17.085   9.681  1.00 32.18           C  
ATOM   2507  HB2 LEU A 159      -8.557 -17.612  10.620  1.00 32.18           H  
ATOM   2508  HB3 LEU A 159      -9.332 -17.727   9.043  1.00 32.18           H  
ATOM   2509  O   LEU A 159      -6.230 -18.587  10.128  1.00 32.18           O  
ATOM   2510  CG  LEU A 159      -9.503 -15.791   9.991  1.00 32.18           C  
ATOM   2511  HG  LEU A 159      -9.644 -15.211   9.080  1.00 32.18           H  
ATOM   2512  CD1 LEU A 159     -10.885 -16.154  10.529  1.00 32.18           C  
ATOM   2513 HD11 LEU A 159     -11.452 -15.239  10.704  1.00 32.18           H  
ATOM   2514 HD12 LEU A 159     -10.793 -16.713  11.460  1.00 32.18           H  
ATOM   2515 HD13 LEU A 159     -11.416 -16.753   9.790  1.00 32.18           H  
ATOM   2516  CD2 LEU A 159      -8.796 -14.920  11.035  1.00 32.18           C  
ATOM   2517 HD21 LEU A 159      -7.867 -14.523  10.625  1.00 32.18           H  
ATOM   2518 HD22 LEU A 159      -9.434 -14.071  11.282  1.00 32.18           H  
ATOM   2519 HD23 LEU A 159      -8.589 -15.498  11.935  1.00 32.18           H  
ATOM   2520  N   LYS A 160      -5.827 -18.440   7.929  1.00 36.11           N  
ATOM   2521  H   LYS A 160      -6.061 -17.985   7.057  1.00 36.11           H  
ATOM   2522  CA  LYS A 160      -4.617 -19.261   7.996  1.00 36.11           C  
ATOM   2523  HA  LYS A 160      -4.433 -19.528   9.037  1.00 36.11           H  
ATOM   2524  C   LYS A 160      -3.421 -18.448   7.521  1.00 36.11           C  
ATOM   2525  CB  LYS A 160      -4.792 -20.594   7.265  1.00 36.11           C  
ATOM   2526  HB2 LYS A 160      -3.814 -20.970   6.965  1.00 36.11           H  
ATOM   2527  HB3 LYS A 160      -5.408 -20.461   6.375  1.00 36.11           H  
ATOM   2528  O   LYS A 160      -3.356 -18.149   6.329  1.00 36.11           O  
ATOM   2529  CG  LYS A 160      -5.433 -21.597   8.233  1.00 36.11           C  
ATOM   2530  HG2 LYS A 160      -6.410 -21.227   8.545  1.00 36.11           H  
ATOM   2531  HG3 LYS A 160      -4.799 -21.711   9.112  1.00 36.11           H  
ATOM   2532  CD  LYS A 160      -5.601 -22.959   7.569  1.00 36.11           C  
ATOM   2533  HD2 LYS A 160      -6.269 -22.849   6.714  1.00 36.11           H  
ATOM   2534  HD3 LYS A 160      -4.631 -23.318   7.226  1.00 36.11           H  
ATOM   2535  CE  LYS A 160      -6.199 -23.937   8.581  1.00 36.11           C  
ATOM   2536  HE2 LYS A 160      -5.506 -24.046   9.415  1.00 36.11           H  
ATOM   2537  HE3 LYS A 160      -7.125 -23.506   8.961  1.00 36.11           H  
ATOM   2538  NZ  LYS A 160      -6.466 -25.242   7.938  1.00 36.11           N  
ATOM   2539  HZ1 LYS A 160      -5.609 -25.627   7.566  1.00 36.11           H  
ATOM   2540  HZ2 LYS A 160      -6.875 -25.889   8.596  1.00 36.11           H  
ATOM   2541  HZ3 LYS A 160      -7.108 -25.104   7.170  1.00 36.11           H  
ATOM   2542  N   PRO A 161      -2.477 -18.089   8.414  1.00 35.82           N  
ATOM   2543  CA  PRO A 161      -1.142 -17.736   7.964  1.00 35.82           C  
ATOM   2544  HA  PRO A 161      -1.161 -16.842   7.341  1.00 35.82           H  
ATOM   2545  C   PRO A 161      -0.631 -18.924   7.153  1.00 35.82           C  
ATOM   2546  CB  PRO A 161      -0.320 -17.472   9.227  1.00 35.82           C  
ATOM   2547  HB2 PRO A 161      -0.333 -16.404   9.445  1.00 35.82           H  
ATOM   2548  HB3 PRO A 161       0.705 -17.829   9.123  1.00 35.82           H  
ATOM   2549  O   PRO A 161      -0.333 -19.983   7.701  1.00 35.82           O  
ATOM   2550  CG  PRO A 161      -1.053 -18.222  10.332  1.00 35.82           C  
ATOM   2551  HG2 PRO A 161      -0.932 -17.734  11.299  1.00 35.82           H  
ATOM   2552  HG3 PRO A 161      -0.690 -19.249  10.376  1.00 35.82           H  
ATOM   2553  CD  PRO A 161      -2.505 -18.214   9.870  1.00 35.82           C  
ATOM   2554  HD2 PRO A 161      -3.024 -17.355  10.293  1.00 35.82           H  
ATOM   2555  HD3 PRO A 161      -2.965 -19.139  10.219  1.00 35.82           H  
ATOM   2556  N   ASP A 162      -0.648 -18.792   5.830  1.00 42.47           N  
ATOM   2557  H   ASP A 162      -1.056 -17.962   5.424  1.00 42.47           H  
ATOM   2558  CA  ASP A 162       0.067 -19.722   4.976  1.00 42.47           C  
ATOM   2559  HA  ASP A 162      -0.282 -20.735   5.175  1.00 42.47           H  
ATOM   2560  C   ASP A 162       1.545 -19.559   5.357  1.00 42.47           C  
ATOM   2561  CB  ASP A 162      -0.211 -19.413   3.500  1.00 42.47           C  
ATOM   2562  HB2 ASP A 162       0.154 -18.411   3.279  1.00 42.47           H  
ATOM   2563  HB3 ASP A 162      -1.289 -19.428   3.335  1.00 42.47           H  
ATOM   2564  O   ASP A 162       2.061 -18.439   5.242  1.00 42.47           O  
ATOM   2565  CG  ASP A 162       0.449 -20.395   2.528  1.00 42.47           C  
ATOM   2566  OD1 ASP A 162       1.283 -21.211   2.983  1.00 42.47           O  
ATOM   2567  OD2 ASP A 162       0.126 -20.294   1.328  1.00 42.47           O  
ATOM   2568  N   PRO A 163       2.228 -20.615   5.835  1.00 38.80           N  
ATOM   2569  CA  PRO A 163       3.655 -20.555   6.135  1.00 38.80           C  
ATOM   2570  HA  PRO A 163       3.810 -19.917   7.005  1.00 38.80           H  
ATOM   2571  C   PRO A 163       4.461 -20.009   4.951  1.00 38.80           C  
ATOM   2572  CB  PRO A 163       4.059 -21.996   6.463  1.00 38.80           C  
ATOM   2573  HB2 PRO A 163       4.403 -22.504   5.562  1.00 38.80           H  
ATOM   2574  HB3 PRO A 163       4.828 -22.029   7.234  1.00 38.80           H  
ATOM   2575  O   PRO A 163       5.492 -19.373   5.152  1.00 38.80           O  
ATOM   2576  CG  PRO A 163       2.758 -22.643   6.932  1.00 38.80           C  
ATOM   2577  HG2 PRO A 163       2.593 -22.407   7.984  1.00 38.80           H  
ATOM   2578  HG3 PRO A 163       2.758 -23.721   6.774  1.00 38.80           H  
ATOM   2579  CD  PRO A 163       1.703 -21.946   6.087  1.00 38.80           C  
ATOM   2580  HD2 PRO A 163       1.580 -22.478   5.143  1.00 38.80           H  
ATOM   2581  HD3 PRO A 163       0.759 -21.922   6.631  1.00 38.80           H  
ATOM   2582  N   LEU A 164       3.960 -20.198   3.722  1.00 37.14           N  
ATOM   2583  H   LEU A 164       3.092 -20.705   3.625  1.00 37.14           H  
ATOM   2584  CA  LEU A 164       4.531 -19.630   2.509  1.00 37.14           C  
ATOM   2585  HA  LEU A 164       5.595 -19.865   2.494  1.00 37.14           H  
ATOM   2586  C   LEU A 164       4.386 -18.100   2.456  1.00 37.14           C  
ATOM   2587  CB  LEU A 164       3.843 -20.287   1.298  1.00 37.14           C  
ATOM   2588  HB2 LEU A 164       3.484 -21.283   1.558  1.00 37.14           H  
ATOM   2589  HB3 LEU A 164       2.969 -19.696   1.027  1.00 37.14           H  
ATOM   2590  O   LEU A 164       5.339 -17.414   2.104  1.00 37.14           O  
ATOM   2591  CG  LEU A 164       4.782 -20.411   0.090  1.00 37.14           C  
ATOM   2592  HG  LEU A 164       5.473 -19.568   0.068  1.00 37.14           H  
ATOM   2593  CD1 LEU A 164       5.579 -21.717   0.171  1.00 37.14           C  
ATOM   2594 HD11 LEU A 164       6.265 -21.777  -0.674  1.00 37.14           H  
ATOM   2595 HD12 LEU A 164       4.901 -22.571   0.148  1.00 37.14           H  
ATOM   2596 HD13 LEU A 164       6.156 -21.738   1.095  1.00 37.14           H  
ATOM   2597  CD2 LEU A 164       3.988 -20.408  -1.213  1.00 37.14           C  
ATOM   2598 HD21 LEU A 164       3.462 -19.459  -1.315  1.00 37.14           H  
ATOM   2599 HD22 LEU A 164       3.259 -21.218  -1.208  1.00 37.14           H  
ATOM   2600 HD23 LEU A 164       4.664 -20.523  -2.061  1.00 37.14           H  
ATOM   2601  N   ASN A 165       3.232 -17.551   2.849  1.00 38.97           N  
ATOM   2602  H   ASN A 165       2.534 -18.167   3.241  1.00 38.97           H  
ATOM   2603  CA  ASN A 165       2.983 -16.107   2.873  1.00 38.97           C  
ATOM   2604  HA  ASN A 165       3.394 -15.667   1.964  1.00 38.97           H  
ATOM   2605  C   ASN A 165       3.682 -15.416   4.043  1.00 38.97           C  
ATOM   2606  CB  ASN A 165       1.474 -15.816   2.911  1.00 38.97           C  
ATOM   2607  HB2 ASN A 165       1.323 -14.765   3.159  1.00 38.97           H  
ATOM   2608  HB3 ASN A 165       1.003 -16.410   3.694  1.00 38.97           H  
ATOM   2609  O   ASN A 165       4.149 -14.296   3.871  1.00 38.97           O  
ATOM   2610  CG  ASN A 165       0.798 -16.045   1.573  1.00 38.97           C  
ATOM   2611  ND2 ASN A 165      -0.416 -16.542   1.565  1.00 38.97           N  
ATOM   2612 HD21 ASN A 165      -0.805 -16.921   2.416  1.00 38.97           H  
ATOM   2613 HD22 ASN A 165      -0.740 -16.850   0.659  1.00 38.97           H  
ATOM   2614  OD1 ASN A 165       1.327 -15.742   0.519  1.00 38.97           O  
ATOM   2615  N   GLU A 166       3.794 -16.053   5.211  1.00 40.82           N  
ATOM   2616  H   GLU A 166       3.356 -16.957   5.319  1.00 40.82           H  
ATOM   2617  CA  GLU A 166       4.622 -15.523   6.301  1.00 40.82           C  
ATOM   2618  HA  GLU A 166       4.369 -14.476   6.462  1.00 40.82           H  
ATOM   2619  C   GLU A 166       6.110 -15.551   5.939  1.00 40.82           C  
ATOM   2620  CB  GLU A 166       4.382 -16.276   7.615  1.00 40.82           C  
ATOM   2621  HB2 GLU A 166       5.198 -16.036   8.296  1.00 40.82           H  
ATOM   2622  HB3 GLU A 166       4.385 -17.351   7.432  1.00 40.82           H  
ATOM   2623  O   GLU A 166       6.804 -14.575   6.215  1.00 40.82           O  
ATOM   2624  CG  GLU A 166       3.066 -15.853   8.283  1.00 40.82           C  
ATOM   2625  HG2 GLU A 166       2.231 -16.202   7.676  1.00 40.82           H  
ATOM   2626  HG3 GLU A 166       3.027 -14.764   8.311  1.00 40.82           H  
ATOM   2627  CD  GLU A 166       2.921 -16.389   9.717  1.00 40.82           C  
ATOM   2628  OE1 GLU A 166       2.075 -15.823  10.448  1.00 40.82           O  
ATOM   2629  OE2 GLU A 166       3.639 -17.345  10.083  1.00 40.82           O  
ATOM   2630  N   ALA A 167       6.587 -16.602   5.261  1.00 38.39           N  
ATOM   2631  H   ALA A 167       5.990 -17.401   5.107  1.00 38.39           H  
ATOM   2632  CA  ALA A 167       7.959 -16.674   4.762  1.00 38.39           C  
ATOM   2633  HA  ALA A 167       8.639 -16.467   5.589  1.00 38.39           H  
ATOM   2634  C   ALA A 167       8.232 -15.622   3.677  1.00 38.39           C  
ATOM   2635  CB  ALA A 167       8.242 -18.093   4.260  1.00 38.39           C  
ATOM   2636  HB1 ALA A 167       7.561 -18.349   3.448  1.00 38.39           H  
ATOM   2637  HB2 ALA A 167       8.115 -18.806   5.075  1.00 38.39           H  
ATOM   2638  HB3 ALA A 167       9.267 -18.153   3.894  1.00 38.39           H  
ATOM   2639  O   ALA A 167       9.206 -14.885   3.788  1.00 38.39           O  
ATOM   2640  N   LEU A 168       7.345 -15.477   2.686  1.00 37.85           N  
ATOM   2641  H   LEU A 168       6.594 -16.149   2.623  1.00 37.85           H  
ATOM   2642  CA  LEU A 168       7.442 -14.452   1.638  1.00 37.85           C  
ATOM   2643  HA  LEU A 168       8.418 -14.524   1.159  1.00 37.85           H  
ATOM   2644  C   LEU A 168       7.326 -13.035   2.211  1.00 37.85           C  
ATOM   2645  CB  LEU A 168       6.336 -14.698   0.592  1.00 37.85           C  
ATOM   2646  HB2 LEU A 168       6.145 -13.775   0.044  1.00 37.85           H  
ATOM   2647  HB3 LEU A 168       5.413 -14.955   1.112  1.00 37.85           H  
ATOM   2648  O   LEU A 168       8.039 -12.129   1.786  1.00 37.85           O  
ATOM   2649  CG  LEU A 168       6.689 -15.801  -0.424  1.00 37.85           C  
ATOM   2650  HG  LEU A 168       7.211 -16.616   0.077  1.00 37.85           H  
ATOM   2651  CD1 LEU A 168       5.427 -16.365  -1.079  1.00 37.85           C  
ATOM   2652 HD11 LEU A 168       4.893 -15.579  -1.612  1.00 37.85           H  
ATOM   2653 HD12 LEU A 168       5.697 -17.157  -1.777  1.00 37.85           H  
ATOM   2654 HD13 LEU A 168       4.767 -16.786  -0.320  1.00 37.85           H  
ATOM   2655  CD2 LEU A 168       7.574 -15.237  -1.540  1.00 37.85           C  
ATOM   2656 HD21 LEU A 168       7.822 -16.031  -2.244  1.00 37.85           H  
ATOM   2657 HD22 LEU A 168       7.062 -14.433  -2.069  1.00 37.85           H  
ATOM   2658 HD23 LEU A 168       8.505 -14.859  -1.118  1.00 37.85           H  
ATOM   2659  N   TYR A 169       6.457 -12.826   3.203  1.00 36.31           N  
ATOM   2660  H   TYR A 169       5.858 -13.588   3.486  1.00 36.31           H  
ATOM   2661  CA  TYR A 169       6.321 -11.545   3.894  1.00 36.31           C  
ATOM   2662  HA  TYR A 169       6.238 -10.758   3.144  1.00 36.31           H  
ATOM   2663  C   TYR A 169       7.555 -11.232   4.748  1.00 36.31           C  
ATOM   2664  CB  TYR A 169       5.036 -11.543   4.731  1.00 36.31           C  
ATOM   2665  HB2 TYR A 169       4.204 -11.823   4.085  1.00 36.31           H  
ATOM   2666  HB3 TYR A 169       5.115 -12.291   5.519  1.00 36.31           H  
ATOM   2667  O   TYR A 169       8.014 -10.093   4.743  1.00 36.31           O  
ATOM   2668  CG  TYR A 169       4.692 -10.202   5.344  1.00 36.31           C  
ATOM   2669  CD1 TYR A 169       5.141  -9.877   6.637  1.00 36.31           C  
ATOM   2670  HD1 TYR A 169       5.736 -10.591   7.187  1.00 36.31           H  
ATOM   2671  CD2 TYR A 169       3.921  -9.281   4.611  1.00 36.31           C  
ATOM   2672  HD2 TYR A 169       3.586  -9.535   3.616  1.00 36.31           H  
ATOM   2673  CE1 TYR A 169       4.831  -8.622   7.195  1.00 36.31           C  
ATOM   2674  HE1 TYR A 169       5.189  -8.374   8.183  1.00 36.31           H  
ATOM   2675  CE2 TYR A 169       3.593  -8.031   5.170  1.00 36.31           C  
ATOM   2676  HE2 TYR A 169       3.013  -7.315   4.606  1.00 36.31           H  
ATOM   2677  OH  TYR A 169       3.753  -6.489   7.003  1.00 36.31           O  
ATOM   2678  HH  TYR A 169       4.316  -6.320   7.762  1.00 36.31           H  
ATOM   2679  CZ  TYR A 169       4.054  -7.700   6.460  1.00 36.31           C  
ATOM   2680  N   ALA A 170       8.122 -12.217   5.448  1.00 43.06           N  
ATOM   2681  H   ALA A 170       7.693 -13.132   5.436  1.00 43.06           H  
ATOM   2682  CA  ALA A 170       9.354 -12.065   6.219  1.00 43.06           C  
ATOM   2683  HA  ALA A 170       9.261 -11.187   6.858  1.00 43.06           H  
ATOM   2684  C   ALA A 170      10.577 -11.841   5.316  1.00 43.06           C  
ATOM   2685  CB  ALA A 170       9.535 -13.294   7.116  1.00 43.06           C  
ATOM   2686  HB1 ALA A 170       9.597 -14.196   6.506  1.00 43.06           H  
ATOM   2687  HB2 ALA A 170      10.453 -13.195   7.695  1.00 43.06           H  
ATOM   2688  HB3 ALA A 170       8.690 -13.383   7.799  1.00 43.06           H  
ATOM   2689  O   ALA A 170      11.409 -10.994   5.626  1.00 43.06           O  
ATOM   2690  N   GLU A 171      10.663 -12.535   4.181  1.00 38.32           N  
ATOM   2691  H   GLU A 171       9.983 -13.263   4.010  1.00 38.32           H  
ATOM   2692  CA  GLU A 171      11.736 -12.387   3.197  1.00 38.32           C  
ATOM   2693  HA  GLU A 171      12.695 -12.450   3.710  1.00 38.32           H  
ATOM   2694  C   GLU A 171      11.672 -11.022   2.502  1.00 38.32           C  
ATOM   2695  CB  GLU A 171      11.654 -13.537   2.180  1.00 38.32           C  
ATOM   2696  HB2 GLU A 171      11.628 -14.484   2.719  1.00 38.32           H  
ATOM   2697  HB3 GLU A 171      10.740 -13.434   1.595  1.00 38.32           H  
ATOM   2698  O   GLU A 171      12.683 -10.325   2.425  1.00 38.32           O  
ATOM   2699  CG  GLU A 171      12.871 -13.547   1.247  1.00 38.32           C  
ATOM   2700  HG2 GLU A 171      13.770 -13.704   1.843  1.00 38.32           H  
ATOM   2701  HG3 GLU A 171      12.954 -12.571   0.769  1.00 38.32           H  
ATOM   2702  CD  GLU A 171      12.805 -14.607   0.138  1.00 38.32           C  
ATOM   2703  OE1 GLU A 171      13.711 -14.542  -0.731  1.00 38.32           O  
ATOM   2704  OE2 GLU A 171      11.846 -15.402   0.100  1.00 38.32           O  
ATOM   2705  N   ASN A 172      10.484 -10.590   2.067  1.00 38.87           N  
ATOM   2706  H   ASN A 172       9.696 -11.222   2.096  1.00 38.87           H  
ATOM   2707  CA  ASN A 172      10.299  -9.256   1.501  1.00 38.87           C  
ATOM   2708  HA  ASN A 172      11.036  -9.101   0.713  1.00 38.87           H  
ATOM   2709  C   ASN A 172      10.573  -8.186   2.555  1.00 38.87           C  
ATOM   2710  CB  ASN A 172       8.895  -9.134   0.889  1.00 38.87           C  
ATOM   2711  HB2 ASN A 172       8.684  -8.087   0.670  1.00 38.87           H  
ATOM   2712  HB3 ASN A 172       8.146  -9.499   1.592  1.00 38.87           H  
ATOM   2713  O   ASN A 172      11.301  -7.238   2.289  1.00 38.87           O  
ATOM   2714  CG  ASN A 172       8.782  -9.884  -0.428  1.00 38.87           C  
ATOM   2715  ND2 ASN A 172       7.591 -10.260  -0.826  1.00 38.87           N  
ATOM   2716 HD21 ASN A 172       6.794 -10.164  -0.213  1.00 38.87           H  
ATOM   2717 HD22 ASN A 172       7.573 -10.781  -1.692  1.00 38.87           H  
ATOM   2718  OD1 ASN A 172       9.752 -10.123  -1.129  1.00 38.87           O  
ATOM   2719  N   ARG A 173      10.089  -8.356   3.787  1.00 37.70           N  
ATOM   2720  H   ARG A 173       9.505  -9.159   3.974  1.00 37.70           H  
ATOM   2721  CA  ARG A 173      10.407  -7.436   4.881  1.00 37.70           C  
ATOM   2722  HA  ARG A 173      10.107  -6.432   4.580  1.00 37.70           H  
ATOM   2723  C   ARG A 173      11.913  -7.355   5.151  1.00 37.70           C  
ATOM   2724  CB  ARG A 173       9.606  -7.838   6.118  1.00 37.70           C  
ATOM   2725  HB2 ARG A 173       9.913  -8.831   6.446  1.00 37.70           H  
ATOM   2726  HB3 ARG A 173       8.545  -7.852   5.867  1.00 37.70           H  
ATOM   2727  O   ARG A 173      12.406  -6.249   5.312  1.00 37.70           O  
ATOM   2728  CG  ARG A 173       9.823  -6.836   7.245  1.00 37.70           C  
ATOM   2729  HG2 ARG A 173       9.518  -5.840   6.923  1.00 37.70           H  
ATOM   2730  HG3 ARG A 173      10.878  -6.814   7.517  1.00 37.70           H  
ATOM   2731  CD  ARG A 173       9.021  -7.248   8.470  1.00 37.70           C  
ATOM   2732  HD2 ARG A 173       7.957  -7.142   8.262  1.00 37.70           H  
ATOM   2733  HD3 ARG A 173       9.251  -8.287   8.707  1.00 37.70           H  
ATOM   2734  NE  ARG A 173       9.420  -6.387   9.581  1.00 37.70           N  
ATOM   2735  HE  ARG A 173      10.199  -5.770   9.400  1.00 37.70           H  
ATOM   2736  NH1 ARG A 173       8.408  -7.511  11.307  1.00 37.70           N  
ATOM   2737 HH11 ARG A 173       8.353  -7.674  12.302  1.00 37.70           H  
ATOM   2738 HH12 ARG A 173       8.124  -8.219  10.645  1.00 37.70           H  
ATOM   2739  NH2 ARG A 173       9.724  -5.714  11.672  1.00 37.70           N  
ATOM   2740 HH21 ARG A 173       9.715  -5.867  12.671  1.00 37.70           H  
ATOM   2741 HH22 ARG A 173      10.497  -5.206  11.266  1.00 37.70           H  
ATOM   2742  CZ  ARG A 173       9.160  -6.543  10.852  1.00 37.70           C  
ATOM   2743  N   ALA A 174      12.647  -8.467   5.138  1.00 37.14           N  
ATOM   2744  H   ALA A 174      12.178  -9.356   5.035  1.00 37.14           H  
ATOM   2745  CA  ALA A 174      14.100  -8.474   5.320  1.00 37.14           C  
ATOM   2746  HA  ALA A 174      14.344  -7.902   6.216  1.00 37.14           H  
ATOM   2747  C   ALA A 174      14.851  -7.820   4.143  1.00 37.14           C  
ATOM   2748  CB  ALA A 174      14.552  -9.923   5.535  1.00 37.14           C  
ATOM   2749  HB1 ALA A 174      14.049 -10.340   6.407  1.00 37.14           H  
ATOM   2750  HB2 ALA A 174      15.629  -9.947   5.703  1.00 37.14           H  
ATOM   2751  HB3 ALA A 174      14.313 -10.526   4.659  1.00 37.14           H  
ATOM   2752  O   ALA A 174      15.823  -7.098   4.355  1.00 37.14           O  
ATOM   2753  N   LYS A 175      14.378  -8.021   2.905  1.00 39.36           N  
ATOM   2754  H   LYS A 175      13.617  -8.675   2.790  1.00 39.36           H  
ATOM   2755  CA  LYS A 175      14.902  -7.340   1.707  1.00 39.36           C  
ATOM   2756  HA  LYS A 175      15.989  -7.409   1.699  1.00 39.36           H  
ATOM   2757  C   LYS A 175      14.583  -5.839   1.705  1.00 39.36           C  
ATOM   2758  CB  LYS A 175      14.348  -8.018   0.440  1.00 39.36           C  
ATOM   2759  HB2 LYS A 175      14.560  -7.382  -0.420  1.00 39.36           H  
ATOM   2760  HB3 LYS A 175      13.265  -8.108   0.529  1.00 39.36           H  
ATOM   2761  O   LYS A 175      15.370  -5.052   1.191  1.00 39.36           O  
ATOM   2762  CG  LYS A 175      14.967  -9.402   0.177  1.00 39.36           C  
ATOM   2763  HG2 LYS A 175      14.861 -10.028   1.064  1.00 39.36           H  
ATOM   2764  HG3 LYS A 175      16.029  -9.286  -0.036  1.00 39.36           H  
ATOM   2765  CD  LYS A 175      14.278 -10.095  -1.010  1.00 39.36           C  
ATOM   2766  HD2 LYS A 175      13.209 -10.146  -0.804  1.00 39.36           H  
ATOM   2767  HD3 LYS A 175      14.435  -9.515  -1.919  1.00 39.36           H  
ATOM   2768  CE  LYS A 175      14.819 -11.519  -1.192  1.00 39.36           C  
ATOM   2769  HE2 LYS A 175      14.775 -12.017  -0.223  1.00 39.36           H  
ATOM   2770  HE3 LYS A 175      15.864 -11.487  -1.501  1.00 39.36           H  
ATOM   2771  NZ  LYS A 175      14.006 -12.305  -2.152  1.00 39.36           N  
ATOM   2772  HZ1 LYS A 175      14.246 -12.143  -3.120  1.00 39.36           H  
ATOM   2773  HZ2 LYS A 175      14.090 -13.285  -1.924  1.00 39.36           H  
ATOM   2774  HZ3 LYS A 175      13.022 -12.125  -2.013  1.00 39.36           H  
ATOM   2775  N   HIS A 176      13.459  -5.431   2.295  1.00 35.01           N  
ATOM   2776  H   HIS A 176      12.816  -6.144   2.610  1.00 35.01           H  
ATOM   2777  CA  HIS A 176      13.001  -4.038   2.326  1.00 35.01           C  
ATOM   2778  HA  HIS A 176      13.456  -3.510   1.488  1.00 35.01           H  
ATOM   2779  C   HIS A 176      13.434  -3.261   3.578  1.00 35.01           C  
ATOM   2780  CB  HIS A 176      11.482  -3.983   2.116  1.00 35.01           C  
ATOM   2781  HB2 HIS A 176      11.150  -2.953   2.240  1.00 35.01           H  
ATOM   2782  HB3 HIS A 176      10.990  -4.587   2.879  1.00 35.01           H  
ATOM   2783  O   HIS A 176      13.528  -2.041   3.506  1.00 35.01           O  
ATOM   2784  CG  HIS A 176      11.049  -4.442   0.742  1.00 35.01           C  
ATOM   2785  CD2 HIS A 176      10.136  -5.418   0.448  1.00 35.01           C  
ATOM   2786  HD2 HIS A 176       9.570  -5.988   1.170  1.00 35.01           H  
ATOM   2787  ND1 HIS A 176      11.454  -3.913  -0.462  1.00 35.01           N  
ATOM   2788  HD1 HIS A 176      12.078  -3.130  -0.594  1.00 35.01           H  
ATOM   2789  CE1 HIS A 176      10.826  -4.576  -1.448  1.00 35.01           C  
ATOM   2790  HE1 HIS A 176      10.934  -4.369  -2.503  1.00 35.01           H  
ATOM   2791  NE2 HIS A 176      10.017  -5.516  -0.938  1.00 35.01           N  
ATOM   2792  N   GLU A 177      13.787  -3.927   4.682  1.00 36.93           N  
ATOM   2793  H   GLU A 177      13.588  -4.915   4.740  1.00 36.93           H  
ATOM   2794  CA  GLU A 177      14.465  -3.304   5.835  1.00 36.93           C  
ATOM   2795  HA  GLU A 177      13.908  -2.414   6.128  1.00 36.93           H  
ATOM   2796  C   GLU A 177      15.873  -2.796   5.460  1.00 36.93           C  
ATOM   2797  CB  GLU A 177      14.496  -4.272   7.048  1.00 36.93           C  
ATOM   2798  HB2 GLU A 177      14.636  -5.293   6.694  1.00 36.93           H  
ATOM   2799  HB3 GLU A 177      15.341  -4.016   7.687  1.00 36.93           H  
ATOM   2800  O   GLU A 177      16.411  -1.933   6.145  1.00 36.93           O  
ATOM   2801  CG  GLU A 177      13.211  -4.172   7.905  1.00 36.93           C  
ATOM   2802  HG2 GLU A 177      12.349  -4.298   7.251  1.00 36.93           H  
ATOM   2803  HG3 GLU A 177      13.154  -3.164   8.316  1.00 36.93           H  
ATOM   2804  CD  GLU A 177      13.081  -5.185   9.070  1.00 36.93           C  
ATOM   2805  OE1 GLU A 177      12.018  -5.151   9.765  1.00 36.93           O  
ATOM   2806  OE2 GLU A 177      13.982  -6.029   9.257  1.00 36.93           O  
ATOM   2807  N   GLN A 178      16.439  -3.246   4.331  1.00 36.08           N  
ATOM   2808  H   GLN A 178      15.964  -3.980   3.825  1.00 36.08           H  
ATOM   2809  CA  GLN A 178      17.652  -2.670   3.729  1.00 36.08           C  
ATOM   2810  HA  GLN A 178      18.334  -2.382   4.529  1.00 36.08           H  
ATOM   2811  C   GLN A 178      17.388  -1.392   2.909  1.00 36.08           C  
ATOM   2812  CB  GLN A 178      18.355  -3.728   2.861  1.00 36.08           C  
ATOM   2813  HB2 GLN A 178      17.674  -4.074   2.083  1.00 36.08           H  
ATOM   2814  HB3 GLN A 178      19.219  -3.270   2.380  1.00 36.08           H  
ATOM   2815  O   GLN A 178      18.334  -0.754   2.453  1.00 36.08           O  
ATOM   2816  CG  GLN A 178      18.846  -4.925   3.687  1.00 36.08           C  
ATOM   2817  HG2 GLN A 178      17.994  -5.437   4.133  1.00 36.08           H  
ATOM   2818  HG3 GLN A 178      19.483  -4.560   4.493  1.00 36.08           H  
ATOM   2819  CD  GLN A 178      19.639  -5.943   2.873  1.00 36.08           C  
ATOM   2820  NE2 GLN A 178      20.175  -6.957   3.515  1.00 36.08           N  
ATOM   2821 HE21 GLN A 178      20.677  -7.620   2.942  1.00 36.08           H  
ATOM   2822 HE22 GLN A 178      20.020  -7.065   4.507  1.00 36.08           H  
ATOM   2823  OE1 GLN A 178      19.805  -5.872   1.667  1.00 36.08           O  
ATOM   2824  N   ASN A 179      16.122  -1.011   2.709  1.00 36.25           N  
ATOM   2825  H   ASN A 179      15.389  -1.529   3.172  1.00 36.25           H  
ATOM   2826  CA  ASN A 179      15.711   0.151   1.927  1.00 36.25           C  
ATOM   2827  HA  ASN A 179      16.601   0.627   1.515  1.00 36.25           H  
ATOM   2828  C   ASN A 179      15.051   1.178   2.870  1.00 36.25           C  
ATOM   2829  CB  ASN A 179      14.832  -0.345   0.748  1.00 36.25           C  
ATOM   2830  HB2 ASN A 179      13.783  -0.112   0.926  1.00 36.25           H  
ATOM   2831  HB3 ASN A 179      14.912  -1.429   0.671  1.00 36.25           H  
ATOM   2832  O   ASN A 179      13.832   1.163   3.084  1.00 36.25           O  
ATOM   2833  CG  ASN A 179      15.233   0.223  -0.605  1.00 36.25           C  
ATOM   2834  ND2 ASN A 179      14.818  -0.409  -1.679  1.00 36.25           N  
ATOM   2835 HD21 ASN A 179      14.244  -1.237  -1.609  1.00 36.25           H  
ATOM   2836 HD22 ASN A 179      15.077   0.005  -2.563  1.00 36.25           H  
ATOM   2837  OD1 ASN A 179      15.903   1.231  -0.737  1.00 36.25           O  
ATOM   2838  N   GLU A 180      15.871   2.051   3.474  1.00 36.78           N  
ATOM   2839  H   GLU A 180      16.863   1.973   3.305  1.00 36.78           H  
ATOM   2840  CA  GLU A 180      15.433   3.087   4.435  1.00 36.78           C  
ATOM   2841  HA  GLU A 180      15.070   2.607   5.344  1.00 36.78           H  
ATOM   2842  C   GLU A 180      14.260   3.921   3.880  1.00 36.78           C  
ATOM   2843  CB  GLU A 180      16.618   4.003   4.817  1.00 36.78           C  
ATOM   2844  HB2 GLU A 180      16.219   4.902   5.287  1.00 36.78           H  
ATOM   2845  HB3 GLU A 180      17.149   4.296   3.912  1.00 36.78           H  
ATOM   2846  O   GLU A 180      13.277   4.166   4.579  1.00 36.78           O  
ATOM   2847  CG  GLU A 180      17.591   3.343   5.813  1.00 36.78           C  
ATOM   2848  HG2 GLU A 180      17.020   3.014   6.682  1.00 36.78           H  
ATOM   2849  HG3 GLU A 180      18.019   2.457   5.343  1.00 36.78           H  
ATOM   2850  CD  GLU A 180      18.736   4.269   6.274  1.00 36.78           C  
ATOM   2851  OE1 GLU A 180      19.220   4.070   7.414  1.00 36.78           O  
ATOM   2852  OE2 GLU A 180      19.153   5.140   5.478  1.00 36.78           O  
ATOM   2853  N   ASP A 181      14.287   4.226   2.578  1.00 36.84           N  
ATOM   2854  H   ASP A 181      15.152   4.038   2.090  1.00 36.84           H  
ATOM   2855  CA  ASP A 181      13.273   5.020   1.873  1.00 36.84           C  
ATOM   2856  HA  ASP A 181      13.209   6.000   2.346  1.00 36.84           H  
ATOM   2857  C   ASP A 181      11.858   4.408   1.912  1.00 36.84           C  
ATOM   2858  CB  ASP A 181      13.718   5.203   0.404  1.00 36.84           C  
ATOM   2859  HB2 ASP A 181      12.876   5.610  -0.157  1.00 36.84           H  
ATOM   2860  HB3 ASP A 181      13.955   4.229  -0.022  1.00 36.84           H  
ATOM   2861  O   ASP A 181      10.864   5.126   2.064  1.00 36.84           O  
ATOM   2862  CG  ASP A 181      14.910   6.149   0.189  1.00 36.84           C  
ATOM   2863  OD1 ASP A 181      15.414   6.706   1.188  1.00 36.84           O  
ATOM   2864  OD2 ASP A 181      15.255   6.393  -1.000  1.00 36.84           O  
ATOM   2865  N   VAL A 182      11.748   3.081   1.793  1.00 34.58           N  
ATOM   2866  H   VAL A 182      12.605   2.546   1.772  1.00 34.58           H  
ATOM   2867  CA  VAL A 182      10.459   2.363   1.805  1.00 34.58           C  
ATOM   2868  HA  VAL A 182       9.721   2.950   1.258  1.00 34.58           H  
ATOM   2869  C   VAL A 182       9.960   2.219   3.239  1.00 34.58           C  
ATOM   2870  CB  VAL A 182      10.586   0.987   1.118  1.00 34.58           C  
ATOM   2871  HB  VAL A 182      11.340   0.395   1.636  1.00 34.58           H  
ATOM   2872  O   VAL A 182       8.780   2.434   3.525  1.00 34.58           O  
ATOM   2873  CG1 VAL A 182       9.264   0.206   1.135  1.00 34.58           C  
ATOM   2874 HG11 VAL A 182       8.475   0.794   0.667  1.00 34.58           H  
ATOM   2875 HG12 VAL A 182       8.982  -0.036   2.160  1.00 34.58           H  
ATOM   2876 HG13 VAL A 182       9.383  -0.729   0.587  1.00 34.58           H  
ATOM   2877  CG2 VAL A 182      11.016   1.148  -0.346  1.00 34.58           C  
ATOM   2878 HG21 VAL A 182      10.299   1.766  -0.886  1.00 34.58           H  
ATOM   2879 HG22 VAL A 182      11.067   0.175  -0.834  1.00 34.58           H  
ATOM   2880 HG23 VAL A 182      12.002   1.609  -0.407  1.00 34.58           H  
ATOM   2881  N   THR A 183      10.870   1.918   4.161  1.00 36.59           N  
ATOM   2882  H   THR A 183      11.831   1.818   3.865  1.00 36.59           H  
ATOM   2883  CA  THR A 183      10.559   1.756   5.583  1.00 36.59           C  
ATOM   2884  HA  THR A 183       9.771   1.009   5.677  1.00 36.59           H  
ATOM   2885  C   THR A 183      10.025   3.062   6.186  1.00 36.59           C  
ATOM   2886  CB  THR A 183      11.795   1.222   6.322  1.00 36.59           C  
ATOM   2887  HB  THR A 183      12.605   1.950   6.285  1.00 36.59           H  
ATOM   2888  O   THR A 183       9.045   3.037   6.936  1.00 36.59           O  
ATOM   2889  CG2 THR A 183      11.484   0.865   7.774  1.00 36.59           C  
ATOM   2890 HG21 THR A 183      10.620   0.202   7.822  1.00 36.59           H  
ATOM   2891 HG22 THR A 183      12.348   0.365   8.211  1.00 36.59           H  
ATOM   2892 HG23 THR A 183      11.292   1.779   8.336  1.00 36.59           H  
ATOM   2893  OG1 THR A 183      12.212   0.019   5.714  1.00 36.59           O  
ATOM   2894  HG1 THR A 183      12.815   0.216   4.994  1.00 36.59           H  
ATOM   2895  N   ASP A 184      10.565   4.215   5.785  1.00 43.13           N  
ATOM   2896  H   ASP A 184      11.412   4.185   5.236  1.00 43.13           H  
ATOM   2897  CA  ASP A 184      10.098   5.531   6.231  1.00 43.13           C  
ATOM   2898  HA  ASP A 184       9.983   5.515   7.314  1.00 43.13           H  
ATOM   2899  C   ASP A 184       8.732   5.921   5.661  1.00 43.13           C  
ATOM   2900  CB  ASP A 184      11.145   6.591   5.875  1.00 43.13           C  
ATOM   2901  HB2 ASP A 184      11.468   6.458   4.842  1.00 43.13           H  
ATOM   2902  HB3 ASP A 184      10.685   7.576   5.955  1.00 43.13           H  
ATOM   2903  O   ASP A 184       7.866   6.386   6.411  1.00 43.13           O  
ATOM   2904  CG  ASP A 184      12.352   6.568   6.813  1.00 43.13           C  
ATOM   2905  OD1 ASP A 184      12.213   6.010   7.931  1.00 43.13           O  
ATOM   2906  OD2 ASP A 184      13.343   7.222   6.430  1.00 43.13           O  
ATOM   2907  N   GLY A 185       8.487   5.672   4.369  1.00 41.04           N  
ATOM   2908  H   GLY A 185       9.239   5.301   3.805  1.00 41.04           H  
ATOM   2909  CA  GLY A 185       7.184   5.918   3.742  1.00 41.04           C  
ATOM   2910  HA2 GLY A 185       7.251   5.662   2.685  1.00 41.04           H  
ATOM   2911  HA3 GLY A 185       6.930   6.975   3.834  1.00 41.04           H  
ATOM   2912  C   GLY A 185       6.065   5.081   4.373  1.00 41.04           C  
ATOM   2913  O   GLY A 185       4.973   5.587   4.655  1.00 41.04           O  
ATOM   2914  N   LEU A 186       6.351   3.814   4.687  1.00 41.14           N  
ATOM   2915  H   LEU A 186       7.259   3.456   4.425  1.00 41.14           H  
ATOM   2916  CA  LEU A 186       5.416   2.918   5.370  1.00 41.14           C  
ATOM   2917  HA  LEU A 186       4.432   3.023   4.914  1.00 41.14           H  
ATOM   2918  C   LEU A 186       5.211   3.281   6.837  1.00 41.14           C  
ATOM   2919  CB  LEU A 186       5.904   1.467   5.230  1.00 41.14           C  
ATOM   2920  HB2 LEU A 186       6.915   1.391   5.629  1.00 41.14           H  
ATOM   2921  HB3 LEU A 186       5.255   0.825   5.825  1.00 41.14           H  
ATOM   2922  O   LEU A 186       4.080   3.225   7.329  1.00 41.14           O  
ATOM   2923  CG  LEU A 186       5.902   0.954   3.782  1.00 41.14           C  
ATOM   2924  HG  LEU A 186       6.599   1.529   3.172  1.00 41.14           H  
ATOM   2925  CD1 LEU A 186       6.338  -0.511   3.759  1.00 41.14           C  
ATOM   2926 HD11 LEU A 186       5.635  -1.130   4.316  1.00 41.14           H  
ATOM   2927 HD12 LEU A 186       7.333  -0.599   4.197  1.00 41.14           H  
ATOM   2928 HD13 LEU A 186       6.392  -0.856   2.727  1.00 41.14           H  
ATOM   2929  CD2 LEU A 186       4.529   1.120   3.142  1.00 41.14           C  
ATOM   2930 HD21 LEU A 186       4.284   2.176   3.029  1.00 41.14           H  
ATOM   2931 HD22 LEU A 186       3.770   0.618   3.743  1.00 41.14           H  
ATOM   2932 HD23 LEU A 186       4.586   0.728   2.127  1.00 41.14           H  
ATOM   2933  N   ASN A 187       6.263   3.707   7.532  1.00 47.45           N  
ATOM   2934  H   ASN A 187       7.174   3.684   7.095  1.00 47.45           H  
ATOM   2935  CA  ASN A 187       6.155   4.203   8.898  1.00 47.45           C  
ATOM   2936  HA  ASN A 187       5.609   3.469   9.491  1.00 47.45           H  
ATOM   2937  C   ASN A 187       5.345   5.502   8.967  1.00 47.45           C  
ATOM   2938  CB  ASN A 187       7.563   4.369   9.488  1.00 47.45           C  
ATOM   2939  HB2 ASN A 187       8.222   4.830   8.752  1.00 47.45           H  
ATOM   2940  HB3 ASN A 187       7.523   5.025  10.357  1.00 47.45           H  
ATOM   2941  O   ASN A 187       4.517   5.643   9.871  1.00 47.45           O  
ATOM   2942  CG  ASN A 187       8.158   3.052   9.955  1.00 47.45           C  
ATOM   2943  ND2 ASN A 187       9.464   2.951   9.987  1.00 47.45           N  
ATOM   2944 HD21 ASN A 187       9.849   2.043  10.202  1.00 47.45           H  
ATOM   2945 HD22 ASN A 187      10.032   3.629   9.499  1.00 47.45           H  
ATOM   2946  OD1 ASN A 187       7.453   2.150  10.387  1.00 47.45           O  
ATOM   2947  N   LEU A 188       5.525   6.427   8.019  1.00 46.02           N  
ATOM   2948  H   LEU A 188       6.253   6.277   7.334  1.00 46.02           H  
ATOM   2949  CA  LEU A 188       4.744   7.660   7.924  1.00 46.02           C  
ATOM   2950  HA  LEU A 188       4.798   8.173   8.884  1.00 46.02           H  
ATOM   2951  C   LEU A 188       3.274   7.350   7.642  1.00 46.02           C  
ATOM   2952  CB  LEU A 188       5.353   8.578   6.846  1.00 46.02           C  
ATOM   2953  HB2 LEU A 188       6.391   8.786   7.105  1.00 46.02           H  
ATOM   2954  HB3 LEU A 188       5.353   8.051   5.892  1.00 46.02           H  
ATOM   2955  O   LEU A 188       2.403   7.756   8.409  1.00 46.02           O  
ATOM   2956  CG  LEU A 188       4.607   9.917   6.666  1.00 46.02           C  
ATOM   2957  HG  LEU A 188       3.570   9.720   6.396  1.00 46.02           H  
ATOM   2958  CD1 LEU A 188       4.629  10.764   7.941  1.00 46.02           C  
ATOM   2959 HD11 LEU A 188       5.658  10.928   8.262  1.00 46.02           H  
ATOM   2960 HD12 LEU A 188       4.175  11.734   7.740  1.00 46.02           H  
ATOM   2961 HD13 LEU A 188       4.056  10.281   8.733  1.00 46.02           H  
ATOM   2962  CD2 LEU A 188       5.243  10.718   5.533  1.00 46.02           C  
ATOM   2963 HD21 LEU A 188       5.215  10.145   4.606  1.00 46.02           H  
ATOM   2964 HD22 LEU A 188       4.698  11.650   5.382  1.00 46.02           H  
ATOM   2965 HD23 LEU A 188       6.280  10.952   5.769  1.00 46.02           H  
ATOM   2966  N   LEU A 189       2.987   6.553   6.615  1.00 44.76           N  
ATOM   2967  H   LEU A 189       3.739   6.254   6.011  1.00 44.76           H  
ATOM   2968  CA  LEU A 189       1.620   6.169   6.272  1.00 44.76           C  
ATOM   2969  HA  LEU A 189       1.051   7.080   6.087  1.00 44.76           H  
ATOM   2970  C   LEU A 189       0.934   5.406   7.420  1.00 44.76           C  
ATOM   2971  CB  LEU A 189       1.682   5.345   4.982  1.00 44.76           C  
ATOM   2972  HB2 LEU A 189       2.222   4.422   5.193  1.00 44.76           H  
ATOM   2973  HB3 LEU A 189       2.246   5.893   4.227  1.00 44.76           H  
ATOM   2974  O   LEU A 189      -0.226   5.665   7.732  1.00 44.76           O  
ATOM   2975  CG  LEU A 189       0.297   5.009   4.412  1.00 44.76           C  
ATOM   2976  HG  LEU A 189      -0.330   4.597   5.202  1.00 44.76           H  
ATOM   2977  CD1 LEU A 189      -0.400   6.233   3.811  1.00 44.76           C  
ATOM   2978 HD11 LEU A 189      -0.598   6.975   4.585  1.00 44.76           H  
ATOM   2979 HD12 LEU A 189      -1.348   5.931   3.367  1.00 44.76           H  
ATOM   2980 HD13 LEU A 189       0.227   6.680   3.040  1.00 44.76           H  
ATOM   2981  CD2 LEU A 189       0.444   3.935   3.341  1.00 44.76           C  
ATOM   2982 HD21 LEU A 189      -0.541   3.532   3.108  1.00 44.76           H  
ATOM   2983 HD22 LEU A 189       0.908   4.350   2.446  1.00 44.76           H  
ATOM   2984 HD23 LEU A 189       1.064   3.118   3.710  1.00 44.76           H  
ATOM   2985  N   SER A 190       1.657   4.520   8.110  1.00 45.19           N  
ATOM   2986  H   SER A 190       2.589   4.318   7.777  1.00 45.19           H  
ATOM   2987  CA  SER A 190       1.179   3.821   9.310  1.00 45.19           C  
ATOM   2988  HA  SER A 190       0.254   3.300   9.066  1.00 45.19           H  
ATOM   2989  C   SER A 190       0.886   4.788  10.463  1.00 45.19           C  
ATOM   2990  CB  SER A 190       2.222   2.779   9.722  1.00 45.19           C  
ATOM   2991  HB2 SER A 190       2.372   2.094   8.888  1.00 45.19           H  
ATOM   2992  HB3 SER A 190       3.169   3.276   9.933  1.00 45.19           H  
ATOM   2993  O   SER A 190      -0.161   4.681  11.108  1.00 45.19           O  
ATOM   2994  OG  SER A 190       1.827   2.026  10.858  1.00 45.19           O  
ATOM   2995  HG  SER A 190       2.376   1.239  10.832  1.00 45.19           H  
ATOM   2996  N   LYS A 191       1.753   5.782  10.707  1.00 53.60           N  
ATOM   2997  H   LYS A 191       2.588   5.832  10.141  1.00 53.60           H  
ATOM   2998  CA  LYS A 191       1.510   6.857  11.687  1.00 53.60           C  
ATOM   2999  HA  LYS A 191       1.304   6.416  12.662  1.00 53.60           H  
ATOM   3000  C   LYS A 191       0.267   7.676  11.322  1.00 53.60           C  
ATOM   3001  CB  LYS A 191       2.744   7.772  11.800  1.00 53.60           C  
ATOM   3002  HB2 LYS A 191       3.098   8.023  10.801  1.00 53.60           H  
ATOM   3003  HB3 LYS A 191       2.446   8.704  12.281  1.00 53.60           H  
ATOM   3004  O   LYS A 191      -0.550   7.935  12.204  1.00 53.60           O  
ATOM   3005  CG  LYS A 191       3.904   7.174  12.617  1.00 53.60           C  
ATOM   3006  HG2 LYS A 191       3.618   7.129  13.668  1.00 53.60           H  
ATOM   3007  HG3 LYS A 191       4.121   6.161  12.279  1.00 53.60           H  
ATOM   3008  CD  LYS A 191       5.160   8.050  12.461  1.00 53.60           C  
ATOM   3009  HD2 LYS A 191       4.953   9.048  12.846  1.00 53.60           H  
ATOM   3010  HD3 LYS A 191       5.394   8.132  11.400  1.00 53.60           H  
ATOM   3011  CE  LYS A 191       6.380   7.462  13.186  1.00 53.60           C  
ATOM   3012  HE2 LYS A 191       6.540   6.448  12.817  1.00 53.60           H  
ATOM   3013  HE3 LYS A 191       6.169   7.406  14.253  1.00 53.60           H  
ATOM   3014  NZ  LYS A 191       7.606   8.273  12.945  1.00 53.60           N  
ATOM   3015  HZ1 LYS A 191       8.415   7.869  13.395  1.00 53.60           H  
ATOM   3016  HZ2 LYS A 191       7.819   8.316  11.959  1.00 53.60           H  
ATOM   3017  HZ3 LYS A 191       7.502   9.224  13.271  1.00 53.60           H  
ATOM   3018  N   LEU A 192       0.090   8.029  10.048  1.00 47.03           N  
ATOM   3019  H   LEU A 192       0.829   7.810   9.395  1.00 47.03           H  
ATOM   3020  CA  LEU A 192      -1.069   8.778   9.548  1.00 47.03           C  
ATOM   3021  HA  LEU A 192      -1.195   9.683  10.142  1.00 47.03           H  
ATOM   3022  C   LEU A 192      -2.366   7.973   9.711  1.00 47.03           C  
ATOM   3023  CB  LEU A 192      -0.827   9.170   8.075  1.00 47.03           C  
ATOM   3024  HB2 LEU A 192      -1.754   9.576   7.669  1.00 47.03           H  
ATOM   3025  HB3 LEU A 192      -0.587   8.273   7.505  1.00 47.03           H  
ATOM   3026  O   LEU A 192      -3.339   8.454  10.289  1.00 47.03           O  
ATOM   3027  CG  LEU A 192       0.291  10.209   7.847  1.00 47.03           C  
ATOM   3028  HG  LEU A 192       1.226   9.870   8.294  1.00 47.03           H  
ATOM   3029  CD1 LEU A 192       0.510  10.425   6.350  1.00 47.03           C  
ATOM   3030 HD11 LEU A 192       1.304  11.156   6.198  1.00 47.03           H  
ATOM   3031 HD12 LEU A 192       0.812   9.491   5.878  1.00 47.03           H  
ATOM   3032 HD13 LEU A 192      -0.401  10.795   5.879  1.00 47.03           H  
ATOM   3033  CD2 LEU A 192      -0.061  11.546   8.475  1.00 47.03           C  
ATOM   3034 HD21 LEU A 192       0.707  12.276   8.220  1.00 47.03           H  
ATOM   3035 HD22 LEU A 192      -0.100  11.466   9.561  1.00 47.03           H  
ATOM   3036 HD23 LEU A 192      -1.022  11.882   8.085  1.00 47.03           H  
ATOM   3037  N   LEU A 193      -2.360   6.703   9.308  1.00 49.26           N  
ATOM   3038  H   LEU A 193      -1.534   6.371   8.830  1.00 49.26           H  
ATOM   3039  CA  LEU A 193      -3.507   5.798   9.410  1.00 49.26           C  
ATOM   3040  HA  LEU A 193      -4.374   6.291   8.972  1.00 49.26           H  
ATOM   3041  C   LEU A 193      -3.900   5.460  10.857  1.00 49.26           C  
ATOM   3042  CB  LEU A 193      -3.180   4.521   8.614  1.00 49.26           C  
ATOM   3043  HB2 LEU A 193      -3.848   3.716   8.920  1.00 49.26           H  
ATOM   3044  HB3 LEU A 193      -2.170   4.202   8.872  1.00 49.26           H  
ATOM   3045  O   LEU A 193      -5.064   5.140  11.103  1.00 49.26           O  
ATOM   3046  CG  LEU A 193      -3.285   4.673   7.084  1.00 49.26           C  
ATOM   3047  HG  LEU A 193      -2.657   5.497   6.744  1.00 49.26           H  
ATOM   3048  CD1 LEU A 193      -2.803   3.379   6.428  1.00 49.26           C  
ATOM   3049 HD11 LEU A 193      -1.775   3.178   6.728  1.00 49.26           H  
ATOM   3050 HD12 LEU A 193      -2.821   3.491   5.344  1.00 49.26           H  
ATOM   3051 HD13 LEU A 193      -3.436   2.538   6.713  1.00 49.26           H  
ATOM   3052  CD2 LEU A 193      -4.724   4.927   6.621  1.00 49.26           C  
ATOM   3053 HD21 LEU A 193      -5.387   4.143   6.986  1.00 49.26           H  
ATOM   3054 HD22 LEU A 193      -4.752   4.938   5.531  1.00 49.26           H  
ATOM   3055 HD23 LEU A 193      -5.067   5.902   6.968  1.00 49.26           H  
ATOM   3056  N   LYS A 194      -2.971   5.539  11.821  1.00 50.81           N  
ATOM   3057  H   LYS A 194      -2.020   5.726  11.537  1.00 50.81           H  
ATOM   3058  CA  LYS A 194      -3.269   5.403  13.261  1.00 50.81           C  
ATOM   3059  HA  LYS A 194      -3.916   4.540  13.415  1.00 50.81           H  
ATOM   3060  C   LYS A 194      -4.045   6.597  13.826  1.00 50.81           C  
ATOM   3061  CB  LYS A 194      -1.968   5.198  14.056  1.00 50.81           C  
ATOM   3062  HB2 LYS A 194      -1.214   5.898  13.699  1.00 50.81           H  
ATOM   3063  HB3 LYS A 194      -2.155   5.414  15.108  1.00 50.81           H  
ATOM   3064  O   LYS A 194      -4.752   6.420  14.814  1.00 50.81           O  
ATOM   3065  CG  LYS A 194      -1.435   3.761  13.960  1.00 50.81           C  
ATOM   3066  HG2 LYS A 194      -1.354   3.461  12.915  1.00 50.81           H  
ATOM   3067  HG3 LYS A 194      -2.134   3.085  14.453  1.00 50.81           H  
ATOM   3068  CD  LYS A 194      -0.061   3.653  14.636  1.00 50.81           C  
ATOM   3069  HD2 LYS A 194      -0.170   3.854  15.702  1.00 50.81           H  
ATOM   3070  HD3 LYS A 194       0.607   4.394  14.197  1.00 50.81           H  
ATOM   3071  CE  LYS A 194       0.532   2.256  14.421  1.00 50.81           C  
ATOM   3072  HE2 LYS A 194       0.641   2.099  13.348  1.00 50.81           H  
ATOM   3073  HE3 LYS A 194      -0.169   1.512  14.799  1.00 50.81           H  
ATOM   3074  NZ  LYS A 194       1.850   2.110  15.090  1.00 50.81           N  
ATOM   3075  HZ1 LYS A 194       2.497   2.799  14.734  1.00 50.81           H  
ATOM   3076  HZ2 LYS A 194       2.245   1.200  14.898  1.00 50.81           H  
ATOM   3077  HZ3 LYS A 194       1.768   2.223  16.090  1.00 50.81           H  
ATOM   3078  N   LYS A 195      -3.935   7.780  13.211  1.00 47.26           N  
ATOM   3079  H   LYS A 195      -3.332   7.843  12.403  1.00 47.26           H  
ATOM   3080  CA  LYS A 195      -4.635   9.003  13.644  1.00 47.26           C  
ATOM   3081  HA  LYS A 195      -4.784   8.968  14.724  1.00 47.26           H  
ATOM   3082  C   LYS A 195      -6.042   9.140  13.051  1.00 47.26           C  
ATOM   3083  CB  LYS A 195      -3.774  10.238  13.329  1.00 47.26           C  
ATOM   3084  HB2 LYS A 195      -3.549  10.262  12.263  1.00 47.26           H  
ATOM   3085  HB3 LYS A 195      -4.354  11.129  13.567  1.00 47.26           H  
ATOM   3086  O   LYS A 195      -6.849   9.900  13.577  1.00 47.26           O  
ATOM   3087  CG  LYS A 195      -2.461  10.287  14.134  1.00 47.26           C  
ATOM   3088  HG2 LYS A 195      -1.826   9.441  13.870  1.00 47.26           H  
ATOM   3089  HG3 LYS A 195      -2.686  10.244  15.200  1.00 47.26           H  
ATOM   3090  CD  LYS A 195      -1.724  11.597  13.826  1.00 47.26           C  
ATOM   3091  HD2 LYS A 195      -2.368  12.423  14.128  1.00 47.26           H  
ATOM   3092  HD3 LYS A 195      -1.555  11.656  12.751  1.00 47.26           H  
ATOM   3093  CE  LYS A 195      -0.383  11.748  14.549  1.00 47.26           C  
ATOM   3094  HE2 LYS A 195       0.271  10.929  14.251  1.00 47.26           H  
ATOM   3095  HE3 LYS A 195      -0.557  11.679  15.623  1.00 47.26           H  
ATOM   3096  NZ  LYS A 195       0.241  13.058  14.215  1.00 47.26           N  
ATOM   3097  HZ1 LYS A 195       0.424  13.133  13.224  1.00 47.26           H  
ATOM   3098  HZ2 LYS A 195      -0.378  13.821  14.446  1.00 47.26           H  
ATOM   3099  HZ3 LYS A 195       1.115  13.204  14.701  1.00 47.26           H  
ATOM   3100  N   VAL A 196      -6.371   8.390  11.996  1.00 44.52           N  
ATOM   3101  H   VAL A 196      -5.659   7.796  11.595  1.00 44.52           H  
ATOM   3102  CA  VAL A 196      -7.704   8.428  11.375  1.00 44.52           C  
ATOM   3103  HA  VAL A 196      -8.012   9.473  11.350  1.00 44.52           H  
ATOM   3104  C   VAL A 196      -8.709   7.609  12.207  1.00 44.52           C  
ATOM   3105  CB  VAL A 196      -7.671   7.955   9.909  1.00 44.52           C  
ATOM   3106  HB  VAL A 196      -7.374   6.907   9.867  1.00 44.52           H  
ATOM   3107  O   VAL A 196      -8.483   6.414  12.431  1.00 44.52           O  
ATOM   3108  CG1 VAL A 196      -9.049   8.109   9.251  1.00 44.52           C  
ATOM   3109 HG11 VAL A 196      -9.778   7.477   9.759  1.00 44.52           H  
ATOM   3110 HG12 VAL A 196      -8.993   7.810   8.204  1.00 44.52           H  
ATOM   3111 HG13 VAL A 196      -9.371   9.149   9.299  1.00 44.52           H  
ATOM   3112  CG2 VAL A 196      -6.690   8.780   9.069  1.00 44.52           C  
ATOM   3113 HG21 VAL A 196      -6.947   9.839   9.114  1.00 44.52           H  
ATOM   3114 HG22 VAL A 196      -6.714   8.453   8.029  1.00 44.52           H  
ATOM   3115 HG23 VAL A 196      -5.673   8.652   9.437  1.00 44.52           H  
ATOM   3116  N   PRO A 197      -9.859   8.183  12.624  1.00 46.95           N  
ATOM   3117  CA  PRO A 197     -10.909   7.440  13.321  1.00 46.95           C  
ATOM   3118  HA  PRO A 197     -10.533   7.152  14.302  1.00 46.95           H  
ATOM   3119  C   PRO A 197     -11.328   6.197  12.525  1.00 46.95           C  
ATOM   3120  CB  PRO A 197     -12.075   8.427  13.485  1.00 46.95           C  
ATOM   3121  HB2 PRO A 197     -12.600   8.274  14.428  1.00 46.95           H  
ATOM   3122  HB3 PRO A 197     -12.768   8.342  12.648  1.00 46.95           H  
ATOM   3123  O   PRO A 197     -11.622   6.299  11.336  1.00 46.95           O  
ATOM   3124  CG  PRO A 197     -11.408   9.800  13.432  1.00 46.95           C  
ATOM   3125  HG2 PRO A 197     -11.041  10.066  14.424  1.00 46.95           H  
ATOM   3126  HG3 PRO A 197     -12.084  10.569  13.057  1.00 46.95           H  
ATOM   3127  CD  PRO A 197     -10.222   9.588  12.497  1.00 46.95           C  
ATOM   3128  HD2 PRO A 197      -9.404  10.243  12.797  1.00 46.95           H  
ATOM   3129  HD3 PRO A 197     -10.517   9.800  11.470  1.00 46.95           H  
ATOM   3130  N   ARG A 198     -11.411   5.017  13.160  1.00 46.42           N  
ATOM   3131  H   ARG A 198     -11.100   5.008  14.121  1.00 46.42           H  
ATOM   3132  CA  ARG A 198     -11.624   3.713  12.479  1.00 46.42           C  
ATOM   3133  HA  ARG A 198     -10.720   3.463  11.924  1.00 46.42           H  
ATOM   3134  C   ARG A 198     -12.753   3.701  11.430  1.00 46.42           C  
ATOM   3135  CB  ARG A 198     -11.884   2.605  13.519  1.00 46.42           C  
ATOM   3136  HB2 ARG A 198     -12.636   2.945  14.231  1.00 46.42           H  
ATOM   3137  HB3 ARG A 198     -12.288   1.737  12.997  1.00 46.42           H  
ATOM   3138  O   ARG A 198     -12.602   3.086  10.381  1.00 46.42           O  
ATOM   3139  CG  ARG A 198     -10.628   2.141  14.275  1.00 46.42           C  
ATOM   3140  HG2 ARG A 198     -10.206   2.974  14.837  1.00 46.42           H  
ATOM   3141  HG3 ARG A 198      -9.889   1.784  13.558  1.00 46.42           H  
ATOM   3142  CD  ARG A 198     -10.992   1.000  15.241  1.00 46.42           C  
ATOM   3143  HD2 ARG A 198     -11.709   1.376  15.971  1.00 46.42           H  
ATOM   3144  HD3 ARG A 198     -11.459   0.196  14.672  1.00 46.42           H  
ATOM   3145  NE  ARG A 198      -9.813   0.461  15.947  1.00 46.42           N  
ATOM   3146  HE  ARG A 198      -8.909   0.817  15.673  1.00 46.42           H  
ATOM   3147  NH1 ARG A 198     -10.920  -1.034  17.310  1.00 46.42           N  
ATOM   3148 HH11 ARG A 198     -11.804  -0.771  16.898  1.00 46.42           H  
ATOM   3149 HH12 ARG A 198     -10.886  -1.772  17.998  1.00 46.42           H  
ATOM   3150  NH2 ARG A 198      -8.702  -0.894  17.410  1.00 46.42           N  
ATOM   3151 HH21 ARG A 198      -7.815  -0.523  17.102  1.00 46.42           H  
ATOM   3152 HH22 ARG A 198      -8.712  -1.625  18.107  1.00 46.42           H  
ATOM   3153  CZ  ARG A 198      -9.819  -0.481  16.881  1.00 46.42           C  
ATOM   3154  N   ARG A 199     -13.873   4.397  11.677  1.00 41.38           N  
ATOM   3155  H   ARG A 199     -13.907   4.910  12.546  1.00 41.38           H  
ATOM   3156  CA  ARG A 199     -14.993   4.520  10.715  1.00 41.38           C  
ATOM   3157  HA  ARG A 199     -15.212   3.539  10.293  1.00 41.38           H  
ATOM   3158  C   ARG A 199     -14.660   5.405   9.507  1.00 41.38           C  
ATOM   3159  CB  ARG A 199     -16.251   5.053  11.420  1.00 41.38           C  
ATOM   3160  HB2 ARG A 199     -16.973   5.345  10.658  1.00 41.38           H  
ATOM   3161  HB3 ARG A 199     -15.997   5.941  12.001  1.00 41.38           H  
ATOM   3162  O   ARG A 199     -15.075   5.098   8.393  1.00 41.38           O  
ATOM   3163  CG  ARG A 199     -16.918   4.009  12.327  1.00 41.38           C  
ATOM   3164  HG2 ARG A 199     -16.237   3.724  13.128  1.00 41.38           H  
ATOM   3165  HG3 ARG A 199     -17.161   3.126  11.736  1.00 41.38           H  
ATOM   3166  CD  ARG A 199     -18.206   4.588  12.930  1.00 41.38           C  
ATOM   3167  HD2 ARG A 199     -18.842   4.945  12.120  1.00 41.38           H  
ATOM   3168  HD3 ARG A 199     -17.943   5.432  13.568  1.00 41.38           H  
ATOM   3169  NE  ARG A 199     -18.950   3.587  13.719  1.00 41.38           N  
ATOM   3170  HE  ARG A 199     -18.610   2.636  13.702  1.00 41.38           H  
ATOM   3171  NH1 ARG A 199     -20.609   4.986  14.493  1.00 41.38           N  
ATOM   3172 HH11 ARG A 199     -21.435   5.125  15.058  1.00 41.38           H  
ATOM   3173 HH12 ARG A 199     -20.195   5.765  14.002  1.00 41.38           H  
ATOM   3174  NH2 ARG A 199     -20.620   2.834  15.072  1.00 41.38           N  
ATOM   3175 HH21 ARG A 199     -21.465   2.992  15.603  1.00 41.38           H  
ATOM   3176 HH22 ARG A 199     -20.224   1.905  15.053  1.00 41.38           H  
ATOM   3177  CZ  ARG A 199     -20.052   3.808  14.420  1.00 41.38           C  
ATOM   3178  N   ALA A 200     -13.906   6.481   9.721  1.00 45.56           N  
ATOM   3179  H   ALA A 200     -13.513   6.620  10.641  1.00 45.56           H  
ATOM   3180  CA  ALA A 200     -13.393   7.332   8.653  1.00 45.56           C  
ATOM   3181  HA  ALA A 200     -14.199   7.554   7.954  1.00 45.56           H  
ATOM   3182  C   ALA A 200     -12.285   6.621   7.867  1.00 45.56           C  
ATOM   3183  CB  ALA A 200     -12.907   8.655   9.258  1.00 45.56           C  
ATOM   3184  HB1 ALA A 200     -13.725   9.153   9.778  1.00 45.56           H  
ATOM   3185  HB2 ALA A 200     -12.549   9.308   8.463  1.00 45.56           H  
ATOM   3186  HB3 ALA A 200     -12.089   8.481   9.957  1.00 45.56           H  
ATOM   3187  O   ALA A 200     -12.220   6.781   6.657  1.00 45.56           O  
ATOM   3188  N   LYS A 201     -11.499   5.762   8.528  1.00 45.13           N  
ATOM   3189  H   LYS A 201     -11.588   5.750   9.534  1.00 45.13           H  
ATOM   3190  CA  LYS A 201     -10.393   4.996   7.943  1.00 45.13           C  
ATOM   3191  HA  LYS A 201      -9.670   5.698   7.528  1.00 45.13           H  
ATOM   3192  C   LYS A 201     -10.854   4.116   6.784  1.00 45.13           C  
ATOM   3193  CB  LYS A 201      -9.708   4.193   9.062  1.00 45.13           C  
ATOM   3194  HB2 LYS A 201     -10.314   3.321   9.308  1.00 45.13           H  
ATOM   3195  HB3 LYS A 201      -9.630   4.821   9.950  1.00 45.13           H  
ATOM   3196  O   LYS A 201     -10.294   4.211   5.706  1.00 45.13           O  
ATOM   3197  CG  LYS A 201      -8.294   3.727   8.697  1.00 45.13           C  
ATOM   3198  HG2 LYS A 201      -8.331   3.104   7.803  1.00 45.13           H  
ATOM   3199  HG3 LYS A 201      -7.668   4.597   8.502  1.00 45.13           H  
ATOM   3200  CD  LYS A 201      -7.700   2.916   9.858  1.00 45.13           C  
ATOM   3201  HD2 LYS A 201      -7.733   3.507  10.773  1.00 45.13           H  
ATOM   3202  HD3 LYS A 201      -8.287   2.007   9.991  1.00 45.13           H  
ATOM   3203  CE  LYS A 201      -6.249   2.541   9.559  1.00 45.13           C  
ATOM   3204  HE2 LYS A 201      -5.654   3.455   9.564  1.00 45.13           H  
ATOM   3205  HE3 LYS A 201      -6.203   2.098   8.564  1.00 45.13           H  
ATOM   3206  NZ  LYS A 201      -5.725   1.570  10.547  1.00 45.13           N  
ATOM   3207  HZ1 LYS A 201      -6.307   0.746  10.568  1.00 45.13           H  
ATOM   3208  HZ2 LYS A 201      -4.852   1.153  10.254  1.00 45.13           H  
ATOM   3209  HZ3 LYS A 201      -5.636   1.960  11.475  1.00 45.13           H  
ATOM   3210  N   VAL A 202     -11.928   3.343   6.947  1.00 39.00           N  
ATOM   3211  H   VAL A 202     -12.328   3.281   7.872  1.00 39.00           H  
ATOM   3212  CA  VAL A 202     -12.434   2.449   5.883  1.00 39.00           C  
ATOM   3213  HA  VAL A 202     -11.593   1.893   5.470  1.00 39.00           H  
ATOM   3214  C   VAL A 202     -13.058   3.223   4.721  1.00 39.00           C  
ATOM   3215  CB  VAL A 202     -13.418   1.422   6.464  1.00 39.00           C  
ATOM   3216  HB  VAL A 202     -14.246   1.943   6.946  1.00 39.00           H  
ATOM   3217  O   VAL A 202     -12.804   2.913   3.560  1.00 39.00           O  
ATOM   3218  CG1 VAL A 202     -13.989   0.479   5.397  1.00 39.00           C  
ATOM   3219 HG11 VAL A 202     -14.619  -0.275   5.868  1.00 39.00           H  
ATOM   3220 HG12 VAL A 202     -14.599   1.030   4.682  1.00 39.00           H  
ATOM   3221 HG13 VAL A 202     -13.178  -0.022   4.868  1.00 39.00           H  
ATOM   3222  CG2 VAL A 202     -12.687   0.578   7.511  1.00 39.00           C  
ATOM   3223 HG21 VAL A 202     -11.773   0.159   7.091  1.00 39.00           H  
ATOM   3224 HG22 VAL A 202     -13.327  -0.251   7.811  1.00 39.00           H  
ATOM   3225 HG23 VAL A 202     -12.446   1.169   8.395  1.00 39.00           H  
ATOM   3226  N   LYS A 203     -13.826   4.281   5.006  1.00 43.22           N  
ATOM   3227  H   LYS A 203     -13.980   4.507   5.979  1.00 43.22           H  
ATOM   3228  CA  LYS A 203     -14.406   5.147   3.966  1.00 43.22           C  
ATOM   3229  HA  LYS A 203     -14.903   4.512   3.231  1.00 43.22           H  
ATOM   3230  C   LYS A 203     -13.326   5.927   3.208  1.00 43.22           C  
ATOM   3231  CB  LYS A 203     -15.444   6.071   4.617  1.00 43.22           C  
ATOM   3232  HB2 LYS A 203     -14.935   6.789   5.260  1.00 43.22           H  
ATOM   3233  HB3 LYS A 203     -16.102   5.464   5.239  1.00 43.22           H  
ATOM   3234  O   LYS A 203     -13.439   6.091   1.995  1.00 43.22           O  
ATOM   3235  CG  LYS A 203     -16.304   6.819   3.585  1.00 43.22           C  
ATOM   3236  HG2 LYS A 203     -16.783   6.097   2.924  1.00 43.22           H  
ATOM   3237  HG3 LYS A 203     -15.676   7.485   2.993  1.00 43.22           H  
ATOM   3238  CD  LYS A 203     -17.381   7.643   4.305  1.00 43.22           C  
ATOM   3239  HD2 LYS A 203     -16.892   8.374   4.949  1.00 43.22           H  
ATOM   3240  HD3 LYS A 203     -17.980   6.975   4.923  1.00 43.22           H  
ATOM   3241  CE  LYS A 203     -18.293   8.364   3.306  1.00 43.22           C  
ATOM   3242  HE2 LYS A 203     -18.754   7.618   2.659  1.00 43.22           H  
ATOM   3243  HE3 LYS A 203     -17.678   9.018   2.688  1.00 43.22           H  
ATOM   3244  NZ  LYS A 203     -19.342   9.154   4.005  1.00 43.22           N  
ATOM   3245  HZ1 LYS A 203     -18.929   9.853   4.605  1.00 43.22           H  
ATOM   3246  HZ2 LYS A 203     -19.955   9.617   3.349  1.00 43.22           H  
ATOM   3247  HZ3 LYS A 203     -19.911   8.551   4.582  1.00 43.22           H  
ATOM   3248  N   ALA A 204     -12.290   6.376   3.915  1.00 41.37           N  
ATOM   3249  H   ALA A 204     -12.295   6.245   4.916  1.00 41.37           H  
ATOM   3250  CA  ALA A 204     -11.120   7.031   3.352  1.00 41.37           C  
ATOM   3251  HA  ALA A 204     -11.453   7.859   2.727  1.00 41.37           H  
ATOM   3252  C   ALA A 204     -10.340   6.069   2.461  1.00 41.37           C  
ATOM   3253  CB  ALA A 204     -10.245   7.579   4.489  1.00 41.37           C  
ATOM   3254  HB1 ALA A 204      -9.317   7.982   4.084  1.00 41.37           H  
ATOM   3255  HB2 ALA A 204     -10.773   8.375   5.015  1.00 41.37           H  
ATOM   3256  HB3 ALA A 204      -9.986   6.787   5.191  1.00 41.37           H  
ATOM   3257  O   ALA A 204     -10.087   6.394   1.312  1.00 41.37           O  
ATOM   3258  N   LEU A 205     -10.076   4.856   2.946  1.00 46.00           N  
ATOM   3259  H   LEU A 205     -10.286   4.685   3.919  1.00 46.00           H  
ATOM   3260  CA  LEU A 205      -9.408   3.781   2.218  1.00 46.00           C  
ATOM   3261  HA  LEU A 205      -8.433   4.134   1.881  1.00 46.00           H  
ATOM   3262  C   LEU A 205     -10.172   3.348   0.947  1.00 46.00           C  
ATOM   3263  CB  LEU A 205      -9.214   2.624   3.219  1.00 46.00           C  
ATOM   3264  HB2 LEU A 205      -9.080   1.688   2.676  1.00 46.00           H  
ATOM   3265  HB3 LEU A 205     -10.136   2.494   3.787  1.00 46.00           H  
ATOM   3266  O   LEU A 205      -9.554   3.148  -0.094  1.00 46.00           O  
ATOM   3267  CG  LEU A 205      -8.030   2.779   4.199  1.00 46.00           C  
ATOM   3268  HG  LEU A 205      -8.098   3.732   4.725  1.00 46.00           H  
ATOM   3269  CD1 LEU A 205      -8.073   1.642   5.225  1.00 46.00           C  
ATOM   3270 HD11 LEU A 205      -7.247   1.748   5.928  1.00 46.00           H  
ATOM   3271 HD12 LEU A 205      -7.981   0.679   4.721  1.00 46.00           H  
ATOM   3272 HD13 LEU A 205      -9.014   1.670   5.774  1.00 46.00           H  
ATOM   3273  CD2 LEU A 205      -6.671   2.737   3.504  1.00 46.00           C  
ATOM   3274 HD21 LEU A 205      -6.558   3.586   2.829  1.00 46.00           H  
ATOM   3275 HD22 LEU A 205      -6.561   1.812   2.938  1.00 46.00           H  
ATOM   3276 HD23 LEU A 205      -5.873   2.790   4.245  1.00 46.00           H  
ATOM   3277  N   LEU A 206     -11.510   3.268   0.985  1.00 41.47           N  
ATOM   3278  H   LEU A 206     -11.958   3.367   1.885  1.00 41.47           H  
ATOM   3279  CA  LEU A 206     -12.350   2.972  -0.191  1.00 41.47           C  
ATOM   3280  HA  LEU A 206     -11.944   2.102  -0.707  1.00 41.47           H  
ATOM   3281  C   LEU A 206     -12.364   4.114  -1.222  1.00 41.47           C  
ATOM   3282  CB  LEU A 206     -13.788   2.670   0.273  1.00 41.47           C  
ATOM   3283  HB2 LEU A 206     -14.097   3.453   0.966  1.00 41.47           H  
ATOM   3284  HB3 LEU A 206     -14.452   2.717  -0.590  1.00 41.47           H  
ATOM   3285  O   LEU A 206     -12.300   3.871  -2.431  1.00 41.47           O  
ATOM   3286  CG  LEU A 206     -13.978   1.296   0.943  1.00 41.47           C  
ATOM   3287  HG  LEU A 206     -13.217   1.147   1.710  1.00 41.47           H  
ATOM   3288  CD1 LEU A 206     -15.358   1.239   1.602  1.00 41.47           C  
ATOM   3289 HD11 LEU A 206     -15.487   0.271   2.087  1.00 41.47           H  
ATOM   3290 HD12 LEU A 206     -16.137   1.369   0.851  1.00 41.47           H  
ATOM   3291 HD13 LEU A 206     -15.436   2.020   2.357  1.00 41.47           H  
ATOM   3292  CD2 LEU A 206     -13.880   0.150  -0.065  1.00 41.47           C  
ATOM   3293 HD21 LEU A 206     -12.893   0.126  -0.526  1.00 41.47           H  
ATOM   3294 HD22 LEU A 206     -14.633   0.264  -0.845  1.00 41.47           H  
ATOM   3295 HD23 LEU A 206     -14.039  -0.801   0.443  1.00 41.47           H  
ATOM   3296  N   LYS A 207     -12.433   5.370  -0.762  1.00 44.30           N  
ATOM   3297  H   LYS A 207     -12.486   5.512   0.237  1.00 44.30           H  
ATOM   3298  CA  LYS A 207     -12.342   6.545  -1.643  1.00 44.30           C  
ATOM   3299  HA  LYS A 207     -13.011   6.410  -2.493  1.00 44.30           H  
ATOM   3300  C   LYS A 207     -10.949   6.697  -2.249  1.00 44.30           C  
ATOM   3301  CB  LYS A 207     -12.732   7.821  -0.895  1.00 44.30           C  
ATOM   3302  HB2 LYS A 207     -12.283   7.825   0.099  1.00 44.30           H  
ATOM   3303  HB3 LYS A 207     -12.327   8.668  -1.449  1.00 44.30           H  
ATOM   3304  O   LYS A 207     -10.861   6.988  -3.437  1.00 44.30           O  
ATOM   3305  CG  LYS A 207     -14.253   7.997  -0.797  1.00 44.30           C  
ATOM   3306  HG2 LYS A 207     -14.687   7.219  -0.169  1.00 44.30           H  
ATOM   3307  HG3 LYS A 207     -14.686   7.937  -1.796  1.00 44.30           H  
ATOM   3308  CD  LYS A 207     -14.543   9.379  -0.203  1.00 44.30           C  
ATOM   3309  HD2 LYS A 207     -14.204   9.401   0.833  1.00 44.30           H  
ATOM   3310  HD3 LYS A 207     -13.976  10.120  -0.767  1.00 44.30           H  
ATOM   3311  CE  LYS A 207     -16.028   9.734  -0.280  1.00 44.30           C  
ATOM   3312  HE2 LYS A 207     -16.372   9.534  -1.295  1.00 44.30           H  
ATOM   3313  HE3 LYS A 207     -16.584   9.092   0.403  1.00 44.30           H  
ATOM   3314  NZ  LYS A 207     -16.219  11.172   0.041  1.00 44.30           N  
ATOM   3315  HZ1 LYS A 207     -15.861  11.398   0.958  1.00 44.30           H  
ATOM   3316  HZ2 LYS A 207     -17.183  11.458  -0.044  1.00 44.30           H  
ATOM   3317  HZ3 LYS A 207     -15.685  11.731  -0.609  1.00 44.30           H  
ATOM   3318  N   LEU A 208      -9.899   6.432  -1.468  1.00 42.42           N  
ATOM   3319  H   LEU A 208     -10.066   6.252  -0.488  1.00 42.42           H  
ATOM   3320  CA  LEU A 208      -8.518   6.362  -1.938  1.00 42.42           C  
ATOM   3321  HA  LEU A 208      -8.243   7.329  -2.359  1.00 42.42           H  
ATOM   3322  C   LEU A 208      -8.400   5.358  -3.063  1.00 42.42           C  
ATOM   3323  CB  LEU A 208      -7.560   5.970  -0.797  1.00 42.42           C  
ATOM   3324  HB2 LEU A 208      -6.968   5.103  -1.089  1.00 42.42           H  
ATOM   3325  HB3 LEU A 208      -8.128   5.633   0.071  1.00 42.42           H  
ATOM   3326  O   LEU A 208      -7.975   5.739  -4.138  1.00 42.42           O  
ATOM   3327  CG  LEU A 208      -6.608   7.119  -0.432  1.00 42.42           C  
ATOM   3328  HG  LEU A 208      -6.927   8.042  -0.917  1.00 42.42           H  
ATOM   3329  CD1 LEU A 208      -6.653   7.353   1.077  1.00 42.42           C  
ATOM   3330 HD11 LEU A 208      -7.676   7.282   1.446  1.00 42.42           H  
ATOM   3331 HD12 LEU A 208      -6.321   8.369   1.293  1.00 42.42           H  
ATOM   3332 HD13 LEU A 208      -6.032   6.624   1.598  1.00 42.42           H  
ATOM   3333  CD2 LEU A 208      -5.210   6.808  -0.968  1.00 42.42           C  
ATOM   3334 HD21 LEU A 208      -5.273   6.515  -2.016  1.00 42.42           H  
ATOM   3335 HD22 LEU A 208      -4.746   6.003  -0.398  1.00 42.42           H  
ATOM   3336 HD23 LEU A 208      -4.592   7.706  -0.927  1.00 42.42           H  
ATOM   3337  N   ASN A 209      -8.866   4.126  -2.858  1.00 43.63           N  
ATOM   3338  H   ASN A 209      -9.175   3.872  -1.930  1.00 43.63           H  
ATOM   3339  CA  ASN A 209      -8.823   3.090  -3.883  1.00 43.63           C  
ATOM   3340  HA  ASN A 209      -7.779   2.888  -4.126  1.00 43.63           H  
ATOM   3341  C   ASN A 209      -9.501   3.567  -5.186  1.00 43.63           C  
ATOM   3342  CB  ASN A 209      -9.441   1.816  -3.274  1.00 43.63           C  
ATOM   3343  HB2 ASN A 209     -10.524   1.916  -3.203  1.00 43.63           H  
ATOM   3344  HB3 ASN A 209      -9.039   1.674  -2.270  1.00 43.63           H  
ATOM   3345  O   ASN A 209      -8.928   3.473  -6.264  1.00 43.63           O  
ATOM   3346  CG  ASN A 209      -9.117   0.558  -4.057  1.00 43.63           C  
ATOM   3347  ND2 ASN A 209      -9.302  -0.602  -3.474  1.00 43.63           N  
ATOM   3348 HD21 ASN A 209      -9.022  -1.412  -4.009  1.00 43.63           H  
ATOM   3349 HD22 ASN A 209      -9.573  -0.677  -2.504  1.00 43.63           H  
ATOM   3350  OD1 ASN A 209      -8.681   0.592  -5.187  1.00 43.63           O  
ATOM   3351  N   THR A 210     -10.663   4.218  -5.094  1.00 37.81           N  
ATOM   3352  H   THR A 210     -11.059   4.349  -4.174  1.00 37.81           H  
ATOM   3353  CA  THR A 210     -11.395   4.688  -6.283  1.00 37.81           C  
ATOM   3354  HA  THR A 210     -11.447   3.859  -6.988  1.00 37.81           H  
ATOM   3355  C   THR A 210     -10.695   5.846  -7.011  1.00 37.81           C  
ATOM   3356  CB  THR A 210     -12.834   5.083  -5.927  1.00 37.81           C  
ATOM   3357  HB  THR A 210     -12.830   6.028  -5.385  1.00 37.81           H  
ATOM   3358  O   THR A 210     -10.478   5.761  -8.220  1.00 37.81           O  
ATOM   3359  CG2 THR A 210     -13.699   5.219  -7.181  1.00 37.81           C  
ATOM   3360 HG21 THR A 210     -13.688   4.284  -7.742  1.00 37.81           H  
ATOM   3361 HG22 THR A 210     -14.724   5.449  -6.890  1.00 37.81           H  
ATOM   3362 HG23 THR A 210     -13.323   6.024  -7.811  1.00 37.81           H  
ATOM   3363  OG1 THR A 210     -13.455   4.105  -5.118  1.00 37.81           O  
ATOM   3364  HG1 THR A 210     -12.953   3.993  -4.307  1.00 37.81           H  
ATOM   3365  N   SER A 211     -10.317   6.923  -6.309  1.00 40.12           N  
ATOM   3366  H   SER A 211     -10.495   6.956  -5.315  1.00 40.12           H  
ATOM   3367  CA  SER A 211      -9.620   8.070  -6.922  1.00 40.12           C  
ATOM   3368  HA  SER A 211     -10.208   8.443  -7.760  1.00 40.12           H  
ATOM   3369  C   SER A 211      -8.247   7.670  -7.462  1.00 40.12           C  
ATOM   3370  CB  SER A 211      -9.447   9.213  -5.913  1.00 40.12           C  
ATOM   3371  HB2 SER A 211      -8.990   8.838  -4.997  1.00 40.12           H  
ATOM   3372  HB3 SER A 211      -8.793   9.970  -6.345  1.00 40.12           H  
ATOM   3373  O   SER A 211      -7.844   8.088  -8.545  1.00 40.12           O  
ATOM   3374  OG  SER A 211     -10.694   9.814  -5.620  1.00 40.12           O  
ATOM   3375  HG  SER A 211     -10.516  10.749  -5.496  1.00 40.12           H  
ATOM   3376  N   PHE A 212      -7.552   6.793  -6.746  1.00 42.96           N  
ATOM   3377  H   PHE A 212      -7.939   6.468  -5.872  1.00 42.96           H  
ATOM   3378  CA  PHE A 212      -6.224   6.313  -7.091  1.00 42.96           C  
ATOM   3379  HA  PHE A 212      -5.593   7.165  -7.346  1.00 42.96           H  
ATOM   3380  C   PHE A 212      -6.237   5.364  -8.295  1.00 42.96           C  
ATOM   3381  CB  PHE A 212      -5.670   5.661  -5.832  1.00 42.96           C  
ATOM   3382  HB2 PHE A 212      -6.225   4.745  -5.629  1.00 42.96           H  
ATOM   3383  HB3 PHE A 212      -5.815   6.352  -5.002  1.00 42.96           H  
ATOM   3384  O   PHE A 212      -5.438   5.545  -9.211  1.00 42.96           O  
ATOM   3385  CG  PHE A 212      -4.209   5.358  -5.830  1.00 42.96           C  
ATOM   3386  CD1 PHE A 212      -3.782   4.026  -5.779  1.00 42.96           C  
ATOM   3387  HD1 PHE A 212      -4.489   3.213  -5.847  1.00 42.96           H  
ATOM   3388  CD2 PHE A 212      -3.292   6.414  -5.699  1.00 42.96           C  
ATOM   3389  HD2 PHE A 212      -3.638   7.437  -5.707  1.00 42.96           H  
ATOM   3390  CE1 PHE A 212      -2.434   3.760  -5.524  1.00 42.96           C  
ATOM   3391  HE1 PHE A 212      -2.115   2.737  -5.384  1.00 42.96           H  
ATOM   3392  CE2 PHE A 212      -1.932   6.144  -5.508  1.00 42.96           C  
ATOM   3393  HE2 PHE A 212      -1.223   6.951  -5.393  1.00 42.96           H  
ATOM   3394  CZ  PHE A 212      -1.509   4.814  -5.393  1.00 42.96           C  
ATOM   3395  HZ  PHE A 212      -0.475   4.609  -5.162  1.00 42.96           H  
ATOM   3396  N   LEU A 213      -7.205   4.440  -8.387  1.00 42.15           N  
ATOM   3397  H   LEU A 213      -7.814   4.294  -7.595  1.00 42.15           H  
ATOM   3398  CA  LEU A 213      -7.424   3.616  -9.585  1.00 42.15           C  
ATOM   3399  HA  LEU A 213      -6.507   3.073  -9.814  1.00 42.15           H  
ATOM   3400  C   LEU A 213      -7.754   4.469 -10.820  1.00 42.15           C  
ATOM   3401  CB  LEU A 213      -8.566   2.613  -9.332  1.00 42.15           C  
ATOM   3402  HB2 LEU A 213      -9.408   3.152  -8.897  1.00 42.15           H  
ATOM   3403  HB3 LEU A 213      -8.897   2.220 -10.293  1.00 42.15           H  
ATOM   3404  O   LEU A 213      -7.317   4.151 -11.926  1.00 42.15           O  
ATOM   3405  CG  LEU A 213      -8.217   1.410  -8.434  1.00 42.15           C  
ATOM   3406  HG  LEU A 213      -7.775   1.745  -7.495  1.00 42.15           H  
ATOM   3407  CD1 LEU A 213      -9.507   0.632  -8.158  1.00 42.15           C  
ATOM   3408 HD11 LEU A 213      -9.970   0.314  -9.092  1.00 42.15           H  
ATOM   3409 HD12 LEU A 213      -9.279  -0.248  -7.556  1.00 42.15           H  
ATOM   3410 HD13 LEU A 213     -10.195   1.262  -7.594  1.00 42.15           H  
ATOM   3411  CD2 LEU A 213      -7.216   0.463  -9.093  1.00 42.15           C  
ATOM   3412 HD21 LEU A 213      -7.050  -0.394  -8.440  1.00 42.15           H  
ATOM   3413 HD22 LEU A 213      -7.597   0.113 -10.053  1.00 42.15           H  
ATOM   3414 HD23 LEU A 213      -6.259   0.964  -9.236  1.00 42.15           H  
ATOM   3415  N   ILE A 214      -8.486   5.577 -10.652  1.00 40.34           N  
ATOM   3416  H   ILE A 214      -8.847   5.771  -9.728  1.00 40.34           H  
ATOM   3417  CA  ILE A 214      -8.765   6.525 -11.742  1.00 40.34           C  
ATOM   3418  HA  ILE A 214      -9.143   5.962 -12.595  1.00 40.34           H  
ATOM   3419  C   ILE A 214      -7.476   7.214 -12.213  1.00 40.34           C  
ATOM   3420  CB  ILE A 214      -9.858   7.538 -11.319  1.00 40.34           C  
ATOM   3421  HB  ILE A 214      -9.593   7.952 -10.345  1.00 40.34           H  
ATOM   3422  O   ILE A 214      -7.278   7.362 -13.422  1.00 40.34           O  
ATOM   3423  CG1 ILE A 214     -11.225   6.827 -11.195  1.00 40.34           C  
ATOM   3424 HG12 ILE A 214     -11.606   6.595 -12.190  1.00 40.34           H  
ATOM   3425 HG13 ILE A 214     -11.102   5.879 -10.670  1.00 40.34           H  
ATOM   3426  CG2 ILE A 214      -9.968   8.709 -12.318  1.00 40.34           C  
ATOM   3427 HG21 ILE A 214     -10.159   8.328 -13.321  1.00 40.34           H  
ATOM   3428 HG22 ILE A 214     -10.772   9.383 -12.023  1.00 40.34           H  
ATOM   3429 HG23 ILE A 214      -9.044   9.288 -12.315  1.00 40.34           H  
ATOM   3430  CD1 ILE A 214     -12.278   7.644 -10.433  1.00 40.34           C  
ATOM   3431 HD11 ILE A 214     -11.891   7.935  -9.457  1.00 40.34           H  
ATOM   3432 HD12 ILE A 214     -13.169   7.032 -10.288  1.00 40.34           H  
ATOM   3433 HD13 ILE A 214     -12.560   8.534 -10.995  1.00 40.34           H  
ATOM   3434  N   GLN A 215      -6.591   7.614 -11.297  1.00 43.05           N  
ATOM   3435  H   GLN A 215      -6.806   7.479 -10.319  1.00 43.05           H  
ATOM   3436  CA  GLN A 215      -5.330   8.275 -11.650  1.00 43.05           C  
ATOM   3437  HA  GLN A 215      -5.536   9.012 -12.426  1.00 43.05           H  
ATOM   3438  C   GLN A 215      -4.315   7.299 -12.267  1.00 43.05           C  
ATOM   3439  CB  GLN A 215      -4.753   9.024 -10.436  1.00 43.05           C  
ATOM   3440  HB2 GLN A 215      -3.771   9.416 -10.699  1.00 43.05           H  
ATOM   3441  HB3 GLN A 215      -4.619   8.315  -9.619  1.00 43.05           H  
ATOM   3442  O   GLN A 215      -3.752   7.606 -13.317  1.00 43.05           O  
ATOM   3443  CG  GLN A 215      -5.622  10.196  -9.931  1.00 43.05           C  
ATOM   3444  HG2 GLN A 215      -6.632   9.848  -9.715  1.00 43.05           H  
ATOM   3445  HG3 GLN A 215      -5.193  10.550  -8.993  1.00 43.05           H  
ATOM   3446  CD  GLN A 215      -5.739  11.398 -10.870  1.00 43.05           C  
ATOM   3447  NE2 GLN A 215      -6.395  12.458 -10.446  1.00 43.05           N  
ATOM   3448 HE21 GLN A 215      -6.139  13.330 -10.885  1.00 43.05           H  
ATOM   3449 HE22 GLN A 215      -6.680  12.496  -9.478  1.00 43.05           H  
ATOM   3450  OE1 GLN A 215      -5.322  11.407 -12.017  1.00 43.05           O  
ATOM   3451  N   ILE A 216      -4.172   6.082 -11.727  1.00 39.16           N  
ATOM   3452  H   ILE A 216      -4.632   5.889 -10.848  1.00 39.16           H  
ATOM   3453  CA  ILE A 216      -3.368   5.007 -12.340  1.00 39.16           C  
ATOM   3454  HA  ILE A 216      -2.339   5.351 -12.443  1.00 39.16           H  
ATOM   3455  C   ILE A 216      -3.884   4.695 -13.750  1.00 39.16           C  
ATOM   3456  CB  ILE A 216      -3.368   3.741 -11.449  1.00 39.16           C  
ATOM   3457  HB  ILE A 216      -4.400   3.495 -11.199  1.00 39.16           H  
ATOM   3458  O   ILE A 216      -3.097   4.574 -14.685  1.00 39.16           O  
ATOM   3459  CG1 ILE A 216      -2.589   4.011 -10.143  1.00 39.16           C  
ATOM   3460 HG12 ILE A 216      -1.529   4.134 -10.367  1.00 39.16           H  
ATOM   3461 HG13 ILE A 216      -2.938   4.939  -9.689  1.00 39.16           H  
ATOM   3462  CG2 ILE A 216      -2.749   2.532 -12.184  1.00 39.16           C  
ATOM   3463 HG21 ILE A 216      -3.332   2.268 -13.067  1.00 39.16           H  
ATOM   3464 HG22 ILE A 216      -1.726   2.758 -12.483  1.00 39.16           H  
ATOM   3465 HG23 ILE A 216      -2.741   1.652 -11.541  1.00 39.16           H  
ATOM   3466  CD1 ILE A 216      -2.749   2.904  -9.096  1.00 39.16           C  
ATOM   3467 HD11 ILE A 216      -3.806   2.717  -8.907  1.00 39.16           H  
ATOM   3468 HD12 ILE A 216      -2.260   1.984  -9.418  1.00 39.16           H  
ATOM   3469 HD13 ILE A 216      -2.280   3.233  -8.169  1.00 39.16           H  
ATOM   3470  N   ARG A 217      -5.209   4.644 -13.948  1.00 35.73           N  
ATOM   3471  H   ARG A 217      -5.812   4.696 -13.139  1.00 35.73           H  
ATOM   3472  CA  ARG A 217      -5.809   4.439 -15.274  1.00 35.73           C  
ATOM   3473  HA  ARG A 217      -5.369   3.539 -15.704  1.00 35.73           H  
ATOM   3474  C   ARG A 217      -5.488   5.578 -16.235  1.00 35.73           C  
ATOM   3475  CB  ARG A 217      -7.320   4.228 -15.125  1.00 35.73           C  
ATOM   3476  HB2 ARG A 217      -7.485   3.403 -14.433  1.00 35.73           H  
ATOM   3477  HB3 ARG A 217      -7.779   5.126 -14.710  1.00 35.73           H  
ATOM   3478  O   ARG A 217      -5.181   5.307 -17.393  1.00 35.73           O  
ATOM   3479  CG  ARG A 217      -7.992   3.883 -16.460  1.00 35.73           C  
ATOM   3480  HG2 ARG A 217      -7.518   2.997 -16.882  1.00 35.73           H  
ATOM   3481  HG3 ARG A 217      -7.891   4.713 -17.159  1.00 35.73           H  
ATOM   3482  CD  ARG A 217      -9.478   3.606 -16.228  1.00 35.73           C  
ATOM   3483  HD2 ARG A 217      -9.567   2.821 -15.477  1.00 35.73           H  
ATOM   3484  HD3 ARG A 217      -9.952   4.512 -15.850  1.00 35.73           H  
ATOM   3485  NE  ARG A 217     -10.141   3.177 -17.472  1.00 35.73           N  
ATOM   3486  HE  ARG A 217      -9.596   3.242 -18.320  1.00 35.73           H  
ATOM   3487  NH1 ARG A 217     -12.117   2.500 -16.520  1.00 35.73           N  
ATOM   3488 HH11 ARG A 217     -12.986   1.990 -16.584  1.00 35.73           H  
ATOM   3489 HH12 ARG A 217     -11.760   2.778 -15.617  1.00 35.73           H  
ATOM   3490  NH2 ARG A 217     -11.789   2.204 -18.708  1.00 35.73           N  
ATOM   3491 HH21 ARG A 217     -11.195   2.241 -19.525  1.00 35.73           H  
ATOM   3492 HH22 ARG A 217     -12.679   1.730 -18.760  1.00 35.73           H  
ATOM   3493  CZ  ARG A 217     -11.343   2.636 -17.562  1.00 35.73           C  
ATOM   3494  N   LYS A 218      -5.543   6.839 -15.797  1.00 41.43           N  
ATOM   3495  H   LYS A 218      -5.806   6.994 -14.834  1.00 41.43           H  
ATOM   3496  CA  LYS A 218      -5.155   7.987 -16.634  1.00 41.43           C  
ATOM   3497  HA  LYS A 218      -5.733   7.980 -17.558  1.00 41.43           H  
ATOM   3498  C   LYS A 218      -3.687   7.896 -17.051  1.00 41.43           C  
ATOM   3499  CB  LYS A 218      -5.407   9.304 -15.893  1.00 41.43           C  
ATOM   3500  HB2 LYS A 218      -4.846  10.095 -16.391  1.00 41.43           H  
ATOM   3501  HB3 LYS A 218      -5.024   9.220 -14.876  1.00 41.43           H  
ATOM   3502  O   LYS A 218      -3.401   8.072 -18.232  1.00 41.43           O  
ATOM   3503  CG  LYS A 218      -6.885   9.721 -15.862  1.00 41.43           C  
ATOM   3504  HG2 LYS A 218      -7.219   9.975 -16.868  1.00 41.43           H  
ATOM   3505  HG3 LYS A 218      -7.503   8.912 -15.470  1.00 41.43           H  
ATOM   3506  CD  LYS A 218      -6.992  10.944 -14.948  1.00 41.43           C  
ATOM   3507  HD2 LYS A 218      -6.636  10.642 -13.963  1.00 41.43           H  
ATOM   3508  HD3 LYS A 218      -6.336  11.730 -15.321  1.00 41.43           H  
ATOM   3509  CE  LYS A 218      -8.406  11.497 -14.788  1.00 41.43           C  
ATOM   3510  HE2 LYS A 218      -9.055  10.693 -14.441  1.00 41.43           H  
ATOM   3511  HE3 LYS A 218      -8.768  11.850 -15.754  1.00 41.43           H  
ATOM   3512  NZ  LYS A 218      -8.382  12.602 -13.794  1.00 41.43           N  
ATOM   3513  HZ1 LYS A 218      -7.793  13.362 -14.104  1.00 41.43           H  
ATOM   3514  HZ2 LYS A 218      -7.967  12.281 -12.931  1.00 41.43           H  
ATOM   3515  HZ3 LYS A 218      -9.304  12.959 -13.585  1.00 41.43           H  
ATOM   3516  N   ILE A 219      -2.796   7.554 -16.120  1.00 36.60           N  
ATOM   3517  H   ILE A 219      -3.118   7.449 -15.169  1.00 36.60           H  
ATOM   3518  CA  ILE A 219      -1.358   7.377 -16.374  1.00 36.60           C  
ATOM   3519  HA  ILE A 219      -0.975   8.272 -16.865  1.00 36.60           H  
ATOM   3520  C   ILE A 219      -1.119   6.206 -17.341  1.00 36.60           C  
ATOM   3521  CB  ILE A 219      -0.608   7.219 -15.030  1.00 36.60           C  
ATOM   3522  HB  ILE A 219      -1.083   6.421 -14.460  1.00 36.60           H  
ATOM   3523  O   ILE A 219      -0.434   6.372 -18.347  1.00 36.60           O  
ATOM   3524  CG1 ILE A 219      -0.684   8.532 -14.213  1.00 36.60           C  
ATOM   3525 HG12 ILE A 219      -1.701   8.922 -14.222  1.00 36.60           H  
ATOM   3526 HG13 ILE A 219      -0.043   9.285 -14.672  1.00 36.60           H  
ATOM   3527  CG2 ILE A 219       0.864   6.835 -15.261  1.00 36.60           C  
ATOM   3528 HG21 ILE A 219       0.928   5.871 -15.766  1.00 36.60           H  
ATOM   3529 HG22 ILE A 219       1.389   6.729 -14.312  1.00 36.60           H  
ATOM   3530 HG23 ILE A 219       1.369   7.592 -15.861  1.00 36.60           H  
ATOM   3531  CD1 ILE A 219      -0.280   8.362 -12.744  1.00 36.60           C  
ATOM   3532 HD11 ILE A 219      -0.458   9.298 -12.214  1.00 36.60           H  
ATOM   3533 HD12 ILE A 219      -0.882   7.579 -12.282  1.00 36.60           H  
ATOM   3534 HD13 ILE A 219       0.776   8.107 -12.660  1.00 36.60           H  
ATOM   3535  N   GLY A 220      -1.765   5.058 -17.117  1.00 32.88           N  
ATOM   3536  H   GLY A 220      -2.270   4.957 -16.248  1.00 32.88           H  
ATOM   3537  CA  GLY A 220      -1.697   3.900 -18.012  1.00 32.88           C  
ATOM   3538  HA2 GLY A 220      -0.660   3.580 -18.111  1.00 32.88           H  
ATOM   3539  HA3 GLY A 220      -2.269   3.083 -17.574  1.00 32.88           H  
ATOM   3540  C   GLY A 220      -2.255   4.183 -19.411  1.00 32.88           C  
ATOM   3541  O   GLY A 220      -1.686   3.740 -20.402  1.00 32.88           O  
ATOM   3542  N   THR A 221      -3.318   4.987 -19.524  1.00 34.85           N  
ATOM   3543  H   THR A 221      -3.741   5.322 -18.670  1.00 34.85           H  
ATOM   3544  CA  THR A 221      -3.902   5.389 -20.821  1.00 34.85           C  
ATOM   3545  HA  THR A 221      -4.001   4.502 -21.446  1.00 34.85           H  
ATOM   3546  C   THR A 221      -2.999   6.379 -21.569  1.00 34.85           C  
ATOM   3547  CB  THR A 221      -5.300   6.008 -20.643  1.00 34.85           C  
ATOM   3548  HB  THR A 221      -5.204   6.984 -20.166  1.00 34.85           H  
ATOM   3549  O   THR A 221      -2.839   6.281 -22.786  1.00 34.85           O  
ATOM   3550  CG2 THR A 221      -6.037   6.168 -21.971  1.00 34.85           C  
ATOM   3551 HG21 THR A 221      -7.041   6.551 -21.786  1.00 34.85           H  
ATOM   3552 HG22 THR A 221      -6.104   5.204 -22.475  1.00 34.85           H  
ATOM   3553 HG23 THR A 221      -5.509   6.872 -22.615  1.00 34.85           H  
ATOM   3554  OG1 THR A 221      -6.133   5.200 -19.842  1.00 34.85           O  
ATOM   3555  HG1 THR A 221      -5.729   5.155 -18.972  1.00 34.85           H  
ATOM   3556  N   LEU A 222      -2.371   7.317 -20.852  1.00 31.59           N  
ATOM   3557  H   LEU A 222      -2.545   7.363 -19.858  1.00 31.59           H  
ATOM   3558  CA  LEU A 222      -1.363   8.230 -21.404  1.00 31.59           C  
ATOM   3559  HA  LEU A 222      -1.785   8.765 -22.255  1.00 31.59           H  
ATOM   3560  C   LEU A 222      -0.139   7.469 -21.934  1.00 31.59           C  
ATOM   3561  CB  LEU A 222      -0.958   9.242 -20.312  1.00 31.59           C  
ATOM   3562  HB2 LEU A 222      -0.918   8.731 -19.350  1.00 31.59           H  
ATOM   3563  HB3 LEU A 222       0.046   9.613 -20.515  1.00 31.59           H  
ATOM   3564  O   LEU A 222       0.407   7.839 -22.969  1.00 31.59           O  
ATOM   3565  CG  LEU A 222      -1.915  10.443 -20.220  1.00 31.59           C  
ATOM   3566  HG  LEU A 222      -2.942  10.109 -20.373  1.00 31.59           H  
ATOM   3567  CD1 LEU A 222      -1.833  11.114 -18.849  1.00 31.59           C  
ATOM   3568 HD11 LEU A 222      -2.522  11.958 -18.802  1.00 31.59           H  
ATOM   3569 HD12 LEU A 222      -0.818  11.466 -18.665  1.00 31.59           H  
ATOM   3570 HD13 LEU A 222      -2.101  10.399 -18.072  1.00 31.59           H  
ATOM   3571  CD2 LEU A 222      -1.567  11.496 -21.278  1.00 31.59           C  
ATOM   3572 HD21 LEU A 222      -1.620  11.053 -22.272  1.00 31.59           H  
ATOM   3573 HD22 LEU A 222      -2.273  12.324 -21.217  1.00 31.59           H  
ATOM   3574 HD23 LEU A 222      -0.556  11.869 -21.110  1.00 31.59           H  
ATOM   3575  N   HIS A 223       0.246   6.379 -21.269  1.00 31.06           N  
ATOM   3576  H   HIS A 223      -0.194   6.183 -20.381  1.00 31.06           H  
ATOM   3577  CA  HIS A 223       1.377   5.544 -21.668  1.00 31.06           C  
ATOM   3578  HA  HIS A 223       2.177   6.198 -22.015  1.00 31.06           H  
ATOM   3579  C   HIS A 223       1.034   4.589 -22.827  1.00 31.06           C  
ATOM   3580  CB  HIS A 223       1.879   4.799 -20.424  1.00 31.06           C  
ATOM   3581  HB2 HIS A 223       1.355   3.849 -20.315  1.00 31.06           H  
ATOM   3582  HB3 HIS A 223       1.676   5.392 -19.532  1.00 31.06           H  
ATOM   3583  O   HIS A 223       1.801   4.464 -23.778  1.00 31.06           O  
ATOM   3584  CG  HIS A 223       3.361   4.564 -20.455  1.00 31.06           C  
ATOM   3585  CD2 HIS A 223       4.320   5.418 -19.979  1.00 31.06           C  
ATOM   3586  HD2 HIS A 223       4.146   6.375 -19.512  1.00 31.06           H  
ATOM   3587  ND1 HIS A 223       4.010   3.465 -20.966  1.00 31.06           N  
ATOM   3588  HD1 HIS A 223       3.582   2.656 -21.394  1.00 31.06           H  
ATOM   3589  CE1 HIS A 223       5.329   3.649 -20.793  1.00 31.06           C  
ATOM   3590  HE1 HIS A 223       6.099   2.950 -21.085  1.00 31.06           H  
ATOM   3591  NE2 HIS A 223       5.566   4.832 -20.206  1.00 31.06           N  
ATOM   3592  N   ALA A 224      -0.153   3.971 -22.802  1.00 27.80           N  
ATOM   3593  H   ALA A 224      -0.723   4.066 -21.974  1.00 27.80           H  
ATOM   3594  CA  ALA A 224      -0.630   3.063 -23.851  1.00 27.80           C  
ATOM   3595  HA  ALA A 224       0.129   2.300 -24.023  1.00 27.80           H  
ATOM   3596  C   ALA A 224      -0.884   3.765 -25.196  1.00 27.80           C  
ATOM   3597  CB  ALA A 224      -1.906   2.377 -23.350  1.00 27.80           C  
ATOM   3598  HB1 ALA A 224      -2.680   3.120 -23.155  1.00 27.80           H  
ATOM   3599  HB2 ALA A 224      -2.263   1.677 -24.106  1.00 27.80           H  
ATOM   3600  HB3 ALA A 224      -1.695   1.824 -22.434  1.00 27.80           H  
ATOM   3601  O   ALA A 224      -0.856   3.126 -26.243  1.00 27.80           O  
ATOM   3602  N   THR A 225      -1.122   5.080 -25.188  1.00 33.27           N  
ATOM   3603  H   THR A 225      -1.142   5.556 -24.297  1.00 33.27           H  
ATOM   3604  CA  THR A 225      -1.339   5.864 -26.415  1.00 33.27           C  
ATOM   3605  HA  THR A 225      -1.764   5.196 -27.165  1.00 33.27           H  
ATOM   3606  C   THR A 225      -0.052   6.388 -27.061  1.00 33.27           C  
ATOM   3607  CB  THR A 225      -2.373   6.985 -26.210  1.00 33.27           C  
ATOM   3608  HB  THR A 225      -2.379   7.632 -27.088  1.00 33.27           H  
ATOM   3609  O   THR A 225      -0.142   7.033 -28.103  1.00 33.27           O  
ATOM   3610  CG2 THR A 225      -3.783   6.426 -26.033  1.00 33.27           C  
ATOM   3611 HG21 THR A 225      -3.835   5.778 -25.158  1.00 33.27           H  
ATOM   3612 HG22 THR A 225      -4.058   5.847 -26.915  1.00 33.27           H  
ATOM   3613 HG23 THR A 225      -4.487   7.251 -25.921  1.00 33.27           H  
ATOM   3614  OG1 THR A 225      -2.094   7.766 -25.070  1.00 33.27           O  
ATOM   3615  HG1 THR A 225      -2.336   7.243 -24.303  1.00 33.27           H  
ATOM   3616  N   GLY A 226       1.138   6.129 -26.494  1.00 28.71           N  
ATOM   3617  H   GLY A 226       1.147   5.592 -25.639  1.00 28.71           H  
ATOM   3618  CA  GLY A 226       2.443   6.391 -27.130  1.00 28.71           C  
ATOM   3619  HA2 GLY A 226       2.528   5.767 -28.020  1.00 28.71           H  
ATOM   3620  HA3 GLY A 226       3.228   6.093 -26.435  1.00 28.71           H  
ATOM   3621  C   GLY A 226       2.726   7.844 -27.554  1.00 28.71           C  
ATOM   3622  O   GLY A 226       3.733   8.118 -28.202  1.00 28.71           O  
ATOM   3623  N   SER A 227       1.868   8.804 -27.207  1.00 30.03           N  
ATOM   3624  H   SER A 227       1.047   8.512 -26.696  1.00 30.03           H  
ATOM   3625  CA  SER A 227       1.919  10.176 -27.721  1.00 30.03           C  
ATOM   3626  HA  SER A 227       2.417  10.158 -28.690  1.00 30.03           H  
ATOM   3627  C   SER A 227       2.755  11.092 -26.815  1.00 30.03           C  
ATOM   3628  CB  SER A 227       0.493  10.683 -27.985  1.00 30.03           C  
ATOM   3629  HB2 SER A 227      -0.110  10.536 -27.089  1.00 30.03           H  
ATOM   3630  HB3 SER A 227       0.050  10.117 -28.804  1.00 30.03           H  
ATOM   3631  O   SER A 227       2.244  12.068 -26.259  1.00 30.03           O  
ATOM   3632  OG  SER A 227       0.511  12.063 -28.304  1.00 30.03           O  
ATOM   3633  HG  SER A 227       1.044  12.459 -27.611  1.00 30.03           H  
ATOM   3634  N   LEU A 228       4.057  10.812 -26.704  1.00 33.95           N  
ATOM   3635  H   LEU A 228       4.385   9.962 -27.141  1.00 33.95           H  
ATOM   3636  CA  LEU A 228       5.051  11.718 -26.101  1.00 33.95           C  
ATOM   3637  HA  LEU A 228       4.559  12.292 -25.316  1.00 33.95           H  
ATOM   3638  C   LEU A 228       5.587  12.781 -27.088  1.00 33.95           C  
ATOM   3639  CB  LEU A 228       6.169  10.882 -25.437  1.00 33.95           C  
ATOM   3640  HB2 LEU A 228       6.352   9.993 -26.040  1.00 33.95           H  
ATOM   3641  HB3 LEU A 228       7.097  11.454 -25.420  1.00 33.95           H  
ATOM   3642  O   LEU A 228       6.318  13.678 -26.687  1.00 33.95           O  
ATOM   3643  CG  LEU A 228       5.827  10.472 -23.989  1.00 33.95           C  
ATOM   3644  HG  LEU A 228       4.776  10.186 -23.933  1.00 33.95           H  
ATOM   3645  CD1 LEU A 228       6.668   9.275 -23.549  1.00 33.95           C  
ATOM   3646 HD11 LEU A 228       6.409   8.994 -22.529  1.00 33.95           H  
ATOM   3647 HD12 LEU A 228       6.472   8.425 -24.202  1.00 33.95           H  
ATOM   3648 HD13 LEU A 228       7.728   9.524 -23.594  1.00 33.95           H  
ATOM   3649  CD2 LEU A 228       6.088  11.620 -23.008  1.00 33.95           C  
ATOM   3650 HD21 LEU A 228       7.143  11.893 -23.024  1.00 33.95           H  
ATOM   3651 HD22 LEU A 228       5.491  12.492 -23.274  1.00 33.95           H  
ATOM   3652 HD23 LEU A 228       5.821  11.307 -21.999  1.00 33.95           H  
ATOM   3653  N   THR A 229       5.179  12.748 -28.362  1.00 31.52           N  
ATOM   3654  H   THR A 229       4.661  11.936 -28.665  1.00 31.52           H  
ATOM   3655  CA  THR A 229       5.754  13.573 -29.450  1.00 31.52           C  
ATOM   3656  HA  THR A 229       6.599  14.135 -29.053  1.00 31.52           H  
ATOM   3657  C   THR A 229       4.820  14.642 -30.041  1.00 31.52           C  
ATOM   3658  CB  THR A 229       6.313  12.651 -30.550  1.00 31.52           C  
ATOM   3659  HB  THR A 229       6.437  13.202 -31.483  1.00 31.52           H  
ATOM   3660  O   THR A 229       5.203  15.339 -30.975  1.00 31.52           O  
ATOM   3661  CG2 THR A 229       7.669  12.075 -30.145  1.00 31.52           C  
ATOM   3662 HG21 THR A 229       8.378  12.886 -29.980  1.00 31.52           H  
ATOM   3663 HG22 THR A 229       8.051  11.436 -30.941  1.00 31.52           H  
ATOM   3664 HG23 THR A 229       7.575  11.492 -29.229  1.00 31.52           H  
ATOM   3665  OG1 THR A 229       5.438  11.559 -30.754  1.00 31.52           O  
ATOM   3666  HG1 THR A 229       5.847  10.978 -31.399  1.00 31.52           H  
ATOM   3667  N   GLY A 230       3.611  14.832 -29.497  1.00 27.60           N  
ATOM   3668  H   GLY A 230       3.356  14.223 -28.732  1.00 27.60           H  
ATOM   3669  CA  GLY A 230       2.561  15.655 -30.128  1.00 27.60           C  
ATOM   3670  HA2 GLY A 230       1.685  15.022 -30.270  1.00 27.60           H  
ATOM   3671  HA3 GLY A 230       2.883  15.967 -31.121  1.00 27.60           H  
ATOM   3672  C   GLY A 230       2.089  16.920 -29.395  1.00 27.60           C  
ATOM   3673  O   GLY A 230       1.098  17.503 -29.822  1.00 27.60           O  
ATOM   3674  N   CYS A 231       2.716  17.357 -28.294  1.00 28.85           N  
ATOM   3675  H   CYS A 231       3.540  16.864 -27.981  1.00 28.85           H  
ATOM   3676  CA  CYS A 231       2.178  18.464 -27.472  1.00 28.85           C  
ATOM   3677  HA  CYS A 231       1.304  18.862 -27.988  1.00 28.85           H  
ATOM   3678  C   CYS A 231       3.039  19.734 -27.374  1.00 28.85           C  
ATOM   3679  CB  CYS A 231       1.666  17.933 -26.123  1.00 28.85           C  
ATOM   3680  HB2 CYS A 231       1.905  18.636 -25.325  1.00 28.85           H  
ATOM   3681  HB3 CYS A 231       2.125  16.973 -25.886  1.00 28.85           H  
ATOM   3682  O   CYS A 231       2.819  20.554 -26.486  1.00 28.85           O  
ATOM   3683  SG  CYS A 231      -0.139  17.776 -26.242  1.00 28.85           S  
ATOM   3684  HG  CYS A 231      -0.363  18.999 -26.731  1.00 28.85           H  
ATOM   3685  N   VAL A 232       3.950  19.950 -28.327  1.00 26.42           N  
ATOM   3686  H   VAL A 232       4.073  19.243 -29.037  1.00 26.42           H  
ATOM   3687  CA  VAL A 232       4.694  21.211 -28.494  1.00 26.42           C  
ATOM   3688  HA  VAL A 232       4.615  21.797 -27.578  1.00 26.42           H  
ATOM   3689  C   VAL A 232       4.059  22.027 -29.620  1.00 26.42           C  
ATOM   3690  CB  VAL A 232       6.200  20.969 -28.733  1.00 26.42           C  
ATOM   3691  HB  VAL A 232       6.344  20.471 -29.692  1.00 26.42           H  
ATOM   3692  O   VAL A 232       4.511  22.002 -30.757  1.00 26.42           O  
ATOM   3693  CG1 VAL A 232       6.986  22.290 -28.727  1.00 26.42           C  
ATOM   3694 HG11 VAL A 232       6.585  22.986 -29.464  1.00 26.42           H  
ATOM   3695 HG12 VAL A 232       6.952  22.748 -27.738  1.00 26.42           H  
ATOM   3696 HG13 VAL A 232       8.025  22.091 -28.987  1.00 26.42           H  
ATOM   3697  CG2 VAL A 232       6.801  20.077 -27.640  1.00 26.42           C  
ATOM   3698 HG21 VAL A 232       7.873  19.966 -27.801  1.00 26.42           H  
ATOM   3699 HG22 VAL A 232       6.355  19.083 -27.664  1.00 26.42           H  
ATOM   3700 HG23 VAL A 232       6.636  20.521 -26.658  1.00 26.42           H  
ATOM   3701  N   SER A 233       2.958  22.709 -29.318  1.00 26.09           N  
ATOM   3702  H   SER A 233       2.558  22.507 -28.412  1.00 26.09           H  
ATOM   3703  CA  SER A 233       2.481  23.927 -29.993  1.00 26.09           C  
ATOM   3704  HA  SER A 233       3.064  24.782 -29.650  1.00 26.09           H  
ATOM   3705  C   SER A 233       1.024  24.134 -29.627  1.00 26.09           C  
ATOM   3706  CB  SER A 233       2.534  23.893 -31.534  1.00 26.09           C  
ATOM   3707  HB2 SER A 233       2.318  22.892 -31.907  1.00 26.09           H  
ATOM   3708  HB3 SER A 233       1.795  24.583 -31.941  1.00 26.09           H  
ATOM   3709  O   SER A 233       0.177  23.342 -30.019  1.00 26.09           O  
ATOM   3710  OG  SER A 233       3.804  24.331 -31.961  1.00 26.09           O  
ATOM   3711  HG  SER A 233       4.391  23.587 -31.803  1.00 26.09           H  
ATOM   3712  N   LEU A 234       0.726  25.216 -28.915  1.00 26.55           N  
ATOM   3713  H   LEU A 234       1.481  25.616 -28.376  1.00 26.55           H  
ATOM   3714  CA  LEU A 234      -0.315  26.159 -29.321  1.00 26.55           C  
ATOM   3715  HA  LEU A 234      -0.045  26.515 -30.315  1.00 26.55           H  
ATOM   3716  C   LEU A 234      -0.284  27.362 -28.378  1.00 26.55           C  
ATOM   3717  CB  LEU A 234      -1.716  25.521 -29.436  1.00 26.55           C  
ATOM   3718  HB2 LEU A 234      -2.475  26.224 -29.092  1.00 26.55           H  
ATOM   3719  HB3 LEU A 234      -1.766  24.648 -28.785  1.00 26.55           H  
ATOM   3720  O   LEU A 234      -0.617  27.293 -27.199  1.00 26.55           O  
ATOM   3721  CG  LEU A 234      -2.040  25.119 -30.898  1.00 26.55           C  
ATOM   3722  HG  LEU A 234      -1.151  24.748 -31.408  1.00 26.55           H  
ATOM   3723  CD1 LEU A 234      -3.100  24.021 -30.935  1.00 26.55           C  
ATOM   3724 HD11 LEU A 234      -4.017  24.363 -30.455  1.00 26.55           H  
ATOM   3725 HD12 LEU A 234      -2.720  23.141 -30.416  1.00 26.55           H  
ATOM   3726 HD13 LEU A 234      -3.308  23.743 -31.968  1.00 26.55           H  
ATOM   3727  CD2 LEU A 234      -2.527  26.315 -31.719  1.00 26.55           C  
ATOM   3728 HD21 LEU A 234      -2.731  25.993 -32.740  1.00 26.55           H  
ATOM   3729 HD22 LEU A 234      -1.763  27.092 -31.741  1.00 26.55           H  
ATOM   3730 HD23 LEU A 234      -3.442  26.715 -31.283  1.00 26.55           H  
ATOM   3731  N   LYS A 235       0.188  28.454 -28.981  1.00 28.75           N  
ATOM   3732  H   LYS A 235       0.520  28.289 -29.920  1.00 28.75           H  
ATOM   3733  CA  LYS A 235       0.139  29.860 -28.583  1.00 28.75           C  
ATOM   3734  HA  LYS A 235       1.129  30.167 -28.247  1.00 28.75           H  
ATOM   3735  C   LYS A 235      -0.860  30.180 -27.467  1.00 28.75           C  
ATOM   3736  CB  LYS A 235      -0.240  30.661 -29.843  1.00 28.75           C  
ATOM   3737  HB2 LYS A 235      -0.468  31.687 -29.555  1.00 28.75           H  
ATOM   3738  HB3 LYS A 235      -1.139  30.230 -30.283  1.00 28.75           H  
ATOM   3739  O   LYS A 235      -2.067  29.994 -27.607  1.00 28.75           O  
ATOM   3740  CG  LYS A 235       0.886  30.696 -30.891  1.00 28.75           C  
ATOM   3741  HG2 LYS A 235       1.239  29.686 -31.098  1.00 28.75           H  
ATOM   3742  HG3 LYS A 235       1.716  31.280 -30.493  1.00 28.75           H  
ATOM   3743  CD  LYS A 235       0.407  31.320 -32.210  1.00 28.75           C  
ATOM   3744  HD2 LYS A 235      -0.350  30.673 -32.654  1.00 28.75           H  
ATOM   3745  HD3 LYS A 235      -0.033  32.297 -32.009  1.00 28.75           H  
ATOM   3746  CE  LYS A 235       1.589  31.480 -33.177  1.00 28.75           C  
ATOM   3747  HE2 LYS A 235       2.078  30.513 -33.293  1.00 28.75           H  
ATOM   3748  HE3 LYS A 235       2.314  32.160 -32.729  1.00 28.75           H  
ATOM   3749  NZ  LYS A 235       1.164  31.992 -34.505  1.00 28.75           N  
ATOM   3750  HZ1 LYS A 235       1.964  32.099 -35.112  1.00 28.75           H  
ATOM   3751  HZ2 LYS A 235       0.525  31.348 -34.951  1.00 28.75           H  
ATOM   3752  HZ3 LYS A 235       0.713  32.892 -34.421  1.00 28.75           H  
ATOM   3753  N   THR A 236      -0.340  30.825 -26.430  1.00 29.33           N  
ATOM   3754  H   THR A 236       0.663  30.939 -26.394  1.00 29.33           H  
ATOM   3755  CA  THR A 236      -1.081  31.641 -25.470  1.00 29.33           C  
ATOM   3756  HA  THR A 236      -1.840  31.028 -24.984  1.00 29.33           H  
ATOM   3757  C   THR A 236      -1.790  32.793 -26.195  1.00 29.33           C  
ATOM   3758  CB  THR A 236      -0.112  32.170 -24.392  1.00 29.33           C  
ATOM   3759  HB  THR A 236      -0.568  33.007 -23.863  1.00 29.33           H  
ATOM   3760  O   THR A 236      -1.302  33.916 -26.283  1.00 29.33           O  
ATOM   3761  CG2 THR A 236       0.250  31.086 -23.378  1.00 29.33           C  
ATOM   3762 HG21 THR A 236       0.919  31.495 -22.621  1.00 29.33           H  
ATOM   3763 HG22 THR A 236       0.742  30.251 -23.875  1.00 29.33           H  
ATOM   3764 HG23 THR A 236      -0.653  30.726 -22.886  1.00 29.33           H  
ATOM   3765  OG1 THR A 236       1.107  32.578 -24.978  1.00 29.33           O  
ATOM   3766  HG1 THR A 236       1.690  32.874 -24.276  1.00 29.33           H  
ATOM   3767  N   SER A 237      -2.991  32.530 -26.713  1.00 31.81           N  
ATOM   3768  H   SER A 237      -3.271  31.561 -26.766  1.00 31.81           H  
ATOM   3769  CA  SER A 237      -3.979  33.568 -27.019  1.00 31.81           C  
ATOM   3770  HA  SER A 237      -3.501  34.371 -27.579  1.00 31.81           H  
ATOM   3771  C   SER A 237      -4.489  34.146 -25.694  1.00 31.81           C  
ATOM   3772  CB  SER A 237      -5.099  32.994 -27.897  1.00 31.81           C  
ATOM   3773  HB2 SER A 237      -4.729  32.863 -28.914  1.00 31.81           H  
ATOM   3774  HB3 SER A 237      -5.404  32.023 -27.507  1.00 31.81           H  
ATOM   3775  O   SER A 237      -5.558  33.788 -25.198  1.00 31.81           O  
ATOM   3776  OG  SER A 237      -6.224  33.847 -27.904  1.00 31.81           O  
ATOM   3777  HG  SER A 237      -6.600  33.820 -27.021  1.00 31.81           H  
ATOM   3778  N   SER A 238      -3.690  35.029 -25.093  1.00 37.30           N  
ATOM   3779  H   SER A 238      -2.787  35.191 -25.517  1.00 37.30           H  
ATOM   3780  CA  SER A 238      -4.102  35.888 -23.986  1.00 37.30           C  
ATOM   3781  HA  SER A 238      -4.579  35.279 -23.218  1.00 37.30           H  
ATOM   3782  C   SER A 238      -5.120  36.900 -24.510  1.00 37.30           C  
ATOM   3783  CB  SER A 238      -2.879  36.562 -23.357  1.00 37.30           C  
ATOM   3784  HB2 SER A 238      -2.368  37.170 -24.103  1.00 37.30           H  
ATOM   3785  HB3 SER A 238      -2.194  35.789 -23.007  1.00 37.30           H  
ATOM   3786  O   SER A 238      -4.786  37.997 -24.959  1.00 37.30           O  
ATOM   3787  OG  SER A 238      -3.256  37.377 -22.263  1.00 37.30           O  
ATOM   3788  HG  SER A 238      -2.540  37.358 -21.624  1.00 37.30           H  
ATOM   3789  N   GLY A 239      -6.391  36.499 -24.493  1.00 36.07           N  
ATOM   3790  H   GLY A 239      -6.570  35.536 -24.248  1.00 36.07           H  
ATOM   3791  CA  GLY A 239      -7.526  37.388 -24.682  1.00 36.07           C  
ATOM   3792  HA2 GLY A 239      -8.445  36.804 -24.735  1.00 36.07           H  
ATOM   3793  HA3 GLY A 239      -7.410  37.948 -25.610  1.00 36.07           H  
ATOM   3794  C   GLY A 239      -7.624  38.358 -23.508  1.00 36.07           C  
ATOM   3795  O   GLY A 239      -8.396  38.142 -22.575  1.00 36.07           O  
ATOM   3796  N   LYS A 240      -6.851  39.449 -23.550  1.00 51.80           N  
ATOM   3797  H   LYS A 240      -6.149  39.486 -24.276  1.00 51.80           H  
ATOM   3798  CA  LYS A 240      -7.104  40.631 -22.722  1.00 51.80           C  
ATOM   3799  HA  LYS A 240      -7.184  40.325 -21.679  1.00 51.80           H  
ATOM   3800  C   LYS A 240      -8.448  41.230 -23.141  1.00 51.80           C  
ATOM   3801  CB  LYS A 240      -5.967  41.666 -22.852  1.00 51.80           C  
ATOM   3802  HB2 LYS A 240      -6.366  42.648 -22.597  1.00 51.80           H  
ATOM   3803  HB3 LYS A 240      -5.618  41.704 -23.884  1.00 51.80           H  
ATOM   3804  O   LYS A 240      -8.547  41.908 -24.161  1.00 51.80           O  
ATOM   3805  CG  LYS A 240      -4.788  41.386 -21.907  1.00 51.80           C  
ATOM   3806  HG2 LYS A 240      -4.337  40.428 -22.166  1.00 51.80           H  
ATOM   3807  HG3 LYS A 240      -5.158  41.335 -20.883  1.00 51.80           H  
ATOM   3808  CD  LYS A 240      -3.723  42.495 -22.000  1.00 51.80           C  
ATOM   3809  HD2 LYS A 240      -4.189  43.460 -21.799  1.00 51.80           H  
ATOM   3810  HD3 LYS A 240      -3.312  42.501 -23.009  1.00 51.80           H  
ATOM   3811  CE  LYS A 240      -2.598  42.249 -20.984  1.00 51.80           C  
ATOM   3812  HE2 LYS A 240      -2.196  41.250 -21.154  1.00 51.80           H  
ATOM   3813  HE3 LYS A 240      -3.024  42.262 -19.981  1.00 51.80           H  
ATOM   3814  NZ  LYS A 240      -1.505  43.253 -21.087  1.00 51.80           N  
ATOM   3815  HZ1 LYS A 240      -1.078  43.230 -22.002  1.00 51.80           H  
ATOM   3816  HZ2 LYS A 240      -0.781  43.055 -20.411  1.00 51.80           H  
ATOM   3817  HZ3 LYS A 240      -1.846  44.187 -20.908  1.00 51.80           H  
ATOM   3818  N   LYS A 241      -9.481  41.019 -22.322  1.00 56.12           N  
ATOM   3819  H   LYS A 241      -9.348  40.354 -21.574  1.00 56.12           H  
ATOM   3820  CA  LYS A 241     -10.706  41.828 -22.352  1.00 56.12           C  
ATOM   3821  HA  LYS A 241     -11.141  41.801 -23.351  1.00 56.12           H  
ATOM   3822  C   LYS A 241     -10.335  43.284 -22.036  1.00 56.12           C  
ATOM   3823  CB  LYS A 241     -11.735  41.291 -21.334  1.00 56.12           C  
ATOM   3824  HB2 LYS A 241     -12.469  42.076 -21.149  1.00 56.12           H  
ATOM   3825  HB3 LYS A 241     -11.237  41.071 -20.391  1.00 56.12           H  
ATOM   3826  O   LYS A 241     -10.085  43.618 -20.880  1.00 56.12           O  
ATOM   3827  CG  LYS A 241     -12.497  40.047 -21.822  1.00 56.12           C  
ATOM   3828  HG2 LYS A 241     -11.794  39.231 -21.989  1.00 56.12           H  
ATOM   3829  HG3 LYS A 241     -12.993  40.283 -22.763  1.00 56.12           H  
ATOM   3830  CD  LYS A 241     -13.554  39.609 -20.790  1.00 56.12           C  
ATOM   3831  HD2 LYS A 241     -14.208  40.452 -20.570  1.00 56.12           H  
ATOM   3832  HD3 LYS A 241     -13.048  39.302 -19.875  1.00 56.12           H  
ATOM   3833  CE  LYS A 241     -14.397  38.444 -21.332  1.00 56.12           C  
ATOM   3834  HE2 LYS A 241     -13.728  37.623 -21.588  1.00 56.12           H  
ATOM   3835  HE3 LYS A 241     -14.884  38.768 -22.252  1.00 56.12           H  
ATOM   3836  NZ  LYS A 241     -15.418  37.982 -20.354  1.00 56.12           N  
ATOM   3837  HZ1 LYS A 241     -16.061  38.725 -20.123  1.00 56.12           H  
ATOM   3838  HZ2 LYS A 241     -14.982  37.651 -19.505  1.00 56.12           H  
ATOM   3839  HZ3 LYS A 241     -15.955  37.220 -20.742  1.00 56.12           H  
ATOM   3840  N   LYS A 242     -10.306  44.159 -23.047  1.00 62.02           N  
ATOM   3841  H   LYS A 242     -10.440  43.804 -23.983  1.00 62.02           H  
ATOM   3842  CA  LYS A 242     -10.368  45.611 -22.828  1.00 62.02           C  
ATOM   3843  HA  LYS A 242      -9.693  45.887 -22.018  1.00 62.02           H  
ATOM   3844  C   LYS A 242     -11.790  45.956 -22.382  1.00 62.02           C  
ATOM   3845  CB  LYS A 242      -9.969  46.403 -24.092  1.00 62.02           C  
ATOM   3846  HB2 LYS A 242     -10.285  45.864 -24.985  1.00 62.02           H  
ATOM   3847  HB3 LYS A 242     -10.496  47.357 -24.078  1.00 62.02           H  
ATOM   3848  O   LYS A 242     -12.738  45.767 -23.138  1.00 62.02           O  
ATOM   3849  CG  LYS A 242      -8.462  46.708 -24.162  1.00 62.02           C  
ATOM   3850  HG2 LYS A 242      -8.165  47.233 -23.254  1.00 62.02           H  
ATOM   3851  HG3 LYS A 242      -7.904  45.773 -24.228  1.00 62.02           H  
ATOM   3852  CD  LYS A 242      -8.133  47.591 -25.379  1.00 62.02           C  
ATOM   3853  HD2 LYS A 242      -8.762  48.481 -25.348  1.00 62.02           H  
ATOM   3854  HD3 LYS A 242      -8.360  47.036 -26.289  1.00 62.02           H  
ATOM   3855  CE  LYS A 242      -6.658  48.022 -25.388  1.00 62.02           C  
ATOM   3856  HE2 LYS A 242      -6.033  47.129 -25.408  1.00 62.02           H  
ATOM   3857  HE3 LYS A 242      -6.450  48.558 -24.462  1.00 62.02           H  
ATOM   3858  NZ  LYS A 242      -6.342  48.892 -26.554  1.00 62.02           N  
ATOM   3859  HZ1 LYS A 242      -6.510  48.410 -27.426  1.00 62.02           H  
ATOM   3860  HZ2 LYS A 242      -6.914  49.724 -26.545  1.00 62.02           H  
ATOM   3861  HZ3 LYS A 242      -5.377  49.187 -26.539  1.00 62.02           H  
ATOM   3862  N   LYS A 243     -11.927  46.459 -21.153  1.00 55.33           N  
ATOM   3863  H   LYS A 243     -11.093  46.540 -20.590  1.00 55.33           H  
ATOM   3864  CA  LYS A 243     -13.102  47.227 -20.734  1.00 55.33           C  
ATOM   3865  HA  LYS A 243     -14.017  46.685 -20.971  1.00 55.33           H  
ATOM   3866  C   LYS A 243     -13.094  48.532 -21.534  1.00 55.33           C  
ATOM   3867  CB  LYS A 243     -13.051  47.521 -19.221  1.00 55.33           C  
ATOM   3868  HB2 LYS A 243     -12.073  47.928 -18.965  1.00 55.33           H  
ATOM   3869  HB3 LYS A 243     -13.795  48.288 -19.004  1.00 55.33           H  
ATOM   3870  O   LYS A 243     -12.204  49.352 -21.345  1.00 55.33           O  
ATOM   3871  CG  LYS A 243     -13.350  46.304 -18.328  1.00 55.33           C  
ATOM   3872  HG2 LYS A 243     -14.337  45.912 -18.576  1.00 55.33           H  
ATOM   3873  HG3 LYS A 243     -12.605  45.528 -18.502  1.00 55.33           H  
ATOM   3874  CD  LYS A 243     -13.325  46.718 -16.846  1.00 55.33           C  
ATOM   3875  HD2 LYS A 243     -12.327  47.081 -16.599  1.00 55.33           H  
ATOM   3876  HD3 LYS A 243     -14.035  47.531 -16.697  1.00 55.33           H  
ATOM   3877  CE  LYS A 243     -13.693  45.553 -15.917  1.00 55.33           C  
ATOM   3878  HE2 LYS A 243     -12.984  44.741 -16.078  1.00 55.33           H  
ATOM   3879  HE3 LYS A 243     -14.685  45.193 -16.189  1.00 55.33           H  
ATOM   3880  NZ  LYS A 243     -13.679  45.967 -14.487  1.00 55.33           N  
ATOM   3881  HZ1 LYS A 243     -14.340  46.713 -14.325  1.00 55.33           H  
ATOM   3882  HZ2 LYS A 243     -13.926  45.197 -13.882  1.00 55.33           H  
ATOM   3883  HZ3 LYS A 243     -12.765  46.300 -14.215  1.00 55.33           H  
ATOM   3884  N   SER A 244     -14.044  48.685 -22.445  1.00 52.21           N  
ATOM   3885  H   SER A 244     -14.706  47.933 -22.572  1.00 52.21           H  
ATOM   3886  CA  SER A 244     -14.450  49.979 -22.991  1.00 52.21           C  
ATOM   3887  HA  SER A 244     -13.688  50.732 -22.788  1.00 52.21           H  
ATOM   3888  C   SER A 244     -15.723  50.366 -22.238  1.00 52.21           C  
ATOM   3889  CB  SER A 244     -14.619  49.881 -24.516  1.00 52.21           C  
ATOM   3890  HB2 SER A 244     -14.802  48.841 -24.788  1.00 52.21           H  
ATOM   3891  HB3 SER A 244     -13.697  50.200 -25.002  1.00 52.21           H  
ATOM   3892  O   SER A 244     -16.650  49.564 -22.130  1.00 52.21           O  
ATOM   3893  OG  SER A 244     -15.701  50.643 -25.004  1.00 52.21           O  
ATOM   3894  HG  SER A 244     -15.457  51.566 -25.104  1.00 52.21           H  
ATOM   3895  N   GLY A 245     -15.715  51.546 -21.626  1.00 61.97           N  
ATOM   3896  H   GLY A 245     -14.912  52.150 -21.727  1.00 61.97           H  
ATOM   3897  CA  GLY A 245     -16.825  52.084 -20.853  1.00 61.97           C  
ATOM   3898  HA2 GLY A 245     -17.771  51.839 -21.335  1.00 61.97           H  
ATOM   3899  HA3 GLY A 245     -16.818  51.657 -19.850  1.00 61.97           H  
ATOM   3900  C   GLY A 245     -16.671  53.595 -20.738  1.00 61.97           C  
ATOM   3901  O   GLY A 245     -15.833  54.041 -19.960  1.00 61.97           O  
ATOM   3902  N   LYS A 246     -17.526  54.291 -21.501  1.00 42.84           N  
ATOM   3903  H   LYS A 246     -18.102  53.728 -22.109  1.00 42.84           H  
ATOM   3904  CA  LYS A 246     -17.640  55.739 -21.753  1.00 42.84           C  
ATOM   3905  HA  LYS A 246     -18.492  55.842 -22.426  1.00 42.84           H  
ATOM   3906  C   LYS A 246     -16.548  56.386 -22.600  1.00 42.84           C  
ATOM   3907  CB  LYS A 246     -17.994  56.533 -20.488  1.00 42.84           C  
ATOM   3908  HB2 LYS A 246     -17.506  57.507 -20.533  1.00 42.84           H  
ATOM   3909  HB3 LYS A 246     -17.637  56.016 -19.598  1.00 42.84           H  
ATOM   3910  O   LYS A 246     -15.365  56.332 -22.217  1.00 42.84           O  
ATOM   3911  CG  LYS A 246     -19.510  56.745 -20.425  1.00 42.84           C  
ATOM   3912  HG2 LYS A 246     -19.824  57.328 -21.291  1.00 42.84           H  
ATOM   3913  HG3 LYS A 246     -20.013  55.778 -20.447  1.00 42.84           H  
ATOM   3914  CD  LYS A 246     -19.910  57.490 -19.152  1.00 42.84           C  
ATOM   3915  HD2 LYS A 246     -19.662  56.875 -18.287  1.00 42.84           H  
ATOM   3916  HD3 LYS A 246     -19.357  58.428 -19.097  1.00 42.84           H  
ATOM   3917  CE  LYS A 246     -21.414  57.775 -19.190  1.00 42.84           C  
ATOM   3918  HE2 LYS A 246     -21.621  58.399 -20.059  1.00 42.84           H  
ATOM   3919  HE3 LYS A 246     -21.945  56.832 -19.324  1.00 42.84           H  
ATOM   3920  NZ  LYS A 246     -21.872  58.453 -17.953  1.00 42.84           N  
ATOM   3921  HZ1 LYS A 246     -21.702  57.872 -17.144  1.00 42.84           H  
ATOM   3922  HZ2 LYS A 246     -21.376  59.324 -17.833  1.00 42.84           H  
ATOM   3923  HZ3 LYS A 246     -22.859  58.657 -18.007  1.00 42.84           H  
ATOM   3924  OXT LYS A 246     -16.981  56.910 -23.645  1.00 42.84           O  
TER    3925      LYS A 246                                                       
END   
