# Supplementary material for: Widespread Horizontal Gene Transfer Among Animal Viruses
Source: bioRxiv. 2024 Mar 26:2024.03.25.586562. Preprint. [Version 2] doi: 10.1101/2024.03.25.586562 (PMC11071296; doi:10.1101/2024.03.25.586562)
Supplement: Supplement 7 [file media-7.zip › File7_PDB/Adinto10555_Adenain.pdb]

ATOM      1  N   THR A   1     -15.951  -5.112  -7.045  1.00 52.45           N  
ATOM      2  H   THR A   1     -16.802  -5.323  -7.545  1.00 52.45           H  
ATOM      3  H2  THR A   1     -15.783  -5.816  -6.341  1.00 52.45           H  
ATOM      4  H3  THR A   1     -15.203  -5.137  -7.724  1.00 52.45           H  
ATOM      5  CA  THR A   1     -16.008  -3.777  -6.400  1.00 52.45           C  
ATOM      6  HA  THR A   1     -16.916  -3.693  -5.803  1.00 52.45           H  
ATOM      7  C   THR A   1     -16.012  -2.737  -7.494  1.00 52.45           C  
ATOM      8  CB  THR A   1     -14.810  -3.578  -5.469  1.00 52.45           C  
ATOM      9  HB  THR A   1     -13.882  -3.610  -6.040  1.00 52.45           H  
ATOM     10  O   THR A   1     -14.999  -2.568  -8.152  1.00 52.45           O  
ATOM     11  CG2 THR A   1     -14.859  -2.297  -4.647  1.00 52.45           C  
ATOM     12 HG21 THR A   1     -14.730  -1.429  -5.293  1.00 52.45           H  
ATOM     13 HG22 THR A   1     -15.804  -2.221  -4.109  1.00 52.45           H  
ATOM     14 HG23 THR A   1     -14.043  -2.324  -3.924  1.00 52.45           H  
ATOM     15  OG1 THR A   1     -14.834  -4.659  -4.578  1.00 52.45           O  
ATOM     16  HG1 THR A   1     -14.141  -4.532  -3.926  1.00 52.45           H  
ATOM     17  N   SER A   2     -17.157  -2.115  -7.781  1.00 57.91           N  
ATOM     18  H   SER A   2     -17.955  -2.214  -7.170  1.00 57.91           H  
ATOM     19  CA  SER A   2     -17.305  -1.258  -8.966  1.00 57.91           C  
ATOM     20  HA  SER A   2     -16.606  -1.586  -9.736  1.00 57.91           H  
ATOM     21  C   SER A   2     -16.988   0.200  -8.623  1.00 57.91           C  
ATOM     22  CB  SER A   2     -18.718  -1.435  -9.536  1.00 57.91           C  
ATOM     23  HB2 SER A   2     -19.443  -1.113  -8.788  1.00 57.91           H  
ATOM     24  HB3 SER A   2     -18.887  -2.491  -9.749  1.00 57.91           H  
ATOM     25  O   SER A   2     -17.671   0.804  -7.795  1.00 57.91           O  
ATOM     26  OG  SER A   2     -18.922  -0.693 -10.719  1.00 57.91           O  
ATOM     27  HG  SER A   2     -18.431  -1.095 -11.440  1.00 57.91           H  
ATOM     28  N   ILE A   3     -15.967   0.779  -9.261  1.00 72.62           N  
ATOM     29  H   ILE A   3     -15.413   0.218  -9.893  1.00 72.62           H  
ATOM     30  CA  ILE A   3     -15.705   2.224  -9.232  1.00 72.62           C  
ATOM     31  HA  ILE A   3     -15.793   2.584  -8.207  1.00 72.62           H  
ATOM     32  C   ILE A   3     -16.789   2.901 -10.084  1.00 72.62           C  
ATOM     33  CB  ILE A   3     -14.275   2.552  -9.733  1.00 72.62           C  
ATOM     34  HB  ILE A   3     -14.187   2.224 -10.768  1.00 72.62           H  
ATOM     35  O   ILE A   3     -16.621   3.108 -11.281  1.00 72.62           O  
ATOM     36  CG1 ILE A   3     -13.197   1.813  -8.905  1.00 72.62           C  
ATOM     37 HG12 ILE A   3     -13.272   2.111  -7.859  1.00 72.62           H  
ATOM     38 HG13 ILE A   3     -13.374   0.739  -8.962  1.00 72.62           H  
ATOM     39  CG2 ILE A   3     -14.030   4.072  -9.685  1.00 72.62           C  
ATOM     40 HG21 ILE A   3     -14.804   4.623 -10.218  1.00 72.62           H  
ATOM     41 HG22 ILE A   3     -13.088   4.294 -10.186  1.00 72.62           H  
ATOM     42 HG23 ILE A   3     -13.989   4.421  -8.653  1.00 72.62           H  
ATOM     43  CD1 ILE A   3     -11.761   2.057  -9.388  1.00 72.62           C  
ATOM     44 HD11 ILE A   3     -11.459   3.085  -9.187  1.00 72.62           H  
ATOM     45 HD12 ILE A   3     -11.086   1.395  -8.847  1.00 72.62           H  
ATOM     46 HD13 ILE A   3     -11.682   1.853 -10.456  1.00 72.62           H  
ATOM     47  N   ARG A   4     -17.949   3.194  -9.488  1.00 70.97           N  
ATOM     48  H   ARG A   4     -18.086   2.841  -8.552  1.00 70.97           H  
ATOM     49  CA  ARG A   4     -19.078   3.820 -10.208  1.00 70.97           C  
ATOM     50  HA  ARG A   4     -19.056   3.501 -11.250  1.00 70.97           H  
ATOM     51  C   ARG A   4     -18.986   5.342 -10.262  1.00 70.97           C  
ATOM     52  CB  ARG A   4     -20.416   3.370  -9.604  1.00 70.97           C  
ATOM     53  HB2 ARG A   4     -20.441   3.602  -8.539  1.00 70.97           H  
ATOM     54  HB3 ARG A   4     -21.221   3.916 -10.096  1.00 70.97           H  
ATOM     55  O   ARG A   4     -19.589   5.971 -11.127  1.00 70.97           O  
ATOM     56  CG  ARG A   4     -20.643   1.869  -9.817  1.00 70.97           C  
ATOM     57  HG2 ARG A   4     -20.516   1.634 -10.873  1.00 70.97           H  
ATOM     58  HG3 ARG A   4     -19.914   1.309  -9.232  1.00 70.97           H  
ATOM     59  CD  ARG A   4     -22.050   1.455  -9.382  1.00 70.97           C  
ATOM     60  HD2 ARG A   4     -22.168   1.660  -8.319  1.00 70.97           H  
ATOM     61  HD3 ARG A   4     -22.775   2.046  -9.942  1.00 70.97           H  
ATOM     62  NE  ARG A   4     -22.283   0.022  -9.641  1.00 70.97           N  
ATOM     63  HE  ARG A   4     -21.503  -0.499 -10.015  1.00 70.97           H  
ATOM     64  NH1 ARG A   4     -24.516  -0.017  -9.089  1.00 70.97           N  
ATOM     65 HH11 ARG A   4     -25.384  -0.525  -8.992  1.00 70.97           H  
ATOM     66 HH12 ARG A   4     -24.492   0.974  -8.897  1.00 70.97           H  
ATOM     67  NH2 ARG A   4     -23.521  -1.892  -9.763  1.00 70.97           N  
ATOM     68 HH21 ARG A   4     -24.410  -2.363  -9.677  1.00 70.97           H  
ATOM     69 HH22 ARG A   4     -22.733  -2.396 -10.143  1.00 70.97           H  
ATOM     70  CZ  ARG A   4     -23.432  -0.619  -9.496  1.00 70.97           C  
ATOM     71  N   LYS A   5     -18.239   5.946  -9.337  1.00 77.87           N  
ATOM     72  H   LYS A   5     -17.711   5.361  -8.705  1.00 77.87           H  
ATOM     73  CA  LYS A   5     -18.139   7.399  -9.207  1.00 77.87           C  
ATOM     74  HA  LYS A   5     -19.060   7.835  -9.594  1.00 77.87           H  
ATOM     75  C   LYS A   5     -16.979   7.924 -10.050  1.00 77.87           C  
ATOM     76  CB  LYS A   5     -18.035   7.767  -7.721  1.00 77.87           C  
ATOM     77  HB2 LYS A   5     -17.012   7.625  -7.371  1.00 77.87           H  
ATOM     78  HB3 LYS A   5     -18.689   7.112  -7.146  1.00 77.87           H  
ATOM     79  O   LYS A   5     -15.827   7.564  -9.818  1.00 77.87           O  
ATOM     80  CG  LYS A   5     -18.480   9.214  -7.477  1.00 77.87           C  
ATOM     81  HG2 LYS A   5     -17.825   9.893  -8.024  1.00 77.87           H  
ATOM     82  HG3 LYS A   5     -19.500   9.342  -7.838  1.00 77.87           H  
ATOM     83  CD  LYS A   5     -18.439   9.528  -5.977  1.00 77.87           C  
ATOM     84  HD2 LYS A   5     -19.069   8.816  -5.444  1.00 77.87           H  
ATOM     85  HD3 LYS A   5     -17.416   9.418  -5.617  1.00 77.87           H  
ATOM     86  CE  LYS A   5     -18.939  10.948  -5.695  1.00 77.87           C  
ATOM     87  HE2 LYS A   5     -18.373  11.653  -6.304  1.00 77.87           H  
ATOM     88  HE3 LYS A   5     -19.986  11.021  -5.988  1.00 77.87           H  
ATOM     89  NZ  LYS A   5     -18.780  11.281  -4.259  1.00 77.87           N  
ATOM     90  HZ1 LYS A   5     -17.811  11.190  -3.991  1.00 77.87           H  
ATOM     91  HZ2 LYS A   5     -19.320  10.652  -3.683  1.00 77.87           H  
ATOM     92  HZ3 LYS A   5     -19.077  12.230  -4.078  1.00 77.87           H  
ATOM     93  N   LYS A   6     -17.281   8.792 -11.018  1.00 82.59           N  
ATOM     94  H   LYS A   6     -18.252   9.035 -11.152  1.00 82.59           H  
ATOM     95  CA  LYS A   6     -16.256   9.513 -11.784  1.00 82.59           C  
ATOM     96  HA  LYS A   6     -15.482   8.802 -12.077  1.00 82.59           H  
ATOM     97  C   LYS A   6     -15.588  10.562 -10.894  1.00 82.59           C  
ATOM     98  CB  LYS A   6     -16.851  10.143 -13.054  1.00 82.59           C  
ATOM     99  HB2 LYS A   6     -17.704  10.766 -12.786  1.00 82.59           H  
ATOM    100  HB3 LYS A   6     -16.094  10.782 -13.510  1.00 82.59           H  
ATOM    101  O   LYS A   6     -16.256  11.211 -10.089  1.00 82.59           O  
ATOM    102  CG  LYS A   6     -17.282   9.083 -14.083  1.00 82.59           C  
ATOM    103  HG2 LYS A   6     -18.077   8.469 -13.660  1.00 82.59           H  
ATOM    104  HG3 LYS A   6     -16.430   8.443 -14.313  1.00 82.59           H  
ATOM    105  CD  LYS A   6     -17.785   9.733 -15.381  1.00 82.59           C  
ATOM    106  HD2 LYS A   6     -18.640  10.369 -15.151  1.00 82.59           H  
ATOM    107  HD3 LYS A   6     -16.991  10.347 -15.806  1.00 82.59           H  
ATOM    108  CE  LYS A   6     -18.202   8.655 -16.393  1.00 82.59           C  
ATOM    109  HE2 LYS A   6     -17.339   8.024 -16.606  1.00 82.59           H  
ATOM    110  HE3 LYS A   6     -18.963   8.025 -15.932  1.00 82.59           H  
ATOM    111  NZ  LYS A   6     -18.731   9.241 -17.653  1.00 82.59           N  
ATOM    112  HZ1 LYS A   6     -19.545   9.810 -17.471  1.00 82.59           H  
ATOM    113  HZ2 LYS A   6     -19.008   8.513 -18.295  1.00 82.59           H  
ATOM    114  HZ3 LYS A   6     -18.036   9.815 -18.110  1.00 82.59           H  
ATOM    115  N   LEU A   7     -14.277  10.734 -11.053  1.00 92.26           N  
ATOM    116  H   LEU A   7     -13.791  10.173 -11.738  1.00 92.26           H  
ATOM    117  CA  LEU A   7     -13.541  11.801 -10.380  1.00 92.26           C  
ATOM    118  HA  LEU A   7     -13.770  11.745  -9.316  1.00 92.26           H  
ATOM    119  C   LEU A   7     -13.995  13.172 -10.921  1.00 92.26           C  
ATOM    120  CB  LEU A   7     -12.027  11.606 -10.578  1.00 92.26           C  
ATOM    121  HB2 LEU A   7     -11.825  11.507 -11.644  1.00 92.26           H  
ATOM    122  HB3 LEU A   7     -11.514  12.504 -10.233  1.00 92.26           H  
ATOM    123  O   LEU A   7     -14.065  13.337 -12.140  1.00 92.26           O  
ATOM    124  CG  LEU A   7     -11.432  10.394  -9.836  1.00 92.26           C  
ATOM    125  HG  LEU A   7     -11.950   9.483 -10.135  1.00 92.26           H  
ATOM    126  CD1 LEU A   7      -9.956  10.257 -10.196  1.00 92.26           C  
ATOM    127 HD11 LEU A   7      -9.413  11.146  -9.877  1.00 92.26           H  
ATOM    128 HD12 LEU A   7      -9.847  10.130 -11.273  1.00 92.26           H  
ATOM    129 HD13 LEU A   7      -9.534   9.382  -9.702  1.00 92.26           H  
ATOM    130  CD2 LEU A   7     -11.537  10.562  -8.321  1.00 92.26           C  
ATOM    131 HD21 LEU A   7     -11.176  11.549  -8.032  1.00 92.26           H  
ATOM    132 HD22 LEU A   7     -12.571  10.442  -8.000  1.00 92.26           H  
ATOM    133 HD23 LEU A   7     -10.930   9.813  -7.812  1.00 92.26           H  
ATOM    134  N   PRO A   8     -14.254  14.173 -10.060  1.00 92.79           N  
ATOM    135  CA  PRO A   8     -14.673  15.519 -10.460  1.00 92.79           C  
ATOM    136  HA  PRO A   8     -15.376  15.458 -11.291  1.00 92.79           H  
ATOM    137  C   PRO A   8     -13.488  16.398 -10.907  1.00 92.79           C  
ATOM    138  CB  PRO A   8     -15.398  16.069  -9.226  1.00 92.79           C  
ATOM    139  HB2 PRO A   8     -16.412  15.670  -9.190  1.00 92.79           H  
ATOM    140  HB3 PRO A   8     -15.427  17.158  -9.187  1.00 92.79           H  
ATOM    141  O   PRO A   8     -13.496  17.608 -10.709  1.00 92.79           O  
ATOM    142  CG  PRO A   8     -14.575  15.475  -8.086  1.00 92.79           C  
ATOM    143  HG2 PRO A   8     -15.131  15.453  -7.149  1.00 92.79           H  
ATOM    144  HG3 PRO A   8     -13.644  16.031  -7.969  1.00 92.79           H  
ATOM    145  CD  PRO A   8     -14.281  14.070  -8.608  1.00 92.79           C  
ATOM    146  HD2 PRO A   8     -13.332  13.702  -8.219  1.00 92.79           H  
ATOM    147  HD3 PRO A   8     -15.094  13.403  -8.323  1.00 92.79           H  
ATOM    148  N   LEU A   9     -12.424  15.798 -11.444  1.00 94.47           N  
ATOM    149  H   LEU A   9     -12.502  14.821 -11.690  1.00 94.47           H  
ATOM    150  CA  LEU A   9     -11.209  16.498 -11.856  1.00 94.47           C  
ATOM    151  HA  LEU A   9     -11.504  17.456 -12.283  1.00 94.47           H  
ATOM    152  C   LEU A   9     -10.469  15.729 -12.952  1.00 94.47           C  
ATOM    153  CB  LEU A   9     -10.327  16.795 -10.622  1.00 94.47           C  
ATOM    154  HB2 LEU A   9      -9.469  17.391 -10.931  1.00 94.47           H  
ATOM    155  HB3 LEU A   9     -10.917  17.427  -9.958  1.00 94.47           H  
ATOM    156  O   LEU A   9     -10.699  14.538 -13.165  1.00 94.47           O  
ATOM    157  CG  LEU A   9      -9.830  15.581  -9.812  1.00 94.47           C  
ATOM    158  HG  LEU A   9     -10.626  14.845  -9.699  1.00 94.47           H  
ATOM    159  CD1 LEU A   9      -8.609  14.908 -10.434  1.00 94.47           C  
ATOM    160 HD11 LEU A   9      -7.830  15.641 -10.643  1.00 94.47           H  
ATOM    161 HD12 LEU A   9      -8.887  14.392 -11.354  1.00 94.47           H  
ATOM    162 HD13 LEU A   9      -8.224  14.159  -9.742  1.00 94.47           H  
ATOM    163  CD2 LEU A   9      -9.416  16.048  -8.419  1.00 94.47           C  
ATOM    164 HD21 LEU A   9     -10.287  16.440  -7.895  1.00 94.47           H  
ATOM    165 HD22 LEU A   9      -8.660  16.829  -8.499  1.00 94.47           H  
ATOM    166 HD23 LEU A   9      -9.013  15.210  -7.849  1.00 94.47           H  
ATOM    167  N   LYS A  10      -9.551  16.418 -13.633  1.00 94.36           N  
ATOM    168  H   LYS A  10      -9.381  17.374 -13.358  1.00 94.36           H  
ATOM    169  CA  LYS A  10      -8.643  15.813 -14.613  1.00 94.36           C  
ATOM    170  HA  LYS A  10      -9.072  14.872 -14.958  1.00 94.36           H  
ATOM    171  C   LYS A  10      -7.305  15.486 -13.948  1.00 94.36           C  
ATOM    172  CB  LYS A  10      -8.475  16.729 -15.835  1.00 94.36           C  
ATOM    173  HB2 LYS A  10      -8.133  17.710 -15.506  1.00 94.36           H  
ATOM    174  HB3 LYS A  10      -7.710  16.303 -16.485  1.00 94.36           H  
ATOM    175  O   LYS A  10      -6.700  16.345 -13.308  1.00 94.36           O  
ATOM    176  CG  LYS A  10      -9.779  16.878 -16.640  1.00 94.36           C  
ATOM    177  HG2 LYS A  10     -10.548  17.324 -16.010  1.00 94.36           H  
ATOM    178  HG3 LYS A  10     -10.116  15.892 -16.960  1.00 94.36           H  
ATOM    179  CD  LYS A  10      -9.571  17.767 -17.876  1.00 94.36           C  
ATOM    180  HD2 LYS A  10      -9.233  18.750 -17.549  1.00 94.36           H  
ATOM    181  HD3 LYS A  10      -8.804  17.325 -18.513  1.00 94.36           H  
ATOM    182  CE  LYS A  10     -10.879  17.913 -18.668  1.00 94.36           C  
ATOM    183  HE2 LYS A  10     -11.194  16.927 -19.011  1.00 94.36           H  
ATOM    184  HE3 LYS A  10     -11.649  18.288 -17.993  1.00 94.36           H  
ATOM    185  NZ  LYS A  10     -10.735  18.838 -19.824  1.00 94.36           N  
ATOM    186  HZ1 LYS A  10     -11.609  18.931 -20.321  1.00 94.36           H  
ATOM    187  HZ2 LYS A  10     -10.034  18.515 -20.476  1.00 94.36           H  
ATOM    188  HZ3 LYS A  10     -10.472  19.762 -19.512  1.00 94.36           H  
ATOM    189  N   LEU A  11      -6.854  14.248 -14.125  1.00 96.05           N  
ATOM    190  H   LEU A  11      -7.405  13.619 -14.692  1.00 96.05           H  
ATOM    191  CA  LEU A  11      -5.557  13.762 -13.657  1.00 96.05           C  
ATOM    192  HA  LEU A  11      -5.218  14.404 -12.843  1.00 96.05           H  
ATOM    193  C   LEU A  11      -4.504  13.819 -14.784  1.00 96.05           C  
ATOM    194  CB  LEU A  11      -5.721  12.328 -13.124  1.00 96.05           C  
ATOM    195  HB2 LEU A  11      -4.733  11.908 -12.937  1.00 96.05           H  
ATOM    196  HB3 LEU A  11      -6.192  11.738 -13.910  1.00 96.05           H  
ATOM    197  O   LEU A  11      -4.880  13.771 -15.961  1.00 96.05           O  
ATOM    198  CG  LEU A  11      -6.554  12.181 -11.837  1.00 96.05           C  
ATOM    199  HG  LEU A  11      -7.552  12.592 -11.993  1.00 96.05           H  
ATOM    200  CD1 LEU A  11      -6.693  10.707 -11.466  1.00 96.05           C  
ATOM    201 HD11 LEU A  11      -7.274  10.183 -12.225  1.00 96.05           H  
ATOM    202 HD12 LEU A  11      -5.707  10.252 -11.377  1.00 96.05           H  
ATOM    203 HD13 LEU A  11      -7.199  10.606 -10.505  1.00 96.05           H  
ATOM    204  CD2 LEU A  11      -5.892  12.885 -10.659  1.00 96.05           C  
ATOM    205 HD21 LEU A  11      -4.868  12.531 -10.540  1.00 96.05           H  
ATOM    206 HD22 LEU A  11      -5.889  13.962 -10.821  1.00 96.05           H  
ATOM    207 HD23 LEU A  11      -6.436  12.677  -9.738  1.00 96.05           H  
ATOM    208  N   PRO A  12      -3.198  13.881 -14.458  1.00 95.94           N  
ATOM    209  CA  PRO A  12      -2.116  13.802 -15.436  1.00 95.94           C  
ATOM    210  HA  PRO A  12      -2.181  14.666 -16.098  1.00 95.94           H  
ATOM    211  C   PRO A  12      -2.175  12.512 -16.261  1.00 95.94           C  
ATOM    212  CB  PRO A  12      -0.813  13.879 -14.627  1.00 95.94           C  
ATOM    213  HB2 PRO A  12      -0.463  12.878 -14.378  1.00 95.94           H  
ATOM    214  HB3 PRO A  12      -0.038  14.430 -15.160  1.00 95.94           H  
ATOM    215  O   PRO A  12      -2.526  11.451 -15.747  1.00 95.94           O  
ATOM    216  CG  PRO A  12      -1.225  14.591 -13.341  1.00 95.94           C  
ATOM    217  HG2 PRO A  12      -0.572  14.336 -12.506  1.00 95.94           H  
ATOM    218  HG3 PRO A  12      -1.247  15.669 -13.502  1.00 95.94           H  
ATOM    219  CD  PRO A  12      -2.643  14.073 -13.128  1.00 95.94           C  
ATOM    220  HD2 PRO A  12      -3.219  14.802 -12.558  1.00 95.94           H  
ATOM    221  HD3 PRO A  12      -2.619  13.121 -12.597  1.00 95.94           H  
ATOM    222  N   ARG A  13      -1.775  12.574 -17.536  1.00 95.22           N  
ATOM    223  H   ARG A  13      -1.463  13.467 -17.889  1.00 95.22           H  
ATOM    224  CA  ARG A  13      -1.679  11.405 -18.433  1.00 95.22           C  
ATOM    225  HA  ARG A  13      -2.401  10.650 -18.120  1.00 95.22           H  
ATOM    226  C   ARG A  13      -0.312  10.712 -18.324  1.00 95.22           C  
ATOM    227  CB  ARG A  13      -2.022  11.803 -19.877  1.00 95.22           C  
ATOM    228  HB2 ARG A  13      -1.360  12.609 -20.194  1.00 95.22           H  
ATOM    229  HB3 ARG A  13      -1.843  10.943 -20.523  1.00 95.22           H  
ATOM    230  O   ARG A  13       0.387  10.551 -19.316  1.00 95.22           O  
ATOM    231  CG  ARG A  13      -3.483  12.231 -20.061  1.00 95.22           C  
ATOM    232  HG2 ARG A  13      -4.139  11.420 -19.745  1.00 95.22           H  
ATOM    233  HG3 ARG A  13      -3.692  13.120 -19.465  1.00 95.22           H  
ATOM    234  CD  ARG A  13      -3.722  12.537 -21.544  1.00 95.22           C  
ATOM    235  HD2 ARG A  13      -3.443  11.663 -22.132  1.00 95.22           H  
ATOM    236  HD3 ARG A  13      -3.077  13.368 -21.833  1.00 95.22           H  
ATOM    237  NE  ARG A  13      -5.129  12.877 -21.824  1.00 95.22           N  
ATOM    238  HE  ARG A  13      -5.793  12.718 -21.079  1.00 95.22           H  
ATOM    239  NH1 ARG A  13      -4.820  13.547 -24.003  1.00 95.22           N  
ATOM    240 HH11 ARG A  13      -3.829  13.367 -23.921  1.00 95.22           H  
ATOM    241 HH12 ARG A  13      -5.187  13.876 -24.885  1.00 95.22           H  
ATOM    242  NH2 ARG A  13      -6.871  13.550 -23.135  1.00 95.22           N  
ATOM    243 HH21 ARG A  13      -7.525  13.323 -22.399  1.00 95.22           H  
ATOM    244 HH22 ARG A  13      -7.209  13.851 -24.038  1.00 95.22           H  
ATOM    245  CZ  ARG A  13      -5.597  13.323 -22.979  1.00 95.22           C  
ATOM    246  N   ARG A  14       0.087  10.369 -17.100  1.00 95.12           N  
ATOM    247  H   ARG A  14      -0.572  10.513 -16.348  1.00 95.12           H  
ATOM    248  CA  ARG A  14       1.324   9.647 -16.747  1.00 95.12           C  
ATOM    249  HA  ARG A  14       1.537   8.899 -17.510  1.00 95.12           H  
ATOM    250  C   ARG A  14       1.127   8.917 -15.421  1.00 95.12           C  
ATOM    251  CB  ARG A  14       2.517  10.621 -16.652  1.00 95.12           C  
ATOM    252  HB2 ARG A  14       3.406  10.046 -16.390  1.00 95.12           H  
ATOM    253  HB3 ARG A  14       2.695  11.067 -17.631  1.00 95.12           H  
ATOM    254  O   ARG A  14       0.171   9.237 -14.721  1.00 95.12           O  
ATOM    255  CG  ARG A  14       2.329  11.748 -15.618  1.00 95.12           C  
ATOM    256  HG2 ARG A  14       1.638  12.490 -16.018  1.00 95.12           H  
ATOM    257  HG3 ARG A  14       1.905  11.343 -14.699  1.00 95.12           H  
ATOM    258  CD  ARG A  14       3.667  12.425 -15.280  1.00 95.12           C  
ATOM    259  HD2 ARG A  14       4.100  12.829 -16.196  1.00 95.12           H  
ATOM    260  HD3 ARG A  14       4.357  11.680 -14.885  1.00 95.12           H  
ATOM    261  NE  ARG A  14       3.504  13.517 -14.295  1.00 95.12           N  
ATOM    262  HE  ARG A  14       3.646  14.462 -14.624  1.00 95.12           H  
ATOM    263  NH1 ARG A  14       3.166  12.219 -12.428  1.00 95.12           N  
ATOM    264 HH11 ARG A  14       3.268  11.331 -12.899  1.00 95.12           H  
ATOM    265 HH12 ARG A  14       2.928  12.211 -11.446  1.00 95.12           H  
ATOM    266  NH2 ARG A  14       3.054  14.397 -12.222  1.00 95.12           N  
ATOM    267 HH21 ARG A  14       3.206  15.352 -12.515  1.00 95.12           H  
ATOM    268 HH22 ARG A  14       2.764  14.214 -11.272  1.00 95.12           H  
ATOM    269  CZ  ARG A  14       3.256  13.374 -13.002  1.00 95.12           C  
ATOM    270  N   ALA A  15       2.032   8.011 -15.049  1.00 95.50           N  
ATOM    271  H   ALA A  15       2.814   7.815 -15.657  1.00 95.50           H  
ATOM    272  CA  ALA A  15       2.034   7.408 -13.713  1.00 95.50           C  
ATOM    273  HA  ALA A  15       1.131   6.808 -13.595  1.00 95.50           H  
ATOM    274  C   ALA A  15       2.037   8.498 -12.630  1.00 95.50           C  
ATOM    275  CB  ALA A  15       3.252   6.487 -13.565  1.00 95.50           C  
ATOM    276  HB1 ALA A  15       3.232   6.012 -12.584  1.00 95.50           H  
ATOM    277  HB2 ALA A  15       3.248   5.707 -14.326  1.00 95.50           H  
ATOM    278  HB3 ALA A  15       4.172   7.065 -13.650  1.00 95.50           H  
ATOM    279  O   ALA A  15       2.739   9.504 -12.775  1.00 95.50           O  
ATOM    280  N   LEU A  16       1.227   8.317 -11.584  1.00 96.46           N  
ATOM    281  H   LEU A  16       0.737   7.438 -11.499  1.00 96.46           H  
ATOM    282  CA  LEU A  16       1.151   9.256 -10.463  1.00 96.46           C  
ATOM    283  HA  LEU A  16       1.348  10.264 -10.828  1.00 96.46           H  
ATOM    284  C   LEU A  16       2.226   8.936  -9.429  1.00 96.46           C  
ATOM    285  CB  LEU A  16      -0.245   9.247  -9.814  1.00 96.46           C  
ATOM    286  HB2 LEU A  16      -0.424   8.263  -9.382  1.00 96.46           H  
ATOM    287  HB3 LEU A  16      -0.241   9.964  -8.993  1.00 96.46           H  
ATOM    288  O   LEU A  16       2.425   7.769  -9.083  1.00 96.46           O  
ATOM    289  CG  LEU A  16      -1.408   9.588 -10.757  1.00 96.46           C  
ATOM    290  HG  LEU A  16      -1.538   8.758 -11.450  1.00 96.46           H  
ATOM    291  CD1 LEU A  16      -2.698   9.750  -9.952  1.00 96.46           C  
ATOM    292 HD11 LEU A  16      -2.855   8.868  -9.331  1.00 96.46           H  
ATOM    293 HD12 LEU A  16      -2.630  10.626  -9.307  1.00 96.46           H  
ATOM    294 HD13 LEU A  16      -3.541   9.854 -10.635  1.00 96.46           H  
ATOM    295  CD2 LEU A  16      -1.201  10.875 -11.560  1.00 96.46           C  
ATOM    296 HD21 LEU A  16      -0.351  10.758 -12.232  1.00 96.46           H  
ATOM    297 HD22 LEU A  16      -1.020  11.713 -10.888  1.00 96.46           H  
ATOM    298 HD23 LEU A  16      -2.088  11.058 -12.167  1.00 96.46           H  
ATOM    299  N   THR A  17       2.876   9.977  -8.922  1.00 95.21           N  
ATOM    300  H   THR A  17       2.647  10.909  -9.239  1.00 95.21           H  
ATOM    301  CA  THR A  17       3.773   9.881  -7.769  1.00 95.21           C  
ATOM    302  HA  THR A  17       4.294   8.924  -7.796  1.00 95.21           H  
ATOM    303  C   THR A  17       2.977   9.932  -6.465  1.00 95.21           C  
ATOM    304  CB  THR A  17       4.840  10.987  -7.794  1.00 95.21           C  
ATOM    305  HB  THR A  17       5.543  10.812  -6.979  1.00 95.21           H  
ATOM    306  O   THR A  17       1.797  10.291  -6.443  1.00 95.21           O  
ATOM    307  CG2 THR A  17       5.620  11.021  -9.112  1.00 95.21           C  
ATOM    308 HG21 THR A  17       4.964  11.293  -9.939  1.00 95.21           H  
ATOM    309 HG22 THR A  17       6.059  10.041  -9.299  1.00 95.21           H  
ATOM    310 HG23 THR A  17       6.423  11.754  -9.037  1.00 95.21           H  
ATOM    311  OG1 THR A  17       4.255  12.258  -7.621  1.00 95.21           O  
ATOM    312  HG1 THR A  17       4.977  12.841  -7.376  1.00 95.21           H  
ATOM    313  N   ASP A  18       3.630   9.621  -5.355  1.00 94.86           N  
ATOM    314  H   ASP A  18       4.629   9.481  -5.406  1.00 94.86           H  
ATOM    315  CA  ASP A  18       3.128   9.876  -4.004  1.00 94.86           C  
ATOM    316  HA  ASP A  18       2.254   9.250  -3.824  1.00 94.86           H  
ATOM    317  C   ASP A  18       2.715  11.349  -3.794  1.00 94.86           C  
ATOM    318  CB  ASP A  18       4.228   9.461  -3.013  1.00 94.86           C  
ATOM    319  HB2 ASP A  18       3.829   9.556  -2.003  1.00 94.86           H  
ATOM    320  HB3 ASP A  18       4.474   8.412  -3.175  1.00 94.86           H  
ATOM    321  O   ASP A  18       1.650  11.624  -3.234  1.00 94.86           O  
ATOM    322  CG  ASP A  18       5.516  10.294  -3.131  1.00 94.86           C  
ATOM    323  OD1 ASP A  18       5.812  10.777  -4.256  1.00 94.86           O  
ATOM    324  OD2 ASP A  18       6.145  10.508  -2.083  1.00 94.86           O  
ATOM    325  N   ALA A  19       3.485  12.305  -4.325  1.00 96.67           N  
ATOM    326  H   ALA A  19       4.402  12.014  -4.634  1.00 96.67           H  
ATOM    327  CA  ALA A  19       3.167  13.729  -4.278  1.00 96.67           C  
ATOM    328  HA  ALA A  19       3.003  14.005  -3.236  1.00 96.67           H  
ATOM    329  C   ALA A  19       1.884  14.066  -5.059  1.00 96.67           C  
ATOM    330  CB  ALA A  19       4.372  14.523  -4.797  1.00 96.67           C  
ATOM    331  HB1 ALA A  19       4.184  15.590  -4.687  1.00 96.67           H  
ATOM    332  HB2 ALA A  19       4.551  14.297  -5.848  1.00 96.67           H  
ATOM    333  HB3 ALA A  19       5.259  14.260  -4.220  1.00 96.67           H  
ATOM    334  O   ALA A  19       1.042  14.831  -4.572  1.00 96.67           O  
ATOM    335  N   ASP A  20       1.688  13.469  -6.243  1.00 97.67           N  
ATOM    336  H   ASP A  20       2.396  12.833  -6.582  1.00 97.67           H  
ATOM    337  CA  ASP A  20       0.440  13.618  -6.999  1.00 97.67           C  
ATOM    338  HA  ASP A  20       0.255  14.676  -7.183  1.00 97.67           H  
ATOM    339  C   ASP A  20      -0.744  13.051  -6.208  1.00 97.67           C  
ATOM    340  CB  ASP A  20       0.499  12.889  -8.347  1.00 97.67           C  
ATOM    341  HB2 ASP A  20       0.729  11.838  -8.171  1.00 97.67           H  
ATOM    342  HB3 ASP A  20      -0.491  12.933  -8.802  1.00 97.67           H  
ATOM    343  O   ASP A  20      -1.770  13.717  -6.050  1.00 97.67           O  
ATOM    344  CG  ASP A  20       1.493  13.450  -9.356  1.00 97.67           C  
ATOM    345  OD1 ASP A  20       1.492  14.669  -9.633  1.00 97.67           O  
ATOM    346  OD2 ASP A  20       2.165  12.626 -10.009  1.00 97.67           O  
ATOM    347  N   LEU A  21      -0.607  11.830  -5.685  1.00 97.75           N  
ATOM    348  H   LEU A  21       0.272  11.352  -5.826  1.00 97.75           H  
ATOM    349  CA  LEU A  21      -1.645  11.162  -4.904  1.00 97.75           C  
ATOM    350  HA  LEU A  21      -2.546  11.065  -5.510  1.00 97.75           H  
ATOM    351  C   LEU A  21      -2.022  11.990  -3.669  1.00 97.75           C  
ATOM    352  CB  LEU A  21      -1.142   9.768  -4.508  1.00 97.75           C  
ATOM    353  HB2 LEU A  21      -1.812   9.351  -3.756  1.00 97.75           H  
ATOM    354  HB3 LEU A  21      -0.157   9.885  -4.056  1.00 97.75           H  
ATOM    355  O   LEU A  21      -3.203  12.259  -3.456  1.00 97.75           O  
ATOM    356  CG  LEU A  21      -1.009   8.760  -5.662  1.00 97.75           C  
ATOM    357  HG  LEU A  21      -0.405   9.173  -6.470  1.00 97.75           H  
ATOM    358  CD1 LEU A  21      -0.325   7.506  -5.131  1.00 97.75           C  
ATOM    359 HD11 LEU A  21       0.713   7.733  -4.891  1.00 97.75           H  
ATOM    360 HD12 LEU A  21      -0.333   6.720  -5.886  1.00 97.75           H  
ATOM    361 HD13 LEU A  21      -0.826   7.164  -4.225  1.00 97.75           H  
ATOM    362  CD2 LEU A  21      -2.366   8.383  -6.253  1.00 97.75           C  
ATOM    363 HD21 LEU A  21      -2.240   7.571  -6.968  1.00 97.75           H  
ATOM    364 HD22 LEU A  21      -2.786   9.240  -6.780  1.00 97.75           H  
ATOM    365 HD23 LEU A  21      -3.048   8.063  -5.466  1.00 97.75           H  
ATOM    366  N   SER A  22      -1.033  12.474  -2.914  1.00 97.64           N  
ATOM    367  H   SER A  22      -0.090  12.202  -3.151  1.00 97.64           H  
ATOM    368  CA  SER A  22      -1.232  13.323  -1.734  1.00 97.64           C  
ATOM    369  HA  SER A  22      -1.814  12.772  -0.995  1.00 97.64           H  
ATOM    370  C   SER A  22      -1.995  14.605  -2.080  1.00 97.64           C  
ATOM    371  CB  SER A  22       0.134  13.650  -1.124  1.00 97.64           C  
ATOM    372  HB2 SER A  22       0.639  12.719  -0.863  1.00 97.64           H  
ATOM    373  HB3 SER A  22       0.747  14.186  -1.848  1.00 97.64           H  
ATOM    374  O   SER A  22      -2.989  14.953  -1.430  1.00 97.64           O  
ATOM    375  OG  SER A  22      -0.018  14.435   0.042  1.00 97.64           O  
ATOM    376  HG  SER A  22       0.814  14.394   0.520  1.00 97.64           H  
ATOM    377  N   LYS A  23      -1.613  15.274  -3.177  1.00 97.90           N  
ATOM    378  H   LYS A  23      -0.805  14.935  -3.680  1.00 97.90           H  
ATOM    379  CA  LYS A  23      -2.336  16.438  -3.703  1.00 97.90           C  
ATOM    380  HA  LYS A  23      -2.353  17.213  -2.937  1.00 97.90           H  
ATOM    381  C   LYS A  23      -3.792  16.094  -4.019  1.00 97.90           C  
ATOM    382  CB  LYS A  23      -1.587  16.967  -4.936  1.00 97.90           C  
ATOM    383  HB2 LYS A  23      -0.597  17.301  -4.625  1.00 97.90           H  
ATOM    384  HB3 LYS A  23      -1.453  16.158  -5.653  1.00 97.90           H  
ATOM    385  O   LYS A  23      -4.696  16.811  -3.587  1.00 97.90           O  
ATOM    386  CG  LYS A  23      -2.314  18.124  -5.638  1.00 97.90           C  
ATOM    387  HG2 LYS A  23      -2.400  18.969  -4.955  1.00 97.90           H  
ATOM    388  HG3 LYS A  23      -3.310  17.808  -5.947  1.00 97.90           H  
ATOM    389  CD  LYS A  23      -1.530  18.541  -6.885  1.00 97.90           C  
ATOM    390  HD2 LYS A  23      -1.414  17.675  -7.538  1.00 97.90           H  
ATOM    391  HD3 LYS A  23      -0.542  18.887  -6.584  1.00 97.90           H  
ATOM    392  CE  LYS A  23      -2.266  19.654  -7.637  1.00 97.90           C  
ATOM    393  HE2 LYS A  23      -2.406  20.497  -6.961  1.00 97.90           H  
ATOM    394  HE3 LYS A  23      -3.248  19.284  -7.931  1.00 97.90           H  
ATOM    395  NZ  LYS A  23      -1.492  20.078  -8.830  1.00 97.90           N  
ATOM    396  HZ1 LYS A  23      -1.348  19.295  -9.453  1.00 97.90           H  
ATOM    397  HZ2 LYS A  23      -0.581  20.414  -8.553  1.00 97.90           H  
ATOM    398  HZ3 LYS A  23      -1.963  20.818  -9.330  1.00 97.90           H  
ATOM    399  N   TYR A  24      -4.042  15.022  -4.767  1.00 97.77           N  
ATOM    400  H   TYR A  24      -3.263  14.463  -5.085  1.00 97.77           H  
ATOM    401  CA  TYR A  24      -5.391  14.701  -5.231  1.00 97.77           C  
ATOM    402  HA  TYR A  24      -5.853  15.632  -5.559  1.00 97.77           H  
ATOM    403  C   TYR A  24      -6.303  14.167  -4.130  1.00 97.77           C  
ATOM    404  CB  TYR A  24      -5.338  13.769  -6.443  1.00 97.77           C  
ATOM    405  HB2 TYR A  24      -6.335  13.367  -6.620  1.00 97.77           H  
ATOM    406  HB3 TYR A  24      -4.672  12.934  -6.222  1.00 97.77           H  
ATOM    407  O   TYR A  24      -7.482  14.506  -4.139  1.00 97.77           O  
ATOM    408  CG  TYR A  24      -4.895  14.481  -7.707  1.00 97.77           C  
ATOM    409  CD1 TYR A  24      -5.669  15.544  -8.212  1.00 97.77           C  
ATOM    410  HD1 TYR A  24      -6.587  15.820  -7.714  1.00 97.77           H  
ATOM    411  CD2 TYR A  24      -3.711  14.104  -8.369  1.00 97.77           C  
ATOM    412  HD2 TYR A  24      -3.127  13.273  -8.002  1.00 97.77           H  
ATOM    413  CE1 TYR A  24      -5.252  16.245  -9.358  1.00 97.77           C  
ATOM    414  HE1 TYR A  24      -5.852  17.055  -9.746  1.00 97.77           H  
ATOM    415  CE2 TYR A  24      -3.272  14.819  -9.499  1.00 97.77           C  
ATOM    416  HE2 TYR A  24      -2.347  14.550  -9.987  1.00 97.77           H  
ATOM    417  OH  TYR A  24      -3.646  16.587 -11.089  1.00 97.77           O  
ATOM    418  HH  TYR A  24      -4.345  17.154 -11.424  1.00 97.77           H  
ATOM    419  CZ  TYR A  24      -4.045  15.890  -9.994  1.00 97.77           C  
ATOM    420  N   VAL A  25      -5.788  13.441  -3.137  1.00 97.32           N  
ATOM    421  H   VAL A  25      -4.821  13.156  -3.198  1.00 97.32           H  
ATOM    422  CA  VAL A  25      -6.547  13.075  -1.929  1.00 97.32           C  
ATOM    423  HA  VAL A  25      -7.400  12.458  -2.212  1.00 97.32           H  
ATOM    424  C   VAL A  25      -7.096  14.327  -1.239  1.00 97.32           C  
ATOM    425  CB  VAL A  25      -5.644  12.282  -0.966  1.00 97.32           C  
ATOM    426  HB  VAL A  25      -4.707  12.830  -0.869  1.00 97.32           H  
ATOM    427  O   VAL A  25      -8.281  14.372  -0.894  1.00 97.32           O  
ATOM    428  CG1 VAL A  25      -6.219  12.113   0.444  1.00 97.32           C  
ATOM    429 HG11 VAL A  25      -6.917  11.277   0.484  1.00 97.32           H  
ATOM    430 HG12 VAL A  25      -5.378  11.901   1.105  1.00 97.32           H  
ATOM    431 HG13 VAL A  25      -6.699  13.012   0.832  1.00 97.32           H  
ATOM    432  CG2 VAL A  25      -5.331  10.873  -1.492  1.00 97.32           C  
ATOM    433 HG21 VAL A  25      -6.194  10.213  -1.404  1.00 97.32           H  
ATOM    434 HG22 VAL A  25      -4.512  10.450  -0.911  1.00 97.32           H  
ATOM    435 HG23 VAL A  25      -5.025  10.904  -2.538  1.00 97.32           H  
ATOM    436  N   ARG A  26      -6.262  15.367  -1.082  1.00 96.92           N  
ATOM    437  H   ARG A  26      -5.303  15.248  -1.374  1.00 96.92           H  
ATOM    438  CA  ARG A  26      -6.669  16.645  -0.474  1.00 96.92           C  
ATOM    439  HA  ARG A  26      -7.137  16.446   0.490  1.00 96.92           H  
ATOM    440  C   ARG A  26      -7.720  17.365  -1.313  1.00 96.92           C  
ATOM    441  CB  ARG A  26      -5.448  17.551  -0.261  1.00 96.92           C  
ATOM    442  HB2 ARG A  26      -4.893  17.645  -1.195  1.00 96.92           H  
ATOM    443  HB3 ARG A  26      -5.805  18.542   0.019  1.00 96.92           H  
ATOM    444  O   ARG A  26      -8.733  17.801  -0.771  1.00 96.92           O  
ATOM    445  CG  ARG A  26      -4.505  17.039   0.838  1.00 96.92           C  
ATOM    446  HG2 ARG A  26      -4.189  16.020   0.612  1.00 96.92           H  
ATOM    447  HG3 ARG A  26      -5.030  17.028   1.793  1.00 96.92           H  
ATOM    448  CD  ARG A  26      -3.257  17.923   0.949  1.00 96.92           C  
ATOM    449  HD2 ARG A  26      -2.742  17.914  -0.012  1.00 96.92           H  
ATOM    450  HD3 ARG A  26      -2.592  17.487   1.695  1.00 96.92           H  
ATOM    451  NE  ARG A  26      -3.594  19.310   1.341  1.00 96.92           N  
ATOM    452  HE  ARG A  26      -4.508  19.455   1.747  1.00 96.92           H  
ATOM    453  NH1 ARG A  26      -1.581  20.282   0.817  1.00 96.92           N  
ATOM    454 HH11 ARG A  26      -0.970  21.086   0.814  1.00 96.92           H  
ATOM    455 HH12 ARG A  26      -1.207  19.370   0.596  1.00 96.92           H  
ATOM    456  NH2 ARG A  26      -3.232  21.543   1.630  1.00 96.92           N  
ATOM    457 HH21 ARG A  26      -2.606  22.335   1.604  1.00 96.92           H  
ATOM    458 HH22 ARG A  26      -4.150  21.653   2.036  1.00 96.92           H  
ATOM    459  CZ  ARG A  26      -2.804  20.368   1.259  1.00 96.92           C  
ATOM    460  N   VAL A  27      -7.509  17.457  -2.628  1.00 96.57           N  
ATOM    461  H   VAL A  27      -6.641  17.085  -2.989  1.00 96.57           H  
ATOM    462  CA  VAL A  27      -8.461  18.095  -3.558  1.00 96.57           C  
ATOM    463  HA  VAL A  27      -8.654  19.113  -3.221  1.00 96.57           H  
ATOM    464  C   VAL A  27      -9.810  17.369  -3.557  1.00 96.57           C  
ATOM    465  CB  VAL A  27      -7.872  18.161  -4.982  1.00 96.57           C  
ATOM    466  HB  VAL A  27      -7.544  17.166  -5.281  1.00 96.57           H  
ATOM    467  O   VAL A  27     -10.856  18.011  -3.530  1.00 96.57           O  
ATOM    468  CG1 VAL A  27      -8.885  18.667  -6.016  1.00 96.57           C  
ATOM    469 HG11 VAL A  27      -9.709  17.961  -6.120  1.00 96.57           H  
ATOM    470 HG12 VAL A  27      -8.405  18.777  -6.988  1.00 96.57           H  
ATOM    471 HG13 VAL A  27      -9.286  19.632  -5.706  1.00 96.57           H  
ATOM    472  CG2 VAL A  27      -6.673  19.118  -5.040  1.00 96.57           C  
ATOM    473 HG21 VAL A  27      -6.212  19.071  -6.027  1.00 96.57           H  
ATOM    474 HG22 VAL A  27      -5.924  18.846  -4.296  1.00 96.57           H  
ATOM    475 HG23 VAL A  27      -7.000  20.138  -4.842  1.00 96.57           H  
ATOM    476  N   LEU A  28      -9.797  16.035  -3.535  1.00 96.08           N  
ATOM    477  H   LEU A  28      -8.902  15.567  -3.567  1.00 96.08           H  
ATOM    478  CA  LEU A  28     -10.995  15.193  -3.508  1.00 96.08           C  
ATOM    479  HA  LEU A  28     -11.739  15.619  -4.181  1.00 96.08           H  
ATOM    480  C   LEU A  28     -11.668  15.129  -2.129  1.00 96.08           C  
ATOM    481  CB  LEU A  28     -10.615  13.784  -3.995  1.00 96.08           C  
ATOM    482  HB2 LEU A  28      -9.776  13.432  -3.395  1.00 96.08           H  
ATOM    483  HB3 LEU A  28     -11.448  13.102  -3.823  1.00 96.08           H  
ATOM    484  O   LEU A  28     -12.763  14.576  -2.029  1.00 96.08           O  
ATOM    485  CG  LEU A  28     -10.231  13.715  -5.482  1.00 96.08           C  
ATOM    486  HG  LEU A  28      -9.500  14.490  -5.713  1.00 96.08           H  
ATOM    487  CD1 LEU A  28      -9.602  12.357  -5.793  1.00 96.08           C  
ATOM    488 HD11 LEU A  28      -9.260  12.334  -6.828  1.00 96.08           H  
ATOM    489 HD12 LEU A  28      -8.739  12.206  -5.144  1.00 96.08           H  
ATOM    490 HD13 LEU A  28     -10.319  11.556  -5.620  1.00 96.08           H  
ATOM    491  CD2 LEU A  28     -11.442  13.913  -6.392  1.00 96.08           C  
ATOM    492 HD21 LEU A  28     -12.198  13.158  -6.173  1.00 96.08           H  
ATOM    493 HD22 LEU A  28     -11.129  13.825  -7.432  1.00 96.08           H  
ATOM    494 HD23 LEU A  28     -11.865  14.907  -6.244  1.00 96.08           H  
ATOM    495  N   ARG A  29     -11.036  15.692  -1.087  1.00 95.83           N  
ATOM    496  H   ARG A  29     -10.142  16.124  -1.276  1.00 95.83           H  
ATOM    497  CA  ARG A  29     -11.499  15.681   0.310  1.00 95.83           C  
ATOM    498  HA  ARG A  29     -10.675  16.028   0.933  1.00 95.83           H  
ATOM    499  C   ARG A  29     -11.812  14.268   0.810  1.00 95.83           C  
ATOM    500  CB  ARG A  29     -12.676  16.654   0.497  1.00 95.83           C  
ATOM    501  HB2 ARG A  29     -12.983  16.630   1.543  1.00 95.83           H  
ATOM    502  HB3 ARG A  29     -13.517  16.321  -0.110  1.00 95.83           H  
ATOM    503  O   ARG A  29     -12.856  14.038   1.421  1.00 95.83           O  
ATOM    504  CG  ARG A  29     -12.330  18.102   0.133  1.00 95.83           C  
ATOM    505  HG2 ARG A  29     -12.028  18.169  -0.912  1.00 95.83           H  
ATOM    506  HG3 ARG A  29     -11.513  18.448   0.766  1.00 95.83           H  
ATOM    507  CD  ARG A  29     -13.566  18.980   0.355  1.00 95.83           C  
ATOM    508  HD2 ARG A  29     -14.348  18.657  -0.332  1.00 95.83           H  
ATOM    509  HD3 ARG A  29     -13.914  18.843   1.379  1.00 95.83           H  
ATOM    510  NE  ARG A  29     -13.267  20.406   0.133  1.00 95.83           N  
ATOM    511  HE  ARG A  29     -12.307  20.640  -0.074  1.00 95.83           H  
ATOM    512  NH1 ARG A  29     -15.403  21.208   0.416  1.00 95.83           N  
ATOM    513 HH11 ARG A  29     -16.043  21.988   0.460  1.00 95.83           H  
ATOM    514 HH12 ARG A  29     -15.736  20.266   0.564  1.00 95.83           H  
ATOM    515  NH2 ARG A  29     -13.735  22.633   0.023  1.00 95.83           N  
ATOM    516 HH21 ARG A  29     -14.393  23.395   0.100  1.00 95.83           H  
ATOM    517 HH22 ARG A  29     -12.763  22.838  -0.162  1.00 95.83           H  
ATOM    518  CZ  ARG A  29     -14.133  21.404   0.191  1.00 95.83           C  
ATOM    519  N   ILE A  30     -10.913  13.321   0.534  1.00 95.78           N  
ATOM    520  H   ILE A  30     -10.065  13.589   0.054  1.00 95.78           H  
ATOM    521  CA  ILE A  30     -11.093  11.924   0.943  1.00 95.78           C  
ATOM    522  HA  ILE A  30     -12.079  11.619   0.593  1.00 95.78           H  
ATOM    523  C   ILE A  30     -11.081  11.838   2.478  1.00 95.78           C  
ATOM    524  CB  ILE A  30     -10.076  10.990   0.254  1.00 95.78           C  
ATOM    525  HB  ILE A  30      -9.076  11.373   0.461  1.00 95.78           H  
ATOM    526  O   ILE A  30     -10.063  12.079   3.127  1.00 95.78           O  
ATOM    527  CG1 ILE A  30     -10.324  11.019  -1.275  1.00 95.78           C  
ATOM    528 HG12 ILE A  30     -11.326  10.644  -1.483  1.00 95.78           H  
ATOM    529 HG13 ILE A  30     -10.274  12.051  -1.622  1.00 95.78           H  
ATOM    530  CG2 ILE A  30     -10.169   9.547   0.789  1.00 95.78           C  
ATOM    531 HG21 ILE A  30     -11.131   9.103   0.532  1.00 95.78           H  
ATOM    532 HG22 ILE A  30      -9.367   8.939   0.369  1.00 95.78           H  
ATOM    533 HG23 ILE A  30     -10.046   9.521   1.872  1.00 95.78           H  
ATOM    534  CD1 ILE A  30      -9.324  10.219  -2.112  1.00 95.78           C  
ATOM    535 HD11 ILE A  30      -9.418   9.155  -1.896  1.00 95.78           H  
ATOM    536 HD12 ILE A  30      -8.308  10.540  -1.882  1.00 95.78           H  
ATOM    537 HD13 ILE A  30      -9.524  10.380  -3.171  1.00 95.78           H  
ATOM    538  N   LYS A  31     -12.236  11.521   3.068  1.00 92.54           N  
ATOM    539  H   LYS A  31     -13.014  11.332   2.452  1.00 92.54           H  
ATOM    540  CA  LYS A  31     -12.433  11.386   4.516  1.00 92.54           C  
ATOM    541  HA  LYS A  31     -12.005  12.259   5.008  1.00 92.54           H  
ATOM    542  C   LYS A  31     -11.722  10.143   5.035  1.00 92.54           C  
ATOM    543  CB  LYS A  31     -13.926  11.282   4.861  1.00 92.54           C  
ATOM    544  HB2 LYS A  31     -14.337  10.416   4.341  1.00 92.54           H  
ATOM    545  HB3 LYS A  31     -14.019  11.102   5.932  1.00 92.54           H  
ATOM    546  O   LYS A  31     -11.630   9.133   4.340  1.00 92.54           O  
ATOM    547  CG  LYS A  31     -14.770  12.518   4.511  1.00 92.54           C  
ATOM    548  HG2 LYS A  31     -14.385  13.396   5.030  1.00 92.54           H  
ATOM    549  HG3 LYS A  31     -14.743  12.688   3.435  1.00 92.54           H  
ATOM    550  CD  LYS A  31     -16.215  12.238   4.953  1.00 92.54           C  
ATOM    551  HD2 LYS A  31     -16.515  11.278   4.535  1.00 92.54           H  
ATOM    552  HD3 LYS A  31     -16.256  12.162   6.039  1.00 92.54           H  
ATOM    553  CE  LYS A  31     -17.219  13.291   4.480  1.00 92.54           C  
ATOM    554  HE2 LYS A  31     -17.010  13.518   3.434  1.00 92.54           H  
ATOM    555  HE3 LYS A  31     -17.095  14.202   5.066  1.00 92.54           H  
ATOM    556  NZ  LYS A  31     -18.605  12.760   4.599  1.00 92.54           N  
ATOM    557  HZ1 LYS A  31     -19.302  13.405   4.256  1.00 92.54           H  
ATOM    558  HZ2 LYS A  31     -18.730  11.912   4.064  1.00 92.54           H  
ATOM    559  HZ3 LYS A  31     -18.836  12.500   5.548  1.00 92.54           H  
ATOM    560  N   THR A  32     -11.310  10.169   6.304  1.00 94.38           N  
ATOM    561  H   THR A  32     -11.439  11.025   6.823  1.00 94.38           H  
ATOM    562  CA  THR A  32     -10.625   9.044   6.975  1.00 94.38           C  
ATOM    563  HA  THR A  32     -10.297   9.407   7.949  1.00 94.38           H  
ATOM    564  C   THR A  32      -9.337   8.607   6.266  1.00 94.38           C  
ATOM    565  CB  THR A  32     -11.568   7.847   7.255  1.00 94.38           C  
ATOM    566  HB  THR A  32     -11.035   7.121   7.870  1.00 94.38           H  
ATOM    567  O   THR A  32      -8.916   7.464   6.403  1.00 94.38           O  
ATOM    568  CG2 THR A  32     -12.822   8.265   8.023  1.00 94.38           C  
ATOM    569 HG21 THR A  32     -13.406   7.377   8.265  1.00 94.38           H  
ATOM    570 HG22 THR A  32     -13.436   8.937   7.424  1.00 94.38           H  
ATOM    571 HG23 THR A  32     -12.535   8.758   8.952  1.00 94.38           H  
ATOM    572  OG1 THR A  32     -12.001   7.197   6.070  1.00 94.38           O  
ATOM    573  HG1 THR A  32     -11.818   7.803   5.348  1.00 94.38           H  
ATOM    574  N   PHE A  33      -8.717   9.478   5.466  1.00 97.42           N  
ATOM    575  H   PHE A  33      -9.078  10.413   5.347  1.00 97.42           H  
ATOM    576  CA  PHE A  33      -7.464   9.147   4.800  1.00 97.42           C  
ATOM    577  HA  PHE A  33      -7.559   8.155   4.357  1.00 97.42           H  
ATOM    578  C   PHE A  33      -6.318   9.102   5.811  1.00 97.42           C  
ATOM    579  CB  PHE A  33      -7.181  10.121   3.661  1.00 97.42           C  
ATOM    580  HB2 PHE A  33      -8.059  10.187   3.018  1.00 97.42           H  
ATOM    581  HB3 PHE A  33      -6.983  11.114   4.064  1.00 97.42           H  
ATOM    582  O   PHE A  33      -6.047  10.082   6.502  1.00 97.42           O  
ATOM    583  CG  PHE A  33      -6.013   9.657   2.823  1.00 97.42           C  
ATOM    584  CD1 PHE A  33      -4.765  10.302   2.910  1.00 97.42           C  
ATOM    585  HD1 PHE A  33      -4.630  11.139   3.579  1.00 97.42           H  
ATOM    586  CD2 PHE A  33      -6.173   8.542   1.981  1.00 97.42           C  
ATOM    587  HD2 PHE A  33      -7.117   8.019   1.942  1.00 97.42           H  
ATOM    588  CE1 PHE A  33      -3.700   9.879   2.095  1.00 97.42           C  
ATOM    589  HE1 PHE A  33      -2.748  10.387   2.136  1.00 97.42           H  
ATOM    590  CE2 PHE A  33      -5.099   8.098   1.199  1.00 97.42           C  
ATOM    591  HE2 PHE A  33      -5.218   7.230   0.568  1.00 97.42           H  
ATOM    592  CZ  PHE A  33      -3.871   8.775   1.241  1.00 97.42           C  
ATOM    593  HZ  PHE A  33      -3.053   8.423   0.630  1.00 97.42           H  
ATOM    594  N   ARG A  34      -5.676   7.942   5.909  1.00 97.07           N  
ATOM    595  H   ARG A  34      -5.970   7.199   5.291  1.00 97.07           H  
ATOM    596  CA  ARG A  34      -4.617   7.629   6.866  1.00 97.07           C  
ATOM    597  HA  ARG A  34      -4.785   8.220   7.767  1.00 97.07           H  
ATOM    598  C   ARG A  34      -3.246   8.019   6.345  1.00 97.07           C  
ATOM    599  CB  ARG A  34      -4.698   6.129   7.199  1.00 97.07           C  
ATOM    600  HB2 ARG A  34      -4.577   5.544   6.287  1.00 97.07           H  
ATOM    601  HB3 ARG A  34      -5.695   5.940   7.597  1.00 97.07           H  
ATOM    602  O   ARG A  34      -2.435   8.508   7.121  1.00 97.07           O  
ATOM    603  CG  ARG A  34      -3.679   5.621   8.225  1.00 97.07           C  
ATOM    604  HG2 ARG A  34      -3.872   4.564   8.411  1.00 97.07           H  
ATOM    605  HG3 ARG A  34      -2.671   5.718   7.823  1.00 97.07           H  
ATOM    606  CD  ARG A  34      -3.783   6.389   9.542  1.00 97.07           C  
ATOM    607  HD2 ARG A  34      -3.559   7.440   9.359  1.00 97.07           H  
ATOM    608  HD3 ARG A  34      -4.802   6.293   9.918  1.00 97.07           H  
ATOM    609  NE  ARG A  34      -2.850   5.861  10.545  1.00 97.07           N  
ATOM    610  HE  ARG A  34      -2.549   4.907  10.410  1.00 97.07           H  
ATOM    611  NH1 ARG A  34      -2.960   7.637  11.994  1.00 97.07           N  
ATOM    612 HH11 ARG A  34      -3.584   8.097  11.346  1.00 97.07           H  
ATOM    613 HH12 ARG A  34      -2.651   8.100  12.837  1.00 97.07           H  
ATOM    614  NH2 ARG A  34      -1.648   5.898  12.473  1.00 97.07           N  
ATOM    615 HH21 ARG A  34      -1.366   4.947  12.286  1.00 97.07           H  
ATOM    616 HH22 ARG A  34      -1.354   6.369  13.317  1.00 97.07           H  
ATOM    617  CZ  ARG A  34      -2.489   6.468  11.659  1.00 97.07           C  
ATOM    618  N   GLY A  35      -2.998   7.804   5.058  1.00 97.61           N  
ATOM    619  H   GLY A  35      -3.706   7.366   4.486  1.00 97.61           H  
ATOM    620  CA  GLY A  35      -1.719   8.114   4.440  1.00 97.61           C  
ATOM    621  HA2 GLY A  35      -1.696   9.170   4.174  1.00 97.61           H  
ATOM    622  HA3 GLY A  35      -0.911   7.929   5.148  1.00 97.61           H  
ATOM    623  C   GLY A  35      -1.437   7.292   3.190  1.00 97.61           C  
ATOM    624  O   GLY A  35      -2.238   6.454   2.761  1.00 97.61           O  
ATOM    625  N   ILE A  36      -0.276   7.582   2.618  1.00 97.62           N  
ATOM    626  H   ILE A  36       0.345   8.212   3.106  1.00 97.62           H  
ATOM    627  CA  ILE A  36       0.355   6.821   1.547  1.00 97.62           C  
ATOM    628  HA  ILE A  36      -0.334   6.066   1.167  1.00 97.62           H  
ATOM    629  C   ILE A  36       1.553   6.137   2.190  1.00 97.62           C  
ATOM    630  CB  ILE A  36       0.787   7.735   0.382  1.00 97.62           C  
ATOM    631  HB  ILE A  36       1.545   8.428   0.749  1.00 97.62           H  
ATOM    632  O   ILE A  36       2.335   6.804   2.865  1.00 97.62           O  
ATOM    633  CG1 ILE A  36      -0.411   8.559  -0.137  1.00 97.62           C  
ATOM    634 HG12 ILE A  36      -1.143   7.892  -0.593  1.00 97.62           H  
ATOM    635 HG13 ILE A  36      -0.884   9.083   0.694  1.00 97.62           H  
ATOM    636  CG2 ILE A  36       1.408   6.887  -0.745  1.00 97.62           C  
ATOM    637 HG21 ILE A  36       0.677   6.186  -1.149  1.00 97.62           H  
ATOM    638 HG22 ILE A  36       2.264   6.327  -0.370  1.00 97.62           H  
ATOM    639 HG23 ILE A  36       1.783   7.523  -1.547  1.00 97.62           H  
ATOM    640  CD1 ILE A  36      -0.029   9.637  -1.145  1.00 97.62           C  
ATOM    641 HD11 ILE A  36      -0.924  10.195  -1.420  1.00 97.62           H  
ATOM    642 HD12 ILE A  36       0.400   9.182  -2.038  1.00 97.62           H  
ATOM    643 HD13 ILE A  36       0.699  10.317  -0.703  1.00 97.62           H  
ATOM    644  N   PHE A  37       1.659   4.829   2.011  1.00 97.11           N  
ATOM    645  H   PHE A  37       0.977   4.352   1.440  1.00 97.11           H  
ATOM    646  CA  PHE A  37       2.695   4.013   2.627  1.00 97.11           C  
ATOM    647  HA  PHE A  37       3.451   4.653   3.083  1.00 97.11           H  
ATOM    648  C   PHE A  37       3.391   3.175   1.568  1.00 97.11           C  
ATOM    649  CB  PHE A  37       2.082   3.141   3.733  1.00 97.11           C  
ATOM    650  HB2 PHE A  37       1.423   2.401   3.278  1.00 97.11           H  
ATOM    651  HB3 PHE A  37       2.880   2.600   4.241  1.00 97.11           H  
ATOM    652  O   PHE A  37       2.810   2.847   0.531  1.00 97.11           O  
ATOM    653  CG  PHE A  37       1.307   3.943   4.759  1.00 97.11           C  
ATOM    654  CD1 PHE A  37       2.002   4.714   5.707  1.00 97.11           C  
ATOM    655  HD1 PHE A  37       3.081   4.690   5.730  1.00 97.11           H  
ATOM    656  CD2 PHE A  37      -0.099   3.990   4.714  1.00 97.11           C  
ATOM    657  HD2 PHE A  37      -0.627   3.424   3.961  1.00 97.11           H  
ATOM    658  CE1 PHE A  37       1.297   5.537   6.601  1.00 97.11           C  
ATOM    659  HE1 PHE A  37       1.847   6.142   7.306  1.00 97.11           H  
ATOM    660  CE2 PHE A  37      -0.809   4.805   5.616  1.00 97.11           C  
ATOM    661  HE2 PHE A  37      -1.886   4.854   5.561  1.00 97.11           H  
ATOM    662  CZ  PHE A  37      -0.106   5.586   6.553  1.00 97.11           C  
ATOM    663  HZ  PHE A  37      -0.632   6.250   7.223  1.00 97.11           H  
ATOM    664  N   MET A  38       4.619   2.801   1.865  1.00 95.57           N  
ATOM    665  H   MET A  38       4.990   3.077   2.763  1.00 95.57           H  
ATOM    666  CA  MET A  38       5.302   1.690   1.223  1.00 95.57           C  
ATOM    667  HA  MET A  38       4.972   1.598   0.188  1.00 95.57           H  
ATOM    668  C   MET A  38       4.897   0.407   1.954  1.00 95.57           C  
ATOM    669  CB  MET A  38       6.816   1.958   1.212  1.00 95.57           C  
ATOM    670  HB2 MET A  38       7.204   1.946   2.230  1.00 95.57           H  
ATOM    671  HB3 MET A  38       7.322   1.172   0.651  1.00 95.57           H  
ATOM    672  O   MET A  38       4.330   0.457   3.053  1.00 95.57           O  
ATOM    673  CG  MET A  38       7.122   3.327   0.575  1.00 95.57           C  
ATOM    674  HG2 MET A  38       6.657   4.112   1.172  1.00 95.57           H  
ATOM    675  HG3 MET A  38       8.194   3.522   0.629  1.00 95.57           H  
ATOM    676  SD  MET A  38       6.593   3.537  -1.150  1.00 95.57           S  
ATOM    677  CE  MET A  38       7.829   2.485  -1.956  1.00 95.57           C  
ATOM    678  HE1 MET A  38       7.701   2.525  -3.038  1.00 95.57           H  
ATOM    679  HE2 MET A  38       8.828   2.844  -1.708  1.00 95.57           H  
ATOM    680  HE3 MET A  38       7.724   1.455  -1.615  1.00 95.57           H  
ATOM    681  N   SER A  39       5.123  -0.747   1.336  1.00 92.82           N  
ATOM    682  H   SER A  39       5.575  -0.735   0.432  1.00 92.82           H  
ATOM    683  CA  SER A  39       4.696  -2.043   1.883  1.00 92.82           C  
ATOM    684  HA  SER A  39       3.608  -2.059   1.937  1.00 92.82           H  
ATOM    685  C   SER A  39       5.221  -2.294   3.307  1.00 92.82           C  
ATOM    686  CB  SER A  39       5.139  -3.159   0.932  1.00 92.82           C  
ATOM    687  HB2 SER A  39       4.641  -3.035  -0.030  1.00 92.82           H  
ATOM    688  HB3 SER A  39       4.847  -4.121   1.352  1.00 92.82           H  
ATOM    689  O   SER A  39       4.511  -2.841   4.150  1.00 92.82           O  
ATOM    690  OG  SER A  39       6.537  -3.140   0.725  1.00 92.82           O  
ATOM    691  HG  SER A  39       6.748  -2.447   0.096  1.00 92.82           H  
ATOM    692  N   ASP A  40       6.421  -1.808   3.605  1.00 92.23           N  
ATOM    693  H   ASP A  40       6.931  -1.330   2.876  1.00 92.23           H  
ATOM    694  CA  ASP A  40       7.147  -1.935   4.868  1.00 92.23           C  
ATOM    695  HA  ASP A  40       6.773  -2.816   5.390  1.00 92.23           H  
ATOM    696  C   ASP A  40       6.964  -0.749   5.835  1.00 92.23           C  
ATOM    697  CB  ASP A  40       8.633  -2.189   4.552  1.00 92.23           C  
ATOM    698  HB2 ASP A  40       8.711  -3.145   4.035  1.00 92.23           H  
ATOM    699  HB3 ASP A  40       9.181  -2.280   5.489  1.00 92.23           H  
ATOM    700  O   ASP A  40       7.388  -0.835   6.989  1.00 92.23           O  
ATOM    701  CG  ASP A  40       9.308  -1.117   3.679  1.00 92.23           C  
ATOM    702  OD1 ASP A  40       8.597  -0.290   3.061  1.00 92.23           O  
ATOM    703  OD2 ASP A  40      10.547  -1.175   3.552  1.00 92.23           O  
ATOM    704  N   THR A  41       6.284   0.328   5.422  1.00 95.07           N  
ATOM    705  H   THR A  41       5.983   0.349   4.458  1.00 95.07           H  
ATOM    706  CA  THR A  41       6.090   1.546   6.237  1.00 95.07           C  
ATOM    707  HA  THR A  41       6.671   1.427   7.152  1.00 95.07           H  
ATOM    708  C   THR A  41       4.656   1.747   6.724  1.00 95.07           C  
ATOM    709  CB  THR A  41       6.652   2.806   5.564  1.00 95.07           C  
ATOM    710  HB  THR A  41       6.516   3.659   6.229  1.00 95.07           H  
ATOM    711  O   THR A  41       4.283   2.831   7.182  1.00 95.07           O  
ATOM    712  CG2 THR A  41       8.140   2.670   5.274  1.00 95.07           C  
ATOM    713 HG21 THR A  41       8.519   3.583   4.815  1.00 95.07           H  
ATOM    714 HG22 THR A  41       8.685   2.498   6.202  1.00 95.07           H  
ATOM    715 HG23 THR A  41       8.319   1.828   4.606  1.00 95.07           H  
ATOM    716  OG1 THR A  41       6.036   3.091   4.336  1.00 95.07           O  
ATOM    717  HG1 THR A  41       6.766   3.391   3.789  1.00 95.07           H  
ATOM    718  N   LEU A  42       3.835   0.691   6.681  1.00 96.21           N  
ATOM    719  H   LEU A  42       4.196  -0.164   6.283  1.00 96.21           H  
ATOM    720  CA  LEU A  42       2.497   0.711   7.270  1.00 96.21           C  
ATOM    721  HA  LEU A  42       1.962   1.507   6.751  1.00 96.21           H  
ATOM    722  C   LEU A  42       2.553   1.048   8.777  1.00 96.21           C  
ATOM    723  CB  LEU A  42       1.772  -0.623   7.010  1.00 96.21           C  
ATOM    724  HB2 LEU A  42       0.946  -0.732   7.713  1.00 96.21           H  
ATOM    725  HB3 LEU A  42       2.472  -1.437   7.196  1.00 96.21           H  
ATOM    726  O   LEU A  42       3.450   0.586   9.490  1.00 96.21           O  
ATOM    727  CG  LEU A  42       1.220  -0.731   5.577  1.00 96.21           C  
ATOM    728  HG  LEU A  42       1.972  -0.392   4.865  1.00 96.21           H  
ATOM    729  CD1 LEU A  42       0.857  -2.177   5.238  1.00 96.21           C  
ATOM    730 HD11 LEU A  42       1.722  -2.819   5.406  1.00 96.21           H  
ATOM    731 HD12 LEU A  42       0.589  -2.245   4.184  1.00 96.21           H  
ATOM    732 HD13 LEU A  42       0.020  -2.511   5.852  1.00 96.21           H  
ATOM    733  CD2 LEU A  42      -0.053   0.112   5.412  1.00 96.21           C  
ATOM    734 HD21 LEU A  42      -0.447  -0.031   4.406  1.00 96.21           H  
ATOM    735 HD22 LEU A  42      -0.801  -0.196   6.142  1.00 96.21           H  
ATOM    736 HD23 LEU A  42       0.180   1.168   5.549  1.00 96.21           H  
ATOM    737  N   PRO A  43       1.597   1.838   9.305  1.00 95.88           N  
ATOM    738  CA  PRO A  43       1.607   2.238  10.710  1.00 95.88           C  
ATOM    739  HA  PRO A  43       2.522   2.801  10.892  1.00 95.88           H  
ATOM    740  C   PRO A  43       1.536   1.051  11.679  1.00 95.88           C  
ATOM    741  CB  PRO A  43       0.393   3.157  10.887  1.00 95.88           C  
ATOM    742  HB2 PRO A  43      -0.469   2.576  11.211  1.00 95.88           H  
ATOM    743  HB3 PRO A  43       0.600   3.964  11.590  1.00 95.88           H  
ATOM    744  O   PRO A  43       1.024  -0.013  11.356  1.00 95.88           O  
ATOM    745  CG  PRO A  43       0.130   3.686   9.480  1.00 95.88           C  
ATOM    746  HG2 PRO A  43       0.791   4.530   9.280  1.00 95.88           H  
ATOM    747  HG3 PRO A  43      -0.913   3.967   9.335  1.00 95.88           H  
ATOM    748  CD  PRO A  43       0.520   2.511   8.594  1.00 95.88           C  
ATOM    749  HD2 PRO A  43       0.834   2.894   7.623  1.00 95.88           H  
ATOM    750  HD3 PRO A  43      -0.322   1.828   8.480  1.00 95.88           H  
ATOM    751  N   LYS A  44       1.944   1.264  12.934  1.00 93.33           N  
ATOM    752  H   LYS A  44       2.439   2.122  13.134  1.00 93.33           H  
ATOM    753  CA  LYS A  44       1.783   0.251  13.996  1.00 93.33           C  
ATOM    754  HA  LYS A  44       2.014  -0.731  13.583  1.00 93.33           H  
ATOM    755  C   LYS A  44       0.351   0.142  14.527  1.00 93.33           C  
ATOM    756  CB  LYS A  44       2.751   0.535  15.152  1.00 93.33           C  
ATOM    757  HB2 LYS A  44       2.552  -0.177  15.953  1.00 93.33           H  
ATOM    758  HB3 LYS A  44       2.577   1.540  15.538  1.00 93.33           H  
ATOM    759  O   LYS A  44      -0.052  -0.916  14.993  1.00 93.33           O  
ATOM    760  CG  LYS A  44       4.217   0.388  14.722  1.00 93.33           C  
ATOM    761  HG2 LYS A  44       4.448   1.121  13.949  1.00 93.33           H  
ATOM    762  HG3 LYS A  44       4.374  -0.612  14.318  1.00 93.33           H  
ATOM    763  CD  LYS A  44       5.157   0.605  15.913  1.00 93.33           C  
ATOM    764  HD2 LYS A  44       4.989   1.600  16.326  1.00 93.33           H  
ATOM    765  HD3 LYS A  44       4.945  -0.141  16.679  1.00 93.33           H  
ATOM    766  CE  LYS A  44       6.613   0.475  15.452  1.00 93.33           C  
ATOM    767  HE2 LYS A  44       6.791   1.195  14.653  1.00 93.33           H  
ATOM    768  HE3 LYS A  44       6.759  -0.520  15.032  1.00 93.33           H  
ATOM    769  NZ  LYS A  44       7.571   0.707  16.563  1.00 93.33           N  
ATOM    770  HZ1 LYS A  44       7.461   1.636  16.945  1.00 93.33           H  
ATOM    771  HZ2 LYS A  44       8.521   0.621  16.230  1.00 93.33           H  
ATOM    772  HZ3 LYS A  44       7.436   0.033  17.304  1.00 93.33           H  
ATOM    773  N   HIS A  45      -0.402   1.240  14.484  1.00 93.89           N  
ATOM    774  H   HIS A  45      -0.016   2.054  14.027  1.00 93.89           H  
ATOM    775  CA  HIS A  45      -1.764   1.317  15.011  1.00 93.89           C  
ATOM    776  HA  HIS A  45      -1.993   0.394  15.542  1.00 93.89           H  
ATOM    777  C   HIS A  45      -2.776   1.463  13.878  1.00 93.89           C  
ATOM    778  CB  HIS A  45      -1.887   2.466  16.021  1.00 93.89           C  
ATOM    779  HB2 HIS A  45      -1.710   3.413  15.512  1.00 93.89           H  
ATOM    780  HB3 HIS A  45      -2.904   2.481  16.415  1.00 93.89           H  
ATOM    781  O   HIS A  45      -2.583   2.275  12.966  1.00 93.89           O  
ATOM    782  CG  HIS A  45      -0.931   2.343  17.179  1.00 93.89           C  
ATOM    783  CD2 HIS A  45       0.144   3.150  17.435  1.00 93.89           C  
ATOM    784  HD2 HIS A  45       0.451   4.008  16.855  1.00 93.89           H  
ATOM    785  ND1 HIS A  45      -0.948   1.370  18.154  1.00 93.89           N  
ATOM    786  HD1 HIS A  45      -1.607   0.610  18.238  1.00 93.89           H  
ATOM    787  CE1 HIS A  45       0.090   1.590  18.978  1.00 93.89           C  
ATOM    788  HE1 HIS A  45       0.338   0.990  19.840  1.00 93.89           H  
ATOM    789  NE2 HIS A  45       0.793   2.658  18.568  1.00 93.89           N  
ATOM    790  N   ILE A  46      -3.859   0.697  13.982  1.00 96.06           N  
ATOM    791  H   ILE A  46      -3.927   0.065  14.767  1.00 96.06           H  
ATOM    792  CA  ILE A  46      -4.984   0.692  13.048  1.00 96.06           C  
ATOM    793  HA  ILE A  46      -4.688   1.139  12.099  1.00 96.06           H  
ATOM    794  C   ILE A  46      -6.120   1.518  13.629  1.00 96.06           C  
ATOM    795  CB  ILE A  46      -5.435  -0.754  12.773  1.00 96.06           C  
ATOM    796  HB  ILE A  46      -5.614  -1.262  13.721  1.00 96.06           H  
ATOM    797  O   ILE A  46      -6.521   1.323  14.778  1.00 96.06           O  
ATOM    798  CG1 ILE A  46      -4.336  -1.491  12.003  1.00 96.06           C  
ATOM    799 HG12 ILE A  46      -4.332  -1.122  10.978  1.00 96.06           H  
ATOM    800 HG13 ILE A  46      -3.358  -1.306  12.449  1.00 96.06           H  
ATOM    801  CG2 ILE A  46      -6.730  -0.770  11.949  1.00 96.06           C  
ATOM    802 HG21 ILE A  46      -6.608  -0.170  11.047  1.00 96.06           H  
ATOM    803 HG22 ILE A  46      -7.552  -0.385  12.552  1.00 96.06           H  
ATOM    804 HG23 ILE A  46      -6.984  -1.790  11.661  1.00 96.06           H  
ATOM    805  CD1 ILE A  46      -4.532  -2.996  11.958  1.00 96.06           C  
ATOM    806 HD11 ILE A  46      -3.752  -3.366  11.293  1.00 96.06           H  
ATOM    807 HD12 ILE A  46      -4.431  -3.423  12.956  1.00 96.06           H  
ATOM    808 HD13 ILE A  46      -5.496  -3.273  11.531  1.00 96.06           H  
ATOM    809  N   LEU A  47      -6.679   2.423  12.829  1.00 96.61           N  
ATOM    810  H   LEU A  47      -6.320   2.539  11.891  1.00 96.61           H  
ATOM    811  CA  LEU A  47      -7.871   3.158  13.227  1.00 96.61           C  
ATOM    812  HA  LEU A  47      -7.831   3.318  14.305  1.00 96.61           H  
ATOM    813  C   LEU A  47      -9.141   2.342  12.950  1.00 96.61           C  
ATOM    814  CB  LEU A  47      -7.890   4.540  12.558  1.00 96.61           C  
ATOM    815  HB2 LEU A  47      -7.999   4.389  11.484  1.00 96.61           H  
ATOM    816  HB3 LEU A  47      -8.765   5.087  12.907  1.00 96.61           H  
ATOM    817  O   LEU A  47      -9.218   1.506  12.047  1.00 96.61           O  
ATOM    818  CG  LEU A  47      -6.633   5.398  12.809  1.00 96.61           C  
ATOM    819  HG  LEU A  47      -5.753   4.909  12.390  1.00 96.61           H  
ATOM    820  CD1 LEU A  47      -6.798   6.753  12.120  1.00 96.61           C  
ATOM    821 HD11 LEU A  47      -7.656   7.285  12.533  1.00 96.61           H  
ATOM    822 HD12 LEU A  47      -6.955   6.595  11.053  1.00 96.61           H  
ATOM    823 HD13 LEU A  47      -5.899   7.352  12.263  1.00 96.61           H  
ATOM    824  CD2 LEU A  47      -6.388   5.652  14.301  1.00 96.61           C  
ATOM    825 HD21 LEU A  47      -7.268   6.102  14.760  1.00 96.61           H  
ATOM    826 HD22 LEU A  47      -6.151   4.714  14.803  1.00 96.61           H  
ATOM    827 HD23 LEU A  47      -5.536   6.321  14.425  1.00 96.61           H  
ATOM    828  N   LYS A  48     -10.203   2.619  13.717  1.00 95.59           N  
ATOM    829  H   LYS A  48     -10.071   3.251  14.493  1.00 95.59           H  
ATOM    830  CA  LYS A  48     -11.517   1.991  13.495  1.00 95.59           C  
ATOM    831  HA  LYS A  48     -11.395   0.910  13.567  1.00 95.59           H  
ATOM    832  C   LYS A  48     -12.055   2.281  12.091  1.00 95.59           C  
ATOM    833  CB  LYS A  48     -12.497   2.453  14.584  1.00 95.59           C  
ATOM    834  HB2 LYS A  48     -12.057   2.243  15.558  1.00 95.59           H  
ATOM    835  HB3 LYS A  48     -12.655   3.529  14.501  1.00 95.59           H  
ATOM    836  O   LYS A  48     -12.657   1.408  11.475  1.00 95.59           O  
ATOM    837  CG  LYS A  48     -13.849   1.727  14.485  1.00 95.59           C  
ATOM    838  HG2 LYS A  48     -13.677   0.652  14.523  1.00 95.59           H  
ATOM    839  HG3 LYS A  48     -14.337   1.977  13.543  1.00 95.59           H  
ATOM    840  CD  LYS A  48     -14.775   2.125  15.641  1.00 95.59           C  
ATOM    841  HD2 LYS A  48     -14.959   3.199  15.602  1.00 95.59           H  
ATOM    842  HD3 LYS A  48     -14.283   1.885  16.583  1.00 95.59           H  
ATOM    843  CE  LYS A  48     -16.105   1.366  15.550  1.00 95.59           C  
ATOM    844  HE2 LYS A  48     -16.601   1.635  14.617  1.00 95.59           H  
ATOM    845  HE3 LYS A  48     -15.888   0.298  15.518  1.00 95.59           H  
ATOM    846  NZ  LYS A  48     -16.987   1.664  16.709  1.00 95.59           N  
ATOM    847  HZ1 LYS A  48     -17.855   1.151  16.647  1.00 95.59           H  
ATOM    848  HZ2 LYS A  48     -17.204   2.649  16.763  1.00 95.59           H  
ATOM    849  HZ3 LYS A  48     -16.539   1.397  17.574  1.00 95.59           H  
ATOM    850  N   ASN A  49     -11.846   3.502  11.601  1.00 96.31           N  
ATOM    851  H   ASN A  49     -11.271   4.131  12.143  1.00 96.31           H  
ATOM    852  CA  ASN A  49     -12.200   3.921  10.252  1.00 96.31           C  
ATOM    853  HA  ASN A  49     -12.454   3.048   9.650  1.00 96.31           H  
ATOM    854  C   ASN A  49     -10.995   4.611   9.625  1.00 96.31           C  
ATOM    855  CB  ASN A  49     -13.408   4.869  10.285  1.00 96.31           C  
ATOM    856  HB2 ASN A  49     -13.143   5.765  10.846  1.00 96.31           H  
ATOM    857  HB3 ASN A  49     -13.652   5.169   9.266  1.00 96.31           H  
ATOM    858  O   ASN A  49     -10.570   5.664  10.097  1.00 96.31           O  
ATOM    859  CG  ASN A  49     -14.647   4.243  10.889  1.00 96.31           C  
ATOM    860  ND2 ASN A  49     -15.261   4.897  11.846  1.00 96.31           N  
ATOM    861 HD21 ASN A  49     -14.926   5.803  12.141  1.00 96.31           H  
ATOM    862 HD22 ASN A  49     -16.144   4.516  12.157  1.00 96.31           H  
ATOM    863  OD1 ASN A  49     -15.095   3.178  10.503  1.00 96.31           O  
ATOM    864  N   GLU A  50     -10.476   4.033   8.553  1.00 97.59           N  
ATOM    865  H   GLU A  50     -10.873   3.172   8.204  1.00 97.59           H  
ATOM    866  CA  GLU A  50      -9.345   4.581   7.816  1.00 97.59           C  
ATOM    867  HA  GLU A  50      -9.403   5.669   7.848  1.00 97.59           H  
ATOM    868  C   GLU A  50      -9.393   4.166   6.351  1.00 97.59           C  
ATOM    869  CB  GLU A  50      -8.004   4.200   8.456  1.00 97.59           C  
ATOM    870  HB2 GLU A  50      -7.202   4.499   7.780  1.00 97.59           H  
ATOM    871  HB3 GLU A  50      -7.895   4.775   9.375  1.00 97.59           H  
ATOM    872  O   GLU A  50     -10.167   3.301   5.943  1.00 97.59           O  
ATOM    873  CG  GLU A  50      -7.832   2.708   8.741  1.00 97.59           C  
ATOM    874  HG2 GLU A  50      -7.968   2.159   7.810  1.00 97.59           H  
ATOM    875  HG3 GLU A  50      -8.603   2.385   9.441  1.00 97.59           H  
ATOM    876  CD  GLU A  50      -6.462   2.388   9.343  1.00 97.59           C  
ATOM    877  OE1 GLU A  50      -6.035   1.240   9.123  1.00 97.59           O  
ATOM    878  OE2 GLU A  50      -5.905   3.251  10.067  1.00 97.59           O  
ATOM    879  N   SER A  51      -8.573   4.814   5.545  1.00 97.81           N  
ATOM    880  H   SER A  51      -7.997   5.544   5.939  1.00 97.81           H  
ATOM    881  CA  SER A  51      -8.302   4.442   4.169  1.00 97.81           C  
ATOM    882  HA  SER A  51      -8.396   3.360   4.067  1.00 97.81           H  
ATOM    883  C   SER A  51      -6.875   4.826   3.833  1.00 97.81           C  
ATOM    884  CB  SER A  51      -9.286   5.124   3.223  1.00 97.81           C  
ATOM    885  HB2 SER A  51     -10.289   4.749   3.427  1.00 97.81           H  
ATOM    886  HB3 SER A  51      -9.014   4.868   2.199  1.00 97.81           H  
ATOM    887  O   SER A  51      -6.375   5.819   4.354  1.00 97.81           O  
ATOM    888  OG  SER A  51      -9.275   6.529   3.390  1.00 97.81           O  
ATOM    889  HG  SER A  51      -9.193   6.701   4.331  1.00 97.81           H  
ATOM    890  N   GLY A  52      -6.214   4.068   2.978  1.00 97.85           N  
ATOM    891  H   GLY A  52      -6.666   3.267   2.561  1.00 97.85           H  
ATOM    892  CA  GLY A  52      -4.824   4.335   2.640  1.00 97.85           C  
ATOM    893  HA2 GLY A  52      -4.623   5.405   2.695  1.00 97.85           H  
ATOM    894  HA3 GLY A  52      -4.163   3.833   3.347  1.00 97.85           H  
ATOM    895  C   GLY A  52      -4.484   3.870   1.243  1.00 97.85           C  
ATOM    896  O   GLY A  52      -5.226   3.102   0.625  1.00 97.85           O  
ATOM    897  N   ILE A  53      -3.355   4.367   0.758  1.00 98.19           N  
ATOM    898  H   ILE A  53      -2.807   4.968   1.357  1.00 98.19           H  
ATOM    899  CA  ILE A  53      -2.707   3.882  -0.456  1.00 98.19           C  
ATOM    900  HA  ILE A  53      -3.345   3.142  -0.938  1.00 98.19           H  
ATOM    901  C   ILE A  53      -1.421   3.183  -0.030  1.00 98.19           C  
ATOM    902  CB  ILE A  53      -2.467   5.026  -1.463  1.00 98.19           C  
ATOM    903  HB  ILE A  53      -1.853   5.785  -0.979  1.00 98.19           H  
ATOM    904  O   ILE A  53      -0.715   3.681   0.844  1.00 98.19           O  
ATOM    905  CG1 ILE A  53      -3.814   5.656  -1.877  1.00 98.19           C  
ATOM    906 HG12 ILE A  53      -4.333   5.988  -0.978  1.00 98.19           H  
ATOM    907 HG13 ILE A  53      -4.430   4.903  -2.369  1.00 98.19           H  
ATOM    908  CG2 ILE A  53      -1.714   4.507  -2.699  1.00 98.19           C  
ATOM    909 HG21 ILE A  53      -0.762   4.067  -2.404  1.00 98.19           H  
ATOM    910 HG22 ILE A  53      -1.482   5.323  -3.383  1.00 98.19           H  
ATOM    911 HG23 ILE A  53      -2.311   3.764  -3.227  1.00 98.19           H  
ATOM    912  CD1 ILE A  53      -3.701   6.879  -2.793  1.00 98.19           C  
ATOM    913 HD11 ILE A  53      -4.689   7.313  -2.945  1.00 98.19           H  
ATOM    914 HD12 ILE A  53      -3.305   6.581  -3.764  1.00 98.19           H  
ATOM    915 HD13 ILE A  53      -3.049   7.626  -2.339  1.00 98.19           H  
ATOM    916  N   VAL A  54      -1.134   2.037  -0.637  1.00 97.60           N  
ATOM    917  H   VAL A  54      -1.749   1.710  -1.369  1.00 97.60           H  
ATOM    918  CA  VAL A  54       0.067   1.246  -0.362  1.00 97.60           C  
ATOM    919  HA  VAL A  54       0.727   1.809   0.298  1.00 97.60           H  
ATOM    920  C   VAL A  54       0.799   0.996  -1.671  1.00 97.60           C  
ATOM    921  CB  VAL A  54      -0.269  -0.071   0.362  1.00 97.60           C  
ATOM    922  HB  VAL A  54      -0.873  -0.702  -0.289  1.00 97.60           H  
ATOM    923  O   VAL A  54       0.199   0.479  -2.619  1.00 97.60           O  
ATOM    924  CG1 VAL A  54       0.999  -0.835   0.753  1.00 97.60           C  
ATOM    925 HG11 VAL A  54       1.516  -1.183  -0.141  1.00 97.60           H  
ATOM    926 HG12 VAL A  54       0.746  -1.713   1.348  1.00 97.60           H  
ATOM    927 HG13 VAL A  54       1.671  -0.197   1.328  1.00 97.60           H  
ATOM    928  CG2 VAL A  54      -1.072   0.200   1.642  1.00 97.60           C  
ATOM    929 HG21 VAL A  54      -1.224  -0.733   2.186  1.00 97.60           H  
ATOM    930 HG22 VAL A  54      -0.524   0.904   2.269  1.00 97.60           H  
ATOM    931 HG23 VAL A  54      -2.046   0.617   1.390  1.00 97.60           H  
ATOM    932  N   ASN A  55       2.074   1.371  -1.732  1.00 96.63           N  
ATOM    933  H   ASN A  55       2.493   1.793  -0.916  1.00 96.63           H  
ATOM    934  CA  ASN A  55       2.973   0.897  -2.772  1.00 96.63           C  
ATOM    935  HA  ASN A  55       2.441   0.920  -3.724  1.00 96.63           H  
ATOM    936  C   ASN A  55       3.394  -0.538  -2.459  1.00 96.63           C  
ATOM    937  CB  ASN A  55       4.218   1.782  -2.885  1.00 96.63           C  
ATOM    938  HB2 ASN A  55       4.997   1.405  -2.222  1.00 96.63           H  
ATOM    939  HB3 ASN A  55       4.015   2.808  -2.580  1.00 96.63           H  
ATOM    940  O   ASN A  55       3.753  -0.826  -1.321  1.00 96.63           O  
ATOM    941  CG  ASN A  55       4.747   1.749  -4.300  1.00 96.63           C  
ATOM    942  ND2 ASN A  55       4.704   2.848  -5.013  1.00 96.63           N  
ATOM    943 HD21 ASN A  55       5.049   2.816  -5.961  1.00 96.63           H  
ATOM    944 HD22 ASN A  55       4.357   3.699  -4.593  1.00 96.63           H  
ATOM    945  OD1 ASN A  55       5.129   0.712  -4.819  1.00 96.63           O  
ATOM    946  N   LEU A  56       3.378  -1.427  -3.451  1.00 91.44           N  
ATOM    947  H   LEU A  56       3.068  -1.130  -4.365  1.00 91.44           H  
ATOM    948  CA  LEU A  56       3.849  -2.804  -3.267  1.00 91.44           C  
ATOM    949  HA  LEU A  56       3.530  -3.152  -2.285  1.00 91.44           H  
ATOM    950  C   LEU A  56       5.379  -2.940  -3.246  1.00 91.44           C  
ATOM    951  CB  LEU A  56       3.225  -3.724  -4.327  1.00 91.44           C  
ATOM    952  HB2 LEU A  56       3.553  -3.400  -5.314  1.00 91.44           H  
ATOM    953  HB3 LEU A  56       3.620  -4.727  -4.163  1.00 91.44           H  
ATOM    954  O   LEU A  56       5.882  -4.028  -2.991  1.00 91.44           O  
ATOM    955  CG  LEU A  56       1.690  -3.809  -4.311  1.00 91.44           C  
ATOM    956  HG  LEU A  56       1.272  -2.882  -4.704  1.00 91.44           H  
ATOM    957  CD1 LEU A  56       1.259  -4.965  -5.215  1.00 91.44           C  
ATOM    958 HD11 LEU A  56       1.680  -4.832  -6.212  1.00 91.44           H  
ATOM    959 HD12 LEU A  56       1.622  -5.909  -4.810  1.00 91.44           H  
ATOM    960 HD13 LEU A  56       0.172  -5.008  -5.283  1.00 91.44           H  
ATOM    961  CD2 LEU A  56       1.107  -4.062  -2.918  1.00 91.44           C  
ATOM    962 HD21 LEU A  56       1.613  -4.911  -2.458  1.00 91.44           H  
ATOM    963 HD22 LEU A  56       1.247  -3.180  -2.293  1.00 91.44           H  
ATOM    964 HD23 LEU A  56       0.040  -4.271  -2.995  1.00 91.44           H  
ATOM    965  N   ASP A  57       6.114  -1.862  -3.514  1.00 85.65           N  
ATOM    966  H   ASP A  57       5.637  -0.994  -3.714  1.00 85.65           H  
ATOM    967  CA  ASP A  57       7.558  -1.798  -3.293  1.00 85.65           C  
ATOM    968  HA  ASP A  57       7.990  -2.771  -3.526  1.00 85.65           H  
ATOM    969  C   ASP A  57       7.891  -1.480  -1.823  1.00 85.65           C  
ATOM    970  CB  ASP A  57       8.157  -0.758  -4.250  1.00 85.65           C  
ATOM    971  HB2 ASP A  57       8.048   0.227  -3.796  1.00 85.65           H  
ATOM    972  HB3 ASP A  57       7.587  -0.766  -5.179  1.00 85.65           H  
ATOM    973  O   ASP A  57       7.035  -1.047  -1.042  1.00 85.65           O  
ATOM    974  CG  ASP A  57       9.630  -0.976  -4.609  1.00 85.65           C  
ATOM    975  OD1 ASP A  57      10.250  -1.914  -4.060  1.00 85.65           O  
ATOM    976  OD2 ASP A  57      10.113  -0.192  -5.463  1.00 85.65           O  
ATOM    977  N   SER A  58       9.147  -1.700  -1.456  1.00 77.89           N  
ATOM    978  H   SER A  58       9.776  -1.981  -2.195  1.00 77.89           H  
ATOM    979  CA  SER A  58       9.729  -1.280  -0.171  1.00 77.89           C  
ATOM    980  HA  SER A  58       8.997  -1.417   0.624  1.00 77.89           H  
ATOM    981  C   SER A  58      10.131   0.198  -0.186  1.00 77.89           C  
ATOM    982  CB  SER A  58      10.942  -2.155   0.152  1.00 77.89           C  
ATOM    983  HB2 SER A  58      11.345  -1.876   1.126  1.00 77.89           H  
ATOM    984  HB3 SER A  58      10.628  -3.198   0.194  1.00 77.89           H  
ATOM    985  O   SER A  58      10.279   0.781  -1.260  1.00 77.89           O  
ATOM    986  OG  SER A  58      11.953  -2.006  -0.833  1.00 77.89           O  
ATOM    987  HG  SER A  58      11.554  -2.026  -1.706  1.00 77.89           H  
ATOM    988  N   ASP A  59      10.356   0.801   0.983  1.00 78.81           N  
ATOM    989  H   ASP A  59      10.149   0.297   1.833  1.00 78.81           H  
ATOM    990  CA  ASP A  59      10.740   2.219   1.124  1.00 78.81           C  
ATOM    991  HA  ASP A  59      10.002   2.834   0.610  1.00 78.81           H  
ATOM    992  C   ASP A  59      12.089   2.576   0.488  1.00 78.81           C  
ATOM    993  CB  ASP A  59      10.733   2.569   2.617  1.00 78.81           C  
ATOM    994  HB2 ASP A  59      11.610   2.131   3.093  1.00 78.81           H  
ATOM    995  HB3 ASP A  59       9.849   2.116   3.067  1.00 78.81           H  
ATOM    996  O   ASP A  59      12.318   3.713   0.083  1.00 78.81           O  
ATOM    997  CG  ASP A  59      10.672   4.074   2.899  1.00 78.81           C  
ATOM    998  OD1 ASP A  59       9.741   4.721   2.365  1.00 78.81           O  
ATOM    999  OD2 ASP A  59      11.466   4.542   3.746  1.00 78.81           O  
ATOM   1000  N   VAL A  60      12.975   1.589   0.331  1.00 74.82           N  
ATOM   1001  H   VAL A  60      12.722   0.677   0.682  1.00 74.82           H  
ATOM   1002  CA  VAL A  60      14.244   1.761  -0.397  1.00 74.82           C  
ATOM   1003  HA  VAL A  60      14.637   2.751  -0.162  1.00 74.82           H  
ATOM   1004  C   VAL A  60      14.068   1.726  -1.918  1.00 74.82           C  
ATOM   1005  CB  VAL A  60      15.291   0.726   0.049  1.00 74.82           C  
ATOM   1006  HB  VAL A  60      16.217   0.928  -0.491  1.00 74.82           H  
ATOM   1007  O   VAL A  60      14.968   2.119  -2.664  1.00 74.82           O  
ATOM   1008  CG1 VAL A  60      15.591   0.860   1.546  1.00 74.82           C  
ATOM   1009 HG11 VAL A  60      15.816   1.899   1.784  1.00 74.82           H  
ATOM   1010 HG12 VAL A  60      16.451   0.242   1.807  1.00 74.82           H  
ATOM   1011 HG13 VAL A  60      14.732   0.543   2.137  1.00 74.82           H  
ATOM   1012  CG2 VAL A  60      14.887  -0.727  -0.229  1.00 74.82           C  
ATOM   1013 HG21 VAL A  60      14.012  -0.994   0.364  1.00 74.82           H  
ATOM   1014 HG22 VAL A  60      14.664  -0.867  -1.287  1.00 74.82           H  
ATOM   1015 HG23 VAL A  60      15.707  -1.391   0.042  1.00 74.82           H  
ATOM   1016  N   GLY A  61      12.930   1.219  -2.387  1.00 76.19           N  
ATOM   1017  H   GLY A  61      12.194   1.021  -1.724  1.00 76.19           H  
ATOM   1018  CA  GLY A  61      12.589   1.119  -3.794  1.00 76.19           C  
ATOM   1019  HA2 GLY A  61      11.845   0.330  -3.906  1.00 76.19           H  
ATOM   1020  HA3 GLY A  61      13.474   0.835  -4.364  1.00 76.19           H  
ATOM   1021  C   GLY A  61      12.028   2.423  -4.360  1.00 76.19           C  
ATOM   1022  O   GLY A  61      11.692   3.365  -3.648  1.00 76.19           O  
ATOM   1023  N   LYS A  62      11.912   2.492  -5.689  1.00 74.35           N  
ATOM   1024  H   LYS A  62      12.063   1.636  -6.204  1.00 74.35           H  
ATOM   1025  CA  LYS A  62      11.327   3.667  -6.366  1.00 74.35           C  
ATOM   1026  HA  LYS A  62      11.590   4.559  -5.797  1.00 74.35           H  
ATOM   1027  C   LYS A  62       9.796   3.645  -6.367  1.00 74.35           C  
ATOM   1028  CB  LYS A  62      11.886   3.811  -7.787  1.00 74.35           C  
ATOM   1029  HB2 LYS A  62      11.344   4.605  -8.300  1.00 74.35           H  
ATOM   1030  HB3 LYS A  62      11.731   2.880  -8.334  1.00 74.35           H  
ATOM   1031  O   LYS A  62       9.177   4.607  -6.824  1.00 74.35           O  
ATOM   1032  CG  LYS A  62      13.377   4.173  -7.774  1.00 74.35           C  
ATOM   1033  HG2 LYS A  62      13.522   5.076  -7.182  1.00 74.35           H  
ATOM   1034  HG3 LYS A  62      13.947   3.360  -7.325  1.00 74.35           H  
ATOM   1035  CD  LYS A  62      13.883   4.418  -9.200  1.00 74.35           C  
ATOM   1036  HD2 LYS A  62      13.727   3.515  -9.791  1.00 74.35           H  
ATOM   1037  HD3 LYS A  62      13.324   5.243  -9.642  1.00 74.35           H  
ATOM   1038  CE  LYS A  62      15.374   4.761  -9.152  1.00 74.35           C  
ATOM   1039  HE2 LYS A  62      15.897   3.948  -8.648  1.00 74.35           H  
ATOM   1040  HE3 LYS A  62      15.503   5.658  -8.545  1.00 74.35           H  
ATOM   1041  NZ  LYS A  62      15.932   4.966 -10.510  1.00 74.35           N  
ATOM   1042  HZ1 LYS A  62      15.824   4.126 -11.060  1.00 74.35           H  
ATOM   1043  HZ2 LYS A  62      16.917   5.181 -10.448  1.00 74.35           H  
ATOM   1044  HZ3 LYS A  62      15.460   5.730 -10.972  1.00 74.35           H  
ATOM   1045  N   GLY A  63       9.192   2.554  -5.902  1.00 78.08           N  
ATOM   1046  H   GLY A  63       9.767   1.790  -5.575  1.00 78.08           H  
ATOM   1047  CA  GLY A  63       7.777   2.285  -6.072  1.00 78.08           C  
ATOM   1048  HA2 GLY A  63       7.217   3.221  -6.084  1.00 78.08           H  
ATOM   1049  HA3 GLY A  63       7.431   1.695  -5.224  1.00 78.08           H  
ATOM   1050  C   GLY A  63       7.498   1.529  -7.370  1.00 78.08           C  
ATOM   1051  O   GLY A  63       8.087   1.804  -8.415  1.00 78.08           O  
ATOM   1052  N   THR A  64       6.554   0.593  -7.312  1.00 87.36           N  
ATOM   1053  H   THR A  64       6.151   0.388  -6.409  1.00 87.36           H  
ATOM   1054  CA  THR A  64       6.199  -0.285  -8.438  1.00 87.36           C  
ATOM   1055  HA  THR A  64       6.749   0.012  -9.331  1.00 87.36           H  
ATOM   1056  C   THR A  64       4.720  -0.197  -8.785  1.00 87.36           C  
ATOM   1057  CB  THR A  64       6.565  -1.746  -8.133  1.00 87.36           C  
ATOM   1058  HB  THR A  64       6.177  -2.378  -8.932  1.00 87.36           H  
ATOM   1059  O   THR A  64       4.362  -0.000  -9.946  1.00 87.36           O  
ATOM   1060  CG2 THR A  64       8.072  -1.965  -8.043  1.00 87.36           C  
ATOM   1061 HG21 THR A  64       8.516  -1.324  -7.281  1.00 87.36           H  
ATOM   1062 HG22 THR A  64       8.532  -1.730  -9.002  1.00 87.36           H  
ATOM   1063 HG23 THR A  64       8.281  -3.007  -7.800  1.00 87.36           H  
ATOM   1064  OG1 THR A  64       5.987  -2.159  -6.914  1.00 87.36           O  
ATOM   1065  HG1 THR A  64       6.704  -2.356  -6.306  1.00 87.36           H  
ATOM   1066  N   HIS A  65       3.847  -0.315  -7.785  1.00 94.53           N  
ATOM   1067  H   HIS A  65       4.212  -0.505  -6.863  1.00 94.53           H  
ATOM   1068  CA  HIS A  65       2.410  -0.440  -8.000  1.00 94.53           C  
ATOM   1069  HA  HIS A  65       2.131   0.107  -8.901  1.00 94.53           H  
ATOM   1070  C   HIS A  65       1.617   0.116  -6.827  1.00 94.53           C  
ATOM   1071  CB  HIS A  65       2.070  -1.915  -8.217  1.00 94.53           C  
ATOM   1072  HB2 HIS A  65       2.677  -2.308  -9.033  1.00 94.53           H  
ATOM   1073  HB3 HIS A  65       2.306  -2.482  -7.316  1.00 94.53           H  
ATOM   1074  O   HIS A  65       1.853  -0.256  -5.680  1.00 94.53           O  
ATOM   1075  CG  HIS A  65       0.626  -2.124  -8.575  1.00 94.53           C  
ATOM   1076  CD2 HIS A  65      -0.232  -2.973  -7.947  1.00 94.53           C  
ATOM   1077  HD2 HIS A  65      -0.015  -3.613  -7.104  1.00 94.53           H  
ATOM   1078  ND1 HIS A  65      -0.027  -1.533  -9.661  1.00 94.53           N  
ATOM   1079  CE1 HIS A  65      -1.249  -2.085  -9.681  1.00 94.53           C  
ATOM   1080  HE1 HIS A  65      -1.984  -1.909 -10.453  1.00 94.53           H  
ATOM   1081  NE2 HIS A  65      -1.401  -2.942  -8.660  1.00 94.53           N  
ATOM   1082  HE2 HIS A  65      -2.180  -3.571  -8.526  1.00 94.53           H  
ATOM   1083  N   TRP A  66       0.647   0.982  -7.119  1.00 96.87           N  
ATOM   1084  H   TRP A  66       0.467   1.195  -8.089  1.00 96.87           H  
ATOM   1085  CA  TRP A  66      -0.245   1.545  -6.111  1.00 96.87           C  
ATOM   1086  HA  TRP A  66       0.281   1.576  -5.157  1.00 96.87           H  
ATOM   1087  C   TRP A  66      -1.490   0.677  -5.935  1.00 96.87           C  
ATOM   1088  CB  TRP A  66      -0.628   2.982  -6.478  1.00 96.87           C  
ATOM   1089  HB2 TRP A  66      -1.314   3.357  -5.719  1.00 96.87           H  
ATOM   1090  HB3 TRP A  66      -1.162   2.973  -7.428  1.00 96.87           H  
ATOM   1091  O   TRP A  66      -2.243   0.442  -6.882  1.00 96.87           O  
ATOM   1092  CG  TRP A  66       0.516   3.945  -6.571  1.00 96.87           C  
ATOM   1093  CD1 TRP A  66       0.896   4.616  -7.682  1.00 96.87           C  
ATOM   1094  HD1 TRP A  66       0.429   4.523  -8.651  1.00 96.87           H  
ATOM   1095  CD2 TRP A  66       1.439   4.367  -5.518  1.00 96.87           C  
ATOM   1096  CE2 TRP A  66       2.358   5.308  -6.073  1.00 96.87           C  
ATOM   1097  CE3 TRP A  66       1.582   4.066  -4.146  1.00 96.87           C  
ATOM   1098  HE3 TRP A  66       0.925   3.340  -3.690  1.00 96.87           H  
ATOM   1099  NE1 TRP A  66       1.967   5.438  -7.388  1.00 96.87           N  
ATOM   1100  HE1 TRP A  66       2.373   6.090  -8.044  1.00 96.87           H  
ATOM   1101  CH2 TRP A  66       3.473   5.602  -3.946  1.00 96.87           C  
ATOM   1102  HH2 TRP A  66       4.242   6.058  -3.340  1.00 96.87           H  
ATOM   1103  CZ2 TRP A  66       3.374   5.905  -5.314  1.00 96.87           C  
ATOM   1104  HZ2 TRP A  66       4.062   6.604  -5.768  1.00 96.87           H  
ATOM   1105  CZ3 TRP A  66       2.561   4.706  -3.364  1.00 96.87           C  
ATOM   1106  HZ3 TRP A  66       2.631   4.494  -2.307  1.00 96.87           H  
ATOM   1107  N   THR A  67      -1.757   0.298  -4.691  1.00 97.30           N  
ATOM   1108  H   THR A  67      -1.072   0.510  -3.980  1.00 97.30           H  
ATOM   1109  CA  THR A  67      -2.989  -0.370  -4.249  1.00 97.30           C  
ATOM   1110  HA  THR A  67      -3.684  -0.441  -5.085  1.00 97.30           H  
ATOM   1111  C   THR A  67      -3.667   0.473  -3.174  1.00 97.30           C  
ATOM   1112  CB  THR A  67      -2.709  -1.805  -3.781  1.00 97.30           C  
ATOM   1113  HB  THR A  67      -3.657  -2.298  -3.569  1.00 97.30           H  
ATOM   1114  O   THR A  67      -3.082   1.433  -2.671  1.00 97.30           O  
ATOM   1115  CG2 THR A  67      -1.985  -2.585  -4.882  1.00 97.30           C  
ATOM   1116 HG21 THR A  67      -0.978  -2.197  -5.034  1.00 97.30           H  
ATOM   1117 HG22 THR A  67      -2.539  -2.503  -5.817  1.00 97.30           H  
ATOM   1118 HG23 THR A  67      -1.908  -3.645  -4.637  1.00 97.30           H  
ATOM   1119  OG1 THR A  67      -1.928  -1.818  -2.604  1.00 97.30           O  
ATOM   1120  HG1 THR A  67      -1.100  -1.371  -2.796  1.00 97.30           H  
ATOM   1121  N   ALA A  68      -4.921   0.186  -2.840  1.00 97.81           N  
ATOM   1122  H   ALA A  68      -5.362  -0.631  -3.239  1.00 97.81           H  
ATOM   1123  CA  ALA A  68      -5.651   0.958  -1.840  1.00 97.81           C  
ATOM   1124  HA  ALA A  68      -4.940   1.497  -1.214  1.00 97.81           H  
ATOM   1125  C   ALA A  68      -6.450   0.066  -0.897  1.00 97.81           C  
ATOM   1126  CB  ALA A  68      -6.533   1.992  -2.547  1.00 97.81           C  
ATOM   1127  HB1 ALA A  68      -7.202   1.492  -3.248  1.00 97.81           H  
ATOM   1128  HB2 ALA A  68      -5.894   2.694  -3.083  1.00 97.81           H  
ATOM   1129  HB3 ALA A  68      -7.115   2.545  -1.810  1.00 97.81           H  
ATOM   1130  O   ALA A  68      -6.806  -1.061  -1.230  1.00 97.81           O  
ATOM   1131  N   TYR A  69      -6.780   0.598   0.276  1.00 97.58           N  
ATOM   1132  H   TYR A  69      -6.419   1.510   0.514  1.00 97.58           H  
ATOM   1133  CA  TYR A  69      -7.703  -0.044   1.202  1.00 97.58           C  
ATOM   1134  HA  TYR A  69      -8.300  -0.762   0.639  1.00 97.58           H  
ATOM   1135  C   TYR A  69      -8.668   0.961   1.825  1.00 97.58           C  
ATOM   1136  CB  TYR A  69      -6.936  -0.829   2.275  1.00 97.58           C  
ATOM   1137  HB2 TYR A  69      -6.268  -1.537   1.785  1.00 97.58           H  
ATOM   1138  HB3 TYR A  69      -7.648  -1.414   2.857  1.00 97.58           H  
ATOM   1139  O   TYR A  69      -8.363   2.146   1.972  1.00 97.58           O  
ATOM   1140  CG  TYR A  69      -6.134   0.038   3.227  1.00 97.58           C  
ATOM   1141  CD1 TYR A  69      -4.758   0.240   3.003  1.00 97.58           C  
ATOM   1142  HD1 TYR A  69      -4.274  -0.221   2.155  1.00 97.58           H  
ATOM   1143  CD2 TYR A  69      -6.761   0.637   4.339  1.00 97.58           C  
ATOM   1144  HD2 TYR A  69      -7.809   0.465   4.535  1.00 97.58           H  
ATOM   1145  CE1 TYR A  69      -4.005   1.027   3.895  1.00 97.58           C  
ATOM   1146  HE1 TYR A  69      -2.946   1.168   3.733  1.00 97.58           H  
ATOM   1147  CE2 TYR A  69      -6.012   1.434   5.225  1.00 97.58           C  
ATOM   1148  HE2 TYR A  69      -6.463   1.872   6.102  1.00 97.58           H  
ATOM   1149  OH  TYR A  69      -3.919   2.406   5.859  1.00 97.58           O  
ATOM   1150  HH  TYR A  69      -2.973   2.308   5.731  1.00 97.58           H  
ATOM   1151  CZ  TYR A  69      -4.633   1.627   5.007  1.00 97.58           C  
ATOM   1152  N   VAL A  70      -9.833   0.464   2.236  1.00 97.06           N  
ATOM   1153  H   VAL A  70     -10.033  -0.498   1.999  1.00 97.06           H  
ATOM   1154  CA  VAL A  70     -10.804   1.175   3.072  1.00 97.06           C  
ATOM   1155  HA  VAL A  70     -10.334   2.060   3.501  1.00 97.06           H  
ATOM   1156  C   VAL A  70     -11.227   0.258   4.211  1.00 97.06           C  
ATOM   1157  CB  VAL A  70     -12.029   1.630   2.257  1.00 97.06           C  
ATOM   1158  HB  VAL A  70     -12.497   0.763   1.791  1.00 97.06           H  
ATOM   1159  O   VAL A  70     -11.698  -0.852   3.973  1.00 97.06           O  
ATOM   1160  CG1 VAL A  70     -13.067   2.332   3.145  1.00 97.06           C  
ATOM   1161 HG11 VAL A  70     -12.600   3.166   3.668  1.00 97.06           H  
ATOM   1162 HG12 VAL A  70     -13.887   2.704   2.532  1.00 97.06           H  
ATOM   1163 HG13 VAL A  70     -13.479   1.630   3.870  1.00 97.06           H  
ATOM   1164  CG2 VAL A  70     -11.630   2.617   1.158  1.00 97.06           C  
ATOM   1165 HG21 VAL A  70     -10.879   2.170   0.506  1.00 97.06           H  
ATOM   1166 HG22 VAL A  70     -12.500   2.853   0.545  1.00 97.06           H  
ATOM   1167 HG23 VAL A  70     -11.222   3.530   1.591  1.00 97.06           H  
ATOM   1168  N   LYS A  71     -11.100   0.743   5.445  1.00 97.17           N  
ATOM   1169  H   LYS A  71     -10.692   1.662   5.547  1.00 97.17           H  
ATOM   1170  CA  LYS A  71     -11.537   0.075   6.670  1.00 97.17           C  
ATOM   1171  HA  LYS A  71     -11.850  -0.939   6.422  1.00 97.17           H  
ATOM   1172  C   LYS A  71     -12.722   0.801   7.295  1.00 97.17           C  
ATOM   1173  CB  LYS A  71     -10.352  -0.036   7.636  1.00 97.17           C  
ATOM   1174  HB2 LYS A  71      -9.542  -0.547   7.117  1.00 97.17           H  
ATOM   1175  HB3 LYS A  71     -10.009   0.962   7.909  1.00 97.17           H  
ATOM   1176  O   LYS A  71     -12.719   2.031   7.429  1.00 97.17           O  
ATOM   1177  CG  LYS A  71     -10.708  -0.811   8.916  1.00 97.17           C  
ATOM   1178  HG2 LYS A  71     -11.343  -0.204   9.561  1.00 97.17           H  
ATOM   1179  HG3 LYS A  71     -11.240  -1.725   8.653  1.00 97.17           H  
ATOM   1180  CD  LYS A  71      -9.419  -1.179   9.654  1.00 97.17           C  
ATOM   1181  HD2 LYS A  71      -8.741  -1.637   8.933  1.00 97.17           H  
ATOM   1182  HD3 LYS A  71      -8.932  -0.285  10.044  1.00 97.17           H  
ATOM   1183  CE  LYS A  71      -9.621  -2.218  10.757  1.00 97.17           C  
ATOM   1184  HE2 LYS A  71     -10.296  -3.005  10.419  1.00 97.17           H  
ATOM   1185  HE3 LYS A  71      -8.661  -2.701  10.941  1.00 97.17           H  
ATOM   1186  NZ  LYS A  71     -10.087  -1.640  12.026  1.00 97.17           N  
ATOM   1187  HZ1 LYS A  71      -9.685  -0.722  12.154  1.00 97.17           H  
ATOM   1188  HZ2 LYS A  71      -9.714  -2.242  12.746  1.00 97.17           H  
ATOM   1189  HZ3 LYS A  71     -11.097  -1.630  12.051  1.00 97.17           H  
ATOM   1190  N   ARG A  72     -13.735   0.027   7.690  1.00 95.61           N  
ATOM   1191  H   ARG A  72     -13.645  -0.962   7.503  1.00 95.61           H  
ATOM   1192  CA  ARG A  72     -14.921   0.484   8.428  1.00 95.61           C  
ATOM   1193  HA  ARG A  72     -14.701   1.434   8.915  1.00 95.61           H  
ATOM   1194  C   ARG A  72     -15.251  -0.517   9.533  1.00 95.61           C  
ATOM   1195  CB  ARG A  72     -16.113   0.676   7.469  1.00 95.61           C  
ATOM   1196  HB2 ARG A  72     -16.992   0.948   8.053  1.00 95.61           H  
ATOM   1197  HB3 ARG A  72     -16.323  -0.275   6.980  1.00 95.61           H  
ATOM   1198  O   ARG A  72     -15.809  -1.585   9.274  1.00 95.61           O  
ATOM   1199  CG  ARG A  72     -15.912   1.736   6.371  1.00 95.61           C  
ATOM   1200  HG2 ARG A  72     -15.027   1.493   5.782  1.00 95.61           H  
ATOM   1201  HG3 ARG A  72     -16.772   1.699   5.703  1.00 95.61           H  
ATOM   1202  CD  ARG A  72     -15.786   3.164   6.918  1.00 95.61           C  
ATOM   1203  HD2 ARG A  72     -14.959   3.218   7.625  1.00 95.61           H  
ATOM   1204  HD3 ARG A  72     -16.699   3.411   7.460  1.00 95.61           H  
ATOM   1205  NE  ARG A  72     -15.599   4.136   5.821  1.00 95.61           N  
ATOM   1206  HE  ARG A  72     -16.422   4.401   5.298  1.00 95.61           H  
ATOM   1207  NH1 ARG A  72     -13.345   4.544   6.093  1.00 95.61           N  
ATOM   1208 HH11 ARG A  72     -12.562   5.162   5.934  1.00 95.61           H  
ATOM   1209 HH12 ARG A  72     -13.222   3.723   6.669  1.00 95.61           H  
ATOM   1210  NH2 ARG A  72     -14.488   5.670   4.557  1.00 95.61           N  
ATOM   1211 HH21 ARG A  72     -13.632   6.170   4.363  1.00 95.61           H  
ATOM   1212 HH22 ARG A  72     -15.283   5.796   3.947  1.00 95.61           H  
ATOM   1213  CZ  ARG A  72     -14.484   4.773   5.501  1.00 95.61           C  
ATOM   1214  N   GLY A  73     -14.879  -0.193  10.769  1.00 94.96           N  
ATOM   1215  H   GLY A  73     -14.331   0.647  10.892  1.00 94.96           H  
ATOM   1216  CA  GLY A  73     -14.919  -1.146  11.878  1.00 94.96           C  
ATOM   1217  HA2 GLY A  73     -15.934  -1.520  12.008  1.00 94.96           H  
ATOM   1218  HA3 GLY A  73     -14.603  -0.654  12.799  1.00 94.96           H  
ATOM   1219  C   GLY A  73     -13.968  -2.311  11.610  1.00 94.96           C  
ATOM   1220  O   GLY A  73     -12.770  -2.094  11.448  1.00 94.96           O  
ATOM   1221  N   ASN A  74     -14.510  -3.526  11.520  1.00 94.93           N  
ATOM   1222  H   ASN A  74     -15.501  -3.627  11.686  1.00 94.93           H  
ATOM   1223  CA  ASN A  74     -13.729  -4.740  11.258  1.00 94.93           C  
ATOM   1224  HA  ASN A  74     -12.686  -4.561  11.520  1.00 94.93           H  
ATOM   1225  C   ASN A  74     -13.734  -5.154   9.779  1.00 94.93           C  
ATOM   1226  CB  ASN A  74     -14.239  -5.877  12.162  1.00 94.93           C  
ATOM   1227  HB2 ASN A  74     -13.622  -6.758  11.983  1.00 94.93           H  
ATOM   1228  HB3 ASN A  74     -15.273  -6.118  11.917  1.00 94.93           H  
ATOM   1229  O   ASN A  74     -13.082  -6.126   9.427  1.00 94.93           O  
ATOM   1230  CG  ASN A  74     -14.124  -5.589  13.645  1.00 94.93           C  
ATOM   1231  ND2 ASN A  74     -14.758  -6.384  14.473  1.00 94.93           N  
ATOM   1232 HD21 ASN A  74     -14.570  -6.225  15.453  1.00 94.93           H  
ATOM   1233 HD22 ASN A  74     -15.183  -7.240  14.149  1.00 94.93           H  
ATOM   1234  OD1 ASN A  74     -13.503  -4.637  14.079  1.00 94.93           O  
ATOM   1235  N   LYS A  75     -14.484  -4.463   8.910  1.00 96.14           N  
ATOM   1236  H   LYS A  75     -14.936  -3.617   9.227  1.00 96.14           H  
ATOM   1237  CA  LYS A  75     -14.546  -4.787   7.478  1.00 96.14           C  
ATOM   1238  HA  LYS A  75     -14.328  -5.846   7.340  1.00 96.14           H  
ATOM   1239  C   LYS A  75     -13.477  -4.009   6.723  1.00 96.14           C  
ATOM   1240  CB  LYS A  75     -15.943  -4.504   6.907  1.00 96.14           C  
ATOM   1241  HB2 LYS A  75     -15.915  -4.670   5.830  1.00 96.14           H  
ATOM   1242  HB3 LYS A  75     -16.204  -3.461   7.088  1.00 96.14           H  
ATOM   1243  O   LYS A  75     -13.391  -2.787   6.878  1.00 96.14           O  
ATOM   1244  CG  LYS A  75     -17.016  -5.417   7.518  1.00 96.14           C  
ATOM   1245  HG2 LYS A  75     -16.729  -6.458   7.367  1.00 96.14           H  
ATOM   1246  HG3 LYS A  75     -17.092  -5.225   8.589  1.00 96.14           H  
ATOM   1247  CD  LYS A  75     -18.385  -5.173   6.867  1.00 96.14           C  
ATOM   1248  HD2 LYS A  75     -18.313  -5.381   5.799  1.00 96.14           H  
ATOM   1249  HD3 LYS A  75     -18.669  -4.130   7.011  1.00 96.14           H  
ATOM   1250  CE  LYS A  75     -19.436  -6.091   7.503  1.00 96.14           C  
ATOM   1251  HE2 LYS A  75     -19.109  -7.124   7.384  1.00 96.14           H  
ATOM   1252  HE3 LYS A  75     -19.478  -5.883   8.572  1.00 96.14           H  
ATOM   1253  NZ  LYS A  75     -20.780  -5.912   6.896  1.00 96.14           N  
ATOM   1254  HZ1 LYS A  75     -20.756  -6.132   5.910  1.00 96.14           H  
ATOM   1255  HZ2 LYS A  75     -21.447  -6.532   7.333  1.00 96.14           H  
ATOM   1256  HZ3 LYS A  75     -21.107  -4.964   7.013  1.00 96.14           H  
ATOM   1257  N   ILE A  76     -12.726  -4.707   5.873  1.00 97.25           N  
ATOM   1258  H   ILE A  76     -12.855  -5.707   5.819  1.00 97.25           H  
ATOM   1259  CA  ILE A  76     -11.712  -4.115   5.000  1.00 97.25           C  
ATOM   1260  HA  ILE A  76     -11.742  -3.031   5.110  1.00 97.25           H  
ATOM   1261  C   ILE A  76     -12.050  -4.436   3.549  1.00 97.25           C  
ATOM   1262  CB  ILE A  76     -10.283  -4.562   5.380  1.00 97.25           C  
ATOM   1263  HB  ILE A  76     -10.225  -5.648   5.305  1.00 97.25           H  
ATOM   1264  O   ILE A  76     -12.325  -5.581   3.186  1.00 97.25           O  
ATOM   1265  CG1 ILE A  76      -9.922  -4.134   6.817  1.00 97.25           C  
ATOM   1266 HG12 ILE A  76      -8.864  -3.882   6.887  1.00 97.25           H  
ATOM   1267 HG13 ILE A  76     -10.486  -3.239   7.083  1.00 97.25           H  
ATOM   1268  CG2 ILE A  76      -9.243  -3.959   4.420  1.00 97.25           C  
ATOM   1269 HG21 ILE A  76      -9.277  -2.870   4.459  1.00 97.25           H  
ATOM   1270 HG22 ILE A  76      -9.409  -4.298   3.397  1.00 97.25           H  
ATOM   1271 HG23 ILE A  76      -8.247  -4.292   4.711  1.00 97.25           H  
ATOM   1272  CD1 ILE A  76     -10.190  -5.229   7.848  1.00 97.25           C  
ATOM   1273 HD11 ILE A  76     -10.206  -4.763   8.833  1.00 97.25           H  
ATOM   1274 HD12 ILE A  76      -9.400  -5.979   7.804  1.00 97.25           H  
ATOM   1275 HD13 ILE A  76     -11.149  -5.718   7.675  1.00 97.25           H  
ATOM   1276  N   ILE A  77     -12.010  -3.406   2.712  1.00 96.54           N  
ATOM   1277  H   ILE A  77     -11.801  -2.494   3.094  1.00 96.54           H  
ATOM   1278  CA  ILE A  77     -12.072  -3.532   1.261  1.00 96.54           C  
ATOM   1279  HA  ILE A  77     -12.271  -4.567   0.986  1.00 96.54           H  
ATOM   1280  C   ILE A  77     -10.699  -3.150   0.732  1.00 96.54           C  
ATOM   1281  CB  ILE A  77     -13.195  -2.663   0.656  1.00 96.54           C  
ATOM   1282  HB  ILE A  77     -12.943  -1.613   0.803  1.00 96.54           H  
ATOM   1283  O   ILE A  77     -10.312  -1.984   0.791  1.00 96.54           O  
ATOM   1284  CG1 ILE A  77     -14.553  -2.935   1.345  1.00 96.54           C  
ATOM   1285 HG12 ILE A  77     -14.849  -3.970   1.176  1.00 96.54           H  
ATOM   1286 HG13 ILE A  77     -14.456  -2.783   2.421  1.00 96.54           H  
ATOM   1287  CG2 ILE A  77     -13.282  -2.948  -0.857  1.00 96.54           C  
ATOM   1288 HG21 ILE A  77     -14.001  -2.276  -1.323  1.00 96.54           H  
ATOM   1289 HG22 ILE A  77     -12.316  -2.785  -1.335  1.00 96.54           H  
ATOM   1290 HG23 ILE A  77     -13.586  -3.982  -1.020  1.00 96.54           H  
ATOM   1291  CD1 ILE A  77     -15.679  -2.007   0.875  1.00 96.54           C  
ATOM   1292 HD11 ILE A  77     -16.563  -2.175   1.489  1.00 96.54           H  
ATOM   1293 HD12 ILE A  77     -15.370  -0.967   0.978  1.00 96.54           H  
ATOM   1294 HD13 ILE A  77     -15.937  -2.211  -0.164  1.00 96.54           H  
ATOM   1295  N   TYR A  78      -9.969  -4.140   0.241  1.00 97.39           N  
ATOM   1296  H   TYR A  78     -10.368  -5.068   0.232  1.00 97.39           H  
ATOM   1297  CA  TYR A  78      -8.728  -3.964  -0.489  1.00 97.39           C  
ATOM   1298  HA  TYR A  78      -8.222  -3.065  -0.136  1.00 97.39           H  
ATOM   1299  C   TYR A  78      -9.017  -3.794  -1.982  1.00 97.39           C  
ATOM   1300  CB  TYR A  78      -7.814  -5.157  -0.213  1.00 97.39           C  
ATOM   1301  HB2 TYR A  78      -7.646  -5.231   0.861  1.00 97.39           H  
ATOM   1302  HB3 TYR A  78      -8.315  -6.070  -0.533  1.00 97.39           H  
ATOM   1303  O   TYR A  78      -9.959  -4.377  -2.526  1.00 97.39           O  
ATOM   1304  CG  TYR A  78      -6.473  -5.052  -0.902  1.00 97.39           C  
ATOM   1305  CD1 TYR A  78      -6.215  -5.793  -2.072  1.00 97.39           C  
ATOM   1306  HD1 TYR A  78      -6.967  -6.442  -2.494  1.00 97.39           H  
ATOM   1307  CD2 TYR A  78      -5.488  -4.197  -0.374  1.00 97.39           C  
ATOM   1308  HD2 TYR A  78      -5.694  -3.606   0.507  1.00 97.39           H  
ATOM   1309  CE1 TYR A  78      -4.950  -5.718  -2.681  1.00 97.39           C  
ATOM   1310  HE1 TYR A  78      -4.718  -6.312  -3.553  1.00 97.39           H  
ATOM   1311  CE2 TYR A  78      -4.230  -4.104  -0.994  1.00 97.39           C  
ATOM   1312  HE2 TYR A  78      -3.467  -3.450  -0.598  1.00 97.39           H  
ATOM   1313  OH  TYR A  78      -2.718  -4.864  -2.677  1.00 97.39           O  
ATOM   1314  HH  TYR A  78      -2.181  -4.139  -2.349  1.00 97.39           H  
ATOM   1315  CZ  TYR A  78      -3.955  -4.884  -2.135  1.00 97.39           C  
ATOM   1316  N   PHE A  79      -8.204  -2.985  -2.644  1.00 96.89           N  
ATOM   1317  H   PHE A  79      -7.455  -2.529  -2.143  1.00 96.89           H  
ATOM   1318  CA  PHE A  79      -8.317  -2.708  -4.060  1.00 96.89           C  
ATOM   1319  HA  PHE A  79      -8.954  -3.463  -4.520  1.00 96.89           H  
ATOM   1320  C   PHE A  79      -6.955  -2.773  -4.738  1.00 96.89           C  
ATOM   1321  CB  PHE A  79      -8.986  -1.350  -4.272  1.00 96.89           C  
ATOM   1322  HB2 PHE A  79      -8.437  -0.588  -3.719  1.00 96.89           H  
ATOM   1323  HB3 PHE A  79      -9.998  -1.399  -3.870  1.00 96.89           H  
ATOM   1324  O   PHE A  79      -6.054  -1.987  -4.437  1.00 96.89           O  
ATOM   1325  CG  PHE A  79      -9.057  -0.960  -5.733  1.00 96.89           C  
ATOM   1326  CD1 PHE A  79      -8.135  -0.039  -6.263  1.00 96.89           C  
ATOM   1327  HD1 PHE A  79      -7.396   0.412  -5.619  1.00 96.89           H  
ATOM   1328  CD2 PHE A  79      -9.984  -1.591  -6.580  1.00 96.89           C  
ATOM   1329  HD2 PHE A  79     -10.661  -2.330  -6.177  1.00 96.89           H  
ATOM   1330  CE1 PHE A  79      -8.142   0.252  -7.637  1.00 96.89           C  
ATOM   1331  HE1 PHE A  79      -7.413   0.939  -8.042  1.00 96.89           H  
ATOM   1332  CE2 PHE A  79      -9.989  -1.306  -7.955  1.00 96.89           C  
ATOM   1333  HE2 PHE A  79     -10.673  -1.829  -8.606  1.00 96.89           H  
ATOM   1334  CZ  PHE A  79      -9.066  -0.385  -8.483  1.00 96.89           C  
ATOM   1335  HZ  PHE A  79      -9.050  -0.187  -9.545  1.00 96.89           H  
ATOM   1336  N   ASP A  80      -6.870  -3.659  -5.723  1.00 96.15           N  
ATOM   1337  H   ASP A  80      -7.666  -4.254  -5.903  1.00 96.15           H  
ATOM   1338  CA  ASP A  80      -5.792  -3.715  -6.696  1.00 96.15           C  
ATOM   1339  HA  ASP A  80      -5.120  -2.869  -6.548  1.00 96.15           H  
ATOM   1340  C   ASP A  80      -6.395  -3.622  -8.098  1.00 96.15           C  
ATOM   1341  CB  ASP A  80      -4.966  -4.992  -6.507  1.00 96.15           C  
ATOM   1342  HB2 ASP A  80      -4.644  -5.043  -5.467  1.00 96.15           H  
ATOM   1343  HB3 ASP A  80      -5.578  -5.867  -6.726  1.00 96.15           H  
ATOM   1344  O   ASP A  80      -7.204  -4.449  -8.514  1.00 96.15           O  
ATOM   1345  CG  ASP A  80      -3.724  -5.000  -7.401  1.00 96.15           C  
ATOM   1346  OD1 ASP A  80      -3.755  -4.359  -8.480  1.00 96.15           O  
ATOM   1347  OD2 ASP A  80      -2.719  -5.607  -7.000  1.00 96.15           O  
ATOM   1348  N   SER A  81      -5.990  -2.606  -8.849  1.00 94.96           N  
ATOM   1349  H   SER A  81      -5.256  -2.027  -8.466  1.00 94.96           H  
ATOM   1350  CA  SER A  81      -6.453  -2.361 -10.215  1.00 94.96           C  
ATOM   1351  HA  SER A  81      -7.531  -2.202 -10.187  1.00 94.96           H  
ATOM   1352  C   SER A  81      -6.199  -3.507 -11.208  1.00 94.96           C  
ATOM   1353  CB  SER A  81      -5.793  -1.089 -10.724  1.00 94.96           C  
ATOM   1354  HB2 SER A  81      -6.074  -0.948 -11.768  1.00 94.96           H  
ATOM   1355  HB3 SER A  81      -6.136  -0.235 -10.140  1.00 94.96           H  
ATOM   1356  O   SER A  81      -6.953  -3.628 -12.177  1.00 94.96           O  
ATOM   1357  OG  SER A  81      -4.390  -1.183 -10.639  1.00 94.96           O  
ATOM   1358  HG  SER A  81      -4.101  -1.279  -9.728  1.00 94.96           H  
ATOM   1359  N   ILE A  82      -5.200  -4.365 -10.973  1.00 93.17           N  
ATOM   1360  H   ILE A  82      -4.636  -4.235 -10.145  1.00 93.17           H  
ATOM   1361  CA  ILE A  82      -4.951  -5.572 -11.780  1.00 93.17           C  
ATOM   1362  HA  ILE A  82      -4.952  -5.298 -12.835  1.00 93.17           H  
ATOM   1363  C   ILE A  82      -6.082  -6.595 -11.577  1.00 93.17           C  
ATOM   1364  CB  ILE A  82      -3.561  -6.163 -11.435  1.00 93.17           C  
ATOM   1365  HB  ILE A  82      -3.531  -6.369 -10.365  1.00 93.17           H  
ATOM   1366  O   ILE A  82      -6.453  -7.298 -12.515  1.00 93.17           O  
ATOM   1367  CG1 ILE A  82      -2.444  -5.143 -11.771  1.00 93.17           C  
ATOM   1368 HG12 ILE A  82      -2.660  -4.196 -11.277  1.00 93.17           H  
ATOM   1369 HG13 ILE A  82      -2.427  -4.962 -12.846  1.00 93.17           H  
ATOM   1370  CG2 ILE A  82      -3.321  -7.489 -12.185  1.00 93.17           C  
ATOM   1371 HG21 ILE A  82      -3.409  -7.338 -13.261  1.00 93.17           H  
ATOM   1372 HG22 ILE A  82      -2.334  -7.889 -11.954  1.00 93.17           H  
ATOM   1373 HG23 ILE A  82      -4.043  -8.241 -11.866  1.00 93.17           H  
ATOM   1374  CD1 ILE A  82      -1.041  -5.566 -11.316  1.00 93.17           C  
ATOM   1375 HD11 ILE A  82      -1.061  -5.843 -10.262  1.00 93.17           H  
ATOM   1376 HD12 ILE A  82      -0.356  -4.727 -11.444  1.00 93.17           H  
ATOM   1377 HD13 ILE A  82      -0.675  -6.402 -11.912  1.00 93.17           H  
ATOM   1378  N   GLY A  83      -6.694  -6.615 -10.388  1.00 90.55           N  
ATOM   1379  H   GLY A  83      -6.375  -5.961  -9.687  1.00 90.55           H  
ATOM   1380  CA  GLY A  83      -7.785  -7.517 -10.027  1.00 90.55           C  
ATOM   1381  HA2 GLY A  83      -8.224  -7.177  -9.089  1.00 90.55           H  
ATOM   1382  HA3 GLY A  83      -8.555  -7.485 -10.798  1.00 90.55           H  
ATOM   1383  C   GLY A  83      -7.342  -8.970  -9.852  1.00 90.55           C  
ATOM   1384  O   GLY A  83      -6.246  -9.361 -10.236  1.00 90.55           O  
ATOM   1385  N   ARG A  84      -8.206  -9.787  -9.235  1.00 87.14           N  
ATOM   1386  H   ARG A  84      -9.034  -9.354  -8.850  1.00 87.14           H  
ATOM   1387  CA  ARG A  84      -7.959 -11.219  -8.941  1.00 87.14           C  
ATOM   1388  HA  ARG A  84      -8.764 -11.563  -8.291  1.00 87.14           H  
ATOM   1389  C   ARG A  84      -6.680 -11.502  -8.137  1.00 87.14           C  
ATOM   1390  CB  ARG A  84      -7.996 -12.083 -10.220  1.00 87.14           C  
ATOM   1391  HB2 ARG A  84      -7.147 -11.831 -10.856  1.00 87.14           H  
ATOM   1392  HB3 ARG A  84      -7.892 -13.127  -9.926  1.00 87.14           H  
ATOM   1393  O   ARG A  84      -6.237 -12.646  -8.082  1.00 87.14           O  
ATOM   1394  CG  ARG A  84      -9.285 -11.948 -11.032  1.00 87.14           C  
ATOM   1395  HG2 ARG A  84      -9.283 -10.982 -11.536  1.00 87.14           H  
ATOM   1396  HG3 ARG A  84     -10.142 -12.019 -10.362  1.00 87.14           H  
ATOM   1397  CD  ARG A  84      -9.373 -13.055 -12.090  1.00 87.14           C  
ATOM   1398  HD2 ARG A  84      -9.153 -14.011 -11.615  1.00 87.14           H  
ATOM   1399  HD3 ARG A  84      -8.616 -12.887 -12.856  1.00 87.14           H  
ATOM   1400  NE  ARG A  84     -10.721 -13.139 -12.685  1.00 87.14           N  
ATOM   1401  HE  ARG A  84     -11.358 -13.795 -12.255  1.00 87.14           H  
ATOM   1402  NH1 ARG A  84     -10.439 -11.625 -14.392  1.00 87.14           N  
ATOM   1403 HH11 ARG A  84     -10.783 -11.152 -15.215  1.00 87.14           H  
ATOM   1404 HH12 ARG A  84      -9.513 -11.418 -14.045  1.00 87.14           H  
ATOM   1405  NH2 ARG A  84     -12.379 -12.708 -14.179  1.00 87.14           N  
ATOM   1406 HH21 ARG A  84     -12.719 -12.212 -14.990  1.00 87.14           H  
ATOM   1407 HH22 ARG A  84     -12.971 -13.386 -13.720  1.00 87.14           H  
ATOM   1408  CZ  ARG A  84     -11.170 -12.488 -13.744  1.00 87.14           C  
ATOM   1409  N   LEU A  85      -6.120 -10.493  -7.476  1.00 89.65           N  
ATOM   1410  H   LEU A  85      -6.523  -9.572  -7.579  1.00 89.65           H  
ATOM   1411  CA  LEU A  85      -4.958 -10.620  -6.607  1.00 89.65           C  
ATOM   1412  HA  LEU A  85      -4.533 -11.618  -6.710  1.00 89.65           H  
ATOM   1413  C   LEU A  85      -5.388 -10.468  -5.152  1.00 89.65           C  
ATOM   1414  CB  LEU A  85      -3.873  -9.605  -7.009  1.00 89.65           C  
ATOM   1415  HB2 LEU A  85      -3.070  -9.645  -6.273  1.00 89.65           H  
ATOM   1416  HB3 LEU A  85      -4.298  -8.602  -6.974  1.00 89.65           H  
ATOM   1417  O   LEU A  85      -6.131  -9.552  -4.794  1.00 89.65           O  
ATOM   1418  CG  LEU A  85      -3.266  -9.840  -8.407  1.00 89.65           C  
ATOM   1419  HG  LEU A  85      -4.047  -9.775  -9.164  1.00 89.65           H  
ATOM   1420  CD1 LEU A  85      -2.233  -8.759  -8.706  1.00 89.65           C  
ATOM   1421 HD11 LEU A  85      -1.414  -8.810  -7.989  1.00 89.65           H  
ATOM   1422 HD12 LEU A  85      -1.839  -8.883  -9.715  1.00 89.65           H  
ATOM   1423 HD13 LEU A  85      -2.694  -7.775  -8.626  1.00 89.65           H  
ATOM   1424  CD2 LEU A  85      -2.585 -11.207  -8.537  1.00 89.65           C  
ATOM   1425 HD21 LEU A  85      -2.087 -11.272  -9.504  1.00 89.65           H  
ATOM   1426 HD22 LEU A  85      -1.845 -11.331  -7.746  1.00 89.65           H  
ATOM   1427 HD23 LEU A  85      -3.326 -12.004  -8.487  1.00 89.65           H  
ATOM   1428  N   LYS A  86      -4.916 -11.389  -4.312  1.00 92.67           N  
ATOM   1429  H   LYS A  86      -4.251 -12.055  -4.680  1.00 92.67           H  
ATOM   1430  CA  LYS A  86      -5.024 -11.242  -2.861  1.00 92.67           C  
ATOM   1431  HA  LYS A  86      -6.064 -11.021  -2.622  1.00 92.67           H  
ATOM   1432  C   LYS A  86      -4.158 -10.053  -2.414  1.00 92.67           C  
ATOM   1433  CB  LYS A  86      -4.594 -12.536  -2.154  1.00 92.67           C  
ATOM   1434  HB2 LYS A  86      -3.607 -12.829  -2.514  1.00 92.67           H  
ATOM   1435  HB3 LYS A  86      -4.518 -12.347  -1.083  1.00 92.67           H  
ATOM   1436  O   LYS A  86      -3.155  -9.774  -3.069  1.00 92.67           O  
ATOM   1437  CG  LYS A  86      -5.595 -13.678  -2.382  1.00 92.67           C  
ATOM   1438  HG2 LYS A  86      -5.693 -13.874  -3.450  1.00 92.67           H  
ATOM   1439  HG3 LYS A  86      -6.567 -13.387  -1.985  1.00 92.67           H  
ATOM   1440  CD  LYS A  86      -5.119 -14.956  -1.680  1.00 92.67           C  
ATOM   1441  HD2 LYS A  86      -5.020 -14.764  -0.611  1.00 92.67           H  
ATOM   1442  HD3 LYS A  86      -4.145 -15.235  -2.081  1.00 92.67           H  
ATOM   1443  CE  LYS A  86      -6.118 -16.096  -1.913  1.00 92.67           C  
ATOM   1444  HE2 LYS A  86      -6.261 -16.213  -2.987  1.00 92.67           H  
ATOM   1445  HE3 LYS A  86      -7.076 -15.814  -1.478  1.00 92.67           H  
ATOM   1446  NZ  LYS A  86      -5.638 -17.372  -1.322  1.00 92.67           N  
ATOM   1447  HZ1 LYS A  86      -5.497 -17.278  -0.327  1.00 92.67           H  
ATOM   1448  HZ2 LYS A  86      -6.302 -18.115  -1.485  1.00 92.67           H  
ATOM   1449  HZ3 LYS A  86      -4.760 -17.644  -1.741  1.00 92.67           H  
ATOM   1450  N   PRO A  87      -4.503  -9.384  -1.299  1.00 94.09           N  
ATOM   1451  CA  PRO A  87      -3.637  -8.362  -0.722  1.00 94.09           C  
ATOM   1452  HA  PRO A  87      -3.549  -7.535  -1.426  1.00 94.09           H  
ATOM   1453  C   PRO A  87      -2.236  -8.913  -0.432  1.00 94.09           C  
ATOM   1454  CB  PRO A  87      -4.328  -7.884   0.558  1.00 94.09           C  
ATOM   1455  HB2 PRO A  87      -3.835  -8.306   1.434  1.00 94.09           H  
ATOM   1456  HB3 PRO A  87      -4.322  -6.796   0.624  1.00 94.09           H  
ATOM   1457  O   PRO A  87      -2.092 -10.106  -0.143  1.00 94.09           O  
ATOM   1458  CG  PRO A  87      -5.754  -8.425   0.474  1.00 94.09           C  
ATOM   1459  HG2 PRO A  87      -6.418  -7.669   0.054  1.00 94.09           H  
ATOM   1460  HG3 PRO A  87      -6.106  -8.746   1.455  1.00 94.09           H  
ATOM   1461  CD  PRO A  87      -5.678  -9.612  -0.475  1.00 94.09           C  
ATOM   1462  HD2 PRO A  87      -6.587  -9.660  -1.074  1.00 94.09           H  
ATOM   1463  HD3 PRO A  87      -5.547 -10.531   0.098  1.00 94.09           H  
ATOM   1464  N   SER A  88      -1.222  -8.044  -0.471  1.00 93.05           N  
ATOM   1465  H   SER A  88      -1.397  -7.080  -0.717  1.00 93.05           H  
ATOM   1466  CA  SER A  88       0.149  -8.434  -0.131  1.00 93.05           C  
ATOM   1467  HA  SER A  88       0.425  -9.256  -0.791  1.00 93.05           H  
ATOM   1468  C   SER A  88       0.246  -8.950   1.309  1.00 93.05           C  
ATOM   1469  CB  SER A  88       1.150  -7.298  -0.387  1.00 93.05           C  
ATOM   1470  HB2 SER A  88       2.133  -7.733  -0.570  1.00 93.05           H  
ATOM   1471  HB3 SER A  88       0.855  -6.741  -1.277  1.00 93.05           H  
ATOM   1472  O   SER A  88      -0.616  -8.679   2.157  1.00 93.05           O  
ATOM   1473  OG  SER A  88       1.258  -6.424   0.718  1.00 93.05           O  
ATOM   1474  HG  SER A  88       2.177  -6.480   0.990  1.00 93.05           H  
ATOM   1475  N   PHE A  89       1.312  -9.697   1.600  1.00 93.69           N  
ATOM   1476  H   PHE A  89       2.055  -9.776   0.921  1.00 93.69           H  
ATOM   1477  CA  PHE A  89       1.541 -10.242   2.935  1.00 93.69           C  
ATOM   1478  HA  PHE A  89       0.718 -10.910   3.192  1.00 93.69           H  
ATOM   1479  C   PHE A  89       1.585  -9.139   4.001  1.00 93.69           C  
ATOM   1480  CB  PHE A  89       2.844 -11.046   2.924  1.00 93.69           C  
ATOM   1481  HB2 PHE A  89       2.733 -11.897   2.252  1.00 93.69           H  
ATOM   1482  HB3 PHE A  89       3.645 -10.420   2.532  1.00 93.69           H  
ATOM   1483  O   PHE A  89       1.038  -9.313   5.088  1.00 93.69           O  
ATOM   1484  CG  PHE A  89       3.239 -11.548   4.297  1.00 93.69           C  
ATOM   1485  CD1 PHE A  89       4.219 -10.862   5.036  1.00 93.69           C  
ATOM   1486  HD1 PHE A  89       4.712 -10.003   4.605  1.00 93.69           H  
ATOM   1487  CD2 PHE A  89       2.613 -12.683   4.845  1.00 93.69           C  
ATOM   1488  HD2 PHE A  89       1.876 -13.218   4.264  1.00 93.69           H  
ATOM   1489  CE1 PHE A  89       4.578 -11.315   6.318  1.00 93.69           C  
ATOM   1490  HE1 PHE A  89       5.366 -10.809   6.857  1.00 93.69           H  
ATOM   1491  CE2 PHE A  89       2.975 -13.140   6.125  1.00 93.69           C  
ATOM   1492  HE2 PHE A  89       2.535 -14.043   6.520  1.00 93.69           H  
ATOM   1493  CZ  PHE A  89       3.958 -12.454   6.862  1.00 93.69           C  
ATOM   1494  HZ  PHE A  89       4.269 -12.827   7.827  1.00 93.69           H  
ATOM   1495  N   GLU A  90       2.164  -7.988   3.674  1.00 94.40           N  
ATOM   1496  H   GLU A  90       2.610  -7.933   2.769  1.00 94.40           H  
ATOM   1497  CA  GLU A  90       2.313  -6.822   4.543  1.00 94.40           C  
ATOM   1498  HA  GLU A  90       2.781  -7.130   5.478  1.00 94.40           H  
ATOM   1499  C   GLU A  90       0.955  -6.204   4.880  1.00 94.40           C  
ATOM   1500  CB  GLU A  90       3.210  -5.754   3.894  1.00 94.40           C  
ATOM   1501  HB2 GLU A  90       2.726  -5.352   3.004  1.00 94.40           H  
ATOM   1502  HB3 GLU A  90       3.288  -4.944   4.620  1.00 94.40           H  
ATOM   1503  O   GLU A  90       0.677  -5.925   6.046  1.00 94.40           O  
ATOM   1504  CG  GLU A  90       4.639  -6.214   3.546  1.00 94.40           C  
ATOM   1505  HG2 GLU A  90       5.225  -5.349   3.238  1.00 94.40           H  
ATOM   1506  HG3 GLU A  90       5.093  -6.619   4.451  1.00 94.40           H  
ATOM   1507  CD  GLU A  90       4.677  -7.264   2.426  1.00 94.40           C  
ATOM   1508  OE1 GLU A  90       5.489  -8.203   2.556  1.00 94.40           O  
ATOM   1509  OE2 GLU A  90       3.755  -7.254   1.564  1.00 94.40           O  
ATOM   1510  N   VAL A  91       0.060  -6.079   3.893  1.00 95.35           N  
ATOM   1511  H   VAL A  91       0.346  -6.340   2.960  1.00 95.35           H  
ATOM   1512  CA  VAL A  91      -1.310  -5.585   4.111  1.00 95.35           C  
ATOM   1513  HA  VAL A  91      -1.253  -4.641   4.652  1.00 95.35           H  
ATOM   1514  C   VAL A  91      -2.110  -6.559   4.978  1.00 95.35           C  
ATOM   1515  CB  VAL A  91      -2.020  -5.331   2.767  1.00 95.35           C  
ATOM   1516  HB  VAL A  91      -2.015  -6.244   2.173  1.00 95.35           H  
ATOM   1517  O   VAL A  91      -2.814  -6.139   5.899  1.00 95.35           O  
ATOM   1518  CG1 VAL A  91      -3.477  -4.891   2.968  1.00 95.35           C  
ATOM   1519 HG11 VAL A  91      -4.061  -5.696   3.415  1.00 95.35           H  
ATOM   1520 HG12 VAL A  91      -3.921  -4.644   2.003  1.00 95.35           H  
ATOM   1521 HG13 VAL A  91      -3.506  -4.014   3.614  1.00 95.35           H  
ATOM   1522  CG2 VAL A  91      -1.317  -4.221   1.974  1.00 95.35           C  
ATOM   1523 HG21 VAL A  91      -1.322  -3.290   2.541  1.00 95.35           H  
ATOM   1524 HG22 VAL A  91      -1.815  -4.070   1.017  1.00 95.35           H  
ATOM   1525 HG23 VAL A  91      -0.283  -4.499   1.770  1.00 95.35           H  
ATOM   1526  N   ILE A  92      -1.987  -7.869   4.736  1.00 96.26           N  
ATOM   1527  H   ILE A  92      -1.398  -8.158   3.969  1.00 96.26           H  
ATOM   1528  CA  ILE A  92      -2.632  -8.887   5.580  1.00 96.26           C  
ATOM   1529  HA  ILE A  92      -3.695  -8.657   5.650  1.00 96.26           H  
ATOM   1530  C   ILE A  92      -2.067  -8.830   7.003  1.00 96.26           C  
ATOM   1531  CB  ILE A  92      -2.476 -10.299   4.967  1.00 96.26           C  
ATOM   1532  HB  ILE A  92      -1.418 -10.487   4.789  1.00 96.26           H  
ATOM   1533  O   ILE A  92      -2.829  -8.876   7.969  1.00 96.26           O  
ATOM   1534  CG1 ILE A  92      -3.225 -10.386   3.619  1.00 96.26           C  
ATOM   1535 HG12 ILE A  92      -2.899  -9.563   2.983  1.00 96.26           H  
ATOM   1536 HG13 ILE A  92      -4.297 -10.275   3.785  1.00 96.26           H  
ATOM   1537  CG2 ILE A  92      -3.007 -11.375   5.937  1.00 96.26           C  
ATOM   1538 HG21 ILE A  92      -2.900 -12.368   5.500  1.00 96.26           H  
ATOM   1539 HG22 ILE A  92      -2.441 -11.360   6.869  1.00 96.26           H  
ATOM   1540 HG23 ILE A  92      -4.058 -11.190   6.156  1.00 96.26           H  
ATOM   1541  CD1 ILE A  92      -2.968 -11.679   2.834  1.00 96.26           C  
ATOM   1542 HD11 ILE A  92      -3.418 -11.589   1.846  1.00 96.26           H  
ATOM   1543 HD12 ILE A  92      -3.415 -12.535   3.339  1.00 96.26           H  
ATOM   1544 HD13 ILE A  92      -1.895 -11.834   2.718  1.00 96.26           H  
ATOM   1545  N   ARG A  93      -0.741  -8.724   7.148  1.00 95.28           N  
ATOM   1546  H   ARG A  93      -0.179  -8.689   6.310  1.00 95.28           H  
ATOM   1547  CA  ARG A  93      -0.055  -8.627   8.441  1.00 95.28           C  
ATOM   1548  HA  ARG A  93      -0.337  -9.482   9.054  1.00 95.28           H  
ATOM   1549  C   ARG A  93      -0.490  -7.384   9.204  1.00 95.28           C  
ATOM   1550  CB  ARG A  93       1.466  -8.641   8.217  1.00 95.28           C  
ATOM   1551  HB2 ARG A  93       1.746  -7.807   7.574  1.00 95.28           H  
ATOM   1552  HB3 ARG A  93       1.742  -9.568   7.715  1.00 95.28           H  
ATOM   1553  O   ARG A  93      -0.711  -7.497  10.408  1.00 95.28           O  
ATOM   1554  CG  ARG A  93       2.243  -8.535   9.537  1.00 95.28           C  
ATOM   1555  HG2 ARG A  93       2.003  -7.596  10.035  1.00 95.28           H  
ATOM   1556  HG3 ARG A  93       1.968  -9.366  10.187  1.00 95.28           H  
ATOM   1557  CD  ARG A  93       3.750  -8.567   9.283  1.00 95.28           C  
ATOM   1558  HD2 ARG A  93       4.003  -9.506   8.791  1.00 95.28           H  
ATOM   1559  HD3 ARG A  93       4.015  -7.742   8.621  1.00 95.28           H  
ATOM   1560  NE  ARG A  93       4.498  -8.439  10.548  1.00 95.28           N  
ATOM   1561  HE  ARG A  93       3.979  -8.124  11.355  1.00 95.28           H  
ATOM   1562  NH1 ARG A  93       6.566  -9.000   9.721  1.00 95.28           N  
ATOM   1563 HH11 ARG A  93       6.193  -8.982   8.782  1.00 95.28           H  
ATOM   1564 HH12 ARG A  93       7.561  -9.117   9.849  1.00 95.28           H  
ATOM   1565  NH2 ARG A  93       6.341  -8.525  11.889  1.00 95.28           N  
ATOM   1566 HH21 ARG A  93       5.795  -8.214  12.679  1.00 95.28           H  
ATOM   1567 HH22 ARG A  93       7.330  -8.695  12.000  1.00 95.28           H  
ATOM   1568  CZ  ARG A  93       5.793  -8.655  10.713  1.00 95.28           C  
ATOM   1569  N   TYR A  94      -0.652  -6.252   8.521  1.00 96.07           N  
ATOM   1570  H   TYR A  94      -0.378  -6.231   7.549  1.00 96.07           H  
ATOM   1571  CA  TYR A  94      -1.161  -5.022   9.113  1.00 96.07           C  
ATOM   1572  HA  TYR A  94      -0.464  -4.711   9.891  1.00 96.07           H  
ATOM   1573  C   TYR A  94      -2.503  -5.292   9.793  1.00 96.07           C  
ATOM   1574  CB  TYR A  94      -1.212  -3.913   8.052  1.00 96.07           C  
ATOM   1575  HB2 TYR A  94      -0.197  -3.769   7.682  1.00 96.07           H  
ATOM   1576  HB3 TYR A  94      -1.828  -4.239   7.214  1.00 96.07           H  
ATOM   1577  O   TYR A  94      -2.555  -5.301  11.019  1.00 96.07           O  
ATOM   1578  CG  TYR A  94      -1.721  -2.569   8.537  1.00 96.07           C  
ATOM   1579  CD1 TYR A  94      -2.704  -1.867   7.806  1.00 96.07           C  
ATOM   1580  HD1 TYR A  94      -3.127  -2.300   6.912  1.00 96.07           H  
ATOM   1581  CD2 TYR A  94      -1.198  -2.005   9.717  1.00 96.07           C  
ATOM   1582  HD2 TYR A  94      -0.438  -2.517  10.288  1.00 96.07           H  
ATOM   1583  CE1 TYR A  94      -3.131  -0.592   8.235  1.00 96.07           C  
ATOM   1584  HE1 TYR A  94      -3.890  -0.044   7.697  1.00 96.07           H  
ATOM   1585  CE2 TYR A  94      -1.658  -0.756  10.165  1.00 96.07           C  
ATOM   1586  HE2 TYR A  94      -1.288  -0.347  11.093  1.00 96.07           H  
ATOM   1587  OH  TYR A  94      -2.979   1.200   9.843  1.00 96.07           O  
ATOM   1588  HH  TYR A  94      -2.708   1.365  10.750  1.00 96.07           H  
ATOM   1589  CZ  TYR A  94      -2.593  -0.028   9.410  1.00 96.07           C  
ATOM   1590  N   PHE A  95      -3.540  -5.692   9.054  1.00 96.74           N  
ATOM   1591  H   PHE A  95      -3.429  -5.713   8.050  1.00 96.74           H  
ATOM   1592  CA  PHE A  95      -4.871  -5.980   9.619  1.00 96.74           C  
ATOM   1593  HA  PHE A  95      -5.157  -5.156  10.272  1.00 96.74           H  
ATOM   1594  C   PHE A  95      -4.950  -7.235  10.497  1.00 96.74           C  
ATOM   1595  CB  PHE A  95      -5.885  -6.061   8.477  1.00 96.74           C  
ATOM   1596  HB2 PHE A  95      -6.864  -6.325   8.877  1.00 96.74           H  
ATOM   1597  HB3 PHE A  95      -5.571  -6.861   7.806  1.00 96.74           H  
ATOM   1598  O   PHE A  95      -5.958  -7.486  11.156  1.00 96.74           O  
ATOM   1599  CG  PHE A  95      -6.027  -4.766   7.709  1.00 96.74           C  
ATOM   1600  CD1 PHE A  95      -6.393  -3.589   8.389  1.00 96.74           C  
ATOM   1601  HD1 PHE A  95      -6.600  -3.617   9.449  1.00 96.74           H  
ATOM   1602  CD2 PHE A  95      -5.740  -4.720   6.332  1.00 96.74           C  
ATOM   1603  HD2 PHE A  95      -5.434  -5.614   5.809  1.00 96.74           H  
ATOM   1604  CE1 PHE A  95      -6.429  -2.363   7.704  1.00 96.74           C  
ATOM   1605  HE1 PHE A  95      -6.611  -1.443   8.241  1.00 96.74           H  
ATOM   1606  CE2 PHE A  95      -5.813  -3.499   5.641  1.00 96.74           C  
ATOM   1607  HE2 PHE A  95      -5.574  -3.455   4.588  1.00 96.74           H  
ATOM   1608  CZ  PHE A  95      -6.148  -2.323   6.330  1.00 96.74           C  
ATOM   1609  HZ  PHE A  95      -6.135  -1.372   5.818  1.00 96.74           H  
ATOM   1610  N   ARG A  96      -3.907  -8.065  10.543  1.00 94.81           N  
ATOM   1611  H   ARG A  96      -3.126  -7.891   9.926  1.00 94.81           H  
ATOM   1612  CA  ARG A  96      -3.828  -9.146  11.531  1.00 94.81           C  
ATOM   1613  HA  ARG A  96      -4.794  -9.649  11.579  1.00 94.81           H  
ATOM   1614  C   ARG A  96      -3.593  -8.589  12.934  1.00 94.81           C  
ATOM   1615  CB  ARG A  96      -2.776 -10.175  11.099  1.00 94.81           C  
ATOM   1616  HB2 ARG A  96      -1.783  -9.729  11.150  1.00 94.81           H  
ATOM   1617  HB3 ARG A  96      -2.979 -10.462  10.067  1.00 94.81           H  
ATOM   1618  O   ARG A  96      -4.085  -9.183  13.886  1.00 94.81           O  
ATOM   1619  CG  ARG A  96      -2.812 -11.434  11.978  1.00 94.81           C  
ATOM   1620  HG2 ARG A  96      -3.811 -11.870  11.960  1.00 94.81           H  
ATOM   1621  HG3 ARG A  96      -2.569 -11.167  13.006  1.00 94.81           H  
ATOM   1622  CD  ARG A  96      -1.793 -12.477  11.509  1.00 94.81           C  
ATOM   1623  HD2 ARG A  96      -0.805 -12.016  11.501  1.00 94.81           H  
ATOM   1624  HD3 ARG A  96      -1.776 -13.289  12.237  1.00 94.81           H  
ATOM   1625  NE  ARG A  96      -2.146 -13.036  10.187  1.00 94.81           N  
ATOM   1626  HE  ARG A  96      -3.108 -13.321  10.073  1.00 94.81           H  
ATOM   1627  NH1 ARG A  96      -0.098 -12.835   9.151  1.00 94.81           N  
ATOM   1628 HH11 ARG A  96       0.282 -12.439   9.999  1.00 94.81           H  
ATOM   1629 HH12 ARG A  96       0.476 -12.929   8.325  1.00 94.81           H  
ATOM   1630  NH2 ARG A  96      -1.808 -13.757   8.058  1.00 94.81           N  
ATOM   1631 HH21 ARG A  96      -1.197 -13.902   7.267  1.00 94.81           H  
ATOM   1632 HH22 ARG A  96      -2.772 -14.054   8.015  1.00 94.81           H  
ATOM   1633  CZ  ARG A  96      -1.350 -13.204   9.145  1.00 94.81           C  
ATOM   1634  N   SER A  97      -2.906  -7.450  13.060  1.00 91.46           N  
ATOM   1635  H   SER A  97      -2.575  -6.996  12.221  1.00 91.46           H  
ATOM   1636  CA  SER A  97      -2.567  -6.842  14.355  1.00 91.46           C  
ATOM   1637  HA  SER A  97      -2.064  -7.601  14.954  1.00 91.46           H  
ATOM   1638  C   SER A  97      -3.774  -6.378  15.182  1.00 91.46           C  
ATOM   1639  CB  SER A  97      -1.579  -5.687  14.168  1.00 91.46           C  
ATOM   1640  HB2 SER A  97      -1.232  -5.361  15.148  1.00 91.46           H  
ATOM   1641  HB3 SER A  97      -0.721  -6.033  13.591  1.00 91.46           H  
ATOM   1642  O   SER A  97      -3.673  -6.347  16.404  1.00 91.46           O  
ATOM   1643  OG  SER A  97      -2.166  -4.584  13.515  1.00 91.46           O  
ATOM   1644  HG  SER A  97      -2.305  -4.795  12.589  1.00 91.46           H  
ATOM   1645  N   ASP A  98      -4.921  -6.086  14.556  1.00 93.27           N  
ATOM   1646  H   ASP A  98      -4.941  -6.072  13.546  1.00 93.27           H  
ATOM   1647  CA  ASP A  98      -6.189  -5.786  15.246  1.00 93.27           C  
ATOM   1648  HA  ASP A  98      -5.984  -5.713  16.314  1.00 93.27           H  
ATOM   1649  C   ASP A  98      -7.234  -6.913  15.112  1.00 93.27           C  
ATOM   1650  CB  ASP A  98      -6.736  -4.405  14.821  1.00 93.27           C  
ATOM   1651  HB2 ASP A  98      -7.448  -4.079  15.579  1.00 93.27           H  
ATOM   1652  HB3 ASP A  98      -5.922  -3.679  14.812  1.00 93.27           H  
ATOM   1653  O   ASP A  98      -8.404  -6.729  15.445  1.00 93.27           O  
ATOM   1654  CG  ASP A  98      -7.451  -4.388  13.464  1.00 93.27           C  
ATOM   1655  OD1 ASP A  98      -7.218  -5.316  12.658  1.00 93.27           O  
ATOM   1656  OD2 ASP A  98      -8.243  -3.445  13.203  1.00 93.27           O  
ATOM   1657  N   GLY A  99      -6.829  -8.086  14.609  1.00 93.46           N  
ATOM   1658  H   GLY A  99      -5.847  -8.188  14.397  1.00 93.46           H  
ATOM   1659  CA  GLY A  99      -7.701  -9.250  14.430  1.00 93.46           C  
ATOM   1660  HA2 GLY A  99      -8.297  -9.383  15.332  1.00 93.46           H  
ATOM   1661  HA3 GLY A  99      -7.076 -10.134  14.301  1.00 93.46           H  
ATOM   1662  C   GLY A  99      -8.664  -9.167  13.238  1.00 93.46           C  
ATOM   1663  O   GLY A  99      -9.468 -10.078  13.045  1.00 93.46           O  
ATOM   1664  N   SER A 100      -8.590  -8.125  12.402  1.00 93.86           N  
ATOM   1665  H   SER A 100      -7.910  -7.402  12.587  1.00 93.86           H  
ATOM   1666  CA  SER A 100      -9.537  -7.914  11.297  1.00 93.86           C  
ATOM   1667  HA  SER A 100     -10.484  -8.372  11.583  1.00 93.86           H  
ATOM   1668  C   SER A 100      -9.146  -8.576   9.966  1.00 93.86           C  
ATOM   1669  CB  SER A 100      -9.830  -6.424  11.135  1.00 93.86           C  
ATOM   1670  HB2 SER A 100     -10.655  -6.311  10.431  1.00 93.86           H  
ATOM   1671  HB3 SER A 100     -10.138  -6.006  12.094  1.00 93.86           H  
ATOM   1672  O   SER A 100      -9.946  -8.601   9.031  1.00 93.86           O  
ATOM   1673  OG  SER A 100      -8.708  -5.716  10.658  1.00 93.86           O  
ATOM   1674  HG  SER A 100      -8.109  -5.576  11.394  1.00 93.86           H  
ATOM   1675  N   SER A 101      -7.957  -9.185   9.870  1.00 91.58           N  
ATOM   1676  H   SER A 101      -7.305  -8.970  10.611  1.00 91.58           H  
ATOM   1677  CA  SER A 101      -7.446  -9.778   8.616  1.00 91.58           C  
ATOM   1678  HA  SER A 101      -7.347  -8.963   7.899  1.00 91.58           H  
ATOM   1679  C   SER A 101      -8.355 -10.827   7.950  1.00 91.58           C  
ATOM   1680  CB  SER A 101      -6.051 -10.376   8.812  1.00 91.58           C  
ATOM   1681  HB2 SER A 101      -5.728 -10.843   7.882  1.00 91.58           H  
ATOM   1682  HB3 SER A 101      -5.350  -9.572   9.039  1.00 91.58           H  
ATOM   1683  O   SER A 101      -8.375 -10.914   6.724  1.00 91.58           O  
ATOM   1684  OG  SER A 101      -6.031 -11.341   9.850  1.00 91.58           O  
ATOM   1685  HG  SER A 101      -6.424 -10.949  10.634  1.00 91.58           H  
ATOM   1686  N   ASN A 102      -9.156 -11.579   8.714  1.00 90.90           N  
ATOM   1687  H   ASN A 102      -9.091 -11.471   9.716  1.00 90.90           H  
ATOM   1688  CA  ASN A 102     -10.100 -12.571   8.171  1.00 90.90           C  
ATOM   1689  HA  ASN A 102      -9.585 -13.169   7.419  1.00 90.90           H  
ATOM   1690  C   ASN A 102     -11.316 -11.944   7.463  1.00 90.90           C  
ATOM   1691  CB  ASN A 102     -10.550 -13.502   9.309  1.00 90.90           C  
ATOM   1692  HB2 ASN A 102     -10.960 -12.908  10.126  1.00 90.90           H  
ATOM   1693  HB3 ASN A 102     -11.336 -14.163   8.944  1.00 90.90           H  
ATOM   1694  O   ASN A 102     -12.093 -12.650   6.825  1.00 90.90           O  
ATOM   1695  CG  ASN A 102      -9.432 -14.387   9.829  1.00 90.90           C  
ATOM   1696  ND2 ASN A 102      -9.492 -14.778  11.080  1.00 90.90           N  
ATOM   1697 HD21 ASN A 102     -10.266 -14.515  11.673  1.00 90.90           H  
ATOM   1698 HD22 ASN A 102      -8.754 -15.393  11.390  1.00 90.90           H  
ATOM   1699  OD1 ASN A 102      -8.495 -14.737   9.133  1.00 90.90           O  
ATOM   1700  N   LEU A 103     -11.496 -10.627   7.581  1.00 93.00           N  
ATOM   1701  H   LEU A 103     -10.817 -10.101   8.111  1.00 93.00           H  
ATOM   1702  CA  LEU A 103     -12.622  -9.873   7.025  1.00 93.00           C  
ATOM   1703  HA  LEU A 103     -13.340 -10.567   6.590  1.00 93.00           H  
ATOM   1704  C   LEU A 103     -12.192  -8.952   5.873  1.00 93.00           C  
ATOM   1705  CB  LEU A 103     -13.308  -9.107   8.165  1.00 93.00           C  
ATOM   1706  HB2 LEU A 103     -12.569  -8.430   8.594  1.00 93.00           H  
ATOM   1707  HB3 LEU A 103     -14.120  -8.506   7.757  1.00 93.00           H  
ATOM   1708  O   LEU A 103     -12.923  -8.024   5.505  1.00 93.00           O  
ATOM   1709  CG  LEU A 103     -13.869  -9.993   9.291  1.00 93.00           C  
ATOM   1710  HG  LEU A 103     -13.077 -10.612   9.712  1.00 93.00           H  
ATOM   1711  CD1 LEU A 103     -14.406  -9.099  10.404  1.00 93.00           C  
ATOM   1712 HD11 LEU A 103     -13.561  -8.541  10.807  1.00 93.00           H  
ATOM   1713 HD12 LEU A 103     -14.830  -9.713  11.199  1.00 93.00           H  
ATOM   1714 HD13 LEU A 103     -15.158  -8.414  10.013  1.00 93.00           H  
ATOM   1715  CD2 LEU A 103     -15.002 -10.902   8.813  1.00 93.00           C  
ATOM   1716 HD21 LEU A 103     -14.615 -11.624   8.093  1.00 93.00           H  
ATOM   1717 HD22 LEU A 103     -15.409 -11.459   9.657  1.00 93.00           H  
ATOM   1718 HD23 LEU A 103     -15.792 -10.312   8.348  1.00 93.00           H  
ATOM   1719  N   ILE A 104     -11.007  -9.195   5.303  1.00 96.44           N  
ATOM   1720  H   ILE A 104     -10.452  -9.961   5.656  1.00 96.44           H  
ATOM   1721  CA  ILE A 104     -10.548  -8.502   4.103  1.00 96.44           C  
ATOM   1722  HA  ILE A 104     -10.842  -7.456   4.190  1.00 96.44           H  
ATOM   1723  C   ILE A 104     -11.250  -9.089   2.878  1.00 96.44           C  
ATOM   1724  CB  ILE A 104      -9.013  -8.533   3.942  1.00 96.44           C  
ATOM   1725  HB  ILE A 104      -8.700  -9.568   3.806  1.00 96.44           H  
ATOM   1726  O   ILE A 104     -11.156 -10.277   2.577  1.00 96.44           O  
ATOM   1727  CG1 ILE A 104      -8.270  -7.952   5.167  1.00 96.44           C  
ATOM   1728 HG12 ILE A 104      -8.382  -6.868   5.195  1.00 96.44           H  
ATOM   1729 HG13 ILE A 104      -8.696  -8.354   6.087  1.00 96.44           H  
ATOM   1730  CG2 ILE A 104      -8.642  -7.724   2.681  1.00 96.44           C  
ATOM   1731 HG21 ILE A 104      -9.126  -6.747   2.703  1.00 96.44           H  
ATOM   1732 HG22 ILE A 104      -7.566  -7.563   2.622  1.00 96.44           H  
ATOM   1733 HG23 ILE A 104      -8.952  -8.256   1.781  1.00 96.44           H  
ATOM   1734  CD1 ILE A 104      -6.772  -8.284   5.161  1.00 96.44           C  
ATOM   1735 HD11 ILE A 104      -6.628  -9.358   5.047  1.00 96.44           H  
ATOM   1736 HD12 ILE A 104      -6.328  -7.974   6.107  1.00 96.44           H  
ATOM   1737 HD13 ILE A 104      -6.256  -7.759   4.357  1.00 96.44           H  
ATOM   1738  N   THR A 105     -11.904  -8.214   2.125  1.00 96.24           N  
ATOM   1739  H   THR A 105     -11.910  -7.255   2.441  1.00 96.24           H  
ATOM   1740  CA  THR A 105     -12.422  -8.495   0.783  1.00 96.24           C  
ATOM   1741  HA  THR A 105     -12.341  -9.562   0.577  1.00 96.24           H  
ATOM   1742  C   THR A 105     -11.578  -7.761  -0.252  1.00 96.24           C  
ATOM   1743  CB  THR A 105     -13.902  -8.111   0.663  1.00 96.24           C  
ATOM   1744  HB  THR A 105     -14.238  -8.321  -0.352  1.00 96.24           H  
ATOM   1745  O   THR A 105     -10.971  -6.739   0.062  1.00 96.24           O  
ATOM   1746  CG2 THR A 105     -14.780  -8.901   1.634  1.00 96.24           C  
ATOM   1747 HG21 THR A 105     -14.646  -9.969   1.463  1.00 96.24           H  
ATOM   1748 HG22 THR A 105     -14.516  -8.670   2.666  1.00 96.24           H  
ATOM   1749 HG23 THR A 105     -15.826  -8.645   1.467  1.00 96.24           H  
ATOM   1750  OG1 THR A 105     -14.091  -6.739   0.928  1.00 96.24           O  
ATOM   1751  HG1 THR A 105     -13.649  -6.542   1.758  1.00 96.24           H  
ATOM   1752  N   TYR A 106     -11.518  -8.266  -1.482  1.00 96.21           N  
ATOM   1753  H   TYR A 106     -12.032  -9.105  -1.707  1.00 96.21           H  
ATOM   1754  CA  TYR A 106     -10.748  -7.660  -2.572  1.00 96.21           C  
ATOM   1755  HA  TYR A 106     -10.630  -6.597  -2.360  1.00 96.21           H  
ATOM   1756  C   TYR A 106     -11.500  -7.758  -3.902  1.00 96.21           C  
ATOM   1757  CB  TYR A 106      -9.339  -8.270  -2.640  1.00 96.21           C  
ATOM   1758  HB2 TYR A 106      -8.816  -8.042  -1.711  1.00 96.21           H  
ATOM   1759  HB3 TYR A 106      -8.783  -7.789  -3.444  1.00 96.21           H  
ATOM   1760  O   TYR A 106     -12.456  -8.525  -4.038  1.00 96.21           O  
ATOM   1761  CG  TYR A 106      -9.306  -9.770  -2.846  1.00 96.21           C  
ATOM   1762  CD1 TYR A 106      -9.448 -10.631  -1.739  1.00 96.21           C  
ATOM   1763  HD1 TYR A 106      -9.560 -10.221  -0.747  1.00 96.21           H  
ATOM   1764  CD2 TYR A 106      -9.137 -10.304  -4.138  1.00 96.21           C  
ATOM   1765  HD2 TYR A 106      -8.994  -9.647  -4.982  1.00 96.21           H  
ATOM   1766  CE1 TYR A 106      -9.454 -12.025  -1.926  1.00 96.21           C  
ATOM   1767  HE1 TYR A 106      -9.580 -12.679  -1.075  1.00 96.21           H  
ATOM   1768  CE2 TYR A 106      -9.121 -11.699  -4.326  1.00 96.21           C  
ATOM   1769  HE2 TYR A 106      -8.986 -12.119  -5.312  1.00 96.21           H  
ATOM   1770  OH  TYR A 106      -9.303 -13.907  -3.399  1.00 96.21           O  
ATOM   1771  HH  TYR A 106      -9.585 -14.358  -2.600  1.00 96.21           H  
ATOM   1772  CZ  TYR A 106      -9.291 -12.560  -3.222  1.00 96.21           C  
ATOM   1773  N   ASN A 107     -11.122  -6.936  -4.883  1.00 95.05           N  
ATOM   1774  H   ASN A 107     -10.309  -6.352  -4.755  1.00 95.05           H  
ATOM   1775  CA  ASN A 107     -11.778  -6.930  -6.188  1.00 95.05           C  
ATOM   1776  HA  ASN A 107     -12.839  -7.109  -6.015  1.00 95.05           H  
ATOM   1777  C   ASN A 107     -11.278  -8.057  -7.106  1.00 95.05           C  
ATOM   1778  CB  ASN A 107     -11.657  -5.546  -6.848  1.00 95.05           C  
ATOM   1779  HB2 ASN A 107     -12.253  -5.519  -7.760  1.00 95.05           H  
ATOM   1780  HB3 ASN A 107     -12.023  -4.784  -6.160  1.00 95.05           H  
ATOM   1781  O   ASN A 107     -10.085  -8.322  -7.230  1.00 95.05           O  
ATOM   1782  CG  ASN A 107     -10.224  -5.195  -7.186  1.00 95.05           C  
ATOM   1783  ND2 ASN A 107      -9.867  -5.104  -8.443  1.00 95.05           N  
ATOM   1784 HD21 ASN A 107      -8.890  -4.893  -8.587  1.00 95.05           H  
ATOM   1785 HD22 ASN A 107     -10.438  -5.352  -9.238  1.00 95.05           H  
ATOM   1786  OD1 ASN A 107      -9.426  -4.971  -6.294  1.00 95.05           O  
ATOM   1787  N   PHE A 108     -12.217  -8.666  -7.829  1.00 92.97           N  
ATOM   1788  H   PHE A 108     -13.188  -8.481  -7.623  1.00 92.97           H  
ATOM   1789  CA  PHE A 108     -11.927  -9.626  -8.898  1.00 92.97           C  
ATOM   1790  HA  PHE A 108     -10.966 -10.105  -8.713  1.00 92.97           H  
ATOM   1791  C   PHE A 108     -11.839  -8.965 -10.277  1.00 92.97           C  
ATOM   1792  CB  PHE A 108     -12.998 -10.720  -8.881  1.00 92.97           C  
ATOM   1793  HB2 PHE A 108     -12.896 -11.323  -9.784  1.00 92.97           H  
ATOM   1794  HB3 PHE A 108     -13.989 -10.268  -8.905  1.00 92.97           H  
ATOM   1795  O   PHE A 108     -11.201  -9.503 -11.174  1.00 92.97           O  
ATOM   1796  CG  PHE A 108     -12.882 -11.639  -7.682  1.00 92.97           C  
ATOM   1797  CD1 PHE A 108     -12.091 -12.800  -7.770  1.00 92.97           C  
ATOM   1798  HD1 PHE A 108     -11.585 -13.046  -8.691  1.00 92.97           H  
ATOM   1799  CD2 PHE A 108     -13.530 -11.326  -6.472  1.00 92.97           C  
ATOM   1800  HD2 PHE A 108     -14.133 -10.433  -6.389  1.00 92.97           H  
ATOM   1801  CE1 PHE A 108     -11.955 -13.647  -6.657  1.00 92.97           C  
ATOM   1802  HE1 PHE A 108     -11.349 -14.538  -6.725  1.00 92.97           H  
ATOM   1803  CE2 PHE A 108     -13.389 -12.171  -5.358  1.00 92.97           C  
ATOM   1804  HE2 PHE A 108     -13.878 -11.925  -4.427  1.00 92.97           H  
ATOM   1805  CZ  PHE A 108     -12.604 -13.332  -5.451  1.00 92.97           C  
ATOM   1806  HZ  PHE A 108     -12.492 -13.980  -4.594  1.00 92.97           H  
ATOM   1807  N   ASP A 109     -12.465  -7.802 -10.450  1.00 92.06           N  
ATOM   1808  H   ASP A 109     -13.022  -7.427  -9.695  1.00 92.06           H  
ATOM   1809  CA  ASP A 109     -12.488  -7.092 -11.726  1.00 92.06           C  
ATOM   1810  HA  ASP A 109     -12.779  -7.794 -12.507  1.00 92.06           H  
ATOM   1811  C   ASP A 109     -11.101  -6.530 -12.047  1.00 92.06           C  
ATOM   1812  CB  ASP A 109     -13.535  -5.966 -11.693  1.00 92.06           C  
ATOM   1813  HB2 ASP A 109     -13.620  -5.531 -12.688  1.00 92.06           H  
ATOM   1814  HB3 ASP A 109     -13.197  -5.184 -11.012  1.00 92.06           H  
ATOM   1815  O   ASP A 109     -10.538  -5.778 -11.247  1.00 92.06           O  
ATOM   1816  CG  ASP A 109     -14.910  -6.461 -11.241  1.00 92.06           C  
ATOM   1817  OD1 ASP A 109     -15.395  -7.437 -11.847  1.00 92.06           O  
ATOM   1818  OD2 ASP A 109     -15.426  -5.906 -10.231  1.00 92.06           O  
ATOM   1819  N   GLN A 110     -10.579  -6.870 -13.226  1.00 92.86           N  
ATOM   1820  H   GLN A 110     -11.097  -7.500 -13.821  1.00 92.86           H  
ATOM   1821  CA  GLN A 110      -9.381  -6.251 -13.781  1.00 92.86           C  
ATOM   1822  HA  GLN A 110      -8.669  -6.066 -12.976  1.00 92.86           H  
ATOM   1823  C   GLN A 110      -9.763  -4.913 -14.415  1.00 92.86           C  
ATOM   1824  CB  GLN A 110      -8.724  -7.208 -14.786  1.00 92.86           C  
ATOM   1825  HB2 GLN A 110      -9.440  -7.482 -15.560  1.00 92.86           H  
ATOM   1826  HB3 GLN A 110      -8.422  -8.112 -14.257  1.00 92.86           H  
ATOM   1827  O   GLN A 110     -10.463  -4.869 -15.426  1.00 92.86           O  
ATOM   1828  CG  GLN A 110      -7.491  -6.572 -15.444  1.00 92.86           C  
ATOM   1829  HG2 GLN A 110      -7.804  -5.764 -16.106  1.00 92.86           H  
ATOM   1830  HG3 GLN A 110      -6.846  -6.139 -14.679  1.00 92.86           H  
ATOM   1831  CD  GLN A 110      -6.673  -7.557 -16.268  1.00 92.86           C  
ATOM   1832  NE2 GLN A 110      -5.456  -7.195 -16.608  1.00 92.86           N  
ATOM   1833 HE21 GLN A 110      -5.105  -6.320 -16.246  1.00 92.86           H  
ATOM   1834 HE22 GLN A 110      -4.887  -7.909 -17.040  1.00 92.86           H  
ATOM   1835  OE1 GLN A 110      -7.112  -8.631 -16.649  1.00 92.86           O  
ATOM   1836  N   LEU A 111      -9.301  -3.815 -13.818  1.00 93.03           N  
ATOM   1837  H   LEU A 111      -8.717  -3.934 -13.003  1.00 93.03           H  
ATOM   1838  CA  LEU A 111      -9.559  -2.450 -14.294  1.00 93.03           C  
ATOM   1839  HA  LEU A 111     -10.336  -2.472 -15.058  1.00 93.03           H  
ATOM   1840  C   LEU A 111      -8.335  -1.824 -14.974  1.00 93.03           C  
ATOM   1841  CB  LEU A 111     -10.063  -1.594 -13.121  1.00 93.03           C  
ATOM   1842  HB2 LEU A 111     -10.237  -0.583 -13.488  1.00 93.03           H  
ATOM   1843  HB3 LEU A 111      -9.279  -1.548 -12.365  1.00 93.03           H  
ATOM   1844  O   LEU A 111      -8.451  -0.803 -15.655  1.00 93.03           O  
ATOM   1845  CG  LEU A 111     -11.356  -2.108 -12.457  1.00 93.03           C  
ATOM   1846  HG  LEU A 111     -11.168  -3.070 -11.981  1.00 93.03           H  
ATOM   1847  CD1 LEU A 111     -11.791  -1.117 -11.377  1.00 93.03           C  
ATOM   1848 HD11 LEU A 111     -12.083  -0.172 -11.834  1.00 93.03           H  
ATOM   1849 HD12 LEU A 111     -10.961  -0.942 -10.692  1.00 93.03           H  
ATOM   1850 HD13 LEU A 111     -12.630  -1.532 -10.818  1.00 93.03           H  
ATOM   1851  CD2 LEU A 111     -12.520  -2.255 -13.440  1.00 93.03           C  
ATOM   1852 HD21 LEU A 111     -12.685  -1.321 -13.976  1.00 93.03           H  
ATOM   1853 HD22 LEU A 111     -13.425  -2.537 -12.901  1.00 93.03           H  
ATOM   1854 HD23 LEU A 111     -12.301  -3.049 -14.154  1.00 93.03           H  
ATOM   1855  N   GLN A 112      -7.170  -2.447 -14.814  1.00 91.16           N  
ATOM   1856  H   GLN A 112      -7.143  -3.229 -14.175  1.00 91.16           H  
ATOM   1857  CA  GLN A 112      -5.910  -2.050 -15.415  1.00 91.16           C  
ATOM   1858  HA  GLN A 112      -6.056  -1.146 -16.005  1.00 91.16           H  
ATOM   1859  C   GLN A 112      -5.388  -3.143 -16.349  1.00 91.16           C  
ATOM   1860  CB  GLN A 112      -4.928  -1.700 -14.295  1.00 91.16           C  
ATOM   1861  HB2 GLN A 112      -5.290  -0.788 -13.820  1.00 91.16           H  
ATOM   1862  HB3 GLN A 112      -4.892  -2.501 -13.556  1.00 91.16           H  
ATOM   1863  O   GLN A 112      -5.260  -4.311 -15.978  1.00 91.16           O  
ATOM   1864  CG  GLN A 112      -3.513  -1.465 -14.822  1.00 91.16           C  
ATOM   1865  HG2 GLN A 112      -3.060  -2.429 -15.057  1.00 91.16           H  
ATOM   1866  HG3 GLN A 112      -3.582  -0.864 -15.729  1.00 91.16           H  
ATOM   1867  CD  GLN A 112      -2.605  -0.744 -13.844  1.00 91.16           C  
ATOM   1868  NE2 GLN A 112      -1.309  -0.777 -14.034  1.00 91.16           N  
ATOM   1869 HE21 GLN A 112      -0.906  -1.168 -14.874  1.00 91.16           H  
ATOM   1870 HE22 GLN A 112      -0.731  -0.310 -13.350  1.00 91.16           H  
ATOM   1871  OE1 GLN A 112      -3.037  -0.125 -12.896  1.00 91.16           O  
ATOM   1872  N   LYS A 113      -5.027  -2.744 -17.571  1.00 91.02           N  
ATOM   1873  H   LYS A 113      -5.080  -1.756 -17.776  1.00 91.02           H  
ATOM   1874  CA  LYS A 113      -4.230  -3.597 -18.457  1.00 91.02           C  
ATOM   1875  HA  LYS A 113      -4.638  -4.607 -18.442  1.00 91.02           H  
ATOM   1876  C   LYS A 113      -2.800  -3.667 -17.919  1.00 91.02           C  
ATOM   1877  CB  LYS A 113      -4.253  -3.070 -19.898  1.00 91.02           C  
ATOM   1878  HB2 LYS A 113      -3.541  -3.648 -20.487  1.00 91.02           H  
ATOM   1879  HB3 LYS A 113      -3.933  -2.028 -19.903  1.00 91.02           H  
ATOM   1880  O   LYS A 113      -2.266  -2.653 -17.462  1.00 91.02           O  
ATOM   1881  CG  LYS A 113      -5.639  -3.178 -20.553  1.00 91.02           C  
ATOM   1882  HG2 LYS A 113      -6.347  -2.545 -20.018  1.00 91.02           H  
ATOM   1883  HG3 LYS A 113      -5.979  -4.212 -20.503  1.00 91.02           H  
ATOM   1884  CD  LYS A 113      -5.573  -2.738 -22.023  1.00 91.02           C  
ATOM   1885  HD2 LYS A 113      -5.239  -1.701 -22.072  1.00 91.02           H  
ATOM   1886  HD3 LYS A 113      -4.852  -3.366 -22.546  1.00 91.02           H  
ATOM   1887  CE  LYS A 113      -6.947  -2.871 -22.694  1.00 91.02           C  
ATOM   1888  HE2 LYS A 113      -7.652  -2.214 -22.185  1.00 91.02           H  
ATOM   1889  HE3 LYS A 113      -7.294  -3.896 -22.562  1.00 91.02           H  
ATOM   1890  NZ  LYS A 113      -6.886  -2.545 -24.143  1.00 91.02           N  
ATOM   1891  HZ1 LYS A 113      -6.571  -1.597 -24.292  1.00 91.02           H  
ATOM   1892  HZ2 LYS A 113      -7.794  -2.655 -24.572  1.00 91.02           H  
ATOM   1893  HZ3 LYS A 113      -6.248  -3.168 -24.617  1.00 91.02           H  
ATOM   1894  N   LEU A 114      -2.175  -4.839 -18.005  1.00 85.60           N  
ATOM   1895  H   LEU A 114      -2.660  -5.627 -18.410  1.00 85.60           H  
ATOM   1896  CA  LEU A 114      -0.763  -5.001 -17.648  1.00 85.60           C  
ATOM   1897  HA  LEU A 114      -0.644  -4.778 -16.587  1.00 85.60           H  
ATOM   1898  C   LEU A 114       0.101  -3.990 -18.425  1.00 85.60           C  
ATOM   1899  CB  LEU A 114      -0.317  -6.453 -17.904  1.00 85.60           C  
ATOM   1900  HB2 LEU A 114      -0.443  -6.673 -18.964  1.00 85.60           H  
ATOM   1901  HB3 LEU A 114       0.747  -6.530 -17.679  1.00 85.60           H  
ATOM   1902  O   LEU A 114      -0.226  -3.639 -19.559  1.00 85.60           O  
ATOM   1903  CG  LEU A 114      -1.066  -7.520 -17.080  1.00 85.60           C  
ATOM   1904  HG  LEU A 114      -2.131  -7.470 -17.311  1.00 85.60           H  
ATOM   1905  CD1 LEU A 114      -0.564  -8.910 -17.464  1.00 85.60           C  
ATOM   1906 HD11 LEU A 114      -1.115  -9.670 -16.911  1.00 85.60           H  
ATOM   1907 HD12 LEU A 114      -0.708  -9.079 -18.531  1.00 85.60           H  
ATOM   1908 HD13 LEU A 114       0.497  -9.003 -17.229  1.00 85.60           H  
ATOM   1909  CD2 LEU A 114      -0.882  -7.331 -15.573  1.00 85.60           C  
ATOM   1910 HD21 LEU A 114      -1.362  -8.150 -15.037  1.00 85.60           H  
ATOM   1911 HD22 LEU A 114      -1.342  -6.400 -15.241  1.00 85.60           H  
ATOM   1912 HD23 LEU A 114       0.178  -7.324 -15.321  1.00 85.60           H  
ATOM   1913  N   ASN A 115       1.177  -3.505 -17.800  1.00 83.87           N  
ATOM   1914  H   ASN A 115       1.435  -3.914 -16.913  1.00 83.87           H  
ATOM   1915  CA  ASN A 115       2.110  -2.512 -18.359  1.00 83.87           C  
ATOM   1916  HA  ASN A 115       2.841  -2.306 -17.577  1.00 83.87           H  
ATOM   1917  C   ASN A 115       1.500  -1.136 -18.696  1.00 83.87           C  
ATOM   1918  CB  ASN A 115       2.894  -3.137 -19.529  1.00 83.87           C  
ATOM   1919  HB2 ASN A 115       3.674  -2.449 -19.854  1.00 83.87           H  
ATOM   1920  HB3 ASN A 115       2.222  -3.305 -20.371  1.00 83.87           H  
ATOM   1921  O   ASN A 115       2.029  -0.402 -19.527  1.00 83.87           O  
ATOM   1922  CG  ASN A 115       3.561  -4.442 -19.146  1.00 83.87           C  
ATOM   1923  ND2 ASN A 115       3.675  -5.374 -20.061  1.00 83.87           N  
ATOM   1924 HD21 ASN A 115       4.168  -6.208 -19.777  1.00 83.87           H  
ATOM   1925 HD22 ASN A 115       3.383  -5.204 -21.013  1.00 83.87           H  
ATOM   1926  OD1 ASN A 115       3.960  -4.653 -18.015  1.00 83.87           O  
ATOM   1927  N   THR A 116       0.393  -0.759 -18.051  1.00 91.29           N  
ATOM   1928  H   THR A 116      -0.008  -1.403 -17.384  1.00 91.29           H  
ATOM   1929  CA  THR A 116      -0.156   0.607 -18.127  1.00 91.29           C  
ATOM   1930  HA  THR A 116       0.392   1.159 -18.890  1.00 91.29           H  
ATOM   1931  C   THR A 116       0.066   1.380 -16.824  1.00 91.29           C  
ATOM   1932  CB  THR A 116      -1.621   0.626 -18.574  1.00 91.29           C  
ATOM   1933  HB  THR A 116      -1.932   1.664 -18.686  1.00 91.29           H  
ATOM   1934  O   THR A 116       0.372   0.797 -15.790  1.00 91.29           O  
ATOM   1935  CG2 THR A 116      -1.850  -0.084 -19.905  1.00 91.29           C  
ATOM   1936 HG21 THR A 116      -2.882   0.064 -20.223  1.00 91.29           H  
ATOM   1937 HG22 THR A 116      -1.643  -1.150 -19.809  1.00 91.29           H  
ATOM   1938 HG23 THR A 116      -1.184   0.335 -20.659  1.00 91.29           H  
ATOM   1939  OG1 THR A 116      -2.460   0.016 -17.643  1.00 91.29           O  
ATOM   1940  HG1 THR A 116      -2.247  -0.920 -17.609  1.00 91.29           H  
ATOM   1941  N   TYR A 117      -0.048   2.710 -16.872  1.00 92.97           N  
ATOM   1942  H   TYR A 117      -0.295   3.141 -17.751  1.00 92.97           H  
ATOM   1943  CA  TYR A 117       0.370   3.607 -15.784  1.00 92.97           C  
ATOM   1944  HA  TYR A 117       1.129   3.102 -15.187  1.00 92.97           H  
ATOM   1945  C   TYR A 117      -0.748   4.015 -14.807  1.00 92.97           C  
ATOM   1946  CB  TYR A 117       1.027   4.842 -16.418  1.00 92.97           C  
ATOM   1947  HB2 TYR A 117       1.885   4.515 -17.006  1.00 92.97           H  
ATOM   1948  HB3 TYR A 117       1.417   5.468 -15.616  1.00 92.97           H  
ATOM   1949  O   TYR A 117      -0.540   4.876 -13.950  1.00 92.97           O  
ATOM   1950  CG  TYR A 117       0.114   5.691 -17.290  1.00 92.97           C  
ATOM   1951  CD1 TYR A 117       0.211   5.607 -18.692  1.00 92.97           C  
ATOM   1952  HD1 TYR A 117       0.943   4.954 -19.144  1.00 92.97           H  
ATOM   1953  CD2 TYR A 117      -0.823   6.570 -16.708  1.00 92.97           C  
ATOM   1954  HD2 TYR A 117      -0.894   6.655 -15.634  1.00 92.97           H  
ATOM   1955  CE1 TYR A 117      -0.625   6.392 -19.509  1.00 92.97           C  
ATOM   1956  HE1 TYR A 117      -0.532   6.334 -20.583  1.00 92.97           H  
ATOM   1957  CE2 TYR A 117      -1.668   7.350 -17.519  1.00 92.97           C  
ATOM   1958  HE2 TYR A 117      -2.390   8.017 -17.071  1.00 92.97           H  
ATOM   1959  OH  TYR A 117      -2.365   8.033 -19.709  1.00 92.97           O  
ATOM   1960  HH  TYR A 117      -2.157   7.885 -20.634  1.00 92.97           H  
ATOM   1961  CZ  TYR A 117      -1.567   7.265 -18.922  1.00 92.97           C  
ATOM   1962  N   ASN A 118      -1.962   3.488 -14.971  1.00 94.10           N  
ATOM   1963  H   ASN A 118      -2.071   2.683 -15.571  1.00 94.10           H  
ATOM   1964  CA  ASN A 118      -3.172   4.067 -14.385  1.00 94.10           C  
ATOM   1965  HA  ASN A 118      -2.975   5.128 -14.231  1.00 94.10           H  
ATOM   1966  C   ASN A 118      -3.539   3.538 -12.983  1.00 94.10           C  
ATOM   1967  CB  ASN A 118      -4.329   3.992 -15.401  1.00 94.10           C  
ATOM   1968  HB2 ASN A 118      -5.174   4.557 -15.008  1.00 94.10           H  
ATOM   1969  HB3 ASN A 118      -4.019   4.453 -16.339  1.00 94.10           H  
ATOM   1970  O   ASN A 118      -4.620   3.874 -12.493  1.00 94.10           O  
ATOM   1971  CG  ASN A 118      -4.791   2.576 -15.693  1.00 94.10           C  
ATOM   1972  ND2 ASN A 118      -5.966   2.405 -16.251  1.00 94.10           N  
ATOM   1973 HD21 ASN A 118      -6.261   1.444 -16.350  1.00 94.10           H  
ATOM   1974 HD22 ASN A 118      -6.581   3.189 -16.414  1.00 94.10           H  
ATOM   1975  OD1 ASN A 118      -4.103   1.606 -15.460  1.00 94.10           O  
ATOM   1976  N   CYS A 119      -2.663   2.779 -12.311  1.00 95.63           N  
ATOM   1977  H   CYS A 119      -1.817   2.480 -12.774  1.00 95.63           H  
ATOM   1978  CA  CYS A 119      -2.923   2.243 -10.965  1.00 95.63           C  
ATOM   1979  HA  CYS A 119      -3.807   1.607 -11.018  1.00 95.63           H  
ATOM   1980  C   CYS A 119      -3.236   3.361  -9.963  1.00 95.63           C  
ATOM   1981  CB  CYS A 119      -1.755   1.359 -10.484  1.00 95.63           C  
ATOM   1982  HB2 CYS A 119      -1.927   1.056  -9.451  1.00 95.63           H  
ATOM   1983  HB3 CYS A 119      -1.718   0.444 -11.075  1.00 95.63           H  
ATOM   1984  O   CYS A 119      -4.257   3.308  -9.282  1.00 95.63           O  
ATOM   1985  SG  CYS A 119      -0.140   2.178 -10.613  1.00 95.63           S  
ATOM   1986  HG  CYS A 119       0.587   1.069 -10.447  1.00 95.63           H  
ATOM   1987  N   GLY A 120      -2.433   4.433  -9.950  1.00 96.67           N  
ATOM   1988  H   GLY A 120      -1.604   4.392 -10.525  1.00 96.67           H  
ATOM   1989  CA  GLY A 120      -2.654   5.599  -9.085  1.00 96.67           C  
ATOM   1990  HA2 GLY A 120      -1.837   6.304  -9.234  1.00 96.67           H  
ATOM   1991  HA3 GLY A 120      -2.641   5.278  -8.044  1.00 96.67           H  
ATOM   1992  C   GLY A 120      -3.976   6.334  -9.358  1.00 96.67           C  
ATOM   1993  O   GLY A 120      -4.631   6.832  -8.444  1.00 96.67           O  
ATOM   1994  N   HIS A 121      -4.421   6.391 -10.615  1.00 96.28           N  
ATOM   1995  H   HIS A 121      -3.853   6.002 -11.354  1.00 96.28           H  
ATOM   1996  CA  HIS A 121      -5.714   6.991 -10.972  1.00 96.28           C  
ATOM   1997  HA  HIS A 121      -5.789   7.977 -10.514  1.00 96.28           H  
ATOM   1998  C   HIS A 121      -6.870   6.149 -10.448  1.00 96.28           C  
ATOM   1999  CB  HIS A 121      -5.854   7.121 -12.496  1.00 96.28           C  
ATOM   2000  HB2 HIS A 121      -6.791   7.631 -12.721  1.00 96.28           H  
ATOM   2001  HB3 HIS A 121      -5.898   6.130 -12.946  1.00 96.28           H  
ATOM   2002  O   HIS A 121      -7.858   6.683  -9.941  1.00 96.28           O  
ATOM   2003  CG  HIS A 121      -4.727   7.869 -13.140  1.00 96.28           C  
ATOM   2004  CD2 HIS A 121      -4.807   9.070 -13.776  1.00 96.28           C  
ATOM   2005  HD2 HIS A 121      -5.708   9.642 -13.939  1.00 96.28           H  
ATOM   2006  ND1 HIS A 121      -3.418   7.414 -13.190  1.00 96.28           N  
ATOM   2007  CE1 HIS A 121      -2.728   8.360 -13.824  1.00 96.28           C  
ATOM   2008  HE1 HIS A 121      -1.666   8.290 -14.003  1.00 96.28           H  
ATOM   2009  NE2 HIS A 121      -3.528   9.374 -14.184  1.00 96.28           N  
ATOM   2010  HE2 HIS A 121      -3.219  10.189 -14.695  1.00 96.28           H  
ATOM   2011  N   LEU A 122      -6.742   4.830 -10.581  1.00 96.00           N  
ATOM   2012  H   LEU A 122      -5.890   4.473 -10.992  1.00 96.00           H  
ATOM   2013  CA  LEU A 122      -7.755   3.874 -10.164  1.00 96.00           C  
ATOM   2014  HA  LEU A 122      -8.729   4.224 -10.506  1.00 96.00           H  
ATOM   2015  C   LEU A 122      -7.850   3.788  -8.638  1.00 96.00           C  
ATOM   2016  CB  LEU A 122      -7.455   2.518 -10.824  1.00 96.00           C  
ATOM   2017  HB2 LEU A 122      -6.422   2.245 -10.606  1.00 96.00           H  
ATOM   2018  HB3 LEU A 122      -8.101   1.760 -10.380  1.00 96.00           H  
ATOM   2019  O   LEU A 122      -8.965   3.722  -8.125  1.00 96.00           O  
ATOM   2020  CG  LEU A 122      -7.670   2.511 -12.351  1.00 96.00           C  
ATOM   2021  HG  LEU A 122      -7.149   3.350 -12.812  1.00 96.00           H  
ATOM   2022  CD1 LEU A 122      -7.123   1.220 -12.946  1.00 96.00           C  
ATOM   2023 HD11 LEU A 122      -6.056   1.152 -12.737  1.00 96.00           H  
ATOM   2024 HD12 LEU A 122      -7.647   0.362 -12.527  1.00 96.00           H  
ATOM   2025 HD13 LEU A 122      -7.258   1.219 -14.028  1.00 96.00           H  
ATOM   2026  CD2 LEU A 122      -9.152   2.599 -12.725  1.00 96.00           C  
ATOM   2027 HD21 LEU A 122      -9.705   1.789 -12.248  1.00 96.00           H  
ATOM   2028 HD22 LEU A 122      -9.261   2.513 -13.806  1.00 96.00           H  
ATOM   2029 HD23 LEU A 122      -9.565   3.558 -12.411  1.00 96.00           H  
ATOM   2030  N   THR A 123      -6.737   3.878  -7.901  1.00 96.83           N  
ATOM   2031  H   THR A 123      -5.837   3.909  -8.360  1.00 96.83           H  
ATOM   2032  CA  THR A 123      -6.766   3.955  -6.430  1.00 96.83           C  
ATOM   2033  HA  THR A 123      -7.352   3.117  -6.054  1.00 96.83           H  
ATOM   2034  C   THR A 123      -7.455   5.230  -5.943  1.00 96.83           C  
ATOM   2035  CB  THR A 123      -5.372   3.856  -5.796  1.00 96.83           C  
ATOM   2036  HB  THR A 123      -5.465   4.035  -4.724  1.00 96.83           H  
ATOM   2037  O   THR A 123      -8.324   5.148  -5.076  1.00 96.83           O  
ATOM   2038  CG2 THR A 123      -4.726   2.489  -5.995  1.00 96.83           C  
ATOM   2039 HG21 THR A 123      -5.350   1.718  -5.543  1.00 96.83           H  
ATOM   2040 HG22 THR A 123      -3.752   2.473  -5.507  1.00 96.83           H  
ATOM   2041 HG23 THR A 123      -4.599   2.262  -7.054  1.00 96.83           H  
ATOM   2042  OG1 THR A 123      -4.507   4.827  -6.315  1.00 96.83           O  
ATOM   2043  HG1 THR A 123      -3.619   4.602  -6.026  1.00 96.83           H  
ATOM   2044  N   LEU A 124      -7.172   6.396  -6.540  1.00 96.81           N  
ATOM   2045  H   LEU A 124      -6.396   6.419  -7.186  1.00 96.81           H  
ATOM   2046  CA  LEU A 124      -7.889   7.641  -6.224  1.00 96.81           C  
ATOM   2047  HA  LEU A 124      -7.781   7.849  -5.159  1.00 96.81           H  
ATOM   2048  C   LEU A 124      -9.392   7.526  -6.500  1.00 96.81           C  
ATOM   2049  CB  LEU A 124      -7.317   8.811  -7.042  1.00 96.81           C  
ATOM   2050  HB2 LEU A 124      -7.211   8.489  -8.078  1.00 96.81           H  
ATOM   2051  HB3 LEU A 124      -8.032   9.633  -7.025  1.00 96.81           H  
ATOM   2052  O   LEU A 124     -10.205   7.942  -5.675  1.00 96.81           O  
ATOM   2053  CG  LEU A 124      -5.967   9.349  -6.547  1.00 96.81           C  
ATOM   2054  HG  LEU A 124      -5.252   8.530  -6.463  1.00 96.81           H  
ATOM   2055  CD1 LEU A 124      -5.454  10.362  -7.572  1.00 96.81           C  
ATOM   2056 HD11 LEU A 124      -5.294   9.858  -8.524  1.00 96.81           H  
ATOM   2057 HD12 LEU A 124      -4.501  10.773  -7.239  1.00 96.81           H  
ATOM   2058 HD13 LEU A 124      -6.176  11.169  -7.702  1.00 96.81           H  
ATOM   2059  CD2 LEU A 124      -6.081  10.055  -5.193  1.00 96.81           C  
ATOM   2060 HD21 LEU A 124      -6.816  10.858  -5.241  1.00 96.81           H  
ATOM   2061 HD22 LEU A 124      -6.363   9.342  -4.419  1.00 96.81           H  
ATOM   2062 HD23 LEU A 124      -5.111  10.472  -4.924  1.00 96.81           H  
ATOM   2063  N   ALA A 125      -9.772   6.957  -7.646  1.00 95.69           N  
ATOM   2064  H   ALA A 125      -9.059   6.654  -8.294  1.00 95.69           H  
ATOM   2065  CA  ALA A 125     -11.175   6.773  -8.006  1.00 95.69           C  
ATOM   2066  HA  ALA A 125     -11.687   7.731  -7.915  1.00 95.69           H  
ATOM   2067  C   ALA A 125     -11.889   5.799  -7.052  1.00 95.69           C  
ATOM   2068  CB  ALA A 125     -11.245   6.339  -9.471  1.00 95.69           C  
ATOM   2069  HB1 ALA A 125     -12.284   6.356  -9.801  1.00 95.69           H  
ATOM   2070  HB2 ALA A 125     -10.827   5.340  -9.590  1.00 95.69           H  
ATOM   2071  HB3 ALA A 125     -10.677   7.034 -10.090  1.00 95.69           H  
ATOM   2072  O   ALA A 125     -13.010   6.072  -6.617  1.00 95.69           O  
ATOM   2073  N   PHE A 126     -11.221   4.707  -6.668  1.00 96.12           N  
ATOM   2074  H   PHE A 126     -10.316   4.526  -7.078  1.00 96.12           H  
ATOM   2075  CA  PHE A 126     -11.701   3.772  -5.654  1.00 96.12           C  
ATOM   2076  HA  PHE A 126     -12.667   3.376  -5.967  1.00 96.12           H  
ATOM   2077  C   PHE A 126     -11.921   4.468  -4.305  1.00 96.12           C  
ATOM   2078  CB  PHE A 126     -10.717   2.600  -5.533  1.00 96.12           C  
ATOM   2079  HB2 PHE A 126      -9.697   2.984  -5.497  1.00 96.12           H  
ATOM   2080  HB3 PHE A 126     -10.792   1.975  -6.423  1.00 96.12           H  
ATOM   2081  O   PHE A 126     -13.022   4.391  -3.757  1.00 96.12           O  
ATOM   2082  CG  PHE A 126     -10.944   1.742  -4.305  1.00 96.12           C  
ATOM   2083  CD1 PHE A 126     -10.128   1.913  -3.172  1.00 96.12           C  
ATOM   2084  HD1 PHE A 126      -9.322   2.632  -3.192  1.00 96.12           H  
ATOM   2085  CD2 PHE A 126     -11.990   0.803  -4.277  1.00 96.12           C  
ATOM   2086  HD2 PHE A 126     -12.613   0.662  -5.148  1.00 96.12           H  
ATOM   2087  CE1 PHE A 126     -10.341   1.138  -2.021  1.00 96.12           C  
ATOM   2088  HE1 PHE A 126      -9.682   1.241  -1.172  1.00 96.12           H  
ATOM   2089  CE2 PHE A 126     -12.220   0.051  -3.110  1.00 96.12           C  
ATOM   2090  HE2 PHE A 126     -13.034  -0.657  -3.061  1.00 96.12           H  
ATOM   2091  CZ  PHE A 126     -11.397   0.215  -1.984  1.00 96.12           C  
ATOM   2092  HZ  PHE A 126     -11.561  -0.377  -1.096  1.00 96.12           H  
ATOM   2093  N   LEU A 127     -10.926   5.195  -3.793  1.00 96.84           N  
ATOM   2094  H   LEU A 127     -10.044   5.225  -4.285  1.00 96.84           H  
ATOM   2095  CA  LEU A 127     -11.036   5.884  -2.506  1.00 96.84           C  
ATOM   2096  HA  LEU A 127     -11.339   5.165  -1.745  1.00 96.84           H  
ATOM   2097  C   LEU A 127     -12.116   6.973  -2.525  1.00 96.84           C  
ATOM   2098  CB  LEU A 127      -9.677   6.484  -2.125  1.00 96.84           C  
ATOM   2099  HB2 LEU A 127      -9.318   7.098  -2.951  1.00 96.84           H  
ATOM   2100  HB3 LEU A 127      -9.843   7.124  -1.259  1.00 96.84           H  
ATOM   2101  O   LEU A 127     -12.919   7.060  -1.598  1.00 96.84           O  
ATOM   2102  CG  LEU A 127      -8.578   5.482  -1.742  1.00 96.84           C  
ATOM   2103  HG  LEU A 127      -8.337   4.831  -2.581  1.00 96.84           H  
ATOM   2104  CD1 LEU A 127      -7.328   6.260  -1.342  1.00 96.84           C  
ATOM   2105 HD11 LEU A 127      -6.554   5.551  -1.047  1.00 96.84           H  
ATOM   2106 HD12 LEU A 127      -6.970   6.844  -2.191  1.00 96.84           H  
ATOM   2107 HD13 LEU A 127      -7.543   6.922  -0.503  1.00 96.84           H  
ATOM   2108  CD2 LEU A 127      -9.009   4.618  -0.562  1.00 96.84           C  
ATOM   2109 HD21 LEU A 127      -9.744   3.882  -0.890  1.00 96.84           H  
ATOM   2110 HD22 LEU A 127      -8.154   4.084  -0.148  1.00 96.84           H  
ATOM   2111 HD23 LEU A 127      -9.451   5.254   0.205  1.00 96.84           H  
ATOM   2112  N   TYR A 128     -12.202   7.760  -3.599  1.00 95.80           N  
ATOM   2113  H   TYR A 128     -11.506   7.661  -4.325  1.00 95.80           H  
ATOM   2114  CA  TYR A 128     -13.239   8.783  -3.756  1.00 95.80           C  
ATOM   2115  HA  TYR A 128     -13.176   9.470  -2.913  1.00 95.80           H  
ATOM   2116  C   TYR A 128     -14.655   8.190  -3.764  1.00 95.80           C  
ATOM   2117  CB  TYR A 128     -12.982   9.564  -5.048  1.00 95.80           C  
ATOM   2118  HB2 TYR A 128     -12.976   8.871  -5.889  1.00 95.80           H  
ATOM   2119  HB3 TYR A 128     -11.995  10.023  -4.989  1.00 95.80           H  
ATOM   2120  O   TYR A 128     -15.576   8.769  -3.181  1.00 95.80           O  
ATOM   2121  CG  TYR A 128     -14.004  10.655  -5.300  1.00 95.80           C  
ATOM   2122  CD1 TYR A 128     -14.897  10.562  -6.385  1.00 95.80           C  
ATOM   2123  HD1 TYR A 128     -14.841   9.723  -7.063  1.00 95.80           H  
ATOM   2124  CD2 TYR A 128     -14.066  11.760  -4.429  1.00 95.80           C  
ATOM   2125  HD2 TYR A 128     -13.386  11.829  -3.593  1.00 95.80           H  
ATOM   2126  CE1 TYR A 128     -15.843  11.581  -6.597  1.00 95.80           C  
ATOM   2127  HE1 TYR A 128     -16.492  11.554  -7.461  1.00 95.80           H  
ATOM   2128  CE2 TYR A 128     -15.017  12.775  -4.634  1.00 95.80           C  
ATOM   2129  HE2 TYR A 128     -15.049  13.616  -3.957  1.00 95.80           H  
ATOM   2130  OH  TYR A 128     -16.873  13.624  -5.896  1.00 95.80           O  
ATOM   2131  HH  TYR A 128     -16.721  14.396  -5.346  1.00 95.80           H  
ATOM   2132  CZ  TYR A 128     -15.915  12.679  -5.716  1.00 95.80           C  
ATOM   2133  N   ALA A 129     -14.837   7.021  -4.384  1.00 94.17           N  
ATOM   2134  H   ALA A 129     -14.056   6.596  -4.863  1.00 94.17           H  
ATOM   2135  CA  ALA A 129     -16.113   6.313  -4.382  1.00 94.17           C  
ATOM   2136  HA  ALA A 129     -16.891   7.005  -4.705  1.00 94.17           H  
ATOM   2137  C   ALA A 129     -16.524   5.808  -2.982  1.00 94.17           C  
ATOM   2138  CB  ALA A 129     -16.042   5.174  -5.407  1.00 94.17           C  
ATOM   2139  HB1 ALA A 129     -15.787   5.572  -6.389  1.00 94.17           H  
ATOM   2140  HB2 ALA A 129     -15.284   4.449  -5.109  1.00 94.17           H  
ATOM   2141  HB3 ALA A 129     -17.008   4.672  -5.460  1.00 94.17           H  
ATOM   2142  O   ALA A 129     -17.718   5.701  -2.722  1.00 94.17           O  
ATOM   2143  N   HIS A 130     -15.567   5.556  -2.081  1.00 93.85           N  
ATOM   2144  H   HIS A 130     -14.605   5.666  -2.369  1.00 93.85           H  
ATOM   2145  CA  HIS A 130     -15.802   5.051  -0.716  1.00 93.85           C  
ATOM   2146  HA  HIS A 130     -16.822   4.673  -0.648  1.00 93.85           H  
ATOM   2147  C   HIS A 130     -15.668   6.125   0.385  1.00 93.85           C  
ATOM   2148  CB  HIS A 130     -14.853   3.875  -0.454  1.00 93.85           C  
ATOM   2149  HB2 HIS A 130     -13.831   4.210  -0.628  1.00 93.85           H  
ATOM   2150  HB3 HIS A 130     -14.941   3.570   0.589  1.00 93.85           H  
ATOM   2151  O   HIS A 130     -15.739   5.822   1.579  1.00 93.85           O  
ATOM   2152  CG  HIS A 130     -15.127   2.665  -1.310  1.00 93.85           C  
ATOM   2153  CD2 HIS A 130     -15.839   1.549  -0.963  1.00 93.85           C  
ATOM   2154  HD2 HIS A 130     -16.316   1.371  -0.011  1.00 93.85           H  
ATOM   2155  ND1 HIS A 130     -14.696   2.482  -2.599  1.00 93.85           N  
ATOM   2156  HD1 HIS A 130     -14.081   3.105  -3.101  1.00 93.85           H  
ATOM   2157  CE1 HIS A 130     -15.151   1.297  -3.028  1.00 93.85           C  
ATOM   2158  HE1 HIS A 130     -14.955   0.878  -4.004  1.00 93.85           H  
ATOM   2159  NE2 HIS A 130     -15.849   0.681  -2.064  1.00 93.85           N  
ATOM   2160  N   SER A 131     -15.459   7.386  -0.001  1.00 88.27           N  
ATOM   2161  H   SER A 131     -15.342   7.553  -0.990  1.00 88.27           H  
ATOM   2162  CA  SER A 131     -15.268   8.517   0.916  1.00 88.27           C  
ATOM   2163  HA  SER A 131     -14.792   8.148   1.825  1.00 88.27           H  
ATOM   2164  C   SER A 131     -16.574   9.214   1.345  1.00 88.27           C  
ATOM   2165  CB  SER A 131     -14.305   9.513   0.268  1.00 88.27           C  
ATOM   2166  HB2 SER A 131     -13.350   9.028   0.065  1.00 88.27           H  
ATOM   2167  HB3 SER A 131     -14.729   9.871  -0.670  1.00 88.27           H  
ATOM   2168  O   SER A 131     -16.517  10.244   2.025  1.00 88.27           O  
ATOM   2169  OG  SER A 131     -14.108  10.601   1.138  1.00 88.27           O  
ATOM   2170  HG  SER A 131     -14.967  10.791   1.523  1.00 88.27           H  
ATOM   2171  N   THR A 132     -17.737   8.726   0.915  1.00 69.17           N  
ATOM   2172  H   THR A 132     -17.751   7.833   0.443  1.00 69.17           H  
ATOM   2173  CA  THR A 132     -19.042   9.331   1.237  1.00 69.17           C  
ATOM   2174  HA  THR A 132     -19.017  10.391   0.986  1.00 69.17           H  
ATOM   2175  C   THR A 132     -19.333   9.272   2.730  1.00 69.17           C  
ATOM   2176  CB  THR A 132     -20.164   8.676   0.436  1.00 69.17           C  
ATOM   2177  HB  THR A 132     -21.127   9.033   0.800  1.00 69.17           H  
ATOM   2178  O   THR A 132     -19.312   8.140   3.260  1.00 69.17           O  
ATOM   2179  CG2 THR A 132     -20.037   8.994  -1.056  1.00 69.17           C  
ATOM   2180 HG21 THR A 132     -20.876   8.538  -1.583  1.00 69.17           H  
ATOM   2181 HG22 THR A 132     -19.106   8.586  -1.450  1.00 69.17           H  
ATOM   2182 HG23 THR A 132     -20.066  10.074  -1.201  1.00 69.17           H  
ATOM   2183  OG1 THR A 132     -20.072   7.288   0.613  1.00 69.17           O  
ATOM   2184  HG1 THR A 132     -19.942   7.180   1.558  1.00 69.17           H  
ATOM   2185  OXT THR A 132     -19.503  10.378   3.303  1.00 69.17           O  
TER    2186      THR A 132                                                       
END   
