# Supplementary material for: Widespread Horizontal Gene Transfer Among Animal Viruses
Source: bioRxiv. 2024 Mar 26:2024.03.25.586562. Preprint. [Version 2] doi: 10.1101/2024.03.25.586562 (PMC11071296; doi:10.1101/2024.03.25.586562)
Supplement: Supplement 7 [file media-7.zip › File7_PDB/Adinto10155_Penton_dustbunny.pdb]

ATOM      1  N   MET A   1     -16.420  38.715   3.517  1.00 27.78           N  
ATOM      2  H   MET A   1     -16.328  39.191   4.403  1.00 27.78           H  
ATOM      3  H2  MET A   1     -16.893  37.838   3.681  1.00 27.78           H  
ATOM      4  H3  MET A   1     -16.961  39.294   2.890  1.00 27.78           H  
ATOM      5  CA  MET A   1     -15.063  38.486   2.980  1.00 27.78           C  
ATOM      6  HA  MET A   1     -15.098  37.895   2.065  1.00 27.78           H  
ATOM      7  C   MET A   1     -14.320  37.703   4.046  1.00 27.78           C  
ATOM      8  CB  MET A   1     -14.374  39.831   2.695  1.00 27.78           C  
ATOM      9  HB2 MET A   1     -14.507  40.501   3.544  1.00 27.78           H  
ATOM     10  HB3 MET A   1     -13.305  39.663   2.559  1.00 27.78           H  
ATOM     11  O   MET A   1     -14.220  38.214   5.146  1.00 27.78           O  
ATOM     12  CG  MET A   1     -14.915  40.501   1.425  1.00 27.78           C  
ATOM     13  HG2 MET A   1     -14.629  39.894   0.566  1.00 27.78           H  
ATOM     14  HG3 MET A   1     -16.002  40.556   1.465  1.00 27.78           H  
ATOM     15  SD  MET A   1     -14.276  42.177   1.190  1.00 27.78           S  
ATOM     16  CE  MET A   1     -14.556  42.415  -0.585  1.00 27.78           C  
ATOM     17  HE1 MET A   1     -13.989  41.675  -1.150  1.00 27.78           H  
ATOM     18  HE2 MET A   1     -15.618  42.317  -0.810  1.00 27.78           H  
ATOM     19  HE3 MET A   1     -14.220  43.412  -0.870  1.00 27.78           H  
ATOM     20  N   SER A   2     -13.965  36.435   3.816  1.00 26.65           N  
ATOM     21  H   SER A   2     -14.043  36.021   2.898  1.00 26.65           H  
ATOM     22  CA  SER A   2     -13.298  35.631   4.851  1.00 26.65           C  
ATOM     23  HA  SER A   2     -13.646  35.940   5.837  1.00 26.65           H  
ATOM     24  C   SER A   2     -11.793  35.878   4.791  1.00 26.65           C  
ATOM     25  CB  SER A   2     -13.635  34.141   4.717  1.00 26.65           C  
ATOM     26  HB2 SER A   2     -13.131  33.589   5.511  1.00 26.65           H  
ATOM     27  HB3 SER A   2     -14.710  33.995   4.815  1.00 26.65           H  
ATOM     28  O   SER A   2     -11.124  35.372   3.886  1.00 26.65           O  
ATOM     29  OG  SER A   2     -13.200  33.658   3.461  1.00 26.65           O  
ATOM     30  HG  SER A   2     -12.308  33.998   3.354  1.00 26.65           H  
ATOM     31  N   ASP A   3     -11.299  36.677   5.731  1.00 25.92           N  
ATOM     32  H   ASP A   3     -11.933  37.122   6.380  1.00 25.92           H  
ATOM     33  CA  ASP A   3      -9.884  36.938   5.960  1.00 25.92           C  
ATOM     34  HA  ASP A   3      -9.475  37.461   5.095  1.00 25.92           H  
ATOM     35  C   ASP A   3      -9.106  35.632   6.155  1.00 25.92           C  
ATOM     36  CB  ASP A   3      -9.736  37.842   7.194  1.00 25.92           C  
ATOM     37  HB2 ASP A   3     -10.355  37.466   8.009  1.00 25.92           H  
ATOM     38  HB3 ASP A   3      -8.696  37.824   7.521  1.00 25.92           H  
ATOM     39  O   ASP A   3      -9.376  34.848   7.062  1.00 25.92           O  
ATOM     40  CG  ASP A   3     -10.100  39.284   6.861  1.00 25.92           C  
ATOM     41  OD1 ASP A   3      -9.440  39.807   5.934  1.00 25.92           O  
ATOM     42  OD2 ASP A   3     -11.017  39.825   7.507  1.00 25.92           O  
ATOM     43  N   ARG A   4      -8.128  35.391   5.278  1.00 25.29           N  
ATOM     44  H   ARG A   4      -7.975  36.077   4.553  1.00 25.29           H  
ATOM     45  CA  ARG A   4      -7.151  34.308   5.408  1.00 25.29           C  
ATOM     46  HA  ARG A   4      -7.474  33.610   6.180  1.00 25.29           H  
ATOM     47  C   ARG A   4      -5.821  34.925   5.873  1.00 25.29           C  
ATOM     48  CB  ARG A   4      -7.049  33.543   4.071  1.00 25.29           C  
ATOM     49  HB2 ARG A   4      -6.803  34.239   3.270  1.00 25.29           H  
ATOM     50  HB3 ARG A   4      -6.237  32.821   4.151  1.00 25.29           H  
ATOM     51  O   ARG A   4      -5.253  35.751   5.165  1.00 25.29           O  
ATOM     52  CG  ARG A   4      -8.306  32.743   3.691  1.00 25.29           C  
ATOM     53  HG2 ARG A   4      -8.600  32.115   4.532  1.00 25.29           H  
ATOM     54  HG3 ARG A   4      -9.119  33.428   3.453  1.00 25.29           H  
ATOM     55  CD  ARG A   4      -8.000  31.851   2.475  1.00 25.29           C  
ATOM     56  HD2 ARG A   4      -7.710  32.491   1.642  1.00 25.29           H  
ATOM     57  HD3 ARG A   4      -7.160  31.204   2.725  1.00 25.29           H  
ATOM     58  NE  ARG A   4      -9.160  31.024   2.083  1.00 25.29           N  
ATOM     59  HE  ARG A   4     -10.005  31.158   2.619  1.00 25.29           H  
ATOM     60  NH1 ARG A   4      -8.139  29.898   0.361  1.00 25.29           N  
ATOM     61 HH11 ARG A   4      -8.164  29.229  -0.396  1.00 25.29           H  
ATOM     62 HH12 ARG A   4      -7.286  30.398   0.567  1.00 25.29           H  
ATOM     63  NH2 ARG A   4     -10.276  29.467   0.845  1.00 25.29           N  
ATOM     64 HH21 ARG A   4     -10.286  28.789   0.097  1.00 25.29           H  
ATOM     65 HH22 ARG A   4     -11.105  29.632   1.398  1.00 25.29           H  
ATOM     66  CZ  ARG A   4      -9.186  30.136   1.102  1.00 25.29           C  
ATOM     67  N   SER A   5      -5.343  34.560   7.064  1.00 24.40           N  
ATOM     68  H   SER A   5      -5.922  33.962   7.636  1.00 24.40           H  
ATOM     69  CA  SER A   5      -4.033  34.948   7.636  1.00 24.40           C  
ATOM     70  HA  SER A   5      -3.705  35.889   7.192  1.00 24.40           H  
ATOM     71  C   SER A   5      -2.930  33.895   7.414  1.00 24.40           C  
ATOM     72  CB  SER A   5      -4.187  35.172   9.145  1.00 24.40           C  
ATOM     73  HB2 SER A   5      -3.248  35.537   9.559  1.00 24.40           H  
ATOM     74  HB3 SER A   5      -4.445  34.230   9.629  1.00 24.40           H  
ATOM     75  O   SER A   5      -2.971  32.826   8.019  1.00 24.40           O  
ATOM     76  OG  SER A   5      -5.215  36.113   9.392  1.00 24.40           O  
ATOM     77  HG  SER A   5      -5.433  36.080  10.326  1.00 24.40           H  
ATOM     78  N   SER A   6      -1.961  34.170   6.538  1.00 26.63           N  
ATOM     79  H   SER A   6      -2.011  35.027   6.006  1.00 26.63           H  
ATOM     80  CA  SER A   6      -0.836  33.266   6.224  1.00 26.63           C  
ATOM     81  HA  SER A   6      -1.215  32.248   6.130  1.00 26.63           H  
ATOM     82  C   SER A   6       0.232  33.297   7.333  1.00 26.63           C  
ATOM     83  CB  SER A   6      -0.186  33.677   4.889  1.00 26.63           C  
ATOM     84  HB2 SER A   6       0.309  32.813   4.446  1.00 26.63           H  
ATOM     85  HB3 SER A   6       0.568  34.438   5.091  1.00 26.63           H  
ATOM     86  O   SER A   6       0.259  34.228   8.126  1.00 26.63           O  
ATOM     87  OG  SER A   6      -1.114  34.227   3.967  1.00 26.63           O  
ATOM     88  HG  SER A   6      -0.630  34.659   3.260  1.00 26.63           H  
ATOM     89  N   PHE A   7       1.173  32.352   7.378  1.00 27.44           N  
ATOM     90  H   PHE A   7       1.117  31.553   6.762  1.00 27.44           H  
ATOM     91  CA  PHE A   7       2.441  32.536   8.105  1.00 27.44           C  
ATOM     92  HA  PHE A   7       2.690  33.597   8.087  1.00 27.44           H  
ATOM     93  C   PHE A   7       3.586  31.808   7.387  1.00 27.44           C  
ATOM     94  CB  PHE A   7       2.322  32.132   9.586  1.00 27.44           C  
ATOM     95  HB2 PHE A   7       1.570  32.761  10.062  1.00 27.44           H  
ATOM     96  HB3 PHE A   7       3.268  32.338  10.087  1.00 27.44           H  
ATOM     97  O   PHE A   7       3.355  30.923   6.561  1.00 27.44           O  
ATOM     98  CG  PHE A   7       1.958  30.681   9.808  1.00 27.44           C  
ATOM     99  CD1 PHE A   7       0.605  30.312   9.920  1.00 27.44           C  
ATOM    100  HD1 PHE A   7      -0.165  31.068   9.898  1.00 27.44           H  
ATOM    101  CD2 PHE A   7       2.964  29.697   9.855  1.00 27.44           C  
ATOM    102  HD2 PHE A   7       4.004  29.978   9.783  1.00 27.44           H  
ATOM    103  CE1 PHE A   7       0.253  28.958  10.043  1.00 27.44           C  
ATOM    104  HE1 PHE A   7      -0.786  28.676  10.126  1.00 27.44           H  
ATOM    105  CE2 PHE A   7       2.610  28.342   9.957  1.00 27.44           C  
ATOM    106  HE2 PHE A   7       3.379  27.584   9.969  1.00 27.44           H  
ATOM    107  CZ  PHE A   7       1.253  27.973  10.035  1.00 27.44           C  
ATOM    108  HZ  PHE A   7       0.978  26.931  10.106  1.00 27.44           H  
ATOM    109  N   MET A   8       4.821  32.223   7.674  1.00 28.06           N  
ATOM    110  H   MET A   8       4.930  32.901   8.415  1.00 28.06           H  
ATOM    111  CA  MET A   8       6.042  31.845   6.957  1.00 28.06           C  
ATOM    112  HA  MET A   8       5.807  31.081   6.216  1.00 28.06           H  
ATOM    113  C   MET A   8       7.074  31.273   7.942  1.00 28.06           C  
ATOM    114  CB  MET A   8       6.540  33.102   6.223  1.00 28.06           C  
ATOM    115  HB2 MET A   8       5.712  33.508   5.642  1.00 28.06           H  
ATOM    116  HB3 MET A   8       6.829  33.845   6.966  1.00 28.06           H  
ATOM    117  O   MET A   8       7.275  31.830   9.019  1.00 28.06           O  
ATOM    118  CG  MET A   8       7.707  32.872   5.260  1.00 28.06           C  
ATOM    119  HG2 MET A   8       7.479  32.018   4.622  1.00 28.06           H  
ATOM    120  HG3 MET A   8       8.596  32.631   5.844  1.00 28.06           H  
ATOM    121  SD  MET A   8       8.094  34.288   4.185  1.00 28.06           S  
ATOM    122  CE  MET A   8       8.080  35.667   5.367  1.00 28.06           C  
ATOM    123  HE1 MET A   8       8.486  36.558   4.889  1.00 28.06           H  
ATOM    124  HE2 MET A   8       8.682  35.416   6.241  1.00 28.06           H  
ATOM    125  HE3 MET A   8       7.057  35.875   5.681  1.00 28.06           H  
ATOM    126  N   VAL A   9       7.726  30.160   7.587  1.00 30.71           N  
ATOM    127  H   VAL A   9       7.549  29.771   6.672  1.00 30.71           H  
ATOM    128  CA  VAL A   9       8.736  29.481   8.424  1.00 30.71           C  
ATOM    129  HA  VAL A   9       8.800  29.985   9.388  1.00 30.71           H  
ATOM    130  C   VAL A   9      10.109  29.577   7.750  1.00 30.71           C  
ATOM    131  CB  VAL A   9       8.344  28.010   8.700  1.00 30.71           C  
ATOM    132  HB  VAL A   9       8.288  27.474   7.753  1.00 30.71           H  
ATOM    133  O   VAL A   9      10.248  29.200   6.589  1.00 30.71           O  
ATOM    134  CG1 VAL A   9       9.373  27.304   9.597  1.00 30.71           C  
ATOM    135 HG11 VAL A   9       9.047  26.284   9.797  1.00 30.71           H  
ATOM    136 HG12 VAL A   9       9.476  27.836  10.543  1.00 30.71           H  
ATOM    137 HG13 VAL A   9      10.342  27.256   9.101  1.00 30.71           H  
ATOM    138  CG2 VAL A   9       6.978  27.903   9.395  1.00 30.71           C  
ATOM    139 HG21 VAL A   9       6.991  28.454  10.335  1.00 30.71           H  
ATOM    140 HG22 VAL A   9       6.195  28.312   8.756  1.00 30.71           H  
ATOM    141 HG23 VAL A   9       6.742  26.858   9.594  1.00 30.71           H  
ATOM    142  N   PHE A  10      11.127  30.050   8.480  1.00 29.86           N  
ATOM    143  H   PHE A  10      10.943  30.319   9.436  1.00 29.86           H  
ATOM    144  CA  PHE A  10      12.517  30.154   8.010  1.00 29.86           C  
ATOM    145  HA  PHE A  10      12.532  30.091   6.922  1.00 29.86           H  
ATOM    146  C   PHE A  10      13.380  29.010   8.565  1.00 29.86           C  
ATOM    147  CB  PHE A  10      13.111  31.515   8.404  1.00 29.86           C  
ATOM    148  HB2 PHE A  10      14.181  31.497   8.193  1.00 29.86           H  
ATOM    149  HB3 PHE A  10      13.001  31.657   9.479  1.00 29.86           H  
ATOM    150  O   PHE A  10      13.412  28.790   9.776  1.00 29.86           O  
ATOM    151  CG  PHE A  10      12.513  32.706   7.679  1.00 29.86           C  
ATOM    152  CD1 PHE A  10      13.036  33.104   6.433  1.00 29.86           C  
ATOM    153  HD1 PHE A  10      13.855  32.559   5.987  1.00 29.86           H  
ATOM    154  CD2 PHE A  10      11.447  33.426   8.250  1.00 29.86           C  
ATOM    155  HD2 PHE A  10      11.037  33.130   9.204  1.00 29.86           H  
ATOM    156  CE1 PHE A  10      12.498  34.218   5.764  1.00 29.86           C  
ATOM    157  HE1 PHE A  10      12.899  34.523   4.808  1.00 29.86           H  
ATOM    158  CE2 PHE A  10      10.914  34.543   7.583  1.00 29.86           C  
ATOM    159  HE2 PHE A  10      10.106  35.102   8.032  1.00 29.86           H  
ATOM    160  CZ  PHE A  10      11.440  34.940   6.341  1.00 29.86           C  
ATOM    161  HZ  PHE A  10      11.035  35.801   5.830  1.00 29.86           H  
ATOM    162  N   LEU A  11      14.115  28.311   7.691  1.00 30.77           N  
ATOM    163  H   LEU A  11      14.085  28.583   6.719  1.00 30.77           H  
ATOM    164  CA  LEU A  11      15.079  27.264   8.063  1.00 30.77           C  
ATOM    165  HA  LEU A  11      14.860  26.968   9.089  1.00 30.77           H  
ATOM    166  C   LEU A  11      16.531  27.798   8.017  1.00 30.77           C  
ATOM    167  CB  LEU A  11      14.893  26.026   7.164  1.00 30.77           C  
ATOM    168  HB2 LEU A  11      15.704  25.325   7.360  1.00 30.77           H  
ATOM    169  HB3 LEU A  11      14.981  26.344   6.125  1.00 30.77           H  
ATOM    170  O   LEU A  11      16.823  28.652   7.177  1.00 30.77           O  
ATOM    171  CG  LEU A  11      13.552  25.287   7.351  1.00 30.77           C  
ATOM    172  HG  LEU A  11      12.726  25.987   7.221  1.00 30.77           H  
ATOM    173  CD1 LEU A  11      13.416  24.190   6.294  1.00 30.77           C  
ATOM    174 HD11 LEU A  11      13.462  24.632   5.298  1.00 30.77           H  
ATOM    175 HD12 LEU A  11      14.221  23.463   6.401  1.00 30.77           H  
ATOM    176 HD13 LEU A  11      12.456  23.686   6.406  1.00 30.77           H  
ATOM    177  CD2 LEU A  11      13.435  24.631   8.730  1.00 30.77           C  
ATOM    178 HD21 LEU A  11      14.278  23.962   8.903  1.00 30.77           H  
ATOM    179 HD22 LEU A  11      13.405  25.395   9.507  1.00 30.77           H  
ATOM    180 HD23 LEU A  11      12.508  24.060   8.787  1.00 30.77           H  
ATOM    181  N   PRO A  12      17.446  27.331   8.895  1.00 27.27           N  
ATOM    182  CA  PRO A  12      18.830  27.814   8.958  1.00 27.27           C  
ATOM    183  HA  PRO A  12      18.811  28.883   9.171  1.00 27.27           H  
ATOM    184  C   PRO A  12      19.614  27.569   7.660  1.00 27.27           C  
ATOM    185  CB  PRO A  12      19.487  27.075  10.133  1.00 27.27           C  
ATOM    186  HB2 PRO A  12      20.048  26.214   9.769  1.00 27.27           H  
ATOM    187  HB3 PRO A  12      20.138  27.733  10.708  1.00 27.27           H  
ATOM    188  O   PRO A  12      19.579  26.475   7.108  1.00 27.27           O  
ATOM    189  CG  PRO A  12      18.319  26.568  10.970  1.00 27.27           C  
ATOM    190  HG2 PRO A  12      18.007  27.343  11.669  1.00 27.27           H  
ATOM    191  HG3 PRO A  12      18.568  25.650  11.502  1.00 27.27           H  
ATOM    192  CD  PRO A  12      17.218  26.343   9.940  1.00 27.27           C  
ATOM    193  HD2 PRO A  12      16.252  26.462  10.431  1.00 27.27           H  
ATOM    194  HD3 PRO A  12      17.307  25.343   9.515  1.00 27.27           H  
ATOM    195  N   SER A  13      20.397  28.559   7.219  1.00 29.13           N  
ATOM    196  H   SER A  13      20.437  29.412   7.758  1.00 29.13           H  
ATOM    197  CA  SER A  13      21.171  28.552   5.963  1.00 29.13           C  
ATOM    198  HA  SER A  13      20.479  28.407   5.134  1.00 29.13           H  
ATOM    199  C   SER A  13      22.236  27.458   5.849  1.00 29.13           C  
ATOM    200  CB  SER A  13      21.850  29.915   5.789  1.00 29.13           C  
ATOM    201  HB2 SER A  13      22.465  29.910   4.889  1.00 29.13           H  
ATOM    202  HB3 SER A  13      21.083  30.682   5.682  1.00 29.13           H  
ATOM    203  O   SER A  13      22.807  27.285   4.783  1.00 29.13           O  
ATOM    204  OG  SER A  13      22.653  30.218   6.918  1.00 29.13           O  
ATOM    205  HG  SER A  13      23.009  31.101   6.795  1.00 29.13           H  
ATOM    206  N   ASN A  14      22.503  26.726   6.928  1.00 31.72           N  
ATOM    207  H   ASN A  14      22.010  26.987   7.770  1.00 31.72           H  
ATOM    208  CA  ASN A  14      23.449  25.624   7.056  1.00 31.72           C  
ATOM    209  HA  ASN A  14      24.106  25.652   6.187  1.00 31.72           H  
ATOM    210  C   ASN A  14      22.791  24.230   7.010  1.00 31.72           C  
ATOM    211  CB  ASN A  14      24.366  25.858   8.273  1.00 31.72           C  
ATOM    212  HB2 ASN A  14      24.957  24.959   8.449  1.00 31.72           H  
ATOM    213  HB3 ASN A  14      25.061  26.660   8.023  1.00 31.72           H  
ATOM    214  O   ASN A  14      23.491  23.230   7.143  1.00 31.72           O  
ATOM    215  CG  ASN A  14      23.673  26.268   9.566  1.00 31.72           C  
ATOM    216  ND2 ASN A  14      24.268  25.968  10.693  1.00 31.72           N  
ATOM    217 HD21 ASN A  14      25.106  25.405  10.686  1.00 31.72           H  
ATOM    218 HD22 ASN A  14      23.774  26.231  11.533  1.00 31.72           H  
ATOM    219  OD1 ASN A  14      22.628  26.897   9.612  1.00 31.72           O  
ATOM    220  N   SER A  15      21.493  24.127   6.701  1.00 30.69           N  
ATOM    221  H   SER A  15      20.932  24.965   6.649  1.00 30.69           H  
ATOM    222  CA  SER A  15      20.855  22.876   6.251  1.00 30.69           C  
ATOM    223  HA  SER A  15      21.223  22.070   6.886  1.00 30.69           H  
ATOM    224  C   SER A  15      21.246  22.492   4.804  1.00 30.69           C  
ATOM    225  CB  SER A  15      19.338  22.951   6.471  1.00 30.69           C  
ATOM    226  HB2 SER A  15      19.145  23.089   7.535  1.00 30.69           H  
ATOM    227  HB3 SER A  15      18.871  22.018   6.155  1.00 30.69           H  
ATOM    228  O   SER A  15      20.459  21.900   4.061  1.00 30.69           O  
ATOM    229  OG  SER A  15      18.767  24.032   5.767  1.00 30.69           O  
ATOM    230  HG  SER A  15      18.821  23.848   4.826  1.00 30.69           H  
ATOM    231  N   VAL A  16      22.470  22.847   4.387  1.00 27.36           N  
ATOM    232  H   VAL A  16      23.093  23.212   5.092  1.00 27.36           H  
ATOM    233  CA  VAL A  16      23.022  22.695   3.030  1.00 27.36           C  
ATOM    234  HA  VAL A  16      22.226  22.916   2.319  1.00 27.36           H  
ATOM    235  C   VAL A  16      23.449  21.246   2.812  1.00 27.36           C  
ATOM    236  CB  VAL A  16      24.173  23.683   2.734  1.00 27.36           C  
ATOM    237  HB  VAL A  16      25.053  23.417   3.320  1.00 27.36           H  
ATOM    238  O   VAL A  16      24.611  20.874   2.929  1.00 27.36           O  
ATOM    239  CG1 VAL A  16      24.542  23.705   1.246  1.00 27.36           C  
ATOM    240 HG11 VAL A  16      24.884  22.720   0.931  1.00 27.36           H  
ATOM    241 HG12 VAL A  16      25.352  24.415   1.076  1.00 27.36           H  
ATOM    242 HG13 VAL A  16      23.680  23.996   0.646  1.00 27.36           H  
ATOM    243  CG2 VAL A  16      23.779  25.107   3.098  1.00 27.36           C  
ATOM    244 HG21 VAL A  16      23.633  25.146   4.178  1.00 27.36           H  
ATOM    245 HG22 VAL A  16      24.575  25.805   2.837  1.00 27.36           H  
ATOM    246 HG23 VAL A  16      22.859  25.398   2.592  1.00 27.36           H  
ATOM    247  N   GLY A  17      22.447  20.425   2.524  1.00 27.66           N  
ATOM    248  H   GLY A  17      21.527  20.801   2.699  1.00 27.66           H  
ATOM    249  CA  GLY A  17      22.558  19.071   1.976  1.00 27.66           C  
ATOM    250  HA2 GLY A  17      23.373  19.040   1.252  1.00 27.66           H  
ATOM    251  HA3 GLY A  17      22.784  18.375   2.784  1.00 27.66           H  
ATOM    252  C   GLY A  17      21.273  18.605   1.277  1.00 27.66           C  
ATOM    253  O   GLY A  17      21.230  17.504   0.737  1.00 27.66           O  
ATOM    254  N   ALA A  18      20.226  19.437   1.262  1.00 29.06           N  
ATOM    255  H   ALA A  18      20.315  20.340   1.707  1.00 29.06           H  
ATOM    256  CA  ALA A  18      18.927  19.134   0.676  1.00 29.06           C  
ATOM    257  HA  ALA A  18      18.903  18.094   0.349  1.00 29.06           H  
ATOM    258  C   ALA A  18      18.673  20.015  -0.562  1.00 29.06           C  
ATOM    259  CB  ALA A  18      17.865  19.296   1.776  1.00 29.06           C  
ATOM    260  HB1 ALA A  18      17.865  20.319   2.152  1.00 29.06           H  
ATOM    261  HB2 ALA A  18      18.076  18.612   2.598  1.00 29.06           H  
ATOM    262  HB3 ALA A  18      16.879  19.068   1.371  1.00 29.06           H  
ATOM    263  O   ALA A  18      18.040  21.062  -0.468  1.00 29.06           O  
ATOM    264  N   GLU A  19      19.145  19.584  -1.737  1.00 26.64           N  
ATOM    265  H   GLU A  19      19.723  18.757  -1.733  1.00 26.64           H  
ATOM    266  CA  GLU A  19      18.893  20.212  -3.054  1.00 26.64           C  
ATOM    267  HA  GLU A  19      19.155  21.268  -2.993  1.00 26.64           H  
ATOM    268  C   GLU A  19      17.402  20.148  -3.504  1.00 26.64           C  
ATOM    269  CB  GLU A  19      19.787  19.560  -4.143  1.00 26.64           C  
ATOM    270  HB2 GLU A  19      19.558  18.495  -4.179  1.00 26.64           H  
ATOM    271  HB3 GLU A  19      19.519  19.996  -5.105  1.00 26.64           H  
ATOM    272  O   GLU A  19      17.117  19.856  -4.662  1.00 26.64           O  
ATOM    273  CG  GLU A  19      21.307  19.733  -4.027  1.00 26.64           C  
ATOM    274  HG2 GLU A  19      21.654  19.212  -3.134  1.00 26.64           H  
ATOM    275  HG3 GLU A  19      21.526  20.794  -3.908  1.00 26.64           H  
ATOM    276  CD  GLU A  19      22.056  19.182  -5.269  1.00 26.64           C  
ATOM    277  OE1 GLU A  19      23.181  19.663  -5.523  1.00 26.64           O  
ATOM    278  OE2 GLU A  19      21.534  18.274  -5.975  1.00 26.64           O  
ATOM    279  N   SER A  20      16.404  20.341  -2.628  1.00 28.17           N  
ATOM    280  H   SER A  20      16.644  20.653  -1.698  1.00 28.17           H  
ATOM    281  CA  SER A  20      14.983  20.109  -2.990  1.00 28.17           C  
ATOM    282  HA  SER A  20      14.893  20.234  -4.069  1.00 28.17           H  
ATOM    283  C   SER A  20      13.949  21.106  -2.452  1.00 28.17           C  
ATOM    284  CB  SER A  20      14.589  18.655  -2.708  1.00 28.17           C  
ATOM    285  HB2 SER A  20      13.550  18.488  -2.993  1.00 28.17           H  
ATOM    286  HB3 SER A  20      15.216  17.999  -3.311  1.00 28.17           H  
ATOM    287  O   SER A  20      12.746  20.839  -2.506  1.00 28.17           O  
ATOM    288  OG  SER A  20      14.763  18.325  -1.346  1.00 28.17           O  
ATOM    289  HG  SER A  20      15.683  18.479  -1.119  1.00 28.17           H  
ATOM    290  N   LEU A  21      14.379  22.284  -2.002  1.00 25.63           N  
ATOM    291  H   LEU A  21      15.365  22.493  -2.065  1.00 25.63           H  
ATOM    292  CA  LEU A  21      13.484  23.387  -1.652  1.00 25.63           C  
ATOM    293  HA  LEU A  21      12.448  23.049  -1.675  1.00 25.63           H  
ATOM    294  C   LEU A  21      13.616  24.495  -2.713  1.00 25.63           C  
ATOM    295  CB  LEU A  21      13.787  23.831  -0.206  1.00 25.63           C  
ATOM    296  HB2 LEU A  21      14.868  23.864  -0.073  1.00 25.63           H  
ATOM    297  HB3 LEU A  21      13.411  24.842  -0.048  1.00 25.63           H  
ATOM    298  O   LEU A  21      14.706  25.022  -2.896  1.00 25.63           O  
ATOM    299  CG  LEU A  21      13.154  22.884   0.841  1.00 25.63           C  
ATOM    300  HG  LEU A  21      13.126  21.867   0.449  1.00 25.63           H  
ATOM    301  CD1 LEU A  21      13.963  22.856   2.137  1.00 25.63           C  
ATOM    302 HD11 LEU A  21      13.496  22.179   2.852  1.00 25.63           H  
ATOM    303 HD12 LEU A  21      14.017  23.857   2.565  1.00 25.63           H  
ATOM    304 HD13 LEU A  21      14.973  22.501   1.928  1.00 25.63           H  
ATOM    305  CD2 LEU A  21      11.726  23.321   1.181  1.00 25.63           C  
ATOM    306 HD21 LEU A  21      11.733  24.323   1.612  1.00 25.63           H  
ATOM    307 HD22 LEU A  21      11.115  23.322   0.279  1.00 25.63           H  
ATOM    308 HD23 LEU A  21      11.291  22.626   1.899  1.00 25.63           H  
ATOM    309  N   TYR A  22      12.485  24.822  -3.356  1.00 25.01           N  
ATOM    310  H   TYR A  22      11.680  24.274  -3.086  1.00 25.01           H  
ATOM    311  CA  TYR A  22      12.215  25.851  -4.384  1.00 25.01           C  
ATOM    312  HA  TYR A  22      11.152  26.067  -4.276  1.00 25.01           H  
ATOM    313  C   TYR A  22      12.388  25.462  -5.864  1.00 25.01           C  
ATOM    314  CB  TYR A  22      12.899  27.194  -4.069  1.00 25.01           C  
ATOM    315  HB2 TYR A  22      12.595  27.921  -4.822  1.00 25.01           H  
ATOM    316  HB3 TYR A  22      13.980  27.090  -4.156  1.00 25.01           H  
ATOM    317  O   TYR A  22      13.495  25.275  -6.338  1.00 25.01           O  
ATOM    318  CG  TYR A  22      12.539  27.746  -2.706  1.00 25.01           C  
ATOM    319  CD1 TYR A  22      11.297  28.381  -2.523  1.00 25.01           C  
ATOM    320  HD1 TYR A  22      10.628  28.516  -3.360  1.00 25.01           H  
ATOM    321  CD2 TYR A  22      13.423  27.601  -1.618  1.00 25.01           C  
ATOM    322  HD2 TYR A  22      14.393  27.152  -1.768  1.00 25.01           H  
ATOM    323  CE1 TYR A  22      10.929  28.850  -1.249  1.00 25.01           C  
ATOM    324  HE1 TYR A  22       9.983  29.347  -1.094  1.00 25.01           H  
ATOM    325  CE2 TYR A  22      13.053  28.054  -0.339  1.00 25.01           C  
ATOM    326  HE2 TYR A  22      13.734  27.941   0.492  1.00 25.01           H  
ATOM    327  OH  TYR A  22      11.433  29.128   1.071  1.00 25.01           O  
ATOM    328  HH  TYR A  22      12.124  29.010   1.727  1.00 25.01           H  
ATOM    329  CZ  TYR A  22      11.803  28.680  -0.155  1.00 25.01           C  
ATOM    330  N   GLU A  23      11.268  25.444  -6.601  1.00 27.40           N  
ATOM    331  H   GLU A  23      10.392  25.402  -6.101  1.00 27.40           H  
ATOM    332  CA  GLU A  23      11.146  25.983  -7.969  1.00 27.40           C  
ATOM    333  HA  GLU A  23      11.611  26.969  -7.991  1.00 27.40           H  
ATOM    334  C   GLU A  23       9.642  26.176  -8.276  1.00 27.40           C  
ATOM    335  CB  GLU A  23      11.861  25.113  -9.031  1.00 27.40           C  
ATOM    336  HB2 GLU A  23      11.201  24.972  -9.887  1.00 27.40           H  
ATOM    337  HB3 GLU A  23      12.092  24.133  -8.613  1.00 27.40           H  
ATOM    338  O   GLU A  23       8.882  25.213  -8.377  1.00 27.40           O  
ATOM    339  CG  GLU A  23      13.156  25.795  -9.526  1.00 27.40           C  
ATOM    340  HG2 GLU A  23      12.876  26.714 -10.040  1.00 27.40           H  
ATOM    341  HG3 GLU A  23      13.770  26.085  -8.672  1.00 27.40           H  
ATOM    342  CD  GLU A  23      14.003  24.934 -10.480  1.00 27.40           C  
ATOM    343  OE1 GLU A  23      15.211  25.236 -10.622  1.00 27.40           O  
ATOM    344  OE2 GLU A  23      13.448  23.990 -11.090  1.00 27.40           O  
ATOM    345  N   SER A  24       9.195  27.435  -8.331  1.00 29.97           N  
ATOM    346  H   SER A  24       9.886  28.170  -8.281  1.00 29.97           H  
ATOM    347  CA  SER A  24       7.891  27.847  -8.874  1.00 29.97           C  
ATOM    348  HA  SER A  24       7.215  26.994  -8.937  1.00 29.97           H  
ATOM    349  C   SER A  24       8.125  28.411 -10.277  1.00 29.97           C  
ATOM    350  CB  SER A  24       7.243  28.932  -7.997  1.00 29.97           C  
ATOM    351  HB2 SER A  24       6.964  28.514  -7.030  1.00 29.97           H  
ATOM    352  HB3 SER A  24       7.950  29.748  -7.850  1.00 29.97           H  
ATOM    353  O   SER A  24       9.005  29.253 -10.438  1.00 29.97           O  
ATOM    354  OG  SER A  24       6.100  29.428  -8.662  1.00 29.97           O  
ATOM    355  HG  SER A  24       5.879  30.319  -8.382  1.00 29.97           H  
ATOM    356  N   GLU A  25       7.336  27.997 -11.275  1.00 32.91           N  
ATOM    357  H   GLU A  25       6.646  27.286 -11.081  1.00 32.91           H  
ATOM    358  CA  GLU A  25       7.387  28.544 -12.645  1.00 32.91           C  
ATOM    359  HA  GLU A  25       8.422  28.808 -12.866  1.00 32.91           H  
ATOM    360  C   GLU A  25       6.596  29.868 -12.807  1.00 32.91           C  
ATOM    361  CB  GLU A  25       6.971  27.474 -13.683  1.00 32.91           C  
ATOM    362  HB2 GLU A  25       6.857  27.956 -14.654  1.00 32.91           H  
ATOM    363  HB3 GLU A  25       6.007  27.055 -13.395  1.00 32.91           H  
ATOM    364  O   GLU A  25       6.545  30.414 -13.907  1.00 32.91           O  
ATOM    365  CG  GLU A  25       8.005  26.339 -13.849  1.00 32.91           C  
ATOM    366  HG2 GLU A  25       8.060  25.775 -12.918  1.00 32.91           H  
ATOM    367  HG3 GLU A  25       8.981  26.790 -14.026  1.00 32.91           H  
ATOM    368  CD  GLU A  25       7.684  25.369 -15.010  1.00 32.91           C  
ATOM    369  OE1 GLU A  25       8.619  24.684 -15.489  1.00 32.91           O  
ATOM    370  OE2 GLU A  25       6.504  25.291 -15.425  1.00 32.91           O  
ATOM    371  N   ASN A  26       6.013  30.424 -11.728  1.00 33.82           N  
ATOM    372  H   ASN A  26       6.079  29.932 -10.848  1.00 33.82           H  
ATOM    373  CA  ASN A  26       5.426  31.774 -11.710  1.00 33.82           C  
ATOM    374  HA  ASN A  26       5.935  32.341 -12.489  1.00 33.82           H  
ATOM    375  C   ASN A  26       5.660  32.464 -10.334  1.00 33.82           C  
ATOM    376  CB  ASN A  26       3.928  31.680 -12.092  1.00 33.82           C  
ATOM    377  HB2 ASN A  26       3.306  31.769 -11.201  1.00 33.82           H  
ATOM    378  HB3 ASN A  26       3.727  30.706 -12.537  1.00 33.82           H  
ATOM    379  O   ASN A  26       5.172  31.966  -9.315  1.00 33.82           O  
ATOM    380  CG  ASN A  26       3.478  32.718 -13.110  1.00 33.82           C  
ATOM    381  ND2 ASN A  26       2.238  32.649 -13.535  1.00 33.82           N  
ATOM    382 HD21 ASN A  26       1.946  33.385 -14.162  1.00 33.82           H  
ATOM    383 HD22 ASN A  26       1.594  31.988 -13.125  1.00 33.82           H  
ATOM    384  OD1 ASN A  26       4.207  33.595 -13.543  1.00 33.82           O  
ATOM    385  N   PRO A  27       6.414  33.579 -10.245  1.00 30.82           N  
ATOM    386  CA  PRO A  27       6.905  34.149  -8.978  1.00 30.82           C  
ATOM    387  HA  PRO A  27       7.244  33.330  -8.344  1.00 30.82           H  
ATOM    388  C   PRO A  27       5.883  34.944  -8.131  1.00 30.82           C  
ATOM    389  CB  PRO A  27       8.143  34.975  -9.364  1.00 30.82           C  
ATOM    390  HB2 PRO A  27       8.301  35.839  -8.719  1.00 30.82           H  
ATOM    391  HB3 PRO A  27       9.022  34.330  -9.341  1.00 30.82           H  
ATOM    392  O   PRO A  27       6.290  35.578  -7.163  1.00 30.82           O  
ATOM    393  CG  PRO A  27       7.867  35.392 -10.804  1.00 30.82           C  
ATOM    394  HG2 PRO A  27       7.241  36.284 -10.809  1.00 30.82           H  
ATOM    395  HG3 PRO A  27       8.788  35.568 -11.360  1.00 30.82           H  
ATOM    396  CD  PRO A  27       7.077  34.218 -11.371  1.00 30.82           C  
ATOM    397  HD2 PRO A  27       6.352  34.578 -12.102  1.00 30.82           H  
ATOM    398  HD3 PRO A  27       7.762  33.512 -11.839  1.00 30.82           H  
ATOM    399  N   THR A  28       4.581  34.925  -8.442  1.00 29.44           N  
ATOM    400  H   THR A  28       4.288  34.428  -9.271  1.00 29.44           H  
ATOM    401  CA  THR A  28       3.584  35.830  -7.820  1.00 29.44           C  
ATOM    402  HA  THR A  28       4.072  36.404  -7.032  1.00 29.44           H  
ATOM    403  C   THR A  28       2.398  35.166  -7.107  1.00 29.44           C  
ATOM    404  CB  THR A  28       3.072  36.856  -8.843  1.00 29.44           C  
ATOM    405  HB  THR A  28       2.196  37.372  -8.449  1.00 29.44           H  
ATOM    406  O   THR A  28       1.578  35.877  -6.535  1.00 29.44           O  
ATOM    407  CG2 THR A  28       4.137  37.903  -9.169  1.00 29.44           C  
ATOM    408 HG21 THR A  28       4.439  38.413  -8.254  1.00 29.44           H  
ATOM    409 HG22 THR A  28       3.726  38.637  -9.862  1.00 29.44           H  
ATOM    410 HG23 THR A  28       5.008  37.429  -9.621  1.00 29.44           H  
ATOM    411  OG1 THR A  28       2.728  36.209 -10.051  1.00 29.44           O  
ATOM    412  HG1 THR A  28       1.946  36.647 -10.393  1.00 29.44           H  
ATOM    413  N   GLU A  29       2.289  33.835  -7.058  1.00 29.81           N  
ATOM    414  H   GLU A  29       2.982  33.270  -7.527  1.00 29.81           H  
ATOM    415  CA  GLU A  29       1.163  33.161  -6.384  1.00 29.81           C  
ATOM    416  HA  GLU A  29       0.561  33.901  -5.856  1.00 29.81           H  
ATOM    417  C   GLU A  29       1.642  32.181  -5.299  1.00 29.81           C  
ATOM    418  CB  GLU A  29       0.208  32.526  -7.409  1.00 29.81           C  
ATOM    419  HB2 GLU A  29      -0.483  31.876  -6.872  1.00 29.81           H  
ATOM    420  HB3 GLU A  29       0.780  31.925  -8.116  1.00 29.81           H  
ATOM    421  O   GLU A  29       2.035  31.041  -5.553  1.00 29.81           O  
ATOM    422  CG  GLU A  29      -0.615  33.594  -8.159  1.00 29.81           C  
ATOM    423  HG2 GLU A  29      -1.108  34.228  -7.422  1.00 29.81           H  
ATOM    424  HG3 GLU A  29       0.061  34.217  -8.744  1.00 29.81           H  
ATOM    425  CD  GLU A  29      -1.682  33.002  -9.097  1.00 29.81           C  
ATOM    426  OE1 GLU A  29      -2.564  33.777  -9.529  1.00 29.81           O  
ATOM    427  OE2 GLU A  29      -1.621  31.783  -9.381  1.00 29.81           O  
ATOM    428  N   HIS A  30       1.613  32.645  -4.047  1.00 27.94           N  
ATOM    429  H   HIS A  30       1.334  33.608  -3.919  1.00 27.94           H  
ATOM    430  CA  HIS A  30       1.936  31.872  -2.848  1.00 27.94           C  
ATOM    431  HA  HIS A  30       2.902  31.386  -2.990  1.00 27.94           H  
ATOM    432  C   HIS A  30       0.879  30.786  -2.573  1.00 27.94           C  
ATOM    433  CB  HIS A  30       2.035  32.830  -1.645  1.00 27.94           C  
ATOM    434  HB2 HIS A  30       1.131  33.436  -1.588  1.00 27.94           H  
ATOM    435  HB3 HIS A  30       2.087  32.236  -0.732  1.00 27.94           H  
ATOM    436  O   HIS A  30      -0.147  31.055  -1.944  1.00 27.94           O  
ATOM    437  CG  HIS A  30       3.235  33.740  -1.656  1.00 27.94           C  
ATOM    438  CD2 HIS A  30       3.248  35.088  -1.903  1.00 27.94           C  
ATOM    439  HD2 HIS A  30       2.398  35.703  -2.157  1.00 27.94           H  
ATOM    440  ND1 HIS A  30       4.527  33.372  -1.346  1.00 27.94           N  
ATOM    441  HD1 HIS A  30       4.850  32.447  -1.104  1.00 27.94           H  
ATOM    442  CE1 HIS A  30       5.299  34.469  -1.411  1.00 27.94           C  
ATOM    443  HE1 HIS A  30       6.361  34.502  -1.221  1.00 27.94           H  
ATOM    444  NE2 HIS A  30       4.561  35.535  -1.742  1.00 27.94           N  
ATOM    445  N   VAL A  31       1.141  29.529  -2.951  1.00 25.91           N  
ATOM    446  H   VAL A  31       1.918  29.370  -3.577  1.00 25.91           H  
ATOM    447  CA  VAL A  31       0.336  28.385  -2.479  1.00 25.91           C  
ATOM    448  HA  VAL A  31      -0.702  28.714  -2.431  1.00 25.91           H  
ATOM    449  C   VAL A  31       0.756  28.030  -1.053  1.00 25.91           C  
ATOM    450  CB  VAL A  31       0.336  27.180  -3.432  1.00 25.91           C  
ATOM    451  HB  VAL A  31       1.334  26.744  -3.484  1.00 25.91           H  
ATOM    452  O   VAL A  31       1.596  27.175  -0.784  1.00 25.91           O  
ATOM    453  CG1 VAL A  31      -0.664  26.114  -2.950  1.00 25.91           C  
ATOM    454 HG11 VAL A  31      -0.680  25.282  -3.654  1.00 25.91           H  
ATOM    455 HG12 VAL A  31      -0.367  25.729  -1.975  1.00 25.91           H  
ATOM    456 HG13 VAL A  31      -1.665  26.541  -2.878  1.00 25.91           H  
ATOM    457  CG2 VAL A  31      -0.095  27.604  -4.842  1.00 25.91           C  
ATOM    458 HG21 VAL A  31       0.622  28.310  -5.261  1.00 25.91           H  
ATOM    459 HG22 VAL A  31      -0.134  26.735  -5.499  1.00 25.91           H  
ATOM    460 HG23 VAL A  31      -1.076  28.078  -4.813  1.00 25.91           H  
ATOM    461  N   SER A  32       0.152  28.759  -0.130  1.00 25.32           N  
ATOM    462  H   SER A  32      -0.480  29.470  -0.469  1.00 25.32           H  
ATOM    463  CA  SER A  32       0.124  28.507   1.303  1.00 25.32           C  
ATOM    464  HA  SER A  32       1.142  28.341   1.655  1.00 25.32           H  
ATOM    465  C   SER A  32      -0.698  27.239   1.573  1.00 25.32           C  
ATOM    466  CB  SER A  32      -0.438  29.755   2.014  1.00 25.32           C  
ATOM    467  HB2 SER A  32      -1.016  29.450   2.886  1.00 25.32           H  
ATOM    468  HB3 SER A  32       0.397  30.361   2.365  1.00 25.32           H  
ATOM    469  O   SER A  32      -1.804  27.077   1.058  1.00 25.32           O  
ATOM    470  OG  SER A  32      -1.235  30.561   1.144  1.00 25.32           O  
ATOM    471  HG  SER A  32      -0.664  31.113   0.605  1.00 25.32           H  
ATOM    472  N   SER A  33      -0.156  26.314   2.367  1.00 26.54           N  
ATOM    473  H   SER A  33       0.743  26.511   2.783  1.00 26.54           H  
ATOM    474  CA  SER A  33      -0.947  25.230   2.960  1.00 26.54           C  
ATOM    475  HA  SER A  33      -1.758  24.944   2.290  1.00 26.54           H  
ATOM    476  C   SER A  33      -1.535  25.760   4.263  1.00 26.54           C  
ATOM    477  CB  SER A  33      -0.093  23.987   3.215  1.00 26.54           C  
ATOM    478  HB2 SER A  33       0.691  24.223   3.936  1.00 26.54           H  
ATOM    479  HB3 SER A  33      -0.716  23.190   3.621  1.00 26.54           H  
ATOM    480  O   SER A  33      -0.790  26.139   5.161  1.00 26.54           O  
ATOM    481  OG  SER A  33       0.500  23.559   2.006  1.00 26.54           O  
ATOM    482  HG  SER A  33       0.863  24.328   1.560  1.00 26.54           H  
ATOM    483  N   TRP A  34      -2.859  25.834   4.336  1.00 24.92           N  
ATOM    484  H   TRP A  34      -3.405  25.479   3.564  1.00 24.92           H  
ATOM    485  CA  TRP A  34      -3.596  26.408   5.457  1.00 24.92           C  
ATOM    486  HA  TRP A  34      -2.944  27.054   6.045  1.00 24.92           H  
ATOM    487  C   TRP A  34      -4.133  25.292   6.347  1.00 24.92           C  
ATOM    488  CB  TRP A  34      -4.757  27.251   4.912  1.00 24.92           C  
ATOM    489  HB2 TRP A  34      -5.320  27.647   5.756  1.00 24.92           H  
ATOM    490  HB3 TRP A  34      -5.430  26.608   4.345  1.00 24.92           H  
ATOM    491  O   TRP A  34      -4.861  24.428   5.860  1.00 24.92           O  
ATOM    492  CG  TRP A  34      -4.353  28.392   4.035  1.00 24.92           C  
ATOM    493  CD1 TRP A  34      -4.004  28.330   2.732  1.00 24.92           C  
ATOM    494  HD1 TRP A  34      -3.959  27.425   2.145  1.00 24.92           H  
ATOM    495  CD2 TRP A  34      -4.225  29.784   4.400  1.00 24.92           C  
ATOM    496  CE2 TRP A  34      -3.736  30.521   3.284  1.00 24.92           C  
ATOM    497  CE3 TRP A  34      -4.501  30.490   5.573  1.00 24.92           C  
ATOM    498  HE3 TRP A  34      -4.886  29.977   6.441  1.00 24.92           H  
ATOM    499  NE1 TRP A  34      -3.625  29.581   2.292  1.00 24.92           N  
ATOM    500  HE1 TRP A  34      -3.109  29.740   1.438  1.00 24.92           H  
ATOM    501  CH2 TRP A  34      -3.772  32.578   4.517  1.00 24.92           C  
ATOM    502  HH2 TRP A  34      -3.627  33.648   4.564  1.00 24.92           H  
ATOM    503  CZ2 TRP A  34      -3.468  31.892   3.336  1.00 24.92           C  
ATOM    504  HZ2 TRP A  34      -3.059  32.414   2.483  1.00 24.92           H  
ATOM    505  CZ3 TRP A  34      -4.323  31.868   5.602  1.00 24.92           C  
ATOM    506  HZ3 TRP A  34      -4.661  32.353   6.506  1.00 24.92           H  
ATOM    507  N   TYR A  35      -3.847  25.355   7.645  1.00 25.48           N  
ATOM    508  H   TYR A  35      -3.214  26.069   7.974  1.00 25.48           H  
ATOM    509  CA  TYR A  35      -4.631  24.664   8.664  1.00 25.48           C  
ATOM    510  HA  TYR A  35      -5.456  24.124   8.199  1.00 25.48           H  
ATOM    511  C   TYR A  35      -5.217  25.731   9.577  1.00 25.48           C  
ATOM    512  CB  TYR A  35      -3.786  23.635   9.422  1.00 25.48           C  
ATOM    513  HB2 TYR A  35      -2.906  24.123   9.839  1.00 25.48           H  
ATOM    514  HB3 TYR A  35      -4.371  23.248  10.256  1.00 25.48           H  
ATOM    515  O   TYR A  35      -4.483  26.467  10.230  1.00 25.48           O  
ATOM    516  CG  TYR A  35      -3.358  22.467   8.555  1.00 25.48           C  
ATOM    517  CD1 TYR A  35      -4.230  21.378   8.356  1.00 25.48           C  
ATOM    518  HD1 TYR A  35      -5.195  21.364   8.841  1.00 25.48           H  
ATOM    519  CD2 TYR A  35      -2.097  22.482   7.931  1.00 25.48           C  
ATOM    520  HD2 TYR A  35      -1.430  23.316   8.091  1.00 25.48           H  
ATOM    521  CE1 TYR A  35      -3.840  20.303   7.534  1.00 25.48           C  
ATOM    522  HE1 TYR A  35      -4.497  19.459   7.383  1.00 25.48           H  
ATOM    523  CE2 TYR A  35      -1.700  21.409   7.113  1.00 25.48           C  
ATOM    524  HE2 TYR A  35      -0.725  21.421   6.650  1.00 25.48           H  
ATOM    525  OH  TYR A  35      -2.183  19.280   6.127  1.00 25.48           O  
ATOM    526  HH  TYR A  35      -1.280  19.412   5.829  1.00 25.48           H  
ATOM    527  CZ  TYR A  35      -2.573  20.317   6.914  1.00 25.48           C  
ATOM    528  N   ASN A  36      -6.542  25.850   9.561  1.00 25.25           N  
ATOM    529  H   ASN A  36      -7.081  25.176   9.035  1.00 25.25           H  
ATOM    530  CA  ASN A  36      -7.271  26.712  10.477  1.00 25.25           C  
ATOM    531  HA  ASN A  36      -6.599  27.485  10.849  1.00 25.25           H  
ATOM    532  C   ASN A  36      -7.698  25.839  11.655  1.00 25.25           C  
ATOM    533  CB  ASN A  36      -8.462  27.363   9.733  1.00 25.25           C  
ATOM    534  HB2 ASN A  36      -8.357  27.213   8.658  1.00 25.25           H  
ATOM    535  HB3 ASN A  36      -9.394  26.891  10.046  1.00 25.25           H  
ATOM    536  O   ASN A  36      -8.417  24.861  11.453  1.00 25.25           O  
ATOM    537  CG  ASN A  36      -8.585  28.862   9.954  1.00 25.25           C  
ATOM    538  ND2 ASN A  36      -9.625  29.473   9.439  1.00 25.25           N  
ATOM    539 HD21 ASN A  36      -9.686  30.458   9.655  1.00 25.25           H  
ATOM    540 HD22 ASN A  36     -10.385  28.946   9.033  1.00 25.25           H  
ATOM    541  OD1 ASN A  36      -7.750  29.518  10.543  1.00 25.25           O  
ATOM    542  N   THR A  37      -7.252  26.175  12.859  1.00 27.17           N  
ATOM    543  H   THR A  37      -6.668  26.993  12.960  1.00 27.17           H  
ATOM    544  CA  THR A  37      -7.776  25.585  14.089  1.00 27.17           C  
ATOM    545  HA  THR A  37      -8.640  24.964  13.852  1.00 27.17           H  
ATOM    546  C   THR A  37      -8.264  26.718  14.978  1.00 27.17           C  
ATOM    547  CB  THR A  37      -6.759  24.655  14.771  1.00 27.17           C  
ATOM    548  HB  THR A  37      -6.385  23.954  14.025  1.00 27.17           H  
ATOM    549  O   THR A  37      -7.549  27.695  15.197  1.00 27.17           O  
ATOM    550  CG2 THR A  37      -5.558  25.342  15.423  1.00 27.17           C  
ATOM    551 HG21 THR A  37      -4.853  24.588  15.775  1.00 27.17           H  
ATOM    552 HG22 THR A  37      -5.877  25.953  16.266  1.00 27.17           H  
ATOM    553 HG23 THR A  37      -5.054  25.974  14.692  1.00 27.17           H  
ATOM    554  OG1 THR A  37      -7.430  23.918  15.758  1.00 27.17           O  
ATOM    555  HG1 THR A  37      -6.865  23.860  16.532  1.00 27.17           H  
ATOM    556  N   THR A  38      -9.510  26.630  15.430  1.00 27.08           N  
ATOM    557  H   THR A  38     -10.065  25.820  15.195  1.00 27.08           H  
ATOM    558  CA  THR A  38     -10.035  27.471  16.504  1.00 27.08           C  
ATOM    559  HA  THR A  38      -9.628  28.479  16.421  1.00 27.08           H  
ATOM    560  C   THR A  38      -9.562  26.875  17.819  1.00 27.08           C  
ATOM    561  CB  THR A  38     -11.574  27.557  16.475  1.00 27.08           C  
ATOM    562  HB  THR A  38     -11.958  27.633  17.492  1.00 27.08           H  
ATOM    563  O   THR A  38      -9.866  25.724  18.118  1.00 27.08           O  
ATOM    564  CG2 THR A  38     -12.039  28.789  15.702  1.00 27.08           C  
ATOM    565 HG21 THR A  38     -11.681  29.691  16.199  1.00 27.08           H  
ATOM    566 HG22 THR A  38     -11.654  28.754  14.682  1.00 27.08           H  
ATOM    567 HG23 THR A  38     -13.128  28.809  15.679  1.00 27.08           H  
ATOM    568  OG1 THR A  38     -12.144  26.426  15.844  1.00 27.08           O  
ATOM    569  HG1 THR A  38     -12.211  25.759  16.532  1.00 27.08           H  
ATOM    570  N   LEU A  39      -8.794  27.642  18.587  1.00 27.31           N  
ATOM    571  H   LEU A  39      -8.569  28.576  18.274  1.00 27.31           H  
ATOM    572  CA  LEU A  39      -8.576  27.343  19.997  1.00 27.31           C  
ATOM    573  HA  LEU A  39      -8.361  26.281  20.121  1.00 27.31           H  
ATOM    574  C   LEU A  39      -9.880  27.653  20.739  1.00 27.31           C  
ATOM    575  CB  LEU A  39      -7.392  28.178  20.523  1.00 27.31           C  
ATOM    576  HB2 LEU A  39      -7.549  29.217  20.234  1.00 27.31           H  
ATOM    577  HB3 LEU A  39      -7.387  28.145  21.612  1.00 27.31           H  
ATOM    578  O   LEU A  39     -10.417  28.749  20.582  1.00 27.31           O  
ATOM    579  CG  LEU A  39      -6.020  27.704  20.006  1.00 27.31           C  
ATOM    580  HG  LEU A  39      -6.075  27.511  18.935  1.00 27.31           H  
ATOM    581  CD1 LEU A  39      -4.960  28.780  20.237  1.00 27.31           C  
ATOM    582 HD11 LEU A  39      -4.865  28.987  21.303  1.00 27.31           H  
ATOM    583 HD12 LEU A  39      -5.254  29.695  19.723  1.00 27.31           H  
ATOM    584 HD13 LEU A  39      -4.001  28.451  19.838  1.00 27.31           H  
ATOM    585  CD2 LEU A  39      -5.560  26.429  20.719  1.00 27.31           C  
ATOM    586 HD21 LEU A  39      -4.579  26.132  20.349  1.00 27.31           H  
ATOM    587 HD22 LEU A  39      -6.263  25.619  20.528  1.00 27.31           H  
ATOM    588 HD23 LEU A  39      -5.501  26.603  21.794  1.00 27.31           H  
ATOM    589  N   ASP A  40     -10.366  26.708  21.544  1.00 29.54           N  
ATOM    590  H   ASP A  40      -9.919  25.802  21.562  1.00 29.54           H  
ATOM    591  CA  ASP A  40     -11.578  26.864  22.369  1.00 29.54           C  
ATOM    592  HA  ASP A  40     -12.372  27.268  21.741  1.00 29.54           H  
ATOM    593  C   ASP A  40     -11.405  27.883  23.516  1.00 29.54           C  
ATOM    594  CB  ASP A  40     -12.033  25.484  22.893  1.00 29.54           C  
ATOM    595  HB2 ASP A  40     -11.163  24.921  23.229  1.00 29.54           H  
ATOM    596  HB3 ASP A  40     -12.682  25.626  23.758  1.00 29.54           H  
ATOM    597  O   ASP A  40     -12.333  28.132  24.283  1.00 29.54           O  
ATOM    598  CG  ASP A  40     -12.832  24.657  21.873  1.00 29.54           C  
ATOM    599  OD1 ASP A  40     -13.504  25.259  21.004  1.00 29.54           O  
ATOM    600  OD2 ASP A  40     -12.784  23.410  21.978  1.00 29.54           O  
ATOM    601  N   GLU A  41     -10.240  28.526  23.623  1.00 30.96           N  
ATOM    602  H   GLU A  41      -9.532  28.338  22.927  1.00 30.96           H  
ATOM    603  CA  GLU A  41      -9.931  29.495  24.668  1.00 30.96           C  
ATOM    604  HA  GLU A  41     -10.826  29.687  25.261  1.00 30.96           H  
ATOM    605  C   GLU A  41      -9.495  30.834  24.062  1.00 30.96           C  
ATOM    606  CB  GLU A  41      -8.886  28.914  25.632  1.00 30.96           C  
ATOM    607  HB2 GLU A  41      -7.997  28.623  25.072  1.00 30.96           H  
ATOM    608  HB3 GLU A  41      -8.612  29.692  26.345  1.00 30.96           H  
ATOM    609  O   GLU A  41      -8.392  30.992  23.534  1.00 30.96           O  
ATOM    610  CG  GLU A  41      -9.437  27.701  26.406  1.00 30.96           C  
ATOM    611  HG2 GLU A  41      -9.662  26.899  25.704  1.00 30.96           H  
ATOM    612  HG3 GLU A  41     -10.365  27.997  26.894  1.00 30.96           H  
ATOM    613  CD  GLU A  41      -8.467  27.160  27.468  1.00 30.96           C  
ATOM    614  OE1 GLU A  41      -8.913  26.315  28.275  1.00 30.96           O  
ATOM    615  OE2 GLU A  41      -7.290  27.592  27.481  1.00 30.96           O  
ATOM    616  N   THR A  42     -10.367  31.838  24.171  1.00 30.42           N  
ATOM    617  H   THR A  42     -11.295  31.636  24.515  1.00 30.42           H  
ATOM    618  CA  THR A  42     -10.014  33.253  24.006  1.00 30.42           C  
ATOM    619  HA  THR A  42      -9.559  33.399  23.026  1.00 30.42           H  
ATOM    620  C   THR A  42      -8.992  33.650  25.071  1.00 30.42           C  
ATOM    621  CB  THR A  42     -11.256  34.163  24.118  1.00 30.42           C  
ATOM    622  HB  THR A  42     -10.957  35.137  24.506  1.00 30.42           H  
ATOM    623  O   THR A  42      -9.355  33.994  26.197  1.00 30.42           O  
ATOM    624  CG2 THR A  42     -11.925  34.400  22.770  1.00 30.42           C  
ATOM    625 HG21 THR A  42     -11.229  34.896  22.093  1.00 30.42           H  
ATOM    626 HG22 THR A  42     -12.800  35.037  22.903  1.00 30.42           H  
ATOM    627 HG23 THR A  42     -12.235  33.448  22.340  1.00 30.42           H  
ATOM    628  OG1 THR A  42     -12.219  33.599  24.985  1.00 30.42           O  
ATOM    629  HG1 THR A  42     -11.809  33.559  25.852  1.00 30.42           H  
ATOM    630  N   TYR A  43      -7.703  33.630  24.725  1.00 28.52           N  
ATOM    631  H   TYR A  43      -7.449  33.207  23.844  1.00 28.52           H  
ATOM    632  CA  TYR A  43      -6.679  34.303  25.519  1.00 28.52           C  
ATOM    633  HA  TYR A  43      -6.843  34.061  26.569  1.00 28.52           H  
ATOM    634  C   TYR A  43      -6.841  35.815  25.354  1.00 28.52           C  
ATOM    635  CB  TYR A  43      -5.269  33.820  25.158  1.00 28.52           C  
ATOM    636  HB2 TYR A  43      -5.221  33.564  24.100  1.00 28.52           H  
ATOM    637  HB3 TYR A  43      -4.564  34.634  25.324  1.00 28.52           H  
ATOM    638  O   TYR A  43      -6.594  36.382  24.291  1.00 28.52           O  
ATOM    639  CG  TYR A  43      -4.823  32.640  26.000  1.00 28.52           C  
ATOM    640  CD1 TYR A  43      -4.171  32.865  27.230  1.00 28.52           C  
ATOM    641  HD1 TYR A  43      -3.980  33.876  27.559  1.00 28.52           H  
ATOM    642  CD2 TYR A  43      -5.100  31.324  25.582  1.00 28.52           C  
ATOM    643  HD2 TYR A  43      -5.650  31.144  24.670  1.00 28.52           H  
ATOM    644  CE1 TYR A  43      -3.778  31.777  28.033  1.00 28.52           C  
ATOM    645  HE1 TYR A  43      -3.282  31.949  28.976  1.00 28.52           H  
ATOM    646  CE2 TYR A  43      -4.697  30.234  26.376  1.00 28.52           C  
ATOM    647  HE2 TYR A  43      -4.942  29.222  26.090  1.00 28.52           H  
ATOM    648  OH  TYR A  43      -3.624  29.405  28.356  1.00 28.52           O  
ATOM    649  HH  TYR A  43      -3.399  29.667  29.251  1.00 28.52           H  
ATOM    650  CZ  TYR A  43      -4.030  30.456  27.598  1.00 28.52           C  
ATOM    651  N   ASN A  44      -7.284  36.466  26.426  1.00 29.12           N  
ATOM    652  H   ASN A  44      -7.528  35.916  27.237  1.00 29.12           H  
ATOM    653  CA  ASN A  44      -7.555  37.897  26.464  1.00 29.12           C  
ATOM    654  HA  ASN A  44      -8.021  38.175  25.519  1.00 29.12           H  
ATOM    655  C   ASN A  44      -6.232  38.681  26.575  1.00 29.12           C  
ATOM    656  CB  ASN A  44      -8.576  38.143  27.596  1.00 29.12           C  
ATOM    657  HB2 ASN A  44      -8.066  38.257  28.552  1.00 29.12           H  
ATOM    658  HB3 ASN A  44      -9.236  37.279  27.669  1.00 29.12           H  
ATOM    659  O   ASN A  44      -5.814  39.087  27.660  1.00 29.12           O  
ATOM    660  CG  ASN A  44      -9.474  39.343  27.362  1.00 29.12           C  
ATOM    661  ND2 ASN A  44     -10.511  39.483  28.155  1.00 29.12           N  
ATOM    662 HD21 ASN A  44     -10.711  38.793  28.865  1.00 29.12           H  
ATOM    663 HD22 ASN A  44     -11.127  40.253  27.936  1.00 29.12           H  
ATOM    664  OD1 ASN A  44      -9.287  40.153  26.472  1.00 29.12           O  
ATOM    665  N   LEU A  45      -5.535  38.848  25.450  1.00 30.01           N  
ATOM    666  H   LEU A  45      -5.884  38.399  24.616  1.00 30.01           H  
ATOM    667  CA  LEU A  45      -4.361  39.715  25.318  1.00 30.01           C  
ATOM    668  HA  LEU A  45      -3.755  39.656  26.222  1.00 30.01           H  
ATOM    669  C   LEU A  45      -4.826  41.171  25.178  1.00 30.01           C  
ATOM    670  CB  LEU A  45      -3.507  39.265  24.113  1.00 30.01           C  
ATOM    671  HB2 LEU A  45      -2.760  40.031  23.903  1.00 30.01           H  
ATOM    672  HB3 LEU A  45      -4.160  39.204  23.242  1.00 30.01           H  
ATOM    673  O   LEU A  45      -4.779  41.721  24.091  1.00 30.01           O  
ATOM    674  CG  LEU A  45      -2.784  37.919  24.271  1.00 30.01           C  
ATOM    675  HG  LEU A  45      -3.493  37.155  24.588  1.00 30.01           H  
ATOM    676  CD1 LEU A  45      -2.191  37.498  22.925  1.00 30.01           C  
ATOM    677 HD11 LEU A  45      -1.488  38.253  22.573  1.00 30.01           H  
ATOM    678 HD12 LEU A  45      -2.992  37.396  22.193  1.00 30.01           H  
ATOM    679 HD13 LEU A  45      -1.683  36.539  23.025  1.00 30.01           H  
ATOM    680  CD2 LEU A  45      -1.644  37.997  25.292  1.00 30.01           C  
ATOM    681 HD21 LEU A  45      -1.128  37.038  25.336  1.00 30.01           H  
ATOM    682 HD22 LEU A  45      -0.939  38.775  25.000  1.00 30.01           H  
ATOM    683 HD23 LEU A  45      -2.046  38.223  26.280  1.00 30.01           H  
ATOM    684  N   GLY A  46      -5.348  41.753  26.264  1.00 26.40           N  
ATOM    685  H   GLY A  46      -5.439  41.164  27.079  1.00 26.40           H  
ATOM    686  CA  GLY A  46      -5.658  43.184  26.416  1.00 26.40           C  
ATOM    687  HA2 GLY A  46      -6.527  43.285  27.067  1.00 26.40           H  
ATOM    688  HA3 GLY A  46      -4.816  43.664  26.914  1.00 26.40           H  
ATOM    689  C   GLY A  46      -5.926  43.973  25.123  1.00 26.40           C  
ATOM    690  O   GLY A  46      -5.012  44.571  24.570  1.00 26.40           O  
ATOM    691  N   GLY A  47      -7.192  44.027  24.697  1.00 27.56           N  
ATOM    692  H   GLY A  47      -7.865  43.435  25.162  1.00 27.56           H  
ATOM    693  CA  GLY A  47      -7.646  44.828  23.554  1.00 27.56           C  
ATOM    694  HA2 GLY A  47      -6.910  45.597  23.323  1.00 27.56           H  
ATOM    695  HA3 GLY A  47      -8.577  45.330  23.816  1.00 27.56           H  
ATOM    696  C   GLY A  47      -7.857  43.997  22.286  1.00 27.56           C  
ATOM    697  O   GLY A  47      -6.896  43.556  21.674  1.00 27.56           O  
ATOM    698  N   SER A  48      -9.130  43.832  21.897  1.00 27.76           N  
ATOM    699  H   SER A  48      -9.830  44.243  22.498  1.00 27.76           H  
ATOM    700  CA  SER A  48      -9.638  43.257  20.631  1.00 27.76           C  
ATOM    701  HA  SER A  48     -10.708  43.110  20.775  1.00 27.76           H  
ATOM    702  C   SER A  48      -9.098  41.880  20.200  1.00 27.76           C  
ATOM    703  CB  SER A  48      -9.531  44.276  19.484  1.00 27.76           C  
ATOM    704  HB2 SER A  48     -10.318  45.021  19.600  1.00 27.76           H  
ATOM    705  HB3 SER A  48      -9.682  43.767  18.532  1.00 27.76           H  
ATOM    706  O   SER A  48      -7.978  41.769  19.727  1.00 27.76           O  
ATOM    707  OG  SER A  48      -8.287  44.947  19.474  1.00 27.76           O  
ATOM    708  HG  SER A  48      -7.612  44.299  19.688  1.00 27.76           H  
ATOM    709  N   ASP A  49      -9.956  40.856  20.313  1.00 31.25           N  
ATOM    710  H   ASP A  49     -10.829  41.038  20.787  1.00 31.25           H  
ATOM    711  CA  ASP A  49      -9.958  39.545  19.633  1.00 31.25           C  
ATOM    712  HA  ASP A  49     -10.089  38.787  20.405  1.00 31.25           H  
ATOM    713  C   ASP A  49      -8.676  39.151  18.873  1.00 31.25           C  
ATOM    714  CB  ASP A  49     -11.204  39.457  18.726  1.00 31.25           C  
ATOM    715  HB2 ASP A  49     -11.209  38.488  18.227  1.00 31.25           H  
ATOM    716  HB3 ASP A  49     -11.144  40.234  17.964  1.00 31.25           H  
ATOM    717  O   ASP A  49      -8.585  39.231  17.645  1.00 31.25           O  
ATOM    718  CG  ASP A  49     -12.524  39.603  19.495  1.00 31.25           C  
ATOM    719  OD1 ASP A  49     -12.525  39.331  20.718  1.00 31.25           O  
ATOM    720  OD2 ASP A  49     -13.516  40.036  18.869  1.00 31.25           O  
ATOM    721  N   TRP A  50      -7.676  38.668  19.612  1.00 31.09           N  
ATOM    722  H   TRP A  50      -7.775  38.660  20.617  1.00 31.09           H  
ATOM    723  CA  TRP A  50      -6.476  38.083  19.020  1.00 31.09           C  
ATOM    724  HA  TRP A  50      -6.220  38.657  18.129  1.00 31.09           H  
ATOM    725  C   TRP A  50      -6.741  36.633  18.606  1.00 31.09           C  
ATOM    726  CB  TRP A  50      -5.286  38.185  19.980  1.00 31.09           C  
ATOM    727  HB2 TRP A  50      -4.443  37.649  19.544  1.00 31.09           H  
ATOM    728  HB3 TRP A  50      -5.538  37.691  20.918  1.00 31.09           H  
ATOM    729  O   TRP A  50      -7.102  35.790  19.428  1.00 31.09           O  
ATOM    730  CG  TRP A  50      -4.839  39.583  20.274  1.00 31.09           C  
ATOM    731  CD1 TRP A  50      -5.420  40.411  21.168  1.00 31.09           C  
ATOM    732  HD1 TRP A  50      -6.282  40.179  21.775  1.00 31.09           H  
ATOM    733  CD2 TRP A  50      -3.770  40.368  19.655  1.00 31.09           C  
ATOM    734  CE2 TRP A  50      -3.739  41.655  20.271  1.00 31.09           C  
ATOM    735  CE3 TRP A  50      -2.839  40.140  18.618  1.00 31.09           C  
ATOM    736  HE3 TRP A  50      -2.865  39.192  18.101  1.00 31.09           H  
ATOM    737  NE1 TRP A  50      -4.774  41.626  21.171  1.00 31.09           N  
ATOM    738  HE1 TRP A  50      -5.096  42.404  21.728  1.00 31.09           H  
ATOM    739  CH2 TRP A  50      -1.889  42.381  18.899  1.00 31.09           C  
ATOM    740  HH2 TRP A  50      -1.174  43.136  18.608  1.00 31.09           H  
ATOM    741  CZ2 TRP A  50      -2.815  42.646  19.917  1.00 31.09           C  
ATOM    742  HZ2 TRP A  50      -2.831  43.603  20.418  1.00 31.09           H  
ATOM    743  CZ3 TRP A  50      -1.913  41.140  18.244  1.00 31.09           C  
ATOM    744  HZ3 TRP A  50      -1.211  40.985  17.438  1.00 31.09           H  
ATOM    745  N   HIS A  51      -6.485  36.316  17.337  1.00 30.16           N  
ATOM    746  H   HIS A  51      -6.246  37.064  16.702  1.00 30.16           H  
ATOM    747  CA  HIS A  51      -6.421  34.940  16.848  1.00 30.16           C  
ATOM    748  HA  HIS A  51      -6.992  34.292  17.512  1.00 30.16           H  
ATOM    749  C   HIS A  51      -4.968  34.462  16.853  1.00 30.16           C  
ATOM    750  CB  HIS A  51      -7.053  34.839  15.455  1.00 30.16           C  
ATOM    751  HB2 HIS A  51      -6.853  33.846  15.052  1.00 30.16           H  
ATOM    752  HB3 HIS A  51      -6.592  35.569  14.791  1.00 30.16           H  
ATOM    753  O   HIS A  51      -4.161  34.879  16.021  1.00 30.16           O  
ATOM    754  CG  HIS A  51      -8.546  35.042  15.464  1.00 30.16           C  
ATOM    755  CD2 HIS A  51      -9.229  36.132  14.995  1.00 30.16           C  
ATOM    756  HD2 HIS A  51      -8.794  37.021  14.561  1.00 30.16           H  
ATOM    757  ND1 HIS A  51      -9.481  34.160  15.958  1.00 30.16           N  
ATOM    758  HD1 HIS A  51      -9.292  33.303  16.457  1.00 30.16           H  
ATOM    759  CE1 HIS A  51     -10.696  34.705  15.785  1.00 30.16           C  
ATOM    760  HE1 HIS A  51     -11.628  34.267  16.111  1.00 30.16           H  
ATOM    761  NE2 HIS A  51     -10.593  35.892  15.174  1.00 30.16           N  
ATOM    762  N   VAL A  52      -4.629  33.573  17.786  1.00 28.78           N  
ATOM    763  H   VAL A  52      -5.323  33.297  18.465  1.00 28.78           H  
ATOM    764  CA  VAL A  52      -3.313  32.924  17.836  1.00 28.78           C  
ATOM    765  HA  VAL A  52      -2.586  33.553  17.321  1.00 28.78           H  
ATOM    766  C   VAL A  52      -3.395  31.590  17.097  1.00 28.78           C  
ATOM    767  CB  VAL A  52      -2.815  32.764  19.285  1.00 28.78           C  
ATOM    768  HB  VAL A  52      -3.491  32.108  19.834  1.00 28.78           H  
ATOM    769  O   VAL A  52      -4.092  30.676  17.528  1.00 28.78           O  
ATOM    770  CG1 VAL A  52      -1.404  32.158  19.316  1.00 28.78           C  
ATOM    771 HG11 VAL A  52      -1.415  31.157  18.886  1.00 28.78           H  
ATOM    772 HG12 VAL A  52      -0.711  32.786  18.757  1.00 28.78           H  
ATOM    773 HG13 VAL A  52      -1.063  32.079  20.348  1.00 28.78           H  
ATOM    774  CG2 VAL A  52      -2.758  34.120  20.005  1.00 28.78           C  
ATOM    775 HG21 VAL A  52      -2.122  34.814  19.456  1.00 28.78           H  
ATOM    776 HG22 VAL A  52      -2.361  33.989  21.012  1.00 28.78           H  
ATOM    777 HG23 VAL A  52      -3.758  34.545  20.094  1.00 28.78           H  
ATOM    778  N   GLY A  53      -2.688  31.474  15.973  1.00 27.64           N  
ATOM    779  H   GLY A  53      -2.154  32.272  15.662  1.00 27.64           H  
ATOM    780  CA  GLY A  53      -2.509  30.210  15.260  1.00 27.64           C  
ATOM    781  HA2 GLY A  53      -2.404  30.405  14.193  1.00 27.64           H  
ATOM    782  HA3 GLY A  53      -3.378  29.569  15.405  1.00 27.64           H  
ATOM    783  C   GLY A  53      -1.251  29.489  15.743  1.00 27.64           C  
ATOM    784  O   GLY A  53      -0.171  30.077  15.763  1.00 27.64           O  
ATOM    785  N   LEU A  54      -1.375  28.215  16.113  1.00 27.84           N  
ATOM    786  H   LEU A  54      -2.293  27.793  16.083  1.00 27.84           H  
ATOM    787  CA  LEU A  54      -0.242  27.340  16.417  1.00 27.84           C  
ATOM    788  HA  LEU A  54       0.655  27.952  16.520  1.00 27.84           H  
ATOM    789  C   LEU A  54      -0.018  26.400  15.230  1.00 27.84           C  
ATOM    790  CB  LEU A  54      -0.488  26.616  17.760  1.00 27.84           C  
ATOM    791  HB2 LEU A  54      -1.442  26.952  18.167  1.00 27.84           H  
ATOM    792  HB3 LEU A  54      -0.580  25.542  17.600  1.00 27.84           H  
ATOM    793  O   LEU A  54      -0.918  25.665  14.829  1.00 27.84           O  
ATOM    794  CG  LEU A  54       0.609  26.895  18.807  1.00 27.84           C  
ATOM    795  HG  LEU A  54       0.969  27.918  18.698  1.00 27.84           H  
ATOM    796  CD1 LEU A  54       0.045  26.755  20.219  1.00 27.84           C  
ATOM    797 HD11 LEU A  54       0.827  26.953  20.953  1.00 27.84           H  
ATOM    798 HD12 LEU A  54      -0.759  27.475  20.368  1.00 27.84           H  
ATOM    799 HD13 LEU A  54      -0.346  25.749  20.369  1.00 27.84           H  
ATOM    800  CD2 LEU A  54       1.789  25.932  18.657  1.00 27.84           C  
ATOM    801 HD21 LEU A  54       2.557  26.174  19.391  1.00 27.84           H  
ATOM    802 HD22 LEU A  54       1.456  24.906  18.809  1.00 27.84           H  
ATOM    803 HD23 LEU A  54       2.215  26.022  17.657  1.00 27.84           H  
ATOM    804  N   ALA A  55       1.181  26.449  14.654  1.00 28.47           N  
ATOM    805  H   ALA A  55       1.869  27.090  15.022  1.00 28.47           H  
ATOM    806  CA  ALA A  55       1.580  25.592  13.549  1.00 28.47           C  
ATOM    807  HA  ALA A  55       0.698  25.274  12.994  1.00 28.47           H  
ATOM    808  C   ALA A  55       2.306  24.358  14.085  1.00 28.47           C  
ATOM    809  CB  ALA A  55       2.468  26.407  12.610  1.00 28.47           C  
ATOM    810  HB1 ALA A  55       1.985  27.365  12.413  1.00 28.47           H  
ATOM    811  HB2 ALA A  55       3.432  26.603  13.078  1.00 28.47           H  
ATOM    812  HB3 ALA A  55       2.626  25.856  11.683  1.00 28.47           H  
ATOM    813  O   ALA A  55       3.391  24.473  14.659  1.00 28.47           O  
ATOM    814  N   GLU A  56       1.733  23.175  13.882  1.00 27.01           N  
ATOM    815  H   GLU A  56       0.821  23.128  13.451  1.00 27.01           H  
ATOM    816  CA  GLU A  56       2.453  21.926  14.104  1.00 27.01           C  
ATOM    817  HA  GLU A  56       2.995  22.004  15.046  1.00 27.01           H  
ATOM    818  C   GLU A  56       3.467  21.731  12.966  1.00 27.01           C  
ATOM    819  CB  GLU A  56       1.462  20.761  14.239  1.00 27.01           C  
ATOM    820  HB2 GLU A  56       0.668  21.059  14.924  1.00 27.01           H  
ATOM    821  HB3 GLU A  56       1.022  20.543  13.266  1.00 27.01           H  
ATOM    822  O   GLU A  56       3.107  21.612  11.794  1.00 27.01           O  
ATOM    823  CG  GLU A  56       2.146  19.508  14.806  1.00 27.01           C  
ATOM    824  HG2 GLU A  56       2.935  19.198  14.121  1.00 27.01           H  
ATOM    825  HG3 GLU A  56       2.613  19.768  15.756  1.00 27.01           H  
ATOM    826  CD  GLU A  56       1.180  18.330  15.024  1.00 27.01           C  
ATOM    827  OE1 GLU A  56       1.627  17.345  15.655  1.00 27.01           O  
ATOM    828  OE2 GLU A  56       0.030  18.395  14.536  1.00 27.01           O  
ATOM    829  N   ILE A  57       4.758  21.737  13.302  1.00 29.88           N  
ATOM    830  H   ILE A  57       5.000  21.880  14.272  1.00 29.88           H  
ATOM    831  CA  ILE A  57       5.833  21.448  12.351  1.00 29.88           C  
ATOM    832  HA  ILE A  57       5.482  21.658  11.340  1.00 29.88           H  
ATOM    833  C   ILE A  57       6.134  19.951  12.443  1.00 29.88           C  
ATOM    834  CB  ILE A  57       7.076  22.339  12.594  1.00 29.88           C  
ATOM    835  HB  ILE A  57       7.477  22.115  13.582  1.00 29.88           H  
ATOM    836  O   ILE A  57       6.863  19.508  13.330  1.00 29.88           O  
ATOM    837  CG1 ILE A  57       6.705  23.841  12.545  1.00 29.88           C  
ATOM    838 HG12 ILE A  57       5.940  24.045  13.294  1.00 29.88           H  
ATOM    839 HG13 ILE A  57       6.288  24.084  11.567  1.00 29.88           H  
ATOM    840  CG2 ILE A  57       8.159  22.023  11.541  1.00 29.88           C  
ATOM    841 HG21 ILE A  57       7.821  22.332  10.551  1.00 29.88           H  
ATOM    842 HG22 ILE A  57       9.086  22.542  11.786  1.00 29.88           H  
ATOM    843 HG23 ILE A  57       8.379  20.956  11.520  1.00 29.88           H  
ATOM    844  CD1 ILE A  57       7.877  24.789  12.834  1.00 29.88           C  
ATOM    845 HD11 ILE A  57       8.592  24.776  12.012  1.00 29.88           H  
ATOM    846 HD12 ILE A  57       7.499  25.805  12.947  1.00 29.88           H  
ATOM    847 HD13 ILE A  57       8.374  24.489  13.757  1.00 29.88           H  
ATOM    848  N   CYS A  58       5.593  19.159  11.517  1.00 29.81           N  
ATOM    849  H   CYS A  58       4.897  19.543  10.894  1.00 29.81           H  
ATOM    850  CA  CYS A  58       5.990  17.761  11.372  1.00 29.81           C  
ATOM    851  HA  CYS A  58       6.054  17.306  12.361  1.00 29.81           H  
ATOM    852  C   CYS A  58       7.377  17.678  10.715  1.00 29.81           C  
ATOM    853  CB  CYS A  58       4.949  16.980  10.560  1.00 29.81           C  
ATOM    854  HB2 CYS A  58       4.820  17.447   9.583  1.00 29.81           H  
ATOM    855  HB3 CYS A  58       5.315  15.964  10.411  1.00 29.81           H  
ATOM    856  O   CYS A  58       7.506  17.837   9.501  1.00 29.81           O  
ATOM    857  SG  CYS A  58       3.347  16.898  11.410  1.00 29.81           S  
ATOM    858  HG  CYS A  58       3.762  16.724  12.667  1.00 29.81           H  
ATOM    859  N   ILE A  59       8.414  17.410  11.511  1.00 30.70           N  
ATOM    860  H   ILE A  59       8.249  17.347  12.505  1.00 30.70           H  
ATOM    861  CA  ILE A  59       9.768  17.122  11.018  1.00 30.70           C  
ATOM    862  HA  ILE A  59       9.904  17.635  10.066  1.00 30.70           H  
ATOM    863  C   ILE A  59       9.895  15.601  10.818  1.00 30.70           C  
ATOM    864  CB  ILE A  59      10.853  17.672  11.974  1.00 30.70           C  
ATOM    865  HB  ILE A  59      10.792  17.132  12.919  1.00 30.70           H  
ATOM    866  O   ILE A  59       9.678  14.855  11.774  1.00 30.70           O  
ATOM    867  CG1 ILE A  59      10.635  19.177  12.258  1.00 30.70           C  
ATOM    868 HG12 ILE A  59       9.649  19.315  12.702  1.00 30.70           H  
ATOM    869 HG13 ILE A  59      10.666  19.733  11.320  1.00 30.70           H  
ATOM    870  CG2 ILE A  59      12.251  17.443  11.369  1.00 30.70           C  
ATOM    871 HG21 ILE A  59      12.364  18.011  10.445  1.00 30.70           H  
ATOM    872 HG22 ILE A  59      12.409  16.384  11.164  1.00 30.70           H  
ATOM    873 HG23 ILE A  59      13.023  17.741  12.078  1.00 30.70           H  
ATOM    874  CD1 ILE A  59      11.640  19.795  13.236  1.00 30.70           C  
ATOM    875 HD11 ILE A  59      11.317  20.804  13.493  1.00 30.70           H  
ATOM    876 HD12 ILE A  59      11.689  19.198  14.146  1.00 30.70           H  
ATOM    877 HD13 ILE A  59      12.630  19.856  12.783  1.00 30.70           H  
ATOM    878  N   PRO A  60      10.247  15.108   9.616  1.00 32.31           N  
ATOM    879  CA  PRO A  60      10.580  13.698   9.413  1.00 32.31           C  
ATOM    880  HA  PRO A  60       9.686  13.101   9.589  1.00 32.31           H  
ATOM    881  C   PRO A  60      11.697  13.242  10.373  1.00 32.31           C  
ATOM    882  CB  PRO A  60      10.977  13.587   7.934  1.00 32.31           C  
ATOM    883  HB2 PRO A  60      12.053  13.722   7.820  1.00 32.31           H  
ATOM    884  HB3 PRO A  60      10.666  12.635   7.504  1.00 32.31           H  
ATOM    885  O   PRO A  60      12.655  13.979  10.600  1.00 32.31           O  
ATOM    886  CG  PRO A  60      10.244  14.759   7.281  1.00 32.31           C  
ATOM    887  HG2 PRO A  60      10.713  15.077   6.350  1.00 32.31           H  
ATOM    888  HG3 PRO A  60       9.206  14.480   7.101  1.00 32.31           H  
ATOM    889  CD  PRO A  60      10.298  15.836   8.360  1.00 32.31           C  
ATOM    890  HD2 PRO A  60       9.449  16.510   8.249  1.00 32.31           H  
ATOM    891  HD3 PRO A  60      11.235  16.390   8.299  1.00 32.31           H  
ATOM    892  N   ASN A  61      11.597  12.038  10.950  1.00 35.52           N  
ATOM    893  H   ASN A  61      10.803  11.466  10.703  1.00 35.52           H  
ATOM    894  CA  ASN A  61      12.574  11.506  11.927  1.00 35.52           C  
ATOM    895  HA  ASN A  61      12.604  12.157  12.800  1.00 35.52           H  
ATOM    896  C   ASN A  61      14.021  11.472  11.397  1.00 35.52           C  
ATOM    897  CB  ASN A  61      12.133  10.092  12.361  1.00 35.52           C  
ATOM    898  HB2 ASN A  61      11.622   9.590  11.540  1.00 35.52           H  
ATOM    899  HB3 ASN A  61      13.020   9.508  12.607  1.00 35.52           H  
ATOM    900  O   ASN A  61      14.981  11.577  12.151  1.00 35.52           O  
ATOM    901  CG  ASN A  61      11.262  10.069  13.606  1.00 35.52           C  
ATOM    902  ND2 ASN A  61      10.580   8.976  13.856  1.00 35.52           N  
ATOM    903 HD21 ASN A  61      10.014   9.011  14.692  1.00 35.52           H  
ATOM    904 HD22 ASN A  61      10.611   8.189  13.224  1.00 35.52           H  
ATOM    905  OD1 ASN A  61      11.200  10.991  14.395  1.00 35.52           O  
ATOM    906  N   ASP A  62      14.160  11.354  10.088  1.00 39.17           N  
ATOM    907  H   ASP A  62      13.308  11.254   9.554  1.00 39.17           H  
ATOM    908  CA  ASP A  62      15.377  11.398   9.288  1.00 39.17           C  
ATOM    909  HA  ASP A  62      16.143  10.814   9.799  1.00 39.17           H  
ATOM    910  C   ASP A  62      15.971  12.816   9.138  1.00 39.17           C  
ATOM    911  CB  ASP A  62      15.083  10.698   7.937  1.00 39.17           C  
ATOM    912  HB2 ASP A  62      15.882  10.947   7.237  1.00 39.17           H  
ATOM    913  HB3 ASP A  62      15.144   9.623   8.110  1.00 39.17           H  
ATOM    914  O   ASP A  62      17.168  12.963   8.896  1.00 39.17           O  
ATOM    915  CG  ASP A  62      13.710  10.968   7.270  1.00 39.17           C  
ATOM    916  OD1 ASP A  62      12.665  10.953   7.968  1.00 39.17           O  
ATOM    917  OD2 ASP A  62      13.693  11.113   6.032  1.00 39.17           O  
ATOM    918  N   LEU A  63      15.172  13.865   9.365  1.00 36.61           N  
ATOM    919  H   LEU A  63      14.206  13.664   9.583  1.00 36.61           H  
ATOM    920  CA  LEU A  63      15.599  15.268   9.463  1.00 36.61           C  
ATOM    921  HA  LEU A  63      16.544  15.390   8.934  1.00 36.61           H  
ATOM    922  C   LEU A  63      15.869  15.710  10.911  1.00 36.61           C  
ATOM    923  CB  LEU A  63      14.538  16.159   8.787  1.00 36.61           C  
ATOM    924  HB2 LEU A  63      13.550  15.729   8.953  1.00 36.61           H  
ATOM    925  HB3 LEU A  63      14.540  17.147   9.248  1.00 36.61           H  
ATOM    926  O   LEU A  63      16.636  16.645  11.128  1.00 36.61           O  
ATOM    927  CG  LEU A  63      14.783  16.320   7.277  1.00 36.61           C  
ATOM    928  HG  LEU A  63      15.175  15.391   6.863  1.00 36.61           H  
ATOM    929  CD1 LEU A  63      13.483  16.655   6.550  1.00 36.61           C  
ATOM    930 HD11 LEU A  63      12.817  15.795   6.622  1.00 36.61           H  
ATOM    931 HD12 LEU A  63      13.015  17.533   6.994  1.00 36.61           H  
ATOM    932 HD13 LEU A  63      13.687  16.841   5.496  1.00 36.61           H  
ATOM    933  CD2 LEU A  63      15.777  17.452   7.008  1.00 36.61           C  
ATOM    934 HD21 LEU A  63      15.974  17.521   5.938  1.00 36.61           H  
ATOM    935 HD22 LEU A  63      15.375  18.400   7.365  1.00 36.61           H  
ATOM    936 HD23 LEU A  63      16.716  17.248   7.522  1.00 36.61           H  
ATOM    937  N   LEU A  64      15.306  15.018  11.907  1.00 34.74           N  
ATOM    938  H   LEU A  64      14.663  14.281  11.656  1.00 34.74           H  
ATOM    939  CA  LEU A  64      15.529  15.292  13.335  1.00 34.74           C  
ATOM    940  HA  LEU A  64      15.322  16.346  13.522  1.00 34.74           H  
ATOM    941  C   LEU A  64      16.989  15.071  13.766  1.00 34.74           C  
ATOM    942  CB  LEU A  64      14.549  14.436  14.165  1.00 34.74           C  
ATOM    943  HB2 LEU A  64      15.019  14.143  15.104  1.00 34.74           H  
ATOM    944  HB3 LEU A  64      14.322  13.518  13.623  1.00 34.74           H  
ATOM    945  O   LEU A  64      17.493  15.804  14.610  1.00 34.74           O  
ATOM    946  CG  LEU A  64      13.239  15.181  14.479  1.00 34.74           C  
ATOM    947  HG  LEU A  64      12.982  15.838  13.648  1.00 34.74           H  
ATOM    948  CD1 LEU A  64      12.073  14.221  14.694  1.00 34.74           C  
ATOM    949 HD11 LEU A  64      11.753  13.815  13.734  1.00 34.74           H  
ATOM    950 HD12 LEU A  64      11.220  14.755  15.113  1.00 34.74           H  
ATOM    951 HD13 LEU A  64      12.357  13.412  15.367  1.00 34.74           H  
ATOM    952  CD2 LEU A  64      13.398  16.026  15.744  1.00 34.74           C  
ATOM    953 HD21 LEU A  64      14.236  16.713  15.628  1.00 34.74           H  
ATOM    954 HD22 LEU A  64      13.579  15.381  16.605  1.00 34.74           H  
ATOM    955 HD23 LEU A  64      12.492  16.606  15.915  1.00 34.74           H  
ATOM    956  N   SER A  65      17.706  14.132  13.140  1.00 37.68           N  
ATOM    957  H   SER A  65      17.241  13.527  12.478  1.00 37.68           H  
ATOM    958  CA  SER A  65      19.154  13.950  13.341  1.00 37.68           C  
ATOM    959  HA  SER A  65      19.369  14.033  14.406  1.00 37.68           H  
ATOM    960  C   SER A  65      20.021  14.999  12.633  1.00 37.68           C  
ATOM    961  CB  SER A  65      19.571  12.547  12.888  1.00 37.68           C  
ATOM    962  HB2 SER A  65      20.655  12.449  12.945  1.00 37.68           H  
ATOM    963  HB3 SER A  65      19.124  11.816  13.561  1.00 37.68           H  
ATOM    964  O   SER A  65      21.212  15.097  12.917  1.00 37.68           O  
ATOM    965  OG  SER A  65      19.133  12.268  11.570  1.00 37.68           O  
ATOM    966  HG  SER A  65      19.525  12.877  10.940  1.00 37.68           H  
ATOM    967  N   LEU A  66      19.444  15.763  11.696  1.00 36.09           N  
ATOM    968  H   LEU A  66      18.450  15.661  11.552  1.00 36.09           H  
ATOM    969  CA  LEU A  66      20.132  16.777  10.885  1.00 36.09           C  
ATOM    970  HA  LEU A  66      21.209  16.612  10.935  1.00 36.09           H  
ATOM    971  C   LEU A  66      19.906  18.209  11.395  1.00 36.09           C  
ATOM    972  CB  LEU A  66      19.675  16.641   9.418  1.00 36.09           C  
ATOM    973  HB2 LEU A  66      18.589  16.731   9.385  1.00 36.09           H  
ATOM    974  HB3 LEU A  66      20.084  17.472   8.844  1.00 36.09           H  
ATOM    975  O   LEU A  66      20.559  19.139  10.925  1.00 36.09           O  
ATOM    976  CG  LEU A  66      20.090  15.329   8.730  1.00 36.09           C  
ATOM    977  HG  LEU A  66      19.789  14.477   9.340  1.00 36.09           H  
ATOM    978  CD1 LEU A  66      19.400  15.214   7.371  1.00 36.09           C  
ATOM    979 HD11 LEU A  66      19.670  16.057   6.735  1.00 36.09           H  
ATOM    980 HD12 LEU A  66      19.694  14.282   6.887  1.00 36.09           H  
ATOM    981 HD13 LEU A  66      18.319  15.192   7.508  1.00 36.09           H  
ATOM    982  CD2 LEU A  66      21.602  15.266   8.498  1.00 36.09           C  
ATOM    983 HD21 LEU A  66      22.127  15.253   9.454  1.00 36.09           H  
ATOM    984 HD22 LEU A  66      21.929  16.128   7.916  1.00 36.09           H  
ATOM    985 HD23 LEU A  66      21.852  14.352   7.959  1.00 36.09           H  
ATOM    986  N   LEU A  67      18.998  18.394  12.356  1.00 36.84           N  
ATOM    987  H   LEU A  67      18.492  17.585  12.686  1.00 36.84           H  
ATOM    988  CA  LEU A  67      18.608  19.693  12.898  1.00 36.84           C  
ATOM    989  HA  LEU A  67      19.139  20.491  12.379  1.00 36.84           H  
ATOM    990  C   LEU A  67      18.993  19.775  14.385  1.00 36.84           C  
ATOM    991  CB  LEU A  67      17.104  19.906  12.640  1.00 36.84           C  
ATOM    992  HB2 LEU A  67      16.562  19.062  13.068  1.00 36.84           H  
ATOM    993  HB3 LEU A  67      16.780  20.806  13.162  1.00 36.84           H  
ATOM    994  O   LEU A  67      18.141  19.582  15.250  1.00 36.84           O  
ATOM    995  CG  LEU A  67      16.728  20.037  11.151  1.00 36.84           C  
ATOM    996  HG  LEU A  67      17.123  19.193  10.585  1.00 36.84           H  
ATOM    997  CD1 LEU A  67      15.207  20.032  11.011  1.00 36.84           C  
ATOM    998 HD11 LEU A  67      14.819  19.095  11.411  1.00 36.84           H  
ATOM    999 HD12 LEU A  67      14.932  20.099   9.958  1.00 36.84           H  
ATOM   1000 HD13 LEU A  67      14.774  20.870  11.558  1.00 36.84           H  
ATOM   1001  CD2 LEU A  67      17.261  21.329  10.523  1.00 36.84           C  
ATOM   1002 HD21 LEU A  67      18.350  21.303  10.492  1.00 36.84           H  
ATOM   1003 HD22 LEU A  67      16.931  22.192  11.103  1.00 36.84           H  
ATOM   1004 HD23 LEU A  67      16.895  21.418   9.500  1.00 36.84           H  
ATOM   1005  N   PRO A  68      20.265  20.083  14.716  1.00 31.69           N  
ATOM   1006  CA  PRO A  68      20.710  20.207  16.108  1.00 31.69           C  
ATOM   1007  HA  PRO A  68      20.483  19.287  16.648  1.00 31.69           H  
ATOM   1008  C   PRO A  68      20.033  21.368  16.856  1.00 31.69           C  
ATOM   1009  CB  PRO A  68      22.232  20.380  16.027  1.00 31.69           C  
ATOM   1010  HB2 PRO A  68      22.703  19.399  16.085  1.00 31.69           H  
ATOM   1011  HB3 PRO A  68      22.619  21.027  16.815  1.00 31.69           H  
ATOM   1012  O   PRO A  68      20.061  21.417  18.081  1.00 31.69           O  
ATOM   1013  CG  PRO A  68      22.469  20.970  14.638  1.00 31.69           C  
ATOM   1014  HG2 PRO A  68      22.325  22.050  14.669  1.00 31.69           H  
ATOM   1015  HG3 PRO A  68      23.461  20.725  14.258  1.00 31.69           H  
ATOM   1016  CD  PRO A  68      21.367  20.333  13.798  1.00 31.69           C  
ATOM   1017  HD2 PRO A  68      21.084  21.008  12.990  1.00 31.69           H  
ATOM   1018  HD3 PRO A  68      21.716  19.385  13.389  1.00 31.69           H  
ATOM   1019  N   THR A  69      19.420  22.304  16.124  1.00 34.65           N  
ATOM   1020  H   THR A  69      19.372  22.158  15.126  1.00 34.65           H  
ATOM   1021  CA  THR A  69      18.622  23.415  16.652  1.00 34.65           C  
ATOM   1022  HA  THR A  69      18.174  23.122  17.601  1.00 34.65           H  
ATOM   1023  C   THR A  69      17.497  23.733  15.667  1.00 34.65           C  
ATOM   1024  CB  THR A  69      19.481  24.673  16.884  1.00 34.65           C  
ATOM   1025  HB  THR A  69      18.825  25.535  17.006  1.00 34.65           H  
ATOM   1026  O   THR A  69      17.732  23.817  14.461  1.00 34.65           O  
ATOM   1027  CG2 THR A  69      20.360  24.568  18.128  1.00 34.65           C  
ATOM   1028 HG21 THR A  69      20.840  25.529  18.316  1.00 34.65           H  
ATOM   1029 HG22 THR A  69      21.129  23.807  17.994  1.00 34.65           H  
ATOM   1030 HG23 THR A  69      19.747  24.307  18.991  1.00 34.65           H  
ATOM   1031  OG1 THR A  69      20.358  24.904  15.802  1.00 34.65           O  
ATOM   1032  HG1 THR A  69      20.780  24.059  15.628  1.00 34.65           H  
ATOM   1033  N   PHE A  70      16.277  23.928  16.165  1.00 34.66           N  
ATOM   1034  H   PHE A  70      16.134  23.839  17.161  1.00 34.66           H  
ATOM   1035  CA  PHE A  70      15.168  24.483  15.386  1.00 34.66           C  
ATOM   1036  HA  PHE A  70      15.520  24.699  14.377  1.00 34.66           H  
ATOM   1037  C   PHE A  70      14.733  25.820  15.996  1.00 34.66           C  
ATOM   1038  CB  PHE A  70      14.024  23.466  15.238  1.00 34.66           C  
ATOM   1039  HB2 PHE A  70      13.288  23.874  14.545  1.00 34.66           H  
ATOM   1040  HB3 PHE A  70      14.421  22.560  14.780  1.00 34.66           H  
ATOM   1041  O   PHE A  70      14.862  26.036  17.201  1.00 34.66           O  
ATOM   1042  CG  PHE A  70      13.315  23.089  16.526  1.00 34.66           C  
ATOM   1043  CD1 PHE A  70      13.792  22.022  17.311  1.00 34.66           C  
ATOM   1044  HD1 PHE A  70      14.661  21.464  16.997  1.00 34.66           H  
ATOM   1045  CD2 PHE A  70      12.173  23.801  16.937  1.00 34.66           C  
ATOM   1046  HD2 PHE A  70      11.799  24.615  16.334  1.00 34.66           H  
ATOM   1047  CE1 PHE A  70      13.135  21.677  18.506  1.00 34.66           C  
ATOM   1048  HE1 PHE A  70      13.502  20.856  19.104  1.00 34.66           H  
ATOM   1049  CE2 PHE A  70      11.518  23.457  18.133  1.00 34.66           C  
ATOM   1050  HE2 PHE A  70      10.647  24.009  18.454  1.00 34.66           H  
ATOM   1051  CZ  PHE A  70      11.999  22.394  18.917  1.00 34.66           C  
ATOM   1052  HZ  PHE A  70      11.492  22.125  19.832  1.00 34.66           H  
ATOM   1053  N   LYS A  71      14.248  26.737  15.152  1.00 33.08           N  
ATOM   1054  H   LYS A  71      14.147  26.483  14.180  1.00 33.08           H  
ATOM   1055  CA  LYS A  71      13.646  28.010  15.568  1.00 33.08           C  
ATOM   1056  HA  LYS A  71      13.601  28.059  16.656  1.00 33.08           H  
ATOM   1057  C   LYS A  71      12.218  28.053  15.039  1.00 33.08           C  
ATOM   1058  CB  LYS A  71      14.461  29.212  15.053  1.00 33.08           C  
ATOM   1059  HB2 LYS A  71      14.579  29.131  13.972  1.00 33.08           H  
ATOM   1060  HB3 LYS A  71      13.895  30.119  15.262  1.00 33.08           H  
ATOM   1061  O   LYS A  71      12.006  27.873  13.845  1.00 33.08           O  
ATOM   1062  CG  LYS A  71      15.845  29.338  15.711  1.00 33.08           C  
ATOM   1063  HG2 LYS A  71      15.724  29.369  16.793  1.00 33.08           H  
ATOM   1064  HG3 LYS A  71      16.454  28.473  15.448  1.00 33.08           H  
ATOM   1065  CD  LYS A  71      16.554  30.620  15.245  1.00 33.08           C  
ATOM   1066  HD2 LYS A  71      16.675  30.587  14.162  1.00 33.08           H  
ATOM   1067  HD3 LYS A  71      15.936  31.479  15.507  1.00 33.08           H  
ATOM   1068  CE  LYS A  71      17.926  30.751  15.917  1.00 33.08           C  
ATOM   1069  HE2 LYS A  71      18.541  29.901  15.623  1.00 33.08           H  
ATOM   1070  HE3 LYS A  71      17.785  30.700  16.997  1.00 33.08           H  
ATOM   1071  NZ  LYS A  71      18.595  32.027  15.556  1.00 33.08           N  
ATOM   1072  HZ1 LYS A  71      18.035  32.811  15.858  1.00 33.08           H  
ATOM   1073  HZ2 LYS A  71      18.728  32.093  14.557  1.00 33.08           H  
ATOM   1074  HZ3 LYS A  71      19.494  32.097  16.011  1.00 33.08           H  
ATOM   1075  N   ILE A  72      11.255  28.296  15.922  1.00 31.10           N  
ATOM   1076  H   ILE A  72      11.511  28.408  16.893  1.00 31.10           H  
ATOM   1077  CA  ILE A  72       9.861  28.564  15.551  1.00 31.10           C  
ATOM   1078  HA  ILE A  72       9.666  28.177  14.551  1.00 31.10           H  
ATOM   1079  C   ILE A  72       9.687  30.083  15.522  1.00 31.10           C  
ATOM   1080  CB  ILE A  72       8.878  27.867  16.522  1.00 31.10           C  
ATOM   1081  HB  ILE A  72       9.052  28.250  17.527  1.00 31.10           H  
ATOM   1082  O   ILE A  72       9.970  30.743  16.523  1.00 31.10           O  
ATOM   1083  CG1 ILE A  72       9.123  26.339  16.529  1.00 31.10           C  
ATOM   1084 HG12 ILE A  72       8.953  25.943  15.528  1.00 31.10           H  
ATOM   1085 HG13 ILE A  72      10.162  26.146  16.796  1.00 31.10           H  
ATOM   1086  CG2 ILE A  72       7.424  28.187  16.126  1.00 31.10           C  
ATOM   1087 HG21 ILE A  72       7.200  27.788  15.136  1.00 31.10           H  
ATOM   1088 HG22 ILE A  72       6.727  27.758  16.845  1.00 31.10           H  
ATOM   1089 HG23 ILE A  72       7.249  29.263  16.122  1.00 31.10           H  
ATOM   1090  CD1 ILE A  72       8.263  25.553  17.526  1.00 31.10           C  
ATOM   1091 HD11 ILE A  72       8.559  24.504  17.508  1.00 31.10           H  
ATOM   1092 HD12 ILE A  72       7.209  25.609  17.253  1.00 31.10           H  
ATOM   1093 HD13 ILE A  72       8.405  25.948  18.532  1.00 31.10           H  
ATOM   1094  N   GLY A  73       9.268  30.627  14.377  1.00 29.99           N  
ATOM   1095  H   GLY A  73       9.027  30.007  13.617  1.00 29.99           H  
ATOM   1096  CA  GLY A  73       8.841  32.020  14.245  1.00 29.99           C  
ATOM   1097  HA2 GLY A  73       9.330  32.641  14.995  1.00 29.99           H  
ATOM   1098  HA3 GLY A  73       9.105  32.399  13.258  1.00 29.99           H  
ATOM   1099  C   GLY A  73       7.326  32.125  14.409  1.00 29.99           C  
ATOM   1100  O   GLY A  73       6.596  31.299  13.864  1.00 29.99           O  
ATOM   1101  N   ILE A  74       6.866  33.123  15.161  1.00 31.77           N  
ATOM   1102  H   ILE A  74       7.529  33.766  15.570  1.00 31.77           H  
ATOM   1103  CA  ILE A  74       5.443  33.432  15.349  1.00 31.77           C  
ATOM   1104  HA  ILE A  74       4.837  32.693  14.825  1.00 31.77           H  
ATOM   1105  C   ILE A  74       5.185  34.799  14.714  1.00 31.77           C  
ATOM   1106  CB  ILE A  74       5.046  33.388  16.846  1.00 31.77           C  
ATOM   1107  HB  ILE A  74       5.619  34.150  17.375  1.00 31.77           H  
ATOM   1108  O   ILE A  74       5.850  35.778  15.057  1.00 31.77           O  
ATOM   1109  CG1 ILE A  74       5.378  32.008  17.468  1.00 31.77           C  
ATOM   1110 HG12 ILE A  74       4.782  31.237  16.979  1.00 31.77           H  
ATOM   1111 HG13 ILE A  74       6.429  31.776  17.298  1.00 31.77           H  
ATOM   1112  CG2 ILE A  74       3.547  33.710  17.008  1.00 31.77           C  
ATOM   1113 HG21 ILE A  74       2.939  32.953  16.512  1.00 31.77           H  
ATOM   1114 HG22 ILE A  74       3.277  33.751  18.063  1.00 31.77           H  
ATOM   1115 HG23 ILE A  74       3.314  34.687  16.585  1.00 31.77           H  
ATOM   1116  CD1 ILE A  74       5.153  31.926  18.984  1.00 31.77           C  
ATOM   1117 HD11 ILE A  74       4.090  31.985  19.217  1.00 31.77           H  
ATOM   1118 HD12 ILE A  74       5.684  32.737  19.483  1.00 31.77           H  
ATOM   1119 HD13 ILE A  74       5.534  30.973  19.351  1.00 31.77           H  
ATOM   1120  N   CYS A  75       4.229  34.856  13.789  1.00 31.19           N  
ATOM   1121  H   CYS A  75       3.702  34.019  13.587  1.00 31.19           H  
ATOM   1122  CA  CYS A  75       3.773  36.089  13.153  1.00 31.19           C  
ATOM   1123  HA  CYS A  75       4.385  36.932  13.474  1.00 31.19           H  
ATOM   1124  C   CYS A  75       2.330  36.365  13.575  1.00 31.19           C  
ATOM   1125  CB  CYS A  75       3.884  35.958  11.630  1.00 31.19           C  
ATOM   1126  HB2 CYS A  75       3.423  36.834  11.174  1.00 31.19           H  
ATOM   1127  HB3 CYS A  75       3.344  35.071  11.296  1.00 31.19           H  
ATOM   1128  O   CYS A  75       1.507  35.449  13.566  1.00 31.19           O  
ATOM   1129  SG  CYS A  75       5.621  35.862  11.110  1.00 31.19           S  
ATOM   1130  HG  CYS A  75       5.995  37.037  11.625  1.00 31.19           H  
ATOM   1131  N   ILE A  76       2.026  37.616  13.919  1.00 32.65           N  
ATOM   1132  H   ILE A  76       2.736  38.332  13.866  1.00 32.65           H  
ATOM   1133  CA  ILE A  76       0.696  38.033  14.371  1.00 32.65           C  
ATOM   1134  HA  ILE A  76       0.023  37.178  14.309  1.00 32.65           H  
ATOM   1135  C   ILE A  76       0.164  39.107  13.416  1.00 32.65           C  
ATOM   1136  CB  ILE A  76       0.720  38.489  15.850  1.00 32.65           C  
ATOM   1137  HB  ILE A  76       1.202  39.464  15.917  1.00 32.65           H  
ATOM   1138  O   ILE A  76       0.892  40.024  13.046  1.00 32.65           O  
ATOM   1139  CG1 ILE A  76       1.486  37.499  16.767  1.00 32.65           C  
ATOM   1140 HG12 ILE A  76       2.520  37.431  16.429  1.00 32.65           H  
ATOM   1141 HG13 ILE A  76       1.042  36.507  16.681  1.00 32.65           H  
ATOM   1142  CG2 ILE A  76      -0.734  38.611  16.319  1.00 32.65           C  
ATOM   1143 HG21 ILE A  76      -0.751  38.863  17.380  1.00 32.65           H  
ATOM   1144 HG22 ILE A  76      -1.254  39.396  15.769  1.00 32.65           H  
ATOM   1145 HG23 ILE A  76      -1.261  37.666  16.189  1.00 32.65           H  
ATOM   1146  CD1 ILE A  76       1.535  37.888  18.253  1.00 32.65           C  
ATOM   1147 HD11 ILE A  76       0.577  37.685  18.731  1.00 32.65           H  
ATOM   1148 HD12 ILE A  76       1.774  38.946  18.362  1.00 32.65           H  
ATOM   1149 HD13 ILE A  76       2.298  37.293  18.755  1.00 32.65           H  
ATOM   1150  N   LYS A  77      -1.095  38.973  12.980  1.00 35.53           N  
ATOM   1151  H   LYS A  77      -1.650  38.225  13.370  1.00 35.53           H  
ATOM   1152  CA  LYS A  77      -1.768  39.926  12.083  1.00 35.53           C  
ATOM   1153  HA  LYS A  77      -1.018  40.549  11.596  1.00 35.53           H  
ATOM   1154  C   LYS A  77      -2.677  40.837  12.908  1.00 35.53           C  
ATOM   1155  CB  LYS A  77      -2.540  39.156  10.994  1.00 35.53           C  
ATOM   1156  HB2 LYS A  77      -3.330  38.571  11.465  1.00 35.53           H  
ATOM   1157  HB3 LYS A  77      -1.855  38.468  10.498  1.00 35.53           H  
ATOM   1158  O   LYS A  77      -3.611  40.342  13.531  1.00 35.53           O  
ATOM   1159  CG  LYS A  77      -3.158  40.081   9.929  1.00 35.53           C  
ATOM   1160  HG2 LYS A  77      -2.360  40.600   9.400  1.00 35.53           H  
ATOM   1161  HG3 LYS A  77      -3.795  40.822  10.414  1.00 35.53           H  
ATOM   1162  CD  LYS A  77      -4.010  39.288   8.925  1.00 35.53           C  
ATOM   1163  HD2 LYS A  77      -4.811  38.793   9.472  1.00 35.53           H  
ATOM   1164  HD3 LYS A  77      -3.391  38.535   8.437  1.00 35.53           H  
ATOM   1165  CE  LYS A  77      -4.622  40.223   7.871  1.00 35.53           C  
ATOM   1166  HE2 LYS A  77      -5.119  41.042   8.391  1.00 35.53           H  
ATOM   1167  HE3 LYS A  77      -3.818  40.653   7.274  1.00 35.53           H  
ATOM   1168  NZ  LYS A  77      -5.600  39.517   7.000  1.00 35.53           N  
ATOM   1169  HZ1 LYS A  77      -6.035  40.159   6.354  1.00 35.53           H  
ATOM   1170  HZ2 LYS A  77      -6.344  39.126   7.559  1.00 35.53           H  
ATOM   1171  HZ3 LYS A  77      -5.159  38.771   6.481  1.00 35.53           H  
ATOM   1172  N   ASN A  78      -2.435  42.147  12.871  1.00 35.52           N  
ATOM   1173  H   ASN A  78      -1.630  42.479  12.359  1.00 35.52           H  
ATOM   1174  CA  ASN A  78      -3.322  43.141  13.476  1.00 35.52           C  
ATOM   1175  HA  ASN A  78      -3.673  42.743  14.429  1.00 35.52           H  
ATOM   1176  C   ASN A  78      -4.530  43.407  12.542  1.00 35.52           C  
ATOM   1177  CB  ASN A  78      -2.508  44.408  13.799  1.00 35.52           C  
ATOM   1178  HB2 ASN A  78      -1.629  44.126  14.379  1.00 35.52           H  
ATOM   1179  HB3 ASN A  78      -2.175  44.883  12.876  1.00 35.52           H  
ATOM   1180  O   ASN A  78      -4.318  43.775  11.383  1.00 35.52           O  
ATOM   1181  CG  ASN A  78      -3.289  45.435  14.607  1.00 35.52           C  
ATOM   1182  ND2 ASN A  78      -2.609  46.352  15.250  1.00 35.52           N  
ATOM   1183 HD21 ASN A  78      -3.141  47.014  15.798  1.00 35.52           H  
ATOM   1184 HD22 ASN A  78      -1.599  46.354  15.246  1.00 35.52           H  
ATOM   1185  OD1 ASN A  78      -4.509  45.430  14.662  1.00 35.52           O  
ATOM   1186  N   PRO A  79      -5.784  43.206  12.992  1.00 32.50           N  
ATOM   1187  CA  PRO A  79      -6.980  43.423  12.173  1.00 32.50           C  
ATOM   1188  HA  PRO A  79      -6.814  43.016  11.176  1.00 32.50           H  
ATOM   1189  C   PRO A  79      -7.374  44.903  11.995  1.00 32.50           C  
ATOM   1190  CB  PRO A  79      -8.078  42.598  12.856  1.00 32.50           C  
ATOM   1191  HB2 PRO A  79      -8.063  41.582  12.460  1.00 32.50           H  
ATOM   1192  HB3 PRO A  79      -9.069  43.034  12.728  1.00 32.50           H  
ATOM   1193  O   PRO A  79      -8.259  45.201  11.191  1.00 32.50           O  
ATOM   1194  CG  PRO A  79      -7.660  42.569  14.325  1.00 32.50           C  
ATOM   1195  HG2 PRO A  79      -8.028  41.679  14.836  1.00 32.50           H  
ATOM   1196  HG3 PRO A  79      -8.019  43.469  14.824  1.00 32.50           H  
ATOM   1197  CD  PRO A  79      -6.138  42.598  14.268  1.00 32.50           C  
ATOM   1198  HD2 PRO A  79      -5.749  43.172  15.109  1.00 32.50           H  
ATOM   1199  HD3 PRO A  79      -5.758  41.577  14.307  1.00 32.50           H  
ATOM   1200  N   LEU A  80      -6.741  45.849  12.697  1.00 31.21           N  
ATOM   1201  H   LEU A  80      -6.008  45.576  13.337  1.00 31.21           H  
ATOM   1202  CA  LEU A  80      -7.111  47.265  12.655  1.00 31.21           C  
ATOM   1203  HA  LEU A  80      -8.136  47.351  12.294  1.00 31.21           H  
ATOM   1204  C   LEU A  80      -6.248  48.049  11.653  1.00 31.21           C  
ATOM   1205  CB  LEU A  80      -7.097  47.837  14.084  1.00 31.21           C  
ATOM   1206  HB2 LEU A  80      -6.121  47.637  14.525  1.00 31.21           H  
ATOM   1207  HB3 LEU A  80      -7.221  48.919  14.039  1.00 31.21           H  
ATOM   1208  O   LEU A  80      -5.188  48.582  11.972  1.00 31.21           O  
ATOM   1209  CG  LEU A  80      -8.199  47.245  14.991  1.00 31.21           C  
ATOM   1210  HG  LEU A  80      -8.189  46.157  14.925  1.00 31.21           H  
ATOM   1211  CD1 LEU A  80      -7.940  47.626  16.447  1.00 31.21           C  
ATOM   1212 HD11 LEU A  80      -7.952  48.710  16.565  1.00 31.21           H  
ATOM   1213 HD12 LEU A  80      -6.967  47.242  16.755  1.00 31.21           H  
ATOM   1214 HD13 LEU A  80      -8.697  47.178  17.090  1.00 31.21           H  
ATOM   1215  CD2 LEU A  80      -9.596  47.751  14.610  1.00 31.21           C  
ATOM   1216 HD21 LEU A  80      -9.864  47.401  13.613  1.00 31.21           H  
ATOM   1217 HD22 LEU A  80      -9.619  48.841  14.638  1.00 31.21           H  
ATOM   1218 HD23 LEU A  80     -10.327  47.358  15.316  1.00 31.21           H  
ATOM   1219  N   ASN A  81      -6.746  48.156  10.419  1.00 29.08           N  
ATOM   1220  H   ASN A  81      -7.577  47.618  10.217  1.00 29.08           H  
ATOM   1221  CA  ASN A  81      -6.287  49.133   9.430  1.00 29.08           C  
ATOM   1222  HA  ASN A  81      -5.202  49.079   9.348  1.00 29.08           H  
ATOM   1223  C   ASN A  81      -6.646  50.562   9.890  1.00 29.08           C  
ATOM   1224  CB  ASN A  81      -6.928  48.815   8.054  1.00 29.08           C  
ATOM   1225  HB2 ASN A  81      -7.922  48.392   8.199  1.00 29.08           H  
ATOM   1226  HB3 ASN A  81      -7.050  49.741   7.493  1.00 29.08           H  
ATOM   1227  O   ASN A  81      -7.674  51.109   9.494  1.00 29.08           O  
ATOM   1228  CG  ASN A  81      -6.112  47.910   7.151  1.00 29.08           C  
ATOM   1229  ND2 ASN A  81      -6.739  47.327   6.156  1.00 29.08           N  
ATOM   1230 HD21 ASN A  81      -7.738  47.426   6.049  1.00 29.08           H  
ATOM   1231 HD22 ASN A  81      -6.169  46.743   5.561  1.00 29.08           H  
ATOM   1232  OD1 ASN A  81      -4.909  47.764   7.266  1.00 29.08           O  
ATOM   1233  N   SER A  82      -5.790  51.201  10.684  1.00 26.11           N  
ATOM   1234  H   SER A  82      -5.052  50.668  11.122  1.00 26.11           H  
ATOM   1235  CA  SER A  82      -5.767  52.661  10.824  1.00 26.11           C  
ATOM   1236  HA  SER A  82      -6.466  53.089  10.105  1.00 26.11           H  
ATOM   1237  C   SER A  82      -4.381  53.183  10.461  1.00 26.11           C  
ATOM   1238  CB  SER A  82      -6.246  53.138  12.198  1.00 26.11           C  
ATOM   1239  HB2 SER A  82      -6.137  54.220  12.263  1.00 26.11           H  
ATOM   1240  HB3 SER A  82      -7.300  52.887  12.311  1.00 26.11           H  
ATOM   1241  O   SER A  82      -3.363  52.674  10.920  1.00 26.11           O  
ATOM   1242  OG  SER A  82      -5.525  52.532  13.246  1.00 26.11           O  
ATOM   1243  HG  SER A  82      -4.582  52.604  13.079  1.00 26.11           H  
ATOM   1244  N   TRP A  83      -4.365  54.159   9.559  1.00 22.73           N  
ATOM   1245  H   TRP A  83      -5.254  54.561   9.298  1.00 22.73           H  
ATOM   1246  CA  TRP A  83      -3.191  54.738   8.920  1.00 22.73           C  
ATOM   1247  HA  TRP A  83      -2.780  54.041   8.189  1.00 22.73           H  
ATOM   1248  C   TRP A  83      -2.095  55.127   9.921  1.00 22.73           C  
ATOM   1249  CB  TRP A  83      -3.660  56.013   8.207  1.00 22.73           C  
ATOM   1250  HB2 TRP A  83      -4.175  56.652   8.925  1.00 22.73           H  
ATOM   1251  HB3 TRP A  83      -2.769  56.556   7.893  1.00 22.73           H  
ATOM   1252  O   TRP A  83      -2.365  55.884  10.845  1.00 22.73           O  
ATOM   1253  CG  TRP A  83      -4.533  55.886   6.994  1.00 22.73           C  
ATOM   1254  CD1 TRP A  83      -5.363  54.869   6.651  1.00 22.73           C  
ATOM   1255  HD1 TRP A  83      -5.523  53.966   7.222  1.00 22.73           H  
ATOM   1256  CD2 TRP A  83      -4.630  56.856   5.911  1.00 22.73           C  
ATOM   1257  CE2 TRP A  83      -5.517  56.346   4.918  1.00 22.73           C  
ATOM   1258  CE3 TRP A  83      -4.029  58.108   5.662  1.00 22.73           C  
ATOM   1259  HE3 TRP A  83      -3.355  58.525   6.396  1.00 22.73           H  
ATOM   1260  NE1 TRP A  83      -5.951  55.143   5.431  1.00 22.73           N  
ATOM   1261  HE1 TRP A  83      -6.597  54.518   4.971  1.00 22.73           H  
ATOM   1262  CH2 TRP A  83      -5.158  58.275   3.504  1.00 22.73           C  
ATOM   1263  HH2 TRP A  83      -5.349  58.821   2.591  1.00 22.73           H  
ATOM   1264  CZ2 TRP A  83      -5.782  57.035   3.727  1.00 22.73           C  
ATOM   1265  HZ2 TRP A  83      -6.455  56.619   2.992  1.00 22.73           H  
ATOM   1266  CZ3 TRP A  83      -4.288  58.811   4.471  1.00 22.73           C  
ATOM   1267  HZ3 TRP A  83      -3.816  59.766   4.296  1.00 22.73           H  
ATOM   1268  N   MET A  84      -0.846  54.722   9.668  1.00 24.38           N  
ATOM   1269  H   MET A  84      -0.704  54.070   8.910  1.00 24.38           H  
ATOM   1270  CA  MET A  84       0.324  55.480  10.138  1.00 24.38           C  
ATOM   1271  HA  MET A  84      -0.018  56.502  10.301  1.00 24.38           H  
ATOM   1272  C   MET A  84       1.421  55.504   9.060  1.00 24.38           C  
ATOM   1273  CB  MET A  84       0.882  54.989  11.485  1.00 24.38           C  
ATOM   1274  HB2 MET A  84       0.895  53.900  11.524  1.00 24.38           H  
ATOM   1275  HB3 MET A  84       1.906  55.348  11.586  1.00 24.38           H  
ATOM   1276  O   MET A  84       1.682  54.458   8.459  1.00 24.38           O  
ATOM   1277  CG  MET A  84       0.074  55.552  12.661  1.00 24.38           C  
ATOM   1278  HG2 MET A  84      -0.883  55.031  12.695  1.00 24.38           H  
ATOM   1279  HG3 MET A  84      -0.123  56.612  12.500  1.00 24.38           H  
ATOM   1280  SD  MET A  84       0.850  55.369  14.284  1.00 24.38           S  
ATOM   1281  CE  MET A  84       2.003  56.771  14.305  1.00 24.38           C  
ATOM   1282  HE1 MET A  84       2.540  56.779  15.254  1.00 24.38           H  
ATOM   1283  HE2 MET A  84       2.726  56.670  13.495  1.00 24.38           H  
ATOM   1284  HE3 MET A  84       1.454  57.707  14.198  1.00 24.38           H  
ATOM   1285  N   PRO A  85       2.005  56.677   8.765  1.00 23.38           N  
ATOM   1286  CA  PRO A  85       3.005  56.880   7.719  1.00 23.38           C  
ATOM   1287  HA  PRO A  85       2.713  56.345   6.815  1.00 23.38           H  
ATOM   1288  C   PRO A  85       4.405  56.401   8.150  1.00 23.38           C  
ATOM   1289  CB  PRO A  85       2.964  58.390   7.449  1.00 23.38           C  
ATOM   1290  HB2 PRO A  85       2.148  58.616   6.763  1.00 23.38           H  
ATOM   1291  HB3 PRO A  85       3.908  58.764   7.053  1.00 23.38           H  
ATOM   1292  O   PRO A  85       4.738  56.441   9.325  1.00 23.38           O  
ATOM   1293  CG  PRO A  85       2.651  58.976   8.825  1.00 23.38           C  
ATOM   1294  HG2 PRO A  85       2.176  59.954   8.754  1.00 23.38           H  
ATOM   1295  HG3 PRO A  85       3.568  59.038   9.410  1.00 23.38           H  
ATOM   1296  CD  PRO A  85       1.727  57.936   9.442  1.00 23.38           C  
ATOM   1297  HD2 PRO A  85       0.694  58.232   9.256  1.00 23.38           H  
ATOM   1298  HD3 PRO A  85       1.913  57.860  10.513  1.00 23.38           H  
ATOM   1299  N   ASP A  86       5.209  55.986   7.167  1.00 25.27           N  
ATOM   1300  H   ASP A  86       4.822  56.027   6.235  1.00 25.27           H  
ATOM   1301  CA  ASP A  86       6.674  55.816   7.214  1.00 25.27           C  
ATOM   1302  HA  ASP A  86       6.931  55.324   6.276  1.00 25.27           H  
ATOM   1303  C   ASP A  86       7.305  54.886   8.276  1.00 25.27           C  
ATOM   1304  CB  ASP A  86       7.362  57.202   7.183  1.00 25.27           C  
ATOM   1305  HB2 ASP A  86       8.351  57.127   7.635  1.00 25.27           H  
ATOM   1306  HB3 ASP A  86       6.788  57.920   7.769  1.00 25.27           H  
ATOM   1307  O   ASP A  86       7.810  55.322   9.303  1.00 25.27           O  
ATOM   1308  CG  ASP A  86       7.589  57.734   5.768  1.00 25.27           C  
ATOM   1309  OD1 ASP A  86       7.869  56.901   4.869  1.00 25.27           O  
ATOM   1310  OD2 ASP A  86       7.514  58.967   5.589  1.00 25.27           O  
ATOM   1311  N   ILE A  87       7.473  53.599   7.932  1.00 27.11           N  
ATOM   1312  H   ILE A  87       6.999  53.268   7.104  1.00 27.11           H  
ATOM   1313  CA  ILE A  87       8.473  52.707   8.564  1.00 27.11           C  
ATOM   1314  HA  ILE A  87       9.071  53.307   9.250  1.00 27.11           H  
ATOM   1315  C   ILE A  87       9.453  52.205   7.490  1.00 27.11           C  
ATOM   1316  CB  ILE A  87       7.847  51.585   9.435  1.00 27.11           C  
ATOM   1317  HB  ILE A  87       7.346  50.871   8.781  1.00 27.11           H  
ATOM   1318  O   ILE A  87       9.627  51.012   7.263  1.00 27.11           O  
ATOM   1319  CG1 ILE A  87       6.807  52.160  10.427  1.00 27.11           C  
ATOM   1320 HG12 ILE A  87       7.286  52.895  11.074  1.00 27.11           H  
ATOM   1321 HG13 ILE A  87       6.022  52.669   9.868  1.00 27.11           H  
ATOM   1322  CG2 ILE A  87       8.942  50.846  10.240  1.00 27.11           C  
ATOM   1323 HG21 ILE A  87       9.748  50.475   9.607  1.00 27.11           H  
ATOM   1324 HG22 ILE A  87       9.354  51.515  10.995  1.00 27.11           H  
ATOM   1325 HG23 ILE A  87       8.514  49.979  10.744  1.00 27.11           H  
ATOM   1326  CD1 ILE A  87       6.114  51.110  11.307  1.00 27.11           C  
ATOM   1327 HD11 ILE A  87       5.288  51.580  11.841  1.00 27.11           H  
ATOM   1328 HD12 ILE A  87       6.806  50.709  12.047  1.00 27.11           H  
ATOM   1329 HD13 ILE A  87       5.722  50.301  10.690  1.00 27.11           H  
ATOM   1330  N   ARG A  88      10.103  53.136   6.777  1.00 25.07           N  
ATOM   1331  H   ARG A  88       9.857  54.103   6.939  1.00 25.07           H  
ATOM   1332  CA  ARG A  88      11.282  52.825   5.942  1.00 25.07           C  
ATOM   1333  HA  ARG A  88      11.211  51.787   5.617  1.00 25.07           H  
ATOM   1334  C   ARG A  88      12.604  52.854   6.731  1.00 25.07           C  
ATOM   1335  CB  ARG A  88      11.312  53.692   4.664  1.00 25.07           C  
ATOM   1336  HB2 ARG A  88      12.287  53.590   4.188  1.00 25.07           H  
ATOM   1337  HB3 ARG A  88      11.171  54.741   4.928  1.00 25.07           H  
ATOM   1338  O   ARG A  88      13.645  52.614   6.136  1.00 25.07           O  
ATOM   1339  CG  ARG A  88      10.244  53.257   3.646  1.00 25.07           C  
ATOM   1340  HG2 ARG A  88      10.357  52.195   3.430  1.00 25.07           H  
ATOM   1341  HG3 ARG A  88       9.257  53.426   4.077  1.00 25.07           H  
ATOM   1342  CD  ARG A  88      10.365  54.052   2.339  1.00 25.07           C  
ATOM   1343  HD2 ARG A  88      11.319  53.813   1.869  1.00 25.07           H  
ATOM   1344  HD3 ARG A  88      10.344  55.114   2.582  1.00 25.07           H  
ATOM   1345  NE  ARG A  88       9.255  53.746   1.415  1.00 25.07           N  
ATOM   1346  HE  ARG A  88       8.548  53.111   1.757  1.00 25.07           H  
ATOM   1347  NH1 ARG A  88       9.899  55.117  -0.309  1.00 25.07           N  
ATOM   1348 HH11 ARG A  88      10.690  55.406   0.250  1.00 25.07           H  
ATOM   1349 HH12 ARG A  88       9.717  55.530  -1.212  1.00 25.07           H  
ATOM   1350  NH2 ARG A  88       8.005  53.949  -0.480  1.00 25.07           N  
ATOM   1351 HH21 ARG A  88       7.875  54.313  -1.413  1.00 25.07           H  
ATOM   1352 HH22 ARG A  88       7.352  53.267  -0.122  1.00 25.07           H  
ATOM   1353  CZ  ARG A  88       9.058  54.271   0.218  1.00 25.07           C  
ATOM   1354  N   ASN A  89      12.577  53.094   8.052  1.00 26.93           N  
ATOM   1355  H   ASN A  89      11.674  53.243   8.480  1.00 26.93           H  
ATOM   1356  CA  ASN A  89      13.778  53.414   8.846  1.00 26.93           C  
ATOM   1357  HA  ASN A  89      14.660  53.121   8.276  1.00 26.93           H  
ATOM   1358  C   ASN A  89      13.946  52.670  10.198  1.00 26.93           C  
ATOM   1359  CB  ASN A  89      13.834  54.948   9.019  1.00 26.93           C  
ATOM   1360  HB2 ASN A  89      14.583  55.208   9.767  1.00 26.93           H  
ATOM   1361  HB3 ASN A  89      12.872  55.312   9.378  1.00 26.93           H  
ATOM   1362  O   ASN A  89      14.830  53.035  10.972  1.00 26.93           O  
ATOM   1363  CG  ASN A  89      14.231  55.692   7.754  1.00 26.93           C  
ATOM   1364  ND2 ASN A  89      13.776  56.911   7.590  1.00 26.93           N  
ATOM   1365 HD21 ASN A  89      13.173  57.334   8.282  1.00 26.93           H  
ATOM   1366 HD22 ASN A  89      14.062  57.384   6.745  1.00 26.93           H  
ATOM   1367  OD1 ASN A  89      14.962  55.217   6.904  1.00 26.93           O  
ATOM   1368  N   ALA A  90      13.170  51.627  10.523  1.00 24.22           N  
ATOM   1369  H   ALA A  90      12.466  51.297   9.879  1.00 24.22           H  
ATOM   1370  CA  ALA A  90      13.331  50.928  11.810  1.00 24.22           C  
ATOM   1371  HA  ALA A  90      13.543  51.678  12.572  1.00 24.22           H  
ATOM   1372  C   ALA A  90      14.523  49.945  11.800  1.00 24.22           C  
ATOM   1373  CB  ALA A  90      12.009  50.293  12.242  1.00 24.22           C  
ATOM   1374  HB1 ALA A  90      11.685  49.556  11.506  1.00 24.22           H  
ATOM   1375  HB2 ALA A  90      12.137  49.798  13.204  1.00 24.22           H  
ATOM   1376  HB3 ALA A  90      11.245  51.062  12.351  1.00 24.22           H  
ATOM   1377  O   ALA A  90      14.467  48.829  11.287  1.00 24.22           O  
ATOM   1378  N   HIS A  91      15.630  50.413  12.373  1.00 24.48           N  
ATOM   1379  H   HIS A  91      15.586  51.379  12.666  1.00 24.48           H  
ATOM   1380  CA  HIS A  91      16.900  49.726  12.583  1.00 24.48           C  
ATOM   1381  HA  HIS A  91      17.374  49.543  11.618  1.00 24.48           H  
ATOM   1382  C   HIS A  91      16.772  48.387  13.336  1.00 24.48           C  
ATOM   1383  CB  HIS A  91      17.784  50.678  13.411  1.00 24.48           C  
ATOM   1384  HB2 HIS A  91      17.223  51.047  14.269  1.00 24.48           H  
ATOM   1385  HB3 HIS A  91      18.630  50.111  13.801  1.00 24.48           H  
ATOM   1386  O   HIS A  91      16.620  48.364  14.558  1.00 24.48           O  
ATOM   1387  CG  HIS A  91      18.346  51.848  12.649  1.00 24.48           C  
ATOM   1388  CD2 HIS A  91      17.840  53.120  12.568  1.00 24.48           C  
ATOM   1389  HD2 HIS A  91      16.921  53.474  13.011  1.00 24.48           H  
ATOM   1390  ND1 HIS A  91      19.535  51.839  11.958  1.00 24.48           N  
ATOM   1391  HD1 HIS A  91      20.138  51.041  11.814  1.00 24.48           H  
ATOM   1392  CE1 HIS A  91      19.744  53.072  11.472  1.00 24.48           C  
ATOM   1393  HE1 HIS A  91      20.591  53.374  10.874  1.00 24.48           H  
ATOM   1394  NE2 HIS A  91      18.745  53.889  11.827  1.00 24.48           N  
ATOM   1395  N   ILE A  92      16.987  47.258  12.653  1.00 26.12           N  
ATOM   1396  H   ILE A  92      17.018  47.296  11.644  1.00 26.12           H  
ATOM   1397  CA  ILE A  92      17.329  46.001  13.335  1.00 26.12           C  
ATOM   1398  HA  ILE A  92      16.728  45.929  14.241  1.00 26.12           H  
ATOM   1399  C   ILE A  92      18.800  46.088  13.759  1.00 26.12           C  
ATOM   1400  CB  ILE A  92      16.987  44.750  12.493  1.00 26.12           C  
ATOM   1401  HB  ILE A  92      17.518  44.807  11.543  1.00 26.12           H  
ATOM   1402  O   ILE A  92      19.718  45.924  12.954  1.00 26.12           O  
ATOM   1403  CG1 ILE A  92      15.464  44.719  12.218  1.00 26.12           C  
ATOM   1404 HG12 ILE A  92      14.924  44.694  13.165  1.00 26.12           H  
ATOM   1405 HG13 ILE A  92      15.176  45.631  11.697  1.00 26.12           H  
ATOM   1406  CG2 ILE A  92      17.431  43.469  13.232  1.00 26.12           C  
ATOM   1407 HG21 ILE A  92      17.240  42.592  12.613  1.00 26.12           H  
ATOM   1408 HG22 ILE A  92      18.502  43.492  13.435  1.00 26.12           H  
ATOM   1409 HG23 ILE A  92      16.888  43.370  14.172  1.00 26.12           H  
ATOM   1410  CD1 ILE A  92      14.989  43.543  11.356  1.00 26.12           C  
ATOM   1411 HD11 ILE A  92      15.572  43.496  10.436  1.00 26.12           H  
ATOM   1412 HD12 ILE A  92      15.084  42.603  11.901  1.00 26.12           H  
ATOM   1413 HD13 ILE A  92      13.939  43.687  11.102  1.00 26.12           H  
ATOM   1414  N   LYS A  93      19.011  46.386  15.047  1.00 24.58           N  
ATOM   1415  H   LYS A  93      18.189  46.602  15.592  1.00 24.58           H  
ATOM   1416  CA  LYS A  93      20.305  46.306  15.737  1.00 24.58           C  
ATOM   1417  HA  LYS A  93      20.980  47.050  15.314  1.00 24.58           H  
ATOM   1418  C   LYS A  93      20.930  44.924  15.522  1.00 24.58           C  
ATOM   1419  CB  LYS A  93      20.119  46.580  17.244  1.00 24.58           C  
ATOM   1420  HB2 LYS A  93      20.906  46.062  17.793  1.00 24.58           H  
ATOM   1421  HB3 LYS A  93      19.166  46.167  17.572  1.00 24.58           H  
ATOM   1422  O   LYS A  93      20.398  43.904  15.953  1.00 24.58           O  
ATOM   1423  CG  LYS A  93      20.204  48.069  17.615  1.00 24.58           C  
ATOM   1424  HG2 LYS A  93      21.210  48.432  17.407  1.00 24.58           H  
ATOM   1425  HG3 LYS A  93      19.493  48.634  17.013  1.00 24.58           H  
ATOM   1426  CD  LYS A  93      19.878  48.274  19.104  1.00 24.58           C  
ATOM   1427  HD2 LYS A  93      18.838  47.991  19.269  1.00 24.58           H  
ATOM   1428  HD3 LYS A  93      20.517  47.629  19.707  1.00 24.58           H  
ATOM   1429  CE  LYS A  93      20.087  49.734  19.529  1.00 24.58           C  
ATOM   1430  HE2 LYS A  93      19.577  50.375  18.810  1.00 24.58           H  
ATOM   1431  HE3 LYS A  93      21.151  49.966  19.485  1.00 24.58           H  
ATOM   1432  NZ  LYS A  93      19.550  49.996  20.891  1.00 24.58           N  
ATOM   1433  HZ1 LYS A  93      19.995  49.410  21.583  1.00 24.58           H  
ATOM   1434  HZ2 LYS A  93      18.557  49.814  20.918  1.00 24.58           H  
ATOM   1435  HZ3 LYS A  93      19.680  50.963  21.150  1.00 24.58           H  
ATOM   1436  N   THR A  94      22.093  44.926  14.885  1.00 23.72           N  
ATOM   1437  H   THR A  94      22.421  45.809  14.520  1.00 23.72           H  
ATOM   1438  CA  THR A  94      23.051  43.822  14.794  1.00 23.72           C  
ATOM   1439  HA  THR A  94      22.640  43.032  14.165  1.00 23.72           H  
ATOM   1440  C   THR A  94      23.367  43.243  16.175  1.00 23.72           C  
ATOM   1441  CB  THR A  94      24.358  44.346  14.164  1.00 23.72           C  
ATOM   1442  HB  THR A  94      25.194  43.722  14.479  1.00 23.72           H  
ATOM   1443  O   THR A  94      23.902  43.945  17.033  1.00 23.72           O  
ATOM   1444  CG2 THR A  94      24.304  44.335  12.640  1.00 23.72           C  
ATOM   1445 HG21 THR A  94      23.478  44.956  12.290  1.00 23.72           H  
ATOM   1446 HG22 THR A  94      24.166  43.315  12.282  1.00 23.72           H  
ATOM   1447 HG23 THR A  94      25.240  44.726  12.241  1.00 23.72           H  
ATOM   1448  OG1 THR A  94      24.592  45.686  14.558  1.00 23.72           O  
ATOM   1449  HG1 THR A  94      24.794  45.658  15.496  1.00 23.72           H  
ATOM   1450  N   LEU A  95      23.064  41.957  16.377  1.00 25.75           N  
ATOM   1451  H   LEU A  95      22.588  41.463  15.636  1.00 25.75           H  
ATOM   1452  CA  LEU A  95      23.601  41.157  17.482  1.00 25.75           C  
ATOM   1453  HA  LEU A  95      23.541  41.769  18.382  1.00 25.75           H  
ATOM   1454  C   LEU A  95      25.085  40.815  17.218  1.00 25.75           C  
ATOM   1455  CB  LEU A  95      22.747  39.888  17.670  1.00 25.75           C  
ATOM   1456  HB2 LEU A  95      22.465  39.512  16.686  1.00 25.75           H  
ATOM   1457  HB3 LEU A  95      23.347  39.113  18.147  1.00 25.75           H  
ATOM   1458  O   LEU A  95      25.474  40.714  16.050  1.00 25.75           O  
ATOM   1459  CG  LEU A  95      21.483  40.121  18.520  1.00 25.75           C  
ATOM   1460  HG  LEU A  95      21.029  41.075  18.252  1.00 25.75           H  
ATOM   1461  CD1 LEU A  95      20.461  39.015  18.259  1.00 25.75           C  
ATOM   1462 HD11 LEU A  95      20.888  38.044  18.511  1.00 25.75           H  
ATOM   1463 HD12 LEU A  95      19.572  39.188  18.865  1.00 25.75           H  
ATOM   1464 HD13 LEU A  95      20.171  39.027  17.208  1.00 25.75           H  
ATOM   1465  CD2 LEU A  95      21.812  40.117  20.017  1.00 25.75           C  
ATOM   1466 HD21 LEU A  95      22.475  40.949  20.254  1.00 25.75           H  
ATOM   1467 HD22 LEU A  95      20.895  40.242  20.593  1.00 25.75           H  
ATOM   1468 HD23 LEU A  95      22.288  39.179  20.302  1.00 25.75           H  
ATOM   1469  N   PRO A  96      25.916  40.645  18.268  1.00 26.22           N  
ATOM   1470  CA  PRO A  96      27.366  40.527  18.141  1.00 26.22           C  
ATOM   1471  HA  PRO A  96      27.722  41.411  17.612  1.00 26.22           H  
ATOM   1472  C   PRO A  96      27.809  39.278  17.374  1.00 26.22           C  
ATOM   1473  CB  PRO A  96      27.944  40.545  19.560  1.00 26.22           C  
ATOM   1474  HB2 PRO A  96      28.842  41.160  19.623  1.00 26.22           H  
ATOM   1475  HB3 PRO A  96      28.160  39.529  19.888  1.00 26.22           H  
ATOM   1476  O   PRO A  96      27.189  38.217  17.427  1.00 26.22           O  
ATOM   1477  CG  PRO A  96      26.811  41.110  20.408  1.00 26.22           C  
ATOM   1478  HG2 PRO A  96      26.848  42.199  20.388  1.00 26.22           H  
ATOM   1479  HG3 PRO A  96      26.848  40.742  21.433  1.00 26.22           H  
ATOM   1480  CD  PRO A  96      25.562  40.632  19.677  1.00 26.22           C  
ATOM   1481  HD2 PRO A  96      25.324  39.612  19.979  1.00 26.22           H  
ATOM   1482  HD3 PRO A  96      24.736  41.300  19.921  1.00 26.22           H  
ATOM   1483  N   SER A  97      28.903  39.464  16.646  1.00 25.57           N  
ATOM   1484  H   SER A  97      29.377  40.349  16.752  1.00 25.57           H  
ATOM   1485  CA  SER A  97      29.474  38.602  15.625  1.00 25.57           C  
ATOM   1486  HA  SER A  97      28.674  38.099  15.081  1.00 25.57           H  
ATOM   1487  C   SER A  97      30.457  37.564  16.170  1.00 25.57           C  
ATOM   1488  CB  SER A  97      30.238  39.527  14.664  1.00 25.57           C  
ATOM   1489  HB2 SER A  97      30.755  38.930  13.913  1.00 25.57           H  
ATOM   1490  HB3 SER A  97      29.536  40.193  14.162  1.00 25.57           H  
ATOM   1491  O   SER A  97      31.586  37.922  16.499  1.00 25.57           O  
ATOM   1492  OG  SER A  97      31.181  40.301  15.392  1.00 25.57           O  
ATOM   1493  HG  SER A  97      31.660  39.679  15.943  1.00 25.57           H  
ATOM   1494  N   ASP A  98      30.104  36.283  16.067  1.00 30.57           N  
ATOM   1495  H   ASP A  98      29.118  36.067  16.098  1.00 30.57           H  
ATOM   1496  CA  ASP A  98      31.094  35.196  16.158  1.00 30.57           C  
ATOM   1497  HA  ASP A  98      32.096  35.615  16.252  1.00 30.57           H  
ATOM   1498  C   ASP A  98      31.109  34.320  14.892  1.00 30.57           C  
ATOM   1499  CB  ASP A  98      30.857  34.345  17.413  1.00 30.57           C  
ATOM   1500  HB2 ASP A  98      31.552  33.505  17.389  1.00 30.57           H  
ATOM   1501  HB3 ASP A  98      29.850  33.932  17.365  1.00 30.57           H  
ATOM   1502  O   ASP A  98      32.040  33.543  14.682  1.00 30.57           O  
ATOM   1503  CG  ASP A  98      31.029  35.062  18.763  1.00 30.57           C  
ATOM   1504  OD1 ASP A  98      30.924  36.304  18.830  1.00 30.57           O  
ATOM   1505  OD2 ASP A  98      31.207  34.315  19.748  1.00 30.57           O  
ATOM   1506  N   LYS A  99      30.100  34.426  14.010  1.00 29.41           N  
ATOM   1507  H   LYS A  99      29.367  35.087  14.223  1.00 29.41           H  
ATOM   1508  CA  LYS A  99      29.996  33.608  12.786  1.00 29.41           C  
ATOM   1509  HA  LYS A  99      31.003  33.372  12.443  1.00 29.41           H  
ATOM   1510  C   LYS A  99      29.318  34.346  11.624  1.00 29.41           C  
ATOM   1511  CB  LYS A  99      29.290  32.266  13.094  1.00 29.41           C  
ATOM   1512  HB2 LYS A  99      28.309  32.456  13.531  1.00 29.41           H  
ATOM   1513  HB3 LYS A  99      29.149  31.732  12.155  1.00 29.41           H  
ATOM   1514  O   LYS A  99      28.157  34.087  11.344  1.00 29.41           O  
ATOM   1515  CG  LYS A  99      30.105  31.367  14.037  1.00 29.41           C  
ATOM   1516  HG2 LYS A  99      30.110  31.804  15.035  1.00 29.41           H  
ATOM   1517  HG3 LYS A  99      31.128  31.304  13.666  1.00 29.41           H  
ATOM   1518  CD  LYS A  99      29.549  29.949  14.144  1.00 29.41           C  
ATOM   1519  HD2 LYS A  99      29.557  29.481  13.160  1.00 29.41           H  
ATOM   1520  HD3 LYS A  99      28.529  29.989  14.527  1.00 29.41           H  
ATOM   1521  CE  LYS A  99      30.450  29.170  15.109  1.00 29.41           C  
ATOM   1522  HE2 LYS A  99      30.446  29.683  16.071  1.00 29.41           H  
ATOM   1523  HE3 LYS A  99      31.471  29.202  14.730  1.00 29.41           H  
ATOM   1524  NZ  LYS A  99      30.002  27.767  15.271  1.00 29.41           N  
ATOM   1525  HZ1 LYS A  99      30.021  27.287  14.383  1.00 29.41           H  
ATOM   1526  HZ2 LYS A  99      30.610  27.285  15.916  1.00 29.41           H  
ATOM   1527  HZ3 LYS A  99      29.063  27.744  15.643  1.00 29.41           H  
ATOM   1528  N   GLY A 100      30.086  35.208  10.949  1.00 28.83           N  
ATOM   1529  H   GLY A 100      30.985  35.408  11.365  1.00 28.83           H  
ATOM   1530  CA  GLY A 100      29.909  35.627   9.544  1.00 28.83           C  
ATOM   1531  HA2 GLY A 100      29.849  34.732   8.923  1.00 28.83           H  
ATOM   1532  HA3 GLY A 100      30.818  36.151   9.249  1.00 28.83           H  
ATOM   1533  C   GLY A 100      28.675  36.489   9.190  1.00 28.83           C  
ATOM   1534  O   GLY A 100      27.567  36.190   9.623  1.00 28.83           O  
ATOM   1535  N   PRO A 101      28.818  37.549   8.372  1.00 29.89           N  
ATOM   1536  CA  PRO A 101      27.701  38.411   7.994  1.00 29.89           C  
ATOM   1537  HA  PRO A 101      27.075  38.618   8.861  1.00 29.89           H  
ATOM   1538  C   PRO A 101      26.840  37.762   6.897  1.00 29.89           C  
ATOM   1539  CB  PRO A 101      28.358  39.715   7.529  1.00 29.89           C  
ATOM   1540  HB2 PRO A 101      28.567  40.344   8.394  1.00 29.89           H  
ATOM   1541  HB3 PRO A 101      27.743  40.254   6.808  1.00 29.89           H  
ATOM   1542  O   PRO A 101      27.367  37.219   5.925  1.00 29.89           O  
ATOM   1543  CG  PRO A 101      29.676  39.242   6.911  1.00 29.89           C  
ATOM   1544  HG2 PRO A 101      30.447  40.010   6.976  1.00 29.89           H  
ATOM   1545  HG3 PRO A 101      29.511  38.959   5.872  1.00 29.89           H  
ATOM   1546  CD  PRO A 101      30.043  38.001   7.726  1.00 29.89           C  
ATOM   1547  HD2 PRO A 101      30.449  37.230   7.072  1.00 29.89           H  
ATOM   1548  HD3 PRO A 101      30.776  38.275   8.486  1.00 29.89           H  
ATOM   1549  N   TYR A 102      25.512  37.868   7.012  1.00 28.14           N  
ATOM   1550  H   TYR A 102      25.140  38.323   7.834  1.00 28.14           H  
ATOM   1551  CA  TYR A 102      24.634  37.760   5.843  1.00 28.14           C  
ATOM   1552  HA  TYR A 102      24.807  36.793   5.370  1.00 28.14           H  
ATOM   1553  C   TYR A 102      24.999  38.879   4.850  1.00 28.14           C  
ATOM   1554  CB  TYR A 102      23.154  37.854   6.253  1.00 28.14           C  
ATOM   1555  HB2 TYR A 102      23.039  38.586   7.052  1.00 28.14           H  
ATOM   1556  HB3 TYR A 102      22.580  38.227   5.404  1.00 28.14           H  
ATOM   1557  O   TYR A 102      25.300  39.993   5.293  1.00 28.14           O  
ATOM   1558  CG  TYR A 102      22.544  36.531   6.679  1.00 28.14           C  
ATOM   1559  CD1 TYR A 102      21.848  35.747   5.737  1.00 28.14           C  
ATOM   1560  HD1 TYR A 102      21.730  36.098   4.722  1.00 28.14           H  
ATOM   1561  CD2 TYR A 102      22.674  36.079   8.006  1.00 28.14           C  
ATOM   1562  HD2 TYR A 102      23.213  36.678   8.725  1.00 28.14           H  
ATOM   1563  CE1 TYR A 102      21.291  34.511   6.117  1.00 28.14           C  
ATOM   1564  HE1 TYR A 102      20.750  33.911   5.400  1.00 28.14           H  
ATOM   1565  CE2 TYR A 102      22.117  34.844   8.392  1.00 28.14           C  
ATOM   1566  HE2 TYR A 102      22.230  34.500   9.410  1.00 28.14           H  
ATOM   1567  OH  TYR A 102      20.904  32.853   7.803  1.00 28.14           O  
ATOM   1568  HH  TYR A 102      21.060  32.666   8.732  1.00 28.14           H  
ATOM   1569  CZ  TYR A 102      21.426  34.056   7.444  1.00 28.14           C  
ATOM   1570  N   PRO A 103      25.000  38.619   3.530  1.00 29.90           N  
ATOM   1571  CA  PRO A 103      25.325  39.639   2.546  1.00 29.90           C  
ATOM   1572  HA  PRO A 103      26.343  39.979   2.738  1.00 29.90           H  
ATOM   1573  C   PRO A 103      24.322  40.804   2.654  1.00 29.90           C  
ATOM   1574  CB  PRO A 103      25.296  38.940   1.183  1.00 29.90           C  
ATOM   1575  HB2 PRO A 103      26.298  38.585   0.941  1.00 29.90           H  
ATOM   1576  HB3 PRO A 103      24.925  39.592   0.393  1.00 29.90           H  
ATOM   1577  O   PRO A 103      23.110  40.570   2.603  1.00 29.90           O  
ATOM   1578  CG  PRO A 103      24.377  37.741   1.415  1.00 29.90           C  
ATOM   1579  HG2 PRO A 103      23.339  38.050   1.289  1.00 29.90           H  
ATOM   1580  HG3 PRO A 103      24.611  36.913   0.746  1.00 29.90           H  
ATOM   1581  CD  PRO A 103      24.622  37.378   2.879  1.00 29.90           C  
ATOM   1582  HD2 PRO A 103      23.717  36.953   3.314  1.00 29.90           H  
ATOM   1583  HD3 PRO A 103      25.446  36.668   2.951  1.00 29.90           H  
ATOM   1584  N   PRO A 104      24.798  42.053   2.815  1.00 26.99           N  
ATOM   1585  CA  PRO A 104      23.942  43.229   2.765  1.00 26.99           C  
ATOM   1586  HA  PRO A 104      23.134  43.147   3.492  1.00 26.99           H  
ATOM   1587  C   PRO A 104      23.360  43.318   1.346  1.00 26.99           C  
ATOM   1588  CB  PRO A 104      24.861  44.404   3.128  1.00 26.99           C  
ATOM   1589  HB2 PRO A 104      24.546  45.334   2.654  1.00 26.99           H  
ATOM   1590  HB3 PRO A 104      24.886  44.520   4.212  1.00 26.99           H  
ATOM   1591  O   PRO A 104      24.075  43.025   0.390  1.00 26.99           O  
ATOM   1592  CG  PRO A 104      26.237  43.953   2.637  1.00 26.99           C  
ATOM   1593  HG2 PRO A 104      27.042  44.405   3.217  1.00 26.99           H  
ATOM   1594  HG3 PRO A 104      26.344  44.198   1.580  1.00 26.99           H  
ATOM   1595  CD  PRO A 104      26.201  42.438   2.808  1.00 26.99           C  
ATOM   1596  HD2 PRO A 104      26.737  41.968   1.984  1.00 26.99           H  
ATOM   1597  HD3 PRO A 104      26.652  42.164   3.761  1.00 26.99           H  
ATOM   1598  N   ASN A 105      22.090  43.720   1.209  1.00 30.90           N  
ATOM   1599  H   ASN A 105      21.601  43.943   2.064  1.00 30.90           H  
ATOM   1600  CA  ASN A 105      21.376  44.031  -0.052  1.00 30.90           C  
ATOM   1601  HA  ASN A 105      20.781  44.910   0.196  1.00 30.90           H  
ATOM   1602  C   ASN A 105      20.315  43.037  -0.566  1.00 30.90           C  
ATOM   1603  CB  ASN A 105      22.296  44.508  -1.203  1.00 30.90           C  
ATOM   1604  HB2 ASN A 105      21.683  44.919  -2.005  1.00 30.90           H  
ATOM   1605  HB3 ASN A 105      22.832  43.655  -1.621  1.00 30.90           H  
ATOM   1606  O   ASN A 105      19.897  43.172  -1.714  1.00 30.90           O  
ATOM   1607  CG  ASN A 105      23.277  45.595  -0.821  1.00 30.90           C  
ATOM   1608  ND2 ASN A 105      24.366  45.718  -1.542  1.00 30.90           N  
ATOM   1609 HD21 ASN A 105      25.006  46.445  -1.256  1.00 30.90           H  
ATOM   1610 HD22 ASN A 105      24.564  45.046  -2.270  1.00 30.90           H  
ATOM   1611  OD1 ASN A 105      23.080  46.357   0.110  1.00 30.90           O  
ATOM   1612  N   GLN A 106      19.791  42.102   0.232  1.00 28.71           N  
ATOM   1613  H   GLN A 106      20.148  41.976   1.168  1.00 28.71           H  
ATOM   1614  CA  GLN A 106      18.525  41.450  -0.142  1.00 28.71           C  
ATOM   1615  HA  GLN A 106      18.406  41.481  -1.225  1.00 28.71           H  
ATOM   1616  C   GLN A 106      17.332  42.240   0.400  1.00 28.71           C  
ATOM   1617  CB  GLN A 106      18.508  39.958   0.212  1.00 28.71           C  
ATOM   1618  HB2 GLN A 106      18.986  39.790   1.176  1.00 28.71           H  
ATOM   1619  HB3 GLN A 106      17.473  39.620   0.267  1.00 28.71           H  
ATOM   1620  O   GLN A 106      16.948  42.122   1.560  1.00 28.71           O  
ATOM   1621  CG  GLN A 106      19.216  39.159  -0.897  1.00 28.71           C  
ATOM   1622  HG2 GLN A 106      20.259  39.468  -0.956  1.00 28.71           H  
ATOM   1623  HG3 GLN A 106      18.742  39.376  -1.854  1.00 28.71           H  
ATOM   1624  CD  GLN A 106      19.169  37.650  -0.686  1.00 28.71           C  
ATOM   1625  NE2 GLN A 106      19.566  36.873  -1.669  1.00 28.71           N  
ATOM   1626 HE21 GLN A 106      19.858  37.266  -2.552  1.00 28.71           H  
ATOM   1627 HE22 GLN A 106      19.483  35.881  -1.497  1.00 28.71           H  
ATOM   1628  OE1 GLN A 106      18.792  37.129   0.349  1.00 28.71           O  
ATOM   1629  N   SER A 107      16.761  43.068  -0.472  1.00 28.10           N  
ATOM   1630  H   SER A 107      17.172  43.148  -1.392  1.00 28.10           H  
ATOM   1631  CA  SER A 107      15.411  43.603  -0.332  1.00 28.10           C  
ATOM   1632  HA  SER A 107      15.345  44.214   0.568  1.00 28.10           H  
ATOM   1633  C   SER A 107      14.417  42.444  -0.244  1.00 28.10           C  
ATOM   1634  CB  SER A 107      15.093  44.472  -1.557  1.00 28.10           C  
ATOM   1635  HB2 SER A 107      15.711  45.370  -1.535  1.00 28.10           H  
ATOM   1636  HB3 SER A 107      14.043  44.762  -1.543  1.00 28.10           H  
ATOM   1637  O   SER A 107      14.372  41.598  -1.142  1.00 28.10           O  
ATOM   1638  OG  SER A 107      15.383  43.747  -2.739  1.00 28.10           O  
ATOM   1639  HG  SER A 107      14.904  42.917  -2.678  1.00 28.10           H  
ATOM   1640  N   PHE A 108      13.630  42.399   0.828  1.00 27.80           N  
ATOM   1641  H   PHE A 108      13.740  43.098   1.548  1.00 27.80           H  
ATOM   1642  CA  PHE A 108      12.487  41.497   0.921  1.00 27.80           C  
ATOM   1643  HA  PHE A 108      12.853  40.479   0.789  1.00 27.80           H  
ATOM   1644  C   PHE A 108      11.474  41.820  -0.194  1.00 27.80           C  
ATOM   1645  CB  PHE A 108      11.856  41.610   2.317  1.00 27.80           C  
ATOM   1646  HB2 PHE A 108      11.705  42.661   2.566  1.00 27.80           H  
ATOM   1647  HB3 PHE A 108      10.872  41.142   2.294  1.00 27.80           H  
ATOM   1648  O   PHE A 108      11.325  42.997  -0.533  1.00 27.80           O  
ATOM   1649  CG  PHE A 108      12.680  40.938   3.400  1.00 27.80           C  
ATOM   1650  CD1 PHE A 108      12.433  39.591   3.724  1.00 27.80           C  
ATOM   1651  HD1 PHE A 108      11.646  39.051   3.219  1.00 27.80           H  
ATOM   1652  CD2 PHE A 108      13.710  41.636   4.061  1.00 27.80           C  
ATOM   1653  HD2 PHE A 108      13.911  42.668   3.816  1.00 27.80           H  
ATOM   1654  CE1 PHE A 108      13.207  38.945   4.704  1.00 27.80           C  
ATOM   1655  HE1 PHE A 108      13.012  37.912   4.952  1.00 27.80           H  
ATOM   1656  CE2 PHE A 108      14.487  40.988   5.038  1.00 27.80           C  
ATOM   1657  HE2 PHE A 108      15.279  41.526   5.538  1.00 27.80           H  
ATOM   1658  CZ  PHE A 108      14.235  39.643   5.361  1.00 27.80           C  
ATOM   1659  HZ  PHE A 108      14.831  39.148   6.113  1.00 27.80           H  
ATOM   1660  N   PRO A 109      10.782  40.816  -0.769  1.00 29.76           N  
ATOM   1661  CA  PRO A 109       9.637  41.074  -1.636  1.00 29.76           C  
ATOM   1662  HA  PRO A 109       9.969  41.574  -2.546  1.00 29.76           H  
ATOM   1663  C   PRO A 109       8.649  41.959  -0.874  1.00 29.76           C  
ATOM   1664  CB  PRO A 109       9.020  39.708  -1.974  1.00 29.76           C  
ATOM   1665  HB2 PRO A 109       8.079  39.573  -1.441  1.00 29.76           H  
ATOM   1666  HB3 PRO A 109       8.852  39.609  -3.046  1.00 29.76           H  
ATOM   1667  O   PRO A 109       8.406  41.699   0.305  1.00 29.76           O  
ATOM   1668  CG  PRO A 109      10.034  38.675  -1.480  1.00 29.76           C  
ATOM   1669  HG2 PRO A 109      10.676  38.375  -2.309  1.00 29.76           H  
ATOM   1670  HG3 PRO A 109       9.538  37.803  -1.053  1.00 29.76           H  
ATOM   1671  CD  PRO A 109      10.869  39.407  -0.435  1.00 29.76           C  
ATOM   1672  HD2 PRO A 109      11.898  39.048  -0.472  1.00 29.76           H  
ATOM   1673  HD3 PRO A 109      10.442  39.246   0.555  1.00 29.76           H  
ATOM   1674  N   GLU A 110       8.121  43.000  -1.522  1.00 28.64           N  
ATOM   1675  H   GLU A 110       8.387  43.169  -2.482  1.00 28.64           H  
ATOM   1676  CA  GLU A 110       7.070  43.859  -0.969  1.00 28.64           C  
ATOM   1677  HA  GLU A 110       7.466  44.416  -0.120  1.00 28.64           H  
ATOM   1678  C   GLU A 110       5.916  42.977  -0.470  1.00 28.64           C  
ATOM   1679  CB  GLU A 110       6.590  44.872  -2.030  1.00 28.64           C  
ATOM   1680  HB2 GLU A 110       6.384  44.341  -2.960  1.00 28.64           H  
ATOM   1681  HB3 GLU A 110       5.666  45.330  -1.680  1.00 28.64           H  
ATOM   1682  O   GLU A 110       5.132  42.433  -1.245  1.00 28.64           O  
ATOM   1683  CG  GLU A 110       7.613  45.994  -2.284  1.00 28.64           C  
ATOM   1684  HG2 GLU A 110       7.793  46.514  -1.342  1.00 28.64           H  
ATOM   1685  HG3 GLU A 110       8.555  45.546  -2.599  1.00 28.64           H  
ATOM   1686  CD  GLU A 110       7.168  47.009  -3.356  1.00 28.64           C  
ATOM   1687  OE1 GLU A 110       7.604  48.181  -3.254  1.00 28.64           O  
ATOM   1688  OE2 GLU A 110       6.448  46.606  -4.296  1.00 28.64           O  
ATOM   1689  N   LEU A 111       5.867  42.766   0.846  1.00 30.02           N  
ATOM   1690  H   LEU A 111       6.614  43.136   1.415  1.00 30.02           H  
ATOM   1691  CA  LEU A 111       4.765  42.093   1.510  1.00 30.02           C  
ATOM   1692  HA  LEU A 111       4.427  41.256   0.899  1.00 30.02           H  
ATOM   1693  C   LEU A 111       3.632  43.107   1.599  1.00 30.02           C  
ATOM   1694  CB  LEU A 111       5.205  41.572   2.892  1.00 30.02           C  
ATOM   1695  HB2 LEU A 111       4.318  41.400   3.501  1.00 30.02           H  
ATOM   1696  HB3 LEU A 111       5.791  42.350   3.383  1.00 30.02           H  
ATOM   1697  O   LEU A 111       3.688  44.055   2.383  1.00 30.02           O  
ATOM   1698  CG  LEU A 111       6.023  40.268   2.833  1.00 30.02           C  
ATOM   1699  HG  LEU A 111       6.765  40.332   2.037  1.00 30.02           H  
ATOM   1700  CD1 LEU A 111       6.761  40.040   4.155  1.00 30.02           C  
ATOM   1701 HD11 LEU A 111       7.430  40.879   4.346  1.00 30.02           H  
ATOM   1702 HD12 LEU A 111       6.048  39.953   4.974  1.00 30.02           H  
ATOM   1703 HD13 LEU A 111       7.354  39.127   4.091  1.00 30.02           H  
ATOM   1704  CD2 LEU A 111       5.130  39.047   2.589  1.00 30.02           C  
ATOM   1705 HD21 LEU A 111       4.404  38.944   3.396  1.00 30.02           H  
ATOM   1706 HD22 LEU A 111       5.745  38.148   2.537  1.00 30.02           H  
ATOM   1707 HD23 LEU A 111       4.605  39.158   1.640  1.00 30.02           H  
ATOM   1708  N   ASP A 112       2.611  42.901   0.778  1.00 29.77           N  
ATOM   1709  H   ASP A 112       2.704  42.206   0.050  1.00 29.77           H  
ATOM   1710  CA  ASP A 112       1.346  43.611   0.893  1.00 29.77           C  
ATOM   1711  HA  ASP A 112       1.571  44.677   0.908  1.00 29.77           H  
ATOM   1712  C   ASP A 112       0.711  43.224   2.246  1.00 29.77           C  
ATOM   1713  CB  ASP A 112       0.466  43.287  -0.340  1.00 29.77           C  
ATOM   1714  HB2 ASP A 112      -0.376  42.664  -0.037  1.00 29.77           H  
ATOM   1715  HB3 ASP A 112       1.044  42.704  -1.057  1.00 29.77           H  
ATOM   1716  O   ASP A 112       0.200  42.116   2.434  1.00 29.77           O  
ATOM   1717  CG  ASP A 112      -0.084  44.514  -1.084  1.00 29.77           C  
ATOM   1718  OD1 ASP A 112       0.110  45.653  -0.600  1.00 29.77           O  
ATOM   1719  OD2 ASP A 112      -0.740  44.287  -2.124  1.00 29.77           O  
ATOM   1720  N   GLY A 113       0.841  44.110   3.239  1.00 31.07           N  
ATOM   1721  H   GLY A 113       1.421  44.911   3.035  1.00 31.07           H  
ATOM   1722  CA  GLY A 113       0.381  43.911   4.618  1.00 31.07           C  
ATOM   1723  HA2 GLY A 113      -0.159  42.968   4.704  1.00 31.07           H  
ATOM   1724  HA3 GLY A 113      -0.314  44.713   4.865  1.00 31.07           H  
ATOM   1725  C   GLY A 113       1.518  43.892   5.647  1.00 31.07           C  
ATOM   1726  O   GLY A 113       2.525  43.214   5.483  1.00 31.07           O  
ATOM   1727  N   ARG A 114       1.356  44.663   6.729  1.00 31.21           N  
ATOM   1728  H   ARG A 114       0.468  45.134   6.831  1.00 31.21           H  
ATOM   1729  CA  ARG A 114       2.343  44.836   7.808  1.00 31.21           C  
ATOM   1730  HA  ARG A 114       3.321  45.040   7.371  1.00 31.21           H  
ATOM   1731  C   ARG A 114       2.458  43.559   8.645  1.00 31.21           C  
ATOM   1732  CB  ARG A 114       1.934  46.020   8.704  1.00 31.21           C  
ATOM   1733  HB2 ARG A 114       0.947  45.824   9.123  1.00 31.21           H  
ATOM   1734  HB3 ARG A 114       2.641  46.096   9.530  1.00 31.21           H  
ATOM   1735  O   ARG A 114       1.499  43.171   9.306  1.00 31.21           O  
ATOM   1736  CG  ARG A 114       1.906  47.358   7.956  1.00 31.21           C  
ATOM   1737  HG2 ARG A 114       2.909  47.599   7.602  1.00 31.21           H  
ATOM   1738  HG3 ARG A 114       1.237  47.283   7.099  1.00 31.21           H  
ATOM   1739  CD  ARG A 114       1.403  48.477   8.872  1.00 31.21           C  
ATOM   1740  HD2 ARG A 114       2.130  48.634   9.668  1.00 31.21           H  
ATOM   1741  HD3 ARG A 114       0.454  48.178   9.317  1.00 31.21           H  
ATOM   1742  NE  ARG A 114       1.213  49.717   8.104  1.00 31.21           N  
ATOM   1743  HE  ARG A 114       1.331  49.648   7.103  1.00 31.21           H  
ATOM   1744  NH1 ARG A 114       0.803  51.144   9.866  1.00 31.21           N  
ATOM   1745 HH11 ARG A 114       0.675  52.081  10.220  1.00 31.21           H  
ATOM   1746 HH12 ARG A 114       0.870  50.379  10.523  1.00 31.21           H  
ATOM   1747  NH2 ARG A 114       0.951  51.927   7.778  1.00 31.21           N  
ATOM   1748 HH21 ARG A 114       1.118  52.847   8.161  1.00 31.21           H  
ATOM   1749 HH22 ARG A 114       1.128  51.787   6.793  1.00 31.21           H  
ATOM   1750  CZ  ARG A 114       0.981  50.918   8.595  1.00 31.21           C  
ATOM   1751  N   TRP A 115       3.629  42.931   8.623  1.00 33.04           N  
ATOM   1752  H   TRP A 115       4.366  43.317   8.049  1.00 33.04           H  
ATOM   1753  CA  TRP A 115       3.976  41.793   9.473  1.00 33.04           C  
ATOM   1754  HA  TRP A 115       3.077  41.382   9.933  1.00 33.04           H  
ATOM   1755  C   TRP A 115       4.920  42.258  10.581  1.00 33.04           C  
ATOM   1756  CB  TRP A 115       4.636  40.689   8.631  1.00 33.04           C  
ATOM   1757  HB2 TRP A 115       4.946  39.887   9.300  1.00 33.04           H  
ATOM   1758  HB3 TRP A 115       5.536  41.088   8.163  1.00 33.04           H  
ATOM   1759  O   TRP A 115       5.957  42.847  10.285  1.00 33.04           O  
ATOM   1760  CG  TRP A 115       3.768  40.096   7.566  1.00 33.04           C  
ATOM   1761  CD1 TRP A 115       3.632  40.567   6.308  1.00 33.04           C  
ATOM   1762  HD1 TRP A 115       4.140  41.437   5.920  1.00 33.04           H  
ATOM   1763  CD2 TRP A 115       2.860  38.962   7.661  1.00 33.04           C  
ATOM   1764  CE2 TRP A 115       2.182  38.822   6.414  1.00 33.04           C  
ATOM   1765  CE3 TRP A 115       2.513  38.068   8.694  1.00 33.04           C  
ATOM   1766  HE3 TRP A 115       2.991  38.186   9.655  1.00 33.04           H  
ATOM   1767  NE1 TRP A 115       2.690  39.828   5.625  1.00 33.04           N  
ATOM   1768  HE1 TRP A 115       2.357  40.089   4.709  1.00 33.04           H  
ATOM   1769  CH2 TRP A 115       0.855  37.001   7.259  1.00 33.04           C  
ATOM   1770  HH2 TRP A 115       0.041  36.304   7.121  1.00 33.04           H  
ATOM   1771  CZ2 TRP A 115       1.194  37.856   6.203  1.00 33.04           C  
ATOM   1772  HZ2 TRP A 115       0.678  37.807   5.256  1.00 33.04           H  
ATOM   1773  CZ3 TRP A 115       1.524  37.087   8.495  1.00 33.04           C  
ATOM   1774  HZ3 TRP A 115       1.242  36.427   9.303  1.00 33.04           H  
ATOM   1775  N   GLU A 116       4.597  41.948  11.835  1.00 34.33           N  
ATOM   1776  H   GLU A 116       3.705  41.516  12.029  1.00 34.33           H  
ATOM   1777  CA  GLU A 116       5.511  42.119  12.968  1.00 34.33           C  
ATOM   1778  HA  GLU A 116       6.338  42.764  12.671  1.00 34.33           H  
ATOM   1779  C   GLU A 116       6.111  40.772  13.384  1.00 34.33           C  
ATOM   1780  CB  GLU A 116       4.817  42.808  14.148  1.00 34.33           C  
ATOM   1781  HB2 GLU A 116       3.823  42.379  14.280  1.00 34.33           H  
ATOM   1782  HB3 GLU A 116       5.401  42.624  15.050  1.00 34.33           H  
ATOM   1783  O   GLU A 116       5.427  39.748  13.482  1.00 34.33           O  
ATOM   1784  CG  GLU A 116       4.727  44.325  13.931  1.00 34.33           C  
ATOM   1785  HG2 GLU A 116       4.190  44.515  13.002  1.00 34.33           H  
ATOM   1786  HG3 GLU A 116       5.738  44.721  13.824  1.00 34.33           H  
ATOM   1787  CD  GLU A 116       4.015  45.052  15.080  1.00 34.33           C  
ATOM   1788  OE1 GLU A 116       3.923  46.292  14.981  1.00 34.33           O  
ATOM   1789  OE2 GLU A 116       3.521  44.363  16.002  1.00 34.33           O  
ATOM   1790  N   PHE A 117       7.422  40.770  13.617  1.00 31.94           N  
ATOM   1791  H   PHE A 117       7.908  41.655  13.575  1.00 31.94           H  
ATOM   1792  CA  PHE A 117       8.163  39.622  14.127  1.00 31.94           C  
ATOM   1793  HA  PHE A 117       7.676  38.701  13.807  1.00 31.94           H  
ATOM   1794  C   PHE A 117       8.171  39.663  15.660  1.00 31.94           C  
ATOM   1795  CB  PHE A 117       9.579  39.656  13.536  1.00 31.94           C  
ATOM   1796  HB2 PHE A 117      10.047  40.608  13.784  1.00 31.94           H  
ATOM   1797  HB3 PHE A 117       9.507  39.600  12.450  1.00 31.94           H  
ATOM   1798  O   PHE A 117       8.773  40.561  16.242  1.00 31.94           O  
ATOM   1799  CG  PHE A 117      10.467  38.530  14.023  1.00 31.94           C  
ATOM   1800  CD1 PHE A 117      11.358  38.742  15.092  1.00 31.94           C  
ATOM   1801  HD1 PHE A 117      11.409  39.713  15.562  1.00 31.94           H  
ATOM   1802  CD2 PHE A 117      10.381  37.260  13.426  1.00 31.94           C  
ATOM   1803  HD2 PHE A 117       9.690  37.094  12.613  1.00 31.94           H  
ATOM   1804  CE1 PHE A 117      12.164  37.689  15.559  1.00 31.94           C  
ATOM   1805  HE1 PHE A 117      12.841  37.862  16.383  1.00 31.94           H  
ATOM   1806  CE2 PHE A 117      11.184  36.205  13.894  1.00 31.94           C  
ATOM   1807  HE2 PHE A 117      11.105  35.228  13.440  1.00 31.94           H  
ATOM   1808  CZ  PHE A 117      12.075  36.419  14.961  1.00 31.94           C  
ATOM   1809  HZ  PHE A 117      12.682  35.604  15.327  1.00 31.94           H  
ATOM   1810  N   VAL A 118       7.531  38.687  16.317  1.00 30.61           N  
ATOM   1811  H   VAL A 118       7.008  38.015  15.773  1.00 30.61           H  
ATOM   1812  CA  VAL A 118       7.256  38.748  17.772  1.00 30.61           C  
ATOM   1813  HA  VAL A 118       7.431  39.773  18.098  1.00 30.61           H  
ATOM   1814  C   VAL A 118       8.222  37.893  18.617  1.00 30.61           C  
ATOM   1815  CB  VAL A 118       5.758  38.476  18.056  1.00 30.61           C  
ATOM   1816  HB  VAL A 118       5.549  37.417  17.903  1.00 30.61           H  
ATOM   1817  O   VAL A 118       8.220  37.969  19.842  1.00 30.61           O  
ATOM   1818  CG1 VAL A 118       5.332  38.863  19.480  1.00 30.61           C  
ATOM   1819 HG11 VAL A 118       5.606  39.898  19.683  1.00 30.61           H  
ATOM   1820 HG12 VAL A 118       5.804  38.211  20.215  1.00 30.61           H  
ATOM   1821 HG13 VAL A 118       4.253  38.758  19.593  1.00 30.61           H  
ATOM   1822  CG2 VAL A 118       4.871  39.289  17.096  1.00 30.61           C  
ATOM   1823 HG21 VAL A 118       3.825  39.234  17.395  1.00 30.61           H  
ATOM   1824 HG22 VAL A 118       4.947  38.906  16.078  1.00 30.61           H  
ATOM   1825 HG23 VAL A 118       5.169  40.338  17.108  1.00 30.61           H  
ATOM   1826  N   GLY A 119       9.117  37.110  18.002  1.00 29.61           N  
ATOM   1827  H   GLY A 119       9.098  37.065  16.993  1.00 29.61           H  
ATOM   1828  CA  GLY A 119      10.199  36.422  18.723  1.00 29.61           C  
ATOM   1829  HA2 GLY A 119      11.095  37.040  18.664  1.00 29.61           H  
ATOM   1830  HA3 GLY A 119       9.940  36.323  19.777  1.00 29.61           H  
ATOM   1831  C   GLY A 119      10.545  35.023  18.210  1.00 29.61           C  
ATOM   1832  O   GLY A 119      10.009  34.552  17.208  1.00 29.61           O  
ATOM   1833  N   HIS A 120      11.473  34.357  18.910  1.00 33.65           N  
ATOM   1834  H   HIS A 120      11.809  34.774  19.766  1.00 33.65           H  
ATOM   1835  CA  HIS A 120      11.917  32.985  18.641  1.00 33.65           C  
ATOM   1836  HA  HIS A 120      11.190  32.507  17.985  1.00 33.65           H  
ATOM   1837  C   HIS A 120      11.986  32.165  19.939  1.00 33.65           C  
ATOM   1838  CB  HIS A 120      13.280  32.993  17.920  1.00 33.65           C  
ATOM   1839  HB2 HIS A 120      13.491  31.979  17.581  1.00 33.65           H  
ATOM   1840  HB3 HIS A 120      13.203  33.622  17.033  1.00 33.65           H  
ATOM   1841  O   HIS A 120      12.324  32.699  20.993  1.00 33.65           O  
ATOM   1842  CG  HIS A 120      14.449  33.468  18.759  1.00 33.65           C  
ATOM   1843  CD2 HIS A 120      15.331  32.681  19.451  1.00 33.65           C  
ATOM   1844  HD2 HIS A 120      15.310  31.602  19.506  1.00 33.65           H  
ATOM   1845  ND1 HIS A 120      14.820  34.776  18.985  1.00 33.65           N  
ATOM   1846  HD1 HIS A 120      14.323  35.599  18.678  1.00 33.65           H  
ATOM   1847  CE1 HIS A 120      15.892  34.774  19.797  1.00 33.65           C  
ATOM   1848  HE1 HIS A 120      16.384  35.656  20.180  1.00 33.65           H  
ATOM   1849  NE2 HIS A 120      16.262  33.514  20.077  1.00 33.65           N  
ATOM   1850  N   ILE A 121      11.723  30.857  19.860  1.00 29.97           N  
ATOM   1851  H   ILE A 121      11.406  30.488  18.975  1.00 29.97           H  
ATOM   1852  CA  ILE A 121      11.936  29.908  20.967  1.00 29.97           C  
ATOM   1853  HA  ILE A 121      12.131  30.464  21.883  1.00 29.97           H  
ATOM   1854  C   ILE A 121      13.158  29.036  20.629  1.00 29.97           C  
ATOM   1855  CB  ILE A 121      10.671  29.053  21.232  1.00 29.97           C  
ATOM   1856  HB  ILE A 121      10.431  28.501  20.323  1.00 29.97           H  
ATOM   1857  O   ILE A 121      13.088  28.284  19.654  1.00 29.97           O  
ATOM   1858  CG1 ILE A 121       9.461  29.947  21.594  1.00 29.97           C  
ATOM   1859 HG12 ILE A 121       9.344  30.726  20.840  1.00 29.97           H  
ATOM   1860 HG13 ILE A 121       9.642  30.436  22.551  1.00 29.97           H  
ATOM   1861  CG2 ILE A 121      10.946  28.039  22.363  1.00 29.97           C  
ATOM   1862 HG21 ILE A 121      11.744  27.355  22.073  1.00 29.97           H  
ATOM   1863 HG22 ILE A 121      11.240  28.559  23.275  1.00 29.97           H  
ATOM   1864 HG23 ILE A 121      10.063  27.429  22.554  1.00 29.97           H  
ATOM   1865  CD1 ILE A 121       8.124  29.196  21.661  1.00 29.97           C  
ATOM   1866 HD11 ILE A 121       8.107  28.504  22.503  1.00 29.97           H  
ATOM   1867 HD12 ILE A 121       7.960  28.648  20.733  1.00 29.97           H  
ATOM   1868 HD13 ILE A 121       7.315  29.915  21.789  1.00 29.97           H  
ATOM   1869  N   PRO A 122      14.275  29.120  21.378  1.00 30.94           N  
ATOM   1870  CA  PRO A 122      15.393  28.191  21.228  1.00 30.94           C  
ATOM   1871  HA  PRO A 122      15.585  28.005  20.171  1.00 30.94           H  
ATOM   1872  C   PRO A 122      15.097  26.844  21.917  1.00 30.94           C  
ATOM   1873  CB  PRO A 122      16.598  28.923  21.830  1.00 30.94           C  
ATOM   1874  HB2 PRO A 122      17.063  29.541  21.062  1.00 30.94           H  
ATOM   1875  HB3 PRO A 122      17.328  28.235  22.255  1.00 30.94           H  
ATOM   1876  O   PRO A 122      14.564  26.813  23.026  1.00 30.94           O  
ATOM   1877  CG  PRO A 122      15.983  29.829  22.899  1.00 30.94           C  
ATOM   1878  HG2 PRO A 122      15.896  29.276  23.835  1.00 30.94           H  
ATOM   1879  HG3 PRO A 122      16.572  30.734  23.048  1.00 30.94           H  
ATOM   1880  CD  PRO A 122      14.585  30.147  22.367  1.00 30.94           C  
ATOM   1881  HD2 PRO A 122      14.587  31.127  21.891  1.00 30.94           H  
ATOM   1882  HD3 PRO A 122      13.869  30.131  23.189  1.00 30.94           H  
ATOM   1883  N   GLY A 123      15.462  25.727  21.277  1.00 31.26           N  
ATOM   1884  H   GLY A 123      15.852  25.803  20.348  1.00 31.26           H  
ATOM   1885  CA  GLY A 123      15.396  24.378  21.853  1.00 31.26           C  
ATOM   1886  HA2 GLY A 123      14.479  23.887  21.527  1.00 31.26           H  
ATOM   1887  HA3 GLY A 123      15.381  24.442  22.941  1.00 31.26           H  
ATOM   1888  C   GLY A 123      16.588  23.510  21.428  1.00 31.26           C  
ATOM   1889  O   GLY A 123      17.041  23.601  20.287  1.00 31.26           O  
ATOM   1890  N   GLU A 124      17.094  22.682  22.350  1.00 32.00           N  
ATOM   1891  H   GLU A 124      16.647  22.644  23.254  1.00 32.00           H  
ATOM   1892  CA  GLU A 124      18.186  21.713  22.146  1.00 32.00           C  
ATOM   1893  HA  GLU A 124      18.517  21.752  21.108  1.00 32.00           H  
ATOM   1894  C   GLU A 124      17.650  20.296  22.446  1.00 32.00           C  
ATOM   1895  CB  GLU A 124      19.385  22.088  23.055  1.00 32.00           C  
ATOM   1896  HB2 GLU A 124      19.534  23.167  23.014  1.00 32.00           H  
ATOM   1897  HB3 GLU A 124      19.139  21.820  24.082  1.00 32.00           H  
ATOM   1898  O   GLU A 124      17.017  20.087  23.482  1.00 32.00           O  
ATOM   1899  CG  GLU A 124      20.710  21.417  22.645  1.00 32.00           C  
ATOM   1900  HG2 GLU A 124      20.993  21.791  21.661  1.00 32.00           H  
ATOM   1901  HG3 GLU A 124      20.536  20.345  22.554  1.00 32.00           H  
ATOM   1902  CD  GLU A 124      21.882  21.630  23.634  1.00 32.00           C  
ATOM   1903  OE1 GLU A 124      23.035  21.322  23.259  1.00 32.00           O  
ATOM   1904  OE2 GLU A 124      21.664  21.925  24.835  1.00 32.00           O  
ATOM   1905  N   ILE A 125      17.874  19.318  21.556  1.00 29.56           N  
ATOM   1906  H   ILE A 125      18.424  19.529  20.735  1.00 29.56           H  
ATOM   1907  CA  ILE A 125      17.453  17.915  21.751  1.00 29.56           C  
ATOM   1908  HA  ILE A 125      16.673  17.879  22.512  1.00 29.56           H  
ATOM   1909  C   ILE A 125      18.651  17.101  22.268  1.00 29.56           C  
ATOM   1910  CB  ILE A 125      16.850  17.312  20.451  1.00 29.56           C  
ATOM   1911  HB  ILE A 125      17.612  17.349  19.672  1.00 29.56           H  
ATOM   1912  O   ILE A 125      19.649  16.962  21.561  1.00 29.56           O  
ATOM   1913  CG1 ILE A 125      15.624  18.127  19.967  1.00 29.56           C  
ATOM   1914 HG12 ILE A 125      14.846  18.099  20.730  1.00 29.56           H  
ATOM   1915 HG13 ILE A 125      15.921  19.167  19.830  1.00 29.56           H  
ATOM   1916  CG2 ILE A 125      16.460  15.835  20.672  1.00 29.56           C  
ATOM   1917 HG21 ILE A 125      15.691  15.758  21.440  1.00 29.56           H  
ATOM   1918 HG22 ILE A 125      16.088  15.397  19.746  1.00 29.56           H  
ATOM   1919 HG23 ILE A 125      17.329  15.248  20.970  1.00 29.56           H  
ATOM   1920  CD1 ILE A 125      15.027  17.654  18.633  1.00 29.56           C  
ATOM   1921 HD11 ILE A 125      15.810  17.586  17.878  1.00 29.56           H  
ATOM   1922 HD12 ILE A 125      14.543  16.684  18.751  1.00 29.56           H  
ATOM   1923 HD13 ILE A 125      14.277  18.372  18.300  1.00 29.56           H  
ATOM   1924  N   LYS A 126      18.558  16.525  23.478  1.00 29.86           N  
ATOM   1925  H   LYS A 126      17.707  16.667  24.002  1.00 29.86           H  
ATOM   1926  CA  LYS A 126      19.568  15.608  24.053  1.00 29.86           C  
ATOM   1927  HA  LYS A 126      20.369  15.468  23.327  1.00 29.86           H  
ATOM   1928  C   LYS A 126      18.965  14.223  24.325  1.00 29.86           C  
ATOM   1929  CB  LYS A 126      20.186  16.207  25.338  1.00 29.86           C  
ATOM   1930  HB2 LYS A 126      19.392  16.537  26.008  1.00 29.86           H  
ATOM   1931  HB3 LYS A 126      20.762  15.433  25.844  1.00 29.86           H  
ATOM   1932  O   LYS A 126      17.889  14.141  24.903  1.00 29.86           O  
ATOM   1933  CG  LYS A 126      21.128  17.380  25.026  1.00 29.86           C  
ATOM   1934  HG2 LYS A 126      21.882  17.038  24.317  1.00 29.86           H  
ATOM   1935  HG3 LYS A 126      20.549  18.172  24.550  1.00 29.86           H  
ATOM   1936  CD  LYS A 126      21.836  17.964  26.260  1.00 29.86           C  
ATOM   1937  HD2 LYS A 126      22.430  17.199  26.761  1.00 29.86           H  
ATOM   1938  HD3 LYS A 126      21.087  18.367  26.942  1.00 29.86           H  
ATOM   1939  CE  LYS A 126      22.738  19.082  25.725  1.00 29.86           C  
ATOM   1940  HE2 LYS A 126      23.611  18.660  25.227  1.00 29.86           H  
ATOM   1941  HE3 LYS A 126      22.174  19.604  24.952  1.00 29.86           H  
ATOM   1942  NZ  LYS A 126      23.129  20.094  26.726  1.00 29.86           N  
ATOM   1943  HZ1 LYS A 126      23.872  19.781  27.334  1.00 29.86           H  
ATOM   1944  HZ2 LYS A 126      23.407  20.911  26.200  1.00 29.86           H  
ATOM   1945  HZ3 LYS A 126      22.315  20.401  27.238  1.00 29.86           H  
ATOM   1946  N   GLY A 127      19.691  13.147  23.976  1.00 27.38           N  
ATOM   1947  H   GLY A 127      20.555  13.312  23.480  1.00 27.38           H  
ATOM   1948  CA  GLY A 127      19.465  11.806  24.552  1.00 27.38           C  
ATOM   1949  HA2 GLY A 127      20.427  11.428  24.898  1.00 27.38           H  
ATOM   1950  HA3 GLY A 127      18.832  11.897  25.435  1.00 27.38           H  
ATOM   1951  C   GLY A 127      18.849  10.699  23.678  1.00 27.38           C  
ATOM   1952  O   GLY A 127      18.142   9.856  24.214  1.00 27.38           O  
ATOM   1953  N   LEU A 128      19.120  10.622  22.369  1.00 26.68           N  
ATOM   1954  H   LEU A 128      19.699  11.330  21.941  1.00 26.68           H  
ATOM   1955  CA  LEU A 128      18.651   9.500  21.533  1.00 26.68           C  
ATOM   1956  HA  LEU A 128      17.713   9.127  21.946  1.00 26.68           H  
ATOM   1957  C   LEU A 128      19.616   8.303  21.577  1.00 26.68           C  
ATOM   1958  CB  LEU A 128      18.351   9.995  20.104  1.00 26.68           C  
ATOM   1959  HB2 LEU A 128      18.427   9.168  19.398  1.00 26.68           H  
ATOM   1960  HB3 LEU A 128      19.105  10.730  19.823  1.00 26.68           H  
ATOM   1961  O   LEU A 128      20.343   8.046  20.624  1.00 26.68           O  
ATOM   1962  CG  LEU A 128      16.943  10.602  19.973  1.00 26.68           C  
ATOM   1963  HG  LEU A 128      16.715  11.197  20.857  1.00 26.68           H  
ATOM   1964  CD1 LEU A 128      16.880  11.519  18.755  1.00 26.68           C  
ATOM   1965 HD11 LEU A 128      15.879  11.942  18.665  1.00 26.68           H  
ATOM   1966 HD12 LEU A 128      17.589  12.338  18.870  1.00 26.68           H  
ATOM   1967 HD13 LEU A 128      17.116  10.962  17.848  1.00 26.68           H  
ATOM   1968  CD2 LEU A 128      15.878   9.512  19.804  1.00 26.68           C  
ATOM   1969 HD21 LEU A 128      15.872   8.857  20.676  1.00 26.68           H  
ATOM   1970 HD22 LEU A 128      14.895   9.975  19.718  1.00 26.68           H  
ATOM   1971 HD23 LEU A 128      16.077   8.924  18.908  1.00 26.68           H  
ATOM   1972  N   ASN A 129      19.605   7.557  22.681  1.00 24.20           N  
ATOM   1973  H   ASN A 129      19.006   7.846  23.441  1.00 24.20           H  
ATOM   1974  CA  ASN A 129      20.108   6.185  22.712  1.00 24.20           C  
ATOM   1975  HA  ASN A 129      20.236   5.835  21.687  1.00 24.20           H  
ATOM   1976  C   ASN A 129      19.050   5.287  23.355  1.00 24.20           C  
ATOM   1977  CB  ASN A 129      21.472   6.097  23.430  1.00 24.20           C  
ATOM   1978  HB2 ASN A 129      21.520   6.853  24.214  1.00 24.20           H  
ATOM   1979  HB3 ASN A 129      21.563   5.123  23.910  1.00 24.20           H  
ATOM   1980  O   ASN A 129      18.583   5.559  24.453  1.00 24.20           O  
ATOM   1981  CG  ASN A 129      22.671   6.244  22.502  1.00 24.20           C  
ATOM   1982  ND2 ASN A 129      23.836   6.514  23.042  1.00 24.20           N  
ATOM   1983 HD21 ASN A 129      23.922   6.651  24.039  1.00 24.20           H  
ATOM   1984 HD22 ASN A 129      24.607   6.601  22.395  1.00 24.20           H  
ATOM   1985  OD1 ASN A 129      22.611   6.055  21.301  1.00 24.20           O  
ATOM   1986  N   THR A 130      18.754   4.180  22.675  1.00 24.75           N  
ATOM   1987  H   THR A 130      19.206   4.089  21.776  1.00 24.75           H  
ATOM   1988  CA  THR A 130      17.975   3.021  23.140  1.00 24.75           C  
ATOM   1989  HA  THR A 130      18.084   2.299  22.331  1.00 24.75           H  
ATOM   1990  C   THR A 130      16.456   3.172  23.286  1.00 24.75           C  
ATOM   1991  CB  THR A 130      18.622   2.318  24.349  1.00 24.75           C  
ATOM   1992  HB  THR A 130      18.009   1.460  24.624  1.00 24.75           H  
ATOM   1993  O   THR A 130      15.906   4.207  23.635  1.00 24.75           O  
ATOM   1994  CG2 THR A 130      20.021   1.811  23.989  1.00 24.75           C  
ATOM   1995 HG21 THR A 130      19.969   1.137  23.134  1.00 24.75           H  
ATOM   1996 HG22 THR A 130      20.686   2.644  23.765  1.00 24.75           H  
ATOM   1997 HG23 THR A 130      20.425   1.264  24.841  1.00 24.75           H  
ATOM   1998  OG1 THR A 130      18.780   3.137  25.477  1.00 24.75           O  
ATOM   1999  HG1 THR A 130      18.484   4.027  25.271  1.00 24.75           H  
ATOM   2000  N   TRP A 131      15.777   2.084  22.916  1.00 25.06           N  
ATOM   2001  H   TRP A 131      16.314   1.259  22.693  1.00 25.06           H  
ATOM   2002  CA  TRP A 131      14.341   1.869  23.036  1.00 25.06           C  
ATOM   2003  HA  TRP A 131      13.780   2.630  22.494  1.00 25.06           H  
ATOM   2004  C   TRP A 131      13.904   1.889  24.506  1.00 25.06           C  
ATOM   2005  CB  TRP A 131      14.034   0.471  22.469  1.00 25.06           C  
ATOM   2006  HB2 TRP A 131      14.774  -0.241  22.832  1.00 25.06           H  
ATOM   2007  HB3 TRP A 131      13.078   0.159  22.889  1.00 25.06           H  
ATOM   2008  O   TRP A 131      14.036   0.875  25.178  1.00 25.06           O  
ATOM   2009  CG  TRP A 131      13.884   0.283  20.996  1.00 25.06           C  
ATOM   2010  CD1 TRP A 131      14.333   1.079  20.001  1.00 25.06           C  
ATOM   2011  HD1 TRP A 131      14.889   1.993  20.154  1.00 25.06           H  
ATOM   2012  CD2 TRP A 131      13.116  -0.774  20.357  1.00 25.06           C  
ATOM   2013  CE2 TRP A 131      13.104  -0.542  18.952  1.00 25.06           C  
ATOM   2014  CE3 TRP A 131      12.381  -1.875  20.844  1.00 25.06           C  
ATOM   2015  HE3 TRP A 131      12.356  -2.064  21.907  1.00 25.06           H  
ATOM   2016  NE1 TRP A 131      13.866   0.601  18.790  1.00 25.06           N  
ATOM   2017  HE1 TRP A 131      13.932   1.140  17.938  1.00 25.06           H  
ATOM   2018  CH2 TRP A 131      11.661  -2.452  18.585  1.00 25.06           C  
ATOM   2019  HH2 TRP A 131      11.089  -3.089  17.926  1.00 25.06           H  
ATOM   2020  CZ2 TRP A 131      12.384  -1.362  18.068  1.00 25.06           C  
ATOM   2021  HZ2 TRP A 131      12.355  -1.149  17.010  1.00 25.06           H  
ATOM   2022  CZ3 TRP A 131      11.662  -2.708  19.968  1.00 25.06           C  
ATOM   2023  HZ3 TRP A 131      11.096  -3.539  20.363  1.00 25.06           H  
ATOM   2024  N   SER A 132      13.370   3.008  24.980  1.00 22.25           N  
ATOM   2025  H   SER A 132      13.569   3.871  24.496  1.00 22.25           H  
ATOM   2026  CA  SER A 132      12.452   3.095  26.125  1.00 22.25           C  
ATOM   2027  HA  SER A 132      11.524   2.571  25.894  1.00 22.25           H  
ATOM   2028  C   SER A 132      12.150   4.569  26.377  1.00 22.25           C  
ATOM   2029  CB  SER A 132      13.029   2.503  27.425  1.00 22.25           C  
ATOM   2030  HB2 SER A 132      13.093   1.417  27.353  1.00 22.25           H  
ATOM   2031  HB3 SER A 132      12.359   2.739  28.251  1.00 22.25           H  
ATOM   2032  O   SER A 132      13.079   5.361  26.452  1.00 22.25           O  
ATOM   2033  OG  SER A 132      14.308   3.037  27.704  1.00 22.25           O  
ATOM   2034  HG  SER A 132      14.261   3.982  27.541  1.00 22.25           H  
ATOM   2035  N   ASP A 133      10.870   4.903  26.501  1.00 22.18           N  
ATOM   2036  H   ASP A 133      10.213   4.148  26.369  1.00 22.18           H  
ATOM   2037  CA  ASP A 133      10.328   5.905  27.423  1.00 22.18           C  
ATOM   2038  HA  ASP A 133       9.287   6.031  27.124  1.00 22.18           H  
ATOM   2039  C   ASP A 133      10.933   7.335  27.437  1.00 22.18           C  
ATOM   2040  CB  ASP A 133      10.258   5.250  28.818  1.00 22.18           C  
ATOM   2041  HB2 ASP A 133      11.268   5.159  29.220  1.00 22.18           H  
ATOM   2042  HB3 ASP A 133       9.683   5.895  29.483  1.00 22.18           H  
ATOM   2043  O   ASP A 133      12.059   7.575  27.855  1.00 22.18           O  
ATOM   2044  CG  ASP A 133       9.598   3.859  28.774  1.00 22.18           C  
ATOM   2045  OD1 ASP A 133       8.714   3.664  27.905  1.00 22.18           O  
ATOM   2046  OD2 ASP A 133      10.028   2.978  29.547  1.00 22.18           O  
ATOM   2047  N   ASN A 134      10.077   8.319  27.121  1.00 24.47           N  
ATOM   2048  H   ASN A 134       9.158   8.017  26.831  1.00 24.47           H  
ATOM   2049  CA  ASN A 134      10.206   9.756  27.430  1.00 24.47           C  
ATOM   2050  HA  ASN A 134       9.242  10.197  27.177  1.00 24.47           H  
ATOM   2051  C   ASN A 134      11.248  10.580  26.637  1.00 24.47           C  
ATOM   2052  CB  ASN A 134      10.344   9.941  28.955  1.00 24.47           C  
ATOM   2053  HB2 ASN A 134      10.316  11.004  29.195  1.00 24.47           H  
ATOM   2054  HB3 ASN A 134      11.308   9.553  29.283  1.00 24.47           H  
ATOM   2055  O   ASN A 134      12.407  10.723  27.024  1.00 24.47           O  
ATOM   2056  CG  ASN A 134       9.229   9.260  29.725  1.00 24.47           C  
ATOM   2057  ND2 ASN A 134       9.536   8.618  30.827  1.00 24.47           N  
ATOM   2058 HD21 ASN A 134      10.507   8.484  31.067  1.00 24.47           H  
ATOM   2059 HD22 ASN A 134       8.787   8.097  31.260  1.00 24.47           H  
ATOM   2060  OD1 ASN A 134       8.073   9.288  29.340  1.00 24.47           O  
ATOM   2061  N   VAL A 135      10.787  11.289  25.594  1.00 25.33           N  
ATOM   2062  H   VAL A 135       9.821  11.171  25.326  1.00 25.33           H  
ATOM   2063  CA  VAL A 135      11.515  12.453  25.055  1.00 25.33           C  
ATOM   2064  HA  VAL A 135      12.569  12.193  24.962  1.00 25.33           H  
ATOM   2065  C   VAL A 135      11.385  13.602  26.053  1.00 25.33           C  
ATOM   2066  CB  VAL A 135      11.016  12.879  23.658  1.00 25.33           C  
ATOM   2067  HB  VAL A 135       9.950  13.101  23.703  1.00 25.33           H  
ATOM   2068  O   VAL A 135      10.315  14.185  26.215  1.00 25.33           O  
ATOM   2069  CG1 VAL A 135      11.760  14.121  23.139  1.00 25.33           C  
ATOM   2070 HG11 VAL A 135      11.416  14.361  22.133  1.00 25.33           H  
ATOM   2071 HG12 VAL A 135      11.554  14.981  23.776  1.00 25.33           H  
ATOM   2072 HG13 VAL A 135      12.834  13.936  23.116  1.00 25.33           H  
ATOM   2073  CG2 VAL A 135      11.236  11.752  22.641  1.00 25.33           C  
ATOM   2074 HG21 VAL A 135      10.889  12.069  21.657  1.00 25.33           H  
ATOM   2075 HG22 VAL A 135      10.675  10.866  22.935  1.00 25.33           H  
ATOM   2076 HG23 VAL A 135      12.295  11.500  22.585  1.00 25.33           H  
ATOM   2077  N   THR A 136      12.484  13.934  26.725  1.00 25.44           N  
ATOM   2078  H   THR A 136      13.326  13.401  26.556  1.00 25.44           H  
ATOM   2079  CA  THR A 136      12.547  15.084  27.630  1.00 25.44           C  
ATOM   2080  HA  THR A 136      11.551  15.282  28.026  1.00 25.44           H  
ATOM   2081  C   THR A 136      13.010  16.305  26.840  1.00 25.44           C  
ATOM   2082  CB  THR A 136      13.467  14.807  28.830  1.00 25.44           C  
ATOM   2083  HB  THR A 136      14.510  14.817  28.513  1.00 25.44           H  
ATOM   2084  O   THR A 136      14.163  16.381  26.423  1.00 25.44           O  
ATOM   2085  CG2 THR A 136      13.254  15.828  29.949  1.00 25.44           C  
ATOM   2086 HG21 THR A 136      13.513  16.827  29.599  1.00 25.44           H  
ATOM   2087 HG22 THR A 136      12.214  15.811  30.276  1.00 25.44           H  
ATOM   2088 HG23 THR A 136      13.896  15.573  30.792  1.00 25.44           H  
ATOM   2089  OG1 THR A 136      13.176  13.550  29.396  1.00 25.44           O  
ATOM   2090  HG1 THR A 136      13.218  12.876  28.714  1.00 25.44           H  
ATOM   2091  N   ILE A 137      12.118  17.275  26.628  1.00 26.84           N  
ATOM   2092  H   ILE A 137      11.169  17.136  26.944  1.00 26.84           H  
ATOM   2093  CA  ILE A 137      12.491  18.588  26.091  1.00 26.84           C  
ATOM   2094  HA  ILE A 137      13.320  18.471  25.394  1.00 26.84           H  
ATOM   2095  C   ILE A 137      12.976  19.433  27.271  1.00 26.84           C  
ATOM   2096  CB  ILE A 137      11.325  19.247  25.313  1.00 26.84           C  
ATOM   2097  HB  ILE A 137      10.494  19.406  26.001  1.00 26.84           H  
ATOM   2098  O   ILE A 137      12.180  19.990  28.025  1.00 26.84           O  
ATOM   2099  CG1 ILE A 137      10.838  18.328  24.168  1.00 26.84           C  
ATOM   2100 HG12 ILE A 137      11.649  18.165  23.458  1.00 26.84           H  
ATOM   2101 HG13 ILE A 137      10.553  17.359  24.579  1.00 26.84           H  
ATOM   2102  CG2 ILE A 137      11.772  20.618  24.762  1.00 26.84           C  
ATOM   2103 HG21 ILE A 137      10.936  21.124  24.279  1.00 26.84           H  
ATOM   2104 HG22 ILE A 137      12.113  21.265  25.570  1.00 26.84           H  
ATOM   2105 HG23 ILE A 137      12.580  20.491  24.041  1.00 26.84           H  
ATOM   2106  CD1 ILE A 137       9.614  18.865  23.415  1.00 26.84           C  
ATOM   2107 HD11 ILE A 137       8.817  19.098  24.121  1.00 26.84           H  
ATOM   2108 HD12 ILE A 137       9.874  19.756  22.844  1.00 26.84           H  
ATOM   2109 HD13 ILE A 137       9.258  18.104  22.719  1.00 26.84           H  
ATOM   2110  N   THR A 138      14.291  19.513  27.465  1.00 25.30           N  
ATOM   2111  H   THR A 138      14.909  18.954  26.894  1.00 25.30           H  
ATOM   2112  CA  THR A 138      14.888  20.462  28.411  1.00 25.30           C  
ATOM   2113  HA  THR A 138      14.268  20.503  29.306  1.00 25.30           H  
ATOM   2114  C   THR A 138      14.902  21.854  27.796  1.00 25.30           C  
ATOM   2115  CB  THR A 138      16.304  20.059  28.850  1.00 25.30           C  
ATOM   2116  HB  THR A 138      16.868  20.955  29.112  1.00 25.30           H  
ATOM   2117  O   THR A 138      15.656  22.133  26.866  1.00 25.30           O  
ATOM   2118  CG2 THR A 138      16.256  19.157  30.081  1.00 25.30           C  
ATOM   2119 HG21 THR A 138      17.272  18.879  30.362  1.00 25.30           H  
ATOM   2120 HG22 THR A 138      15.691  18.253  29.856  1.00 25.30           H  
ATOM   2121 HG23 THR A 138      15.788  19.684  30.913  1.00 25.30           H  
ATOM   2122  OG1 THR A 138      16.987  19.369  27.828  1.00 25.30           O  
ATOM   2123  HG1 THR A 138      17.049  19.960  27.074  1.00 25.30           H  
ATOM   2124  N   GLN A 139      14.061  22.737  28.329  1.00 27.10           N  
ATOM   2125  H   GLN A 139      13.413  22.420  29.035  1.00 27.10           H  
ATOM   2126  CA  GLN A 139      14.040  24.145  27.965  1.00 27.10           C  
ATOM   2127  HA  GLN A 139      14.057  24.220  26.878  1.00 27.10           H  
ATOM   2128  C   GLN A 139      15.289  24.843  28.529  1.00 27.10           C  
ATOM   2129  CB  GLN A 139      12.719  24.745  28.473  1.00 27.10           C  
ATOM   2130  HB2 GLN A 139      12.751  24.851  29.557  1.00 27.10           H  
ATOM   2131  HB3 GLN A 139      11.904  24.066  28.220  1.00 27.10           H  
ATOM   2132  O   GLN A 139      15.396  25.076  29.733  1.00 27.10           O  
ATOM   2133  CG  GLN A 139      12.422  26.100  27.824  1.00 27.10           C  
ATOM   2134  HG2 GLN A 139      13.230  26.792  28.058  1.00 27.10           H  
ATOM   2135  HG3 GLN A 139      12.378  25.980  26.742  1.00 27.10           H  
ATOM   2136  CD  GLN A 139      11.110  26.718  28.298  1.00 27.10           C  
ATOM   2137  NE2 GLN A 139      10.811  27.920  27.865  1.00 27.10           N  
ATOM   2138 HE21 GLN A 139      11.576  28.444  27.464  1.00 27.10           H  
ATOM   2139 HE22 GLN A 139      10.075  28.348  28.408  1.00 27.10           H  
ATOM   2140  OE1 GLN A 139      10.344  26.184  29.077  1.00 27.10           O  
ATOM   2141  N   ALA A 140      16.243  25.171  27.658  1.00 24.83           N  
ATOM   2142  H   ALA A 140      16.137  24.891  26.694  1.00 24.83           H  
ATOM   2143  CA  ALA A 140      17.349  26.061  27.983  1.00 24.83           C  
ATOM   2144  HA  ALA A 140      17.626  25.933  29.030  1.00 24.83           H  
ATOM   2145  C   ALA A 140      16.898  27.515  27.765  1.00 24.83           C  
ATOM   2146  CB  ALA A 140      18.566  25.679  27.127  1.00 24.83           C  
ATOM   2147  HB1 ALA A 140      19.405  26.332  27.367  1.00 24.83           H  
ATOM   2148  HB2 ALA A 140      18.851  24.646  27.325  1.00 24.83           H  
ATOM   2149  HB3 ALA A 140      18.328  25.786  26.069  1.00 24.83           H  
ATOM   2150  O   ALA A 140      16.650  27.921  26.633  1.00 24.83           O  
ATOM   2151  N   GLY A 141      16.796  28.296  28.842  1.00 27.10           N  
ATOM   2152  H   GLY A 141      16.912  27.871  29.751  1.00 27.10           H  
ATOM   2153  CA  GLY A 141      16.692  29.758  28.768  1.00 27.10           C  
ATOM   2154  HA2 GLY A 141      17.554  30.187  29.277  1.00 27.10           H  
ATOM   2155  HA3 GLY A 141      16.744  30.091  27.731  1.00 27.10           H  
ATOM   2156  C   GLY A 141      15.415  30.349  29.367  1.00 27.10           C  
ATOM   2157  O   GLY A 141      14.293  29.989  29.010  1.00 27.10           O  
ATOM   2158  N   THR A 142      15.619  31.289  30.286  1.00 25.93           N  
ATOM   2159  H   THR A 142      16.574  31.560  30.471  1.00 25.93           H  
ATOM   2160  CA  THR A 142      14.628  32.201  30.867  1.00 25.93           C  
ATOM   2161  HA  THR A 142      13.901  31.632  31.447  1.00 25.93           H  
ATOM   2162  C   THR A 142      13.890  32.979  29.776  1.00 25.93           C  
ATOM   2163  CB  THR A 142      15.362  33.190  31.797  1.00 25.93           C  
ATOM   2164  HB  THR A 142      14.755  34.081  31.955  1.00 25.93           H  
ATOM   2165  O   THR A 142      14.518  33.554  28.891  1.00 25.93           O  
ATOM   2166  CG2 THR A 142      15.660  32.546  33.152  1.00 25.93           C  
ATOM   2167 HG21 THR A 142      16.292  31.668  33.024  1.00 25.93           H  
ATOM   2168 HG22 THR A 142      16.176  33.269  33.784  1.00 25.93           H  
ATOM   2169 HG23 THR A 142      14.727  32.260  33.638  1.00 25.93           H  
ATOM   2170  OG1 THR A 142      16.616  33.546  31.248  1.00 25.93           O  
ATOM   2171  HG1 THR A 142      16.467  34.251  30.614  1.00 25.93           H  
ATOM   2172  N   ARG A 143      12.552  32.997  29.830  1.00 29.15           N  
ATOM   2173  H   ARG A 143      12.098  32.546  30.611  1.00 29.15           H  
ATOM   2174  CA  ARG A 143      11.715  33.792  28.920  1.00 29.15           C  
ATOM   2175  HA  ARG A 143      12.200  33.864  27.947  1.00 29.15           H  
ATOM   2176  C   ARG A 143      11.584  35.211  29.466  1.00 29.15           C  
ATOM   2177  CB  ARG A 143      10.326  33.152  28.736  1.00 29.15           C  
ATOM   2178  HB2 ARG A 143       9.695  33.863  28.203  1.00 29.15           H  
ATOM   2179  HB3 ARG A 143       9.878  32.971  29.713  1.00 29.15           H  
ATOM   2180  O   ARG A 143      10.958  35.403  30.504  1.00 29.15           O  
ATOM   2181  CG  ARG A 143      10.357  31.842  27.934  1.00 29.15           C  
ATOM   2182  HG2 ARG A 143      10.832  32.024  26.970  1.00 29.15           H  
ATOM   2183  HG3 ARG A 143      10.931  31.092  28.479  1.00 29.15           H  
ATOM   2184  CD  ARG A 143       8.925  31.333  27.707  1.00 29.15           C  
ATOM   2185  HD2 ARG A 143       8.362  32.107  27.185  1.00 29.15           H  
ATOM   2186  HD3 ARG A 143       8.458  31.157  28.676  1.00 29.15           H  
ATOM   2187  NE  ARG A 143       8.899  30.090  26.911  1.00 29.15           N  
ATOM   2188  HE  ARG A 143       9.789  29.728  26.599  1.00 29.15           H  
ATOM   2189  NH1 ARG A 143       6.618  29.814  26.820  1.00 29.15           N  
ATOM   2190 HH11 ARG A 143       5.810  29.292  26.512  1.00 29.15           H  
ATOM   2191 HH12 ARG A 143       6.493  30.692  27.304  1.00 29.15           H  
ATOM   2192  NH2 ARG A 143       7.956  28.299  25.873  1.00 29.15           N  
ATOM   2193 HH21 ARG A 143       7.136  27.782  25.588  1.00 29.15           H  
ATOM   2194 HH22 ARG A 143       8.874  27.910  25.709  1.00 29.15           H  
ATOM   2195  CZ  ARG A 143       7.826  29.412  26.537  1.00 29.15           C  
ATOM   2196  N   GLU A 144      12.138  36.180  28.750  1.00 29.82           N  
ATOM   2197  H   GLU A 144      12.678  35.940  27.931  1.00 29.82           H  
ATOM   2198  CA  GLU A 144      11.844  37.600  28.939  1.00 29.82           C  
ATOM   2199  HA  GLU A 144      11.273  37.746  29.856  1.00 29.82           H  
ATOM   2200  C   GLU A 144      10.983  38.069  27.766  1.00 29.82           C  
ATOM   2201  CB  GLU A 144      13.136  38.421  29.065  1.00 29.82           C  
ATOM   2202  HB2 GLU A 144      12.864  39.474  29.143  1.00 29.82           H  
ATOM   2203  HB3 GLU A 144      13.744  38.274  28.173  1.00 29.82           H  
ATOM   2204  O   GLU A 144      11.319  37.823  26.606  1.00 29.82           O  
ATOM   2205  CG  GLU A 144      13.945  38.029  30.311  1.00 29.82           C  
ATOM   2206  HG2 GLU A 144      13.281  38.053  31.175  1.00 29.82           H  
ATOM   2207  HG3 GLU A 144      14.312  37.009  30.200  1.00 29.82           H  
ATOM   2208  CD  GLU A 144      15.133  38.968  30.554  1.00 29.82           C  
ATOM   2209  OE1 GLU A 144      15.332  39.333  31.737  1.00 29.82           O  
ATOM   2210  OE2 GLU A 144      15.822  39.316  29.571  1.00 29.82           O  
ATOM   2211  N   ILE A 145       9.847  38.700  28.069  1.00 28.15           N  
ATOM   2212  H   ILE A 145       9.639  38.881  29.040  1.00 28.15           H  
ATOM   2213  CA  ILE A 145       9.001  39.357  27.070  1.00 28.15           C  
ATOM   2214  HA  ILE A 145       9.311  39.045  26.073  1.00 28.15           H  
ATOM   2215  C   ILE A 145       9.253  40.856  27.197  1.00 28.15           C  
ATOM   2216  CB  ILE A 145       7.508  38.982  27.221  1.00 28.15           C  
ATOM   2217  HB  ILE A 145       7.155  39.345  28.186  1.00 28.15           H  
ATOM   2218  O   ILE A 145       9.101  41.431  28.280  1.00 28.15           O  
ATOM   2219  CG1 ILE A 145       7.319  37.446  27.167  1.00 28.15           C  
ATOM   2220 HG12 ILE A 145       7.909  36.985  27.959  1.00 28.15           H  
ATOM   2221 HG13 ILE A 145       7.685  37.070  26.212  1.00 28.15           H  
ATOM   2222  CG2 ILE A 145       6.682  39.657  26.109  1.00 28.15           C  
ATOM   2223 HG21 ILE A 145       6.941  39.240  25.136  1.00 28.15           H  
ATOM   2224 HG22 ILE A 145       6.868  40.731  26.082  1.00 28.15           H  
ATOM   2225 HG23 ILE A 145       5.616  39.518  26.286  1.00 28.15           H  
ATOM   2226  CD1 ILE A 145       5.870  36.979  27.361  1.00 28.15           C  
ATOM   2227 HD11 ILE A 145       5.851  35.893  27.448  1.00 28.15           H  
ATOM   2228 HD12 ILE A 145       5.258  37.267  26.506  1.00 28.15           H  
ATOM   2229 HD13 ILE A 145       5.457  37.416  28.271  1.00 28.15           H  
ATOM   2230  N   PHE A 146       9.636  41.471  26.083  1.00 29.85           N  
ATOM   2231  H   PHE A 146       9.703  40.933  25.231  1.00 29.85           H  
ATOM   2232  CA  PHE A 146       9.843  42.906  25.966  1.00 29.85           C  
ATOM   2233  HA  PHE A 146       9.767  43.378  26.946  1.00 29.85           H  
ATOM   2234  C   PHE A 146       8.765  43.498  25.066  1.00 29.85           C  
ATOM   2235  CB  PHE A 146      11.241  43.187  25.410  1.00 29.85           C  
ATOM   2236  HB2 PHE A 146      11.324  44.259  25.230  1.00 29.85           H  
ATOM   2237  HB3 PHE A 146      11.351  42.691  24.446  1.00 29.85           H  
ATOM   2238  O   PHE A 146       8.500  42.969  23.989  1.00 29.85           O  
ATOM   2239  CG  PHE A 146      12.367  42.752  26.330  1.00 29.85           C  
ATOM   2240  CD1 PHE A 146      12.776  43.587  27.388  1.00 29.85           C  
ATOM   2241  HD1 PHE A 146      12.283  44.533  27.556  1.00 29.85           H  
ATOM   2242  CD2 PHE A 146      12.992  41.504  26.145  1.00 29.85           C  
ATOM   2243  HD2 PHE A 146      12.672  40.848  25.348  1.00 29.85           H  
ATOM   2244  CE1 PHE A 146      13.823  43.190  28.237  1.00 29.85           C  
ATOM   2245  HE1 PHE A 146      14.140  43.834  29.044  1.00 29.85           H  
ATOM   2246  CE2 PHE A 146      14.033  41.105  27.001  1.00 29.85           C  
ATOM   2247  HE2 PHE A 146      14.517  40.148  26.868  1.00 29.85           H  
ATOM   2248  CZ  PHE A 146      14.450  41.948  28.044  1.00 29.85           C  
ATOM   2249  HZ  PHE A 146      15.247  41.632  28.701  1.00 29.85           H  
ATOM   2250  N   MET A 147       8.176  44.605  25.504  1.00 27.32           N  
ATOM   2251  H   MET A 147       8.440  44.966  26.410  1.00 27.32           H  
ATOM   2252  CA  MET A 147       7.421  45.505  24.641  1.00 27.32           C  
ATOM   2253  HA  MET A 147       7.085  44.973  23.751  1.00 27.32           H  
ATOM   2254  C   MET A 147       8.374  46.615  24.218  1.00 27.32           C  
ATOM   2255  CB  MET A 147       6.198  46.070  25.382  1.00 27.32           C  
ATOM   2256  HB2 MET A 147       6.128  45.642  26.382  1.00 27.32           H  
ATOM   2257  HB3 MET A 147       6.313  47.148  25.504  1.00 27.32           H  
ATOM   2258  O   MET A 147       8.999  47.247  25.072  1.00 27.32           O  
ATOM   2259  CG  MET A 147       4.890  45.800  24.632  1.00 27.32           C  
ATOM   2260  HG2 MET A 147       4.871  46.404  23.725  1.00 27.32           H  
ATOM   2261  HG3 MET A 147       4.859  44.750  24.340  1.00 27.32           H  
ATOM   2262  SD  MET A 147       3.397  46.150  25.606  1.00 27.32           S  
ATOM   2263  CE  MET A 147       3.670  47.890  26.035  1.00 27.32           C  
ATOM   2264  HE1 MET A 147       4.527  47.985  26.702  1.00 27.32           H  
ATOM   2265  HE2 MET A 147       2.784  48.281  26.537  1.00 27.32           H  
ATOM   2266  HE3 MET A 147       3.847  48.468  25.127  1.00 27.32           H  
ATOM   2267  N   VAL A 148       8.507  46.833  22.917  1.00 26.48           N  
ATOM   2268  H   VAL A 148       7.922  46.322  22.271  1.00 26.48           H  
ATOM   2269  CA  VAL A 148       9.229  47.984  22.370  1.00 26.48           C  
ATOM   2270  HA  VAL A 148       9.818  48.465  23.151  1.00 26.48           H  
ATOM   2271  C   VAL A 148       8.174  48.971  21.900  1.00 26.48           C  
ATOM   2272  CB  VAL A 148      10.193  47.571  21.244  1.00 26.48           C  
ATOM   2273  HB  VAL A 148       9.627  47.158  20.409  1.00 26.48           H  
ATOM   2274  O   VAL A 148       7.246  48.574  21.201  1.00 26.48           O  
ATOM   2275  CG1 VAL A 148      11.005  48.774  20.752  1.00 26.48           C  
ATOM   2276 HG11 VAL A 148      11.557  49.227  21.575  1.00 26.48           H  
ATOM   2277 HG12 VAL A 148      10.339  49.522  20.322  1.00 26.48           H  
ATOM   2278 HG13 VAL A 148      11.699  48.462  19.972  1.00 26.48           H  
ATOM   2279  CG2 VAL A 148      11.186  46.504  21.736  1.00 26.48           C  
ATOM   2280 HG21 VAL A 148      10.653  45.593  22.008  1.00 26.48           H  
ATOM   2281 HG22 VAL A 148      11.734  46.878  22.601  1.00 26.48           H  
ATOM   2282 HG23 VAL A 148      11.887  46.263  20.937  1.00 26.48           H  
ATOM   2283  N   ASN A 149       8.283  50.219  22.345  1.00 27.13           N  
ATOM   2284  H   ASN A 149       9.109  50.497  22.856  1.00 27.13           H  
ATOM   2285  CA  ASN A 149       7.395  51.296  21.935  1.00 27.13           C  
ATOM   2286  HA  ASN A 149       6.469  50.874  21.546  1.00 27.13           H  
ATOM   2287  C   ASN A 149       8.077  52.082  20.804  1.00 27.13           C  
ATOM   2288  CB  ASN A 149       7.080  52.143  23.184  1.00 27.13           C  
ATOM   2289  HB2 ASN A 149       6.963  51.488  24.047  1.00 27.13           H  
ATOM   2290  HB3 ASN A 149       7.910  52.822  23.381  1.00 27.13           H  
ATOM   2291  O   ASN A 149       9.267  52.373  20.903  1.00 27.13           O  
ATOM   2292  CG  ASN A 149       5.800  52.944  23.059  1.00 27.13           C  
ATOM   2293  ND2 ASN A 149       5.453  53.702  24.071  1.00 27.13           N  
ATOM   2294 HD21 ASN A 149       6.102  53.848  24.830  1.00 27.13           H  
ATOM   2295 HD22 ASN A 149       4.660  54.302  23.894  1.00 27.13           H  
ATOM   2296  OD1 ASN A 149       5.078  52.883  22.082  1.00 27.13           O  
ATOM   2297  N   ASP A 150       7.359  52.432  19.738  1.00 29.57           N  
ATOM   2298  H   ASP A 150       6.385  52.169  19.681  1.00 29.57           H  
ATOM   2299  CA  ASP A 150       7.954  53.147  18.594  1.00 29.57           C  
ATOM   2300  HA  ASP A 150       8.852  52.618  18.273  1.00 29.57           H  
ATOM   2301  C   ASP A 150       8.414  54.570  18.966  1.00 29.57           C  
ATOM   2302  CB  ASP A 150       6.960  53.178  17.418  1.00 29.57           C  
ATOM   2303  HB2 ASP A 150       5.963  53.406  17.794  1.00 29.57           H  
ATOM   2304  HB3 ASP A 150       7.250  53.984  16.743  1.00 29.57           H  
ATOM   2305  O   ASP A 150       9.386  55.081  18.408  1.00 29.57           O  
ATOM   2306  CG  ASP A 150       6.927  51.885  16.589  1.00 29.57           C  
ATOM   2307  OD1 ASP A 150       7.941  51.147  16.586  1.00 29.57           O  
ATOM   2308  OD2 ASP A 150       5.897  51.673  15.910  1.00 29.57           O  
ATOM   2309  N   ASP A 151       7.771  55.175  19.970  1.00 32.74           N  
ATOM   2310  H   ASP A 151       6.942  54.721  20.326  1.00 32.74           H  
ATOM   2311  CA  ASP A 151       8.097  56.514  20.478  1.00 32.74           C  
ATOM   2312  HA  ASP A 151       8.468  57.122  19.654  1.00 32.74           H  
ATOM   2313  C   ASP A 151       9.192  56.508  21.563  1.00 32.74           C  
ATOM   2314  CB  ASP A 151       6.813  57.167  21.008  1.00 32.74           C  
ATOM   2315  HB2 ASP A 151       7.067  58.123  21.468  1.00 32.74           H  
ATOM   2316  HB3 ASP A 151       6.384  56.530  21.782  1.00 32.74           H  
ATOM   2317  O   ASP A 151       9.715  57.562  21.933  1.00 32.74           O  
ATOM   2318  CG  ASP A 151       5.766  57.436  19.920  1.00 32.74           C  
ATOM   2319  OD1 ASP A 151       6.160  57.801  18.790  1.00 32.74           O  
ATOM   2320  OD2 ASP A 151       4.564  57.339  20.258  1.00 32.74           O  
ATOM   2321  N   ASP A 152       9.557  55.329  22.077  1.00 34.92           N  
ATOM   2322  H   ASP A 152       9.168  54.497  21.655  1.00 34.92           H  
ATOM   2323  CA  ASP A 152      10.600  55.158  23.085  1.00 34.92           C  
ATOM   2324  HA  ASP A 152      11.317  55.971  22.967  1.00 34.92           H  
ATOM   2325  C   ASP A 152      11.300  53.797  22.897  1.00 34.92           C  
ATOM   2326  CB  ASP A 152      10.018  55.313  24.500  1.00 34.92           C  
ATOM   2327  HB2 ASP A 152       9.355  54.478  24.724  1.00 34.92           H  
ATOM   2328  HB3 ASP A 152       9.428  56.229  24.540  1.00 34.92           H  
ATOM   2329  O   ASP A 152      10.760  52.755  23.284  1.00 34.92           O  
ATOM   2330  CG  ASP A 152      11.108  55.401  25.577  1.00 34.92           C  
ATOM   2331  OD1 ASP A 152      12.276  55.013  25.309  1.00 34.92           O  
ATOM   2332  OD2 ASP A 152      10.783  55.823  26.706  1.00 34.92           O  
ATOM   2333  N   PRO A 153      12.530  53.769  22.344  1.00 30.25           N  
ATOM   2334  CA  PRO A 153      13.274  52.539  22.076  1.00 30.25           C  
ATOM   2335  HA  PRO A 153      12.629  51.855  21.525  1.00 30.25           H  
ATOM   2336  C   PRO A 153      13.739  51.811  23.351  1.00 30.25           C  
ATOM   2337  CB  PRO A 153      14.437  52.975  21.177  1.00 30.25           C  
ATOM   2338  HB2 PRO A 153      14.103  52.976  20.139  1.00 30.25           H  
ATOM   2339  HB3 PRO A 153      15.321  52.347  21.288  1.00 30.25           H  
ATOM   2340  O   PRO A 153      14.547  50.876  23.273  1.00 30.25           O  
ATOM   2341  CG  PRO A 153      14.701  54.413  21.620  1.00 30.25           C  
ATOM   2342  HG2 PRO A 153      15.176  55.000  20.835  1.00 30.25           H  
ATOM   2343  HG3 PRO A 153      15.310  54.412  22.525  1.00 30.25           H  
ATOM   2344  CD  PRO A 153      13.307  54.932  21.947  1.00 30.25           C  
ATOM   2345  HD2 PRO A 153      13.372  55.663  22.753  1.00 30.25           H  
ATOM   2346  HD3 PRO A 153      12.855  55.381  21.062  1.00 30.25           H  
ATOM   2347  N   THR A 154      13.279  52.225  24.534  1.00 29.11           N  
ATOM   2348  H   THR A 154      12.616  52.987  24.556  1.00 29.11           H  
ATOM   2349  CA  THR A 154      13.457  51.465  25.763  1.00 29.11           C  
ATOM   2350  HA  THR A 154      14.470  51.063  25.755  1.00 29.11           H  
ATOM   2351  C   THR A 154      12.504  50.269  25.806  1.00 29.11           C  
ATOM   2352  CB  THR A 154      13.373  52.331  27.026  1.00 29.11           C  
ATOM   2353  HB  THR A 154      13.408  51.664  27.887  1.00 29.11           H  
ATOM   2354  O   THR A 154      11.283  50.365  25.912  1.00 29.11           O  
ATOM   2355  CG2 THR A 154      14.560  53.287  27.136  1.00 29.11           C  
ATOM   2356 HG21 THR A 154      14.465  53.867  28.054  1.00 29.11           H  
ATOM   2357 HG22 THR A 154      15.493  52.723  27.160  1.00 29.11           H  
ATOM   2358 HG23 THR A 154      14.565  53.971  26.288  1.00 29.11           H  
ATOM   2359  OG1 THR A 154      12.201  53.080  27.113  1.00 29.11           O  
ATOM   2360  HG1 THR A 154      12.253  53.841  26.530  1.00 29.11           H  
ATOM   2361  N   ALA A 155      13.100  49.080  25.726  1.00 30.12           N  
ATOM   2362  H   ALA A 155      14.096  49.056  25.559  1.00 30.12           H  
ATOM   2363  CA  ALA A 155      12.401  47.820  25.913  1.00 30.12           C  
ATOM   2364  HA  ALA A 155      11.592  47.756  25.186  1.00 30.12           H  
ATOM   2365  C   ALA A 155      11.804  47.768  27.331  1.00 30.12           C  
ATOM   2366  CB  ALA A 155      13.406  46.694  25.641  1.00 30.12           C  
ATOM   2367  HB1 ALA A 155      13.829  46.810  24.643  1.00 30.12           H  
ATOM   2368  HB2 ALA A 155      12.896  45.731  25.686  1.00 30.12           H  
ATOM   2369  HB3 ALA A 155      14.206  46.713  26.380  1.00 30.12           H  
ATOM   2370  O   ALA A 155      12.532  47.672  28.321  1.00 30.12           O  
ATOM   2371  N   THR A 156      10.478  47.819  27.436  1.00 30.89           N  
ATOM   2372  H   THR A 156       9.932  47.892  26.589  1.00 30.89           H  
ATOM   2373  CA  THR A 156       9.778  47.697  28.716  1.00 30.89           C  
ATOM   2374  HA  THR A 156      10.413  48.110  29.500  1.00 30.89           H  
ATOM   2375  C   THR A 156       9.538  46.217  29.001  1.00 30.89           C  
ATOM   2376  CB  THR A 156       8.473  48.503  28.736  1.00 30.89           C  
ATOM   2377  HB  THR A 156       7.744  48.049  28.066  1.00 30.89           H  
ATOM   2378  O   THR A 156       8.895  45.512  28.221  1.00 30.89           O  
ATOM   2379  CG2 THR A 156       7.902  48.597  30.154  1.00 30.89           C  
ATOM   2380 HG21 THR A 156       8.632  49.054  30.822  1.00 30.89           H  
ATOM   2381 HG22 THR A 156       7.005  49.216  30.135  1.00 30.89           H  
ATOM   2382 HG23 THR A 156       7.633  47.606  30.520  1.00 30.89           H  
ATOM   2383  OG1 THR A 156       8.708  49.833  28.342  1.00 30.89           O  
ATOM   2384  HG1 THR A 156       9.238  49.860  27.543  1.00 30.89           H  
ATOM   2385  N   LYS A 157      10.084  45.722  30.114  1.00 31.59           N  
ATOM   2386  H   LYS A 157      10.616  46.358  30.691  1.00 31.59           H  
ATOM   2387  CA  LYS A 157       9.921  44.336  30.575  1.00 31.59           C  
ATOM   2388  HA  LYS A 157      10.113  43.657  29.744  1.00 31.59           H  
ATOM   2389  C   LYS A 157       8.481  44.132  31.054  1.00 31.59           C  
ATOM   2390  CB  LYS A 157      10.957  44.083  31.684  1.00 31.59           C  
ATOM   2391  HB2 LYS A 157      10.704  44.687  32.556  1.00 31.59           H  
ATOM   2392  HB3 LYS A 157      11.932  44.409  31.322  1.00 31.59           H  
ATOM   2393  O   LYS A 157       8.103  44.678  32.086  1.00 31.59           O  
ATOM   2394  CG  LYS A 157      11.079  42.609  32.103  1.00 31.59           C  
ATOM   2395  HG2 LYS A 157      11.436  42.029  31.252  1.00 31.59           H  
ATOM   2396  HG3 LYS A 157      10.109  42.223  32.417  1.00 31.59           H  
ATOM   2397  CD  LYS A 157      12.076  42.493  33.267  1.00 31.59           C  
ATOM   2398  HD2 LYS A 157      12.967  43.076  33.034  1.00 31.59           H  
ATOM   2399  HD3 LYS A 157      11.615  42.901  34.166  1.00 31.59           H  
ATOM   2400  CE  LYS A 157      12.504  41.044  33.515  1.00 31.59           C  
ATOM   2401  HE2 LYS A 157      13.040  40.682  32.638  1.00 31.59           H  
ATOM   2402  HE3 LYS A 157      11.618  40.420  33.640  1.00 31.59           H  
ATOM   2403  NZ  LYS A 157      13.388  40.945  34.701  1.00 31.59           N  
ATOM   2404  HZ1 LYS A 157      13.697  39.996  34.858  1.00 31.59           H  
ATOM   2405  HZ2 LYS A 157      14.223  41.505  34.602  1.00 31.59           H  
ATOM   2406  HZ3 LYS A 157      12.905  41.154  35.563  1.00 31.59           H  
ATOM   2407  N   ILE A 158       7.681  43.362  30.316  1.00 34.23           N  
ATOM   2408  H   ILE A 158       8.057  42.980  29.459  1.00 34.23           H  
ATOM   2409  CA  ILE A 158       6.237  43.190  30.596  1.00 34.23           C  
ATOM   2410  HA  ILE A 158       5.929  44.016  31.238  1.00 34.23           H  
ATOM   2411  C   ILE A 158       5.921  41.940  31.415  1.00 34.23           C  
ATOM   2412  CB  ILE A 158       5.350  43.243  29.323  1.00 34.23           C  
ATOM   2413  HB  ILE A 158       4.665  42.396  29.346  1.00 34.23           H  
ATOM   2414  O   ILE A 158       4.854  41.853  32.017  1.00 34.23           O  
ATOM   2415  CG1 ILE A 158       6.145  43.144  28.005  1.00 34.23           C  
ATOM   2416 HG12 ILE A 158       6.765  44.033  27.883  1.00 34.23           H  
ATOM   2417 HG13 ILE A 158       6.787  42.265  28.057  1.00 34.23           H  
ATOM   2418  CG2 ILE A 158       4.484  44.513  29.375  1.00 34.23           C  
ATOM   2419 HG21 ILE A 158       3.753  44.516  28.566  1.00 34.23           H  
ATOM   2420 HG22 ILE A 158       3.933  44.548  30.315  1.00 34.23           H  
ATOM   2421 HG23 ILE A 158       5.112  45.400  29.291  1.00 34.23           H  
ATOM   2422  CD1 ILE A 158       5.272  42.969  26.761  1.00 34.23           C  
ATOM   2423 HD11 ILE A 158       5.902  42.905  25.874  1.00 34.23           H  
ATOM   2424 HD12 ILE A 158       4.691  42.051  26.848  1.00 34.23           H  
ATOM   2425 HD13 ILE A 158       4.587  43.808  26.647  1.00 34.23           H  
ATOM   2426  N   ALA A 159       6.833  40.971  31.468  1.00 32.33           N  
ATOM   2427  H   ALA A 159       7.686  41.067  30.937  1.00 32.33           H  
ATOM   2428  CA  ALA A 159       6.649  39.789  32.296  1.00 32.33           C  
ATOM   2429  HA  ALA A 159       6.160  40.088  33.223  1.00 32.33           H  
ATOM   2430  C   ALA A 159       7.986  39.139  32.649  1.00 32.33           C  
ATOM   2431  CB  ALA A 159       5.727  38.801  31.569  1.00 32.33           C  
ATOM   2432  HB1 ALA A 159       5.578  37.915  32.186  1.00 32.33           H  
ATOM   2433  HB2 ALA A 159       4.757  39.262  31.380  1.00 32.33           H  
ATOM   2434  HB3 ALA A 159       6.174  38.507  30.620  1.00 32.33           H  
ATOM   2435  O   ALA A 159       8.823  38.871  31.788  1.00 32.33           O  
ATOM   2436  N   GLU A 160       8.144  38.837  33.933  1.00 28.20           N  
ATOM   2437  H   GLU A 160       7.419  39.118  34.578  1.00 28.20           H  
ATOM   2438  CA  GLU A 160       9.204  38.002  34.481  1.00 28.20           C  
ATOM   2439  HA  GLU A 160       9.830  37.604  33.682  1.00 28.20           H  
ATOM   2440  C   GLU A 160       8.514  36.857  35.212  1.00 28.20           C  
ATOM   2441  CB  GLU A 160      10.064  38.854  35.424  1.00 28.20           C  
ATOM   2442  HB2 GLU A 160      10.351  39.760  34.890  1.00 28.20           H  
ATOM   2443  HB3 GLU A 160       9.481  39.160  36.292  1.00 28.20           H  
ATOM   2444  O   GLU A 160       7.973  37.071  36.297  1.00 28.20           O  
ATOM   2445  CG  GLU A 160      11.331  38.126  35.885  1.00 28.20           C  
ATOM   2446  HG2 GLU A 160      11.815  37.686  35.013  1.00 28.20           H  
ATOM   2447  HG3 GLU A 160      11.058  37.320  36.566  1.00 28.20           H  
ATOM   2448  CD  GLU A 160      12.311  39.078  36.579  1.00 28.20           C  
ATOM   2449  OE1 GLU A 160      13.531  38.875  36.410  1.00 28.20           O  
ATOM   2450  OE2 GLU A 160      11.890  40.134  37.097  1.00 28.20           O  
ATOM   2451  N   ASN A 161       8.455  35.664  34.612  1.00 34.63           N  
ATOM   2452  H   ASN A 161       8.909  35.520  33.722  1.00 34.63           H  
ATOM   2453  CA  ASN A 161       7.808  34.537  35.280  1.00 34.63           C  
ATOM   2454  HA  ASN A 161       7.377  34.945  36.194  1.00 34.63           H  
ATOM   2455  C   ASN A 161       8.821  33.513  35.788  1.00 34.63           C  
ATOM   2456  CB  ASN A 161       6.607  33.990  34.488  1.00 34.63           C  
ATOM   2457  HB2 ASN A 161       6.390  34.654  33.650  1.00 34.63           H  
ATOM   2458  HB3 ASN A 161       6.837  33.001  34.092  1.00 34.63           H  
ATOM   2459  O   ASN A 161       9.648  32.977  35.049  1.00 34.63           O  
ATOM   2460  CG  ASN A 161       5.347  33.906  35.348  1.00 34.63           C  
ATOM   2461  ND2 ASN A 161       4.200  33.720  34.743  1.00 34.63           N  
ATOM   2462 HD21 ASN A 161       4.143  33.662  33.736  1.00 34.63           H  
ATOM   2463 HD22 ASN A 161       3.384  33.704  35.338  1.00 34.63           H  
ATOM   2464  OD1 ASN A 161       5.363  34.007  36.565  1.00 34.63           O  
ATOM   2465  N   LYS A 162       8.746  33.320  37.107  1.00 27.84           N  
ATOM   2466  H   LYS A 162       7.952  33.748  37.561  1.00 27.84           H  
ATOM   2467  CA  LYS A 162       9.656  32.559  37.955  1.00 27.84           C  
ATOM   2468  HA  LYS A 162      10.678  32.774  37.641  1.00 27.84           H  
ATOM   2469  C   LYS A 162       9.406  31.054  37.812  1.00 27.84           C  
ATOM   2470  CB  LYS A 162       9.468  33.007  39.421  1.00 27.84           C  
ATOM   2471  HB2 LYS A 162       8.414  32.917  39.685  1.00 27.84           H  
ATOM   2472  HB3 LYS A 162      10.031  32.332  40.064  1.00 27.84           H  
ATOM   2473  O   LYS A 162       8.283  30.595  37.958  1.00 27.84           O  
ATOM   2474  CG  LYS A 162       9.943  34.446  39.699  1.00 27.84           C  
ATOM   2475  HG2 LYS A 162      11.012  34.510  39.499  1.00 27.84           H  
ATOM   2476  HG3 LYS A 162       9.423  35.138  39.036  1.00 27.84           H  
ATOM   2477  CD  LYS A 162       9.671  34.855  41.156  1.00 27.84           C  
ATOM   2478  HD2 LYS A 162       8.595  34.842  41.330  1.00 27.84           H  
ATOM   2479  HD3 LYS A 162      10.151  34.141  41.826  1.00 27.84           H  
ATOM   2480  CE  LYS A 162      10.223  36.263  41.423  1.00 27.84           C  
ATOM   2481  HE2 LYS A 162       9.780  36.948  40.699  1.00 27.84           H  
ATOM   2482  HE3 LYS A 162      11.298  36.258  41.246  1.00 27.84           H  
ATOM   2483  NZ  LYS A 162       9.929  36.727  42.803  1.00 27.84           N  
ATOM   2484  HZ1 LYS A 162      10.347  36.112  43.487  1.00 27.84           H  
ATOM   2485  HZ2 LYS A 162      10.296  37.658  42.936  1.00 27.84           H  
ATOM   2486  HZ3 LYS A 162       8.931  36.762  42.953  1.00 27.84           H  
ATOM   2487  N   GLN A 163      10.516  30.333  37.667  1.00 29.69           N  
ATOM   2488  H   GLN A 163      11.344  30.877  37.469  1.00 29.69           H  
ATOM   2489  CA  GLN A 163      10.726  28.888  37.824  1.00 29.69           C  
ATOM   2490  HA  GLN A 163      11.800  28.797  37.662  1.00 29.69           H  
ATOM   2491  C   GLN A 163      10.067  27.913  36.819  1.00 29.69           C  
ATOM   2492  CB  GLN A 163      10.495  28.435  39.273  1.00 29.69           C  
ATOM   2493  HB2 GLN A 163       9.507  28.740  39.617  1.00 29.69           H  
ATOM   2494  HB3 GLN A 163      10.535  27.345  39.295  1.00 29.69           H  
ATOM   2495  O   GLN A 163       8.888  28.026  36.492  1.00 29.69           O  
ATOM   2496  CG  GLN A 163      11.577  28.968  40.225  1.00 29.69           C  
ATOM   2497  HG2 GLN A 163      12.554  28.862  39.755  1.00 29.69           H  
ATOM   2498  HG3 GLN A 163      11.403  30.025  40.426  1.00 29.69           H  
ATOM   2499  CD  GLN A 163      11.609  28.208  41.547  1.00 29.69           C  
ATOM   2500  NE2 GLN A 163      12.723  28.210  42.245  1.00 29.69           N  
ATOM   2501 HE21 GLN A 163      13.554  28.681  41.917  1.00 29.69           H  
ATOM   2502 HE22 GLN A 163      12.692  27.680  43.105  1.00 29.69           H  
ATOM   2503  OE1 GLN A 163      10.651  27.596  41.981  1.00 29.69           O  
ATOM   2504  N   PRO A 164      10.826  26.897  36.356  1.00 26.85           N  
ATOM   2505  CA  PRO A 164      10.341  25.894  35.417  1.00 26.85           C  
ATOM   2506  HA  PRO A 164       9.754  26.362  34.627  1.00 26.85           H  
ATOM   2507  C   PRO A 164       9.475  24.859  36.147  1.00 26.85           C  
ATOM   2508  CB  PRO A 164      11.611  25.281  34.811  1.00 26.85           C  
ATOM   2509  HB2 PRO A 164      11.456  24.250  34.492  1.00 26.85           H  
ATOM   2510  HB3 PRO A 164      11.937  25.890  33.969  1.00 26.85           H  
ATOM   2511  O   PRO A 164       9.971  24.120  36.997  1.00 26.85           O  
ATOM   2512  CG  PRO A 164      12.642  25.378  35.936  1.00 26.85           C  
ATOM   2513  HG2 PRO A 164      12.572  24.502  36.581  1.00 26.85           H  
ATOM   2514  HG3 PRO A 164      13.654  25.477  35.543  1.00 26.85           H  
ATOM   2515  CD  PRO A 164      12.216  26.620  36.710  1.00 26.85           C  
ATOM   2516  HD2 PRO A 164      12.845  27.454  36.397  1.00 26.85           H  
ATOM   2517  HD3 PRO A 164      12.323  26.446  37.781  1.00 26.85           H  
ATOM   2518  N   GLN A 165       8.187  24.764  35.803  1.00 28.38           N  
ATOM   2519  H   GLN A 165       7.819  25.406  35.115  1.00 28.38           H  
ATOM   2520  CA  GLN A 165       7.418  23.556  36.108  1.00 28.38           C  
ATOM   2521  HA  GLN A 165       7.762  23.187  37.074  1.00 28.38           H  
ATOM   2522  C   GLN A 165       7.721  22.480  35.054  1.00 28.38           C  
ATOM   2523  CB  GLN A 165       5.909  23.816  36.240  1.00 28.38           C  
ATOM   2524  HB2 GLN A 165       5.542  24.390  35.389  1.00 28.38           H  
ATOM   2525  HB3 GLN A 165       5.413  22.845  36.236  1.00 28.38           H  
ATOM   2526  O   GLN A 165       7.823  22.801  33.868  1.00 28.38           O  
ATOM   2527  CG  GLN A 165       5.575  24.539  37.556  1.00 28.38           C  
ATOM   2528  HG2 GLN A 165       6.274  24.225  38.331  1.00 28.38           H  
ATOM   2529  HG3 GLN A 165       5.701  25.613  37.413  1.00 28.38           H  
ATOM   2530  CD  GLN A 165       4.170  24.264  38.096  1.00 28.38           C  
ATOM   2531  NE2 GLN A 165       3.818  24.882  39.201  1.00 28.38           N  
ATOM   2532 HE21 GLN A 165       4.438  25.557  39.625  1.00 28.38           H  
ATOM   2533 HE22 GLN A 165       2.876  24.726  39.531  1.00 28.38           H  
ATOM   2534  OE1 GLN A 165       3.378  23.479  37.591  1.00 28.38           O  
ATOM   2535  N   PRO A 166       7.890  21.210  35.461  1.00 28.70           N  
ATOM   2536  CA  PRO A 166       8.236  20.129  34.549  1.00 28.70           C  
ATOM   2537  HA  PRO A 166       9.181  20.367  34.061  1.00 28.70           H  
ATOM   2538  C   PRO A 166       7.159  19.946  33.472  1.00 28.70           C  
ATOM   2539  CB  PRO A 166       8.430  18.887  35.427  1.00 28.70           C  
ATOM   2540  HB2 PRO A 166       9.484  18.794  35.688  1.00 28.70           H  
ATOM   2541  HB3 PRO A 166       8.081  17.977  34.940  1.00 28.70           H  
ATOM   2542  O   PRO A 166       5.960  19.972  33.757  1.00 28.70           O  
ATOM   2543  CG  PRO A 166       7.625  19.197  36.689  1.00 28.70           C  
ATOM   2544  HG2 PRO A 166       8.029  18.689  37.564  1.00 28.70           H  
ATOM   2545  HG3 PRO A 166       6.582  18.920  36.533  1.00 28.70           H  
ATOM   2546  CD  PRO A 166       7.730  20.712  36.816  1.00 28.70           C  
ATOM   2547  HD2 PRO A 166       6.830  21.106  37.288  1.00 28.70           H  
ATOM   2548  HD3 PRO A 166       8.611  20.972  37.403  1.00 28.70           H  
ATOM   2549  N   ALA A 167       7.617  19.704  32.241  1.00 28.58           N  
ATOM   2550  H   ALA A 167       8.620  19.711  32.130  1.00 28.58           H  
ATOM   2551  CA  ALA A 167       6.859  19.569  30.992  1.00 28.58           C  
ATOM   2552  HA  ALA A 167       6.273  20.479  30.865  1.00 28.58           H  
ATOM   2553  C   ALA A 167       5.851  18.393  30.931  1.00 28.58           C  
ATOM   2554  CB  ALA A 167       7.893  19.512  29.855  1.00 28.58           C  
ATOM   2555  HB1 ALA A 167       7.381  19.518  28.893  1.00 28.58           H  
ATOM   2556  HB2 ALA A 167       8.485  18.600  29.930  1.00 28.58           H  
ATOM   2557  HB3 ALA A 167       8.551  20.380  29.901  1.00 28.58           H  
ATOM   2558  O   ALA A 167       5.406  18.010  29.854  1.00 28.58           O  
ATOM   2559  N   ASN A 168       5.441  17.849  32.079  1.00 32.28           N  
ATOM   2560  H   ASN A 168       5.781  18.272  32.931  1.00 32.28           H  
ATOM   2561  CA  ASN A 168       4.477  16.756  32.195  1.00 32.28           C  
ATOM   2562  HA  ASN A 168       4.456  16.206  31.254  1.00 32.28           H  
ATOM   2563  C   ASN A 168       3.025  17.215  32.398  1.00 32.28           C  
ATOM   2564  CB  ASN A 168       4.946  15.792  33.306  1.00 32.28           C  
ATOM   2565  HB2 ASN A 168       5.367  16.353  34.140  1.00 32.28           H  
ATOM   2566  HB3 ASN A 168       4.093  15.227  33.680  1.00 32.28           H  
ATOM   2567  O   ASN A 168       2.143  16.365  32.390  1.00 32.28           O  
ATOM   2568  CG  ASN A 168       5.959  14.772  32.812  1.00 32.28           C  
ATOM   2569  ND2 ASN A 168       6.568  14.026  33.702  1.00 32.28           N  
ATOM   2570 HD21 ASN A 168       7.194  13.332  33.319  1.00 32.28           H  
ATOM   2571 HD22 ASN A 168       6.335  14.080  34.683  1.00 32.28           H  
ATOM   2572  OD1 ASN A 168       6.217  14.614  31.636  1.00 32.28           O  
ATOM   2573  N   ARG A 169       2.732  18.511  32.582  1.00 30.69           N  
ATOM   2574  H   ARG A 169       3.492  19.176  32.617  1.00 30.69           H  
ATOM   2575  CA  ARG A 169       1.336  18.983  32.717  1.00 30.69           C  
ATOM   2576  HA  ARG A 169       0.717  18.148  33.044  1.00 30.69           H  
ATOM   2577  C   ARG A 169       0.684  19.344  31.386  1.00 30.69           C  
ATOM   2578  CB  ARG A 169       1.191  20.067  33.795  1.00 30.69           C  
ATOM   2579  HB2 ARG A 169       0.387  20.745  33.510  1.00 30.69           H  
ATOM   2580  HB3 ARG A 169       2.112  20.641  33.891  1.00 30.69           H  
ATOM   2581  O   ARG A 169      -0.348  18.774  31.084  1.00 30.69           O  
ATOM   2582  CG  ARG A 169       0.813  19.420  35.137  1.00 30.69           C  
ATOM   2583  HG2 ARG A 169      -0.117  18.865  35.012  1.00 30.69           H  
ATOM   2584  HG3 ARG A 169       1.599  18.733  35.448  1.00 30.69           H  
ATOM   2585  CD  ARG A 169       0.607  20.483  36.217  1.00 30.69           C  
ATOM   2586  HD2 ARG A 169       1.557  20.983  36.404  1.00 30.69           H  
ATOM   2587  HD3 ARG A 169      -0.111  21.216  35.848  1.00 30.69           H  
ATOM   2588  NE  ARG A 169       0.087  19.888  37.462  1.00 30.69           N  
ATOM   2589  HE  ARG A 169      -0.286  18.952  37.388  1.00 30.69           H  
ATOM   2590  NH1 ARG A 169       0.287  21.763  38.769  1.00 30.69           N  
ATOM   2591 HH11 ARG A 169       0.756  22.228  38.004  1.00 30.69           H  
ATOM   2592 HH12 ARG A 169       0.092  22.260  39.626  1.00 30.69           H  
ATOM   2593  NH2 ARG A 169      -0.662  19.924  39.612  1.00 30.69           N  
ATOM   2594 HH21 ARG A 169      -1.030  18.992  39.491  1.00 30.69           H  
ATOM   2595 HH22 ARG A 169      -0.839  20.429  40.469  1.00 30.69           H  
ATOM   2596  CZ  ARG A 169      -0.092  20.525  38.604  1.00 30.69           C  
ATOM   2597  N   LEU A 170       1.335  20.120  30.514  1.00 28.73           N  
ATOM   2598  H   LEU A 170       2.193  20.566  30.807  1.00 28.73           H  
ATOM   2599  CA  LEU A 170       0.728  20.515  29.229  1.00 28.73           C  
ATOM   2600  HA  LEU A 170      -0.254  20.932  29.452  1.00 28.73           H  
ATOM   2601  C   LEU A 170       0.459  19.339  28.269  1.00 28.73           C  
ATOM   2602  CB  LEU A 170       1.589  21.589  28.529  1.00 28.73           C  
ATOM   2603  HB2 LEU A 170       1.772  21.255  27.507  1.00 28.73           H  
ATOM   2604  HB3 LEU A 170       2.569  21.674  29.000  1.00 28.73           H  
ATOM   2605  O   LEU A 170      -0.496  19.388  27.505  1.00 28.73           O  
ATOM   2606  CG  LEU A 170       0.901  22.970  28.466  1.00 28.73           C  
ATOM   2607  HG  LEU A 170      -0.179  22.862  28.561  1.00 28.73           H  
ATOM   2608  CD1 LEU A 170       1.412  23.885  29.581  1.00 28.73           C  
ATOM   2609 HD11 LEU A 170       2.483  24.059  29.474  1.00 28.73           H  
ATOM   2610 HD12 LEU A 170       0.882  24.837  29.533  1.00 28.73           H  
ATOM   2611 HD13 LEU A 170       1.202  23.426  30.547  1.00 28.73           H  
ATOM   2612  CD2 LEU A 170       1.178  23.643  27.122  1.00 28.73           C  
ATOM   2613 HD21 LEU A 170       0.760  23.034  26.320  1.00 28.73           H  
ATOM   2614 HD22 LEU A 170       2.250  23.767  26.969  1.00 28.73           H  
ATOM   2615 HD23 LEU A 170       0.687  24.616  27.095  1.00 28.73           H  
ATOM   2616  N   PHE A 171       1.270  18.276  28.309  1.00 28.61           N  
ATOM   2617  H   PHE A 171       2.067  18.297  28.929  1.00 28.61           H  
ATOM   2618  CA  PHE A 171       1.059  17.083  27.475  1.00 28.61           C  
ATOM   2619  HA  PHE A 171       0.696  17.406  26.499  1.00 28.61           H  
ATOM   2620  C   PHE A 171      -0.014  16.145  28.059  1.00 28.61           C  
ATOM   2621  CB  PHE A 171       2.407  16.375  27.264  1.00 28.61           C  
ATOM   2622  HB2 PHE A 171       2.619  15.735  28.120  1.00 28.61           H  
ATOM   2623  HB3 PHE A 171       3.199  17.124  27.222  1.00 28.61           H  
ATOM   2624  O   PHE A 171      -0.750  15.511  27.308  1.00 28.61           O  
ATOM   2625  CG  PHE A 171       2.490  15.564  25.984  1.00 28.61           C  
ATOM   2626  CD1 PHE A 171       2.269  14.174  25.997  1.00 28.61           C  
ATOM   2627  HD1 PHE A 171       2.017  13.675  26.922  1.00 28.61           H  
ATOM   2628  CD2 PHE A 171       2.803  16.206  24.770  1.00 28.61           C  
ATOM   2629  HD2 PHE A 171       2.966  17.273  24.749  1.00 28.61           H  
ATOM   2630  CE1 PHE A 171       2.370  13.431  24.806  1.00 28.61           C  
ATOM   2631  HE1 PHE A 171       2.201  12.365  24.822  1.00 28.61           H  
ATOM   2632  CE2 PHE A 171       2.899  15.465  23.578  1.00 28.61           C  
ATOM   2633  HE2 PHE A 171       3.131  15.963  22.648  1.00 28.61           H  
ATOM   2634  CZ  PHE A 171       2.684  14.076  23.597  1.00 28.61           C  
ATOM   2635  HZ  PHE A 171       2.753  13.507  22.681  1.00 28.61           H  
ATOM   2636  N   ASN A 172      -0.157  16.107  29.390  1.00 31.74           N  
ATOM   2637  H   ASN A 172       0.420  16.713  29.956  1.00 31.74           H  
ATOM   2638  CA  ASN A 172      -1.248  15.394  30.064  1.00 31.74           C  
ATOM   2639  HA  ASN A 172      -1.436  14.458  29.537  1.00 31.74           H  
ATOM   2640  C   ASN A 172      -2.574  16.170  30.011  1.00 31.74           C  
ATOM   2641  CB  ASN A 172      -0.835  15.057  31.506  1.00 31.74           C  
ATOM   2642  HB2 ASN A 172      -0.373  15.927  31.973  1.00 31.74           H  
ATOM   2643  HB3 ASN A 172      -1.730  14.814  32.078  1.00 31.74           H  
ATOM   2644  O   ASN A 172      -3.622  15.537  29.977  1.00 31.74           O  
ATOM   2645  CG  ASN A 172       0.079  13.844  31.589  1.00 31.74           C  
ATOM   2646  ND2 ASN A 172       1.038  13.840  32.479  1.00 31.74           N  
ATOM   2647 HD21 ASN A 172       1.316  14.733  32.859  1.00 31.74           H  
ATOM   2648 HD22 ASN A 172       1.647  13.034  32.446  1.00 31.74           H  
ATOM   2649  OD1 ASN A 172      -0.050  12.870  30.871  1.00 31.74           O  
ATOM   2650  N   ASP A 173      -2.535  17.501  29.920  1.00 30.94           N  
ATOM   2651  H   ASP A 173      -1.662  17.972  30.108  1.00 30.94           H  
ATOM   2652  CA  ASP A 173      -3.715  18.352  29.738  1.00 30.94           C  
ATOM   2653  HA  ASP A 173      -4.521  17.953  30.352  1.00 30.94           H  
ATOM   2654  C   ASP A 173      -4.211  18.323  28.278  1.00 30.94           C  
ATOM   2655  CB  ASP A 173      -3.431  19.776  30.256  1.00 30.94           C  
ATOM   2656  HB2 ASP A 173      -4.267  20.417  29.977  1.00 30.94           H  
ATOM   2657  HB3 ASP A 173      -2.536  20.162  29.768  1.00 30.94           H  
ATOM   2658  O   ASP A 173      -5.408  18.307  28.025  1.00 30.94           O  
ATOM   2659  CG  ASP A 173      -3.266  19.852  31.788  1.00 30.94           C  
ATOM   2660  OD1 ASP A 173      -3.844  18.995  32.499  1.00 30.94           O  
ATOM   2661  OD2 ASP A 173      -2.530  20.755  32.255  1.00 30.94           O  
ATOM   2662  N   LEU A 174      -3.317  18.175  27.291  1.00 27.90           N  
ATOM   2663  H   LEU A 174      -2.337  18.282  27.510  1.00 27.90           H  
ATOM   2664  CA  LEU A 174      -3.716  17.944  25.893  1.00 27.90           C  
ATOM   2665  HA  LEU A 174      -4.515  18.647  25.657  1.00 27.90           H  
ATOM   2666  C   LEU A 174      -4.276  16.522  25.666  1.00 27.90           C  
ATOM   2667  CB  LEU A 174      -2.515  18.222  24.970  1.00 27.90           C  
ATOM   2668  HB2 LEU A 174      -1.812  18.901  25.454  1.00 27.90           H  
ATOM   2669  HB3 LEU A 174      -1.989  17.284  24.794  1.00 27.90           H  
ATOM   2670  O   LEU A 174      -5.163  16.318  24.837  1.00 27.90           O  
ATOM   2671  CG  LEU A 174      -2.937  18.852  23.631  1.00 27.90           C  
ATOM   2672  HG  LEU A 174      -3.907  18.462  23.325  1.00 27.90           H  
ATOM   2673  CD1 LEU A 174      -3.015  20.377  23.753  1.00 27.90           C  
ATOM   2674 HD11 LEU A 174      -3.350  20.805  22.808  1.00 27.90           H  
ATOM   2675 HD12 LEU A 174      -2.040  20.790  24.012  1.00 27.90           H  
ATOM   2676 HD13 LEU A 174      -3.732  20.646  24.528  1.00 27.90           H  
ATOM   2677  CD2 LEU A 174      -1.922  18.512  22.542  1.00 27.90           C  
ATOM   2678 HD21 LEU A 174      -2.225  18.974  21.602  1.00 27.90           H  
ATOM   2679 HD22 LEU A 174      -0.934  18.878  22.823  1.00 27.90           H  
ATOM   2680 HD23 LEU A 174      -1.884  17.432  22.402  1.00 27.90           H  
ATOM   2681  N   LEU A 175      -3.776  15.534  26.420  1.00 28.23           N  
ATOM   2682  H   LEU A 175      -3.014  15.760  27.043  1.00 28.23           H  
ATOM   2683  CA  LEU A 175      -4.293  14.160  26.425  1.00 28.23           C  
ATOM   2684  HA  LEU A 175      -4.601  13.907  25.410  1.00 28.23           H  
ATOM   2685  C   LEU A 175      -5.561  13.999  27.285  1.00 28.23           C  
ATOM   2686  CB  LEU A 175      -3.177  13.187  26.858  1.00 28.23           C  
ATOM   2687  HB2 LEU A 175      -2.709  13.581  27.760  1.00 28.23           H  
ATOM   2688  HB3 LEU A 175      -3.627  12.229  27.118  1.00 28.23           H  
ATOM   2689  O   LEU A 175      -6.339  13.081  27.022  1.00 28.23           O  
ATOM   2690  CG  LEU A 175      -2.097  12.938  25.785  1.00 28.23           C  
ATOM   2691  HG  LEU A 175      -1.728  13.889  25.399  1.00 28.23           H  
ATOM   2692  CD1 LEU A 175      -0.923  12.170  26.395  1.00 28.23           C  
ATOM   2693 HD11 LEU A 175      -0.498  12.755  27.210  1.00 28.23           H  
ATOM   2694 HD12 LEU A 175      -0.153  12.014  25.640  1.00 28.23           H  
ATOM   2695 HD13 LEU A 175      -1.262  11.209  26.785  1.00 28.23           H  
ATOM   2696  CD2 LEU A 175      -2.631  12.104  24.614  1.00 28.23           C  
ATOM   2697 HD21 LEU A 175      -1.823  11.909  23.909  1.00 28.23           H  
ATOM   2698 HD22 LEU A 175      -3.036  11.161  24.980  1.00 28.23           H  
ATOM   2699 HD23 LEU A 175      -3.411  12.658  24.091  1.00 28.23           H  
ATOM   2700  N   SER A 176      -5.820  14.892  28.248  1.00 28.95           N  
ATOM   2701  H   SER A 176      -5.129  15.596  28.467  1.00 28.95           H  
ATOM   2702  CA  SER A 176      -7.074  14.931  29.013  1.00 28.95           C  
ATOM   2703  HA  SER A 176      -7.394  13.903  29.183  1.00 28.95           H  
ATOM   2704  C   SER A 176      -8.208  15.614  28.236  1.00 28.95           C  
ATOM   2705  CB  SER A 176      -6.862  15.550  30.400  1.00 28.95           C  
ATOM   2706  HB2 SER A 176      -5.996  15.091  30.876  1.00 28.95           H  
ATOM   2707  HB3 SER A 176      -7.742  15.355  31.014  1.00 28.95           H  
ATOM   2708  O   SER A 176      -9.341  15.142  28.304  1.00 28.95           O  
ATOM   2709  OG  SER A 176      -6.679  16.940  30.309  1.00 28.95           O  
ATOM   2710  HG  SER A 176      -6.245  17.275  31.098  1.00 28.95           H  
ATOM   2711  N   THR A 177      -7.915  16.593  27.370  1.00 27.74           N  
ATOM   2712  H   THR A 177      -7.042  17.085  27.502  1.00 27.74           H  
ATOM   2713  CA  THR A 177      -8.900  17.197  26.443  1.00 27.74           C  
ATOM   2714  HA  THR A 177      -9.790  17.447  27.021  1.00 27.74           H  
ATOM   2715  C   THR A 177      -9.351  16.237  25.326  1.00 27.74           C  
ATOM   2716  CB  THR A 177      -8.348  18.518  25.876  1.00 27.74           C  
ATOM   2717  HB  THR A 177      -7.502  18.315  25.220  1.00 27.74           H  
ATOM   2718  O   THR A 177     -10.420  16.402  24.745  1.00 27.74           O  
ATOM   2719  CG2 THR A 177      -9.384  19.368  25.144  1.00 27.74           C  
ATOM   2720 HG21 THR A 177     -10.248  19.539  25.786  1.00 27.74           H  
ATOM   2721 HG22 THR A 177      -9.708  18.865  24.232  1.00 27.74           H  
ATOM   2722 HG23 THR A 177      -8.950  20.329  24.870  1.00 27.74           H  
ATOM   2723  OG1 THR A 177      -7.923  19.311  26.954  1.00 27.74           O  
ATOM   2724  HG1 THR A 177      -7.412  20.054  26.625  1.00 27.74           H  
ATOM   2725  N   ILE A 178      -8.591  15.164  25.066  1.00 27.01           N  
ATOM   2726  H   ILE A 178      -7.707  15.109  25.550  1.00 27.01           H  
ATOM   2727  CA  ILE A 178      -8.943  14.080  24.121  1.00 27.01           C  
ATOM   2728  HA  ILE A 178      -9.851  14.371  23.593  1.00 27.01           H  
ATOM   2729  C   ILE A 178      -9.335  12.777  24.873  1.00 27.01           C  
ATOM   2730  CB  ILE A 178      -7.828  13.973  23.040  1.00 27.01           C  
ATOM   2731  HB  ILE A 178      -6.877  13.806  23.546  1.00 27.01           H  
ATOM   2732  O   ILE A 178      -9.686  11.757  24.272  1.00 27.01           O  
ATOM   2733  CG1 ILE A 178      -7.742  15.317  22.264  1.00 27.01           C  
ATOM   2734 HG12 ILE A 178      -8.696  15.517  21.776  1.00 27.01           H  
ATOM   2735 HG13 ILE A 178      -7.556  16.130  22.966  1.00 27.01           H  
ATOM   2736  CG2 ILE A 178      -8.042  12.818  22.040  1.00 27.01           C  
ATOM   2737 HG21 ILE A 178      -7.984  11.859  22.556  1.00 27.01           H  
ATOM   2738 HG22 ILE A 178      -7.253  12.811  21.288  1.00 27.01           H  
ATOM   2739 HG23 ILE A 178      -9.013  12.921  21.555  1.00 27.01           H  
ATOM   2740  CD1 ILE A 178      -6.627  15.402  21.214  1.00 27.01           C  
ATOM   2741 HD11 ILE A 178      -6.866  14.786  20.347  1.00 27.01           H  
ATOM   2742 HD12 ILE A 178      -5.682  15.079  21.650  1.00 27.01           H  
ATOM   2743 HD13 ILE A 178      -6.526  16.435  20.881  1.00 27.01           H  
ATOM   2744  N   GLY A 179      -9.371  12.818  26.210  1.00 24.19           N  
ATOM   2745  H   GLY A 179      -9.151  13.698  26.655  1.00 24.19           H  
ATOM   2746  CA  GLY A 179      -9.689  11.704  27.102  1.00 24.19           C  
ATOM   2747  HA2 GLY A 179      -8.981  11.718  27.930  1.00 24.19           H  
ATOM   2748  HA3 GLY A 179      -9.573  10.756  26.576  1.00 24.19           H  
ATOM   2749  C   GLY A 179     -11.100  11.778  27.688  1.00 24.19           C  
ATOM   2750  O   GLY A 179     -11.278  12.087  28.862  1.00 24.19           O  
ATOM   2751  N   PHE A 180     -12.120  11.422  26.903  1.00 24.72           N  
ATOM   2752  H   PHE A 180     -11.927  11.223  25.932  1.00 24.72           H  
ATOM   2753  CA  PHE A 180     -13.447  11.131  27.455  1.00 24.72           C  
ATOM   2754  HA  PHE A 180     -13.742  11.982  28.070  1.00 24.72           H  
ATOM   2755  C   PHE A 180     -13.376   9.883  28.358  1.00 24.72           C  
ATOM   2756  CB  PHE A 180     -14.498  10.974  26.334  1.00 24.72           C  
ATOM   2757  HB2 PHE A 180     -14.004  10.995  25.363  1.00 24.72           H  
ATOM   2758  HB3 PHE A 180     -14.972   9.996  26.415  1.00 24.72           H  
ATOM   2759  O   PHE A 180     -13.093   8.784  27.874  1.00 24.72           O  
ATOM   2760  CG  PHE A 180     -15.591  12.030  26.341  1.00 24.72           C  
ATOM   2761  CD1 PHE A 180     -16.812  11.794  27.005  1.00 24.72           C  
ATOM   2762  HD1 PHE A 180     -16.974  10.862  27.525  1.00 24.72           H  
ATOM   2763  CD2 PHE A 180     -15.389  13.254  25.675  1.00 24.72           C  
ATOM   2764  HD2 PHE A 180     -14.450  13.454  25.179  1.00 24.72           H  
ATOM   2765  CE1 PHE A 180     -17.823  12.774  26.998  1.00 24.72           C  
ATOM   2766  HE1 PHE A 180     -18.755  12.599  27.515  1.00 24.72           H  
ATOM   2767  CE2 PHE A 180     -16.399  14.231  25.666  1.00 24.72           C  
ATOM   2768  HE2 PHE A 180     -16.231  15.174  25.168  1.00 24.72           H  
ATOM   2769  CZ  PHE A 180     -17.617  13.992  26.326  1.00 24.72           C  
ATOM   2770  HZ  PHE A 180     -18.384  14.752  26.329  1.00 24.72           H  
ATOM   2771  N   LEU A 181     -13.743  10.081  29.633  1.00 22.44           N  
ATOM   2772  H   LEU A 181     -13.828  11.057  29.881  1.00 22.44           H  
ATOM   2773  CA  LEU A 181     -13.969   9.127  30.735  1.00 22.44           C  
ATOM   2774  HA  LEU A 181     -14.777   9.560  31.326  1.00 22.44           H  
ATOM   2775  C   LEU A 181     -12.807   8.962  31.728  1.00 22.44           C  
ATOM   2776  CB  LEU A 181     -14.502   7.756  30.259  1.00 22.44           C  
ATOM   2777  HB2 LEU A 181     -13.725   7.267  29.671  1.00 22.44           H  
ATOM   2778  HB3 LEU A 181     -14.659   7.123  31.132  1.00 22.44           H  
ATOM   2779  O   LEU A 181     -12.034   8.014  31.632  1.00 22.44           O  
ATOM   2780  CG  LEU A 181     -15.811   7.816  29.454  1.00 22.44           C  
ATOM   2781  HG  LEU A 181     -15.804   8.650  28.753  1.00 22.44           H  
ATOM   2782  CD1 LEU A 181     -15.978   6.530  28.652  1.00 22.44           C  
ATOM   2783 HD11 LEU A 181     -16.047   5.696  29.351  1.00 22.44           H  
ATOM   2784 HD12 LEU A 181     -16.893   6.602  28.064  1.00 22.44           H  
ATOM   2785 HD13 LEU A 181     -15.131   6.433  27.972  1.00 22.44           H  
ATOM   2786  CD2 LEU A 181     -17.019   7.954  30.379  1.00 22.44           C  
ATOM   2787 HD21 LEU A 181     -17.935   7.979  29.789  1.00 22.44           H  
ATOM   2788 HD22 LEU A 181     -16.950   8.889  30.936  1.00 22.44           H  
ATOM   2789 HD23 LEU A 181     -17.064   7.122  31.082  1.00 22.44           H  
ATOM   2790  N   ASN A 182     -12.818   9.772  32.794  1.00 24.05           N  
ATOM   2791  H   ASN A 182     -13.263  10.675  32.711  1.00 24.05           H  
ATOM   2792  CA  ASN A 182     -12.795   9.199  34.140  1.00 24.05           C  
ATOM   2793  HA  ASN A 182     -13.445   8.325  34.095  1.00 24.05           H  
ATOM   2794  C   ASN A 182     -13.415  10.116  35.211  1.00 24.05           C  
ATOM   2795  CB  ASN A 182     -11.382   8.719  34.537  1.00 24.05           C  
ATOM   2796  HB2 ASN A 182     -10.638   9.190  33.894  1.00 24.05           H  
ATOM   2797  HB3 ASN A 182     -11.165   9.019  35.562  1.00 24.05           H  
ATOM   2798  O   ASN A 182     -12.962  11.227  35.455  1.00 24.05           O  
ATOM   2799  CG  ASN A 182     -11.221   7.204  34.461  1.00 24.05           C  
ATOM   2800  ND2 ASN A 182     -10.004   6.721  34.519  1.00 24.05           N  
ATOM   2801 HD21 ASN A 182      -9.914   5.716  34.467  1.00 24.05           H  
ATOM   2802 HD22 ASN A 182      -9.215   7.350  34.560  1.00 24.05           H  
ATOM   2803  OD1 ASN A 182     -12.168   6.431  34.398  1.00 24.05           O  
ATOM   2804  N   SER A 183     -14.411   9.530  35.881  1.00 23.58           N  
ATOM   2805  H   SER A 183     -14.685   8.634  35.504  1.00 23.58           H  
ATOM   2806  CA  SER A 183     -14.882   9.765  37.250  1.00 23.58           C  
ATOM   2807  HA  SER A 183     -15.652   9.004  37.379  1.00 23.58           H  
ATOM   2808  C   SER A 183     -15.568  11.081  37.649  1.00 23.58           C  
ATOM   2809  CB  SER A 183     -13.810   9.363  38.275  1.00 23.58           C  
ATOM   2810  HB2 SER A 183     -14.180   9.553  39.282  1.00 23.58           H  
ATOM   2811  HB3 SER A 183     -13.611   8.296  38.183  1.00 23.58           H  
ATOM   2812  O   SER A 183     -15.056  12.183  37.496  1.00 23.58           O  
ATOM   2813  OG  SER A 183     -12.599  10.058  38.090  1.00 23.58           O  
ATOM   2814  HG  SER A 183     -12.785  10.925  37.722  1.00 23.58           H  
ATOM   2815  N   THR A 184     -16.670  10.858  38.377  1.00 24.43           N  
ATOM   2816  H   THR A 184     -17.002   9.905  38.353  1.00 24.43           H  
ATOM   2817  CA  THR A 184     -17.195  11.643  39.507  1.00 24.43           C  
ATOM   2818  HA  THR A 184     -17.910  10.960  39.965  1.00 24.43           H  
ATOM   2819  C   THR A 184     -18.067  12.875  39.228  1.00 24.43           C  
ATOM   2820  CB  THR A 184     -16.169  11.841  40.652  1.00 24.43           C  
ATOM   2821  HB  THR A 184     -16.450  12.697  41.266  1.00 24.43           H  
ATOM   2822  O   THR A 184     -17.619  14.008  39.263  1.00 24.43           O  
ATOM   2823  CG2 THR A 184     -16.119  10.594  41.542  1.00 24.43           C  
ATOM   2824 HG21 THR A 184     -15.863   9.714  40.950  1.00 24.43           H  
ATOM   2825 HG22 THR A 184     -17.083  10.446  42.028  1.00 24.43           H  
ATOM   2826 HG23 THR A 184     -15.364  10.735  42.315  1.00 24.43           H  
ATOM   2827  OG1 THR A 184     -14.849  12.035  40.217  1.00 24.43           O  
ATOM   2828  HG1 THR A 184     -14.871  12.631  39.464  1.00 24.43           H  
ATOM   2829  N   THR A 185     -19.375  12.579  39.188  1.00 24.06           N  
ATOM   2830  H   THR A 185     -19.566  11.624  38.919  1.00 24.06           H  
ATOM   2831  CA  THR A 185     -20.420  13.147  40.069  1.00 24.06           C  
ATOM   2832  HA  THR A 185     -21.310  12.576  39.803  1.00 24.06           H  
ATOM   2833  C   THR A 185     -20.858  14.612  39.936  1.00 24.06           C  
ATOM   2834  CB  THR A 185     -20.172  12.832  41.569  1.00 24.06           C  
ATOM   2835  HB  THR A 185     -20.569  13.644  42.178  1.00 24.06           H  
ATOM   2836  O   THR A 185     -20.068  15.533  40.068  1.00 24.06           O  
ATOM   2837  CG2 THR A 185     -20.833  11.527  42.008  1.00 24.06           C  
ATOM   2838 HG21 THR A 185     -21.913  11.591  41.875  1.00 24.06           H  
ATOM   2839 HG22 THR A 185     -20.439  10.695  41.425  1.00 24.06           H  
ATOM   2840 HG23 THR A 185     -20.621  11.354  43.063  1.00 24.06           H  
ATOM   2841  OG1 THR A 185     -18.823  12.724  41.922  1.00 24.06           O  
ATOM   2842  HG1 THR A 185     -18.428  13.583  41.758  1.00 24.06           H  
ATOM   2843  N   VAL A 186     -22.197  14.735  39.925  1.00 23.05           N  
ATOM   2844  H   VAL A 186     -22.691  13.917  39.597  1.00 23.05           H  
ATOM   2845  CA  VAL A 186     -23.050  15.692  40.667  1.00 23.05           C  
ATOM   2846  HA  VAL A 186     -23.877  15.058  40.985  1.00 23.05           H  
ATOM   2847  C   VAL A 186     -23.744  16.797  39.850  1.00 23.05           C  
ATOM   2848  CB  VAL A 186     -22.418  16.148  42.018  1.00 23.05           C  
ATOM   2849  HB  VAL A 186     -21.363  16.375  41.865  1.00 23.05           H  
ATOM   2850  O   VAL A 186     -23.125  17.779  39.474  1.00 23.05           O  
ATOM   2851  CG1 VAL A 186     -22.975  17.396  42.712  1.00 23.05           C  
ATOM   2852 HG11 VAL A 186     -22.930  18.247  42.033  1.00 23.05           H  
ATOM   2853 HG12 VAL A 186     -23.991  17.274  43.087  1.00 23.05           H  
ATOM   2854 HG13 VAL A 186     -22.339  17.636  43.565  1.00 23.05           H  
ATOM   2855  CG2 VAL A 186     -22.509  15.008  43.049  1.00 23.05           C  
ATOM   2856 HG21 VAL A 186     -21.655  15.065  43.724  1.00 23.05           H  
ATOM   2857 HG22 VAL A 186     -22.540  14.030  42.568  1.00 23.05           H  
ATOM   2858 HG23 VAL A 186     -23.418  15.097  43.643  1.00 23.05           H  
ATOM   2859  N   PHE A 187     -25.074  16.592  39.716  1.00 23.60           N  
ATOM   2860  H   PHE A 187     -25.373  15.652  39.931  1.00 23.60           H  
ATOM   2861  CA  PHE A 187     -26.189  17.564  39.781  1.00 23.60           C  
ATOM   2862  HA  PHE A 187     -27.113  16.997  39.669  1.00 23.60           H  
ATOM   2863  C   PHE A 187     -26.260  18.664  38.698  1.00 23.60           C  
ATOM   2864  CB  PHE A 187     -26.214  18.149  41.209  1.00 23.60           C  
ATOM   2865  HB2 PHE A 187     -25.205  18.434  41.506  1.00 23.60           H  
ATOM   2866  HB3 PHE A 187     -26.758  19.094  41.195  1.00 23.60           H  
ATOM   2867  O   PHE A 187     -25.268  19.270  38.346  1.00 23.60           O  
ATOM   2868  CG  PHE A 187     -26.835  17.256  42.280  1.00 23.60           C  
ATOM   2869  CD1 PHE A 187     -28.078  17.606  42.830  1.00 23.60           C  
ATOM   2870  HD1 PHE A 187     -28.576  18.512  42.520  1.00 23.60           H  
ATOM   2871  CD2 PHE A 187     -26.203  16.087  42.749  1.00 23.60           C  
ATOM   2872  HD2 PHE A 187     -25.260  15.771  42.326  1.00 23.60           H  
ATOM   2873  CE1 PHE A 187     -28.690  16.791  43.796  1.00 23.60           C  
ATOM   2874  HE1 PHE A 187     -29.671  17.056  44.164  1.00 23.60           H  
ATOM   2875  CE2 PHE A 187     -26.775  15.306  43.767  1.00 23.60           C  
ATOM   2876  HE2 PHE A 187     -26.270  14.422  44.127  1.00 23.60           H  
ATOM   2877  CZ  PHE A 187     -28.034  15.650  44.281  1.00 23.60           C  
ATOM   2878  HZ  PHE A 187     -28.506  15.037  45.035  1.00 23.60           H  
ATOM   2879  N   GLU A 188     -27.397  19.098  38.157  1.00 22.62           N  
ATOM   2880  H   GLU A 188     -27.221  19.928  37.609  1.00 22.62           H  
ATOM   2881  CA  GLU A 188     -28.814  18.722  38.149  1.00 22.62           C  
ATOM   2882  HA  GLU A 188     -28.939  17.728  37.718  1.00 22.62           H  
ATOM   2883  C   GLU A 188     -29.514  19.783  37.256  1.00 22.62           C  
ATOM   2884  CB  GLU A 188     -29.447  18.798  39.556  1.00 22.62           C  
ATOM   2885  HB2 GLU A 188     -30.145  19.634  39.584  1.00 22.62           H  
ATOM   2886  HB3 GLU A 188     -28.682  19.017  40.301  1.00 22.62           H  
ATOM   2887  O   GLU A 188     -29.018  20.899  37.132  1.00 22.62           O  
ATOM   2888  CG  GLU A 188     -30.190  17.517  39.969  1.00 22.62           C  
ATOM   2889  HG2 GLU A 188     -30.943  17.299  39.212  1.00 22.62           H  
ATOM   2890  HG3 GLU A 188     -29.480  16.691  39.985  1.00 22.62           H  
ATOM   2891  CD  GLU A 188     -30.877  17.639  41.344  1.00 22.62           C  
ATOM   2892  OE1 GLU A 188     -31.327  16.589  41.852  1.00 22.62           O  
ATOM   2893  OE2 GLU A 188     -30.992  18.779  41.852  1.00 22.62           O  
ATOM   2894  N   ASN A 189     -30.711  19.463  36.747  1.00 24.46           N  
ATOM   2895  H   ASN A 189     -31.028  18.531  36.972  1.00 24.46           H  
ATOM   2896  CA  ASN A 189     -31.760  20.376  36.233  1.00 24.46           C  
ATOM   2897  HA  ASN A 189     -32.619  19.724  36.076  1.00 24.46           H  
ATOM   2898  C   ASN A 189     -31.548  21.061  34.861  1.00 24.46           C  
ATOM   2899  CB  ASN A 189     -32.161  21.347  37.360  1.00 24.46           C  
ATOM   2900  HB2 ASN A 189     -32.935  22.030  37.009  1.00 24.46           H  
ATOM   2901  HB3 ASN A 189     -31.300  21.949  37.652  1.00 24.46           H  
ATOM   2902  O   ASN A 189     -30.674  21.895  34.694  1.00 24.46           O  
ATOM   2903  CG  ASN A 189     -32.699  20.585  38.558  1.00 24.46           C  
ATOM   2904  ND2 ASN A 189     -32.393  21.010  39.759  1.00 24.46           N  
ATOM   2905 HD21 ASN A 189     -32.511  20.353  40.518  1.00 24.46           H  
ATOM   2906 HD22 ASN A 189     -31.727  21.762  39.867  1.00 24.46           H  
ATOM   2907  OD1 ASN A 189     -33.393  19.589  38.396  1.00 24.46           O  
ATOM   2908  N   ARG A 190     -32.259  20.685  33.781  1.00 22.71           N  
ATOM   2909  H   ARG A 190     -31.717  21.001  32.990  1.00 22.71           H  
ATOM   2910  CA  ARG A 190     -33.717  20.678  33.445  1.00 22.71           C  
ATOM   2911  HA  ARG A 190     -33.837  19.867  32.726  1.00 22.71           H  
ATOM   2912  C   ARG A 190     -34.152  21.945  32.682  1.00 22.71           C  
ATOM   2913  CB  ARG A 190     -34.713  20.410  34.603  1.00 22.71           C  
ATOM   2914  HB2 ARG A 190     -35.664  20.875  34.341  1.00 22.71           H  
ATOM   2915  HB3 ARG A 190     -34.388  20.905  35.518  1.00 22.71           H  
ATOM   2916  O   ARG A 190     -33.690  23.031  32.987  1.00 22.71           O  
ATOM   2917  CG  ARG A 190     -35.026  18.928  34.858  1.00 22.71           C  
ATOM   2918  HG2 ARG A 190     -35.306  18.455  33.917  1.00 22.71           H  
ATOM   2919  HG3 ARG A 190     -34.148  18.422  35.258  1.00 22.71           H  
ATOM   2920  CD  ARG A 190     -36.198  18.798  35.843  1.00 22.71           C  
ATOM   2921  HD2 ARG A 190     -35.905  19.245  36.793  1.00 22.71           H  
ATOM   2922  HD3 ARG A 190     -37.050  19.349  35.445  1.00 22.71           H  
ATOM   2923  NE  ARG A 190     -36.573  17.387  36.062  1.00 22.71           N  
ATOM   2924  HE  ARG A 190     -35.836  16.708  35.931  1.00 22.71           H  
ATOM   2925  NH1 ARG A 190     -38.699  17.737  36.868  1.00 22.71           N  
ATOM   2926 HH11 ARG A 190     -38.534  18.732  36.826  1.00 22.71           H  
ATOM   2927 HH12 ARG A 190     -39.529  17.381  37.322  1.00 22.71           H  
ATOM   2928  NH2 ARG A 190     -37.895  15.661  36.744  1.00 22.71           N  
ATOM   2929 HH21 ARG A 190     -38.749  15.327  37.167  1.00 22.71           H  
ATOM   2930 HH22 ARG A 190     -37.130  15.019  36.596  1.00 22.71           H  
ATOM   2931  CZ  ARG A 190     -37.717  16.938  36.552  1.00 22.71           C  
ATOM   2932  N   ILE A 191     -35.169  21.737  31.822  1.00 24.30           N  
ATOM   2933  H   ILE A 191     -35.407  20.764  31.696  1.00 24.30           H  
ATOM   2934  CA  ILE A 191     -35.993  22.681  31.016  1.00 24.30           C  
ATOM   2935  HA  ILE A 191     -36.994  22.253  30.961  1.00 24.30           H  
ATOM   2936  C   ILE A 191     -35.471  22.796  29.563  1.00 24.30           C  
ATOM   2937  CB  ILE A 191     -36.191  24.049  31.724  1.00 24.30           C  
ATOM   2938  HB  ILE A 191     -35.238  24.579  31.737  1.00 24.30           H  
ATOM   2939  O   ILE A 191     -34.412  23.363  29.357  1.00 24.30           O  
ATOM   2940  CG1 ILE A 191     -36.722  23.918  33.180  1.00 24.30           C  
ATOM   2941 HG12 ILE A 191     -37.791  23.709  33.159  1.00 24.30           H  
ATOM   2942 HG13 ILE A 191     -36.250  23.089  33.707  1.00 24.30           H  
ATOM   2943  CG2 ILE A 191     -37.194  24.887  30.914  1.00 24.30           C  
ATOM   2944 HG21 ILE A 191     -36.798  25.083  29.917  1.00 24.30           H  
ATOM   2945 HG22 ILE A 191     -37.351  25.855  31.388  1.00 24.30           H  
ATOM   2946 HG23 ILE A 191     -38.151  24.373  30.820  1.00 24.30           H  
ATOM   2947  CD1 ILE A 191     -36.474  25.168  34.033  1.00 24.30           C  
ATOM   2948 HD11 ILE A 191     -36.987  26.033  33.611  1.00 24.30           H  
ATOM   2949 HD12 ILE A 191     -36.849  24.996  35.042  1.00 24.30           H  
ATOM   2950 HD13 ILE A 191     -35.404  25.371  34.085  1.00 24.30           H  
ATOM   2951  N   ASN A 192     -36.015  22.177  28.499  1.00 25.18           N  
ATOM   2952  H   ASN A 192     -35.373  22.299  27.729  1.00 25.18           H  
ATOM   2953  CA  ASN A 192     -37.360  21.771  28.025  1.00 25.18           C  
ATOM   2954  HA  ASN A 192     -37.123  21.055  27.239  1.00 25.18           H  
ATOM   2955  C   ASN A 192     -38.157  22.880  27.294  1.00 25.18           C  
ATOM   2956  CB  ASN A 192     -38.183  20.983  29.070  1.00 25.18           C  
ATOM   2957  HB2 ASN A 192     -38.798  21.678  29.642  1.00 25.18           H  
ATOM   2958  HB3 ASN A 192     -37.497  20.477  29.750  1.00 25.18           H  
ATOM   2959  O   ASN A 192     -38.139  24.020  27.743  1.00 25.18           O  
ATOM   2960  CG  ASN A 192     -39.071  19.895  28.484  1.00 25.18           C  
ATOM   2961  ND2 ASN A 192     -39.847  19.231  29.310  1.00 25.18           N  
ATOM   2962 HD21 ASN A 192     -39.896  19.484  30.286  1.00 25.18           H  
ATOM   2963 HD22 ASN A 192     -40.417  18.508  28.895  1.00 25.18           H  
ATOM   2964  OD1 ASN A 192     -39.063  19.595  27.302  1.00 25.18           O  
ATOM   2965  N   LEU A 193     -38.920  22.463  26.257  1.00 24.11           N  
ATOM   2966  H   LEU A 193     -38.836  21.474  26.069  1.00 24.11           H  
ATOM   2967  CA  LEU A 193     -39.821  23.188  25.311  1.00 24.11           C  
ATOM   2968  HA  LEU A 193     -40.657  22.521  25.101  1.00 24.11           H  
ATOM   2969  C   LEU A 193     -39.164  23.490  23.942  1.00 24.11           C  
ATOM   2970  CB  LEU A 193     -40.417  24.472  25.935  1.00 24.11           C  
ATOM   2971  HB2 LEU A 193     -39.603  25.178  26.107  1.00 24.11           H  
ATOM   2972  HB3 LEU A 193     -41.074  24.945  25.205  1.00 24.11           H  
ATOM   2973  O   LEU A 193     -38.081  24.046  23.910  1.00 24.11           O  
ATOM   2974  CG  LEU A 193     -41.202  24.271  27.249  1.00 24.11           C  
ATOM   2975  HG  LEU A 193     -40.695  23.564  27.905  1.00 24.11           H  
ATOM   2976  CD1 LEU A 193     -41.342  25.588  28.009  1.00 24.11           C  
ATOM   2977 HD11 LEU A 193     -41.846  26.331  27.391  1.00 24.11           H  
ATOM   2978 HD12 LEU A 193     -40.351  25.958  28.274  1.00 24.11           H  
ATOM   2979 HD13 LEU A 193     -41.909  25.432  28.927  1.00 24.11           H  
ATOM   2980  CD2 LEU A 193     -42.599  23.719  26.969  1.00 24.11           C  
ATOM   2981 HD21 LEU A 193     -42.524  22.755  26.465  1.00 24.11           H  
ATOM   2982 HD22 LEU A 193     -43.127  23.582  27.913  1.00 24.11           H  
ATOM   2983 HD23 LEU A 193     -43.158  24.420  26.349  1.00 24.11           H  
ATOM   2984  N   GLY A 194     -39.706  23.198  22.751  1.00 23.93           N  
ATOM   2985  H   GLY A 194     -39.109  23.545  22.014  1.00 23.93           H  
ATOM   2986  CA  GLY A 194     -40.983  22.670  22.232  1.00 23.93           C  
ATOM   2987  HA2 GLY A 194     -41.103  21.625  22.518  1.00 23.93           H  
ATOM   2988  HA3 GLY A 194     -41.819  23.263  22.602  1.00 23.93           H  
ATOM   2989  C   GLY A 194     -40.920  22.787  20.681  1.00 23.93           C  
ATOM   2990  O   GLY A 194     -40.316  23.724  20.181  1.00 23.93           O  
ATOM   2991  N   ARG A 195     -41.252  21.752  19.891  1.00 24.27           N  
ATOM   2992  H   ARG A 195     -40.519  21.673  19.201  1.00 24.27           H  
ATOM   2993  CA  ARG A 195     -42.564  21.442  19.261  1.00 24.27           C  
ATOM   2994  HA  ARG A 195     -42.489  20.409  18.923  1.00 24.27           H  
ATOM   2995  C   ARG A 195     -42.903  22.282  18.004  1.00 24.27           C  
ATOM   2996  CB  ARG A 195     -43.710  21.507  20.296  1.00 24.27           C  
ATOM   2997  HB2 ARG A 195     -44.264  22.438  20.174  1.00 24.27           H  
ATOM   2998  HB3 ARG A 195     -43.303  21.498  21.307  1.00 24.27           H  
ATOM   2999  O   ARG A 195     -43.040  23.481  18.146  1.00 24.27           O  
ATOM   3000  CG  ARG A 195     -44.675  20.322  20.187  1.00 24.27           C  
ATOM   3001  HG2 ARG A 195     -44.138  19.409  20.444  1.00 24.27           H  
ATOM   3002  HG3 ARG A 195     -45.057  20.241  19.169  1.00 24.27           H  
ATOM   3003  CD  ARG A 195     -45.847  20.518  21.156  1.00 24.27           C  
ATOM   3004  HD2 ARG A 195     -45.456  20.829  22.125  1.00 24.27           H  
ATOM   3005  HD3 ARG A 195     -46.487  21.310  20.768  1.00 24.27           H  
ATOM   3006  NE  ARG A 195     -46.626  19.277  21.331  1.00 24.27           N  
ATOM   3007  HE  ARG A 195     -46.298  18.456  20.843  1.00 24.27           H  
ATOM   3008  NH1 ARG A 195     -48.255  20.155  22.692  1.00 24.27           N  
ATOM   3009 HH11 ARG A 195     -49.111  20.047  23.218  1.00 24.27           H  
ATOM   3010 HH12 ARG A 195     -47.846  21.071  22.580  1.00 24.27           H  
ATOM   3011  NH2 ARG A 195     -48.300  17.983  22.179  1.00 24.27           N  
ATOM   3012 HH21 ARG A 195     -49.151  17.898  22.716  1.00 24.27           H  
ATOM   3013 HH22 ARG A 195     -47.949  17.182  21.674  1.00 24.27           H  
ATOM   3014  CZ  ARG A 195     -47.719  19.145  22.065  1.00 24.27           C  
ATOM   3015  N   PHE A 196     -43.082  21.610  16.848  1.00 26.82           N  
ATOM   3016  H   PHE A 196     -42.674  20.686  16.840  1.00 26.82           H  
ATOM   3017  CA  PHE A 196     -43.947  21.869  15.651  1.00 26.82           C  
ATOM   3018  HA  PHE A 196     -44.944  21.463  15.824  1.00 26.82           H  
ATOM   3019  C   PHE A 196     -43.311  21.099  14.457  1.00 26.82           C  
ATOM   3020  CB  PHE A 196     -44.091  23.374  15.304  1.00 26.82           C  
ATOM   3021  HB2 PHE A 196     -43.226  23.938  15.653  1.00 26.82           H  
ATOM   3022  HB3 PHE A 196     -44.100  23.478  14.219  1.00 26.82           H  
ATOM   3023  O   PHE A 196     -42.199  21.434  14.078  1.00 26.82           O  
ATOM   3024  CG  PHE A 196     -45.387  24.002  15.809  1.00 26.82           C  
ATOM   3025  CD1 PHE A 196     -46.585  23.753  15.113  1.00 26.82           C  
ATOM   3026  HD1 PHE A 196     -46.576  23.147  14.219  1.00 26.82           H  
ATOM   3027  CD2 PHE A 196     -45.419  24.842  16.941  1.00 26.82           C  
ATOM   3028  HD2 PHE A 196     -44.504  25.131  17.437  1.00 26.82           H  
ATOM   3029  CE1 PHE A 196     -47.799  24.302  15.564  1.00 26.82           C  
ATOM   3030  HE1 PHE A 196     -48.709  24.118  15.012  1.00 26.82           H  
ATOM   3031  CE2 PHE A 196     -46.636  25.365  17.414  1.00 26.82           C  
ATOM   3032  HE2 PHE A 196     -46.645  26.013  18.277  1.00 26.82           H  
ATOM   3033  CZ  PHE A 196     -47.829  25.095  16.724  1.00 26.82           C  
ATOM   3034  HZ  PHE A 196     -48.761  25.525  17.061  1.00 26.82           H  
ATOM   3035  N   ALA A 197     -43.754  19.947  13.921  1.00 24.48           N  
ATOM   3036  H   ALA A 197     -42.997  19.563  13.374  1.00 24.48           H  
ATOM   3037  CA  ALA A 197     -45.052  19.384  13.499  1.00 24.48           C  
ATOM   3038  HA  ALA A 197     -44.820  18.370  13.173  1.00 24.48           H  
ATOM   3039  C   ALA A 197     -45.681  20.066  12.263  1.00 24.48           C  
ATOM   3040  CB  ALA A 197     -46.036  19.197  14.663  1.00 24.48           C  
ATOM   3041  HB1 ALA A 197     -46.844  18.537  14.346  1.00 24.48           H  
ATOM   3042  HB2 ALA A 197     -45.527  18.747  15.515  1.00 24.48           H  
ATOM   3043  HB3 ALA A 197     -46.467  20.156  14.949  1.00 24.48           H  
ATOM   3044  O   ALA A 197     -46.148  21.189  12.393  1.00 24.48           O  
ATOM   3045  N   HIS A 198     -45.694  19.371  11.108  1.00 26.13           N  
ATOM   3046  H   HIS A 198     -44.889  18.776  10.973  1.00 26.13           H  
ATOM   3047  CA  HIS A 198     -46.871  18.869  10.346  1.00 26.13           C  
ATOM   3048  HA  HIS A 198     -46.979  17.828  10.650  1.00 26.13           H  
ATOM   3049  C   HIS A 198     -46.673  18.837   8.805  1.00 26.13           C  
ATOM   3050  CB  HIS A 198     -48.230  19.533  10.683  1.00 26.13           C  
ATOM   3051  HB2 HIS A 198     -48.657  19.962   9.777  1.00 26.13           H  
ATOM   3052  HB3 HIS A 198     -48.137  20.361  11.386  1.00 26.13           H  
ATOM   3053  O   HIS A 198     -46.420  19.861   8.186  1.00 26.13           O  
ATOM   3054  CG  HIS A 198     -49.227  18.550  11.244  1.00 26.13           C  
ATOM   3055  CD2 HIS A 198     -49.436  18.251  12.561  1.00 26.13           C  
ATOM   3056  HD2 HIS A 198     -48.917  18.703  13.394  1.00 26.13           H  
ATOM   3057  ND1 HIS A 198     -50.116  17.784  10.542  1.00 26.13           N  
ATOM   3058  HD1 HIS A 198     -50.346  17.808   9.558  1.00 26.13           H  
ATOM   3059  CE1 HIS A 198     -50.805  17.016  11.399  1.00 26.13           C  
ATOM   3060  HE1 HIS A 198     -51.599  16.338  11.124  1.00 26.13           H  
ATOM   3061  NE2 HIS A 198     -50.421  17.267  12.655  1.00 26.13           N  
ATOM   3062  N   GLU A 199     -46.809  17.623   8.248  1.00 25.17           N  
ATOM   3063  H   GLU A 199     -46.825  16.885   8.938  1.00 25.17           H  
ATOM   3064  CA  GLU A 199     -47.523  17.190   7.021  1.00 25.17           C  
ATOM   3065  HA  GLU A 199     -47.110  16.215   6.762  1.00 25.17           H  
ATOM   3066  C   GLU A 199     -47.517  17.990   5.698  1.00 25.17           C  
ATOM   3067  CB  GLU A 199     -48.990  16.946   7.401  1.00 25.17           C  
ATOM   3068  HB2 GLU A 199     -49.568  16.760   6.495  1.00 25.17           H  
ATOM   3069  HB3 GLU A 199     -49.378  17.848   7.875  1.00 25.17           H  
ATOM   3070  O   GLU A 199     -47.963  19.128   5.642  1.00 25.17           O  
ATOM   3071  CG  GLU A 199     -49.173  15.731   8.326  1.00 25.17           C  
ATOM   3072  HG2 GLU A 199     -48.524  15.837   9.195  1.00 25.17           H  
ATOM   3073  HG3 GLU A 199     -48.862  14.835   7.788  1.00 25.17           H  
ATOM   3074  CD  GLU A 199     -50.623  15.570   8.802  1.00 25.17           C  
ATOM   3075  OE1 GLU A 199     -50.860  14.622   9.579  1.00 25.17           O  
ATOM   3076  OE2 GLU A 199     -51.438  16.483   8.528  1.00 25.17           O  
ATOM   3077  N   MET A 200     -47.233  17.287   4.586  1.00 26.53           N  
ATOM   3078  H   MET A 200     -46.542  16.558   4.693  1.00 26.53           H  
ATOM   3079  CA  MET A 200     -48.230  16.981   3.532  1.00 26.53           C  
ATOM   3080  HA  MET A 200     -49.085  16.516   4.022  1.00 26.53           H  
ATOM   3081  C   MET A 200     -47.691  15.952   2.509  1.00 26.53           C  
ATOM   3082  CB  MET A 200     -48.744  18.235   2.790  1.00 26.53           C  
ATOM   3083  HB2 MET A 200     -48.033  19.056   2.877  1.00 26.53           H  
ATOM   3084  HB3 MET A 200     -48.863  18.005   1.731  1.00 26.53           H  
ATOM   3085  O   MET A 200     -46.633  16.134   1.913  1.00 26.53           O  
ATOM   3086  CG  MET A 200     -50.120  18.666   3.321  1.00 26.53           C  
ATOM   3087  HG2 MET A 200     -50.785  17.802   3.310  1.00 26.53           H  
ATOM   3088  HG3 MET A 200     -50.022  19.001   4.354  1.00 26.53           H  
ATOM   3089  SD  MET A 200     -50.920  19.984   2.367  1.00 26.53           S  
ATOM   3090  CE  MET A 200     -52.407  20.212   3.377  1.00 26.53           C  
ATOM   3091  HE1 MET A 200     -53.028  20.994   2.939  1.00 26.53           H  
ATOM   3092  HE2 MET A 200     -52.119  20.501   4.388  1.00 26.53           H  
ATOM   3093  HE3 MET A 200     -52.971  19.280   3.414  1.00 26.53           H  
ATOM   3094  N   SER A 201     -48.447  14.865   2.322  1.00 24.75           N  
ATOM   3095  H   SER A 201     -49.304  14.813   2.854  1.00 24.75           H  
ATOM   3096  CA  SER A 201     -48.342  13.850   1.259  1.00 24.75           C  
ATOM   3097  HA  SER A 201     -47.308  13.751   0.929  1.00 24.75           H  
ATOM   3098  C   SER A 201     -49.239  14.200   0.062  1.00 24.75           C  
ATOM   3099  CB  SER A 201     -48.844  12.511   1.820  1.00 24.75           C  
ATOM   3100  HB2 SER A 201     -48.771  11.742   1.051  1.00 24.75           H  
ATOM   3101  HB3 SER A 201     -48.223  12.214   2.665  1.00 24.75           H  
ATOM   3102  O   SER A 201     -50.215  14.910   0.277  1.00 24.75           O  
ATOM   3103  OG  SER A 201     -50.194  12.622   2.246  1.00 24.75           O  
ATOM   3104  HG  SER A 201     -50.715  13.064   1.572  1.00 24.75           H  
ATOM   3105  N   LEU A 202     -48.961  13.629  -1.126  1.00 30.10           N  
ATOM   3106  H   LEU A 202     -48.021  13.271  -1.214  1.00 30.10           H  
ATOM   3107  CA  LEU A 202     -49.883  13.133  -2.192  1.00 30.10           C  
ATOM   3108  HA  LEU A 202     -50.207  12.123  -1.941  1.00 30.10           H  
ATOM   3109  C   LEU A 202     -49.082  13.039  -3.519  1.00 30.10           C  
ATOM   3110  CB  LEU A 202     -51.137  14.024  -2.365  1.00 30.10           C  
ATOM   3111  HB2 LEU A 202     -51.505  13.928  -3.386  1.00 30.10           H  
ATOM   3112  HB3 LEU A 202     -50.848  15.066  -2.232  1.00 30.10           H  
ATOM   3113  O   LEU A 202     -48.569  14.039  -4.006  1.00 30.10           O  
ATOM   3114  CG  LEU A 202     -52.294  13.660  -1.400  1.00 30.10           C  
ATOM   3115  HG  LEU A 202     -51.907  13.362  -0.425  1.00 30.10           H  
ATOM   3116  CD1 LEU A 202     -53.229  14.855  -1.201  1.00 30.10           C  
ATOM   3117 HD11 LEU A 202     -52.678  15.669  -0.731  1.00 30.10           H  
ATOM   3118 HD12 LEU A 202     -54.059  14.572  -0.552  1.00 30.10           H  
ATOM   3119 HD13 LEU A 202     -53.616  15.187  -2.164  1.00 30.10           H  
ATOM   3120  CD2 LEU A 202     -53.123  12.483  -1.906  1.00 30.10           C  
ATOM   3121 HD21 LEU A 202     -53.554  12.714  -2.880  1.00 30.10           H  
ATOM   3122 HD22 LEU A 202     -53.926  12.262  -1.202  1.00 30.10           H  
ATOM   3123 HD23 LEU A 202     -52.501  11.592  -1.996  1.00 30.10           H  
ATOM   3124  N   GLU A 203     -48.663  11.849  -3.972  1.00 27.17           N  
ATOM   3125  H   GLU A 203     -47.680  11.923  -4.193  1.00 27.17           H  
ATOM   3126  CA  GLU A 203     -49.341  10.972  -4.960  1.00 27.17           C  
ATOM   3127  HA  GLU A 203     -48.615  10.213  -5.253  1.00 27.17           H  
ATOM   3128  C   GLU A 203     -49.775  11.654  -6.275  1.00 27.17           C  
ATOM   3129  CB  GLU A 203     -50.534  10.201  -4.363  1.00 27.17           C  
ATOM   3130  HB2 GLU A 203     -51.165   9.876  -5.190  1.00 27.17           H  
ATOM   3131  HB3 GLU A 203     -51.122  10.862  -3.727  1.00 27.17           H  
ATOM   3132  O   GLU A 203     -50.680  12.478  -6.250  1.00 27.17           O  
ATOM   3133  CG  GLU A 203     -50.137   8.931  -3.601  1.00 27.17           C  
ATOM   3134  HG2 GLU A 203     -49.455   8.356  -4.227  1.00 27.17           H  
ATOM   3135  HG3 GLU A 203     -49.605   9.215  -2.693  1.00 27.17           H  
ATOM   3136  CD  GLU A 203     -51.349   8.050  -3.244  1.00 27.17           C  
ATOM   3137  OE1 GLU A 203     -51.106   6.864  -2.933  1.00 27.17           O  
ATOM   3138  OE2 GLU A 203     -52.493   8.553  -3.307  1.00 27.17           O  
ATOM   3139  N   THR A 204     -49.199  11.266  -7.434  1.00 32.07           N  
ATOM   3140  H   THR A 204     -48.218  11.040  -7.346  1.00 32.07           H  
ATOM   3141  CA  THR A 204     -49.866  10.500  -8.533  1.00 32.07           C  
ATOM   3142  HA  THR A 204     -49.857   9.461  -8.205  1.00 32.07           H  
ATOM   3143  C   THR A 204     -49.130  10.518  -9.906  1.00 32.07           C  
ATOM   3144  CB  THR A 204     -51.359  10.832  -8.804  1.00 32.07           C  
ATOM   3145  HB  THR A 204     -51.561  10.667  -9.862  1.00 32.07           H  
ATOM   3146  O   THR A 204     -48.847  11.557 -10.487  1.00 32.07           O  
ATOM   3147  CG2 THR A 204     -52.313   9.900  -8.057  1.00 32.07           C  
ATOM   3148 HG21 THR A 204     -52.051   8.857  -8.235  1.00 32.07           H  
ATOM   3149 HG22 THR A 204     -52.297  10.115  -6.989  1.00 32.07           H  
ATOM   3150 HG23 THR A 204     -53.327  10.069  -8.420  1.00 32.07           H  
ATOM   3151  OG1 THR A 204     -51.736  12.156  -8.556  1.00 32.07           O  
ATOM   3152  HG1 THR A 204     -51.431  12.387  -7.676  1.00 32.07           H  
ATOM   3153  N   THR A 205     -48.888   9.304 -10.436  1.00 33.70           N  
ATOM   3154  H   THR A 205     -49.037   8.564  -9.765  1.00 33.70           H  
ATOM   3155  CA  THR A 205     -48.961   8.799 -11.843  1.00 33.70           C  
ATOM   3156  HA  THR A 205     -48.494   7.816 -11.779  1.00 33.70           H  
ATOM   3157  C   THR A 205     -48.270   9.457 -13.066  1.00 33.70           C  
ATOM   3158  CB  THR A 205     -50.416   8.497 -12.238  1.00 33.70           C  
ATOM   3159  HB  THR A 205     -50.475   8.340 -13.315  1.00 33.70           H  
ATOM   3160  O   THR A 205     -48.715  10.459 -13.608  1.00 33.70           O  
ATOM   3161  CG2 THR A 205     -50.949   7.241 -11.552  1.00 33.70           C  
ATOM   3162 HG21 THR A 205     -50.938   7.367 -10.469  1.00 33.70           H  
ATOM   3163 HG22 THR A 205     -51.977   7.067 -11.870  1.00 33.70           H  
ATOM   3164 HG23 THR A 205     -50.345   6.376 -11.826  1.00 33.70           H  
ATOM   3165  OG1 THR A 205     -51.266   9.550 -11.883  1.00 33.70           O  
ATOM   3166  HG1 THR A 205     -50.864  10.370 -12.179  1.00 33.70           H  
ATOM   3167  N   ALA A 206     -47.301   8.701 -13.616  1.00 27.96           N  
ATOM   3168  H   ALA A 206     -46.849   8.104 -12.938  1.00 27.96           H  
ATOM   3169  CA  ALA A 206     -47.134   8.186 -14.998  1.00 27.96           C  
ATOM   3170  HA  ALA A 206     -46.062   8.031 -15.124  1.00 27.96           H  
ATOM   3171  C   ALA A 206     -47.598   8.977 -16.254  1.00 27.96           C  
ATOM   3172  CB  ALA A 206     -47.786   6.789 -15.027  1.00 27.96           C  
ATOM   3173  HB1 ALA A 206     -47.595   6.309 -15.987  1.00 27.96           H  
ATOM   3174  HB2 ALA A 206     -48.863   6.881 -14.887  1.00 27.96           H  
ATOM   3175  HB3 ALA A 206     -47.374   6.164 -14.235  1.00 27.96           H  
ATOM   3176  O   ALA A 206     -48.794   9.198 -16.432  1.00 27.96           O  
ATOM   3177  N   LYS A 207     -46.680   9.152 -17.240  1.00 34.46           N  
ATOM   3178  H   LYS A 207     -45.720   9.225 -16.932  1.00 34.46           H  
ATOM   3179  CA  LYS A 207     -46.863   8.829 -18.689  1.00 34.46           C  
ATOM   3180  HA  LYS A 207     -47.067   7.760 -18.756  1.00 34.46           H  
ATOM   3181  C   LYS A 207     -45.616   9.106 -19.580  1.00 34.46           C  
ATOM   3182  CB  LYS A 207     -48.079   9.579 -19.289  1.00 34.46           C  
ATOM   3183  HB2 LYS A 207     -48.287  10.466 -18.690  1.00 34.46           H  
ATOM   3184  HB3 LYS A 207     -47.846   9.926 -20.296  1.00 34.46           H  
ATOM   3185  O   LYS A 207     -45.125  10.222 -19.618  1.00 34.46           O  
ATOM   3186  CG  LYS A 207     -49.332   8.682 -19.379  1.00 34.46           C  
ATOM   3187  HG2 LYS A 207     -49.429   8.064 -18.486  1.00 34.46           H  
ATOM   3188  HG3 LYS A 207     -49.224   8.009 -20.230  1.00 34.46           H  
ATOM   3189  CD  LYS A 207     -50.609   9.515 -19.550  1.00 34.46           C  
ATOM   3190  HD2 LYS A 207     -50.576  10.034 -20.508  1.00 34.46           H  
ATOM   3191  HD3 LYS A 207     -50.648  10.254 -18.750  1.00 34.46           H  
ATOM   3192  CE  LYS A 207     -51.858   8.627 -19.465  1.00 34.46           C  
ATOM   3193  HE2 LYS A 207     -51.808   7.866 -20.243  1.00 34.46           H  
ATOM   3194  HE3 LYS A 207     -51.845   8.121 -18.499  1.00 34.46           H  
ATOM   3195  NZ  LYS A 207     -53.104   9.423 -19.597  1.00 34.46           N  
ATOM   3196  HZ1 LYS A 207     -53.139   9.916 -20.478  1.00 34.46           H  
ATOM   3197  HZ2 LYS A 207     -53.921   8.835 -19.512  1.00 34.46           H  
ATOM   3198  HZ3 LYS A 207     -53.149  10.108 -18.856  1.00 34.46           H  
ATOM   3199  N   LYS A 208     -45.228   8.065 -20.346  1.00 34.89           N  
ATOM   3200  H   LYS A 208     -45.603   7.187 -20.017  1.00 34.89           H  
ATOM   3201  CA  LYS A 208     -44.660   7.975 -21.726  1.00 34.89           C  
ATOM   3202  HA  LYS A 208     -44.367   6.932 -21.843  1.00 34.89           H  
ATOM   3203  C   LYS A 208     -43.388   8.753 -22.165  1.00 34.89           C  
ATOM   3204  CB  LYS A 208     -45.792   8.199 -22.748  1.00 34.89           C  
ATOM   3205  HB2 LYS A 208     -46.288   9.148 -22.543  1.00 34.89           H  
ATOM   3206  HB3 LYS A 208     -45.349   8.262 -23.742  1.00 34.89           H  
ATOM   3207  O   LYS A 208     -43.368   9.974 -22.205  1.00 34.89           O  
ATOM   3208  CG  LYS A 208     -46.819   7.052 -22.755  1.00 34.89           C  
ATOM   3209  HG2 LYS A 208     -47.331   7.007 -21.794  1.00 34.89           H  
ATOM   3210  HG3 LYS A 208     -46.293   6.111 -22.918  1.00 34.89           H  
ATOM   3211  CD  LYS A 208     -47.855   7.241 -23.873  1.00 34.89           C  
ATOM   3212  HD2 LYS A 208     -48.448   8.132 -23.670  1.00 34.89           H  
ATOM   3213  HD3 LYS A 208     -47.326   7.378 -24.816  1.00 34.89           H  
ATOM   3214  CE  LYS A 208     -48.765   6.009 -23.981  1.00 34.89           C  
ATOM   3215  HE2 LYS A 208     -48.133   5.126 -24.076  1.00 34.89           H  
ATOM   3216  HE3 LYS A 208     -49.339   5.908 -23.059  1.00 34.89           H  
ATOM   3217  NZ  LYS A 208     -49.672   6.095 -25.154  1.00 34.89           N  
ATOM   3218  HZ1 LYS A 208     -50.248   5.268 -25.226  1.00 34.89           H  
ATOM   3219  HZ2 LYS A 208     -49.131   6.155 -26.005  1.00 34.89           H  
ATOM   3220  HZ3 LYS A 208     -50.268   6.909 -25.106  1.00 34.89           H  
ATOM   3221  N   GLN A 209     -42.399   7.988 -22.659  1.00 25.18           N  
ATOM   3222  H   GLN A 209     -42.538   6.989 -22.613  1.00 25.18           H  
ATOM   3223  CA  GLN A 209     -41.273   8.399 -23.528  1.00 25.18           C  
ATOM   3224  HA  GLN A 209     -40.823   9.320 -23.159  1.00 25.18           H  
ATOM   3225  C   GLN A 209     -41.695   8.596 -25.004  1.00 25.18           C  
ATOM   3226  CB  GLN A 209     -40.217   7.268 -23.557  1.00 25.18           C  
ATOM   3227  HB2 GLN A 209     -40.722   6.323 -23.758  1.00 25.18           H  
ATOM   3228  HB3 GLN A 209     -39.536   7.449 -24.388  1.00 25.18           H  
ATOM   3229  O   GLN A 209     -42.663   7.966 -25.437  1.00 25.18           O  
ATOM   3230  CG  GLN A 209     -39.342   7.116 -22.309  1.00 25.18           C  
ATOM   3231  HG2 GLN A 209     -39.966   6.892 -21.443  1.00 25.18           H  
ATOM   3232  HG3 GLN A 209     -38.816   8.053 -22.126  1.00 25.18           H  
ATOM   3233  CD  GLN A 209     -38.329   5.983 -22.490  1.00 25.18           C  
ATOM   3234  NE2 GLN A 209     -37.054   6.210 -22.264  1.00 25.18           N  
ATOM   3235 HE21 GLN A 209     -36.722   7.148 -22.089  1.00 25.18           H  
ATOM   3236 HE22 GLN A 209     -36.440   5.451 -22.522  1.00 25.18           H  
ATOM   3237  OE1 GLN A 209     -38.664   4.864 -22.830  1.00 25.18           O  
ATOM   3238  N   PRO A 210     -40.893   9.339 -25.794  1.00 33.02           N  
ATOM   3239  CA  PRO A 210     -40.682   9.073 -27.220  1.00 33.02           C  
ATOM   3240  HA  PRO A 210     -41.277   8.216 -27.536  1.00 33.02           H  
ATOM   3241  C   PRO A 210     -39.202   8.783 -27.578  1.00 33.02           C  
ATOM   3242  CB  PRO A 210     -41.213  10.321 -27.923  1.00 33.02           C  
ATOM   3243  HB2 PRO A 210     -42.284  10.211 -28.090  1.00 33.02           H  
ATOM   3244  HB3 PRO A 210     -40.702  10.507 -28.867  1.00 33.02           H  
ATOM   3245  O   PRO A 210     -38.277   9.317 -26.967  1.00 33.02           O  
ATOM   3246  CG  PRO A 210     -40.969  11.449 -26.913  1.00 33.02           C  
ATOM   3247  HG2 PRO A 210     -41.849  12.088 -26.840  1.00 33.02           H  
ATOM   3248  HG3 PRO A 210     -40.102  12.039 -27.212  1.00 33.02           H  
ATOM   3249  CD  PRO A 210     -40.682  10.761 -25.570  1.00 33.02           C  
ATOM   3250  HD2 PRO A 210     -41.357  11.142 -24.804  1.00 33.02           H  
ATOM   3251  HD3 PRO A 210     -39.648  10.937 -25.276  1.00 33.02           H  
ATOM   3252  N   GLU A 211     -39.010   7.923 -28.583  1.00 29.05           N  
ATOM   3253  H   GLU A 211     -39.836   7.563 -29.039  1.00 29.05           H  
ATOM   3254  CA  GLU A 211     -37.743   7.464 -29.186  1.00 29.05           C  
ATOM   3255  HA  GLU A 211     -37.052   7.159 -28.400  1.00 29.05           H  
ATOM   3256  C   GLU A 211     -37.063   8.542 -30.060  1.00 29.05           C  
ATOM   3257  CB  GLU A 211     -38.060   6.250 -30.086  1.00 29.05           C  
ATOM   3258  HB2 GLU A 211     -37.146   5.939 -30.592  1.00 29.05           H  
ATOM   3259  HB3 GLU A 211     -38.771   6.581 -30.843  1.00 29.05           H  
ATOM   3260  O   GLU A 211     -37.750   9.327 -30.712  1.00 29.05           O  
ATOM   3261  CG  GLU A 211     -38.638   5.034 -29.338  1.00 29.05           C  
ATOM   3262  HG2 GLU A 211     -37.864   4.637 -28.680  1.00 29.05           H  
ATOM   3263  HG3 GLU A 211     -39.469   5.358 -28.711  1.00 29.05           H  
ATOM   3264  CD  GLU A 211     -39.157   3.925 -30.273  1.00 29.05           C  
ATOM   3265  OE1 GLU A 211     -39.231   2.772 -29.795  1.00 29.05           O  
ATOM   3266  OE2 GLU A 211     -39.533   4.246 -31.423  1.00 29.05           O  
ATOM   3267  N   ILE A 212     -35.720   8.553 -30.131  1.00 30.19           N  
ATOM   3268  H   ILE A 212     -35.209   7.858 -29.607  1.00 30.19           H  
ATOM   3269  CA  ILE A 212     -34.918   9.356 -31.085  1.00 30.19           C  
ATOM   3270  HA  ILE A 212     -35.570   9.602 -31.923  1.00 30.19           H  
ATOM   3271  C   ILE A 212     -33.750   8.482 -31.614  1.00 30.19           C  
ATOM   3272  CB  ILE A 212     -34.450  10.694 -30.447  1.00 30.19           C  
ATOM   3273  HB  ILE A 212     -33.917  10.458 -29.526  1.00 30.19           H  
ATOM   3274  O   ILE A 212     -33.172   7.728 -30.829  1.00 30.19           O  
ATOM   3275  CG1 ILE A 212     -35.671  11.579 -30.091  1.00 30.19           C  
ATOM   3276 HG12 ILE A 212     -36.296  11.703 -30.976  1.00 30.19           H  
ATOM   3277 HG13 ILE A 212     -36.261  11.070 -29.329  1.00 30.19           H  
ATOM   3278  CG2 ILE A 212     -33.491  11.502 -31.342  1.00 30.19           C  
ATOM   3279 HG21 ILE A 212     -33.075  12.337 -30.778  1.00 30.19           H  
ATOM   3280 HG22 ILE A 212     -32.639  10.894 -31.644  1.00 30.19           H  
ATOM   3281 HG23 ILE A 212     -34.024  11.898 -32.207  1.00 30.19           H  
ATOM   3282  CD1 ILE A 212     -35.350  12.972 -29.534  1.00 30.19           C  
ATOM   3283 HD11 ILE A 212     -36.270  13.434 -29.176  1.00 30.19           H  
ATOM   3284 HD12 ILE A 212     -34.649  12.889 -28.704  1.00 30.19           H  
ATOM   3285 HD13 ILE A 212     -34.929  13.610 -30.312  1.00 30.19           H  
ATOM   3286  N   PRO A 213     -33.426   8.524 -32.926  1.00 29.32           N  
ATOM   3287  CA  PRO A 213     -32.833   7.405 -33.665  1.00 29.32           C  
ATOM   3288  HA  PRO A 213     -33.238   6.471 -33.275  1.00 29.32           H  
ATOM   3289  C   PRO A 213     -31.299   7.311 -33.625  1.00 29.32           C  
ATOM   3290  CB  PRO A 213     -33.330   7.585 -35.104  1.00 29.32           C  
ATOM   3291  HB2 PRO A 213     -34.329   7.159 -35.200  1.00 29.32           H  
ATOM   3292  HB3 PRO A 213     -32.658   7.140 -35.838  1.00 29.32           H  
ATOM   3293  O   PRO A 213     -30.581   8.303 -33.521  1.00 29.32           O  
ATOM   3294  CG  PRO A 213     -33.407   9.099 -35.253  1.00 29.32           C  
ATOM   3295  HG2 PRO A 213     -32.417   9.497 -35.477  1.00 29.32           H  
ATOM   3296  HG3 PRO A 213     -34.122   9.394 -36.021  1.00 29.32           H  
ATOM   3297  CD  PRO A 213     -33.841   9.555 -33.870  1.00 29.32           C  
ATOM   3298  HD2 PRO A 213     -34.925   9.669 -33.868  1.00 29.32           H  
ATOM   3299  HD3 PRO A 213     -33.350  10.508 -33.674  1.00 29.32           H  
ATOM   3300  N   THR A 214     -30.811   6.084 -33.810  1.00 25.33           N  
ATOM   3301  H   THR A 214     -31.474   5.325 -33.871  1.00 25.33           H  
ATOM   3302  CA  THR A 214     -29.416   5.697 -34.068  1.00 25.33           C  
ATOM   3303  HA  THR A 214     -28.777   6.123 -33.295  1.00 25.33           H  
ATOM   3304  C   THR A 214     -28.912   6.170 -35.436  1.00 25.33           C  
ATOM   3305  CB  THR A 214     -29.298   4.157 -34.036  1.00 25.33           C  
ATOM   3306  HB  THR A 214     -28.453   3.840 -34.647  1.00 25.33           H  
ATOM   3307  O   THR A 214     -29.540   5.887 -36.454  1.00 25.33           O  
ATOM   3308  CG2 THR A 214     -29.081   3.624 -32.623  1.00 25.33           C  
ATOM   3309 HG21 THR A 214     -29.911   3.921 -31.983  1.00 25.33           H  
ATOM   3310 HG22 THR A 214     -28.149   4.020 -32.217  1.00 25.33           H  
ATOM   3311 HG23 THR A 214     -29.022   2.536 -32.651  1.00 25.33           H  
ATOM   3312  OG1 THR A 214     -30.480   3.556 -34.528  1.00 25.33           O  
ATOM   3313  HG1 THR A 214     -30.522   3.741 -35.469  1.00 25.33           H  
ATOM   3314  N   TYR A 215     -27.727   6.790 -35.468  1.00 25.90           N  
ATOM   3315  H   TYR A 215     -27.284   7.018 -34.589  1.00 25.90           H  
ATOM   3316  CA  TYR A 215     -26.913   6.989 -36.674  1.00 25.90           C  
ATOM   3317  HA  TYR A 215     -27.421   6.550 -37.532  1.00 25.90           H  
ATOM   3318  C   TYR A 215     -25.565   6.274 -36.513  1.00 25.90           C  
ATOM   3319  CB  TYR A 215     -26.711   8.487 -36.969  1.00 25.90           C  
ATOM   3320  HB2 TYR A 215     -25.699   8.640 -37.344  1.00 25.90           H  
ATOM   3321  HB3 TYR A 215     -26.790   9.062 -36.046  1.00 25.90           H  
ATOM   3322  O   TYR A 215     -24.820   6.541 -35.573  1.00 25.90           O  
ATOM   3323  CG  TYR A 215     -27.669   9.049 -38.002  1.00 25.90           C  
ATOM   3324  CD1 TYR A 215     -27.302   9.066 -39.363  1.00 25.90           C  
ATOM   3325  HD1 TYR A 215     -26.341   8.679 -39.670  1.00 25.90           H  
ATOM   3326  CD2 TYR A 215     -28.927   9.544 -37.607  1.00 25.90           C  
ATOM   3327  HD2 TYR A 215     -29.215   9.512 -36.567  1.00 25.90           H  
ATOM   3328  CE1 TYR A 215     -28.187   9.583 -40.327  1.00 25.90           C  
ATOM   3329  HE1 TYR A 215     -27.917   9.598 -41.373  1.00 25.90           H  
ATOM   3330  CE2 TYR A 215     -29.815  10.063 -38.570  1.00 25.90           C  
ATOM   3331  HE2 TYR A 215     -30.782  10.436 -38.264  1.00 25.90           H  
ATOM   3332  OH  TYR A 215     -30.296  10.579 -40.868  1.00 25.90           O  
ATOM   3333  HH  TYR A 215     -31.127  10.863 -40.478  1.00 25.90           H  
ATOM   3334  CZ  TYR A 215     -29.444  10.083 -39.933  1.00 25.90           C  
ATOM   3335  N   SER A 216     -25.249   5.381 -37.452  1.00 25.12           N  
ATOM   3336  H   SER A 216     -25.937   5.176 -38.162  1.00 25.12           H  
ATOM   3337  CA  SER A 216     -23.957   4.704 -37.598  1.00 25.12           C  
ATOM   3338  HA  SER A 216     -23.329   4.912 -36.731  1.00 25.12           H  
ATOM   3339  C   SER A 216     -23.250   5.208 -38.859  1.00 25.12           C  
ATOM   3340  CB  SER A 216     -24.168   3.185 -37.682  1.00 25.12           C  
ATOM   3341  HB2 SER A 216     -23.210   2.693 -37.852  1.00 25.12           H  
ATOM   3342  HB3 SER A 216     -24.584   2.823 -36.742  1.00 25.12           H  
ATOM   3343  O   SER A 216     -23.793   5.080 -39.956  1.00 25.12           O  
ATOM   3344  OG  SER A 216     -25.057   2.868 -38.738  1.00 25.12           O  
ATOM   3345  HG  SER A 216     -24.765   3.331 -39.526  1.00 25.12           H  
ATOM   3346  N   GLY A 217     -22.034   5.739 -38.720  1.00 24.15           N  
ATOM   3347  H   GLY A 217     -21.671   5.885 -37.789  1.00 24.15           H  
ATOM   3348  CA  GLY A 217     -21.160   6.089 -39.841  1.00 24.15           C  
ATOM   3349  HA2 GLY A 217     -21.189   5.296 -40.588  1.00 24.15           H  
ATOM   3350  HA3 GLY A 217     -21.514   7.010 -40.306  1.00 24.15           H  
ATOM   3351  C   GLY A 217     -19.718   6.302 -39.379  1.00 24.15           C  
ATOM   3352  O   GLY A 217     -19.462   7.130 -38.509  1.00 24.15           O  
ATOM   3353  N   SER A 218     -18.776   5.545 -39.941  1.00 23.93           N  
ATOM   3354  H   SER A 218     -19.052   4.855 -40.626  1.00 23.93           H  
ATOM   3355  CA  SER A 218     -17.333   5.693 -39.717  1.00 23.93           C  
ATOM   3356  HA  SER A 218     -17.160   6.153 -38.744  1.00 23.93           H  
ATOM   3357  C   SER A 218     -16.712   6.577 -40.801  1.00 23.93           C  
ATOM   3358  CB  SER A 218     -16.659   4.315 -39.716  1.00 23.93           C  
ATOM   3359  HB2 SER A 218     -15.581   4.435 -39.613  1.00 23.93           H  
ATOM   3360  HB3 SER A 218     -17.030   3.730 -38.874  1.00 23.93           H  
ATOM   3361  O   SER A 218     -16.890   6.305 -41.988  1.00 23.93           O  
ATOM   3362  OG  SER A 218     -16.949   3.630 -40.921  1.00 23.93           O  
ATOM   3363  HG  SER A 218     -16.769   4.222 -41.655  1.00 23.93           H  
ATOM   3364  N   VAL A 219     -15.948   7.598 -40.405  1.00 21.09           N  
ATOM   3365  H   VAL A 219     -15.836   7.753 -39.413  1.00 21.09           H  
ATOM   3366  CA  VAL A 219     -15.157   8.450 -41.308  1.00 21.09           C  
ATOM   3367  HA  VAL A 219     -15.412   8.219 -42.343  1.00 21.09           H  
ATOM   3368  C   VAL A 219     -13.673   8.144 -41.103  1.00 21.09           C  
ATOM   3369  CB  VAL A 219     -15.458   9.947 -41.077  1.00 21.09           C  
ATOM   3370  HB  VAL A 219     -15.236  10.200 -40.040  1.00 21.09           H  
ATOM   3371  O   VAL A 219     -13.168   8.254 -39.987  1.00 21.09           O  
ATOM   3372  CG1 VAL A 219     -14.613  10.851 -41.987  1.00 21.09           C  
ATOM   3373 HG11 VAL A 219     -14.787  10.598 -43.034  1.00 21.09           H  
ATOM   3374 HG12 VAL A 219     -13.554  10.737 -41.759  1.00 21.09           H  
ATOM   3375 HG13 VAL A 219     -14.883  11.894 -41.823  1.00 21.09           H  
ATOM   3376  CG2 VAL A 219     -16.935  10.265 -41.346  1.00 21.09           C  
ATOM   3377 HG21 VAL A 219     -17.121  11.328 -41.192  1.00 21.09           H  
ATOM   3378 HG22 VAL A 219     -17.196   9.999 -42.370  1.00 21.09           H  
ATOM   3379 HG23 VAL A 219     -17.572   9.706 -40.660  1.00 21.09           H  
ATOM   3380  N   THR A 220     -12.969   7.794 -42.179  1.00 25.27           N  
ATOM   3381  H   THR A 220     -13.459   7.674 -43.054  1.00 25.27           H  
ATOM   3382  CA  THR A 220     -11.514   7.567 -42.192  1.00 25.27           C  
ATOM   3383  HA  THR A 220     -11.163   7.429 -41.170  1.00 25.27           H  
ATOM   3384  C   THR A 220     -10.822   8.789 -42.801  1.00 25.27           C  
ATOM   3385  CB  THR A 220     -11.154   6.299 -42.992  1.00 25.27           C  
ATOM   3386  HB  THR A 220     -11.246   6.500 -44.059  1.00 25.27           H  
ATOM   3387  O   THR A 220     -11.094   9.132 -43.949  1.00 25.27           O  
ATOM   3388  CG2 THR A 220      -9.739   5.807 -42.687  1.00 25.27           C  
ATOM   3389 HG21 THR A 220      -9.527   4.913 -43.273  1.00 25.27           H  
ATOM   3390 HG22 THR A 220      -9.647   5.573 -41.627  1.00 25.27           H  
ATOM   3391 HG23 THR A 220      -9.014   6.577 -42.951  1.00 25.27           H  
ATOM   3392  OG1 THR A 220     -12.026   5.241 -42.665  1.00 25.27           O  
ATOM   3393  HG1 THR A 220     -11.797   4.481 -43.205  1.00 25.27           H  
ATOM   3394  N   VAL A 221      -9.924   9.447 -42.060  1.00 22.07           N  
ATOM   3395  H   VAL A 221      -9.736   9.115 -41.124  1.00 22.07           H  
ATOM   3396  CA  VAL A 221      -9.132  10.596 -42.545  1.00 22.07           C  
ATOM   3397  HA  VAL A 221      -9.532  10.903 -43.512  1.00 22.07           H  
ATOM   3398  C   VAL A 221      -7.661  10.174 -42.705  1.00 22.07           C  
ATOM   3399  CB  VAL A 221      -9.255  11.822 -41.614  1.00 22.07           C  
ATOM   3400  HB  VAL A 221      -8.814  11.584 -40.646  1.00 22.07           H  
ATOM   3401  O   VAL A 221      -7.085   9.661 -41.745  1.00 22.07           O  
ATOM   3402  CG1 VAL A 221      -8.530  13.046 -42.194  1.00 22.07           C  
ATOM   3403 HG11 VAL A 221      -7.466  12.840 -42.308  1.00 22.07           H  
ATOM   3404 HG12 VAL A 221      -8.954  13.309 -43.164  1.00 22.07           H  
ATOM   3405 HG13 VAL A 221      -8.639  13.893 -41.517  1.00 22.07           H  
ATOM   3406  CG2 VAL A 221     -10.721  12.217 -41.392  1.00 22.07           C  
ATOM   3407 HG21 VAL A 221     -11.209  12.401 -42.349  1.00 22.07           H  
ATOM   3408 HG22 VAL A 221     -10.778  13.117 -40.779  1.00 22.07           H  
ATOM   3409 HG23 VAL A 221     -11.250  11.419 -40.869  1.00 22.07           H  
ATOM   3410  N   PRO A 222      -7.027  10.367 -43.878  1.00 28.86           N  
ATOM   3411  CA  PRO A 222      -5.629   9.998 -44.101  1.00 28.86           C  
ATOM   3412  HA  PRO A 222      -5.449   8.995 -43.713  1.00 28.86           H  
ATOM   3413  C   PRO A 222      -4.663  10.974 -43.405  1.00 28.86           C  
ATOM   3414  CB  PRO A 222      -5.462   9.975 -45.625  1.00 28.86           C  
ATOM   3415  HB2 PRO A 222      -5.720   8.984 -45.998  1.00 28.86           H  
ATOM   3416  HB3 PRO A 222      -4.452  10.244 -45.935  1.00 28.86           H  
ATOM   3417  O   PRO A 222      -4.788  12.190 -43.545  1.00 28.86           O  
ATOM   3418  CG  PRO A 222      -6.497  10.985 -46.122  1.00 28.86           C  
ATOM   3419  HG2 PRO A 222      -6.842  10.749 -47.129  1.00 28.86           H  
ATOM   3420  HG3 PRO A 222      -6.071  11.988 -46.092  1.00 28.86           H  
ATOM   3421  CD  PRO A 222      -7.626  10.884 -45.100  1.00 28.86           C  
ATOM   3422  HD2 PRO A 222      -8.070  11.866 -44.942  1.00 28.86           H  
ATOM   3423  HD3 PRO A 222      -8.381  10.183 -45.457  1.00 28.86           H  
ATOM   3424  N   ILE A 223      -3.674  10.447 -42.672  1.00 26.37           N  
ATOM   3425  H   ILE A 223      -3.618   9.441 -42.604  1.00 26.37           H  
ATOM   3426  CA  ILE A 223      -2.602  11.235 -42.039  1.00 26.37           C  
ATOM   3427  HA  ILE A 223      -2.956  12.258 -41.909  1.00 26.37           H  
ATOM   3428  C   ILE A 223      -1.385  11.279 -42.977  1.00 26.37           C  
ATOM   3429  CB  ILE A 223      -2.248  10.703 -40.626  1.00 26.37           C  
ATOM   3430  HB  ILE A 223      -1.915   9.669 -40.720  1.00 26.37           H  
ATOM   3431  O   ILE A 223      -0.776  10.254 -43.272  1.00 26.37           O  
ATOM   3432  CG1 ILE A 223      -3.489  10.736 -39.700  1.00 26.37           C  
ATOM   3433 HG12 ILE A 223      -3.843  11.762 -39.599  1.00 26.37           H  
ATOM   3434 HG13 ILE A 223      -4.289  10.151 -40.155  1.00 26.37           H  
ATOM   3435  CG2 ILE A 223      -1.094  11.530 -40.020  1.00 26.37           C  
ATOM   3436 HG21 ILE A 223      -1.384  12.577 -39.939  1.00 26.37           H  
ATOM   3437 HG22 ILE A 223      -0.202  11.452 -40.642  1.00 26.37           H  
ATOM   3438 HG23 ILE A 223      -0.826  11.151 -39.033  1.00 26.37           H  
ATOM   3439  CD1 ILE A 223      -3.258  10.151 -38.298  1.00 26.37           C  
ATOM   3440 HD11 ILE A 223      -4.207  10.112 -37.763  1.00 26.37           H  
ATOM   3441 HD12 ILE A 223      -2.570  10.773 -37.726  1.00 26.37           H  
ATOM   3442 HD13 ILE A 223      -2.859   9.140 -38.380  1.00 26.37           H  
ATOM   3443  N   ASP A 224      -1.030  12.486 -43.415  1.00 30.53           N  
ATOM   3444  H   ASP A 224      -1.623  13.260 -43.153  1.00 30.53           H  
ATOM   3445  CA  ASP A 224       0.150  12.811 -44.223  1.00 30.53           C  
ATOM   3446  HA  ASP A 224       0.150  12.196 -45.123  1.00 30.53           H  
ATOM   3447  C   ASP A 224       1.457  12.546 -43.448  1.00 30.53           C  
ATOM   3448  CB  ASP A 224       0.003  14.282 -44.652  1.00 30.53           C  
ATOM   3449  HB2 ASP A 224      -0.154  14.889 -43.761  1.00 30.53           H  
ATOM   3450  HB3 ASP A 224      -0.887  14.372 -45.274  1.00 30.53           H  
ATOM   3451  O   ASP A 224       1.758  13.184 -42.435  1.00 30.53           O  
ATOM   3452  CG  ASP A 224       1.187  14.874 -45.419  1.00 30.53           C  
ATOM   3453  OD1 ASP A 224       2.156  14.140 -45.734  1.00 30.53           O  
ATOM   3454  OD2 ASP A 224       1.156  16.107 -45.612  1.00 30.53           O  
ATOM   3455  N   SER A 225       2.256  11.597 -43.942  1.00 31.44           N  
ATOM   3456  H   SER A 225       1.957  11.122 -44.781  1.00 31.44           H  
ATOM   3457  CA  SER A 225       3.517  11.154 -43.339  1.00 31.44           C  
ATOM   3458  HA  SER A 225       3.335  10.983 -42.278  1.00 31.44           H  
ATOM   3459  C   SER A 225       4.667  12.168 -43.430  1.00 31.44           C  
ATOM   3460  CB  SER A 225       3.930   9.817 -43.968  1.00 31.44           C  
ATOM   3461  HB2 SER A 225       4.933   9.544 -43.639  1.00 31.44           H  
ATOM   3462  HB3 SER A 225       3.237   9.046 -43.633  1.00 31.44           H  
ATOM   3463  O   SER A 225       5.716  11.938 -42.823  1.00 31.44           O  
ATOM   3464  OG  SER A 225       3.888   9.867 -45.383  1.00 31.44           O  
ATOM   3465  HG  SER A 225       4.422  10.595 -45.710  1.00 31.44           H  
ATOM   3466  N   SER A 226       4.503  13.277 -44.161  1.00 29.38           N  
ATOM   3467  H   SER A 226       3.620  13.426 -44.627  1.00 29.38           H  
ATOM   3468  CA  SER A 226       5.556  14.281 -44.379  1.00 29.38           C  
ATOM   3469  HA  SER A 226       6.508  13.757 -44.461  1.00 29.38           H  
ATOM   3470  C   SER A 226       5.719  15.294 -43.231  1.00 29.38           C  
ATOM   3471  CB  SER A 226       5.332  14.990 -45.718  1.00 29.38           C  
ATOM   3472  HB2 SER A 226       6.211  15.594 -45.947  1.00 29.38           H  
ATOM   3473  HB3 SER A 226       5.197  14.257 -46.513  1.00 29.38           H  
ATOM   3474  O   SER A 226       6.719  16.007 -43.176  1.00 29.38           O  
ATOM   3475  OG  SER A 226       4.206  15.835 -45.655  1.00 29.38           O  
ATOM   3476  HG  SER A 226       3.404  15.329 -45.808  1.00 29.38           H  
ATOM   3477  N   LYS A 227       4.807  15.317 -42.248  1.00 27.56           N  
ATOM   3478  H   LYS A 227       4.001  14.721 -42.365  1.00 27.56           H  
ATOM   3479  CA  LYS A 227       4.828  16.263 -41.109  1.00 27.56           C  
ATOM   3480  HA  LYS A 227       5.456  17.107 -41.394  1.00 27.56           H  
ATOM   3481  C   LYS A 227       5.491  15.717 -39.836  1.00 27.56           C  
ATOM   3482  CB  LYS A 227       3.420  16.828 -40.860  1.00 27.56           C  
ATOM   3483  HB2 LYS A 227       3.446  17.483 -39.989  1.00 27.56           H  
ATOM   3484  HB3 LYS A 227       2.727  16.010 -40.662  1.00 27.56           H  
ATOM   3485  O   LYS A 227       5.091  16.061 -38.725  1.00 27.56           O  
ATOM   3486  CG  LYS A 227       2.927  17.652 -42.055  1.00 27.56           C  
ATOM   3487  HG2 LYS A 227       3.667  18.414 -42.300  1.00 27.56           H  
ATOM   3488  HG3 LYS A 227       2.791  17.000 -42.918  1.00 27.56           H  
ATOM   3489  CD  LYS A 227       1.596  18.335 -41.728  1.00 27.56           C  
ATOM   3490  HD2 LYS A 227       0.862  17.574 -41.463  1.00 27.56           H  
ATOM   3491  HD3 LYS A 227       1.732  19.021 -40.891  1.00 27.56           H  
ATOM   3492  CE  LYS A 227       1.127  19.100 -42.967  1.00 27.56           C  
ATOM   3493  HE2 LYS A 227       1.882  19.839 -43.234  1.00 27.56           H  
ATOM   3494  HE3 LYS A 227       1.060  18.394 -43.795  1.00 27.56           H  
ATOM   3495  NZ  LYS A 227      -0.186  19.751 -42.746  1.00 27.56           N  
ATOM   3496  HZ1 LYS A 227      -0.138  20.421 -41.993  1.00 27.56           H  
ATOM   3497  HZ2 LYS A 227      -0.476  20.219 -43.593  1.00 27.56           H  
ATOM   3498  HZ3 LYS A 227      -0.881  19.049 -42.534  1.00 27.56           H  
ATOM   3499  N   LYS A 228       6.519  14.872 -39.969  1.00 27.19           N  
ATOM   3500  H   LYS A 228       6.823  14.664 -40.910  1.00 27.19           H  
ATOM   3501  CA  LYS A 228       7.312  14.384 -38.825  1.00 27.19           C  
ATOM   3502  HA  LYS A 228       6.633  14.140 -38.008  1.00 27.19           H  
ATOM   3503  C   LYS A 228       8.240  15.486 -38.295  1.00 27.19           C  
ATOM   3504  CB  LYS A 228       8.088  13.105 -39.191  1.00 27.19           C  
ATOM   3505  HB2 LYS A 228       8.632  13.262 -40.123  1.00 27.19           H  
ATOM   3506  HB3 LYS A 228       8.816  12.909 -38.403  1.00 27.19           H  
ATOM   3507  O   LYS A 228       9.393  15.595 -38.704  1.00 27.19           O  
ATOM   3508  CG  LYS A 228       7.178  11.873 -39.315  1.00 27.19           C  
ATOM   3509  HG2 LYS A 228       6.615  11.747 -38.390  1.00 27.19           H  
ATOM   3510  HG3 LYS A 228       6.474  12.022 -40.135  1.00 27.19           H  
ATOM   3511  CD  LYS A 228       8.009  10.608 -39.582  1.00 27.19           C  
ATOM   3512  HD2 LYS A 228       8.561  10.744 -40.512  1.00 27.19           H  
ATOM   3513  HD3 LYS A 228       8.716  10.458 -38.767  1.00 27.19           H  
ATOM   3514  CE  LYS A 228       7.092   9.386 -39.709  1.00 27.19           C  
ATOM   3515  HE2 LYS A 228       6.384   9.578 -40.514  1.00 27.19           H  
ATOM   3516  HE3 LYS A 228       6.524   9.276 -38.785  1.00 27.19           H  
ATOM   3517  NZ  LYS A 228       7.862   8.146 -39.987  1.00 27.19           N  
ATOM   3518  HZ1 LYS A 228       8.370   8.236 -40.855  1.00 27.19           H  
ATOM   3519  HZ2 LYS A 228       7.240   7.355 -40.071  1.00 27.19           H  
ATOM   3520  HZ3 LYS A 228       8.521   7.961 -39.244  1.00 27.19           H  
ATOM   3521  N   THR A 229       7.748  16.301 -37.367  1.00 24.94           N  
ATOM   3522  H   THR A 229       6.767  16.245 -37.133  1.00 24.94           H  
ATOM   3523  CA  THR A 229       8.573  17.199 -36.548  1.00 24.94           C  
ATOM   3524  HA  THR A 229       9.333  17.649 -37.187  1.00 24.94           H  
ATOM   3525  C   THR A 229       9.299  16.398 -35.465  1.00 24.94           C  
ATOM   3526  CB  THR A 229       7.745  18.342 -35.932  1.00 24.94           C  
ATOM   3527  HB  THR A 229       8.186  18.645 -34.982  1.00 24.94           H  
ATOM   3528  O   THR A 229       8.687  15.779 -34.597  1.00 24.94           O  
ATOM   3529  CG2 THR A 229       7.714  19.556 -36.860  1.00 24.94           C  
ATOM   3530 HG21 THR A 229       7.123  20.353 -36.409  1.00 24.94           H  
ATOM   3531 HG22 THR A 229       8.727  19.923 -37.023  1.00 24.94           H  
ATOM   3532 HG23 THR A 229       7.273  19.278 -37.817  1.00 24.94           H  
ATOM   3533  OG1 THR A 229       6.402  17.959 -35.727  1.00 24.94           O  
ATOM   3534  HG1 THR A 229       5.931  18.708 -35.354  1.00 24.94           H  
ATOM   3535  N   TRP A 230      10.630  16.398 -35.524  1.00 25.35           N  
ATOM   3536  H   TRP A 230      11.075  16.890 -36.286  1.00 25.35           H  
ATOM   3537  CA  TRP A 230      11.506  15.800 -34.518  1.00 25.35           C  
ATOM   3538  HA  TRP A 230      11.105  14.830 -34.220  1.00 25.35           H  
ATOM   3539  C   TRP A 230      11.578  16.712 -33.285  1.00 25.35           C  
ATOM   3540  CB  TRP A 230      12.901  15.589 -35.128  1.00 25.35           C  
ATOM   3541  HB2 TRP A 230      13.283  16.548 -35.478  1.00 25.35           H  
ATOM   3542  HB3 TRP A 230      13.569  15.248 -34.337  1.00 25.35           H  
ATOM   3543  O   TRP A 230      11.964  17.875 -33.400  1.00 25.35           O  
ATOM   3544  CG  TRP A 230      12.986  14.606 -36.258  1.00 25.35           C  
ATOM   3545  CD1 TRP A 230      12.584  14.815 -37.534  1.00 25.35           C  
ATOM   3546  HD1 TRP A 230      12.134  15.723 -37.909  1.00 25.35           H  
ATOM   3547  CD2 TRP A 230      13.523  13.246 -36.233  1.00 25.35           C  
ATOM   3548  CE2 TRP A 230      13.410  12.690 -37.543  1.00 25.35           C  
ATOM   3549  CE3 TRP A 230      14.098  12.428 -35.235  1.00 25.35           C  
ATOM   3550  HE3 TRP A 230      14.207  12.813 -34.232  1.00 25.35           H  
ATOM   3551  NE1 TRP A 230      12.832  13.690 -38.294  1.00 25.35           N  
ATOM   3552  HE1 TRP A 230      12.627  13.635 -39.281  1.00 25.35           H  
ATOM   3553  CH2 TRP A 230      14.415  10.607 -36.835  1.00 25.35           C  
ATOM   3554  HH2 TRP A 230      14.771   9.612 -37.055  1.00 25.35           H  
ATOM   3555  CZ2 TRP A 230      13.846  11.394 -37.851  1.00 25.35           C  
ATOM   3556  HZ2 TRP A 230      13.761  11.013 -38.858  1.00 25.35           H  
ATOM   3557  CZ3 TRP A 230      14.538  11.124 -35.533  1.00 25.35           C  
ATOM   3558  HZ3 TRP A 230      14.985  10.517 -34.759  1.00 25.35           H  
ATOM   3559  N   PHE A 231      11.241  16.201 -32.098  1.00 23.89           N  
ATOM   3560  H   PHE A 231      10.914  15.246 -32.053  1.00 23.89           H  
ATOM   3561  CA  PHE A 231      11.345  16.953 -30.843  1.00 23.89           C  
ATOM   3562  HA  PHE A 231      11.383  18.017 -31.074  1.00 23.89           H  
ATOM   3563  C   PHE A 231      12.638  16.605 -30.092  1.00 23.89           C  
ATOM   3564  CB  PHE A 231      10.087  16.747 -29.985  1.00 23.89           C  
ATOM   3565  HB2 PHE A 231      10.289  17.113 -28.979  1.00 23.89           H  
ATOM   3566  HB3 PHE A 231       9.871  15.682 -29.905  1.00 23.89           H  
ATOM   3567  O   PHE A 231      12.912  15.443 -29.796  1.00 23.89           O  
ATOM   3568  CG  PHE A 231       8.866  17.480 -30.517  1.00 23.89           C  
ATOM   3569  CD1 PHE A 231       8.623  18.814 -30.135  1.00 23.89           C  
ATOM   3570  HD1 PHE A 231       9.291  19.311 -29.447  1.00 23.89           H  
ATOM   3571  CD2 PHE A 231       7.986  16.844 -31.413  1.00 23.89           C  
ATOM   3572  HD2 PHE A 231       8.170  15.828 -31.730  1.00 23.89           H  
ATOM   3573  CE1 PHE A 231       7.506  19.504 -30.641  1.00 23.89           C  
ATOM   3574  HE1 PHE A 231       7.320  20.526 -30.343  1.00 23.89           H  
ATOM   3575  CE2 PHE A 231       6.871  17.534 -31.920  1.00 23.89           C  
ATOM   3576  HE2 PHE A 231       6.210  17.041 -32.618  1.00 23.89           H  
ATOM   3577  CZ  PHE A 231       6.628  18.863 -31.533  1.00 23.89           C  
ATOM   3578  HZ  PHE A 231       5.769  19.390 -31.922  1.00 23.89           H  
ATOM   3579  N   LYS A 232      13.427  17.634 -29.749  1.00 25.16           N  
ATOM   3580  H   LYS A 232      13.133  18.552 -30.048  1.00 25.16           H  
ATOM   3581  CA  LYS A 232      14.558  17.546 -28.810  1.00 25.16           C  
ATOM   3582  HA  LYS A 232      15.214  16.728 -29.106  1.00 25.16           H  
ATOM   3583  C   LYS A 232      14.016  17.242 -27.406  1.00 25.16           C  
ATOM   3584  CB  LYS A 232      15.352  18.871 -28.806  1.00 25.16           C  
ATOM   3585  HB2 LYS A 232      16.002  18.875 -27.931  1.00 25.16           H  
ATOM   3586  HB3 LYS A 232      14.657  19.705 -28.707  1.00 25.16           H  
ATOM   3587  O   LYS A 232      13.321  18.074 -26.828  1.00 25.16           O  
ATOM   3588  CG  LYS A 232      16.234  19.082 -30.049  1.00 25.16           C  
ATOM   3589  HG2 LYS A 232      15.614  19.057 -30.945  1.00 25.16           H  
ATOM   3590  HG3 LYS A 232      16.964  18.274 -30.105  1.00 25.16           H  
ATOM   3591  CD  LYS A 232      16.972  20.432 -29.982  1.00 25.16           C  
ATOM   3592  HD2 LYS A 232      17.528  20.488 -29.046  1.00 25.16           H  
ATOM   3593  HD3 LYS A 232      16.237  21.236 -30.005  1.00 25.16           H  
ATOM   3594  CE  LYS A 232      17.946  20.586 -31.160  1.00 25.16           C  
ATOM   3595  HE2 LYS A 232      18.673  19.775 -31.115  1.00 25.16           H  
ATOM   3596  HE3 LYS A 232      17.387  20.472 -32.089  1.00 25.16           H  
ATOM   3597  NZ  LYS A 232      18.645  21.898 -31.145  1.00 25.16           N  
ATOM   3598  HZ1 LYS A 232      19.181  22.012 -30.297  1.00 25.16           H  
ATOM   3599  HZ2 LYS A 232      19.281  21.966 -31.927  1.00 25.16           H  
ATOM   3600  HZ3 LYS A 232      17.984  22.659 -31.216  1.00 25.16           H  
ATOM   3601  N   GLY A 233      14.326  16.067 -26.858  1.00 24.98           N  
ATOM   3602  H   GLY A 233      14.841  15.399 -27.414  1.00 24.98           H  
ATOM   3603  CA  GLY A 233      13.917  15.681 -25.504  1.00 24.98           C  
ATOM   3604  HA2 GLY A 233      12.830  15.717 -25.436  1.00 24.98           H  
ATOM   3605  HA3 GLY A 233      14.236  14.659 -25.302  1.00 24.98           H  
ATOM   3606  C   GLY A 233      14.525  16.595 -24.433  1.00 24.98           C  
ATOM   3607  O   GLY A 233      15.742  16.768 -24.378  1.00 24.98           O  
ATOM   3608  N   ARG A 234      13.681  17.171 -23.569  1.00 23.46           N  
ATOM   3609  H   ARG A 234      12.696  16.978 -23.682  1.00 23.46           H  
ATOM   3610  CA  ARG A 234      14.105  17.821 -22.319  1.00 23.46           C  
ATOM   3611  HA  ARG A 234      15.079  18.287 -22.471  1.00 23.46           H  
ATOM   3612  C   ARG A 234      14.272  16.749 -21.235  1.00 23.46           C  
ATOM   3613  CB  ARG A 234      13.099  18.910 -21.893  1.00 23.46           C  
ATOM   3614  HB2 ARG A 234      13.336  19.216 -20.874  1.00 23.46           H  
ATOM   3615  HB3 ARG A 234      12.092  18.493 -21.891  1.00 23.46           H  
ATOM   3616  O   ARG A 234      13.438  15.854 -21.122  1.00 23.46           O  
ATOM   3617  CG  ARG A 234      13.142  20.158 -22.794  1.00 23.46           C  
ATOM   3618  HG2 ARG A 234      14.157  20.557 -22.800  1.00 23.46           H  
ATOM   3619  HG3 ARG A 234      12.863  19.885 -23.812  1.00 23.46           H  
ATOM   3620  CD  ARG A 234      12.180  21.238 -22.273  1.00 23.46           C  
ATOM   3621  HD2 ARG A 234      12.427  21.451 -21.233  1.00 23.46           H  
ATOM   3622  HD3 ARG A 234      11.162  20.850 -22.313  1.00 23.46           H  
ATOM   3623  NE  ARG A 234      12.263  22.491 -23.055  1.00 23.46           N  
ATOM   3624  HE  ARG A 234      12.911  22.507 -23.830  1.00 23.46           H  
ATOM   3625  NH1 ARG A 234      10.733  23.705 -21.832  1.00 23.46           N  
ATOM   3626 HH11 ARG A 234      10.599  22.929 -21.200  1.00 23.46           H  
ATOM   3627 HH12 ARG A 234      10.277  24.579 -21.612  1.00 23.46           H  
ATOM   3628  NH2 ARG A 234      11.778  24.670 -23.544  1.00 23.46           N  
ATOM   3629 HH21 ARG A 234      12.461  24.675 -24.288  1.00 23.46           H  
ATOM   3630 HH22 ARG A 234      11.284  25.519 -23.309  1.00 23.46           H  
ATOM   3631  CZ  ARG A 234      11.592  23.608 -22.808  1.00 23.46           C  
ATOM   3632  N   ARG A 235      15.353  16.823 -20.453  1.00 25.13           N  
ATOM   3633  H   ARG A 235      15.957  17.625 -20.569  1.00 25.13           H  
ATOM   3634  CA  ARG A 235      15.568  15.970 -19.272  1.00 25.13           C  
ATOM   3635  HA  ARG A 235      15.149  14.981 -19.457  1.00 25.13           H  
ATOM   3636  C   ARG A 235      14.822  16.571 -18.082  1.00 25.13           C  
ATOM   3637  CB  ARG A 235      17.070  15.835 -18.954  1.00 25.13           C  
ATOM   3638  HB2 ARG A 235      17.527  16.824 -18.943  1.00 25.13           H  
ATOM   3639  HB3 ARG A 235      17.172  15.408 -17.956  1.00 25.13           H  
ATOM   3640  O   ARG A 235      15.023  17.743 -17.786  1.00 25.13           O  
ATOM   3641  CG  ARG A 235      17.822  14.927 -19.939  1.00 25.13           C  
ATOM   3642  HG2 ARG A 235      17.380  13.930 -19.912  1.00 25.13           H  
ATOM   3643  HG3 ARG A 235      17.732  15.327 -20.949  1.00 25.13           H  
ATOM   3644  CD  ARG A 235      19.308  14.835 -19.560  1.00 25.13           C  
ATOM   3645  HD2 ARG A 235      19.386  14.516 -18.521  1.00 25.13           H  
ATOM   3646  HD3 ARG A 235      19.751  15.827 -19.655  1.00 25.13           H  
ATOM   3647  NE  ARG A 235      20.039  13.877 -20.416  1.00 25.13           N  
ATOM   3648  HE  ARG A 235      19.487  13.329 -21.060  1.00 25.13           H  
ATOM   3649  NH1 ARG A 235      22.158  14.320 -19.639  1.00 25.13           N  
ATOM   3650 HH11 ARG A 235      23.153  14.151 -19.668  1.00 25.13           H  
ATOM   3651 HH12 ARG A 235      21.785  15.031 -19.026  1.00 25.13           H  
ATOM   3652  NH2 ARG A 235      21.865  12.763 -21.208  1.00 25.13           N  
ATOM   3653 HH21 ARG A 235      22.864  12.609 -21.219  1.00 25.13           H  
ATOM   3654 HH22 ARG A 235      21.285  12.226 -21.837  1.00 25.13           H  
ATOM   3655  CZ  ARG A 235      21.345  13.659 -20.417  1.00 25.13           C  
ATOM   3656  N   PHE A 236      14.028  15.760 -17.389  1.00 25.57           N  
ATOM   3657  H   PHE A 236      13.906  14.808 -17.704  1.00 25.57           H  
ATOM   3658  CA  PHE A 236      13.395  16.126 -16.121  1.00 25.57           C  
ATOM   3659  HA  PHE A 236      13.537  17.190 -15.931  1.00 25.57           H  
ATOM   3660  C   PHE A 236      14.063  15.345 -14.987  1.00 25.57           C  
ATOM   3661  CB  PHE A 236      11.882  15.872 -16.191  1.00 25.57           C  
ATOM   3662  HB2 PHE A 236      11.702  14.814 -16.380  1.00 25.57           H  
ATOM   3663  HB3 PHE A 236      11.444  16.109 -15.222  1.00 25.57           H  
ATOM   3664  O   PHE A 236      14.203  14.123 -15.072  1.00 25.57           O  
ATOM   3665  CG  PHE A 236      11.178  16.698 -17.252  1.00 25.57           C  
ATOM   3666  CD1 PHE A 236      10.787  18.021 -16.972  1.00 25.57           C  
ATOM   3667  HD1 PHE A 236      10.969  18.450 -15.998  1.00 25.57           H  
ATOM   3668  CD2 PHE A 236      10.930  16.154 -18.528  1.00 25.57           C  
ATOM   3669  HD2 PHE A 236      11.227  15.141 -18.753  1.00 25.57           H  
ATOM   3670  CE1 PHE A 236      10.143  18.791 -17.956  1.00 25.57           C  
ATOM   3671  HE1 PHE A 236       9.826  19.797 -17.724  1.00 25.57           H  
ATOM   3672  CE2 PHE A 236      10.289  16.926 -19.514  1.00 25.57           C  
ATOM   3673  HE2 PHE A 236      10.090  16.498 -20.485  1.00 25.57           H  
ATOM   3674  CZ  PHE A 236       9.891  18.243 -19.226  1.00 25.57           C  
ATOM   3675  HZ  PHE A 236       9.374  18.830 -19.972  1.00 25.57           H  
ATOM   3676  N   ARG A 237      14.499  16.044 -13.935  1.00 26.63           N  
ATOM   3677  H   ARG A 237      14.328  17.040 -13.918  1.00 26.63           H  
ATOM   3678  CA  ARG A 237      15.008  15.429 -12.703  1.00 26.63           C  
ATOM   3679  HA  ARG A 237      15.351  14.419 -12.925  1.00 26.63           H  
ATOM   3680  C   ARG A 237      13.832  15.336 -11.732  1.00 26.63           C  
ATOM   3681  CB  ARG A 237      16.204  16.247 -12.171  1.00 26.63           C  
ATOM   3682  HB2 ARG A 237      15.842  17.137 -11.656  1.00 26.63           H  
ATOM   3683  HB3 ARG A 237      16.800  16.577 -13.022  1.00 26.63           H  
ATOM   3684  O   ARG A 237      13.323  16.355 -11.284  1.00 26.63           O  
ATOM   3685  CG  ARG A 237      17.133  15.449 -11.237  1.00 26.63           C  
ATOM   3686  HG2 ARG A 237      16.581  15.127 -10.354  1.00 26.63           H  
ATOM   3687  HG3 ARG A 237      17.497  14.571 -11.769  1.00 26.63           H  
ATOM   3688  CD  ARG A 237      18.336  16.312 -10.803  1.00 26.63           C  
ATOM   3689  HD2 ARG A 237      17.973  17.091 -10.133  1.00 26.63           H  
ATOM   3690  HD3 ARG A 237      18.763  16.793 -11.682  1.00 26.63           H  
ATOM   3691  NE  ARG A 237      19.398  15.527 -10.131  1.00 26.63           N  
ATOM   3692  HE  ARG A 237      19.327  14.520 -10.175  1.00 26.63           H  
ATOM   3693  NH1 ARG A 237      20.590  17.291  -9.213  1.00 26.63           N  
ATOM   3694 HH11 ARG A 237      19.917  17.963  -9.554  1.00 26.63           H  
ATOM   3695 HH12 ARG A 237      21.193  17.606  -8.467  1.00 26.63           H  
ATOM   3696  NH2 ARG A 237      21.264  15.224  -8.839  1.00 26.63           N  
ATOM   3697 HH21 ARG A 237      21.160  14.219  -8.854  1.00 26.63           H  
ATOM   3698 HH22 ARG A 237      21.938  15.654  -8.221  1.00 26.63           H  
ATOM   3699  CZ  ARG A 237      20.406  16.016  -9.413  1.00 26.63           C  
ATOM   3700  N   ILE A 238      13.365  14.120 -11.465  1.00 25.78           N  
ATOM   3701  H   ILE A 238      13.817  13.322 -11.887  1.00 25.78           H  
ATOM   3702  CA  ILE A 238      12.232  13.863 -10.568  1.00 25.78           C  
ATOM   3703  HA  ILE A 238      11.655  14.779 -10.440  1.00 25.78           H  
ATOM   3704  C   ILE A 238      12.806  13.462  -9.208  1.00 25.78           C  
ATOM   3705  CB  ILE A 238      11.281  12.798 -11.162  1.00 25.78           C  
ATOM   3706  HB  ILE A 238      11.825  11.856 -11.238  1.00 25.78           H  
ATOM   3707  O   ILE A 238      13.561  12.492  -9.116  1.00 25.78           O  
ATOM   3708  CG1 ILE A 238      10.783  13.194 -12.574  1.00 25.78           C  
ATOM   3709 HG12 ILE A 238      10.098  14.039 -12.496  1.00 25.78           H  
ATOM   3710 HG13 ILE A 238      11.623  13.502 -13.196  1.00 25.78           H  
ATOM   3711  CG2 ILE A 238      10.078  12.596 -10.227  1.00 25.78           C  
ATOM   3712 HG21 ILE A 238       9.417  11.817 -10.607  1.00 25.78           H  
ATOM   3713 HG22 ILE A 238       9.508  13.520 -10.125  1.00 25.78           H  
ATOM   3714 HG23 ILE A 238      10.406  12.268  -9.241  1.00 25.78           H  
ATOM   3715  CD1 ILE A 238      10.090  12.046 -13.319  1.00 25.78           C  
ATOM   3716 HD11 ILE A 238      10.762  11.190 -13.386  1.00 25.78           H  
ATOM   3717 HD12 ILE A 238       9.840  12.373 -14.329  1.00 25.78           H  
ATOM   3718 HD13 ILE A 238       9.175  11.746 -12.810  1.00 25.78           H  
ATOM   3719  N   ALA A 239      12.490  14.227  -8.162  1.00 24.16           N  
ATOM   3720  H   ALA A 239      11.886  15.023  -8.307  1.00 24.16           H  
ATOM   3721  CA  ALA A 239      12.841  13.868  -6.792  1.00 24.16           C  
ATOM   3722  HA  ALA A 239      13.905  13.634  -6.757  1.00 24.16           H  
ATOM   3723  C   ALA A 239      12.059  12.620  -6.353  1.00 24.16           C  
ATOM   3724  CB  ALA A 239      12.582  15.065  -5.869  1.00 24.16           C  
ATOM   3725  HB1 ALA A 239      13.172  15.922  -6.195  1.00 24.16           H  
ATOM   3726  HB2 ALA A 239      12.865  14.809  -4.848  1.00 24.16           H  
ATOM   3727  HB3 ALA A 239      11.523  15.324  -5.886  1.00 24.16           H  
ATOM   3728  O   ALA A 239      10.895  12.448  -6.720  1.00 24.16           O  
ATOM   3729  N   VAL A 240      12.696  11.760  -5.554  1.00 23.22           N  
ATOM   3730  H   VAL A 240      13.635  11.984  -5.257  1.00 23.22           H  
ATOM   3731  CA  VAL A 240      12.058  10.566  -4.979  1.00 23.22           C  
ATOM   3732  HA  VAL A 240      11.800   9.884  -5.789  1.00 23.22           H  
ATOM   3733  C   VAL A 240      10.766  10.985  -4.263  1.00 23.22           C  
ATOM   3734  CB  VAL A 240      13.030   9.843  -4.020  1.00 23.22           C  
ATOM   3735  HB  VAL A 240      13.330  10.529  -3.228  1.00 23.22           H  
ATOM   3736  O   VAL A 240      10.802  11.841  -3.383  1.00 23.22           O  
ATOM   3737  CG1 VAL A 240      12.392   8.606  -3.378  1.00 23.22           C  
ATOM   3738 HG11 VAL A 240      12.048   7.913  -4.145  1.00 23.22           H  
ATOM   3739 HG12 VAL A 240      13.119   8.103  -2.740  1.00 23.22           H  
ATOM   3740 HG13 VAL A 240      11.548   8.899  -2.752  1.00 23.22           H  
ATOM   3741  CG2 VAL A 240      14.294   9.378  -4.763  1.00 23.22           C  
ATOM   3742 HG21 VAL A 240      14.836  10.233  -5.167  1.00 23.22           H  
ATOM   3743 HG22 VAL A 240      14.024   8.705  -5.577  1.00 23.22           H  
ATOM   3744 HG23 VAL A 240      14.954   8.856  -4.071  1.00 23.22           H  
ATOM   3745  N   GLY A 241       9.626  10.416  -4.672  1.00 24.86           N  
ATOM   3746  H   GLY A 241       9.667   9.745  -5.426  1.00 24.86           H  
ATOM   3747  CA  GLY A 241       8.309  10.716  -4.095  1.00 24.86           C  
ATOM   3748  HA2 GLY A 241       7.700   9.812  -4.141  1.00 24.86           H  
ATOM   3749  HA3 GLY A 241       8.426  10.978  -3.044  1.00 24.86           H  
ATOM   3750  C   GLY A 241       7.502  11.839  -4.767  1.00 24.86           C  
ATOM   3751  O   GLY A 241       6.468  12.224  -4.226  1.00 24.86           O  
ATOM   3752  N   LYS A 242       7.921  12.374  -5.926  1.00 24.88           N  
ATOM   3753  H   LYS A 242       8.806  12.070  -6.307  1.00 24.88           H  
ATOM   3754  CA  LYS A 242       7.110  13.322  -6.718  1.00 24.88           C  
ATOM   3755  HA  LYS A 242       6.205  13.554  -6.157  1.00 24.88           H  
ATOM   3756  C   LYS A 242       6.630  12.721  -8.040  1.00 24.88           C  
ATOM   3757  CB  LYS A 242       7.860  14.646  -6.943  1.00 24.88           C  
ATOM   3758  HB2 LYS A 242       7.265  15.250  -7.627  1.00 24.88           H  
ATOM   3759  HB3 LYS A 242       8.826  14.455  -7.411  1.00 24.88           H  
ATOM   3760  O   LYS A 242       7.409  12.116  -8.768  1.00 24.88           O  
ATOM   3761  CG  LYS A 242       8.057  15.423  -5.629  1.00 24.88           C  
ATOM   3762  HG2 LYS A 242       8.959  15.069  -5.130  1.00 24.88           H  
ATOM   3763  HG3 LYS A 242       7.206  15.239  -4.972  1.00 24.88           H  
ATOM   3764  CD  LYS A 242       8.145  16.937  -5.873  1.00 24.88           C  
ATOM   3765  HD2 LYS A 242       9.013  17.150  -6.497  1.00 24.88           H  
ATOM   3766  HD3 LYS A 242       7.244  17.264  -6.392  1.00 24.88           H  
ATOM   3767  CE  LYS A 242       8.262  17.686  -4.538  1.00 24.88           C  
ATOM   3768  HE2 LYS A 242       9.193  17.388  -4.056  1.00 24.88           H  
ATOM   3769  HE3 LYS A 242       7.443  17.373  -3.891  1.00 24.88           H  
ATOM   3770  NZ  LYS A 242       8.231  19.161  -4.720  1.00 24.88           N  
ATOM   3771  HZ1 LYS A 242       7.362  19.462  -5.136  1.00 24.88           H  
ATOM   3772  HZ2 LYS A 242       8.344  19.630  -3.833  1.00 24.88           H  
ATOM   3773  HZ3 LYS A 242       8.989  19.463  -5.316  1.00 24.88           H  
ATOM   3774  N   TYR A 243       5.365  12.963  -8.382  1.00 27.51           N  
ATOM   3775  H   TYR A 243       4.764  13.428  -7.717  1.00 27.51           H  
ATOM   3776  CA  TYR A 243       4.818  12.663  -9.706  1.00 27.51           C  
ATOM   3777  HA  TYR A 243       5.213  11.702 -10.037  1.00 27.51           H  
ATOM   3778  C   TYR A 243       5.226  13.728 -10.711  1.00 27.51           C  
ATOM   3779  CB  TYR A 243       3.290  12.556  -9.672  1.00 27.51           C  
ATOM   3780  HB2 TYR A 243       2.864  13.467  -9.253  1.00 27.51           H  
ATOM   3781  HB3 TYR A 243       2.914  12.444 -10.689  1.00 27.51           H  
ATOM   3782  O   TYR A 243       5.081  14.926 -10.459  1.00 27.51           O  
ATOM   3783  CG  TYR A 243       2.854  11.369  -8.866  1.00 27.51           C  
ATOM   3784  CD1 TYR A 243       2.804  10.097  -9.465  1.00 27.51           C  
ATOM   3785  HD1 TYR A 243       2.982   9.974 -10.523  1.00 27.51           H  
ATOM   3786  CD2 TYR A 243       2.652  11.524  -7.487  1.00 27.51           C  
ATOM   3787  HD2 TYR A 243       2.706  12.496  -7.019  1.00 27.51           H  
ATOM   3788  CE1 TYR A 243       2.568   8.963  -8.675  1.00 27.51           C  
ATOM   3789  HE1 TYR A 243       2.549   7.975  -9.109  1.00 27.51           H  
ATOM   3790  CE2 TYR A 243       2.446  10.391  -6.698  1.00 27.51           C  
ATOM   3791  HE2 TYR A 243       2.385  10.520  -5.627  1.00 27.51           H  
ATOM   3792  OH  TYR A 243       2.215   7.985  -6.569  1.00 27.51           O  
ATOM   3793  HH  TYR A 243       1.792   8.194  -5.733  1.00 27.51           H  
ATOM   3794  CZ  TYR A 243       2.391   9.107  -7.290  1.00 27.51           C  
ATOM   3795  N   LEU A 244       5.665  13.288 -11.887  1.00 27.67           N  
ATOM   3796  H   LEU A 244       5.750  12.292 -12.029  1.00 27.67           H  
ATOM   3797  CA  LEU A 244       5.735  14.155 -13.050  1.00 27.67           C  
ATOM   3798  HA  LEU A 244       6.169  15.110 -12.751  1.00 27.67           H  
ATOM   3799  C   LEU A 244       4.304  14.383 -13.543  1.00 27.67           C  
ATOM   3800  CB  LEU A 244       6.635  13.504 -14.113  1.00 27.67           C  
ATOM   3801  HB2 LEU A 244       7.561  13.179 -13.640  1.00 27.67           H  
ATOM   3802  HB3 LEU A 244       6.131  12.619 -14.502  1.00 27.67           H  
ATOM   3803  O   LEU A 244       3.677  13.481 -14.097  1.00 27.67           O  
ATOM   3804  CG  LEU A 244       6.984  14.448 -15.277  1.00 27.67           C  
ATOM   3805  HG  LEU A 244       6.084  14.960 -15.618  1.00 27.67           H  
ATOM   3806  CD1 LEU A 244       8.034  15.484 -14.868  1.00 27.67           C  
ATOM   3807 HD11 LEU A 244       8.945  14.988 -14.531  1.00 27.67           H  
ATOM   3808 HD12 LEU A 244       8.270  16.121 -15.720  1.00 27.67           H  
ATOM   3809 HD13 LEU A 244       7.651  16.118 -14.068  1.00 27.67           H  
ATOM   3810  CD2 LEU A 244       7.556  13.649 -16.446  1.00 27.67           C  
ATOM   3811 HD21 LEU A 244       7.755  14.317 -17.284  1.00 27.67           H  
ATOM   3812 HD22 LEU A 244       8.480  13.152 -16.149  1.00 27.67           H  
ATOM   3813 HD23 LEU A 244       6.834  12.895 -16.761  1.00 27.67           H  
ATOM   3814  N   LYS A 245       3.770  15.586 -13.332  1.00 29.29           N  
ATOM   3815  H   LYS A 245       4.310  16.267 -12.817  1.00 29.29           H  
ATOM   3816  CA  LYS A 245       2.469  15.970 -13.880  1.00 29.29           C  
ATOM   3817  HA  LYS A 245       1.785  15.131 -13.752  1.00 29.29           H  
ATOM   3818  C   LYS A 245       2.640  16.205 -15.385  1.00 29.29           C  
ATOM   3819  CB  LYS A 245       1.917  17.175 -13.091  1.00 29.29           C  
ATOM   3820  HB2 LYS A 245       2.278  17.113 -12.064  1.00 29.29           H  
ATOM   3821  HB3 LYS A 245       2.287  18.109 -13.513  1.00 29.29           H  
ATOM   3822  O   LYS A 245       2.949  17.311 -15.815  1.00 29.29           O  
ATOM   3823  CG  LYS A 245       0.382  17.188 -13.035  1.00 29.29           C  
ATOM   3824  HG2 LYS A 245       0.037  16.278 -12.546  1.00 29.29           H  
ATOM   3825  HG3 LYS A 245      -0.022  17.224 -14.047  1.00 29.29           H  
ATOM   3826  CD  LYS A 245      -0.107  18.410 -12.243  1.00 29.29           C  
ATOM   3827  HD2 LYS A 245       0.410  18.445 -11.284  1.00 29.29           H  
ATOM   3828  HD3 LYS A 245       0.139  19.310 -12.807  1.00 29.29           H  
ATOM   3829  CE  LYS A 245      -1.619  18.348 -11.995  1.00 29.29           C  
ATOM   3830  HE2 LYS A 245      -1.838  17.468 -11.390  1.00 29.29           H  
ATOM   3831  HE3 LYS A 245      -2.121  18.227 -12.955  1.00 29.29           H  
ATOM   3832  NZ  LYS A 245      -2.105  19.578 -11.319  1.00 29.29           N  
ATOM   3833  HZ1 LYS A 245      -1.918  20.389 -11.891  1.00 29.29           H  
ATOM   3834  HZ2 LYS A 245      -1.641  19.708 -10.431  1.00 29.29           H  
ATOM   3835  HZ3 LYS A 245      -3.102  19.532 -11.161  1.00 29.29           H  
ATOM   3836  N   ILE A 246       2.503  15.152 -16.190  1.00 29.31           N  
ATOM   3837  H   ILE A 246       2.374  14.242 -15.771  1.00 29.31           H  
ATOM   3838  CA  ILE A 246       2.469  15.278 -17.650  1.00 29.31           C  
ATOM   3839  HA  ILE A 246       3.233  15.991 -17.961  1.00 29.31           H  
ATOM   3840  C   ILE A 246       1.098  15.856 -18.007  1.00 29.31           C  
ATOM   3841  CB  ILE A 246       2.772  13.935 -18.362  1.00 29.31           C  
ATOM   3842  HB  ILE A 246       1.991  13.219 -18.107  1.00 29.31           H  
ATOM   3843  O   ILE A 246       0.088  15.155 -17.979  1.00 29.31           O  
ATOM   3844  CG1 ILE A 246       4.133  13.361 -17.898  1.00 29.31           C  
ATOM   3845 HG12 ILE A 246       4.117  13.228 -16.816  1.00 29.31           H  
ATOM   3846 HG13 ILE A 246       4.927  14.068 -18.140  1.00 29.31           H  
ATOM   3847  CG2 ILE A 246       2.767  14.146 -19.889  1.00 29.31           C  
ATOM   3848 HG21 ILE A 246       1.808  14.550 -20.214  1.00 29.31           H  
ATOM   3849 HG22 ILE A 246       2.887  13.190 -20.399  1.00 29.31           H  
ATOM   3850 HG23 ILE A 246       3.567  14.824 -20.187  1.00 29.31           H  
ATOM   3851  CD1 ILE A 246       4.480  11.996 -18.506  1.00 29.31           C  
ATOM   3852 HD11 ILE A 246       4.702  12.096 -19.569  1.00 29.31           H  
ATOM   3853 HD12 ILE A 246       3.646  11.307 -18.371  1.00 29.31           H  
ATOM   3854 HD13 ILE A 246       5.358  11.585 -18.008  1.00 29.31           H  
ATOM   3855  N   ALA A 247       1.041  17.159 -18.284  1.00 27.88           N  
ATOM   3856  H   ALA A 247       1.879  17.716 -18.196  1.00 27.88           H  
ATOM   3857  CA  ALA A 247      -0.151  17.779 -18.847  1.00 27.88           C  
ATOM   3858  HA  ALA A 247      -1.013  17.516 -18.235  1.00 27.88           H  
ATOM   3859  C   ALA A 247      -0.368  17.215 -20.263  1.00 27.88           C  
ATOM   3860  CB  ALA A 247       0.002  19.305 -18.813  1.00 27.88           C  
ATOM   3861  HB1 ALA A 247      -0.891  19.772 -19.227  1.00 27.88           H  
ATOM   3862  HB2 ALA A 247       0.133  19.645 -17.785  1.00 27.88           H  
ATOM   3863  HB3 ALA A 247       0.865  19.612 -19.405  1.00 27.88           H  
ATOM   3864  O   ALA A 247       0.339  17.569 -21.207  1.00 27.88           O  
ATOM   3865  N   HIS A 248      -1.329  16.299 -20.398  1.00 27.63           N  
ATOM   3866  H   HIS A 248      -1.791  15.989 -19.555  1.00 27.63           H  
ATOM   3867  CA  HIS A 248      -1.686  15.599 -21.639  1.00 27.63           C  
ATOM   3868  HA  HIS A 248      -0.759  15.348 -22.155  1.00 27.63           H  
ATOM   3869  C   HIS A 248      -2.473  16.479 -22.630  1.00 27.63           C  
ATOM   3870  CB  HIS A 248      -2.389  14.267 -21.296  1.00 27.63           C  
ATOM   3871  HB2 HIS A 248      -3.088  13.978 -22.080  1.00 27.63           H  
ATOM   3872  HB3 HIS A 248      -2.962  14.364 -20.373  1.00 27.63           H  
ATOM   3873  O   HIS A 248      -3.410  16.030 -23.280  1.00 27.63           O  
ATOM   3874  CG  HIS A 248      -1.412  13.132 -21.179  1.00 27.63           C  
ATOM   3875  CD2 HIS A 248      -0.849  12.641 -20.035  1.00 27.63           C  
ATOM   3876  HD2 HIS A 248      -1.032  13.001 -19.033  1.00 27.63           H  
ATOM   3877  ND1 HIS A 248      -0.909  12.402 -22.229  1.00 27.63           N  
ATOM   3878  HD1 HIS A 248      -1.401  12.188 -23.085  1.00 27.63           H  
ATOM   3879  CE1 HIS A 248      -0.056  11.501 -21.721  1.00 27.63           C  
ATOM   3880  HE1 HIS A 248       0.392  10.702 -22.294  1.00 27.63           H  
ATOM   3881  NE2 HIS A 248       0.017  11.601 -20.387  1.00 27.63           N  
ATOM   3882  N   GLU A 249      -2.098  17.749 -22.789  1.00 32.07           N  
ATOM   3883  H   GLU A 249      -1.324  18.099 -22.244  1.00 32.07           H  
ATOM   3884  CA  GLU A 249      -2.852  18.675 -23.649  1.00 32.07           C  
ATOM   3885  HA  GLU A 249      -3.908  18.410 -23.600  1.00 32.07           H  
ATOM   3886  C   GLU A 249      -2.496  18.575 -25.142  1.00 32.07           C  
ATOM   3887  CB  GLU A 249      -2.744  20.111 -23.121  1.00 32.07           C  
ATOM   3888  HB2 GLU A 249      -3.169  20.788 -23.862  1.00 32.07           H  
ATOM   3889  HB3 GLU A 249      -1.695  20.367 -22.971  1.00 32.07           H  
ATOM   3890  O   GLU A 249      -3.164  19.189 -25.969  1.00 32.07           O  
ATOM   3891  CG  GLU A 249      -3.530  20.276 -21.810  1.00 32.07           C  
ATOM   3892  HG2 GLU A 249      -3.048  19.685 -21.032  1.00 32.07           H  
ATOM   3893  HG3 GLU A 249      -4.537  19.883 -21.957  1.00 32.07           H  
ATOM   3894  CD  GLU A 249      -3.627  21.736 -21.348  1.00 32.07           C  
ATOM   3895  OE1 GLU A 249      -4.439  21.980 -20.428  1.00 32.07           O  
ATOM   3896  OE2 GLU A 249      -2.878  22.579 -21.894  1.00 32.07           O  
ATOM   3897  N   LYS A 250      -1.469  17.801 -25.533  1.00 32.10           N  
ATOM   3898  H   LYS A 250      -0.945  17.331 -24.809  1.00 32.10           H  
ATOM   3899  CA  LYS A 250      -1.024  17.735 -26.945  1.00 32.10           C  
ATOM   3900  HA  LYS A 250      -1.833  18.112 -27.571  1.00 32.10           H  
ATOM   3901  C   LYS A 250      -0.800  16.337 -27.531  1.00 32.10           C  
ATOM   3902  CB  LYS A 250       0.177  18.680 -27.157  1.00 32.10           C  
ATOM   3903  HB2 LYS A 250       0.606  18.503 -28.144  1.00 32.10           H  
ATOM   3904  HB3 LYS A 250       0.944  18.483 -26.408  1.00 32.10           H  
ATOM   3905  O   LYS A 250      -0.468  16.242 -28.711  1.00 32.10           O  
ATOM   3906  CG  LYS A 250      -0.274  20.150 -27.086  1.00 32.10           C  
ATOM   3907  HG2 LYS A 250      -0.611  20.375 -26.074  1.00 32.10           H  
ATOM   3908  HG3 LYS A 250      -1.109  20.296 -27.771  1.00 32.10           H  
ATOM   3909  CD  LYS A 250       0.836  21.140 -27.452  1.00 32.10           C  
ATOM   3910  HD2 LYS A 250       1.190  20.933 -28.462  1.00 32.10           H  
ATOM   3911  HD3 LYS A 250       1.657  21.033 -26.744  1.00 32.10           H  
ATOM   3912  CE  LYS A 250       0.245  22.553 -27.376  1.00 32.10           C  
ATOM   3913  HE2 LYS A 250      -0.180  22.691 -26.381  1.00 32.10           H  
ATOM   3914  HE3 LYS A 250      -0.577  22.626 -28.088  1.00 32.10           H  
ATOM   3915  NZ  LYS A 250       1.257  23.603 -27.642  1.00 32.10           N  
ATOM   3916  HZ1 LYS A 250       1.642  23.500 -28.570  1.00 32.10           H  
ATOM   3917  HZ2 LYS A 250       1.997  23.549 -26.957  1.00 32.10           H  
ATOM   3918  HZ3 LYS A 250       0.827  24.513 -27.563  1.00 32.10           H  
ATOM   3919  N   HIS A 251      -1.013  15.258 -26.772  1.00 33.70           N  
ATOM   3920  H   HIS A 251      -1.377  15.387 -25.839  1.00 33.70           H  
ATOM   3921  CA  HIS A 251      -0.695  13.892 -27.219  1.00 33.70           C  
ATOM   3922  HA  HIS A 251      -0.728  13.853 -28.307  1.00 33.70           H  
ATOM   3923  C   HIS A 251      -1.723  12.866 -26.716  1.00 33.70           C  
ATOM   3924  CB  HIS A 251       0.741  13.537 -26.781  1.00 33.70           C  
ATOM   3925  HB2 HIS A 251       0.791  13.528 -25.693  1.00 33.70           H  
ATOM   3926  HB3 HIS A 251       0.978  12.533 -27.133  1.00 33.70           H  
ATOM   3927  O   HIS A 251      -1.474  12.153 -25.757  1.00 33.70           O  
ATOM   3928  CG  HIS A 251       1.792  14.486 -27.308  1.00 33.70           C  
ATOM   3929  CD2 HIS A 251       2.591  15.314 -26.566  1.00 33.70           C  
ATOM   3930  HD2 HIS A 251       2.612  15.374 -25.487  1.00 33.70           H  
ATOM   3931  ND1 HIS A 251       2.049  14.761 -28.632  1.00 33.70           N  
ATOM   3932  HD1 HIS A 251       1.513  14.424 -29.418  1.00 33.70           H  
ATOM   3933  CE1 HIS A 251       2.965  15.740 -28.685  1.00 33.70           C  
ATOM   3934  HE1 HIS A 251       3.327  16.201 -29.592  1.00 33.70           H  
ATOM   3935  NE2 HIS A 251       3.332  16.108 -27.449  1.00 33.70           N  
ATOM   3936  N   THR A 252      -2.871  12.770 -27.385  1.00 32.87           N  
ATOM   3937  H   THR A 252      -3.024  13.376 -28.179  1.00 32.87           H  
ATOM   3938  CA  THR A 252      -4.024  11.911 -27.037  1.00 32.87           C  
ATOM   3939  HA  THR A 252      -4.169  11.951 -25.958  1.00 32.87           H  
ATOM   3940  C   THR A 252      -3.855  10.417 -27.372  1.00 32.87           C  
ATOM   3941  CB  THR A 252      -5.289  12.477 -27.717  1.00 32.87           C  
ATOM   3942  HB  THR A 252      -6.093  11.742 -27.710  1.00 32.87           H  
ATOM   3943  O   THR A 252      -4.840   9.685 -27.419  1.00 32.87           O  
ATOM   3944  CG2 THR A 252      -5.792  13.738 -27.018  1.00 32.87           C  
ATOM   3945 HG21 THR A 252      -5.037  14.523 -27.060  1.00 32.87           H  
ATOM   3946 HG22 THR A 252      -6.012  13.513 -25.974  1.00 32.87           H  
ATOM   3947 HG23 THR A 252      -6.704  14.088 -27.501  1.00 32.87           H  
ATOM   3948  OG1 THR A 252      -5.000  12.855 -29.052  1.00 32.87           O  
ATOM   3949  HG1 THR A 252      -5.843  12.984 -29.493  1.00 32.87           H  
ATOM   3950  N   GLY A 253      -2.630   9.940 -27.630  1.00 29.18           N  
ATOM   3951  H   GLY A 253      -1.850  10.562 -27.472  1.00 29.18           H  
ATOM   3952  CA  GLY A 253      -2.387   8.598 -28.187  1.00 29.18           C  
ATOM   3953  HA2 GLY A 253      -2.259   8.689 -29.266  1.00 29.18           H  
ATOM   3954  HA3 GLY A 253      -3.258   7.966 -28.013  1.00 29.18           H  
ATOM   3955  C   GLY A 253      -1.181   7.831 -27.637  1.00 29.18           C  
ATOM   3956  O   GLY A 253      -0.848   6.784 -28.181  1.00 29.18           O  
ATOM   3957  N   LEU A 254      -0.514   8.333 -26.592  1.00 28.54           N  
ATOM   3958  H   LEU A 254      -0.870   9.169 -26.151  1.00 28.54           H  
ATOM   3959  CA  LEU A 254       0.631   7.661 -25.941  1.00 28.54           C  
ATOM   3960  HA  LEU A 254       0.792   6.695 -26.420  1.00 28.54           H  
ATOM   3961  C   LEU A 254       0.364   7.309 -24.467  1.00 28.54           C  
ATOM   3962  CB  LEU A 254       1.897   8.519 -26.139  1.00 28.54           C  
ATOM   3963  HB2 LEU A 254       1.618   9.571 -26.080  1.00 28.54           H  
ATOM   3964  HB3 LEU A 254       2.606   8.328 -25.334  1.00 28.54           H  
ATOM   3965  O   LEU A 254       1.242   6.806 -23.767  1.00 28.54           O  
ATOM   3966  CG  LEU A 254       2.596   8.232 -27.480  1.00 28.54           C  
ATOM   3967  HG  LEU A 254       1.852   8.134 -28.271  1.00 28.54           H  
ATOM   3968  CD1 LEU A 254       3.530   9.385 -27.850  1.00 28.54           C  
ATOM   3969 HD11 LEU A 254       2.953  10.306 -27.939  1.00 28.54           H  
ATOM   3970 HD12 LEU A 254       4.010   9.176 -28.805  1.00 28.54           H  
ATOM   3971 HD13 LEU A 254       4.289   9.510 -27.078  1.00 28.54           H  
ATOM   3972  CD2 LEU A 254       3.439   6.954 -27.413  1.00 28.54           C  
ATOM   3973 HD21 LEU A 254       3.915   6.777 -28.378  1.00 28.54           H  
ATOM   3974 HD22 LEU A 254       2.800   6.101 -27.182  1.00 28.54           H  
ATOM   3975 HD23 LEU A 254       4.202   7.047 -26.640  1.00 28.54           H  
ATOM   3976  N   ASP A 255      -0.854   7.564 -24.005  1.00 25.35           N  
ATOM   3977  H   ASP A 255      -1.494   8.056 -24.611  1.00 25.35           H  
ATOM   3978  CA  ASP A 255      -1.285   7.402 -22.626  1.00 25.35           C  
ATOM   3979  HA  ASP A 255      -0.532   7.842 -21.973  1.00 25.35           H  
ATOM   3980  C   ASP A 255      -1.429   5.911 -22.314  1.00 25.35           C  
ATOM   3981  CB  ASP A 255      -2.627   8.135 -22.387  1.00 25.35           C  
ATOM   3982  HB2 ASP A 255      -3.405   7.642 -22.971  1.00 25.35           H  
ATOM   3983  HB3 ASP A 255      -2.887   8.030 -21.334  1.00 25.35           H  
ATOM   3984  O   ASP A 255      -2.066   5.178 -23.067  1.00 25.35           O  
ATOM   3985  CG  ASP A 255      -2.642   9.628 -22.743  1.00 25.35           C  
ATOM   3986  OD1 ASP A 255      -1.707  10.080 -23.433  1.00 25.35           O  
ATOM   3987  OD2 ASP A 255      -3.627  10.305 -22.387  1.00 25.35           O  
ATOM   3988  N   THR A 256      -0.935   5.497 -21.144  1.00 28.29           N  
ATOM   3989  H   THR A 256      -0.414   6.192 -20.628  1.00 28.29           H  
ATOM   3990  CA  THR A 256      -1.224   4.226 -20.447  1.00 28.29           C  
ATOM   3991  HA  THR A 256      -1.058   4.478 -19.400  1.00 28.29           H  
ATOM   3992  C   THR A 256      -0.262   3.041 -20.640  1.00 28.29           C  
ATOM   3993  CB  THR A 256      -2.718   3.817 -20.450  1.00 28.29           C  
ATOM   3994  HB  THR A 256      -2.842   3.014 -19.724  1.00 28.29           H  
ATOM   3995  O   THR A 256      -0.651   1.934 -20.988  1.00 28.29           O  
ATOM   3996  CG2 THR A 256      -3.647   4.957 -20.025  1.00 28.29           C  
ATOM   3997 HG21 THR A 256      -4.649   4.554 -19.874  1.00 28.29           H  
ATOM   3998 HG22 THR A 256      -3.690   5.728 -20.795  1.00 28.29           H  
ATOM   3999 HG23 THR A 256      -3.298   5.396 -19.091  1.00 28.29           H  
ATOM   4000  OG1 THR A 256      -3.202   3.354 -21.685  1.00 28.29           O  
ATOM   4001  HG1 THR A 256      -2.834   3.934 -22.355  1.00 28.29           H  
ATOM   4002  N   ILE A 257       0.986   3.195 -20.190  1.00 30.81           N  
ATOM   4003  H   ILE A 257       1.333   4.137 -20.085  1.00 30.81           H  
ATOM   4004  CA  ILE A 257       1.492   2.215 -19.208  1.00 30.81           C  
ATOM   4005  HA  ILE A 257       0.740   1.443 -19.043  1.00 30.81           H  
ATOM   4006  C   ILE A 257       1.636   2.989 -17.901  1.00 30.81           C  
ATOM   4007  CB  ILE A 257       2.788   1.488 -19.643  1.00 30.81           C  
ATOM   4008  HB  ILE A 257       3.600   2.213 -19.694  1.00 30.81           H  
ATOM   4009  O   ILE A 257       2.678   3.583 -17.645  1.00 30.81           O  
ATOM   4010  CG1 ILE A 257       2.627   0.842 -21.038  1.00 30.81           C  
ATOM   4011 HG12 ILE A 257       2.356   1.615 -21.757  1.00 30.81           H  
ATOM   4012 HG13 ILE A 257       1.817   0.113 -21.009  1.00 30.81           H  
ATOM   4013  CG2 ILE A 257       3.147   0.412 -18.593  1.00 30.81           C  
ATOM   4014 HG21 ILE A 257       4.109  -0.047 -18.823  1.00 30.81           H  
ATOM   4015 HG22 ILE A 257       2.375  -0.357 -18.561  1.00 30.81           H  
ATOM   4016 HG23 ILE A 257       3.232   0.860 -17.603  1.00 30.81           H  
ATOM   4017  CD1 ILE A 257       3.895   0.159 -21.570  1.00 30.81           C  
ATOM   4018 HD11 ILE A 257       4.125  -0.732 -20.986  1.00 30.81           H  
ATOM   4019 HD12 ILE A 257       3.729  -0.142 -22.605  1.00 30.81           H  
ATOM   4020 HD13 ILE A 257       4.735   0.854 -21.534  1.00 30.81           H  
ATOM   4021  N   GLY A 258       0.542   3.086 -17.139  1.00 30.89           N  
ATOM   4022  H   GLY A 258      -0.269   2.539 -17.390  1.00 30.89           H  
ATOM   4023  CA  GLY A 258       0.604   3.636 -15.785  1.00 30.89           C  
ATOM   4024  HA2 GLY A 258      -0.389   3.664 -15.337  1.00 30.89           H  
ATOM   4025  HA3 GLY A 258       1.010   4.647 -15.814  1.00 30.89           H  
ATOM   4026  C   GLY A 258       1.507   2.766 -14.915  1.00 30.89           C  
ATOM   4027  O   GLY A 258       1.692   1.587 -15.228  1.00 30.89           O  
ATOM   4028  N   ASP A 259       2.057   3.340 -13.846  1.00 32.90           N  
ATOM   4029  H   ASP A 259       1.932   4.330 -13.690  1.00 32.90           H  
ATOM   4030  CA  ASP A 259       2.757   2.596 -12.799  1.00 32.90           C  
ATOM   4031  HA  ASP A 259       3.649   2.133 -13.222  1.00 32.90           H  
ATOM   4032  C   ASP A 259       1.824   1.486 -12.284  1.00 32.90           C  
ATOM   4033  CB  ASP A 259       3.199   3.556 -11.680  1.00 32.90           C  
ATOM   4034  HB2 ASP A 259       3.599   2.967 -10.854  1.00 32.90           H  
ATOM   4035  HB3 ASP A 259       2.332   4.106 -11.313  1.00 32.90           H  
ATOM   4036  O   ASP A 259       0.902   1.714 -11.499  1.00 32.90           O  
ATOM   4037  CG  ASP A 259       4.285   4.545 -12.128  1.00 32.90           C  
ATOM   4038  OD1 ASP A 259       5.157   4.138 -12.929  1.00 32.90           O  
ATOM   4039  OD2 ASP A 259       4.226   5.712 -11.682  1.00 32.90           O  
ATOM   4040  N   ALA A 260       1.982   0.284 -12.838  1.00 30.05           N  
ATOM   4041  H   ALA A 260       2.667   0.191 -13.574  1.00 30.05           H  
ATOM   4042  CA  ALA A 260       1.075  -0.822 -12.603  1.00 30.05           C  
ATOM   4043  HA  ALA A 260       0.058  -0.435 -12.524  1.00 30.05           H  
ATOM   4044  C   ALA A 260       1.448  -1.469 -11.271  1.00 30.05           C  
ATOM   4045  CB  ALA A 260       1.108  -1.789 -13.795  1.00 30.05           C  
ATOM   4046  HB1 ALA A 260       0.413  -2.610 -13.615  1.00 30.05           H  
ATOM   4047  HB2 ALA A 260       2.112  -2.194 -13.916  1.00 30.05           H  
ATOM   4048  HB3 ALA A 260       0.816  -1.262 -14.703  1.00 30.05           H  
ATOM   4049  O   ALA A 260       2.395  -2.250 -11.181  1.00 30.05           O  
ATOM   4050  N   PHE A 261       0.683  -1.148 -10.230  1.00 33.34           N  
ATOM   4051  H   PHE A 261       0.012  -0.401 -10.342  1.00 33.34           H  
ATOM   4052  CA  PHE A 261       0.610  -1.994  -9.049  1.00 33.34           C  
ATOM   4053  HA  PHE A 261       1.615  -2.161  -8.663  1.00 33.34           H  
ATOM   4054  C   PHE A 261       0.009  -3.337  -9.464  1.00 33.34           C  
ATOM   4055  CB  PHE A 261      -0.230  -1.326  -7.956  1.00 33.34           C  
ATOM   4056  HB2 PHE A 261      -1.130  -0.894  -8.395  1.00 33.34           H  
ATOM   4057  HB3 PHE A 261      -0.551  -2.091  -7.249  1.00 33.34           H  
ATOM   4058  O   PHE A 261      -1.126  -3.408  -9.930  1.00 33.34           O  
ATOM   4059  CG  PHE A 261       0.522  -0.263  -7.184  1.00 33.34           C  
ATOM   4060  CD1 PHE A 261       1.244  -0.620  -6.028  1.00 33.34           C  
ATOM   4061  HD1 PHE A 261       1.261  -1.648  -5.697  1.00 33.34           H  
ATOM   4062  CD2 PHE A 261       0.517   1.075  -7.621  1.00 33.34           C  
ATOM   4063  HD2 PHE A 261      -0.013   1.357  -8.519  1.00 33.34           H  
ATOM   4064  CE1 PHE A 261       1.947   0.359  -5.304  1.00 33.34           C  
ATOM   4065  HE1 PHE A 261       2.502   0.087  -4.418  1.00 33.34           H  
ATOM   4066  CE2 PHE A 261       1.217   2.053  -6.893  1.00 33.34           C  
ATOM   4067  HE2 PHE A 261       1.214   3.080  -7.229  1.00 33.34           H  
ATOM   4068  CZ  PHE A 261       1.929   1.697  -5.735  1.00 33.34           C  
ATOM   4069  HZ  PHE A 261       2.465   2.456  -5.184  1.00 33.34           H  
ATOM   4070  N   TYR A 262       0.781  -4.405  -9.308  1.00 40.92           N  
ATOM   4071  H   TYR A 262       1.742  -4.266  -9.029  1.00 40.92           H  
ATOM   4072  CA  TYR A 262       0.343  -5.752  -9.650  1.00 40.92           C  
ATOM   4073  HA  TYR A 262      -0.137  -5.722 -10.628  1.00 40.92           H  
ATOM   4074  C   TYR A 262      -0.693  -6.231  -8.624  1.00 40.92           C  
ATOM   4075  CB  TYR A 262       1.583  -6.645  -9.755  1.00 40.92           C  
ATOM   4076  HB2 TYR A 262       1.273  -7.637 -10.084  1.00 40.92           H  
ATOM   4077  HB3 TYR A 262       2.040  -6.744  -8.770  1.00 40.92           H  
ATOM   4078  O   TYR A 262      -0.399  -6.316  -7.431  1.00 40.92           O  
ATOM   4079  CG  TYR A 262       2.610  -6.099 -10.734  1.00 40.92           C  
ATOM   4080  CD1 TYR A 262       2.335  -6.147 -12.109  1.00 40.92           C  
ATOM   4081  HD1 TYR A 262       1.381  -6.527 -12.445  1.00 40.92           H  
ATOM   4082  CD2 TYR A 262       3.781  -5.455 -10.285  1.00 40.92           C  
ATOM   4083  HD2 TYR A 262       3.962  -5.339  -9.227  1.00 40.92           H  
ATOM   4084  CE1 TYR A 262       3.268  -5.641 -13.032  1.00 40.92           C  
ATOM   4085  HE1 TYR A 262       3.053  -5.612 -14.090  1.00 40.92           H  
ATOM   4086  CE2 TYR A 262       4.723  -4.957 -11.209  1.00 40.92           C  
ATOM   4087  HE2 TYR A 262       5.623  -4.476 -10.855  1.00 40.92           H  
ATOM   4088  OH  TYR A 262       5.341  -4.616 -13.532  1.00 40.92           O  
ATOM   4089  HH  TYR A 262       5.878  -3.881 -13.228  1.00 40.92           H  
ATOM   4090  CZ  TYR A 262       4.472  -5.071 -12.593  1.00 40.92           C  
ATOM   4091  N   GLY A 263      -1.916  -6.522  -9.081  1.00 29.57           N  
ATOM   4092  H   GLY A 263      -2.070  -6.553 -10.079  1.00 29.57           H  
ATOM   4093  CA  GLY A 263      -3.095  -6.777  -8.244  1.00 29.57           C  
ATOM   4094  HA2 GLY A 263      -3.190  -5.976  -7.511  1.00 29.57           H  
ATOM   4095  HA3 GLY A 263      -3.976  -6.770  -8.886  1.00 29.57           H  
ATOM   4096  C   GLY A 263      -3.068  -8.113  -7.498  1.00 29.57           C  
ATOM   4097  O   GLY A 263      -3.918  -8.376  -6.643  1.00 29.57           O  
ATOM   4098  N   SER A 264      -2.089  -8.968  -7.795  1.00 38.32           N  
ATOM   4099  H   SER A 264      -1.438  -8.693  -8.517  1.00 38.32           H  
ATOM   4100  CA  SER A 264      -1.816 -10.194  -7.051  1.00 38.32           C  
ATOM   4101  HA  SER A 264      -1.962  -9.991  -5.990  1.00 38.32           H  
ATOM   4102  C   SER A 264      -0.380 -10.682  -7.254  1.00 38.32           C  
ATOM   4103  CB  SER A 264      -2.802 -11.292  -7.473  1.00 38.32           C  
ATOM   4104  HB2 SER A 264      -3.827 -10.940  -7.351  1.00 38.32           H  
ATOM   4105  HB3 SER A 264      -2.661 -12.166  -6.838  1.00 38.32           H  
ATOM   4106  O   SER A 264       0.272 -10.378  -8.256  1.00 38.32           O  
ATOM   4107  OG  SER A 264      -2.587 -11.662  -8.820  1.00 38.32           O  
ATOM   4108  HG  SER A 264      -2.954 -10.965  -9.369  1.00 38.32           H  
ATOM   4109  N   ARG A 265       0.090 -11.532  -6.331  1.00 43.21           N  
ATOM   4110  H   ARG A 265      -0.477 -11.687  -5.509  1.00 43.21           H  
ATOM   4111  CA  ARG A 265       1.325 -12.318  -6.494  1.00 43.21           C  
ATOM   4112  HA  ARG A 265       2.179 -11.641  -6.520  1.00 43.21           H  
ATOM   4113  C   ARG A 265       1.340 -13.067  -7.825  1.00 43.21           C  
ATOM   4114  CB  ARG A 265       1.465 -13.274  -5.296  1.00 43.21           C  
ATOM   4115  HB2 ARG A 265       0.516 -13.786  -5.136  1.00 43.21           H  
ATOM   4116  HB3 ARG A 265       1.675 -12.671  -4.413  1.00 43.21           H  
ATOM   4117  O   ARG A 265       2.351 -13.041  -8.509  1.00 43.21           O  
ATOM   4118  CG  ARG A 265       2.562 -14.345  -5.447  1.00 43.21           C  
ATOM   4119  HG2 ARG A 265       3.494 -13.886  -5.777  1.00 43.21           H  
ATOM   4120  HG3 ARG A 265       2.254 -15.083  -6.187  1.00 43.21           H  
ATOM   4121  CD  ARG A 265       2.756 -15.040  -4.093  1.00 43.21           C  
ATOM   4122  HD2 ARG A 265       1.779 -15.392  -3.763  1.00 43.21           H  
ATOM   4123  HD3 ARG A 265       3.117 -14.306  -3.372  1.00 43.21           H  
ATOM   4124  NE  ARG A 265       3.696 -16.180  -4.132  1.00 43.21           N  
ATOM   4125  HE  ARG A 265       4.306 -16.274  -4.932  1.00 43.21           H  
ATOM   4126  NH1 ARG A 265       2.945 -17.168  -2.194  1.00 43.21           N  
ATOM   4127 HH11 ARG A 265       2.973 -17.939  -1.542  1.00 43.21           H  
ATOM   4128 HH12 ARG A 265       2.245 -16.447  -2.090  1.00 43.21           H  
ATOM   4129  NH2 ARG A 265       4.548 -18.151  -3.324  1.00 43.21           N  
ATOM   4130 HH21 ARG A 265       5.319 -18.098  -3.973  1.00 43.21           H  
ATOM   4131 HH22 ARG A 265       4.569 -18.864  -2.608  1.00 43.21           H  
ATOM   4132  CZ  ARG A 265       3.734 -17.149  -3.228  1.00 43.21           C  
ATOM   4133  N   HIS A 266       0.223 -13.689  -8.200  1.00 47.69           N  
ATOM   4134  H   HIS A 266      -0.599 -13.602  -7.619  1.00 47.69           H  
ATOM   4135  CA  HIS A 266       0.108 -14.446  -9.445  1.00 47.69           C  
ATOM   4136  HA  HIS A 266       0.889 -15.206  -9.468  1.00 47.69           H  
ATOM   4137  C   HIS A 266       0.305 -13.559 -10.680  1.00 47.69           C  
ATOM   4138  CB  HIS A 266      -1.258 -15.143  -9.471  1.00 47.69           C  
ATOM   4139  HB2 HIS A 266      -2.051 -14.396  -9.452  1.00 47.69           H  
ATOM   4140  HB3 HIS A 266      -1.360 -15.767  -8.583  1.00 47.69           H  
ATOM   4141  O   HIS A 266       1.041 -13.927 -11.589  1.00 47.69           O  
ATOM   4142  CG  HIS A 266      -1.438 -16.015 -10.685  1.00 47.69           C  
ATOM   4143  CD2 HIS A 266      -2.194 -15.731 -11.790  1.00 47.69           C  
ATOM   4144  HD2 HIS A 266      -2.791 -14.843 -11.938  1.00 47.69           H  
ATOM   4145  ND1 HIS A 266      -0.836 -17.232 -10.908  1.00 47.69           N  
ATOM   4146  HD1 HIS A 266      -0.236 -17.735 -10.271  1.00 47.69           H  
ATOM   4147  CE1 HIS A 266      -1.220 -17.669 -12.119  1.00 47.69           C  
ATOM   4148  HE1 HIS A 266      -0.915 -18.602 -12.570  1.00 47.69           H  
ATOM   4149  NE2 HIS A 266      -2.041 -16.781 -12.700  1.00 47.69           N  
ATOM   4150  N   GLU A 267      -0.292 -12.367 -10.693  1.00 48.72           N  
ATOM   4151  H   GLU A 267      -0.882 -12.108  -9.916  1.00 48.72           H  
ATOM   4152  CA  GLU A 267      -0.156 -11.413 -11.794  1.00 48.72           C  
ATOM   4153  HA  GLU A 267      -0.424 -11.908 -12.727  1.00 48.72           H  
ATOM   4154  C   GLU A 267       1.282 -10.902 -11.941  1.00 48.72           C  
ATOM   4155  CB  GLU A 267      -1.138 -10.266 -11.555  1.00 48.72           C  
ATOM   4156  HB2 GLU A 267      -0.852  -9.731 -10.648  1.00 48.72           H  
ATOM   4157  HB3 GLU A 267      -2.135 -10.684 -11.418  1.00 48.72           H  
ATOM   4158  O   GLU A 267       1.813 -10.868 -13.050  1.00 48.72           O  
ATOM   4159  CG  GLU A 267      -1.175  -9.294 -12.736  1.00 48.72           C  
ATOM   4160  HG2 GLU A 267      -0.194  -8.831 -12.842  1.00 48.72           H  
ATOM   4161  HG3 GLU A 267      -1.395  -9.853 -13.645  1.00 48.72           H  
ATOM   4162  CD  GLU A 267      -2.213  -8.186 -12.544  1.00 48.72           C  
ATOM   4163  OE1 GLU A 267      -2.529  -7.544 -13.567  1.00 48.72           O  
ATOM   4164  OE2 GLU A 267      -2.642  -7.977 -11.385  1.00 48.72           O  
ATOM   4165  N   LEU A 268       1.945 -10.592 -10.824  1.00 48.49           N  
ATOM   4166  H   LEU A 268       1.445 -10.623  -9.947  1.00 48.49           H  
ATOM   4167  CA  LEU A 268       3.356 -10.216 -10.817  1.00 48.49           C  
ATOM   4168  HA  LEU A 268       3.487  -9.351 -11.467  1.00 48.49           H  
ATOM   4169  C   LEU A 268       4.243 -11.350 -11.349  1.00 48.49           C  
ATOM   4170  CB  LEU A 268       3.743  -9.835  -9.383  1.00 48.49           C  
ATOM   4171  HB2 LEU A 268       3.145  -8.983  -9.060  1.00 48.49           H  
ATOM   4172  HB3 LEU A 268       3.506 -10.675  -8.728  1.00 48.49           H  
ATOM   4173  O   LEU A 268       5.084 -11.118 -12.215  1.00 48.49           O  
ATOM   4174  CG  LEU A 268       5.232  -9.499  -9.226  1.00 48.49           C  
ATOM   4175  HG  LEU A 268       5.847 -10.308  -9.622  1.00 48.49           H  
ATOM   4176  CD1 LEU A 268       5.616  -8.193  -9.910  1.00 48.49           C  
ATOM   4177 HD11 LEU A 268       5.353  -8.210 -10.967  1.00 48.49           H  
ATOM   4178 HD12 LEU A 268       5.098  -7.375  -9.408  1.00 48.49           H  
ATOM   4179 HD13 LEU A 268       6.688  -8.021  -9.813  1.00 48.49           H  
ATOM   4180  CD2 LEU A 268       5.542  -9.373  -7.743  1.00 48.49           C  
ATOM   4181 HD21 LEU A 268       4.959  -8.562  -7.308  1.00 48.49           H  
ATOM   4182 HD22 LEU A 268       6.610  -9.189  -7.625  1.00 48.49           H  
ATOM   4183 HD23 LEU A 268       5.290 -10.303  -7.235  1.00 48.49           H  
ATOM   4184  N   THR A 269       4.053 -12.580 -10.864  1.00 52.72           N  
ATOM   4185  H   THR A 269       3.388 -12.712 -10.115  1.00 52.72           H  
ATOM   4186  CA  THR A 269       4.798 -13.758 -11.331  1.00 52.72           C  
ATOM   4187  HA  THR A 269       5.863 -13.598 -11.164  1.00 52.72           H  
ATOM   4188  C   THR A 269       4.581 -13.985 -12.822  1.00 52.72           C  
ATOM   4189  CB  THR A 269       4.360 -15.013 -10.568  1.00 52.72           C  
ATOM   4190  HB  THR A 269       3.313 -15.223 -10.787  1.00 52.72           H  
ATOM   4191  O   THR A 269       5.543 -14.196 -13.556  1.00 52.72           O  
ATOM   4192  CG2 THR A 269       5.196 -16.242 -10.917  1.00 52.72           C  
ATOM   4193 HG21 THR A 269       6.257 -16.017 -10.804  1.00 52.72           H  
ATOM   4194 HG22 THR A 269       4.929 -17.068 -10.259  1.00 52.72           H  
ATOM   4195 HG23 THR A 269       4.995 -16.544 -11.945  1.00 52.72           H  
ATOM   4196  OG1 THR A 269       4.486 -14.802  -9.188  1.00 52.72           O  
ATOM   4197  HG1 THR A 269       5.266 -15.272  -8.884  1.00 52.72           H  
ATOM   4198  N   LYS A 270       3.332 -13.880 -13.287  1.00 57.68           N  
ATOM   4199  H   LYS A 270       2.592 -13.715 -12.619  1.00 57.68           H  
ATOM   4200  CA  LYS A 270       2.959 -13.996 -14.697  1.00 57.68           C  
ATOM   4201  HA  LYS A 270       3.286 -14.965 -15.074  1.00 57.68           H  
ATOM   4202  C   LYS A 270       3.638 -12.921 -15.540  1.00 57.68           C  
ATOM   4203  CB  LYS A 270       1.427 -13.911 -14.792  1.00 57.68           C  
ATOM   4204  HB2 LYS A 270       1.088 -12.892 -14.604  1.00 57.68           H  
ATOM   4205  HB3 LYS A 270       0.989 -14.573 -14.045  1.00 57.68           H  
ATOM   4206  O   LYS A 270       4.175 -13.199 -16.607  1.00 57.68           O  
ATOM   4207  CG  LYS A 270       0.943 -14.380 -16.158  1.00 57.68           C  
ATOM   4208  HG2 LYS A 270       1.358 -13.754 -16.948  1.00 57.68           H  
ATOM   4209  HG3 LYS A 270       1.296 -15.405 -16.271  1.00 57.68           H  
ATOM   4210  CD  LYS A 270      -0.582 -14.400 -16.258  1.00 57.68           C  
ATOM   4211  HD2 LYS A 270      -0.977 -15.007 -15.443  1.00 57.68           H  
ATOM   4212  HD3 LYS A 270      -0.977 -13.387 -16.185  1.00 57.68           H  
ATOM   4213  CE  LYS A 270      -0.957 -15.033 -17.600  1.00 57.68           C  
ATOM   4214  HE2 LYS A 270      -0.671 -14.363 -18.411  1.00 57.68           H  
ATOM   4215  HE3 LYS A 270      -0.361 -15.938 -17.721  1.00 57.68           H  
ATOM   4216  NZ  LYS A 270      -2.398 -15.375 -17.657  1.00 57.68           N  
ATOM   4217  HZ1 LYS A 270      -2.611 -15.833 -18.532  1.00 57.68           H  
ATOM   4218  HZ2 LYS A 270      -2.987 -14.563 -17.534  1.00 57.68           H  
ATOM   4219  HZ3 LYS A 270      -2.605 -16.036 -16.922  1.00 57.68           H  
ATOM   4220  N   ILE A 271       3.678 -11.685 -15.053  1.00 54.91           N  
ATOM   4221  H   ILE A 271       3.203 -11.493 -14.182  1.00 54.91           H  
ATOM   4222  CA  ILE A 271       4.310 -10.583 -15.774  1.00 54.91           C  
ATOM   4223  HA  ILE A 271       3.953 -10.635 -16.803  1.00 54.91           H  
ATOM   4224  C   ILE A 271       5.822 -10.757 -15.840  1.00 54.91           C  
ATOM   4225  CB  ILE A 271       3.862  -9.229 -15.190  1.00 54.91           C  
ATOM   4226  HB  ILE A 271       3.883  -9.281 -14.102  1.00 54.91           H  
ATOM   4227  O   ILE A 271       6.396 -10.662 -16.921  1.00 54.91           O  
ATOM   4228  CG1 ILE A 271       2.416  -8.999 -15.680  1.00 54.91           C  
ATOM   4229 HG12 ILE A 271       2.442  -8.707 -16.730  1.00 54.91           H  
ATOM   4230 HG13 ILE A 271       1.841  -9.921 -15.592  1.00 54.91           H  
ATOM   4231  CG2 ILE A 271       4.775  -8.077 -15.646  1.00 54.91           C  
ATOM   4232 HG21 ILE A 271       4.871  -8.079 -16.732  1.00 54.91           H  
ATOM   4233 HG22 ILE A 271       5.762  -8.174 -15.194  1.00 54.91           H  
ATOM   4234 HG23 ILE A 271       4.366  -7.120 -15.322  1.00 54.91           H  
ATOM   4235  CD1 ILE A 271       1.649  -7.931 -14.921  1.00 54.91           C  
ATOM   4236 HD11 ILE A 271       1.976  -6.943 -15.245  1.00 54.91           H  
ATOM   4237 HD12 ILE A 271       1.801  -8.087 -13.853  1.00 54.91           H  
ATOM   4238 HD13 ILE A 271       0.586  -8.022 -15.145  1.00 54.91           H  
ATOM   4239  N   LEU A 272       6.465 -11.064 -14.718  1.00 55.52           N  
ATOM   4240  H   LEU A 272       5.934 -11.136 -13.862  1.00 55.52           H  
ATOM   4241  CA  LEU A 272       7.914 -11.210 -14.659  1.00 55.52           C  
ATOM   4242  HA  LEU A 272       8.374 -10.370 -15.178  1.00 55.52           H  
ATOM   4243  C   LEU A 272       8.424 -12.478 -15.374  1.00 55.52           C  
ATOM   4244  CB  LEU A 272       8.346 -11.175 -13.188  1.00 55.52           C  
ATOM   4245  HB2 LEU A 272       7.784 -11.952 -12.671  1.00 55.52           H  
ATOM   4246  HB3 LEU A 272       9.408 -11.420 -13.162  1.00 55.52           H  
ATOM   4247  O   LEU A 272       9.499 -12.431 -15.968  1.00 55.52           O  
ATOM   4248  CG  LEU A 272       8.154  -9.846 -12.425  1.00 55.52           C  
ATOM   4249  HG  LEU A 272       7.100  -9.568 -12.417  1.00 55.52           H  
ATOM   4250  CD1 LEU A 272       8.640  -9.975 -10.980  1.00 55.52           C  
ATOM   4251 HD11 LEU A 272       8.555  -9.015 -10.471  1.00 55.52           H  
ATOM   4252 HD12 LEU A 272       9.688 -10.275 -10.963  1.00 55.52           H  
ATOM   4253 HD13 LEU A 272       8.027 -10.703 -10.450  1.00 55.52           H  
ATOM   4254  CD2 LEU A 272       8.940  -8.703 -13.058  1.00 55.52           C  
ATOM   4255 HD21 LEU A 272       9.996  -8.961 -13.140  1.00 55.52           H  
ATOM   4256 HD22 LEU A 272       8.825  -7.803 -12.454  1.00 55.52           H  
ATOM   4257 HD23 LEU A 272       8.521  -8.486 -14.041  1.00 55.52           H  
ATOM   4258  N   ASN A 273       7.674 -13.588 -15.362  1.00 59.37           N  
ATOM   4259  H   ASN A 273       6.825 -13.587 -14.815  1.00 59.37           H  
ATOM   4260  CA  ASN A 273       8.071 -14.839 -16.026  1.00 59.37           C  
ATOM   4261  HA  ASN A 273       9.158 -14.919 -16.017  1.00 59.37           H  
ATOM   4262  C   ASN A 273       7.642 -14.917 -17.495  1.00 59.37           C  
ATOM   4263  CB  ASN A 273       7.489 -16.049 -15.272  1.00 59.37           C  
ATOM   4264  HB2 ASN A 273       7.609 -16.938 -15.890  1.00 59.37           H  
ATOM   4265  HB3 ASN A 273       6.418 -15.913 -15.119  1.00 59.37           H  
ATOM   4266  O   ASN A 273       8.427 -15.357 -18.338  1.00 59.37           O  
ATOM   4267  CG  ASN A 273       8.169 -16.346 -13.954  1.00 59.37           C  
ATOM   4268  ND2 ASN A 273       7.521 -17.116 -13.113  1.00 59.37           N  
ATOM   4269 HD21 ASN A 273       6.588 -17.426 -13.343  1.00 59.37           H  
ATOM   4270 HD22 ASN A 273       7.953 -17.396 -12.244  1.00 59.37           H  
ATOM   4271  OD1 ASN A 273       9.304 -15.971 -13.703  1.00 59.37           O  
ATOM   4272  N   GLU A 274       6.396 -14.546 -17.794  1.00 59.77           N  
ATOM   4273  H   GLU A 274       5.795 -14.208 -17.056  1.00 59.77           H  
ATOM   4274  CA  GLU A 274       5.780 -14.774 -19.106  1.00 59.77           C  
ATOM   4275  HA  GLU A 274       6.346 -15.530 -19.651  1.00 59.77           H  
ATOM   4276  C   GLU A 274       5.796 -13.506 -19.950  1.00 59.77           C  
ATOM   4277  CB  GLU A 274       4.335 -15.291 -18.980  1.00 59.77           C  
ATOM   4278  HB2 GLU A 274       3.693 -14.492 -18.610  1.00 59.77           H  
ATOM   4279  HB3 GLU A 274       3.983 -15.545 -19.980  1.00 59.77           H  
ATOM   4280  O   GLU A 274       6.170 -13.551 -21.118  1.00 59.77           O  
ATOM   4281  CG  GLU A 274       4.179 -16.529 -18.083  1.00 59.77           C  
ATOM   4282  HG2 GLU A 274       4.620 -16.324 -17.108  1.00 59.77           H  
ATOM   4283  HG3 GLU A 274       4.724 -17.359 -18.533  1.00 59.77           H  
ATOM   4284  CD  GLU A 274       2.709 -16.927 -17.868  1.00 59.77           C  
ATOM   4285  OE1 GLU A 274       2.487 -17.794 -16.998  1.00 59.77           O  
ATOM   4286  OE2 GLU A 274       1.804 -16.315 -18.493  1.00 59.77           O  
ATOM   4287  N   ARG A 275       5.425 -12.357 -19.368  1.00 54.95           N  
ATOM   4288  H   ARG A 275       5.163 -12.388 -18.393  1.00 54.95           H  
ATOM   4289  CA  ARG A 275       5.249 -11.114 -20.135  1.00 54.95           C  
ATOM   4290  HA  ARG A 275       5.018 -11.389 -21.164  1.00 54.95           H  
ATOM   4291  C   ARG A 275       6.500 -10.259 -20.246  1.00 54.95           C  
ATOM   4292  CB  ARG A 275       4.054 -10.288 -19.650  1.00 54.95           C  
ATOM   4293  HB2 ARG A 275       4.254  -9.902 -18.651  1.00 54.95           H  
ATOM   4294  HB3 ARG A 275       3.951  -9.426 -20.309  1.00 54.95           H  
ATOM   4295  O   ARG A 275       6.521  -9.416 -21.127  1.00 54.95           O  
ATOM   4296  CG  ARG A 275       2.736 -11.076 -19.692  1.00 54.95           C  
ATOM   4297  HG2 ARG A 275       2.787 -11.941 -19.030  1.00 54.95           H  
ATOM   4298  HG3 ARG A 275       2.559 -11.415 -20.712  1.00 54.95           H  
ATOM   4299  CD  ARG A 275       1.584 -10.173 -19.246  1.00 54.95           C  
ATOM   4300  HD2 ARG A 275       1.656  -9.218 -19.768  1.00 54.95           H  
ATOM   4301  HD3 ARG A 275       1.682 -10.004 -18.174  1.00 54.95           H  
ATOM   4302  NE  ARG A 275       0.267 -10.771 -19.516  1.00 54.95           N  
ATOM   4303  HE  ARG A 275       0.258 -11.639 -20.032  1.00 54.95           H  
ATOM   4304  NH1 ARG A 275      -0.995  -9.114 -18.533  1.00 54.95           N  
ATOM   4305 HH11 ARG A 275      -0.156  -8.645 -18.223  1.00 54.95           H  
ATOM   4306 HH12 ARG A 275      -1.891  -8.741 -18.257  1.00 54.95           H  
ATOM   4307  NH2 ARG A 275      -2.011 -10.823 -19.536  1.00 54.95           N  
ATOM   4308 HH21 ARG A 275      -1.995 -11.610 -20.169  1.00 54.95           H  
ATOM   4309 HH22 ARG A 275      -2.890 -10.373 -19.326  1.00 54.95           H  
ATOM   4310  CZ  ARG A 275      -0.900 -10.236 -19.193  1.00 54.95           C  
ATOM   4311  N   MET A 276       7.543 -10.462 -19.439  1.00 56.64           N  
ATOM   4312  H   MET A 276       7.402 -11.072 -18.647  1.00 56.64           H  
ATOM   4313  CA  MET A 276       8.754  -9.631 -19.487  1.00 56.64           C  
ATOM   4314  HA  MET A 276       8.464  -8.602 -19.279  1.00 56.64           H  
ATOM   4315  C   MET A 276       9.394  -9.654 -20.881  1.00 56.64           C  
ATOM   4316  CB  MET A 276       9.748 -10.083 -18.406  1.00 56.64           C  
ATOM   4317  HB2 MET A 276       9.234 -10.122 -17.445  1.00 56.64           H  
ATOM   4318  HB3 MET A 276      10.111 -11.085 -18.636  1.00 56.64           H  
ATOM   4319  O   MET A 276       9.710  -8.603 -21.428  1.00 56.64           O  
ATOM   4320  CG  MET A 276      10.949  -9.134 -18.283  1.00 56.64           C  
ATOM   4321  HG2 MET A 276      11.612  -9.517 -17.508  1.00 56.64           H  
ATOM   4322  HG3 MET A 276      11.506  -9.150 -19.220  1.00 56.64           H  
ATOM   4323  SD  MET A 276      10.544  -7.405 -17.893  1.00 56.64           S  
ATOM   4324  CE  MET A 276       9.890  -7.587 -16.215  1.00 56.64           C  
ATOM   4325  HE1 MET A 276      10.622  -8.098 -15.589  1.00 56.64           H  
ATOM   4326  HE2 MET A 276       9.681  -6.603 -15.797  1.00 56.64           H  
ATOM   4327  HE3 MET A 276       8.966  -8.163 -16.248  1.00 56.64           H  
ATOM   4328  N   ALA A 277       9.470 -10.831 -21.507  1.00 52.37           N  
ATOM   4329  H   ALA A 277       9.159 -11.658 -21.017  1.00 52.37           H  
ATOM   4330  CA  ALA A 277       9.916 -10.973 -22.891  1.00 52.37           C  
ATOM   4331  HA  ALA A 277      10.934 -10.593 -22.976  1.00 52.37           H  
ATOM   4332  C   ALA A 277       9.041 -10.168 -23.874  1.00 52.37           C  
ATOM   4333  CB  ALA A 277       9.918 -12.469 -23.228  1.00 52.37           C  
ATOM   4334  HB1 ALA A 277      10.193 -12.613 -24.273  1.00 52.37           H  
ATOM   4335  HB2 ALA A 277       8.926 -12.894 -23.073  1.00 52.37           H  
ATOM   4336  HB3 ALA A 277      10.640 -12.991 -22.600  1.00 52.37           H  
ATOM   4337  O   ALA A 277       9.562  -9.461 -24.731  1.00 52.37           O  
ATOM   4338  N   TYR A 278       7.717 -10.199 -23.706  1.00 49.75           N  
ATOM   4339  H   TYR A 278       7.337 -10.782 -22.973  1.00 49.75           H  
ATOM   4340  CA  TYR A 278       6.777  -9.433 -24.533  1.00 49.75           C  
ATOM   4341  HA  TYR A 278       7.045  -9.580 -25.579  1.00 49.75           H  
ATOM   4342  C   TYR A 278       6.808  -7.921 -24.254  1.00 49.75           C  
ATOM   4343  CB  TYR A 278       5.356  -9.974 -24.343  1.00 49.75           C  
ATOM   4344  HB2 TYR A 278       5.093  -9.955 -23.286  1.00 49.75           H  
ATOM   4345  HB3 TYR A 278       4.663  -9.308 -24.857  1.00 49.75           H  
ATOM   4346  O   TYR A 278       6.631  -7.124 -25.171  1.00 49.75           O  
ATOM   4347  CG  TYR A 278       5.147 -11.368 -24.897  1.00 49.75           C  
ATOM   4348  CD1 TYR A 278       4.941 -11.551 -26.278  1.00 49.75           C  
ATOM   4349  HD1 TYR A 278       4.946 -10.704 -26.948  1.00 49.75           H  
ATOM   4350  CD2 TYR A 278       5.146 -12.483 -24.040  1.00 49.75           C  
ATOM   4351  HD2 TYR A 278       5.313 -12.350 -22.982  1.00 49.75           H  
ATOM   4352  CE1 TYR A 278       4.720 -12.843 -26.791  1.00 49.75           C  
ATOM   4353  HE1 TYR A 278       4.554 -12.996 -27.847  1.00 49.75           H  
ATOM   4354  CE2 TYR A 278       4.927 -13.777 -24.545  1.00 49.75           C  
ATOM   4355  HE2 TYR A 278       4.928 -14.626 -23.878  1.00 49.75           H  
ATOM   4356  OH  TYR A 278       4.484 -15.197 -26.431  1.00 49.75           O  
ATOM   4357  HH  TYR A 278       4.484 -15.881 -25.758  1.00 49.75           H  
ATOM   4358  CZ  TYR A 278       4.708 -13.957 -25.927  1.00 49.75           C  
ATOM   4359  N   ILE A 279       7.054  -7.505 -23.008  1.00 49.26           N  
ATOM   4360  H   ILE A 279       7.152  -8.216 -22.297  1.00 49.26           H  
ATOM   4361  CA  ILE A 279       7.236  -6.101 -22.607  1.00 49.26           C  
ATOM   4362  HA  ILE A 279       6.396  -5.514 -22.977  1.00 49.26           H  
ATOM   4363  C   ILE A 279       8.499  -5.540 -23.260  1.00 49.26           C  
ATOM   4364  CB  ILE A 279       7.289  -5.977 -21.062  1.00 49.26           C  
ATOM   4365  HB  ILE A 279       7.987  -6.720 -20.678  1.00 49.26           H  
ATOM   4366  O   ILE A 279       8.497  -4.396 -23.715  1.00 49.26           O  
ATOM   4367  CG1 ILE A 279       5.891  -6.247 -20.459  1.00 49.26           C  
ATOM   4368 HG12 ILE A 279       5.234  -5.407 -20.685  1.00 49.26           H  
ATOM   4369 HG13 ILE A 279       5.451  -7.129 -20.924  1.00 49.26           H  
ATOM   4370  CG2 ILE A 279       7.782  -4.584 -20.613  1.00 49.26           C  
ATOM   4371 HG21 ILE A 279       7.141  -3.808 -21.032  1.00 49.26           H  
ATOM   4372 HG22 ILE A 279       8.808  -4.420 -20.941  1.00 49.26           H  
ATOM   4373 HG23 ILE A 279       7.781  -4.509 -19.526  1.00 49.26           H  
ATOM   4374  CD1 ILE A 279       5.894  -6.480 -18.943  1.00 49.26           C  
ATOM   4375 HD11 ILE A 279       6.204  -5.582 -18.408  1.00 49.26           H  
ATOM   4376 HD12 ILE A 279       6.560  -7.305 -18.691  1.00 49.26           H  
ATOM   4377 HD13 ILE A 279       4.881  -6.732 -18.627  1.00 49.26           H  
ATOM   4378  N   LEU A 280       9.559  -6.349 -23.334  1.00 48.66           N  
ATOM   4379  H   LEU A 280       9.506  -7.256 -22.894  1.00 48.66           H  
ATOM   4380  CA  LEU A 280      10.767  -6.016 -24.080  1.00 48.66           C  
ATOM   4381  HA  LEU A 280      11.058  -4.993 -23.840  1.00 48.66           H  
ATOM   4382  C   LEU A 280      10.496  -6.023 -25.601  1.00 48.66           C  
ATOM   4383  CB  LEU A 280      11.906  -6.961 -23.640  1.00 48.66           C  
ATOM   4384  HB2 LEU A 280      12.770  -6.776 -24.278  1.00 48.66           H  
ATOM   4385  HB3 LEU A 280      11.587  -7.988 -23.816  1.00 48.66           H  
ATOM   4386  O   LEU A 280      10.932  -5.110 -26.285  1.00 48.66           O  
ATOM   4387  CG  LEU A 280      12.339  -6.823 -22.159  1.00 48.66           C  
ATOM   4388  HG  LEU A 280      11.468  -6.912 -21.510  1.00 48.66           H  
ATOM   4389  CD1 LEU A 280      13.321  -7.937 -21.789  1.00 48.66           C  
ATOM   4390 HD11 LEU A 280      14.218  -7.868 -22.404  1.00 48.66           H  
ATOM   4391 HD12 LEU A 280      12.847  -8.906 -21.953  1.00 48.66           H  
ATOM   4392 HD13 LEU A 280      13.594  -7.857 -20.737  1.00 48.66           H  
ATOM   4393  CD2 LEU A 280      12.996  -5.480 -21.828  1.00 48.66           C  
ATOM   4394 HD21 LEU A 280      12.309  -4.662 -22.047  1.00 48.66           H  
ATOM   4395 HD22 LEU A 280      13.246  -5.448 -20.767  1.00 48.66           H  
ATOM   4396 HD23 LEU A 280      13.913  -5.353 -22.404  1.00 48.66           H  
ATOM   4397  N   TYR A 281       9.697  -6.957 -26.132  1.00 47.31           N  
ATOM   4398  H   TYR A 281       9.419  -7.729 -25.544  1.00 47.31           H  
ATOM   4399  CA  TYR A 281       9.353  -7.027 -27.566  1.00 47.31           C  
ATOM   4400  HA  TYR A 281      10.277  -7.024 -28.144  1.00 47.31           H  
ATOM   4401  C   TYR A 281       8.494  -5.856 -28.083  1.00 47.31           C  
ATOM   4402  CB  TYR A 281       8.619  -8.350 -27.834  1.00 47.31           C  
ATOM   4403  HB2 TYR A 281       9.269  -9.182 -27.562  1.00 47.31           H  
ATOM   4404  HB3 TYR A 281       7.735  -8.392 -27.199  1.00 47.31           H  
ATOM   4405  O   TYR A 281       8.747  -5.317 -29.159  1.00 47.31           O  
ATOM   4406  CG  TYR A 281       8.172  -8.529 -29.271  1.00 47.31           C  
ATOM   4407  CD1 TYR A 281       6.815  -8.394 -29.629  1.00 47.31           C  
ATOM   4408  HD1 TYR A 281       6.076  -8.161 -28.877  1.00 47.31           H  
ATOM   4409  CD2 TYR A 281       9.127  -8.795 -30.264  1.00 47.31           C  
ATOM   4410  HD2 TYR A 281      10.171  -8.889 -30.003  1.00 47.31           H  
ATOM   4411  CE1 TYR A 281       6.409  -8.569 -30.968  1.00 47.31           C  
ATOM   4412  HE1 TYR A 281       5.364  -8.483 -31.230  1.00 47.31           H  
ATOM   4413  CE2 TYR A 281       8.719  -8.939 -31.603  1.00 47.31           C  
ATOM   4414  HE2 TYR A 281       9.426  -9.142 -32.394  1.00 47.31           H  
ATOM   4415  OH  TYR A 281       7.019  -9.039 -33.256  1.00 47.31           O  
ATOM   4416  HH  TYR A 281       6.067  -9.059 -33.379  1.00 47.31           H  
ATOM   4417  CZ  TYR A 281       7.369  -8.857 -31.957  1.00 47.31           C  
ATOM   4418  N   ASN A 282       7.460  -5.453 -27.337  1.00 41.37           N  
ATOM   4419  H   ASN A 282       7.279  -5.955 -26.479  1.00 41.37           H  
ATOM   4420  CA  ASN A 282       6.469  -4.473 -27.801  1.00 41.37           C  
ATOM   4421  HA  ASN A 282       6.274  -4.661 -28.856  1.00 41.37           H  
ATOM   4422  C   ASN A 282       6.950  -3.021 -27.744  1.00 41.37           C  
ATOM   4423  CB  ASN A 282       5.160  -4.659 -27.011  1.00 41.37           C  
ATOM   4424  HB2 ASN A 282       4.575  -3.739 -27.046  1.00 41.37           H  
ATOM   4425  HB3 ASN A 282       5.380  -4.878 -25.966  1.00 41.37           H  
ATOM   4426  O   ASN A 282       6.267  -2.118 -28.235  1.00 41.37           O  
ATOM   4427  CG  ASN A 282       4.278  -5.745 -27.598  1.00 41.37           C  
ATOM   4428  ND2 ASN A 282       3.406  -6.326 -26.810  1.00 41.37           N  
ATOM   4429 HD21 ASN A 282       3.349  -6.082 -25.831  1.00 41.37           H  
ATOM   4430 HD22 ASN A 282       2.814  -7.018 -27.247  1.00 41.37           H  
ATOM   4431  OD1 ASN A 282       4.323  -6.061 -28.774  1.00 41.37           O  
ATOM   4432  N   ARG A 283       8.117  -2.764 -27.154  1.00 44.39           N  
ATOM   4433  H   ARG A 283       8.693  -3.543 -26.868  1.00 44.39           H  
ATOM   4434  CA  ARG A 283       8.662  -1.415 -27.076  1.00 44.39           C  
ATOM   4435  HA  ARG A 283       7.824  -0.722 -26.995  1.00 44.39           H  
ATOM   4436  C   ARG A 283       9.354  -1.076 -28.402  1.00 44.39           C  
ATOM   4437  CB  ARG A 283       9.474  -1.283 -25.789  1.00 44.39           C  
ATOM   4438  HB2 ARG A 283      10.144  -0.426 -25.857  1.00 44.39           H  
ATOM   4439  HB3 ARG A 283      10.027  -2.210 -25.635  1.00 44.39           H  
ATOM   4440  O   ARG A 283      10.140  -1.822 -28.963  1.00 44.39           O  
ATOM   4441  CG  ARG A 283       8.547  -1.091 -24.589  1.00 44.39           C  
ATOM   4442  HG2 ARG A 283       7.873  -1.942 -24.499  1.00 44.39           H  
ATOM   4443  HG3 ARG A 283       7.955  -0.188 -24.741  1.00 44.39           H  
ATOM   4444  CD  ARG A 283       9.358  -0.942 -23.307  1.00 44.39           C  
ATOM   4445  HD2 ARG A 283      10.073  -0.127 -23.425  1.00 44.39           H  
ATOM   4446  HD3 ARG A 283       9.896  -1.873 -23.131  1.00 44.39           H  
ATOM   4447  NE  ARG A 283       8.469  -0.653 -22.174  1.00 44.39           N  
ATOM   4448  HE  ARG A 283       7.487  -0.539 -22.381  1.00 44.39           H  
ATOM   4449  NH1 ARG A 283      10.065  -0.729 -20.548  1.00 44.39           N  
ATOM   4450 HH11 ARG A 283      10.757  -0.939 -21.253  1.00 44.39           H  
ATOM   4451 HH12 ARG A 283      10.284  -0.799 -19.564  1.00 44.39           H  
ATOM   4452  NH2 ARG A 283       7.951  -0.308 -19.988  1.00 44.39           N  
ATOM   4453 HH21 ARG A 283       8.286  -0.082 -19.063  1.00 44.39           H  
ATOM   4454 HH22 ARG A 283       6.997  -0.088 -20.238  1.00 44.39           H  
ATOM   4455  CZ  ARG A 283       8.829  -0.558 -20.913  1.00 44.39           C  
ATOM   4456  N   THR A 284       8.963   0.059 -28.956  1.00 36.96           N  
ATOM   4457  H   THR A 284       8.355   0.647 -28.404  1.00 36.96           H  
ATOM   4458  CA  THR A 284       9.014   0.439 -30.378  1.00 36.96           C  
ATOM   4459  HA  THR A 284       8.693  -0.418 -30.969  1.00 36.96           H  
ATOM   4460  C   THR A 284      10.390   0.825 -30.929  1.00 36.96           C  
ATOM   4461  CB  THR A 284       8.002   1.587 -30.590  1.00 36.96           C  
ATOM   4462  HB  THR A 284       8.202   2.146 -31.504  1.00 36.96           H  
ATOM   4463  O   THR A 284      10.458   1.679 -31.810  1.00 36.96           O  
ATOM   4464  CG2 THR A 284       6.570   1.072 -30.704  1.00 36.96           C  
ATOM   4465 HG21 THR A 284       6.356   0.349 -29.917  1.00 36.96           H  
ATOM   4466 HG22 THR A 284       5.878   1.909 -30.615  1.00 36.96           H  
ATOM   4467 HG23 THR A 284       6.436   0.622 -31.687  1.00 36.96           H  
ATOM   4468  OG1 THR A 284       8.048   2.473 -29.490  1.00 36.96           O  
ATOM   4469  HG1 THR A 284       8.771   3.082 -29.659  1.00 36.96           H  
ATOM   4470  N   TYR A 285      11.491   0.243 -30.451  1.00 40.18           N  
ATOM   4471  H   TYR A 285      11.413  -0.546 -29.827  1.00 40.18           H  
ATOM   4472  CA  TYR A 285      12.815   0.741 -30.821  1.00 40.18           C  
ATOM   4473  HA  TYR A 285      12.705   1.474 -31.620  1.00 40.18           H  
ATOM   4474  C   TYR A 285      13.764  -0.309 -31.402  1.00 40.18           C  
ATOM   4475  CB  TYR A 285      13.422   1.529 -29.668  1.00 40.18           C  
ATOM   4476  HB2 TYR A 285      14.422   1.799 -30.006  1.00 40.18           H  
ATOM   4477  HB3 TYR A 285      13.498   0.899 -28.782  1.00 40.18           H  
ATOM   4478  O   TYR A 285      13.872  -1.436 -30.930  1.00 40.18           O  
ATOM   4479  CG  TYR A 285      12.692   2.821 -29.341  1.00 40.18           C  
ATOM   4480  CD1 TYR A 285      12.986   3.989 -30.071  1.00 40.18           C  
ATOM   4481  HD1 TYR A 285      13.750   3.969 -30.834  1.00 40.18           H  
ATOM   4482  CD2 TYR A 285      11.715   2.856 -28.327  1.00 40.18           C  
ATOM   4483  HD2 TYR A 285      11.500   1.958 -27.766  1.00 40.18           H  
ATOM   4484  CE1 TYR A 285      12.298   5.186 -29.801  1.00 40.18           C  
ATOM   4485  HE1 TYR A 285      12.519   6.085 -30.356  1.00 40.18           H  
ATOM   4486  CE2 TYR A 285      11.024   4.053 -28.050  1.00 40.18           C  
ATOM   4487  HE2 TYR A 285      10.274   4.077 -27.273  1.00 40.18           H  
ATOM   4488  OH  TYR A 285      10.652   6.379 -28.539  1.00 40.18           O  
ATOM   4489  HH  TYR A 285       9.999   6.284 -27.843  1.00 40.18           H  
ATOM   4490  CZ  TYR A 285      11.316   5.220 -28.791  1.00 40.18           C  
ATOM   4491  N   LEU A 286      14.484   0.131 -32.435  1.00 35.36           N  
ATOM   4492  H   LEU A 286      14.324   1.093 -32.696  1.00 35.36           H  
ATOM   4493  CA  LEU A 286      15.483  -0.571 -33.248  1.00 35.36           C  
ATOM   4494  HA  LEU A 286      15.078  -1.549 -33.508  1.00 35.36           H  
ATOM   4495  C   LEU A 286      16.797  -0.841 -32.478  1.00 35.36           C  
ATOM   4496  CB  LEU A 286      15.672   0.280 -34.537  1.00 35.36           C  
ATOM   4497  HB2 LEU A 286      16.702   0.622 -34.636  1.00 35.36           H  
ATOM   4498  HB3 LEU A 286      15.096   1.200 -34.445  1.00 35.36           H  
ATOM   4499  O   LEU A 286      17.889  -0.721 -33.029  1.00 35.36           O  
ATOM   4500  CG  LEU A 286      15.248  -0.426 -35.841  1.00 35.36           C  
ATOM   4501  HG  LEU A 286      14.613  -1.282 -35.615  1.00 35.36           H  
ATOM   4502  CD1 LEU A 286      14.446   0.531 -36.726  1.00 35.36           C  
ATOM   4503 HD11 LEU A 286      14.161   0.021 -37.645  1.00 35.36           H  
ATOM   4504 HD12 LEU A 286      15.047   1.406 -36.974  1.00 35.36           H  
ATOM   4505 HD13 LEU A 286      13.539   0.842 -36.206  1.00 35.36           H  
ATOM   4506  CD2 LEU A 286      16.467  -0.901 -36.630  1.00 35.36           C  
ATOM   4507 HD21 LEU A 286      17.060  -1.574 -36.010  1.00 35.36           H  
ATOM   4508 HD22 LEU A 286      17.084  -0.053 -36.928  1.00 35.36           H  
ATOM   4509 HD23 LEU A 286      16.143  -1.442 -37.519  1.00 35.36           H  
ATOM   4510  N   HIS A 287      16.719  -1.153 -31.184  1.00 38.89           N  
ATOM   4511  H   HIS A 287      15.807  -1.321 -30.782  1.00 38.89           H  
ATOM   4512  CA  HIS A 287      17.900  -1.324 -30.342  1.00 38.89           C  
ATOM   4513  HA  HIS A 287      18.718  -0.763 -30.793  1.00 38.89           H  
ATOM   4514  C   HIS A 287      18.348  -2.786 -30.309  1.00 38.89           C  
ATOM   4515  CB  HIS A 287      17.685  -0.691 -28.964  1.00 38.89           C  
ATOM   4516  HB2 HIS A 287      16.858  -1.193 -28.462  1.00 38.89           H  
ATOM   4517  HB3 HIS A 287      18.583  -0.827 -28.361  1.00 38.89           H  
ATOM   4518  O   HIS A 287      17.560  -3.708 -30.103  1.00 38.89           O  
ATOM   4519  CG  HIS A 287      17.393   0.788 -29.064  1.00 38.89           C  
ATOM   4520  CD2 HIS A 287      16.387   1.459 -28.430  1.00 38.89           C  
ATOM   4521  HD2 HIS A 287      15.684   1.027 -27.733  1.00 38.89           H  
ATOM   4522  ND1 HIS A 287      18.028   1.707 -29.870  1.00 38.89           N  
ATOM   4523  HD1 HIS A 287      18.879   1.584 -30.399  1.00 38.89           H  
ATOM   4524  CE1 HIS A 287      17.398   2.885 -29.741  1.00 38.89           C  
ATOM   4525  HE1 HIS A 287      17.679   3.798 -30.247  1.00 38.89           H  
ATOM   4526  NE2 HIS A 287      16.397   2.789 -28.865  1.00 38.89           N  
ATOM   4527  N   LEU A 288      19.649  -2.979 -30.540  1.00 36.50           N  
ATOM   4528  H   LEU A 288      20.210  -2.155 -30.707  1.00 36.50           H  
ATOM   4529  CA  LEU A 288      20.294  -4.275 -30.759  1.00 36.50           C  
ATOM   4530  HA  LEU A 288      19.738  -4.803 -31.534  1.00 36.50           H  
ATOM   4531  C   LEU A 288      20.285  -5.198 -29.529  1.00 36.50           C  
ATOM   4532  CB  LEU A 288      21.731  -4.011 -31.256  1.00 36.50           C  
ATOM   4533  HB2 LEU A 288      22.328  -4.916 -31.137  1.00 36.50           H  
ATOM   4534  HB3 LEU A 288      22.183  -3.247 -30.622  1.00 36.50           H  
ATOM   4535  O   LEU A 288      20.484  -6.401 -29.698  1.00 36.50           O  
ATOM   4536  CG  LEU A 288      21.806  -3.568 -32.732  1.00 36.50           C  
ATOM   4537  HG  LEU A 288      21.021  -2.840 -32.937  1.00 36.50           H  
ATOM   4538  CD1 LEU A 288      23.150  -2.907 -33.028  1.00 36.50           C  
ATOM   4539 HD11 LEU A 288      23.279  -2.030 -32.394  1.00 36.50           H  
ATOM   4540 HD12 LEU A 288      23.965  -3.607 -32.840  1.00 36.50           H  
ATOM   4541 HD13 LEU A 288      23.185  -2.587 -34.069  1.00 36.50           H  
ATOM   4542  CD2 LEU A 288      21.640  -4.764 -33.674  1.00 36.50           C  
ATOM   4543 HD21 LEU A 288      20.630  -5.163 -33.578  1.00 36.50           H  
ATOM   4544 HD22 LEU A 288      22.385  -5.528 -33.450  1.00 36.50           H  
ATOM   4545 HD23 LEU A 288      21.773  -4.431 -34.704  1.00 36.50           H  
ATOM   4546  N   ALA A 289      20.019  -4.670 -28.330  1.00 42.21           N  
ATOM   4547  H   ALA A 289      19.815  -3.682 -28.272  1.00 42.21           H  
ATOM   4548  CA  ALA A 289      19.956  -5.431 -27.089  1.00 42.21           C  
ATOM   4549  HA  ALA A 289      19.706  -6.467 -27.317  1.00 42.21           H  
ATOM   4550  C   ALA A 289      18.873  -4.870 -26.153  1.00 42.21           C  
ATOM   4551  CB  ALA A 289      21.341  -5.411 -26.431  1.00 42.21           C  
ATOM   4552  HB1 ALA A 289      22.077  -5.850 -27.104  1.00 42.21           H  
ATOM   4553  HB2 ALA A 289      21.629  -4.386 -26.198  1.00 42.21           H  
ATOM   4554  HB3 ALA A 289      21.316  -5.992 -25.509  1.00 42.21           H  
ATOM   4555  O   ALA A 289      18.859  -3.681 -25.834  1.00 42.21           O  
ATOM   4556  N   TRP A 290      17.981  -5.747 -25.699  1.00 45.99           N  
ATOM   4557  H   TRP A 290      18.090  -6.717 -25.957  1.00 45.99           H  
ATOM   4558  CA  TRP A 290      16.968  -5.455 -24.689  1.00 45.99           C  
ATOM   4559  HA  TRP A 290      16.859  -4.378 -24.559  1.00 45.99           H  
ATOM   4560  C   TRP A 290      17.402  -6.073 -23.365  1.00 45.99           C  
ATOM   4561  CB  TRP A 290      15.623  -6.031 -25.140  1.00 45.99           C  
ATOM   4562  HB2 TRP A 290      15.742  -7.088 -25.379  1.00 45.99           H  
ATOM   4563  HB3 TRP A 290      14.926  -5.963 -24.305  1.00 45.99           H  
ATOM   4564  O   TRP A 290      17.771  -7.245 -23.334  1.00 45.99           O  
ATOM   4565  CG  TRP A 290      15.009  -5.336 -26.309  1.00 45.99           C  
ATOM   4566  CD1 TRP A 290      15.339  -5.517 -27.609  1.00 45.99           C  
ATOM   4567  HD1 TRP A 290      16.086  -6.209 -27.967  1.00 45.99           H  
ATOM   4568  CD2 TRP A 290      14.013  -4.279 -26.294  1.00 45.99           C  
ATOM   4569  CE2 TRP A 290      13.769  -3.876 -27.639  1.00 45.99           C  
ATOM   4570  CE3 TRP A 290      13.350  -3.577 -25.266  1.00 45.99           C  
ATOM   4571  HE3 TRP A 290      13.532  -3.850 -24.237  1.00 45.99           H  
ATOM   4572  NE1 TRP A 290      14.600  -4.663 -28.399  1.00 45.99           N  
ATOM   4573  HE1 TRP A 290      14.735  -4.562 -29.395  1.00 45.99           H  
ATOM   4574  CH2 TRP A 290      12.325  -2.102 -26.912  1.00 45.99           C  
ATOM   4575  HH2 TRP A 290      11.756  -1.216 -27.151  1.00 45.99           H  
ATOM   4576  CZ2 TRP A 290      12.911  -2.824 -27.957  1.00 45.99           C  
ATOM   4577  HZ2 TRP A 290      12.750  -2.544 -28.988  1.00 45.99           H  
ATOM   4578  CZ3 TRP A 290      12.529  -2.482 -25.572  1.00 45.99           C  
ATOM   4579  HZ3 TRP A 290      12.090  -1.909 -24.769  1.00 45.99           H  
ATOM   4580  N   SER A 291      17.338  -5.318 -22.270  1.00 41.19           N  
ATOM   4581  H   SER A 291      17.077  -4.345 -22.338  1.00 41.19           H  
ATOM   4582  CA  SER A 291      17.661  -5.828 -20.937  1.00 41.19           C  
ATOM   4583  HA  SER A 291      17.521  -6.909 -20.929  1.00 41.19           H  
ATOM   4584  C   SER A 291      16.712  -5.247 -19.891  1.00 41.19           C  
ATOM   4585  CB  SER A 291      19.139  -5.573 -20.598  1.00 41.19           C  
ATOM   4586  HB2 SER A 291      19.318  -5.814 -19.550  1.00 41.19           H  
ATOM   4587  HB3 SER A 291      19.748  -6.236 -21.212  1.00 41.19           H  
ATOM   4588  O   SER A 291      16.471  -4.045 -19.833  1.00 41.19           O  
ATOM   4589  OG  SER A 291      19.536  -4.236 -20.854  1.00 41.19           O  
ATOM   4590  HG  SER A 291      20.496  -4.198 -20.841  1.00 41.19           H  
ATOM   4591  N   ALA A 292      16.148  -6.102 -19.040  1.00 44.67           N  
ATOM   4592  H   ALA A 292      16.387  -7.081 -19.110  1.00 44.67           H  
ATOM   4593  CA  ALA A 292      15.475  -5.646 -17.826  1.00 44.67           C  
ATOM   4594  HA  ALA A 292      15.204  -4.595 -17.930  1.00 44.67           H  
ATOM   4595  C   ALA A 292      16.451  -5.748 -16.652  1.00 44.67           C  
ATOM   4596  CB  ALA A 292      14.171  -6.418 -17.604  1.00 44.67           C  
ATOM   4597  HB1 ALA A 292      14.374  -7.468 -17.395  1.00 44.67           H  
ATOM   4598  HB2 ALA A 292      13.649  -6.001 -16.742  1.00 44.67           H  
ATOM   4599  HB3 ALA A 292      13.533  -6.340 -18.485  1.00 44.67           H  
ATOM   4600  O   ALA A 292      17.181  -6.731 -16.539  1.00 44.67           O  
ATOM   4601  N   VAL A 293      16.465  -4.742 -15.782  1.00 42.84           N  
ATOM   4602  H   VAL A 293      15.819  -3.975 -15.903  1.00 42.84           H  
ATOM   4603  CA  VAL A 293      17.362  -4.651 -14.627  1.00 42.84           C  
ATOM   4604  HA  VAL A 293      18.035  -5.508 -14.612  1.00 42.84           H  
ATOM   4605  C   VAL A 293      16.520  -4.681 -13.356  1.00 42.84           C  
ATOM   4606  CB  VAL A 293      18.225  -3.376 -14.699  1.00 42.84           C  
ATOM   4607  HB  VAL A 293      17.589  -2.494 -14.618  1.00 42.84           H  
ATOM   4608  O   VAL A 293      15.667  -3.829 -13.140  1.00 42.84           O  
ATOM   4609  CG1 VAL A 293      19.243  -3.362 -13.560  1.00 42.84           C  
ATOM   4610 HG11 VAL A 293      19.880  -2.480 -13.634  1.00 42.84           H  
ATOM   4611 HG12 VAL A 293      19.862  -4.257 -13.615  1.00 42.84           H  
ATOM   4612 HG13 VAL A 293      18.737  -3.338 -12.595  1.00 42.84           H  
ATOM   4613  CG2 VAL A 293      19.011  -3.287 -16.016  1.00 42.84           C  
ATOM   4614 HG21 VAL A 293      19.661  -2.412 -16.002  1.00 42.84           H  
ATOM   4615 HG22 VAL A 293      19.619  -4.182 -16.149  1.00 42.84           H  
ATOM   4616 HG23 VAL A 293      18.328  -3.190 -16.859  1.00 42.84           H  
ATOM   4617  N   MET A 294      16.731  -5.665 -12.493  1.00 45.27           N  
ATOM   4618  H   MET A 294      17.471  -6.324 -12.690  1.00 45.27           H  
ATOM   4619  CA  MET A 294      16.035  -5.782 -11.214  1.00 45.27           C  
ATOM   4620  HA  MET A 294      15.162  -5.130 -11.200  1.00 45.27           H  
ATOM   4621  C   MET A 294      16.956  -5.338 -10.086  1.00 45.27           C  
ATOM   4622  CB  MET A 294      15.527  -7.208 -11.048  1.00 45.27           C  
ATOM   4623  HB2 MET A 294      16.355  -7.899 -11.204  1.00 45.27           H  
ATOM   4624  HB3 MET A 294      14.764  -7.389 -11.806  1.00 45.27           H  
ATOM   4625  O   MET A 294      17.878  -6.060  -9.690  1.00 45.27           O  
ATOM   4626  CG  MET A 294      14.895  -7.452  -9.677  1.00 45.27           C  
ATOM   4627  HG2 MET A 294      14.122  -6.703  -9.503  1.00 45.27           H  
ATOM   4628  HG3 MET A 294      15.651  -7.343  -8.900  1.00 45.27           H  
ATOM   4629  SD  MET A 294      14.154  -9.095  -9.526  1.00 45.27           S  
ATOM   4630  CE  MET A 294      15.631 -10.127  -9.713  1.00 45.27           C  
ATOM   4631  HE1 MET A 294      15.367 -11.176  -9.579  1.00 45.27           H  
ATOM   4632  HE2 MET A 294      16.388  -9.835  -8.986  1.00 45.27           H  
ATOM   4633  HE3 MET A 294      16.016 -10.021 -10.728  1.00 45.27           H  
ATOM   4634  N   TYR A 295      16.694  -4.146  -9.564  1.00 43.26           N  
ATOM   4635  H   TYR A 295      15.837  -3.677  -9.820  1.00 43.26           H  
ATOM   4636  CA  TYR A 295      17.469  -3.563  -8.482  1.00 43.26           C  
ATOM   4637  HA  TYR A 295      18.524  -3.761  -8.669  1.00 43.26           H  
ATOM   4638  C   TYR A 295      17.111  -4.220  -7.148  1.00 43.26           C  
ATOM   4639  CB  TYR A 295      17.298  -2.041  -8.470  1.00 43.26           C  
ATOM   4640  HB2 TYR A 295      17.705  -1.650  -7.538  1.00 43.26           H  
ATOM   4641  HB3 TYR A 295      16.237  -1.792  -8.492  1.00 43.26           H  
ATOM   4642  O   TYR A 295      15.957  -4.573  -6.881  1.00 43.26           O  
ATOM   4643  CG  TYR A 295      18.005  -1.361  -9.630  1.00 43.26           C  
ATOM   4644  CD1 TYR A 295      19.320  -0.882  -9.469  1.00 43.26           C  
ATOM   4645  HD1 TYR A 295      19.818  -0.990  -8.516  1.00 43.26           H  
ATOM   4646  CD2 TYR A 295      17.381  -1.262 -10.887  1.00 43.26           C  
ATOM   4647  HD2 TYR A 295      16.402  -1.694 -11.035  1.00 43.26           H  
ATOM   4648  CE1 TYR A 295      19.993  -0.266 -10.542  1.00 43.26           C  
ATOM   4649  HE1 TYR A 295      21.001   0.097 -10.406  1.00 43.26           H  
ATOM   4650  CE2 TYR A 295      18.056  -0.650 -11.961  1.00 43.26           C  
ATOM   4651  HE2 TYR A 295      17.620  -0.592 -12.947  1.00 43.26           H  
ATOM   4652  OH  TYR A 295      19.970   0.480 -12.831  1.00 43.26           O  
ATOM   4653  HH  TYR A 295      20.889   0.657 -12.618  1.00 43.26           H  
ATOM   4654  CZ  TYR A 295      19.347  -0.129 -11.788  1.00 43.26           C  
ATOM   4655  N   GLU A 296      18.137  -4.398  -6.317  1.00 36.96           N  
ATOM   4656  H   GLU A 296      19.048  -4.055  -6.588  1.00 36.96           H  
ATOM   4657  CA  GLU A 296      17.996  -4.866  -4.942  1.00 36.96           C  
ATOM   4658  HA  GLU A 296      17.558  -5.863  -4.978  1.00 36.96           H  
ATOM   4659  C   GLU A 296      17.053  -3.924  -4.169  1.00 36.96           C  
ATOM   4660  CB  GLU A 296      19.401  -4.964  -4.320  1.00 36.96           C  
ATOM   4661  HB2 GLU A 296      19.775  -3.964  -4.097  1.00 36.96           H  
ATOM   4662  HB3 GLU A 296      20.064  -5.428  -5.050  1.00 36.96           H  
ATOM   4663  O   GLU A 296      17.065  -2.715  -4.424  1.00 36.96           O  
ATOM   4664  CG  GLU A 296      19.422  -5.825  -3.052  1.00 36.96           C  
ATOM   4665  HG2 GLU A 296      18.934  -6.772  -3.284  1.00 36.96           H  
ATOM   4666  HG3 GLU A 296      18.854  -5.320  -2.271  1.00 36.96           H  
ATOM   4667  CD  GLU A 296      20.824  -6.143  -2.520  1.00 36.96           C  
ATOM   4668  OE1 GLU A 296      20.879  -7.039  -1.645  1.00 36.96           O  
ATOM   4669  OE2 GLU A 296      21.809  -5.534  -2.991  1.00 36.96           O  
ATOM   4670  N   PRO A 297      16.176  -4.445  -3.287  1.00 34.75           N  
ATOM   4671  CA  PRO A 297      15.154  -3.627  -2.661  1.00 34.75           C  
ATOM   4672  HA  PRO A 297      14.523  -3.241  -3.462  1.00 34.75           H  
ATOM   4673  C   PRO A 297      15.738  -2.443  -1.901  1.00 34.75           C  
ATOM   4674  CB  PRO A 297      14.328  -4.542  -1.754  1.00 34.75           C  
ATOM   4675  HB2 PRO A 297      14.086  -4.078  -0.797  1.00 34.75           H  
ATOM   4676  HB3 PRO A 297      13.418  -4.851  -2.268  1.00 34.75           H  
ATOM   4677  O   PRO A 297      16.681  -2.573  -1.121  1.00 34.75           O  
ATOM   4678  CG  PRO A 297      15.222  -5.751  -1.581  1.00 34.75           C  
ATOM   4679  HG2 PRO A 297      15.912  -5.559  -0.760  1.00 34.75           H  
ATOM   4680  HG3 PRO A 297      14.620  -6.644  -1.413  1.00 34.75           H  
ATOM   4681  CD  PRO A 297      16.001  -5.825  -2.887  1.00 34.75           C  
ATOM   4682  HD2 PRO A 297      16.943  -6.346  -2.714  1.00 34.75           H  
ATOM   4683  HD3 PRO A 297      15.418  -6.348  -3.645  1.00 34.75           H  
ATOM   4684  N   ILE A 298      15.116  -1.285  -2.105  1.00 32.83           N  
ATOM   4685  H   ILE A 298      14.306  -1.284  -2.709  1.00 32.83           H  
ATOM   4686  CA  ILE A 298      15.386  -0.101  -1.302  1.00 32.83           C  
ATOM   4687  HA  ILE A 298      16.455  -0.044  -1.099  1.00 32.83           H  
ATOM   4688  C   ILE A 298      14.644  -0.315   0.020  1.00 32.83           C  
ATOM   4689  CB  ILE A 298      14.974   1.188  -2.051  1.00 32.83           C  
ATOM   4690  HB  ILE A 298      13.906   1.139  -2.265  1.00 32.83           H  
ATOM   4691  O   ILE A 298      13.416  -0.252   0.075  1.00 32.83           O  
ATOM   4692  CG1 ILE A 298      15.739   1.320  -3.391  1.00 32.83           C  
ATOM   4693 HG12 ILE A 298      16.808   1.395  -3.193  1.00 32.83           H  
ATOM   4694 HG13 ILE A 298      15.574   0.424  -3.990  1.00 32.83           H  
ATOM   4695  CG2 ILE A 298      15.236   2.410  -1.155  1.00 32.83           C  
ATOM   4696 HG21 ILE A 298      14.691   2.292  -0.218  1.00 32.83           H  
ATOM   4697 HG22 ILE A 298      16.302   2.510  -0.947  1.00 32.83           H  
ATOM   4698 HG23 ILE A 298      14.868   3.319  -1.631  1.00 32.83           H  
ATOM   4699  CD1 ILE A 298      15.306   2.517  -4.249  1.00 32.83           C  
ATOM   4700 HD11 ILE A 298      15.797   2.458  -5.220  1.00 32.83           H  
ATOM   4701 HD12 ILE A 298      14.226   2.497  -4.396  1.00 32.83           H  
ATOM   4702 HD13 ILE A 298      15.595   3.454  -3.773  1.00 32.83           H  
ATOM   4703  N   PHE A 299      15.383  -0.606   1.091  1.00 26.91           N  
ATOM   4704  H   PHE A 299      16.372  -0.761   0.963  1.00 26.91           H  
ATOM   4705  CA  PHE A 299      14.831  -0.689   2.444  1.00 26.91           C  
ATOM   4706  HA  PHE A 299      13.841  -1.143   2.400  1.00 26.91           H  
ATOM   4707  C   PHE A 299      14.658   0.723   3.015  1.00 26.91           C  
ATOM   4708  CB  PHE A 299      15.706  -1.586   3.331  1.00 26.91           C  
ATOM   4709  HB2 PHE A 299      16.720  -1.187   3.355  1.00 26.91           H  
ATOM   4710  HB3 PHE A 299      15.319  -1.546   4.350  1.00 26.91           H  
ATOM   4711  O   PHE A 299      15.480   1.209   3.789  1.00 26.91           O  
ATOM   4712  CG  PHE A 299      15.752  -3.040   2.903  1.00 26.91           C  
ATOM   4713  CD1 PHE A 299      14.724  -3.925   3.285  1.00 26.91           C  
ATOM   4714  HD1 PHE A 299      13.896  -3.565   3.878  1.00 26.91           H  
ATOM   4715  CD2 PHE A 299      16.832  -3.516   2.137  1.00 26.91           C  
ATOM   4716  HD2 PHE A 299      17.617  -2.843   1.825  1.00 26.91           H  
ATOM   4717  CE1 PHE A 299      14.788  -5.282   2.918  1.00 26.91           C  
ATOM   4718  HE1 PHE A 299      14.006  -5.957   3.234  1.00 26.91           H  
ATOM   4719  CE2 PHE A 299      16.898  -4.871   1.773  1.00 26.91           C  
ATOM   4720  HE2 PHE A 299      17.736  -5.225   1.191  1.00 26.91           H  
ATOM   4721  CZ  PHE A 299      15.880  -5.756   2.171  1.00 26.91           C  
ATOM   4722  HZ  PHE A 299      15.947  -6.802   1.912  1.00 26.91           H  
ATOM   4723  N   GLN A 300      13.595   1.410   2.603  1.00 28.94           N  
ATOM   4724  H   GLN A 300      12.986   0.982   1.920  1.00 28.94           H  
ATOM   4725  CA  GLN A 300      13.123   2.615   3.280  1.00 28.94           C  
ATOM   4726  HA  GLN A 300      13.950   3.098   3.801  1.00 28.94           H  
ATOM   4727  C   GLN A 300      12.097   2.185   4.335  1.00 28.94           C  
ATOM   4728  CB  GLN A 300      12.569   3.620   2.254  1.00 28.94           C  
ATOM   4729  HB2 GLN A 300      12.039   3.084   1.467  1.00 28.94           H  
ATOM   4730  HB3 GLN A 300      11.863   4.287   2.749  1.00 28.94           H  
ATOM   4731  O   GLN A 300      11.009   1.733   3.995  1.00 28.94           O  
ATOM   4732  CG  GLN A 300      13.695   4.480   1.650  1.00 28.94           C  
ATOM   4733  HG2 GLN A 300      14.504   3.841   1.296  1.00 28.94           H  
ATOM   4734  HG3 GLN A 300      14.105   5.117   2.435  1.00 28.94           H  
ATOM   4735  CD  GLN A 300      13.237   5.378   0.501  1.00 28.94           C  
ATOM   4736  NE2 GLN A 300      14.102   6.224  -0.015  1.00 28.94           N  
ATOM   4737 HE21 GLN A 300      15.025   6.327   0.380  1.00 28.94           H  
ATOM   4738 HE22 GLN A 300      13.729   6.839  -0.724  1.00 28.94           H  
ATOM   4739  OE1 GLN A 300      12.111   5.351   0.039  1.00 28.94           O  
ATOM   4740  N   SER A 301      12.452   2.329   5.616  1.00 27.19           N  
ATOM   4741  H   SER A 301      13.386   2.679   5.772  1.00 27.19           H  
ATOM   4742  CA  SER A 301      11.700   1.905   6.816  1.00 27.19           C  
ATOM   4743  HA  SER A 301      12.188   2.427   7.639  1.00 27.19           H  
ATOM   4744  C   SER A 301      11.780   0.410   7.176  1.00 27.19           C  
ATOM   4745  CB  SER A 301      10.256   2.433   6.823  1.00 27.19           C  
ATOM   4746  HB2 SER A 301      10.234   3.452   6.437  1.00 27.19           H  
ATOM   4747  HB3 SER A 301       9.885   2.445   7.848  1.00 27.19           H  
ATOM   4748  O   SER A 301      11.819  -0.465   6.314  1.00 27.19           O  
ATOM   4749  OG  SER A 301       9.407   1.611   6.052  1.00 27.19           O  
ATOM   4750  HG  SER A 301       9.815   1.543   5.185  1.00 27.19           H  
ATOM   4751  N   LYS A 302      11.823   0.136   8.490  1.00 29.01           N  
ATOM   4752  H   LYS A 302      11.689   0.914   9.120  1.00 29.01           H  
ATOM   4753  CA  LYS A 302      12.120  -1.167   9.117  1.00 29.01           C  
ATOM   4754  HA  LYS A 302      13.088  -1.511   8.753  1.00 29.01           H  
ATOM   4755  C   LYS A 302      11.171  -2.323   8.752  1.00 29.01           C  
ATOM   4756  CB  LYS A 302      12.206  -0.993  10.654  1.00 29.01           C  
ATOM   4757  HB2 LYS A 302      12.005  -1.952  11.130  1.00 29.01           H  
ATOM   4758  HB3 LYS A 302      11.436  -0.299  10.991  1.00 29.01           H  
ATOM   4759  O   LYS A 302      11.519  -3.451   9.069  1.00 29.01           O  
ATOM   4760  CG  LYS A 302      13.595  -0.523  11.126  1.00 29.01           C  
ATOM   4761  HG2 LYS A 302      13.831   0.435  10.664  1.00 29.01           H  
ATOM   4762  HG3 LYS A 302      14.336  -1.256  10.809  1.00 29.01           H  
ATOM   4763  CD  LYS A 302      13.655  -0.378  12.656  1.00 29.01           C  
ATOM   4764  HD2 LYS A 302      13.310  -1.306  13.112  1.00 29.01           H  
ATOM   4765  HD3 LYS A 302      12.991   0.431  12.961  1.00 29.01           H  
ATOM   4766  CE  LYS A 302      15.090  -0.086  13.120  1.00 29.01           C  
ATOM   4767  HE2 LYS A 302      15.728  -0.910  12.800  1.00 29.01           H  
ATOM   4768  HE3 LYS A 302      15.440   0.818  12.622  1.00 29.01           H  
ATOM   4769  NZ  LYS A 302      15.169   0.077  14.594  1.00 29.01           N  
ATOM   4770  HZ1 LYS A 302      14.847  -0.762  15.055  1.00 29.01           H  
ATOM   4771  HZ2 LYS A 302      16.121   0.252  14.881  1.00 29.01           H  
ATOM   4772  HZ3 LYS A 302      14.592   0.851  14.890  1.00 29.01           H  
ATOM   4773  N   ASP A 303      10.063  -2.079   8.046  1.00 31.01           N  
ATOM   4774  H   ASP A 303       9.864  -1.122   7.793  1.00 31.01           H  
ATOM   4775  CA  ASP A 303       9.014  -3.089   7.828  1.00 31.01           C  
ATOM   4776  HA  ASP A 303       9.420  -4.077   8.047  1.00 31.01           H  
ATOM   4777  C   ASP A 303       8.471  -3.197   6.384  1.00 31.01           C  
ATOM   4778  CB  ASP A 303       7.886  -2.839   8.846  1.00 31.01           C  
ATOM   4779  HB2 ASP A 303       7.550  -1.805   8.763  1.00 31.01           H  
ATOM   4780  HB3 ASP A 303       7.039  -3.484   8.613  1.00 31.01           H  
ATOM   4781  O   ASP A 303       7.631  -4.054   6.122  1.00 31.01           O  
ATOM   4782  CG  ASP A 303       8.321  -3.144  10.285  1.00 31.01           C  
ATOM   4783  OD1 ASP A 303       8.873  -4.241  10.511  1.00 31.01           O  
ATOM   4784  OD2 ASP A 303       8.097  -2.270  11.153  1.00 31.01           O  
ATOM   4785  N   ASN A 304       8.951  -2.399   5.416  1.00 31.80           N  
ATOM   4786  H   ASN A 304       9.690  -1.753   5.651  1.00 31.80           H  
ATOM   4787  CA  ASN A 304       8.351  -2.324   4.068  1.00 31.80           C  
ATOM   4788  HA  ASN A 304       7.686  -3.174   3.917  1.00 31.80           H  
ATOM   4789  C   ASN A 304       9.381  -2.405   2.930  1.00 31.80           C  
ATOM   4790  CB  ASN A 304       7.498  -1.045   3.958  1.00 31.80           C  
ATOM   4791  HB2 ASN A 304       7.217  -0.882   2.918  1.00 31.80           H  
ATOM   4792  HB3 ASN A 304       8.093  -0.190   4.280  1.00 31.80           H  
ATOM   4793  O   ASN A 304       9.477  -1.491   2.111  1.00 31.80           O  
ATOM   4794  CG  ASN A 304       6.198  -1.083   4.730  1.00 31.80           C  
ATOM   4795  ND2 ASN A 304       5.681   0.069   5.082  1.00 31.80           N  
ATOM   4796 HD21 ASN A 304       4.828   0.020   5.621  1.00 31.80           H  
ATOM   4797 HD22 ASN A 304       6.201   0.920   4.925  1.00 31.80           H  
ATOM   4798  OD1 ASN A 304       5.588  -2.106   4.976  1.00 31.80           O  
ATOM   4799  N   GLY A 305      10.160  -3.488   2.847  1.00 34.59           N  
ATOM   4800  H   GLY A 305      10.040  -4.232   3.520  1.00 34.59           H  
ATOM   4801  CA  GLY A 305      11.046  -3.679   1.694  1.00 34.59           C  
ATOM   4802  HA2 GLY A 305      11.827  -2.918   1.720  1.00 34.59           H  
ATOM   4803  HA3 GLY A 305      11.519  -4.660   1.734  1.00 34.59           H  
ATOM   4804  C   GLY A 305      10.263  -3.542   0.379  1.00 34.59           C  
ATOM   4805  O   GLY A 305       9.137  -4.017   0.271  1.00 34.59           O  
ATOM   4806  N   ALA A 306      10.819  -2.862  -0.620  1.00 39.69           N  
ATOM   4807  H   ALA A 306      11.678  -2.359  -0.453  1.00 39.69           H  
ATOM   4808  CA  ALA A 306      10.237  -2.776  -1.956  1.00 39.69           C  
ATOM   4809  HA  ALA A 306       9.422  -3.494  -2.047  1.00 39.69           H  
ATOM   4810  C   ALA A 306      11.308  -3.147  -2.982  1.00 39.69           C  
ATOM   4811  CB  ALA A 306       9.655  -1.375  -2.182  1.00 39.69           C  
ATOM   4812  HB1 ALA A 306       8.888  -1.172  -1.434  1.00 39.69           H  
ATOM   4813  HB2 ALA A 306       9.210  -1.317  -3.175  1.00 39.69           H  
ATOM   4814  HB3 ALA A 306      10.442  -0.626  -2.096  1.00 39.69           H  
ATOM   4815  O   ALA A 306      12.341  -2.488  -3.064  1.00 39.69           O  
ATOM   4816  N   VAL A 307      11.090  -4.215  -3.747  1.00 41.95           N  
ATOM   4817  H   VAL A 307      10.189  -4.663  -3.657  1.00 41.95           H  
ATOM   4818  CA  VAL A 307      11.887  -4.560  -4.927  1.00 41.95           C  
ATOM   4819  HA  VAL A 307      12.945  -4.431  -4.699  1.00 41.95           H  
ATOM   4820  C   VAL A 307      11.522  -3.602  -6.050  1.00 41.95           C  
ATOM   4821  CB  VAL A 307      11.659  -6.022  -5.355  1.00 41.95           C  
ATOM   4822  HB  VAL A 307      10.591  -6.231  -5.405  1.00 41.95           H  
ATOM   4823  O   VAL A 307      10.352  -3.408  -6.351  1.00 41.95           O  
ATOM   4824  CG1 VAL A 307      12.292  -6.333  -6.718  1.00 41.95           C  
ATOM   4825 HG11 VAL A 307      12.142  -7.382  -6.970  1.00 41.95           H  
ATOM   4826 HG12 VAL A 307      13.359  -6.111  -6.704  1.00 41.95           H  
ATOM   4827 HG13 VAL A 307      11.814  -5.746  -7.503  1.00 41.95           H  
ATOM   4828  CG2 VAL A 307      12.279  -6.987  -4.342  1.00 41.95           C  
ATOM   4829 HG21 VAL A 307      13.365  -6.896  -4.363  1.00 41.95           H  
ATOM   4830 HG22 VAL A 307      11.927  -6.744  -3.340  1.00 41.95           H  
ATOM   4831 HG23 VAL A 307      11.996  -8.011  -4.587  1.00 41.95           H  
ATOM   4832  N   SER A 308      12.522  -3.030  -6.707  1.00 48.06           N  
ATOM   4833  H   SER A 308      13.472  -3.265  -6.456  1.00 48.06           H  
ATOM   4834  CA  SER A 308      12.318  -2.195  -7.885  1.00 48.06           C  
ATOM   4835  HA  SER A 308      11.263  -1.946  -7.998  1.00 48.06           H  
ATOM   4836  C   SER A 308      12.776  -2.955  -9.128  1.00 48.06           C  
ATOM   4837  CB  SER A 308      13.066  -0.883  -7.692  1.00 48.06           C  
ATOM   4838  HB2 SER A 308      12.714  -0.397  -6.782  1.00 48.06           H  
ATOM   4839  HB3 SER A 308      14.135  -1.073  -7.605  1.00 48.06           H  
ATOM   4840  O   SER A 308      13.959  -3.260  -9.282  1.00 48.06           O  
ATOM   4841  OG  SER A 308      12.818  -0.048  -8.793  1.00 48.06           O  
ATOM   4842  HG  SER A 308      13.206   0.810  -8.609  1.00 48.06           H  
ATOM   4843  N   VAL A 309      11.852  -3.294 -10.024  1.00 47.74           N  
ATOM   4844  H   VAL A 309      10.900  -3.004  -9.847  1.00 47.74           H  
ATOM   4845  CA  VAL A 309      12.172  -3.865 -11.336  1.00 47.74           C  
ATOM   4846  HA  VAL A 309      13.162  -4.321 -11.299  1.00 47.74           H  
ATOM   4847  C   VAL A 309      12.224  -2.723 -12.338  1.00 47.74           C  
ATOM   4848  CB  VAL A 309      11.186  -4.974 -11.754  1.00 47.74           C  
ATOM   4849  HB  VAL A 309      10.181  -4.568 -11.868  1.00 47.74           H  
ATOM   4850  O   VAL A 309      11.194  -2.199 -12.739  1.00 47.74           O  
ATOM   4851  CG1 VAL A 309      11.599  -5.589 -13.097  1.00 47.74           C  
ATOM   4852 HG11 VAL A 309      11.571  -4.835 -13.883  1.00 47.74           H  
ATOM   4853 HG12 VAL A 309      10.905  -6.387 -13.363  1.00 47.74           H  
ATOM   4854 HG13 VAL A 309      12.606  -5.999 -13.024  1.00 47.74           H  
ATOM   4855  CG2 VAL A 309      11.104  -6.087 -10.703  1.00 47.74           C  
ATOM   4856 HG21 VAL A 309      10.698  -5.691  -9.773  1.00 47.74           H  
ATOM   4857 HG22 VAL A 309      12.095  -6.503 -10.519  1.00 47.74           H  
ATOM   4858 HG23 VAL A 309      10.444  -6.882 -11.050  1.00 47.74           H  
ATOM   4859  N   ILE A 310      13.413  -2.322 -12.771  1.00 47.83           N  
ATOM   4860  H   ILE A 310      14.237  -2.833 -12.487  1.00 47.83           H  
ATOM   4861  CA  ILE A 310      13.584  -1.289 -13.789  1.00 47.83           C  
ATOM   4862  HA  ILE A 310      12.686  -0.671 -13.791  1.00 47.83           H  
ATOM   4863  C   ILE A 310      13.713  -1.952 -15.160  1.00 47.83           C  
ATOM   4864  CB  ILE A 310      14.736  -0.328 -13.453  1.00 47.83           C  
ATOM   4865  HB  ILE A 310      15.655  -0.914 -13.443  1.00 47.83           H  
ATOM   4866  O   ILE A 310      14.737  -2.522 -15.524  1.00 47.83           O  
ATOM   4867  CG1 ILE A 310      14.496   0.293 -12.055  1.00 47.83           C  
ATOM   4868 HG12 ILE A 310      13.470   0.657 -12.011  1.00 47.83           H  
ATOM   4869 HG13 ILE A 310      14.587  -0.483 -11.295  1.00 47.83           H  
ATOM   4870  CG2 ILE A 310      14.854   0.764 -14.537  1.00 47.83           C  
ATOM   4871 HG21 ILE A 310      15.716   1.399 -14.332  1.00 47.83           H  
ATOM   4872 HG22 ILE A 310      13.949   1.371 -14.546  1.00 47.83           H  
ATOM   4873 HG23 ILE A 310      15.003   0.315 -15.519  1.00 47.83           H  
ATOM   4874  CD1 ILE A 310      15.407   1.460 -11.648  1.00 47.83           C  
ATOM   4875 HD11 ILE A 310      15.096   2.363 -12.173  1.00 47.83           H  
ATOM   4876 HD12 ILE A 310      15.311   1.634 -10.576  1.00 47.83           H  
ATOM   4877 HD13 ILE A 310      16.451   1.263 -11.890  1.00 47.83           H  
ATOM   4878  N   THR A 311      12.666  -1.856 -15.967  1.00 45.63           N  
ATOM   4879  H   THR A 311      11.889  -1.304 -15.631  1.00 45.63           H  
ATOM   4880  CA  THR A 311      12.734  -2.241 -17.380  1.00 45.63           C  
ATOM   4881  HA  THR A 311      13.461  -3.044 -17.497  1.00 45.63           H  
ATOM   4882  C   THR A 311      13.229  -1.057 -18.189  1.00 45.63           C  
ATOM   4883  CB  THR A 311      11.405  -2.784 -17.916  1.00 45.63           C  
ATOM   4884  HB  THR A 311      11.526  -3.043 -18.968  1.00 45.63           H  
ATOM   4885  O   THR A 311      12.698   0.043 -18.070  1.00 45.63           O  
ATOM   4886  CG2 THR A 311      10.972  -4.031 -17.159  1.00 45.63           C  
ATOM   4887 HG21 THR A 311      10.029  -4.398 -17.565  1.00 45.63           H  
ATOM   4888 HG22 THR A 311      10.853  -3.825 -16.096  1.00 45.63           H  
ATOM   4889 HG23 THR A 311      11.728  -4.807 -17.284  1.00 45.63           H  
ATOM   4890  OG1 THR A 311      10.355  -1.854 -17.796  1.00 45.63           O  
ATOM   4891  HG1 THR A 311      10.444  -1.459 -16.926  1.00 45.63           H  
ATOM   4892  N   GLY A 312      14.242  -1.247 -19.019  1.00 42.38           N  
ATOM   4893  H   GLY A 312      14.677  -2.152 -19.127  1.00 42.38           H  
ATOM   4894  CA  GLY A 312      14.783  -0.157 -19.807  1.00 42.38           C  
ATOM   4895  HA2 GLY A 312      13.981   0.522 -20.098  1.00 42.38           H  
ATOM   4896  HA3 GLY A 312      15.516   0.384 -19.210  1.00 42.38           H  
ATOM   4897  C   GLY A 312      15.454  -0.638 -21.072  1.00 42.38           C  
ATOM   4898  O   GLY A 312      15.580  -1.830 -21.309  1.00 42.38           O  
ATOM   4899  N   PHE A 313      15.877   0.303 -21.898  1.00 42.20           N  
ATOM   4900  H   PHE A 313      15.755   1.266 -21.621  1.00 42.20           H  
ATOM   4901  CA  PHE A 313      16.886   0.020 -22.903  1.00 42.20           C  
ATOM   4902  HA  PHE A 313      17.303  -0.972 -22.727  1.00 42.20           H  
ATOM   4903  C   PHE A 313      18.014   1.016 -22.711  1.00 42.20           C  
ATOM   4904  CB  PHE A 313      16.303   0.005 -24.321  1.00 42.20           C  
ATOM   4905  HB2 PHE A 313      17.086  -0.308 -25.011  1.00 42.20           H  
ATOM   4906  HB3 PHE A 313      15.522  -0.754 -24.368  1.00 42.20           H  
ATOM   4907  O   PHE A 313      17.783   2.181 -22.369  1.00 42.20           O  
ATOM   4908  CG  PHE A 313      15.743   1.326 -24.808  1.00 42.20           C  
ATOM   4909  CD1 PHE A 313      14.355   1.555 -24.790  1.00 42.20           C  
ATOM   4910  HD1 PHE A 313      13.690   0.791 -24.414  1.00 42.20           H  
ATOM   4911  CD2 PHE A 313      16.604   2.306 -25.333  1.00 42.20           C  
ATOM   4912  HD2 PHE A 313      17.667   2.129 -25.389  1.00 42.20           H  
ATOM   4913  CE1 PHE A 313      13.831   2.753 -25.307  1.00 42.20           C  
ATOM   4914  HE1 PHE A 313      12.763   2.912 -25.332  1.00 42.20           H  
ATOM   4915  CE2 PHE A 313      16.080   3.511 -25.826  1.00 42.20           C  
ATOM   4916  HE2 PHE A 313      16.745   4.236 -26.273  1.00 42.20           H  
ATOM   4917  CZ  PHE A 313      14.695   3.736 -25.820  1.00 42.20           C  
ATOM   4918  HZ  PHE A 313      14.295   4.641 -26.252  1.00 42.20           H  
ATOM   4919  N   HIS A 314      19.232   0.536 -22.906  1.00 37.59           N  
ATOM   4920  H   HIS A 314      19.338  -0.431 -23.179  1.00 37.59           H  
ATOM   4921  CA  HIS A 314      20.390   1.386 -23.070  1.00 37.59           C  
ATOM   4922  HA  HIS A 314      20.128   2.422 -22.855  1.00 37.59           H  
ATOM   4923  C   HIS A 314      20.800   1.298 -24.533  1.00 37.59           C  
ATOM   4924  CB  HIS A 314      21.496   0.959 -22.101  1.00 37.59           C  
ATOM   4925  HB2 HIS A 314      21.837  -0.046 -22.351  1.00 37.59           H  
ATOM   4926  HB3 HIS A 314      21.097   0.941 -21.087  1.00 37.59           H  
ATOM   4927  O   HIS A 314      21.336   0.284 -24.972  1.00 37.59           O  
ATOM   4928  CG  HIS A 314      22.665   1.906 -22.130  1.00 37.59           C  
ATOM   4929  CD2 HIS A 314      23.982   1.580 -22.301  1.00 37.59           C  
ATOM   4930  HD2 HIS A 314      24.380   0.585 -22.433  1.00 37.59           H  
ATOM   4931  ND1 HIS A 314      22.600   3.276 -22.012  1.00 37.59           N  
ATOM   4932  HD1 HIS A 314      21.758   3.833 -21.985  1.00 37.59           H  
ATOM   4933  CE1 HIS A 314      23.846   3.764 -22.108  1.00 37.59           C  
ATOM   4934  HE1 HIS A 314      24.113   4.810 -22.101  1.00 37.59           H  
ATOM   4935  NE2 HIS A 314      24.720   2.767 -22.276  1.00 37.59           N  
ATOM   4936  N   ASP A 315      20.507   2.345 -25.294  1.00 35.52           N  
ATOM   4937  H   ASP A 315      20.033   3.145 -24.899  1.00 35.52           H  
ATOM   4938  CA  ASP A 315      21.074   2.494 -26.620  1.00 35.52           C
[truncated: 319,635 more chars]
