# Supplementary material for: Widespread Horizontal Gene Transfer Among Animal Viruses
Source: bioRxiv. 2024 Mar 26:2024.03.25.586562. Preprint. [Version 2] doi: 10.1101/2024.03.25.586562 (PMC11071296; doi:10.1101/2024.03.25.586562)
Supplement: Supplement 7 [file media-7.zip › File7_PDB/Adinto8025_Penton_one_halfsmoke.pdb]

ATOM      1  N   MET A   1      22.054  10.202 -26.019  1.00 81.48           N  
ATOM      2  H   MET A   1      22.706  10.544 -25.328  1.00 81.48           H  
ATOM      3  H2  MET A   1      21.922   9.212 -25.869  1.00 81.48           H  
ATOM      4  H3  MET A   1      22.428  10.362 -26.943  1.00 81.48           H  
ATOM      5  CA  MET A   1      20.753  10.884 -25.866  1.00 81.48           C  
ATOM      6  HA  MET A   1      20.896  11.962 -25.934  1.00 81.48           H  
ATOM      7  C   MET A   1      20.203  10.551 -24.493  1.00 81.48           C  
ATOM      8  CB  MET A   1      19.773  10.446 -26.965  1.00 81.48           C  
ATOM      9  HB2 MET A   1      20.247  10.578 -27.937  1.00 81.48           H  
ATOM     10  HB3 MET A   1      19.551   9.386 -26.839  1.00 81.48           H  
ATOM     11  O   MET A   1      20.254   9.390 -24.097  1.00 81.48           O  
ATOM     12  CG  MET A   1      18.455  11.230 -26.972  1.00 81.48           C  
ATOM     13  HG2 MET A   1      18.653  12.261 -27.264  1.00 81.48           H  
ATOM     14  HG3 MET A   1      18.008  11.225 -25.978  1.00 81.48           H  
ATOM     15  SD  MET A   1      17.268  10.505 -28.125  1.00 81.48           S  
ATOM     16  CE  MET A   1      15.993  11.795 -28.185  1.00 81.48           C  
ATOM     17  HE1 MET A   1      15.100  11.395 -28.665  1.00 81.48           H  
ATOM     18  HE2 MET A   1      15.748  12.141 -27.180  1.00 81.48           H  
ATOM     19  HE3 MET A   1      16.359  12.639 -28.769  1.00 81.48           H  
ATOM     20  N   SER A   2      19.720  11.554 -23.777  1.00 90.36           N  
ATOM     21  H   SER A   2      19.733  12.502 -24.125  1.00 90.36           H  
ATOM     22  CA  SER A   2      18.950  11.389 -22.550  1.00 90.36           C  
ATOM     23  HA  SER A   2      18.483  10.405 -22.549  1.00 90.36           H  
ATOM     24  C   SER A   2      17.836  12.436 -22.550  1.00 90.36           C  
ATOM     25  CB  SER A   2      19.858  11.489 -21.321  1.00 90.36           C  
ATOM     26  HB2 SER A   2      20.649  10.743 -21.400  1.00 90.36           H  
ATOM     27  HB3 SER A   2      19.273  11.253 -20.432  1.00 90.36           H  
ATOM     28  O   SER A   2      18.004  13.513 -23.124  1.00 90.36           O  
ATOM     29  OG  SER A   2      20.443  12.771 -21.207  1.00 90.36           O  
ATOM     30  HG  SER A   2      20.720  12.898 -20.296  1.00 90.36           H  
ATOM     31  N   LEU A   3      16.673  12.097 -22.005  1.00 94.49           N  
ATOM     32  H   LEU A   3      16.580  11.193 -21.564  1.00 94.49           H  
ATOM     33  CA  LEU A   3      15.504  12.974 -22.002  1.00 94.49           C  
ATOM     34  HA  LEU A   3      15.848  14.001 -21.882  1.00 94.49           H  
ATOM     35  C   LEU A   3      14.601  12.651 -20.814  1.00 94.49           C  
ATOM     36  CB  LEU A   3      14.773  12.880 -23.361  1.00 94.49           C  
ATOM     37  HB2 LEU A   3      15.500  13.089 -24.145  1.00 94.49           H  
ATOM     38  HB3 LEU A   3      14.019  13.665 -23.418  1.00 94.49           H  
ATOM     39  O   LEU A   3      14.566  11.516 -20.339  1.00 94.49           O  
ATOM     40  CG  LEU A   3      14.112  11.517 -23.641  1.00 94.49           C  
ATOM     41  HG  LEU A   3      14.632  10.735 -23.087  1.00 94.49           H  
ATOM     42  CD1 LEU A   3      12.646  11.519 -23.241  1.00 94.49           C  
ATOM     43 HD11 LEU A   3      12.080  12.219 -23.857  1.00 94.49           H  
ATOM     44 HD12 LEU A   3      12.543  11.799 -22.192  1.00 94.49           H  
ATOM     45 HD13 LEU A   3      12.254  10.512 -23.381  1.00 94.49           H  
ATOM     46  CD2 LEU A   3      14.172  11.152 -25.119  1.00 94.49           C  
ATOM     47 HD21 LEU A   3      13.705  11.930 -25.723  1.00 94.49           H  
ATOM     48 HD22 LEU A   3      15.214  11.020 -25.410  1.00 94.49           H  
ATOM     49 HD23 LEU A   3      13.654  10.207 -25.285  1.00 94.49           H  
ATOM     50  N   THR A   4      13.848  13.645 -20.349  1.00 96.32           N  
ATOM     51  H   THR A   4      13.836  14.514 -20.863  1.00 96.32           H  
ATOM     52  CA  THR A   4      12.819  13.438 -19.321  1.00 96.32           C  
ATOM     53  HA  THR A   4      12.914  12.422 -18.936  1.00 96.32           H  
ATOM     54  C   THR A   4      11.434  13.543 -19.933  1.00 96.32           C  
ATOM     55  CB  THR A   4      12.952  14.365 -18.103  1.00 96.32           C  
ATOM     56  HB  THR A   4      12.262  14.009 -17.337  1.00 96.32           H  
ATOM     57  O   THR A   4      11.220  14.345 -20.840  1.00 96.32           O  
ATOM     58  CG2 THR A   4      14.354  14.357 -17.499  1.00 96.32           C  
ATOM     59 HG21 THR A   4      14.612  13.343 -17.194  1.00 96.32           H  
ATOM     60 HG22 THR A   4      15.089  14.721 -18.216  1.00 96.32           H  
ATOM     61 HG23 THR A   4      14.372  14.997 -16.617  1.00 96.32           H  
ATOM     62  OG1 THR A   4      12.604  15.702 -18.390  1.00 96.32           O  
ATOM     63  HG1 THR A   4      12.996  15.934 -19.235  1.00 96.32           H  
ATOM     64  N   ILE A   5      10.500  12.749 -19.422  1.00 96.59           N  
ATOM     65  H   ILE A   5      10.758  12.127 -18.669  1.00 96.59           H  
ATOM     66  CA  ILE A   5       9.106  12.729 -19.863  1.00 96.59           C  
ATOM     67  HA  ILE A   5       8.940  13.527 -20.587  1.00 96.59           H  
ATOM     68  C   ILE A   5       8.245  12.999 -18.642  1.00 96.59           C  
ATOM     69  CB  ILE A   5       8.746  11.393 -20.546  1.00 96.59           C  
ATOM     70  HB  ILE A   5       8.825  10.589 -19.814  1.00 96.59           H  
ATOM     71  O   ILE A   5       8.352  12.291 -17.643  1.00 96.59           O  
ATOM     72  CG1 ILE A   5       9.743  11.112 -21.690  1.00 96.59           C  
ATOM     73 HG12 ILE A   5      10.738  11.018 -21.254  1.00 96.59           H  
ATOM     74 HG13 ILE A   5       9.740  11.943 -22.396  1.00 96.59           H  
ATOM     75  CG2 ILE A   5       7.293  11.451 -21.046  1.00 96.59           C  
ATOM     76 HG21 ILE A   5       6.996  10.481 -21.446  1.00 96.59           H  
ATOM     77 HG22 ILE A   5       6.605  11.687 -20.234  1.00 96.59           H  
ATOM     78 HG23 ILE A   5       7.195  12.213 -21.820  1.00 96.59           H  
ATOM     79  CD1 ILE A   5       9.508   9.814 -22.452  1.00 96.59           C  
ATOM     80 HD11 ILE A   5      10.313   9.634 -23.165  1.00 96.59           H  
ATOM     81 HD12 ILE A   5       9.484   8.988 -21.741  1.00 96.59           H  
ATOM     82 HD13 ILE A   5       8.581   9.886 -23.020  1.00 96.59           H  
ATOM     83  N   ALA A   6       7.419  14.038 -18.711  1.00 97.21           N  
ATOM     84  H   ALA A   6       7.319  14.520 -19.594  1.00 97.21           H  
ATOM     85  CA  ALA A   6       6.436  14.339 -17.683  1.00 97.21           C  
ATOM     86  HA  ALA A   6       6.679  13.790 -16.774  1.00 97.21           H  
ATOM     87  C   ALA A   6       5.052  13.891 -18.156  1.00 97.21           C  
ATOM     88  CB  ALA A   6       6.489  15.831 -17.347  1.00 97.21           C  
ATOM     89  HB1 ALA A   6       5.773  16.048 -16.554  1.00 97.21           H  
ATOM     90  HB2 ALA A   6       6.229  16.419 -18.228  1.00 97.21           H  
ATOM     91  HB3 ALA A   6       7.492  16.094 -17.010  1.00 97.21           H  
ATOM     92  O   ALA A   6       4.680  14.156 -19.297  1.00 97.21           O  
ATOM     93  N   LEU A   7       4.303  13.234 -17.276  1.00 97.80           N  
ATOM     94  H   LEU A   7       4.682  13.065 -16.355  1.00 97.80           H  
ATOM     95  CA  LEU A   7       2.901  12.892 -17.479  1.00 97.80           C  
ATOM     96  HA  LEU A   7       2.533  13.379 -18.382  1.00 97.80           H  
ATOM     97  C   LEU A   7       2.098  13.429 -16.296  1.00 97.80           C  
ATOM     98  CB  LEU A   7       2.694  11.373 -17.631  1.00 97.80           C  
ATOM     99  HB2 LEU A   7       2.976  10.867 -16.708  1.00 97.80           H  
ATOM    100  HB3 LEU A   7       1.621  11.236 -17.762  1.00 97.80           H  
ATOM    101  O   LEU A   7       2.550  13.342 -15.153  1.00 97.80           O  
ATOM    102  CG  LEU A   7       3.406  10.708 -18.827  1.00 97.80           C  
ATOM    103  HG  LEU A   7       3.478  11.415 -19.653  1.00 97.80           H  
ATOM    104  CD1 LEU A   7       4.807  10.201 -18.463  1.00 97.80           C  
ATOM    105 HD11 LEU A   7       5.444  11.028 -18.150  1.00 97.80           H  
ATOM    106 HD12 LEU A   7       4.743   9.476 -17.652  1.00 97.80           H  
ATOM    107 HD13 LEU A   7       5.258   9.722 -19.333  1.00 97.80           H  
ATOM    108  CD2 LEU A   7       2.598   9.496 -19.301  1.00 97.80           C  
ATOM    109 HD21 LEU A   7       1.608   9.822 -19.618  1.00 97.80           H  
ATOM    110 HD22 LEU A   7       2.497   8.766 -18.498  1.00 97.80           H  
ATOM    111 HD23 LEU A   7       3.090   9.032 -20.156  1.00 97.80           H  
ATOM    112  N   SER A   8       0.906  13.950 -16.560  1.00 97.78           N  
ATOM    113  H   SER A   8       0.576  14.014 -17.513  1.00 97.78           H  
ATOM    114  CA  SER A   8      -0.042  14.335 -15.520  1.00 97.78           C  
ATOM    115  HA  SER A   8       0.187  13.734 -14.640  1.00 97.78           H  
ATOM    116  C   SER A   8      -1.474  14.004 -15.920  1.00 97.78           C  
ATOM    117  CB  SER A   8       0.096  15.815 -15.143  1.00 97.78           C  
ATOM    118  HB2 SER A   8       1.102  16.000 -14.768  1.00 97.78           H  
ATOM    119  HB3 SER A   8      -0.616  16.049 -14.350  1.00 97.78           H  
ATOM    120  O   SER A   8      -1.786  13.850 -17.099  1.00 97.78           O  
ATOM    121  OG  SER A   8      -0.151  16.649 -16.260  1.00 97.78           O  
ATOM    122  HG  SER A   8      -0.480  17.496 -15.950  1.00 97.78           H  
ATOM    123  N   GLY A   9      -2.341  13.852 -14.925  1.00 97.86           N  
ATOM    124  H   GLY A   9      -2.006  13.913 -13.974  1.00 97.86           H  
ATOM    125  CA  GLY A   9      -3.755  13.547 -15.121  1.00 97.86           C  
ATOM    126  HA2 GLY A   9      -3.858  12.668 -15.758  1.00 97.86           H  
ATOM    127  HA3 GLY A   9      -4.241  14.390 -15.613  1.00 97.86           H  
ATOM    128  C   GLY A   9      -4.459  13.282 -13.797  1.00 97.86           C  
ATOM    129  O   GLY A   9      -3.829  13.287 -12.746  1.00 97.86           O  
ATOM    130  N   ASN A  10      -5.765  13.041 -13.850  1.00 97.47           N  
ATOM    131  H   ASN A  10      -6.226  13.130 -14.744  1.00 97.47           H  
ATOM    132  CA  ASN A  10      -6.622  12.855 -12.670  1.00 97.47           C  
ATOM    133  HA  ASN A  10      -6.060  13.121 -11.775  1.00 97.47           H  
ATOM    134  C   ASN A  10      -7.046  11.389 -12.467  1.00 97.47           C  
ATOM    135  CB  ASN A  10      -7.799  13.836 -12.777  1.00 97.47           C  
ATOM    136  HB2 ASN A  10      -8.478  13.694 -11.936  1.00 97.47           H  
ATOM    137  HB3 ASN A  10      -8.358  13.658 -13.696  1.00 97.47           H  
ATOM    138  O   ASN A  10      -8.052  11.095 -11.828  1.00 97.47           O  
ATOM    139  CG  ASN A  10      -7.303  15.267 -12.771  1.00 97.47           C  
ATOM    140  ND2 ASN A  10      -7.101  15.847 -11.615  1.00 97.47           N  
ATOM    141 HD21 ASN A  10      -6.706  16.776 -11.620  1.00 97.47           H  
ATOM    142 HD22 ASN A  10      -7.435  15.394 -10.776  1.00 97.47           H  
ATOM    143  OD1 ASN A  10      -7.032  15.847 -13.810  1.00 97.47           O  
ATOM    144  N   SER A  11      -6.301  10.462 -13.071  1.00 96.17           N  
ATOM    145  H   SER A  11      -5.445  10.763 -13.514  1.00 96.17           H  
ATOM    146  CA  SER A  11      -6.529   9.020 -13.000  1.00 96.17           C  
ATOM    147  HA  SER A  11      -7.135   8.789 -12.124  1.00 96.17           H  
ATOM    148  C   SER A  11      -5.197   8.294 -12.873  1.00 96.17           C  
ATOM    149  CB  SER A  11      -7.275   8.542 -14.250  1.00 96.17           C  
ATOM    150  HB2 SER A  11      -8.242   9.042 -14.299  1.00 96.17           H  
ATOM    151  HB3 SER A  11      -6.698   8.792 -15.140  1.00 96.17           H  
ATOM    152  O   SER A  11      -4.188   8.742 -13.416  1.00 96.17           O  
ATOM    153  OG  SER A  11      -7.471   7.139 -14.200  1.00 96.17           O  
ATOM    154  HG  SER A  11      -8.318   6.943 -14.607  1.00 96.17           H  
ATOM    155  N   SER A  12      -5.204   7.135 -12.215  1.00 97.52           N  
ATOM    156  H   SER A  12      -6.068   6.838 -11.784  1.00 97.52           H  
ATOM    157  CA  SER A  12      -4.027   6.273 -12.046  1.00 97.52           C  
ATOM    158  HA  SER A  12      -3.219   6.874 -11.628  1.00 97.52           H  
ATOM    159  C   SER A  12      -3.496   5.664 -13.334  1.00 97.52           C  
ATOM    160  CB  SER A  12      -4.343   5.155 -11.064  1.00 97.52           C  
ATOM    161  HB2 SER A  12      -3.554   4.403 -11.058  1.00 97.52           H  
ATOM    162  HB3 SER A  12      -5.299   4.689 -11.303  1.00 97.52           H  
ATOM    163  O   SER A  12      -2.510   4.939 -13.293  1.00 97.52           O  
ATOM    164  OG  SER A  12      -4.389   5.780  -9.819  1.00 97.52           O  
ATOM    165  HG  SER A  12      -5.043   5.334  -9.275  1.00 97.52           H  
ATOM    166  N   VAL A  13      -4.123   5.933 -14.477  1.00 98.16           N  
ATOM    167  H   VAL A  13      -4.919   6.554 -14.439  1.00 98.16           H  
ATOM    168  CA  VAL A  13      -3.592   5.595 -15.795  1.00 98.16           C  
ATOM    169  HA  VAL A  13      -2.659   5.043 -15.682  1.00 98.16           H  
ATOM    170  C   VAL A  13      -3.277   6.892 -16.526  1.00 98.16           C  
ATOM    171  CB  VAL A  13      -4.562   4.701 -16.583  1.00 98.16           C  
ATOM    172  HB  VAL A  13      -5.479   5.248 -16.801  1.00 98.16           H  
ATOM    173  O   VAL A  13      -4.172   7.584 -17.005  1.00 98.16           O  
ATOM    174  CG1 VAL A  13      -3.921   4.259 -17.907  1.00 98.16           C  
ATOM    175 HG11 VAL A  13      -4.604   3.598 -18.441  1.00 98.16           H  
ATOM    176 HG12 VAL A  13      -2.979   3.746 -17.714  1.00 98.16           H  
ATOM    177 HG13 VAL A  13      -3.731   5.131 -18.532  1.00 98.16           H  
ATOM    178  CG2 VAL A  13      -4.933   3.442 -15.784  1.00 98.16           C  
ATOM    179 HG21 VAL A  13      -5.540   2.774 -16.395  1.00 98.16           H  
ATOM    180 HG22 VAL A  13      -4.033   2.926 -15.448  1.00 98.16           H  
ATOM    181 HG23 VAL A  13      -5.521   3.722 -14.910  1.00 98.16           H  
ATOM    182  N   LEU A  14      -1.990   7.205 -16.623  1.00 98.32           N  
ATOM    183  H   LEU A  14      -1.316   6.566 -16.226  1.00 98.32           H  
ATOM    184  CA  LEU A  14      -1.477   8.346 -17.365  1.00 98.32           C  
ATOM    185  HA  LEU A  14      -2.279   9.066 -17.528  1.00 98.32           H  
ATOM    186  C   LEU A  14      -0.977   7.878 -18.724  1.00 98.32           C  
ATOM    187  CB  LEU A  14      -0.360   9.034 -16.569  1.00 98.32           C  
ATOM    188  HB2 LEU A  14      -0.045   9.912 -17.132  1.00 98.32           H  
ATOM    189  HB3 LEU A  14       0.487   8.352 -16.498  1.00 98.32           H  
ATOM    190  O   LEU A  14      -0.314   6.843 -18.826  1.00 98.32           O  
ATOM    191  CG  LEU A  14      -0.749   9.475 -15.147  1.00 98.32           C  
ATOM    192  HG  LEU A  14      -0.993   8.604 -14.539  1.00 98.32           H  
ATOM    193  CD1 LEU A  14       0.442  10.187 -14.509  1.00 98.32           C  
ATOM    194 HD11 LEU A  14       0.185  10.472 -13.488  1.00 98.32           H  
ATOM    195 HD12 LEU A  14       0.694  11.085 -15.074  1.00 98.32           H  
ATOM    196 HD13 LEU A  14       1.300   9.515 -14.483  1.00 98.32           H  
ATOM    197  CD2 LEU A  14      -1.941  10.429 -15.160  1.00 98.32           C  
ATOM    198 HD21 LEU A  14      -1.759  11.245 -15.859  1.00 98.32           H  
ATOM    199 HD22 LEU A  14      -2.109  10.826 -14.158  1.00 98.32           H  
ATOM    200 HD23 LEU A  14      -2.841   9.891 -15.458  1.00 98.32           H  
ATOM    201  N   THR A  15      -1.260   8.642 -19.773  1.00 97.60           N  
ATOM    202  H   THR A  15      -1.772   9.504 -19.651  1.00 97.60           H  
ATOM    203  CA  THR A  15      -0.772   8.324 -21.113  1.00 97.60           C  
ATOM    204  HA  THR A  15       0.122   7.714 -20.989  1.00 97.60           H  
ATOM    205  C   THR A  15      -0.338   9.575 -21.860  1.00 97.60           C  
ATOM    206  CB  THR A  15      -1.798   7.481 -21.882  1.00 97.60           C  
ATOM    207  HB  THR A  15      -2.181   6.722 -21.200  1.00 97.60           H  
ATOM    208  O   THR A  15      -0.909  10.645 -21.666  1.00 97.60           O  
ATOM    209  CG2 THR A  15      -2.991   8.271 -22.424  1.00 97.60           C  
ATOM    210 HG21 THR A  15      -3.710   7.582 -22.868  1.00 97.60           H  
ATOM    211 HG22 THR A  15      -3.474   8.820 -21.617  1.00 97.60           H  
ATOM    212 HG23 THR A  15      -2.663   8.971 -23.192  1.00 97.60           H  
ATOM    213  OG1 THR A  15      -1.164   6.800 -22.939  1.00 97.60           O  
ATOM    214  HG1 THR A  15      -0.237   6.689 -22.713  1.00 97.60           H  
ATOM    215  N   ALA A  16       0.700   9.437 -22.677  1.00 96.66           N  
ATOM    216  H   ALA A  16       1.140   8.532 -22.760  1.00 96.66           H  
ATOM    217  CA  ALA A  16       1.201  10.485 -23.547  1.00 96.66           C  
ATOM    218  HA  ALA A  16       0.437  11.251 -23.680  1.00 96.66           H  
ATOM    219  C   ALA A  16       1.524   9.883 -24.915  1.00 96.66           C  
ATOM    220  CB  ALA A  16       2.432  11.132 -22.899  1.00 96.66           C  
ATOM    221  HB1 ALA A  16       2.152  11.584 -21.948  1.00 96.66           H  
ATOM    222  HB2 ALA A  16       3.205  10.381 -22.733  1.00 96.66           H  
ATOM    223  HB3 ALA A  16       2.825  11.905 -23.559  1.00 96.66           H  
ATOM    224  O   ALA A  16       2.313   8.938 -25.001  1.00 96.66           O  
ATOM    225  N   ASP A  17       0.922  10.448 -25.958  1.00 96.83           N  
ATOM    226  H   ASP A  17       0.280  11.211 -25.799  1.00 96.83           H  
ATOM    227  CA  ASP A  17       1.216  10.129 -27.351  1.00 96.83           C  
ATOM    228  HA  ASP A  17       1.654   9.132 -27.406  1.00 96.83           H  
ATOM    229  C   ASP A  17       2.230  11.128 -27.917  1.00 96.83           C  
ATOM    230  CB  ASP A  17      -0.074  10.112 -28.183  1.00 96.83           C  
ATOM    231  HB2 ASP A  17       0.184   9.946 -29.229  1.00 96.83           H  
ATOM    232  HB3 ASP A  17      -0.566  11.081 -28.104  1.00 96.83           H  
ATOM    233  O   ASP A  17       2.162  12.330 -27.654  1.00 96.83           O  
ATOM    234  CG  ASP A  17      -1.028   9.002 -27.739  1.00 96.83           C  
ATOM    235  OD1 ASP A  17      -0.557   7.847 -27.621  1.00 96.83           O  
ATOM    236  OD2 ASP A  17      -2.214   9.309 -27.497  1.00 96.83           O  
ATOM    237  N   PHE A  18       3.170  10.630 -28.714  1.00 96.25           N  
ATOM    238  H   PHE A  18       3.141   9.640 -28.912  1.00 96.25           H  
ATOM    239  CA  PHE A  18       4.233  11.414 -29.329  1.00 96.25           C  
ATOM    240  HA  PHE A  18       4.175  12.444 -28.976  1.00 96.25           H  
ATOM    241  C   PHE A  18       4.055  11.423 -30.845  1.00 96.25           C  
ATOM    242  CB  PHE A  18       5.603  10.868 -28.910  1.00 96.25           C  
ATOM    243  HB2 PHE A  18       6.381  11.451 -29.402  1.00 96.25           H  
ATOM    244  HB3 PHE A  18       5.696   9.838 -29.254  1.00 96.25           H  
ATOM    245  O   PHE A  18       4.166  10.389 -31.506  1.00 96.25           O  
ATOM    246  CG  PHE A  18       5.839  10.916 -27.415  1.00 96.25           C  
ATOM    247  CD1 PHE A  18       6.237  12.117 -26.798  1.00 96.25           C  
ATOM    248  HD1 PHE A  18       6.397  13.002 -27.396  1.00 96.25           H  
ATOM    249  CD2 PHE A  18       5.603   9.771 -26.633  1.00 96.25           C  
ATOM    250  HD2 PHE A  18       5.262   8.860 -27.102  1.00 96.25           H  
ATOM    251  CE1 PHE A  18       6.398  12.171 -25.401  1.00 96.25           C  
ATOM    252  HE1 PHE A  18       6.680  13.100 -24.927  1.00 96.25           H  
ATOM    253  CE2 PHE A  18       5.759   9.827 -25.239  1.00 96.25           C  
ATOM    254  HE2 PHE A  18       5.530   8.958 -24.639  1.00 96.25           H  
ATOM    255  CZ  PHE A  18       6.155  11.026 -24.625  1.00 96.25           C  
ATOM    256  HZ  PHE A  18       6.234  11.072 -23.549  1.00 96.25           H  
ATOM    257  N   ASN A  19       3.797  12.611 -31.392  1.00 94.83           N  
ATOM    258  H   ASN A  19       3.694  13.408 -30.780  1.00 94.83           H  
ATOM    259  CA  ASN A  19       3.743  12.856 -32.827  1.00 94.83           C  
ATOM    260  HA  ASN A  19       4.171  11.997 -33.345  1.00 94.83           H  
ATOM    261  C   ASN A  19       4.550  14.130 -33.168  1.00 94.83           C  
ATOM    262  CB  ASN A  19       2.275  12.939 -33.270  1.00 94.83           C  
ATOM    263  HB2 ASN A  19       1.809  13.823 -32.835  1.00 94.83           H  
ATOM    264  HB3 ASN A  19       1.740  12.054 -32.925  1.00 94.83           H  
ATOM    265  O   ASN A  19       4.064  15.232 -32.904  1.00 94.83           O  
ATOM    266  CG  ASN A  19       2.157  12.998 -34.781  1.00 94.83           C  
ATOM    267  ND2 ASN A  19       1.013  13.389 -35.290  1.00 94.83           N  
ATOM    268 HD21 ASN A  19       0.249  13.649 -34.683  1.00 94.83           H  
ATOM    269 HD22 ASN A  19       0.959  13.416 -36.298  1.00 94.83           H  
ATOM    270  OD1 ASN A  19       3.073  12.683 -35.524  1.00 94.83           O  
ATOM    271  N   PRO A  20       5.776  14.010 -33.713  1.00 95.29           N  
ATOM    272  CA  PRO A  20       6.404  12.767 -34.162  1.00 95.29           C  
ATOM    273  HA  PRO A  20       5.718  12.248 -34.830  1.00 95.29           H  
ATOM    274  C   PRO A  20       6.813  11.843 -32.996  1.00 95.29           C  
ATOM    275  CB  PRO A  20       7.622  13.208 -34.976  1.00 95.29           C  
ATOM    276  HB2 PRO A  20       7.321  13.404 -36.005  1.00 95.29           H  
ATOM    277  HB3 PRO A  20       8.429  12.476 -34.948  1.00 95.29           H  
ATOM    278  O   PRO A  20       7.028  12.327 -31.881  1.00 95.29           O  
ATOM    279  CG  PRO A  20       8.025  14.520 -34.304  1.00 95.29           C  
ATOM    280  HG2 PRO A  20       8.587  15.166 -34.979  1.00 95.29           H  
ATOM    281  HG3 PRO A  20       8.601  14.310 -33.403  1.00 95.29           H  
ATOM    282  CD  PRO A  20       6.678  15.133 -33.923  1.00 95.29           C  
ATOM    283  HD2 PRO A  20       6.303  15.747 -34.742  1.00 95.29           H  
ATOM    284  HD3 PRO A  20       6.775  15.734 -33.018  1.00 95.29           H  
ATOM    285  N   PRO A  21       6.952  10.525 -33.240  1.00 96.99           N  
ATOM    286  CA  PRO A  21       7.477   9.593 -32.247  1.00 96.99           C  
ATOM    287  HA  PRO A  21       6.808   9.584 -31.387  1.00 96.99           H  
ATOM    288  C   PRO A  21       8.893   9.957 -31.792  1.00 96.99           C  
ATOM    289  CB  PRO A  21       7.462   8.215 -32.915  1.00 96.99           C  
ATOM    290  HB2 PRO A  21       7.212   7.428 -32.203  1.00 96.99           H  
ATOM    291  HB3 PRO A  21       8.425   8.017 -33.385  1.00 96.99           H  
ATOM    292  O   PRO A  21       9.666  10.573 -32.530  1.00 96.99           O  
ATOM    293  CG  PRO A  21       6.400   8.350 -34.002  1.00 96.99           C  
ATOM    294  HG2 PRO A  21       6.572   7.659 -34.826  1.00 96.99           H  
ATOM    295  HG3 PRO A  21       5.412   8.200 -33.568  1.00 96.99           H  
ATOM    296  CD  PRO A  21       6.551   9.804 -34.439  1.00 96.99           C  
ATOM    297  HD2 PRO A  21       7.334   9.888 -35.193  1.00 96.99           H  
ATOM    298  HD3 PRO A  21       5.599  10.161 -34.832  1.00 96.99           H  
ATOM    299  N   ILE A  22       9.270   9.511 -30.595  1.00 95.98           N  
ATOM    300  H   ILE A  22       8.602   8.986 -30.048  1.00 95.98           H  
ATOM    301  CA  ILE A  22      10.653   9.603 -30.122  1.00 95.98           C  
ATOM    302  HA  ILE A  22      11.099  10.515 -30.520  1.00 95.98           H  
ATOM    303  C   ILE A  22      11.428   8.404 -30.673  1.00 95.98           C  
ATOM    304  CB  ILE A  22      10.722   9.690 -28.584  1.00 95.98           C  
ATOM    305  HB  ILE A  22      10.279   8.781 -28.178  1.00 95.98           H  
ATOM    306  O   ILE A  22      11.139   7.255 -30.332  1.00 95.98           O  
ATOM    307  CG1 ILE A  22       9.917  10.892 -28.037  1.00 95.98           C  
ATOM    308 HG12 ILE A  22      10.399  11.822 -28.339  1.00 95.98           H  
ATOM    309 HG13 ILE A  22       8.912  10.884 -28.459  1.00 95.98           H  
ATOM    310  CG2 ILE A  22      12.188   9.745 -28.111  1.00 95.98           C  
ATOM    311 HG21 ILE A  22      12.661  10.663 -28.458  1.00 95.98           H  
ATOM    312 HG22 ILE A  22      12.748   8.888 -28.486  1.00 95.98           H  
ATOM    313 HG23 ILE A  22      12.228   9.699 -27.023  1.00 95.98           H  
ATOM    314  CD1 ILE A  22       9.754  10.879 -26.511  1.00 95.98           C  
ATOM    315 HD11 ILE A  22       9.283   9.949 -26.194  1.00 95.98           H  
ATOM    316 HD12 ILE A  22       9.119  11.715 -26.213  1.00 95.98           H  
ATOM    317 HD13 ILE A  22      10.718  10.992 -26.015  1.00 95.98           H  
ATOM    318  N   TYR A  23      12.433   8.675 -31.502  1.00 95.68           N  
ATOM    319  H   TYR A  23      12.581   9.635 -31.781  1.00 95.68           H  
ATOM    320  CA  TYR A  23      13.326   7.660 -32.056  1.00 95.68           C  
ATOM    321  HA  TYR A  23      12.795   6.710 -32.110  1.00 95.68           H  
ATOM    322  C   TYR A  23      14.546   7.468 -31.153  1.00 95.68           C  
ATOM    323  CB  TYR A  23      13.725   8.034 -33.488  1.00 95.68           C  
ATOM    324  HB2 TYR A  23      14.389   7.263 -33.878  1.00 95.68           H  
ATOM    325  HB3 TYR A  23      14.284   8.970 -33.472  1.00 95.68           H  
ATOM    326  O   TYR A  23      15.257   8.421 -30.824  1.00 95.68           O  
ATOM    327  CG  TYR A  23      12.540   8.175 -34.423  1.00 95.68           C  
ATOM    328  CD1 TYR A  23      11.990   7.035 -35.040  1.00 95.68           C  
ATOM    329  HD1 TYR A  23      12.434   6.063 -34.881  1.00 95.68           H  
ATOM    330  CD2 TYR A  23      11.966   9.441 -34.650  1.00 95.68           C  
ATOM    331  HD2 TYR A  23      12.371  10.317 -34.164  1.00 95.68           H  
ATOM    332  CE1 TYR A  23      10.867   7.161 -35.880  1.00 95.68           C  
ATOM    333  HE1 TYR A  23      10.442   6.292 -36.362  1.00 95.68           H  
ATOM    334  CE2 TYR A  23      10.846   9.572 -35.491  1.00 95.68           C  
ATOM    335  HE2 TYR A  23      10.399  10.543 -35.643  1.00 95.68           H  
ATOM    336  OH  TYR A  23       9.216   8.551 -36.924  1.00 95.68           O  
ATOM    337  HH  TYR A  23       8.957   9.469 -37.036  1.00 95.68           H  
ATOM    338  CZ  TYR A  23      10.295   8.429 -36.109  1.00 95.68           C  
ATOM    339  N   LEU A  24      14.782   6.227 -30.746  1.00 95.32           N  
ATOM    340  H   LEU A  24      14.179   5.492 -31.086  1.00 95.32           H  
ATOM    341  CA  LEU A  24      15.964   5.792 -30.015  1.00 95.32           C  
ATOM    342  HA  LEU A  24      16.441   6.651 -29.544  1.00 95.32           H  
ATOM    343  C   LEU A  24      16.961   5.180 -31.006  1.00 95.32           C  
ATOM    344  CB  LEU A  24      15.538   4.796 -28.924  1.00 95.32           C  
ATOM    345  HB2 LEU A  24      16.420   4.523 -28.344  1.00 95.32           H  
ATOM    346  HB3 LEU A  24      15.189   3.884 -29.409  1.00 95.32           H  
ATOM    347  O   LEU A  24      16.561   4.632 -32.026  1.00 95.32           O  
ATOM    348  CG  LEU A  24      14.445   5.282 -27.953  1.00 95.32           C  
ATOM    349  HG  LEU A  24      13.495   5.360 -28.480  1.00 95.32           H  
ATOM    350  CD1 LEU A  24      14.293   4.263 -26.827  1.00 95.32           C  
ATOM    351 HD11 LEU A  24      14.184   3.266 -27.254  1.00 95.32           H  
ATOM    352 HD12 LEU A  24      15.174   4.270 -26.184  1.00 95.32           H  
ATOM    353 HD13 LEU A  24      13.405   4.489 -26.237  1.00 95.32           H  
ATOM    354  CD2 LEU A  24      14.768   6.632 -27.307  1.00 95.32           C  
ATOM    355 HD21 LEU A  24      14.785   7.410 -28.070  1.00 95.32           H  
ATOM    356 HD22 LEU A  24      13.996   6.882 -26.580  1.00 95.32           H  
ATOM    357 HD23 LEU A  24      15.739   6.583 -26.815  1.00 95.32           H  
ATOM    358  N   GLY A  25      18.262   5.273 -30.726  1.00 92.27           N  
ATOM    359  H   GLY A  25      18.549   5.697 -29.855  1.00 92.27           H  
ATOM    360  CA  GLY A  25      19.279   4.695 -31.609  1.00 92.27           C  
ATOM    361  HA2 GLY A  25      19.135   5.081 -32.618  1.00 92.27           H  
ATOM    362  HA3 GLY A  25      20.275   4.978 -31.270  1.00 92.27           H  
ATOM    363  C   GLY A  25      19.202   3.165 -31.654  1.00 92.27           C  
ATOM    364  O   GLY A  25      19.157   2.523 -30.602  1.00 92.27           O  
ATOM    365  N   ASP A  26      19.241   2.589 -32.855  1.00 86.86           N  
ATOM    366  H   ASP A  26      19.162   3.166 -33.680  1.00 86.86           H  
ATOM    367  CA  ASP A  26      19.114   1.140 -33.065  1.00 86.86           C  
ATOM    368  HA  ASP A  26      18.170   0.808 -32.633  1.00 86.86           H  
ATOM    369  C   ASP A  26      20.227   0.351 -32.359  1.00 86.86           C  
ATOM    370  CB  ASP A  26      19.057   0.841 -34.570  1.00 86.86           C  
ATOM    371  HB2 ASP A  26      19.936   1.265 -35.056  1.00 86.86           H  
ATOM    372  HB3 ASP A  26      19.073  -0.239 -34.714  1.00 86.86           H  
ATOM    373  O   ASP A  26      19.936  -0.599 -31.631  1.00 86.86           O  
ATOM    374  CG  ASP A  26      17.779   1.395 -35.212  1.00 86.86           C  
ATOM    375  OD1 ASP A  26      16.718   1.304 -34.551  1.00 86.86           O  
ATOM    376  OD2 ASP A  26      17.882   1.941 -36.331  1.00 86.86           O  
ATOM    377  N   ASP A  27      21.466   0.844 -32.417  1.00 88.20           N  
ATOM    378  H   ASP A  27      21.637   1.552 -33.117  1.00 88.20           H  
ATOM    379  CA  ASP A  27      22.648   0.217 -31.797  1.00 88.20           C  
ATOM    380  HA  ASP A  27      22.517  -0.864 -31.825  1.00 88.20           H  
ATOM    381  C   ASP A  27      22.865   0.615 -30.325  1.00 88.20           C  
ATOM    382  CB  ASP A  27      23.895   0.552 -32.622  1.00 88.20           C  
ATOM    383  HB2 ASP A  27      24.085   1.623 -32.552  1.00 88.20           H  
ATOM    384  HB3 ASP A  27      24.756   0.027 -32.207  1.00 88.20           H  
ATOM    385  O   ASP A  27      23.941   0.427 -29.756  1.00 88.20           O  
ATOM    386  CG  ASP A  27      23.756   0.149 -34.087  1.00 88.20           C  
ATOM    387  OD1 ASP A  27      23.242  -0.960 -34.340  1.00 88.20           O  
ATOM    388  OD2 ASP A  27      24.155   0.987 -34.925  1.00 88.20           O  
ATOM    389  N   ALA A  28      21.872   1.247 -29.698  1.00 90.72           N  
ATOM    390  H   ALA A  28      21.004   1.373 -30.199  1.00 90.72           H  
ATOM    391  CA  ALA A  28      21.965   1.717 -28.325  1.00 90.72           C  
ATOM    392  HA  ALA A  28      22.932   1.439 -27.907  1.00 90.72           H  
ATOM    393  C   ALA A  28      20.903   1.074 -27.438  1.00 90.72           C  
ATOM    394  CB  ALA A  28      21.886   3.244 -28.321  1.00 90.72           C  
ATOM    395  HB1 ALA A  28      22.767   3.649 -28.817  1.00 90.72           H  
ATOM    396  HB2 ALA A  28      21.816   3.601 -27.294  1.00 90.72           H  
ATOM    397  HB3 ALA A  28      21.001   3.561 -28.874  1.00 90.72           H  
ATOM    398  O   ALA A  28      19.722   1.009 -27.780  1.00 90.72           O  
ATOM    399  N   GLU A  29      21.318   0.655 -26.252  1.00 93.55           N  
ATOM    400  H   GLU A  29      22.303   0.673 -26.027  1.00 93.55           H  
ATOM    401  CA  GLU A  29      20.391   0.271 -25.200  1.00 93.55           C  
ATOM    402  HA  GLU A  29      19.493  -0.155 -25.647  1.00 93.55           H  
ATOM    403  C   GLU A  29      19.970   1.497 -24.406  1.00 93.55           C  
ATOM    404  CB  GLU A  29      20.997  -0.803 -24.311  1.00 93.55           C  
ATOM    405  HB2 GLU A  29      20.316  -0.987 -23.480  1.00 93.55           H  
ATOM    406  HB3 GLU A  29      21.957  -0.459 -23.927  1.00 93.55           H  
ATOM    407  O   GLU A  29      20.739   2.442 -24.202  1.00 93.55           O  
ATOM    408  CG  GLU A  29      21.182  -2.095 -25.119  1.00 93.55           C  
ATOM    409  HG2 GLU A  29      20.225  -2.378 -25.556  1.00 93.55           H  
ATOM    410  HG3 GLU A  29      21.889  -1.916 -25.929  1.00 93.55           H  
ATOM    411  CD  GLU A  29      21.705  -3.237 -24.255  1.00 93.55           C  
ATOM    412  OE1 GLU A  29      21.830  -4.356 -24.783  1.00 93.55           O  
ATOM    413  OE2 GLU A  29      22.018  -2.965 -23.078  1.00 93.55           O  
ATOM    414  N   TYR A  30      18.717   1.490 -23.977  1.00 96.66           N  
ATOM    415  H   TYR A  30      18.163   0.653 -24.092  1.00 96.66           H  
ATOM    416  CA  TYR A  30      18.126   2.574 -23.220  1.00 96.66           C  
ATOM    417  HA  TYR A  30      18.905   3.277 -22.923  1.00 96.66           H  
ATOM    418  C   TYR A  30      17.513   2.024 -21.953  1.00 96.66           C  
ATOM    419  CB  TYR A  30      17.105   3.334 -24.066  1.00 96.66           C  
ATOM    420  HB2 TYR A  30      16.432   2.624 -24.546  1.00 96.66           H  
ATOM    421  HB3 TYR A  30      16.501   3.965 -23.413  1.00 96.66           H  
ATOM    422  O   TYR A  30      17.001   0.907 -21.920  1.00 96.66           O  
ATOM    423  CG  TYR A  30      17.744   4.207 -25.124  1.00 96.66           C  
ATOM    424  CD1 TYR A  30      17.922   5.581 -24.888  1.00 96.66           C  
ATOM    425  HD1 TYR A  30      17.640   5.992 -23.930  1.00 96.66           H  
ATOM    426  CD2 TYR A  30      18.144   3.648 -26.349  1.00 96.66           C  
ATOM    427  HD2 TYR A  30      18.010   2.592 -26.533  1.00 96.66           H  
ATOM    428  CE1 TYR A  30      18.417   6.415 -25.907  1.00 96.66           C  
ATOM    429  HE1 TYR A  30      18.487   7.480 -25.739  1.00 96.66           H  
ATOM    430  CE2 TYR A  30      18.698   4.464 -27.349  1.00 96.66           C  
ATOM    431  HE2 TYR A  30      18.956   4.027 -28.302  1.00 96.66           H  
ATOM    432  OH  TYR A  30      19.201   6.666 -28.159  1.00 96.66           O  
ATOM    433  HH  TYR A  30      18.865   7.557 -28.038  1.00 96.66           H  
ATOM    434  CZ  TYR A  30      18.794   5.855 -27.146  1.00 96.66           C  
ATOM    435  N   MET A  31      17.562   2.842 -20.915  1.00 97.02           N  
ATOM    436  H   MET A  31      17.994   3.747 -21.036  1.00 97.02           H  
ATOM    437  CA  MET A  31      17.021   2.521 -19.613  1.00 97.02           C  
ATOM    438  HA  MET A  31      16.433   1.606 -19.691  1.00 97.02           H  
ATOM    439  C   MET A  31      16.108   3.653 -19.155  1.00 97.02           C  
ATOM    440  CB  MET A  31      18.142   2.280 -18.603  1.00 97.02           C  
ATOM    441  HB2 MET A  31      18.568   3.238 -18.304  1.00 97.02           H  
ATOM    442  HB3 MET A  31      17.652   1.800 -17.756  1.00 97.02           H  
ATOM    443  O   MET A  31      16.380   4.825 -19.434  1.00 97.02           O  
ATOM    444  CG  MET A  31      19.283   1.350 -19.026  1.00 97.02           C  
ATOM    445  HG2 MET A  31      20.144   1.549 -18.388  1.00 97.02           H  
ATOM    446  HG3 MET A  31      19.582   1.564 -20.052  1.00 97.02           H  
ATOM    447  SD  MET A  31      18.894  -0.409 -18.883  1.00 97.02           S  
ATOM    448  CE  MET A  31      19.023  -0.640 -17.089  1.00 97.02           C  
ATOM    449  HE1 MET A  31      18.321   0.019 -16.577  1.00 97.02           H  
ATOM    450  HE2 MET A  31      18.786  -1.674 -16.838  1.00 97.02           H  
ATOM    451  HE3 MET A  31      20.039  -0.422 -16.761  1.00 97.02           H  
ATOM    452  N   ILE A  32      15.050   3.314 -18.427  1.00 97.94           N  
ATOM    453  H   ILE A  32      14.888   2.333 -18.250  1.00 97.94           H  
ATOM    454  CA  ILE A  32      14.080   4.264 -17.889  1.00 97.94           C  
ATOM    455  HA  ILE A  32      14.465   5.267 -18.073  1.00 97.94           H  
ATOM    456  C   ILE A  32      13.947   4.103 -16.379  1.00 97.94           C  
ATOM    457  CB  ILE A  32      12.739   4.154 -18.642  1.00 97.94           C  
ATOM    458  HB  ILE A  32      12.976   4.189 -19.705  1.00 97.94           H  
ATOM    459  O   ILE A  32      13.975   2.990 -15.863  1.00 97.94           O  
ATOM    460  CG1 ILE A  32      11.848   5.375 -18.332  1.00 97.94           C  
ATOM    461 HG12 ILE A  32      12.456   6.279 -18.369  1.00 97.94           H  
ATOM    462 HG13 ILE A  32      11.422   5.288 -17.332  1.00 97.94           H  
ATOM    463  CG2 ILE A  32      12.008   2.827 -18.365  1.00 97.94           C  
ATOM    464 HG21 ILE A  32      12.669   1.983 -18.564  1.00 97.94           H  
ATOM    465 HG22 ILE A  32      11.141   2.729 -19.018  1.00 97.94           H  
ATOM    466 HG23 ILE A  32      11.680   2.777 -17.327  1.00 97.94           H  
ATOM    467  CD1 ILE A  32      10.722   5.540 -19.354  1.00 97.94           C  
ATOM    468 HD11 ILE A  32      10.226   6.499 -19.203  1.00 97.94           H  
ATOM    469 HD12 ILE A  32      11.145   5.536 -20.359  1.00 97.94           H  
ATOM    470 HD13 ILE A  32       9.993   4.736 -19.256  1.00 97.94           H  
ATOM    471  N   GLY A  33      13.812   5.216 -15.668  1.00 98.10           N  
ATOM    472  H   GLY A  33      13.865   6.105 -16.144  1.00 98.10           H  
ATOM    473  CA  GLY A  33      13.567   5.224 -14.229  1.00 98.10           C  
ATOM    474  HA2 GLY A  33      13.121   4.279 -13.918  1.00 98.10           H  
ATOM    475  HA3 GLY A  33      14.510   5.337 -13.695  1.00 98.10           H  
ATOM    476  C   GLY A  33      12.630   6.355 -13.828  1.00 98.10           C  
ATOM    477  O   GLY A  33      12.482   7.345 -14.552  1.00 98.10           O  
ATOM    478  N   LEU A  34      11.989   6.211 -12.671  1.00 98.48           N  
ATOM    479  H   LEU A  34      12.166   5.383 -12.120  1.00 98.48           H  
ATOM    480  CA  LEU A  34      11.188   7.273 -12.068  1.00 98.48           C  
ATOM    481  HA  LEU A  34      10.602   7.763 -12.845  1.00 98.48           H  
ATOM    482  C   LEU A  34      12.111   8.303 -11.410  1.00 98.48           C  
ATOM    483  CB  LEU A  34      10.237   6.657 -11.030  1.00 98.48           C  
ATOM    484  HB2 LEU A  34       9.632   5.881 -11.499  1.00 98.48           H  
ATOM    485  HB3 LEU A  34      10.843   6.185 -10.256  1.00 98.48           H  
ATOM    486  O   LEU A  34      12.977   7.938 -10.621  1.00 98.48           O  
ATOM    487  CG  LEU A  34       9.314   7.697 -10.366  1.00 98.48           C  
ATOM    488  HG  LEU A  34       9.880   8.586 -10.088  1.00 98.48           H  
ATOM    489  CD1 LEU A  34       8.185   8.119 -11.298  1.00 98.48           C  
ATOM    490 HD11 LEU A  34       7.601   7.247 -11.594  1.00 98.48           H  
ATOM    491 HD12 LEU A  34       8.590   8.606 -12.185  1.00 98.48           H  
ATOM    492 HD13 LEU A  34       7.531   8.822 -10.781  1.00 98.48           H  
ATOM    493  CD2 LEU A  34       8.724   7.132  -9.086  1.00 98.48           C  
ATOM    494 HD21 LEU A  34       8.252   6.170  -9.284  1.00 98.48           H  
ATOM    495 HD22 LEU A  34       9.527   6.996  -8.361  1.00 98.48           H  
ATOM    496 HD23 LEU A  34       7.997   7.824  -8.660  1.00 98.48           H  
ATOM    497  N   THR A  35      11.896   9.591 -11.671  1.00 97.95           N  
ATOM    498  H   THR A  35      11.207   9.842 -12.366  1.00 97.95           H  
ATOM    499  CA  THR A  35      12.603  10.666 -10.954  1.00 97.95           C  
ATOM    500  HA  THR A  35      13.461  10.251 -10.423  1.00 97.95           H  
ATOM    501  C   THR A  35      11.739  11.344  -9.902  1.00 97.95           C  
ATOM    502  CB  THR A  35      13.149  11.735 -11.907  1.00 97.95           C  
ATOM    503  HB  THR A  35      13.775  12.419 -11.335  1.00 97.95           H  
ATOM    504  O   THR A  35      12.264  11.861  -8.922  1.00 97.95           O  
ATOM    505  CG2 THR A  35      13.979  11.131 -13.026  1.00 97.95           C  
ATOM    506 HG21 THR A  35      14.627  10.350 -12.628  1.00 97.95           H  
ATOM    507 HG22 THR A  35      14.587  11.915 -13.477  1.00 97.95           H  
ATOM    508 HG23 THR A  35      13.319  10.688 -13.773  1.00 97.95           H  
ATOM    509  OG1 THR A  35      12.112  12.467 -12.524  1.00 97.95           O  
ATOM    510  HG1 THR A  35      11.530  12.768 -11.823  1.00 97.95           H  
ATOM    511  N   ASN A  36      10.428  11.426 -10.137  1.00 96.88           N  
ATOM    512  H   ASN A  36      10.043  10.951 -10.941  1.00 96.88           H  
ATOM    513  CA  ASN A  36       9.502  12.136  -9.259  1.00 96.88           C  
ATOM    514  HA  ASN A  36       9.793  11.974  -8.221  1.00 96.88           H  
ATOM    515  C   ASN A  36       8.073  11.624  -9.455  1.00 96.88           C  
ATOM    516  CB  ASN A  36       9.595  13.638  -9.578  1.00 96.88           C  
ATOM    517  HB2 ASN A  36       9.240  13.817 -10.593  1.00 96.88           H  
ATOM    518  HB3 ASN A  36      10.635  13.956  -9.514  1.00 96.88           H  
ATOM    519  O   ASN A  36       7.629  11.472 -10.596  1.00 96.88           O  
ATOM    520  CG  ASN A  36       8.817  14.519  -8.617  1.00 96.88           C  
ATOM    521  ND2 ASN A  36       7.734  15.105  -9.062  1.00 96.88           N  
ATOM    522 HD21 ASN A  36       7.283  14.838  -9.925  1.00 96.88           H  
ATOM    523 HD22 ASN A  36       7.328  15.781  -8.431  1.00 96.88           H  
ATOM    524  OD1 ASN A  36       9.231  14.762  -7.495  1.00 96.88           O  
ATOM    525  N   PHE A  37       7.358  11.437  -8.353  1.00 98.46           N  
ATOM    526  H   PHE A  37       7.813  11.550  -7.459  1.00 98.46           H  
ATOM    527  CA  PHE A  37       5.922  11.189  -8.316  1.00 98.46           C  
ATOM    528  HA  PHE A  37       5.486  11.394  -9.293  1.00 98.46           H  
ATOM    529  C   PHE A  37       5.273  12.130  -7.299  1.00 98.46           C  
ATOM    530  CB  PHE A  37       5.657   9.716  -7.983  1.00 98.46           C  
ATOM    531  HB2 PHE A  37       6.282   9.412  -7.143  1.00 98.46           H  
ATOM    532  HB3 PHE A  37       5.951   9.108  -8.838  1.00 98.46           H  
ATOM    533  O   PHE A  37       5.744  12.255  -6.170  1.00 98.46           O  
ATOM    534  CG  PHE A  37       4.210   9.425  -7.644  1.00 98.46           C  
ATOM    535  CD1 PHE A  37       3.727   9.578  -6.330  1.00 98.46           C  
ATOM    536  HD1 PHE A  37       4.398   9.878  -5.539  1.00 98.46           H  
ATOM    537  CD2 PHE A  37       3.329   9.038  -8.662  1.00 98.46           C  
ATOM    538  HD2 PHE A  37       3.694   8.902  -9.669  1.00 98.46           H  
ATOM    539  CE1 PHE A  37       2.374   9.323  -6.043  1.00 98.46           C  
ATOM    540  HE1 PHE A  37       2.009   9.419  -5.031  1.00 98.46           H  
ATOM    541  CE2 PHE A  37       1.977   8.810  -8.380  1.00 98.46           C  
ATOM    542  HE2 PHE A  37       1.306   8.544  -9.183  1.00 98.46           H  
ATOM    543  CZ  PHE A  37       1.496   8.935  -7.069  1.00 98.46           C  
ATOM    544  HZ  PHE A  37       0.457   8.736  -6.854  1.00 98.46           H  
ATOM    545  N   GLU A  38       4.186  12.786  -7.692  1.00 98.36           N  
ATOM    546  H   GLU A  38       3.846  12.645  -8.633  1.00 98.36           H  
ATOM    547  CA  GLU A  38       3.438  13.695  -6.829  1.00 98.36           C  
ATOM    548  HA  GLU A  38       3.679  13.475  -5.789  1.00 98.36           H  
ATOM    549  C   GLU A  38       1.931  13.516  -7.008  1.00 98.36           C  
ATOM    550  CB  GLU A  38       3.823  15.153  -7.116  1.00 98.36           C  
ATOM    551  HB2 GLU A  38       3.725  15.351  -8.183  1.00 98.36           H  
ATOM    552  HB3 GLU A  38       3.128  15.801  -6.581  1.00 98.36           H  
ATOM    553  O   GLU A  38       1.434  13.503  -8.133  1.00 98.36           O  
ATOM    554  CG  GLU A  38       5.250  15.495  -6.669  1.00 98.36           C  
ATOM    555  HG2 GLU A  38       5.318  15.351  -5.591  1.00 98.36           H  
ATOM    556  HG3 GLU A  38       5.953  14.813  -7.147  1.00 98.36           H  
ATOM    557  CD  GLU A  38       5.640  16.941  -7.006  1.00 98.36           C  
ATOM    558  OE1 GLU A  38       6.824  17.156  -7.364  1.00 98.36           O  
ATOM    559  OE2 GLU A  38       4.773  17.841  -6.870  1.00 98.36           O  
ATOM    560  N   THR A  39       1.199  13.438  -5.899  1.00 98.24           N  
ATOM    561  H   THR A  39       1.674  13.439  -5.007  1.00 98.24           H  
ATOM    562  CA  THR A  39      -0.270  13.513  -5.863  1.00 98.24           C  
ATOM    563  HA  THR A  39      -0.591  14.320  -6.521  1.00 98.24           H  
ATOM    564  C   THR A  39      -0.749  13.851  -4.447  1.00 98.24           C  
ATOM    565  CB  THR A  39      -0.900  12.206  -6.373  1.00 98.24           C  
ATOM    566  HB  THR A  39      -0.423  11.922  -7.311  1.00 98.24           H  
ATOM    567  O   THR A  39       0.067  13.943  -3.532  1.00 98.24           O  
ATOM    568  CG2 THR A  39      -0.775  11.037  -5.401  1.00 98.24           C  
ATOM    569 HG21 THR A  39      -1.109  10.131  -5.907  1.00 98.24           H  
ATOM    570 HG22 THR A  39       0.262  10.922  -5.085  1.00 98.24           H  
ATOM    571 HG23 THR A  39      -1.409  11.197  -4.529  1.00 98.24           H  
ATOM    572  OG1 THR A  39      -2.263  12.432  -6.630  1.00 98.24           O  
ATOM    573  HG1 THR A  39      -2.332  13.073  -7.341  1.00 98.24           H  
ATOM    574  N   PHE A  40      -2.047  14.043  -4.229  1.00 97.16           N  
ATOM    575  H   PHE A  40      -2.685  13.844  -4.986  1.00 97.16           H  
ATOM    576  CA  PHE A  40      -2.616  14.121  -2.882  1.00 97.16           C  
ATOM    577  HA  PHE A  40      -1.867  14.498  -2.186  1.00 97.16           H  
ATOM    578  C   PHE A  40      -3.015  12.729  -2.386  1.00 97.16           C  
ATOM    579  CB  PHE A  40      -3.779  15.115  -2.853  1.00 97.16           C  
ATOM    580  HB2 PHE A  40      -4.404  14.962  -3.733  1.00 97.16           H  
ATOM    581  HB3 PHE A  40      -4.394  14.922  -1.974  1.00 97.16           H  
ATOM    582  O   PHE A  40      -3.557  11.921  -3.138  1.00 97.16           O  
ATOM    583  CG  PHE A  40      -3.323  16.559  -2.808  1.00 97.16           C  
ATOM    584  CD1 PHE A  40      -3.065  17.172  -1.567  1.00 97.16           C  
ATOM    585  HD1 PHE A  40      -3.218  16.623  -0.650  1.00 97.16           H  
ATOM    586  CD2 PHE A  40      -3.162  17.292  -3.997  1.00 97.16           C  
ATOM    587  HD2 PHE A  40      -3.416  16.836  -4.943  1.00 97.16           H  
ATOM    588  CE1 PHE A  40      -2.648  18.514  -1.517  1.00 97.16           C  
ATOM    589  HE1 PHE A  40      -2.491  18.989  -0.560  1.00 97.16           H  
ATOM    590  CE2 PHE A  40      -2.738  18.632  -3.948  1.00 97.16           C  
ATOM    591  HE2 PHE A  40      -2.662  19.202  -4.863  1.00 97.16           H  
ATOM    592  CZ  PHE A  40      -2.483  19.244  -2.708  1.00 97.16           C  
ATOM    593  HZ  PHE A  40      -2.199  20.285  -2.666  1.00 97.16           H  
ATOM    594  N   ASN A  41      -2.744  12.433  -1.111  1.00 95.83           N  
ATOM    595  H   ASN A  41      -2.309  13.126  -0.518  1.00 95.83           H  
ATOM    596  CA  ASN A  41      -3.200  11.199  -0.487  1.00 95.83           C  
ATOM    597  HA  ASN A  41      -3.029  10.384  -1.190  1.00 95.83           H  
ATOM    598  C   ASN A  41      -4.705  11.280  -0.225  1.00 95.83           C  
ATOM    599  CB  ASN A  41      -2.423  10.869   0.802  1.00 95.83           C  
ATOM    600  HB2 ASN A  41      -2.672  11.585   1.586  1.00 95.83           H  
ATOM    601  HB3 ASN A  41      -1.348  10.916   0.632  1.00 95.83           H  
ATOM    602  O   ASN A  41      -5.159  11.739   0.822  1.00 95.83           O  
ATOM    603  CG  ASN A  41      -2.765   9.464   1.280  1.00 95.83           C  
ATOM    604  ND2 ASN A  41      -2.215   9.020   2.381  1.00 95.83           N  
ATOM    605 HD21 ASN A  41      -2.464   8.084   2.668  1.00 95.83           H  
ATOM    606 HD22 ASN A  41      -1.576   9.572   2.935  1.00 95.83           H  
ATOM    607  OD1 ASN A  41      -3.508   8.728   0.648  1.00 95.83           O  
ATOM    608  N   SER A  42      -5.475  10.834  -1.202  1.00 95.29           N  
ATOM    609  H   SER A  42      -5.045  10.657  -2.098  1.00 95.29           H  
ATOM    610  CA  SER A  42      -6.930  10.747  -1.153  1.00 95.29           C  
ATOM    611  HA  SER A  42      -7.287  11.142  -0.202  1.00 95.29           H  
ATOM    612  C   SER A  42      -7.410   9.298  -1.261  1.00 95.29           C  
ATOM    613  CB  SER A  42      -7.498  11.612  -2.276  1.00 95.29           C  
ATOM    614  HB2 SER A  42      -8.587  11.576  -2.283  1.00 95.29           H  
ATOM    615  HB3 SER A  42      -7.168  12.644  -2.157  1.00 95.29           H  
ATOM    616  O   SER A  42      -8.587   9.080  -1.530  1.00 95.29           O  
ATOM    617  OG  SER A  42      -6.980  11.073  -3.467  1.00 95.29           O  
ATOM    618  HG  SER A  42      -7.306  11.568  -4.221  1.00 95.29           H  
ATOM    619  N   ILE A  43      -6.536   8.309  -1.057  1.00 96.10           N  
ATOM    620  H   ILE A  43      -5.602   8.543  -0.753  1.00 96.10           H  
ATOM    621  CA  ILE A  43      -6.867   6.892  -1.240  1.00 96.10           C  
ATOM    622  HA  ILE A  43      -7.253   6.773  -2.252  1.00 96.10           H  
ATOM    623  C   ILE A  43      -7.950   6.488  -0.223  1.00 96.10           C  
ATOM    624  CB  ILE A  43      -5.605   6.009  -1.125  1.00 96.10           C  
ATOM    625  HB  ILE A  43      -5.202   6.112  -0.117  1.00 96.10           H  
ATOM    626  O   ILE A  43      -7.718   6.616   0.986  1.00 96.10           O  
ATOM    627  CG1 ILE A  43      -4.526   6.470  -2.135  1.00 96.10           C  
ATOM    628 HG12 ILE A  43      -4.319   7.532  -1.997  1.00 96.10           H  
ATOM    629 HG13 ILE A  43      -4.894   6.333  -3.152  1.00 96.10           H  
ATOM    630  CG2 ILE A  43      -5.976   4.530  -1.356  1.00 96.10           C  
ATOM    631 HG21 ILE A  43      -6.733   4.204  -0.643  1.00 96.10           H  
ATOM    632 HG22 ILE A  43      -5.102   3.895  -1.213  1.00 96.10           H  
ATOM    633 HG23 ILE A  43      -6.360   4.393  -2.367  1.00 96.10           H  
ATOM    634  CD1 ILE A  43      -3.185   5.747  -1.979  1.00 96.10           C  
ATOM    635 HD11 ILE A  43      -2.848   5.805  -0.944  1.00 96.10           H  
ATOM    636 HD12 ILE A  43      -3.285   4.704  -2.279  1.00 96.10           H  
ATOM    637 HD13 ILE A  43      -2.441   6.222  -2.620  1.00 96.10           H  
ATOM    638  N   PRO A  44      -9.138   6.037  -0.665  1.00 95.88           N  
ATOM    639  CA  PRO A  44     -10.209   5.677   0.249  1.00 95.88           C  
ATOM    640  HA  PRO A  44     -10.296   6.431   1.031  1.00 95.88           H  
ATOM    641  C   PRO A  44      -9.941   4.314   0.896  1.00 95.88           C  
ATOM    642  CB  PRO A  44     -11.481   5.684  -0.598  1.00 95.88           C  
ATOM    643  HB2 PRO A  44     -11.898   6.691  -0.623  1.00 95.88           H  
ATOM    644  HB3 PRO A  44     -12.215   4.969  -0.227  1.00 95.88           H  
ATOM    645  O   PRO A  44      -9.510   3.372   0.230  1.00 95.88           O  
ATOM    646  CG  PRO A  44     -10.988   5.293  -1.989  1.00 95.88           C  
ATOM    647  HG2 PRO A  44     -10.934   4.207  -2.064  1.00 95.88           H  
ATOM    648  HG3 PRO A  44     -11.629   5.698  -2.771  1.00 95.88           H  
ATOM    649  CD  PRO A  44      -9.578   5.882  -2.048  1.00 95.88           C  
ATOM    650  HD2 PRO A  44      -8.918   5.209  -2.595  1.00 95.88           H  
ATOM    651  HD3 PRO A  44      -9.609   6.858  -2.532  1.00 95.88           H  
ATOM    652  N   ASN A  45     -10.225   4.201   2.192  1.00 95.10           N  
ATOM    653  H   ASN A  45     -10.631   4.998   2.661  1.00 95.10           H  
ATOM    654  CA  ASN A  45     -10.294   2.912   2.885  1.00 95.10           C  
ATOM    655  HA  ASN A  45      -9.778   2.162   2.285  1.00 95.10           H  
ATOM    656  C   ASN A  45     -11.736   2.396   3.009  1.00 95.10           C  
ATOM    657  CB  ASN A  45      -9.543   2.998   4.218  1.00 95.10           C  
ATOM    658  HB2 ASN A  45      -9.478   1.998   4.647  1.00 95.10           H  
ATOM    659  HB3 ASN A  45      -8.526   3.341   4.024  1.00 95.10           H  
ATOM    660  O   ASN A  45     -11.934   1.198   3.211  1.00 95.10           O  
ATOM    661  CG  ASN A  45     -10.159   3.916   5.257  1.00 95.10           C  
ATOM    662  ND2 ASN A  45      -9.549   3.957   6.410  1.00 95.10           N  
ATOM    663 HD21 ASN A  45      -8.648   3.507   6.490  1.00 95.10           H  
ATOM    664 HD22 ASN A  45      -9.888   4.564   7.143  1.00 95.10           H  
ATOM    665  OD1 ASN A  45     -11.126   4.628   5.036  1.00 95.10           O  
ATOM    666  N   VAL A  46     -12.721   3.275   2.801  1.00 96.83           N  
ATOM    667  H   VAL A  46     -12.473   4.249   2.705  1.00 96.83           H  
ATOM    668  CA  VAL A  46     -14.133   2.943   2.597  1.00 96.83           C  
ATOM    669  HA  VAL A  46     -14.284   1.875   2.757  1.00 96.83           H  
ATOM    670  C   VAL A  46     -14.522   3.278   1.155  1.00 96.83           C  
ATOM    671  CB  VAL A  46     -15.022   3.689   3.606  1.00 96.83           C  
ATOM    672  HB  VAL A  46     -14.863   4.762   3.503  1.00 96.83           H  
ATOM    673  O   VAL A  46     -14.390   4.427   0.732  1.00 96.83           O  
ATOM    674  CG1 VAL A  46     -16.501   3.383   3.359  1.00 96.83           C  
ATOM    675 HG11 VAL A  46     -17.111   3.832   4.143  1.00 96.83           H  
ATOM    676 HG12 VAL A  46     -16.654   2.304   3.348  1.00 96.83           H  
ATOM    677 HG13 VAL A  46     -16.823   3.805   2.407  1.00 96.83           H  
ATOM    678  CG2 VAL A  46     -14.701   3.276   5.049  1.00 96.83           C  
ATOM    679 HG21 VAL A  46     -14.899   2.212   5.177  1.00 96.83           H  
ATOM    680 HG22 VAL A  46     -13.658   3.485   5.284  1.00 96.83           H  
ATOM    681 HG23 VAL A  46     -15.330   3.843   5.736  1.00 96.83           H  
ATOM    682  N   ASP A  47     -15.003   2.284   0.414  1.00 95.40           N  
ATOM    683  H   ASP A  47     -15.117   1.387   0.864  1.00 95.40           H  
ATOM    684  CA  ASP A  47     -15.487   2.349  -0.969  1.00 95.40           C  
ATOM    685  HA  ASP A  47     -15.709   3.388  -1.209  1.00 95.40           H  
ATOM    686  C   ASP A  47     -16.808   1.562  -1.127  1.00 95.40           C  
ATOM    687  CB  ASP A  47     -14.370   1.899  -1.937  1.00 95.40           C  
ATOM    688  HB2 ASP A  47     -13.499   2.534  -1.774  1.00 95.40           H  
ATOM    689  HB3 ASP A  47     -14.705   2.079  -2.959  1.00 95.40           H  
ATOM    690  O   ASP A  47     -17.332   1.021  -0.152  1.00 95.40           O  
ATOM    691  CG  ASP A  47     -13.937   0.425  -1.828  1.00 95.40           C  
ATOM    692  OD1 ASP A  47     -14.812  -0.463  -1.913  1.00 95.40           O  
ATOM    693  OD2 ASP A  47     -12.713   0.139  -1.752  1.00 95.40           O  
ATOM    694  N   GLU A  48     -17.385   1.491  -2.333  1.00 95.45           N  
ATOM    695  H   GLU A  48     -16.929   1.892  -3.140  1.00 95.45           H  
ATOM    696  CA  GLU A  48     -18.680   0.821  -2.552  1.00 95.45           C  
ATOM    697  HA  GLU A  48     -19.417   1.285  -1.896  1.00 95.45           H  
ATOM    698  C   GLU A  48     -18.689  -0.683  -2.202  1.00 95.45           C  
ATOM    699  CB  GLU A  48     -19.155   1.004  -4.008  1.00 95.45           C  
ATOM    700  HB2 GLU A  48     -20.131   0.525  -4.089  1.00 95.45           H  
ATOM    701  HB3 GLU A  48     -18.488   0.474  -4.688  1.00 95.45           H  
ATOM    702  O   GLU A  48     -19.759  -1.286  -2.114  1.00 95.45           O  
ATOM    703  CG  GLU A  48     -19.341   2.464  -4.465  1.00 95.45           C  
ATOM    704  HG2 GLU A  48     -20.087   2.465  -5.260  1.00 95.45           H  
ATOM    705  HG3 GLU A  48     -19.752   3.044  -3.639  1.00 95.45           H  
ATOM    706  CD  GLU A  48     -18.075   3.152  -5.009  1.00 95.45           C  
ATOM    707  OE1 GLU A  48     -18.180   4.351  -5.355  1.00 95.45           O  
ATOM    708  OE2 GLU A  48     -17.006   2.502  -5.069  1.00 95.45           O  
ATOM    709  N   ASN A  49     -17.522  -1.301  -1.992  1.00 95.00           N  
ATOM    710  H   ASN A  49     -16.678  -0.747  -2.024  1.00 95.00           H  
ATOM    711  CA  ASN A  49     -17.380  -2.721  -1.672  1.00 95.00           C  
ATOM    712  HA  ASN A  49     -18.276  -3.242  -2.008  1.00 95.00           H  
ATOM    713  C   ASN A  49     -17.241  -2.999  -0.165  1.00 95.00           C  
ATOM    714  CB  ASN A  49     -16.179  -3.314  -2.431  1.00 95.00           C  
ATOM    715  HB2 ASN A  49     -15.257  -2.982  -1.953  1.00 95.00           H  
ATOM    716  HB3 ASN A  49     -16.220  -4.401  -2.362  1.00 95.00           H  
ATOM    717  O   ASN A  49     -17.165  -4.168   0.221  1.00 95.00           O  
ATOM    718  CG  ASN A  49     -16.139  -2.941  -3.898  1.00 95.00           C  
ATOM    719  ND2 ASN A  49     -15.274  -2.027  -4.258  1.00 95.00           N  
ATOM    720 HD21 ASN A  49     -14.889  -1.470  -3.507  1.00 95.00           H  
ATOM    721 HD22 ASN A  49     -15.374  -1.652  -5.190  1.00 95.00           H  
ATOM    722  OD1 ASN A  49     -16.862  -3.468  -4.726  1.00 95.00           O  
ATOM    723  N   ASN A  50     -17.150  -1.978   0.695  1.00 96.47           N  
ATOM    724  H   ASN A  50     -17.146  -1.039   0.324  1.00 96.47           H  
ATOM    725  CA  ASN A  50     -16.982  -2.148   2.148  1.00 96.47           C  
ATOM    726  HA  ASN A  50     -17.527  -3.048   2.436  1.00 96.47           H  
ATOM    727  C   ASN A  50     -17.599  -1.013   2.995  1.00 96.47           C  
ATOM    728  CB  ASN A  50     -15.499  -2.403   2.487  1.00 96.47           C  
ATOM    729  HB2 ASN A  50     -15.112  -3.201   1.853  1.00 96.47           H  
ATOM    730  HB3 ASN A  50     -15.443  -2.737   3.523  1.00 96.47           H  
ATOM    731  O   ASN A  50     -17.108  -0.709   4.085  1.00 96.47           O  
ATOM    732  CG  ASN A  50     -14.609  -1.185   2.332  1.00 96.47           C  
ATOM    733  ND2 ASN A  50     -13.422  -1.221   2.894  1.00 96.47           N  
ATOM    734 HD21 ASN A  50     -13.164  -1.992   3.492  1.00 96.47           H  
ATOM    735 HD22 ASN A  50     -12.918  -0.346   2.899  1.00 96.47           H  
ATOM    736  OD1 ASN A  50     -14.941  -0.195   1.713  1.00 96.47           O  
ATOM    737  N   ASN A  51     -18.665  -0.380   2.508  1.00 97.73           N  
ATOM    738  H   ASN A  51     -19.050  -0.687   1.626  1.00 97.73           H  
ATOM    739  CA  ASN A  51     -19.272   0.805   3.110  1.00 97.73           C  
ATOM    740  HA  ASN A  51     -18.549   1.251   3.792  1.00 97.73           H  
ATOM    741  C   ASN A  51     -20.526   0.574   3.968  1.00 97.73           C  
ATOM    742  CB  ASN A  51     -19.547   1.833   2.014  1.00 97.73           C  
ATOM    743  HB2 ASN A  51     -18.615   2.168   1.558  1.00 97.73           H  
ATOM    744  HB3 ASN A  51     -20.007   2.688   2.510  1.00 97.73           H  
ATOM    745  O   ASN A  51     -21.105   1.550   4.444  1.00 97.73           O  
ATOM    746  CG  ASN A  51     -20.521   1.399   0.938  1.00 97.73           C  
ATOM    747  ND2 ASN A  51     -20.991   2.339   0.154  1.00 97.73           N  
ATOM    748 HD21 ASN A  51     -20.692   3.293   0.297  1.00 97.73           H  
ATOM    749 HD22 ASN A  51     -21.642   2.036  -0.557  1.00 97.73           H  
ATOM    750  OD1 ASN A  51     -20.885   0.248   0.786  1.00 97.73           O  
ATOM    751  N   SER A  52     -20.955  -0.664   4.198  1.00 98.39           N  
ATOM    752  H   SER A  52     -20.506  -1.424   3.707  1.00 98.39           H  
ATOM    753  CA  SER A  52     -22.196  -0.939   4.928  1.00 98.39           C  
ATOM    754  HA  SER A  52     -22.779  -0.019   4.992  1.00 98.39           H  
ATOM    755  C   SER A  52     -21.956  -1.414   6.364  1.00 98.39           C  
ATOM    756  CB  SER A  52     -23.080  -1.915   4.154  1.00 98.39           C  
ATOM    757  HB2 SER A  52     -22.541  -2.844   3.971  1.00 98.39           H  
ATOM    758  HB3 SER A  52     -23.970  -2.122   4.748  1.00 98.39           H  
ATOM    759  O   SER A  52     -21.146  -2.305   6.639  1.00 98.39           O  
ATOM    760  OG  SER A  52     -23.481  -1.350   2.923  1.00 98.39           O  
ATOM    761  HG  SER A  52     -24.437  -1.413   2.865  1.00 98.39           H  
ATOM    762  N   PHE A  53     -22.715  -0.860   7.305  1.00 98.42           N  
ATOM    763  H   PHE A  53     -23.307  -0.087   7.037  1.00 98.42           H  
ATOM    764  CA  PHE A  53     -22.787  -1.321   8.691  1.00 98.42           C  
ATOM    765  HA  PHE A  53     -22.128  -2.178   8.831  1.00 98.42           H  
ATOM    766  C   PHE A  53     -24.216  -1.774   9.011  1.00 98.42           C  
ATOM    767  CB  PHE A  53     -22.291  -0.205   9.616  1.00 98.42           C  
ATOM    768  HB2 PHE A  53     -21.262   0.037   9.351  1.00 98.42           H  
ATOM    769  HB3 PHE A  53     -22.885   0.693   9.447  1.00 98.42           H  
ATOM    770  O   PHE A  53     -25.145  -0.973   8.927  1.00 98.42           O  
ATOM    771  CG  PHE A  53     -22.344  -0.563  11.086  1.00 98.42           C  
ATOM    772  CD1 PHE A  53     -23.482  -0.247  11.850  1.00 98.42           C  
ATOM    773  HD1 PHE A  53     -24.325   0.245  11.387  1.00 98.42           H  
ATOM    774  CD2 PHE A  53     -21.257  -1.224  11.689  1.00 98.42           C  
ATOM    775  HD2 PHE A  53     -20.380  -1.463  11.106  1.00 98.42           H  
ATOM    776  CE1 PHE A  53     -23.527  -0.573  13.216  1.00 98.42           C  
ATOM    777  HE1 PHE A  53     -24.395  -0.313  13.803  1.00 98.42           H  
ATOM    778  CE2 PHE A  53     -21.306  -1.561  13.053  1.00 98.42           C  
ATOM    779  HE2 PHE A  53     -20.469  -2.061  13.517  1.00 98.42           H  
ATOM    780  CZ  PHE A  53     -22.440  -1.230  13.816  1.00 98.42           C  
ATOM    781  HZ  PHE A  53     -22.482  -1.471  14.868  1.00 98.42           H  
ATOM    782  N   TYR A  54     -24.388  -3.048   9.377  1.00 98.53           N  
ATOM    783  H   TYR A  54     -23.578  -3.644   9.470  1.00 98.53           H  
ATOM    784  CA  TYR A  54     -25.700  -3.659   9.622  1.00 98.53           C  
ATOM    785  HA  TYR A  54     -26.479  -2.972   9.293  1.00 98.53           H  
ATOM    786  C   TYR A  54     -25.905  -3.960  11.107  1.00 98.53           C  
ATOM    787  CB  TYR A  54     -25.860  -4.940   8.799  1.00 98.53           C  
ATOM    788  HB2 TYR A  54     -26.831  -5.381   9.025  1.00 98.53           H  
ATOM    789  HB3 TYR A  54     -25.096  -5.654   9.107  1.00 98.53           H  
ATOM    790  O   TYR A  54     -25.067  -4.637  11.713  1.00 98.53           O  
ATOM    791  CG  TYR A  54     -25.766  -4.731   7.304  1.00 98.53           C  
ATOM    792  CD1 TYR A  54     -26.905  -4.339   6.576  1.00 98.53           C  
ATOM    793  HD1 TYR A  54     -27.840  -4.159   7.086  1.00 98.53           H  
ATOM    794  CD2 TYR A  54     -24.537  -4.918   6.645  1.00 98.53           C  
ATOM    795  HD2 TYR A  54     -23.666  -5.221   7.207  1.00 98.53           H  
ATOM    796  CE1 TYR A  54     -26.816  -4.134   5.186  1.00 98.53           C  
ATOM    797  HE1 TYR A  54     -27.674  -3.793   4.625  1.00 98.53           H  
ATOM    798  CE2 TYR A  54     -24.453  -4.739   5.252  1.00 98.53           C  
ATOM    799  HE2 TYR A  54     -23.521  -4.887   4.726  1.00 98.53           H  
ATOM    800  OH  TYR A  54     -25.491  -4.126   3.188  1.00 98.53           O  
ATOM    801  HH  TYR A  54     -25.906  -3.293   2.954  1.00 98.53           H  
ATOM    802  CZ  TYR A  54     -25.590  -4.338   4.522  1.00 98.53           C  
ATOM    803  N   TYR A  55     -27.022  -3.505  11.681  1.00 98.30           N  
ATOM    804  H   TYR A  55     -27.670  -2.969  11.121  1.00 98.30           H  
ATOM    805  CA  TYR A  55     -27.338  -3.690  13.100  1.00 98.30           C  
ATOM    806  HA  TYR A  55     -26.752  -4.539  13.451  1.00 98.30           H  
ATOM    807  C   TYR A  55     -28.814  -4.028  13.375  1.00 98.30           C  
ATOM    808  CB  TYR A  55     -26.891  -2.457  13.904  1.00 98.30           C  
ATOM    809  HB2 TYR A  55     -26.868  -2.728  14.960  1.00 98.30           H  
ATOM    810  HB3 TYR A  55     -25.869  -2.203  13.622  1.00 98.30           H  
ATOM    811  O   TYR A  55     -29.701  -3.744  12.572  1.00 98.30           O  
ATOM    812  CG  TYR A  55     -27.775  -1.232  13.738  1.00 98.30           C  
ATOM    813  CD1 TYR A  55     -27.664  -0.430  12.584  1.00 98.30           C  
ATOM    814  HD1 TYR A  55     -26.954  -0.684  11.811  1.00 98.30           H  
ATOM    815  CD2 TYR A  55     -28.733  -0.914  14.723  1.00 98.30           C  
ATOM    816  HD2 TYR A  55     -28.840  -1.533  15.601  1.00 98.30           H  
ATOM    817  CE1 TYR A  55     -28.501   0.690  12.417  1.00 98.30           C  
ATOM    818  HE1 TYR A  55     -28.427   1.295  11.525  1.00 98.30           H  
ATOM    819  CE2 TYR A  55     -29.567   0.210  14.559  1.00 98.30           C  
ATOM    820  HE2 TYR A  55     -30.314   0.466  15.295  1.00 98.30           H  
ATOM    821  OH  TYR A  55     -30.206   2.132  13.295  1.00 98.30           O  
ATOM    822  HH  TYR A  55     -30.124   2.576  12.448  1.00 98.30           H  
ATOM    823  CZ  TYR A  55     -29.442   1.019  13.413  1.00 98.30           C  
ATOM    824  N   GLY A  56     -29.081  -4.618  14.543  1.00 97.39           N  
ATOM    825  H   GLY A  56     -28.292  -4.875  15.118  1.00 97.39           H  
ATOM    826  CA  GLY A  56     -30.433  -4.930  15.027  1.00 97.39           C  
ATOM    827  HA2 GLY A  56     -31.080  -4.068  14.864  1.00 97.39           H  
ATOM    828  HA3 GLY A  56     -30.398  -5.115  16.100  1.00 97.39           H  
ATOM    829  C   GLY A  56     -31.080  -6.147  14.360  1.00 97.39           C  
ATOM    830  O   GLY A  56     -30.609  -6.664  13.347  1.00 97.39           O  
ATOM    831  N   ASP A  57     -32.180  -6.642  14.932  1.00 94.46           N  
ATOM    832  H   ASP A  57     -32.490  -6.230  15.800  1.00 94.46           H  
ATOM    833  CA  ASP A  57     -32.879  -7.860  14.472  1.00 94.46           C  
ATOM    834  HA  ASP A  57     -32.182  -8.698  14.475  1.00 94.46           H  
ATOM    835  C   ASP A  57     -33.404  -7.768  13.026  1.00 94.46           C  
ATOM    836  CB  ASP A  57     -33.977  -8.251  15.474  1.00 94.46           C  
ATOM    837  HB2 ASP A  57     -34.596  -9.030  15.028  1.00 94.46           H  
ATOM    838  HB3 ASP A  57     -34.612  -7.387  15.669  1.00 94.46           H  
ATOM    839  O   ASP A  57     -33.540  -8.790  12.359  1.00 94.46           O  
ATOM    840  CG  ASP A  57     -33.416  -8.801  16.801  1.00 94.46           C  
ATOM    841  OD1 ASP A  57     -32.263  -9.297  16.812  1.00 94.46           O  
ATOM    842  OD2 ASP A  57     -34.146  -8.741  17.815  1.00 94.46           O  
ATOM    843  N   ALA A  58     -33.589  -6.557  12.494  1.00 95.44           N  
ATOM    844  H   ALA A  58     -33.434  -5.752  13.085  1.00 95.44           H  
ATOM    845  CA  ALA A  58     -33.985  -6.313  11.105  1.00 95.44           C  
ATOM    846  HA  ALA A  58     -34.510  -7.194  10.735  1.00 95.44           H  
ATOM    847  C   ALA A  58     -32.811  -6.076  10.126  1.00 95.44           C  
ATOM    848  CB  ALA A  58     -34.989  -5.153  11.099  1.00 95.44           C  
ATOM    849  HB1 ALA A  58     -35.368  -5.003  10.088  1.00 95.44           H  
ATOM    850  HB2 ALA A  58     -34.500  -4.235  11.426  1.00 95.44           H  
ATOM    851  HB3 ALA A  58     -35.825  -5.377  11.761  1.00 95.44           H  
ATOM    852  O   ALA A  58     -33.063  -5.884   8.940  1.00 95.44           O  
ATOM    853  N   ASP A  59     -31.550  -6.101  10.591  1.00 96.87           N  
ATOM    854  H   ASP A  59     -31.408  -6.230  11.582  1.00 96.87           H  
ATOM    855  CA  ASP A  59     -30.359  -5.727   9.803  1.00 96.87           C  
ATOM    856  HA  ASP A  59     -29.526  -5.667  10.504  1.00 96.87           H  
ATOM    857  C   ASP A  59     -30.472  -4.311   9.193  1.00 96.87           C  
ATOM    858  CB  ASP A  59     -29.981  -6.807   8.761  1.00 96.87           C  
ATOM    859  HB2 ASP A  59     -29.149  -6.439   8.162  1.00 96.87           H  
ATOM    860  HB3 ASP A  59     -30.819  -6.979   8.085  1.00 96.87           H  
ATOM    861  O   ASP A  59     -30.227  -4.112   8.001  1.00 96.87           O  
ATOM    862  CG  ASP A  59     -29.528  -8.139   9.362  1.00 96.87           C  
ATOM    863  OD1 ASP A  59     -28.625  -8.155  10.223  1.00 96.87           O  
ATOM    864  OD2 ASP A  59     -30.019  -9.212   8.941  1.00 96.87           O  
ATOM    865  N   ASN A  60     -30.836  -3.321  10.018  1.00 97.59           N  
ATOM    866  H   ASN A  60     -30.905  -3.537  11.002  1.00 97.59           H  
ATOM    867  CA  ASN A  60     -30.839  -1.906   9.639  1.00 97.59           C  
ATOM    868  HA  ASN A  60     -31.576  -1.751   8.851  1.00 97.59           H  
ATOM    869  C   ASN A  60     -29.455  -1.505   9.108  1.00 97.59           C  
ATOM    870  CB  ASN A  60     -31.196  -1.034  10.857  1.00 97.59           C  
ATOM    871  HB2 ASN A  60     -30.527  -1.288  11.679  1.00 97.59           H  
ATOM    872  HB3 ASN A  60     -31.032   0.015  10.609  1.00 97.59           H  
ATOM    873  O   ASN A  60     -28.440  -1.822   9.728  1.00 97.59           O  
ATOM    874  CG  ASN A  60     -32.630  -1.164  11.332  1.00 97.59           C  
ATOM    875  ND2 ASN A  60     -32.877  -0.881  12.589  1.00 97.59           N  
ATOM    876 HD21 ASN A  60     -32.166  -0.453  13.164  1.00 97.59           H  
ATOM    877 HD22 ASN A  60     -33.848  -0.820  12.859  1.00 97.59           H  
ATOM    878  OD1 ASN A  60     -33.546  -1.477  10.590  1.00 97.59           O  
ATOM    879  N   GLU A  61     -29.416  -0.798   7.980  1.00 98.19           N  
ATOM    880  H   GLU A  61     -30.285  -0.543   7.532  1.00 98.19           H  
ATOM    881  CA  GLU A  61     -28.179  -0.462   7.274  1.00 98.19           C  
ATOM    882  HA  GLU A  61     -27.366  -1.071   7.669  1.00 98.19           H  
ATOM    883  C   GLU A  61     -27.801   1.011   7.457  1.00 98.19           C  
ATOM    884  CB  GLU A  61     -28.328  -0.824   5.789  1.00 98.19           C  
ATOM    885  HB2 GLU A  61     -29.131  -0.225   5.359  1.00 98.19           H  
ATOM    886  HB3 GLU A  61     -28.609  -1.875   5.717  1.00 98.19           H  
ATOM    887  O   GLU A  61     -28.609   1.914   7.237  1.00 98.19           O  
ATOM    888  CG  GLU A  61     -27.037  -0.597   4.984  1.00 98.19           C  
ATOM    889  HG2 GLU A  61     -26.797   0.466   4.976  1.00 98.19           H  
ATOM    890  HG3 GLU A  61     -26.221  -1.122   5.481  1.00 98.19           H  
ATOM    891  CD  GLU A  61     -27.159  -1.091   3.534  1.00 98.19           C  
ATOM    892  OE1 GLU A  61     -26.125  -1.550   2.991  1.00 98.19           O  
ATOM    893  OE2 GLU A  61     -28.277  -1.080   2.979  1.00 98.19           O  
ATOM    894  N   ILE A  62     -26.538   1.253   7.803  1.00 98.37           N  
ATOM    895  H   ILE A  62     -25.954   0.460   8.027  1.00 98.37           H  
ATOM    896  CA  ILE A  62     -25.888   2.560   7.709  1.00 98.37           C  
ATOM    897  HA  ILE A  62     -26.632   3.319   7.468  1.00 98.37           H  
ATOM    898  C   ILE A  62     -24.883   2.484   6.564  1.00 98.37           C  
ATOM    899  CB  ILE A  62     -25.221   2.958   9.044  1.00 98.37           C  
ATOM    900  HB  ILE A  62     -24.482   2.197   9.297  1.00 98.37           H  
ATOM    901  O   ILE A  62     -23.943   1.688   6.615  1.00 98.37           O  
ATOM    902  CG1 ILE A  62     -26.262   3.007  10.183  1.00 98.37           C  
ATOM    903 HG12 ILE A  62     -26.991   3.792   9.985  1.00 98.37           H  
ATOM    904 HG13 ILE A  62     -26.789   2.053  10.218  1.00 98.37           H  
ATOM    905  CG2 ILE A  62     -24.489   4.308   8.903  1.00 98.37           C  
ATOM    906 HG21 ILE A  62     -25.198   5.094   8.641  1.00 98.37           H  
ATOM    907 HG22 ILE A  62     -23.722   4.245   8.131  1.00 98.37           H  
ATOM    908 HG23 ILE A  62     -23.989   4.569   9.835  1.00 98.37           H  
ATOM    909  CD1 ILE A  62     -25.654   3.223  11.573  1.00 98.37           C  
ATOM    910 HD11 ILE A  62     -25.291   4.246  11.681  1.00 98.37           H  
ATOM    911 HD12 ILE A  62     -24.832   2.525  11.734  1.00 98.37           H  
ATOM    912 HD13 ILE A  62     -26.420   3.042  12.326  1.00 98.37           H  
ATOM    913  N   ILE A  63     -25.074   3.328   5.552  1.00 98.33           N  
ATOM    914  H   ILE A  63     -25.874   3.945   5.584  1.00 98.33           H  
ATOM    915  CA  ILE A  63     -24.153   3.462   4.420  1.00 98.33           C  
ATOM    916  HA  ILE A  63     -23.604   2.528   4.297  1.00 98.33           H  
ATOM    917  C   ILE A  63     -23.151   4.570   4.739  1.00 98.33           C  
ATOM    918  CB  ILE A  63     -24.911   3.726   3.101  1.00 98.33           C  
ATOM    919  HB  ILE A  63     -25.459   4.663   3.196  1.00 98.33           H  
ATOM    920  O   ILE A  63     -23.534   5.715   4.976  1.00 98.33           O  
ATOM    921  CG1 ILE A  63     -25.926   2.592   2.820  1.00 98.33           C  
ATOM    922 HG12 ILE A  63     -26.613   2.505   3.662  1.00 98.33           H  
ATOM    923 HG13 ILE A  63     -25.396   1.645   2.721  1.00 98.33           H  
ATOM    924  CG2 ILE A  63     -23.907   3.865   1.939  1.00 98.33           C  
ATOM    925 HG21 ILE A  63     -23.356   2.933   1.815  1.00 98.33           H  
ATOM    926 HG22 ILE A  63     -23.200   4.673   2.128  1.00 98.33           H  
ATOM    927 HG23 ILE A  63     -24.426   4.098   1.010  1.00 98.33           H  
ATOM    928  CD1 ILE A  63     -26.789   2.808   1.571  1.00 98.33           C  
ATOM    929 HD11 ILE A  63     -27.559   2.037   1.534  1.00 98.33           H  
ATOM    930 HD12 ILE A  63     -26.184   2.730   0.668  1.00 98.33           H  
ATOM    931 HD13 ILE A  63     -27.269   3.786   1.613  1.00 98.33           H  
ATOM    932  N   ILE A  64     -21.867   4.231   4.727  1.00 98.34           N  
ATOM    933  H   ILE A  64     -21.637   3.267   4.534  1.00 98.34           H  
ATOM    934  CA  ILE A  64     -20.758   5.146   4.992  1.00 98.34           C  
ATOM    935  HA  ILE A  64     -21.132   5.961   5.613  1.00 98.34           H  
ATOM    936  C   ILE A  64     -20.258   5.702   3.644  1.00 98.34           C  
ATOM    937  CB  ILE A  64     -19.662   4.439   5.820  1.00 98.34           C  
ATOM    938  HB  ILE A  64     -19.275   3.601   5.240  1.00 98.34           H  
ATOM    939  O   ILE A  64     -19.968   4.937   2.729  1.00 98.34           O  
ATOM    940  CG1 ILE A  64     -20.259   3.903   7.148  1.00 98.34           C  
ATOM    941 HG12 ILE A  64     -20.455   4.741   7.818  1.00 98.34           H  
ATOM    942 HG13 ILE A  64     -21.207   3.397   6.970  1.00 98.34           H  
ATOM    943  CG2 ILE A  64     -18.512   5.421   6.120  1.00 98.34           C  
ATOM    944 HG21 ILE A  64     -18.874   6.263   6.711  1.00 98.34           H  
ATOM    945 HG22 ILE A  64     -18.079   5.798   5.193  1.00 98.34           H  
ATOM    946 HG23 ILE A  64     -17.714   4.918   6.666  1.00 98.34           H  
ATOM    947  CD1 ILE A  64     -19.376   2.889   7.872  1.00 98.34           C  
ATOM    948 HD11 ILE A  64     -19.265   2.005   7.244  1.00 98.34           H  
ATOM    949 HD12 ILE A  64     -18.403   3.323   8.101  1.00 98.34           H  
ATOM    950 HD13 ILE A  64     -19.858   2.595   8.805  1.00 98.34           H  
ATOM    951  N   PRO A  65     -20.181   7.026   3.448  1.00 97.71           N  
ATOM    952  CA  PRO A  65     -19.703   7.597   2.196  1.00 97.71           C  
ATOM    953  HA  PRO A  65     -20.379   7.286   1.399  1.00 97.71           H  
ATOM    954  C   PRO A  65     -18.280   7.145   1.852  1.00 97.71           C  
ATOM    955  CB  PRO A  65     -19.797   9.113   2.374  1.00 97.71           C  
ATOM    956  HB2 PRO A  65     -18.868   9.499   2.792  1.00 97.71           H  
ATOM    957  HB3 PRO A  65     -20.032   9.616   1.436  1.00 97.71           H  
ATOM    958  O   PRO A  65     -17.488   6.822   2.731  1.00 97.71           O  
ATOM    959  CG  PRO A  65     -20.918   9.272   3.400  1.00 97.71           C  
ATOM    960  HG2 PRO A  65     -21.884   9.221   2.898  1.00 97.71           H  
ATOM    961  HG3 PRO A  65     -20.826  10.201   3.963  1.00 97.71           H  
ATOM    962  CD  PRO A  65     -20.745   8.049   4.293  1.00 97.71           C  
ATOM    963  HD2 PRO A  65     -20.066   8.263   5.118  1.00 97.71           H  
ATOM    964  HD3 PRO A  65     -21.723   7.722   4.647  1.00 97.71           H  
ATOM    965  N   VAL A  66     -17.938   7.163   0.563  1.00 96.95           N  
ATOM    966  H   VAL A  66     -18.631   7.412  -0.128  1.00 96.95           H  
ATOM    967  CA  VAL A  66     -16.574   6.855   0.112  1.00 96.95           C  
ATOM    968  HA  VAL A  66     -16.319   5.860   0.479  1.00 96.95           H  
ATOM    969  C   VAL A  66     -15.590   7.860   0.710  1.00 96.95           C  
ATOM    970  CB  VAL A  66     -16.474   6.843  -1.424  1.00 96.95           C  
ATOM    971  HB  VAL A  66     -16.773   7.819  -1.806  1.00 96.95           H  
ATOM    972  O   VAL A  66     -15.761   9.076   0.569  1.00 96.95           O  
ATOM    973  CG1 VAL A  66     -15.047   6.562  -1.917  1.00 96.95           C  
ATOM    974 HG11 VAL A  66     -14.709   5.594  -1.547  1.00 96.95           H  
ATOM    975 HG12 VAL A  66     -14.362   7.341  -1.582  1.00 96.95           H  
ATOM    976 HG13 VAL A  66     -15.039   6.538  -3.007  1.00 96.95           H  
ATOM    977  CG2 VAL A  66     -17.417   5.789  -2.018  1.00 96.95           C  
ATOM    978 HG21 VAL A  66     -17.257   5.698  -3.092  1.00 96.95           H  
ATOM    979 HG22 VAL A  66     -18.457   6.075  -1.859  1.00 96.95           H  
ATOM    980 HG23 VAL A  66     -17.250   4.817  -1.553  1.00 96.95           H  
ATOM    981  N   GLY A  67     -14.525   7.371   1.340  1.00 95.90           N  
ATOM    982  H   GLY A  67     -14.412   6.369   1.407  1.00 95.90           H  
ATOM    983  CA  GLY A  67     -13.583   8.241   2.030  1.00 95.90           C  
ATOM    984  HA2 GLY A  67     -13.171   8.951   1.314  1.00 95.90           H  
ATOM    985  HA3 GLY A  67     -14.122   8.802   2.793  1.00 95.90           H  
ATOM    986  C   GLY A  67     -12.422   7.524   2.702  1.00 95.90           C  
ATOM    987  O   GLY A  67     -12.264   6.307   2.620  1.00 95.90           O  
ATOM    988  N   SER A  68     -11.586   8.331   3.346  1.00 94.82           N  
ATOM    989  H   SER A  68     -11.830   9.308   3.425  1.00 94.82           H  
ATOM    990  CA  SER A  68     -10.450   7.891   4.151  1.00 94.82           C  
ATOM    991  HA  SER A  68     -10.291   6.818   4.041  1.00 94.82           H  
ATOM    992  C   SER A  68     -10.796   8.204   5.602  1.00 94.82           C  
ATOM    993  CB  SER A  68      -9.164   8.616   3.727  1.00 94.82           C  
ATOM    994  HB2 SER A  68      -8.307   8.142   4.206  1.00 94.82           H  
ATOM    995  HB3 SER A  68      -9.215   9.652   4.063  1.00 94.82           H  
ATOM    996  O   SER A  68     -10.865   9.376   5.965  1.00 94.82           O  
ATOM    997  OG  SER A  68      -8.987   8.628   2.316  1.00 94.82           O  
ATOM    998  HG  SER A  68      -8.523   7.830   2.053  1.00 94.82           H  
ATOM    999  N   TYR A  69     -11.078   7.172   6.388  1.00 94.65           N  
ATOM   1000  H   TYR A  69     -11.050   6.243   5.995  1.00 94.65           H  
ATOM   1001  CA  TYR A  69     -11.568   7.300   7.757  1.00 94.65           C  
ATOM   1002  HA  TYR A  69     -11.742   8.348   8.003  1.00 94.65           H  
ATOM   1003  C   TYR A  69     -10.557   6.744   8.747  1.00 94.65           C  
ATOM   1004  CB  TYR A  69     -12.893   6.545   7.903  1.00 94.65           C  
ATOM   1005  HB2 TYR A  69     -12.750   5.501   7.625  1.00 94.65           H  
ATOM   1006  HB3 TYR A  69     -13.171   6.573   8.956  1.00 94.65           H  
ATOM   1007  O   TYR A  69     -10.094   5.613   8.586  1.00 94.65           O  
ATOM   1008  CG  TYR A  69     -14.038   7.120   7.100  1.00 94.65           C  
ATOM   1009  CD1 TYR A  69     -14.937   8.007   7.717  1.00 94.65           C  
ATOM   1010  HD1 TYR A  69     -14.813   8.253   8.762  1.00 94.65           H  
ATOM   1011  CD2 TYR A  69     -14.208   6.770   5.747  1.00 94.65           C  
ATOM   1012  HD2 TYR A  69     -13.533   6.069   5.280  1.00 94.65           H  
ATOM   1013  CE1 TYR A  69     -15.993   8.572   6.984  1.00 94.65           C  
ATOM   1014  HE1 TYR A  69     -16.674   9.257   7.467  1.00 94.65           H  
ATOM   1015  CE2 TYR A  69     -15.263   7.336   5.009  1.00 94.65           C  
ATOM   1016  HE2 TYR A  69     -15.415   7.065   3.974  1.00 94.65           H  
ATOM   1017  OH  TYR A  69     -17.154   8.828   4.919  1.00 94.65           O  
ATOM   1018  HH  TYR A  69     -17.711   9.358   5.495  1.00 94.65           H  
ATOM   1019  CZ  TYR A  69     -16.150   8.246   5.622  1.00 94.65           C  
ATOM   1020  N   GLU A  70     -10.284   7.484   9.813  1.00 93.39           N  
ATOM   1021  H   GLU A  70     -10.662   8.417   9.891  1.00 93.39           H  
ATOM   1022  CA  GLU A  70      -9.704   6.903  11.015  1.00 93.39           C  
ATOM   1023  HA  GLU A  70      -8.953   6.168  10.728  1.00 93.39           H  
ATOM   1024  C   GLU A  70     -10.781   6.166  11.819  1.00 93.39           C  
ATOM   1025  CB  GLU A  70      -9.014   7.988  11.856  1.00 93.39           C  
ATOM   1026  HB2 GLU A  70      -8.676   7.551  12.795  1.00 93.39           H  
ATOM   1027  HB3 GLU A  70      -9.733   8.767  12.110  1.00 93.39           H  
ATOM   1028  O   GLU A  70     -11.988   6.359  11.643  1.00 93.39           O  
ATOM   1029  CG  GLU A  70      -7.806   8.619  11.139  1.00 93.39           C  
ATOM   1030  HG2 GLU A  70      -8.144   9.115  10.229  1.00 93.39           H  
ATOM   1031  HG3 GLU A  70      -7.384   9.382  11.792  1.00 93.39           H  
ATOM   1032  CD  GLU A  70      -6.709   7.597  10.801  1.00 93.39           C  
ATOM   1033  OE1 GLU A  70      -5.992   7.809   9.796  1.00 93.39           O  
ATOM   1034  OE2 GLU A  70      -6.583   6.605  11.561  1.00 93.39           O  
ATOM   1035  N   LEU A  71     -10.355   5.320  12.758  1.00 94.72           N  
ATOM   1036  H   LEU A  71      -9.360   5.176  12.850  1.00 94.72           H  
ATOM   1037  CA  LEU A  71     -11.286   4.539  13.576  1.00 94.72           C  
ATOM   1038  HA  LEU A  71     -11.870   3.915  12.899  1.00 94.72           H  
ATOM   1039  C   LEU A  71     -12.283   5.420  14.356  1.00 94.72           C  
ATOM   1040  CB  LEU A  71     -10.454   3.645  14.508  1.00 94.72           C  
ATOM   1041  HB2 LEU A  71      -9.751   3.077  13.898  1.00 94.72           H  
ATOM   1042  HB3 LEU A  71      -9.879   4.275  15.186  1.00 94.72           H  
ATOM   1043  O   LEU A  71     -13.453   5.067  14.492  1.00 94.72           O  
ATOM   1044  CG  LEU A  71     -11.290   2.656  15.335  1.00 94.72           C  
ATOM   1045  HG  LEU A  71     -11.912   3.198  16.047  1.00 94.72           H  
ATOM   1046  CD1 LEU A  71     -12.172   1.785  14.448  1.00 94.72           C  
ATOM   1047 HD11 LEU A  71     -12.497   0.900  14.996  1.00 94.72           H  
ATOM   1048 HD12 LEU A  71     -13.043   2.368  14.148  1.00 94.72           H  
ATOM   1049 HD13 LEU A  71     -11.644   1.483  13.544  1.00 94.72           H  
ATOM   1050  CD2 LEU A  71     -10.352   1.746  16.118  1.00 94.72           C  
ATOM   1051 HD21 LEU A  71      -9.765   1.135  15.432  1.00 94.72           H  
ATOM   1052 HD22 LEU A  71     -10.937   1.093  16.766  1.00 94.72           H  
ATOM   1053 HD23 LEU A  71      -9.671   2.358  16.709  1.00 94.72           H  
ATOM   1054  N   GLN A  72     -11.828   6.583  14.829  1.00 94.87           N  
ATOM   1055  H   GLN A  72     -10.878   6.841  14.603  1.00 94.87           H  
ATOM   1056  CA  GLN A  72     -12.663   7.564  15.533  1.00 94.87           C  
ATOM   1057  HA  GLN A  72     -13.224   7.063  16.323  1.00 94.87           H  
ATOM   1058  C   GLN A  72     -13.686   8.238  14.607  1.00 94.87           C  
ATOM   1059  CB  GLN A  72     -11.765   8.637  16.163  1.00 94.87           C  
ATOM   1060  HB2 GLN A  72     -12.396   9.417  16.588  1.00 94.87           H  
ATOM   1061  HB3 GLN A  72     -11.146   9.085  15.386  1.00 94.87           H  
ATOM   1062  O   GLN A  72     -14.801   8.539  15.042  1.00 94.87           O  
ATOM   1063  CG  GLN A  72     -10.865   8.080  17.275  1.00 94.87           C  
ATOM   1064  HG2 GLN A  72     -11.490   7.687  18.077  1.00 94.87           H  
ATOM   1065  HG3 GLN A  72     -10.260   7.264  16.881  1.00 94.87           H  
ATOM   1066  CD  GLN A  72      -9.921   9.129  17.857  1.00 94.87           C  
ATOM   1067  NE2 GLN A  72      -9.011   8.734  18.720  1.00 94.87           N  
ATOM   1068 HE21 GLN A  72      -8.934   7.760  18.978  1.00 94.87           H  
ATOM   1069 HE22 GLN A  72      -8.394   9.464  19.045  1.00 94.87           H  
ATOM   1070  OE1 GLN A  72      -9.955  10.309  17.565  1.00 94.87           O  
ATOM   1071  N   ASP A  73     -13.338   8.440  13.332  1.00 95.90           N  
ATOM   1072  H   ASP A  73     -12.427   8.149  13.008  1.00 95.90           H  
ATOM   1073  CA  ASP A  73     -14.261   8.988  12.336  1.00 95.90           C  
ATOM   1074  HA  ASP A  73     -14.697   9.909  12.723  1.00 95.90           H  
ATOM   1075  C   ASP A  73     -15.392   7.994  12.058  1.00 95.90           C  
ATOM   1076  CB  ASP A  73     -13.539   9.316  11.021  1.00 95.90           C  
ATOM   1077  HB2 ASP A  73     -13.163   8.396  10.574  1.00 95.90           H  
ATOM   1078  HB3 ASP A  73     -14.268   9.748  10.336  1.00 95.90           H  
ATOM   1079  O   ASP A  73     -16.555   8.390  11.984  1.00 95.90           O  
ATOM   1080  CG  ASP A  73     -12.397  10.315  11.168  1.00 95.90           C  
ATOM   1081  OD1 ASP A  73     -12.602  11.333  11.865  1.00 95.90           O  
ATOM   1082  OD2 ASP A  73     -11.344  10.048  10.551  1.00 95.90           O  
ATOM   1083  N   LEU A  74     -15.069   6.697  11.972  1.00 97.03           N  
ATOM   1084  H   LEU A  74     -14.089   6.456  12.019  1.00 97.03           H  
ATOM   1085  CA  LEU A  74     -16.059   5.626  11.817  1.00 97.03           C  
ATOM   1086  HA  LEU A  74     -16.692   5.858  10.961  1.00 97.03           H  
ATOM   1087  C   LEU A  74     -16.990   5.532  13.029  1.00 97.03           C  
ATOM   1088  CB  LEU A  74     -15.362   4.273  11.580  1.00 97.03           C  
ATOM   1089  HB2 LEU A  74     -16.123   3.492  11.583  1.00 97.03           H  
ATOM   1090  HB3 LEU A  74     -14.685   4.076  12.411  1.00 97.03           H  
ATOM   1091  O   LEU A  74     -18.206   5.462  12.852  1.00 97.03           O  
ATOM   1092  CG  LEU A  74     -14.571   4.169  10.266  1.00 97.03           C  
ATOM   1093  HG  LEU A  74     -13.797   4.936  10.253  1.00 97.03           H  
ATOM   1094  CD1 LEU A  74     -13.882   2.807  10.183  1.00 97.03           C  
ATOM   1095 HD11 LEU A  74     -14.627   2.012  10.142  1.00 97.03           H  
ATOM   1096 HD12 LEU A  74     -13.265   2.771   9.285  1.00 97.03           H  
ATOM   1097 HD13 LEU A  74     -13.238   2.667  11.051  1.00 97.03           H  
ATOM   1098  CD2 LEU A  74     -15.475   4.328   9.042  1.00 97.03           C  
ATOM   1099 HD21 LEU A  74     -14.904   4.128   8.136  1.00 97.03           H  
ATOM   1100 HD22 LEU A  74     -15.847   5.351   8.982  1.00 97.03           H  
ATOM   1101 HD23 LEU A  74     -16.315   3.637   9.105  1.00 97.03           H  
ATOM   1102  N   GLU A  75     -16.448   5.571  14.252  1.00 97.63           N  
ATOM   1103  H   GLU A  75     -15.442   5.612  14.336  1.00 97.63           H  
ATOM   1104  CA  GLU A  75     -17.263   5.569  15.476  1.00 97.63           C  
ATOM   1105  HA  GLU A  75     -17.870   4.664  15.484  1.00 97.63           H  
ATOM   1106  C   GLU A  75     -18.227   6.762  15.488  1.00 97.63           C  
ATOM   1107  CB  GLU A  75     -16.365   5.570  16.732  1.00 97.63           C  
ATOM   1108  HB2 GLU A  75     -15.776   6.486  16.755  1.00 97.63           H  
ATOM   1109  HB3 GLU A  75     -15.679   4.724  16.680  1.00 97.63           H  
ATOM   1110  O   GLU A  75     -19.436   6.590  15.657  1.00 97.63           O  
ATOM   1111  CG  GLU A  75     -17.202   5.466  18.023  1.00 97.63           C  
ATOM   1112  HG2 GLU A  75     -17.843   6.344  18.101  1.00 97.63           H  
ATOM   1113  HG3 GLU A  75     -17.850   4.593  17.944  1.00 97.63           H  
ATOM   1114  CD  GLU A  75     -16.369   5.365  19.314  1.00 97.63           C  
ATOM   1115  OE1 GLU A  75     -16.787   4.588  20.214  1.00 97.63           O  
ATOM   1116  OE2 GLU A  75     -15.350   6.082  19.432  1.00 97.63           O  
ATOM   1117  N   SER A  76     -17.703   7.962  15.231  1.00 97.88           N  
ATOM   1118  H   SER A  76     -16.705   8.021  15.084  1.00 97.88           H  
ATOM   1119  CA  SER A  76     -18.484   9.200  15.196  1.00 97.88           C  
ATOM   1120  HA  SER A  76     -18.975   9.339  16.159  1.00 97.88           H  
ATOM   1121  C   SER A  76     -19.563   9.168  14.113  1.00 97.88           C  
ATOM   1122  CB  SER A  76     -17.555  10.390  14.941  1.00 97.88           C  
ATOM   1123  HB2 SER A  76     -18.149  11.302  14.890  1.00 97.88           H  
ATOM   1124  HB3 SER A  76     -17.033  10.257  13.993  1.00 97.88           H  
ATOM   1125  O   SER A  76     -20.693   9.608  14.341  1.00 97.88           O  
ATOM   1126  OG  SER A  76     -16.612  10.517  15.983  1.00 97.88           O  
ATOM   1127  HG  SER A  76     -15.909   9.885  15.817  1.00 97.88           H  
ATOM   1128  N   TYR A  77     -19.240   8.630  12.933  1.00 98.15           N  
ATOM   1129  H   TYR A  77     -18.297   8.300  12.789  1.00 98.15           H  
ATOM   1130  CA  TYR A  77     -20.187   8.514  11.832  1.00 98.15           C  
ATOM   1131  HA  TYR A  77     -20.630   9.495  11.662  1.00 98.15           H  
ATOM   1132  C   TYR A  77     -21.326   7.550  12.173  1.00 98.15           C  
ATOM   1133  CB  TYR A  77     -19.461   8.095  10.546  1.00 98.15           C  
ATOM   1134  HB2 TYR A  77     -18.594   8.738  10.400  1.00 98.15           H  
ATOM   1135  HB3 TYR A  77     -19.102   7.070  10.640  1.00 98.15           H  
ATOM   1136  O   TYR A  77     -22.491   7.900  11.972  1.00 98.15           O  
ATOM   1137  CG  TYR A  77     -20.352   8.214   9.328  1.00 98.15           C  
ATOM   1138  CD1 TYR A  77     -21.217   7.160   8.976  1.00 98.15           C  
ATOM   1139  HD1 TYR A  77     -21.205   6.236   9.535  1.00 98.15           H  
ATOM   1140  CD2 TYR A  77     -20.365   9.414   8.591  1.00 98.15           C  
ATOM   1141  HD2 TYR A  77     -19.683  10.209   8.856  1.00 98.15           H  
ATOM   1142  CE1 TYR A  77     -22.123   7.322   7.912  1.00 98.15           C  
ATOM   1143  HE1 TYR A  77     -22.810   6.533   7.641  1.00 98.15           H  
ATOM   1144  CE2 TYR A  77     -21.273   9.580   7.529  1.00 98.15           C  
ATOM   1145  HE2 TYR A  77     -21.296  10.503   6.968  1.00 98.15           H  
ATOM   1146  OH  TYR A  77     -23.122   8.730   6.260  1.00 98.15           O  
ATOM   1147  HH  TYR A  77     -23.131   9.615   5.887  1.00 98.15           H  
ATOM   1148  CZ  TYR A  77     -22.174   8.541   7.210  1.00 98.15           C  
ATOM   1149  N   ILE A  78     -21.015   6.376  12.731  1.00 98.24           N  
ATOM   1150  H   ILE A  78     -20.041   6.157  12.884  1.00 98.24           H  
ATOM   1151  CA  ILE A  78     -22.023   5.385  13.133  1.00 98.24           C  
ATOM   1152  HA  ILE A  78     -22.672   5.188  12.281  1.00 98.24           H  
ATOM   1153  C   ILE A  78     -22.913   5.961  14.238  1.00 98.24           C  
ATOM   1154  CB  ILE A  78     -21.357   4.049  13.535  1.00 98.24           C  
ATOM   1155  HB  ILE A  78     -20.579   4.256  14.270  1.00 98.24           H  
ATOM   1156  O   ILE A  78     -24.131   5.949  14.089  1.00 98.24           O  
ATOM   1157  CG1 ILE A  78     -20.714   3.383  12.294  1.00 98.24           C  
ATOM   1158 HG12 ILE A  78     -20.146   4.122  11.729  1.00 98.24           H  
ATOM   1159 HG13 ILE A  78     -21.499   3.007  11.637  1.00 98.24           H  
ATOM   1160  CG2 ILE A  78     -22.386   3.089  14.168  1.00 98.24           C  
ATOM   1161 HG21 ILE A  78     -22.767   3.496  15.105  1.00 98.24           H  
ATOM   1162 HG22 ILE A  78     -21.926   2.129  14.401  1.00 98.24           H  
ATOM   1163 HG23 ILE A  78     -23.217   2.923  13.484  1.00 98.24           H  
ATOM   1164  CD1 ILE A  78     -19.755   2.234  12.632  1.00 98.24           C  
ATOM   1165 HD11 ILE A  78     -18.993   2.582  13.329  1.00 98.24           H  
ATOM   1166 HD12 ILE A  78     -20.297   1.395  13.068  1.00 98.24           H  
ATOM   1167 HD13 ILE A  78     -19.269   1.894  11.718  1.00 98.24           H  
ATOM   1168  N   LEU A  79     -22.340   6.558  15.289  1.00 97.81           N  
ATOM   1169  H   LEU A  79     -21.331   6.559  15.348  1.00 97.81           H  
ATOM   1170  CA  LEU A  79     -23.104   7.171  16.386  1.00 97.81           C  
ATOM   1171  HA  LEU A  79     -23.720   6.405  16.856  1.00 97.81           H  
ATOM   1172  C   LEU A  79     -24.070   8.267  15.919  1.00 97.81           C  
ATOM   1173  CB  LEU A  79     -22.127   7.767  17.415  1.00 97.81           C  
ATOM   1174  HB2 LEU A  79     -21.358   8.328  16.884  1.00 97.81           H  
ATOM   1175  HB3 LEU A  79     -22.667   8.472  18.048  1.00 97.81           H  
ATOM   1176  O   LEU A  79     -25.125   8.459  16.519  1.00 97.81           O  
ATOM   1177  CG  LEU A  79     -21.459   6.730  18.329  1.00 97.81           C  
ATOM   1178  HG  LEU A  79     -20.984   5.957  17.724  1.00 97.81           H  
ATOM   1179  CD1 LEU A  79     -20.391   7.414  19.180  1.00 97.81           C  
ATOM   1180 HD11 LEU A  79     -19.885   6.671  19.796  1.00 97.81           H  
ATOM   1181 HD12 LEU A  79     -19.650   7.879  18.529  1.00 97.81           H  
ATOM   1182 HD13 LEU A  79     -20.840   8.174  19.819  1.00 97.81           H  
ATOM   1183  CD2 LEU A  79     -22.471   6.081  19.277  1.00 97.81           C  
ATOM   1184 HD21 LEU A  79     -23.202   5.498  18.716  1.00 97.81           H  
ATOM   1185 HD22 LEU A  79     -22.990   6.845  19.856  1.00 97.81           H  
ATOM   1186 HD23 LEU A  79     -21.947   5.413  19.960  1.00 97.81           H  
ATOM   1187  N   LYS A  80     -23.727   8.989  14.848  1.00 97.70           N  
ATOM   1188  H   LYS A  80     -22.821   8.814  14.437  1.00 97.70           H  
ATOM   1189  CA  LYS A  80     -24.585  10.031  14.276  1.00 97.70           C  
ATOM   1190  HA  LYS A  80     -24.989  10.626  15.095  1.00 97.70           H  
ATOM   1191  C   LYS A  80     -25.804   9.474  13.524  1.00 97.70           C  
ATOM   1192  CB  LYS A  80     -23.708  10.932  13.395  1.00 97.70           C  
ATOM   1193  HB2 LYS A  80     -22.897  11.331  14.005  1.00 97.70           H  
ATOM   1194  HB3 LYS A  80     -23.271  10.336  12.594  1.00 97.70           H  
ATOM   1195  O   LYS A  80     -26.807  10.182  13.437  1.00 97.70           O  
ATOM   1196  CG  LYS A  80     -24.490  12.099  12.783  1.00 97.70           C  
ATOM   1197  HG2 LYS A  80     -24.961  12.681  13.576  1.00 97.70           H  
ATOM   1198  HG3 LYS A  80     -25.259  11.711  12.115  1.00 97.70           H  
ATOM   1199  CD  LYS A  80     -23.568  13.000  11.964  1.00 97.70           C  
ATOM   1200  HD2 LYS A  80     -22.831  13.462  12.621  1.00 97.70           H  
ATOM   1201  HD3 LYS A  80     -23.056  12.395  11.215  1.00 97.70           H  
ATOM   1202  CE  LYS A  80     -24.418  14.070  11.276  1.00 97.70           C  
ATOM   1203  HE2 LYS A  80     -24.901  14.677  12.041  1.00 97.70           H  
ATOM   1204  HE3 LYS A  80     -25.199  13.566  10.706  1.00 97.70           H  
ATOM   1205  NZ  LYS A  80     -23.593  14.911  10.378  1.00 97.70           N  
ATOM   1206  HZ1 LYS A  80     -22.853  15.361  10.897  1.00 97.70           H  
ATOM   1207  HZ2 LYS A  80     -24.163  15.612   9.927  1.00 97.70           H  
ATOM   1208  HZ3 LYS A  80     -23.176  14.332   9.662  1.00 97.70           H  
ATOM   1209  N   HIS A  81     -25.717   8.265  12.966  1.00 98.05           N  
ATOM   1210  H   HIS A  81     -24.877   7.728  13.127  1.00 98.05           H  
ATOM   1211  CA  HIS A  81     -26.737   7.696  12.068  1.00 98.05           C  
ATOM   1212  HA  HIS A  81     -27.519   8.437  11.897  1.00 98.05           H  
ATOM   1213  C   HIS A  81     -27.456   6.465  12.632  1.00 98.05           C  
ATOM   1214  CB  HIS A  81     -26.106   7.374  10.706  1.00 98.05           C  
ATOM   1215  HB2 HIS A  81     -25.305   6.648  10.847  1.00 98.05           H  
ATOM   1216  HB3 HIS A  81     -26.859   6.919  10.063  1.00 98.05           H  
ATOM   1217  O   HIS A  81     -28.481   6.064  12.085  1.00 98.05           O  
ATOM   1218  CG  HIS A  81     -25.551   8.585  10.002  1.00 98.05           C  
ATOM   1219  CD2 HIS A  81     -26.191   9.402   9.109  1.00 98.05           C  
ATOM   1220  HD2 HIS A  81     -27.210   9.287   8.769  1.00 98.05           H  
ATOM   1221  ND1 HIS A  81     -24.281   9.073  10.154  1.00 98.05           N  
ATOM   1222  HD1 HIS A  81     -23.553   8.627  10.693  1.00 98.05           H  
ATOM   1223  CE1 HIS A  81     -24.149  10.149   9.370  1.00 98.05           C  
ATOM   1224  HE1 HIS A  81     -23.229  10.700   9.244  1.00 98.05           H  
ATOM   1225  NE2 HIS A  81     -25.297  10.418   8.729  1.00 98.05           N  
ATOM   1226  N   ILE A  82     -26.941   5.865  13.705  1.00 97.64           N  
ATOM   1227  H   ILE A  82     -26.067   6.203  14.080  1.00 97.64           H  
ATOM   1228  CA  ILE A  82     -27.593   4.760  14.407  1.00 97.64           C  
ATOM   1229  HA  ILE A  82     -27.983   4.080  13.649  1.00 97.64           H  
ATOM   1230  C   ILE A  82     -28.796   5.260  15.218  1.00 97.64           C  
ATOM   1231  CB  ILE A  82     -26.544   3.992  15.244  1.00 97.64           C  
ATOM   1232  HB  ILE A  82     -25.639   3.925  14.640  1.00 97.64           H  
ATOM   1233  O   ILE A  82     -28.837   6.417  15.651  1.00 97.64           O  
ATOM   1234  CG1 ILE A  82     -26.995   2.543  15.497  1.00 97.64           C  
ATOM   1235 HG12 ILE A  82     -27.858   2.523  16.162  1.00 97.64           H  
ATOM   1236 HG13 ILE A  82     -27.283   2.108  14.540  1.00 97.64           H  
ATOM   1237  CG2 ILE A  82     -26.177   4.724  16.547  1.00 97.64           C  
ATOM   1238 HG21 ILE A  82     -26.997   4.658  17.262  1.00 97.64           H  
ATOM   1239 HG22 ILE A  82     -25.284   4.282  16.990  1.00 97.64           H  
ATOM   1240 HG23 ILE A  82     -25.980   5.776  16.340  1.00 97.64           H  
ATOM   1241  CD1 ILE A  82     -25.886   1.656  16.072  1.00 97.64           C  
ATOM   1242 HD11 ILE A  82     -24.986   1.744  15.464  1.00 97.64           H  
ATOM   1243 HD12 ILE A  82     -25.662   1.950  17.098  1.00 97.64           H  
ATOM   1244 HD13 ILE A  82     -26.212   0.616  16.058  1.00 97.64           H  
ATOM   1245  N   ASP A  83     -29.782   4.389  15.440  1.00 96.78           N  
ATOM   1246  H   ASP A  83     -29.757   3.487  14.987  1.00 96.78           H  
ATOM   1247  CA  ASP A  83     -30.930   4.694  16.292  1.00 96.78           C  
ATOM   1248  HA  ASP A  83     -31.495   5.504  15.829  1.00 96.78           H  
ATOM   1249  C   ASP A  83     -30.481   5.153  17.687  1.00 96.78           C  
ATOM   1250  CB  ASP A  83     -31.844   3.465  16.416  1.00 96.78           C  
ATOM   1251  HB2 ASP A  83     -32.524   3.616  17.254  1.00 96.78           H  
ATOM   1252  HB3 ASP A  83     -31.231   2.589  16.628  1.00 96.78           H  
ATOM   1253  O   ASP A  83     -29.666   4.509  18.344  1.00 96.78           O  
ATOM   1254  CG  ASP A  83     -32.688   3.190  15.172  1.00 96.78           C  
ATOM   1255  OD1 ASP A  83     -33.080   4.181  14.514  1.00 96.78           O  
ATOM   1256  OD2 ASP A  83     -32.984   1.996  14.938  1.00 96.78           O  
ATOM   1257  N   LYS A  84     -31.058   6.255  18.186  1.00 94.88           N  
ATOM   1258  H   LYS A  84     -31.705   6.737  17.578  1.00 94.88           H  
ATOM   1259  CA  LYS A  84     -30.640   6.892  19.454  1.00 94.88           C  
ATOM   1260  HA  LYS A  84     -29.579   7.134  19.379  1.00 94.88           H  
ATOM   1261  C   LYS A  84     -30.766   5.996  20.691  1.00 94.88           C  
ATOM   1262  CB  LYS A  84     -31.446   8.175  19.696  1.00 94.88           C  
ATOM   1263  HB2 LYS A  84     -32.510   7.940  19.666  1.00 94.88           H  
ATOM   1264  HB3 LYS A  84     -31.209   8.548  20.692  1.00 94.88           H  
ATOM   1265  O   LYS A  84     -30.157   6.293  21.714  1.00 94.88           O  
ATOM   1266  CG  LYS A  84     -31.131   9.280  18.684  1.00 94.88           C  
ATOM   1267  HG2 LYS A  84     -30.062   9.492  18.702  1.00 94.88           H  
ATOM   1268  HG3 LYS A  84     -31.415   8.957  17.683  1.00 94.88           H  
ATOM   1269  CD  LYS A  84     -31.909  10.547  19.054  1.00 94.88           C  
ATOM   1270  HD2 LYS A  84     -31.626  10.862  20.058  1.00 94.88           H  
ATOM   1271  HD3 LYS A  84     -32.977  10.327  19.031  1.00 94.88           H  
ATOM   1272  CE  LYS A  84     -31.586  11.656  18.053  1.00 94.88           C  
ATOM   1273  HE2 LYS A  84     -30.514  11.851  18.088  1.00 94.88           H  
ATOM   1274  HE3 LYS A  84     -31.820  11.295  17.051  1.00 94.88           H  
ATOM   1275  NZ  LYS A  84     -32.352  12.890  18.352  1.00 94.88           N  
ATOM   1276  HZ1 LYS A  84     -32.128  13.221  19.280  1.00 94.88           H  
ATOM   1277  HZ2 LYS A  84     -32.124  13.608  17.681  1.00 94.88           H  
ATOM   1278  HZ3 LYS A  84     -33.342  12.699  18.300  1.00 94.88           H  
ATOM   1279  N   SER A  85     -31.591   4.951  20.630  1.00 95.45           N  
ATOM   1280  H   SER A  85     -32.032   4.741  19.746  1.00 95.45           H  
ATOM   1281  CA  SER A  85     -31.738   3.958  21.699  1.00 95.45           C  
ATOM   1282  HA  SER A  85     -31.734   4.467  22.663  1.00 95.45           H  
ATOM   1283  C   SER A  85     -30.601   2.935  21.733  1.00 95.45           C  
ATOM   1284  CB  SER A  85     -33.077   3.230  21.549  1.00 95.45           C  
ATOM   1285  HB2 SER A  85     -33.148   2.421  22.275  1.00 95.45           H  
ATOM   1286  HB3 SER A  85     -33.882   3.940  21.740  1.00 95.45           H  
ATOM   1287  O   SER A  85     -30.488   2.198  22.710  1.00 95.45           O  
ATOM   1288  OG  SER A  85     -33.230   2.720  20.238  1.00 95.45           O  
ATOM   1289  HG  SER A  85     -32.822   1.854  20.172  1.00 95.45           H  
ATOM   1290  N   VAL A  86     -29.777   2.866  20.685  1.00 97.16           N  
ATOM   1291  H   VAL A  86     -29.880   3.526  19.927  1.00 97.16           H  
ATOM   1292  CA  VAL A  86     -28.694   1.894  20.561  1.00 97.16           C  
ATOM   1293  HA  VAL A  86     -28.989   0.997  21.105  1.00 97.16           H  
ATOM   1294  C   VAL A  86     -27.428   2.450  21.201  1.00 97.16           C  
ATOM   1295  CB  VAL A  86     -28.466   1.479  19.097  1.00 97.16           C  
ATOM   1296  HB  VAL A  86     -28.158   2.343  18.508  1.00 97.16           H  
ATOM   1297  O   VAL A  86     -26.890   3.474  20.784  1.00 97.16           O  
ATOM   1298  CG1 VAL A  86     -27.381   0.400  18.992  1.00 97.16           C  
ATOM   1299 HG11 VAL A  86     -27.618  -0.443  19.640  1.00 97.16           H  
ATOM   1300 HG12 VAL A  86     -26.411   0.812  19.271  1.00 97.16           H  
ATOM   1301 HG13 VAL A  86     -27.322   0.037  17.966  1.00 97.16           H  
ATOM   1302  CG2 VAL A  86     -29.757   0.900  18.506  1.00 97.16           C  
ATOM   1303 HG21 VAL A  86     -29.580   0.568  17.484  1.00 97.16           H  
ATOM   1304 HG22 VAL A  86     -30.536   1.663  18.491  1.00 97.16           H  
ATOM   1305 HG23 VAL A  86     -30.106   0.060  19.107  1.00 97.16           H  
ATOM   1306  N   ALA A  87     -26.924   1.754  22.216  1.00 97.46           N  
ATOM   1307  H   ALA A  87     -27.384   0.891  22.470  1.00 97.46           H  
ATOM   1308  CA  ALA A  87     -25.622   2.048  22.794  1.00 97.46           C  
ATOM   1309  HA  ALA A  87     -25.469   3.127  22.795  1.00 97.46           H  
ATOM   1310  C   ALA A  87     -24.540   1.399  21.928  1.00 97.46           C  
ATOM   1311  CB  ALA A  87     -25.584   1.561  24.247  1.00 97.46           C  
ATOM   1312  HB1 ALA A  87     -25.699   0.478  24.283  1.00 97.46           H  
ATOM   1313  HB2 ALA A  87     -26.390   2.030  24.811  1.00 97.46           H  
ATOM   1314  HB3 ALA A  87     -24.629   1.833  24.696  1.00 97.46           H  
ATOM   1315  O   ALA A  87     -24.507   0.176  21.808  1.00 97.46           O  
ATOM   1316  N   PHE A  88     -23.646   2.201  21.354  1.00 98.28           N  
ATOM   1317  H   PHE A  88     -23.742   3.199  21.472  1.00 98.28           H  
ATOM   1318  CA  PHE A  88     -22.571   1.738  20.480  1.00 98.28           C  
ATOM   1319  HA  PHE A  88     -22.501   0.651  20.530  1.00 98.28           H  
ATOM   1320  C   PHE A  88     -21.222   2.309  20.925  1.00 98.28           C  
ATOM   1321  CB  PHE A  88     -22.908   2.107  19.031  1.00 98.28           C  
ATOM   1322  HB2 PHE A  88     -23.832   1.601  18.749  1.00 98.28           H  
ATOM   1323  HB3 PHE A  88     -23.094   3.180  18.970  1.00 98.28           H  
ATOM   1324  O   PHE A  88     -21.139   3.457  21.360  1.00 98.28           O  
ATOM   1325  CG  PHE A  88     -21.830   1.736  18.034  1.00 98.28           C  
ATOM   1326  CD1 PHE A  88     -20.923   2.710  17.578  1.00 98.28           C  
ATOM   1327  HD1 PHE A  88     -20.992   3.726  17.938  1.00 98.28           H  
ATOM   1328  CD2 PHE A  88     -21.716   0.409  17.581  1.00 98.28           C  
ATOM   1329  HD2 PHE A  88     -22.409  -0.341  17.932  1.00 98.28           H  
ATOM   1330  CE1 PHE A  88     -19.925   2.366  16.652  1.00 98.28           C  
ATOM   1331  HE1 PHE A  88     -19.242   3.121  16.293  1.00 98.28           H  
ATOM   1332  CE2 PHE A  88     -20.710   0.063  16.662  1.00 98.28           C  
ATOM   1333  HE2 PHE A  88     -20.624  -0.953  16.307  1.00 98.28           H  
ATOM   1334  CZ  PHE A  88     -19.824   1.044  16.186  1.00 98.28           C  
ATOM   1335  HZ  PHE A  88     -19.066   0.783  15.462  1.00 98.28           H  
ATOM   1336  N   ARG A  89     -20.165   1.499  20.833  1.00 97.91           N  
ATOM   1337  H   ARG A  89     -20.326   0.548  20.531  1.00 97.91           H  
ATOM   1338  CA  ARG A  89     -18.783   1.907  21.095  1.00 97.91           C  
ATOM   1339  HA  ARG A  89     -18.694   2.956  20.812  1.00 97.91           H  
ATOM   1340  C   ARG A  89     -17.834   1.123  20.199  1.00 97.91           C  
ATOM   1341  CB  ARG A  89     -18.468   1.742  22.599  1.00 97.91           C  
ATOM   1342  HB2 ARG A  89     -17.916   0.819  22.781  1.00 97.91           H  
ATOM   1343  HB3 ARG A  89     -19.409   1.667  23.145  1.00 97.91           H  
ATOM   1344  O   ARG A  89     -17.945  -0.101  20.113  1.00 97.91           O  
ATOM   1345  CG  ARG A  89     -17.718   2.953  23.180  1.00 97.91           C  
ATOM   1346  HG2 ARG A  89     -17.983   3.849  22.618  1.00 97.91           H  
ATOM   1347  HG3 ARG A  89     -18.062   3.122  24.200  1.00 97.91           H  
ATOM   1348  CD  ARG A  89     -16.191   2.814  23.192  1.00 97.91           C  
ATOM   1349  HD2 ARG A  89     -15.879   2.182  22.360  1.00 97.91           H  
ATOM   1350  HD3 ARG A  89     -15.779   3.807  23.018  1.00 97.91           H  
ATOM   1351  NE  ARG A  89     -15.705   2.300  24.496  1.00 97.91           N  
ATOM   1352  HE  ARG A  89     -16.399   1.869  25.090  1.00 97.91           H  
ATOM   1353  NH1 ARG A  89     -13.506   2.888  24.255  1.00 97.91           N  
ATOM   1354 HH11 ARG A  89     -12.549   2.880  24.579  1.00 97.91           H  
ATOM   1355 HH12 ARG A  89     -13.730   3.226  23.330  1.00 97.91           H  
ATOM   1356  NH2 ARG A  89     -14.184   2.000  26.176  1.00 97.91           N  
ATOM   1357 HH21 ARG A  89     -13.223   2.021  26.484  1.00 97.91           H  
ATOM   1358 HH22 ARG A  89     -14.891   1.544  26.735  1.00 97.91           H  
ATOM   1359  CZ  ARG A  89     -14.474   2.394  24.968  1.00 97.91           C  
ATOM   1360  N   LEU A  90     -16.891   1.824  19.582  1.00 97.71           N  
ATOM   1361  H   LEU A  90     -16.867   2.821  19.742  1.00 97.71           H  
ATOM   1362  CA  LEU A  90     -15.883   1.282  18.676  1.00 97.71           C  
ATOM   1363  HA  LEU A  90     -15.820   0.201  18.801  1.00 97.71           H  
ATOM   1364  C   LEU A  90     -14.535   1.902  19.022  1.00 97.71           C  
ATOM   1365  CB  LEU A  90     -16.295   1.590  17.227  1.00 97.71           C  
ATOM   1366  HB2 LEU A  90     -16.538   2.651  17.159  1.00 97.71           H  
ATOM   1367  HB3 LEU A  90     -17.201   1.026  17.005  1.00 97.71           H  
ATOM   1368  O   LEU A  90     -14.352   3.107  18.928  1.00 97.71           O  
ATOM   1369  CG  LEU A  90     -15.232   1.271  16.159  1.00 97.71           C  
ATOM   1370  HG  LEU A  90     -14.293   1.768  16.402  1.00 97.71           H  
ATOM   1371  CD1 LEU A  90     -14.987  -0.232  16.033  1.00 97.71           C  
ATOM   1372 HD11 LEU A  90     -14.702  -0.658  16.994  1.00 97.71           H  
ATOM   1373 HD12 LEU A  90     -14.190  -0.428  15.316  1.00 97.71           H  
ATOM   1374 HD13 LEU A  90     -15.894  -0.702  15.654  1.00 97.71           H  
ATOM   1375  CD2 LEU A  90     -15.717   1.778  14.801  1.00 97.71           C  
ATOM   1376 HD21 LEU A  90     -16.727   1.420  14.599  1.00 97.71           H  
ATOM   1377 HD22 LEU A  90     -15.718   2.868  14.803  1.00 97.71           H  
ATOM   1378 HD23 LEU A  90     -15.061   1.430  14.003  1.00 97.71           H  
ATOM   1379  N   HIS A  91     -13.567   1.089  19.421  1.00 95.90           N  
ATOM   1380  H   HIS A  91     -13.739   0.095  19.475  1.00 95.90           H  
ATOM   1381  CA  HIS A  91     -12.263   1.609  19.815  1.00 95.90           C  
ATOM   1382  HA  HIS A  91     -12.071   2.527  19.260  1.00 95.90           H  
ATOM   1383  C   HIS A  91     -11.138   0.634  19.485  1.00 95.90           C  
ATOM   1384  CB  HIS A  91     -12.307   1.953  21.305  1.00 95.90           C  
ATOM   1385  HB2 HIS A  91     -11.410   2.507  21.584  1.00 95.90           H  
ATOM   1386  HB3 HIS A  91     -13.154   2.616  21.479  1.00 95.90           H  
ATOM   1387  O   HIS A  91     -11.387  -0.561  19.314  1.00 95.90           O  
ATOM   1388  CG  HIS A  91     -12.420   0.757  22.213  1.00 95.90           C  
ATOM   1389  CD2 HIS A  91     -13.573   0.232  22.727  1.00 95.90           C  
ATOM   1390  HD2 HIS A  91     -14.579   0.545  22.487  1.00 95.90           H  
ATOM   1391  ND1 HIS A  91     -11.373   0.034  22.738  1.00 95.90           N  
ATOM   1392  HD1 HIS A  91     -10.405   0.088  22.453  1.00 95.90           H  
ATOM   1393  CE1 HIS A  91     -11.888  -0.868  23.590  1.00 95.90           C  
ATOM   1394  HE1 HIS A  91     -11.313  -1.602  24.134  1.00 95.90           H  
ATOM   1395  NE2 HIS A  91     -13.225  -0.753  23.652  1.00 95.90           N  
ATOM   1396  N   PRO A  92      -9.887   1.106  19.402  1.00 95.64           N  
ATOM   1397  CA  PRO A  92      -8.774   0.210  19.165  1.00 95.64           C  
ATOM   1398  HA  PRO A  92      -9.032  -0.531  18.408  1.00 95.64           H  
ATOM   1399  C   PRO A  92      -8.385  -0.512  20.460  1.00 95.64           C  
ATOM   1400  CB  PRO A  92      -7.658   1.099  18.619  1.00 95.64           C  
ATOM   1401  HB2 PRO A  92      -7.773   1.208  17.540  1.00 95.64           H  
ATOM   1402  HB3 PRO A  92      -6.670   0.700  18.846  1.00 95.64           H  
ATOM   1403  O   PRO A  92      -8.529   0.019  21.568  1.00 95.64           O  
ATOM   1404  CG  PRO A  92      -7.912   2.444  19.303  1.00 95.64           C  
ATOM   1405  HG2 PRO A  92      -7.419   2.454  20.275  1.00 95.64           H  
ATOM   1406  HG3 PRO A  92      -7.561   3.276  18.693  1.00 95.64           H  
ATOM   1407  CD  PRO A  92      -9.428   2.490  19.505  1.00 95.64           C  
ATOM   1408  HD2 PRO A  92      -9.642   2.910  20.488  1.00 95.64           H  
ATOM   1409  HD3 PRO A  92      -9.892   3.103  18.733  1.00 95.64           H  
ATOM   1410  N   ASN A  93      -7.830  -1.710  20.313  1.00 95.45           N  
ATOM   1411  H   ASN A  93      -7.841  -2.120  19.390  1.00 95.45           H  
ATOM   1412  CA  ASN A  93      -6.897  -2.281  21.269  1.00 95.45           C  
ATOM   1413  HA  ASN A  93      -6.997  -1.780  22.232  1.00 95.45           H  
ATOM   1414  C   ASN A  93      -5.479  -2.023  20.743  1.00 95.45           C  
ATOM   1415  CB  ASN A  93      -7.213  -3.769  21.486  1.00 95.45           C  
ATOM   1416  HB2 ASN A  93      -7.130  -4.310  20.544  1.00 95.45           H  
ATOM   1417  HB3 ASN A  93      -8.238  -3.872  21.842  1.00 95.45           H  
ATOM   1418  O   ASN A  93      -4.968  -2.763  19.906  1.00 95.45           O  
ATOM   1419  CG  ASN A  93      -6.288  -4.415  22.509  1.00 95.45           C  
ATOM   1420  ND2 ASN A  93      -6.633  -5.580  22.994  1.00 95.45           N  
ATOM   1421 HD21 ASN A  93      -7.431  -6.063  22.607  1.00 95.45           H  
ATOM   1422 HD22 ASN A  93      -6.017  -6.044  23.646  1.00 95.45           H  
ATOM   1423  OD1 ASN A  93      -5.264  -3.876  22.914  1.00 95.45           O  
ATOM   1424  N   ASN A  94      -4.837  -0.961  21.233  1.00 91.76           N  
ATOM   1425  H   ASN A  94      -5.335  -0.357  21.871  1.00 91.76           H  
ATOM   1426  CA  ASN A  94      -3.521  -0.530  20.745  1.00 91.76           C  
ATOM   1427  HA  ASN A  94      -3.581  -0.366  19.669  1.00 91.76           H  
ATOM   1428  C   ASN A  94      -2.412  -1.573  20.962  1.00 91.76           C  
ATOM   1429  CB  ASN A  94      -3.148   0.799  21.424  1.00 91.76           C  
ATOM   1430  HB2 ASN A  94      -3.188   0.679  22.507  1.00 91.76           H  
ATOM   1431  HB3 ASN A  94      -2.126   1.060  21.151  1.00 91.76           H  
ATOM   1432  O   ASN A  94      -1.398  -1.523  20.275  1.00 91.76           O  
ATOM   1433  CG  ASN A  94      -4.033   1.957  21.005  1.00 91.76           C  
ATOM   1434  ND2 ASN A  94      -4.108   2.995  21.802  1.00 91.76           N  
ATOM   1435 HD21 ASN A  94      -3.538   3.045  22.635  1.00 91.76           H  
ATOM   1436 HD22 ASN A  94      -4.667   3.764  21.463  1.00 91.76           H  
ATOM   1437  OD1 ASN A  94      -4.678   1.952  19.975  1.00 91.76           O  
ATOM   1438  N   ASN A  95      -2.599  -2.522  21.885  1.00 94.16           N  
ATOM   1439  H   ASN A  95      -3.482  -2.562  22.374  1.00 94.16           H  
ATOM   1440  CA  ASN A  95      -1.619  -3.579  22.134  1.00 94.16           C  
ATOM   1441  HA  ASN A  95      -0.617  -3.151  22.118  1.00 94.16           H  
ATOM   1442  C   ASN A  95      -1.662  -4.671  21.057  1.00 94.16           C  
ATOM   1443  CB  ASN A  95      -1.876  -4.185  23.522  1.00 94.16           C  
ATOM   1444  HB2 ASN A  95      -1.146  -4.974  23.702  1.00 94.16           H  
ATOM   1445  HB3 ASN A  95      -2.869  -4.635  23.542  1.00 94.16           H  
ATOM   1446  O   ASN A  95      -0.643  -5.292  20.773  1.00 94.16           O  
ATOM   1447  CG  ASN A  95      -1.746  -3.177  24.646  1.00 94.16           C  
ATOM   1448  ND2 ASN A  95      -2.604  -3.249  25.636  1.00 94.16           N  
ATOM   1449 HD21 ASN A  95      -3.356  -3.923  25.607  1.00 94.16           H  
ATOM   1450 HD22 ASN A  95      -2.482  -2.574  26.378  1.00 94.16           H  
ATOM   1451  OD1 ASN A  95      -0.886  -2.316  24.664  1.00 94.16           O  
ATOM   1452  N   THR A  96      -2.837  -4.923  20.475  1.00 94.13           N  
ATOM   1453  H   THR A  96      -3.645  -4.387  20.758  1.00 94.13           H  
ATOM   1454  CA  THR A  96      -3.055  -5.985  19.478  1.00 94.13           C  
ATOM   1455  HA  THR A  96      -2.148  -6.583  19.383  1.00 94.13           H  
ATOM   1456  C   THR A  96      -3.345  -5.444  18.078  1.00 94.13           C  
ATOM   1457  CB  THR A  96      -4.179  -6.929  19.924  1.00 94.13           C  
ATOM   1458  HB  THR A  96      -4.315  -7.704  19.169  1.00 94.13           H  
ATOM   1459  O   THR A  96      -3.429  -6.226  17.137  1.00 94.13           O  
ATOM   1460  CG2 THR A  96      -3.892  -7.605  21.265  1.00 94.13           C  
ATOM   1461 HG21 THR A  96      -2.939  -8.130  21.212  1.00 94.13           H  
ATOM   1462 HG22 THR A  96      -4.682  -8.322  21.488  1.00 94.13           H  
ATOM   1463 HG23 THR A  96      -3.850  -6.863  22.063  1.00 94.13           H  
ATOM   1464  OG1 THR A  96      -5.376  -6.209  20.079  1.00 94.13           O  
ATOM   1465  HG1 THR A  96      -6.011  -6.767  20.535  1.00 94.13           H  
ATOM   1466  N   LEU A  97      -3.500  -4.121  17.933  1.00 93.28           N  
ATOM   1467  H   LEU A  97      -3.465  -3.568  18.777  1.00 93.28           H  
ATOM   1468  CA  LEU A  97      -3.933  -3.421  16.714  1.00 93.28           C  
ATOM   1469  HA  LEU A  97      -4.095  -2.380  16.992  1.00 93.28           H  
ATOM   1470  C   LEU A  97      -5.300  -3.894  16.185  1.00 93.28           C  
ATOM   1471  CB  LEU A  97      -2.820  -3.445  15.649  1.00 93.28           C  
ATOM   1472  HB2 LEU A  97      -2.696  -4.470  15.300  1.00 93.28           H  
ATOM   1473  HB3 LEU A  97      -3.141  -2.845  14.797  1.00 93.28           H  
ATOM   1474  O   LEU A  97      -5.626  -3.719  15.009  1.00 93.28           O  
ATOM   1475  CG  LEU A  97      -1.450  -2.928  16.120  1.00 93.28           C  
ATOM   1476  HG  LEU A  97      -1.093  -3.530  16.956  1.00 93.28           H  
ATOM   1477  CD1 LEU A  97      -0.447  -3.065  14.977  1.00 93.28           C  
ATOM   1478 HD11 LEU A  97      -0.376  -4.110  14.674  1.00 93.28           H  
ATOM   1479 HD12 LEU A  97      -0.764  -2.464  14.124  1.00 93.28           H  
ATOM   1480 HD13 LEU A  97       0.536  -2.730  15.308  1.00 93.28           H  
ATOM   1481  CD2 LEU A  97      -1.506  -1.462  16.553  1.00 93.28           C  
ATOM   1482 HD21 LEU A  97      -1.907  -0.846  15.748  1.00 93.28           H  
ATOM   1483 HD22 LEU A  97      -0.503  -1.118  16.805  1.00 93.28           H  
ATOM   1484 HD23 LEU A  97      -2.127  -1.357  17.442  1.00 93.28           H  
ATOM   1485  N   LYS A  98      -6.104  -4.499  17.060  1.00 96.74           N  
ATOM   1486  H   LYS A  98      -5.765  -4.578  18.009  1.00 96.74           H  
ATOM   1487  CA  LYS A  98      -7.457  -4.986  16.782  1.00 96.74           C  
ATOM   1488  HA  LYS A  98      -7.560  -5.220  15.722  1.00 96.74           H  
ATOM   1489  C   LYS A  98      -8.496  -3.925  17.106  1.00 96.74           C  
ATOM   1490  CB  LYS A  98      -7.697  -6.262  17.591  1.00 96.74           C  
ATOM   1491  HB2 LYS A  98      -7.463  -6.076  18.639  1.00 96.74           H  
ATOM   1492  HB3 LYS A  98      -8.750  -6.541  17.544  1.00 96.74           H  
ATOM   1493  O   LYS A  98      -8.213  -2.960  17.820  1.00 96.74           O  
ATOM   1494  CG  LYS A  98      -6.855  -7.421  17.044  1.00 96.74           C  
ATOM   1495  HG2 LYS A  98      -7.221  -7.685  16.052  1.00 96.74           H  
ATOM   1496  HG3 LYS A  98      -5.802  -7.148  16.974  1.00 96.74           H  
ATOM   1497  CD  LYS A  98      -7.000  -8.614  17.975  1.00 96.74           C  
ATOM   1498  HD2 LYS A  98      -6.470  -8.437  18.911  1.00 96.74           H  
ATOM   1499  HD3 LYS A  98      -8.057  -8.725  18.219  1.00 96.74           H  
ATOM   1500  CE  LYS A  98      -6.494  -9.893  17.323  1.00 96.74           C  
ATOM   1501  HE2 LYS A  98      -5.415  -9.977  17.455  1.00 96.74           H  
ATOM   1502  HE3 LYS A  98      -6.717  -9.856  16.257  1.00 96.74           H  
ATOM   1503  NZ  LYS A  98      -7.217 -11.026  17.930  1.00 96.74           N  
ATOM   1504  HZ1 LYS A  98      -7.092 -11.034  18.932  1.00 96.74           H  
ATOM   1505  HZ2 LYS A  98      -6.958 -11.900  17.496  1.00 96.74           H  
ATOM   1506  HZ3 LYS A  98      -8.200 -10.860  17.768  1.00 96.74           H  
ATOM   1507  N   THR A  99      -9.710  -4.112  16.610  1.00 97.33           N  
ATOM   1508  H   THR A  99      -9.900  -4.964  16.102  1.00 97.33           H  
ATOM   1509  CA  THR A  99     -10.853  -3.283  16.994  1.00 97.33           C  
ATOM   1510  HA  THR A  99     -10.491  -2.355  17.438  1.00 97.33           H  
ATOM   1511  C   THR A  99     -11.687  -3.988  18.049  1.00 97.33           C  
ATOM   1512  CB  THR A  99     -11.720  -2.871  15.806  1.00 97.33           C  
ATOM   1513  HB  THR A  99     -12.472  -2.167  16.161  1.00 97.33           H  
ATOM   1514  O   THR A  99     -11.816  -5.211  18.061  1.00 97.33           O  
ATOM   1515  CG2 THR A  99     -10.914  -2.205  14.703  1.00 97.33           C  
ATOM   1516 HG21 THR A  99     -11.597  -1.790  13.961  1.00 97.33           H  
ATOM   1517 HG22 THR A  99     -10.310  -1.406  15.133  1.00 97.33           H  
ATOM   1518 HG23 THR A  99     -10.267  -2.940  14.224  1.00 97.33           H  
ATOM   1519  OG1 THR A  99     -12.374  -3.976  15.263  1.00 97.33           O  
ATOM   1520  HG1 THR A  99     -11.934  -4.254  14.457  1.00 97.33           H  
ATOM   1521  N   VAL A 100     -12.248  -3.200  18.956  1.00 97.87           N  
ATOM   1522  H   VAL A 100     -12.062  -2.208  18.919  1.00 97.87           H  
ATOM   1523  CA  VAL A 100     -13.177  -3.655  19.980  1.00 97.87           C  
ATOM   1524  HA  VAL A 100     -13.325  -4.731  19.883  1.00 97.87           H  
ATOM   1525  C   VAL A 100     -14.504  -2.954  19.747  1.00 97.87           C  
ATOM   1526  CB  VAL A 100     -12.633  -3.382  21.386  1.00 97.87           C  
ATOM   1527  HB  VAL A 100     -12.484  -2.307  21.490  1.00 97.87           H  
ATOM   1528  O   VAL A 100     -14.560  -1.724  19.672  1.00 97.87           O  
ATOM   1529  CG1 VAL A 100     -13.613  -3.870  22.458  1.00 97.87           C  
ATOM   1530 HG11 VAL A 100     -13.824  -4.928  22.306  1.00 97.87           H  
ATOM   1531 HG12 VAL A 100     -14.540  -3.298  22.404  1.00 97.87           H  
ATOM   1532 HG13 VAL A 100     -13.181  -3.719  23.447  1.00 97.87           H  
ATOM   1533  CG2 VAL A 100     -11.289  -4.081  21.629  1.00 97.87           C  
ATOM   1534 HG21 VAL A 100     -11.400  -5.158  21.504  1.00 97.87           H  
ATOM   1535 HG22 VAL A 100     -10.935  -3.874  22.639  1.00 97.87           H  
ATOM   1536 HG23 VAL A 100     -10.543  -3.718  20.922  1.00 97.87           H  
ATOM   1537  N   ILE A 101     -15.566  -3.748  19.635  1.00 98.17           N  
ATOM   1538  H   ILE A 101     -15.422  -4.742  19.734  1.00 98.17           H  
ATOM   1539  CA  ILE A 101     -16.931  -3.283  19.409  1.00 98.17           C  
ATOM   1540  HA  ILE A 101     -16.929  -2.194  19.374  1.00 98.17           H  
ATOM   1541  C   ILE A 101     -17.809  -3.714  20.574  1.00 98.17           C  
ATOM   1542  CB  ILE A 101     -17.489  -3.784  18.059  1.00 98.17           C  
ATOM   1543  HB  ILE A 101     -17.492  -4.874  18.050  1.00 98.17           H  
ATOM   1544  O   ILE A 101     -17.802  -4.876  20.983  1.00 98.17           O  
ATOM   1545  CG1 ILE A 101     -16.596  -3.276  16.912  1.00 98.17           C  
ATOM   1546 HG12 ILE A 101     -15.599  -3.705  17.016  1.00 98.17           H  
ATOM   1547 HG13 ILE A 101     -16.519  -2.195  17.022  1.00 98.17           H  
ATOM   1548  CG2 ILE A 101     -18.932  -3.281  17.873  1.00 98.17           C  
ATOM   1549 HG21 ILE A 101     -19.306  -3.605  16.902  1.00 98.17           H  
ATOM   1550 HG22 ILE A 101     -19.592  -3.706  18.629  1.00 98.17           H  
ATOM   1551 HG23 ILE A 101     -18.963  -2.193  17.927  1.00 98.17           H  
ATOM   1552  CD1 ILE A 101     -17.095  -3.596  15.498  1.00 98.17           C  
ATOM   1553 HD11 ILE A 101     -17.372  -4.648  15.429  1.00 98.17           H  
ATOM   1554 HD12 ILE A 101     -17.950  -2.971  15.243  1.00 98.17           H  
ATOM   1555 HD13 ILE A 101     -16.298  -3.390  14.783  1.00 98.17           H  
ATOM   1556  N   ARG A 102     -18.616  -2.780  21.073  1.00 97.99           N  
ATOM   1557  H   ARG A 102     -18.533  -1.847  20.696  1.00 97.99           H  
ATOM   1558  CA  ARG A 102     -19.736  -3.062  21.969  1.00 97.99           C  
ATOM   1559  HA  ARG A 102     -19.909  -4.138  22.000  1.00 97.99           H  
ATOM   1560  C   ARG A 102     -20.987  -2.399  21.414  1.00 97.99           C  
ATOM   1561  CB  ARG A 102     -19.392  -2.584  23.383  1.00 97.99           C  
ATOM   1562  HB2 ARG A 102     -18.455  -3.046  23.693  1.00 97.99           H  
ATOM   1563  HB3 ARG A 102     -19.264  -1.501  23.379  1.00 97.99           H  
ATOM   1564  O   ARG A 102     -20.972  -1.204  21.134  1.00 97.99           O  
ATOM   1565  CG  ARG A 102     -20.492  -2.971  24.377  1.00 97.99           C  
ATOM   1566  HG2 ARG A 102     -20.608  -4.055  24.381  1.00 97.99           H  
ATOM   1567  HG3 ARG A 102     -21.437  -2.514  24.084  1.00 97.99           H  
ATOM   1568  CD  ARG A 102     -20.134  -2.500  25.787  1.00 97.99           C  
ATOM   1569  HD2 ARG A 102     -20.059  -1.412  25.786  1.00 97.99           H  
ATOM   1570  HD3 ARG A 102     -19.159  -2.910  26.053  1.00 97.99           H  
ATOM   1571  NE  ARG A 102     -21.175  -2.916  26.745  1.00 97.99           N  
ATOM   1572  HE  ARG A 102     -22.121  -2.645  26.518  1.00 97.99           H  
ATOM   1573  NH1 ARG A 102     -19.864  -4.141  28.190  1.00 97.99           N  
ATOM   1574 HH11 ARG A 102     -19.046  -3.904  27.648  1.00 97.99           H  
ATOM   1575 HH12 ARG A 102     -19.801  -4.814  28.940  1.00 97.99           H  
ATOM   1576  NH2 ARG A 102     -22.078  -4.101  28.457  1.00 97.99           N  
ATOM   1577 HH21 ARG A 102     -21.982  -4.835  29.144  1.00 97.99           H  
ATOM   1578 HH22 ARG A 102     -22.997  -3.933  28.075  1.00 97.99           H  
ATOM   1579  CZ  ARG A 102     -21.030  -3.710  27.791  1.00 97.99           C  
ATOM   1580  N   CYS A 103     -22.064  -3.163  21.289  1.00 98.02           N  
ATOM   1581  H   CYS A 103     -22.012  -4.138  21.550  1.00 98.02           H  
ATOM   1582  CA  CYS A 103     -23.344  -2.668  20.796  1.00 98.02           C  
ATOM   1583  HA  CYS A 103     -23.369  -1.582  20.886  1.00 98.02           H  
ATOM   1584  C   CYS A 103     -24.492  -3.261  21.619  1.00 98.02           C  
ATOM   1585  CB  CYS A 103     -23.454  -3.009  19.311  1.00 98.02           C  
ATOM   1586  HB2 CYS A 103     -23.604  -4.082  19.188  1.00 98.02           H  
ATOM   1587  HB3 CYS A 103     -22.529  -2.714  18.816  1.00 98.02           H  
ATOM   1588  O   CYS A 103     -24.449  -4.441  21.966  1.00 98.02           O  
ATOM   1589  SG  CYS A 103     -24.837  -2.100  18.570  1.00 98.02           S  
ATOM   1590  HG  CYS A 103     -24.927  -2.821  17.449  1.00 98.02           H  
ATOM   1591  N   SER A 104     -25.520  -2.473  21.942  1.00 97.94           N  
ATOM   1592  H   SER A 104     -25.491  -1.499  21.676  1.00 97.94           H  
ATOM   1593  CA  SER A 104     -26.736  -2.984  22.598  1.00 97.94           C  
ATOM   1594  HA  SER A 104     -26.433  -3.646  23.410  1.00 97.94           H  
ATOM   1595  C   SER A 104     -27.625  -3.806  21.665  1.00 97.94           C  
ATOM   1596  CB  SER A 104     -27.553  -1.849  23.214  1.00 97.94           C  
ATOM   1597  HB2 SER A 104     -26.931  -1.311  23.930  1.00 97.94           H  
ATOM   1598  HB3 SER A 104     -28.408  -2.262  23.748  1.00 97.94           H  
ATOM   1599  O   SER A 104     -28.556  -4.459  22.129  1.00 97.94           O  
ATOM   1600  OG  SER A 104     -28.004  -0.957  22.218  1.00 97.94           O  
ATOM   1601  HG  SER A 104     -28.778  -1.346  21.803  1.00 97.94           H  
ATOM   1602  N   GLU A 105     -27.316  -3.790  20.370  1.00 97.74           N  
ATOM   1603  H   GLU A 105     -26.517  -3.238  20.090  1.00 97.74           H  
ATOM   1604  CA  GLU A 105     -27.959  -4.559  19.311  1.00 97.74           C  
ATOM   1605  HA  GLU A 105     -28.766  -5.160  19.730  1.00 97.74           H  
ATOM   1606  C   GLU A 105     -26.969  -5.526  18.657  1.00 97.74           C  
ATOM   1607  CB  GLU A 105     -28.542  -3.595  18.264  1.00 97.74           C  
ATOM   1608  HB2 GLU A 105     -27.764  -2.909  17.931  1.00 97.74           H  
ATOM   1609  HB3 GLU A 105     -28.863  -4.164  17.392  1.00 97.74           H  
ATOM   1610  O   GLU A 105     -25.751  -5.382  18.791  1.00 97.74           O  
ATOM   1611  CG  GLU A 105     -29.732  -2.781  18.792  1.00 97.74           C  
ATOM   1612  HG2 GLU A 105     -29.385  -2.139  19.602  1.00 97.74           H  
ATOM   1613  HG3 GLU A 105     -30.093  -2.144  17.985  1.00 97.74           H  
ATOM   1614  CD  GLU A 105     -30.887  -3.661  19.292  1.00 97.74           C  
ATOM   1615  OE1 GLU A 105     -31.609  -3.195  20.199  1.00 97.74           O  
ATOM   1616  OE2 GLU A 105     -31.004  -4.810  18.798  1.00 97.74           O  
ATOM   1617  N   ARG A 106     -27.488  -6.526  17.933  1.00 97.74           N  
ATOM   1618  H   ARG A 106     -28.492  -6.565  17.827  1.00 97.74           H  
ATOM   1619  CA  ARG A 106     -26.639  -7.425  17.136  1.00 97.74           C  
ATOM   1620  HA  ARG A 106     -25.830  -7.769  17.780  1.00 97.74           H  
ATOM   1621  C   ARG A 106     -25.983  -6.651  15.990  1.00 97.74           C  
ATOM   1622  CB  ARG A 106     -27.423  -8.661  16.653  1.00 97.74           C  
ATOM   1623  HB2 ARG A 106     -26.710  -9.359  16.215  1.00 97.74           H  
ATOM   1624  HB3 ARG A 106     -27.886  -9.148  17.511  1.00 97.74           H  
ATOM   1625  O   ARG A 106     -26.595  -5.724  15.465  1.00 97.74           O  
ATOM   1626  CG  ARG A 106     -28.506  -8.345  15.606  1.00 97.74           C  
ATOM   1627  HG2 ARG A 106     -29.270  -7.707  16.049  1.00 97.74           H  
ATOM   1628  HG3 ARG A 106     -28.052  -7.819  14.766  1.00 97.74           H  
ATOM   1629  CD  ARG A 106     -29.165  -9.620  15.063  1.00 97.74           C  
ATOM   1630  HD2 ARG A 106     -29.813 -10.044  15.829  1.00 97.74           H  
ATOM   1631  HD3 ARG A 106     -28.386 -10.339  14.808  1.00 97.74           H  
ATOM   1632  NE  ARG A 106     -29.958  -9.294  13.869  1.00 97.74           N  
ATOM   1633  HE  ARG A 106     -30.315  -8.351  13.830  1.00 97.74           H  
ATOM   1634  NH1 ARG A 106     -29.658 -11.161  12.571  1.00 97.74           N  
ATOM   1635 HH11 ARG A 106     -29.139 -11.596  13.320  1.00 97.74           H  
ATOM   1636 HH12 ARG A 106     -29.845 -11.607  11.684  1.00 97.74           H  
ATOM   1637  NH2 ARG A 106     -30.837  -9.461  11.789  1.00 97.74           N  
ATOM   1638 HH21 ARG A 106     -31.290  -8.569  11.929  1.00 97.74           H  
ATOM   1639 HH22 ARG A 106     -30.647  -9.717  10.831  1.00 97.74           H  
ATOM   1640  CZ  ARG A 106     -30.150  -9.973  12.759  1.00 97.74           C  
ATOM   1641  N   ILE A 107     -24.781  -7.048  15.576  1.00 98.40           N  
ATOM   1642  H   ILE A 107     -24.356  -7.828  16.055  1.00 98.40           H  
ATOM   1643  CA  ILE A 107     -24.106  -6.510  14.379  1.00 98.40           C  
ATOM   1644  HA  ILE A 107     -24.764  -5.793  13.887  1.00 98.40           H  
ATOM   1645  C   ILE A 107     -23.862  -7.649  13.400  1.00 98.40           C  
ATOM   1646  CB  ILE A 107     -22.801  -5.766  14.731  1.00 98.40           C  
ATOM   1647  HB  ILE A 107     -22.158  -6.440  15.298  1.00 98.40           H  
ATOM   1648  O   ILE A 107     -23.396  -8.716  13.799  1.00 98.40           O  
ATOM   1649  CG1 ILE A 107     -23.112  -4.529  15.599  1.00 98.40           C  
ATOM   1650 HG12 ILE A 107     -23.614  -3.779  14.988  1.00 98.40           H  
ATOM   1651 HG13 ILE A 107     -23.783  -4.800  16.414  1.00 98.40           H  
ATOM   1652  CG2 ILE A 107     -22.031  -5.353  13.461  1.00 98.40           C  
ATOM   1653 HG21 ILE A 107     -22.640  -4.688  12.849  1.00 98.40           H  
ATOM   1654 HG22 ILE A 107     -21.104  -4.840  13.720  1.00 98.40           H  
ATOM   1655 HG23 ILE A 107     -21.745  -6.226  12.875  1.00 98.40           H  
ATOM   1656  CD1 ILE A 107     -21.866  -3.914  16.235  1.00 98.40           C  
ATOM   1657 HD11 ILE A 107     -21.133  -3.632  15.479  1.00 98.40           H  
ATOM   1658 HD12 ILE A 107     -21.427  -4.626  16.934  1.00 98.40           H  
ATOM   1659 HD13 ILE A 107     -22.150  -3.006  16.765  1.00 98.40           H  
ATOM   1660  N   ASN A 108     -24.159  -7.429  12.122  1.00 98.24           N  
ATOM   1661  H   ASN A 108     -24.502  -6.516  11.859  1.00 98.24           H  
ATOM   1662  CA  ASN A 108     -24.098  -8.465  11.100  1.00 98.24           C  
ATOM   1663  HA  ASN A 108     -23.823  -9.414  11.561  1.00 98.24           H  
ATOM   1664  C   ASN A 108     -23.031  -8.166  10.036  1.00 98.24           C  
ATOM   1665  CB  ASN A 108     -25.509  -8.644  10.530  1.00 98.24           C  
ATOM   1666  HB2 ASN A 108     -25.810  -7.756   9.973  1.00 98.24           H  
ATOM   1667  HB3 ASN A 108     -26.215  -8.778  11.349  1.00 98.24           H  
ATOM   1668  O   ASN A 108     -23.266  -7.428   9.080  1.00 98.24           O  
ATOM   1669  CG  ASN A 108     -25.625  -9.846   9.619  1.00 98.24           C  
ATOM   1670  ND2 ASN A 108     -26.832 -10.183   9.241  1.00 98.24           N  
ATOM   1671 HD21 ASN A 108     -26.954 -11.013   8.679  1.00 98.24           H  
ATOM   1672 HD22 ASN A 108     -27.602  -9.601   9.540  1.00 98.24           H  
ATOM   1673  OD1 ASN A 108     -24.652 -10.492   9.253  1.00 98.24           O  
ATOM   1674  N   PHE A 109     -21.864  -8.797  10.172  1.00 98.09           N  
ATOM   1675  H   PHE A 109     -21.719  -9.402  10.968  1.00 98.09           H  
ATOM   1676  CA  PHE A 109     -20.778  -8.730   9.191  1.00 98.09           C  
ATOM   1677  HA  PHE A 109     -20.896  -7.824   8.597  1.00 98.09           H  
ATOM   1678  C   PHE A 109     -20.820  -9.872   8.162  1.00 98.09           C  
ATOM   1679  CB  PHE A 109     -19.425  -8.632   9.914  1.00 98.09           C  
ATOM   1680  HB2 PHE A 109     -19.258  -9.549  10.479  1.00 98.09           H  
ATOM   1681  HB3 PHE A 109     -18.637  -8.579   9.162  1.00 98.09           H  
ATOM   1682  O   PHE A 109     -19.853 -10.098   7.444  1.00 98.09           O  
ATOM   1683  CG  PHE A 109     -19.234  -7.436  10.835  1.00 98.09           C  
ATOM   1684  CD1 PHE A 109     -19.738  -6.165  10.495  1.00 98.09           C  
ATOM   1685  HD1 PHE A 109     -20.368  -6.040   9.627  1.00 98.09           H  
ATOM   1686  CD2 PHE A 109     -18.476  -7.577  12.010  1.00 98.09           C  
ATOM   1687  HD2 PHE A 109     -18.096  -8.548  12.292  1.00 98.09           H  
ATOM   1688  CE1 PHE A 109     -19.438  -5.039  11.279  1.00 98.09           C  
ATOM   1689  HE1 PHE A 109     -19.821  -4.068  11.000  1.00 98.09           H  
ATOM   1690  CE2 PHE A 109     -18.187  -6.454  12.805  1.00 98.09           C  
ATOM   1691  HE2 PHE A 109     -17.586  -6.563  13.695  1.00 98.09           H  
ATOM   1692  CZ  PHE A 109     -18.652  -5.182  12.431  1.00 98.09           C  
ATOM   1693  HZ  PHE A 109     -18.417  -4.319  13.037  1.00 98.09           H  
ATOM   1694  N   GLN A 110     -21.929 -10.610   8.050  1.00 97.80           N  
ATOM   1695  H   GLN A 110     -22.702 -10.432   8.675  1.00 97.80           H  
ATOM   1696  CA  GLN A 110     -22.117 -11.611   6.986  1.00 97.80           C  
ATOM   1697  HA  GLN A 110     -21.146 -12.007   6.689  1.00 97.80           H  
ATOM   1698  C   GLN A 110     -22.750 -11.020   5.722  1.00 97.80           C  
ATOM   1699  CB  GLN A 110     -22.963 -12.778   7.507  1.00 97.80           C  
ATOM   1700  HB2 GLN A 110     -23.962 -12.433   7.771  1.00 97.80           H  
ATOM   1701  HB3 GLN A 110     -23.057 -13.522   6.716  1.00 97.80           H  
ATOM   1702  O   GLN A 110     -22.821 -11.680   4.685  1.00 97.80           O  
ATOM   1703  CG  GLN A 110     -22.298 -13.438   8.717  1.00 97.80           C  
ATOM   1704  HG2 GLN A 110     -22.263 -12.746   9.559  1.00 97.80           H  
ATOM   1705  HG3 GLN A 110     -21.279 -13.701   8.435  1.00 97.80           H  
ATOM   1706  CD  GLN A 110     -23.025 -14.693   9.164  1.00 97.80           C  
ATOM   1707  NE2 GLN A 110     -22.302 -15.756   9.438  1.00 97.80           N  
ATOM   1708 HE21 GLN A 110     -21.295 -15.707   9.382  1.00 97.80           H  
ATOM   1709 HE22 GLN A 110     -22.807 -16.580   9.730  1.00 97.80           H  
ATOM   1710  OE1 GLN A 110     -24.236 -14.747   9.285  1.00 97.80           O  
ATOM   1711  N   LYS A 111     -23.247  -9.786   5.811  1.00 97.39           N  
ATOM   1712  H   LYS A 111     -23.121  -9.291   6.682  1.00 97.39           H  
ATOM   1713  CA  LYS A 111     -23.911  -9.094   4.711  1.00 97.39           C  
ATOM   1714  HA  LYS A 111     -24.571  -9.812   4.223  1.00 97.39           H  
ATOM   1715  C   LYS A 111     -22.888  -8.588   3.677  1.00 97.39           C  
ATOM   1716  CB  LYS A 111     -24.740  -7.943   5.286  1.00 97.39           C  
ATOM   1717  HB2 LYS A 111     -24.055  -7.331   5.873  1.00 97.39           H  
ATOM   1718  HB3 LYS A 111     -25.136  -7.332   4.476  1.00 97.39           H  
ATOM   1719  O   LYS A 111     -21.751  -8.279   4.043  1.00 97.39           O  
ATOM   1720  CG  LYS A 111     -25.887  -8.386   6.213  1.00 97.39           C  
ATOM   1721  HG2 LYS A 111     -25.495  -9.080   6.957  1.00 97.39           H  
ATOM   1722  HG3 LYS A 111     -26.253  -7.513   6.753  1.00 97.39           H  
ATOM   1723  CD  LYS A 111     -27.076  -9.049   5.506  1.00 97.39           C  
ATOM   1724  HD2 LYS A 111     -26.740  -9.893   4.904  1.00 97.39           H  
ATOM   1725  HD3 LYS A 111     -27.751  -9.415   6.279  1.00 97.39           H  
ATOM   1726  CE  LYS A 111     -27.814  -8.022   4.639  1.00 97.39           C  
ATOM   1727  HE2 LYS A 111     -27.944  -7.114   5.228  1.00 97.39           H  
ATOM   1728  HE3 LYS A 111     -27.195  -7.761   3.781  1.00 97.39           H  
ATOM   1729  NZ  LYS A 111     -29.140  -8.523   4.206  1.00 97.39           N  
ATOM   1730  HZ1 LYS A 111     -29.052  -9.364   3.652  1.00 97.39           H  
ATOM   1731  HZ2 LYS A 111     -29.614  -7.807   3.675  1.00 97.39           H  
ATOM   1732  HZ3 LYS A 111     -29.702  -8.713   5.023  1.00 97.39           H  
ATOM   1733  N   PRO A 112     -23.278  -8.484   2.392  1.00 96.33           N  
ATOM   1734  CA  PRO A 112     -22.444  -7.878   1.355  1.00 96.33           C  
ATOM   1735  HA  PRO A 112     -21.569  -8.509   1.197  1.00 96.33           H  
ATOM   1736  C   PRO A 112     -21.992  -6.462   1.718  1.00 96.33           C  
ATOM   1737  CB  PRO A 112     -23.299  -7.861   0.084  1.00 96.33           C  
ATOM   1738  HB2 PRO A 112     -22.699  -8.032  -0.809  1.00 96.33           H  
ATOM   1739  HB3 PRO A 112     -23.833  -6.913   0.005  1.00 96.33           H  
ATOM   1740  O   PRO A 112     -22.652  -5.781   2.496  1.00 96.33           O  
ATOM   1741  CG  PRO A 112     -24.306  -8.983   0.317  1.00 96.33           C  
ATOM   1742  HG2 PRO A 112     -25.228  -8.822  -0.242  1.00 96.33           H  
ATOM   1743  HG3 PRO A 112     -23.856  -9.939   0.050  1.00 96.33           H  
ATOM   1744  CD  PRO A 112     -24.539  -8.929   1.823  1.00 96.33           C  
ATOM   1745  HD2 PRO A 112     -25.316  -8.200   2.052  1.00 96.33           H  
ATOM   1746  HD3 PRO A 112     -24.822  -9.920   2.177  1.00 96.33           H  
ATOM   1747  N   ASN A 113     -20.875  -6.026   1.137  1.00 97.03           N  
ATOM   1748  H   ASN A 113     -20.440  -6.606   0.434  1.00 97.03           H  
ATOM   1749  CA  ASN A 113     -20.319  -4.675   1.280  1.00 97.03           C  
ATOM   1750  HA  ASN A 113     -19.335  -4.705   0.812  1.00 97.03           H  
ATOM   1751  C   ASN A 113     -20.069  -4.224   2.723  1.00 97.03           C  
ATOM   1752  CB  ASN A 113     -21.154  -3.669   0.473  1.00 97.03           C  
ATOM   1753  HB2 ASN A 113     -22.113  -3.521   0.969  1.00 97.03           H  
ATOM   1754  HB3 ASN A 113     -20.648  -2.704   0.445  1.00 97.03           H  
ATOM   1755  O   ASN A 113     -19.947  -3.034   2.997  1.00 97.03           O  
ATOM   1756  CG  ASN A 113     -21.387  -4.112  -0.955  1.00 97.03           C  
ATOM   1757  ND2 ASN A 113     -22.495  -3.717  -1.530  1.00 97.03           N  
ATOM   1758 HD21 ASN A 113     -22.539  -3.866  -2.528  1.00 97.03           H  
ATOM   1759 HD22 ASN A 113     -23.042  -3.011  -1.058  1.00 97.03           H  
ATOM   1760  OD1 ASN A 113     -20.626  -4.860  -1.552  1.00 97.03           O  
ATOM   1761  N   THR A 114     -19.995  -5.158   3.670  1.00 97.55           N  
ATOM   1762  H   THR A 114     -20.166  -6.122   3.424  1.00 97.55           H  
ATOM   1763  CA  THR A 114     -19.828  -4.794   5.068  1.00 97.55           C  
ATOM   1764  HA  THR A 114     -20.595  -4.046   5.268  1.00 97.55           H  
ATOM   1765  C   THR A 114     -18.461  -4.165   5.350  1.00 97.55           C  
ATOM   1766  CB  THR A 114     -20.100  -5.973   6.001  1.00 97.55           C  
ATOM   1767  HB  THR A 114     -21.106  -6.352   5.816  1.00 97.55           H  
ATOM   1768  O   THR A 114     -17.431  -4.600   4.829  1.00 97.55           O  
ATOM   1769  CG2 THR A 114     -19.099  -7.115   5.852  1.00 97.55           C  
ATOM   1770 HG21 THR A 114     -18.083  -6.778   6.056  1.00 97.55           H  
ATOM   1771 HG22 THR A 114     -19.350  -7.898   6.567  1.00 97.55           H  
ATOM   1772 HG23 THR A 114     -19.152  -7.532   4.846  1.00 97.55           H  
ATOM   1773  OG1 THR A 114     -20.033  -5.501   7.323  1.00 97.55           O  
ATOM   1774  HG1 THR A 114     -20.727  -4.844   7.414  1.00 97.55           H  
ATOM   1775  N   ILE A 115     -18.434  -3.205   6.273  1.00 97.30           N  
ATOM   1776  H   ILE A 115     -19.316  -2.820   6.579  1.00 97.30           H  
ATOM   1777  CA  ILE A 115     -17.199  -2.649   6.831  1.00 97.30           C  
ATOM   1778  HA  ILE A 115     -16.530  -2.474   5.988  1.00 97.30           H  
ATOM   1779  C   ILE A 115     -16.473  -3.625   7.779  1.00 97.30           C  
ATOM   1780  CB  ILE A 115     -17.510  -1.279   7.471  1.00 97.30           C  
ATOM   1781  HB  ILE A 115     -18.235  -0.778   6.829  1.00 97.30           H  
ATOM   1782  O   ILE A 115     -15.359  -3.345   8.215  1.00 97.30           O  
ATOM   1783  CG1 ILE A 115     -16.249  -0.395   7.503  1.00 97.30           C  
ATOM   1784 HG12 ILE A 115     -15.704  -0.508   6.566  1.00 97.30           H  
ATOM   1785 HG13 ILE A 115     -15.602  -0.708   8.323  1.00 97.30           H  
ATOM   1786  CG2 ILE A 115     -18.138  -1.436   8.870  1.00 97.30           C  
ATOM   1787 HG21 ILE A 115     -19.005  -2.094   8.814  1.00 97.30           H  
ATOM   1788 HG22 ILE A 115     -17.412  -1.847   9.572  1.00 97.30           H  
ATOM   1789 HG23 ILE A 115     -18.474  -0.465   9.234  1.00 97.30           H  
ATOM   1790  CD1 ILE A 115     -16.565   1.091   7.670  1.00 97.30           C  
ATOM   1791 HD11 ILE A 115     -15.640   1.666   7.704  1.00 97.30           H  
ATOM   1792 HD12 ILE A 115     -17.115   1.262   8.595  1.00 97.30           H  
ATOM   1793 HD13 ILE A 115     -17.142   1.433   6.810  1.00 97.30           H  
ATOM   1794  N   GLY A 116     -17.063  -4.788   8.095  1.00 97.17           N  
ATOM   1795  H   GLY A 116     -17.985  -4.964   7.723  1.00 97.17           H  
ATOM   1796  CA  GLY A 116     -16.508  -5.770   9.036  1.00 97.17           C  
ATOM   1797  HA2 GLY A 116     -16.585  -5.381  10.051  1.00 97.17           H  
ATOM   1798  HA3 GLY A 116     -17.095  -6.687   8.976  1.00 97.17           H  
ATOM   1799  C   GLY A 116     -15.045  -6.128   8.761  1.00 97.17           C  
ATOM   1800  O   GLY A 116     -14.220  -6.053   9.671  1.00 97.17           O  
ATOM   1801  N   LYS A 117     -14.690  -6.388   7.493  1.00 95.13           N  
ATOM   1802  H   LYS A 117     -15.421  -6.399   6.796  1.00 95.13           H  
ATOM   1803  CA  LYS A 117     -13.302  -6.679   7.089  1.00 95.13           C  
ATOM   1804  HA  LYS A 117     -12.933  -7.511   7.688  1.00 95.13           H  
ATOM   1805  C   LYS A 117     -12.347  -5.516   7.349  1.00 95.13           C  
ATOM   1806  CB  LYS A 117     -13.232  -7.063   5.607  1.00 95.13           C  
ATOM   1807  HB2 LYS A 117     -13.760  -6.321   5.007  1.00 95.13           H  
ATOM   1808  HB3 LYS A 117     -12.185  -7.066   5.304  1.00 95.13           H  
ATOM   1809  O   LYS A 117     -11.235  -5.749   7.813  1.00 95.13           O  
ATOM   1810  CG  LYS A 117     -13.812  -8.456   5.344  1.00 95.13           C  
ATOM   1811  HG2 LYS A 117     -14.881  -8.458   5.554  1.00 95.13           H  
ATOM   1812  HG3 LYS A 117     -13.319  -9.180   5.993  1.00 95.13           H  
ATOM   1813  CD  LYS A 117     -13.572  -8.841   3.882  1.00 95.13           C  
ATOM   1814  HD2 LYS A 117     -12.503  -8.801   3.672  1.00 95.13           H  
ATOM   1815  HD3 LYS A 117     -14.094  -8.136   3.235  1.00 95.13           H  
ATOM   1816  CE  LYS A 117     -14.088 -10.258   3.636  1.00 95.13           C  
ATOM   1817  HE2 LYS A 117     -15.153 -10.288   3.866  1.00 95.13           H  
ATOM   1818  HE3 LYS A 117     -13.586 -10.934   4.327  1.00 95.13           H  
ATOM   1819  NZ  LYS A 117     -13.841 -10.671   2.234  1.00 95.13           N  
ATOM   1820  HZ1 LYS A 117     -14.318 -10.046   1.600  1.00 95.13           H  
ATOM   1821  HZ2 LYS A 117     -14.177 -11.613   2.092  1.00 95.13           H  
ATOM   1822  HZ3 LYS A 117     -12.850 -10.645   2.041  1.00 95.13           H  
ATOM   1823  N   LEU A 118     -12.783  -4.276   7.099  1.00 95.57           N  
ATOM   1824  H   LEU A 118     -13.750  -4.155   6.835  1.00 95.57           H  
ATOM   1825  CA  LEU A 118     -11.990  -3.077   7.395  1.00 95.57           C  
ATOM   1826  HA  LEU A 118     -11.041  -3.152   6.865  1.00 95.57           H  
ATOM   1827  C   LEU A 118     -11.684  -2.988   8.896  1.00 95.57           C  
ATOM   1828  CB  LEU A 118     -12.757  -1.826   6.916  1.00 95.57           C  
ATOM   1829  HB2 LEU A 118     -13.023  -1.940   5.866  1.00 95.57           H  
ATOM   1830  HB3 LEU A 118     -13.679  -1.743   7.492  1.00 95.57           H  
ATOM   1831  O   LEU A 118     -10.562  -2.672   9.289  1.00 95.57           O  
ATOM   1832  CG  LEU A 118     -11.984  -0.508   7.102  1.00 95.57           C  
ATOM   1833  HG  LEU A 118     -11.592  -0.437   8.116  1.00 95.57           H  
ATOM   1834  CD1 LEU A 118     -10.832  -0.414   6.115  1.00 95.57           C  
ATOM   1835 HD11 LEU A 118     -10.153  -1.256   6.247  1.00 95.57           H  
ATOM   1836 HD12 LEU A 118     -10.278   0.508   6.292  1.00 95.57           H  
ATOM   1837 HD13 LEU A 118     -11.207  -0.416   5.091  1.00 95.57           H  
ATOM   1838  CD2 LEU A 118     -12.897   0.687   6.869  1.00 95.57           C  
ATOM   1839 HD21 LEU A 118     -12.320   1.612   6.901  1.00 95.57           H  
ATOM   1840 HD22 LEU A 118     -13.382   0.604   5.896  1.00 95.57           H  
ATOM   1841 HD23 LEU A 118     -13.643   0.722   7.662  1.00 95.57           H  
ATOM   1842  N   LEU A 119     -12.670  -3.335   9.728  1.00 96.90           N  
ATOM   1843  H   LEU A 119     -13.560  -3.577   9.317  1.00 96.90           H  
ATOM   1844  CA  LEU A 119     -12.556  -3.397  11.186  1.00 96.90           C  
ATOM   1845  HA  LEU A 119     -11.943  -2.559  11.518  1.00 96.90           H  
ATOM   1846  C   LEU A 119     -11.831  -4.664  11.688  1.00 96.90           C  
ATOM   1847  CB  LEU A 119     -13.963  -3.241  11.801  1.00 96.90           C  
ATOM   1848  HB2 LEU A 119     -13.881  -3.314  12.885  1.00 96.90           H  
ATOM   1849  HB3 LEU A 119     -14.583  -4.068  11.454  1.00 96.90           H  
ATOM   1850  O   LEU A 119     -11.630  -4.813  12.890  1.00 96.90           O  
ATOM   1851  CG  LEU A 119     -14.685  -1.923  11.454  1.00 96.90           C  
ATOM   1852  HG  LEU A 119     -14.823  -1.852  10.376  1.00 96.90           H  
ATOM   1853  CD1 LEU A 119     -16.065  -1.898  12.111  1.00 96.90           C  
ATOM   1854 HD11 LEU A 119     -16.625  -2.789  11.828  1.00 96.90           H  
ATOM   1855 HD12 LEU A 119     -15.958  -1.855  13.195  1.00 96.90           H  
ATOM   1856 HD13 LEU A 119     -16.611  -1.016  11.776  1.00 96.90           H  
ATOM   1857  CD2 LEU A 119     -13.914  -0.691  11.932  1.00 96.90           C  
ATOM   1858 HD21 LEU A 119     -14.514   0.203  11.766  1.00 96.90           H  
ATOM   1859 HD22 LEU A 119     -12.989  -0.587  11.364  1.00 96.90           H  
ATOM   1860 HD23 LEU A 119     -13.684  -0.779  12.994  1.00 96.90           H  
ATOM   1861  N   GLY A 120     -11.409  -5.570  10.804  1.00 96.77           N  
ATOM   1862  H   GLY A 120     -11.564  -5.387   9.823  1.00 96.77           H  
ATOM   1863  CA  GLY A 120     -10.686  -6.796  11.153  1.00 96.77           C  
ATOM   1864  HA2 GLY A 120      -9.987  -6.585  11.963  1.00 96.77           H  
ATOM   1865  HA3 GLY A 120     -10.109  -7.103  10.281  1.00 96.77           H  
ATOM   1866  C   GLY A 120     -11.572  -7.976  11.571  1.00 96.77           C  
ATOM   1867  O   GLY A 120     -11.052  -8.977  12.069  1.00 96.77           O  
ATOM   1868  N   PHE A 121     -12.892  -7.882  11.400  1.00 97.45           N  
ATOM   1869  H   PHE A 121     -13.251  -7.066  10.926  1.00 97.45           H  
ATOM   1870  CA  PHE A 121     -13.826  -8.983  11.628  1.00 97.45           C  
ATOM   1871  HA  PHE A 121     -13.411  -9.649  12.384  1.00 97.45           H  
ATOM   1872  C   PHE A 121     -14.037  -9.804  10.353  1.00 97.45           C  
ATOM   1873  CB  PHE A 121     -15.166  -8.462  12.158  1.00 97.45           C  
ATOM   1874  HB2 PHE A 121     -15.562  -7.719  11.464  1.00 97.45           H  
ATOM   1875  HB3 PHE A 121     -15.870  -9.293  12.176  1.00 97.45           H  
ATOM   1876  O   PHE A 121     -14.148  -9.267   9.251  1.00 97.45           O  
ATOM   1877  CG  PHE A 121     -15.102  -7.867  13.550  1.00 97.45           C  
ATOM   1878  CD1 PHE A 121     -15.293  -8.682  14.682  1.00 97.45           C  
ATOM   1879  HD1 PHE A 121     -15.477  -9.740  14.562  1.00 97.45           H  
ATOM   1880  CD2 PHE A 121     -14.857  -6.494  13.717  1.00 97.45           C  
ATOM   1881  HD2 PHE A 121     -14.702  -5.865  12.852  1.00 97.45           H  
ATOM   1882  CE1 PHE A 121     -15.235  -8.127  15.973  1.00 97.45           C  
ATOM   1883  HE1 PHE A 121     -15.360  -8.759  16.840  1.00 97.45           H  
ATOM   1884  CE2 PHE A 121     -14.811  -5.942  15.006  1.00 97.45           C  
ATOM   1885  HE2 PHE A 121     -14.617  -4.886  15.130  1.00 97.45           H  
ATOM   1886  CZ  PHE A 121     -14.993  -6.753  16.137  1.00 97.45           C  
ATOM   1887  HZ  PHE A 121     -14.930  -6.325  17.126  1.00 97.45           H  
ATOM   1888  N   GLU A 122     -14.130 -11.120  10.524  1.00 96.19           N  
ATOM   1889  H   GLU A 122     -13.980 -11.497  11.449  1.00 96.19           H  
ATOM   1890  CA  GLU A 122     -14.559 -12.044   9.473  1.00 96.19           C  
ATOM   1891  HA  GLU A 122     -14.094 -11.761   8.529  1.00 96.19           H  
ATOM   1892  C   GLU A 122     -16.083 -11.984   9.256  1.00 96.19           C  
ATOM   1893  CB  GLU A 122     -14.102 -13.469   9.849  1.00 96.19           C  
ATOM   1894  HB2 GLU A 122     -14.514 -13.724  10.825  1.00 96.19           H  
ATOM   1895  HB3 GLU A 122     -14.492 -14.190   9.131  1.00 96.19           H  
ATOM   1896  O   GLU A 122     -16.792 -11.174   9.855  1.00 96.19           O  
ATOM   1897  CG  GLU A 122     -12.576 -13.635   9.901  1.00 96.19           C  
ATOM   1898  HG2 GLU A 122     -12.355 -14.657  10.210  1.00 96.19           H  
ATOM   1899  HG3 GLU A 122     -12.175 -12.968  10.664  1.00 96.19           H  
ATOM   1900  CD  GLU A 122     -11.876 -13.356   8.564  1.00 96.19           C  
ATOM   1901  OE1 GLU A 122     -10.658 -13.078   8.616  1.00 96.19           O  
ATOM   1902  OE2 GLU A 122     -12.549 -13.412   7.508  1.00 96.19           O  
ATOM   1903  N   ASN A 123     -16.608 -12.884   8.421  1.00 96.41           N  
ATOM   1904  H   ASN A 123     -15.967 -13.493   7.932  1.00 96.41           H  
ATOM   1905  CA  ASN A 123     -18.043 -13.040   8.172  1.00 96.41           C  
ATOM   1906  HA  ASN A 123     -18.461 -12.056   7.962  1.00 96.41           H  
ATOM   1907  C   ASN A 123     -18.779 -13.604   9.411  1.00 96.41           C  
ATOM   1908  CB  ASN A 123     -18.242 -13.926   6.929  1.00 96.41           C  
ATOM   1909  HB2 ASN A 123     -19.309 -14.112   6.803  1.00 96.41           H  
ATOM   1910  HB3 ASN A 123     -17.750 -14.884   7.094  1.00 96.41           H  
ATOM   1911  O   ASN A 123     -19.143 -14.784   9.456  1.00 96.41           O  
ATOM   1912  CG  ASN A 123     -17.736 -13.334   5.624  1.00 96.41           C  
ATOM   1913  ND2 ASN A 123     -17.698 -14.137   4.588  1.00 96.41           N  
ATOM   1914 HD21 ASN A 123     -18.006 -15.094   4.676  1.00 96.41           H  
ATOM   1915 HD22 ASN A 123     -17.419 -13.715   3.713  1.00 96.41           H  
ATOM   1916  OD1 ASN A 123     -17.376 -12.180   5.485  1.00 96.41           O  
ATOM   1917  N   VAL A 124     -19.011 -12.761  10.421  1.00 97.54           N  
ATOM   1918  H   VAL A 124     -18.632 -11.830  10.323  1.00 97.54           H  
ATOM   1919  CA  VAL A 124     -19.569 -13.129  11.733  1.00 97.54           C  
ATOM   1920  HA  VAL A 124     -19.953 -14.148  11.664  1.00 97.54           H  
ATOM   1921  C   VAL A 124     -20.751 -12.239  12.137  1.00 97.54           C  
ATOM   1922  CB  VAL A 124     -18.445 -13.140  12.795  1.00 97.54           C  
ATOM   1923  HB  VAL A 124     -17.614 -13.714  12.384  1.00 97.54           H  
ATOM   1924  O   VAL A 124     -20.883 -11.106  11.679  1.00 97.54           O  
ATOM   1925  CG1 VAL A 124     -17.917 -11.742  13.143  1.00 97.54           C  
ATOM   1926 HG11 VAL A 124     -18.706 -11.134  13.584  1.00 97.54           H  
ATOM   1927 HG12 VAL A 124     -17.553 -11.243  12.245  1.00 97.54           H  
ATOM   1928 HG13 VAL A 124     -17.092 -11.825  13.851  1.00 97.54           H  
ATOM   1929  CG2 VAL A 124     -18.863 -13.839  14.094  1.00 97.54           C  
ATOM   1930 HG21 VAL A 124     -19.301 -14.813  13.874  1.00 97.54           H  
ATOM   1931 HG22 VAL A 124     -17.981 -13.992  14.717  1.00 97.54           H  
ATOM   1932 HG23 VAL A 124     -19.570 -13.230  14.657  1.00 97.54           H  
ATOM   1933  N   ILE A 125     -21.613 -12.753  13.018  1.00 97.88           N  
ATOM   1934  H   ILE A 125     -21.430 -13.680  13.374  1.00 97.88           H  
ATOM   1935  CA  ILE A 125     -22.634 -11.966  13.721  1.00 97.88           C  
ATOM   1936  HA  ILE A 125     -22.739 -10.996  13.234  1.00 97.88           H  
ATOM   1937  C   ILE A 125     -22.160 -11.731  15.155  1.00 97.88           C  
ATOM   1938  CB  ILE A 125     -24.017 -12.655  13.680  1.00 97.88           C  
ATOM   1939  HB  ILE A 125     -23.922 -13.649  14.117  1.00 97.88           H  
ATOM   1940  O   ILE A 125     -21.936 -12.687  15.900  1.00 97.88           O  
ATOM   1941  CG1 ILE A 125     -24.498 -12.803  12.219  1.00 97.88           C  
ATOM   1942 HG12 ILE A 125     -23.737 -13.330  11.642  1.00 97.88           H  
ATOM   1943 HG13 ILE A 125     -24.627 -11.815  11.777  1.00 97.88           H  
ATOM   1944  CG2 ILE A 125     -25.045 -11.857  14.511  1.00 97.88           C  
ATOM   1945 HG21 ILE A 125     -25.169 -10.858  14.091  1.00 97.88           H  
ATOM   1946 HG22 ILE A 125     -26.009 -12.366  14.522  1.00 97.88           H  
ATOM   1947 HG23 ILE A 125     -24.723 -11.764  15.548  1.00 97.88           H  
ATOM   1948  CD1 ILE A 125     -25.805 -13.591  12.063  1.00 97.88           C  
ATOM   1949 HD11 ILE A 125     -25.712 -14.566  12.541  1.00 97.88           H  
ATOM   1950 HD12 ILE A 125     -26.014 -13.734  11.003  1.00 97.88           H  
ATOM   1951 HD13 ILE A 125     -26.641 -13.043  12.498  1.00 97.88           H  
ATOM   1952  N   LEU A 126     -22.041 -10.466  15.551  1.00 98.05           N  
ATOM   1953  H   LEU A 126     -22.318  -9.742  14.904  1.00 98.05           H  
ATOM   1954  CA  LEU A 126     -21.719 -10.075  16.920  1.00 98.05           C  
ATOM   1955  HA  LEU A 126     -21.061 -10.825  17.359  1.00 98.05           H  
ATOM   1956  C   LEU A 126     -23.004 -10.019  17.748  1.00 98.05           C  
ATOM   1957  CB  LEU A 126     -20.980  -8.730  16.941  1.00 98.05           C  
ATOM   1958  HB2 LEU A 126     -20.666  -8.543  17.968  1.00 98.05           H  
ATOM   1959  HB3 LEU A 126     -21.690  -7.944  16.683  1.00 98.05           H  
ATOM   1960  O   LEU A 126     -23.961  -9.335  17.377  1.00 98.05           O  
ATOM   1961  CG  LEU A 126     -19.750  -8.617  16.021  1.00 98.05           C  
ATOM   1962  HG  LEU A 126     -20.071  -8.634  14.980  1.00 98.05           H  
ATOM   1963  CD1 LEU A 126     -19.051  -7.284  16.289  1.00 98.05           C  
ATOM   1964 HD11 LEU A 126     -19.693  -6.462  15.969  1.00 98.05           H  
ATOM   1965 HD12 LEU A 126     -18.114  -7.237  15.735  1.00 98.05           H  
ATOM   1966 HD13 LEU A 126     -18.832  -7.178  17.351  1.00 98.05           H  
ATOM   1967  CD2 LEU A 126     -18.750  -9.754  16.237  1.00 98.05           C  
ATOM   1968 HD21 LEU A 126     -19.198 -10.708  15.959  1.00 98.05           H  
ATOM   1969 HD22 LEU A 126     -17.872  -9.593  15.610  1.00 98.05           H  
ATOM   1970 HD23 LEU A 126     -18.446  -9.795  17.283  1.00 98.05           H  
ATOM   1971  N   GLN A 127     -23.027 -10.749  18.862  1.00 97.76           N  
ATOM   1972  H   GLN A 127     -22.194 -11.257  19.121  1.00 97.76           H  
ATOM   1973  CA  GLN A 127     -24.182 -10.794  19.757  1.00 97.76           C  
ATOM   1974  HA  GLN A 127     -25.078 -10.907  19.146  1.00 97.76           H  
ATOM   1975  C   GLN A 127     -24.341  -9.485  20.536  1.00 97.76           C  
ATOM   1976  CB  GLN A 127     -24.095 -12.000  20.707  1.00 97.76           C  
ATOM   1977  HB2 GLN A 127     -24.949 -11.979  21.385  1.00 97.76           H  
ATOM   1978  HB3 GLN A 127     -23.190 -11.920  21.309  1.00 97.76           H  
ATOM   1979  O   GLN A 127     -23.357  -8.836  20.901  1.00 97.76           O  
ATOM   1980  CG  GLN A 127     -24.089 -13.347  19.965  1.00 97.76           C  
ATOM   1981  HG2 GLN A 127     -23.177 -13.425  19.373  1.00 97.76           H  
ATOM   1982  HG3 GLN A 127     -24.075 -14.153  20.699  1.00 97.76           H  
ATOM   1983  CD  GLN A 127     -25.303 -13.541  19.060  1.00 97.76           C  
ATOM   1984  NE2 GLN A 127     -25.120 -14.044  17.859  1.00 97.76           N  
ATOM   1985 HE21 GLN A 127     -25.948 -14.146  17.290  1.00 97.76           H  
ATOM   1986 HE22 GLN A 127     -24.188 -14.249  17.527  1.00 97.76           H  
ATOM   1987  OE1 GLN A 127     -26.431 -13.218  19.395  1.00 97.76           O  
ATOM   1988  N   LYS A 128     -25.598  -9.109  20.784  1.00 96.88           N  
ATOM   1989  H   LYS A 128     -26.338  -9.731  20.490  1.00 96.88           H  
ATOM   1990  CA  LYS A 128     -25.963  -7.877  21.487  1.00 96.88           C  
ATOM   1991  HA  LYS A 128     -25.458  -7.049  20.989  1.00 96.88           H  
ATOM   1992  C   LYS A 128     -25.502  -7.874  22.944  1.00 96.88           C  
ATOM   1993  CB  LYS A 128     -27.474  -7.646  21.378  1.00 96.88           C  
ATOM   1994  HB2 LYS A 128     -27.685  -6.664  21.800  1.00 96.88           H  
ATOM   1995  HB3 LYS A 128     -27.741  -7.633  20.322  1.00 96.88           H  
ATOM   1996  O   LYS A 128     -25.519  -8.907  23.601  1.00 96.88           O  
ATOM   1997  CG  LYS A 128     -28.366  -8.677  22.090  1.00 96.88           C  
ATOM   1998  HG2 LYS A 128     -28.185  -8.661  23.164  1.00 96.88           H  
ATOM   1999  HG3 LYS A 128     -28.166  -9.676  21.702  1.00 96.88           H  
ATOM   2000  CD  LYS A 128     -29.828  -8.307  21.816  1.00 96.88           C  
ATOM   2001  HD2 LYS A 128     -30.030  -7.312  22.213  1.00 96.88           H  
ATOM   2002  HD3 LYS A 128     -29.978  -8.273  20.737  1.00 96.88           H  
ATOM   2003  CE  LYS A 128     -30.816  -9.310  22.417  1.00 96.88           C  
ATOM   2004  HE2 LYS A 128     -30.769  -9.250  23.505  1.00 96.88           H  
ATOM   2005  HE3 LYS A 128     -30.525 -10.314  22.109  1.00 96.88           H  
ATOM   2006  NZ  LYS A 128     -32.189  -9.008  21.930  1.00 96.88           N  
ATOM   2007  HZ1 LYS A 128     -32.880  -9.643  22.304  1.00 96.88           H  
ATOM   2008  HZ2 LYS A 128     -32.450  -8.056  22.140  1.00 96.88           H  
ATOM   2009  HZ3 LYS A 128     -32.228  -9.076  20.923  1.00 96.88           H  
ATOM   2010  N   ASN A 129     -25.193  -6.690  23.467  1.00 96.06           N  
ATOM   2011  H   ASN A 129     -25.162  -5.913  22.823  1.00 96.06           H  
ATOM   2012  CA  ASN A 129     -24.771  -6.415  24.848  1.00 96.06           C  
ATOM   2013  HA  ASN A 129     -24.591  -5.340  24.886  1.00 96.06           H  
ATOM   2014  C   ASN A 129     -23.428  -7.023  25.285  1.00 96.06           C  
ATOM   2015  CB  ASN A 129     -25.917  -6.694  25.835  1.00 96.06           C  
ATOM   2016  HB2 ASN A 129     -26.184  -7.751  25.809  1.00 96.06           H  
ATOM   2017  HB3 ASN A 129     -25.592  -6.462  26.849  1.00 96.06           H  
ATOM   2018  O   ASN A 129     -23.010  -6.790  26.423  1.00 96.06           O  
ATOM   2019  CG  ASN A 129     -27.118  -5.831  25.530  1.00 96.06           C  
ATOM   2020  ND2 ASN A 129     -28.228  -6.418  25.152  1.00 96.06           N  
ATOM   2021 HD21 ASN A 129     -28.948  -5.798  24.809  1.00 96.06           H  
ATOM   2022 HD22 ASN A 129     -28.240  -7.421  25.033  1.00 96.06           H  
ATOM   2023  OD1 ASN A 129     -27.056  -4.616  25.596  1.00 96.06           O  
ATOM   2024  N   ASP A 130     -22.720  -7.681  24.371  1.00 95.60           N  
ATOM   2025  H   ASP A 130     -23.139  -7.856  23.469  1.00 95.60           H  
ATOM   2026  CA  ASP A 130     -21.379  -8.211  24.583  1.00 95.60           C  
ATOM   2027  HA  ASP A 130     -21.188  -8.284  25.654  1.00 95.60           H  
ATOM   2028  C   ASP A 130     -20.305  -7.285  23.997  1.00 95.60           C  
ATOM   2029  CB  ASP A 130     -21.292  -9.631  24.006  1.00 95.60           C  
ATOM   2030  HB2 ASP A 130     -21.684  -9.616  22.989  1.00 95.60           H  
ATOM   2031  HB3 ASP A 130     -20.248  -9.943  23.971  1.00 95.60           H  
ATOM   2032  O   ASP A 130     -20.564  -6.428  23.146  1.00 95.60           O  
ATOM   2033  CG  ASP A 130     -22.071 -10.671  24.815  1.00 95.60           C  
ATOM   2034  OD1 ASP A 130     -22.254 -10.454  26.035  1.00 95.60           O  
ATOM   2035  OD2 ASP A 130     -22.433 -11.698  24.198  1.00 95.60           O  
ATOM   2036  N   GLN A 131     -19.076  -7.455  24.481  1.00 97.43           N  
ATOM   2037  H   GLN A 131     -18.927  -8.236  25.104  1.00 97.43           H  
ATOM   2038  CA  GLN A 131     -17.892  -6.832  23.904  1.00 97.43           C  
ATOM   2039  HA  GLN A 131     -18.190  -5.992  23.276  1.00 97.43           H  
ATOM   2040  C   GLN A 131     -17.170  -7.854  23.030  1.00 97.43           C  
ATOM   2041  CB  GLN A 131     -16.992  -6.291  25.021  1.00 97.43           C  
ATOM   2042  HB2 GLN A 131     -16.665  -7.112  25.658  1.00 97.43           H  
ATOM   2043  HB3 GLN A 131     -17.567  -5.589  25.625  1.00 97.43           H  
ATOM   2044  O   GLN A 131     -16.794  -8.923  23.507  1.00 97.43           O  
ATOM   2045  CG  GLN A 131     -15.764  -5.570  24.452  1.00 97.43           C  
ATOM   2046  HG2 GLN A 131     -16.091  -4.759  23.801  1.00 97.43           H  
ATOM   2047  HG3 GLN A 131     -15.166  -6.267  23.866  1.00 97.43           H  
ATOM   2048  CD  GLN A 131     -14.904  -4.986  25.562  1.00 97.43           C  
ATOM   2049  NE2 GLN A 131     -13.724  -5.520  25.799  1.00 97.43           N  
ATOM   2050 HE21 GLN A 131     -13.388  -6.283  25.229  1.00 97.43           H  
ATOM   2051 HE22 GLN A 131     -13.178  -5.105  26.540  1.00 97.43           H  
ATOM   2052  OE1 GLN A 131     -15.294  -4.060  26.257  1.00 97.43           O  
ATOM   2053  N   HIS A 132     -16.927  -7.490  21.777  1.00 98.14           N  
ATOM   2054  H   HIS A 132     -17.244  -6.583  21.466  1.00 98.14           H  
ATOM   2055  CA  HIS A 132     -16.259  -8.336  20.795  1.00 98.14           C  
ATOM   2056  HA  HIS A 132     -16.032  -9.307  21.234  1.00 98.14           H  
ATOM   2057  C   HIS A 132     -14.956  -7.687  20.357  1.00 98.14           C  
ATOM   2058  CB  HIS A 132     -17.193  -8.573  19.607  1.00 98.14           C  
ATOM   2059  HB2 HIS A 132     -17.411  -7.618  19.129  1.00 98.14           H  
ATOM   2060  HB3 HIS A 132     -16.686  -9.211  18.883  1.00 98.14           H  
ATOM   2061  O   HIS A 132     -14.920  -6.487  20.093  1.00 98.14           O  
ATOM   2062  CG  HIS A 132     -18.486  -9.233  20.005  1.00 98.14           C  
ATOM   2063  CD2 HIS A 132     -19.635  -8.587  20.355  1.00 98.14           C  
ATOM   2064  HD2 HIS A 132     -19.786  -7.519  20.396  1.00 98.14           H  
ATOM   2065  ND1 HIS A 132     -18.677 -10.607  20.147  1.00 98.14           N  
ATOM   2066  CE1 HIS A 132     -19.933 -10.758  20.594  1.00 98.14           C  
ATOM   2067  HE1 HIS A 132     -20.380 -11.704  20.863  1.00 98.14           H  
ATOM   2068  NE2 HIS A 132     -20.541  -9.564  20.692  1.00 98.14           N  
ATOM   2069  HE2 HIS A 132     -21.479  -9.404  21.031  1.00 98.14           H  
ATOM   2070  N   GLU A 133     -13.894  -8.478  20.261  1.00 97.83           N  
ATOM   2071  H   GLU A 133     -14.008  -9.468  20.423  1.00 97.83           H  
ATOM   2072  CA  GLU A 133     -12.624  -8.054  19.674  1.00 97.83           C  
ATOM   2073  HA  GLU A 133     -12.642  -6.976  19.513  1.00 97.83           H  
ATOM   2074  C   GLU A 133     -12.450  -8.719  18.305  1.00 97.83           C  
ATOM   2075  CB  GLU A 133     -11.462  -8.350  20.637  1.00 97.83           C  
ATOM   2076  HB2 GLU A 133     -11.688  -7.919  21.612  1.00 97.83           H  
ATOM   2077  HB3 GLU A 133     -11.345  -9.429  20.747  1.00 97.83           H  
ATOM   2078  O   GLU A 133     -12.802  -9.888  18.123  1.00 97.83           O  
ATOM   2079  CG  GLU A 133     -10.152  -7.740  20.122  1.00 97.83           C  
ATOM   2080  HG2 GLU A 133     -10.286  -6.666  19.994  1.00 97.83           H  
ATOM   2081  HG3 GLU A 133      -9.932  -8.161  19.140  1.00 97.83           H  
ATOM   2082  CD  GLU A 133      -8.960  -8.001  21.048  1.00 97.83           C  
ATOM   2083  OE1 GLU A 133      -8.575  -7.063  21.785  1.00 97.83           O  
ATOM   2084  OE2 GLU A 133      -8.362  -9.099  20.956  1.00 97.83           O  
ATOM   2085  N   SER A 134     -11.913  -7.978  17.339  1.00 97.83           N  
ATOM   2086  H   SER A 134     -11.675  -7.016  17.534  1.00 97.83           H  
ATOM   2087  CA  SER A 134     -11.669  -8.474  15.991  1.00 97.83           C  
ATOM   2088  HA  SER A 134     -12.611  -8.878  15.620  1.00 97.83           H  
ATOM   2089  C   SER A 134     -10.646  -9.619  15.963  1.00 97.83           C  
ATOM   2090  CB  SER A 134     -11.295  -7.309  15.072  1.00 97.83           C  
ATOM   2091  HB2 SER A 134     -11.302  -7.651  14.037  1.00 97.83           H  
ATOM   2092  HB3 SER A 134     -12.052  -6.531  15.172  1.00 97.83           H  
ATOM   2093  O   SER A 134      -9.735  -9.729  16.792  1.00 97.83           O  
ATOM   2094  OG  SER A 134     -10.027  -6.760  15.367  1.00 97.83           O  
ATOM   2095  HG  SER A 134      -9.409  -7.049  14.691  1.00 97.83           H  
ATOM   2096  N   THR A 135     -10.773 -10.515  14.986  1.00 95.53           N  
ATOM   2097  H   THR A 135     -11.505 -10.411  14.297  1.00 95.53           H  
ATOM   2098  CA  THR A 135      -9.811 -11.611  14.792  1.00 95.53           C  
ATOM   2099  HA  THR A 135      -9.553 -12.038  15.761  1.00 95.53           H  
ATOM   2100  C   THR A 135      -8.517 -11.099  14.170  1.00 95.53           C  
ATOM   2101  CB  THR A 135     -10.414 -12.732  13.937  1.00 95.53           C  
ATOM   2102  HB  THR A 135      -9.630 -13.413  13.605  1.00 95.53           H  
ATOM   2103  O   THR A 135      -7.438 -11.516  14.594  1.00 95.53           O  
ATOM   2104  CG2 THR A 135     -11.450 -13.518  14.741  1.00 95.53           C  
ATOM   2105 HG21 THR A 135     -12.256 -12.860  15.065  1.00 95.53           H  
ATOM   2106 HG22 THR A 135     -11.867 -14.308  14.116  1.00 95.53           H  
ATOM   2107 HG23 THR A 135     -10.979 -13.969  15.614  1.00 95.53           H  
ATOM   2108  OG1 THR A 135     -11.082 -12.188  12.824  1.00 95.53           O  
ATOM   2109  HG1 THR A 135     -10.535 -12.297  12.042  1.00 95.53           H  
ATOM   2110  N   ASN A 136      -8.626 -10.143  13.244  1.00 96.06           N  
ATOM   2111  H   ASN A 136      -9.555  -9.842  12.990  1.00 96.06           H  
ATOM   2112  CA  ASN A 136      -7.518  -9.525  12.522  1.00 96.06           C  
ATOM   2113  HA  ASN A 136      -6.607 -10.092  12.715  1.00 96.06           H  
ATOM   2114  C   ASN A 136      -7.279  -8.081  12.975  1.00 96.06           C  
ATOM   2115  CB  ASN A 136      -7.805  -9.591  11.016  1.00 96.06           C  
ATOM   2116  HB2 ASN A 136      -6.940  -9.236  10.457  1.00 96.06           H  
ATOM   2117  HB3 ASN A 136      -8.645  -8.937  10.779  1.00 96.06           H  
ATOM   2118  O   ASN A 136      -8.129  -7.462  13.621  1.00 96.06           O  
ATOM   2119  CG  ASN A 136      -8.109 -11.000  10.550  1.00 96.06           C  
ATOM   2120  ND2 ASN A 136      -9.291 -11.203  10.021  1.00 96.06           N  
ATOM   2121 HD21 ASN A 136      -9.497 -12.079   9.562  1.00 96.06           H  
ATOM   2122 HD22 ASN A 136      -9.953 -10.447   9.917  1.00 96.06           H  
ATOM   2123  OD1 ASN A 136      -7.306 -11.903  10.705  1.00 96.06           O  
ATOM   2124  N   THR A 137      -6.122  -7.531  12.613  1.00 92.74           N  
ATOM   2125  H   THR A 137      -5.482  -8.055  12.033  1.00 92.74           H  
ATOM   2126  CA  THR A 137      -5.817  -6.112  12.817  1.00 92.74           C  
ATOM   2127  HA  THR A 137      -6.018  -5.863  13.860  1.00 92.74           H  
ATOM   2128  C   THR A 137      -6.701  -5.228  11.940  1.00 92.74           C  
ATOM   2129  CB  THR A 137      -4.342  -5.808  12.526  1.00 92.74           C  
ATOM   2130  HB  THR A 137      -4.157  -4.742  12.664  1.00 92.74           H  
ATOM   2131  O   THR A 137      -7.129  -5.641  10.860  1.00 92.74           O  
ATOM   2132  CG2 THR A 137      -3.417  -6.597  13.452  1.00 92.74           C  
ATOM   2133 HG21 THR A 137      -3.712  -6.438  14.489  1.00 92.74           H  
ATOM   2134 HG22 THR A 137      -3.464  -7.662  13.224  1.00 92.74           H  
ATOM   2135 HG23 THR A 137      -2.393  -6.250  13.316  1.00 92.74           H  
ATOM   2136  OG1 THR A 137      -4.017  -6.177  11.204  1.00 92.74           O  
ATOM   2137  HG1 THR A 137      -4.475  -5.577  10.611  1.00 92.74           H  
ATOM   2138  N   ILE A 138      -6.939  -3.994  12.377  1.00 90.82           N  
ATOM   2139  H   ILE A 138      -6.534  -3.703  13.255  1.00 90.82           H  
ATOM   2140  CA  ILE A 138      -7.658  -3.004  11.572  1.00 90.82           C  
ATOM   2141  HA  ILE A 138      -8.607  -3.454  11.280  1.00 90.82           H  
ATOM   2142  C   ILE A 138      -6.888  -2.671  10.282  1.00 90.82           C  
ATOM   2143  CB  ILE A 138      -7.968  -1.755  12.420  1.00 90.82           C  
ATOM   2144  HB  ILE A 138      -8.434  -2.098  13.344  1.00 90.82           H  
ATOM   2145  O   ILE A 138      -5.665  -2.534  10.298  1.00 90.82           O  
ATOM   2146  CG1 ILE A 138      -8.999  -0.891  11.668  1.00 90.82           C  
ATOM   2147 HG12 ILE A 138      -9.860  -1.514  11.427  1.00 90.82           H  
ATOM   2148 HG13 ILE A 138      -8.577  -0.528  10.731  1.00 90.82           H  
ATOM   2149  CG2 ILE A 138      -6.697  -0.983  12.830  1.00 90.82           C  
ATOM   2150 HG21 ILE A 138      -5.977  -1.658  13.292  1.00 90.82           H  
ATOM   2151 HG22 ILE A 138      -6.228  -0.521  11.961  1.00 90.82           H  
ATOM   2152 HG23 ILE A 138      -6.939  -0.210  13.559  1.00 90.82           H  
ATOM   2153  CD1 ILE A 138      -9.524   0.299  12.462  1.00 90.82           C  
ATOM   2154 HD11 ILE A 138     -10.182   0.892  11.827  1.00 90.82           H  
ATOM   2155 HD12 ILE A 138      -8.704   0.924  12.816  1.00 90.82           H  
ATOM   2156 HD13 ILE A 138     -10.081  -0.062  13.327  1.00 90.82           H  
ATOM   2157  N   GLN A 139      -7.601  -2.502   9.167  1.00 86.52           N  
ATOM   2158  H   GLN A 139      -8.602  -2.631   9.214  1.00 86.52           H  
ATOM   2159  CA  GLN A 139      -7.023  -2.176   7.858  1.00 86.52           C  
ATOM   2160  HA  GLN A 139      -5.939  -2.282   7.909  1.00 86.52           H  
ATOM   2161  C   GLN A 139      -7.277  -0.712   7.463  1.00 86.52           C  
ATOM   2162  CB  GLN A 139      -7.512  -3.170   6.791  1.00 86.52           C  
ATOM   2163  HB2 GLN A 139      -7.110  -2.864   5.825  1.00 86.52           H  
ATOM   2164  HB3 GLN A 139      -8.600  -3.146   6.738  1.00 86.52           H  
ATOM   2165  O   GLN A 139      -7.801  -0.434   6.390  1.00 86.52           O  
ATOM   2166  CG  GLN A 139      -7.048  -4.608   7.060  1.00 86.52           C  
ATOM   2167  HG2 GLN A 139      -7.523  -4.982   7.967  1.00 86.52           H  
ATOM   2168  HG3 GLN A 139      -5.968  -4.614   7.211  1.00 86.52           H  
ATOM   2169  CD  GLN A 139      -7.378  -5.559   5.913  1.00 86.52           C  
ATOM   2170  NE2 GLN A 139      -6.970  -6.805   6.011  1.00 86.52           N  
ATOM   2171 HE21 GLN A 139      -7.193  -7.403   5.228  1.00 86.52           H  
ATOM   2172 HE22 GLN A 139      -6.473  -7.117   6.833  1.00 86.52           H  
ATOM   2173  OE1 GLN A 139      -7.996  -5.227   4.914  1.00 86.52           O  
ATOM   2174  N   ILE A 140      -6.908   0.250   8.321  1.00 83.51           N  
ATOM   2175  H   ILE A 140      -6.496  -0.021   9.202  1.00 83.51           H  
ATOM   2176  CA  ILE A 140      -7.101   1.686   8.016  1.00 83.51           C  
ATOM   2177  HA  ILE A 140      -8.162   1.853   7.831  1.00 83.51           H  
ATOM   2178  C   ILE A 140      -6.355   2.088   6.732  1.00 83.51           C  
ATOM   2179  CB  ILE A 140      -6.676   2.587   9.203  1.00 83.51           C  
ATOM   2180  HB  ILE A 140      -5.628   2.389   9.429  1.00 83.51           H  
ATOM   2181  O   ILE A 140      -6.851   2.905   5.957  1.00 83.51           O  
ATOM   2182  CG1 ILE A 140      -7.513   2.256  10.459  1.00 83.51           C  
ATOM   2183 HG12 ILE A 140      -7.260   1.242  10.768  1.00 83.51           H  
ATOM   2184 HG13 ILE A 140      -8.575   2.299  10.216  1.00 83.51           H  
ATOM   2185  CG2 ILE A 140      -6.801   4.082   8.850  1.00 83.51           C  
ATOM   2186 HG21 ILE A 140      -7.842   4.343   8.656  1.00 83.51           H  
ATOM   2187 HG22 ILE A 140      -6.192   4.349   7.987  1.00 83.51           H  
ATOM   2188 HG23 ILE A 140      -6.437   4.707   9.666  1.00 83.51           H  
ATOM   2189  CD1 ILE A 140      -7.243   3.172  11.660  1.00 83.51           C  
ATOM   2190 HD11 ILE A 140      -7.683   4.154  11.487  1.00 83.51           H  
ATOM   2191 HD12 ILE A 140      -7.685   2.766  12.570  1.00 83.51           H  
ATOM   2192 HD13 ILE A 140      -6.169   3.275  11.815  1.00 83.51           H  
ATOM   2193  N   LEU A 141      -5.189   1.489   6.478  1.00 84.35           N  
ATOM   2194  H   LEU A 141      -4.874   0.775   7.120  1.00 84.35           H  
ATOM   2195  CA  LEU A 141      -4.409   1.704   5.264  1.00 84.35           C  
ATOM   2196  HA  LEU A 141      -4.599   2.707   4.883  1.00 84.35           H  
ATOM   2197  C   LEU A 141      -4.830   0.702   4.184  1.00 84.35           C  
ATOM   2198  CB  LEU A 141      -2.912   1.585   5.597  1.00 84.35           C  
ATOM   2199  HB2 LEU A 141      -2.340   1.644   4.671  1.00 84.35           H  
ATOM   2200  HB3 LEU A 141      -2.734   0.600   6.028  1.00 84.35           H  
ATOM   2201  O   LEU A 141      -4.552  -0.489   4.292  1.00 84.35           O  
ATOM   2202  CG  LEU A 141      -2.393   2.657   6.573  1.00 84.35           C  
ATOM   2203  HG  LEU A 141      -3.017   2.684   7.467  1.00 84.35           H  
ATOM   2204  CD1 LEU A 141      -0.977   2.279   7.004  1.00 84.35           C  
ATOM   2205 HD11 LEU A 141      -0.526   3.090   7.575  1.00 84.35           H  
ATOM   2206 HD12 LEU A 141      -0.370   2.046   6.130  1.00 84.35           H  
ATOM   2207 HD13 LEU A 141      -1.021   1.390   7.634  1.00 84.35           H  
ATOM   2208  CD2 LEU A 141      -2.380   4.052   5.944  1.00 84.35           C  
ATOM   2209 HD21 LEU A 141      -1.957   4.766   6.650  1.00 84.35           H  
ATOM   2210 HD22 LEU A 141      -1.782   4.047   5.033  1.00 84.35           H  
ATOM   2211 HD23 LEU A 141      -3.398   4.370   5.717  1.00 84.35           H  
ATOM   2212  N   LYS A 142      -5.475   1.199   3.123  1.00 85.64           N  
ATOM   2213  H   LYS A 142      -5.749   2.171   3.158  1.00 85.64           H  
ATOM   2214  CA  LYS A 142      -5.922   0.378   1.983  1.00 85.64           C  
ATOM   2215  HA  LYS A 142      -6.473  -0.478   2.372  1.00 85.64           H  
ATOM   2216  C   LYS A 142      -4.760  -0.191   1.160  1.00 85.64           C  
ATOM   2217  CB  LYS A 142      -6.849   1.236   1.105  1.00 85.64           C  
ATOM   2218  HB2 LYS A 142      -7.636   1.660   1.728  1.00 85.64           H  
ATOM   2219  HB3 LYS A 142      -6.271   2.067   0.700  1.00 85.64           H  
ATOM   2220  O   LYS A 142      -4.890  -1.266   0.584  1.00 85.64           O  
ATOM   2221  CG  LYS A 142      -7.507   0.498  -0.076  1.00 85.64           C  
ATOM   2222  HG2 LYS A 142      -8.002   1.249  -0.692  1.00 85.64           H  
ATOM   2223  HG3 LYS A 142      -6.748   0.023  -0.697  1.00 85.64           H  
ATOM   2224  CD  LYS A 142      -8.558  -0.539   0.350  1.00 85.64           C  
ATOM   2225  HD2 LYS A 142      -8.089  -1.350   0.907  1.00 85.64           H  
ATOM   2226  HD3 LYS A 142      -9.297  -0.044   0.981  1.00 85.64           H  
ATOM   2227  CE  LYS A 142      -9.240  -1.100  -0.909  1.00 85.64           C  
ATOM   2228  HE2 LYS A 142      -9.281  -0.304  -1.652  1.00 85.64           H  
ATOM   2229  HE3 LYS A 142      -8.625  -1.901  -1.319  1.00 85.64           H  
ATOM   2230  NZ  LYS A 142     -10.630  -1.565  -0.660  1.00 85.64           N  
ATOM   2231  HZ1 LYS A 142     -11.055  -1.906  -1.511  1.00 85.64           H  
ATOM   2232  HZ2 LYS A 142     -11.233  -0.782  -0.449  1.00 85.64           H  
ATOM   2233  HZ3 LYS A 142     -10.692  -2.255   0.074  1.00 85.64           H  
ATOM   2234  N   VAL A 143      -3.647   0.541   1.078  1.00 90.97           N  
ATOM   2235  H   VAL A 143      -3.582   1.370   1.652  1.00 90.97           H  
ATOM   2236  CA  VAL A 143      -2.481   0.178   0.261  1.00 90.97           C  
ATOM   2237  HA  VAL A 143      -2.666  -0.795  -0.195  1.00 90.97           H  
ATOM   2238  C   VAL A 143      -1.237   0.026   1.130  1.00 90.97           C  
ATOM   2239  CB  VAL A 143      -2.246   1.165  -0.905  1.00 90.97           C  
ATOM   2240  HB  VAL A 143      -1.393   0.804  -1.479  1.00 90.97           H  
ATOM   2241  O   VAL A 143      -0.967   0.871   1.978  1.00 90.97           O  
ATOM   2242  CG1 VAL A 143      -3.458   1.208  -1.845  1.00 90.97           C  
ATOM   2243 HG11 VAL A 143      -3.701   0.197  -2.172  1.00 90.97           H  
ATOM   2244 HG12 VAL A 143      -4.326   1.630  -1.338  1.00 90.97           H  
ATOM   2245 HG13 VAL A 143      -3.223   1.809  -2.724  1.00 90.97           H  
ATOM   2246  CG2 VAL A 143      -1.937   2.603  -0.462  1.00 90.97           C  
ATOM   2247 HG21 VAL A 143      -2.777   3.021   0.093  1.00 90.97           H  
ATOM   2248 HG22 VAL A 143      -1.743   3.216  -1.343  1.00 90.97           H  
ATOM   2249 HG23 VAL A 143      -1.043   2.627   0.162  1.00 90.97           H  
ATOM   2250  N   ASN A 144      -0.459  -1.026   0.883  1.00 89.49           N  
ATOM   2251  H   ASN A 144      -0.780  -1.673   0.177  1.00 89.49           H  
ATOM   2252  CA  ASN A 144       0.862  -1.262   1.481  1.00 89.49           C  
ATOM   2253  HA  ASN A 144       0.948  -0.712   2.419  1.00 89.49           H  
ATOM   2254  C   ASN A 144       1.999  -0.781   0.577  1.00 89.49           C  
ATOM   2255  CB  ASN A 144       1.022  -2.762   1.763  1.00 89.49           C  
ATOM   2256  HB2 ASN A 144       0.732  -3.334   0.882  1.00 89.49           H  
ATOM   2257  HB3 ASN A 144       2.068  -2.977   1.981  1.00 89.49           H  
ATOM   2258  O   ASN A 144       3.117  -0.557   1.038  1.00 89.49           O  
ATOM   2259  CG  ASN A 144       0.222  -3.222   2.963  1.00 89.49           C  
ATOM   2260  ND2 ASN A 144      -0.184  -4.468   2.986  1.00 89.49           N  
ATOM   2261 HD21 ASN A 144      -0.766  -4.716   3.774  1.00 89.49           H  
ATOM   2262 HD22 ASN A 144      -0.045  -5.077   2.192  1.00 89.49           H  
ATOM   2263  OD1 ASN A 144      -0.023  -2.493   3.905  1.00 89.49           O  
ATOM   2264  N   SER A 145       1.729  -0.616  -0.715  1.00 94.40           N  
ATOM   2265  H   SER A 145       0.815  -0.869  -1.064  1.00 94.40           H  
ATOM   2266  CA  SER A 145       2.668  -0.004  -1.641  1.00 94.40           C  
ATOM   2267  HA  SER A 145       3.190   0.799  -1.121  1.00 94.40           H  
ATOM   2268  C   SER A 145       1.957   0.596  -2.839  1.00 94.40           C  
ATOM   2269  CB  SER A 145       3.713  -1.012  -2.120  1.00 94.40           C  
ATOM   2270  HB2 SER A 145       4.306  -1.345  -1.267  1.00 94.40           H  
ATOM   2271  HB3 SER A 145       4.379  -0.510  -2.822  1.00 94.40           H  
ATOM   2272  O   SER A 145       0.944   0.074  -3.291  1.00 94.40           O  
ATOM   2273  OG  SER A 145       3.137  -2.141  -2.747  1.00 94.40           O  
ATOM   2274  HG  SER A 145       2.402  -1.855  -3.295  1.00 94.40           H  
ATOM   2275  N   LEU A 146       2.545   1.658  -3.373  1.00 97.22           N  
ATOM   2276  H   LEU A 146       3.387   1.993  -2.927  1.00 97.22           H  
ATOM   2277  CA  LEU A 146       2.254   2.223  -4.676  1.00 97.22           C  
ATOM   2278  HA  LEU A 146       1.301   1.840  -5.040  1.00 97.22           H  
ATOM   2279  C   LEU A 146       3.351   1.782  -5.645  1.00 97.22           C  
ATOM   2280  CB  LEU A 146       2.176   3.754  -4.564  1.00 97.22           C  
ATOM   2281  HB2 LEU A 146       2.022   4.169  -5.560  1.00 97.22           H  
ATOM   2282  HB3 LEU A 146       3.133   4.119  -4.193  1.00 97.22           H  
ATOM   2283  O   LEU A 146       4.541   1.994  -5.398  1.00 97.22           O  
ATOM   2284  CG  LEU A 146       1.064   4.265  -3.631  1.00 97.22           C  
ATOM   2285  HG  LEU A 146       1.199   3.851  -2.632  1.00 97.22           H  
ATOM   2286  CD1 LEU A 146       1.127   5.790  -3.534  1.00 97.22           C  
ATOM   2287 HD11 LEU A 146       0.333   6.149  -2.879  1.00 97.22           H  
ATOM   2288 HD12 LEU A 146       2.088   6.082  -3.110  1.00 97.22           H  
ATOM   2289 HD13 LEU A 146       1.014   6.235  -4.522  1.00 97.22           H  
ATOM   2290  CD2 LEU A 146      -0.324   3.884  -4.130  1.00 97.22           C  
ATOM   2291 HD21 LEU A 146      -1.085   4.320  -3.483  1.00 97.22           H  
ATOM   2292 HD22 LEU A 146      -0.443   2.801  -4.104  1.00 97.22           H  
ATOM   2293 HD23 LEU A 146      -0.458   4.249  -5.148  1.00 97.22           H  
ATOM   2294  N   CYS A 147       2.938   1.179  -6.749  1.00 97.84           N  
ATOM   2295  H   CYS A 147       1.946   1.010  -6.838  1.00 97.84           H  
ATOM   2296  CA  CYS A 147       3.788   0.637  -7.794  1.00 97.84           C  
ATOM   2297  HA  CYS A 147       4.832   0.651  -7.481  1.00 97.84           H  
ATOM   2298  C   CYS A 147       3.631   1.483  -9.059  1.00 97.84           C  
ATOM   2299  CB  CYS A 147       3.367  -0.815  -8.037  1.00 97.84           C  
ATOM   2300  HB2 CYS A 147       2.302  -0.834  -8.266  1.00 97.84           H  
ATOM   2301  HB3 CYS A 147       3.920  -1.222  -8.883  1.00 97.84           H  
ATOM   2302  O   CYS A 147       2.517   1.675  -9.549  1.00 97.84           O  
ATOM   2303  SG  CYS A 147       3.656  -1.831  -6.560  1.00 97.84           S  
ATOM   2304  HG  CYS A 147       2.626  -2.663  -6.732  1.00 97.84           H  
ATOM   2305  N   ILE A 148       4.739   1.977  -9.605  1.00 98.39           N  
ATOM   2306  H   ILE A 148       5.622   1.775  -9.157  1.00 98.39           H  
ATOM   2307  CA  ILE A 148       4.757   2.706 -10.875  1.00 98.39           C  
ATOM   2308  HA  ILE A 148       3.769   3.123 -11.068  1.00 98.39           H  
ATOM   2309  C   ILE A 148       5.066   1.718 -11.994  1.00 98.39           C  
ATOM   2310  CB  ILE A 148       5.762   3.876 -10.831  1.00 98.39           C  
ATOM   2311  HB  ILE A 148       6.768   3.469 -10.729  1.00 98.39           H  
ATOM   2312  O   ILE A 148       6.217   1.328 -12.173  1.00 98.39           O  
ATOM   2313  CG1 ILE A 148       5.530   4.828  -9.634  1.00 98.39           C  
ATOM   2314 HG12 ILE A 148       6.213   5.673  -9.727  1.00 98.39           H  
ATOM   2315 HG13 ILE A 148       5.781   4.305  -8.711  1.00 98.39           H  
ATOM   2316  CG2 ILE A 148       5.704   4.661 -12.154  1.00 98.39           C  
ATOM   2317 HG21 ILE A 148       4.698   5.047 -12.314  1.00 98.39           H  
ATOM   2318 HG22 ILE A 148       5.970   4.014 -12.990  1.00 98.39           H  
ATOM   2319 HG23 ILE A 148       6.413   5.488 -12.129  1.00 98.39           H  
ATOM   2320  CD1 ILE A 148       4.115   5.404  -9.496  1.00 98.39           C  
ATOM   2321 HD11 ILE A 148       3.391   4.606  -9.331  1.00 98.39           H  
ATOM   2322 HD12 ILE A 148       4.084   6.079  -8.641  1.00 98.39           H  
ATOM   2323 HD13 ILE A 148       3.845   5.967 -10.389  1.00 98.39           H  
ATOM   2324  N   ASP A 149       4.045   1.324 -12.746  1.00 98.48           N  
ATOM   2325  H   ASP A 149       3.133   1.704 -12.538  1.00 98.48           H  
ATOM   2326  CA  ASP A 149       4.147   0.443 -13.910  1.00 98.48           C  
ATOM   2327  HA  ASP A 149       5.031  -0.187 -13.810  1.00 98.48           H  
ATOM   2328  C   ASP A 149       4.289   1.273 -15.192  1.00 98.48           C  
ATOM   2329  CB  ASP A 149       2.929  -0.486 -13.930  1.00 98.48           C  
ATOM   2330  HB2 ASP A 149       2.025   0.119 -13.996  1.00 98.48           H  
ATOM   2331  HB3 ASP A 149       2.892  -1.034 -12.988  1.00 98.48           H  
ATOM   2332  O   ASP A 149       3.539   2.226 -15.402  1.00 98.48           O  
ATOM   2333  CG  ASP A 149       2.952  -1.487 -15.087  1.00 98.48           C  
ATOM   2334  OD1 ASP A 149       2.556  -1.093 -16.210  1.00 98.48           O  
ATOM   2335  OD2 ASP A 149       3.330  -2.654 -14.839  1.00 98.48           O  
ATOM   2336  N   CYS A 150       5.268   0.949 -16.038  1.00 98.39           N  
ATOM   2337  H   CYS A 150       5.840   0.148 -15.811  1.00 98.39           H  
ATOM   2338  CA  CYS A 150       5.573   1.683 -17.265  1.00 98.39           C  
ATOM   2339  HA  CYS A 150       4.774   2.393 -17.475  1.00 98.39           H  
ATOM   2340  C   CYS A 150       5.683   0.729 -18.457  1.00 98.39           C  
ATOM   2341  CB  CYS A 150       6.869   2.470 -17.045  1.00 98.39           C  
ATOM   2342  HB2 CYS A 150       6.744   3.126 -16.183  1.00 98.39           H  
ATOM   2343  HB3 CYS A 150       7.681   1.773 -16.842  1.00 98.39           H  
ATOM   2344  O   CYS A 150       6.628  -0.056 -18.545  1.00 98.39           O  
ATOM   2345  SG  CYS A 150       7.251   3.458 -18.522  1.00 98.39           S  
ATOM   2346  HG  CYS A 150       8.413   3.945 -18.077  1.00 98.39           H  
ATOM   2347  N   ASN A 151       4.765   0.850 -19.419  1.00 97.80           N  
ATOM   2348  H   ASN A 151       4.083   1.587 -19.313  1.00 97.80           H  
ATOM   2349  CA  ASN A 151       4.572  -0.107 -20.518  1.00 97.80           C  
ATOM   2350  HA  ASN A 151       4.317  -1.069 -20.075  1.00 97.80           H  
ATOM   2351  C   ASN A 151       5.792  -0.362 -21.424  1.00 97.80           C  
ATOM   2352  CB  ASN A 151       3.386   0.368 -21.380  1.00 97.80           C  
ATOM   2353  HB2 ASN A 151       3.123  -0.440 -22.062  1.00 97.80           H  
ATOM   2354  HB3 ASN A 151       2.527   0.566 -20.739  1.00 97.80           H  
ATOM   2355  O   ASN A 151       5.814  -1.364 -22.132  1.00 97.80           O  
ATOM   2356  CG  ASN A 151       3.690   1.621 -22.196  1.00 97.80           C  
ATOM   2357  ND2 ASN A 151       3.251   1.686 -23.431  1.00 97.80           N  
ATOM   2358 HD21 ASN A 151       2.841   0.879 -23.878  1.00 97.80           H  
ATOM   2359 HD22 ASN A 151       3.483   2.518 -23.956  1.00 97.80           H  
ATOM   2360  OD1 ASN A 151       4.292   2.576 -21.735  1.00 97.80           O  
ATOM   2361  N   ILE A 152       6.775   0.540 -21.443  1.00 97.47           N  
ATOM   2362  H   ILE A 152       6.667   1.361 -20.864  1.00 97.47           H  
ATOM   2363  CA  ILE A 152       7.981   0.412 -22.276  1.00 97.47           C  
ATOM   2364  HA  ILE A 152       7.773  -0.294 -23.080  1.00 97.47           H  
ATOM   2365  C   ILE A 152       9.181  -0.181 -21.530  1.00 97.47           C  
ATOM   2366  CB  ILE A 152       8.339   1.753 -22.948  1.00 97.47           C  
ATOM   2367  HB  ILE A 152       9.220   1.582 -23.566  1.00 97.47           H  
ATOM   2368  O   ILE A 152      10.254  -0.292 -22.116  1.00 97.47           O  
ATOM   2369  CG1 ILE A 152       8.680   2.852 -21.918  1.00 97.47           C  
ATOM   2370 HG12 ILE A 152       9.330   2.450 -21.142  1.00 97.47           H  
ATOM   2371 HG13 ILE A 152       7.762   3.204 -21.447  1.00 97.47           H  
ATOM   2372  CG2 ILE A 152       7.205   2.197 -23.890  1.00 97.47           C  
ATOM   2373 HG21 ILE A 152       7.537   3.014 -24.530  1.00 97.47           H  
ATOM   2374 HG22 ILE A 152       6.911   1.366 -24.532  1.00 97.47           H  
ATOM   2375 HG23 ILE A 152       6.338   2.530 -23.319  1.00 97.47           H  
ATOM   2376  CD1 ILE A 152       9.400   4.047 -22.552  1.00 97.47           C  
ATOM   2377 HD11 ILE A 152       8.813   4.465 -23.369  1.00 97.47           H  
ATOM   2378 HD12 ILE A 152       9.538   4.825 -21.801  1.00 97.47           H  
ATOM   2379 HD13 ILE A 152      10.374   3.736 -22.931  1.00 97.47           H  
ATOM   2380  N   SER A 153       9.035  -0.514 -20.247  1.00 97.51           N  
ATOM   2381  H   SER A 153       8.109  -0.467 -19.846  1.00 97.51           H  
ATOM   2382  CA  SER A 153      10.109  -1.072 -19.417  1.00 97.51           C  
ATOM   2383  HA  SER A 153      11.068  -0.798 -19.856  1.00 97.51           H  
ATOM   2384  C   SER A 153      10.050  -2.600 -19.346  1.00 97.51           C  
ATOM   2385  CB  SER A 153      10.070  -0.447 -18.023  1.00 97.51           C  
ATOM   2386  HB2 SER A 153      10.971  -0.731 -17.480  1.00 97.51           H  
ATOM   2387  HB3 SER A 153      10.042   0.639 -18.109  1.00 97.51           H  
ATOM   2388  O   SER A 153       9.037  -3.200 -19.684  1.00 97.51           O  
ATOM   2389  OG  SER A 153       8.947  -0.892 -17.296  1.00 97.51           O  
ATOM   2390  HG  SER A 153       8.132  -0.632 -17.732  1.00 97.51           H  
ATOM   2391  N   THR A 154      11.117  -3.262 -18.907  1.00 97.41           N  
ATOM   2392  H   THR A 154      11.961  -2.740 -18.721  1.00 97.41           H  
ATOM   2393  CA  THR A 154      11.125  -4.698 -18.574  1.00 97.41           C  
ATOM   2394  HA  THR A 154      10.142  -4.979 -18.197  1.00 97.41           H  
ATOM   2395  C   THR A 154      12.132  -4.985 -17.458  1.00 97.41           C  
ATOM   2396  CB  THR A 154      11.400  -5.545 -19.829  1.00 97.41           C  
ATOM   2397  HB  THR A 154      10.682  -5.255 -20.596  1.00 97.41           H  
ATOM   2398  O   THR A 154      12.829  -4.082 -17.005  1.00 97.41           O  
ATOM   2399  CG2 THR A 154      12.812  -5.390 -20.394  1.00 97.41           C  
ATOM   2400 HG21 THR A 154      13.559  -5.670 -19.652  1.00 97.41           H  
ATOM   2401 HG22 THR A 154      12.931  -6.024 -21.273  1.00 97.41           H  
ATOM   2402 HG23 THR A 154      12.967  -4.353 -20.691  1.00 97.41           H  
ATOM   2403  OG1 THR A 154      11.199  -6.915 -19.562  1.00 97.41           O  
ATOM   2404  HG1 THR A 154      11.274  -7.385 -20.396  1.00 97.41           H  
ATOM   2405  N   GLY A 155      12.230  -6.239 -17.015  1.00 95.88           N  
ATOM   2406  H   GLY A 155      11.666  -6.932 -17.485  1.00 95.88           H  
ATOM   2407  CA  GLY A 155      13.234  -6.694 -16.046  1.00 95.88           C  
ATOM   2408  HA2 GLY A 155      13.487  -7.731 -16.268  1.00 95.88           H  
ATOM   2409  HA3 GLY A 155      14.140  -6.097 -16.149  1.00 95.88           H  
ATOM   2410  C   GLY A 155      12.796  -6.629 -14.582  1.00 95.88           C  
ATOM   2411  O   GLY A 155      13.613  -6.867 -13.699  1.00 95.88           O  
ATOM   2412  N   SER A 156      11.523  -6.334 -14.320  1.00 96.93           N  
ATOM   2413  H   SER A 156      10.888  -6.203 -15.095  1.00 96.93           H  
ATOM   2414  CA  SER A 156      10.943  -6.339 -12.978  1.00 96.93           C  
ATOM   2415  HA  SER A 156      11.743  -6.340 -12.238  1.00 96.93           H  
ATOM   2416  C   SER A 156      10.096  -7.593 -12.758  1.00 96.93           C  
ATOM   2417  CB  SER A 156      10.149  -5.052 -12.778  1.00 96.93           C  
ATOM   2418  HB2 SER A 156      10.766  -4.207 -13.083  1.00 96.93           H  
ATOM   2419  HB3 SER A 156       9.254  -5.061 -13.400  1.00 96.93           H  
ATOM   2420  O   SER A 156       9.484  -8.111 -13.695  1.00 96.93           O  
ATOM   2421  OG  SER A 156       9.799  -4.883 -11.424  1.00 96.93           O  
ATOM   2422  HG  SER A 156       9.669  -3.939 -11.306  1.00 96.93           H  
ATOM   2423  N   TYR A 157      10.066  -8.096 -11.523  1.00 96.07           N  
ATOM   2424  H   TYR A 157      10.507  -7.570 -10.782  1.00 96.07           H  
ATOM   2425  CA  TYR A 157       9.309  -9.289 -11.143  1.00 96.07           C  
ATOM   2426  HA  TYR A 157       8.550  -9.474 -11.902  1.00 96.07           H  
ATOM   2427  C   TYR A 157       8.608  -9.073  -9.805  1.00 96.07           C  
ATOM   2428  CB  TYR A 157      10.213 -10.530 -11.051  1.00 96.07           C  
ATOM   2429  HB2 TYR A 157      11.000 -10.340 -10.321  1.00 96.07           H  
ATOM   2430  HB3 TYR A 157       9.618 -11.361 -10.672  1.00 96.07           H  
ATOM   2431  O   TYR A 157       9.205  -8.559  -8.862  1.00 96.07           O  
ATOM   2432  CG  TYR A 157      10.854 -10.960 -12.355  1.00 96.07           C  
ATOM   2433  CD1 TYR A 157      10.283 -11.996 -13.122  1.00 96.07           C  
ATOM   2434  HD1 TYR A 157       9.386 -12.492 -12.783  1.00 96.07           H  
ATOM   2435  CD2 TYR A 157      12.034 -10.328 -12.794  1.00 96.07           C  
ATOM   2436  HD2 TYR A 157      12.474  -9.536 -12.206  1.00 96.07           H  
ATOM   2437  CE1 TYR A 157      10.884 -12.386 -14.334  1.00 96.07           C  
ATOM   2438  HE1 TYR A 157      10.458 -13.179 -14.930  1.00 96.07           H  
ATOM   2439  CE2 TYR A 157      12.635 -10.712 -14.006  1.00 96.07           C  
ATOM   2440  HE2 TYR A 157      13.534 -10.214 -14.338  1.00 96.07           H  
ATOM   2441  OH  TYR A 157      12.634 -12.119 -15.949  1.00 96.07           O  
ATOM   2442  HH  TYR A 157      13.437 -11.623 -16.124  1.00 96.07           H  
ATOM   2443  CZ  TYR A 157      12.058 -11.742 -14.778  1.00 96.07           C  
ATOM   2444  N   VAL A 158       7.371  -9.551  -9.697  1.00 93.71           N  
ATOM   2445  H   VAL A 158       6.950  -9.958 -10.519  1.00 93.71           H  
ATOM   2446  CA  VAL A 158       6.623  -9.630  -8.436  1.00 93.71           C  
ATOM   2447  HA  VAL A 158       7.277  -9.366  -7.605  1.00 93.71           H  
ATOM   2448  C   VAL A 158       6.175 -11.074  -8.246  1.00 93.71           C  
ATOM   2449  CB  VAL A 158       5.443  -8.639  -8.424  1.00 93.71           C  
ATOM   2450  HB  VAL A 158       4.846  -8.776  -9.325  1.00 93.71           H  
ATOM   2451  O   VAL A 158       5.494 -11.635  -9.103  1.00 93.71           O  
ATOM   2452  CG1 VAL A 158       4.540  -8.838  -7.200  1.00 93.71           C  
ATOM   2453 HG11 VAL A 158       4.048  -9.809  -7.240  1.00 93.71           H  
ATOM   2454 HG12 VAL A 158       5.122  -8.758  -6.281  1.00 93.71           H  
ATOM   2455 HG13 VAL A 158       3.765  -8.072  -7.188  1.00 93.71           H  
ATOM   2456  CG2 VAL A 158       5.956  -7.196  -8.379  1.00 93.71           C  
ATOM   2457 HG21 VAL A 158       6.646  -7.006  -9.202  1.00 93.71           H  
ATOM   2458 HG22 VAL A 158       5.116  -6.504  -8.447  1.00 93.71           H  
ATOM   2459 HG23 VAL A 158       6.487  -7.013  -7.445  1.00 93.71           H  
ATOM   2460  N   ASN A 159       6.586 -11.703  -7.140  1.00 93.21           N  
ATOM   2461  H   ASN A 159       7.098 -11.170  -6.452  1.00 93.21           H  
ATOM   2462  CA  ASN A 159       6.264 -13.101  -6.813  1.00 93.21           C  
ATOM   2463  HA  ASN A 159       6.939 -13.410  -6.014  1.00 93.21           H  
ATOM   2464  C   ASN A 159       6.538 -14.083  -7.972  1.00 93.21           C  
ATOM   2465  CB  ASN A 159       4.833 -13.168  -6.245  1.00 93.21           C  
ATOM   2466  HB2 ASN A 159       4.573 -14.204  -6.029  1.00 93.21           H  
ATOM   2467  HB3 ASN A 159       4.130 -12.783  -6.984  1.00 93.21           H  
ATOM   2468  O   ASN A 159       5.713 -14.934  -8.301  1.00 93.21           O  
ATOM   2469  CG  ASN A 159       4.700 -12.387  -4.952  1.00 93.21           C  
ATOM   2470  ND2 ASN A 159       3.559 -11.792  -4.692  1.00 93.21           N  
ATOM   2471 HD21 ASN A 159       3.519 -11.261  -3.834  1.00 93.21           H  
ATOM   2472 HD22 ASN A 159       2.785 -11.814  -5.339  1.00 93.21           H  
ATOM   2473  OD1 ASN A 159       5.625 -12.296  -4.166  1.00 93.21           O  
ATOM   2474  N   GLY A 160       7.690 -13.923  -8.634  1.00 94.24           N  
ATOM   2475  H   GLY A 160       8.309 -13.185  -8.329  1.00 94.24           H  
ATOM   2476  CA  GLY A 160       8.118 -14.757  -9.764  1.00 94.24           C  
ATOM   2477  HA2 GLY A 160       7.927 -15.803  -9.525  1.00 94.24           H  
ATOM   2478  HA3 GLY A 160       9.191 -14.633  -9.909  1.00 94.24           H  
ATOM   2479  C   GLY A 160       7.429 -14.453 -11.099  1.00 94.24           C  
ATOM   2480  O   GLY A 160       7.779 -15.061 -12.108  1.00 94.24           O  
ATOM   2481  N   LYS A 161       6.481 -13.509 -11.145  1.00 95.27           N  
ATOM   2482  H   LYS A 161       6.233 -13.026 -10.293  1.00 95.27           H  
ATOM   2483  CA  LYS A 161       5.810 -13.088 -12.381  1.00 95.27           C  
ATOM   2484  HA  LYS A 161       5.898 -13.896 -13.108  1.00 95.27           H  
ATOM   2485  C   LYS A 161       6.476 -11.831 -12.948  1.00 95.27           C  
ATOM   2486  CB  LYS A 161       4.319 -12.842 -12.129  1.00 95.27           C  
ATOM   2487  HB2 LYS A 161       4.201 -12.065 -11.373  1.00 95.27           H  
ATOM   2488  HB3 LYS A 161       3.864 -12.486 -13.054  1.00 95.27           H  
ATOM   2489  O   LYS A 161       6.689 -10.891 -12.181  1.00 95.27           O  
ATOM   2490  CG  LYS A 161       3.597 -14.118 -11.677  1.00 95.27           C  
ATOM   2491  HG2 LYS A 161       4.029 -14.475 -10.741  1.00 95.27           H  
ATOM   2492  HG3 LYS A 161       3.710 -14.889 -12.438  1.00 95.27           H  
ATOM   2493  CD  LYS A 161       2.111 -13.829 -11.457  1.00 95.27           C  
ATOM   2494  HD2 LYS A 161       2.013 -13.042 -10.709  1.00 95.27           H  
ATOM   2495  HD3 LYS A 161       1.666 -13.491 -12.393  1.00 95.27           H  
ATOM   2496  CE  LYS A 161       1.403 -15.095 -10.968  1.00 95.27           C  
ATOM   2497  HE2 LYS A 161       1.500 -15.868 -11.731  1.00 95.27           H  
ATOM   2498  HE3 LYS A 161       1.911 -15.446 -10.070  1.00 95.27           H  
ATOM   2499  NZ  LYS A 161      -0.027 -14.828 -10.675  1.00 95.27           N  
ATOM   2500  HZ1 LYS A 161      -0.108 -14.113  -9.966  1.00 95.27           H  
ATOM   2501  HZ2 LYS A 161      -0.486 -15.661 -10.336  1.00 95.27           H  
ATOM   2502  HZ3 LYS A 161      -0.506 -14.502 -11.503  1.00 95.27           H  
ATOM   2503  N   PRO A 162       6.793 -11.785 -14.253  1.00 95.78           N  
ATOM   2504  CA  PRO A 162       7.341 -10.586 -14.877  1.00 95.78           C  
ATOM   2505  HA  PRO A 162       8.227 -10.257 -14.334  1.00 95.78           H  
ATOM   2506  C   PRO A 162       6.305  -9.455 -14.883  1.00 95.78           C  
ATOM   2507  CB  PRO A 162       7.749 -11.011 -16.290  1.00 95.78           C  
ATOM   2508  HB2 PRO A 162       8.772 -11.386 -16.273  1.00 95.78           H  
ATOM   2509  HB3 PRO A 162       7.657 -10.196 -17.008  1.00 95.78           H  
ATOM   2510  O   PRO A 162       5.126  -9.686 -15.155  1.00 95.78           O  
ATOM   2511  CG  PRO A 162       6.790 -12.159 -16.605  1.00 95.78           C  
ATOM   2512  HG2 PRO A 162       7.210 -12.847 -17.339  1.00 95.78           H  
ATOM   2513  HG3 PRO A 162       5.840 -11.756 -16.958  1.00 95.78           H  
ATOM   2514  CD  PRO A 162       6.591 -12.830 -15.248  1.00 95.78           C  
ATOM   2515  HD2 PRO A 162       5.586 -13.250 -15.191  1.00 95.78           H  
ATOM   2516  HD3 PRO A 162       7.338 -13.611 -15.108  1.00 95.78           H  
ATOM   2517  N   VAL A 163       6.755  -8.237 -14.591  1.00 96.87           N  
ATOM   2518  H   VAL A 163       7.743  -8.133 -14.407  1.00 96.87           H  
ATOM   2519  CA  VAL A 163       5.953  -7.003 -14.551  1.00 96.87           C  
ATOM   2520  HA  VAL A 163       5.069  -7.133 -15.175  1.00 96.87           H  
ATOM   2521  C   VAL A 163       6.750  -5.829 -15.132  1.00 96.87           C  
ATOM   2522  CB  VAL A 163       5.481  -6.674 -13.116  1.00 96.87           C  
ATOM   2523  HB  VAL A 163       4.906  -5.748 -13.153  1.00 96.87           H  
ATOM   2524  O   VAL A 163       7.949  -5.943 -15.392  1.00 96.87           O  
ATOM   2525  CG1 VAL A 163       4.555  -7.748 -12.535  1.00 96.87           C  
ATOM   2526 HG11 VAL A 163       3.731  -7.934 -13.224  1.00 96.87           H  
ATOM   2527 HG12 VAL A 163       5.102  -8.677 -12.373  1.00 96.87           H  
ATOM   2528 HG13 VAL A 163       4.149  -7.406 -11.583  1.00 96.87           H  
ATOM   2529  CG2 VAL A 163       6.646  -6.462 -12.147  1.00 96.87           C  
ATOM   2530 HG21 VAL A 163       7.307  -5.673 -12.506  1.00 96.87           H  
ATOM   2531 HG22 VAL A 163       6.254  -6.156 -11.177  1.00 96.87           H  
ATOM   2532 HG23 VAL A 163       7.213  -7.385 -12.027  1.00 96.87           H  
ATOM   2533  N   HIS A 164       6.100  -4.676 -15.297  1.00 97.59           N  
ATOM   2534  H   HIS A 164       5.115  -4.620 -15.082  1.00 97.59           H  
ATOM   2535  CA  HIS A 164       6.721  -3.454 -15.815  1.00 97.59           C  
ATOM   2536  HA  HIS A 164       7.734  -3.680 -16.147  1.00 97.59           H  
ATOM   2537  C   HIS A 164       6.874  -2.367 -14.735  1.00 97.59           C  
ATOM   2538  CB  HIS A 164       5.950  -2.986 -17.051  1.00 97.59           C  
ATOM   2539  HB2 HIS A 164       4.963  -2.623 -16.766  1.00 97.59           H  
ATOM   2540  HB3 HIS A 164       6.508  -2.157 -17.487  1.00 97.59           H  
ATOM   2541  O   HIS A 164       6.896  -1.173 -15.034  1.00 97.59           O  
ATOM   2542  CG  HIS A 164       5.804  -4.037 -18.117  1.00 97.59           C  
ATOM   2543  CD2 HIS A 164       4.669  -4.709 -18.472  1.00 97.59           C  
ATOM   2544  HD2 HIS A 164       3.699  -4.587 -18.013  1.00 97.59           H  
ATOM   2545  ND1 HIS A 164       6.798  -4.478 -18.947  1.00 97.59           N  
ATOM   2546  HD1 HIS A 164       7.725  -4.083 -19.014  1.00 97.59           H  
ATOM   2547  CE1 HIS A 164       6.287  -5.378 -19.793  1.00 97.59           C  
ATOM   2548  HE1 HIS A 164       6.835  -5.863 -20.588  1.00 97.59           H  
ATOM   2549  NE2 HIS A 164       4.982  -5.559 -19.542  1.00 97.59           N  
ATOM   2550  N   ILE A 165       6.956  -2.772 -13.461  1.00 97.89           N  
ATOM   2551  H   ILE A 165       6.933  -3.766 -13.280  1.00 97.89           H  
ATOM   2552  CA  ILE A 165       7.094  -1.860 -12.320  1.00 97.89           C  
ATOM   2553  HA  ILE A 165       6.426  -1.015 -12.485  1.00 97.89           H  
ATOM   2554  C   ILE A 165       8.526  -1.323 -12.255  1.00 97.89           C  
ATOM   2555  CB  ILE A 165       6.648  -2.528 -10.999  1.00 97.89           C  
ATOM   2556  HB  ILE A 165       7.202  -3.458 -10.870  1.00 97.89           H  
ATOM   2557  O   ILE A 165       9.465  -2.087 -12.029  1.00 97.89           O  
ATOM   2558  CG1 ILE A 165       5.135  -2.846 -11.060  1.00 97.89           C  
ATOM   2559 HG12 ILE A 165       4.904  -3.364 -11.991  1.00 97.89           H  
ATOM   2560 HG13 ILE A 165       4.572  -1.912 -11.059  1.00 97.89           H  
ATOM   2561  CG2 ILE A 165       6.949  -1.604  -9.800  1.00 97.89           C  
ATOM   2562 HG21 ILE A 165       6.437  -0.650  -9.924  1.00 97.89           H  
ATOM   2563 HG22 ILE A 165       6.624  -2.064  -8.867  1.00 97.89           H  
ATOM   2564 HG23 ILE A 165       8.021  -1.433  -9.703  1.00 97.89           H  
ATOM   2565  CD1 ILE A 165       4.632  -3.737  -9.917  1.00 97.89           C  
ATOM   2566 HD11 ILE A 165       5.147  -4.697  -9.946  1.00 97.89           H  
ATOM   2567 HD12 ILE A 165       4.803  -3.277  -8.944  1.00 97.89           H  
ATOM   2568 HD13 ILE A 165       3.563  -3.907 -10.039  1.00 97.89           H  
ATOM   2569  N   ILE A 166       8.674  -0.006 -12.407  1.00 98.05           N  
ATOM   2570  H   ILE A 166       7.833   0.526 -12.583  1.00 98.05           H  
ATOM   2571  CA  ILE A 166       9.958   0.713 -12.399  1.00 98.05           C  
ATOM   2572  HA  ILE A 166      10.749  -0.020 -12.554  1.00 98.05           H  
ATOM   2573  C   ILE A 166      10.271   1.409 -11.070  1.00 98.05           C  
ATOM   2574  CB  ILE A 166      10.035   1.731 -13.556  1.00 98.05           C  
ATOM   2575  HB  ILE A 166      11.006   2.222 -13.499  1.00 98.05           H  
ATOM   2576  O   ILE A 166      11.374   1.918 -10.885  1.00 98.05           O  
ATOM   2577  CG1 ILE A 166       8.935   2.811 -13.450  1.00 98.05           C  
ATOM   2578 HG12 ILE A 166       8.879   3.187 -12.428  1.00 98.05           H  
ATOM   2579 HG13 ILE A 166       7.970   2.373 -13.706  1.00 98.05           H  
ATOM   2580  CG2 ILE A 166       9.966   1.004 -14.905  1.00 98.05           C  
ATOM   2581 HG21 ILE A 166      10.683   0.182 -14.918  1.00 98.05           H  
ATOM   2582 HG22 ILE A 166       8.971   0.588 -15.058  1.00 98.05           H  
ATOM   2583 HG23 ILE A 166      10.205   1.686 -15.721  1.00 98.05           H  
ATOM   2584  CD1 ILE A 166       9.171   4.013 -14.362  1.00 98.05           C  
ATOM   2585 HD11 ILE A 166      10.137   4.466 -14.138  1.00 98.05           H  
ATOM   2586 HD12 ILE A 166       9.142   3.713 -15.410  1.00 98.05           H  
ATOM   2587 HD13 ILE A 166       8.380   4.741 -14.181  1.00 98.05           H  
ATOM   2588  N   HIS A 167       9.299   1.496 -10.162  1.00 97.95           N  
ATOM   2589  H   HIS A 167       8.403   1.087 -10.384  1.00 97.95           H  
ATOM   2590  CA  HIS A 167       9.487   2.016  -8.807  1.00 97.95           C  
ATOM   2591  HA  HIS A 167      10.438   1.650  -8.418  1.00 97.95           H  
ATOM   2592  C   HIS A 167       8.364   1.530  -7.895  1.00 97.95           C  
ATOM   2593  CB  HIS A 167       9.521   3.552  -8.812  1.00 97.95           C  
ATOM   2594  HB2 HIS A 167      10.196   3.899  -9.594  1.00 97.95           H  
ATOM   2595  HB3 HIS A 167       8.521   3.930  -9.023  1.00 97.95           H  
ATOM   2596  O   HIS A 167       7.219   1.428  -8.335  1.00 97.95           O  
ATOM   2597  CG  HIS A 167      10.014   4.112  -7.503  1.00 97.95           C  
ATOM   2598  CD2 HIS A 167       9.334   4.939  -6.656  1.00 97.95           C  
ATOM   2599  HD2 HIS A 167       8.345   5.348  -6.805  1.00 97.95           H  
ATOM   2600  ND1 HIS A 167      11.250   3.804  -6.936  1.00 97.95           N  
ATOM   2601  CE1 HIS A 167      11.284   4.442  -5.758  1.00 97.95           C  
ATOM   2602  HE1 HIS A 167      12.108   4.410  -5.060  1.00 97.95           H  
ATOM   2603  NE2 HIS A 167      10.157   5.142  -5.569  1.00 97.95           N  
ATOM   2604  HE2 HIS A 167      10.000   5.747  -4.775  1.00 97.95           H  
ATOM   2605  N   GLN A 168       8.679   1.279  -6.629  1.00 96.78           N  
ATOM   2606  H   GLN A 168       9.624   1.453  -6.318  1.00 96.78           H  
ATOM   2607  CA  GLN A 168       7.712   0.897  -5.603  1.00 96.78           C  
ATOM   2608  HA  GLN A 168       6.716   1.200  -5.925  1.00 96.78           H  
ATOM   2609  C   GLN A 168       8.046   1.628  -4.303  1.00 96.78           C  
ATOM   2610  CB  GLN A 168       7.713  -0.629  -5.431  1.00 96.78           C  
ATOM   2611  HB2 GLN A 168       8.706  -0.955  -5.123  1.00 96.78           H  
ATOM   2612  HB3 GLN A 168       7.485  -1.084  -6.395  1.00 96.78           H  
ATOM   2613  O   GLN A 168       9.203   1.666  -3.886  1.00 96.78           O  
ATOM   2614  CG  GLN A 168       6.680  -1.119  -4.400  1.00 96.78           C  
ATOM   2615  HG2 GLN A 168       6.910  -0.693  -3.423  1.00 96.78           H  
ATOM   2616  HG3 GLN A 168       5.688  -0.783  -4.700  1.00 96.78           H  
ATOM   2617  CD  GLN A 168       6.664  -2.640  -4.260  1.00 96.78           C  
ATOM   2618  NE2 GLN A 168       6.005  -3.184  -3.262  1.00 96.78           N  
ATOM   2619 HE21 GLN A 168       5.985  -4.194  -3.273  1.00 96.78           H  
ATOM   2620 HE22 GLN A 168       5.299  -2.661  -2.766  1.00 96.78           H  
ATOM   2621  OE1 GLN A 168       7.247  -3.380  -5.032  1.00 96.78           O  
ATOM   2622  N   PHE A 169       7.039   2.217  -3.666  1.00 96.60           N  
ATOM   2623  H   PHE A 169       6.113   2.157  -4.066  1.00 96.60           H  
ATOM   2624  CA  PHE A 169       7.185   2.969  -2.418  1.00 96.60           C  
ATOM   2625  HA  PHE A 169       7.966   2.507  -1.815  1.00 96.60           H  
ATOM   2626  C   PHE A 169       5.882   2.924  -1.611  1.00 96.60           C  
ATOM   2627  CB  PHE A 169       7.610   4.414  -2.734  1.00 96.60           C  
ATOM   2628  HB2 PHE A 169       8.511   4.396  -3.347  1.00 96.60           H  
ATOM   2629  HB3 PHE A 169       7.879   4.912  -1.802  1.00 96.60           H  
ATOM   2630  O   PHE A 169       4.866   2.435  -2.095  1.00 96.60           O  
ATOM   2631  CG  PHE A 169       6.553   5.238  -3.442  1.00 96.60           C  
ATOM   2632  CD1 PHE A 169       6.297   5.036  -4.812  1.00 96.60           C  
ATOM   2633  HD1 PHE A 169       6.855   4.292  -5.362  1.00 96.60           H  
ATOM   2634  CD2 PHE A 169       5.810   6.194  -2.726  1.00 96.60           C  
ATOM   2635  HD2 PHE A 169       6.015   6.369  -1.680  1.00 96.60           H  
ATOM   2636  CE1 PHE A 169       5.293   5.771  -5.460  1.00 96.60           C  
ATOM   2637  HE1 PHE A 169       5.077   5.589  -6.502  1.00 96.60           H  
ATOM   2638  CE2 PHE A 169       4.798   6.922  -3.372  1.00 96.60           C  
ATOM   2639  HE2 PHE A 169       4.219   7.642  -2.813  1.00 96.60           H  
ATOM   2640  CZ  PHE A 169       4.533   6.701  -4.734  1.00 96.60           C  
ATOM   2641  HZ  PHE A 169       3.721   7.221  -5.222  1.00 96.60           H  
ATOM   2642  N   PHE A 170       5.891   3.433  -0.381  1.00 94.01           N  
ATOM   2643  H   PHE A 170       6.734   3.875  -0.045  1.00 94.01           H  
ATOM   2644  CA  PHE A 170       4.698   3.552   0.462  1.00 94.01           C  
ATOM   2645  HA  PHE A 170       3.837   3.143  -0.068  1.00 94.01           H  
ATOM   2646  C   PHE A 170       4.423   5.034   0.777  1.00 94.01           C  
ATOM   2647  CB  PHE A 170       4.886   2.710   1.731  1.00 94.01           C  
ATOM   2648  HB2 PHE A 170       5.843   2.966   2.187  1.00 94.01           H  
ATOM   2649  HB3 PHE A 170       4.927   1.657   1.452  1.00 94.01           H  
ATOM   2650  O   PHE A 170       5.375   5.773   1.046  1.00 94.01           O  
ATOM   2651  CG  PHE A 170       3.793   2.901   2.764  1.00 94.01           C  
ATOM   2652  CD1 PHE A 170       3.988   3.795   3.831  1.00 94.01           C  
ATOM   2653  HD1 PHE A 170       4.921   4.332   3.927  1.00 94.01           H  
ATOM   2654  CD2 PHE A 170       2.563   2.230   2.639  1.00 94.01           C  
ATOM   2655  HD2 PHE A 170       2.383   1.571   1.803  1.00 94.01           H  
ATOM   2656  CE1 PHE A 170       2.958   4.022   4.758  1.00 94.01           C  
ATOM   2657  HE1 PHE A 170       3.094   4.736   5.557  1.00 94.01           H  
ATOM   2658  CE2 PHE A 170       1.535   2.452   3.570  1.00 94.01           C  
ATOM   2659  HE2 PHE A 170       0.588   1.941   3.473  1.00 94.01           H  
ATOM   2660  CZ  PHE A 170       1.728   3.361   4.619  1.00 94.01           C  
ATOM   2661  HZ  PHE A 170       0.929   3.577   5.313  1.00 94.01           H  
ATOM   2662  N   PRO A 171       3.161   5.503   0.748  1.00 92.57           N  
ATOM   2663  CA  PRO A 171       2.829   6.878   1.111  1.00 92.57           C  
ATOM   2664  HA  PRO A 171       3.449   7.569   0.541  1.00 92.57           H  
ATOM   2665  C   PRO A 171       3.048   7.134   2.611  1.00 92.57           C  
ATOM   2666  CB  PRO A 171       1.366   7.063   0.688  1.00 92.57           C  
ATOM   2667  HB2 PRO A 171       1.340   7.409  -0.346  1.00 92.57           H  
ATOM   2668  HB3 PRO A 171       0.827   7.756   1.333  1.00 92.57           H  
ATOM   2669  O   PRO A 171       2.282   6.688   3.454  1.00 92.57           O  
ATOM   2670  CG  PRO A 171       0.782   5.652   0.752  1.00 92.57           C  
ATOM   2671  HG2 PRO A 171      -0.068   5.533   0.080  1.00 92.57           H  
ATOM   2672  HG3 PRO A 171       0.498   5.414   1.777  1.00 92.57           H  
ATOM   2673  CD  PRO A 171       1.964   4.785   0.331  1.00 92.57           C  
ATOM   2674  HD2 PRO A 171       1.975   4.684  -0.754  1.00 92.57           H  
ATOM   2675  HD3 PRO A 171       1.881   3.802   0.794  1.00 92.57           H  
ATOM   2676  N   ILE A 172       4.071   7.921   2.950  1.00 92.00           N  
ATOM   2677  H   ILE A 172       4.715   8.178   2.217  1.00 92.00           H  
ATOM   2678  CA  ILE A 172       4.449   8.259   4.339  1.00 92.00           C  
ATOM   2679  HA  ILE A 172       4.176   7.413   4.971  1.00 92.00           H  
ATOM   2680  C   ILE A 172       3.687   9.462   4.929  1.00 92.00           C  
ATOM   2681  CB  ILE A 172       5.978   8.440   4.457  1.00 92.00           C  
ATOM   2682  HB  ILE A 172       6.211   8.702   5.489  1.00 92.00           H  
ATOM   2683  O   ILE A 172       4.167  10.110   5.858  1.00 92.00           O  
ATOM   2684  CG1 ILE A 172       6.476   9.582   3.540  1.00 92.00           C  
ATOM   2685 HG12 ILE A 172       6.399   9.280   2.495  1.00 92.00           H  
ATOM   2686 HG13 ILE A 172       5.849  10.463   3.682  1.00 92.00           H  
ATOM   2687  CG2 ILE A 172       6.695   7.111   4.166  1.00 92.00           C  
ATOM   2688 HG21 ILE A 172       7.755   7.194   4.407  1.00 92.00           H  
ATOM   2689 HG22 ILE A 172       6.266   6.319   4.781  1.00 92.00           H  
ATOM   2690 HG23 ILE A 172       6.592   6.840   3.115  1.00 92.00           H  
ATOM   2691  CD1 ILE A 172       7.921  10.003   3.819  1.00 92.00           C  
ATOM   2692 HD11 ILE A 172       8.030  10.282   4.867  1.00 92.00           H  
ATOM   2693 HD12 ILE A 172       8.607   9.189   3.584  1.00 92.00           H  
ATOM   2694 HD13 ILE A 172       8.173  10.861   3.196  1.00 92.00           H  
ATOM   2695  N   VAL A 173       2.528   9.805   4.367  1.00 93.33           N  
ATOM   2696  H   VAL A 173       2.116   9.159   3.710  1.00 93.33           H  
ATOM   2697  CA  VAL A 173       1.708  10.945   4.803  1.00 93.33           C  
ATOM   2698  HA  VAL A 173       2.101  11.304   5.754  1.00 93.33           H  
ATOM   2699  C   VAL A 173       0.266  10.495   5.038  1.00 93.33           C  
ATOM   2700  CB  VAL A 173       1.761  12.129   3.815  1.00 93.33           C  
ATOM   2701  HB  VAL A 173       1.160  12.935   4.236  1.00 93.33           H  
ATOM   2702  O   VAL A 173      -0.216   9.632   4.300  1.00 93.33           O  
ATOM   2703  CG1 VAL A 173       3.183  12.677   3.658  1.00 93.33           C  
ATOM   2704 HG11 VAL A 173       3.819  11.939   3.168  1.00 93.33           H  
ATOM   2705 HG12 VAL A 173       3.596  12.911   4.639  1.00 93.33           H  
ATOM   2706 HG13 VAL A 173       3.163  13.586   3.057  1.00 93.33           H  
ATOM   2707  CG2 VAL A 173       1.203  11.798   2.425  1.00 93.33           C  
ATOM   2708 HG21 VAL A 173       0.150  11.529   2.500  1.00 93.33           H  
ATOM   2709 HG22 VAL A 173       1.763  10.974   1.983  1.00 93.33           H  
ATOM   2710 HG23 VAL A 173       1.279  12.675   1.781  1.00 93.33           H  
ATOM   2711  N   PRO A 174      -0.446  11.066   6.024  1.00 91.58           N  
ATOM   2712  CA  PRO A 174      -1.846  10.731   6.261  1.00 91.58           C  
ATOM   2713  HA  PRO A 174      -1.959   9.649   6.328  1.00 91.58           H  
ATOM   2714  C   PRO A 174      -2.749  11.231   5.124  1.00 91.58           C  
ATOM   2715  CB  PRO A 174      -2.187  11.342   7.624  1.00 91.58           C  
ATOM   2716  HB2 PRO A 174      -1.975  10.613   8.405  1.00 91.58           H  
ATOM   2717  HB3 PRO A 174      -3.224  11.669   7.691  1.00 91.58           H  
ATOM   2718  O   PRO A 174      -2.323  11.987   4.241  1.00 91.58           O  
ATOM   2719  CG  PRO A 174      -1.219  12.514   7.755  1.00 91.58           C  
ATOM   2720  HG2 PRO A 174      -1.666  13.393   7.291  1.00 91.58           H  
ATOM   2721  HG3 PRO A 174      -0.976  12.721   8.798  1.00 91.58           H  
ATOM   2722  CD  PRO A 174       0.013  12.080   6.965  1.00 91.58           C  
ATOM   2723  HD2 PRO A 174       0.442  12.940   6.450  1.00 91.58           H  
ATOM   2724  HD3 PRO A 174       0.744  11.640   7.642  1.00 91.58           H  
ATOM   2725  N   ALA A 175      -4.011  10.802   5.141  1.00 92.65           N  
ATOM   2726  H   ALA A 175      -4.323  10.214   5.901  1.00 92.65           H  
ATOM   2727  CA  ALA A 175      -5.011  11.276   4.192  1.00 92.65           C  
ATOM   2728  HA  ALA A 175      -4.683  10.995   3.191  1.00 92.65           H  
ATOM   2729  C   ALA A 175      -5.145  12.813   4.244  1.00 92.65           C  
ATOM   2730  CB  ALA A 175      -6.339  10.567   4.471  1.00 92.65           C  
ATOM   2731  HB1 ALA A 175      -6.204   9.488   4.400  1.00 92.65           H  
ATOM   2732  HB2 ALA A 175      -7.081  10.881   3.735  1.00 92.65           H  
ATOM   2733  HB3 ALA A 175      -6.697  10.821   5.469  1.00 92.65           H  
ATOM   2734  O   ALA A 175      -5.054  13.427   5.305  1.00 92.65           O  
ATOM   2735  N   GLY A 176      -5.332  13.441   3.083  1.00 93.19           N  
ATOM   2736  H   GLY A 176      -5.382  12.874   2.249  1.00 93.19           H  
ATOM   2737  CA  GLY A 176      -5.424  14.899   2.927  1.00 93.19           C  
ATOM   2738  HA2 GLY A 176      -5.899  15.324   3.811  1.00 93.19           H  
ATOM   2739  HA3 GLY A 176      -6.055  15.119   2.066  1.00 93.19           H  
ATOM   2740  C   GLY A 176      -4.085  15.620   2.724  1.00 93.19           C  
ATOM   2741  O   GLY A 176      -4.080  16.804   2.391  1.00 93.19           O  
ATOM   2742  N   TYR A 177      -2.948  14.932   2.860  1.00 96.58           N  
ATOM   2743  H   TYR A 177      -3.004  13.963   3.142  1.00 96.58           H  
ATOM   2744  CA  TYR A 177      -1.618  15.509   2.643  1.00 96.58           C  
ATOM   2745  HA  TYR A 177      -1.698  16.596   2.655  1.00 96.58           H  
ATOM   2746  C   TYR A 177      -1.037  15.122   1.283  1.00 96.58           C  
ATOM   2747  CB  TYR A 177      -0.680  15.121   3.788  1.00 96.58           C  
ATOM   2748  HB2 TYR A 177      -0.748  14.045   3.947  1.00 96.58           H  
ATOM   2749  HB3 TYR A 177       0.348  15.348   3.506  1.00 96.58           H  
ATOM   2750  O   TYR A 177      -1.418  14.124   0.675  1.00 96.58           O  
ATOM   2751  CG  TYR A 177      -0.993  15.832   5.087  1.00 96.58           C  
ATOM   2752  CD1 TYR A 177      -0.200  16.913   5.520  1.00 96.58           C  
ATOM   2753  HD1 TYR A 177       0.641  17.240   4.926  1.00 96.58           H  
ATOM   2754  CD2 TYR A 177      -2.092  15.416   5.859  1.00 96.58           C  
ATOM   2755  HD2 TYR A 177      -2.711  14.595   5.530  1.00 96.58           H  
ATOM   2756  CE1 TYR A 177      -0.495  17.560   6.736  1.00 96.58           C  
ATOM   2757  HE1 TYR A 177       0.117  18.384   7.074  1.00 96.58           H  
ATOM   2758  CE2 TYR A 177      -2.385  16.053   7.077  1.00 96.58           C  
ATOM   2759  HE2 TYR A 177      -3.225  15.729   7.674  1.00 96.58           H  
ATOM   2760  OH  TYR A 177      -1.864  17.728   8.704  1.00 96.58           O  
ATOM   2761  HH  TYR A 177      -1.257  18.445   8.900  1.00 96.58           H  
ATOM   2762  CZ  TYR A 177      -1.585  17.122   7.521  1.00 96.58           C  
ATOM   2763  N   LYS A 178      -0.083  15.917   0.790  1.00 96.98           N  
ATOM   2764  H   LYS A 178       0.219  16.704   1.346  1.00 96.98           H  
ATOM   2765  CA  LYS A 178       0.569  15.667  -0.498  1.00 96.98           C  
ATOM   2766  HA  LYS A 178      -0.195  15.322  -1.195  1.00 96.98           H  
ATOM   2767  C   LYS A 178       1.615  14.553  -0.381  1.00 96.98           C  
ATOM   2768  CB  LYS A 178       1.138  16.980  -1.056  1.00 96.98           C  
ATOM   2769  HB2 LYS A 178       2.019  17.276  -0.487  1.00 96.98           H  
ATOM   2770  HB3 LYS A 178       0.380  17.758  -0.966  1.00 96.98           H  
ATOM   2771  O   LYS A 178       2.545  14.653   0.415  1.00 96.98           O  
ATOM   2772  CG  LYS A 178       1.497  16.824  -2.539  1.00 96.98           C  
ATOM   2773  HG2 LYS A 178       2.293  16.086  -2.641  1.00 96.98           H  
ATOM   2774  HG3 LYS A 178       0.619  16.470  -3.078  1.00 96.98           H  
ATOM   2775  CD  LYS A 178       1.947  18.143  -3.176  1.00 96.98           C  
ATOM   2776  HD2 LYS A 178       1.130  18.864  -3.141  1.00 96.98           H  
ATOM   2777  HD3 LYS A 178       2.811  18.532  -2.637  1.00 96.98           H  
ATOM   2778  CE  LYS A 178       2.324  17.839  -4.629  1.00 96.98           C  
ATOM   2779  HE2 LYS A 178       1.461  17.421  -5.147  1.00 96.98           H  
ATOM   2780  HE3 LYS A 178       3.094  17.067  -4.619  1.00 96.98           H  
ATOM   2781  NZ  LYS A 178       2.841  19.018  -5.363  1.00 96.98           N  
ATOM   2782  HZ1 LYS A 178       3.499  19.536  -4.799  1.00 96.98           H  
ATOM   2783  HZ2 LYS A 178       3.385  18.682  -6.144  1.00 96.98           H  
ATOM   2784  HZ3 LYS A 178       2.097  19.610  -5.704  1.00 96.98           H  
ATOM   2785  N   ILE A 179       1.490  13.528  -1.218  1.00 97.39           N  
ATOM   2786  H   ILE A 179       0.732  13.565  -1.884  1.00 97.39           H  
ATOM   2787  CA  ILE A 179       2.518  12.514  -1.456  1.00 97.39           C  
ATOM   2788  HA  ILE A 179       3.004  12.271  -0.510  1.00 97.39           H  
ATOM   2789  C   ILE A 179       3.544  13.122  -2.409  1.00 97.39           C  
ATOM   2790  CB  ILE A 179       1.913  11.217  -2.044  1.00 97.39           C  
ATOM   2791  HB  ILE A 179       1.444  11.458  -2.998  1.00 97.39           H  
ATOM   2792  O   ILE A 179       3.200  13.548  -3.513  1.00 97.39           O  
ATOM   2793  CG1 ILE A 179       0.840  10.621  -1.108  1.00 97.39           C  
ATOM   2794 HG12 ILE A 179       1.320  10.207  -0.221  1.00 97.39           H  
ATOM   2795 HG13 ILE A 179       0.168  11.419  -0.793  1.00 97.39           H  
ATOM   2796  CG2 ILE A 179       3.027  10.180  -2.291  1.00 97.39           C  
ATOM   2797 HG21 ILE A 179       3.536   9.940  -1.357  1.00 97.39           H  
ATOM   2798 HG22 ILE A 179       2.605   9.266  -2.709  1.00 97.39           H  
ATOM   2799 HG23 ILE A 179       3.755  10.558  -3.009  1.00 97.39           H  
ATOM   2800  CD1 ILE A 179      -0.034   9.538  -1.757  1.00 97.39           C  
ATOM   2801 HD11 ILE A 179       0.569   8.708  -2.124  1.00 97.39           H  
ATOM   2802 HD12 ILE A 179      -0.738   9.151  -1.021  1.00 97.39           H  
ATOM   2803 HD13 ILE A 179      -0.595   9.968  -2.586  1.00 97.39           H  
ATOM   2804  N   VAL A 180       4.804  13.157  -1.984  1.00 97.80           N  
ATOM   2805  H   VAL A 180       5.010  12.804  -1.061  1.00 97.80           H  
ATOM   2806  CA  VAL A 180       5.939  13.586  -2.807  1.00 97.80           C  
ATOM   2807  HA  VAL A 180       5.634  13.660  -3.851  1.00 97.80           H  
ATOM   2808  C   VAL A 180       7.010  12.514  -2.704  1.00 97.80           C  
ATOM   2809  CB  VAL A 180       6.479  14.962  -2.366  1.00 97.80           C  
ATOM   2810  HB  VAL A 180       6.848  14.900  -1.342  1.00 97.80           H  
ATOM   2811  O   VAL A 180       7.705  12.425  -1.695  1.00 97.80           O  
ATOM   2812  CG1 VAL A 180       7.635  15.415  -3.273  1.00 97.80           C  
ATOM   2813 HG11 VAL A 180       7.309  15.450  -4.312  1.00 97.80           H  
ATOM   2814 HG12 VAL A 180       7.980  16.403  -2.966  1.00 97.80           H  
ATOM   2815 HG13 VAL A 180       8.470  14.719  -3.186  1.00 97.80           H  
ATOM   2816  CG2 VAL A 180       5.389  16.043  -2.406  1.00 97.80           C  
ATOM   2817 HG21 VAL A 180       4.617  15.812  -1.671  1.00 97.80           H  
ATOM   2818 HG22 VAL A 180       4.941  16.084  -3.398  1.00 97.80           H  
ATOM   2819 HG23 VAL A 180       5.819  17.013  -2.155  1.00 97.80           H  
ATOM   2820  N   GLU A 181       7.134  11.701  -3.745  1.00 98.03           N  
ATOM   2821  H   GLU A 181       6.556  11.857  -4.559  1.00 98.03           H  
ATOM   2822  CA  GLU A 181       8.127  10.638  -3.823  1.00 98.03           C  
ATOM   2823  HA  GLU A 181       8.564  10.496  -2.835  1.00 98.03           H  
ATOM   2824  C   GLU A 181       9.253  11.037  -4.778  1.00 98.03           C  
ATOM   2825  CB  GLU A 181       7.454   9.312  -4.202  1.00 98.03           C  
ATOM   2826  HB2 GLU A 181       6.852   9.469  -5.096  1.00 98.03           H  
ATOM   2827  HB3 GLU A 181       6.777   9.021  -3.399  1.00 98.03           H  
ATOM   2828  O   GLU A 181       9.033  11.340  -5.956  1.00 98.03           O  
ATOM   2829  CG  GLU A 181       8.442   8.165  -4.476  1.00 98.03           C  
ATOM   2830  HG2 GLU A 181       9.072   8.435  -5.324  1.00 98.03           H  
ATOM   2831  HG3 GLU A 181       7.873   7.289  -4.785  1.00 98.03           H  
ATOM   2832  CD  GLU A 181       9.334   7.791  -3.282  1.00 98.03           C  
ATOM   2833  OE1 GLU A 181      10.319   7.059  -3.534  1.00 98.03           O  
ATOM   2834  OE2 GLU A 181       9.084   8.271  -2.157  1.00 98.03           O  
ATOM   2835  N   ARG A 182      10.479  11.021  -4.252  1.00 97.09           N  
ATOM   2836  H   ARG A 182      10.559  10.703  -3.296  1.00 97.09           H  
ATOM   2837  CA  ARG A 182      11.718  11.294  -4.988  1.00 97.09           C  
ATOM   2838  HA  ARG A 182      11.525  11.279  -6.060  1.00 97.09           H  
ATOM   2839  C   ARG A 182      12.730  10.200  -4.656  1.00 97.09           C  
ATOM   2840  CB  ARG A 182      12.261  12.684  -4.635  1.00 97.09           C  
ATOM   2841  HB2 ARG A 182      12.327  12.794  -3.553  1.00 97.09           H  
ATOM   2842  HB3 ARG A 182      13.260  12.786  -5.060  1.00 97.09           H  
ATOM   2843  O   ARG A 182      13.345  10.271  -3.587  1.00 97.09           O  
ATOM   2844  CG  ARG A 182      11.366  13.780  -5.215  1.00 97.09           C  
ATOM   2845  HG2 ARG A 182      10.375  13.723  -4.766  1.00 97.09           H  
ATOM   2846  HG3 ARG A 182      11.280  13.637  -6.292  1.00 97.09           H  
ATOM   2847  CD  ARG A 182      11.964  15.157  -4.938  1.00 97.09           C  
ATOM   2848  HD2 ARG A 182      12.103  15.264  -3.862  1.00 97.09           H  
ATOM   2849  HD3 ARG A 182      12.929  15.232  -5.438  1.00 97.09           H  
ATOM   2850  NE  ARG A 182      11.062  16.209  -5.429  1.00 97.09           N  
ATOM   2851  HE  ARG A 182      10.270  15.889  -5.968  1.00 97.09           H  
ATOM   2852  NH1 ARG A 182      12.198  18.005  -4.566  1.00 97.09           N  
ATOM   2853 HH11 ARG A 182      12.257  18.997  -4.386  1.00 97.09           H  
ATOM   2854 HH12 ARG A 182      12.908  17.367  -4.234  1.00 97.09           H  
ATOM   2855  NH2 ARG A 182      10.243  18.311  -5.622  1.00 97.09           N  
ATOM   2856 HH21 ARG A 182       9.435  17.923  -6.088  1.00 97.09           H  
ATOM   2857 HH22 ARG A 182      10.282  19.304  -5.438  1.00 97.09           H  
ATOM   2858  CZ  ARG A 182      11.172  17.502  -5.204  1.00 97.09           C  
ATOM   2859  N   PRO A 183      12.923   9.207  -5.543  1.00 96.54           N  
ATOM   2860  CA  PRO A 183      13.859   8.121  -5.291  1.00 96.54           C  
ATOM   2861  HA  PRO A 183      13.507   7.552  -4.431  1.00 96.54           H  
ATOM   2862  C   PRO A 183      15.259   8.680  -5.025  1.00 96.54           C  
ATOM   2863  CB  PRO A 183      13.816   7.230  -6.541  1.00 96.54           C  
ATOM   2864  HB2 PRO A 183      13.927   6.175  -6.289  1.00 96.54           H  
ATOM   2865  HB3 PRO A 183      14.582   7.529  -7.256  1.00 96.54           H  
ATOM   2866  O   PRO A 183      15.810   9.394  -5.863  1.00 96.54           O  
ATOM   2867  CG  PRO A 183      12.440   7.525  -7.134  1.00 96.54           C  
ATOM   2868  HG2 PRO A 183      12.401   7.328  -8.205  1.00 96.54           H  
ATOM   2869  HG3 PRO A 183      11.679   6.945  -6.612  1.00 96.54           H  
ATOM   2870  CD  PRO A 183      12.227   8.996  -6.806  1.00 96.54           C  
ATOM   2871  HD2 PRO A 183      12.681   9.615  -7.579  1.00 96.54           H  
ATOM   2872  HD3 PRO A 183      11.160   9.204  -6.723  1.00 96.54           H  
ATOM   2873  N   LYS A 184      15.850   8.356  -3.866  1.00 93.73           N  
ATOM   2874  H   LYS A 184      15.301   7.847  -3.187  1.00 93.73           H  
ATOM   2875  CA  LYS A 184      17.224   8.784  -3.533  1.00 93.73           C  
ATOM   2876  HA  LYS A 184      17.277   9.872  -3.563  1.00 93.73           H  
ATOM   2877  C   LYS A 184      18.226   8.286  -4.575  1.00 93.73           C  
ATOM   2878  CB  LYS A 184      17.642   8.284  -2.142  1.00 93.73           C  
ATOM   2879  HB2 LYS A 184      18.711   8.460  -2.023  1.00 93.73           H  
ATOM   2880  HB3 LYS A 184      17.466   7.210  -2.074  1.00 93.73           H  
ATOM   2881  O   LYS A 184      19.101   9.032  -4.995  1.00 93.73           O  
ATOM   2882  CG  LYS A 184      16.907   9.001  -1.002  1.00 93.73           C  
ATOM   2883  HG2 LYS A 184      15.837   8.807  -1.076  1.00 93.73           H  
ATOM   2884  HG3 LYS A 184      17.080  10.075  -1.082  1.00 93.73           H  
ATOM   2885  CD  LYS A 184      17.426   8.501   0.353  1.00 93.73           C  
ATOM   2886  HD2 LYS A 184      17.247   7.428   0.425  1.00 93.73           H  
ATOM   2887  HD3 LYS A 184      18.497   8.689   0.419  1.00 93.73           H  
ATOM   2888  CE  LYS A 184      16.704   9.220   1.496  1.00 93.73           C  
ATOM   2889  HE2 LYS A 184      16.898  10.290   1.412  1.00 93.73           H  
ATOM   2890  HE3 LYS A 184      15.631   9.069   1.376  1.00 93.73           H  
ATOM   2891  NZ  LYS A 184      17.144   8.717   2.823  1.00 93.73           N  
ATOM   2892  HZ1 LYS A 184      16.940   7.732   2.908  1.00 93.73           H  
ATOM   2893  HZ2 LYS A 184      16.654   9.201   3.562  1.00 93.73           H  
ATOM   2894  HZ3 LYS A 184      18.137   8.856   2.946  1.00 93.73           H  
ATOM   2895  N   ASN A 185      18.043   7.037  -5.000  1.00 94.35           N  
ATOM   2896  H   ASN A 185      17.248   6.534  -4.632  1.00 94.35           H  
ATOM   2897  CA  ASN A 185      18.767   6.409  -6.092  1.00 94.35           C  
ATOM   2898  HA  ASN A 185      19.454   7.122  -6.548  1.00 94.35           H  
ATOM   2899  C   ASN A 185      17.741   5.965  -7.134  1.00 94.35           C  
ATOM   2900  CB  ASN A 185      19.577   5.221  -5.548  1.00 94.35           C  
ATOM   2901  HB2 ASN A 185      20.086   4.722  -6.373  1.00 94.35           H  
ATOM   2902  HB3 ASN A 185      18.897   4.503  -5.089  1.00 94.35           H  
ATOM   2903  O   ASN A 185      16.878   5.141  -6.834  1.00 94.35           O  
ATOM   2904  CG  ASN A 185      20.629   5.638  -4.538  1.00 94.35           C  
ATOM   2905  ND2 ASN A 185      20.839   4.857  -3.505  1.00 94.35           N  
ATOM   2906 HD21 ASN A 185      20.370   3.966  -3.432  1.00 94.35           H  
ATOM   2907 HD22 ASN A 185      21.606   5.128  -2.906  1.00 94.35           H  
ATOM   2908  OD1 ASN A 185      21.277   6.660  -4.654  1.00 94.35           O  
ATOM   2909  N   ILE A 186      17.823   6.514  -8.344  1.00 96.31           N  
ATOM   2910  H   ILE A 186      18.548   7.193  -8.526  1.00 96.31           H  
ATOM   2911  CA  ILE A 186      16.938   6.111  -9.439  1.00 96.31           C  
ATOM   2912  HA  ILE A 186      15.918   6.040  -9.061  1.00 96.31           H  
ATOM   2913  C   ILE A 186      17.377   4.726  -9.915  1.00 96.31           C  
ATOM   2914  CB  ILE A 186      16.946   7.145 -10.584  1.00 96.31           C  
ATOM   2915  HB  ILE A 186      17.968   7.244 -10.950  1.00 96.31           H  
ATOM   2916  O   ILE A 186      18.483   4.572 -10.439  1.00 96.31           O  
ATOM   2917  CG1 ILE A 186      16.465   8.529 -10.090  1.00 96.31           C  
ATOM   2918 HG12 ILE A 186      16.910   8.767  -9.124  1.00 96.31           H  
ATOM   2919 HG13 ILE A 186      15.383   8.512  -9.953  1.00 96.31           H  
ATOM   2920  CG2 ILE A 186      16.052   6.650 -11.740  1.00 96.31           C  
ATOM   2921 HG21 ILE A 186      16.007   7.380 -12.548  1.00 96.31           H  
ATOM   2922 HG22 ILE A 186      16.443   5.722 -12.159  1.00 96.31           H  
ATOM   2923 HG23 ILE A 186      15.041   6.466 -11.375  1.00 96.31           H  
ATOM   2924  CD1 ILE A 186      16.841   9.667 -11.045  1.00 96.31           C  
ATOM   2925 HD11 ILE A 186      17.922   9.805 -11.036  1.00 96.31           H  
ATOM   2926 HD12 ILE A 186      16.529   9.447 -12.065  1.00 96.31           H  
ATOM   2927 HD13 ILE A 186      16.367  10.590 -10.711  1.00 96.31           H  
ATOM   2928  N   ILE A 187      16.504   3.735  -9.750  1.00 96.13           N  
ATOM   2929  H   ILE A 187      15.628   3.931  -9.288  1.00 96.13           H  
ATOM   2930  CA  ILE A 187      16.675   2.414 -10.352  1.00 96.13           C  
ATOM   2931  HA  ILE A 187      17.736   2.165 -10.347  1.00 96.13           H  
ATOM   2932  C   ILE A 187      16.210   2.509 -11.804  1.00 96.13           C  
ATOM   2933  CB  ILE A 187      15.940   1.315  -9.555  1.00 96.13           C  
ATOM   2934  HB  ILE A 187      14.869   1.518  -9.584  1.00 96.13           H  
ATOM   2935  O   ILE A 187      15.141   3.048 -12.095  1.00 96.13           O  
ATOM   2936  CG1 ILE A 187      16.410   1.323  -8.080  1.00 96.13           C  
ATOM   2937 HG12 ILE A 187      16.219   2.304  -7.644  1.00 96.13           H  
ATOM   2938 HG13 ILE A 187      17.483   1.141  -8.039  1.00 96.13           H  
ATOM   2939  CG2 ILE A 187      16.200  -0.061 -10.199  1.00 96.13           C  
ATOM   2940 HG21 ILE A 187      17.256  -0.324 -10.127  1.00 96.13           H  
ATOM   2941 HG22 ILE A 187      15.608  -0.828  -9.701  1.00 96.13           H  
ATOM   2942 HG23 ILE A 187      15.902  -0.068 -11.248  1.00 96.13           H  
ATOM   2943  CD1 ILE A 187      15.701   0.300  -7.185  1.00 96.13           C  
ATOM   2944 HD11 ILE A 187      15.989  -0.714  -7.459  1.00 96.13           H  
ATOM   2945 HD12 ILE A 187      15.989   0.471  -6.148  1.00 96.13           H  
ATOM   2946 HD13 ILE A 187      14.621   0.413  -7.275  1.00 96.13           H  
ATOM   2947  N   TYR A 188      17.043   2.023 -12.718  1.00 97.03           N  
ATOM   2948  H   TYR A 188      17.853   1.504 -12.410  1.00 97.03           H  
ATOM   2949  CA  TYR A 188      16.766   2.069 -14.146  1.00 97.03           C  
ATOM   2950  HA  TYR A 188      15.889   2.690 -14.327  1.00 97.03           H  
ATOM   2951  C   TYR A 188      16.465   0.672 -14.676  1.00 97.03           C  
ATOM   2952  CB  TYR A 188      17.936   2.700 -14.895  1.00 97.03           C  
ATOM   2953  HB2 TYR A 188      17.715   2.613 -15.959  1.00 97.03           H  
ATOM   2954  HB3 TYR A 188      18.849   2.141 -14.691  1.00 97.03           H  
ATOM   2955  O   TYR A 188      17.178  -0.279 -14.363  1.00 97.03           O  
ATOM   2956  CG  TYR A 188      18.163   4.168 -14.642  1.00 97.03           C  
ATOM   2957  CD1 TYR A 188      17.548   5.140 -15.459  1.00 97.03           C  
ATOM   2958  HD1 TYR A 188      16.885   4.841 -16.257  1.00 97.03           H  
ATOM   2959  CD2 TYR A 188      19.007   4.556 -13.590  1.00 97.03           C  
ATOM   2960  HD2 TYR A 188      19.426   3.809 -12.931  1.00 97.03           H  
ATOM   2961  CE1 TYR A 188      17.782   6.507 -15.217  1.00 97.03           C  
ATOM   2962  HE1 TYR A 188      17.301   7.260 -15.823  1.00 97.03           H  
ATOM   2963  CE2 TYR A 188      19.234   5.914 -13.336  1.00 97.03           C  
ATOM   2964  HE2 TYR A 188      19.828   6.200 -12.480  1.00 97.03           H  
ATOM   2965  OH  TYR A 188      18.886   8.184 -13.876  1.00 97.03           O  
ATOM   2966  HH  TYR A 188      19.327   8.290 -13.030  1.00 97.03           H  
ATOM   2967  CZ  TYR A 188      18.620   6.887 -14.145  1.00 97.03           C  
ATOM   2968  N   PHE A 189      15.455   0.585 -15.534  1.00 97.54           N  
ATOM   2969  H   PHE A 189      14.909   1.416 -15.708  1.00 97.54           H  
ATOM   2970  CA  PHE A 189      14.970  -0.647 -16.146  1.00 97.54           C  
ATOM   2971  HA  PHE A 189      15.530  -1.490 -15.740  1.00 97.54           H  
ATOM   2972  C   PHE A 189      15.143  -0.589 -17.668  1.00 97.54           C  
ATOM   2973  CB  PHE A 189      13.503  -0.843 -15.758  1.00 97.54           C  
ATOM   2974  HB2 PHE A 189      12.942   0.064 -15.986  1.00 97.54           H  
ATOM   2975  HB3 PHE A 189      13.079  -1.646 -16.361  1.00 97.54           H  
ATOM   2976  O   PHE A 189      14.934   0.485 -18.243  1.00 97.54           O  
ATOM   2977  CG  PHE A 189      13.333  -1.186 -14.293  1.00 97.54           C  
ATOM   2978  CD1 PHE A 189      13.237  -2.532 -13.891  1.00 97.54           C  
ATOM   2979  HD1 PHE A 189      13.256  -3.322 -14.626  1.00 97.54           H  
ATOM   2980  CD2 PHE A 189      13.330  -0.166 -13.322  1.00 97.54           C  
ATOM   2981  HD2 PHE A 189      13.410   0.870 -13.615  1.00 97.54           H  
ATOM   2982  CE1 PHE A 189      13.123  -2.855 -12.528  1.00 97.54           C  
ATOM   2983  HE1 PHE A 189      13.049  -3.889 -12.222  1.00 97.54           H  
ATOM   2984  CE2 PHE A 189      13.229  -0.493 -11.960  1.00 97.54           C  
ATOM   2985  HE2 PHE A 189      13.235   0.289 -11.216  1.00 97.54           H  
ATOM   2986  CZ  PHE A 189      13.112  -1.835 -11.563  1.00 97.54           C  
ATOM   2987  HZ  PHE A 189      13.019  -2.084 -10.516  1.00 97.54           H  
ATOM   2988  N   PRO A 190      15.511  -1.697 -18.335  1.00 97.11           N  
ATOM   2989  CA  PRO A 190      15.656  -1.728 -19.787  1.00 97.11           C  
ATOM   2990  HA  PRO A 190      16.469  -1.060 -20.070  1.00 97.11           H  
ATOM   2991  C   PRO A 190      14.384  -1.300 -20.519  1.00 97.11           C  
ATOM   2992  CB  PRO A 190      16.054  -3.164 -20.141  1.00 97.11           C  
ATOM   2993  HB2 PRO A 190      16.740  -3.193 -20.988  1.00 97.11           H  
ATOM   2994  HB3 PRO A 190      15.168  -3.763 -20.351  1.00 97.11           H  
ATOM   2995  O   PRO A 190      13.278  -1.697 -20.148  1.00 97.11           O  
ATOM   2996  CG  PRO A 190      16.713  -3.680 -18.865  1.00 97.11           C  
ATOM   2997  HG2 PRO A 190      17.759  -3.375 -18.847  1.00 97.11           H  
ATOM   2998  HG3 PRO A 190      16.629  -4.763 -18.774  1.00 97.11           H  
ATOM   2999  CD  PRO A 190      15.953  -2.959 -17.757  1.00 97.11           C  
ATOM   3000  HD2 PRO A 190      15.091  -3.555 -17.457  1.00 97.11           H  
ATOM   3001  HD3 PRO A 190      16.620  -2.809 -16.908  1.00 97.11           H  
ATOM   3002  N   VAL A 191      14.552  -0.505 -21.576  1.00 97.24           N  
ATOM   3003  H   VAL A 191      15.494  -0.227 -21.809  1.00 97.24           H  
ATOM   3004  CA  VAL A 191      13.478  -0.100 -22.489  1.00 97.24           C  
ATOM   3005  HA  VAL A 191      12.544  -0.107 -21.926  1.00 97.24           H  
ATOM   3006  C   VAL A 191      13.366  -1.115 -23.627  1.00 97.24           C  
ATOM   3007  CB  VAL A 191      13.692   1.332 -23.016  1.00 97.24           C  
ATOM   3008  HB  VAL A 191      14.669   1.395 -23.496  1.00 97.24           H  
ATOM   3009  O   VAL A 191      14.364  -1.458 -24.256  1.00 97.24           O  
ATOM   3010  CG1 VAL A 191      12.626   1.745 -24.039  1.00 97.24           C  
ATOM   3011 HG11 VAL A 191      12.734   1.150 -24.946  1.00 97.24           H  
ATOM   3012 HG12 VAL A 191      12.755   2.792 -24.312  1.00 97.24           H  
ATOM   3013 HG13 VAL A 191      11.630   1.600 -23.621  1.00 97.24           H  
ATOM   3014  CG2 VAL A 191      13.643   2.350 -21.869  1.00 97.24           C  
ATOM   3015 HG21 VAL A 191      14.407   2.112 -21.129  1.00 97.24           H  
ATOM   3016 HG22 VAL A 191      12.664   2.316 -21.391  1.00 97.24           H  
ATOM   3017 HG23 VAL A 191      13.828   3.353 -22.253  1.00 97.24           H  
ATOM   3018  N   THR A 192      12.153  -1.587 -23.914  1.00 94.62           N  
ATOM   3019  H   THR A 192      11.373  -1.270 -23.356  1.00 94.62           H  
ATOM   3020  CA  THR A 192      11.896  -2.682 -24.872  1.00 94.62           C  
ATOM   3021  HA  THR A 192      12.765  -3.339 -24.897  1.00 94.62           H  
ATOM   3022  C   THR A 192      11.658  -2.227 -26.311  1.00 94.62           C  
ATOM   3023  CB  THR A 192      10.691  -3.515 -24.417  1.00 94.62           C  
ATOM   3024  HB  THR A 192      10.468  -4.276 -25.165  1.00 94.62           H  
ATOM   3025  O   THR A 192      11.617  -3.056 -27.218  1.00 94.62           O  
ATOM   3026  CG2 THR A 192      10.950  -4.207 -23.084  1.00 94.62           C  
ATOM   3027 HG21 THR A 192      10.099  -4.841 -22.834  1.00 94.62           H  
ATOM   3028 HG22 THR A 192      11.094  -3.470 -22.294  1.00 94.62           H  
ATOM   3029 HG23 THR A 192      11.842  -4.828 -23.168  1.00 94.62           H  
ATOM   3030  OG1 THR A 192       9.567  -2.681 -24.244  1.00 94.62           O  
ATOM   3031  HG1 THR A 192       8.898  -3.182 -23.771  1.00 94.62           H  
ATOM   3032  N   VAL A 193      11.495  -0.923 -26.541  1.00 95.58           N  
ATOM   3033  H   VAL A 193      11.587  -0.299 -25.752  1.00 95.58           H  
ATOM   3034  CA  VAL A 193      11.141  -0.342 -27.844  1.00 95.58           C  
ATOM   3035  HA  VAL A 193      11.039  -1.149 -28.570  1.00 95.58           H  
ATOM   3036  C   VAL A 193      12.238   0.584 -28.363  1.00 95.58           C  
ATOM   3037  CB  VAL A 193       9.783   0.386 -27.789  1.00 95.58           C  
ATOM   3038  HB  VAL A 193       9.573   0.778 -28.785  1.00 95.58           H  
ATOM   3039  O   VAL A 193      12.934   1.224 -27.581  1.00 95.58           O  
ATOM   3040  CG1 VAL A 193       8.649  -0.577 -27.420  1.00 95.58           C  
ATOM   3041 HG11 VAL A 193       8.771  -0.939 -26.399  1.00 95.58           H  
ATOM   3042 HG12 VAL A 193       7.690  -0.066 -27.501  1.00 95.58           H  
ATOM   3043 HG13 VAL A 193       8.652  -1.430 -28.099  1.00 95.58           H  
ATOM   3044  CG2 VAL A 193       9.764   1.561 -26.804  1.00 95.58           C  
ATOM   3045 HG21 VAL A 193       8.791   2.051 -26.846  1.00 95.58           H  
ATOM   3046 HG22 VAL A 193       9.940   1.206 -25.788  1.00 95.58           H  
ATOM   3047 HG23 VAL A 193      10.531   2.288 -27.069  1.00 95.58           H  
ATOM   3048  N   LYS A 194      12.366   0.697 -29.689  1.00 95.05           N  
ATOM   3049  H   LYS A 194      11.828   0.070 -30.270  1.00 95.05           H  
ATOM   3050  CA  LYS A 194      13.266   1.663 -30.357  1.00 95.05           C  
ATOM   3051  HA  LYS A 194      14.001   2.026 -29.639  1.00 95.05           H  
ATOM   3052  C   LYS A 194      12.544   2.916 -30.849  1.00 95.05           C  
ATOM   3053  CB  LYS A 194      14.014   0.976 -31.511  1.00 95.05           C  
ATOM   3054  HB2 LYS A 194      14.634   1.709 -32.029  1.00 95.05           H  
ATOM   3055  HB3 LYS A 194      13.289   0.594 -32.230  1.00 95.05           H  
ATOM   3056  O   LYS A 194      13.160   3.950 -31.077  1.00 95.05           O  
ATOM   3057  CG  LYS A 194      14.910  -0.183 -31.052  1.00 95.05           C  
ATOM   3058  HG2 LYS A 194      14.325  -0.901 -30.478  1.00 95.05           H  
ATOM   3059  HG3 LYS A 194      15.283  -0.693 -31.941  1.00 95.05           H  
ATOM   3060  CD  LYS A 194      16.116   0.282 -30.222  1.00 95.05           C  
ATOM   3061  HD2 LYS A 194      16.744   0.916 -30.848  1.00 95.05           H  
ATOM   3062  HD3 LYS A 194      15.797   0.846 -29.346  1.00 95.05           H  
ATOM   3063  CE  LYS A 194      16.895  -0.953 -29.762  1.00 95.05           C  
ATOM   3064  HE2 LYS A 194      16.376  -1.399 -28.914  1.00 95.05           H  
ATOM   3065  HE3 LYS A 194      16.904  -1.678 -30.575  1.00 95.05           H  
ATOM   3066  NZ  LYS A 194      18.292  -0.628 -29.404  1.00 95.05           N  
ATOM   3067  HZ1 LYS A 194      18.772  -1.420 -29.002  1.00 95.05           H  
ATOM   3068  HZ2 LYS A 194      18.813  -0.399 -30.239  1.00 95.05           H  
ATOM   3069  HZ3 LYS A 194      18.387   0.163 -28.783  1.00 95.05           H  
ATOM   3070  N   THR A 195      11.224   2.852 -30.961  1.00 96.63           N  
ATOM   3071  H   THR A 195      10.767   1.972 -30.764  1.00 96.63           H  
ATOM   3072  CA  THR A 195      10.376   3.988 -31.315  1.00 96.63           C  
ATOM   3073  HA  THR A 195      10.960   4.909 -31.311  1.00 96.63           H  
ATOM   3074  C   THR A 195       9.284   4.114 -30.269  1.00 96.63           C  
ATOM   3075  CB  THR A 195       9.780   3.815 -32.716  1.00 96.63           C  
ATOM   3076  HB  THR A 195       9.095   2.967 -32.722  1.00 96.63           H  
ATOM   3077  O   THR A 195       8.495   3.191 -30.075  1.00 96.63           O  
ATOM   3078  CG2 THR A 195       9.032   5.063 -33.172  1.00 96.63           C  
ATOM   3079 HG21 THR A 195       8.153   5.218 -32.547  1.00 96.63           H  
ATOM   3080 HG22 THR A 195       8.706   4.931 -34.204  1.00 96.63           H  
ATOM   3081 HG23 THR A 195       9.686   5.933 -33.114  1.00 96.63           H  
ATOM   3082  OG1 THR A 195      10.803   3.569 -33.652  1.00 96.63           O  
ATOM   3083  HG1 THR A 195      11.581   4.076 -33.410  1.00 96.63           H  
ATOM   3084  N   ILE A 196       9.245   5.250 -29.581  1.00 96.94           N  
ATOM   3085  H   ILE A 196       9.925   5.966 -29.794  1.00 96.94           H  
ATOM   3086  CA  ILE A 196       8.238   5.543 -28.565  1.00 96.94           C  
ATOM   3087  HA  ILE A 196       7.740   4.622 -28.263  1.00 96.94           H  
ATOM   3088  C   ILE A 196       7.197   6.465 -29.198  1.00 96.94           C  
ATOM   3089  CB  ILE A 196       8.882   6.147 -27.302  1.00 96.94           C  
ATOM   3090  HB  ILE A 196       9.358   7.086 -27.583  1.00 96.94           H  
ATOM   3091  O   ILE A 196       7.401   7.674 -29.303  1.00 96.94           O  
ATOM   3092  CG1 ILE A 196       9.963   5.231 -26.688  1.00 96.94           C  
ATOM   3093 HG12 ILE A 196      10.648   4.885 -27.462  1.00 96.94           H  
ATOM   3094 HG13 ILE A 196       9.481   4.359 -26.245  1.00 96.94           H  
ATOM   3095  CG2 ILE A 196       7.795   6.457 -26.262  1.00 96.94           C  
ATOM   3096 HG21 ILE A 196       7.017   7.094 -26.684  1.00 96.94           H  
ATOM   3097 HG22 ILE A 196       7.341   5.534 -25.899  1.00 96.94           H  
ATOM   3098 HG23 ILE A 196       8.230   7.009 -25.429  1.00 96.94           H  
ATOM   3099  CD1 ILE A 196      10.812   5.921 -25.615  1.00 96.94           C  
ATOM   3100 HD11 ILE A 196      11.531   5.201 -25.222  1.00 96.94           H  
ATOM   3101 HD12 ILE A 196      10.195   6.261 -24.783  1.00 96.94           H  
ATOM   3102 HD13 ILE A 196      11.345   6.768 -26.048  1.00 96.94           H  
ATOM   3103  N   SER A 197       6.081   5.882 -29.625  1.00 97.58           N  
ATOM   3104  H   SER A 197       6.019   4.874 -29.614  1.00 97.58           H  
ATOM   3105  CA  SER A 197       4.883   6.617 -30.054  1.00 97.58           C  
ATOM   3106  HA  SER A 197       5.166   7.588 -30.459  1.00 97.58           H  
ATOM   3107  C   SER A 197       3.909   6.868 -28.904  1.00 97.58           C  
ATOM   3108  CB  SER A 197       4.170   5.836 -31.156  1.00 97.58           C  
ATOM   3109  HB2 SER A 197       3.235   6.337 -31.408  1.00 97.58           H  
ATOM   3110  HB3 SER A 197       4.803   5.804 -32.043  1.00 97.58           H  
ATOM   3111  O   SER A 197       3.157   7.832 -28.953  1.00 97.58           O  
ATOM   3112  OG  SER A 197       3.907   4.513 -30.718  1.00 97.58           O  
ATOM   3113  HG  SER A 197       3.328   4.092 -31.357  1.00 97.58           H  
ATOM   3114  N   ASN A 198       3.939   6.034 -27.862  1.00 97.74           N  
ATOM   3115  H   ASN A 198       4.567   5.244 -27.901  1.00 97.74           H  
ATOM   3116  CA  ASN A 198       3.096   6.153 -26.678  1.00 97.74           C  
ATOM   3117  HA  ASN A 198       2.795   7.193 -26.557  1.00 97.74           H  
ATOM   3118  C   ASN A 198       3.863   5.714 -25.427  1.00 97.74           C  
ATOM   3119  CB  ASN A 198       1.826   5.303 -26.869  1.00 97.74           C  
ATOM   3120  HB2 ASN A 198       2.103   4.272 -27.088  1.00 97.74           H  
ATOM   3121  HB3 ASN A 198       1.255   5.698 -27.710  1.00 97.74           H  
ATOM   3122  O   ASN A 198       4.568   4.701 -25.443  1.00 97.74           O  
ATOM   3123  CG  ASN A 198       0.938   5.307 -25.633  1.00 97.74           C  
ATOM   3124  ND2 ASN A 198       0.102   6.299 -25.487  1.00 97.74           N  
ATOM   3125 HD21 ASN A 198      -0.530   6.334 -24.699  1.00 97.74           H  
ATOM   3126 HD22 ASN A 198      -0.050   6.934 -26.257  1.00 97.74           H  
ATOM   3127  OD1 ASN A 198       1.010   4.429 -24.781  1.00 97.74           O  
ATOM   3128  N   ILE A 199       3.667   6.439 -24.329  1.00 97.53           N  
ATOM   3129  H   ILE A 199       3.086   7.261 -24.413  1.00 97.53           H  
ATOM   3130  CA  ILE A 199       3.988   5.964 -22.983  1.00 97.53           C  
ATOM   3131  HA  ILE A 199       4.368   4.944 -23.047  1.00 97.53           H  
ATOM   3132  C   ILE A 199       2.709   5.898 -22.170  1.00 97.53           C  
ATOM   3133  CB  ILE A 199       5.080   6.818 -22.311  1.00 97.53           C  
ATOM   3134  HB  ILE A 199       4.822   7.871 -22.423  1.00 97.53           H  
ATOM   3135  O   ILE A 199       1.888   6.818 -22.180  1.00 97.53           O  
ATOM   3136  CG1 ILE A 199       6.397   6.535 -23.056  1.00 97.53           C  
ATOM   3137 HG12 ILE A 199       6.282   6.862 -24.089  1.00 97.53           H  
ATOM   3138 HG13 ILE A 199       6.605   5.465 -23.055  1.00 97.53           H  
ATOM   3139  CG2 ILE A 199       5.220   6.520 -20.803  1.00 97.53           C  
ATOM   3140 HG21 ILE A 199       5.982   7.156 -20.353  1.00 97.53           H  
ATOM   3141 HG22 ILE A 199       5.487   5.474 -20.648  1.00 97.53           H  
ATOM   3142 HG23 ILE A 199       4.288   6.737 -20.282  1.00 97.53           H  
ATOM   3143  CD1 ILE A 199       7.590   7.267 -22.461  1.00 97.53           C  
ATOM   3144 HD11 ILE A 199       7.289   8.293 -22.252  1.00 97.53           H  
ATOM   3145 HD12 ILE A 199       7.909   6.785 -21.537  1.00 97.53           H  
ATOM   3146 HD13 ILE A 199       8.423   7.247 -23.164  1.00 97.53           H  
ATOM   3147  N   LYS A 200       2.574   4.808 -21.423  1.00 98.33           N  
ATOM   3148  H   LYS A 200       3.303   4.112 -21.479  1.00 98.33           H  
ATOM   3149  CA  LYS A 200       1.513   4.584 -20.456  1.00 98.33           C  
ATOM   3150  HA  LYS A 200       0.931   5.499 -20.348  1.00 98.33           H  
ATOM   3151  C   LYS A 200       2.136   4.247 -19.113  1.00 98.33           C  
ATOM   3152  CB  LYS A 200       0.591   3.487 -20.984  1.00 98.33           C  
ATOM   3153  HB2 LYS A 200       0.258   3.796 -21.975  1.00 98.33           H  
ATOM   3154  HB3 LYS A 200       1.151   2.556 -21.081  1.00 98.33           H  
ATOM   3155  O   LYS A 200       2.861   3.260 -18.995  1.00 98.33           O  
ATOM   3156  CG  LYS A 200      -0.622   3.261 -20.068  1.00 98.33           C  
ATOM   3157  HG2 LYS A 200      -0.281   2.952 -19.080  1.00 98.33           H  
ATOM   3158  HG3 LYS A 200      -1.179   4.192 -19.966  1.00 98.33           H  
ATOM   3159  CD  LYS A 200      -1.550   2.171 -20.623  1.00 98.33           C  
ATOM   3160  HD2 LYS A 200      -2.367   2.022 -19.918  1.00 98.33           H  
ATOM   3161  HD3 LYS A 200      -0.986   1.243 -20.723  1.00 98.33           H  
ATOM   3162  CE  LYS A 200      -2.118   2.591 -21.988  1.00 98.33           C  
ATOM   3163  HE2 LYS A 200      -1.291   2.783 -22.672  1.00 98.33           H  
ATOM   3164  HE3 LYS A 200      -2.652   3.533 -21.867  1.00 98.33           H  
ATOM   3165  NZ  LYS A 200      -3.011   1.568 -22.583  1.00 98.33           N  
ATOM   3166  HZ1 LYS A 200      -2.511   0.705 -22.742  1.00 98.33           H  
ATOM   3167  HZ2 LYS A 200      -3.820   1.408 -21.999  1.00 98.33           H  
ATOM   3168  HZ3 LYS A 200      -3.338   1.901 -23.479  1.00 98.33           H  
ATOM   3169  N   VAL A 201       1.809   5.061 -18.117  1.00 98.54           N  
ATOM   3170  H   VAL A 201       1.151   5.802 -18.310  1.00 98.54           H  
ATOM   3171  CA  VAL A 201       2.183   4.841 -16.723  1.00 98.54           C  
ATOM   3172  HA  VAL A 201       2.872   3.997 -16.678  1.00 98.54           H  
ATOM   3173  C   VAL A 201       0.932   4.497 -15.933  1.00 98.54           C  
ATOM   3174  CB  VAL A 201       2.909   6.052 -16.117  1.00 98.54           C  
ATOM   3175  HB  VAL A 201       2.265   6.930 -16.161  1.00 98.54           H  
ATOM   3176  O   VAL A 201      -0.048   5.241 -15.984  1.00 98.54           O  
ATOM   3177  CG1 VAL A 201       3.283   5.788 -14.655  1.00 98.54           C  
ATOM   3178 HG11 VAL A 201       2.387   5.684 -14.043  1.00 98.54           H  
ATOM   3179 HG12 VAL A 201       3.866   6.620 -14.258  1.00 98.54           H  
ATOM   3180 HG13 VAL A 201       3.869   4.872 -14.583  1.00 98.54           H  
ATOM   3181  CG2 VAL A 201       4.199   6.356 -16.884  1.00 98.54           C  
ATOM   3182 HG21 VAL A 201       3.968   6.631 -17.913  1.00 98.54           H  
ATOM   3183 HG22 VAL A 201       4.712   7.193 -16.410  1.00 98.54           H  
ATOM   3184 HG23 VAL A 201       4.848   5.480 -16.882  1.00 98.54           H  
ATOM   3185  N   LYS A 202       0.959   3.385 -15.201  1.00 98.63           N  
ATOM   3186  H   LYS A 202       1.816   2.850 -15.181  1.00 98.63           H  
ATOM   3187  CA  LYS A 202      -0.100   3.016 -14.263  1.00 98.63           C  
ATOM   3188  HA  LYS A 202      -0.916   3.732 -14.366  1.00 98.63           H  
ATOM   3189  C   LYS A 202       0.412   3.099 -12.832  1.00 98.63           C  
ATOM   3190  CB  LYS A 202      -0.676   1.631 -14.552  1.00 98.63           C  
ATOM   3191  HB2 LYS A 202       0.087   0.881 -14.342  1.00 98.63           H  
ATOM   3192  HB3 LYS A 202      -1.506   1.463 -13.867  1.00 98.63           H  
ATOM   3193  O   LYS A 202       1.532   2.683 -12.551  1.00 98.63           O  
ATOM   3194  CG  LYS A 202      -1.177   1.445 -15.989  1.00 98.63           C  
ATOM   3195  HG2 LYS A 202      -1.996   2.134 -16.194  1.00 98.63           H  
ATOM   3196  HG3 LYS A 202      -0.366   1.621 -16.695  1.00 98.63           H  
ATOM   3197  CD  LYS A 202      -1.650  -0.002 -16.124  1.00 98.63           C  
ATOM   3198  HD2 LYS A 202      -2.473  -0.181 -15.432  1.00 98.63           H  
ATOM   3199  HD3 LYS A 202      -0.820  -0.656 -15.854  1.00 98.63           H  
ATOM   3200  CE  LYS A 202      -2.093  -0.328 -17.548  1.00 98.63           C  
ATOM   3201  HE2 LYS A 202      -1.303  -0.010 -18.228  1.00 98.63           H  
ATOM   3202  HE3 LYS A 202      -3.005   0.227 -17.769  1.00 98.63           H  
ATOM   3203  NZ  LYS A 202      -2.309  -1.790 -17.667  1.00 98.63           N  
ATOM   3204  HZ1 LYS A 202      -2.997  -2.101 -16.996  1.00 98.63           H  
ATOM   3205  HZ2 LYS A 202      -1.450  -2.270 -17.438  1.00 98.63           H  
ATOM   3206  HZ3 LYS A 202      -2.592  -2.068 -18.596  1.00 98.63           H  
ATOM   3207  N   ILE A 203      -0.423   3.609 -11.939  1.00 98.42           N  
ATOM   3208  H   ILE A 203      -1.309   3.966 -12.269  1.00 98.42           H  
ATOM   3209  CA  ILE A 203      -0.180   3.611 -10.503  1.00 98.42           C  
ATOM   3210  HA  ILE A 203       0.870   3.388 -10.313  1.00 98.42           H  
ATOM   3211  C   ILE A 203      -1.026   2.490  -9.908  1.00 98.42           C  
ATOM   3212  CB  ILE A 203      -0.480   4.977  -9.862  1.00 98.42           C  
ATOM   3213  HB  ILE A 203      -1.538   5.212  -9.982  1.00 98.42           H  
ATOM   3214  O   ILE A 203      -2.258   2.568  -9.900  1.00 98.42           O  
ATOM   3215  CG1 ILE A 203       0.346   6.158 -10.414  1.00 98.42           C  
ATOM   3216 HG12 ILE A 203       0.089   7.011  -9.786  1.00 98.42           H  
ATOM   3217 HG13 ILE A 203       1.409   5.944 -10.299  1.00 98.42           H  
ATOM   3218  CG2 ILE A 203      -0.164   4.867  -8.356  1.00 98.42           C  
ATOM   3219 HG21 ILE A 203       0.845   4.482  -8.208  1.00 98.42           H  
ATOM   3220 HG22 ILE A 203      -0.230   5.846  -7.881  1.00 98.42           H  
ATOM   3221 HG23 ILE A 203      -0.872   4.200  -7.865  1.00 98.42           H  
ATOM   3222  CD1 ILE A 203       0.089   6.628 -11.852  1.00 98.42           C  
ATOM   3223 HD11 ILE A 203       0.615   7.568 -12.018  1.00 98.42           H  
ATOM   3224 HD12 ILE A 203       0.463   5.909 -12.580  1.00 98.42           H  
ATOM   3225 HD13 ILE A 203      -0.977   6.797 -12.005  1.00 98.42           H  
ATOM   3226  N   LEU A 204      -0.353   1.434  -9.468  1.00 98.00           N  
ATOM   3227  H   LEU A 204       0.656   1.472  -9.473  1.00 98.00           H  
ATOM   3228  CA  LEU A 204      -0.973   0.211  -8.969  1.00 98.00           C  
ATOM   3229  HA  LEU A 204      -2.049   0.280  -9.126  1.00 98.00           H  
ATOM   3230  C   LEU A 204      -0.738   0.058  -7.464  1.00 98.00           C  
ATOM   3231  CB  LEU A 204      -0.451  -1.007  -9.755  1.00 98.00           C  
ATOM   3232  HB2 LEU A 204      -1.025  -1.880  -9.443  1.00 98.00           H  
ATOM   3233  HB3 LEU A 204       0.587  -1.181  -9.471  1.00 98.00           H  
ATOM   3234  O   LEU A 204       0.217   0.621  -6.930  1.00 98.00           O  
ATOM   3235  CG  LEU A 204      -0.510  -0.892 -11.290  1.00 98.00           C  
ATOM   3236  HG  LEU A 204       0.089  -0.043 -11.620  1.00 98.00           H  
ATOM   3237  CD1 LEU A 204       0.083  -2.149 -11.925  1.00 98.00           C  
ATOM   3238 HD11 LEU A 204       0.114  -2.043 -13.009  1.00 98.00           H  
ATOM   3239 HD12 LEU A 204      -0.517  -3.019 -11.657  1.00 98.00           H  
ATOM   3240 HD13 LEU A 204       1.101  -2.296 -11.565  1.00 98.00           H  
ATOM   3241  CD2 LEU A 204      -1.937  -0.714 -11.811  1.00 98.00           C  
ATOM   3242 HD21 LEU A 204      -2.570  -1.507 -11.413  1.00 98.00           H  
ATOM   3243 HD22 LEU A 204      -1.943  -0.757 -12.900  1.00 98.00           H  
ATOM   3244 HD23 LEU A 204      -2.326   0.251 -11.486  1.00 98.00           H  
ATOM   3245  N   ASP A 205      -1.593  -0.695  -6.784  1.00 96.05           N  
ATOM   3246  H   ASP A 205      -2.374  -1.110  -7.272  1.00 96.05           H  
ATOM   3247  CA  ASP A 205      -1.355  -1.140  -5.412  1.00 96.05           C  
ATOM   3248  HA  ASP A 205      -0.789  -0.364  -4.897  1.00 96.05           H  
ATOM   3249  C   ASP A 205      -0.495  -2.421  -5.366  1.00 96.05           C  
ATOM   3250  CB  ASP A 205      -2.690  -1.262  -4.654  1.00 96.05           C  
ATOM   3251  HB2 ASP A 205      -2.479  -1.454  -3.602  1.00 96.05           H  
ATOM   3252  HB3 ASP A 205      -3.204  -0.302  -4.703  1.00 96.05           H  
ATOM   3253  O   ASP A 205       0.009  -2.905  -6.387  1.00 96.05           O  
ATOM   3254  CG  ASP A 205      -3.637  -2.350  -5.163  1.00 96.05           C  
ATOM   3255  OD1 ASP A 205      -3.175  -3.262  -5.889  1.00 96.05           O  
ATOM   3256  OD2 ASP A 205      -4.830  -2.250  -4.814  1.00 96.05           O  
ATOM   3257  N   GLN A 206      -0.303  -2.971  -4.164  1.00 93.13           N  
ATOM   3258  H   GLN A 206      -0.728  -2.521  -3.366  1.00 93.13           H  
ATOM   3259  CA  GLN A 206       0.428  -4.224  -3.939  1.00 93.13           C  
ATOM   3260  HA  GLN A 206       1.430  -4.103  -4.350  1.00 93.13           H  
ATOM   3261  C   GLN A 206      -0.184  -5.451  -4.639  1.00 93.13           C  
ATOM   3262  CB  GLN A 206       0.566  -4.490  -2.427  1.00 93.13           C  
ATOM   3263  HB2 GLN A 206       1.059  -3.643  -1.949  1.00 93.13           H  
ATOM   3264  HB3 GLN A 206       1.223  -5.352  -2.304  1.00 93.13           H  
ATOM   3265  O   GLN A 206       0.533  -6.418  -4.896  1.00 93.13           O  
ATOM   3266  CG  GLN A 206      -0.749  -4.801  -1.683  1.00 93.13           C  
ATOM   3267  HG2 GLN A 206      -1.300  -5.582  -2.206  1.00 93.13           H  
ATOM   3268  HG3 GLN A 206      -0.502  -5.200  -0.699  1.00 93.13           H  
ATOM   3269  CD  GLN A 206      -1.654  -3.592  -1.462  1.00 93.13           C  
ATOM   3270  NE2 GLN A 206      -2.931  -3.800  -1.257  1.00 93.13           N  
ATOM   3271 HE21 GLN A 206      -3.318  -4.696  -1.518  1.00 93.13           H  
ATOM   3272 HE22 GLN A 206      -3.556  -3.014  -1.154  1.00 93.13           H  
ATOM   3273  OE1 GLN A 206      -1.206  -2.450  -1.432  1.00 93.13           O  
ATOM   3274  N   ASP A 207      -1.481  -5.416  -4.950  1.00 93.32           N  
ATOM   3275  H   ASP A 207      -1.998  -4.558  -4.816  1.00 93.32           H  
ATOM   3276  CA  ASP A 207      -2.230  -6.517  -5.561  1.00 93.32           C  
ATOM   3277  HA  ASP A 207      -1.692  -7.449  -5.385  1.00 93.32           H  
ATOM   3278  C   ASP A 207      -2.340  -6.352  -7.090  1.00 93.32           C  
ATOM   3279  CB  ASP A 207      -3.594  -6.642  -4.859  1.00 93.32           C  
ATOM   3280  HB2 ASP A 207      -4.158  -7.453  -5.319  1.00 93.32           H  
ATOM   3281  HB3 ASP A 207      -4.158  -5.719  -4.995  1.00 93.32           H  
ATOM   3282  O   ASP A 207      -2.873  -7.218  -7.789  1.00 93.32           O  
ATOM   3283  CG  ASP A 207      -3.437  -6.945  -3.362  1.00 93.32           C  
ATOM   3284  OD1 ASP A 207      -2.780  -7.961  -3.042  1.00 93.32           O  
ATOM   3285  OD2 ASP A 207      -3.937  -6.152  -2.527  1.00 93.32           O  
ATOM   3286  N   GLY A 208      -1.791  -5.259  -7.634  1.00 94.60           N  
ATOM   3287  H   GLY A 208      -1.443  -4.562  -6.991  1.00 94.60           H  
ATOM   3288  CA  GLY A 208      -1.789  -4.940  -9.060  1.00 94.60           C  
ATOM   3289  HA2 GLY A 208      -0.934  -4.295  -9.264  1.00 94.60           H  
ATOM   3290  HA3 GLY A 208      -1.679  -5.859  -9.635  1.00 94.60           H  
ATOM   3291  C   GLY A 208      -3.050  -4.220  -9.542  1.00 94.60           C  
ATOM   3292  O   GLY A 208      -3.224  -4.054 -10.753  1.00 94.60           O  
ATOM   3293  N   ALA A 209      -3.927  -3.780  -8.636  1.00 95.35           N  
ATOM   3294  H   ALA A 209      -3.693  -3.859  -7.656  1.00 95.35           H  
ATOM   3295  CA  ALA A 209      -5.108  -3.000  -8.978  1.00 95.35           C  
ATOM   3296  HA  ALA A 209      -5.480  -3.348  -9.942  1.00 95.35           H  
ATOM   3297  C   ALA A 209      -4.762  -1.511  -9.118  1.00 95.35           C  
ATOM   3298  CB  ALA A 209      -6.209  -3.255  -7.947  1.00 95.35           C  
ATOM   3299  HB1 ALA A 209      -5.886  -2.906  -6.966  1.00 95.35           H  
ATOM   3300  HB2 ALA A 209      -7.118  -2.722  -8.227  1.00 95.35           H  
ATOM   3301  HB3 ALA A 209      -6.421  -4.323  -7.885  1.00 95.35           H  
ATOM   3302  O   ALA A 209      -3.862  -0.995  -8.460  1.00 95.35           O  
ATOM   3303  N   ALA A 210      -5.469  -0.800  -9.999  1.00 96.92           N  
ATOM   3304  H   ALA A 210      -6.256  -1.238 -10.455  1.00 96.92           H  
ATOM   3305  CA  ALA A 210      -5.268   0.637 -10.162  1.00 96.92           C  
ATOM   3306  HA  ALA A 210      -4.199   0.826 -10.267  1.00 96.92           H  
ATOM   3307  C   ALA A 210      -5.759   1.391  -8.920  1.00 96.92           C  
ATOM   3308  CB  ALA A 210      -5.966   1.116 -11.438  1.00 96.92           C  
ATOM   3309  HB1 ALA A 210      -7.039   0.945 -11.359  1.00 96.92           H  
ATOM   3310  HB2 ALA A 210      -5.784   2.182 -11.572  1.00 96.92           H  
ATOM   3311  HB3 ALA A 210      -5.571   0.574 -12.298  1.00 96.92           H  
ATOM   3312  O   ALA A 210      -6.891   1.205  -8.475  1.00 96.92           O  
ATOM   3313  N   VAL A 211      -4.923   2.280  -8.390  1.00 97.13           N  
ATOM   3314  H   VAL A 211      -4.001   2.375  -8.790  1.00 97.13           H  
ATOM   3315  CA  VAL A 211      -5.229   3.003  -7.149  1.00 97.13           C  
ATOM   3316  HA  VAL A 211      -5.643   2.290  -6.436  1.00 97.13           H  
ATOM   3317  C   VAL A 211      -6.285   4.077  -7.408  1.00 97.13           C  
ATOM   3318  CB  VAL A 211      -3.944   3.583  -6.539  1.00 97.13           C  
ATOM   3319  HB  VAL A 211      -3.478   4.253  -7.261  1.00 97.13           H  
ATOM   3320  O   VAL A 211      -6.224   4.789  -8.407  1.00 97.13           O  
ATOM   3321  CG1 VAL A 211      -4.207   4.353  -5.240  1.00 97.13           C  
ATOM   3322 HG11 VAL A 211      -3.257   4.676  -4.814  1.00 97.13           H  
ATOM   3323 HG12 VAL A 211      -4.721   3.717  -4.520  1.00 97.13           H  
ATOM   3324 HG13 VAL A 211      -4.802   5.244  -5.439  1.00 97.13           H  
ATOM   3325  CG2 VAL A 211      -2.968   2.447  -6.229  1.00 97.13           C  
ATOM   3326 HG21 VAL A 211      -3.394   1.785  -5.475  1.00 97.13           H  
ATOM   3327 HG22 VAL A 211      -2.752   1.869  -7.128  1.00 97.13           H  
ATOM   3328 HG23 VAL A 211      -2.022   2.849  -5.865  1.00 97.13           H  
ATOM   3329  N   ASN A 212      -7.255   4.241  -6.514  1.00 95.90           N  
ATOM   3330  H   ASN A 212      -7.294   3.626  -5.714  1.00 95.90           H  
ATOM   3331  CA  ASN A 212      -8.230   5.324  -6.617  1.00 95.90           C  
ATOM   3332  HA  ASN A 212      -8.342   5.617  -7.661  1.00 95.90           H  
ATOM   3333  C   ASN A 212      -7.750   6.556  -5.834  1.00 95.90           C  
ATOM   3334  CB  ASN A 212      -9.604   4.816  -6.151  1.00 95.90           C  
ATOM   3335  HB2 ASN A 212      -9.549   4.516  -5.105  1.00 95.90           H  
ATOM   3336  HB3 ASN A 212      -9.890   3.947  -6.744  1.00 95.90           H  
ATOM   3337  O   ASN A 212      -7.851   6.585  -4.613  1.00 95.90           O  
ATOM   3338  CG  ASN A 212     -10.691   5.868  -6.295  1.00 95.90           C  
ATOM   3339  ND2 ASN A 212     -11.885   5.582  -5.836  1.00 95.90           N  
ATOM   3340 HD21 ASN A 212     -12.080   4.678  -5.430  1.00 95.90           H  
ATOM   3341 HD22 ASN A 212     -12.626   6.250  -5.996  1.00 95.90           H  
ATOM   3342  OD1 ASN A 212     -10.486   6.950  -6.825  1.00 95.90           O  
ATOM   3343  N   PHE A 213      -7.283   7.591  -6.537  1.00 96.55           N  
ATOM   3344  H   PHE A 213      -7.166   7.478  -7.534  1.00 96.55           H  
ATOM   3345  CA  PHE A 213      -6.947   8.893  -5.940  1.00 96.55           C  
ATOM   3346  HA  PHE A 213      -6.723   8.743  -4.884  1.00 96.55           H  
ATOM   3347  C   PHE A 213      -8.117   9.891  -5.977  1.00 96.55           C  
ATOM   3348  CB  PHE A 213      -5.679   9.475  -6.580  1.00 96.55           C  
ATOM   3349  HB2 PHE A 213      -5.850   9.638  -7.644  1.00 96.55           H  
ATOM   3350  HB3 PHE A 213      -5.471  10.444  -6.128  1.00 96.55           H  
ATOM   3351  O   PHE A 213      -7.900  11.097  -5.941  1.00 96.55           O  
ATOM   3352  CG  PHE A 213      -4.438   8.639  -6.384  1.00 96.55           C  
ATOM   3353  CD1 PHE A 213      -3.691   8.744  -5.197  1.00 96.55           C  
ATOM   3354  HD1 PHE A 213      -4.004   9.428  -4.422  1.00 96.55           H  
ATOM   3355  CD2 PHE A 213      -4.020   7.767  -7.397  1.00 96.55           C  
ATOM   3356  HD2 PHE A 213      -4.603   7.689  -8.302  1.00 96.55           H  
ATOM   3357  CE1 PHE A 213      -2.530   7.969  -5.028  1.00 96.55           C  
ATOM   3358  HE1 PHE A 213      -1.960   8.049  -4.114  1.00 96.55           H  
ATOM   3359  CE2 PHE A 213      -2.852   7.007  -7.239  1.00 96.55           C  
ATOM   3360  HE2 PHE A 213      -2.542   6.338  -8.029  1.00 96.55           H  
ATOM   3361  CZ  PHE A 213      -2.108   7.102  -6.050  1.00 96.55           C  
ATOM   3362  HZ  PHE A 213      -1.220   6.502  -5.911  1.00 96.55           H  
ATOM   3363  N   ARG A 214      -9.368   9.433  -6.105  1.00 95.74           N  
ATOM   3364  H   ARG A 214      -9.496   8.434  -6.178  1.00 95.74           H  
ATOM   3365  CA  ARG A 214     -10.588  10.266  -6.076  1.00 95.74           C  
ATOM   3366  HA  ARG A 214     -11.393   9.670  -6.505  1.00 95.74           H  
ATOM   3367  C   ARG A 214     -10.534  11.521  -6.970  1.00 95.74           C  
ATOM   3368  CB  ARG A 214     -10.982  10.583  -4.619  1.00 95.74           C  
ATOM   3369  HB2 ARG A 214     -11.845  11.250  -4.629  1.00 95.74           H  
ATOM   3370  HB3 ARG A 214     -10.163  11.098  -4.118  1.00 95.74           H  
ATOM   3371  O   ARG A 214     -11.074  12.563  -6.619  1.00 95.74           O  
ATOM   3372  CG  ARG A 214     -11.380   9.328  -3.826  1.00 95.74           C  
ATOM   3373  HG2 ARG A 214     -12.105   8.759  -4.407  1.00 95.74           H  
ATOM   3374  HG3 ARG A 214     -10.505   8.700  -3.656  1.00 95.74           H  
ATOM   3375  CD  ARG A 214     -12.030   9.695  -2.483  1.00 95.74           C  
ATOM   3376  HD2 ARG A 214     -12.472   8.794  -2.058  1.00 95.74           H  
ATOM   3377  HD3 ARG A 214     -12.825  10.421  -2.657  1.00 95.74           H  
ATOM   3378  NE  ARG A 214     -11.042  10.227  -1.535  1.00 95.74           N  
ATOM   3379  HE  ARG A 214     -10.092   9.926  -1.700  1.00 95.74           H  
ATOM   3380  NH1 ARG A 214     -12.431  11.263  -0.033  1.00 95.74           N  
ATOM   3381 HH11 ARG A 214     -12.562  11.783   0.823  1.00 95.74           H  
ATOM   3382 HH12 ARG A 214     -13.228  10.986  -0.588  1.00 95.74           H  
ATOM   3383  NH2 ARG A 214     -10.232  11.167   0.355  1.00 95.74           N  
ATOM   3384 HH21 ARG A 214     -10.373  11.625   1.245  1.00 95.74           H  
ATOM   3385 HH22 ARG A 214      -9.376  10.655   0.197  1.00 95.74           H  
ATOM   3386  CZ  ARG A 214     -11.242  10.895  -0.418  1.00 95.74           C  
ATOM   3387  N   GLY A 215      -9.891  11.415  -8.135  1.00 96.77           N  
ATOM   3388  H   GLY A 215      -9.445  10.535  -8.350  1.00 96.77           H  
ATOM   3389  CA  GLY A 215      -9.763  12.517  -9.096  1.00 96.77           C  
ATOM   3390  HA2 GLY A 215      -9.586  12.099 -10.087  1.00 96.77           H  
ATOM   3391  HA3 GLY A 215     -10.698  13.076  -9.129  1.00 96.77           H  
ATOM   3392  C   GLY A 215      -8.638  13.517  -8.803  1.00 96.77           C  
ATOM   3393  O   GLY A 215      -8.512  14.511  -9.519  1.00 96.77           O  
ATOM   3394  N   GLU A 216      -7.801  13.273  -7.794  1.00 97.14           N  
ATOM   3395  H   GLU A 216      -7.958  12.473  -7.198  1.00 97.14           H  
ATOM   3396  CA  GLU A 216      -6.638  14.113  -7.511  1.00 97.14           C  
ATOM   3397  HA  GLU A 216      -6.991  15.134  -7.365  1.00 97.14           H  
ATOM   3398  C   GLU A 216      -5.659  14.136  -8.681  1.00 97.14           C  
ATOM   3399  CB  GLU A 216      -5.905  13.660  -6.241  1.00 97.14           C  
ATOM   3400  HB2 GLU A 216      -4.946  14.174  -6.171  1.00 97.14           H  
ATOM   3401  HB3 GLU A 216      -5.690  12.594  -6.311  1.00 97.14           H  
ATOM   3402  O   GLU A 216      -5.503  13.167  -9.429  1.00 97.14           O  
ATOM   3403  CG  GLU A 216      -6.708  13.939  -4.964  1.00 97.14           C  
ATOM   3404  HG2 GLU A 216      -7.662  13.414  -5.008  1.00 97.14           H  
ATOM   3405  HG3 GLU A 216      -6.148  13.543  -4.118  1.00 97.14           H  
ATOM   3406  CD  GLU A 216      -6.970  15.431  -4.730  1.00 97.14           C  
ATOM   3407  OE1 GLU A 216      -7.913  15.721  -3.964  1.00 97.14           O  
ATOM   3408  OE2 GLU A 216      -6.223  16.258  -5.310  1.00 97.14           O  
ATOM   3409  N   THR A 217      -4.970  15.266  -8.833  1.00 97.99           N  
ATOM   3410  H   THR A 217      -5.070  15.978  -8.124  1.00 97.99           H  
ATOM   3411  CA  THR A 217      -3.948  15.389  -9.872  1.00 97.99           C  
ATOM   3412  HA  THR A 217      -4.367  15.016 -10.807  1.00 97.99           H  
ATOM   3413  C   THR A 217      -2.747  14.525  -9.506  1.00 97.99           C  
ATOM   3414  CB  THR A 217      -3.529  16.842 -10.106  1.00 97.99           C  
ATOM   3415  HB  THR A 217      -3.090  17.249  -9.195  1.00 97.99           H  
ATOM   3416  O   THR A 217      -2.176  14.642  -8.420  1.00 97.99           O  
ATOM   3417  CG2 THR A 217      -2.528  16.979 -11.256  1.00 97.99           C  
ATOM   3418 HG21 THR A 217      -1.583  16.505 -10.992  1.00 97.99           H  
ATOM   3419 HG22 THR A 217      -2.347  18.036 -11.453  1.00 97.99           H  
ATOM   3420 HG23 THR A 217      -2.932  16.512 -12.155  1.00 97.99           H  
ATOM   3421  OG1 THR A 217      -4.660  17.607 -10.455  1.00 97.99           O  
ATOM   3422  HG1 THR A 217      -5.289  17.533  -9.733  1.00 97.99           H  
ATOM   3423  N   ILE A 218      -2.335  13.677 -10.436  1.00 98.53           N  
ATOM   3424  H   ILE A 218      -2.902  13.591 -11.268  1.00 98.53           H  
ATOM   3425  CA  ILE A 218      -1.137  12.851 -10.372  1.00 98.53           C  
ATOM   3426  HA  ILE A 218      -0.721  12.890  -9.365  1.00 98.53           H  
ATOM   3427  C   ILE A 218      -0.126  13.438 -11.348  1.00 98.53           C  
ATOM   3428  CB  ILE A 218      -1.466  11.380 -10.702  1.00 98.53           C  
ATOM   3429  HB  ILE A 218      -1.782  11.325 -11.743  1.00 98.53           H  
ATOM   3430  O   ILE A 218      -0.476  13.800 -12.469  1.00 98.53           O  
ATOM   3431  CG1 ILE A 218      -2.616  10.845  -9.818  1.00 98.53           C  
ATOM   3432 HG12 ILE A 218      -3.494  11.479  -9.938  1.00 98.53           H  
ATOM   3433 HG13 ILE A 218      -2.322  10.859  -8.768  1.00 98.53           H  
ATOM   3434  CG2 ILE A 218      -0.204  10.519 -10.526  1.00 98.53           C  
ATOM   3435 HG21 ILE A 218       0.126  10.573  -9.488  1.00 98.53           H  
ATOM   3436 HG22 ILE A 218       0.600  10.863 -11.176  1.00 98.53           H  
ATOM   3437 HG23 ILE A 218      -0.418   9.481 -10.784  1.00 98.53           H  
ATOM   3438  CD1 ILE A 218      -3.051   9.429 -10.192  1.00 98.53           C  
ATOM   3439 HD11 ILE A 218      -2.374   8.696  -9.752  1.00 98.53           H  
ATOM   3440 HD12 ILE A 218      -3.043   9.320 -11.276  1.00 98.53           H  
ATOM   3441 HD13 ILE A 218      -4.063   9.256  -9.826  1.00 98.53           H  
ATOM   3442  N   SER A 219       1.128  13.551 -10.929  1.00 98.32           N  
ATOM   3443  H   SER A 219       1.327  13.298  -9.972  1.00 98.32           H  
ATOM   3444  CA  SER A 219       2.244  13.998 -11.761  1.00 98.32           C  
ATOM   3445  HA  SER A 219       1.934  14.035 -12.805  1.00 98.32           H  
ATOM   3446  C   SER A 219       3.406  13.024 -11.642  1.00 98.32           C  
ATOM   3447  CB  SER A 219       2.681  15.404 -11.354  1.00 98.32           C  
ATOM   3448  HB2 SER A 219       2.888  15.429 -10.284  1.00 98.32           H  
ATOM   3449  HB3 SER A 219       3.582  15.681 -11.901  1.00 98.32           H  
ATOM   3450  O   SER A 219       3.901  12.758 -10.549  1.00 98.32           O  
ATOM   3451  OG  SER A 219       1.655  16.323 -11.661  1.00 98.32           O  
ATOM   3452  HG  SER A 219       0.827  15.935 -11.367  1.00 98.32           H  
ATOM   3453  N   VAL A 220       3.866  12.516 -12.779  1.00 98.46           N  
ATOM   3454  H   VAL A 220       3.407  12.796 -13.635  1.00 98.46           H  
ATOM   3455  CA  VAL A 220       4.982  11.576 -12.898  1.00 98.46           C  
ATOM   3456  HA  VAL A 220       5.411  11.385 -11.914  1.00 98.46           H  
ATOM   3457  C   VAL A 220       6.051  12.195 -13.780  1.00 98.46           C  
ATOM   3458  CB  VAL A 220       4.508  10.232 -13.486  1.00 98.46           C  
ATOM   3459  HB  VAL A 220       3.978  10.411 -14.421  1.00 98.46           H  
ATOM   3460  O   VAL A 220       5.748  12.758 -14.832  1.00 98.46           O  
ATOM   3461  CG1 VAL A 220       5.681   9.281 -13.760  1.00 98.46           C  
ATOM   3462 HG11 VAL A 220       6.267   9.148 -12.851  1.00 98.46           H  
ATOM   3463 HG12 VAL A 220       6.314   9.674 -14.556  1.00 98.46           H  
ATOM   3464 HG13 VAL A 220       5.307   8.311 -14.086  1.00 98.46           H  
ATOM   3465  CG2 VAL A 220       3.572   9.518 -12.512  1.00 98.46           C  
ATOM   3466 HG21 VAL A 220       3.179   8.609 -12.968  1.00 98.46           H  
ATOM   3467 HG22 VAL A 220       4.142   9.252 -11.622  1.00 98.46           H  
ATOM   3468 HG23 VAL A 220       2.732  10.157 -12.241  1.00 98.46           H  
ATOM   3469  N   ARG A 221       7.317  12.048 -13.392  1.00 98.31           N  
ATOM   3470  H   ARG A 221       7.487  11.613 -12.496  1.00 98.31           H  
ATOM   3471  CA  ARG A 221       8.454  12.325 -14.268  1.00 98.31           C  
ATOM   3472  HA  ARG A 221       8.071  12.549 -15.263  1.00 98.31           H  
ATOM   3473  C   ARG A 221       9.333  11.093 -14.399  1.00 98.31           C  
ATOM   3474  CB  ARG A 221       9.205  13.564 -13.783  1.00 98.31           C  
ATOM   3475  HB2 ARG A 221       8.481  14.370 -13.661  1.00 98.31           H  
ATOM   3476  HB3 ARG A 221       9.659  13.357 -12.813  1.00 98.31           H  
ATOM   3477  O   ARG A 221       9.819  10.553 -13.406  1.00 98.31           O  
ATOM   3478  CG  ARG A 221      10.288  13.998 -14.786  1.00 98.31           C  
ATOM   3479  HG2 ARG A 221      11.042  13.216 -14.878  1.00 98.31           H  
ATOM   3480  HG3 ARG A 221       9.837  14.150 -15.766  1.00 98.31           H  
ATOM   3481  CD  ARG A 221      10.978  15.293 -14.336  1.00 98.31           C  
ATOM   3482  HD2 ARG A 221      11.405  15.136 -13.345  1.00 98.31           H  
ATOM   3483  HD3 ARG A 221      11.800  15.513 -15.016  1.00 98.31           H  
ATOM   3484  NE  ARG A 221      10.032  16.428 -14.291  1.00 98.31           N  
ATOM   3485  HE  ARG A 221       9.623  16.637 -13.392  1.00 98.31           H  
ATOM   3486  NH1 ARG A 221      10.091  16.993 -16.526  1.00 98.31           N  
ATOM   3487 HH11 ARG A 221      10.855  16.354 -16.692  1.00 98.31           H  
ATOM   3488 HH12 ARG A 221       9.749  17.551 -17.296  1.00 98.31           H  
ATOM   3489  NH2 ARG A 221       8.668  18.029 -15.151  1.00 98.31           N  
ATOM   3490 HH21 ARG A 221       8.330  18.567 -15.936  1.00 98.31           H  
ATOM   3491 HH22 ARG A 221       8.245  18.161 -14.243  1.00 98.31           H  
ATOM   3492  CZ  ARG A 221       9.608  17.141 -15.321  1.00 98.31           C  
ATOM   3493  N   LEU A 222       9.537  10.683 -15.642  1.00 98.23           N  
ATOM   3494  H   LEU A 222       9.087  11.203 -16.382  1.00 98.23           H  
ATOM   3495  CA  LEU A 222      10.419   9.599 -16.041  1.00 98.23           C  
ATOM   3496  HA  LEU A 222      10.676   8.996 -15.170  1.00 98.23           H  
ATOM   3497  C   LEU A 222      11.706  10.176 -16.621  1.00 98.23           C  
ATOM   3498  CB  LEU A 222       9.715   8.705 -17.074  1.00 98.23           C  
ATOM   3499  HB2 LEU A 222      10.376   7.868 -17.300  1.00 98.23           H  
ATOM   3500  HB3 LEU A 222       9.577   9.280 -17.990  1.00 98.23           H  
ATOM   3501  O   LEU A 222      11.688  11.225 -17.271  1.00 98.23           O  
ATOM   3502  CG  LEU A 222       8.347   8.153 -16.640  1.00 98.23           C  
ATOM   3503  HG  LEU A 222       7.660   8.978 -16.449  1.00 98.23           H  
ATOM   3504  CD1 LEU A 222       7.762   7.306 -17.766  1.00 98.23           C  
ATOM   3505 HD11 LEU A 222       6.745   7.009 -17.510  1.00 98.23           H  
ATOM   3506 HD12 LEU A 222       7.733   7.881 -18.691  1.00 98.23           H  
ATOM   3507 HD13 LEU A 222       8.356   6.403 -17.909  1.00 98.23           H  
ATOM   3508  CD2 LEU A 222       8.464   7.296 -15.382  1.00 98.23           C  
ATOM   3509 HD21 LEU A 222       7.508   6.818 -15.173  1.00 98.23           H  
ATOM   3510 HD22 LEU A 222       8.731   7.917 -14.528  1.00 98.23           H  
ATOM   3511 HD23 LEU A 222       9.230   6.534 -15.529  1.00 98.23           H  
ATOM   3512  N   TYR A 223      12.809   9.463 -16.435  1.00 97.74           N  
ATOM   3513  H   TYR A 223      12.755   8.632 -15.864  1.00 97.74           H  
ATOM   3514  CA  TYR A 223      14.077   9.767 -17.077  1.00 97.74           C  
ATOM   3515  HA  TYR A 223      13.937  10.612 -17.751  1.00 97.74           H  
ATOM   3516  C   TYR A 223      14.537   8.587 -17.917  1.00 97.74           C  
ATOM   3517  CB  TYR A 223      15.102  10.188 -16.026  1.00 97.74           C  
ATOM   3518  HB2 TYR A 223      14.728  11.103 -15.566  1.00 97.74           H  
ATOM   3519  HB3 TYR A 223      15.173   9.409 -15.267  1.00 97.74           H  
ATOM   3520  O   TYR A 223      14.774   7.496 -17.401  1.00 97.74           O  
ATOM   3521  CG  TYR A 223      16.482  10.513 -16.552  1.00 97.74           C  
ATOM   3522  CD1 TYR A 223      17.606  10.191 -15.783  1.00 97.74           C  
ATOM   3523  HD1 TYR A 223      17.443   9.739 -14.816  1.00 97.74           H  
ATOM   3524  CD2 TYR A 223      16.647  11.226 -17.750  1.00 97.74           C  
ATOM   3525  HD2 TYR A 223      15.787  11.559 -18.312  1.00 97.74           H  
ATOM   3526  CE1 TYR A 223      18.904  10.493 -16.241  1.00 97.74           C  
ATOM   3527  HE1 TYR A 223      19.761  10.231 -15.639  1.00 97.74           H  
ATOM   3528  CE2 TYR A 223      17.929  11.566 -18.201  1.00 97.74           C  
ATOM   3529  HE2 TYR A 223      18.035  12.166 -19.093  1.00 97.74           H  
ATOM   3530  OH  TYR A 223      20.306  11.496 -17.923  1.00 97.74           O  
ATOM   3531  HH  TYR A 223      20.983  11.266 -17.282  1.00 97.74           H  
ATOM   3532  CZ  TYR A 223      19.066  11.175 -17.467  1.00 97.74           C  
ATOM   3533  N   LEU A 224      14.648   8.833 -19.220  1.00 97.03           N  
ATOM   3534  H   LEU A 224      14.471   9.772 -19.546  1.00 97.03           H  
ATOM   3535  CA  LEU A 224      15.140   7.894 -20.211  1.00 97.03           C  
ATOM   3536  HA  LEU A 224      15.133   6.891 -19.785  1.00 97.03           H  
ATOM   3537  C   LEU A 224      16.582   8.265 -20.557  1.00 97.03           C  
ATOM   3538  CB  LEU A 224      14.167   7.899 -21.401  1.00 97.03           C  
ATOM   3539  HB2 LEU A 224      14.061   8.912 -21.790  1.00 97.03           H  
ATOM   3540  HB3 LEU A 224      13.194   7.600 -21.012  1.00 97.03           H  
ATOM   3541  O   LEU A 224      16.870   9.394 -20.967  1.00 97.03           O  
ATOM   3542  CG  LEU A 224      14.552   6.941 -22.544  1.00 97.03           C  
ATOM   3543  HG  LEU A 224      15.067   6.069 -22.139  1.00 97.03           H  
ATOM   3544  CD1 LEU A 224      13.293   6.466 -23.263  1.00 97.03           C  
ATOM   3545 HD11 LEU A 224      13.567   5.778 -24.063  1.00 97.03           H  
ATOM   3546 HD12 LEU A 224      12.753   7.314 -23.684  1.00 97.03           H  
ATOM   3547 HD13 LEU A 224      12.645   5.933 -22.567  1.00 97.03           H  
ATOM   3548  CD2 LEU A 224      15.438   7.616 -23.595  1.00 97.03           C  
ATOM   3549 HD21 LEU A 224      14.942   8.505 -23.982  1.00 97.03           H  
ATOM   3550 HD22 LEU A 224      15.595   6.927 -24.425  1.00 97.03           H  
ATOM   3551 HD23 LEU A 224      16.404   7.894 -23.172  1.00 97.03           H  
ATOM   3552  N   LYS A 225      17.496   7.308 -20.411  1.00 95.55           N  
ATOM   3553  H   LYS A 225      17.186   6.405 -20.080  1.00 95.55           H  
ATOM   3554  CA  LYS A 225      18.919   7.489 -20.709  1.00 95.55           C  
ATOM   3555  HA  LYS A 225      19.036   8.409 -21.281  1.00 95.55           H  
ATOM   3556  C   LYS A 225      19.442   6.362 -21.588  1.00 95.55           C  
ATOM   3557  CB  LYS A 225      19.729   7.655 -19.408  1.00 95.55           C  
ATOM   3558  HB2 LYS A 225      19.275   8.444 -18.809  1.00 95.55           H  
ATOM   3559  HB3 LYS A 225      20.736   7.975 -19.675  1.00 95.55           H  
ATOM   3560  O   LYS A 225      19.035   5.215 -21.436  1.00 95.55           O  
ATOM   3561  CG  LYS A 225      19.835   6.375 -18.557  1.00 95.55           C  
ATOM   3562  HG2 LYS A 225      20.286   5.582 -19.153  1.00 95.55           H  
ATOM   3563  HG3 LYS A 225      18.840   6.058 -18.245  1.00 95.55           H  
ATOM   3564  CD  LYS A 225      20.712   6.589 -17.314  1.00 95.55           C  
ATOM   3565  HD2 LYS A 225      20.220   7.290 -16.640  1.00 95.55           H  
ATOM   3566  HD3 LYS A 225      21.676   6.998 -17.620  1.00 95.55           H  
ATOM   3567  CE  LYS A 225      20.934   5.241 -16.614  1.00 95.55           C  
ATOM   3568  HE2 LYS A 225      19.962   4.826 -16.346  1.00 95.55           H  
ATOM   3569  HE3 LYS A 225      21.398   4.557 -17.324  1.00 95.55           H  
ATOM   3570  NZ  LYS A 225      21.783   5.352 -15.399  1.00 95.55           N  
ATOM   3571  HZ1 LYS A 225      21.952   4.435 -15.010  1.00 95.55           H  
ATOM   3572  HZ2 LYS A 225      21.313   5.895 -14.689  1.00 95.55           H  
ATOM   3573  HZ3 LYS A 225      22.683   5.758 -15.609  1.00 95.55           H  
ATOM   3574  N   LYS A 226      20.374   6.693 -22.479  1.00 95.21           N  
ATOM   3575  H   LYS A 226      20.620   7.668 -22.574  1.00 95.21           H  
ATOM   3576  CA  LYS A 226      21.208   5.694 -23.153  1.00 95.21           C  
ATOM   3577  HA  LYS A 226      20.567   4.923 -23.580  1.00 95.21           H  
ATOM   3578  C   LYS A 226      22.120   5.016 -22.121  1.00 95.21           C  
ATOM   3579  CB  LYS A 226      21.981   6.370 -24.298  1.00 95.21           C  
ATOM   3580  HB2 LYS A 226      21.260   6.763 -25.014  1.00 95.21           H  
ATOM   3581  HB3 LYS A 226      22.574   7.194 -23.900  1.00 95.21           H  
ATOM   3582  O   LYS A 226      22.720   5.708 -21.296  1.00 95.21           O  
ATOM   3583  CG  LYS A 226      22.913   5.386 -25.016  1.00 95.21           C  
ATOM   3584  HG2 LYS A 226      23.725   5.121 -24.339  1.00 95.21           H  
ATOM   3585  HG3 LYS A 226      22.356   4.481 -25.258  1.00 95.21           H  
ATOM   3586  CD  LYS A 226      23.521   5.962 -26.302  1.00 95.21           C  
ATOM   3587  HD2 LYS A 226      24.052   6.887 -26.077  1.00 95.21           H  
ATOM   3588  HD3 LYS A 226      22.726   6.144 -27.026  1.00 95.21           H  
ATOM   3589  CE  LYS A 226      24.508   4.923 -26.854  1.00 95.21           C  
ATOM   3590  HE2 LYS A 226      24.000   3.961 -26.913  1.00 95.21           H  
ATOM   3591  HE3 LYS A 226      25.314   4.799 -26.131  1.00 95.21           H  
ATOM   3592  NZ  LYS A 226      25.065   5.276 -28.187  1.00 95.21           N  
ATOM   3593  HZ1 LYS A 226      25.665   4.525 -28.498  1.00 95.21           H  
ATOM   3594  HZ2 LYS A 226      24.334   5.360 -28.879  1.00 95.21           H  
ATOM   3595  HZ3 LYS A 226      25.625   6.116 -28.148  1.00 95.21           H  
ATOM   3596  N   LEU A 227      22.215   3.691 -22.167  1.00 89.97           N  
ATOM   3597  H   LEU A 227      21.700   3.198 -22.883  1.00 89.97           H  
ATOM   3598  CA  LEU A 227      23.204   2.924 -21.420  1.00 89.97           C  
ATOM   3599  HA  LEU A 227      23.259   3.326 -20.409  1.00 89.97           H  
ATOM   3600  C   LEU A 227      24.566   3.097 -22.103  1.00 89.97           C  
ATOM   3601  CB  LEU A 227      22.760   1.449 -21.353  1.00 89.97           C  
ATOM   3602  HB2 LEU A 227      21.727   1.400 -21.010  1.00 89.97           H  
ATOM   3603  HB3 LEU A 227      22.794   1.037 -22.361  1.00 89.97           H  
ATOM   3604  O   LEU A 227      24.707   2.841 -23.299  1.00 89.97           O  
ATOM   3605  CG  LEU A 227      23.623   0.562 -20.434  1.00 89.97           C  
ATOM   3606  HG  LEU A 227      24.669   0.638 -20.734  1.00 89.97           H  
ATOM   3607  CD1 LEU A 227      23.495   0.970 -18.963  1.00 89.97           C  
ATOM   3608 HD11 LEU A 227      23.897   1.970 -18.802  1.00 89.97           H  
ATOM   3609 HD12 LEU A 227      24.075   0.278 -18.353  1.00 89.97           H  
ATOM   3610 HD13 LEU A 227      22.452   0.919 -18.651  1.00 89.97           H  
ATOM   3611  CD2 LEU A 227      23.181  -0.890 -20.560  1.00 89.97           C  
ATOM   3612 HD21 LEU A 227      23.804  -1.531 -19.936  1.00 89.97           H  
ATOM   3613 HD22 LEU A 227      23.293  -1.221 -21.592  1.00 89.97           H  
ATOM   3614 HD23 LEU A 227      22.137  -1.010 -20.271  1.00 89.97           H  
ATOM   3615  N   ASN A 228      25.558   3.568 -21.351  1.00 80.77           N  
ATOM   3616  H   ASN A 228      25.398   3.713 -20.365  1.00 80.77           H  
ATOM   3617  CA  ASN A 228      26.935   3.649 -21.820  1.00 80.77           C  
ATOM   3618  HA  ASN A 228      26.981   3.529 -22.903  1.00 80.77           H  
ATOM   3619  C   ASN A 228      27.710   2.500 -21.178  1.00 80.77           C  
ATOM   3620  CB  ASN A 228      27.536   5.019 -21.465  1.00 80.77           C  
ATOM   3621  HB2 ASN A 228      27.454   5.169 -20.389  1.00 80.77           H  
ATOM   3622  HB3 ASN A 228      28.597   5.010 -21.713  1.00 80.77           H  
ATOM   3623  O   ASN A 228      27.945   2.512 -19.973  1.00 80.77           O  
ATOM   3624  CG  ASN A 228      26.904   6.197 -22.187  1.00 80.77           C  
ATOM   3625  ND2 ASN A 228      26.999   7.365 -21.594  1.00 80.77           N  
ATOM   3626 HD21 ASN A 228      26.635   8.166 -22.089  1.00 80.77           H  
ATOM   3627 HD22 ASN A 228      27.497   7.431 -20.718  1.00 80.77           H  
ATOM   3628  OD1 ASN A 228      26.356   6.120 -23.278  1.00 80.77           O  
ATOM   3629  N   TYR A 229      28.105   1.514 -21.976  1.00 67.17           N  
ATOM   3630  H   TYR A 229      27.837   1.518 -22.950  1.00 67.17           H  
ATOM   3631  CA  TYR A 229      29.049   0.497 -21.536  1.00 67.17           C  
ATOM   3632  HA  TYR A 229      28.753   0.116 -20.559  1.00 67.17           H  
ATOM   3633  C   TYR A 229      30.435   1.152 -21.411  1.00 67.17           C  
ATOM   3634  CB  TYR A 229      29.016  -0.663 -22.544  1.00 67.17           C  
ATOM   3635  HB2 TYR A 229      29.823  -1.354 -22.297  1.00 67.17           H  
ATOM   3636  HB3 TYR A 229      29.209  -0.283 -23.547  1.00 67.17           H  
ATOM   3637  O   TYR A 229      30.999   1.561 -22.424  1.00 67.17           O  
ATOM   3638  CG  TYR A 229      27.709  -1.442 -22.534  1.00 67.17           C  
ATOM   3639  CD1 TYR A 229      27.471  -2.326 -21.468  1.00 67.17           C  
ATOM   3640  HD1 TYR A 229      28.192  -2.428 -20.670  1.00 67.17           H  
ATOM   3641  CD2 TYR A 229      26.750  -1.310 -23.565  1.00 67.17           C  
ATOM   3642  HD2 TYR A 229      26.937  -0.650 -24.399  1.00 67.17           H  
ATOM   3643  CE1 TYR A 229      26.309  -3.109 -21.448  1.00 67.17           C  
ATOM   3644  HE1 TYR A 229      26.129  -3.810 -20.647  1.00 67.17           H  
ATOM   3645  CE2 TYR A 229      25.564  -2.083 -23.535  1.00 67.17           C  
ATOM   3646  HE2 TYR A 229      24.840  -2.033 -24.334  1.00 67.17           H  
ATOM   3647  OH  TYR A 229      24.300  -3.838 -22.392  1.00 67.17           O  
ATOM   3648  HH  TYR A 229      23.500  -3.560 -22.845  1.00 67.17           H  
ATOM   3649  CZ  TYR A 229      25.362  -3.004 -22.479  1.00 67.17           C  
ATOM   3650  N   GLY A 230      30.956   1.316 -20.186  1.00 59.44           N  
ATOM   3651  H   GLY A 230      30.422   0.995 -19.390  1.00 59.44           H  
ATOM   3652  CA  GLY A 230      32.325   1.817 -19.974  1.00 59.44           C  
ATOM   3653  HA2 GLY A 230      32.980   0.954 -19.851  1.00 59.44           H  
ATOM   3654  HA3 GLY A 230      32.663   2.350 -20.862  1.00 59.44           H  
ATOM   3655  C   GLY A 230      32.595   2.749 -18.785  1.00 59.44           C  
ATOM   3656  O   GLY A 230      33.677   3.324 -18.753  1.00 59.44           O  
ATOM   3657  N   SER A 231      31.675   2.929 -17.828  1.00 51.00           N  
ATOM   3658  H   SER A 231      30.753   2.532 -17.936  1.00 51.00           H  
ATOM   3659  CA  SER A 231      31.923   3.773 -16.637  1.00 51.00           C  
ATOM   3660  HA  SER A 231      32.968   4.084 -16.639  1.00 51.00           H  
ATOM   3661  C   SER A 231      31.754   3.084 -15.278  1.00 51.00           C  
ATOM   3662  CB  SER A 231      31.101   5.065 -16.711  1.00 51.00           C  
ATOM   3663  HB2 SER A 231      31.403   5.621 -17.599  1.00 51.00           H  
ATOM   3664  HB3 SER A 231      31.305   5.682 -15.836  1.00 51.00           H  
ATOM   3665  O   SER A 231      31.942   3.749 -14.268  1.00 51.00           O  
ATOM   3666  OG  SER A 231      29.713   4.797 -16.790  1.00 51.00           O  
ATOM   3667  HG  SER A 231      29.457   4.376 -15.966  1.00 51.00           H  
ATOM   3668  N   ASP A 232      31.442   1.786 -15.247  1.00 42.42           N  
ATOM   3669  H   ASP A 232      31.361   1.281 -16.119  1.00 42.42           H  
ATOM   3670  CA  ASP A 232      31.278   1.005 -14.013  1.00 42.42           C  
ATOM   3671  HA  ASP A 232      31.562   1.614 -13.155  1.00 42.42           H  
ATOM   3672  C   ASP A 232      32.237  -0.207 -14.018  1.00 42.42           C  
ATOM   3673  CB  ASP A 232      29.796   0.617 -13.811  1.00 42.42           C  
ATOM   3674  HB2 ASP A 232      29.724  -0.032 -12.938  1.00 42.42           H  
ATOM   3675  HB3 ASP A 232      29.461   0.047 -14.677  1.00 42.42           H  
ATOM   3676  O   ASP A 232      31.822  -1.354 -14.192  1.00 42.42           O  
ATOM   3677  CG  ASP A 232      28.846   1.807 -13.589  1.00 42.42           C  
ATOM   3678  OD1 ASP A 232      29.212   2.759 -12.868  1.00 42.42           O  
ATOM   3679  OD2 ASP A 232      27.725   1.773 -14.152  1.00 42.42           O  
ATOM   3680  N   ILE A 233      33.540   0.081 -13.892  1.00 38.18           N  
ATOM   3681  H   ILE A 233      33.787   1.058 -13.829  1.00 38.18           H  
ATOM   3682  CA  ILE A 233      34.582  -0.798 -13.324  1.00 38.18           C  
ATOM   3683  HA  ILE A 233      34.105  -1.574 -12.724  1.00 38.18           H  
ATOM   3684  C   ILE A 233      35.397   0.062 -12.359  1.00 38.18           C  
ATOM   3685  CB  ILE A 233      35.509  -1.461 -14.371  1.00 38.18           C  
ATOM   3686  HB  ILE A 233      36.154  -0.686 -14.786  1.00 38.18           H  
ATOM   3687  O   ILE A 233      35.747   1.193 -12.768  1.00 38.18           O  
ATOM   3688  CG1 ILE A 233      34.734  -2.118 -15.532  1.00 38.18           C  
ATOM   3689 HG12 ILE A 233      34.115  -1.361 -16.014  1.00 38.18           H  
ATOM   3690 HG13 ILE A 233      34.075  -2.891 -15.137  1.00 38.18           H  
ATOM   3691  CG2 ILE A 233      36.384  -2.511 -13.653  1.00 38.18           C  
ATOM   3692 HG21 ILE A 233      37.132  -2.922 -14.331  1.00 38.18           H  
ATOM   3693 HG22 ILE A 233      36.916  -2.048 -12.821  1.00 38.18           H  
ATOM   3694 HG23 ILE A 233      35.756  -3.309 -13.259  1.00 38.18           H  
ATOM   3695  CD1 ILE A 233      35.633  -2.727 -16.617  1.00 38.18           C  
ATOM   3696 HD11 ILE A 233      36.145  -3.611 -16.238  1.00 38.18           H  
ATOM   3697 HD12 ILE A 233      35.017  -3.025 -17.466  1.00 38.18           H  
ATOM   3698 HD13 ILE A 233      36.364  -1.991 -16.951  1.00 38.18           H  
ATOM   3699  OXT ILE A 233      35.631  -0.430 -11.238  1.00 38.18           O  
TER    3700      ILE A 233                                                       
END   
