# Supplementary material for: Widespread Horizontal Gene Transfer Among Animal Viruses
Source: bioRxiv. 2024 Mar 26:2024.03.25.586562. Preprint. [Version 2] doi: 10.1101/2024.03.25.586562 (PMC11071296; doi:10.1101/2024.03.25.586562)
Supplement: Supplement 7 [file media-7.zip › File7_PDB/Adeno33390_HistinVII.pdb]

ATOM      1  N   MET A   1       4.825  -1.903 -56.936  1.00 38.13           N  
ATOM      2  H   MET A   1       5.333  -2.197 -57.758  1.00 38.13           H  
ATOM      3  H2  MET A   1       4.993  -0.918 -56.787  1.00 38.13           H  
ATOM      4  H3  MET A   1       3.836  -2.039 -57.088  1.00 38.13           H  
ATOM      5  CA  MET A   1       5.282  -2.657 -55.747  1.00 38.13           C  
ATOM      6  HA  MET A   1       5.053  -3.717 -55.859  1.00 38.13           H  
ATOM      7  C   MET A   1       4.542  -2.128 -54.527  1.00 38.13           C  
ATOM      8  CB  MET A   1       6.799  -2.495 -55.549  1.00 38.13           C  
ATOM      9  HB2 MET A   1       7.068  -1.444 -55.657  1.00 38.13           H  
ATOM     10  HB3 MET A   1       7.065  -2.809 -54.539  1.00 38.13           H  
ATOM     11  O   MET A   1       4.761  -0.982 -54.162  1.00 38.13           O  
ATOM     12  CG  MET A   1       7.624  -3.332 -56.531  1.00 38.13           C  
ATOM     13  HG2 MET A   1       7.524  -4.383 -56.262  1.00 38.13           H  
ATOM     14  HG3 MET A   1       7.253  -3.195 -57.547  1.00 38.13           H  
ATOM     15  SD  MET A   1       9.375  -2.879 -56.504  1.00 38.13           S  
ATOM     16  CE  MET A   1      10.139  -4.409 -57.106  1.00 38.13           C  
ATOM     17  HE1 MET A   1       9.915  -5.230 -56.425  1.00 38.13           H  
ATOM     18  HE2 MET A   1       9.761  -4.646 -58.101  1.00 38.13           H  
ATOM     19  HE3 MET A   1      11.220  -4.276 -57.160  1.00 38.13           H  
ATOM     20  N   ALA A   2       3.633  -2.905 -53.934  1.00 36.79           N  
ATOM     21  H   ALA A   2       3.485  -3.855 -54.243  1.00 36.79           H  
ATOM     22  CA  ALA A   2       3.059  -2.553 -52.637  1.00 36.79           C  
ATOM     23  HA  ALA A   2       2.947  -1.471 -52.560  1.00 36.79           H  
ATOM     24  C   ALA A   2       4.032  -3.025 -51.552  1.00 36.79           C  
ATOM     25  CB  ALA A   2       1.664  -3.176 -52.499  1.00 36.79           C  
ATOM     26  HB1 ALA A   2       1.008  -2.798 -53.283  1.00 36.79           H  
ATOM     27  HB2 ALA A   2       1.241  -2.911 -51.530  1.00 36.79           H  
ATOM     28  HB3 ALA A   2       1.726  -4.261 -52.570  1.00 36.79           H  
ATOM     29  O   ALA A   2       4.301  -4.221 -51.441  1.00 36.79           O  
ATOM     30  N   VAL A   3       4.604  -2.090 -50.792  1.00 41.85           N  
ATOM     31  H   VAL A   3       4.377  -1.118 -50.948  1.00 41.85           H  
ATOM     32  CA  VAL A   3       5.450  -2.434 -49.648  1.00 41.85           C  
ATOM     33  HA  VAL A   3       6.140  -3.223 -49.948  1.00 41.85           H  
ATOM     34  C   VAL A   3       4.532  -2.982 -48.557  1.00 41.85           C  
ATOM     35  CB  VAL A   3       6.299  -1.242 -49.158  1.00 41.85           C  
ATOM     36  HB  VAL A   3       5.652  -0.485 -48.716  1.00 41.85           H  
ATOM     37  O   VAL A   3       3.877  -2.232 -47.836  1.00 41.85           O  
ATOM     38  CG1 VAL A   3       7.320  -1.709 -48.113  1.00 41.85           C  
ATOM     39 HG11 VAL A   3       7.796  -0.844 -47.652  1.00 41.85           H  
ATOM     40 HG12 VAL A   3       6.835  -2.308 -47.341  1.00 41.85           H  
ATOM     41 HG13 VAL A   3       8.085  -2.326 -48.584  1.00 41.85           H  
ATOM     42  CG2 VAL A   3       7.098  -0.598 -50.300  1.00 41.85           C  
ATOM     43 HG21 VAL A   3       7.740   0.188 -49.903  1.00 41.85           H  
ATOM     44 HG22 VAL A   3       7.716  -1.345 -50.798  1.00 41.85           H  
ATOM     45 HG23 VAL A   3       6.423  -0.147 -51.027  1.00 41.85           H  
ATOM     46  N   LEU A   4       4.469  -4.308 -48.450  1.00 47.21           N  
ATOM     47  H   LEU A   4       4.920  -4.856 -49.169  1.00 47.21           H  
ATOM     48  CA  LEU A   4       3.976  -5.007 -47.269  1.00 47.21           C  
ATOM     49  HA  LEU A   4       2.995  -4.621 -46.993  1.00 47.21           H  
ATOM     50  C   LEU A   4       4.941  -4.715 -46.112  1.00 47.21           C  
ATOM     51  CB  LEU A   4       3.864  -6.517 -47.581  1.00 47.21           C  
ATOM     52  HB2 LEU A   4       3.945  -7.088 -46.656  1.00 47.21           H  
ATOM     53  HB3 LEU A   4       4.711  -6.806 -48.204  1.00 47.21           H  
ATOM     54  O   LEU A   4       5.824  -5.510 -45.801  1.00 47.21           O  
ATOM     55  CG  LEU A   4       2.548  -6.912 -48.273  1.00 47.21           C  
ATOM     56  HG  LEU A   4       2.242  -6.124 -48.961  1.00 47.21           H  
ATOM     57  CD1 LEU A   4       2.728  -8.203 -49.071  1.00 47.21           C  
ATOM     58 HD11 LEU A   4       3.051  -9.010 -48.414  1.00 47.21           H  
ATOM     59 HD12 LEU A   4       3.476  -8.052 -49.849  1.00 47.21           H  
ATOM     60 HD13 LEU A   4       1.787  -8.479 -49.545  1.00 47.21           H  
ATOM     61  CD2 LEU A   4       1.440  -7.143 -47.240  1.00 47.21           C  
ATOM     62 HD21 LEU A   4       1.714  -7.957 -46.569  1.00 47.21           H  
ATOM     63 HD22 LEU A   4       1.278  -6.234 -46.661  1.00 47.21           H  
ATOM     64 HD23 LEU A   4       0.513  -7.400 -47.752  1.00 47.21           H  
ATOM     65  N   ILE A   5       4.795  -3.555 -45.467  1.00 50.60           N  
ATOM     66  H   ILE A   5       4.141  -2.882 -45.841  1.00 50.60           H  
ATOM     67  CA  ILE A   5       5.407  -3.314 -44.160  1.00 50.60           C  
ATOM     68  HA  ILE A   5       6.412  -3.738 -44.159  1.00 50.60           H  
ATOM     69  C   ILE A   5       4.564  -4.096 -43.153  1.00 50.60           C  
ATOM     70  CB  ILE A   5       5.540  -1.809 -43.810  1.00 50.60           C  
ATOM     71  HB  ILE A   5       4.543  -1.384 -43.690  1.00 50.60           H  
ATOM     72  O   ILE A   5       3.652  -3.555 -42.528  1.00 50.60           O  
ATOM     73  CG1 ILE A   5       6.255  -1.035 -44.937  1.00 50.60           C  
ATOM     74 HG12 ILE A   5       5.649  -1.116 -45.840  1.00 50.60           H  
ATOM     75 HG13 ILE A   5       7.230  -1.486 -45.124  1.00 50.60           H  
ATOM     76  CG2 ILE A   5       6.307  -1.658 -42.479  1.00 50.60           C  
ATOM     77 HG21 ILE A   5       7.332  -2.008 -42.597  1.00 50.60           H  
ATOM     78 HG22 ILE A   5       5.822  -2.231 -41.689  1.00 50.60           H  
ATOM     79 HG23 ILE A   5       6.317  -0.613 -42.167  1.00 50.60           H  
ATOM     80  CD1 ILE A   5       6.445   0.464 -44.685  1.00 50.60           C  
ATOM     81 HD11 ILE A   5       7.185   0.629 -43.901  1.00 50.60           H  
ATOM     82 HD12 ILE A   5       5.496   0.916 -44.398  1.00 50.60           H  
ATOM     83 HD13 ILE A   5       6.801   0.939 -45.600  1.00 50.60           H  
ATOM     84  N   SER A   6       4.836  -5.396 -43.004  1.00 49.42           N  
ATOM     85  H   SER A   6       5.532  -5.821 -43.600  1.00 49.42           H  
ATOM     86  CA  SER A   6       4.391  -6.101 -41.804  1.00 49.42           C  
ATOM     87  HA  SER A   6       3.302  -6.070 -41.772  1.00 49.42           H  
ATOM     88  C   SER A   6       4.996  -5.354 -40.615  1.00 49.42           C  
ATOM     89  CB  SER A   6       4.838  -7.566 -41.795  1.00 49.42           C  
ATOM     90  HB2 SER A   6       4.426  -8.080 -42.663  1.00 49.42           H  
ATOM     91  HB3 SER A   6       4.460  -8.046 -40.892  1.00 49.42           H  
ATOM     92  O   SER A   6       6.214  -5.141 -40.623  1.00 49.42           O  
ATOM     93  OG  SER A   6       6.247  -7.667 -41.813  1.00 49.42           O  
ATOM     94  HG  SER A   6       6.616  -6.870 -41.426  1.00 49.42           H  
ATOM     95  N   PRO A   7       4.212  -4.918 -39.617  1.00 51.96           N  
ATOM     96  CA  PRO A   7       4.771  -4.198 -38.487  1.00 51.96           C  
ATOM     97  HA  PRO A   7       5.262  -3.291 -38.839  1.00 51.96           H  
ATOM     98  C   PRO A   7       5.813  -5.105 -37.815  1.00 51.96           C  
ATOM     99  CB  PRO A   7       3.569  -3.807 -37.619  1.00 51.96           C  
ATOM    100  HB2 PRO A   7       3.793  -3.839 -36.553  1.00 51.96           H  
ATOM    101  HB3 PRO A   7       3.242  -2.806 -37.900  1.00 51.96           H  
ATOM    102  O   PRO A   7       5.480  -6.144 -37.249  1.00 51.96           O  
ATOM    103  CG  PRO A   7       2.481  -4.811 -38.004  1.00 51.96           C  
ATOM    104  HG2 PRO A   7       1.482  -4.396 -37.877  1.00 51.96           H  
ATOM    105  HG3 PRO A   7       2.598  -5.717 -37.410  1.00 51.96           H  
ATOM    106  CD  PRO A   7       2.783  -5.122 -39.467  1.00 51.96           C  
ATOM    107  HD2 PRO A   7       2.497  -6.149 -39.695  1.00 51.96           H  
ATOM    108  HD3 PRO A   7       2.250  -4.425 -40.114  1.00 51.96           H  
ATOM    109  N   SER A   8       7.089  -4.724 -37.937  1.00 49.46           N  
ATOM    110  H   SER A   8       7.275  -3.890 -38.476  1.00 49.46           H  
ATOM    111  CA  SER A   8       8.279  -5.508 -37.553  1.00 49.46           C  
ATOM    112  HA  SER A   8       8.207  -6.490 -38.023  1.00 49.46           H  
ATOM    113  C   SER A   8       8.401  -5.745 -36.046  1.00 49.46           C  
ATOM    114  CB  SER A   8       9.535  -4.818 -38.090  1.00 49.46           C  
ATOM    115  HB2 SER A   8      10.422  -5.362 -37.766  1.00 49.46           H  
ATOM    116  HB3 SER A   8       9.503  -4.820 -39.180  1.00 49.46           H  
ATOM    117  O   SER A   8       9.276  -6.461 -35.569  1.00 49.46           O  
ATOM    118  OG  SER A   8       9.593  -3.479 -37.627  1.00 49.46           O  
ATOM    119  HG  SER A   8      10.374  -3.071 -38.009  1.00 49.46           H  
ATOM    120  N   ASN A   9       7.467  -5.194 -35.283  1.00 45.56           N  
ATOM    121  H   ASN A   9       6.799  -4.605 -35.759  1.00 45.56           H  
ATOM    122  CA  ASN A   9       7.022  -5.758 -34.034  1.00 45.56           C  
ATOM    123  HA  ASN A   9       7.252  -6.824 -34.040  1.00 45.56           H  
ATOM    124  C   ASN A   9       5.493  -5.616 -33.986  1.00 45.56           C  
ATOM    125  CB  ASN A   9       7.804  -5.109 -32.876  1.00 45.56           C  
ATOM    126  HB2 ASN A   9       8.868  -5.279 -33.044  1.00 45.56           H  
ATOM    127  HB3 ASN A   9       7.536  -5.604 -31.943  1.00 45.56           H  
ATOM    128  O   ASN A   9       4.906  -4.651 -34.472  1.00 45.56           O  
ATOM    129  CG  ASN A   9       7.559  -3.622 -32.708  1.00 45.56           C  
ATOM    130  ND2 ASN A   9       8.569  -2.840 -32.424  1.00 45.56           N  
ATOM    131 HD21 ASN A   9       8.382  -1.848 -32.397  1.00 45.56           H  
ATOM    132 HD22 ASN A   9       9.509  -3.204 -32.485  1.00 45.56           H  
ATOM    133  OD1 ASN A   9       6.439  -3.149 -32.709  1.00 45.56           O  
ATOM    134  N   ASN A  10       4.828  -6.553 -33.335  1.00 46.81           N  
ATOM    135  H   ASN A  10       5.380  -7.289 -32.918  1.00 46.81           H  
ATOM    136  CA  ASN A  10       3.407  -6.542 -32.980  1.00 46.81           C  
ATOM    137  HA  ASN A  10       2.846  -6.402 -33.904  1.00 46.81           H  
ATOM    138  C   ASN A  10       2.985  -5.358 -32.066  1.00 46.81           C  
ATOM    139  CB  ASN A  10       3.042  -7.940 -32.425  1.00 46.81           C  
ATOM    140  HB2 ASN A  10       2.079  -7.896 -31.916  1.00 46.81           H  
ATOM    141  HB3 ASN A  10       2.924  -8.610 -33.276  1.00 46.81           H  
ATOM    142  O   ASN A  10       1.904  -5.369 -31.479  1.00 46.81           O  
ATOM    143  CG  ASN A  10       4.063  -8.595 -31.493  1.00 46.81           C  
ATOM    144  ND2 ASN A  10       3.774  -9.775 -31.007  1.00 46.81           N  
ATOM    145 HD21 ASN A  10       2.952 -10.261 -31.334  1.00 46.81           H  
ATOM    146 HD22 ASN A  10       4.531 -10.243 -30.529  1.00 46.81           H  
ATOM    147  OD1 ASN A  10       5.150  -8.114 -31.216  1.00 46.81           O  
ATOM    148  N   SER A  11       3.796  -4.301 -31.980  1.00 48.17           N  
ATOM    149  H   SER A  11       4.622  -4.306 -32.561  1.00 48.17           H  
ATOM    150  CA  SER A  11       3.522  -3.042 -31.278  1.00 48.17           C  
ATOM    151  HA  SER A  11       2.703  -3.221 -30.582  1.00 48.17           H  
ATOM    152  C   SER A  11       3.051  -1.936 -32.231  1.00 48.17           C  
ATOM    153  CB  SER A  11       4.720  -2.558 -30.437  1.00 48.17           C  
ATOM    154  HB2 SER A  11       4.346  -2.139 -29.502  1.00 48.17           H  
ATOM    155  HB3 SER A  11       5.250  -1.767 -30.968  1.00 48.17           H  
ATOM    156  O   SER A  11       3.141  -0.764 -31.859  1.00 48.17           O  
ATOM    157  OG  SER A  11       5.648  -3.581 -30.151  1.00 48.17           O  
ATOM    158  HG  SER A  11       6.109  -3.711 -30.982  1.00 48.17           H  
ATOM    159  N   GLY A  12       2.555  -2.311 -33.425  1.00 39.62           N  
ATOM    160  H   GLY A  12       2.601  -3.303 -33.607  1.00 39.62           H  
ATOM    161  CA  GLY A  12       2.149  -1.495 -34.589  1.00 39.62           C  
ATOM    162  HA2 GLY A  12       1.812  -2.162 -35.383  1.00 39.62           H  
ATOM    163  HA3 GLY A  12       3.030  -0.972 -34.961  1.00 39.62           H  
ATOM    164  C   GLY A  12       1.052  -0.447 -34.371  1.00 39.62           C  
ATOM    165  O   GLY A  12       0.121  -0.338 -35.153  1.00 39.62           O  
ATOM    166  N   TRP A  13       1.172   0.322 -33.297  1.00 54.37           N  
ATOM    167  H   TRP A  13       1.972   0.130 -32.711  1.00 54.37           H  
ATOM    168  CA  TRP A  13       0.315   1.435 -32.931  1.00 54.37           C  
ATOM    169  HA  TRP A  13      -0.076   1.899 -33.836  1.00 54.37           H  
ATOM    170  C   TRP A  13       1.037   2.535 -32.139  1.00 54.37           C  
ATOM    171  CB  TRP A  13      -0.844   0.872 -32.122  1.00 54.37           C  
ATOM    172  HB2 TRP A  13      -0.431   0.292 -31.296  1.00 54.37           H  
ATOM    173  HB3 TRP A  13      -1.405   1.711 -31.710  1.00 54.37           H  
ATOM    174  O   TRP A  13       0.414   3.550 -31.879  1.00 54.37           O  
ATOM    175  CG  TRP A  13      -1.818   0.032 -32.884  1.00 54.37           C  
ATOM    176  CD1 TRP A  13      -1.891  -1.318 -32.906  1.00 54.37           C  
ATOM    177  HD1 TRP A  13      -1.233  -1.980 -32.364  1.00 54.37           H  
ATOM    178  CD2 TRP A  13      -2.754   0.472 -33.897  1.00 54.37           C  
ATOM    179  CE2 TRP A  13      -3.464  -0.651 -34.408  1.00 54.37           C  
ATOM    180  CE3 TRP A  13      -2.944   1.696 -34.532  1.00 54.37           C  
ATOM    181  HE3 TRP A  13      -2.337   2.546 -34.258  1.00 54.37           H  
ATOM    182  NE1 TRP A  13      -2.894  -1.721 -33.769  1.00 54.37           N  
ATOM    183  HE1 TRP A  13      -3.014  -2.676 -34.076  1.00 54.37           H  
ATOM    184  CH2 TRP A  13      -4.530   0.668 -36.088  1.00 54.37           C  
ATOM    185  HH2 TRP A  13      -5.173   0.756 -36.951  1.00 54.37           H  
ATOM    186  CZ2 TRP A  13      -4.418  -0.555 -35.422  1.00 54.37           C  
ATOM    187  HZ2 TRP A  13      -4.947  -1.421 -35.790  1.00 54.37           H  
ATOM    188  CZ3 TRP A  13      -3.734   1.755 -35.685  1.00 54.37           C  
ATOM    189  HZ3 TRP A  13      -3.754   2.665 -36.265  1.00 54.37           H  
ATOM    190  N   GLY A  14       2.315   2.376 -31.761  1.00 49.61           N  
ATOM    191  H   GLY A  14       2.778   1.512 -32.002  1.00 49.61           H  
ATOM    192  CA  GLY A  14       3.143   3.471 -31.236  1.00 49.61           C  
ATOM    193  HA2 GLY A  14       4.171   3.117 -31.162  1.00 49.61           H  
ATOM    194  HA3 GLY A  14       3.135   4.285 -31.961  1.00 49.61           H  
ATOM    195  C   GLY A  14       2.717   4.068 -29.877  1.00 49.61           C  
ATOM    196  O   GLY A  14       1.603   4.528 -29.661  1.00 49.61           O  
ATOM    197  N   LEU A  15       3.668   4.145 -28.943  1.00 52.06           N  
ATOM    198  H   LEU A  15       4.562   3.745 -29.190  1.00 52.06           H  
ATOM    199  CA  LEU A  15       3.658   5.092 -27.813  1.00 52.06           C  
ATOM    200  HA  LEU A  15       4.599   4.945 -27.283  1.00 52.06           H  
ATOM    201  C   LEU A  15       2.577   4.919 -26.727  1.00 52.06           C  
ATOM    202  CB  LEU A  15       3.688   6.538 -28.363  1.00 52.06           C  
ATOM    203  HB2 LEU A  15       3.691   7.238 -27.527  1.00 52.06           H  
ATOM    204  HB3 LEU A  15       2.770   6.718 -28.922  1.00 52.06           H  
ATOM    205  O   LEU A  15       1.806   5.829 -26.465  1.00 52.06           O  
ATOM    206  CG  LEU A  15       4.888   6.871 -29.264  1.00 52.06           C  
ATOM    207  HG  LEU A  15       5.009   6.108 -30.033  1.00 52.06           H  
ATOM    208  CD1 LEU A  15       4.647   8.207 -29.959  1.00 52.06           C  
ATOM    209 HD11 LEU A  15       5.491   8.440 -30.608  1.00 52.06           H  
ATOM    210 HD12 LEU A  15       3.751   8.147 -30.577  1.00 52.06           H  
ATOM    211 HD13 LEU A  15       4.533   9.004 -29.225  1.00 52.06           H  
ATOM    212  CD2 LEU A  15       6.175   6.963 -28.442  1.00 52.06           C  
ATOM    213 HD21 LEU A  15       6.996   7.260 -29.095  1.00 52.06           H  
ATOM    214 HD22 LEU A  15       6.071   7.709 -27.654  1.00 52.06           H  
ATOM    215 HD23 LEU A  15       6.425   5.995 -28.008  1.00 52.06           H  
ATOM    216  N   GLY A  16       2.598   3.816 -25.971  1.00 55.48           N  
ATOM    217  H   GLY A  16       3.181   3.064 -26.310  1.00 55.48           H  
ATOM    218  CA  GLY A  16       2.312   3.842 -24.519  1.00 55.48           C  
ATOM    219  HA2 GLY A  16       3.076   4.455 -24.042  1.00 55.48           H  
ATOM    220  HA3 GLY A  16       2.426   2.826 -24.141  1.00 55.48           H  
ATOM    221  C   GLY A  16       0.949   4.359 -24.015  1.00 55.48           C  
ATOM    222  O   GLY A  16       0.790   4.538 -22.803  1.00 55.48           O  
ATOM    223  N   VAL A  17      -0.046   4.591 -24.876  1.00 54.53           N  
ATOM    224  H   VAL A  17       0.175   4.559 -25.861  1.00 54.53           H  
ATOM    225  CA  VAL A  17      -1.314   5.207 -24.463  1.00 54.53           C  
ATOM    226  HA  VAL A  17      -1.076   5.841 -23.609  1.00 54.53           H  
ATOM    227  C   VAL A  17      -2.309   4.152 -23.985  1.00 54.53           C  
ATOM    228  CB  VAL A  17      -1.956   6.140 -25.519  1.00 54.53           C  
ATOM    229  HB  VAL A  17      -2.828   5.646 -25.948  1.00 54.53           H  
ATOM    230  O   VAL A  17      -2.714   3.243 -24.711  1.00 54.53           O  
ATOM    231  CG1 VAL A  17      -2.425   7.426 -24.822  1.00 54.53           C  
ATOM    232 HG11 VAL A  17      -3.123   7.182 -24.021  1.00 54.53           H  
ATOM    233 HG12 VAL A  17      -1.574   7.971 -24.412  1.00 54.53           H  
ATOM    234 HG13 VAL A  17      -2.948   8.061 -25.537  1.00 54.53           H  
ATOM    235  CG2 VAL A  17      -1.064   6.574 -26.683  1.00 54.53           C  
ATOM    236 HG21 VAL A  17      -0.698   5.704 -27.229  1.00 54.53           H  
ATOM    237 HG22 VAL A  17      -0.229   7.174 -26.322  1.00 54.53           H  
ATOM    238 HG23 VAL A  17      -1.646   7.168 -27.388  1.00 54.53           H  
ATOM    239  N   ARG A  18      -2.754   4.291 -22.733  1.00 60.52           N  
ATOM    240  H   ARG A  18      -2.376   5.067 -22.209  1.00 60.52           H  
ATOM    241  CA  ARG A  18      -3.863   3.521 -22.152  1.00 60.52           C  
ATOM    242  HA  ARG A  18      -3.758   2.475 -22.438  1.00 60.52           H  
ATOM    243  C   ARG A  18      -5.201   4.014 -22.724  1.00 60.52           C  
ATOM    244  CB  ARG A  18      -3.855   3.663 -20.619  1.00 60.52           C  
ATOM    245  HB2 ARG A  18      -3.911   4.722 -20.368  1.00 60.52           H  
ATOM    246  HB3 ARG A  18      -4.752   3.179 -20.234  1.00 60.52           H  
ATOM    247  O   ARG A  18      -5.949   4.658 -22.002  1.00 60.52           O  
ATOM    248  CG  ARG A  18      -2.650   3.054 -19.899  1.00 60.52           C  
ATOM    249  HG2 ARG A  18      -1.730   3.527 -20.246  1.00 60.52           H  
ATOM    250  HG3 ARG A  18      -2.591   1.988 -20.119  1.00 60.52           H  
ATOM    251  CD  ARG A  18      -2.814   3.312 -18.391  1.00 60.52           C  
ATOM    252  HD2 ARG A  18      -3.827   3.661 -18.189  1.00 60.52           H  
ATOM    253  HD3 ARG A  18      -2.126   4.109 -18.112  1.00 60.52           H  
ATOM    254  NE  ARG A  18      -2.558   2.112 -17.572  1.00 60.52           N  
ATOM    255  HE  ARG A  18      -2.258   1.288 -18.073  1.00 60.52           H  
ATOM    256  NH1 ARG A  18      -2.864   3.135 -15.544  1.00 60.52           N  
ATOM    257 HH11 ARG A  18      -2.704   3.179 -14.547  1.00 60.52           H  
ATOM    258 HH12 ARG A  18      -3.067   3.987 -16.047  1.00 60.52           H  
ATOM    259  NH2 ARG A  18      -2.238   0.984 -15.622  1.00 60.52           N  
ATOM    260 HH21 ARG A  18      -1.970   1.034 -14.650  1.00 60.52           H  
ATOM    261 HH22 ARG A  18      -1.948   0.188 -16.173  1.00 60.52           H  
ATOM    262  CZ  ARG A  18      -2.559   2.080 -16.252  1.00 60.52           C  
ATOM    263  N   GLY A  19      -5.501   3.729 -23.988  1.00 64.39           N  
ATOM    264  H   GLY A  19      -4.787   3.322 -24.574  1.00 64.39           H  
ATOM    265  CA  GLY A  19      -6.794   4.108 -24.572  1.00 64.39           C  
ATOM    266  HA2 GLY A  19      -7.506   3.296 -24.426  1.00 64.39           H  
ATOM    267  HA3 GLY A  19      -7.190   4.995 -24.077  1.00 64.39           H  
ATOM    268  C   GLY A  19      -6.745   4.416 -26.059  1.00 64.39           C  
ATOM    269  O   GLY A  19      -7.202   5.473 -26.462  1.00 64.39           O  
ATOM    270  N   MET A  20      -6.170   3.520 -26.860  1.00 69.17           N  
ATOM    271  H   MET A  20      -5.874   2.631 -26.483  1.00 69.17           H  
ATOM    272  CA  MET A  20      -6.235   3.658 -28.314  1.00 69.17           C  
ATOM    273  HA  MET A  20      -6.274   4.718 -28.565  1.00 69.17           H  
ATOM    274  C   MET A  20      -7.502   3.010 -28.864  1.00 69.17           C  
ATOM    275  CB  MET A  20      -4.995   3.066 -28.981  1.00 69.17           C  
ATOM    276  HB2 MET A  20      -4.859   2.031 -28.665  1.00 69.17           H  
ATOM    277  HB3 MET A  20      -5.151   3.081 -30.059  1.00 69.17           H  
ATOM    278  O   MET A  20      -7.892   1.931 -28.414  1.00 69.17           O  
ATOM    279  CG  MET A  20      -3.743   3.878 -28.642  1.00 69.17           C  
ATOM    280  HG2 MET A  20      -3.534   3.781 -27.577  1.00 69.17           H  
ATOM    281  HG3 MET A  20      -3.928   4.929 -28.861  1.00 69.17           H  
ATOM    282  SD  MET A  20      -2.280   3.351 -29.561  1.00 69.17           S  
ATOM    283  CE  MET A  20      -2.740   3.996 -31.200  1.00 69.17           C  
ATOM    284  HE1 MET A  20      -3.618   3.478 -31.585  1.00 69.17           H  
ATOM    285  HE2 MET A  20      -1.928   3.870 -31.915  1.00 69.17           H  
ATOM    286  HE3 MET A  20      -2.957   5.062 -31.128  1.00 69.17           H  
ATOM    287  N   PHE A  21      -8.103   3.632 -29.867  1.00 72.48           N  
ATOM    288  H   PHE A  21      -7.704   4.496 -30.206  1.00 72.48           H  
ATOM    289  CA  PHE A  21      -9.243   3.100 -30.603  1.00 72.48           C  
ATOM    290  HA  PHE A  21      -9.745   2.327 -30.021  1.00 72.48           H  
ATOM    291  C   PHE A  21      -8.740   2.511 -31.905  1.00 72.48           C  
ATOM    292  CB  PHE A  21     -10.242   4.219 -30.892  1.00 72.48           C  
ATOM    293  HB2 PHE A  21      -9.769   5.001 -31.487  1.00 72.48           H  
ATOM    294  HB3 PHE A  21     -11.046   3.785 -31.487  1.00 72.48           H  
ATOM    295  O   PHE A  21      -8.254   3.280 -32.710  1.00 72.48           O  
ATOM    296  CG  PHE A  21     -10.841   4.843 -29.659  1.00 72.48           C  
ATOM    297  CD1 PHE A  21     -12.079   4.385 -29.177  1.00 72.48           C  
ATOM    298  HD1 PHE A  21     -12.617   3.618 -29.715  1.00 72.48           H  
ATOM    299  CD2 PHE A  21     -10.164   5.881 -28.996  1.00 72.48           C  
ATOM    300  HD2 PHE A  21      -9.223   6.249 -29.378  1.00 72.48           H  
ATOM    301  CE1 PHE A  21     -12.634   4.956 -28.021  1.00 72.48           C  
ATOM    302  HE1 PHE A  21     -13.597   4.620 -27.665  1.00 72.48           H  
ATOM    303  CE2 PHE A  21     -10.718   6.453 -27.841  1.00 72.48           C  
ATOM    304  HE2 PHE A  21     -10.194   7.255 -27.341  1.00 72.48           H  
ATOM    305  CZ  PHE A  21     -11.952   5.990 -27.352  1.00 72.48           C  
ATOM    306  HZ  PHE A  21     -12.384   6.445 -26.473  1.00 72.48           H  
ATOM    307  N   GLY A  22      -8.782   1.187 -32.075  1.00 69.62           N  
ATOM    308  H   GLY A  22      -9.334   0.686 -31.393  1.00 69.62           H  
ATOM    309  CA  GLY A  22      -8.408   0.426 -33.283  1.00 69.62           C  
ATOM    310  HA2 GLY A  22      -8.162  -0.593 -32.988  1.00 69.62           H  
ATOM    311  HA3 GLY A  22      -9.289   0.367 -33.923  1.00 69.62           H  
ATOM    312  C   GLY A  22      -7.255   0.929 -34.167  1.00 69.62           C  
ATOM    313  O   GLY A  22      -7.324   0.671 -35.358  1.00 69.62           O  
ATOM    314  N   GLY A  23      -6.299   1.721 -33.669  1.00 68.20           N  
ATOM    315  H   GLY A  23      -6.348   1.923 -32.680  1.00 68.20           H  
ATOM    316  CA  GLY A  23      -6.027   2.889 -34.518  1.00 68.20           C  
ATOM    317  HA2 GLY A  23      -5.778   2.688 -35.560  1.00 68.20           H  
ATOM    318  HA3 GLY A  23      -7.006   3.320 -34.726  1.00 68.20           H  
ATOM    319  C   GLY A  23      -5.231   4.025 -33.917  1.00 68.20           C  
ATOM    320  O   GLY A  23      -4.034   4.263 -34.052  1.00 68.20           O  
ATOM    321  N   ALA A  24      -6.043   4.813 -33.270  1.00 68.33           N  
ATOM    322  H   ALA A  24      -6.999   4.496 -33.182  1.00 68.33           H  
ATOM    323  CA  ALA A  24      -5.837   6.207 -33.082  1.00 68.33           C  
ATOM    324  HA  ALA A  24      -4.868   6.512 -33.477  1.00 68.33           H  
ATOM    325  C   ALA A  24      -5.874   6.496 -31.594  1.00 68.33           C  
ATOM    326  CB  ALA A  24      -6.939   6.911 -33.878  1.00 68.33           C  
ATOM    327  HB1 ALA A  24      -6.810   6.699 -34.939  1.00 68.33           H  
ATOM    328  HB2 ALA A  24      -7.920   6.559 -33.560  1.00 68.33           H  
ATOM    329  HB3 ALA A  24      -6.885   7.990 -33.734  1.00 68.33           H  
ATOM    330  O   ALA A  24      -6.295   5.680 -30.766  1.00 68.33           O  
ATOM    331  N   ARG A  25      -5.420   7.695 -31.250  1.00 70.29           N  
ATOM    332  H   ARG A  25      -5.101   8.312 -31.983  1.00 70.29           H  
ATOM    333  CA  ARG A  25      -5.556   8.220 -29.891  1.00 70.29           C  
ATOM    334  HA  ARG A  25      -5.323   7.437 -29.170  1.00 70.29           H  
ATOM    335  C   ARG A  25      -7.001   8.627 -29.592  1.00 70.29           C  
ATOM    336  CB  ARG A  25      -4.579   9.386 -29.697  1.00 70.29           C  
ATOM    337  HB2 ARG A  25      -4.698   9.783 -28.689  1.00 70.29           H  
ATOM    338  HB3 ARG A  25      -4.819  10.178 -30.407  1.00 70.29           H  
ATOM    339  O   ARG A  25      -7.382   8.658 -28.429  1.00 70.29           O  
ATOM    340  CG  ARG A  25      -3.121   8.940 -29.894  1.00 70.29           C  
ATOM    341  HG2 ARG A  25      -2.880   8.123 -29.214  1.00 70.29           H  
ATOM    342  HG3 ARG A  25      -2.997   8.575 -30.914  1.00 70.29           H  
ATOM    343  CD  ARG A  25      -2.139  10.102 -29.710  1.00 70.29           C  
ATOM    344  HD2 ARG A  25      -1.336   9.974 -30.437  1.00 70.29           H  
ATOM    345  HD3 ARG A  25      -2.644  11.042 -29.933  1.00 70.29           H  
ATOM    346  NE  ARG A  25      -1.543  10.142 -28.360  1.00 70.29           N  
ATOM    347  HE  ARG A  25      -1.813   9.413 -27.717  1.00 70.29           H  
ATOM    348  NH1 ARG A  25      -0.262  12.014 -28.719  1.00 70.29           N  
ATOM    349 HH11 ARG A  25      -0.715  12.143 -29.613  1.00 70.29           H  
ATOM    350 HH12 ARG A  25       0.419  12.695 -28.415  1.00 70.29           H  
ATOM    351  NH2 ARG A  25      -0.067  10.902 -26.796  1.00 70.29           N  
ATOM    352 HH21 ARG A  25       0.627  11.584 -26.523  1.00 70.29           H  
ATOM    353 HH22 ARG A  25      -0.294  10.120 -26.199  1.00 70.29           H  
ATOM    354  CZ  ARG A  25      -0.633  11.017 -27.965  1.00 70.29           C  
ATOM    355  N   GLU A  26      -7.795   8.878 -30.630  1.00 76.32           N  
ATOM    356  H   GLU A  26      -7.423   8.776 -31.563  1.00 76.32           H  
ATOM    357  CA  GLU A  26      -9.160   9.390 -30.540  1.00 76.32           C  
ATOM    358  HA  GLU A  26      -9.463   9.442 -29.495  1.00 76.32           H  
ATOM    359  C   GLU A  26     -10.150   8.470 -31.255  1.00 76.32           C  
ATOM    360  CB  GLU A  26      -9.218  10.812 -31.108  1.00 76.32           C  
ATOM    361  HB2 GLU A  26     -10.255  11.148 -31.105  1.00 76.32           H  
ATOM    362  HB3 GLU A  26      -8.846  10.807 -32.133  1.00 76.32           H  
ATOM    363  O   GLU A  26      -9.788   7.707 -32.152  1.00 76.32           O  
ATOM    364  CG  GLU A  26      -8.380  11.770 -30.248  1.00 76.32           C  
ATOM    365  HG2 GLU A  26      -8.758  11.737 -29.226  1.00 76.32           H  
ATOM    366  HG3 GLU A  26      -7.345  11.430 -30.232  1.00 76.32           H  
ATOM    367  CD  GLU A  26      -8.401  13.217 -30.746  1.00 76.32           C  
ATOM    368  OE1 GLU A  26      -7.675  14.014 -30.114  1.00 76.32           O  
ATOM    369  OE2 GLU A  26      -9.108  13.489 -31.738  1.00 76.32           O  
ATOM    370  N   ARG A  27     -11.410   8.529 -30.820  1.00 81.78           N  
ATOM    371  H   ARG A  27     -11.641   9.259 -30.162  1.00 81.78           H  
ATOM    372  CA  ARG A  27     -12.513   7.772 -31.410  1.00 81.78           C  
ATOM    373  HA  ARG A  27     -12.174   6.763 -31.647  1.00 81.78           H  
ATOM    374  C   ARG A  27     -12.950   8.453 -32.704  1.00 81.78           C  
ATOM    375  CB  ARG A  27     -13.658   7.708 -30.390  1.00 81.78           C  
ATOM    376  HB2 ARG A  27     -14.013   8.719 -30.192  1.00 81.78           H  
ATOM    377  HB3 ARG A  27     -13.276   7.292 -29.457  1.00 81.78           H  
ATOM    378  O   ARG A  27     -13.277   9.633 -32.682  1.00 81.78           O  
ATOM    379  CG  ARG A  27     -14.831   6.847 -30.871  1.00 81.78           C  
ATOM    380  HG2 ARG A  27     -14.490   5.823 -31.028  1.00 81.78           H  
ATOM    381  HG3 ARG A  27     -15.222   7.241 -31.809  1.00 81.78           H  
ATOM    382  CD  ARG A  27     -15.944   6.864 -29.820  1.00 81.78           C  
ATOM    383  HD2 ARG A  27     -16.244   7.898 -29.648  1.00 81.78           H  
ATOM    384  HD3 ARG A  27     -15.552   6.446 -28.893  1.00 81.78           H  
ATOM    385  NE  ARG A  27     -17.110   6.082 -30.263  1.00 81.78           N  
ATOM    386  HE  ARG A  27     -17.045   5.659 -31.178  1.00 81.78           H  
ATOM    387  NH1 ARG A  27     -18.403   6.359 -28.386  1.00 81.78           N  
ATOM    388 HH11 ARG A  27     -19.300   6.266 -27.932  1.00 81.78           H  
ATOM    389 HH12 ARG A  27     -17.689   6.965 -28.006  1.00 81.78           H  
ATOM    390  NH2 ARG A  27     -19.207   5.207 -30.121  1.00 81.78           N  
ATOM    391 HH21 ARG A  27     -19.123   4.864 -31.067  1.00 81.78           H  
ATOM    392 HH22 ARG A  27     -20.083   5.090 -29.633  1.00 81.78           H  
ATOM    393  CZ  ARG A  27     -18.229   5.885 -29.590  1.00 81.78           C  
ATOM    394  N   SER A  28     -13.034   7.703 -33.794  1.00 76.97           N  
ATOM    395  H   SER A  28     -12.779   6.727 -33.734  1.00 76.97           H  
ATOM    396  CA  SER A  28     -13.571   8.183 -35.074  1.00 76.97           C  
ATOM    397  HA  SER A  28     -14.134   9.102 -34.911  1.00 76.97           H  
ATOM    398  C   SER A  28     -14.541   7.160 -35.667  1.00 76.97           C  
ATOM    399  CB  SER A  28     -12.425   8.511 -36.038  1.00 76.97           C  
ATOM    400  HB2 SER A  28     -12.822   9.047 -36.900  1.00 76.97           H  
ATOM    401  HB3 SER A  28     -11.699   9.150 -35.536  1.00 76.97           H  
ATOM    402  O   SER A  28     -14.678   6.056 -35.137  1.00 76.97           O  
ATOM    403  OG  SER A  28     -11.797   7.325 -36.480  1.00 76.97           O  
ATOM    404  HG  SER A  28     -11.076   7.568 -37.066  1.00 76.97           H  
ATOM    405  N   SER A  29     -15.212   7.507 -36.769  1.00 83.91           N  
ATOM    406  H   SER A  29     -15.063   8.414 -37.187  1.00 83.91           H  
ATOM    407  CA  SER A  29     -16.014   6.547 -37.544  1.00 83.91           C  
ATOM    408  HA  SER A  29     -16.818   6.160 -36.917  1.00 83.91           H  
ATOM    409  C   SER A  29     -15.178   5.352 -38.017  1.00 83.91           C  
ATOM    410  CB  SER A  29     -16.639   7.247 -38.756  1.00 83.91           C  
ATOM    411  HB2 SER A  29     -17.381   7.969 -38.414  1.00 83.91           H  
ATOM    412  HB3 SER A  29     -17.130   6.510 -39.391  1.00 83.91           H  
ATOM    413  O   SER A  29     -15.660   4.224 -37.984  1.00 83.91           O  
ATOM    414  OG  SER A  29     -15.632   7.924 -39.488  1.00 83.91           O  
ATOM    415  HG  SER A  29     -16.013   8.252 -40.306  1.00 83.91           H  
ATOM    416  N   ALA A  30     -13.909   5.585 -38.369  1.00 79.15           N  
ATOM    417  H   ALA A  30     -13.611   6.548 -38.435  1.00 79.15           H  
ATOM    418  CA  ALA A  30     -12.953   4.539 -38.734  1.00 79.15           C  
ATOM    419  HA  ALA A  30     -13.434   3.850 -39.428  1.00 79.15           H  
ATOM    420  C   ALA A  30     -12.475   3.711 -37.525  1.00 79.15           C  
ATOM    421  CB  ALA A  30     -11.773   5.205 -39.454  1.00 79.15           C  
ATOM    422  HB1 ALA A  30     -11.077   4.437 -39.791  1.00 79.15           H  
ATOM    423  HB2 ALA A  30     -11.248   5.883 -38.780  1.00 79.15           H  
ATOM    424  HB3 ALA A  30     -12.132   5.757 -40.322  1.00 79.15           H  
ATOM    425  O   ALA A  30     -12.174   2.527 -37.660  1.00 79.15           O  
ATOM    426  N   TYR A  31     -12.436   4.310 -36.329  1.00 77.27           N  
ATOM    427  H   TYR A  31     -12.687   5.287 -36.289  1.00 77.27           H  
ATOM    428  CA  TYR A  31     -11.978   3.667 -35.097  1.00 77.27           C  
ATOM    429  HA  TYR A  31     -11.806   2.608 -35.291  1.00 77.27           H  
ATOM    430  C   TYR A  31     -13.031   3.756 -33.979  1.00 77.27           C  
ATOM    431  CB  TYR A  31     -10.637   4.271 -34.678  1.00 77.27           C  
ATOM    432  HB2 TYR A  31     -10.266   3.660 -33.855  1.00 77.27           H  
ATOM    433  HB3 TYR A  31     -10.804   5.277 -34.294  1.00 77.27           H  
ATOM    434  O   TYR A  31     -12.841   4.470 -32.987  1.00 77.27           O  
ATOM    435  CG  TYR A  31      -9.586   4.338 -35.768  1.00 77.27           C  
ATOM    436  CD1 TYR A  31      -9.104   3.168 -36.387  1.00 77.27           C  
ATOM    437  HD1 TYR A  31      -9.472   2.196 -36.091  1.00 77.27           H  
ATOM    438  CD2 TYR A  31      -9.123   5.596 -36.194  1.00 77.27           C  
ATOM    439  HD2 TYR A  31      -9.481   6.490 -35.706  1.00 77.27           H  
ATOM    440  CE1 TYR A  31      -8.163   3.261 -37.429  1.00 77.27           C  
ATOM    441  HE1 TYR A  31      -7.795   2.369 -37.915  1.00 77.27           H  
ATOM    442  CE2 TYR A  31      -8.204   5.695 -37.255  1.00 77.27           C  
ATOM    443  HE2 TYR A  31      -7.861   6.663 -37.591  1.00 77.27           H  
ATOM    444  OH  TYR A  31      -6.829   4.607 -38.893  1.00 77.27           O  
ATOM    445  HH  TYR A  31      -6.649   5.510 -39.166  1.00 77.27           H  
ATOM    446  CZ  TYR A  31      -7.722   4.524 -37.875  1.00 77.27           C  
ATOM    447  N   PRO A  32     -14.160   3.035 -34.096  1.00 80.20           N  
ATOM    448  CA  PRO A  32     -15.239   3.145 -33.119  1.00 80.20           C  
ATOM    449  HA  PRO A  32     -15.400   4.193 -32.869  1.00 80.20           H  
ATOM    450  C   PRO A  32     -14.938   2.383 -31.820  1.00 80.20           C  
ATOM    451  CB  PRO A  32     -16.478   2.616 -33.847  1.00 80.20           C  
ATOM    452  HB2 PRO A  32     -17.184   2.137 -33.169  1.00 80.20           H  
ATOM    453  HB3 PRO A  32     -16.961   3.441 -34.371  1.00 80.20           H  
ATOM    454  O   PRO A  32     -15.516   2.694 -30.775  1.00 80.20           O  
ATOM    455  CG  PRO A  32     -15.926   1.632 -34.879  1.00 80.20           C  
ATOM    456  HG2 PRO A  32     -16.568   1.572 -35.758  1.00 80.20           H  
ATOM    457  HG3 PRO A  32     -15.809   0.645 -34.432  1.00 80.20           H  
ATOM    458  CD  PRO A  32     -14.557   2.207 -35.230  1.00 80.20           C  
ATOM    459  HD2 PRO A  32     -14.659   2.833 -36.117  1.00 80.20           H  
ATOM    460  HD3 PRO A  32     -13.840   1.408 -35.418  1.00 80.20           H  
ATOM    461  N   VAL A  33     -14.036   1.394 -31.864  1.00 75.72           N  
ATOM    462  H   VAL A  33     -13.577   1.228 -32.748  1.00 75.72           H  
ATOM    463  CA  VAL A  33     -13.806   0.439 -30.771  1.00 75.72           C  
ATOM    464  HA  VAL A  33     -14.633   0.528 -30.066  1.00 75.72           H  
ATOM    465  C   VAL A  33     -12.516   0.737 -30.012  1.00 75.72           C  
ATOM    466  CB  VAL A  33     -13.824  -1.018 -31.275  1.00 75.72           C  
ATOM    467  HB  VAL A  33     -13.003  -1.170 -31.977  1.00 75.72           H  
ATOM    468  O   VAL A  33     -11.418   0.737 -30.572  1.00 75.72           O  
ATOM    469  CG1 VAL A  33     -13.670  -2.011 -30.114  1.00 75.72           C  
ATOM    470 HG11 VAL A  33     -14.462  -1.860 -29.381  1.00 75.72           H  
ATOM    471 HG12 VAL A  33     -13.733  -3.029 -30.498  1.00 75.72           H  
ATOM    472 HG13 VAL A  33     -12.697  -1.896 -29.637  1.00 75.72           H  
ATOM    473  CG2 VAL A  33     -15.143  -1.346 -31.983  1.00 75.72           C  
ATOM    474 HG21 VAL A  33     -15.992  -1.117 -31.339  1.00 75.72           H  
ATOM    475 HG22 VAL A  33     -15.172  -2.402 -32.251  1.00 75.72           H  
ATOM    476 HG23 VAL A  33     -15.223  -0.774 -32.907  1.00 75.72           H  
ATOM    477  N   LEU A  34     -12.646   0.916 -28.695  1.00 76.02           N  
ATOM    478  H   LEU A  34     -13.579   0.903 -28.310  1.00 76.02           H  
ATOM    479  CA  LEU A  34     -11.516   1.048 -27.779  1.00 76.02           C  
ATOM    480  HA  LEU A  34     -10.811   1.761 -28.207  1.00 76.02           H  
ATOM    481  C   LEU A  34     -10.800  -0.298 -27.606  1.00 76.02           C  
ATOM    482  CB  LEU A  34     -12.016   1.627 -26.445  1.00 76.02           C  
ATOM    483  HB2 LEU A  34     -12.566   2.541 -26.671  1.00 76.02           H  
ATOM    484  HB3 LEU A  34     -12.717   0.934 -25.980  1.00 76.02           H  
ATOM    485  O   LEU A  34     -11.390  -1.274 -27.137  1.00 76.02           O  
ATOM    486  CG  LEU A  34     -10.868   1.961 -25.469  1.00 76.02           C  
ATOM    487  HG  LEU A  34      -9.923   2.014 -26.009  1.00 76.02           H  
ATOM    488  CD1 LEU A  34     -11.101   3.316 -24.803  1.00 76.02           C  
ATOM    489 HD11 LEU A  34     -12.063   3.329 -24.290  1.00 76.02           H  
ATOM    490 HD12 LEU A  34     -11.092   4.093 -25.567  1.00 76.02           H  
ATOM    491 HD13 LEU A  34     -10.301   3.531 -24.095  1.00 76.02           H  
ATOM    492  CD2 LEU A  34     -10.741   0.913 -24.358  1.00 76.02           C  
ATOM    493 HD21 LEU A  34      -9.895   1.165 -23.718  1.00 76.02           H  
ATOM    494 HD22 LEU A  34     -10.569  -0.067 -24.803  1.00 76.02           H  
ATOM    495 HD23 LEU A  34     -11.658   0.888 -23.769  1.00 76.02           H  
ATOM    496  N   VAL A  35      -9.502  -0.345 -27.910  1.00 67.39           N  
ATOM    497  H   VAL A  35      -9.045   0.492 -28.242  1.00 67.39           H  
ATOM    498  CA  VAL A  35      -8.703  -1.558 -27.715  1.00 67.39           C  
ATOM    499  HA  VAL A  35      -9.350  -2.403 -27.951  1.00 67.39           H  
ATOM    500  C   VAL A  35      -8.285  -1.664 -26.253  1.00 67.39           C  
ATOM    501  CB  VAL A  35      -7.491  -1.661 -28.655  1.00 67.39           C  
ATOM    502  HB  VAL A  35      -6.689  -1.008 -28.311  1.00 67.39           H  
ATOM    503  O   VAL A  35      -7.598  -0.801 -25.700  1.00 67.39           O  
ATOM    504  CG1 VAL A  35      -7.005  -3.113 -28.650  1.00 67.39           C  
ATOM    505 HG11 VAL A  35      -6.169  -3.249 -29.336  1.00 67.39           H  
ATOM    506 HG12 VAL A  35      -7.806  -3.772 -28.984  1.00 67.39           H  
ATOM    507 HG13 VAL A  35      -6.715  -3.408 -27.642  1.00 67.39           H  
ATOM    508  CG2 VAL A  35      -7.832  -1.304 -30.099  1.00 67.39           C  
ATOM    509 HG21 VAL A  35      -6.999  -1.533 -30.765  1.00 67.39           H  
ATOM    510 HG22 VAL A  35      -8.715  -1.851 -30.430  1.00 67.39           H  
ATOM    511 HG23 VAL A  35      -8.029  -0.233 -30.142  1.00 67.39           H  
ATOM    512  N   ARG A  36      -8.700  -2.750 -25.595  1.00 66.71           N  
ATOM    513  H   ARG A  36      -9.261  -3.414 -26.108  1.00 66.71           H  
ATOM    514  CA  ARG A  36      -8.369  -2.997 -24.184  1.00 66.71           C  
ATOM    515  HA  ARG A  36      -8.472  -2.043 -23.666  1.00 66.71           H  
ATOM    516  C   ARG A  36      -6.908  -3.428 -24.053  1.00 66.71           C  
ATOM    517  CB  ARG A  36      -9.339  -4.004 -23.538  1.00 66.71           C  
ATOM    518  HB2 ARG A  36      -9.146  -4.034 -22.465  1.00 66.71           H  
ATOM    519  HB3 ARG A  36      -9.144  -5.000 -23.935  1.00 66.71           H  
ATOM    520  O   ARG A  36      -6.353  -4.065 -24.940  1.00 66.71           O  
ATOM    521  CG  ARG A  36     -10.815  -3.627 -23.768  1.00 66.71           C  
ATOM    522  HG2 ARG A  36     -11.013  -2.640 -23.350  1.00 66.71           H  
ATOM    523  HG3 ARG A  36     -11.010  -3.580 -24.840  1.00 66.71           H  
ATOM    524  CD  ARG A  36     -11.811  -4.635 -23.189  1.00 66.71           C  
ATOM    525  HD2 ARG A  36     -11.532  -5.639 -23.509  1.00 66.71           H  
ATOM    526  HD3 ARG A  36     -12.778  -4.424 -23.645  1.00 66.71           H  
ATOM    527  NE  ARG A  36     -11.905  -4.569 -21.710  1.00 66.71           N  
ATOM    528  HE  ARG A  36     -11.041  -4.672 -21.198  1.00 66.71           H  
ATOM    529  NH1 ARG A  36     -14.181  -4.250 -21.552  1.00 66.71           N  
ATOM    530 HH11 ARG A  36     -14.256  -4.217 -22.559  1.00 66.71           H  
ATOM    531 HH12 ARG A  36     -15.031  -4.198 -21.009  1.00 66.71           H  
ATOM    532  NH2 ARG A  36     -12.986  -4.521 -19.698  1.00 66.71           N  
ATOM    533 HH21 ARG A  36     -12.137  -4.764 -19.209  1.00 66.71           H  
ATOM    534 HH22 ARG A  36     -13.861  -4.466 -19.197  1.00 66.71           H  
ATOM    535  CZ  ARG A  36     -13.018  -4.446 -21.001  1.00 66.71           C  
ATOM    536  N   GLN A  37      -6.308  -3.156 -22.894  1.00 61.36           N  
ATOM    537  H   GLN A  37      -6.818  -2.596 -22.225  1.00 61.36           H  
ATOM    538  CA  GLN A  37      -4.914  -3.525 -22.595  1.00 61.36           C  
ATOM    539  HA  GLN A  37      -4.251  -2.974 -23.261  1.00 61.36           H  
ATOM    540  C   GLN A  37      -4.615  -5.016 -22.820  1.00 61.36           C  
ATOM    541  CB  GLN A  37      -4.585  -3.159 -21.137  1.00 61.36           C  
ATOM    542  HB2 GLN A  37      -5.365  -3.546 -20.481  1.00 61.36           H  
ATOM    543  HB3 GLN A  37      -3.639  -3.622 -20.856  1.00 61.36           H  
ATOM    544  O   GLN A  37      -3.518  -5.345 -23.250  1.00 61.36           O  
ATOM    545  CG  GLN A  37      -4.448  -1.644 -20.952  1.00 61.36           C  
ATOM    546  HG2 GLN A  37      -5.337  -1.148 -21.343  1.00 61.36           H  
ATOM    547  HG3 GLN A  37      -3.592  -1.295 -21.528  1.00 61.36           H  
ATOM    548  CD  GLN A  37      -4.268  -1.199 -19.502  1.00 61.36           C  
ATOM    549  NE2 GLN A  37      -4.201   0.093 -19.282  1.00 61.36           N  
ATOM    550 HE21 GLN A  37      -4.312   0.714 -20.071  1.00 61.36           H  
ATOM    551 HE22 GLN A  37      -4.350   0.387 -18.327  1.00 61.36           H  
ATOM    552  OE1 GLN A  37      -4.250  -1.943 -18.533  1.00 61.36           O  
ATOM    553  N   HIS A  38      -5.581  -5.904 -22.557  1.00 60.28           N  
ATOM    554  H   HIS A  38      -6.493  -5.581 -22.266  1.00 60.28           H  
ATOM    555  CA  HIS A  38      -5.400  -7.344 -22.760  1.00 60.28           C  
ATOM    556  HA  HIS A  38      -4.419  -7.633 -22.384  1.00 60.28           H  
ATOM    557  C   HIS A  38      -5.429  -7.759 -24.233  1.00 60.28           C  
ATOM    558  CB  HIS A  38      -6.451  -8.120 -21.963  1.00 60.28           C  
ATOM    559  HB2 HIS A  38      -6.312  -9.186 -22.146  1.00 60.28           H  
ATOM    560  HB3 HIS A  38      -6.278  -7.949 -20.900  1.00 60.28           H  
ATOM    561  O   HIS A  38      -4.738  -8.702 -24.588  1.00 60.28           O  
ATOM    562  CG  HIS A  38      -7.876  -7.759 -22.292  1.00 60.28           C  
ATOM    563  CD2 HIS A  38      -8.617  -8.190 -23.363  1.00 60.28           C  
ATOM    564  HD2 HIS A  38      -8.279  -8.816 -24.175  1.00 60.28           H  
ATOM    565  ND1 HIS A  38      -8.717  -7.054 -21.463  1.00 60.28           N  
ATOM    566  HD1 HIS A  38      -8.525  -6.880 -20.487  1.00 60.28           H  
ATOM    567  CE1 HIS A  38      -9.943  -7.105 -22.000  1.00 60.28           C  
ATOM    568  HE1 HIS A  38     -10.860  -6.839 -21.495  1.00 60.28           H  
ATOM    569  NE2 HIS A  38      -9.922  -7.730 -23.173  1.00 60.28           N  
ATOM    570  N   TYR A  39      -6.162  -7.042 -25.093  1.00 60.46           N  
ATOM    571  H   TYR A  39      -6.665  -6.228 -24.771  1.00 60.46           H  
ATOM    572  CA  TYR A  39      -6.198  -7.331 -26.531  1.00 60.46           C  
ATOM    573  HA  TYR A  39      -6.321  -8.405 -26.674  1.00 60.46           H  
ATOM    574  C   TYR A  39      -4.885  -6.962 -27.240  1.00 60.46           C  
ATOM    575  CB  TYR A  39      -7.398  -6.619 -27.184  1.00 60.46           C  
ATOM    576  HB2 TYR A  39      -7.462  -5.594 -26.817  1.00 60.46           H  
ATOM    577  HB3 TYR A  39      -7.225  -6.560 -28.259  1.00 60.46           H  
ATOM    578  O   TYR A  39      -4.673  -7.372 -28.372  1.00 60.46           O  
ATOM    579  CG  TYR A  39      -8.730  -7.322 -26.997  1.00 60.46           C  
ATOM    580  CD1 TYR A  39      -8.944  -8.567 -27.617  1.00 60.46           C  
ATOM    581  HD1 TYR A  39      -8.169  -9.017 -28.221  1.00 60.46           H  
ATOM    582  CD2 TYR A  39      -9.771  -6.726 -26.261  1.00 60.46           C  
ATOM    583  HD2 TYR A  39      -9.635  -5.736 -25.851  1.00 60.46           H  
ATOM    584  CE1 TYR A  39     -10.174  -9.232 -27.465  1.00 60.46           C  
ATOM    585  HE1 TYR A  39     -10.345 -10.187 -27.940  1.00 60.46           H  
ATOM    586  CE2 TYR A  39     -11.004  -7.391 -26.101  1.00 60.46           C  
ATOM    587  HE2 TYR A  39     -11.808  -6.939 -25.538  1.00 60.46           H  
ATOM    588  OH  TYR A  39     -12.382  -9.311 -26.555  1.00 60.46           O  
ATOM    589  HH  TYR A  39     -13.057  -8.811 -26.092  1.00 60.46           H  
ATOM    590  CZ  TYR A  39     -11.202  -8.655 -26.697  1.00 60.46           C  
ATOM    591  N   ARG A  40      -4.000  -6.191 -26.589  1.00 61.55           N  
ATOM    592  H   ARG A  40      -4.240  -5.903 -25.651  1.00 61.55           H  
ATOM    593  CA  ARG A  40      -2.706  -5.744 -27.143  1.00 61.55           C  
ATOM    594  HA  ARG A  40      -2.637  -6.051 -28.186  1.00 61.55           H  
ATOM    595  C   ARG A  40      -1.485  -6.377 -26.492  1.00 61.55           C  
ATOM    596  CB  ARG A  40      -2.599  -4.217 -27.071  1.00 61.55           C  
ATOM    597  HB2 ARG A  40      -2.782  -3.873 -26.053  1.00 61.55           H  
ATOM    598  HB3 ARG A  40      -1.596  -3.912 -27.369  1.00 61.55           H  
ATOM    599  O   ARG A  40      -0.365  -5.989 -26.807  1.00 61.55           O  
ATOM    600  CG  ARG A  40      -3.591  -3.576 -28.031  1.00 61.55           C  
ATOM    601  HG2 ARG A  40      -4.597  -3.719 -27.635  1.00 61.55           H  
ATOM    602  HG3 ARG A  40      -3.510  -4.062 -29.004  1.00 61.55           H  
ATOM    603  CD  ARG A  40      -3.296  -2.088 -28.196  1.00 61.55           C  
ATOM    604  HD2 ARG A  40      -3.581  -1.558 -27.287  1.00 61.55           H  
ATOM    605  HD3 ARG A  40      -2.224  -1.973 -28.355  1.00 61.55           H  
ATOM    606  NE  ARG A  40      -4.025  -1.539 -29.353  1.00 61.55           N  
ATOM    607  HE  ARG A  40      -4.853  -2.029 -29.659  1.00 61.55           H  
ATOM    608  NH1 ARG A  40      -2.572   0.148 -29.804  1.00 61.55           N  
ATOM    609 HH11 ARG A  40      -2.331   0.967 -30.344  1.00 61.55           H  
ATOM    610 HH12 ARG A  40      -1.987  -0.134 -29.029  1.00 61.55           H  
ATOM    611  NH2 ARG A  40      -4.325  -0.158 -31.143  1.00 61.55           N  
ATOM    612 HH21 ARG A  40      -3.890   0.473 -31.801  1.00 61.55           H  
ATOM    613 HH22 ARG A  40      -5.068  -0.739 -31.505  1.00 61.55           H  
ATOM    614  CZ  ARG A  40      -3.640  -0.525 -30.100  1.00 61.55           C  
ATOM    615  N   ALA A  41      -1.674  -7.281 -25.541  1.00 58.33           N  
ATOM    616  H   ALA A  41      -2.600  -7.661 -25.405  1.00 58.33           H  
ATOM    617  CA  ALA A  41      -0.552  -7.961 -24.920  1.00 58.33           C  
ATOM    618  HA  ALA A  41       0.148  -7.221 -24.535  1.00 58.33           H  
ATOM    619  C   ALA A  41       0.135  -8.830 -25.995  1.00 58.33           C  
ATOM    620  CB  ALA A  41      -1.114  -8.763 -23.738  1.00 58.33           C  
ATOM    621  HB1 ALA A  41      -1.575  -8.088 -23.018  1.00 58.33           H  
ATOM    622  HB2 ALA A  41      -0.328  -9.329 -23.237  1.00 58.33           H  
ATOM    623  HB3 ALA A  41      -1.863  -9.470 -24.096  1.00 58.33           H  
ATOM    624  O   ALA A  41      -0.566  -9.629 -26.617  1.00 58.33           O  
ATOM    625  N   PRO A  42       1.462  -8.708 -26.238  1.00 59.27           N  
ATOM    626  CA  PRO A  42       2.176  -9.691 -27.045  1.00 59.27           C  
ATOM    627  HA  PRO A  42       1.910  -9.558 -28.094  1.00 59.27           H  
ATOM    628  C   PRO A  42       1.800 -11.093 -26.573  1.00 59.27           C  
ATOM    629  CB  PRO A  42       3.674  -9.433 -26.845  1.00 59.27           C  
ATOM    630  HB2 PRO A  42       4.107 -10.175 -26.175  1.00 59.27           H  
ATOM    631  HB3 PRO A  42       4.199  -9.455 -27.800  1.00 59.27           H  
ATOM    632  O   PRO A  42       1.707 -11.310 -25.357  1.00 59.27           O  
ATOM    633  CG  PRO A  42       3.772  -8.049 -26.202  1.00 59.27           C  
ATOM    634  HG2 PRO A  42       4.450  -8.053 -25.350  1.00 59.27           H  
ATOM    635  HG3 PRO A  42       4.133  -7.336 -26.944  1.00 59.27           H  
ATOM    636  CD  PRO A  42       2.354  -7.651 -25.785  1.00 59.27           C  
ATOM    637  HD2 PRO A  42       2.088  -6.719 -26.284  1.00 59.27           H  
ATOM    638  HD3 PRO A  42       2.304  -7.500 -24.707  1.00 59.27           H  
ATOM    639  N   TRP A  43       1.595 -12.031 -27.498  1.00 51.76           N  
ATOM    640  H   TRP A  43       1.658 -11.792 -28.477  1.00 51.76           H  
ATOM    641  CA  TRP A  43       1.477 -13.441 -27.133  1.00 51.76           C  
ATOM    642  HA  TRP A  43       0.568 -13.581 -26.548  1.00 51.76           H  
ATOM    643  C   TRP A  43       2.699 -13.798 -26.272  1.00 51.76           C  
ATOM    644  CB  TRP A  43       1.373 -14.305 -28.397  1.00 51.76           C  
ATOM    645  HB2 TRP A  43       0.600 -13.883 -29.039  1.00 51.76           H  
ATOM    646  HB3 TRP A  43       2.315 -14.254 -28.943  1.00 51.76           H  
ATOM    647  O   TRP A  43       3.836 -13.550 -26.664  1.00 51.76           O  
ATOM    648  CG  TRP A  43       1.038 -15.749 -28.168  1.00 51.76           C  
ATOM    649  CD1 TRP A  43       1.729 -16.611 -27.384  1.00 51.76           C  
ATOM    650  HD1 TRP A  43       2.632 -16.377 -26.840  1.00 51.76           H  
ATOM    651  CD2 TRP A  43      -0.009 -16.553 -28.804  1.00 51.76           C  
ATOM    652  CE2 TRP A  43       0.092 -17.891 -28.316  1.00 51.76           C  
ATOM    653  CE3 TRP A  43      -1.003 -16.304 -29.777  1.00 51.76           C  
ATOM    654  HE3 TRP A  43      -1.101 -15.314 -30.199  1.00 51.76           H  
ATOM    655  NE1 TRP A  43       1.152 -17.862 -27.439  1.00 51.76           N  
ATOM    656  HE1 TRP A  43       1.546 -18.685 -27.005  1.00 51.76           H  
ATOM    657  CH2 TRP A  43      -1.720 -18.642 -29.725  1.00 51.76           C  
ATOM    658  HH2 TRP A  43      -2.361 -19.429 -30.094  1.00 51.76           H  
ATOM    659  CZ2 TRP A  43      -0.745 -18.924 -28.755  1.00 51.76           C  
ATOM    660  HZ2 TRP A  43      -0.625 -19.930 -28.380  1.00 51.76           H  
ATOM    661  CZ3 TRP A  43      -1.846 -17.337 -30.233  1.00 51.76           C  
ATOM    662  HZ3 TRP A  43      -2.587 -17.134 -30.992  1.00 51.76           H  
ATOM    663  N   GLY A  44       2.474 -14.275 -25.045  1.00 62.01           N  
ATOM    664  H   GLY A  44       1.516 -14.451 -24.777  1.00 62.01           H  
ATOM    665  CA  GLY A  44       3.543 -14.556 -24.074  1.00 62.01           C  
ATOM    666  HA2 GLY A  44       3.227 -15.388 -23.444  1.00 62.01           H  
ATOM    667  HA3 GLY A  44       4.437 -14.873 -24.610  1.00 62.01           H  
ATOM    668  C   GLY A  44       3.945 -13.394 -23.152  1.00 62.01           C  
ATOM    669  O   GLY A  44       4.699 -13.599 -22.199  1.00 62.01           O  
ATOM    670  N   SER A  45       3.411 -12.183 -23.333  1.00 58.91           N  
ATOM    671  H   SER A  45       2.796 -12.040 -24.121  1.00 58.91           H  
ATOM    672  CA  SER A  45       3.627 -11.095 -22.377  1.00 58.91           C  
ATOM    673  HA  SER A  45       4.672 -11.138 -22.070  1.00 58.91           H  
ATOM    674  C   SER A  45       2.776 -11.304 -21.123  1.00 58.91           C  
ATOM    675  CB  SER A  45       3.459  -9.712 -23.002  1.00 58.91           C  
ATOM    676  HB2 SER A  45       3.813  -8.958 -22.299  1.00 58.91           H  
ATOM    677  HB3 SER A  45       4.070  -9.662 -23.903  1.00 58.91           H  
ATOM    678  O   SER A  45       1.592 -10.975 -21.033  1.00 58.91           O  
ATOM    679  OG  SER A  45       2.119  -9.447 -23.315  1.00 58.91           O  
ATOM    680  HG  SER A  45       1.837 -10.094 -23.965  1.00 58.91           H  
ATOM    681  N   VAL A  46       3.411 -11.843 -20.086  1.00 55.22           N  
ATOM    682  H   VAL A  46       4.310 -12.269 -20.264  1.00 55.22           H  
ATOM    683  CA  VAL A  46       2.879 -11.796 -18.724  1.00 55.22           C  
ATOM    684  HA  VAL A  46       1.893 -12.260 -18.713  1.00 55.22           H  
ATOM    685  C   VAL A  46       2.748 -10.320 -18.363  1.00 55.22           C  
ATOM    686  CB  VAL A  46       3.793 -12.551 -17.740  1.00 55.22           C  
ATOM    687  HB  VAL A  46       4.779 -12.087 -17.724  1.00 55.22           H  
ATOM    688  O   VAL A  46       3.730  -9.671 -18.005  1.00 55.22           O  
ATOM    689  CG1 VAL A  46       3.218 -12.524 -16.316  1.00 55.22           C  
ATOM    690 HG11 VAL A  46       3.149 -11.498 -15.954  1.00 55.22           H  
ATOM    691 HG12 VAL A  46       2.227 -12.978 -16.311  1.00 55.22           H  
ATOM    692 HG13 VAL A  46       3.870 -13.089 -15.650  1.00 55.22           H  
ATOM    693  CG2 VAL A  46       3.963 -14.016 -18.155  1.00 55.22           C  
ATOM    694 HG21 VAL A  46       4.456 -14.087 -19.124  1.00 55.22           H  
ATOM    695 HG22 VAL A  46       2.992 -14.507 -18.224  1.00 55.22           H  
ATOM    696 HG23 VAL A  46       4.579 -14.547 -17.429  1.00 55.22           H  
ATOM    697  N   THR A  47       1.546  -9.762 -18.511  1.00 53.50           N  
ATOM    698  H   THR A  47       0.840 -10.317 -18.974  1.00 53.50           H  
ATOM    699  CA  THR A  47       1.262  -8.348 -18.260  1.00 53.50           C  
ATOM    700  HA  THR A  47       1.985  -7.754 -18.819  1.00 53.50           H  
ATOM    701  C   THR A  47       1.443  -8.062 -16.765  1.00 53.50           C  
ATOM    702  CB  THR A  47      -0.141  -7.959 -18.756  1.00 53.50           C  
ATOM    703  HB  THR A  47      -0.887  -8.326 -18.050  1.00 53.50           H  
ATOM    704  O   THR A  47       0.509  -8.101 -15.961  1.00 53.50           O  
ATOM    705  CG2 THR A  47      -0.291  -6.442 -18.892  1.00 53.50           C  
ATOM    706 HG21 THR A  47      -0.169  -5.970 -17.917  1.00 53.50           H  
ATOM    707 HG22 THR A  47      -1.287  -6.214 -19.272  1.00 53.50           H  
ATOM    708 HG23 THR A  47       0.452  -6.051 -19.587  1.00 53.50           H  
ATOM    709  OG1 THR A  47      -0.450  -8.515 -20.010  1.00 53.50           O  
ATOM    710  HG1 THR A  47       0.298  -8.977 -20.398  1.00 53.50           H  
ATOM    711  N   ARG A  48       2.692  -7.799 -16.366  1.00 48.45           N  
ATOM    712  H   ARG A  48       3.406  -7.960 -17.062  1.00 48.45           H  
ATOM    713  CA  ARG A  48       3.116  -7.371 -15.030  1.00 48.45           C  
ATOM    714  HA  ARG A  48       2.726  -8.061 -14.282  1.00 48.45           H  
ATOM    715  C   ARG A  48       2.536  -5.981 -14.763  1.00 48.45           C  
ATOM    716  CB  ARG A  48       4.660  -7.326 -14.957  1.00 48.45           C  
ATOM    717  HB2 ARG A  48       4.938  -6.877 -14.003  1.00 48.45           H  
ATOM    718  HB3 ARG A  48       5.022  -6.669 -15.748  1.00 48.45           H  
ATOM    719  O   ARG A  48       3.214  -4.980 -14.954  1.00 48.45           O  
ATOM    720  CG  ARG A  48       5.398  -8.668 -15.076  1.00 48.45           C  
ATOM    721  HG2 ARG A  48       5.172  -9.123 -16.041  1.00 48.45           H  
ATOM    722  HG3 ARG A  48       5.084  -9.342 -14.279  1.00 48.45           H  
ATOM    723  CD  ARG A  48       6.913  -8.416 -14.989  1.00 48.45           C  
ATOM    724  HD2 ARG A  48       7.165  -7.604 -15.670  1.00 48.45           H  
ATOM    725  HD3 ARG A  48       7.167  -8.111 -13.974  1.00 48.45           H  
ATOM    726  NE  ARG A  48       7.707  -9.601 -15.370  1.00 48.45           N  
ATOM    727  HE  ARG A  48       7.200 -10.409 -15.700  1.00 48.45           H  
ATOM    728  NH1 ARG A  48       9.799  -8.648 -15.189  1.00 48.45           N  
ATOM    729 HH11 ARG A  48      10.789  -8.715 -15.376  1.00 48.45           H  
ATOM    730 HH12 ARG A  48       9.385  -7.743 -15.016  1.00 48.45           H  
ATOM    731  NH2 ARG A  48       9.610 -10.748 -15.900  1.00 48.45           N  
ATOM    732 HH21 ARG A  48      10.610 -10.776 -16.039  1.00 48.45           H  
ATOM    733 HH22 ARG A  48       9.074 -11.538 -16.228  1.00 48.45           H  
ATOM    734  CZ  ARG A  48       9.028  -9.661 -15.481  1.00 48.45           C  
ATOM    735  N   GLY A  49       1.273  -5.886 -14.352  1.00 49.47           N  
ATOM    736  H   GLY A  49       0.708  -6.721 -14.399  1.00 49.47           H  
ATOM    737  CA  GLY A  49       0.686  -4.560 -14.130  1.00 49.47           C  
ATOM    738  HA2 GLY A  49       1.439  -3.896 -13.705  1.00 49.47           H  
ATOM    739  HA3 GLY A  49       0.408  -4.154 -15.103  1.00 49.47           H  
ATOM    740  C   GLY A  49      -0.537  -4.466 -13.232  1.00 49.47           C  
ATOM    741  O   GLY A  49      -0.687  -3.446 -12.558  1.00 49.47           O  
ATOM    742  N   ARG A  50      -1.407  -5.485 -13.177  1.00 49.06           N  
ATOM    743  H   ARG A  50      -1.276  -6.263 -13.807  1.00 49.06           H  
ATOM    744  CA  ARG A  50      -2.623  -5.427 -12.333  1.00 49.06           C  
ATOM    745  HA  ARG A  50      -2.444  -4.713 -11.528  1.00 49.06           H  
ATOM    746  C   ARG A  50      -2.977  -6.685 -11.545  1.00 49.06           C  
ATOM    747  CB  ARG A  50      -3.820  -4.899 -13.146  1.00 49.06           C  
ATOM    748  HB2 ARG A  50      -4.747  -5.185 -12.648  1.00 49.06           H  
ATOM    749  HB3 ARG A  50      -3.824  -5.336 -14.144  1.00 49.06           H  
ATOM    750  O   ARG A  50      -3.814  -6.600 -10.655  1.00 49.06           O  
ATOM    751  CG  ARG A  50      -3.776  -3.365 -13.229  1.00 49.06           C  
ATOM    752  HG2 ARG A  50      -2.933  -3.060 -13.849  1.00 49.06           H  
ATOM    753  HG3 ARG A  50      -3.652  -2.953 -12.228  1.00 49.06           H  
ATOM    754  CD  ARG A  50      -5.056  -2.793 -13.836  1.00 49.06           C  
ATOM    755  HD2 ARG A  50      -5.158  -3.164 -14.856  1.00 49.06           H  
ATOM    756  HD3 ARG A  50      -5.906  -3.141 -13.249  1.00 49.06           H  
ATOM    757  NE  ARG A  50      -5.026  -1.316 -13.842  1.00 49.06           N  
ATOM    758  HE  ARG A  50      -4.174  -0.882 -13.515  1.00 49.06           H  
ATOM    759  NH1 ARG A  50      -7.158  -0.997 -14.630  1.00 49.06           N  
ATOM    760 HH11 ARG A  50      -7.917  -0.389 -14.901  1.00 49.06           H  
ATOM    761 HH12 ARG A  50      -7.283  -1.997 -14.686  1.00 49.06           H  
ATOM    762  NH2 ARG A  50      -5.891   0.774 -14.171  1.00 49.06           N  
ATOM    763 HH21 ARG A  50      -6.677   1.349 -14.441  1.00 49.06           H  
ATOM    764 HH22 ARG A  50      -5.065   1.201 -13.777  1.00 49.06           H  
ATOM    765  CZ  ARG A  50      -6.018  -0.524 -14.215  1.00 49.06           C  
ATOM    766  N   HIS A  51      -2.272  -7.790 -11.749  1.00 45.05           N  
ATOM    767  H   HIS A  51      -1.543  -7.793 -12.448  1.00 45.05           H  
ATOM    768  CA  HIS A  51      -2.385  -8.985 -10.915  1.00 45.05           C  
ATOM    769  HA  HIS A  51      -2.940  -8.741 -10.009  1.00 45.05           H  
ATOM    770  C   HIS A  51      -0.977  -9.393 -10.468  1.00 45.05           C  
ATOM    771  CB  HIS A  51      -3.204 -10.050 -11.659  1.00 45.05           C  
ATOM    772  HB2 HIS A  51      -3.263 -10.955 -11.053  1.00 45.05           H  
ATOM    773  HB3 HIS A  51      -2.715 -10.301 -12.600  1.00 45.05           H  
ATOM    774  O   HIS A  51       0.004  -9.032 -11.115  1.00 45.05           O  
ATOM    775  CG  HIS A  51      -4.607  -9.549 -11.934  1.00 45.05           C  
ATOM    776  CD2 HIS A  51      -5.027  -8.877 -13.053  1.00 45.05           C  
ATOM    777  HD2 HIS A  51      -4.433  -8.681 -13.934  1.00 45.05           H  
ATOM    778  ND1 HIS A  51      -5.662  -9.538 -11.047  1.00 45.05           N  
ATOM    779  HD1 HIS A  51      -5.718 -10.041 -10.173  1.00 45.05           H  
ATOM    780  CE1 HIS A  51      -6.682  -8.873 -11.615  1.00 45.05           C  
ATOM    781  HE1 HIS A  51      -7.660  -8.738 -11.178  1.00 45.05           H  
ATOM    782  NE2 HIS A  51      -6.330  -8.427 -12.830  1.00 45.05           N  
ATOM    783  N   GLY A  52      -0.859  -9.998  -9.285  1.00 43.05           N  
ATOM    784  H   GLY A  52      -1.708 -10.335  -8.854  1.00 43.05           H  
ATOM    785  CA  GLY A  52       0.417 -10.308  -8.635  1.00 43.05           C  
ATOM    786  HA2 GLY A  52       0.208 -10.850  -7.714  1.00 43.05           H  
ATOM    787  HA3 GLY A  52       0.926  -9.374  -8.394  1.00 43.05           H  
ATOM    788  C   GLY A  52       1.368 -11.164  -9.488  1.00 43.05           C  
ATOM    789  O   GLY A  52       1.025 -11.543 -10.602  1.00 43.05           O  
ATOM    790  N   PRO A  53       2.579 -11.467  -8.982  1.00 43.14           N  
ATOM    791  CA  PRO A  53       3.493 -12.366  -9.684  1.00 43.14           C  
ATOM    792  HA  PRO A  53       3.868 -11.898 -10.594  1.00 43.14           H  
ATOM    793  C   PRO A  53       2.738 -13.650 -10.043  1.00 43.14           C  
ATOM    794  CB  PRO A  53       4.647 -12.617  -8.711  1.00 43.14           C  
ATOM    795  HB2 PRO A  53       5.020 -13.638  -8.788  1.00 43.14           H  
ATOM    796  HB3 PRO A  53       5.446 -11.900  -8.900  1.00 43.14           H  
ATOM    797  O   PRO A  53       2.162 -14.270  -9.150  1.00 43.14           O  
ATOM    798  CG  PRO A  53       4.035 -12.359  -7.337  1.00 43.14           C  
ATOM    799  HG2 PRO A  53       3.521 -13.258  -6.998  1.00 43.14           H  
ATOM    800  HG3 PRO A  53       4.786 -12.048  -6.610  1.00 43.14           H  
ATOM    801  CD  PRO A  53       3.015 -11.259  -7.613  1.00 43.14           C  
ATOM    802  HD2 PRO A  53       2.189 -11.343  -6.906  1.00 43.14           H  
ATOM    803  HD3 PRO A  53       3.490 -10.281  -7.534  1.00 43.14           H  
ATOM    804  N   GLY A  54       2.672 -13.952 -11.341  1.00 41.87           N  
ATOM    805  H   GLY A  54       3.117 -13.338 -12.008  1.00 41.87           H  
ATOM    806  CA  GLY A  54       1.933 -15.090 -11.873  1.00 41.87           C  
ATOM    807  HA2 GLY A  54       2.050 -15.131 -12.956  1.00 41.87           H  
ATOM    808  HA3 GLY A  54       0.876 -14.958 -11.643  1.00 41.87           H  
ATOM    809  C   GLY A  54       2.403 -16.423 -11.277  1.00 41.87           C  
ATOM    810  O   GLY A  54       3.472 -16.476 -10.657  1.00 41.87           O  
ATOM    811  N   PRO A  55       1.616 -17.493 -11.475  1.00 50.08           N  
ATOM    812  CA  PRO A  55       1.754 -18.776 -10.776  1.00 50.08           C  
ATOM    813  HA  PRO A  55       1.536 -18.631  -9.718  1.00 50.08           H  
ATOM    814  C   PRO A  55       3.155 -19.399 -10.878  1.00 50.08           C  
ATOM    815  CB  PRO A  55       0.666 -19.680 -11.376  1.00 50.08           C  
ATOM    816  HB2 PRO A  55       1.012 -20.704 -11.517  1.00 50.08           H  
ATOM    817  HB3 PRO A  55      -0.207 -19.672 -10.723  1.00 50.08           H  
ATOM    818  O   PRO A  55       3.593 -20.073  -9.954  1.00 50.08           O  
ATOM    819  CG  PRO A  55       0.305 -19.024 -12.709  1.00 50.08           C  
ATOM    820  HG2 PRO A  55       1.002 -19.353 -13.480  1.00 50.08           H  
ATOM    821  HG3 PRO A  55      -0.723 -19.239 -13.002  1.00 50.08           H  
ATOM    822  CD  PRO A  55       0.515 -17.544 -12.423  1.00 50.08           C  
ATOM    823  HD2 PRO A  55      -0.382 -17.128 -11.965  1.00 50.08           H  
ATOM    824  HD3 PRO A  55       0.747 -17.022 -13.351  1.00 50.08           H  
ATOM    825  N   VAL A  56       3.914 -19.082 -11.930  1.00 46.50           N  
ATOM    826  H   VAL A  56       3.483 -18.557 -12.677  1.00 46.50           H  
ATOM    827  CA  VAL A  56       5.290 -19.563 -12.138  1.00 46.50           C  
ATOM    828  HA  VAL A  56       5.285 -20.651 -12.089  1.00 46.50           H  
ATOM    829  C   VAL A  56       6.259 -19.071 -11.051  1.00 46.50           C  
ATOM    830  CB  VAL A  56       5.773 -19.155 -13.545  1.00 46.50           C  
ATOM    831  HB  VAL A  56       5.846 -18.069 -13.592  1.00 46.50           H  
ATOM    832  O   VAL A  56       7.068 -19.841 -10.545  1.00 46.50           O  
ATOM    833  CG1 VAL A  56       7.146 -19.749 -13.868  1.00 46.50           C  
ATOM    834 HG11 VAL A  56       7.110 -20.836 -13.799  1.00 46.50           H  
ATOM    835 HG12 VAL A  56       7.902 -19.379 -13.175  1.00 46.50           H  
ATOM    836 HG13 VAL A  56       7.448 -19.474 -14.878  1.00 46.50           H  
ATOM    837  CG2 VAL A  56       4.789 -19.617 -14.633  1.00 46.50           C  
ATOM    838 HG21 VAL A  56       5.195 -19.390 -15.619  1.00 46.50           H  
ATOM    839 HG22 VAL A  56       4.640 -20.695 -14.565  1.00 46.50           H  
ATOM    840 HG23 VAL A  56       3.827 -19.113 -14.542  1.00 46.50           H  
ATOM    841  N   LEU A  57       6.144 -17.816 -10.598  1.00 43.36           N  
ATOM    842  H   LEU A  57       5.381 -17.251 -10.942  1.00 43.36           H  
ATOM    843  CA  LEU A  57       6.986 -17.305  -9.506  1.00 43.36           C  
ATOM    844  HA  LEU A  57       7.979 -17.742  -9.612  1.00 43.36           H  
ATOM    845  C   LEU A  57       6.455 -17.727  -8.122  1.00 43.36           C  
ATOM    846  CB  LEU A  57       7.105 -15.776  -9.631  1.00 43.36           C  
ATOM    847  HB2 LEU A  57       7.151 -15.496 -10.684  1.00 43.36           H  
ATOM    848  HB3 LEU A  57       6.195 -15.352  -9.207  1.00 43.36           H  
ATOM    849  O   LEU A  57       7.204 -17.722  -7.149  1.00 43.36           O  
ATOM    850  CG  LEU A  57       8.339 -15.194  -8.913  1.00 43.36           C  
ATOM    851  HG  LEU A  57       8.473 -15.698  -7.956  1.00 43.36           H  
ATOM    852  CD1 LEU A  57       9.607 -15.367  -9.749  1.00 43.36           C  
ATOM    853 HD11 LEU A  57      10.468 -14.957  -9.221  1.00 43.36           H  
ATOM    854 HD12 LEU A  57       9.505 -14.873 -10.716  1.00 43.36           H  
ATOM    855 HD13 LEU A  57       9.797 -16.427  -9.917  1.00 43.36           H  
ATOM    856  CD2 LEU A  57       8.154 -13.698  -8.634  1.00 43.36           C  
ATOM    857 HD21 LEU A  57       7.967 -13.173  -9.570  1.00 43.36           H  
ATOM    858 HD22 LEU A  57       9.061 -13.308  -8.171  1.00 43.36           H  
ATOM    859 HD23 LEU A  57       7.320 -13.566  -7.944  1.00 43.36           H  
ATOM    860  N   GLU A  58       5.169 -18.078  -8.012  1.00 44.95           N  
ATOM    861  H   GLU A  58       4.613 -18.129  -8.854  1.00 44.95           H  
ATOM    862  CA  GLU A  58       4.607 -18.663  -6.784  1.00 44.95           C  
ATOM    863  HA  GLU A  58       4.973 -18.102  -5.924  1.00 44.95           H  
ATOM    864  C   GLU A  58       5.065 -20.106  -6.555  1.00 44.95           C  
ATOM    865  CB  GLU A  58       3.070 -18.617  -6.782  1.00 44.95           C  
ATOM    866  HB2 GLU A  58       2.678 -19.115  -7.669  1.00 44.95           H  
ATOM    867  HB3 GLU A  58       2.726 -19.164  -5.904  1.00 44.95           H  
ATOM    868  O   GLU A  58       5.145 -20.520  -5.399  1.00 44.95           O  
ATOM    869  CG  GLU A  58       2.505 -17.195  -6.697  1.00 44.95           C  
ATOM    870  HG2 GLU A  58       3.065 -16.645  -5.940  1.00 44.95           H  
ATOM    871  HG3 GLU A  58       2.653 -16.688  -7.650  1.00 44.95           H  
ATOM    872  CD  GLU A  58       1.015 -17.159  -6.317  1.00 44.95           C  
ATOM    873  OE1 GLU A  58       0.628 -16.116  -5.729  1.00 44.95           O  
ATOM    874  OE2 GLU A  58       0.294 -18.154  -6.482  1.00 44.95           O  
ATOM    875  N   HIS A  59       5.388 -20.829  -7.631  1.00 49.12           N  
ATOM    876  H   HIS A  59       5.188 -20.450  -8.546  1.00 49.12           H  
ATOM    877  CA  HIS A  59       5.914 -22.191  -7.577  1.00 49.12           C  
ATOM    878  HA  HIS A  59       5.402 -22.724  -6.776  1.00 49.12           H  
ATOM    879  C   HIS A  59       7.416 -22.229  -7.252  1.00 49.12           C  
ATOM    880  CB  HIS A  59       5.598 -22.899  -8.905  1.00 49.12           C  
ATOM    881  HB2 HIS A  59       6.487 -22.935  -9.534  1.00 49.12           H  
ATOM    882  HB3 HIS A  59       4.831 -22.353  -9.454  1.00 49.12           H  
ATOM    883  O   HIS A  59       7.867 -23.116  -6.537  1.00 49.12           O  
ATOM    884  CG  HIS A  59       5.084 -24.295  -8.686  1.00 49.12           C  
ATOM    885  CD2 HIS A  59       5.831 -25.415  -8.438  1.00 49.12           C  
ATOM    886  HD2 HIS A  59       6.908 -25.467  -8.378  1.00 49.12           H  
ATOM    887  ND1 HIS A  59       3.759 -24.669  -8.646  1.00 49.12           N  
ATOM    888  HD1 HIS A  59       2.964 -24.082  -8.856  1.00 49.12           H  
ATOM    889  CE1 HIS A  59       3.708 -25.987  -8.392  1.00 49.12           C  
ATOM    890  HE1 HIS A  59       2.809 -26.583  -8.336  1.00 49.12           H  
ATOM    891  NE2 HIS A  59       4.944 -26.477  -8.244  1.00 49.12           N  
ATOM    892  N   ILE A  60       8.180 -21.239  -7.725  1.00 54.77           N  
ATOM    893  H   ILE A  60       7.755 -20.606  -8.388  1.00 54.77           H  
ATOM    894  CA  ILE A  60       9.643 -21.188  -7.559  1.00 54.77           C  
ATOM    895  HA  ILE A  60      10.025 -22.207  -7.493  1.00 54.77           H  
ATOM    896  C   ILE A  60      10.053 -20.492  -6.251  1.00 54.77           C  
ATOM    897  CB  ILE A  60      10.272 -20.542  -8.816  1.00 54.77           C  
ATOM    898  HB  ILE A  60       9.813 -19.565  -8.962  1.00 54.77           H  
ATOM    899  O   ILE A  60      11.018 -20.893  -5.610  1.00 54.77           O  
ATOM    900  CG1 ILE A  60       9.987 -21.417 -10.063  1.00 54.77           C  
ATOM    901 HG12 ILE A  60       8.930 -21.683 -10.104  1.00 54.77           H  
ATOM    902 HG13 ILE A  60      10.552 -22.347  -9.991  1.00 54.77           H  
ATOM    903  CG2 ILE A  60      11.790 -20.338  -8.654  1.00 54.77           C  
ATOM    904 HG21 ILE A  60      12.220 -19.889  -9.549  1.00 54.77           H  
ATOM    905 HG22 ILE A  60      12.009 -19.675  -7.817  1.00 54.77           H  
ATOM    906 HG23 ILE A  60      12.277 -21.297  -8.476  1.00 54.77           H  
ATOM    907  CD1 ILE A  60      10.320 -20.735 -11.395  1.00 54.77           C  
ATOM    908 HD11 ILE A  60       9.830 -19.762 -11.448  1.00 54.77           H  
ATOM    909 HD12 ILE A  60      11.397 -20.610 -11.504  1.00 54.77           H  
ATOM    910 HD13 ILE A  60       9.962 -21.356 -12.215  1.00 54.77           H  
ATOM    911  N   LEU A  61       9.315 -19.468  -5.807  1.00 47.53           N  
ATOM    912  H   LEU A  61       8.506 -19.190  -6.344  1.00 47.53           H  
ATOM    913  CA  LEU A  61       9.624 -18.737  -4.574  1.00 47.53           C  
ATOM    914  HA  LEU A  61      10.595 -19.049  -4.191  1.00 47.53           H  
ATOM    915  C   LEU A  61       8.588 -19.081  -3.504  1.00 47.53           C  
ATOM    916  CB  LEU A  61       9.716 -17.225  -4.848  1.00 47.53           C  
ATOM    917  HB2 LEU A  61       9.960 -16.723  -3.912  1.00 47.53           H  
ATOM    918  HB3 LEU A  61       8.736 -16.875  -5.173  1.00 47.53           H  
ATOM    919  O   LEU A  61       7.488 -18.516  -3.466  1.00 47.53           O  
ATOM    920  CG  LEU A  61      10.756 -16.811  -5.906  1.00 47.53           C  
ATOM    921  HG  LEU A  61      10.509 -17.276  -6.860  1.00 47.53           H  
ATOM    922  CD1 LEU A  61      10.700 -15.289  -6.080  1.00 47.53           C  
ATOM    923 HD11 LEU A  61      11.337 -15.008  -6.918  1.00 47.53           H  
ATOM    924 HD12 LEU A  61      11.064 -14.803  -5.175  1.00 47.53           H  
ATOM    925 HD13 LEU A  61       9.675 -14.972  -6.273  1.00 47.53           H  
ATOM    926  CD2 LEU A  61      12.198 -17.143  -5.538  1.00 47.53           C  
ATOM    927 HD21 LEU A  61      12.305 -18.207  -5.326  1.00 47.53           H  
ATOM    928 HD22 LEU A  61      12.522 -16.576  -4.666  1.00 47.53           H  
ATOM    929 HD23 LEU A  61      12.858 -16.911  -6.374  1.00 47.53           H  
ATOM    930  N   GLY A  62       8.954 -19.985  -2.593  1.00 48.28           N  
ATOM    931  H   GLY A  62       9.842 -20.444  -2.735  1.00 48.28           H  
ATOM    932  CA  GLY A  62       8.097 -20.396  -1.482  1.00 48.28           C  
ATOM    933  HA2 GLY A  62       8.671 -21.019  -0.797  1.00 48.28           H  
ATOM    934  HA3 GLY A  62       7.283 -20.995  -1.888  1.00 48.28           H  
ATOM    935  C   GLY A  62       7.509 -19.200  -0.712  1.00 48.28           C  
ATOM    936  O   GLY A  62       8.079 -18.106  -0.655  1.00 48.28           O  
ATOM    937  N   ARG A  63       6.353 -19.386  -0.050  1.00 58.57           N  
ATOM    938  H   ARG A  63       5.914 -20.285  -0.187  1.00 58.57           H  
ATOM    939  CA  ARG A  63       5.612 -18.316   0.674  1.00 58.57           C  
ATOM    940  HA  ARG A  63       5.162 -17.660  -0.071  1.00 58.57           H  
ATOM    941  C   ARG A  63       6.489 -17.410   1.561  1.00 58.57           C  
ATOM    942  CB  ARG A  63       4.507 -18.941   1.553  1.00 58.57           C  
ATOM    943  HB2 ARG A  63       4.268 -18.242   2.354  1.00 58.57           H  
ATOM    944  HB3 ARG A  63       4.884 -19.853   2.017  1.00 58.57           H  
ATOM    945  O   ARG A  63       6.154 -16.236   1.758  1.00 58.57           O  
ATOM    946  CG  ARG A  63       3.194 -19.246   0.814  1.00 58.57           C  
ATOM    947  HG2 ARG A  63       2.825 -18.336   0.340  1.00 58.57           H  
ATOM    948  HG3 ARG A  63       3.370 -20.000   0.048  1.00 58.57           H  
ATOM    949  CD  ARG A  63       2.145 -19.760   1.818  1.00 58.57           C  
ATOM    950  HD2 ARG A  63       2.040 -19.034   2.624  1.00 58.57           H  
ATOM    951  HD3 ARG A  63       2.504 -20.700   2.237  1.00 58.57           H  
ATOM    952  NE  ARG A  63       0.826 -19.984   1.194  1.00 58.57           N  
ATOM    953  HE  ARG A  63       0.786 -19.965   0.185  1.00 58.57           H  
ATOM    954  NH1 ARG A  63      -0.332 -20.583   3.096  1.00 58.57           N  
ATOM    955 HH11 ARG A  63      -1.167 -21.002   3.480  1.00 58.57           H  
ATOM    956 HH12 ARG A  63       0.540 -20.675   3.596  1.00 58.57           H  
ATOM    957  NH2 ARG A  63      -1.382 -20.556   1.131  1.00 58.57           N  
ATOM    958 HH21 ARG A  63      -1.370 -20.536   0.122  1.00 58.57           H  
ATOM    959 HH22 ARG A  63      -2.204 -20.944   1.571  1.00 58.57           H  
ATOM    960  CZ  ARG A  63      -0.285 -20.366   1.808  1.00 58.57           C  
ATOM    961  N   LYS A  64       7.584 -17.940   2.123  1.00 58.54           N  
ATOM    962  H   LYS A  64       7.818 -18.881   1.837  1.00 58.54           H  
ATOM    963  CA  LYS A  64       8.554 -17.203   2.954  1.00 58.54           C  
ATOM    964  HA  LYS A  64       8.024 -16.663   3.739  1.00 58.54           H  
ATOM    965  C   LYS A  64       9.329 -16.150   2.155  1.00 58.54           C  
ATOM    966  CB  LYS A  64       9.538 -18.193   3.609  1.00 58.54           C  
ATOM    967  HB2 LYS A  64      10.366 -17.624   4.032  1.00 58.54           H  
ATOM    968  HB3 LYS A  64       9.949 -18.855   2.847  1.00 58.54           H  
ATOM    969  O   LYS A  64       9.500 -15.023   2.626  1.00 58.54           O  
ATOM    970  CG  LYS A  64       8.912 -19.032   4.740  1.00 58.54           C  
ATOM    971  HG2 LYS A  64       8.109 -19.648   4.335  1.00 58.54           H  
ATOM    972  HG3 LYS A  64       8.498 -18.364   5.495  1.00 58.54           H  
ATOM    973  CD  LYS A  64       9.968 -19.944   5.397  1.00 58.54           C  
ATOM    974  HD2 LYS A  64      10.793 -19.333   5.763  1.00 58.54           H  
ATOM    975  HD3 LYS A  64      10.359 -20.622   4.639  1.00 58.54           H  
ATOM    976  CE  LYS A  64       9.401 -20.774   6.565  1.00 58.54           C  
ATOM    977  HE2 LYS A  64       9.050 -20.099   7.346  1.00 58.54           H  
ATOM    978  HE3 LYS A  64       8.547 -21.345   6.200  1.00 58.54           H  
ATOM    979  NZ  LYS A  64      10.411 -21.717   7.129  1.00 58.54           N  
ATOM    980  HZ1 LYS A  64      11.230 -21.247   7.489  1.00 58.54           H  
ATOM    981  HZ2 LYS A  64      10.736 -22.369   6.430  1.00 58.54           H  
ATOM    982  HZ3 LYS A  64      10.031 -22.280   7.876  1.00 58.54           H  
ATOM    983  N   GLU A  65       9.727 -16.473   0.938  1.00 59.78           N  
ATOM    984  H   GLU A  65       9.498 -17.383   0.563  1.00 59.78           H  
ATOM    985  CA  GLU A  65      10.530 -15.613   0.079  1.00 59.78           C  
ATOM    986  HA  GLU A  65      11.325 -15.159   0.672  1.00 59.78           H  
ATOM    987  C   GLU A  65       9.690 -14.495  -0.533  1.00 59.78           C  
ATOM    988  CB  GLU A  65      11.181 -16.511  -0.956  1.00 59.78           C  
ATOM    989  HB2 GLU A  65      11.567 -17.377  -0.419  1.00 59.78           H  
ATOM    990  HB3 GLU A  65      10.438 -16.851  -1.678  1.00 59.78           H  
ATOM    991  O   GLU A  65      10.076 -13.330  -0.489  1.00 59.78           O  
ATOM    992  CG  GLU A  65      12.344 -15.818  -1.661  1.00 59.78           C  
ATOM    993  HG2 GLU A  65      12.856 -15.167  -0.952  1.00 59.78           H  
ATOM    994  HG3 GLU A  65      11.958 -15.201  -2.473  1.00 59.78           H  
ATOM    995  CD  GLU A  65      13.318 -16.869  -2.188  1.00 59.78           C  
ATOM    996  OE1 GLU A  65      14.518 -16.538  -2.177  1.00 59.78           O  
ATOM    997  OE2 GLU A  65      12.822 -17.964  -2.522  1.00 59.78           O  
ATOM    998  N   LYS A  66       8.436 -14.790  -0.894  1.00 56.11           N  
ATOM    999  H   LYS A  66       8.212 -15.770  -0.989  1.00 56.11           H  
ATOM   1000  CA  LYS A  66       7.438 -13.773  -1.268  1.00 56.11           C  
ATOM   1001  HA  LYS A  66       7.825 -13.244  -2.139  1.00 56.11           H  
ATOM   1002  C   LYS A  66       7.200 -12.738  -0.160  1.00 56.11           C  
ATOM   1003  CB  LYS A  66       6.148 -14.508  -1.657  1.00 56.11           C  
ATOM   1004  HB2 LYS A  66       5.641 -14.861  -0.759  1.00 56.11           H  
ATOM   1005  HB3 LYS A  66       6.417 -15.379  -2.254  1.00 56.11           H  
ATOM   1006  O   LYS A  66       6.978 -11.556  -0.440  1.00 56.11           O  
ATOM   1007  CG  LYS A  66       5.198 -13.641  -2.494  1.00 56.11           C  
ATOM   1008  HG2 LYS A  66       4.879 -12.769  -1.922  1.00 56.11           H  
ATOM   1009  HG3 LYS A  66       5.718 -13.311  -3.393  1.00 56.11           H  
ATOM   1010  CD  LYS A  66       3.972 -14.474  -2.892  1.00 56.11           C  
ATOM   1011  HD2 LYS A  66       3.382 -14.696  -2.002  1.00 56.11           H  
ATOM   1012  HD3 LYS A  66       4.307 -15.416  -3.326  1.00 56.11           H  
ATOM   1013  CE  LYS A  66       3.111 -13.752  -3.930  1.00 56.11           C  
ATOM   1014  HE2 LYS A  66       2.830 -12.767  -3.556  1.00 56.11           H  
ATOM   1015  HE3 LYS A  66       3.706 -13.634  -4.835  1.00 56.11           H  
ATOM   1016  NZ  LYS A  66       1.905 -14.546  -4.249  1.00 56.11           N  
ATOM   1017  HZ1 LYS A  66       1.269 -14.747  -3.491  1.00 56.11           H  
ATOM   1018  HZ2 LYS A  66       1.360 -14.246  -5.045  1.00 56.11           H  
ATOM   1019  HZ3 LYS A  66       2.120 -15.459  -4.623  1.00 56.11           H  
ATOM   1020  N   ARG A  67       7.257 -13.150   1.117  1.00 61.24           N  
ATOM   1021  H   ARG A  67       7.449 -14.130   1.271  1.00 61.24           H  
ATOM   1022  CA  ARG A  67       7.208 -12.224   2.265  1.00 61.24           C  
ATOM   1023  HA  ARG A  67       6.404 -11.506   2.102  1.00 61.24           H  
ATOM   1024  C   ARG A  67       8.478 -11.381   2.373  1.00 61.24           C  
ATOM   1025  CB  ARG A  67       6.953 -12.965   3.588  1.00 61.24           C  
ATOM   1026  HB2 ARG A  67       7.537 -13.884   3.623  1.00 61.24           H  
ATOM   1027  HB3 ARG A  67       7.287 -12.326   4.406  1.00 61.24           H  
ATOM   1028  O   ARG A  67       8.350 -10.192   2.663  1.00 61.24           O  
ATOM   1029  CG  ARG A  67       5.475 -13.294   3.825  1.00 61.24           C  
ATOM   1030  HG2 ARG A  67       5.127 -13.996   3.068  1.00 61.24           H  
ATOM   1031  HG3 ARG A  67       4.887 -12.378   3.764  1.00 61.24           H  
ATOM   1032  CD  ARG A  67       5.311 -13.910   5.222  1.00 61.24           C  
ATOM   1033  HD2 ARG A  67       5.840 -14.862   5.248  1.00 61.24           H  
ATOM   1034  HD3 ARG A  67       5.769 -13.238   5.949  1.00 61.24           H  
ATOM   1035  NE  ARG A  67       3.892 -14.128   5.564  1.00 61.24           N  
ATOM   1036  HE  ARG A  67       3.280 -14.371   4.798  1.00 61.24           H  
ATOM   1037  NH1 ARG A  67       4.053 -13.885   7.850  1.00 61.24           N  
ATOM   1038 HH11 ARG A  67       3.622 -13.939   8.762  1.00 61.24           H  
ATOM   1039 HH12 ARG A  67       5.060 -13.851   7.775  1.00 61.24           H  
ATOM   1040  NH2 ARG A  67       2.074 -14.319   6.925  1.00 61.24           N  
ATOM   1041 HH21 ARG A  67       1.490 -14.537   6.130  1.00 61.24           H  
ATOM   1042 HH22 ARG A  67       1.667 -14.343   7.849  1.00 61.24           H  
ATOM   1043  CZ  ARG A  67       3.351 -14.107   6.773  1.00 61.24           C  
ATOM   1044  N   ARG A  68       9.667 -11.952   2.140  1.00 60.93           N  
ATOM   1045  H   ARG A  68       9.689 -12.931   1.892  1.00 60.93           H  
ATOM   1046  CA  ARG A  68      10.929 -11.191   2.087  1.00 60.93           C  
ATOM   1047  HA  ARG A  68      11.028 -10.588   2.990  1.00 60.93           H  
ATOM   1048  C   ARG A  68      10.914 -10.181   0.935  1.00 60.93           C  
ATOM   1049  CB  ARG A  68      12.158 -12.119   2.007  1.00 60.93           C  
ATOM   1050  HB2 ARG A  68      13.015 -11.517   1.705  1.00 60.93           H  
ATOM   1051  HB3 ARG A  68      12.008 -12.880   1.241  1.00 60.93           H  
ATOM   1052  O   ARG A  68      11.072  -8.999   1.209  1.00 60.93           O  
ATOM   1053  CG  ARG A  68      12.512 -12.796   3.345  1.00 60.93           C  
ATOM   1054  HG2 ARG A  68      12.580 -12.040   4.127  1.00 60.93           H  
ATOM   1055  HG3 ARG A  68      11.732 -13.512   3.605  1.00 60.93           H  
ATOM   1056  CD  ARG A  68      13.865 -13.525   3.243  1.00 60.93           C  
ATOM   1057  HD2 ARG A  68      14.629 -12.793   2.982  1.00 60.93           H  
ATOM   1058  HD3 ARG A  68      13.816 -14.257   2.437  1.00 60.93           H  
ATOM   1059  NE  ARG A  68      14.236 -14.220   4.499  1.00 60.93           N  
ATOM   1060  HE  ARG A  68      13.504 -14.704   4.998  1.00 60.93           H  
ATOM   1061  NH1 ARG A  68      16.533 -13.977   4.355  1.00 60.93           N  
ATOM   1062 HH11 ARG A  68      16.469 -13.587   3.425  1.00 60.93           H  
ATOM   1063 HH12 ARG A  68      17.454 -14.211   4.697  1.00 60.93           H  
ATOM   1064  NH2 ARG A  68      15.665 -15.092   6.062  1.00 60.93           N  
ATOM   1065 HH21 ARG A  68      14.919 -15.560   6.558  1.00 60.93           H  
ATOM   1066 HH22 ARG A  68      16.614 -15.264   6.361  1.00 60.93           H  
ATOM   1067  CZ  ARG A  68      15.468 -14.422   4.961  1.00 60.93           C  
ATOM   1068  N   TRP A  69      10.561 -10.597  -0.283  1.00 53.11           N  
ATOM   1069  H   TRP A  69      10.492 -11.595  -0.427  1.00 53.11           H  
ATOM   1070  CA  TRP A  69      10.445  -9.740  -1.475  1.00 53.11           C  
ATOM   1071  HA  TRP A  69      11.427  -9.324  -1.700  1.00 53.11           H  
ATOM   1072  C   TRP A  69       9.474  -8.569  -1.276  1.00 53.11           C  
ATOM   1073  CB  TRP A  69      10.010 -10.582  -2.687  1.00 53.11           C  
ATOM   1074  HB2 TRP A  69       9.964 -11.635  -2.408  1.00 53.11           H  
ATOM   1075  HB3 TRP A  69       8.999 -10.306  -2.987  1.00 53.11           H  
ATOM   1076  O   TRP A  69       9.741  -7.444  -1.685  1.00 53.11           O  
ATOM   1077  CG  TRP A  69      10.889 -10.486  -3.896  1.00 53.11           C  
ATOM   1078  CD1 TRP A  69      11.807 -11.412  -4.252  1.00 53.11           C  
ATOM   1079  HD1 TRP A  69      12.024 -12.323  -3.715  1.00 53.11           H  
ATOM   1080  CD2 TRP A  69      10.986  -9.444  -4.920  1.00 53.11           C  
ATOM   1081  CE2 TRP A  69      11.892  -9.880  -5.932  1.00 53.11           C  
ATOM   1082  CE3 TRP A  69      10.496  -8.135  -5.060  1.00 53.11           C  
ATOM   1083  HE3 TRP A  69       9.922  -7.727  -4.241  1.00 53.11           H  
ATOM   1084  NE1 TRP A  69      12.391 -11.061  -5.450  1.00 53.11           N  
ATOM   1085  HE1 TRP A  69      13.105 -11.617  -5.898  1.00 53.11           H  
ATOM   1086  CH2 TRP A  69      11.726  -7.832  -7.175  1.00 53.11           C  
ATOM   1087  HH2 TRP A  69      12.103  -7.190  -7.958  1.00 53.11           H  
ATOM   1088  CZ2 TRP A  69      12.184  -9.141  -7.083  1.00 53.11           C  
ATOM   1089  HZ2 TRP A  69      12.879  -9.531  -7.813  1.00 53.11           H  
ATOM   1090  CZ3 TRP A  69      10.983  -7.321  -6.113  1.00 53.11           C  
ATOM   1091  HZ3 TRP A  69      10.924  -6.243  -6.095  1.00 53.11           H  
ATOM   1092  N   ARG A  70       8.327  -8.795  -0.617  1.00 61.45           N  
ATOM   1093  H   ARG A  70       8.116  -9.751  -0.367  1.00 61.45           H  
ATOM   1094  CA  ARG A  70       7.372  -7.719  -0.282  1.00 61.45           C  
ATOM   1095  HA  ARG A  70       7.203  -7.108  -1.168  1.00 61.45           H  
ATOM   1096  C   ARG A  70       7.914  -6.751   0.770  1.00 61.45           C  
ATOM   1097  CB  ARG A  70       6.039  -8.320   0.184  1.00 61.45           C  
ATOM   1098  HB2 ARG A  70       6.232  -9.125   0.893  1.00 61.45           H  
ATOM   1099  HB3 ARG A  70       5.461  -7.548   0.691  1.00 61.45           H  
ATOM   1100  O   ARG A  70       7.597  -5.565   0.709  1.00 61.45           O  
ATOM   1101  CG  ARG A  70       5.207  -8.842  -0.994  1.00 61.45           C  
ATOM   1102  HG2 ARG A  70       5.786  -9.557  -1.578  1.00 61.45           H  
ATOM   1103  HG3 ARG A  70       4.938  -8.005  -1.638  1.00 61.45           H  
ATOM   1104  CD  ARG A  70       3.933  -9.517  -0.475  1.00 61.45           C  
ATOM   1105  HD2 ARG A  70       3.402  -8.829   0.183  1.00 61.45           H  
ATOM   1106  HD3 ARG A  70       4.224 -10.386   0.115  1.00 61.45           H  
ATOM   1107  NE  ARG A  70       3.063  -9.964  -1.582  1.00 61.45           N  
ATOM   1108  HE  ARG A  70       3.364 -10.799  -2.064  1.00 61.45           H  
ATOM   1109  NH1 ARG A  70       1.492  -8.277  -1.522  1.00 61.45           N  
ATOM   1110 HH11 ARG A  70       0.638  -7.873  -1.878  1.00 61.45           H  
ATOM   1111 HH12 ARG A  70       2.017  -7.808  -0.798  1.00 61.45           H  
ATOM   1112  NH2 ARG A  70       1.253  -9.939  -2.976  1.00 61.45           N  
ATOM   1113 HH21 ARG A  70       1.542 -10.804  -3.409  1.00 61.45           H  
ATOM   1114 HH22 ARG A  70       0.392  -9.511  -3.284  1.00 61.45           H  
ATOM   1115  CZ  ARG A  70       1.948  -9.394  -2.017  1.00 61.45           C  
ATOM   1116  N   LYS A  71       8.707  -7.241   1.728  1.00 59.50           N  
ATOM   1117  H   LYS A  71       8.949  -8.220   1.685  1.00 59.50           H  
ATOM   1118  CA  LYS A  71       9.373  -6.404   2.737  1.00 59.50           C  
ATOM   1119  HA  LYS A  71       8.666  -5.673   3.129  1.00 59.50           H  
ATOM   1120  C   LYS A  71      10.512  -5.583   2.127  1.00 59.50           C  
ATOM   1121  CB  LYS A  71       9.893  -7.269   3.896  1.00 59.50           C  
ATOM   1122  HB2 LYS A  71      10.601  -6.675   4.474  1.00 59.50           H  
ATOM   1123  HB3 LYS A  71      10.432  -8.128   3.498  1.00 59.50           H  
ATOM   1124  O   LYS A  71      10.681  -4.435   2.522  1.00 59.50           O  
ATOM   1125  CG  LYS A  71       8.789  -7.748   4.851  1.00 59.50           C  
ATOM   1126  HG2 LYS A  71       8.017  -8.290   4.304  1.00 59.50           H  
ATOM   1127  HG3 LYS A  71       8.333  -6.883   5.333  1.00 59.50           H  
ATOM   1128  CD  LYS A  71       9.412  -8.661   5.918  1.00 59.50           C  
ATOM   1129  HD2 LYS A  71      10.207  -8.110   6.420  1.00 59.50           H  
ATOM   1130  HD3 LYS A  71       9.850  -9.530   5.428  1.00 59.50           H  
ATOM   1131  CE  LYS A  71       8.389  -9.127   6.961  1.00 59.50           C  
ATOM   1132  HE2 LYS A  71       7.651  -9.760   6.469  1.00 59.50           H  
ATOM   1133  HE3 LYS A  71       7.878  -8.249   7.355  1.00 59.50           H  
ATOM   1134  NZ  LYS A  71       9.060  -9.859   8.070  1.00 59.50           N  
ATOM   1135  HZ1 LYS A  71       9.744  -9.267   8.520  1.00 59.50           H  
ATOM   1136  HZ2 LYS A  71       8.407 -10.147   8.785  1.00 59.50           H  
ATOM   1137  HZ3 LYS A  71       9.558 -10.670   7.733  1.00 59.50           H  
ATOM   1138  N   THR A  72      11.246  -6.136   1.162  1.00 59.04           N  
ATOM   1139  H   THR A  72      11.109  -7.109   0.928  1.00 59.04           H  
ATOM   1140  CA  THR A  72      12.347  -5.447   0.475  1.00 59.04           C  
ATOM   1141  HA  THR A  72      12.873  -4.824   1.198  1.00 59.04           H  
ATOM   1142  C   THR A  72      11.852  -4.490  -0.612  1.00 59.04           C  
ATOM   1143  CB  THR A  72      13.379  -6.438  -0.081  1.00 59.04           C  
ATOM   1144  HB  THR A  72      14.081  -5.905  -0.721  1.00 59.04           H  
ATOM   1145  O   THR A  72      12.334  -3.368  -0.645  1.00 59.04           O  
ATOM   1146  CG2 THR A  72      14.155  -7.131   1.040  1.00 59.04           C  
ATOM   1147 HG21 THR A  72      14.899  -7.798   0.605  1.00 59.04           H  
ATOM   1148 HG22 THR A  72      13.482  -7.710   1.673  1.00 59.04           H  
ATOM   1149 HG23 THR A  72      14.675  -6.386   1.642  1.00 59.04           H  
ATOM   1150  OG1 THR A  72      12.736  -7.443  -0.822  1.00 59.04           O  
ATOM   1151  HG1 THR A  72      13.421  -7.892  -1.323  1.00 59.04           H  
ATOM   1152  N   ARG A  73      10.803  -4.817  -1.391  1.00 51.26           N  
ATOM   1153  H   ARG A  73      10.509  -5.783  -1.385  1.00 51.26           H  
ATOM   1154  CA  ARG A  73      10.173  -3.882  -2.366  1.00 51.26           C  
ATOM   1155  HA  ARG A  73      10.927  -3.583  -3.095  1.00 51.26           H  
ATOM   1156  C   ARG A  73       9.689  -2.574  -1.756  1.00 51.26           C  
ATOM   1157  CB  ARG A  73       8.956  -4.518  -3.080  1.00 51.26           C  
ATOM   1158  HB2 ARG A  73       8.577  -5.366  -2.509  1.00 51.26           H  
ATOM   1159  HB3 ARG A  73       8.146  -3.794  -3.167  1.00 51.26           H  
ATOM   1160  O   ARG A  73       9.605  -1.565  -2.445  1.00 51.26           O  
ATOM   1161  CG  ARG A  73       9.332  -4.948  -4.490  1.00 51.26           C  
ATOM   1162  HG2 ARG A  73       9.683  -4.080  -5.048  1.00 51.26           H  
ATOM   1163  HG3 ARG A  73      10.169  -5.630  -4.341  1.00 51.26           H  
ATOM   1164  CD  ARG A  73       8.165  -5.606  -5.270  1.00 51.26           C  
ATOM   1165  HD2 ARG A  73       7.361  -4.876  -5.372  1.00 51.26           H  
ATOM   1166  HD3 ARG A  73       7.800  -6.455  -4.693  1.00 51.26           H  
ATOM   1167  NE  ARG A  73       8.573  -6.073  -6.615  1.00 51.26           N  
ATOM   1168  HE  ARG A  73       9.525  -5.860  -6.874  1.00 51.26           H  
ATOM   1169  NH1 ARG A  73       6.730  -7.173  -7.381  1.00 51.26           N  
ATOM   1170 HH11 ARG A  73       6.167  -6.509  -6.868  1.00 51.26           H  
ATOM   1171 HH12 ARG A  73       6.326  -7.804  -8.058  1.00 51.26           H  
ATOM   1172  NH2 ARG A  73       8.735  -7.705  -8.206  1.00 51.26           N  
ATOM   1173 HH21 ARG A  73       8.326  -8.399  -8.816  1.00 51.26           H  
ATOM   1174 HH22 ARG A  73       9.740  -7.700  -8.107  1.00 51.26           H  
ATOM   1175  CZ  ARG A  73       8.015  -6.984  -7.391  1.00 51.26           C  
ATOM   1176  N   GLY A  74       9.276  -2.616  -0.491  1.00 54.32           N  
ATOM   1177  H   GLY A  74       9.352  -3.498  -0.005  1.00 54.32           H  
ATOM   1178  CA  GLY A  74       8.809  -1.438   0.235  1.00 54.32           C  
ATOM   1179  HA2 GLY A  74       8.205  -0.816  -0.426  1.00 54.32           H  
ATOM   1180  HA3 GLY A  74       8.190  -1.765   1.071  1.00 54.32           H  
ATOM   1181  C   GLY A  74       9.937  -0.574   0.797  1.00 54.32           C  
ATOM   1182  O   GLY A  74       9.668   0.553   1.212  1.00 54.32           O  
ATOM   1183  N   ARG A  75      11.178  -1.079   0.829  1.00 57.49           N  
ATOM   1184  H   ARG A  75      11.356  -1.964   0.378  1.00 57.49           H  
ATOM   1185  CA  ARG A  75      12.352  -0.274   1.155  1.00 57.49           C  
ATOM   1186  HA  ARG A  75      12.097   0.501   1.877  1.00 57.49           H  
ATOM   1187  C   ARG A  75      12.773   0.427  -0.127  1.00 57.49           C  
ATOM   1188  CB  ARG A  75      13.483  -1.132   1.751  1.00 57.49           C  
ATOM   1189  HB2 ARG A  75      14.389  -0.526   1.784  1.00 57.49           H  
ATOM   1190  HB3 ARG A  75      13.680  -1.992   1.110  1.00 57.49           H  
ATOM   1191  O   ARG A  75      13.369  -0.181  -1.008  1.00 57.49           O  
ATOM   1192  CG  ARG A  75      13.162  -1.604   3.176  1.00 57.49           C  
ATOM   1193  HG2 ARG A  75      12.293  -2.262   3.149  1.00 57.49           H  
ATOM   1194  HG3 ARG A  75      12.933  -0.739   3.799  1.00 57.49           H  
ATOM   1195  CD  ARG A  75      14.350  -2.359   3.788  1.00 57.49           C  
ATOM   1196  HD2 ARG A  75      15.202  -1.680   3.831  1.00 57.49           H  
ATOM   1197  HD3 ARG A  75      14.610  -3.196   3.139  1.00 57.49           H  
ATOM   1198  NE  ARG A  75      14.038  -2.864   5.143  1.00 57.49           N  
ATOM   1199  HE  ARG A  75      13.062  -2.890   5.402  1.00 57.49           H  
ATOM   1200  NH1 ARG A  75      16.201  -3.268   5.828  1.00 57.49           N  
ATOM   1201 HH11 ARG A  75      16.563  -2.941   4.943  1.00 57.49           H  
ATOM   1202 HH12 ARG A  75      16.866  -3.547   6.535  1.00 57.49           H  
ATOM   1203  NH2 ARG A  75      14.522  -3.661   7.229  1.00 57.49           N  
ATOM   1204 HH21 ARG A  75      15.227  -3.906   7.910  1.00 57.49           H  
ATOM   1205 HH22 ARG A  75      13.557  -3.580   7.514  1.00 57.49           H  
ATOM   1206  CZ  ARG A  75      14.918  -3.261   6.052  1.00 57.49           C  
ATOM   1207  N   LEU A  76      12.411   1.704  -0.235  1.00 56.50           N  
ATOM   1208  H   LEU A  76      11.882   2.111   0.523  1.00 56.50           H  
ATOM   1209  CA  LEU A  76      13.076   2.604  -1.172  1.00 56.50           C  
ATOM   1210  HA  LEU A  76      12.837   2.318  -2.196  1.00 56.50           H  
ATOM   1211  C   LEU A  76      14.585   2.444  -0.957  1.00 56.50           C  
ATOM   1212  CB  LEU A  76      12.629   4.049  -0.898  1.00 56.50           C  
ATOM   1213  HB2 LEU A  76      12.797   4.254   0.160  1.00 56.50           H  
ATOM   1214  HB3 LEU A  76      13.261   4.730  -1.469  1.00 56.50           H  
ATOM   1215  O   LEU A  76      15.028   2.402   0.194  1.00 56.50           O  
ATOM   1216  CG  LEU A  76      11.156   4.333  -1.235  1.00 56.50           C  
ATOM   1217  HG  LEU A  76      10.523   3.544  -0.830  1.00 56.50           H  
ATOM   1218  CD1 LEU A  76      10.717   5.652  -0.605  1.00 56.50           C  
ATOM   1219 HD11 LEU A  76      10.798   5.580   0.480  1.00 56.50           H  
ATOM   1220 HD12 LEU A  76      11.359   6.459  -0.957  1.00 56.50           H  
ATOM   1221 HD13 LEU A  76       9.684   5.867  -0.879  1.00 56.50           H  
ATOM   1222  CD2 LEU A  76      10.928   4.426  -2.744  1.00 56.50           C  
ATOM   1223 HD21 LEU A  76      11.554   5.212  -3.168  1.00 56.50           H  
ATOM   1224 HD22 LEU A  76       9.882   4.649  -2.953  1.00 56.50           H  
ATOM   1225 HD23 LEU A  76      11.183   3.480  -3.220  1.00 56.50           H  
ATOM   1226  N   ILE A  77      15.337   2.292  -2.047  1.00 59.10           N  
ATOM   1227  H   ILE A  77      14.897   2.316  -2.956  1.00 59.10           H  
ATOM   1228  CA  ILE A  77      16.796   2.183  -1.999  1.00 59.10           C  
ATOM   1229  HA  ILE A  77      17.051   1.243  -1.510  1.00 59.10           H  
ATOM   1230  C   ILE A  77      17.303   3.382  -1.178  1.00 59.10           C  
ATOM   1231  CB  ILE A  77      17.398   2.167  -3.425  1.00 59.10           C  
ATOM   1232  HB  ILE A  77      17.215   3.138  -3.885  1.00 59.10           H  
ATOM   1233  O   ILE A  77      16.844   4.498  -1.443  1.00 59.10           O  
ATOM   1234  CG1 ILE A  77      16.747   1.072  -4.308  1.00 59.10           C  
ATOM   1235 HG12 ILE A  77      15.662   1.174  -4.289  1.00 59.10           H  
ATOM   1236 HG13 ILE A  77      16.997   0.088  -3.912  1.00 59.10           H  
ATOM   1237  CG2 ILE A  77      18.916   1.937  -3.350  1.00 59.10           C  
ATOM   1238 HG21 ILE A  77      19.365   2.053  -4.336  1.00 59.10           H  
ATOM   1239 HG22 ILE A  77      19.394   2.664  -2.693  1.00 59.10           H  
ATOM   1240 HG23 ILE A  77      19.135   0.934  -2.983  1.00 59.10           H  
ATOM   1241  CD1 ILE A  77      17.158   1.136  -5.784  1.00 59.10           C  
ATOM   1242 HD11 ILE A  77      18.215   0.896  -5.901  1.00 59.10           H  
ATOM   1243 HD12 ILE A  77      16.964   2.133  -6.182  1.00 59.10           H  
ATOM   1244 HD13 ILE A  77      16.576   0.410  -6.352  1.00 59.10           H  
ATOM   1245  N   PRO A  78      18.178   3.191  -0.172  1.00 57.61           N  
ATOM   1246  CA  PRO A  78      18.660   4.284   0.674  1.00 57.61           C  
ATOM   1247  HA  PRO A  78      17.847   4.604   1.326  1.00 57.61           H  
ATOM   1248  C   PRO A  78      19.150   5.499  -0.128  1.00 57.61           C  
ATOM   1249  CB  PRO A  78      19.772   3.666   1.526  1.00 57.61           C  
ATOM   1250  HB2 PRO A  78      20.723   3.710   0.996  1.00 57.61           H  
ATOM   1251  HB3 PRO A  78      19.856   4.156   2.497  1.00 57.61           H  
ATOM   1252  O   PRO A  78      18.875   6.628   0.264  1.00 57.61           O  
ATOM   1253  CG  PRO A  78      19.335   2.209   1.661  1.00 57.61           C  
ATOM   1254  HG2 PRO A  78      18.589   2.122   2.451  1.00 57.61           H  
ATOM   1255  HG3 PRO A  78      20.180   1.549   1.856  1.00 57.61           H  
ATOM   1256  CD  PRO A  78      18.687   1.914   0.310  1.00 57.61           C  
ATOM   1257  HD2 PRO A  78      17.887   1.185   0.441  1.00 57.61           H  
ATOM   1258  HD3 PRO A  78      19.438   1.536  -0.383  1.00 57.61           H  
ATOM   1259  N   SER A  79      19.741   5.276  -1.306  1.00 54.63           N  
ATOM   1260  H   SER A  79      19.923   4.323  -1.587  1.00 54.63           H  
ATOM   1261  CA  SER A  79      20.170   6.324  -2.242  1.00 54.63           C  
ATOM   1262  HA  SER A  79      20.854   6.996  -1.723  1.00 54.63           H  
ATOM   1263  C   SER A  79      19.026   7.184  -2.799  1.00 54.63           C  
ATOM   1264  CB  SER A  79      20.937   5.683  -3.403  1.00 54.63           C  
ATOM   1265  HB2 SER A  79      21.825   5.182  -3.017  1.00 54.63           H  
ATOM   1266  HB3 SER A  79      21.254   6.463  -4.096  1.00 54.63           H  
ATOM   1267  O   SER A  79      19.169   8.395  -2.922  1.00 54.63           O  
ATOM   1268  OG  SER A  79      20.125   4.742  -4.087  1.00 54.63           O  
ATOM   1269  HG  SER A  79      20.610   4.473  -4.871  1.00 54.63           H  
ATOM   1270  N   VAL A  80      17.849   6.607  -3.063  1.00 57.34           N  
ATOM   1271  H   VAL A  80      17.772   5.613  -2.904  1.00 57.34           H  
ATOM   1272  CA  VAL A  80      16.659   7.359  -3.512  1.00 57.34           C  
ATOM   1273  HA  VAL A  80      16.962   8.052  -4.297  1.00 57.34           H  
ATOM   1274  C   VAL A  80      16.083   8.201  -2.371  1.00 57.34           C  
ATOM   1275  CB  VAL A  80      15.591   6.409  -4.093  1.00 57.34           C  
ATOM   1276  HB  VAL A  80      15.308   5.680  -3.334  1.00 57.34           H  
ATOM   1277  O   VAL A  80      15.522   9.266  -2.607  1.00 57.34           O  
ATOM   1278  CG1 VAL A  80      14.317   7.143  -4.543  1.00 57.34           C  
ATOM   1279 HG11 VAL A  80      14.578   7.939  -5.240  1.00 57.34           H  
ATOM   1280 HG12 VAL A  80      13.806   7.577  -3.684  1.00 57.34           H  
ATOM   1281 HG13 VAL A  80      13.638   6.446  -5.035  1.00 57.34           H  
ATOM   1282  CG2 VAL A  80      16.130   5.651  -5.314  1.00 57.34           C  
ATOM   1283 HG21 VAL A  80      16.374   6.356  -6.109  1.00 57.34           H  
ATOM   1284 HG22 VAL A  80      17.036   5.103  -5.059  1.00 57.34           H  
ATOM   1285 HG23 VAL A  80      15.386   4.943  -5.680  1.00 57.34           H  
ATOM   1286  N   LEU A  81      16.228   7.750  -1.121  1.00 56.23           N  
ATOM   1287  H   LEU A  81      16.758   6.901  -0.990  1.00 56.23           H  
ATOM   1288  CA  LEU A  81      15.851   8.526   0.064  1.00 56.23           C  
ATOM   1289  HA  LEU A  81      14.954   9.103  -0.163  1.00 56.23           H  
ATOM   1290  C   LEU A  81      16.903   9.571   0.472  1.00 56.23           C  
ATOM   1291  CB  LEU A  81      15.553   7.564   1.227  1.00 56.23           C  
ATOM   1292  HB2 LEU A  81      16.339   6.809   1.260  1.00 56.23           H  
ATOM   1293  HB3 LEU A  81      15.599   8.116   2.165  1.00 56.23           H  
ATOM   1294  O   LEU A  81      16.553  10.473   1.227  1.00 56.23           O  
ATOM   1295  CG  LEU A  81      14.183   6.874   1.140  1.00 56.23           C  
ATOM   1296  HG  LEU A  81      14.051   6.432   0.152  1.00 56.23           H  
ATOM   1297  CD1 LEU A  81      14.111   5.761   2.188  1.00 56.23           C  
ATOM   1298 HD11 LEU A  81      14.850   4.998   1.945  1.00 56.23           H  
ATOM   1299 HD12 LEU A  81      13.120   5.306   2.193  1.00 56.23           H  
ATOM   1300 HD13 LEU A  81      14.334   6.168   3.174  1.00 56.23           H  
ATOM   1301  CD2 LEU A  81      13.030   7.849   1.411  1.00 56.23           C  
ATOM   1302 HD21 LEU A  81      12.082   7.311   1.441  1.00 56.23           H  
ATOM   1303 HD22 LEU A  81      13.193   8.357   2.361  1.00 56.23           H  
ATOM   1304 HD23 LEU A  81      12.982   8.593   0.616  1.00 56.23           H  
ATOM   1305  N   ALA A  82      18.143   9.467  -0.016  1.00 62.67           N  
ATOM   1306  H   ALA A  82      18.386   8.647  -0.554  1.00 62.67           H  
ATOM   1307  CA  ALA A  82      19.217  10.424   0.255  1.00 62.67           C  
ATOM   1308  HA  ALA A  82      19.211  10.664   1.318  1.00 62.67           H  
ATOM   1309  C   ALA A  82      19.040  11.749  -0.508  1.00 62.67           C  
ATOM   1310  CB  ALA A  82      20.559   9.756  -0.071  1.00 62.67           C  
ATOM   1311  HB1 ALA A  82      20.659   8.822   0.482  1.00 62.67           H  
ATOM   1312  HB2 ALA A  82      20.638   9.561  -1.140  1.00 62.67           H  
ATOM   1313  HB3 ALA A  82      21.372  10.422   0.219  1.00 62.67           H  
ATOM   1314  O   ALA A  82      19.514  12.786  -0.055  1.00 62.67           O  
ATOM   1315  N   SER A  83      18.300  11.752  -1.625  1.00 70.05           N  
ATOM   1316  H   SER A  83      17.952  10.869  -1.971  1.00 70.05           H  
ATOM   1317  CA  SER A  83      17.939  12.996  -2.312  1.00 70.05           C  
ATOM   1318  HA  SER A  83      18.860  13.558  -2.463  1.00 70.05           H  
ATOM   1319  C   SER A  83      16.946  13.816  -1.464  1.00 70.05           C  
ATOM   1320  CB  SER A  83      17.351  12.696  -3.689  1.00 70.05           C  
ATOM   1321  HB2 SER A  83      16.530  11.989  -3.572  1.00 70.05           H  
ATOM   1322  HB3 SER A  83      18.113  12.243  -4.323  1.00 70.05           H  
ATOM   1323  O   SER A  83      15.863  13.308  -1.137  1.00 70.05           O  
ATOM   1324  OG  SER A  83      16.867  13.888  -4.290  1.00 70.05           O  
ATOM   1325  HG  SER A  83      17.576  14.259  -4.820  1.00 70.05           H  
ATOM   1326  N   PRO A  84      17.234  15.097  -1.148  1.00 76.09           N  
ATOM   1327  CA  PRO A  84      16.385  15.921  -0.279  1.00 76.09           C  
ATOM   1328  HA  PRO A  84      16.308  15.452   0.702  1.00 76.09           H  
ATOM   1329  C   PRO A  84      14.963  16.102  -0.837  1.00 76.09           C  
ATOM   1330  CB  PRO A  84      17.132  17.256  -0.134  1.00 76.09           C  
ATOM   1331  HB2 PRO A  84      16.455  18.110  -0.098  1.00 76.09           H  
ATOM   1332  HB3 PRO A  84      17.742  17.227   0.769  1.00 76.09           H  
ATOM   1333  O   PRO A  84      13.980  16.119  -0.088  1.00 76.09           O  
ATOM   1334  CG  PRO A  84      18.051  17.317  -1.354  1.00 76.09           C  
ATOM   1335  HG2 PRO A  84      18.940  17.919  -1.163  1.00 76.09           H  
ATOM   1336  HG3 PRO A  84      17.502  17.705  -2.212  1.00 76.09           H  
ATOM   1337  CD  PRO A  84      18.401  15.852  -1.586  1.00 76.09           C  
ATOM   1338  HD2 PRO A  84      18.621  15.692  -2.641  1.00 76.09           H  
ATOM   1339  HD3 PRO A  84      19.262  15.576  -0.976  1.00 76.09           H  
ATOM   1340  N   VAL A  85      14.826  16.141  -2.167  1.00 77.57           N  
ATOM   1341  H   VAL A  85      15.670  16.112  -2.721  1.00 77.57           H  
ATOM   1342  CA  VAL A  85      13.536  16.238  -2.867  1.00 77.57           C  
ATOM   1343  HA  VAL A  85      12.992  17.099  -2.478  1.00 77.57           H  
ATOM   1344  C   VAL A  85      12.675  14.993  -2.617  1.00 77.57           C  
ATOM   1345  CB  VAL A  85      13.772  16.460  -4.376  1.00 77.57           C  
ATOM   1346  HB  VAL A  85      14.340  15.620  -4.777  1.00 77.57           H  
ATOM   1347  O   VAL A  85      11.498  15.091  -2.246  1.00 77.57           O  
ATOM   1348  CG1 VAL A  85      12.450  16.555  -5.147  1.00 77.57           C  
ATOM   1349 HG11 VAL A  85      11.836  17.361  -4.745  1.00 77.57           H  
ATOM   1350 HG12 VAL A  85      12.658  16.761  -6.197  1.00 77.57           H  
ATOM   1351 HG13 VAL A  85      11.908  15.611  -5.094  1.00 77.57           H  
ATOM   1352  CG2 VAL A  85      14.572  17.746  -4.620  1.00 77.57           C  
ATOM   1353 HG21 VAL A  85      14.626  17.960  -5.687  1.00 77.57           H  
ATOM   1354 HG22 VAL A  85      15.593  17.639  -4.254  1.00 77.57           H  
ATOM   1355 HG23 VAL A  85      14.100  18.591  -4.118  1.00 77.57           H  
ATOM   1356  N   TYR A  86      13.260  13.802  -2.762  1.00 70.43           N  
ATOM   1357  H   TYR A  86      14.243  13.774  -2.993  1.00 70.43           H  
ATOM   1358  CA  TYR A  86      12.556  12.537  -2.548  1.00 70.43           C  
ATOM   1359  HA  TYR A  86      11.584  12.594  -3.038  1.00 70.43           H  
ATOM   1360  C   TYR A  86      12.291  12.262  -1.064  1.00 70.43           C  
ATOM   1361  CB  TYR A  86      13.339  11.396  -3.197  1.00 70.43           C  
ATOM   1362  HB2 TYR A  86      14.393  11.503  -2.942  1.00 70.43           H  
ATOM   1363  HB3 TYR A  86      12.996  10.449  -2.781  1.00 70.43           H  
ATOM   1364  O   TYR A  86      11.214  11.758  -0.728  1.00 70.43           O  
ATOM   1365  CG  TYR A  86      13.177  11.330  -4.703  1.00 70.43           C  
ATOM   1366  CD1 TYR A  86      12.061  10.675  -5.259  1.00 70.43           C  
ATOM   1367  HD1 TYR A  86      11.340  10.202  -4.609  1.00 70.43           H  
ATOM   1368  CD2 TYR A  86      14.136  11.916  -5.550  1.00 70.43           C  
ATOM   1369  HD2 TYR A  86      14.994  12.424  -5.133  1.00 70.43           H  
ATOM   1370  CE1 TYR A  86      11.911  10.605  -6.658  1.00 70.43           C  
ATOM   1371  HE1 TYR A  86      11.081  10.081  -7.108  1.00 70.43           H  
ATOM   1372  CE2 TYR A  86      13.996  11.843  -6.948  1.00 70.43           C  
ATOM   1373  HE2 TYR A  86      14.742  12.289  -7.589  1.00 70.43           H  
ATOM   1374  OH  TYR A  86      12.717  11.106  -8.848  1.00 70.43           O  
ATOM   1375  HH  TYR A  86      13.450  11.498  -9.329  1.00 70.43           H  
ATOM   1376  CZ  TYR A  86      12.880  11.186  -7.503  1.00 70.43           C  
ATOM   1377  N   ALA A  87      13.201  12.658  -0.170  1.00 74.96           N  
ATOM   1378  H   ALA A  87      14.088  13.005  -0.507  1.00 74.96           H  
ATOM   1379  CA  ALA A  87      13.012  12.575   1.275  1.00 74.96           C  
ATOM   1380  HA  ALA A  87      12.857  11.531   1.547  1.00 74.96           H  
ATOM   1381  C   ALA A  87      11.785  13.383   1.730  1.00 74.96           C  
ATOM   1382  CB  ALA A  87      14.285  13.069   1.968  1.00 74.96           C  
ATOM   1383  HB1 ALA A  87      14.447  14.127   1.759  1.00 74.96           H  
ATOM   1384  HB2 ALA A  87      15.149  12.515   1.603  1.00 74.96           H  
ATOM   1385  HB3 ALA A  87      14.206  12.927   3.046  1.00 74.96           H  
ATOM   1386  O   ALA A  87      10.914  12.851   2.429  1.00 74.96           O  
ATOM   1387  N   ASN A  88      11.656  14.635   1.275  1.00 80.68           N  
ATOM   1388  H   ASN A  88      12.419  15.029   0.743  1.00 80.68           H  
ATOM   1389  CA  ASN A  88      10.511  15.494   1.587  1.00 80.68           C  
ATOM   1390  HA  ASN A  88      10.373  15.512   2.668  1.00 80.68           H  
ATOM   1391  C   ASN A  88       9.202  14.946   1.007  1.00 80.68           C  
ATOM   1392  CB  ASN A  88      10.812  16.924   1.100  1.00 80.68           C  
ATOM   1393  HB2 ASN A  88      11.295  16.898   0.124  1.00 80.68           H  
ATOM   1394  HB3 ASN A  88       9.883  17.487   1.006  1.00 80.68           H  
ATOM   1395  O   ASN A  88       8.190  14.870   1.714  1.00 80.68           O  
ATOM   1396  CG  ASN A  88      11.689  17.687   2.080  1.00 80.68           C  
ATOM   1397  ND2 ASN A  88      12.397  18.693   1.628  1.00 80.68           N  
ATOM   1398 HD21 ASN A  88      12.977  19.184   2.293  1.00 80.68           H  
ATOM   1399 HD22 ASN A  88      12.470  18.892   0.640  1.00 80.68           H  
ATOM   1400  OD1 ASN A  88      11.698  17.402   3.269  1.00 80.68           O  
ATOM   1401  N   LYS A  89       9.218  14.469  -0.244  1.00 79.76           N  
ATOM   1402  H   LYS A  89      10.064  14.586  -0.784  1.00 79.76           H  
ATOM   1403  CA  LYS A  89       8.056  13.813  -0.867  1.00 79.76           C  
ATOM   1404  HA  LYS A  89       7.219  14.511  -0.847  1.00 79.76           H  
ATOM   1405  C   LYS A  89       7.626  12.567  -0.088  1.00 79.76           C  
ATOM   1406  CB  LYS A  89       8.402  13.501  -2.331  1.00 79.76           C  
ATOM   1407  HB2 LYS A  89       9.190  12.750  -2.367  1.00 79.76           H  
ATOM   1408  HB3 LYS A  89       8.786  14.412  -2.791  1.00 79.76           H  
ATOM   1409  O   LYS A  89       6.437  12.385   0.183  1.00 79.76           O  
ATOM   1410  CG  LYS A  89       7.194  13.016  -3.150  1.00 79.76           C  
ATOM   1411  HG2 LYS A  89       6.842  12.060  -2.762  1.00 79.76           H  
ATOM   1412  HG3 LYS A  89       6.391  13.749  -3.078  1.00 79.76           H  
ATOM   1413  CD  LYS A  89       7.604  12.852  -4.622  1.00 79.76           C  
ATOM   1414  HD2 LYS A  89       8.005  13.801  -4.977  1.00 79.76           H  
ATOM   1415  HD3 LYS A  89       8.391  12.102  -4.694  1.00 79.76           H  
ATOM   1416  CE  LYS A  89       6.425  12.448  -5.518  1.00 79.76           C  
ATOM   1417  HE2 LYS A  89       5.620  13.168  -5.374  1.00 79.76           H  
ATOM   1418  HE3 LYS A  89       6.066  11.465  -5.211  1.00 79.76           H  
ATOM   1419  NZ  LYS A  89       6.825  12.430  -6.952  1.00 79.76           N  
ATOM   1420  HZ1 LYS A  89       7.149  13.342  -7.241  1.00 79.76           H  
ATOM   1421  HZ2 LYS A  89       6.054  12.190  -7.559  1.00 79.76           H  
ATOM   1422  HZ3 LYS A  89       7.585  11.788  -7.124  1.00 79.76           H  
ATOM   1423  N   TYR A  90       8.574  11.730   0.332  1.00 76.98           N  
ATOM   1424  H   TYR A  90       9.530  11.922   0.068  1.00 76.98           H  
ATOM   1425  CA  TYR A  90       8.300  10.533   1.125  1.00 76.98           C  
ATOM   1426  HA  TYR A  90       7.535   9.950   0.611  1.00 76.98           H  
ATOM   1427  C   TYR A  90       7.756  10.868   2.521  1.00 76.98           C  
ATOM   1428  CB  TYR A  90       9.564   9.672   1.214  1.00 76.98           C  
ATOM   1429  HB2 TYR A  90      10.363  10.249   1.680  1.00 76.98           H  
ATOM   1430  HB3 TYR A  90       9.892   9.418   0.206  1.00 76.98           H  
ATOM   1431  O   TYR A  90       6.772  10.259   2.953  1.00 76.98           O  
ATOM   1432  CG  TYR A  90       9.348   8.388   1.989  1.00 76.98           C  
ATOM   1433  CD1 TYR A  90       9.886   8.241   3.281  1.00 76.98           C  
ATOM   1434  HD1 TYR A  90      10.481   9.037   3.705  1.00 76.98           H  
ATOM   1435  CD2 TYR A  90       8.609   7.339   1.410  1.00 76.98           C  
ATOM   1436  HD2 TYR A  90       8.224   7.450   0.407  1.00 76.98           H  
ATOM   1437  CE1 TYR A  90       9.710   7.036   3.986  1.00 76.98           C  
ATOM   1438  HE1 TYR A  90      10.177   6.911   4.952  1.00 76.98           H  
ATOM   1439  CE2 TYR A  90       8.414   6.138   2.118  1.00 76.98           C  
ATOM   1440  HE2 TYR A  90       7.889   5.311   1.663  1.00 76.98           H  
ATOM   1441  OH  TYR A  90       8.816   4.809   4.069  1.00 76.98           O  
ATOM   1442  HH  TYR A  90       9.486   4.715   4.749  1.00 76.98           H  
ATOM   1443  CZ  TYR A  90       8.974   5.982   3.402  1.00 76.98           C  
ATOM   1444  N   ARG A  91       8.327  11.871   3.207  1.00 82.87           N  
ATOM   1445  H   ARG A  91       9.143  12.310   2.804  1.00 82.87           H  
ATOM   1446  CA  ARG A  91       7.827  12.380   4.498  1.00 82.87           C  
ATOM   1447  HA  ARG A  91       7.810  11.566   5.223  1.00 82.87           H  
ATOM   1448  C   ARG A  91       6.384  12.874   4.378  1.00 82.87           C  
ATOM   1449  CB  ARG A  91       8.749  13.495   5.034  1.00 82.87           C  
ATOM   1450  HB2 ARG A  91       8.958  14.205   4.234  1.00 82.87           H  
ATOM   1451  HB3 ARG A  91       8.225  14.031   5.825  1.00 82.87           H  
ATOM   1452  O   ARG A  91       5.538  12.424   5.153  1.00 82.87           O  
ATOM   1453  CG  ARG A  91      10.077  12.977   5.617  1.00 82.87           C  
ATOM   1454  HG2 ARG A  91      10.603  12.376   4.875  1.00 82.87           H  
ATOM   1455  HG3 ARG A  91       9.869  12.352   6.485  1.00 82.87           H  
ATOM   1456  CD  ARG A  91      10.970  14.153   6.045  1.00 82.87           C  
ATOM   1457  HD2 ARG A  91      10.452  14.726   6.815  1.00 82.87           H  
ATOM   1458  HD3 ARG A  91      11.130  14.803   5.185  1.00 82.87           H  
ATOM   1459  NE  ARG A  91      12.286  13.713   6.556  1.00 82.87           N  
ATOM   1460  HE  ARG A  91      12.584  12.770   6.351  1.00 82.87           H  
ATOM   1461  NH1 ARG A  91      12.983  15.749   7.389  1.00 82.87           N  
ATOM   1462 HH11 ARG A  91      12.172  16.217   7.009  1.00 82.87           H  
ATOM   1463 HH12 ARG A  91      13.700  16.312   7.824  1.00 82.87           H  
ATOM   1464  NH2 ARG A  91      14.333  13.993   7.540  1.00 82.87           N  
ATOM   1465 HH21 ARG A  91      15.013  14.604   7.970  1.00 82.87           H  
ATOM   1466 HH22 ARG A  91      14.614  13.045   7.333  1.00 82.87           H  
ATOM   1467  CZ  ARG A  91      13.186  14.483   7.158  1.00 82.87           C  
ATOM   1468  N   ARG A  92       6.072  13.690   3.361  1.00 85.84           N  
ATOM   1469  H   ARG A  92       6.831  14.024   2.784  1.00 85.84           H  
ATOM   1470  CA  ARG A  92       4.702  14.157   3.065  1.00 85.84           C  
ATOM   1471  HA  ARG A  92       4.309  14.684   3.935  1.00 85.84           H  
ATOM   1472  C   ARG A  92       3.748  12.988   2.814  1.00 85.84           C  
ATOM   1473  CB  ARG A  92       4.706  15.132   1.870  1.00 85.84           C  
ATOM   1474  HB2 ARG A  92       5.286  14.705   1.051  1.00 85.84           H  
ATOM   1475  HB3 ARG A  92       3.680  15.261   1.525  1.00 85.84           H  
ATOM   1476  O   ARG A  92       2.693  12.909   3.435  1.00 85.84           O  
ATOM   1477  CG  ARG A  92       5.263  16.524   2.221  1.00 85.84           C  
ATOM   1478  HG2 ARG A  92       4.661  16.961   3.017  1.00 85.84           H  
ATOM   1479  HG3 ARG A  92       6.291  16.436   2.571  1.00 85.84           H  
ATOM   1480  CD  ARG A  92       5.222  17.454   0.996  1.00 85.84           C  
ATOM   1481  HD2 ARG A  92       5.813  17.006   0.197  1.00 85.84           H  
ATOM   1482  HD3 ARG A  92       4.190  17.549   0.660  1.00 85.84           H  
ATOM   1483  NE  ARG A  92       5.759  18.798   1.295  1.00 85.84           N  
ATOM   1484  HE  ARG A  92       6.087  18.975   2.234  1.00 85.84           H  
ATOM   1485  NH1 ARG A  92       5.449  19.757  -0.782  1.00 85.84           N  
ATOM   1486 HH11 ARG A  92       5.523  20.574  -1.371  1.00 85.84           H  
ATOM   1487 HH12 ARG A  92       4.987  18.927  -1.126  1.00 85.84           H  
ATOM   1488  NH2 ARG A  92       6.374  20.953   0.845  1.00 85.84           N  
ATOM   1489 HH21 ARG A  92       6.689  21.100   1.793  1.00 85.84           H  
ATOM   1490 HH22 ARG A  92       6.427  21.740   0.214  1.00 85.84           H  
ATOM   1491  CZ  ARG A  92       5.857  19.823   0.456  1.00 85.84           C  
ATOM   1492  N   LEU A  93       4.133  12.016   1.985  1.00 84.77           N  
ATOM   1493  H   LEU A  93       5.001  12.140   1.484  1.00 84.77           H  
ATOM   1494  CA  LEU A  93       3.314  10.824   1.723  1.00 84.77           C  
ATOM   1495  HA  LEU A  93       2.333  11.146   1.374  1.00 84.77           H  
ATOM   1496  C   LEU A  93       3.072   9.979   2.984  1.00 84.77           C  
ATOM   1497  CB  LEU A  93       3.992   9.971   0.636  1.00 84.77           C  
ATOM   1498  HB2 LEU A  93       5.045   9.856   0.894  1.00 84.77           H  
ATOM   1499  HB3 LEU A  93       3.545   8.977   0.635  1.00 84.77           H  
ATOM   1500  O   LEU A  93       1.967   9.469   3.193  1.00 84.77           O  
ATOM   1501  CG  LEU A  93       3.881  10.549  -0.786  1.00 84.77           C  
ATOM   1502  HG  LEU A  93       4.187  11.596  -0.794  1.00 84.77           H  
ATOM   1503  CD1 LEU A  93       4.798   9.757  -1.718  1.00 84.77           C  
ATOM   1504 HD11 LEU A  93       4.518   8.703  -1.729  1.00 84.77           H  
ATOM   1505 HD12 LEU A  93       4.728  10.160  -2.728  1.00 84.77           H  
ATOM   1506 HD13 LEU A  93       5.831   9.858  -1.383  1.00 84.77           H  
ATOM   1507  CD2 LEU A  93       2.452  10.453  -1.326  1.00 84.77           C  
ATOM   1508 HD21 LEU A  93       2.429  10.824  -2.350  1.00 84.77           H  
ATOM   1509 HD22 LEU A  93       2.105   9.420  -1.313  1.00 84.77           H  
ATOM   1510 HD23 LEU A  93       1.782  11.079  -0.737  1.00 84.77           H  
ATOM   1511  N   LYS A  94       4.086   9.822   3.842  1.00 86.74           N  
ATOM   1512  H   LYS A  94       4.975  10.235   3.598  1.00 86.74           H  
ATOM   1513  CA  LYS A  94       3.973   9.103   5.119  1.00 86.74           C  
ATOM   1514  HA  LYS A  94       3.526   8.128   4.927  1.00 86.74           H  
ATOM   1515  C   LYS A  94       3.038   9.839   6.084  1.00 86.74           C  
ATOM   1516  CB  LYS A  94       5.385   8.893   5.696  1.00 86.74           C  
ATOM   1517  HB2 LYS A  94       6.021   8.476   4.915  1.00 86.74           H  
ATOM   1518  HB3 LYS A  94       5.801   9.857   5.987  1.00 86.74           H  
ATOM   1519  O   LYS A  94       2.183   9.189   6.692  1.00 86.74           O  
ATOM   1520  CG  LYS A  94       5.418   7.938   6.902  1.00 86.74           C  
ATOM   1521  HG2 LYS A  94       5.026   6.965   6.604  1.00 86.74           H  
ATOM   1522  HG3 LYS A  94       4.797   8.341   7.703  1.00 86.74           H  
ATOM   1523  CD  LYS A  94       6.858   7.774   7.418  1.00 86.74           C  
ATOM   1524  HD2 LYS A  94       7.242   8.758   7.690  1.00 86.74           H  
ATOM   1525  HD3 LYS A  94       7.481   7.372   6.619  1.00 86.74           H  
ATOM   1526  CE  LYS A  94       6.935   6.847   8.643  1.00 86.74           C  
ATOM   1527  HE2 LYS A  94       6.623   5.845   8.348  1.00 86.74           H  
ATOM   1528  HE3 LYS A  94       6.235   7.213   9.395  1.00 86.74           H  
ATOM   1529  NZ  LYS A  94       8.307   6.805   9.226  1.00 86.74           N  
ATOM   1530  HZ1 LYS A  94       8.990   6.470   8.562  1.00 86.74           H  
ATOM   1531  HZ2 LYS A  94       8.606   7.724   9.521  1.00 86.74           H  
ATOM   1532  HZ3 LYS A  94       8.352   6.212  10.042  1.00 86.74           H  
ATOM   1533  N   ALA A  95       3.145  11.165   6.169  1.00 88.87           N  
ATOM   1534  H   ALA A  95       3.886  11.623   5.657  1.00 88.87           H  
ATOM   1535  CA  ALA A  95       2.256  12.015   6.957  1.00 88.87           C  
ATOM   1536  HA  ALA A  95       2.270  11.674   7.992  1.00 88.87           H  
ATOM   1537  C   ALA A  95       0.803  11.926   6.462  1.00 88.87           C  
ATOM   1538  CB  ALA A  95       2.789  13.452   6.933  1.00 88.87           C  
ATOM   1539  HB1 ALA A  95       2.162  14.089   7.556  1.00 88.87           H  
ATOM   1540  HB2 ALA A  95       3.808  13.480   7.321  1.00 88.87           H  
ATOM   1541  HB3 ALA A  95       2.787  13.847   5.917  1.00 88.87           H  
ATOM   1542  O   ALA A  95      -0.084  11.614   7.253  1.00 88.87           O  
ATOM   1543  N   LEU A  96       0.564  12.043   5.151  1.00 90.10           N  
ATOM   1544  H   LEU A  96       1.325  12.352   4.562  1.00 90.10           H  
ATOM   1545  CA  LEU A  96      -0.765  11.891   4.541  1.00 90.10           C  
ATOM   1546  HA  LEU A  96      -1.438  12.633   4.971  1.00 90.10           H  
ATOM   1547  C   LEU A  96      -1.380  10.514   4.821  1.00 90.10           C  
ATOM   1548  CB  LEU A  96      -0.658  12.112   3.020  1.00 90.10           C  
ATOM   1549  HB2 LEU A  96      -1.581  11.770   2.552  1.00 90.10           H  
ATOM   1550  HB3 LEU A  96       0.155  11.497   2.635  1.00 90.10           H  
ATOM   1551  O   LEU A  96      -2.562  10.402   5.144  1.00 90.10           O  
ATOM   1552  CG  LEU A  96      -0.426  13.573   2.589  1.00 90.10           C  
ATOM   1553  HG  LEU A  96       0.435  13.988   3.113  1.00 90.10           H  
ATOM   1554  CD1 LEU A  96      -0.151  13.606   1.085  1.00 90.10           C  
ATOM   1555 HD11 LEU A  96       0.018  14.637   0.775  1.00 90.10           H  
ATOM   1556 HD12 LEU A  96      -1.004  13.211   0.531  1.00 90.10           H  
ATOM   1557 HD13 LEU A  96       0.745  13.029   0.856  1.00 90.10           H  
ATOM   1558  CD2 LEU A  96      -1.640  14.451   2.883  1.00 90.10           C  
ATOM   1559 HD21 LEU A  96      -1.461  15.458   2.505  1.00 90.10           H  
ATOM   1560 HD22 LEU A  96      -2.534  14.055   2.402  1.00 90.10           H  
ATOM   1561 HD23 LEU A  96      -1.805  14.536   3.957  1.00 90.10           H  
ATOM   1562  N   ARG A  97      -0.586   9.438   4.745  1.00 89.59           N  
ATOM   1563  H   ARG A  97       0.365   9.583   4.438  1.00 89.59           H  
ATOM   1564  CA  ARG A  97      -1.048   8.086   5.106  1.00 89.59           C  
ATOM   1565  HA  ARG A  97      -1.964   7.870   4.556  1.00 89.59           H  
ATOM   1566  C   ARG A  97      -1.421   7.982   6.584  1.00 89.59           C  
ATOM   1567  CB  ARG A  97       0.021   7.043   4.753  1.00 89.59           C  
ATOM   1568  HB2 ARG A  97      -0.202   6.117   5.283  1.00 89.59           H  
ATOM   1569  HB3 ARG A  97       0.995   7.399   5.089  1.00 89.59           H  
ATOM   1570  O   ARG A  97      -2.413   7.324   6.902  1.00 89.59           O  
ATOM   1571  CG  ARG A  97       0.071   6.732   3.251  1.00 89.59           C  
ATOM   1572  HG2 ARG A  97       0.217   7.650   2.682  1.00 89.59           H  
ATOM   1573  HG3 ARG A  97      -0.870   6.274   2.946  1.00 89.59           H  
ATOM   1574  CD  ARG A  97       1.231   5.767   2.978  1.00 89.59           C  
ATOM   1575  HD2 ARG A  97       2.153   6.257   3.293  1.00 89.59           H  
ATOM   1576  HD3 ARG A  97       1.092   4.862   3.570  1.00 89.59           H  
ATOM   1577  NE  ARG A  97       1.339   5.407   1.551  1.00 89.59           N  
ATOM   1578  HE  ARG A  97       0.632   5.772   0.928  1.00 89.59           H  
ATOM   1579  NH1 ARG A  97       3.379   4.343   1.662  1.00 89.59           N  
ATOM   1580 HH11 ARG A  97       3.440   4.543   2.650  1.00 89.59           H  
ATOM   1581 HH12 ARG A  97       4.180   3.960   1.179  1.00 89.59           H  
ATOM   1582  NH2 ARG A  97       2.348   4.539  -0.302  1.00 89.59           N  
ATOM   1583 HH21 ARG A  97       1.589   4.858  -0.888  1.00 89.59           H  
ATOM   1584 HH22 ARG A  97       3.131   4.075  -0.740  1.00 89.59           H  
ATOM   1585  CZ  ARG A  97       2.348   4.765   0.981  1.00 89.59           C  
ATOM   1586  N   LYS A  98      -0.645   8.600   7.482  1.00 92.01           N  
ATOM   1587  H   LYS A  98       0.145   9.128   7.139  1.00 92.01           H  
ATOM   1588  CA  LYS A  98      -0.944   8.647   8.922  1.00 92.01           C  
ATOM   1589  HA  LYS A  98      -1.137   7.634   9.275  1.00 92.01           H  
ATOM   1590  C   LYS A  98      -2.226   9.445   9.183  1.00 92.01           C  
ATOM   1591  CB  LYS A  98       0.268   9.207   9.694  1.00 92.01           C  
ATOM   1592  HB2 LYS A  98       1.162   8.657   9.398  1.00 92.01           H  
ATOM   1593  HB3 LYS A  98       0.413  10.255   9.430  1.00 92.01           H  
ATOM   1594  O   LYS A  98      -3.118   8.914   9.838  1.00 92.01           O  
ATOM   1595  CG  LYS A  98       0.107   9.094  11.223  1.00 92.01           C  
ATOM   1596  HG2 LYS A  98       0.017   8.043  11.497  1.00 92.01           H  
ATOM   1597  HG3 LYS A  98      -0.804   9.611  11.528  1.00 92.01           H  
ATOM   1598  CD  LYS A  98       1.297   9.719  11.979  1.00 92.01           C  
ATOM   1599  HD2 LYS A  98       1.379  10.766  11.689  1.00 92.01           H  
ATOM   1600  HD3 LYS A  98       2.217   9.205  11.700  1.00 92.01           H  
ATOM   1601  CE  LYS A  98       1.102   9.636  13.506  1.00 92.01           C  
ATOM   1602  HE2 LYS A  98       1.097   8.589  13.809  1.00 92.01           H  
ATOM   1603  HE3 LYS A  98       0.124  10.052  13.747  1.00 92.01           H  
ATOM   1604  NZ  LYS A  98       2.142  10.381  14.274  1.00 92.01           N  
ATOM   1605  HZ1 LYS A  98       1.965  10.332  15.267  1.00 92.01           H  
ATOM   1606  HZ2 LYS A  98       2.133  11.365  14.048  1.00 92.01           H  
ATOM   1607  HZ3 LYS A  98       3.076  10.031  14.118  1.00 92.01           H  
ATOM   1608  N   ALA A  99      -2.359  10.632   8.594  1.00 91.17           N  
ATOM   1609  H   ALA A  99      -1.571  11.008   8.087  1.00 91.17           H  
ATOM   1610  CA  ALA A  99      -3.547  11.478   8.689  1.00 91.17           C  
ATOM   1611  HA  ALA A  99      -3.707  11.754   9.731  1.00 91.17           H  
ATOM   1612  C   ALA A  99      -4.805  10.742   8.205  1.00 91.17           C  
ATOM   1613  CB  ALA A  99      -3.296  12.762   7.891  1.00 91.17           C  
ATOM   1614  HB1 ALA A  99      -3.125  12.537   6.838  1.00 91.17           H  
ATOM   1615  HB2 ALA A  99      -4.160  13.421   7.975  1.00 91.17           H  
ATOM   1616  HB3 ALA A  99      -2.427  13.285   8.291  1.00 91.17           H  
ATOM   1617  O   ALA A  99      -5.781  10.654   8.939  1.00 91.17           O  
ATOM   1618  N   ARG A 100      -4.752  10.076   7.042  1.00 91.11           N  
ATOM   1619  H   ARG A 100      -3.945  10.229   6.454  1.00 91.11           H  
ATOM   1620  CA  ARG A 100      -5.866   9.247   6.540  1.00 91.11           C  
ATOM   1621  HA  ARG A 100      -6.752   9.875   6.449  1.00 91.11           H  
ATOM   1622  C   ARG A 100      -6.258   8.122   7.500  1.00 91.11           C  
ATOM   1623  CB  ARG A 100      -5.517   8.657   5.166  1.00 91.11           C  
ATOM   1624  HB2 ARG A 100      -6.213   7.847   4.946  1.00 91.11           H  
ATOM   1625  HB3 ARG A 100      -4.509   8.244   5.193  1.00 91.11           H  
ATOM   1626  O   ARG A 100      -7.439   7.812   7.628  1.00 91.11           O  
ATOM   1627  CG  ARG A 100      -5.629   9.690   4.037  1.00 91.11           C  
ATOM   1628  HG2 ARG A 100      -6.656  10.051   3.980  1.00 91.11           H  
ATOM   1629  HG3 ARG A 100      -4.974  10.538   4.236  1.00 91.11           H  
ATOM   1630  CD  ARG A 100      -5.240   9.045   2.700  1.00 91.11           C  
ATOM   1631  HD2 ARG A 100      -4.214   8.686   2.777  1.00 91.11           H  
ATOM   1632  HD3 ARG A 100      -5.905   8.203   2.508  1.00 91.11           H  
ATOM   1633  NE  ARG A 100      -5.335  10.006   1.587  1.00 91.11           N  
ATOM   1634  HE  ARG A 100      -5.703  10.921   1.806  1.00 91.11           H  
ATOM   1635  NH1 ARG A 100      -4.539   8.656  -0.096  1.00 91.11           N  
ATOM   1636 HH11 ARG A 100      -4.371   8.538  -1.085  1.00 91.11           H  
ATOM   1637 HH12 ARG A 100      -4.520   7.875   0.544  1.00 91.11           H  
ATOM   1638  NH2 ARG A 100      -5.120  10.758  -0.553  1.00 91.11           N  
ATOM   1639 HH21 ARG A 100      -5.504  11.655  -0.290  1.00 91.11           H  
ATOM   1640 HH22 ARG A 100      -4.917  10.616  -1.532  1.00 91.11           H  
ATOM   1641  CZ  ARG A 100      -4.997   9.804   0.324  1.00 91.11           C  
ATOM   1642  N   ARG A 101      -5.293   7.479   8.167  1.00 92.08           N  
ATOM   1643  H   ARG A 101      -4.344   7.800   8.041  1.00 92.08           H  
ATOM   1644  CA  ARG A 101      -5.585   6.440   9.173  1.00 92.08           C  
ATOM   1645  HA  ARG A 101      -6.306   5.732   8.763  1.00 92.08           H  
ATOM   1646  C   ARG A 101      -6.260   7.027  10.410  1.00 92.08           C  
ATOM   1647  CB  ARG A 101      -4.312   5.693   9.584  1.00 92.08           C  
ATOM   1648  HB2 ARG A 101      -3.525   6.412   9.812  1.00 92.08           H  
ATOM   1649  HB3 ARG A 101      -4.520   5.126  10.492  1.00 92.08           H  
ATOM   1650  O   ARG A 101      -7.193   6.410  10.912  1.00 92.08           O  
ATOM   1651  CG  ARG A 101      -3.823   4.712   8.515  1.00 92.08           C  
ATOM   1652  HG2 ARG A 101      -4.561   3.921   8.383  1.00 92.08           H  
ATOM   1653  HG3 ARG A 101      -3.682   5.228   7.565  1.00 92.08           H  
ATOM   1654  CD  ARG A 101      -2.494   4.109   8.981  1.00 92.08           C  
ATOM   1655  HD2 ARG A 101      -1.784   4.920   9.141  1.00 92.08           H  
ATOM   1656  HD3 ARG A 101      -2.659   3.593   9.927  1.00 92.08           H  
ATOM   1657  NE  ARG A 101      -1.938   3.168   7.992  1.00 92.08           N  
ATOM   1658  HE  ARG A 101      -2.433   3.089   7.115  1.00 92.08           H  
ATOM   1659  NH1 ARG A 101      -0.157   2.452   9.256  1.00 92.08           N  
ATOM   1660 HH11 ARG A 101      -0.455   3.054  10.010  1.00 92.08           H  
ATOM   1661 HH12 ARG A 101       0.648   1.855   9.382  1.00 92.08           H  
ATOM   1662  NH2 ARG A 101      -0.455   1.626   7.206  1.00 92.08           N  
ATOM   1663 HH21 ARG A 101       0.347   1.033   7.359  1.00 92.08           H  
ATOM   1664 HH22 ARG A 101      -1.000   1.524   6.362  1.00 92.08           H  
ATOM   1665  CZ  ARG A 101      -0.857   2.424   8.155  1.00 92.08           C  
ATOM   1666  N   LEU A 102      -5.796   8.181  10.886  1.00 93.14           N  
ATOM   1667  H   LEU A 102      -5.029   8.633  10.409  1.00 93.14           H  
ATOM   1668  CA  LEU A 102      -6.400   8.880  12.022  1.00 93.14           C  
ATOM   1669  HA  LEU A 102      -6.521   8.183  12.851  1.00 93.14           H  
ATOM   1670  C   LEU A 102      -7.811   9.367  11.682  1.00 93.14           C  
ATOM   1671  CB  LEU A 102      -5.493  10.036  12.476  1.00 93.14           C  
ATOM   1672  HB2 LEU A 102      -5.280  10.676  11.619  1.00 93.14           H  
ATOM   1673  HB3 LEU A 102      -6.038  10.638  13.203  1.00 93.14           H  
ATOM   1674  O   LEU A 102      -8.725   9.079  12.441  1.00 93.14           O  
ATOM   1675  CG  LEU A 102      -4.166   9.590  13.116  1.00 93.14           C  
ATOM   1676  HG  LEU A 102      -3.626   8.942  12.426  1.00 93.14           H  
ATOM   1677  CD1 LEU A 102      -3.293  10.810  13.398  1.00 93.14           C  
ATOM   1678 HD11 LEU A 102      -2.346  10.506  13.843  1.00 93.14           H  
ATOM   1679 HD12 LEU A 102      -3.806  11.479  14.089  1.00 93.14           H  
ATOM   1680 HD13 LEU A 102      -3.100  11.353  12.472  1.00 93.14           H  
ATOM   1681  CD2 LEU A 102      -4.371   8.823  14.426  1.00 93.14           C  
ATOM   1682 HD21 LEU A 102      -4.885   7.879  14.243  1.00 93.14           H  
ATOM   1683 HD22 LEU A 102      -4.962   9.428  15.113  1.00 93.14           H  
ATOM   1684 HD23 LEU A 102      -3.407   8.617  14.890  1.00 93.14           H  
ATOM   1685  N   ALA A 103      -8.016   9.961  10.505  1.00 90.54           N  
ATOM   1686  H   ALA A 103      -7.213  10.236   9.958  1.00 90.54           H  
ATOM   1687  CA  ALA A 103      -9.331  10.377  10.021  1.00 90.54           C  
ATOM   1688  HA  ALA A 103      -9.744  11.113  10.710  1.00 90.54           H  
ATOM   1689  C   ALA A 103     -10.319   9.201   9.951  1.00 90.54           C  
ATOM   1690  CB  ALA A 103      -9.155  11.042   8.652  1.00 90.54           C  
ATOM   1691  HB1 ALA A 103     -10.122  11.398   8.296  1.00 90.54           H  
ATOM   1692  HB2 ALA A 103      -8.746  10.335   7.930  1.00 90.54           H  
ATOM   1693  HB3 ALA A 103      -8.487  11.899   8.741  1.00 90.54           H  
ATOM   1694  O   ALA A 103     -11.438   9.307  10.434  1.00 90.54           O  
ATOM   1695  N   ARG A 104      -9.891   8.035   9.441  1.00 89.94           N  
ATOM   1696  H   ARG A 104      -8.976   8.014   9.015  1.00 89.94           H  
ATOM   1697  CA  ARG A 104     -10.723   6.815   9.460  1.00 89.94           C  
ATOM   1698  HA  ARG A 104     -11.684   7.032   8.993  1.00 89.94           H  
ATOM   1699  C   ARG A 104     -11.064   6.356  10.878  1.00 89.94           C  
ATOM   1700  CB  ARG A 104     -10.032   5.676   8.704  1.00 89.94           C  
ATOM   1701  HB2 ARG A 104     -10.541   4.741   8.940  1.00 89.94           H  
ATOM   1702  HB3 ARG A 104      -8.997   5.598   9.037  1.00 89.94           H  
ATOM   1703  O   ARG A 104     -12.183   5.924  11.122  1.00 89.94           O  
ATOM   1704  CG  ARG A 104     -10.081   5.871   7.186  1.00 89.94           C  
ATOM   1705  HG2 ARG A 104     -11.118   5.856   6.851  1.00 89.94           H  
ATOM   1706  HG3 ARG A 104      -9.641   6.831   6.915  1.00 89.94           H  
ATOM   1707  CD  ARG A 104      -9.307   4.734   6.514  1.00 89.94           C  
ATOM   1708  HD2 ARG A 104      -8.303   4.697   6.935  1.00 89.94           H  
ATOM   1709  HD3 ARG A 104      -9.822   3.798   6.731  1.00 89.94           H  
ATOM   1710  NE  ARG A 104      -9.214   4.935   5.058  1.00 89.94           N  
ATOM   1711  HE  ARG A 104      -9.540   5.827   4.714  1.00 89.94           H  
ATOM   1712  NH1 ARG A 104      -8.531   2.815   4.497  1.00 89.94           N  
ATOM   1713 HH11 ARG A 104      -8.702   2.538   5.453  1.00 89.94           H  
ATOM   1714 HH12 ARG A 104      -8.427   2.109   3.782  1.00 89.94           H  
ATOM   1715  NH2 ARG A 104      -8.847   4.337   2.894  1.00 89.94           N  
ATOM   1716 HH21 ARG A 104      -8.720   3.614   2.200  1.00 89.94           H  
ATOM   1717 HH22 ARG A 104      -9.251   5.214   2.595  1.00 89.94           H  
ATOM   1718  CZ  ARG A 104      -8.860   4.033   4.160  1.00 89.94           C  
ATOM   1719  N   ARG A 105     -10.112   6.425  11.813  1.00 91.34           N  
ATOM   1720  H   ARG A 105      -9.226   6.837  11.556  1.00 91.34           H  
ATOM   1721  CA  ARG A 105     -10.359   6.076  13.223  1.00 91.34           C  
ATOM   1722  HA  ARG A 105     -10.855   5.107  13.277  1.00 91.34           H  
ATOM   1723  C   ARG A 105     -11.331   7.052  13.880  1.00 91.34           C  
ATOM   1724  CB  ARG A 105      -9.049   6.026  14.014  1.00 91.34           C  
ATOM   1725  HB2 ARG A 105      -9.286   6.035  15.078  1.00 91.34           H  
ATOM   1726  HB3 ARG A 105      -8.450   6.910  13.797  1.00 91.34           H  
ATOM   1727  O   ARG A 105     -12.231   6.593  14.568  1.00 91.34           O  
ATOM   1728  CG  ARG A 105      -8.239   4.762  13.717  1.00 91.34           C  
ATOM   1729  HG2 ARG A 105      -8.024   4.689  12.651  1.00 91.34           H  
ATOM   1730  HG3 ARG A 105      -8.815   3.889  14.026  1.00 91.34           H  
ATOM   1731  CD  ARG A 105      -6.931   4.821  14.508  1.00 91.34           C  
ATOM   1732  HD2 ARG A 105      -7.170   5.000  15.556  1.00 91.34           H  
ATOM   1733  HD3 ARG A 105      -6.337   5.657  14.139  1.00 91.34           H  
ATOM   1734  NE  ARG A 105      -6.163   3.568  14.392  1.00 91.34           N  
ATOM   1735  HE  ARG A 105      -6.589   2.828  13.852  1.00 91.34           H  
ATOM   1736  NH1 ARG A 105      -4.473   4.159  15.833  1.00 91.34           N  
ATOM   1737 HH11 ARG A 105      -4.943   5.035  16.013  1.00 91.34           H  
ATOM   1738 HH12 ARG A 105      -3.697   3.903  16.426  1.00 91.34           H  
ATOM   1739  NH2 ARG A 105      -4.493   2.116  14.938  1.00 91.34           N  
ATOM   1740 HH21 ARG A 105      -4.986   1.372  14.467  1.00 91.34           H  
ATOM   1741 HH22 ARG A 105      -3.710   1.895  15.537  1.00 91.34           H  
ATOM   1742  CZ  ARG A 105      -5.050   3.290  15.049  1.00 91.34           C  
ATOM   1743  N   ALA A 106     -11.170   8.349  13.635  1.00 90.35           N  
ATOM   1744  H   ALA A 106     -10.379   8.646  13.080  1.00 90.35           H  
ATOM   1745  CA  ALA A 106     -12.064   9.389  14.125  1.00 90.35           C  
ATOM   1746  HA  ALA A 106     -12.142   9.311  15.210  1.00 90.35           H  
ATOM   1747  C   ALA A 106     -13.478   9.225  13.550  1.00 90.35           C  
ATOM   1748  CB  ALA A 106     -11.457  10.754  13.787  1.00 90.35           C  
ATOM   1749  HB1 ALA A 106     -12.092  11.543  14.189  1.00 90.35           H  
ATOM   1750  HB2 ALA A 106     -11.382  10.883  12.707  1.00 90.35           H  
ATOM   1751  HB3 ALA A 106     -10.467  10.844  14.233  1.00 90.35           H  
ATOM   1752  O   ALA A 106     -14.436   9.234  14.310  1.00 90.35           O  
ATOM   1753  N   ALA A 107     -13.611   8.961  12.245  1.00 87.95           N  
ATOM   1754  H   ALA A 107     -12.800   9.040  11.649  1.00 87.95           H  
ATOM   1755  CA  ALA A 107     -14.899   8.677  11.611  1.00 87.95           C  
ATOM   1756  HA  ALA A 107     -15.560   9.530  11.764  1.00 87.95           H  
ATOM   1757  C   ALA A 107     -15.584   7.446  12.227  1.00 87.95           C  
ATOM   1758  CB  ALA A 107     -14.676   8.497  10.105  1.00 87.95           C  
ATOM   1759  HB1 ALA A 107     -14.019   7.648   9.917  1.00 87.95           H  
ATOM   1760  HB2 ALA A 107     -14.233   9.401   9.688  1.00 87.95           H  
ATOM   1761  HB3 ALA A 107     -15.635   8.320   9.617  1.00 87.95           H  
ATOM   1762  O   ALA A 107     -16.758   7.502  12.582  1.00 87.95           O  
ATOM   1763  N   ASN A 108     -14.839   6.355  12.432  1.00 89.61           N  
ATOM   1764  H   ASN A 108     -13.900   6.333  12.061  1.00 89.61           H  
ATOM   1765  CA  ASN A 108     -15.369   5.166  13.102  1.00 89.61           C  
ATOM   1766  HA  ASN A 108     -16.267   4.838  12.579  1.00 89.61           H  
ATOM   1767  C   ASN A 108     -15.774   5.462  14.557  1.00 89.61           C  
ATOM   1768  CB  ASN A 108     -14.323   4.041  13.052  1.00 89.61           C  
ATOM   1769  HB2 ASN A 108     -14.668   3.226  13.687  1.00 89.61           H  
ATOM   1770  HB3 ASN A 108     -13.378   4.409  13.451  1.00 89.61           H  
ATOM   1771  O   ASN A 108     -16.815   4.994  15.007  1.00 89.61           O  
ATOM   1772  CG  ASN A 108     -14.085   3.463  11.668  1.00 89.61           C  
ATOM   1773  ND2 ASN A 108     -13.100   2.606  11.534  1.00 89.61           N  
ATOM   1774 HD21 ASN A 108     -12.609   2.286  12.356  1.00 89.61           H  
ATOM   1775 HD22 ASN A 108     -13.076   2.158  10.629  1.00 89.61           H  
ATOM   1776  OD1 ASN A 108     -14.765   3.713  10.693  1.00 89.61           O  
ATOM   1777  N   ALA A 109     -14.978   6.241  15.297  1.00 87.80           N  
ATOM   1778  H   ALA A 109     -14.129   6.602  14.888  1.00 87.80           H  
ATOM   1779  CA  ALA A 109     -15.296   6.640  16.668  1.00 87.80           C  
ATOM   1780  HA  ALA A 109     -15.509   5.746  17.254  1.00 87.80           H  
ATOM   1781  C   ALA A 109     -16.550   7.528  16.727  1.00 87.80           C  
ATOM   1782  CB  ALA A 109     -14.076   7.335  17.283  1.00 87.80           C  
ATOM   1783  HB1 ALA A 109     -13.219   6.662  17.274  1.00 87.80           H  
ATOM   1784  HB2 ALA A 109     -14.298   7.611  18.314  1.00 87.80           H  
ATOM   1785  HB3 ALA A 109     -13.833   8.239  16.725  1.00 87.80           H  
ATOM   1786  O   ALA A 109     -17.419   7.289  17.561  1.00 87.80           O  
ATOM   1787  N   ALA A 110     -16.691   8.480  15.802  1.00 84.23           N  
ATOM   1788  H   ALA A 110     -15.924   8.656  15.169  1.00 84.23           H  
ATOM   1789  CA  ALA A 110     -17.868   9.334  15.677  1.00 84.23           C  
ATOM   1790  HA  ALA A 110     -18.041   9.837  16.628  1.00 84.23           H  
ATOM   1791  C   ALA A 110     -19.128   8.521  15.342  1.00 84.23           C  
ATOM   1792  CB  ALA A 110     -17.585  10.402  14.614  1.00 84.23           C  
ATOM   1793  HB1 ALA A 110     -16.714  10.990  14.903  1.00 84.23           H  
ATOM   1794  HB2 ALA A 110     -18.443  11.069  14.531  1.00 84.23           H  
ATOM   1795  HB3 ALA A 110     -17.402   9.937  13.645  1.00 84.23           H  
ATOM   1796  O   ALA A 110     -20.168   8.721  15.961  1.00 84.23           O  
ATOM   1797  N   GLN A 111     -19.033   7.538  14.439  1.00 84.87           N  
ATOM   1798  H   GLN A 111     -18.171   7.444  13.921  1.00 84.87           H  
ATOM   1799  CA  GLN A 111     -20.137   6.613  14.153  1.00 84.87           C  
ATOM   1800  HA  GLN A 111     -21.011   7.186  13.844  1.00 84.87           H  
ATOM   1801  C   GLN A 111     -20.542   5.794  15.389  1.00 84.87           C  
ATOM   1802  CB  GLN A 111     -19.741   5.657  13.021  1.00 84.87           C  
ATOM   1803  HB2 GLN A 111     -20.453   4.832  12.995  1.00 84.87           H  
ATOM   1804  HB3 GLN A 111     -18.752   5.243  13.221  1.00 84.87           H  
ATOM   1805  O   GLN A 111     -21.734   5.599  15.644  1.00 84.87           O  
ATOM   1806  CG  GLN A 111     -19.750   6.325  11.640  1.00 84.87           C  
ATOM   1807  HG2 GLN A 111     -20.759   6.673  11.422  1.00 84.87           H  
ATOM   1808  HG3 GLN A 111     -19.089   7.191  11.632  1.00 84.87           H  
ATOM   1809  CD  GLN A 111     -19.319   5.368  10.533  1.00 84.87           C  
ATOM   1810  NE2 GLN A 111     -19.379   5.791   9.290  1.00 84.87           N  
ATOM   1811 HE21 GLN A 111     -19.730   6.714   9.078  1.00 84.87           H  
ATOM   1812 HE22 GLN A 111     -19.153   5.112   8.578  1.00 84.87           H  
ATOM   1813  OE1 GLN A 111     -18.938   4.227  10.747  1.00 84.87           O  
ATOM   1814  N   VAL A 112     -19.566   5.323  16.175  1.00 82.16           N  
ATOM   1815  H   VAL A 112     -18.609   5.494  15.899  1.00 82.16           H  
ATOM   1816  CA  VAL A 112     -19.820   4.601  17.431  1.00 82.16           C  
ATOM   1817  HA  VAL A 112     -20.532   3.801  17.230  1.00 82.16           H  
ATOM   1818  C   VAL A 112     -20.483   5.519  18.464  1.00 82.16           C  
ATOM   1819  CB  VAL A 112     -18.527   3.957  17.972  1.00 82.16           C  
ATOM   1820  HB  VAL A 112     -17.728   4.698  17.993  1.00 82.16           H  
ATOM   1821  O   VAL A 112     -21.464   5.103  19.079  1.00 82.16           O  
ATOM   1822  CG1 VAL A 112     -18.694   3.383  19.386  1.00 82.16           C  
ATOM   1823 HG11 VAL A 112     -17.785   2.862  19.686  1.00 82.16           H  
ATOM   1824 HG12 VAL A 112     -19.540   2.696  19.418  1.00 82.16           H  
ATOM   1825 HG13 VAL A 112     -18.863   4.190  20.099  1.00 82.16           H  
ATOM   1826  CG2 VAL A 112     -18.092   2.787  17.076  1.00 82.16           C  
ATOM   1827 HG21 VAL A 112     -18.817   1.976  17.142  1.00 82.16           H  
ATOM   1828 HG22 VAL A 112     -17.112   2.428  17.392  1.00 82.16           H  
ATOM   1829 HG23 VAL A 112     -18.027   3.104  16.036  1.00 82.16           H  
ATOM   1830  N   ALA A 113     -20.012   6.760  18.608  1.00 80.13           N  
ATOM   1831  H   ALA A 113     -19.194   7.030  18.081  1.00 80.13           H  
ATOM   1832  CA  ALA A 113     -20.576   7.757  19.518  1.00 80.13           C  
ATOM   1833  HA  ALA A 113     -20.623   7.329  20.520  1.00 80.13           H  
ATOM   1834  C   ALA A 113     -22.009   8.156  19.126  1.00 80.13           C  
ATOM   1835  CB  ALA A 113     -19.635   8.966  19.563  1.00 80.13           C  
ATOM   1836  HB1 ALA A 113     -20.020   9.703  20.268  1.00 80.13           H  
ATOM   1837  HB2 ALA A 113     -19.560   9.427  18.579  1.00 80.13           H  
ATOM   1838  HB3 ALA A 113     -18.643   8.654  19.890  1.00 80.13           H  
ATOM   1839  O   ALA A 113     -22.900   8.115  19.967  1.00 80.13           O  
ATOM   1840  N   ALA A 114     -22.273   8.419  17.842  1.00 79.41           N  
ATOM   1841  H   ALA A 114     -21.500   8.487  17.197  1.00 79.41           H  
ATOM   1842  CA  ALA A 114     -23.617   8.708  17.331  1.00 79.41           C  
ATOM   1843  HA  ALA A 114     -24.026   9.561  17.872  1.00 79.41           H  
ATOM   1844  C   ALA A 114     -24.588   7.524  17.515  1.00 79.41           C  
ATOM   1845  CB  ALA A 114     -23.487   9.082  15.849  1.00 79.41           C  
ATOM   1846  HB1 ALA A 114     -24.468   9.337  15.449  1.00 79.41           H  
ATOM   1847  HB2 ALA A 114     -22.833   9.947  15.744  1.00 79.41           H  
ATOM   1848  HB3 ALA A 114     -23.073   8.247  15.283  1.00 79.41           H  
ATOM   1849  O   ALA A 114     -25.790   7.700  17.718  1.00 79.41           O  
ATOM   1850  N   SER A 115     -24.068   6.294  17.488  1.00 78.54           N  
ATOM   1851  H   SER A 115     -23.082   6.206  17.283  1.00 78.54           H  
ATOM   1852  CA  SER A 115     -24.853   5.081  17.740  1.00 78.54           C  
ATOM   1853  HA  SER A 115     -25.833   5.195  17.277  1.00 78.54           H  
ATOM   1854  C   SER A 115     -25.078   4.798  19.230  1.00 78.54           C  
ATOM   1855  CB  SER A 115     -24.171   3.871  17.103  1.00 78.54           C  
ATOM   1856  HB2 SER A 115     -23.182   3.733  17.542  1.00 78.54           H  
ATOM   1857  HB3 SER A 115     -24.769   2.982  17.301  1.00 78.54           H  
ATOM   1858  O   SER A 115     -25.981   4.028  19.563  1.00 78.54           O  
ATOM   1859  OG  SER A 115     -24.045   4.033  15.707  1.00 78.54           O  
ATOM   1860  HG  SER A 115     -23.354   4.680  15.547  1.00 78.54           H  
ATOM   1861  N   ALA A 116     -24.282   5.378  20.132  1.00 73.95           N  
ATOM   1862  H   ALA A 116     -23.576   6.026  19.812  1.00 73.95           H  
ATOM   1863  CA  ALA A 116     -24.360   5.143  21.573  1.00 73.95           C  
ATOM   1864  HA  ALA A 116     -24.229   4.073  21.732  1.00 73.95           H  
ATOM   1865  C   ALA A 116     -25.724   5.514  22.194  1.00 73.95           C  
ATOM   1866  CB  ALA A 116     -23.188   5.839  22.276  1.00 73.95           C  
ATOM   1867  HB1 ALA A 116     -23.174   5.558  23.329  1.00 73.95           H  
ATOM   1868  HB2 ALA A 116     -23.283   6.922  22.209  1.00 73.95           H  
ATOM   1869  HB3 ALA A 116     -22.246   5.537  21.818  1.00 73.95           H  
ATOM   1870  O   ALA A 116     -26.284   4.641  22.864  1.00 73.95           O  
ATOM   1871  N   PRO A 117     -26.325   6.700  21.943  1.00 73.44           N  
ATOM   1872  CA  PRO A 117     -27.646   7.034  22.486  1.00 73.44           C  
ATOM   1873  HA  PRO A 117     -27.636   6.927  23.570  1.00 73.44           H  
ATOM   1874  C   PRO A 117     -28.749   6.132  21.918  1.00 73.44           C  
ATOM   1875  CB  PRO A 117     -27.877   8.511  22.150  1.00 73.44           C  
ATOM   1876  HB2 PRO A 117     -27.523   9.128  22.976  1.00 73.44           H  
ATOM   1877  HB3 PRO A 117     -28.924   8.732  21.942  1.00 73.44           H  
ATOM   1878  O   PRO A 117     -29.657   5.721  22.634  1.00 73.44           O  
ATOM   1879  CG  PRO A 117     -26.994   8.754  20.930  1.00 73.44           C  
ATOM   1880  HG2 PRO A 117     -27.512   8.434  20.026  1.00 73.44           H  
ATOM   1881  HG3 PRO A 117     -26.690   9.797  20.849  1.00 73.44           H  
ATOM   1882  CD  PRO A 117     -25.803   7.839  21.193  1.00 73.44           C  
ATOM   1883  HD2 PRO A 117     -25.369   7.554  20.235  1.00 73.44           H  
ATOM   1884  HD3 PRO A 117     -25.066   8.368  21.797  1.00 73.44           H  
ATOM   1885  N   ARG A 118     -28.638   5.722  20.646  1.00 73.86           N  
ATOM   1886  H   ARG A 118     -27.876   6.096  20.098  1.00 73.86           H  
ATOM   1887  CA  ARG A 118     -29.573   4.760  20.039  1.00 73.86           C  
ATOM   1888  HA  ARG A 118     -30.593   5.092  20.235  1.00 73.86           H  
ATOM   1889  C   ARG A 118     -29.450   3.378  20.677  1.00 73.86           C  
ATOM   1890  CB  ARG A 118     -29.358   4.682  18.521  1.00 73.86           C  
ATOM   1891  HB2 ARG A 118     -28.321   4.422  18.308  1.00 73.86           H  
ATOM   1892  HB3 ARG A 118     -29.998   3.894  18.123  1.00 73.86           H  
ATOM   1893  O   ARG A 118     -30.456   2.718  20.925  1.00 73.86           O  
ATOM   1894  CG  ARG A 118     -29.709   5.997  17.810  1.00 73.86           C  
ATOM   1895  HG2 ARG A 118     -30.740   6.265  18.040  1.00 73.86           H  
ATOM   1896  HG3 ARG A 118     -29.050   6.794  18.153  1.00 73.86           H  
ATOM   1897  CD  ARG A 118     -29.557   5.835  16.293  1.00 73.86           C  
ATOM   1898  HD2 ARG A 118     -30.175   4.999  15.966  1.00 73.86           H  
ATOM   1899  HD3 ARG A 118     -28.513   5.619  16.064  1.00 73.86           H  
ATOM   1900  NE  ARG A 118     -29.974   7.052  15.573  1.00 73.86           N  
ATOM   1901  HE  ARG A 118     -30.261   7.843  16.131  1.00 73.86           H  
ATOM   1902  NH1 ARG A 118     -29.670   6.277  13.427  1.00 73.86           N  
ATOM   1903 HH11 ARG A 118     -29.357   5.386  13.785  1.00 73.86           H  
ATOM   1904 HH12 ARG A 118     -29.753   6.437  12.433  1.00 73.86           H  
ATOM   1905  NH2 ARG A 118     -30.449   8.339  13.755  1.00 73.86           N  
ATOM   1906 HH21 ARG A 118     -30.531   8.462  12.755  1.00 73.86           H  
ATOM   1907 HH22 ARG A 118     -30.758   9.094  14.350  1.00 73.86           H  
ATOM   1908  CZ  ARG A 118     -30.026   7.216  14.261  1.00 73.86           C  
ATOM   1909  N   ARG A 119     -28.225   2.926  20.971  1.00 70.28           N  
ATOM   1910  H   ARG A 119     -27.443   3.519  20.732  1.00 70.28           H  
ATOM   1911  CA  ARG A 119     -27.979   1.658  21.674  1.00 70.28           C  
ATOM   1912  HA  ARG A 119     -28.560   0.869  21.196  1.00 70.28           H  
ATOM   1913  C   ARG A 119     -28.474   1.708  23.113  1.00 70.28           C  
ATOM   1914  CB  ARG A 119     -26.492   1.280  21.639  1.00 70.28           C  
ATOM   1915  HB2 ARG A 119     -25.883   2.154  21.867  1.00 70.28           H  
ATOM   1916  HB3 ARG A 119     -26.308   0.530  22.409  1.00 70.28           H  
ATOM   1917  O   ARG A 119     -29.109   0.747  23.535  1.00 70.28           O  
ATOM   1918  CG  ARG A 119     -26.074   0.686  20.289  1.00 70.28           C  
ATOM   1919  HG2 ARG A 119     -26.203   1.428  19.501  1.00 70.28           H  
ATOM   1920  HG3 ARG A 119     -26.692  -0.183  20.067  1.00 70.28           H  
ATOM   1921  CD  ARG A 119     -24.605   0.258  20.362  1.00 70.28           C  
ATOM   1922  HD2 ARG A 119     -24.500  -0.486  21.151  1.00 70.28           H  
ATOM   1923  HD3 ARG A 119     -24.001   1.129  20.617  1.00 70.28           H  
ATOM   1924  NE  ARG A 119     -24.136  -0.299  19.080  1.00 70.28           N  
ATOM   1925  HE  ARG A 119     -24.698  -0.100  18.265  1.00 70.28           H  
ATOM   1926  NH1 ARG A 119     -22.186  -1.227  19.864  1.00 70.28           N  
ATOM   1927 HH11 ARG A 119     -22.401  -0.874  20.786  1.00 70.28           H  
ATOM   1928 HH12 ARG A 119     -21.322  -1.723  19.699  1.00 70.28           H  
ATOM   1929  NH2 ARG A 119     -22.689  -1.380  17.693  1.00 70.28           N  
ATOM   1930 HH21 ARG A 119     -23.279  -1.163  16.903  1.00 70.28           H  
ATOM   1931 HH22 ARG A 119     -21.824  -1.879  17.544  1.00 70.28           H  
ATOM   1932  CZ  ARG A 119     -23.011  -0.965  18.887  1.00 70.28           C  
ATOM   1933  N   SER A 120     -28.230   2.792  23.847  1.00 72.44           N  
ATOM   1934  H   SER A 120     -27.714   3.562  23.445  1.00 72.44           H  
ATOM   1935  CA  SER A 120     -28.702   2.933  25.227  1.00 72.44           C  
ATOM   1936  HA  SER A 120     -28.405   2.042  25.780  1.00 72.44           H  
ATOM   1937  C   SER A 120     -30.229   3.008  25.286  1.00 72.44           C  
ATOM   1938  CB  SER A 120     -28.045   4.130  25.920  1.00 72.44           C  
ATOM   1939  HB2 SER A 120     -26.961   4.030  25.866  1.00 72.44           H  
ATOM   1940  HB3 SER A 120     -28.346   4.149  26.967  1.00 72.44           H  
ATOM   1941  O   SER A 120     -30.825   2.264  26.060  1.00 72.44           O  
ATOM   1942  OG  SER A 120     -28.436   5.332  25.304  1.00 72.44           O  
ATOM   1943  HG  SER A 120     -28.000   6.073  25.732  1.00 72.44           H  
ATOM   1944  N   ALA A 121     -30.879   3.778  24.407  1.00 73.14           N  
ATOM   1945  H   ALA A 121     -30.343   4.440  23.865  1.00 73.14           H  
ATOM   1946  CA  ALA A 121     -32.338   3.814  24.279  1.00 73.14           C  
ATOM   1947  HA  ALA A 121     -32.771   4.090  25.241  1.00 73.14           H  
ATOM   1948  C   ALA A 121     -32.921   2.448  23.875  1.00 73.14           C  
ATOM   1949  CB  ALA A 121     -32.710   4.898  23.262  1.00 73.14           C  
ATOM   1950  HB1 ALA A 121     -32.326   5.863  23.592  1.00 73.14           H  
ATOM   1951  HB2 ALA A 121     -33.795   4.968  23.177  1.00 73.14           H  
ATOM   1952  HB3 ALA A 121     -32.291   4.663  22.283  1.00 73.14           H  
ATOM   1953  O   ALA A 121     -33.930   1.999  24.424  1.00 73.14           O  
ATOM   1954  N   ARG A 122     -32.256   1.717  22.970  1.00 76.33           N  
ATOM   1955  H   ARG A 122     -31.487   2.156  22.484  1.00 76.33           H  
ATOM   1956  CA  ARG A 122     -32.647   0.347  22.603  1.00 76.33           C  
ATOM   1957  HA  ARG A 122     -33.705   0.359  22.340  1.00 76.33           H  
ATOM   1958  C   ARG A 122     -32.497  -0.629  23.772  1.00 76.33           C  
ATOM   1959  CB  ARG A 122     -31.869  -0.102  21.359  1.00 76.33           C  
ATOM   1960  HB2 ARG A 122     -31.983   0.658  20.587  1.00 76.33           H  
ATOM   1961  HB3 ARG A 122     -30.811  -0.201  21.602  1.00 76.33           H  
ATOM   1962  O   ARG A 122     -33.363  -1.474  23.958  1.00 76.33           O  
ATOM   1963  CG  ARG A 122     -32.401  -1.430  20.801  1.00 76.33           C  
ATOM   1964  HG2 ARG A 122     -32.258  -2.224  21.534  1.00 76.33           H  
ATOM   1965  HG3 ARG A 122     -33.465  -1.328  20.588  1.00 76.33           H  
ATOM   1966  CD  ARG A 122     -31.661  -1.803  19.513  1.00 76.33           C  
ATOM   1967  HD2 ARG A 122     -31.784  -0.994  18.793  1.00 76.33           H  
ATOM   1968  HD3 ARG A 122     -30.601  -1.916  19.739  1.00 76.33           H  
ATOM   1969  NE  ARG A 122     -32.185  -3.054  18.929  1.00 76.33           N  
ATOM   1970  HE  ARG A 122     -33.082  -3.374  19.266  1.00 76.33           H  
ATOM   1971  NH1 ARG A 122     -30.585  -3.335  17.303  1.00 76.33           N  
ATOM   1972 HH11 ARG A 122     -30.277  -3.822  16.474  1.00 76.33           H  
ATOM   1973 HH12 ARG A 122     -30.188  -2.439  17.549  1.00 76.33           H  
ATOM   1974  NH2 ARG A 122     -32.246  -4.810  17.472  1.00 76.33           N  
ATOM   1975 HH21 ARG A 122     -31.892  -5.288  16.656  1.00 76.33           H  
ATOM   1976 HH22 ARG A 122     -33.145  -5.102  17.828  1.00 76.33           H  
ATOM   1977  CZ  ARG A 122     -31.670  -3.726  17.911  1.00 76.33           C  
ATOM   1978  N   ILE A 123     -31.432  -0.528  24.568  1.00 72.92           N  
ATOM   1979  H   ILE A 123     -30.734   0.168  24.348  1.00 72.92           H  
ATOM   1980  CA  ILE A 123     -31.246  -1.359  25.770  1.00 72.92           C  
ATOM   1981  HA  ILE A 123     -31.419  -2.402  25.504  1.00 72.92           H  
ATOM   1982  C   ILE A 123     -32.299  -1.006  26.827  1.00 72.92           C  
ATOM   1983  CB  ILE A 123     -29.800  -1.246  26.308  1.00 72.92           C  
ATOM   1984  HB  ILE A 123     -29.546  -0.189  26.399  1.00 72.92           H  
ATOM   1985  O   ILE A 123     -32.911  -1.918  27.374  1.00 72.92           O  
ATOM   1986  CG1 ILE A 123     -28.810  -1.923  25.330  1.00 72.92           C  
ATOM   1987 HG12 ILE A 123     -29.062  -1.663  24.302  1.00 72.92           H  
ATOM   1988 HG13 ILE A 123     -28.901  -3.006  25.417  1.00 72.92           H  
ATOM   1989  CG2 ILE A 123     -29.666  -1.901  27.699  1.00 72.92           C  
ATOM   1990 HG21 ILE A 123     -29.982  -2.944  27.658  1.00 72.92           H  
ATOM   1991 HG22 ILE A 123     -30.277  -1.374  28.432  1.00 72.92           H  
ATOM   1992 HG23 ILE A 123     -28.636  -1.853  28.051  1.00 72.92           H  
ATOM   1993  CD1 ILE A 123     -27.346  -1.527  25.564  1.00 72.92           C  
ATOM   1994 HD11 ILE A 123     -27.240  -0.444  25.496  1.00 72.92           H  
ATOM   1995 HD12 ILE A 123     -27.002  -1.866  26.541  1.00 72.92           H  
ATOM   1996 HD13 ILE A 123     -26.723  -1.990  24.799  1.00 72.92           H  
ATOM   1997  N   ARG A 124     -32.567   0.286  27.068  1.00 73.02           N  
ATOM   1998  H   ARG A 124     -32.013   0.981  26.588  1.00 73.02           H  
ATOM   1999  CA  ARG A 124     -33.607   0.757  28.000  1.00 73.02           C  
ATOM   2000  HA  ARG A 124     -33.438   0.324  28.986  1.00 73.02           H  
ATOM   2001  C   ARG A 124     -34.999   0.276  27.586  1.00 73.02           C  
ATOM   2002  CB  ARG A 124     -33.576   2.291  28.129  1.00 73.02           C  
ATOM   2003  HB2 ARG A 124     -34.490   2.614  28.627  1.00 73.02           H  
ATOM   2004  HB3 ARG A 124     -33.564   2.736  27.134  1.00 73.02           H  
ATOM   2005  O   ARG A 124     -35.680  -0.335  28.395  1.00 73.02           O  
ATOM   2006  CG  ARG A 124     -32.384   2.822  28.946  1.00 73.02           C  
ATOM   2007  HG2 ARG A 124     -31.447   2.499  28.493  1.00 73.02           H  
ATOM   2008  HG3 ARG A 124     -32.436   2.428  29.961  1.00 73.02           H  
ATOM   2009  CD  ARG A 124     -32.430   4.357  28.997  1.00 73.02           C  
ATOM   2010  HD2 ARG A 124     -33.314   4.662  29.556  1.00 73.02           H  
ATOM   2011  HD3 ARG A 124     -32.518   4.735  27.978  1.00 73.02           H  
ATOM   2012  NE  ARG A 124     -31.225   4.944  29.620  1.00 73.02           N  
ATOM   2013  HE  ARG A 124     -30.577   4.313  30.068  1.00 73.02           H  
ATOM   2014  NH1 ARG A 124     -31.779   7.155  29.283  1.00 73.02           N  
ATOM   2015 HH11 ARG A 124     -32.693   6.889  28.946  1.00 73.02           H  
ATOM   2016 HH12 ARG A 124     -31.593   8.135  29.446  1.00 73.02           H  
ATOM   2017  NH2 ARG A 124     -29.851   6.651  30.271  1.00 73.02           N  
ATOM   2018 HH21 ARG A 124     -29.239   6.009  30.753  1.00 73.02           H  
ATOM   2019 HH22 ARG A 124     -29.707   7.642  30.404  1.00 73.02           H  
ATOM   2020  CZ  ARG A 124     -30.959   6.240  29.719  1.00 73.02           C  
ATOM   2021  N   SER A 125     -35.383   0.444  26.319  1.00 74.78           N  
ATOM   2022  H   SER A 125     -34.793   0.997  25.713  1.00 74.78           H  
ATOM   2023  CA  SER A 125     -36.680  -0.034  25.810  1.00 74.78           C  
ATOM   2024  HA  SER A 125     -37.466   0.350  26.460  1.00 74.78           H  
ATOM   2025  C   SER A 125     -36.804  -1.558  25.819  1.00 74.78           C  
ATOM   2026  CB  SER A 125     -36.957   0.488  24.398  1.00 74.78           C  
ATOM   2027  HB2 SER A 125     -37.917   0.100  24.057  1.00 74.78           H  
ATOM   2028  HB3 SER A 125     -37.018   1.576  24.422  1.00 74.78           H  
ATOM   2029  O   SER A 125     -37.878  -2.084  26.085  1.00 74.78           O  
ATOM   2030  OG  SER A 125     -35.935   0.095  23.500  1.00 74.78           O  
ATOM   2031  HG  SER A 125     -35.236   0.739  23.632  1.00 74.78           H  
ATOM   2032  N   ARG A 126     -35.720  -2.304  25.563  1.00 75.14           N  
ATOM   2033  H   ARG A 126     -34.867  -1.840  25.287  1.00 75.14           H  
ATOM   2034  CA  ARG A 126     -35.740  -3.764  25.731  1.00 75.14           C  
ATOM   2035  HA  ARG A 126     -36.644  -4.162  25.271  1.00 75.14           H  
ATOM   2036  C   ARG A 126     -35.862  -4.169  27.201  1.00 75.14           C  
ATOM   2037  CB  ARG A 126     -34.525  -4.430  25.079  1.00 75.14           C  
ATOM   2038  HB2 ARG A 126     -33.611  -3.944  25.422  1.00 75.14           H  
ATOM   2039  HB3 ARG A 126     -34.514  -5.473  25.397  1.00 75.14           H  
ATOM   2040  O   ARG A 126     -36.567  -5.132  27.461  1.00 75.14           O  
ATOM   2041  CG  ARG A 126     -34.571  -4.443  23.548  1.00 75.14           C  
ATOM   2042  HG2 ARG A 126     -35.477  -4.948  23.214  1.00 75.14           H  
ATOM   2043  HG3 ARG A 126     -34.594  -3.424  23.161  1.00 75.14           H  
ATOM   2044  CD  ARG A 126     -33.342  -5.174  22.990  1.00 75.14           C  
ATOM   2045  HD2 ARG A 126     -32.445  -4.778  23.466  1.00 75.14           H  
ATOM   2046  HD3 ARG A 126     -33.290  -4.982  21.919  1.00 75.14           H  
ATOM   2047  NE  ARG A 126     -33.438  -6.631  23.213  1.00 75.14           N  
ATOM   2048  HE  ARG A 126     -34.211  -6.965  23.770  1.00 75.14           H  
ATOM   2049  NH1 ARG A 126     -31.545  -7.317  22.100  1.00 75.14           N  
ATOM   2050 HH11 ARG A 126     -30.982  -8.091  21.777  1.00 75.14           H  
ATOM   2051 HH12 ARG A 126     -31.243  -6.357  22.014  1.00 75.14           H  
ATOM   2052  NH2 ARG A 126     -32.943  -8.825  22.975  1.00 75.14           N  
ATOM   2053 HH21 ARG A 126     -32.384  -9.591  22.627  1.00 75.14           H  
ATOM   2054 HH22 ARG A 126     -33.680  -9.053  23.627  1.00 75.14           H  
ATOM   2055  CZ  ARG A 126     -32.642  -7.580  22.757  1.00 75.14           C  
ATOM   2056  N   ARG A 127     -35.211  -3.461  28.136  1.00 71.10           N  
ATOM   2057  H   ARG A 127     -34.625  -2.695  27.835  1.00 71.10           H  
ATOM   2058  CA  ARG A 127     -35.359  -3.700  29.585  1.00 71.10           C  
ATOM   2059  HA  ARG A 127     -35.201  -4.756  29.803  1.00 71.10           H  
ATOM   2060  C   ARG A 127     -36.790  -3.422  30.048  1.00 71.10           C  
ATOM   2061  CB  ARG A 127     -34.360  -2.865  30.409  1.00 71.10           C  
ATOM   2062  HB2 ARG A 127     -34.337  -1.841  30.037  1.00 71.10           H  
ATOM   2063  HB3 ARG A 127     -34.713  -2.836  31.440  1.00 71.10           H  
ATOM   2064  O   ARG A 127     -37.356  -4.268  30.718  1.00 71.10           O  
ATOM   2065  CG  ARG A 127     -32.939  -3.445  30.421  1.00 71.10           C  
ATOM   2066  HG2 ARG A 127     -32.972  -4.462  30.812  1.00 71.10           H  
ATOM   2067  HG3 ARG A 127     -32.538  -3.460  29.408  1.00 71.10           H  
ATOM   2068  CD  ARG A 127     -32.028  -2.593  31.313  1.00 71.10           C  
ATOM   2069  HD2 ARG A 127     -32.009  -1.575  30.922  1.00 71.10           H  
ATOM   2070  HD3 ARG A 127     -32.451  -2.574  32.317  1.00 71.10           H  
ATOM   2071  NE  ARG A 127     -30.652  -3.128  31.371  1.00 71.10           N  
ATOM   2072  HE  ARG A 127     -30.489  -4.009  30.906  1.00 71.10           H  
ATOM   2073  NH1 ARG A 127     -29.810  -1.578  32.847  1.00 71.10           N  
ATOM   2074 HH11 ARG A 127     -30.737  -1.195  32.965  1.00 71.10           H  
ATOM   2075 HH12 ARG A 127     -29.084  -1.290  33.487  1.00 71.10           H  
ATOM   2076  NH2 ARG A 127     -28.494  -3.217  32.107  1.00 71.10           N  
ATOM   2077 HH21 ARG A 127     -28.370  -4.112  31.655  1.00 71.10           H  
ATOM   2078 HH22 ARG A 127     -27.785  -2.887  32.746  1.00 71.10           H  
ATOM   2079  CZ  ARG A 127     -29.663  -2.638  32.101  1.00 71.10           C  
ATOM   2080  N   ALA A 128     -37.385  -2.307  29.615  1.00 75.46           N  
ATOM   2081  H   ALA A 128     -36.832  -1.625  29.117  1.00 75.46           H  
ATOM   2082  CA  ALA A 128     -38.778  -1.963  29.917  1.00 75.46           C  
ATOM   2083  HA  ALA A 128     -38.908  -1.920  30.999  1.00 75.46           H  
ATOM   2084  C   ALA A 128     -39.781  -3.004  29.384  1.00 75.46           C  
ATOM   2085  CB  ALA A 128     -39.064  -0.572  29.336  1.00 75.46           C  
ATOM   2086  HB1 ALA A 128     -38.963  -0.586  28.251  1.00 75.46           H  
ATOM   2087  HB2 ALA A 128     -40.083  -0.280  29.592  1.00 75.46           H  
ATOM   2088  HB3 ALA A 128     -38.377   0.158  29.763  1.00 75.46           H  
ATOM   2089  O   ALA A 128     -40.791  -3.264  30.018  1.00 75.46           O  
ATOM   2090  N   ARG A 129     -39.478  -3.641  28.243  1.00 79.49           N  
ATOM   2091  H   ARG A 129     -38.662  -3.324  27.739  1.00 79.49           H  
ATOM   2092  CA  ARG A 129     -40.285  -4.730  27.662  1.00 79.49           C  
ATOM   2093  HA  ARG A 129     -41.328  -4.575  27.936  1.00 79.49           H  
ATOM   2094  C   ARG A 129     -39.964  -6.129  28.212  1.00 79.49           C  
ATOM   2095  CB  ARG A 129     -40.176  -4.691  26.125  1.00 79.49           C  
ATOM   2096  HB2 ARG A 129     -39.124  -4.685  25.840  1.00 79.49           H  
ATOM   2097  HB3 ARG A 129     -40.637  -5.588  25.711  1.00 79.49           H  
ATOM   2098  O   ARG A 129     -40.421  -7.104  27.632  1.00 79.49           O  
ATOM   2099  CG  ARG A 129     -40.904  -3.488  25.509  1.00 79.49           C  
ATOM   2100  HG2 ARG A 129     -40.435  -2.554  25.820  1.00 79.49           H  
ATOM   2101  HG3 ARG A 129     -41.934  -3.486  25.866  1.00 79.49           H  
ATOM   2102  CD  ARG A 129     -40.929  -3.577  23.976  1.00 79.49           C  
ATOM   2103  HD2 ARG A 129     -41.617  -2.818  23.604  1.00 79.49           H  
ATOM   2104  HD3 ARG A 129     -41.340  -4.545  23.689  1.00 79.49           H  
ATOM   2105  NE  ARG A 129     -39.580  -3.418  23.392  1.00 79.49           N  
ATOM   2106  HE  ARG A 129     -38.936  -4.168  23.599  1.00 79.49           H  
ATOM   2107  NH1 ARG A 129     -39.907  -1.403  22.332  1.00 79.49           N  
ATOM   2108 HH11 ARG A 129     -40.885  -1.450  22.581  1.00 79.49           H  
ATOM   2109 HH12 ARG A 129     -39.592  -0.649  21.739  1.00 79.49           H  
ATOM   2110  NH2 ARG A 129     -37.875  -2.321  22.361  1.00 79.49           N  
ATOM   2111 HH21 ARG A 129     -37.530  -1.452  21.980  1.00 79.49           H  
ATOM   2112 HH22 ARG A 129     -37.245  -3.023  22.720  1.00 79.49           H  
ATOM   2113  CZ  ARG A 129     -39.135  -2.389  22.694  1.00 79.49           C  
ATOM   2114  N   GLY A 130     -39.100  -6.268  29.223  1.00 75.58           N  
ATOM   2115  H   GLY A 130     -38.808  -5.446  29.732  1.00 75.58           H  
ATOM   2116  CA  GLY A 130     -38.670  -7.585  29.724  1.00 75.58           C  
ATOM   2117  HA2 GLY A 130     -39.552  -8.162  30.005  1.00 75.58           H  
ATOM   2118  HA3 GLY A 130     -38.064  -7.442  30.619  1.00 75.58           H  
ATOM   2119  C   GLY A 130     -37.856  -8.430  28.724  1.00 75.58           C  
ATOM   2120  O   GLY A 130     -37.597  -9.602  28.955  1.00 75.58           O  
ATOM   2121  N   LEU A 131     -37.404  -7.846  27.608  1.00 69.13           N  
ATOM   2122  H   LEU A 131     -37.605  -6.861  27.512  1.00 69.13           H  
ATOM   2123  CA  LEU A 131     -36.685  -8.523  26.512  1.00 69.13           C  
ATOM   2124  HA  LEU A 131     -37.000  -9.566  26.488  1.00 69.13           H  
ATOM   2125  C   LEU A 131     -35.155  -8.536  26.691  1.00 69.13           C  
ATOM   2126  CB  LEU A 131     -37.057  -7.849  25.178  1.00 69.13           C  
ATOM   2127  HB2 LEU A 131     -36.874  -6.780  25.283  1.00 69.13           H  
ATOM   2128  HB3 LEU A 131     -36.407  -8.223  24.387  1.00 69.13           H  
ATOM   2129  O   LEU A 131     -34.414  -8.850  25.745  1.00 69.13           O  
ATOM   2130  CG  LEU A 131     -38.505  -8.065  24.711  1.00 69.13           C  
ATOM   2131  HG  LEU A 131     -39.201  -7.813  25.512  1.00 69.13           H  
ATOM   2132  CD1 LEU A 131     -38.760  -7.123  23.531  1.00 69.13           C  
ATOM   2133 HD11 LEU A 131     -39.798  -7.235  23.217  1.00 69.13           H  
ATOM   2134 HD12 LEU A 131     -38.111  -7.381  22.695  1.00 69.13           H  
ATOM   2135 HD13 LEU A 131     -38.601  -6.091  23.844  1.00 69.13           H  
ATOM   2136  CD2 LEU A 131     -38.748  -9.500  24.247  1.00 69.13           C  
ATOM   2137 HD21 LEU A 131     -39.774  -9.598  23.892  1.00 69.13           H  
ATOM   2138 HD22 LEU A 131     -38.063  -9.781  23.447  1.00 69.13           H  
ATOM   2139 HD23 LEU A 131     -38.633 -10.186  25.086  1.00 69.13           H  
ATOM   2140  N   VAL A 132     -34.661  -8.095  27.850  1.00 62.97           N  
ATOM   2141  H   VAL A 132     -35.330  -7.926  28.587  1.00 62.97           H  
ATOM   2142  CA  VAL A 132     -33.253  -8.221  28.245  1.00 62.97           C  
ATOM   2143  HA  VAL A 132     -32.682  -8.596  27.395  1.00 62.97           H  
ATOM   2144  C   VAL A 132     -33.206  -9.219  29.389  1.00 62.97           C  
ATOM   2145  CB  VAL A 132     -32.618  -6.886  28.679  1.00 62.97           C  
ATOM   2146  HB  VAL A 132     -33.160  -6.473  29.529  1.00 62.97           H  
ATOM   2147  O   VAL A 132     -33.824  -8.934  30.411  1.00 62.97           O  
ATOM   2148  CG1 VAL A 132     -31.139  -7.040  29.057  1.00 62.97           C  
ATOM   2149 HG11 VAL A 132     -30.714  -6.069  29.312  1.00 62.97           H  
ATOM   2150 HG12 VAL A 132     -31.049  -7.685  29.931  1.00 62.97           H  
ATOM   2151 HG13 VAL A 132     -30.580  -7.483  28.233  1.00 62.97           H  
ATOM   2152  CG2 VAL A 132     -32.675  -5.880  27.532  1.00 62.97           C  
ATOM   2153 HG21 VAL A 132     -32.264  -6.319  26.623  1.00 62.97           H  
ATOM   2154 HG22 VAL A 132     -32.131  -4.970  27.784  1.00 62.97           H  
ATOM   2155 HG23 VAL A 132     -33.726  -5.631  27.388  1.00 62.97           H  
ATOM   2156  N   PRO A 133     -32.475 -10.339  29.254  1.00 63.05           N  
ATOM   2157  CA  PRO A 133     -32.288 -11.251  30.369  1.00 63.05           C  
ATOM   2158  HA  PRO A 133     -33.247 -11.650  30.699  1.00 63.05           H  
ATOM   2159  C   PRO A 133     -31.644 -10.470  31.515  1.00 63.05           C  
ATOM   2160  CB  PRO A 133     -31.417 -12.395  29.834  1.00 63.05           C  
ATOM   2161  HB2 PRO A 133     -30.725 -12.770  30.588  1.00 63.05           H  
ATOM   2162  HB3 PRO A 133     -32.062 -13.201  29.485  1.00 63.05           H  
ATOM   2163  O   PRO A 133     -30.535  -9.940  31.375  1.00 63.05           O  
ATOM   2164  CG  PRO A 133     -30.684 -11.781  28.642  1.00 63.05           C  
ATOM   2165  HG2 PRO A 133     -29.780 -11.281  28.990  1.00 63.05           H  
ATOM   2166  HG3 PRO A 133     -30.441 -12.529  27.888  1.00 63.05           H  
ATOM   2167  CD  PRO A 133     -31.668 -10.743  28.113  1.00 63.05           C  
ATOM   2168  HD2 PRO A 133     -31.109  -9.908  27.690  1.00 63.05           H  
ATOM   2169  HD3 PRO A 133     -32.313 -11.194  27.359  1.00 63.05           H  
ATOM   2170  N   THR A 134     -32.363 -10.335  32.626  1.00 62.03           N  
ATOM   2171  H   THR A 134     -33.279 -10.757  32.684  1.00 62.03           H  
ATOM   2172  CA  THR A 134     -31.752  -9.976  33.899  1.00 62.03           C  
ATOM   2173  HA  THR A 134     -31.230  -9.025  33.795  1.00 62.03           H  
ATOM   2174  C   THR A 134     -30.732 -11.064  34.197  1.00 62.03           C  
ATOM   2175  CB  THR A 134     -32.799  -9.843  35.019  1.00 62.03           C  
ATOM   2176  HB  THR A 134     -32.309  -9.901  35.991  1.00 62.03           H  
ATOM   2177  O   THR A 134     -31.004 -12.254  34.047  1.00 62.03           O  
ATOM   2178  CG2 THR A 134     -33.538  -8.508  34.904  1.00 62.03           C  
ATOM   2179 HG21 THR A 134     -32.833  -7.683  35.001  1.00 62.03           H  
ATOM   2180 HG22 THR A 134     -34.276  -8.433  35.702  1.00 62.03           H  
ATOM   2181 HG23 THR A 134     -34.048  -8.445  33.943  1.00 62.03           H  
ATOM   2182  OG1 THR A 134     -33.770 -10.854  34.908  1.00 62.03           O  
ATOM   2183  HG1 THR A 134     -34.297 -10.874  35.711  1.00 62.03           H  
ATOM   2184  N   TYR A 135     -29.502 -10.658  34.503  1.00 56.30           N  
ATOM   2185  H   TYR A 135     -29.321  -9.672  34.630  1.00 56.30           H  
ATOM   2186  CA  TYR A 135     -28.476 -11.606  34.903  1.00 56.30           C  
ATOM   2187  HA  TYR A 135     -28.372 -12.380  34.142  1.00 56.30           H  
ATOM   2188  C   TYR A 135     -28.951 -12.247  36.205  1.00 56.30           C  
ATOM   2189  CB  TYR A 135     -27.139 -10.870  35.053  1.00 56.30           C  
ATOM   2190  HB2 TYR A 135     -27.214 -10.138  35.856  1.00 56.30           H  
ATOM   2191  HB3 TYR A 135     -26.940 -10.321  34.133  1.00 56.30           H  
ATOM   2192  O   TYR A 135     -28.919 -11.601  37.250  1.00 56.30           O  
ATOM   2193  CG  TYR A 135     -25.959 -11.782  35.322  1.00 56.30           C  
ATOM   2194  CD1 TYR A 135     -25.563 -12.061  36.645  1.00 56.30           C  
ATOM   2195  HD1 TYR A 135     -26.116 -11.646  37.475  1.00 56.30           H  
ATOM   2196  CD2 TYR A 135     -25.255 -12.347  34.242  1.00 56.30           C  
ATOM   2197  HD2 TYR A 135     -25.573 -12.152  33.228  1.00 56.30           H  
ATOM   2198  CE1 TYR A 135     -24.455 -12.896  36.890  1.00 56.30           C  
ATOM   2199  HE1 TYR A 135     -24.157 -13.115  37.904  1.00 56.30           H  
ATOM   2200  CE2 TYR A 135     -24.143 -13.176  34.483  1.00 56.30           C  
ATOM   2201  HE2 TYR A 135     -23.599 -13.630  33.668  1.00 56.30           H  
ATOM   2202  OH  TYR A 135     -22.665 -14.250  36.020  1.00 56.30           O  
ATOM   2203  HH  TYR A 135     -22.574 -14.476  36.949  1.00 56.30           H  
ATOM   2204  CZ  TYR A 135     -23.742 -13.452  35.806  1.00 56.30           C  
ATOM   2205  N   HIS A 136     -29.459 -13.475  36.131  1.00 53.45           N  
ATOM   2206  H   HIS A 136     -29.595 -13.907  35.228  1.00 53.45           H  
ATOM   2207  CA  HIS A 136     -29.774 -14.234  37.326  1.00 53.45           C  
ATOM   2208  HA  HIS A 136     -30.289 -13.563  38.014  1.00 53.45           H  
ATOM   2209  C   HIS A 136     -28.431 -14.692  37.912  1.00 53.45           C  
ATOM   2210  CB  HIS A 136     -30.733 -15.391  37.007  1.00 53.45           C  
ATOM   2211  HB2 HIS A 136     -30.175 -16.304  36.797  1.00 53.45           H  
ATOM   2212  HB3 HIS A 136     -31.317 -15.146  36.119  1.00 53.45           H  
ATOM   2213  O   HIS A 136     -27.678 -15.374  37.206  1.00 53.45           O  
ATOM   2214  CG  HIS A 136     -31.702 -15.638  38.134  1.00 53.45           C  
ATOM   2215  CD2 HIS A 136     -32.982 -15.158  38.214  1.00 53.45           C  
ATOM   2216  HD2 HIS A 136     -33.486 -14.554  37.475  1.00 53.45           H  
ATOM   2217  ND1 HIS A 136     -31.464 -16.346  39.291  1.00 53.45           N  
ATOM   2218  HD1 HIS A 136     -30.694 -16.978  39.455  1.00 53.45           H  
ATOM   2219  CE1 HIS A 136     -32.573 -16.292  40.049  1.00 53.45           C  
ATOM   2220  HE1 HIS A 136     -32.712 -16.796  40.993  1.00 53.45           H  
ATOM   2221  NE2 HIS A 136     -33.519 -15.573  39.432  1.00 53.45           N  
ATOM   2222  N   PRO A 137     -28.087 -14.326  39.159  1.00 60.98           N  
ATOM   2223  CA  PRO A 137     -26.785 -14.646  39.751  1.00 60.98           C  
ATOM   2224  HA  PRO A 137     -25.998 -14.239  39.116  1.00 60.98           H  
ATOM   2225  C   PRO A 137     -26.515 -16.157  39.887  1.00 60.98           C  
ATOM   2226  CB  PRO A 137     -26.759 -13.906  41.096  1.00 60.98           C  
ATOM   2227  HB2 PRO A 137     -26.233 -14.467  41.869  1.00 60.98           H  
ATOM   2228  HB3 PRO A 137     -26.293 -12.930  40.960  1.00 60.98           H  
ATOM   2229  O   PRO A 137     -25.400 -16.547  40.216  1.00 60.98           O  
ATOM   2230  CG  PRO A 137     -28.234 -13.714  41.447  1.00 60.98           C  
ATOM   2231  HG2 PRO A 137     -28.390 -12.843  42.084  1.00 60.98           H  
ATOM   2232  HG3 PRO A 137     -28.614 -14.614  41.928  1.00 60.98           H  
ATOM   2233  CD  PRO A 137     -28.895 -13.545  40.085  1.00 60.98           C  
ATOM   2234  HD2 PRO A 137     -29.923 -13.906  40.130  1.00 60.98           H  
ATOM   2235  HD3 PRO A 137     -28.876 -12.495  39.792  1.00 60.98           H  
ATOM   2236  N   SER A 138     -27.494 -17.014  39.585  1.00 59.34           N  
ATOM   2237  H   SER A 138     -28.383 -16.635  39.291  1.00 59.34           H  
ATOM   2238  CA  SER A 138     -27.396 -18.475  39.637  1.00 59.34           C  
ATOM   2239  HA  SER A 138     -26.656 -18.745  40.390  1.00 59.34           H  
ATOM   2240  C   SER A 138     -26.949 -19.149  38.332  1.00 59.34           C  
ATOM   2241  CB  SER A 138     -28.737 -19.053  40.093  1.00 59.34           C  
ATOM   2242  HB2 SER A 138     -28.956 -18.706  41.103  1.00 59.34           H  
ATOM   2243  HB3 SER A 138     -28.679 -20.141  40.106  1.00 59.34           H  
ATOM   2244  O   SER A 138     -26.746 -20.362  38.328  1.00 59.34           O  
ATOM   2245  OG  SER A 138     -29.773 -18.638  39.219  1.00 59.34           O  
ATOM   2246  HG  SER A 138     -30.425 -19.342  39.196  1.00 59.34           H  
ATOM   2247  N   ILE A 139     -26.754 -18.419  37.223  1.00 56.22           N  
ATOM   2248  H   ILE A 139     -26.925 -17.424  37.254  1.00 56.22           H  
ATOM   2249  CA  ILE A 139     -26.198 -19.024  36.001  1.00 56.22           C  
ATOM   2250  HA  ILE A 139     -26.609 -20.029  35.907  1.00 56.22           H  
ATOM   2251  C   ILE A 139     -24.686 -19.171  36.182  1.00 56.22           C  
ATOM   2252  CB  ILE A 139     -26.593 -18.279  34.706  1.00 56.22           C  
ATOM   2253  HB  ILE A 139     -26.172 -17.274  34.735  1.00 56.22           H  
ATOM   2254  O   ILE A 139     -23.901 -18.284  35.839  1.00 56.22           O  
ATOM   2255  CG1 ILE A 139     -28.133 -18.170  34.600  1.00 56.22           C  
ATOM   2256 HG12 ILE A 139     -28.568 -19.169  34.573  1.00 56.22           H  
ATOM   2257 HG13 ILE A 139     -28.516 -17.662  35.485  1.00 56.22           H  
ATOM   2258  CG2 ILE A 139     -26.026 -19.029  33.478  1.00 56.22           C  
ATOM   2259 HG21 ILE A 139     -26.470 -20.022  33.410  1.00 56.22           H  
ATOM   2260 HG22 ILE A 139     -26.238 -18.475  32.564  1.00 56.22           H  
ATOM   2261 HG23 ILE A 139     -24.943 -19.131  33.554  1.00 56.22           H  
ATOM   2262  CD1 ILE A 139     -28.630 -17.379  33.384  1.00 56.22           C  
ATOM   2263 HD11 ILE A 139     -28.427 -17.923  32.462  1.00 56.22           H  
ATOM   2264 HD12 ILE A 139     -29.707 -17.235  33.468  1.00 56.22           H  
ATOM   2265 HD13 ILE A 139     -28.145 -16.403  33.353  1.00 56.22           H  
ATOM   2266  N   GLN A 140     -24.273 -20.318  36.716  1.00 53.26           N  
ATOM   2267  H   GLN A 140     -24.973 -20.946  37.085  1.00 53.26           H  
ATOM   2268  CA  GLN A 140     -22.884 -20.755  36.690  1.00 53.26           C  
ATOM   2269  HA  GLN A 140     -22.256 -19.978  37.127  1.00 53.26           H  
ATOM   2270  C   GLN A 140     -22.470 -20.952  35.226  1.00 53.26           C  
ATOM   2271  CB  GLN A 140     -22.708 -22.038  37.515  1.00 53.26           C  
ATOM   2272  HB2 GLN A 140     -23.379 -22.810  37.139  1.00 53.26           H  
ATOM   2273  HB3 GLN A 140     -21.682 -22.383  37.385  1.00 53.26           H  
ATOM   2274  O   GLN A 140     -22.724 -21.986  34.608  1.00 53.26           O  
ATOM   2275  CG  GLN A 140     -22.966 -21.831  39.018  1.00 53.26           C  
ATOM   2276  HG2 GLN A 140     -22.347 -21.012  39.383  1.00 53.26           H  
ATOM   2277  HG3 GLN A 140     -24.012 -21.570  39.180  1.00 53.26           H  
ATOM   2278  CD  GLN A 140     -22.647 -23.079  39.841  1.00 53.26           C  
ATOM   2279  NE2 GLN A 140     -22.789 -23.029  41.146  1.00 53.26           N  
ATOM   2280 HE21 GLN A 140     -22.596 -23.888  41.641  1.00 53.26           H  
ATOM   2281 HE22 GLN A 140     -23.145 -22.206  41.613  1.00 53.26           H  
ATOM   2282  OE1 GLN A 140     -22.248 -24.110  39.330  1.00 53.26           O  
ATOM   2283  N   ILE A 141     -21.851 -19.928  34.632  1.00 57.06           N  
ATOM   2284  H   ILE A 141     -21.800 -19.056  35.138  1.00 57.06           H  
ATOM   2285  CA  ILE A 141     -21.186 -20.057  33.338  1.00 57.06           C  
ATOM   2286  HA  ILE A 141     -21.874 -20.522  32.632  1.00 57.06           H  
ATOM   2287  C   ILE A 141     -20.008 -21.000  33.567  1.00 57.06           C  
ATOM   2288  CB  ILE A 141     -20.743 -18.690  32.763  1.00 57.06           C  
ATOM   2289  HB  ILE A 141     -20.038 -18.233  33.457  1.00 57.06           H  
ATOM   2290  O   ILE A 141     -18.947 -20.582  34.030  1.00 57.06           O  
ATOM   2291  CG1 ILE A 141     -21.950 -17.738  32.607  1.00 57.06           C  
ATOM   2292 HG12 ILE A 141     -22.662 -18.161  31.898  1.00 57.06           H  
ATOM   2293 HG13 ILE A 141     -22.455 -17.638  33.567  1.00 57.06           H  
ATOM   2294  CG2 ILE A 141     -20.040 -18.885  31.401  1.00 57.06           C  
ATOM   2295 HG21 ILE A 141     -19.216 -19.593  31.496  1.00 57.06           H  
ATOM   2296 HG22 ILE A 141     -20.752 -19.269  30.671  1.00 57.06           H  
ATOM   2297 HG23 ILE A 141     -19.624 -17.940  31.053  1.00 57.06           H  
ATOM   2298  CD1 ILE A 141     -21.570 -16.322  32.154  1.00 57.06           C  
ATOM   2299 HD11 ILE A 141     -22.453 -15.684  32.197  1.00 57.06           H  
ATOM   2300 HD12 ILE A 141     -20.809 -15.914  32.819  1.00 57.06           H  
ATOM   2301 HD13 ILE A 141     -21.202 -16.332  31.129  1.00 57.06           H  
ATOM   2302  N   THR A 142     -20.197 -22.277  33.244  1.00 60.92           N  
ATOM   2303  H   THR A 142     -21.135 -22.586  33.032  1.00 60.92           H  
ATOM   2304  CA  THR A 142     -19.101 -23.240  33.185  1.00 60.92           C  
ATOM   2305  HA  THR A 142     -18.765 -23.416  34.207  1.00 60.92           H  
ATOM   2306  C   THR A 142     -17.966 -22.629  32.347  1.00 60.92           C  
ATOM   2307  CB  THR A 142     -19.550 -24.590  32.599  1.00 60.92           C  
ATOM   2308  HB  THR A 142     -18.671 -25.211  32.426  1.00 60.92           H  
ATOM   2309  O   THR A 142     -18.207 -22.127  31.239  1.00 60.92           O  
ATOM   2310  CG2 THR A 142     -20.504 -25.335  33.528  1.00 60.92           C  
ATOM   2311 HG21 THR A 142     -20.039 -25.481  34.503  1.00 60.92           H  
ATOM   2312 HG22 THR A 142     -20.738 -26.312  33.107  1.00 60.92           H  
ATOM   2313 HG23 THR A 142     -21.429 -24.775  33.665  1.00 60.92           H  
ATOM   2314  OG1 THR A 142     -20.243 -24.420  31.385  1.00 60.92           O  
ATOM   2315  HG1 THR A 142     -21.127 -24.765  31.531  1.00 60.92           H  
ATOM   2316  N   PRO A 143     -16.710 -22.613  32.833  1.00 55.08           N  
ATOM   2317  CA  PRO A 143     -15.573 -22.053  32.105  1.00 55.08           C  
ATOM   2318  HA  PRO A 143     -15.864 -21.092  31.681  1.00 55.08           H  
ATOM   2319  C   PRO A 143     -15.149 -22.972  30.939  1.00 55.08           C  
ATOM   2320  CB  PRO A 143     -14.499 -21.802  33.175  1.00 55.08           C  
ATOM   2321  HB2 PRO A 143     -13.481 -21.874  32.793  1.00 55.08           H  
ATOM   2322  HB3 PRO A 143     -14.657 -20.818  33.617  1.00 55.08           H  
ATOM   2323  O   PRO A 143     -13.982 -23.302  30.776  1.00 55.08           O  
ATOM   2324  CG  PRO A 143     -14.790 -22.869  34.228  1.00 55.08           C  
ATOM   2325  HG2 PRO A 143     -14.321 -23.808  33.935  1.00 55.08           H  
ATOM   2326  HG3 PRO A 143     -14.449 -22.566  35.218  1.00 55.08           H  
ATOM   2327  CD  PRO A 143     -16.308 -23.017  34.174  1.00 55.08           C  
ATOM   2328  HD2 PRO A 143     -16.764 -22.350  34.906  1.00 55.08           H  
ATOM   2329  HD3 PRO A 143     -16.588 -24.049  34.382  1.00 55.08           H  
ATOM   2330  N   GLY A 144     -16.087 -23.416  30.098  1.00 56.77           N  
ATOM   2331  H   GLY A 144     -17.041 -23.152  30.299  1.00 56.77           H  
ATOM   2332  CA  GLY A 144     -15.863 -24.478  29.114  1.00 56.77           C  
ATOM   2333  HA2 GLY A 144     -15.128 -25.184  29.501  1.00 56.77           H  
ATOM   2334  HA3 GLY A 144     -16.799 -25.022  28.987  1.00 56.77           H  
ATOM   2335  C   GLY A 144     -15.404 -24.012  27.730  1.00 56.77           C  
ATOM   2336  O   GLY A 144     -14.748 -24.767  27.016  1.00 56.77           O  
ATOM   2337  N   TYR A 145     -15.703 -22.772  27.313  1.00 51.39           N  
ATOM   2338  H   TYR A 145     -16.313 -22.235  27.913  1.00 51.39           H  
ATOM   2339  CA  TYR A 145     -15.568 -22.412  25.886  1.00 51.39           C  
ATOM   2340  HA  TYR A 145     -14.975 -23.181  25.393  1.00 51.39           H  
ATOM   2341  C   TYR A 145     -14.792 -21.124  25.565  1.00 51.39           C  
ATOM   2342  CB  TYR A 145     -16.952 -22.469  25.218  1.00 51.39           C  
ATOM   2343  HB2 TYR A 145     -17.708 -22.785  25.937  1.00 51.39           H  
ATOM   2344  HB3 TYR A 145     -17.238 -21.475  24.875  1.00 51.39           H  
ATOM   2345  O   TYR A 145     -14.408 -20.900  24.413  1.00 51.39           O  
ATOM   2346  CG  TYR A 145     -16.982 -23.438  24.052  1.00 51.39           C  
ATOM   2347  CD1 TYR A 145     -16.788 -22.965  22.740  1.00 51.39           C  
ATOM   2348  HD1 TYR A 145     -16.646 -21.909  22.563  1.00 51.39           H  
ATOM   2349  CD2 TYR A 145     -17.175 -24.815  24.282  1.00 51.39           C  
ATOM   2350  HD2 TYR A 145     -17.329 -25.182  25.286  1.00 51.39           H  
ATOM   2351  CE1 TYR A 145     -16.801 -23.867  21.659  1.00 51.39           C  
ATOM   2352  HE1 TYR A 145     -16.686 -23.520  20.643  1.00 51.39           H  
ATOM   2353  CE2 TYR A 145     -17.203 -25.718  23.201  1.00 51.39           C  
ATOM   2354  HE2 TYR A 145     -17.387 -26.767  23.381  1.00 51.39           H  
ATOM   2355  OH  TYR A 145     -17.033 -26.095  20.830  1.00 51.39           O  
ATOM   2356  HH  TYR A 145     -17.378 -26.959  21.064  1.00 51.39           H  
ATOM   2357  CZ  TYR A 145     -17.019 -25.242  21.886  1.00 51.39           C  
ATOM   2358  N   ARG A 146     -14.467 -20.286  26.560  1.00 49.57           N  
ATOM   2359  H   ARG A 146     -14.784 -20.522  27.489  1.00 49.57           H  
ATOM   2360  CA  ARG A 146     -13.801 -18.983  26.325  1.00 49.57           C  
ATOM   2361  HA  ARG A 146     -13.990 -18.719  25.284  1.00 49.57           H  
ATOM   2362  C   ARG A 146     -12.266 -19.014  26.427  1.00 49.57           C  
ATOM   2363  CB  ARG A 146     -14.473 -17.896  27.189  1.00 49.57           C  
ATOM   2364  HB2 ARG A 146     -13.848 -17.667  28.052  1.00 49.57           H  
ATOM   2365  HB3 ARG A 146     -15.429 -18.267  27.558  1.00 49.57           H  
ATOM   2366  O   ARG A 146     -11.607 -18.076  25.978  1.00 49.57           O  
ATOM   2367  CG  ARG A 146     -14.747 -16.614  26.382  1.00 49.57           C  
ATOM   2368  HG2 ARG A 146     -15.319 -16.873  25.490  1.00 49.57           H  
ATOM   2369  HG3 ARG A 146     -13.803 -16.160  26.082  1.00 49.57           H  
ATOM   2370  CD  ARG A 146     -15.562 -15.612  27.210  1.00 49.57           C  
ATOM   2371  HD2 ARG A 146     -16.454 -16.112  27.586  1.00 49.57           H  
ATOM   2372  HD3 ARG A 146     -14.961 -15.293  28.062  1.00 49.57           H  
ATOM   2373  NE  ARG A 146     -15.970 -14.435  26.414  1.00 49.57           N  
ATOM   2374  HE  ARG A 146     -15.779 -14.458  25.422  1.00 49.57           H  
ATOM   2375  NH1 ARG A 146     -16.972 -13.278  28.132  1.00 49.57           N  
ATOM   2376 HH11 ARG A 146     -16.748 -14.024  28.776  1.00 49.57           H  
ATOM   2377 HH12 ARG A 146     -17.502 -12.492  28.479  1.00 49.57           H  
ATOM   2378  NH2 ARG A 146     -16.969 -12.408  26.082  1.00 49.57           N  
ATOM   2379 HH21 ARG A 146     -16.784 -12.458  25.090  1.00 49.57           H  
ATOM   2380 HH22 ARG A 146     -17.492 -11.633  26.464  1.00 49.57           H  
ATOM   2381  CZ  ARG A 146     -16.630 -13.384  26.878  1.00 49.57           C  
ATOM   2382  N   GLY A 147     -11.680 -20.113  26.912  1.00 47.02           N  
ATOM   2383  H   GLY A 147     -12.285 -20.827  27.292  1.00 47.02           H  
ATOM   2384  CA  GLY A 147     -10.230 -20.259  27.125  1.00 47.02           C  
ATOM   2385  HA2 GLY A 147      -9.842 -19.348  27.582  1.00 47.02           H  
ATOM   2386  HA3 GLY A 147     -10.071 -21.072  27.833  1.00 47.02           H  
ATOM   2387  C   GLY A 147      -9.391 -20.563  25.873  1.00 47.02           C  
ATOM   2388  O   GLY A 147      -8.203 -20.238  25.829  1.00 47.02           O  
ATOM   2389  N   LYS A 148      -9.979 -21.123  24.804  1.00 51.45           N  
ATOM   2390  H   LYS A 148     -10.952 -21.382  24.885  1.00 51.45           H  
ATOM   2391  CA  LYS A 148      -9.196 -21.614  23.646  1.00 51.45           C  
ATOM   2392  HA  LYS A 148      -8.332 -22.150  24.039  1.00 51.45           H  
ATOM   2393  C   LYS A 148      -8.588 -20.495  22.780  1.00 51.45           C  
ATOM   2394  CB  LYS A 148     -10.016 -22.633  22.823  1.00 51.45           C  
ATOM   2395  HB2 LYS A 148     -10.946 -22.174  22.489  1.00 51.45           H  
ATOM   2396  HB3 LYS A 148      -9.436 -22.911  21.943  1.00 51.45           H  
ATOM   2397  O   LYS A 148      -7.537 -20.690  22.170  1.00 51.45           O  
ATOM   2398  CG  LYS A 148     -10.332 -23.920  23.618  1.00 51.45           C  
ATOM   2399  HG2 LYS A 148      -9.406 -24.312  24.038  1.00 51.45           H  
ATOM   2400  HG3 LYS A 148     -11.004 -23.673  24.440  1.00 51.45           H  
ATOM   2401  CD  LYS A 148     -10.986 -25.027  22.762  1.00 51.45           C  
ATOM   2402  HD2 LYS A 148     -11.904 -24.642  22.318  1.00 51.45           H  
ATOM   2403  HD3 LYS A 148     -10.300 -25.320  21.968  1.00 51.45           H  
ATOM   2404  CE  LYS A 148     -11.320 -26.258  23.631  1.00 51.45           C  
ATOM   2405  HE2 LYS A 148     -10.408 -26.608  24.113  1.00 51.45           H  
ATOM   2406  HE3 LYS A 148     -12.002 -25.948  24.423  1.00 51.45           H  
ATOM   2407  NZ  LYS A 148     -11.939 -27.382  22.870  1.00 51.45           N  
ATOM   2408  HZ1 LYS A 148     -11.324 -27.754  22.161  1.00 51.45           H  
ATOM   2409  HZ2 LYS A 148     -12.814 -27.110  22.445  1.00 51.45           H  
ATOM   2410  HZ3 LYS A 148     -12.156 -28.144  23.496  1.00 51.45           H  
ATOM   2411  N   LYS A 149      -9.188 -19.295  22.750  1.00 51.94           N  
ATOM   2412  H   LYS A 149     -10.036 -19.195  23.290  1.00 51.94           H  
ATOM   2413  CA  LYS A 149      -8.641 -18.128  22.018  1.00 51.94           C  
ATOM   2414  HA  LYS A 149      -8.022 -18.492  21.198  1.00 51.94           H  
ATOM   2415  C   LYS A 149      -7.681 -17.272  22.855  1.00 51.94           C  
ATOM   2416  CB  LYS A 149      -9.775 -17.287  21.399  1.00 51.94           C  
ATOM   2417  HB2 LYS A 149     -10.572 -17.147  22.129  1.00 51.94           H  
ATOM   2418  HB3 LYS A 149      -9.378 -16.306  21.137  1.00 51.94           H  
ATOM   2419  O   LYS A 149      -6.787 -16.656  22.280  1.00 51.94           O  
ATOM   2420  CG  LYS A 149     -10.336 -17.930  20.116  1.00 51.94           C  
ATOM   2421  HG2 LYS A 149     -10.756 -18.906  20.359  1.00 51.94           H  
ATOM   2422  HG3 LYS A 149      -9.523 -18.069  19.404  1.00 51.94           H  
ATOM   2423  CD  LYS A 149     -11.427 -17.062  19.462  1.00 51.94           C  
ATOM   2424  HD2 LYS A 149     -11.020 -16.076  19.238  1.00 51.94           H  
ATOM   2425  HD3 LYS A 149     -12.254 -16.954  20.164  1.00 51.94           H  
ATOM   2426  CE  LYS A 149     -11.934 -17.719  18.166  1.00 51.94           C  
ATOM   2427  HE2 LYS A 149     -11.110 -17.780  17.456  1.00 51.94           H  
ATOM   2428  HE3 LYS A 149     -12.242 -18.739  18.398  1.00 51.94           H  
ATOM   2429  NZ  LYS A 149     -13.079 -16.987  17.558  1.00 51.94           N  
ATOM   2430  HZ1 LYS A 149     -13.396 -17.458  16.723  1.00 51.94           H  
ATOM   2431  HZ2 LYS A 149     -12.836 -16.038  17.314  1.00 51.94           H  
ATOM   2432  HZ3 LYS A 149     -13.867 -16.969  18.190  1.00 51.94           H  
ATOM   2433  N   ALA A 150      -7.819 -17.268  24.183  1.00 53.87           N  
ATOM   2434  H   ALA A 150      -8.567 -17.803  24.601  1.00 53.87           H  
ATOM   2435  CA  ALA A 150      -6.922 -16.541  25.084  1.00 53.87           C  
ATOM   2436  HA  ALA A 150      -6.731 -15.551  24.671  1.00 53.87           H  
ATOM   2437  C   ALA A 150      -5.556 -17.243  25.226  1.00 53.87           C  
ATOM   2438  CB  ALA A 150      -7.638 -16.352  26.426  1.00 53.87           C  
ATOM   2439  HB1 ALA A 150      -7.851 -17.318  26.883  1.00 53.87           H  
ATOM   2440  HB2 ALA A 150      -8.573 -15.810  26.283  1.00 53.87           H  
ATOM   2441  HB3 ALA A 150      -7.003 -15.780  27.103  1.00 53.87           H  
ATOM   2442  O   ALA A 150      -4.518 -16.589  25.115  1.00 53.87           O  
ATOM   2443  N   ARG A 151      -5.538 -18.583  25.321  1.00 52.87           N  
ATOM   2444  H   ARG A 151      -6.417 -19.059  25.470  1.00 52.87           H  
ATOM   2445  CA  ARG A 151      -4.297 -19.383  25.399  1.00 52.87           C  
ATOM   2446  HA  ARG A 151      -3.711 -19.017  26.242  1.00 52.87           H  
ATOM   2447  C   ARG A 151      -3.380 -19.208  24.179  1.00 52.87           C  
ATOM   2448  CB  ARG A 151      -4.643 -20.868  25.653  1.00 52.87           C  
ATOM   2449  HB2 ARG A 151      -4.115 -21.491  24.931  1.00 52.87           H  
ATOM   2450  HB3 ARG A 151      -5.711 -21.040  25.515  1.00 52.87           H  
ATOM   2451  O   ARG A 151      -2.175 -19.037  24.332  1.00 52.87           O  
ATOM   2452  CG  ARG A 151      -4.233 -21.324  27.064  1.00 52.87           C  
ATOM   2453  HG2 ARG A 151      -3.151 -21.231  27.155  1.00 52.87           H  
ATOM   2454  HG3 ARG A 151      -4.705 -20.687  27.813  1.00 52.87           H  
ATOM   2455  CD  ARG A 151      -4.637 -22.786  27.317  1.00 52.87           C  
ATOM   2456  HD2 ARG A 151      -4.398 -23.371  26.429  1.00 52.87           H  
ATOM   2457  HD3 ARG A 151      -5.712 -22.834  27.490  1.00 52.87           H  
ATOM   2458  NE  ARG A 151      -3.919 -23.377  28.467  1.00 52.87           N  
ATOM   2459  HE  ARG A 151      -3.360 -22.762  29.040  1.00 52.87           H  
ATOM   2460  NH1 ARG A 151      -4.629 -25.560  28.223  1.00 52.87           N  
ATOM   2461 HH11 ARG A 151      -4.591 -26.515  28.551  1.00 52.87           H  
ATOM   2462 HH12 ARG A 151      -5.282 -25.295  27.499  1.00 52.87           H  
ATOM   2463  NH2 ARG A 151      -3.130 -25.069  29.786  1.00 52.87           N  
ATOM   2464 HH21 ARG A 151      -2.555 -24.434  30.321  1.00 52.87           H  
ATOM   2465 HH22 ARG A 151      -3.124 -26.039  30.065  1.00 52.87           H  
ATOM   2466  CZ  ARG A 151      -3.898 -24.657  28.818  1.00 52.87           C  
ATOM   2467  N   ARG A 152      -3.947 -19.118  22.967  1.00 52.62           N  
ATOM   2468  H   ARG A 152      -4.944 -19.272  22.918  1.00 52.62           H  
ATOM   2469  CA  ARG A 152      -3.184 -18.890  21.718  1.00 52.62           C  
ATOM   2470  HA  ARG A 152      -2.345 -19.585  21.697  1.00 52.62           H  
ATOM   2471  C   ARG A 152      -2.535 -17.500  21.614  1.00 52.62           C  
ATOM   2472  CB  ARG A 152      -4.081 -19.157  20.495  1.00 52.62           C  
ATOM   2473  HB2 ARG A 152      -3.604 -18.730  19.613  1.00 52.62           H  
ATOM   2474  HB3 ARG A 152      -5.046 -18.668  20.631  1.00 52.62           H  
ATOM   2475  O   ARG A 152      -1.658 -17.305  20.774  1.00 52.62           O  
ATOM   2476  CG  ARG A 152      -4.285 -20.658  20.235  1.00 52.62           C  
ATOM   2477  HG2 ARG A 152      -4.816 -21.111  21.073  1.00 52.62           H  
ATOM   2478  HG3 ARG A 152      -3.310 -21.134  20.139  1.00 52.62           H  
ATOM   2479  CD  ARG A 152      -5.082 -20.882  18.941  1.00 52.62           C  
ATOM   2480  HD2 ARG A 152      -6.101 -20.526  19.092  1.00 52.62           H  
ATOM   2481  HD3 ARG A 152      -4.616 -20.305  18.142  1.00 52.62           H  
ATOM   2482  NE  ARG A 152      -5.105 -22.306  18.553  1.00 52.62           N  
ATOM   2483  HE  ARG A 152      -4.688 -22.960  19.200  1.00 52.62           H  
ATOM   2484  NH1 ARG A 152      -6.145 -22.092  16.509  1.00 52.62           N  
ATOM   2485 HH11 ARG A 152      -6.503 -22.538  15.677  1.00 52.62           H  
ATOM   2486 HH12 ARG A 152      -6.223 -21.095  16.651  1.00 52.62           H  
ATOM   2487  NH2 ARG A 152      -5.514 -24.108  17.213  1.00 52.62           N  
ATOM   2488 HH21 ARG A 152      -5.873 -24.521  16.365  1.00 52.62           H  
ATOM   2489 HH22 ARG A 152      -5.069 -24.725  17.878  1.00 52.62           H  
ATOM   2490  CZ  ARG A 152      -5.586 -22.826  17.433  1.00 52.62           C  
ATOM   2491  N   LYS A 153      -2.970 -16.527  22.424  1.00 52.41           N  
ATOM   2492  H   LYS A 153      -3.675 -16.764  23.107  1.00 52.41           H  
ATOM   2493  CA  LYS A 153      -2.416 -15.161  22.443  1.00 52.41           C  
ATOM   2494  HA  LYS A 153      -1.910 -14.980  21.494  1.00 52.41           H  
ATOM   2495  C   LYS A 153      -1.334 -14.995  23.518  1.00 52.41           C  
ATOM   2496  CB  LYS A 153      -3.572 -14.154  22.573  1.00 52.41           C  
ATOM   2497  HB2 LYS A 153      -3.851 -14.055  23.622  1.00 52.41           H  
ATOM   2498  HB3 LYS A 153      -4.435 -14.537  22.028  1.00 52.41           H  
ATOM   2499  O   LYS A 153      -0.406 -14.225  23.301  1.00 52.41           O  
ATOM   2500  CG  LYS A 153      -3.219 -12.776  21.988  1.00 52.41           C  
ATOM   2501  HG2 LYS A 153      -2.375 -12.354  22.534  1.00 52.41           H  
ATOM   2502  HG3 LYS A 153      -2.942 -12.890  20.940  1.00 52.41           H  
ATOM   2503  CD  LYS A 153      -4.419 -11.823  22.093  1.00 52.41           C  
ATOM   2504  HD2 LYS A 153      -4.662 -11.694  23.148  1.00 52.41           H  
ATOM   2505  HD3 LYS A 153      -5.277 -12.262  21.585  1.00 52.41           H  
ATOM   2506  CE  LYS A 153      -4.093 -10.459  21.472  1.00 52.41           C  
ATOM   2507  HE2 LYS A 153      -3.150 -10.112  21.893  1.00 52.41           H  
ATOM   2508  HE3 LYS A 153      -3.955 -10.581  20.397  1.00 52.41           H  
ATOM   2509  NZ  LYS A 153      -5.160  -9.464  21.756  1.00 52.41           N  
ATOM   2510  HZ1 LYS A 153      -5.259  -9.346  22.755  1.00 52.41           H  
ATOM   2511  HZ2 LYS A 153      -6.052  -9.759  21.387  1.00 52.41           H  
ATOM   2512  HZ3 LYS A 153      -4.921  -8.559  21.375  1.00 52.41           H  
ATOM   2513  N   ALA A 154      -1.417 -15.759  24.610  1.00 54.92           N  
ATOM   2514  H   ALA A 154      -2.241 -16.327  24.742  1.00 54.92           H  
ATOM   2515  CA  ALA A 154      -0.402 -15.803  25.665  1.00 54.92           C  
ATOM   2516  HA  ALA A 154      -0.091 -14.785  25.901  1.00 54.92           H  
ATOM   2517  C   ALA A 154       0.864 -16.579  25.249  1.00 54.92           C  
ATOM   2518  CB  ALA A 154      -1.056 -16.396  26.918  1.00 54.92           C  
ATOM   2519  HB1 ALA A 154      -1.939 -15.820  27.193  1.00 54.92           H  
ATOM   2520  HB2 ALA A 154      -0.347 -16.363  27.746  1.00 54.92           H  
ATOM   2521  HB3 ALA A 154      -1.338 -17.434  26.742  1.00 54.92           H  
ATOM   2522  O   ALA A 154       1.969 -16.139  25.537  1.00 54.92           O  
ATOM   2523  N   GLN A 155       0.724 -17.659  24.469  1.00 57.62           N  
ATOM   2524  H   GLN A 155      -0.208 -18.020  24.324  1.00 57.62           H  
ATOM   2525  CA  GLN A 155       1.849 -18.487  23.990  1.00 57.62           C  
ATOM   2526  HA  GLN A 155       2.545 -18.641  24.815  1.00 57.62           H  
ATOM   2527  C   GLN A 155       2.681 -17.860  22.850  1.00 57.62           C  
ATOM   2528  CB  GLN A 155       1.301 -19.859  23.568  1.00 57.62           C  
ATOM   2529  HB2 GLN A 155       2.081 -20.420  23.052  1.00 57.62           H  
ATOM   2530  HB3 GLN A 155       0.471 -19.716  22.877  1.00 57.62           H  
ATOM   2531  O   GLN A 155       3.583 -18.491  22.312  1.00 57.62           O  
ATOM   2532  CG  GLN A 155       0.846 -20.703  24.768  1.00 57.62           C  
ATOM   2533  HG2 GLN A 155       0.078 -20.176  25.334  1.00 57.62           H  
ATOM   2534  HG3 GLN A 155       1.699 -20.871  25.425  1.00 57.62           H  
ATOM   2535  CD  GLN A 155       0.285 -22.057  24.344  1.00 57.62           C  
ATOM   2536  NE2 GLN A 155       0.122 -22.981  25.263  1.00 57.62           N  
ATOM   2537 HE21 GLN A 155       0.542 -22.860  26.173  1.00 57.62           H  
ATOM   2538 HE22 GLN A 155      -0.089 -23.907  24.918  1.00 57.62           H  
ATOM   2539  OE1 GLN A 155      -0.060 -22.294  23.196  1.00 57.62           O  
ATOM   2540  N   ARG A 156       2.373 -16.624  22.434  1.00 50.56           N  
ATOM   2541  H   ARG A 156       1.668 -16.132  22.964  1.00 50.56           H  
ATOM   2542  CA  ARG A 156       3.063 -15.909  21.342  1.00 50.56           C  
ATOM   2543  HA  ARG A 156       3.781 -16.589  20.884  1.00 50.56           H  
ATOM   2544  C   ARG A 156       3.956 -14.760  21.823  1.00 50.56           C  
ATOM   2545  CB  ARG A 156       2.044 -15.484  20.271  1.00 50.56           C  
ATOM   2546  HB2 ARG A 156       2.417 -14.618  19.724  1.00 50.56           H  
ATOM   2547  HB3 ARG A 156       1.103 -15.201  20.743  1.00 50.56           H  
ATOM   2548  O   ARG A 156       4.346 -13.925  21.006  1.00 50.56           O  
ATOM   2549  CG  ARG A 156       1.810 -16.604  19.254  1.00 50.56           C  
ATOM   2550  HG2 ARG A 156       1.375 -17.476  19.742  1.00 50.56           H  
ATOM   2551  HG3 ARG A 156       2.770 -16.880  18.818  1.00 50.56           H  
ATOM   2552  CD  ARG A 156       0.876 -16.099  18.150  1.00 50.56           C  
ATOM   2553  HD2 ARG A 156      -0.152 -16.174  18.504  1.00 50.56           H  
ATOM   2554  HD3 ARG A 156       1.108 -15.053  17.949  1.00 50.56           H  
ATOM   2555  NE  ARG A 156       1.053 -16.869  16.907  1.00 50.56           N  
ATOM   2556  HE  ARG A 156       1.634 -17.692  16.981  1.00 50.56           H  
ATOM   2557  NH1 ARG A 156      -0.222 -15.532  15.554  1.00 50.56           N  
ATOM   2558 HH11 ARG A 156      -0.427 -14.974  16.370  1.00 50.56           H  
ATOM   2559 HH12 ARG A 156      -0.619 -15.321  14.649  1.00 50.56           H  
ATOM   2560  NH2 ARG A 156       0.820 -17.316  14.690  1.00 50.56           N  
ATOM   2561 HH21 ARG A 156       1.405 -18.129  14.818  1.00 50.56           H  
ATOM   2562 HH22 ARG A 156       0.390 -17.144  13.793  1.00 50.56           H  
ATOM   2563  CZ  ARG A 156       0.553 -16.569  15.724  1.00 50.56           C  
ATOM   2564  N   ARG A 157       4.268 -14.690  23.121  1.00 44.44           N  
ATOM   2565  H   ARG A 157       3.994 -15.453  23.723  1.00 44.44           H  
ATOM   2566  CA  ARG A 157       5.267 -13.737  23.626  1.00 44.44           C  
ATOM   2567  HA  ARG A 157       5.064 -12.765  23.177  1.00 44.44           H  
ATOM   2568  C   ARG A 157       6.660 -14.209  23.176  1.00 44.44           C  
ATOM   2569  CB  ARG A 157       5.178 -13.571  25.152  1.00 44.44           C  
ATOM   2570  HB2 ARG A 157       5.994 -12.927  25.482  1.00 44.44           H  
ATOM   2571  HB3 ARG A 157       5.294 -14.543  25.632  1.00 44.44           H  
ATOM   2572  O   ARG A 157       6.976 -15.376  23.387  1.00 44.44           O  
ATOM   2573  CG  ARG A 157       3.842 -12.939  25.576  1.00 44.44           C  
ATOM   2574  HG2 ARG A 157       3.682 -12.003  25.040  1.00 44.44           H  
ATOM   2575  HG3 ARG A 157       3.038 -13.624  25.306  1.00 44.44           H  
ATOM   2576  CD  ARG A 157       3.759 -12.693  27.091  1.00 44.44           C  
ATOM   2577  HD2 ARG A 157       2.730 -12.872  27.404  1.00 44.44           H  
ATOM   2578  HD3 ARG A 157       4.394 -13.412  27.609  1.00 44.44           H  
ATOM   2579  NE  ARG A 157       4.130 -11.314  27.480  1.00 44.44           N  
ATOM   2580  HE  ARG A 157       4.531 -10.717  26.771  1.00 44.44           H  
ATOM   2581  NH1 ARG A 157       3.723 -11.538  29.735  1.00 44.44           N  
ATOM   2582 HH11 ARG A 157       3.628 -12.538  29.629  1.00 44.44           H  
ATOM   2583 HH12 ARG A 157       3.771 -11.157  30.669  1.00 44.44           H  
ATOM   2584  NH2 ARG A 157       4.348  -9.561  28.935  1.00 44.44           N  
ATOM   2585 HH21 ARG A 157       4.369  -9.227  29.888  1.00 44.44           H  
ATOM   2586 HH22 ARG A 157       4.749  -8.976  28.216  1.00 44.44           H  
ATOM   2587  CZ  ARG A 157       4.064 -10.813  28.707  1.00 44.44           C  
ATOM   2588  N   PRO A 158       7.444 -13.363  22.490  1.00 47.90           N  
ATOM   2589  CA  PRO A 158       8.776 -13.735  22.038  1.00 47.90           C  
ATOM   2590  HA  PRO A 158       8.738 -14.673  21.484  1.00 47.90           H  
ATOM   2591  C   PRO A 158       9.704 -13.900  23.244  1.00 47.90           C  
ATOM   2592  CB  PRO A 158       9.220 -12.608  21.098  1.00 47.90           C  
ATOM   2593  HB2 PRO A 158       8.893 -12.834  20.083  1.00 47.90           H  
ATOM   2594  HB3 PRO A 158      10.299 -12.454  21.125  1.00 47.90           H  
ATOM   2595  O   PRO A 158       9.764 -13.020  24.097  1.00 47.90           O  
ATOM   2596  CG  PRO A 158       8.460 -11.389  21.619  1.00 47.90           C  
ATOM   2597  HG2 PRO A 158       8.280 -10.657  20.832  1.00 47.90           H  
ATOM   2598  HG3 PRO A 158       9.018 -10.935  22.438  1.00 47.90           H  
ATOM   2599  CD  PRO A 158       7.157 -11.977  22.154  1.00 47.90           C  
ATOM   2600  HD2 PRO A 158       6.837 -11.416  23.032  1.00 47.90           H  
ATOM   2601  HD3 PRO A 158       6.392 -11.944  21.378  1.00 47.90           H  
ATOM   2602  N   VAL A 159      10.414 -15.027  23.276  1.00 49.31           N  
ATOM   2603  H   VAL A 159      10.229 -15.724  22.569  1.00 49.31           H  
ATOM   2604  CA  VAL A 159      11.616 -15.255  24.083  1.00 49.31           C  
ATOM   2605  HA  VAL A 159      11.403 -15.092  25.140  1.00 49.31           H  
ATOM   2606  C   VAL A 159      12.658 -14.240  23.611  1.00 49.31           C  
ATOM   2607  CB  VAL A 159      12.113 -16.706  23.881  1.00 49.31           C  
ATOM   2608  HB  VAL A 159      12.333 -16.866  22.825  1.00 49.31           H  
ATOM   2609  O   VAL A 159      13.279 -14.419  22.567  1.00 49.31           O  
ATOM   2610  CG1 VAL A 159      13.378 -17.008  24.688  1.00 49.31           C  
ATOM   2611 HG11 VAL A 159      13.686 -18.042  24.532  1.00 49.31           H  
ATOM   2612 HG12 VAL A 159      13.197 -16.853  25.752  1.00 49.31           H  
ATOM   2613 HG13 VAL A 159      14.199 -16.365  24.370  1.00 49.31           H  
ATOM   2614  CG2 VAL A 159      11.036 -17.724  24.287  1.00 49.31           C  
ATOM   2615 HG21 VAL A 159      10.773 -17.585  25.335  1.00 49.31           H  
ATOM   2616 HG22 VAL A 159      11.422 -18.735  24.157  1.00 49.31           H  
ATOM   2617 HG23 VAL A 159      10.142 -17.617  23.672  1.00 49.31           H  
ATOM   2618  N   ALA A 160      12.743 -13.104  24.290  1.00 42.39           N  
ATOM   2619  H   ALA A 160      12.113 -12.950  25.064  1.00 42.39           H  
ATOM   2620  CA  ALA A 160      13.767 -12.096  24.071  1.00 42.39           C  
ATOM   2621  HA  ALA A 160      14.705 -12.588  23.814  1.00 42.39           H  
ATOM   2622  C   ALA A 160      13.950 -11.325  25.380  1.00 42.39           C  
ATOM   2623  CB  ALA A 160      13.363 -11.170  22.911  1.00 42.39           C  
ATOM   2624  HB1 ALA A 160      14.126 -10.403  22.780  1.00 42.39           H  
ATOM   2625  HB2 ALA A 160      13.275 -11.746  21.991  1.00 42.39           H  
ATOM   2626  HB3 ALA A 160      12.409 -10.692  23.137  1.00 42.39           H  
ATOM   2627  O   ALA A 160      12.977 -10.778  25.895  1.00 42.39           O  
ATOM   2628  N   ALA A 161      15.199 -11.275  25.844  1.00 44.40           N  
ATOM   2629  H   ALA A 161      15.896 -11.796  25.331  1.00 44.40           H  
ATOM   2630  CA  ALA A 161      15.699 -10.545  27.007  1.00 44.40           C  
ATOM   2631  HA  ALA A 161      16.781 -10.505  26.880  1.00 44.40           H  
ATOM   2632  C   ALA A 161      15.501 -11.220  28.376  1.00 44.40           C  
ATOM   2633  CB  ALA A 161      15.248  -9.076  26.961  1.00 44.40           C  
ATOM   2634  HB1 ALA A 161      15.437  -8.651  25.975  1.00 44.40           H  
ATOM   2635  HB2 ALA A 161      15.811  -8.508  27.702  1.00 44.40           H  
ATOM   2636  HB3 ALA A 161      14.190  -8.990  27.205  1.00 44.40           H  
ATOM   2637  O   ALA A 161      14.652 -10.818  29.162  1.00 44.40           O  
ATOM   2638  N   VAL A 162      16.375 -12.180  28.687  1.00 43.77           N  
ATOM   2639  H   VAL A 162      16.921 -12.594  27.946  1.00 43.77           H  
ATOM   2640  CA  VAL A 162      17.060 -12.190  29.989  1.00 43.77           C  
ATOM   2641  HA  VAL A 162      16.937 -11.221  30.472  1.00 43.77           H  
ATOM   2642  C   VAL A 162      18.540 -12.375  29.660  1.00 43.77           C  
ATOM   2643  CB  VAL A 162      16.525 -13.252  30.970  1.00 43.77           C  
ATOM   2644  HB  VAL A 162      16.680 -14.248  30.556  1.00 43.77           H  
ATOM   2645  O   VAL A 162      18.962 -13.451  29.255  1.00 43.77           O  
ATOM   2646  CG1 VAL A 162      17.252 -13.143  32.317  1.00 43.77           C  
ATOM   2647 HG11 VAL A 162      17.122 -12.151  32.749  1.00 43.77           H  
ATOM   2648 HG12 VAL A 162      16.863 -13.888  33.011  1.00 43.77           H  
ATOM   2649 HG13 VAL A 162      18.316 -13.339  32.189  1.00 43.77           H  
ATOM   2650  CG2 VAL A 162      15.027 -13.064  31.248  1.00 43.77           C  
ATOM   2651 HG21 VAL A 162      14.454 -13.222  30.334  1.00 43.77           H  
ATOM   2652 HG22 VAL A 162      14.840 -12.061  31.629  1.00 43.77           H  
ATOM   2653 HG23 VAL A 162      14.700 -13.794  31.989  1.00 43.77           H  
ATOM   2654  N   VAL A 163      19.264 -11.258  29.657  1.00 50.01           N  
ATOM   2655  H   VAL A 163      18.839 -10.436  30.063  1.00 50.01           H  
ATOM   2656  CA  VAL A 163      20.723 -11.203  29.548  1.00 50.01           C  
ATOM   2657  HA  VAL A 163      21.089 -12.006  28.909  1.00 50.01           H  
ATOM   2658  C   VAL A 163      21.245 -11.426  30.960  1.00 50.01           C  
ATOM   2659  CB  VAL A 163      21.169  -9.845  28.962  1.00 50.01           C  
ATOM   2660  HB  VAL A 163      20.648  -9.044  29.487  1.00 50.01           H  
ATOM   2661  O   VAL A 163      20.852 -10.707  31.875  1.00 50.01           O  
ATOM   2662  CG1 VAL A 163      22.673  -9.584  29.075  1.00 50.01           C  
ATOM   2663 HG11 VAL A 163      22.927  -8.625  28.625  1.00 50.01           H  
ATOM   2664 HG12 VAL A 163      23.234 -10.378  28.583  1.00 50.01           H  
ATOM   2665 HG13 VAL A 163      22.969  -9.553  30.124  1.00 50.01           H  
ATOM   2666  CG2 VAL A 163      20.792  -9.770  27.474  1.00 50.01           C  
ATOM   2667 HG21 VAL A 163      21.305 -10.561  26.926  1.00 50.01           H  
ATOM   2668 HG22 VAL A 163      19.715  -9.886  27.355  1.00 50.01           H  
ATOM   2669 HG23 VAL A 163      21.090  -8.802  27.071  1.00 50.01           H  
ATOM   2670  N   GLU A 164      22.057 -12.464  31.117  1.00 42.38           N  
ATOM   2671  H   GLU A 164      22.285 -13.030  30.312  1.00 42.38           H  
ATOM   2672  CA  GLU A 164      22.767 -12.815  32.341  1.00 42.38           C  
ATOM   2673  HA  GLU A 164      22.063 -12.938  33.164  1.00 42.38           H  
ATOM   2674  C   GLU A 164      23.761 -11.704  32.687  1.00 42.38           C  
ATOM   2675  CB  GLU A 164      23.514 -14.142  32.113  1.00 42.38           C  
ATOM   2676  HB2 GLU A 164      24.176 -14.329  32.959  1.00 42.38           H  
ATOM   2677  HB3 GLU A 164      24.122 -14.036  31.215  1.00 42.38           H  
ATOM   2678  O   GLU A 164      24.679 -11.415  31.920  1.00 42.38           O  
ATOM   2679  CG  GLU A 164      22.559 -15.340  31.963  1.00 42.38           C  
ATOM   2680  HG2 GLU A 164      21.774 -15.084  31.253  1.00 42.38           H  
ATOM   2681  HG3 GLU A 164      22.082 -15.523  32.926  1.00 42.38           H  
ATOM   2682  CD  GLU A 164      23.247 -16.621  31.462  1.00 42.38           C  
ATOM   2683  OE1 GLU A 164      22.648 -17.699  31.672  1.00 42.38           O  
ATOM   2684  OE2 GLU A 164      24.296 -16.508  30.790  1.00 42.38           O  
ATOM   2685  N   THR A 165      23.581 -11.074  33.844  1.00 51.09           N  
ATOM   2686  H   THR A 165      22.752 -11.266  34.387  1.00 51.09           H  
ATOM   2687  CA  THR A 165      24.608 -10.237  34.461  1.00 51.09           C  
ATOM   2688  HA  THR A 165      25.578 -10.513  34.048  1.00 51.09           H  
ATOM   2689  C   THR A 165      24.643 -10.511  35.957  1.00 51.09           C  
ATOM   2690  CB  THR A 165      24.431  -8.728  34.201  1.00 51.09           C  
ATOM   2691  HB  THR A 165      25.140  -8.188  34.829  1.00 51.09           H  
ATOM   2692  O   THR A 165      23.683 -10.208  36.662  1.00 51.09           O  
ATOM   2693  CG2 THR A 165      24.706  -8.340  32.749  1.00 51.09           C  
ATOM   2694 HG21 THR A 165      24.668  -7.255  32.652  1.00 51.09           H  
ATOM   2695 HG22 THR A 165      25.693  -8.695  32.452  1.00 51.09           H  
ATOM   2696 HG23 THR A 165      23.950  -8.787  32.102  1.00 51.09           H  
ATOM   2697  OG1 THR A 165      23.128  -8.297  34.520  1.00 51.09           O  
ATOM   2698  HG1 THR A 165      22.963  -8.609  35.413  1.00 51.09           H  
ATOM   2699  N   SER A 166      25.802 -11.020  36.384  1.00 48.09           N  
ATOM   2700  H   SER A 166      26.381 -11.420  35.659  1.00 48.09           H  
ATOM   2701  CA  SER A 166      26.530 -10.679  37.613  1.00 48.09           C  
ATOM   2702  HA  SER A 166      27.482 -11.204  37.535  1.00 48.09           H  
ATOM   2703  C   SER A 166      25.958 -11.056  38.985  1.00 48.09           C  
ATOM   2704  CB  SER A 166      26.897  -9.186  37.608  1.00 48.09           C  
ATOM   2705  HB2 SER A 166      27.513  -8.965  36.736  1.00 48.09           H  
ATOM   2706  HB3 SER A 166      27.474  -8.955  38.504  1.00 48.09           H  
ATOM   2707  O   SER A 166      24.937 -10.524  39.405  1.00 48.09           O  
ATOM   2708  OG  SER A 166      25.742  -8.370  37.578  1.00 48.09           O  
ATOM   2709  HG  SER A 166      25.084  -8.784  38.141  1.00 48.09           H  
ATOM   2710  N   GLY A 167      26.787 -11.786  39.743  1.00 46.49           N  
ATOM   2711  H   GLY A 167      27.527 -12.290  39.275  1.00 46.49           H  
ATOM   2712  CA  GLY A 167      26.970 -11.576  41.186  1.00 46.49           C  
ATOM   2713  HA2 GLY A 167      26.423 -10.685  41.494  1.00 46.49           H  
ATOM   2714  HA3 GLY A 167      28.024 -11.395  41.394  1.00 46.49           H  
ATOM   2715  C   GLY A 167      26.478 -12.725  42.067  1.00 46.49           C  
ATOM   2716  O   GLY A 167      25.279 -12.961  42.120  1.00 46.49           O  
ATOM   2717  N   GLY A 168      27.405 -13.419  42.747  1.00 47.81           N  
ATOM   2718  H   GLY A 168      28.365 -13.115  42.668  1.00 47.81           H  
ATOM   2719  CA  GLY A 168      27.137 -14.490  43.729  1.00 47.81           C  
ATOM   2720  HA2 GLY A 168      26.492 -15.241  43.273  1.00 47.81           H  
ATOM   2721  HA3 GLY A 168      28.077 -14.975  43.991  1.00 47.81           H  
ATOM   2722  C   GLY A 168      26.437 -14.004  45.018  1.00 47.81           C  
ATOM   2723  O   GLY A 168      25.929 -12.882  45.024  1.00 47.81           O  
ATOM   2724  N   PRO A 169      26.399 -14.798  46.115  1.00 48.56           N  
ATOM   2725  CA  PRO A 169      27.617 -15.306  46.758  1.00 48.56           C  
ATOM   2726  HA  PRO A 169      28.469 -15.228  46.083  1.00 48.56           H  
ATOM   2727  C   PRO A 169      27.572 -16.751  47.315  1.00 48.56           C  
ATOM   2728  CB  PRO A 169      27.825 -14.323  47.919  1.00 48.56           C  
ATOM   2729  HB2 PRO A 169      28.318 -13.424  47.548  1.00 48.56           H  
ATOM   2730  HB3 PRO A 169      28.404 -14.754  48.735  1.00 48.56           H  
ATOM   2731  O   PRO A 169      26.528 -17.363  47.507  1.00 48.56           O  
ATOM   2732  CG  PRO A 169      26.401 -13.975  48.362  1.00 48.56           C  
ATOM   2733  HG2 PRO A 169      26.148 -14.502  49.282  1.00 48.56           H  
ATOM   2734  HG3 PRO A 169      26.300 -12.898  48.499  1.00 48.56           H  
ATOM   2735  CD  PRO A 169      25.506 -14.464  47.221  1.00 48.56           C  
ATOM   2736  HD2 PRO A 169      24.779 -13.696  46.958  1.00 48.56           H  
ATOM   2737  HD3 PRO A 169      24.966 -15.357  47.537  1.00 48.56           H  
ATOM   2738  N   ILE A 170      28.798 -17.224  47.542  1.00 47.01           N  
ATOM   2739  H   ILE A 170      29.520 -16.610  47.191  1.00 47.01           H  
ATOM   2740  CA  ILE A 170      29.347 -18.221  48.477  1.00 47.01           C  
ATOM   2741  HA  ILE A 170      29.672 -19.094  47.911  1.00 47.01           H  
ATOM   2742  C   ILE A 170      28.383 -18.692  49.585  1.00 47.01           C  
ATOM   2743  CB  ILE A 170      30.601 -17.552  49.117  1.00 47.01           C  
ATOM   2744  HB  ILE A 170      30.256 -16.682  49.676  1.00 47.01           H  
ATOM   2745  O   ILE A 170      27.890 -17.877  50.363  1.00 47.01           O  
ATOM   2746  CG1 ILE A 170      31.627 -17.059  48.053  1.00 47.01           C  
ATOM   2747 HG12 ILE A 170      32.193 -17.911  47.677  1.00 47.01           H  
ATOM   2748 HG13 ILE A 170      31.138 -16.598  47.195  1.00 47.01           H  
ATOM   2749  CG2 ILE A 170      31.323 -18.483  50.106  1.00 47.01           C  
ATOM   2750 HG21 ILE A 170      31.673 -19.384  49.603  1.00 47.01           H  
ATOM   2751 HG22 ILE A 170      32.174 -17.979  50.564  1.00 47.01           H  
ATOM   2752 HG23 ILE A 170      30.659 -18.773  50.921  1.00 47.01           H  
ATOM   2753  CD1 ILE A 170      32.605 -15.999  48.575  1.00 47.01           C  
ATOM   2754 HD11 ILE A 170      33.263 -16.426  49.333  1.00 47.01           H  
ATOM   2755 HD12 ILE A 170      32.056 -15.161  49.003  1.00 47.01           H  
ATOM   2756 HD13 ILE A 170      33.218 -15.637  47.750  1.00 47.01           H  
ATOM   2757  N   ILE A 171      28.215 -20.014  49.700  1.00 56.80           N  
ATOM   2758  H   ILE A 171      28.649 -20.614  49.013  1.00 56.80           H  
ATOM   2759  CA  ILE A 171      27.786 -20.706  50.923  1.00 56.80           C  
ATOM   2760  HA  ILE A 171      27.848 -20.013  51.762  1.00 56.80           H  
ATOM   2761  C   ILE A 171      28.800 -21.831  51.160  1.00 56.80           C  
ATOM   2762  CB  ILE A 171      26.324 -21.211  50.844  1.00 56.80           C  
ATOM   2763  HB  ILE A 171      26.235 -21.890  49.996  1.00 56.80           H  
ATOM   2764  O   ILE A 171      29.009 -22.675  50.289  1.00 56.80           O  
ATOM   2765  CG1 ILE A 171      25.357 -20.023  50.628  1.00 56.80           C  
ATOM   2766 HG12 ILE A 171      25.445 -19.328  51.463  1.00 56.80           H  
ATOM   2767 HG13 ILE A 171      25.644 -19.493  49.719  1.00 56.80           H  
ATOM   2768  CG2 ILE A 171      25.948 -21.981  52.124  1.00 56.80           C  
ATOM   2769 HG21 ILE A 171      24.915 -22.327  52.092  1.00 56.80           H  
ATOM   2770 HG22 ILE A 171      26.566 -22.875  52.211  1.00 56.80           H  
ATOM   2771 HG23 ILE A 171      26.100 -21.362  53.008  1.00 56.80           H  
ATOM   2772  CD1 ILE A 171      23.882 -20.411  50.460  1.00 56.80           C  
ATOM   2773 HD11 ILE A 171      23.785 -21.178  49.692  1.00 56.80           H  
ATOM   2774 HD12 ILE A 171      23.314 -19.532  50.157  1.00 56.80           H  
ATOM   2775 HD13 ILE A 171      23.472 -20.776  51.401  1.00 56.80           H  
ATOM   2776  N   GLU A 172      29.470 -21.740  52.306  1.00 49.59           N  
ATOM   2777  H   GLU A 172      29.202 -20.998  52.937  1.00 49.59           H  
ATOM   2778  CA  GLU A 172      30.319 -22.757  52.921  1.00 49.59           C  
ATOM   2779  HA  GLU A 172      31.148 -23.014  52.263  1.00 49.59           H  
ATOM   2780  C   GLU A 172      29.506 -24.020  53.238  1.00 49.59           C  
ATOM   2781  CB  GLU A 172      30.862 -22.192  54.253  1.00 49.59           C  
ATOM   2782  HB2 GLU A 172      30.014 -21.909  54.877  1.00 49.59           H  
ATOM   2783  HB3 GLU A 172      31.411 -22.981  54.766  1.00 49.59           H  
ATOM   2784  O   GLU A 172      28.328 -23.920  53.569  1.00 49.59           O  
ATOM   2785  CG  GLU A 172      31.800 -20.985  54.094  1.00 49.59           C  
ATOM   2786  HG2 GLU A 172      31.291 -20.206  53.527  1.00 49.59           H  
ATOM   2787  HG3 GLU A 172      32.669 -21.298  53.516  1.00 49.59           H  
ATOM   2788  CD  GLU A 172      32.247 -20.389  55.443  1.00 49.59           C  
ATOM   2789  OE1 GLU A 172      33.439 -20.016  55.538  1.00 49.59           O  
ATOM   2790  OE2 GLU A 172      31.380 -20.217  56.327  1.00 49.59           O  
ATOM   2791  N   GLU A 173      30.128 -25.195  53.139  1.00 49.04           N  
ATOM   2792  H   GLU A 173      30.896 -25.231  52.485  1.00 49.04           H  
ATOM   2793  CA  GLU A 173      30.296 -26.147  54.252  1.00 49.04           C  
ATOM   2794  HA  GLU A 173      31.170 -25.817  54.814  1.00 49.04           H  
ATOM   2795  C   GLU A 173      30.623 -27.570  53.745  1.00 49.04           C  
ATOM   2796  CB  GLU A 173      29.122 -26.208  55.264  1.00 49.04           C  
ATOM   2797  HB2 GLU A 173      29.200 -27.158  55.791  1.00 49.04           H  
ATOM   2798  HB3 GLU A 173      28.159 -26.188  54.752  1.00 49.04           H  
ATOM   2799  O   GLU A 173      30.062 -28.051  52.760  1.00 49.04           O  
ATOM   2800  CG  GLU A 173      29.201 -25.130  56.366  1.00 49.04           C  
ATOM   2801  HG2 GLU A 173      30.221 -25.119  56.751  1.00 49.04           H  
ATOM   2802  HG3 GLU A 173      29.002 -24.142  55.952  1.00 49.04           H  
ATOM   2803  CD  GLU A 173      28.248 -25.377  57.553  1.00 49.04           C  
ATOM   2804  OE1 GLU A 173      28.326 -24.591  58.524  1.00 49.04           O  
ATOM   2805  OE2 GLU A 173      27.457 -26.350  57.514  1.00 49.04           O  
ATOM   2806  N   VAL A 174      31.471 -28.238  54.537  1.00 53.88           N  
ATOM   2807  H   VAL A 174      31.882 -27.693  55.282  1.00 53.88           H  
ATOM   2808  CA  VAL A 174      31.695 -29.691  54.671  1.00 53.88           C  
ATOM   2809  HA  VAL A 174      32.106 -29.790  55.676  1.00 53.88           H  
ATOM   2810  C   VAL A 174      32.768 -30.349  53.783  1.00 53.88           C  
ATOM   2811  CB  VAL A 174      30.379 -30.511  54.732  1.00 53.88           C  
ATOM   2812  HB  VAL A 174      30.027 -30.724  53.723  1.00 53.88           H  
ATOM   2813  O   VAL A 174      32.460 -30.982  52.777  1.00 53.88           O  
ATOM   2814  CG1 VAL A 174      30.636 -31.842  55.452  1.00 53.88           C  
ATOM   2815 HG11 VAL A 174      31.417 -32.398  54.934  1.00 53.88           H  
ATOM   2816 HG12 VAL A 174      29.732 -32.450  55.449  1.00 53.88           H  
ATOM   2817 HG13 VAL A 174      30.952 -31.662  56.480  1.00 53.88           H  
ATOM   2818  CG2 VAL A 174      29.229 -29.838  55.499  1.00 53.88           C  
ATOM   2819 HG21 VAL A 174      28.454 -30.565  55.741  1.00 53.88           H  
ATOM   2820 HG22 VAL A 174      29.595 -29.390  56.423  1.00 53.88           H  
ATOM   2821 HG23 VAL A 174      28.757 -29.085  54.868  1.00 53.88           H  
ATOM   2822  N   GLU A 175      34.021 -30.295  54.254  1.00 45.40           N  
ATOM   2823  H   GLU A 175      34.253 -29.549  54.894  1.00 45.40           H  
ATOM   2824  CA  GLU A 175      34.872 -31.477  54.523  1.00 45.40           C  
ATOM   2825  HA  GLU A 175      34.235 -32.295  54.859  1.00 45.40           H  
ATOM   2826  C   GLU A 175      35.798 -31.195  55.717  1.00 45.40           C  
ATOM   2827  CB  GLU A 175      35.661 -31.962  53.283  1.00 45.40           C  
ATOM   2828  HB2 GLU A 175      36.723 -32.006  53.525  1.00 45.40           H  
ATOM   2829  HB3 GLU A 175      35.528 -31.264  52.456  1.00 45.40           H  
ATOM   2830  O   GLU A 175      36.244 -30.030  55.848  1.00 45.40           O  
ATOM   2831  CG  GLU A 175      35.191 -33.368  52.849  1.00 45.40           C  
ATOM   2832  HG2 GLU A 175      35.281 -34.039  53.703  1.00 45.40           H  
ATOM   2833  HG3 GLU A 175      34.134 -33.314  52.590  1.00 45.40           H  
ATOM   2834  CD  GLU A 175      35.965 -33.988  51.663  1.00 45.40           C  
ATOM   2835  OE1 GLU A 175      35.511 -35.053  51.173  1.00 45.40           O  
ATOM   2836  OE2 GLU A 175      37.008 -33.437  51.233  1.00 45.40           O  
ATOM   2837  OXT GLU A 175      35.948 -32.127  56.536  1.00 45.40           O  
TER    2838      GLU A 175                                                       
END   
