# Supplementary material for: Widespread Horizontal Gene Transfer Among Animal Viruses
Source: bioRxiv. 2024 Mar 26:2024.03.25.586562. Preprint. [Version 2] doi: 10.1101/2024.03.25.586562 (PMC11071296; doi:10.1101/2024.03.25.586562)
Supplement: Supplement 7 [file media-7.zip › File7_PDB/Mald16828_P1940.pdb]

ATOM      1  N   MET A   1      39.763  36.840 -11.538  1.00 38.19           N  
ATOM      2  H   MET A   1      40.356  36.845 -12.356  1.00 38.19           H  
ATOM      3  H2  MET A   1      40.330  36.985 -10.715  1.00 38.19           H  
ATOM      4  H3  MET A   1      39.093  37.592 -11.609  1.00 38.19           H  
ATOM      5  CA  MET A   1      39.066  35.544 -11.425  1.00 38.19           C  
ATOM      6  HA  MET A   1      38.411  35.391 -12.282  1.00 38.19           H  
ATOM      7  C   MET A   1      38.204  35.571 -10.169  1.00 38.19           C  
ATOM      8  CB  MET A   1      40.076  34.378 -11.358  1.00 38.19           C  
ATOM      9  HB2 MET A   1      39.539  33.455 -11.137  1.00 38.19           H  
ATOM     10  HB3 MET A   1      40.785  34.558 -10.550  1.00 38.19           H  
ATOM     11  O   MET A   1      38.747  35.404  -9.086  1.00 38.19           O  
ATOM     12  CG  MET A   1      40.869  34.172 -12.654  1.00 38.19           C  
ATOM     13  HG2 MET A   1      41.627  33.411 -12.473  1.00 38.19           H  
ATOM     14  HG3 MET A   1      41.380  35.096 -12.924  1.00 38.19           H  
ATOM     15  SD  MET A   1      39.851  33.627 -14.045  1.00 38.19           S  
ATOM     16  CE  MET A   1      41.102  33.538 -15.357  1.00 38.19           C  
ATOM     17  HE1 MET A   1      40.633  33.203 -16.282  1.00 38.19           H  
ATOM     18  HE2 MET A   1      41.545  34.521 -15.517  1.00 38.19           H  
ATOM     19  HE3 MET A   1      41.880  32.829 -15.077  1.00 38.19           H  
ATOM     20  N   PRO A   2      36.908  35.891 -10.286  1.00 58.23           N  
ATOM     21  CA  PRO A   2      35.948  35.148  -9.473  1.00 58.23           C  
ATOM     22  HA  PRO A   2      36.412  34.252  -9.062  1.00 58.23           H  
ATOM     23  C   PRO A   2      34.721  34.719 -10.290  1.00 58.23           C  
ATOM     24  CB  PRO A   2      35.586  36.070  -8.310  1.00 58.23           C  
ATOM     25  HB2 PRO A   2      36.318  35.950  -7.512  1.00 58.23           H  
ATOM     26  HB3 PRO A   2      34.582  35.877  -7.931  1.00 58.23           H  
ATOM     27  O   PRO A   2      34.114  35.511 -11.006  1.00 58.23           O  
ATOM     28  CG  PRO A   2      35.709  37.472  -8.905  1.00 58.23           C  
ATOM     29  HG2 PRO A   2      36.234  38.133  -8.215  1.00 58.23           H  
ATOM     30  HG3 PRO A   2      34.720  37.874  -9.130  1.00 58.23           H  
ATOM     31  CD  PRO A   2      36.501  37.295 -10.208  1.00 58.23           C  
ATOM     32  HD2 PRO A   2      35.863  37.537 -11.057  1.00 58.23           H  
ATOM     33  HD3 PRO A   2      37.365  37.960 -10.201  1.00 58.23           H  
ATOM     34  N   ILE A   3      34.383  33.437 -10.168  1.00 42.07           N  
ATOM     35  H   ILE A   3      34.912  32.876  -9.516  1.00 42.07           H  
ATOM     36  CA  ILE A   3      33.170  32.813 -10.693  1.00 42.07           C  
ATOM     37  HA  ILE A   3      32.821  33.351 -11.575  1.00 42.07           H  
ATOM     38  C   ILE A   3      32.122  32.922  -9.583  1.00 42.07           C  
ATOM     39  CB  ILE A   3      33.461  31.339 -11.081  1.00 42.07           C  
ATOM     40  HB  ILE A   3      33.852  30.828 -10.201  1.00 42.07           H  
ATOM     41  O   ILE A   3      32.271  32.297  -8.538  1.00 42.07           O  
ATOM     42  CG1 ILE A   3      34.533  31.260 -12.197  1.00 42.07           C  
ATOM     43 HG12 ILE A   3      34.116  31.642 -13.129  1.00 42.07           H  
ATOM     44 HG13 ILE A   3      35.386  31.886 -11.934  1.00 42.07           H  
ATOM     45  CG2 ILE A   3      32.174  30.612 -11.516  1.00 42.07           C  
ATOM     46 HG21 ILE A   3      31.440  30.621 -10.710  1.00 42.07           H  
ATOM     47 HG22 ILE A   3      31.748  31.091 -12.398  1.00 42.07           H  
ATOM     48 HG23 ILE A   3      32.385  29.567 -11.744  1.00 42.07           H  
ATOM     49  CD1 ILE A   3      35.083  29.848 -12.434  1.00 42.07           C  
ATOM     50 HD11 ILE A   3      35.903  29.897 -13.151  1.00 42.07           H  
ATOM     51 HD12 ILE A   3      34.310  29.196 -12.842  1.00 42.07           H  
ATOM     52 HD13 ILE A   3      35.457  29.431 -11.499  1.00 42.07           H  
ATOM     53  N   ALA A   4      31.081  33.721  -9.799  1.00 44.09           N  
ATOM     54  H   ALA A   4      31.068  34.282 -10.639  1.00 44.09           H  
ATOM     55  CA  ALA A   4      29.888  33.748  -8.960  1.00 44.09           C  
ATOM     56  HA  ALA A   4      29.863  32.864  -8.323  1.00 44.09           H  
ATOM     57  C   ALA A   4      28.669  33.692  -9.887  1.00 44.09           C  
ATOM     58  CB  ALA A   4      29.920  34.980  -8.046  1.00 44.09           C  
ATOM     59  HB1 ALA A   4      30.799  34.939  -7.404  1.00 44.09           H  
ATOM     60  HB2 ALA A   4      29.953  35.891  -8.644  1.00 44.09           H  
ATOM     61  HB3 ALA A   4      29.025  34.997  -7.423  1.00 44.09           H  
ATOM     62  O   ALA A   4      28.190  34.712 -10.378  1.00 44.09           O  
ATOM     63  N   LEU A   5      28.219  32.474 -10.192  1.00 47.96           N  
ATOM     64  H   LEU A   5      28.653  31.676  -9.751  1.00 47.96           H  
ATOM     65  CA  LEU A   5      26.999  32.236 -10.956  1.00 47.96           C  
ATOM     66  HA  LEU A   5      26.873  33.056 -11.663  1.00 47.96           H  
ATOM     67  C   LEU A   5      25.819  32.258  -9.972  1.00 47.96           C  
ATOM     68  CB  LEU A   5      27.119  30.912 -11.749  1.00 47.96           C  
ATOM     69  HB2 LEU A   5      28.154  30.571 -11.753  1.00 47.96           H  
ATOM     70  HB3 LEU A   5      26.547  30.137 -11.239  1.00 47.96           H  
ATOM     71  O   LEU A   5      25.605  31.309  -9.220  1.00 47.96           O  
ATOM     72  CG  LEU A   5      26.626  31.038 -13.207  1.00 47.96           C  
ATOM     73  HG  LEU A   5      26.000  31.923 -13.315  1.00 47.96           H  
ATOM     74  CD1 LEU A   5      27.815  31.150 -14.167  1.00 47.96           C  
ATOM     75 HD11 LEU A   5      28.422  30.246 -14.122  1.00 47.96           H  
ATOM     76 HD12 LEU A   5      28.423  32.013 -13.895  1.00 47.96           H  
ATOM     77 HD13 LEU A   5      27.450  31.285 -15.185  1.00 47.96           H  
ATOM     78  CD2 LEU A   5      25.790  29.828 -13.619  1.00 47.96           C  
ATOM     79 HD21 LEU A   5      25.458  29.942 -14.651  1.00 47.96           H  
ATOM     80 HD22 LEU A   5      26.376  28.914 -13.525  1.00 47.96           H  
ATOM     81 HD23 LEU A   5      24.911  29.759 -12.977  1.00 47.96           H  
ATOM     82  N   GLY A   6      25.094  33.376  -9.939  1.00 36.21           N  
ATOM     83  H   GLY A   6      25.375  34.139 -10.538  1.00 36.21           H  
ATOM     84  CA  GLY A   6      23.857  33.521  -9.178  1.00 36.21           C  
ATOM     85  HA2 GLY A   6      23.556  34.569  -9.161  1.00 36.21           H  
ATOM     86  HA3 GLY A   6      24.020  33.191  -8.152  1.00 36.21           H  
ATOM     87  C   GLY A   6      22.730  32.706  -9.808  1.00 36.21           C  
ATOM     88  O   GLY A   6      22.366  32.922 -10.963  1.00 36.21           O  
ATOM     89  N   ILE A   7      22.162  31.778  -9.041  1.00 43.44           N  
ATOM     90  H   ILE A   7      22.544  31.621  -8.120  1.00 43.44           H  
ATOM     91  CA  ILE A   7      20.954  31.039  -9.413  1.00 43.44           C  
ATOM     92  HA  ILE A   7      20.909  30.952 -10.499  1.00 43.44           H  
ATOM     93  C   ILE A   7      19.754  31.873  -8.959  1.00 43.44           C  
ATOM     94  CB  ILE A   7      20.982  29.601  -8.843  1.00 43.44           C  
ATOM     95  HB  ILE A   7      21.062  29.656  -7.757  1.00 43.44           H  
ATOM     96  O   ILE A   7      19.301  31.783  -7.822  1.00 43.44           O  
ATOM     97  CG1 ILE A   7      22.213  28.837  -9.393  1.00 43.44           C  
ATOM     98 HG12 ILE A   7      22.127  28.738 -10.475  1.00 43.44           H  
ATOM     99 HG13 ILE A   7      23.119  29.406  -9.183  1.00 43.44           H  
ATOM    100  CG2 ILE A   7      19.683  28.852  -9.202  1.00 43.44           C  
ATOM    101 HG21 ILE A   7      18.814  29.380  -8.810  1.00 43.44           H  
ATOM    102 HG22 ILE A   7      19.683  27.859  -8.751  1.00 43.44           H  
ATOM    103 HG23 ILE A   7      19.589  28.754 -10.284  1.00 43.44           H  
ATOM    104  CD1 ILE A   7      22.419  27.446  -8.782  1.00 43.44           C  
ATOM    105 HD11 ILE A   7      21.626  26.767  -9.094  1.00 43.44           H  
ATOM    106 HD12 ILE A   7      22.437  27.517  -7.695  1.00 43.44           H  
ATOM    107 HD13 ILE A   7      23.371  27.041  -9.126  1.00 43.44           H  
ATOM    108  N   GLY A   8      19.269  32.724  -9.861  1.00 30.73           N  
ATOM    109  H   GLY A   8      19.775  32.816 -10.730  1.00 30.73           H  
ATOM    110  CA  GLY A   8      18.006  33.445  -9.742  1.00 30.73           C  
ATOM    111  HA2 GLY A   8      18.200  34.517  -9.734  1.00 30.73           H  
ATOM    112  HA3 GLY A   8      17.491  33.177  -8.819  1.00 30.73           H  
ATOM    113  C   GLY A   8      17.116  33.119 -10.938  1.00 30.73           C  
ATOM    114  O   GLY A   8      17.225  33.753 -11.979  1.00 30.73           O  
ATOM    115  N   ALA A   9      16.245  32.121 -10.801  1.00 42.36           N  
ATOM    116  H   ALA A   9      16.267  31.586  -9.945  1.00 42.36           H  
ATOM    117  CA  ALA A   9      15.167  31.822 -11.747  1.00 42.36           C  
ATOM    118  HA  ALA A   9      14.918  32.717 -12.318  1.00 42.36           H  
ATOM    119  C   ALA A   9      13.941  31.409 -10.913  1.00 42.36           C  
ATOM    120  CB  ALA A   9      15.640  30.737 -12.726  1.00 42.36           C  
ATOM    121  HB1 ALA A   9      15.933  29.840 -12.181  1.00 42.36           H  
ATOM    122  HB2 ALA A   9      16.490  31.106 -13.299  1.00 42.36           H  
ATOM    123  HB3 ALA A   9      14.830  30.489 -13.413  1.00 42.36           H  
ATOM    124  O   ALA A   9      13.902  30.321 -10.349  1.00 42.36           O  
ATOM    125  N   VAL A  10      13.054  32.343 -10.553  1.00 37.28           N  
ATOM    126  H   VAL A  10      12.826  32.255  -9.573  1.00 37.28           H  
ATOM    127  CA  VAL A  10      11.890  32.778 -11.351  1.00 37.28           C  
ATOM    128  HA  VAL A  10      11.232  33.319 -10.671  1.00 37.28           H  
ATOM    129  C   VAL A  10      11.090  31.580 -11.864  1.00 37.28           C  
ATOM    130  CB  VAL A  10      12.222  33.773 -12.492  1.00 37.28           C  
ATOM    131  HB  VAL A  10      12.847  33.283 -13.238  1.00 37.28           H  
ATOM    132  O   VAL A  10      11.306  31.135 -12.984  1.00 37.28           O  
ATOM    133  CG1 VAL A  10      10.938  34.284 -13.172  1.00 37.28           C  
ATOM    134 HG11 VAL A  10      10.418  33.469 -13.676  1.00 37.28           H  
ATOM    135 HG12 VAL A  10      11.196  35.026 -13.928  1.00 37.28           H  
ATOM    136 HG13 VAL A  10      10.276  34.743 -12.438  1.00 37.28           H  
ATOM    137  CG2 VAL A  10      12.967  35.005 -11.967  1.00 37.28           C  
ATOM    138 HG21 VAL A  10      12.369  35.522 -11.217  1.00 37.28           H  
ATOM    139 HG22 VAL A  10      13.920  34.713 -11.526  1.00 37.28           H  
ATOM    140 HG23 VAL A  10      13.177  35.688 -12.791  1.00 37.28           H  
ATOM    141  N   ILE A  11      10.133  31.086 -11.068  1.00 43.39           N  
ATOM    142  H   ILE A  11      10.072  31.420 -10.117  1.00 43.39           H  
ATOM    143  CA  ILE A  11       8.977  30.336 -11.588  1.00 43.39           C  
ATOM    144  HA  ILE A  11       8.859  30.607 -12.637  1.00 43.39           H  
ATOM    145  C   ILE A  11       7.708  30.815 -10.868  1.00 43.39           C  
ATOM    146  CB  ILE A  11       9.162  28.799 -11.582  1.00 43.39           C  
ATOM    147  HB  ILE A  11       9.278  28.455 -10.554  1.00 43.39           H  
ATOM    148  O   ILE A  11       7.348  30.355  -9.791  1.00 43.39           O  
ATOM    149  CG1 ILE A  11      10.416  28.395 -12.398  1.00 43.39           C  
ATOM    150 HG12 ILE A  11      11.296  28.821 -11.917  1.00 43.39           H  
ATOM    151 HG13 ILE A  11      10.336  28.798 -13.407  1.00 43.39           H  
ATOM    152  CG2 ILE A  11       7.909  28.137 -12.197  1.00 43.39           C  
ATOM    153 HG21 ILE A  11       7.796  28.435 -13.239  1.00 43.39           H  
ATOM    154 HG22 ILE A  11       7.978  27.051 -12.134  1.00 43.39           H  
ATOM    155 HG23 ILE A  11       7.011  28.425 -11.650  1.00 43.39           H  
ATOM    156  CD1 ILE A  11      10.687  26.896 -12.514  1.00 43.39           C  
ATOM    157 HD11 ILE A  11      10.704  26.463 -11.514  1.00 43.39           H  
ATOM    158 HD12 ILE A  11       9.925  26.414 -13.126  1.00 43.39           H  
ATOM    159 HD13 ILE A  11      11.658  26.745 -12.985  1.00 43.39           H  
ATOM    160  N   LEU A  12       7.110  31.816 -11.512  1.00 38.06           N  
ATOM    161  H   LEU A  12       7.662  32.186 -12.272  1.00 38.06           H  
ATOM    162  CA  LEU A  12       5.699  32.200 -11.595  1.00 38.06           C  
ATOM    163  HA  LEU A  12       5.602  33.187 -11.144  1.00 38.06           H  
ATOM    164  C   LEU A  12       4.673  31.277 -10.895  1.00 38.06           C  
ATOM    165  CB  LEU A  12       5.407  32.296 -13.119  1.00 38.06           C  
ATOM    166  HB2 LEU A  12       6.262  31.928 -13.687  1.00 38.06           H  
ATOM    167  HB3 LEU A  12       4.599  31.615 -13.385  1.00 38.06           H  
ATOM    168  O   LEU A  12       4.388  30.175 -11.361  1.00 38.06           O  
ATOM    169  CG  LEU A  12       5.056  33.710 -13.620  1.00 38.06           C  
ATOM    170  HG  LEU A  12       5.242  34.447 -12.838  1.00 38.06           H  
ATOM    171  CD1 LEU A  12       5.902  34.091 -14.836  1.00 38.06           C  
ATOM    172 HD11 LEU A  12       5.741  33.378 -15.644  1.00 38.06           H  
ATOM    173 HD12 LEU A  12       6.958  34.102 -14.566  1.00 38.06           H  
ATOM    174 HD13 LEU A  12       5.621  35.086 -15.179  1.00 38.06           H  
ATOM    175  CD2 LEU A  12       3.580  33.771 -14.010  1.00 38.06           C  
ATOM    176 HD21 LEU A  12       2.964  33.509 -13.150  1.00 38.06           H  
ATOM    177 HD22 LEU A  12       3.373  33.076 -14.824  1.00 38.06           H  
ATOM    178 HD23 LEU A  12       3.324  34.782 -14.327  1.00 38.06           H  
ATOM    179  N   LEU A  13       4.029  31.809  -9.852  1.00 39.33           N  
ATOM    180  H   LEU A  13       4.356  32.700  -9.505  1.00 39.33           H  
ATOM    181  CA  LEU A  13       2.744  31.346  -9.327  1.00 39.33           C  
ATOM    182  HA  LEU A  13       2.653  30.273  -9.496  1.00 39.33           H  
ATOM    183  C   LEU A  13       1.625  32.075 -10.087  1.00 39.33           C  
ATOM    184  CB  LEU A  13       2.703  31.617  -7.808  1.00 39.33           C  
ATOM    185  HB2 LEU A  13       2.830  32.688  -7.648  1.00 39.33           H  
ATOM    186  HB3 LEU A  13       3.545  31.110  -7.337  1.00 39.33           H  
ATOM    187  O   LEU A  13       1.377  33.259  -9.860  1.00 39.33           O  
ATOM    188  CG  LEU A  13       1.405  31.175  -7.103  1.00 39.33           C  
ATOM    189  HG  LEU A  13       0.547  31.601  -7.624  1.00 39.33           H  
ATOM    190  CD1 LEU A  13       1.256  29.653  -7.077  1.00 39.33           C  
ATOM    191 HD11 LEU A  13       2.111  29.199  -6.577  1.00 39.33           H  
ATOM    192 HD12 LEU A  13       1.176  29.260  -8.091  1.00 39.33           H  
ATOM    193 HD13 LEU A  13       0.349  29.382  -6.536  1.00 39.33           H  
ATOM    194  CD2 LEU A  13       1.395  31.686  -5.662  1.00 39.33           C  
ATOM    195 HD21 LEU A  13       0.467  31.388  -5.173  1.00 39.33           H  
ATOM    196 HD22 LEU A  13       1.460  32.774  -5.655  1.00 39.33           H  
ATOM    197 HD23 LEU A  13       2.236  31.268  -5.109  1.00 39.33           H  
ATOM    198  N   ALA A  14       0.964  31.381 -11.011  1.00 42.08           N  
ATOM    199  H   ALA A  14       1.232  30.421 -11.177  1.00 42.08           H  
ATOM    200  CA  ALA A  14      -0.211  31.893 -11.705  1.00 42.08           C  
ATOM    201  HA  ALA A  14      -0.146  32.979 -11.772  1.00 42.08           H  
ATOM    202  C   ALA A  14      -1.481  31.549 -10.908  1.00 42.08           C  
ATOM    203  CB  ALA A  14      -0.224  31.355 -13.142  1.00 42.08           C  
ATOM    204  HB1 ALA A  14      -0.276  30.267 -13.133  1.00 42.08           H  
ATOM    205  HB2 ALA A  14       0.681  31.669 -13.662  1.00 42.08           H  
ATOM    206  HB3 ALA A  14      -1.093  31.747 -13.671  1.00 42.08           H  
ATOM    207  O   ALA A  14      -2.069  30.484 -11.071  1.00 42.08           O  
ATOM    208  N   VAL A  15      -1.918  32.481 -10.058  1.00 41.27           N  
ATOM    209  H   VAL A  15      -1.335  33.292  -9.913  1.00 41.27           H  
ATOM    210  CA  VAL A  15      -3.287  32.519  -9.524  1.00 41.27           C  
ATOM    211  HA  VAL A  15      -3.605  31.509  -9.265  1.00 41.27           H  
ATOM    212  C   VAL A  15      -4.196  33.044 -10.638  1.00 41.27           C  
ATOM    213  CB  VAL A  15      -3.355  33.386  -8.247  1.00 41.27           C  
ATOM    214  HB  VAL A  15      -2.924  34.365  -8.453  1.00 41.27           H  
ATOM    215  O   VAL A  15      -4.303  34.249 -10.855  1.00 41.27           O  
ATOM    216  CG1 VAL A  15      -4.788  33.588  -7.739  1.00 41.27           C  
ATOM    217 HG11 VAL A  15      -5.260  32.624  -7.551  1.00 41.27           H  
ATOM    218 HG12 VAL A  15      -5.372  34.145  -8.473  1.00 41.27           H  
ATOM    219 HG13 VAL A  15      -4.774  34.164  -6.814  1.00 41.27           H  
ATOM    220  CG2 VAL A  15      -2.558  32.734  -7.111  1.00 41.27           C  
ATOM    221 HG21 VAL A  15      -1.507  32.657  -7.389  1.00 41.27           H  
ATOM    222 HG22 VAL A  15      -2.625  33.342  -6.209  1.00 41.27           H  
ATOM    223 HG23 VAL A  15      -2.944  31.737  -6.899  1.00 41.27           H  
ATOM    224  N   ALA A  16      -4.829  32.141 -11.388  1.00 42.89           N  
ATOM    225  H   ALA A  16      -4.634  31.163 -11.229  1.00 42.89           H  
ATOM    226  CA  ALA A  16      -5.831  32.498 -12.387  1.00 42.89           C  
ATOM    227  HA  ALA A  16      -5.677  33.531 -12.699  1.00 42.89           H  
ATOM    228  C   ALA A  16      -7.240  32.404 -11.781  1.00 42.89           C  
ATOM    229  CB  ALA A  16      -5.638  31.638 -13.642  1.00 42.89           C  
ATOM    230  HB1 ALA A  16      -6.372  31.921 -14.396  1.00 42.89           H  
ATOM    231  HB2 ALA A  16      -4.636  31.791 -14.043  1.00 42.89           H  
ATOM    232  HB3 ALA A  16      -5.767  30.585 -13.395  1.00 42.89           H  
ATOM    233  O   ALA A  16      -7.852  31.338 -11.732  1.00 42.89           O  
ATOM    234  N   LEU A  17      -7.776  33.552 -11.350  1.00 41.64           N  
ATOM    235  H   LEU A  17      -7.186  34.371 -11.368  1.00 41.64           H  
ATOM    236  CA  LEU A  17      -9.217  33.753 -11.214  1.00 41.64           C  
ATOM    237  HA  LEU A  17      -9.633  33.020 -10.523  1.00 41.64           H  
ATOM    238  C   LEU A  17      -9.865  33.576 -12.595  1.00 41.64           C  
ATOM    239  CB  LEU A  17      -9.534  35.188 -10.728  1.00 41.64           C  
ATOM    240  HB2 LEU A  17     -10.574  35.373 -10.996  1.00 41.64           H  
ATOM    241  HB3 LEU A  17      -8.939  35.909 -11.288  1.00 41.64           H  
ATOM    242  O   LEU A  17      -9.617  34.387 -13.485  1.00 41.64           O  
ATOM    243  CG  LEU A  17      -9.404  35.469  -9.221  1.00 41.64           C  
ATOM    244  HG  LEU A  17      -9.670  34.574  -8.659  1.00 41.64           H  
ATOM    245  CD1 LEU A  17      -7.996  35.916  -8.836  1.00 41.64           C  
ATOM    246 HD11 LEU A  17      -7.937  36.074  -7.759  1.00 41.64           H  
ATOM    247 HD12 LEU A  17      -7.283  35.138  -9.109  1.00 41.64           H  
ATOM    248 HD13 LEU A  17      -7.731  36.839  -9.351  1.00 41.64           H  
ATOM    249  CD2 LEU A  17     -10.373  36.592  -8.834  1.00 41.64           C  
ATOM    250 HD21 LEU A  17     -10.266  36.809  -7.771  1.00 41.64           H  
ATOM    251 HD22 LEU A  17     -11.400  36.277  -9.020  1.00 41.64           H  
ATOM    252 HD23 LEU A  17     -10.149  37.492  -9.405  1.00 41.64           H  
ATOM    253  N   SER A  18     -10.757  32.598 -12.770  1.00 44.73           N  
ATOM    254  H   SER A  18     -10.841  31.871 -12.074  1.00 44.73           H  
ATOM    255  CA  SER A  18     -11.693  32.631 -13.898  1.00 44.73           C  
ATOM    256  HA  SER A  18     -11.737  33.663 -14.244  1.00 44.73           H  
ATOM    257  C   SER A  18     -13.115  32.258 -13.486  1.00 44.73           C  
ATOM    258  CB  SER A  18     -11.190  31.855 -15.112  1.00 44.73           C  
ATOM    259  HB2 SER A  18     -10.110  31.972 -15.196  1.00 44.73           H  
ATOM    260  HB3 SER A  18     -11.435  30.797 -15.019  1.00 44.73           H  
ATOM    261  O   SER A  18     -13.484  31.111 -13.251  1.00 44.73           O  
ATOM    262  OG  SER A  18     -11.802  32.420 -16.259  1.00 44.73           O  
ATOM    263  HG  SER A  18     -11.489  31.947 -17.033  1.00 44.73           H  
ATOM    264  N   LYS A  19     -13.896  33.331 -13.376  1.00 46.22           N  
ATOM    265  H   LYS A  19     -13.398  34.191 -13.558  1.00 46.22           H  
ATOM    266  CA  LYS A  19     -15.355  33.446 -13.371  1.00 46.22           C  
ATOM    267  HA  LYS A  19     -15.749  33.141 -12.401  1.00 46.22           H  
ATOM    268  C   LYS A  19     -15.998  32.604 -14.486  1.00 46.22           C  
ATOM    269  CB  LYS A  19     -15.638  34.947 -13.665  1.00 46.22           C  
ATOM    270  HB2 LYS A  19     -14.710  35.442 -13.950  1.00 46.22           H  
ATOM    271  HB3 LYS A  19     -16.287  35.038 -14.536  1.00 46.22           H  
ATOM    272  O   LYS A  19     -15.639  32.766 -15.645  1.00 46.22           O  
ATOM    273  CG  LYS A  19     -16.285  35.760 -12.537  1.00 46.22           C  
ATOM    274  HG2 LYS A  19     -17.358  35.567 -12.529  1.00 46.22           H  
ATOM    275  HG3 LYS A  19     -15.862  35.466 -11.576  1.00 46.22           H  
ATOM    276  CD  LYS A  19     -16.015  37.260 -12.767  1.00 46.22           C  
ATOM    277  HD2 LYS A  19     -14.951  37.439 -12.614  1.00 46.22           H  
ATOM    278  HD3 LYS A  19     -16.266  37.525 -13.794  1.00 46.22           H  
ATOM    279  CE  LYS A  19     -16.823  38.144 -11.809  1.00 46.22           C  
ATOM    280  HE2 LYS A  19     -17.873  38.111 -12.100  1.00 46.22           H  
ATOM    281  HE3 LYS A  19     -16.743  37.727 -10.805  1.00 46.22           H  
ATOM    282  NZ  LYS A  19     -16.329  39.547 -11.803  1.00 46.22           N  
ATOM    283  HZ1 LYS A  19     -16.863  40.116 -11.162  1.00 46.22           H  
ATOM    284  HZ2 LYS A  19     -15.365  39.582 -11.506  1.00 46.22           H  
ATOM    285  HZ3 LYS A  19     -16.387  39.962 -12.723  1.00 46.22           H  
ATOM    286  N   GLY A  20     -17.103  31.922 -14.172  1.00 38.11           N  
ATOM    287  H   GLY A  20     -17.248  31.696 -13.198  1.00 38.11           H  
ATOM    288  CA  GLY A  20     -18.252  31.895 -15.086  1.00 38.11           C  
ATOM    289  HA2 GLY A  20     -17.987  32.394 -16.018  1.00 38.11           H  
ATOM    290  HA3 GLY A  20     -19.051  32.487 -14.639  1.00 38.11           H  
ATOM    291  C   GLY A  20     -18.821  30.534 -15.493  1.00 38.11           C  
ATOM    292  O   GLY A  20     -18.362  29.923 -16.442  1.00 38.11           O  
ATOM    293  N   ARG A  21     -19.959  30.208 -14.862  1.00 47.16           N  
ATOM    294  H   ARG A  21     -20.100  30.685 -13.983  1.00 47.16           H  
ATOM    295  CA  ARG A  21     -21.158  29.562 -15.435  1.00 47.16           C  
ATOM    296  HA  ARG A  21     -21.857  29.388 -14.617  1.00 47.16           H  
ATOM    297  C   ARG A  21     -20.976  28.203 -16.127  1.00 47.16           C  
ATOM    298  CB  ARG A  21     -21.842  30.534 -16.426  1.00 47.16           C  
ATOM    299  HB2 ARG A  21     -22.744  30.054 -16.806  1.00 47.16           H  
ATOM    300  HB3 ARG A  21     -21.176  30.699 -17.273  1.00 47.16           H  
ATOM    301  O   ARG A  21     -20.676  28.154 -17.305  1.00 47.16           O  
ATOM    302  CG  ARG A  21     -22.230  31.901 -15.847  1.00 47.16           C  
ATOM    303  HG2 ARG A  21     -21.331  32.431 -15.533  1.00 47.16           H  
ATOM    304  HG3 ARG A  21     -22.885  31.765 -14.986  1.00 47.16           H  
ATOM    305  CD  ARG A  21     -22.948  32.735 -16.916  1.00 47.16           C  
ATOM    306  HD2 ARG A  21     -23.922  32.288 -17.117  1.00 47.16           H  
ATOM    307  HD3 ARG A  21     -22.370  32.688 -17.839  1.00 47.16           H  
ATOM    308  NE  ARG A  21     -23.131  34.136 -16.481  1.00 47.16           N  
ATOM    309  HE  ARG A  21     -23.728  34.287 -15.679  1.00 47.16           H  
ATOM    310  NH1 ARG A  21     -21.853  35.172 -18.099  1.00 47.16           N  
ATOM    311 HH11 ARG A  21     -21.497  36.013 -18.529  1.00 47.16           H  
ATOM    312 HH12 ARG A  21     -21.632  34.278 -18.515  1.00 47.16           H  
ATOM    313  NH2 ARG A  21     -22.887  36.400 -16.557  1.00 47.16           N  
ATOM    314 HH21 ARG A  21     -23.507  36.507 -15.767  1.00 47.16           H  
ATOM    315 HH22 ARG A  21     -22.535  37.225 -17.022  1.00 47.16           H  
ATOM    316  CZ  ARG A  21     -22.623  35.221 -17.047  1.00 47.16           C  
ATOM    317  N   HIS A  22     -21.467  27.145 -15.482  1.00 44.67           N  
ATOM    318  H   HIS A  22     -21.451  27.146 -14.472  1.00 44.67           H  
ATOM    319  CA  HIS A  22     -22.501  26.312 -16.104  1.00 44.67           C  
ATOM    320  HA  HIS A  22     -23.131  26.983 -16.688  1.00 44.67           H  
ATOM    321  C   HIS A  22     -23.408  25.685 -15.033  1.00 44.67           C  
ATOM    322  CB  HIS A  22     -21.928  25.287 -17.102  1.00 44.67           C  
ATOM    323  HB2 HIS A  22     -22.345  24.301 -16.900  1.00 44.67           H  
ATOM    324  HB3 HIS A  22     -20.846  25.217 -16.990  1.00 44.67           H  
ATOM    325  O   HIS A  22     -22.949  25.087 -14.066  1.00 44.67           O  
ATOM    326  CG  HIS A  22     -22.262  25.667 -18.529  1.00 44.67           C  
ATOM    327  CD2 HIS A  22     -21.468  26.356 -19.412  1.00 44.67           C  
ATOM    328  HD2 HIS A  22     -20.457  26.691 -19.234  1.00 44.67           H  
ATOM    329  ND1 HIS A  22     -23.466  25.447 -19.164  1.00 44.67           N  
ATOM    330  HD1 HIS A  22     -24.204  24.838 -18.840  1.00 44.67           H  
ATOM    331  CE1 HIS A  22     -23.398  25.996 -20.390  1.00 44.67           C  
ATOM    332  HE1 HIS A  22     -24.171  25.942 -21.143  1.00 44.67           H  
ATOM    333  NE2 HIS A  22     -22.209  26.579 -20.576  1.00 44.67           N  
ATOM    334  N   ARG A  23     -24.716  25.913 -15.206  1.00 43.73           N  
ATOM    335  H   ARG A  23     -24.965  26.362 -16.075  1.00 43.73           H  
ATOM    336  CA  ARG A  23     -25.830  25.373 -14.417  1.00 43.73           C  
ATOM    337  HA  ARG A  23     -25.664  25.547 -13.354  1.00 43.73           H  
ATOM    338  C   ARG A  23     -25.967  23.867 -14.650  1.00 43.73           C  
ATOM    339  CB  ARG A  23     -27.146  26.026 -14.891  1.00 43.73           C  
ATOM    340  HB2 ARG A  23     -27.146  26.065 -15.981  1.00 43.73           H  
ATOM    341  HB3 ARG A  23     -27.972  25.378 -14.598  1.00 43.73           H  
ATOM    342  O   ARG A  23     -25.979  23.436 -15.797  1.00 43.73           O  
ATOM    343  CG  ARG A  23     -27.455  27.418 -14.329  1.00 43.73           C  
ATOM    344  HG2 ARG A  23     -27.640  27.334 -13.259  1.00 43.73           H  
ATOM    345  HG3 ARG A  23     -26.609  28.085 -14.497  1.00 43.73           H  
ATOM    346  CD  ARG A  23     -28.700  27.982 -15.037  1.00 43.73           C  
ATOM    347  HD2 ARG A  23     -28.441  28.195 -16.074  1.00 43.73           H  
ATOM    348  HD3 ARG A  23     -29.478  27.218 -15.038  1.00 43.73           H  
ATOM    349  NE  ARG A  23     -29.237  29.181 -14.359  1.00 43.73           N  
ATOM    350  HE  ARG A  23     -29.408  29.087 -13.368  1.00 43.73           H  
ATOM    351  NH1 ARG A  23     -29.490  30.574 -16.183  1.00 43.73           N  
ATOM    352 HH11 ARG A  23     -29.858  31.427 -16.578  1.00 43.73           H  
ATOM    353 HH12 ARG A  23     -29.136  29.851 -16.793  1.00 43.73           H  
ATOM    354  NH2 ARG A  23     -30.180  31.243 -14.173  1.00 43.73           N  
ATOM    355 HH21 ARG A  23     -30.345  31.084 -13.189  1.00 43.73           H  
ATOM    356 HH22 ARG A  23     -30.542  32.087 -14.595  1.00 43.73           H  
ATOM    357  CZ  ARG A  23     -29.628  30.320 -14.910  1.00 43.73           C  
ATOM    358  N   GLY A  24     -26.228  23.127 -13.580  1.00 41.81           N  
ATOM    359  H   GLY A  24     -26.068  23.528 -12.667  1.00 41.81           H  
ATOM    360  CA  GLY A  24     -26.840  21.801 -13.605  1.00 41.81           C  
ATOM    361  HA2 GLY A  24     -26.085  21.055 -13.853  1.00 41.81           H  
ATOM    362  HA3 GLY A  24     -27.623  21.760 -14.362  1.00 41.81           H  
ATOM    363  C   GLY A  24     -27.388  21.488 -12.209  1.00 41.81           C  
ATOM    364  O   GLY A  24     -26.593  21.459 -11.272  1.00 41.81           O  
ATOM    365  N   PRO A  25     -28.711  21.331 -12.018  1.00 50.64           N  
ATOM    366  CA  PRO A  25     -29.291  21.103 -10.705  1.00 50.64           C  
ATOM    367  HA  PRO A  25     -28.732  21.619  -9.924  1.00 50.64           H  
ATOM    368  C   PRO A  25     -29.291  19.602 -10.423  1.00 50.64           C  
ATOM    369  CB  PRO A  25     -30.701  21.696 -10.799  1.00 50.64           C  
ATOM    370  HB2 PRO A  25     -30.651  22.770 -10.620  1.00 50.64           H  
ATOM    371  HB3 PRO A  25     -31.394  21.230 -10.098  1.00 50.64           H  
ATOM    372  O   PRO A  25     -30.163  18.893 -10.901  1.00 50.64           O  
ATOM    373  CG  PRO A  25     -31.102  21.443 -12.255  1.00 50.64           C  
ATOM    374  HG2 PRO A  25     -31.603  20.479 -12.345  1.00 50.64           H  
ATOM    375  HG3 PRO A  25     -31.753  22.233 -12.628  1.00 50.64           H  
ATOM    376  CD  PRO A  25     -29.771  21.406 -13.017  1.00 50.64           C  
ATOM    377  HD2 PRO A  25     -29.741  20.536 -13.673  1.00 50.64           H  
ATOM    378  HD3 PRO A  25     -29.668  22.321 -13.602  1.00 50.64           H  
ATOM    379  N   ASN A  26     -28.311  19.112  -9.668  1.00 49.86           N  
ATOM    380  H   ASN A  26     -27.542  19.715  -9.410  1.00 49.86           H  
ATOM    381  CA  ASN A  26     -28.416  17.830  -8.978  1.00 49.86           C  
ATOM    382  HA  ASN A  26     -29.465  17.636  -8.753  1.00 49.86           H  
ATOM    383  C   ASN A  26     -27.676  17.926  -7.640  1.00 49.86           C  
ATOM    384  CB  ASN A  26     -27.934  16.669  -9.863  1.00 49.86           C  
ATOM    385  HB2 ASN A  26     -27.726  15.803  -9.235  1.00 49.86           H  
ATOM    386  HB3 ASN A  26     -27.011  16.946 -10.373  1.00 49.86           H  
ATOM    387  O   ASN A  26     -26.452  17.959  -7.595  1.00 49.86           O  
ATOM    388  CG  ASN A  26     -28.999  16.243 -10.862  1.00 49.86           C  
ATOM    389  ND2 ASN A  26     -28.713  16.294 -12.143  1.00 49.86           N  
ATOM    390 HD21 ASN A  26     -27.814  16.634 -12.454  1.00 49.86           H  
ATOM    391 HD22 ASN A  26     -29.476  16.050 -12.758  1.00 49.86           H  
ATOM    392  OD1 ASN A  26     -30.099  15.854 -10.508  1.00 49.86           O  
ATOM    393  N   ALA A  27     -28.497  18.072  -6.600  1.00 48.61           N  
ATOM    394  H   ALA A  27     -29.466  18.196  -6.857  1.00 48.61           H  
ATOM    395  CA  ALA A  27     -28.347  17.631  -5.218  1.00 48.61           C  
ATOM    396  HA  ALA A  27     -28.857  18.372  -4.602  1.00 48.61           H  
ATOM    397  C   ALA A  27     -26.930  17.470  -4.623  1.00 48.61           C  
ATOM    398  CB  ALA A  27     -29.168  16.342  -5.088  1.00 48.61           C  
ATOM    399  HB1 ALA A  27     -28.734  15.559  -5.709  1.00 48.61           H  
ATOM    400  HB2 ALA A  27     -30.202  16.513  -5.385  1.00 48.61           H  
ATOM    401  HB3 ALA A  27     -29.152  16.008  -4.050  1.00 48.61           H  
ATOM    402  O   ALA A  27     -26.207  16.526  -4.918  1.00 48.61           O  
ATOM    403  N   ASP A  28     -26.654  18.355  -3.660  1.00 36.56           N  
ATOM    404  H   ASP A  28     -27.242  19.176  -3.662  1.00 36.56           H  
ATOM    405  CA  ASP A  28     -26.234  17.984  -2.303  1.00 36.56           C  
ATOM    406  HA  ASP A  28     -26.094  18.927  -1.775  1.00 36.56           H  
ATOM    407  C   ASP A  28     -24.903  17.228  -2.148  1.00 36.56           C  
ATOM    408  CB  ASP A  28     -27.416  17.295  -1.592  1.00 36.56           C  
ATOM    409  HB2 ASP A  28     -28.355  17.680  -1.989  1.00 36.56           H  
ATOM    410  HB3 ASP A  28     -27.403  16.220  -1.772  1.00 36.56           H  
ATOM    411  O   ASP A  28     -24.856  16.008  -2.052  1.00 36.56           O  
ATOM    412  CG  ASP A  28     -27.390  17.596  -0.097  1.00 36.56           C  
ATOM    413  OD1 ASP A  28     -26.906  16.749   0.679  1.00 36.56           O  
ATOM    414  OD2 ASP A  28     -27.817  18.725   0.233  1.00 36.56           O  
ATOM    415  N   THR A  29     -23.799  17.979  -2.105  1.00 52.91           N  
ATOM    416  H   THR A  29     -23.916  18.912  -2.476  1.00 52.91           H  
ATOM    417  CA  THR A  29     -22.690  17.830  -1.139  1.00 52.91           C  
ATOM    418  HA  THR A  29     -23.086  17.932  -0.129  1.00 52.91           H  
ATOM    419  C   THR A  29     -21.722  18.978  -1.417  1.00 52.91           C  
ATOM    420  CB  THR A  29     -21.930  16.486  -1.205  1.00 52.91           C  
ATOM    421  HB  THR A  29     -21.586  16.296  -2.222  1.00 52.91           H  
ATOM    422  O   THR A  29     -20.942  18.943  -2.370  1.00 52.91           O  
ATOM    423  CG2 THR A  29     -20.746  16.435  -0.233  1.00 52.91           C  
ATOM    424 HG21 THR A  29     -21.080  16.683   0.775  1.00 52.91           H  
ATOM    425 HG22 THR A  29     -19.970  17.135  -0.542  1.00 52.91           H  
ATOM    426 HG23 THR A  29     -20.320  15.432  -0.232  1.00 52.91           H  
ATOM    427  OG1 THR A  29     -22.729  15.418  -0.770  1.00 52.91           O  
ATOM    428  HG1 THR A  29     -23.572  15.499  -1.222  1.00 52.91           H  
ATOM    429  N   ALA A  30     -21.791  20.040  -0.615  1.00 45.20           N  
ATOM    430  H   ALA A  30     -22.446  20.027   0.154  1.00 45.20           H  
ATOM    431  CA  ALA A  30     -20.776  21.086  -0.636  1.00 45.20           C  
ATOM    432  HA  ALA A  30     -20.779  21.554  -1.620  1.00 45.20           H  
ATOM    433  C   ALA A  30     -19.397  20.455  -0.358  1.00 45.20           C  
ATOM    434  CB  ALA A  30     -21.137  22.135   0.426  1.00 45.20           C  
ATOM    435  HB1 ALA A  30     -20.388  22.927   0.427  1.00 45.20           H  
ATOM    436  HB2 ALA A  30     -21.163  21.674   1.414  1.00 45.20           H  
ATOM    437  HB3 ALA A  30     -22.112  22.569   0.205  1.00 45.20           H  
ATOM    438  O   ALA A  30     -19.292  19.654   0.579  1.00 45.20           O  
ATOM    439  N   PRO A  31     -18.323  20.797  -1.096  1.00 54.32           N  
ATOM    440  CA  PRO A  31     -16.993  20.508  -0.598  1.00 54.32           C  
ATOM    441  HA  PRO A  31     -16.871  19.442  -0.404  1.00 54.32           H  
ATOM    442  C   PRO A  31     -16.862  21.301   0.698  1.00 54.32           C  
ATOM    443  CB  PRO A  31     -16.019  20.953  -1.691  1.00 54.32           C  
ATOM    444  HB2 PRO A  31     -15.071  21.303  -1.282  1.00 54.32           H  
ATOM    445  HB3 PRO A  31     -15.852  20.127  -2.384  1.00 54.32           H  
ATOM    446  O   PRO A  31     -16.930  22.531   0.698  1.00 54.32           O  
ATOM    447  CG  PRO A  31     -16.778  22.069  -2.409  1.00 54.32           C  
ATOM    448  HG2 PRO A  31     -16.598  23.019  -1.905  1.00 54.32           H  
ATOM    449  HG3 PRO A  31     -16.491  22.140  -3.458  1.00 54.32           H  
ATOM    450  CD  PRO A  31     -18.253  21.678  -2.254  1.00 54.32           C  
ATOM    451  HD2 PRO A  31     -18.587  21.134  -3.137  1.00 54.32           H  
ATOM    452  HD3 PRO A  31     -18.858  22.573  -2.111  1.00 54.32           H  
ATOM    453  N   ARG A  32     -16.737  20.598   1.823  1.00 43.78           N  
ATOM    454  H   ARG A  32     -16.810  19.593   1.767  1.00 43.78           H  
ATOM    455  CA  ARG A  32     -16.291  21.215   3.065  1.00 43.78           C  
ATOM    456  HA  ARG A  32     -16.954  22.045   3.311  1.00 43.78           H  
ATOM    457  C   ARG A  32     -14.901  21.765   2.762  1.00 43.78           C  
ATOM    458  CB  ARG A  32     -16.325  20.171   4.194  1.00 43.78           C  
ATOM    459  HB2 ARG A  32     -17.277  19.643   4.140  1.00 43.78           H  
ATOM    460  HB3 ARG A  32     -15.527  19.443   4.052  1.00 43.78           H  
ATOM    461  O   ARG A  32     -13.935  21.010   2.720  1.00 43.78           O  
ATOM    462  CG  ARG A  32     -16.212  20.798   5.591  1.00 43.78           C  
ATOM    463  HG2 ARG A  32     -15.262  21.325   5.688  1.00 43.78           H  
ATOM    464  HG3 ARG A  32     -17.031  21.504   5.730  1.00 43.78           H  
ATOM    465  CD  ARG A  32     -16.302  19.693   6.653  1.00 43.78           C  
ATOM    466  HD2 ARG A  32     -15.387  19.102   6.609  1.00 43.78           H  
ATOM    467  HD3 ARG A  32     -17.148  19.047   6.418  1.00 43.78           H  
ATOM    468  NE  ARG A  32     -16.489  20.237   8.012  1.00 43.78           N  
ATOM    469  HE  ARG A  32     -16.668  21.228   8.084  1.00 43.78           H  
ATOM    470  NH1 ARG A  32     -16.176  18.274   9.166  1.00 43.78           N  
ATOM    471 HH11 ARG A  32     -16.124  17.774  10.042  1.00 43.78           H  
ATOM    472 HH12 ARG A  32     -15.968  17.807   8.294  1.00 43.78           H  
ATOM    473  NH2 ARG A  32     -16.678  20.137  10.283  1.00 43.78           N  
ATOM    474 HH21 ARG A  32     -16.877  21.127  10.314  1.00 43.78           H  
ATOM    475 HH22 ARG A  32     -16.631  19.614  11.146  1.00 43.78           H  
ATOM    476  CZ  ARG A  32     -16.447  19.550   9.142  1.00 43.78           C  
ATOM    477  N   VAL A  33     -14.832  23.055   2.451  1.00 56.18           N  
ATOM    478  H   VAL A  33     -15.701  23.551   2.312  1.00 56.18           H  
ATOM    479  CA  VAL A  33     -13.588  23.811   2.382  1.00 56.18           C  
ATOM    480  HA  VAL A  33     -12.877  23.309   1.725  1.00 56.18           H  
ATOM    481  C   VAL A  33     -13.056  23.786   3.806  1.00 56.18           C  
ATOM    482  CB  VAL A  33     -13.829  25.244   1.856  1.00 56.18           C  
ATOM    483  HB  VAL A  33     -14.544  25.753   2.503  1.00 56.18           H  
ATOM    484  O   VAL A  33     -13.516  24.538   4.663  1.00 56.18           O  
ATOM    485  CG1 VAL A  33     -12.533  26.061   1.819  1.00 56.18           C  
ATOM    486 HG11 VAL A  33     -12.732  27.061   1.431  1.00 56.18           H  
ATOM    487 HG12 VAL A  33     -11.793  25.572   1.186  1.00 56.18           H  
ATOM    488 HG13 VAL A  33     -12.123  26.164   2.823  1.00 56.18           H  
ATOM    489  CG2 VAL A  33     -14.408  25.219   0.433  1.00 56.18           C  
ATOM    490 HG21 VAL A  33     -15.380  24.727   0.426  1.00 56.18           H  
ATOM    491 HG22 VAL A  33     -13.731  24.689  -0.236  1.00 56.18           H  
ATOM    492 HG23 VAL A  33     -14.540  26.240   0.072  1.00 56.18           H  
ATOM    493  N   THR A  34     -12.188  22.819   4.103  1.00 58.20           N  
ATOM    494  H   THR A  34     -11.967  22.121   3.407  1.00 58.20           H  
ATOM    495  CA  THR A  34     -11.399  22.853   5.329  1.00 58.20           C  
ATOM    496  HA  THR A  34     -12.080  22.841   6.180  1.00 58.20           H  
ATOM    497  C   THR A  34     -10.607  24.158   5.270  1.00 58.20           C  
ATOM    498  CB  THR A  34     -10.458  21.645   5.433  1.00 58.20           C  
ATOM    499  HB  THR A  34      -9.726  21.679   4.626  1.00 58.20           H  
ATOM    500  O   THR A  34      -9.948  24.392   4.253  1.00 58.20           O  
ATOM    501  CG2 THR A  34      -9.737  21.562   6.776  1.00 58.20           C  
ATOM    502 HG21 THR A  34      -9.115  20.667   6.810  1.00 58.20           H  
ATOM    503 HG22 THR A  34     -10.459  21.535   7.592  1.00 58.20           H  
ATOM    504 HG23 THR A  34      -9.086  22.428   6.902  1.00 58.20           H  
ATOM    505  OG1 THR A  34     -11.205  20.451   5.328  1.00 58.20           O  
ATOM    506  HG1 THR A  34     -10.565  19.742   5.227  1.00 58.20           H  
ATOM    507  N   PRO A  35     -10.715  25.042   6.275  1.00 55.87           N  
ATOM    508  CA  PRO A  35      -9.883  26.237   6.311  1.00 55.87           C  
ATOM    509  HA  PRO A  35     -10.114  26.868   5.453  1.00 55.87           H  
ATOM    510  C   PRO A  35      -8.406  25.812   6.268  1.00 55.87           C  
ATOM    511  CB  PRO A  35     -10.256  26.959   7.609  1.00 55.87           C  
ATOM    512  HB2 PRO A  35      -9.402  27.472   8.054  1.00 55.87           H  
ATOM    513  HB3 PRO A  35     -11.061  27.667   7.410  1.00 55.87           H  
ATOM    514  O   PRO A  35      -8.086  24.751   6.819  1.00 55.87           O  
ATOM    515  CG  PRO A  35     -10.775  25.837   8.509  1.00 55.87           C  
ATOM    516  HG2 PRO A  35     -11.478  26.207   9.255  1.00 55.87           H  
ATOM    517  HG3 PRO A  35      -9.933  25.338   8.989  1.00 55.87           H  
ATOM    518  CD  PRO A  35     -11.442  24.880   7.525  1.00 55.87           C  
ATOM    519  HD2 PRO A  35     -12.483  25.164   7.375  1.00 55.87           H  
ATOM    520  HD3 PRO A  35     -11.371  23.863   7.909  1.00 55.87           H  
ATOM    521  N   PRO A  36      -7.518  26.585   5.616  1.00 55.24           N  
ATOM    522  CA  PRO A  36      -6.090  26.305   5.669  1.00 55.24           C  
ATOM    523  HA  PRO A  36      -5.871  25.361   5.169  1.00 55.24           H  
ATOM    524  C   PRO A  36      -5.674  26.212   7.138  1.00 55.24           C  
ATOM    525  CB  PRO A  36      -5.397  27.447   4.919  1.00 55.24           C  
ATOM    526  HB2 PRO A  36      -4.436  27.708   5.361  1.00 55.24           H  
ATOM    527  HB3 PRO A  36      -5.267  27.166   3.874  1.00 55.24           H  
ATOM    528  O   PRO A  36      -6.043  27.052   7.964  1.00 55.24           O  
ATOM    529  CG  PRO A  36      -6.401  28.595   5.018  1.00 55.24           C  
ATOM    530  HG2 PRO A  36      -6.266  29.115   5.967  1.00 55.24           H  
ATOM    531  HG3 PRO A  36      -6.302  29.292   4.186  1.00 55.24           H  
ATOM    532  CD  PRO A  36      -7.755  27.885   5.009  1.00 55.24           C  
ATOM    533  HD2 PRO A  36      -8.092  27.747   3.982  1.00 55.24           H  
ATOM    534  HD3 PRO A  36      -8.479  28.472   5.575  1.00 55.24           H  
ATOM    535  N   ILE A  37      -4.977  25.133   7.478  1.00 63.34           N  
ATOM    536  H   ILE A  37      -4.668  24.522   6.736  1.00 63.34           H  
ATOM    537  CA  ILE A  37      -4.376  24.976   8.802  1.00 63.34           C  
ATOM    538  HA  ILE A  37      -5.174  25.106   9.533  1.00 63.34           H  
ATOM    539  C   ILE A  37      -3.354  26.117   8.935  1.00 63.34           C  
ATOM    540  CB  ILE A  37      -3.715  23.579   9.000  1.00 63.34           C  
ATOM    541  HB  ILE A  37      -2.633  23.708   8.977  1.00 63.34           H  
ATOM    542  O   ILE A  37      -2.631  26.364   7.968  1.00 63.34           O  
ATOM    543  CG1 ILE A  37      -4.066  22.561   7.884  1.00 63.34           C  
ATOM    544 HG12 ILE A  37      -5.144  22.409   7.847  1.00 63.34           H  
ATOM    545 HG13 ILE A  37      -3.736  22.968   6.928  1.00 63.34           H  
ATOM    546  CG2 ILE A  37      -4.083  23.017  10.387  1.00 63.34           C  
ATOM    547 HG21 ILE A  37      -5.161  22.883  10.475  1.00 63.34           H  
ATOM    548 HG22 ILE A  37      -3.720  23.683  11.169  1.00 63.34           H  
ATOM    549 HG23 ILE A  37      -3.577  22.068  10.559  1.00 63.34           H  
ATOM    550  CD1 ILE A  37      -3.379  21.198   8.020  1.00 63.34           C  
ATOM    551 HD11 ILE A  37      -3.821  20.626   8.836  1.00 63.34           H  
ATOM    552 HD12 ILE A  37      -3.502  20.640   7.092  1.00 63.34           H  
ATOM    553 HD13 ILE A  37      -2.314  21.337   8.204  1.00 63.34           H  
ATOM    554  N   PRO A  38      -3.256  26.820  10.077  1.00 66.96           N  
ATOM    555  CA  PRO A  38      -2.276  27.899  10.263  1.00 66.96           C  
ATOM    556  HA  PRO A  38      -2.533  28.734   9.610  1.00 66.96           H  
ATOM    557  C   PRO A  38      -0.832  27.480   9.936  1.00 66.96           C  
ATOM    558  CB  PRO A  38      -2.432  28.336  11.727  1.00 66.96           C  
ATOM    559  HB2 PRO A  38      -1.470  28.512  12.208  1.00 66.96           H  
ATOM    560  HB3 PRO A  38      -3.037  29.242  11.766  1.00 66.96           H  
ATOM    561  O   PRO A  38      -0.023  28.311   9.535  1.00 66.96           O  
ATOM    562  CG  PRO A  38      -3.191  27.190  12.397  1.00 66.96           C  
ATOM    563  HG2 PRO A  38      -3.781  27.535  13.246  1.00 66.96           H  
ATOM    564  HG3 PRO A  38      -2.489  26.414  12.704  1.00 66.96           H  
ATOM    565  CD  PRO A  38      -4.068  26.671  11.269  1.00 66.96           C  
ATOM    566  HD2 PRO A  38      -4.357  25.639  11.469  1.00 66.96           H  
ATOM    567  HD3 PRO A  38      -4.958  27.293  11.174  1.00 66.96           H  
ATOM    568  N   GLU A  39      -0.526  26.187  10.044  1.00 69.03           N  
ATOM    569  H   GLU A  39      -1.225  25.557  10.411  1.00 69.03           H  
ATOM    570  CA  GLU A  39       0.759  25.591   9.667  1.00 69.03           C  
ATOM    571  HA  GLU A  39       1.568  26.114  10.177  1.00 69.03           H  
ATOM    572  C   GLU A  39       1.046  25.678   8.158  1.00 69.03           C  
ATOM    573  CB  GLU A  39       0.766  24.124  10.128  1.00 69.03           C  
ATOM    574  HB2 GLU A  39       1.694  23.653   9.804  1.00 69.03           H  
ATOM    575  HB3 GLU A  39      -0.068  23.603   9.658  1.00 69.03           H  
ATOM    576  O   GLU A  39       2.180  25.935   7.774  1.00 69.03           O  
ATOM    577  CG  GLU A  39       0.655  24.003  11.656  1.00 69.03           C  
ATOM    578  HG2 GLU A  39      -0.230  24.535  12.006  1.00 69.03           H  
ATOM    579  HG3 GLU A  39       1.526  24.475  12.112  1.00 69.03           H  
ATOM    580  CD  GLU A  39       0.541  22.543  12.106  1.00 69.03           C  
ATOM    581  OE1 GLU A  39       1.445  22.080  12.833  1.00 69.03           O  
ATOM    582  OE2 GLU A  39      -0.498  21.925  11.768  1.00 69.03           O  
ATOM    583  N   GLU A  40       0.034  25.542   7.293  1.00 68.80           N  
ATOM    584  H   GLU A  40      -0.903  25.461   7.660  1.00 68.80           H  
ATOM    585  CA  GLU A  40       0.193  25.636   5.833  1.00 68.80           C  
ATOM    586  HA  GLU A  40       1.045  25.027   5.531  1.00 68.80           H  
ATOM    587  C   GLU A  40       0.479  27.079   5.395  1.00 68.80           C  
ATOM    588  CB  GLU A  40      -1.074  25.081   5.153  1.00 68.80           C  
ATOM    589  HB2 GLU A  40      -1.279  24.092   5.561  1.00 68.80           H  
ATOM    590  HB3 GLU A  40      -1.918  25.730   5.388  1.00 68.80           H  
ATOM    591  O   GLU A  40       1.350  27.321   4.559  1.00 68.80           O  
ATOM    592  CG  GLU A  40      -0.946  24.964   3.626  1.00 68.80           C  
ATOM    593  HG2 GLU A  40      -0.135  24.275   3.390  1.00 68.80           H  
ATOM    594  HG3 GLU A  40      -0.668  25.939   3.225  1.00 68.80           H  
ATOM    595  CD  GLU A  40      -2.257  24.515   2.944  1.00 68.80           C  
ATOM    596  OE1 GLU A  40      -2.509  24.988   1.808  1.00 68.80           O  
ATOM    597  OE2 GLU A  40      -3.037  23.730   3.541  1.00 68.80           O  
ATOM    598  N   GLU A  41      -0.213  28.054   5.997  1.00 71.21           N  
ATOM    599  H   GLU A  41      -0.896  27.789   6.693  1.00 71.21           H  
ATOM    600  CA  GLU A  41       0.024  29.478   5.738  1.00 71.21           C  
ATOM    601  HA  GLU A  41       0.037  29.633   4.659  1.00 71.21           H  
ATOM    602  C   GLU A  41       1.390  29.919   6.281  1.00 71.21           C  
ATOM    603  CB  GLU A  41      -1.124  30.313   6.332  1.00 71.21           C  
ATOM    604  HB2 GLU A  41      -2.070  29.857   6.039  1.00 71.21           H  
ATOM    605  HB3 GLU A  41      -1.059  30.307   7.420  1.00 71.21           H  
ATOM    606  O   GLU A  41       2.120  30.649   5.607  1.00 71.21           O  
ATOM    607  CG  GLU A  41      -1.097  31.761   5.817  1.00 71.21           C  
ATOM    608  HG2 GLU A  41      -0.155  32.224   6.111  1.00 71.21           H  
ATOM    609  HG3 GLU A  41      -1.133  31.749   4.728  1.00 71.21           H  
ATOM    610  CD  GLU A  41      -2.270  32.600   6.348  1.00 71.21           C  
ATOM    611  OE1 GLU A  41      -1.997  33.679   6.922  1.00 71.21           O  
ATOM    612  OE2 GLU A  41      -3.434  32.190   6.130  1.00 71.21           O  
ATOM    613  N   SER A  42       1.777  29.417   7.459  1.00 76.72           N  
ATOM    614  H   SER A  42       1.127  28.838   7.970  1.00 76.72           H  
ATOM    615  CA  SER A  42       3.105  29.639   8.032  1.00 76.72           C  
ATOM    616  HA  SER A  42       3.278  30.713   8.101  1.00 76.72           H  
ATOM    617  C   SER A  42       4.204  29.044   7.152  1.00 76.72           C  
ATOM    618  CB  SER A  42       3.172  29.061   9.446  1.00 76.72           C  
ATOM    619  HB2 SER A  42       3.095  27.974   9.414  1.00 76.72           H  
ATOM    620  HB3 SER A  42       2.341  29.457  10.030  1.00 76.72           H  
ATOM    621  O   SER A  42       5.153  29.751   6.824  1.00 76.72           O  
ATOM    622  OG  SER A  42       4.382  29.443  10.069  1.00 76.72           O  
ATOM    623  HG  SER A  42       5.069  28.819   9.822  1.00 76.72           H  
ATOM    624  N   ALA A  43       4.046  27.800   6.691  1.00 78.35           N  
ATOM    625  H   ALA A  43       3.271  27.246   7.026  1.00 78.35           H  
ATOM    626  CA  ALA A  43       4.987  27.141   5.787  1.00 78.35           C  
ATOM    627  HA  ALA A  43       5.976  27.142   6.247  1.00 78.35           H  
ATOM    628  C   ALA A  43       5.096  27.872   4.442  1.00 78.35           C  
ATOM    629  CB  ALA A  43       4.535  25.690   5.594  1.00 78.35           C  
ATOM    630  HB1 ALA A  43       3.512  25.655   5.220  1.00 78.35           H  
ATOM    631  HB2 ALA A  43       4.591  25.161   6.546  1.00 78.35           H  
ATOM    632  HB3 ALA A  43       5.192  25.195   4.878  1.00 78.35           H  
ATOM    633  O   ALA A  43       6.196  28.110   3.937  1.00 78.35           O  
ATOM    634  N   ALA A  44       3.964  28.308   3.877  1.00 78.92           N  
ATOM    635  H   ALA A  44       3.086  28.054   4.307  1.00 78.92           H  
ATOM    636  CA  ALA A  44       3.936  29.132   2.671  1.00 78.92           C  
ATOM    637  HA  ALA A  44       4.422  28.588   1.861  1.00 78.92           H  
ATOM    638  C   ALA A  44       4.696  30.449   2.873  1.00 78.92           C  
ATOM    639  CB  ALA A  44       2.480  29.409   2.273  1.00 78.92           C  
ATOM    640  HB1 ALA A  44       1.994  30.021   3.033  1.00 78.92           H  
ATOM    641  HB2 ALA A  44       1.919  28.479   2.178  1.00 78.92           H  
ATOM    642  HB3 ALA A  44       2.453  29.939   1.320  1.00 78.92           H  
ATOM    643  O   ALA A  44       5.458  30.865   1.997  1.00 78.92           O  
ATOM    644  N   ASN A  45       4.516  31.099   4.025  1.00 79.82           N  
ATOM    645  H   ASN A  45       3.868  30.714   4.698  1.00 79.82           H  
ATOM    646  CA  ASN A  45       5.179  32.357   4.342  1.00 79.82           C  
ATOM    647  HA  ASN A  45       5.099  32.996   3.462  1.00 79.82           H  
ATOM    648  C   ASN A  45       6.680  32.153   4.615  1.00 79.82           C  
ATOM    649  CB  ASN A  45       4.428  33.032   5.501  1.00 79.82           C  
ATOM    650  HB2 ASN A  45       4.792  32.635   6.448  1.00 79.82           H  
ATOM    651  HB3 ASN A  45       3.366  32.798   5.431  1.00 79.82           H  
ATOM    652  O   ASN A  45       7.483  32.932   4.112  1.00 79.82           O  
ATOM    653  CG  ASN A  45       4.511  34.548   5.505  1.00 79.82           C  
ATOM    654  ND2 ASN A  45       4.191  35.142   6.631  1.00 79.82           N  
ATOM    655 HD21 ASN A  45       3.919  34.574   7.420  1.00 79.82           H  
ATOM    656 HD22 ASN A  45       4.198  36.151   6.669  1.00 79.82           H  
ATOM    657  OD1 ASN A  45       4.780  35.227   4.515  1.00 79.82           O  
ATOM    658  N   ALA A  46       7.076  31.079   5.303  1.00 78.12           N  
ATOM    659  H   ALA A  46       6.371  30.484   5.714  1.00 78.12           H  
ATOM    660  CA  ALA A  46       8.473  30.706   5.532  1.00 78.12           C  
ATOM    661  HA  ALA A  46       8.987  31.531   6.024  1.00 78.12           H  
ATOM    662  C   ALA A  46       9.198  30.422   4.208  1.00 78.12           C  
ATOM    663  CB  ALA A  46       8.513  29.490   6.468  1.00 78.12           C  
ATOM    664  HB1 ALA A  46       8.020  29.727   7.411  1.00 78.12           H  
ATOM    665  HB2 ALA A  46       8.008  28.635   6.016  1.00 78.12           H  
ATOM    666  HB3 ALA A  46       9.546  29.215   6.679  1.00 78.12           H  
ATOM    667  O   ALA A  46      10.242  31.013   3.924  1.00 78.12           O  
ATOM    668  N   VAL A  47       8.605  29.606   3.328  1.00 78.72           N  
ATOM    669  H   VAL A  47       7.767  29.123   3.620  1.00 78.72           H  
ATOM    670  CA  VAL A  47       9.148  29.345   1.985  1.00 78.72           C  
ATOM    671  HA  VAL A  47      10.175  28.998   2.094  1.00 78.72           H  
ATOM    672  C   VAL A  47       9.213  30.626   1.149  1.00 78.72           C  
ATOM    673  CB  VAL A  47       8.346  28.237   1.272  1.00 78.72           C  
ATOM    674  HB  VAL A  47       7.280  28.457   1.328  1.00 78.72           H  
ATOM    675  O   VAL A  47      10.205  30.843   0.449  1.00 78.72           O  
ATOM    676  CG1 VAL A  47       8.732  28.086  -0.208  1.00 78.72           C  
ATOM    677 HG11 VAL A  47       8.224  27.219  -0.630  1.00 78.72           H  
ATOM    678 HG12 VAL A  47       8.418  28.968  -0.767  1.00 78.72           H  
ATOM    679 HG13 VAL A  47       9.811  27.962  -0.295  1.00 78.72           H  
ATOM    680  CG2 VAL A  47       8.628  26.891   1.947  1.00 78.72           C  
ATOM    681 HG21 VAL A  47       8.270  26.896   2.977  1.00 78.72           H  
ATOM    682 HG22 VAL A  47       9.697  26.680   1.943  1.00 78.72           H  
ATOM    683 HG23 VAL A  47       8.136  26.081   1.409  1.00 78.72           H  
ATOM    684  N   ARG A  48       8.206  31.506   1.245  1.00 75.40           N  
ATOM    685  H   ARG A  48       7.414  31.255   1.820  1.00 75.40           H  
ATOM    686  CA  ARG A  48       8.192  32.809   0.559  1.00 75.40           C  
ATOM    687  HA  ARG A  48       8.402  32.644  -0.498  1.00 75.40           H  
ATOM    688  C   ARG A  48       9.283  33.754   1.067  1.00 75.40           C  
ATOM    689  CB  ARG A  48       6.800  33.441   0.703  1.00 75.40           C  
ATOM    690  HB2 ARG A  48       6.612  33.669   1.752  1.00 75.40           H  
ATOM    691  HB3 ARG A  48       6.052  32.727   0.359  1.00 75.40           H  
ATOM    692  O   ARG A  48       9.873  34.468   0.260  1.00 75.40           O  
ATOM    693  CG  ARG A  48       6.657  34.718  -0.135  1.00 75.40           C  
ATOM    694  HG2 ARG A  48       6.817  34.466  -1.183  1.00 75.40           H  
ATOM    695  HG3 ARG A  48       7.400  35.458   0.163  1.00 75.40           H  
ATOM    696  CD  ARG A  48       5.264  35.333   0.015  1.00 75.40           C  
ATOM    697  HD2 ARG A  48       5.139  36.059  -0.788  1.00 75.40           H  
ATOM    698  HD3 ARG A  48       4.511  34.554  -0.101  1.00 75.40           H  
ATOM    699  NE  ARG A  48       5.102  35.989   1.326  1.00 75.40           N  
ATOM    700  HE  ARG A  48       5.511  35.527   2.126  1.00 75.40           H  
ATOM    701  NH1 ARG A  48       3.907  37.838   0.652  1.00 75.40           N  
ATOM    702 HH11 ARG A  48       3.930  37.490  -0.296  1.00 75.40           H  
ATOM    703 HH12 ARG A  48       3.423  38.688   0.900  1.00 75.40           H  
ATOM    704  NH2 ARG A  48       4.423  37.540   2.811  1.00 75.40           N  
ATOM    705 HH21 ARG A  48       3.948  38.391   3.073  1.00 75.40           H  
ATOM    706 HH22 ARG A  48       4.757  36.907   3.524  1.00 75.40           H  
ATOM    707  CZ  ARG A  48       4.482  37.123   1.583  1.00 75.40           C  
ATOM    708  N   ASN A  49       9.564  33.738   2.366  1.00 76.60           N  
ATOM    709  H   ASN A  49       8.981  33.173   2.968  1.00 76.60           H  
ATOM    710  CA  ASN A  49      10.596  34.555   3.006  1.00 76.60           C  
ATOM    711  HA  ASN A  49      10.613  35.536   2.531  1.00 76.60           H  
ATOM    712  C   ASN A  49      12.011  33.967   2.836  1.00 76.60           C  
ATOM    713  CB  ASN A  49      10.225  34.750   4.485  1.00 76.60           C  
ATOM    714  HB2 ASN A  49      11.030  35.284   4.990  1.00 76.60           H  
ATOM    715  HB3 ASN A  49      10.136  33.776   4.967  1.00 76.60           H  
ATOM    716  O   ASN A  49      12.987  34.596   3.231  1.00 76.60           O  
ATOM    717  CG  ASN A  49       8.939  35.529   4.715  1.00 76.60           C  
ATOM    718  ND2 ASN A  49       8.508  35.582   5.953  1.00 76.60           N  
ATOM    719 HD21 ASN A  49       9.051  35.127   6.673  1.00 76.60           H  
ATOM    720 HD22 ASN A  49       7.630  36.049   6.130  1.00 76.60           H  
ATOM    721  OD1 ASN A  49       8.321  36.106   3.824  1.00 76.60           O  
ATOM    722  N   GLY A  50      12.139  32.783   2.223  1.00 74.50           N  
ATOM    723  H   GLY A  50      11.295  32.299   1.949  1.00 74.50           H  
ATOM    724  CA  GLY A  50      13.417  32.086   2.052  1.00 74.50           C  
ATOM    725  HA2 GLY A  50      14.185  32.805   1.767  1.00 74.50           H  
ATOM    726  HA3 GLY A  50      13.309  31.352   1.253  1.00 74.50           H  
ATOM    727  C   GLY A  50      13.903  31.350   3.305  1.00 74.50           C  
ATOM    728  O   GLY A  50      15.032  30.868   3.320  1.00 74.50           O  
ATOM    729  N   GLU A  51      13.054  31.238   4.324  1.00 73.69           N  
ATOM    730  H   GLU A  51      12.133  31.638   4.217  1.00 73.69           H  
ATOM    731  CA  GLU A  51      13.314  30.569   5.606  1.00 73.69           C  
ATOM    732  HA  GLU A  51      14.387  30.427   5.731  1.00 73.69           H  
ATOM    733  C   GLU A  51      12.682  29.169   5.682  1.00 73.69           C  
ATOM    734  CB  GLU A  51      12.822  31.459   6.760  1.00 73.69           C  
ATOM    735  HB2 GLU A  51      12.988  30.944   7.706  1.00 73.69           H  
ATOM    736  HB3 GLU A  51      11.753  31.638   6.644  1.00 73.69           H  
ATOM    737  O   GLU A  51      12.723  28.526   6.724  1.00 73.69           O  
ATOM    738  CG  GLU A  51      13.563  32.800   6.810  1.00 73.69           C  
ATOM    739  HG2 GLU A  51      14.636  32.612   6.856  1.00 73.69           H  
ATOM    740  HG3 GLU A  51      13.360  33.365   5.900  1.00 73.69           H  
ATOM    741  CD  GLU A  51      13.123  33.631   8.020  1.00 73.69           C  
ATOM    742  OE1 GLU A  51      13.949  33.777   8.950  1.00 73.69           O  
ATOM    743  OE2 GLU A  51      11.978  34.144   7.979  1.00 73.69           O  
ATOM    744  N   GLY A  52      12.096  28.687   4.582  1.00 69.73           N  
ATOM    745  H   GLY A  52      12.051  29.298   3.779  1.00 69.73           H  
ATOM    746  CA  GLY A  52      11.431  27.388   4.529  1.00 69.73           C  
ATOM    747  HA2 GLY A  52      10.602  27.384   5.237  1.00 69.73           H  
ATOM    748  HA3 GLY A  52      11.030  27.221   3.529  1.00 69.73           H  
ATOM    749  C   GLY A  52      12.372  26.231   4.856  1.00 69.73           C  
ATOM    750  O   GLY A  52      13.391  26.027   4.190  1.00 69.73           O  
ATOM    751  N   THR A  53      12.003  25.461   5.868  1.00 78.51           N  
ATOM    752  H   THR A  53      11.170  25.724   6.375  1.00 78.51           H  
ATOM    753  CA  THR A  53      12.654  24.216   6.271  1.00 78.51           C  
ATOM    754  HA  THR A  53      13.729  24.309   6.113  1.00 78.51           H  
ATOM    755  C   THR A  53      12.148  23.038   5.436  1.00 78.51           C  
ATOM    756  CB  THR A  53      12.413  23.948   7.762  1.00 78.51           C  
ATOM    757  HB  THR A  53      12.962  23.048   8.041  1.00 78.51           H  
ATOM    758  O   THR A  53      11.151  23.144   4.717  1.00 78.51           O  
ATOM    759  CG2 THR A  53      12.892  25.086   8.662  1.00 78.51           C  
ATOM    760 HG21 THR A  53      12.310  25.989   8.476  1.00 78.51           H  
ATOM    761 HG22 THR A  53      13.946  25.291   8.476  1.00 78.51           H  
ATOM    762 HG23 THR A  53      12.761  24.795   9.704  1.00 78.51           H  
ATOM    763  OG1 THR A  53      11.047  23.713   7.984  1.00 78.51           O  
ATOM    764  HG1 THR A  53      10.570  24.544   7.921  1.00 78.51           H  
ATOM    765  N   ALA A  54      12.815  21.883   5.528  1.00 77.83           N  
ATOM    766  H   ALA A  54      13.614  21.818   6.142  1.00 77.83           H  
ATOM    767  CA  ALA A  54      12.339  20.653   4.889  1.00 77.83           C  
ATOM    768  HA  ALA A  54      12.335  20.795   3.808  1.00 77.83           H  
ATOM    769  C   ALA A  54      10.895  20.296   5.310  1.00 77.83           C  
ATOM    770  CB  ALA A  54      13.323  19.526   5.223  1.00 77.83           C  
ATOM    771  HB1 ALA A  54      13.001  18.605   4.736  1.00 77.83           H  
ATOM    772  HB2 ALA A  54      13.357  19.360   6.300  1.00 77.83           H  
ATOM    773  HB3 ALA A  54      14.320  19.777   4.863  1.00 77.83           H  
ATOM    774  O   ALA A  54      10.122  19.804   4.486  1.00 77.83           O  
ATOM    775  N   GLU A  55      10.511  20.613   6.551  1.00 80.50           N  
ATOM    776  H   GLU A  55      11.171  21.061   7.171  1.00 80.50           H  
ATOM    777  CA  GLU A  55       9.159  20.403   7.083  1.00 80.50           C  
ATOM    778  HA  GLU A  55       8.848  19.379   6.875  1.00 80.50           H  
ATOM    779  C   GLU A  55       8.131  21.332   6.426  1.00 80.50           C  
ATOM    780  CB  GLU A  55       9.158  20.604   8.608  1.00 80.50           C  
ATOM    781  HB2 GLU A  55       9.434  21.633   8.839  1.00 80.50           H  
ATOM    782  HB3 GLU A  55       8.149  20.426   8.978  1.00 80.50           H  
ATOM    783  O   GLU A  55       7.041  20.888   6.058  1.00 80.50           O  
ATOM    784  CG  GLU A  55      10.120  19.642   9.324  1.00 80.50           C  
ATOM    785  HG2 GLU A  55       9.895  18.626   9.001  1.00 80.50           H  
ATOM    786  HG3 GLU A  55      11.145  19.867   9.028  1.00 80.50           H  
ATOM    787  CD  GLU A  55      10.013  19.738  10.853  1.00 80.50           C  
ATOM    788  OE1 GLU A  55       9.852  18.669  11.486  1.00 80.50           O  
ATOM    789  OE2 GLU A  55      10.130  20.866  11.380  1.00 80.50           O  
ATOM    790  N   ASP A  56       8.490  22.597   6.186  1.00 82.68           N  
ATOM    791  H   ASP A  56       9.377  22.920   6.547  1.00 82.68           H  
ATOM    792  CA  ASP A  56       7.625  23.552   5.484  1.00 82.68           C  
ATOM    793  HA  ASP A  56       6.669  23.608   6.004  1.00 82.68           H  
ATOM    794  C   ASP A  56       7.366  23.111   4.035  1.00 82.68           C  
ATOM    795  CB  ASP A  56       8.258  24.951   5.484  1.00 82.68           C  
ATOM    796  HB2 ASP A  56       9.221  24.917   4.974  1.00 82.68           H  
ATOM    797  HB3 ASP A  56       7.616  25.625   4.918  1.00 82.68           H  
ATOM    798  O   ASP A  56       6.240  23.180   3.534  1.00 82.68           O  
ATOM    799  CG  ASP A  56       8.434  25.525   6.887  1.00 82.68           C  
ATOM    800  OD1 ASP A  56       7.409  25.690   7.577  1.00 82.68           O  
ATOM    801  OD2 ASP A  56       9.600  25.831   7.230  1.00 82.68           O  
ATOM    802  N   PHE A  57       8.398  22.599   3.356  1.00 82.42           N  
ATOM    803  H   PHE A  57       9.294  22.563   3.822  1.00 82.42           H  
ATOM    804  CA  PHE A  57       8.267  22.081   1.994  1.00 82.42           C  
ATOM    805  HA  PHE A  57       7.750  22.830   1.394  1.00 82.42           H  
ATOM    806  C   PHE A  57       7.412  20.805   1.925  1.00 82.42           C  
ATOM    807  CB  PHE A  57       9.650  21.844   1.379  1.00 82.42           C  
ATOM    808  HB2 PHE A  57      10.240  21.242   2.070  1.00 82.42           H  
ATOM    809  HB3 PHE A  57       9.513  21.269   0.463  1.00 82.42           H  
ATOM    810  O   PHE A  57       6.594  20.688   1.011  1.00 82.42           O  
ATOM    811  CG  PHE A  57      10.424  23.094   1.010  1.00 82.42           C  
ATOM    812  CD1 PHE A  57       9.988  23.910  -0.050  1.00 82.42           C  
ATOM    813  HD1 PHE A  57       9.093  23.641  -0.591  1.00 82.42           H  
ATOM    814  CD2 PHE A  57      11.594  23.437   1.707  1.00 82.42           C  
ATOM    815  HD2 PHE A  57      11.963  22.792   2.491  1.00 82.42           H  
ATOM    816  CE1 PHE A  57      10.687  25.088  -0.372  1.00 82.42           C  
ATOM    817  HE1 PHE A  57      10.317  25.731  -1.157  1.00 82.42           H  
ATOM    818  CE2 PHE A  57      12.282  24.622   1.403  1.00 82.42           C  
ATOM    819  HE2 PHE A  57      13.156  24.889   1.978  1.00 82.42           H  
ATOM    820  CZ  PHE A  57      11.822  25.457   0.373  1.00 82.42           C  
ATOM    821  HZ  PHE A  57      12.331  26.390   0.178  1.00 82.42           H  
ATOM    822  N   GLU A  58       7.545  19.868   2.871  1.00 84.12           N  
ATOM    823  H   GLU A  58       8.247  19.990   3.587  1.00 84.12           H  
ATOM    824  CA  GLU A  58       6.662  18.689   2.943  1.00 84.12           C  
ATOM    825  HA  GLU A  58       6.622  18.217   1.962  1.00 84.12           H  
ATOM    826  C   GLU A  58       5.217  19.076   3.296  1.00 84.12           C  
ATOM    827  CB  GLU A  58       7.194  17.648   3.945  1.00 84.12           C  
ATOM    828  HB2 GLU A  58       6.380  16.986   4.239  1.00 84.12           H  
ATOM    829  HB3 GLU A  58       7.534  18.164   4.843  1.00 84.12           H  
ATOM    830  O   GLU A  58       4.280  18.522   2.720  1.00 84.12           O  
ATOM    831  CG  GLU A  58       8.342  16.778   3.399  1.00 84.12           C  
ATOM    832  HG2 GLU A  58       8.747  16.201   4.230  1.00 84.12           H  
ATOM    833  HG3 GLU A  58       9.135  17.435   3.042  1.00 84.12           H  
ATOM    834  CD  GLU A  58       7.955  15.784   2.273  1.00 84.12           C  
ATOM    835  OE1 GLU A  58       8.836  15.444   1.450  1.00 84.12           O  
ATOM    836  OE2 GLU A  58       6.794  15.301   2.173  1.00 84.12           O  
ATOM    837  N   THR A  59       5.021  20.075   4.161  1.00 84.41           N  
ATOM    838  H   THR A  59       5.825  20.460   4.636  1.00 84.41           H  
ATOM    839  CA  THR A  59       3.691  20.604   4.515  1.00 84.41           C  
ATOM    840  HA  THR A  59       3.072  19.787   4.886  1.00 84.41           H  
ATOM    841  C   THR A  59       2.989  21.202   3.294  1.00 84.41           C  
ATOM    842  CB  THR A  59       3.808  21.653   5.633  1.00 84.41           C  
ATOM    843  HB  THR A  59       4.445  22.476   5.309  1.00 84.41           H  
ATOM    844  O   THR A  59       1.827  20.892   3.006  1.00 84.41           O  
ATOM    845  CG2 THR A  59       2.451  22.213   6.062  1.00 84.41           C  
ATOM    846 HG21 THR A  59       1.788  21.400   6.359  1.00 84.41           H  
ATOM    847 HG22 THR A  59       2.594  22.883   6.910  1.00 84.41           H  
ATOM    848 HG23 THR A  59       1.997  22.781   5.250  1.00 84.41           H  
ATOM    849  OG1 THR A  59       4.376  21.044   6.764  1.00 84.41           O  
ATOM    850  HG1 THR A  59       5.329  21.030   6.652  1.00 84.41           H  
ATOM    851  N   LEU A  60       3.707  22.005   2.506  1.00 84.08           N  
ATOM    852  H   LEU A  60       4.637  22.261   2.804  1.00 84.08           H  
ATOM    853  CA  LEU A  60       3.198  22.525   1.236  1.00 84.08           C  
ATOM    854  HA  LEU A  60       2.233  23.001   1.408  1.00 84.08           H  
ATOM    855  C   LEU A  60       2.970  21.409   0.211  1.00 84.08           C  
ATOM    856  CB  LEU A  60       4.190  23.558   0.690  1.00 84.08           C  
ATOM    857  HB2 LEU A  60       3.950  23.769  -0.353  1.00 84.08           H  
ATOM    858  HB3 LEU A  60       5.191  23.130   0.731  1.00 84.08           H  
ATOM    859  O   LEU A  60       2.025  21.485  -0.575  1.00 84.08           O  
ATOM    860  CG  LEU A  60       4.158  24.892   1.443  1.00 84.08           C  
ATOM    861  HG  LEU A  60       4.134  24.724   2.519  1.00 84.08           H  
ATOM    862  CD1 LEU A  60       5.421  25.670   1.093  1.00 84.08           C  
ATOM    863 HD11 LEU A  60       5.453  26.593   1.670  1.00 84.08           H  
ATOM    864 HD12 LEU A  60       5.461  25.886   0.025  1.00 84.08           H  
ATOM    865 HD13 LEU A  60       6.273  25.056   1.387  1.00 84.08           H  
ATOM    866  CD2 LEU A  60       2.944  25.720   1.026  1.00 84.08           C  
ATOM    867 HD21 LEU A  60       2.961  26.659   1.581  1.00 84.08           H  
ATOM    868 HD22 LEU A  60       2.023  25.200   1.290  1.00 84.08           H  
ATOM    869 HD23 LEU A  60       2.958  25.924  -0.045  1.00 84.08           H  
ATOM    870  N   ALA A  61       3.809  20.368   0.205  1.00 85.77           N  
ATOM    871  H   ALA A  61       4.592  20.368   0.843  1.00 85.77           H  
ATOM    872  CA  ALA A  61       3.639  19.239  -0.698  1.00 85.77           C  
ATOM    873  HA  ALA A  61       3.535  19.635  -1.708  1.00 85.77           H  
ATOM    874  C   ALA A  61       2.362  18.447  -0.388  1.00 85.77           C  
ATOM    875  CB  ALA A  61       4.875  18.339  -0.661  1.00 85.77           C  
ATOM    876  HB1 ALA A  61       4.749  17.549  -1.401  1.00 85.77           H  
ATOM    877  HB2 ALA A  61       4.986  17.886   0.324  1.00 85.77           H  
ATOM    878  HB3 ALA A  61       5.772  18.915  -0.892  1.00 85.77           H  
ATOM    879  O   ALA A  61       1.619  18.130  -1.315  1.00 85.77           O  
ATOM    880  N   ASP A  62       2.072  18.168   0.888  1.00 85.96           N  
ATOM    881  H   ASP A  62       2.734  18.432   1.603  1.00 85.96           H  
ATOM    882  CA  ASP A  62       0.818  17.519   1.307  1.00 85.96           C  
ATOM    883  HA  ASP A  62       0.738  16.552   0.809  1.00 85.96           H  
ATOM    884  C   ASP A  62      -0.398  18.362   0.900  1.00 85.96           C  
ATOM    885  CB  ASP A  62       0.824  17.282   2.828  1.00 85.96           C  
ATOM    886  HB2 ASP A  62       1.774  16.828   3.110  1.00 85.96           H  
ATOM    887  HB3 ASP A  62       0.738  18.234   3.350  1.00 85.96           H  
ATOM    888  O   ASP A  62      -1.390  17.845   0.383  1.00 85.96           O  
ATOM    889  CG  ASP A  62      -0.311  16.339   3.265  1.00 85.96           C  
ATOM    890  OD1 ASP A  62      -1.359  16.805   3.784  1.00 85.96           O  
ATOM    891  OD2 ASP A  62      -0.160  15.114   3.072  1.00 85.96           O  
ATOM    892  N   SER A  63      -0.289  19.682   1.043  1.00 82.13           N  
ATOM    893  H   SER A  63       0.537  20.037   1.502  1.00 82.13           H  
ATOM    894  CA  SER A  63      -1.343  20.632   0.676  1.00 82.13           C  
ATOM    895  HA  SER A  63      -2.271  20.330   1.163  1.00 82.13           H  
ATOM    896  C   SER A  63      -1.596  20.663  -0.833  1.00 82.13           C  
ATOM    897  CB  SER A  63      -0.980  22.015   1.207  1.00 82.13           C  
ATOM    898  HB2 SER A  63      -1.816  22.690   1.026  1.00 82.13           H  
ATOM    899  HB3 SER A  63      -0.091  22.401   0.709  1.00 82.13           H  
ATOM    900  O   SER A  63      -2.742  20.568  -1.280  1.00 82.13           O  
ATOM    901  OG  SER A  63      -0.741  21.895   2.596  1.00 82.13           O  
ATOM    902  HG  SER A  63       0.159  21.606   2.759  1.00 82.13           H  
ATOM    903  N   ALA A  64      -0.531  20.674  -1.638  1.00 82.94           N  
ATOM    904  H   ALA A  64       0.384  20.769  -1.221  1.00 82.94           H  
ATOM    905  CA  ALA A  64      -0.622  20.542  -3.088  1.00 82.94           C  
ATOM    906  HA  ALA A  64      -1.280  21.323  -3.468  1.00 82.94           H  
ATOM    907  C   ALA A  64      -1.225  19.186  -3.506  1.00 82.94           C  
ATOM    908  CB  ALA A  64       0.776  20.760  -3.676  1.00 82.94           C  
ATOM    909  HB1 ALA A  64       1.475  20.035  -3.260  1.00 82.94           H  
ATOM    910  HB2 ALA A  64       0.731  20.645  -4.759  1.00 82.94           H  
ATOM    911  HB3 ALA A  64       1.122  21.765  -3.433  1.00 82.94           H  
ATOM    912  O   ALA A  64      -2.049  19.130  -4.421  1.00 82.94           O  
ATOM    913  N   GLU A  65      -0.900  18.088  -2.811  1.00 83.19           N  
ATOM    914  H   GLU A  65      -0.208  18.164  -2.079  1.00 83.19           H  
ATOM    915  CA  GLU A  65      -1.543  16.787  -3.050  1.00 83.19           C  
ATOM    916  HA  GLU A  65      -1.477  16.566  -4.115  1.00 83.19           H  
ATOM    917  C   GLU A  65      -3.040  16.807  -2.713  1.00 83.19           C  
ATOM    918  CB  GLU A  65      -0.854  15.640  -2.287  1.00 83.19           C  
ATOM    919  HB2 GLU A  65      -1.486  14.755  -2.360  1.00 83.19           H  
ATOM    920  HB3 GLU A  65      -0.742  15.897  -1.234  1.00 83.19           H  
ATOM    921  O   GLU A  65      -3.834  16.244  -3.472  1.00 83.19           O  
ATOM    922  CG  GLU A  65       0.510  15.290  -2.889  1.00 83.19           C  
ATOM    923  HG2 GLU A  65       0.408  15.203  -3.971  1.00 83.19           H  
ATOM    924  HG3 GLU A  65       1.193  16.111  -2.672  1.00 83.19           H  
ATOM    925  CD  GLU A  65       1.131  14.000  -2.338  1.00 83.19           C  
ATOM    926  OE1 GLU A  65       1.845  13.300  -3.096  1.00 83.19           O  
ATOM    927  OE2 GLU A  65       1.019  13.694  -1.133  1.00 83.19           O  
ATOM    928  N   ARG A  66      -3.450  17.484  -1.629  1.00 79.06           N  
ATOM    929  H   ARG A  66      -2.738  17.891  -1.039  1.00 79.06           H  
ATOM    930  CA  ARG A  66      -4.871  17.659  -1.263  1.00 79.06           C  
ATOM    931  HA  ARG A  66      -5.347  16.680  -1.209  1.00 79.06           H  
ATOM    932  C   ARG A  66      -5.651  18.448  -2.311  1.00 79.06           C  
ATOM    933  CB  ARG A  66      -5.001  18.367   0.095  1.00 79.06           C  
ATOM    934  HB2 ARG A  66      -6.040  18.663   0.240  1.00 79.06           H  
ATOM    935  HB3 ARG A  66      -4.396  19.273   0.093  1.00 79.06           H  
ATOM    936  O   ARG A  66      -6.823  18.151  -2.534  1.00 79.06           O  
ATOM    937  CG  ARG A  66      -4.592  17.484   1.276  1.00 79.06           C  
ATOM    938  HG2 ARG A  66      -3.581  17.104   1.130  1.00 79.06           H  
ATOM    939  HG3 ARG A  66      -5.271  16.634   1.354  1.00 79.06           H  
ATOM    940  CD  ARG A  66      -4.647  18.303   2.567  1.00 79.06           C  
ATOM    941  HD2 ARG A  66      -5.685  18.535   2.805  1.00 79.06           H  
ATOM    942  HD3 ARG A  66      -4.102  19.234   2.416  1.00 79.06           H  
ATOM    943  NE  ARG A  66      -4.011  17.574   3.668  1.00 79.06           N  
ATOM    944  HE  ARG A  66      -3.177  17.053   3.435  1.00 79.06           H  
ATOM    945  NH1 ARG A  66      -4.804  18.826   5.426  1.00 79.06           N  
ATOM    946 HH11 ARG A  66      -5.143  19.502   4.756  1.00 79.06           H  
ATOM    947 HH12 ARG A  66      -4.653  19.121   6.380  1.00 79.06           H  
ATOM    948  NH2 ARG A  66      -3.301  17.192   5.755  1.00 79.06           N  
ATOM    949 HH21 ARG A  66      -2.521  16.762   5.279  1.00 79.06           H  
ATOM    950 HH22 ARG A  66      -3.146  17.504   6.703  1.00 79.06           H  
ATOM    951  CZ  ARG A  66      -4.063  17.864   4.949  1.00 79.06           C  
ATOM    952  N   GLN A  67      -5.008  19.417  -2.959  1.00 75.50           N  
ATOM    953  H   GLN A  67      -4.071  19.639  -2.655  1.00 75.50           H  
ATOM    954  CA  GLN A  67      -5.596  20.228  -4.031  1.00 75.50           C  
ATOM    955  HA  GLN A  67      -6.640  20.428  -3.788  1.00 75.50           H  
ATOM    956  C   GLN A  67      -5.608  19.510  -5.395  1.00 75.50           C  
ATOM    957  CB  GLN A  67      -4.862  21.577  -4.090  1.00 75.50           C  
ATOM    958  HB2 GLN A  67      -3.790  21.402  -4.178  1.00 75.50           H  
ATOM    959  HB3 GLN A  67      -5.195  22.129  -4.969  1.00 75.50           H  
ATOM    960  O   GLN A  67      -6.334  19.913  -6.301  1.00 75.50           O  
ATOM    961  CG  GLN A  67      -5.151  22.424  -2.835  1.00 75.50           C  
ATOM    962  HG2 GLN A  67      -6.218  22.641  -2.790  1.00 75.50           H  
ATOM    963  HG3 GLN A  67      -4.886  21.866  -1.937  1.00 75.50           H  
ATOM    964  CD  GLN A  67      -4.387  23.744  -2.795  1.00 75.50           C  
ATOM    965  NE2 GLN A  67      -4.650  24.584  -1.819  1.00 75.50           N  
ATOM    966 HE21 GLN A  67      -3.987  25.341  -1.728  1.00 75.50           H  
ATOM    967 HE22 GLN A  67      -5.170  24.281  -1.008  1.00 75.50           H  
ATOM    968  OE1 GLN A  67      -3.541  24.051  -3.616  1.00 75.50           O  
ATOM    969  N   GLY A  68      -4.875  18.397  -5.532  1.00 80.96           N  
ATOM    970  H   GLY A  68      -4.306  18.120  -4.745  1.00 80.96           H  
ATOM    971  CA  GLY A  68      -4.755  17.620  -6.771  1.00 80.96           C  
ATOM    972  HA2 GLY A  68      -5.649  17.764  -7.378  1.00 80.96           H  
ATOM    973  HA3 GLY A  68      -4.680  16.566  -6.505  1.00 80.96           H  
ATOM    974  C   GLY A  68      -3.537  17.982  -7.632  1.00 80.96           C  
ATOM    975  O   GLY A  68      -3.265  17.299  -8.629  1.00 80.96           O  
ATOM    976  N   ASP A  69      -2.747  18.972  -7.219  1.00 82.27           N  
ATOM    977  H   ASP A  69      -2.992  19.435  -6.356  1.00 82.27           H  
ATOM    978  CA  ASP A  69      -1.559  19.495  -7.898  1.00 82.27           C  
ATOM    979  HA  ASP A  69      -1.721  19.415  -8.973  1.00 82.27           H  
ATOM    980  C   ASP A  69      -0.297  18.671  -7.591  1.00 82.27           C  
ATOM    981  CB  ASP A  69      -1.402  20.990  -7.592  1.00 82.27           C  
ATOM    982  HB2 ASP A  69      -0.390  21.308  -7.844  1.00 82.27           H  
ATOM    983  HB3 ASP A  69      -1.568  21.181  -6.532  1.00 82.27           H  
ATOM    984  O   ASP A  69       0.675  19.113  -6.978  1.00 82.27           O  
ATOM    985  CG  ASP A  69      -2.368  21.796  -8.455  1.00 82.27           C  
ATOM    986  OD1 ASP A  69      -2.092  21.856  -9.676  1.00 82.27           O  
ATOM    987  OD2 ASP A  69      -3.376  22.287  -7.912  1.00 82.27           O  
ATOM    988  N   ASN A  70      -0.290  17.431  -8.084  1.00 79.24           N  
ATOM    989  H   ASN A  70      -1.152  17.135  -8.521  1.00 79.24           H  
ATOM    990  CA  ASN A  70       0.795  16.470  -7.854  1.00 79.24           C  
ATOM    991  HA  ASN A  70       0.926  16.342  -6.779  1.00 79.24           H  
ATOM    992  C   ASN A  70       2.155  16.929  -8.414  1.00 79.24           C  
ATOM    993  CB  ASN A  70       0.413  15.117  -8.471  1.00 79.24           C  
ATOM    994  HB2 ASN A  70       0.146  15.249  -9.520  1.00 79.24           H  
ATOM    995  HB3 ASN A  70       1.281  14.460  -8.413  1.00 79.24           H  
ATOM    996  O   ASN A  70       3.186  16.561  -7.863  1.00 79.24           O  
ATOM    997  CG  ASN A  70      -0.718  14.423  -7.740  1.00 79.24           C  
ATOM    998  ND2 ASN A  70      -1.960  14.647  -8.102  1.00 79.24           N  
ATOM    999 HD21 ASN A  70      -2.198  15.481  -8.618  1.00 79.24           H  
ATOM   1000 HD22 ASN A  70      -2.628  14.287  -7.435  1.00 79.24           H  
ATOM   1001  OD1 ASN A  70      -0.516  13.605  -6.868  1.00 79.24           O  
ATOM   1002  N   GLN A  71       2.174  17.720  -9.495  1.00 78.52           N  
ATOM   1003  H   GLN A  71       1.298  18.071  -9.855  1.00 78.52           H  
ATOM   1004  CA  GLN A  71       3.431  18.275 -10.013  1.00 78.52           C  
ATOM   1005  HA  GLN A  71       4.154  17.470 -10.146  1.00 78.52           H  
ATOM   1006  C   GLN A  71       4.047  19.256  -9.017  1.00 78.52           C  
ATOM   1007  CB  GLN A  71       3.218  18.986 -11.357  1.00 78.52           C  
ATOM   1008  HB2 GLN A  71       4.130  19.535 -11.593  1.00 78.52           H  
ATOM   1009  HB3 GLN A  71       2.402  19.704 -11.280  1.00 78.52           H  
ATOM   1010  O   GLN A  71       5.248  19.219  -8.778  1.00 78.52           O  
ATOM   1011  CG  GLN A  71       2.947  18.009 -12.505  1.00 78.52           C  
ATOM   1012  HG2 GLN A  71       1.923  17.640 -12.444  1.00 78.52           H  
ATOM   1013  HG3 GLN A  71       3.626  17.161 -12.416  1.00 78.52           H  
ATOM   1014  CD  GLN A  71       3.161  18.670 -13.863  1.00 78.52           C  
ATOM   1015  NE2 GLN A  71       3.942  18.077 -14.738  1.00 78.52           N  
ATOM   1016 HE21 GLN A  71       4.093  18.591 -15.595  1.00 78.52           H  
ATOM   1017 HE22 GLN A  71       4.485  17.266 -14.480  1.00 78.52           H  
ATOM   1018  OE1 GLN A  71       2.641  19.726 -14.168  1.00 78.52           O  
ATOM   1019  N   THR A  72       3.226  20.109  -8.407  1.00 80.63           N  
ATOM   1020  H   THR A  72       2.241  20.107  -8.627  1.00 80.63           H  
ATOM   1021  CA  THR A  72       3.677  21.057  -7.387  1.00 80.63           C  
ATOM   1022  HA  THR A  72       4.514  21.635  -7.781  1.00 80.63           H  
ATOM   1023  C   THR A  72       4.168  20.312  -6.151  1.00 80.63           C  
ATOM   1024  CB  THR A  72       2.546  22.031  -7.040  1.00 80.63           C  
ATOM   1025  HB  THR A  72       1.726  21.490  -6.567  1.00 80.63           H  
ATOM   1026  O   THR A  72       5.248  20.618  -5.654  1.00 80.63           O  
ATOM   1027  CG2 THR A  72       3.007  23.162  -6.130  1.00 80.63           C  
ATOM   1028 HG21 THR A  72       3.847  23.691  -6.582  1.00 80.63           H  
ATOM   1029 HG22 THR A  72       2.185  23.859  -5.966  1.00 80.63           H  
ATOM   1030 HG23 THR A  72       3.310  22.759  -5.163  1.00 80.63           H  
ATOM   1031  OG1 THR A  72       2.077  22.618  -8.232  1.00 80.63           O  
ATOM   1032  HG1 THR A  72       1.212  22.992  -8.050  1.00 80.63           H  
ATOM   1033  N   ALA A  73       3.443  19.278  -5.718  1.00 82.96           N  
ATOM   1034  H   ALA A  73       2.546  19.097  -6.147  1.00 82.96           H  
ATOM   1035  CA  ALA A  73       3.857  18.438  -4.601  1.00 82.96           C  
ATOM   1036  HA  ALA A  73       3.943  19.061  -3.710  1.00 82.96           H  
ATOM   1037  C   ALA A  73       5.218  17.768  -4.829  1.00 82.96           C  
ATOM   1038  CB  ALA A  73       2.783  17.384  -4.359  1.00 82.96           C  
ATOM   1039  HB1 ALA A  73       1.827  17.865  -4.153  1.00 82.96           H  
ATOM   1040  HB2 ALA A  73       3.081  16.787  -3.497  1.00 82.96           H  
ATOM   1041  HB3 ALA A  73       2.682  16.730  -5.225  1.00 82.96           H  
ATOM   1042  O   ALA A  73       6.082  17.820  -3.960  1.00 82.96           O  
ATOM   1043  N   GLU A  74       5.437  17.170  -6.002  1.00 84.73           N  
ATOM   1044  H   GLU A  74       4.688  17.131  -6.679  1.00 84.73           H  
ATOM   1045  CA  GLU A  74       6.705  16.514  -6.334  1.00 84.73           C  
ATOM   1046  HA  GLU A  74       6.915  15.755  -5.579  1.00 84.73           H  
ATOM   1047  C   GLU A  74       7.869  17.511  -6.301  1.00 84.73           C  
ATOM   1048  CB  GLU A  74       6.557  15.815  -7.693  1.00 84.73           C  
ATOM   1049  HB2 GLU A  74       5.612  15.272  -7.683  1.00 84.73           H  
ATOM   1050  HB3 GLU A  74       6.518  16.560  -8.488  1.00 84.73           H  
ATOM   1051  O   GLU A  74       8.865  17.269  -5.624  1.00 84.73           O  
ATOM   1052  CG  GLU A  74       7.680  14.807  -7.980  1.00 84.73           C  
ATOM   1053  HG2 GLU A  74       7.723  14.092  -7.159  1.00 84.73           H  
ATOM   1054  HG3 GLU A  74       8.629  15.342  -8.018  1.00 84.73           H  
ATOM   1055  CD  GLU A  74       7.462  14.040  -9.300  1.00 84.73           C  
ATOM   1056  OE1 GLU A  74       8.454  13.537  -9.865  1.00 84.73           O  
ATOM   1057  OE2 GLU A  74       6.289  13.885  -9.730  1.00 84.73           O  
ATOM   1058  N   ARG A  75       7.691  18.691  -6.907  1.00 83.80           N  
ATOM   1059  H   ARG A  75       6.827  18.836  -7.409  1.00 83.80           H  
ATOM   1060  CA  ARG A  75       8.711  19.751  -6.904  1.00 83.80           C  
ATOM   1061  HA  ARG A  75       9.646  19.335  -7.279  1.00 83.80           H  
ATOM   1062  C   ARG A  75       9.021  20.282  -5.506  1.00 83.80           C  
ATOM   1063  CB  ARG A  75       8.260  20.900  -7.808  1.00 83.80           C  
ATOM   1064  HB2 ARG A  75       8.971  21.720  -7.705  1.00 83.80           H  
ATOM   1065  HB3 ARG A  75       7.275  21.250  -7.499  1.00 83.80           H  
ATOM   1066  O   ARG A  75      10.169  20.614  -5.217  1.00 83.80           O  
ATOM   1067  CG  ARG A  75       8.221  20.460  -9.276  1.00 83.80           C  
ATOM   1068  HG2 ARG A  75       7.454  19.701  -9.432  1.00 83.80           H  
ATOM   1069  HG3 ARG A  75       9.172  20.000  -9.545  1.00 83.80           H  
ATOM   1070  CD  ARG A  75       7.945  21.654 -10.187  1.00 83.80           C  
ATOM   1071  HD2 ARG A  75       7.272  22.352  -9.688  1.00 83.80           H  
ATOM   1072  HD3 ARG A  75       7.466  21.288 -11.095  1.00 83.80           H  
ATOM   1073  NE  ARG A  75       9.222  22.290 -10.542  1.00 83.80           N  
ATOM   1074  HE  ARG A  75      10.043  21.744 -10.321  1.00 83.80           H  
ATOM   1075  NH1 ARG A  75       8.419  24.218 -11.486  1.00 83.80           N  
ATOM   1076 HH11 ARG A  75       7.491  23.958 -11.185  1.00 83.80           H  
ATOM   1077 HH12 ARG A  75       8.581  25.085 -11.979  1.00 83.80           H  
ATOM   1078  NH2 ARG A  75      10.612  23.754 -11.548  1.00 83.80           N  
ATOM   1079 HH21 ARG A  75      11.380  23.134 -11.333  1.00 83.80           H  
ATOM   1080 HH22 ARG A  75      10.781  24.612 -12.053  1.00 83.80           H  
ATOM   1081  CZ  ARG A  75       9.407  23.420 -11.188  1.00 83.80           C  
ATOM   1082  N   LEU A  76       8.013  20.380  -4.641  1.00 84.45           N  
ATOM   1083  H   LEU A  76       7.087  20.123  -4.953  1.00 84.45           H  
ATOM   1084  CA  LEU A  76       8.196  20.784  -3.247  1.00 84.45           C  
ATOM   1085  HA  LEU A  76       8.798  21.692  -3.213  1.00 84.45           H  
ATOM   1086  C   LEU A  76       8.978  19.723  -2.462  1.00 84.45           C  
ATOM   1087  CB  LEU A  76       6.826  21.071  -2.618  1.00 84.45           C  
ATOM   1088  HB2 LEU A  76       6.937  21.125  -1.535  1.00 84.45           H  
ATOM   1089  HB3 LEU A  76       6.162  20.235  -2.840  1.00 84.45           H  
ATOM   1090  O   LEU A  76       9.886  20.083  -1.724  1.00 84.45           O  
ATOM   1091  CG  LEU A  76       6.177  22.378  -3.108  1.00 84.45           C  
ATOM   1092  HG  LEU A  76       6.265  22.466  -4.191  1.00 84.45           H  
ATOM   1093  CD1 LEU A  76       4.701  22.359  -2.737  1.00 84.45           C  
ATOM   1094 HD11 LEU A  76       4.191  21.562  -3.277  1.00 84.45           H  
ATOM   1095 HD12 LEU A  76       4.621  22.158  -1.669  1.00 84.45           H  
ATOM   1096 HD13 LEU A  76       4.231  23.315  -2.968  1.00 84.45           H  
ATOM   1097  CD2 LEU A  76       6.822  23.613  -2.474  1.00 84.45           C  
ATOM   1098 HD21 LEU A  76       6.313  24.512  -2.821  1.00 84.45           H  
ATOM   1099 HD22 LEU A  76       7.874  23.672  -2.753  1.00 84.45           H  
ATOM   1100 HD23 LEU A  76       6.736  23.556  -1.389  1.00 84.45           H  
ATOM   1101  N   ARG A  77       8.721  18.429  -2.688  1.00 83.19           N  
ATOM   1102  H   ARG A  77       7.961  18.200  -3.313  1.00 83.19           H  
ATOM   1103  CA  ARG A  77       9.465  17.330  -2.041  1.00 83.19           C  
ATOM   1104  HA  ARG A  77       9.535  17.522  -0.971  1.00 83.19           H  
ATOM   1105  C   ARG A  77      10.896  17.174  -2.537  1.00 83.19           C  
ATOM   1106  CB  ARG A  77       8.738  16.007  -2.246  1.00 83.19           C  
ATOM   1107  HB2 ARG A  77       8.563  15.831  -3.308  1.00 83.19           H  
ATOM   1108  HB3 ARG A  77       9.376  15.212  -1.860  1.00 83.19           H  
ATOM   1109  O   ARG A  77      11.799  16.921  -1.742  1.00 83.19           O  
ATOM   1110  CG  ARG A  77       7.414  15.982  -1.488  1.00 83.19           C  
ATOM   1111  HG2 ARG A  77       7.556  16.337  -0.468  1.00 83.19           H  
ATOM   1112  HG3 ARG A  77       6.685  16.627  -1.979  1.00 83.19           H  
ATOM   1113  CD  ARG A  77       6.901  14.552  -1.478  1.00 83.19           C  
ATOM   1114  HD2 ARG A  77       7.690  13.934  -1.049  1.00 83.19           H  
ATOM   1115  HD3 ARG A  77       6.720  14.242  -2.508  1.00 83.19           H  
ATOM   1116  NE  ARG A  77       5.699  14.424  -0.641  1.00 83.19           N  
ATOM   1117  HE  ARG A  77       5.780  14.840   0.276  1.00 83.19           H  
ATOM   1118  NH1 ARG A  77       4.368  13.328  -2.154  1.00 83.19           N  
ATOM   1119 HH11 ARG A  77       3.406  13.166  -2.418  1.00 83.19           H  
ATOM   1120 HH12 ARG A  77       5.011  13.590  -2.886  1.00 83.19           H  
ATOM   1121  NH2 ARG A  77       3.560  13.852  -0.142  1.00 83.19           N  
ATOM   1122 HH21 ARG A  77       2.627  13.652  -0.473  1.00 83.19           H  
ATOM   1123 HH22 ARG A  77       3.623  14.402   0.702  1.00 83.19           H  
ATOM   1124  CZ  ARG A  77       4.548  13.875  -0.984  1.00 83.19           C  
ATOM   1125  N   GLU A  78      11.127  17.348  -3.835  1.00 82.66           N  
ATOM   1126  H   GLU A  78      10.339  17.459  -4.457  1.00 82.66           H  
ATOM   1127  CA  GLU A  78      12.483  17.417  -4.394  1.00 82.66           C  
ATOM   1128  HA  GLU A  78      13.015  16.481  -4.219  1.00 82.66           H  
ATOM   1129  C   GLU A  78      13.277  18.545  -3.731  1.00 82.66           C  
ATOM   1130  CB  GLU A  78      12.415  17.691  -5.900  1.00 82.66           C  
ATOM   1131  HB2 GLU A  78      11.743  18.532  -6.070  1.00 82.66           H  
ATOM   1132  HB3 GLU A  78      13.409  17.972  -6.248  1.00 82.66           H  
ATOM   1133  O   GLU A  78      14.451  18.383  -3.387  1.00 82.66           O  
ATOM   1134  CG  GLU A  78      11.951  16.481  -6.719  1.00 82.66           C  
ATOM   1135  HG2 GLU A  78      10.984  16.131  -6.356  1.00 82.66           H  
ATOM   1136  HG3 GLU A  78      12.668  15.674  -6.568  1.00 82.66           H  
ATOM   1137  CD  GLU A  78      11.849  16.803  -8.220  1.00 82.66           C  
ATOM   1138  OE1 GLU A  78      11.877  15.837  -9.010  1.00 82.66           O  
ATOM   1139  OE2 GLU A  78      11.763  18.004  -8.584  1.00 82.66           O  
ATOM   1140  N   ARG A  79      12.610  19.678  -3.489  1.00 81.62           N  
ATOM   1141  H   ARG A  79      11.660  19.747  -3.826  1.00 81.62           H  
ATOM   1142  CA  ARG A  79      13.194  20.820  -2.794  1.00 81.62           C  
ATOM   1143  HA  ARG A  79      14.198  20.967  -3.192  1.00 81.62           H  
ATOM   1144  C   ARG A  79      13.378  20.579  -1.297  1.00 81.62           C  
ATOM   1145  CB  ARG A  79      12.361  22.061  -3.111  1.00 81.62           C  
ATOM   1146  HB2 ARG A  79      12.212  22.095  -4.190  1.00 81.62           H  
ATOM   1147  HB3 ARG A  79      11.386  22.002  -2.628  1.00 81.62           H  
ATOM   1148  O   ARG A  79      14.404  21.003  -0.785  1.00 81.62           O  
ATOM   1149  CG  ARG A  79      13.077  23.338  -2.668  1.00 81.62           C  
ATOM   1150  HG2 ARG A  79      14.143  23.267  -2.884  1.00 81.62           H  
ATOM   1151  HG3 ARG A  79      12.935  23.483  -1.597  1.00 81.62           H  
ATOM   1152  CD  ARG A  79      12.492  24.510  -3.453  1.00 81.62           C  
ATOM   1153  HD2 ARG A  79      12.709  24.357  -4.510  1.00 81.62           H  
ATOM   1154  HD3 ARG A  79      11.411  24.519  -3.309  1.00 81.62           H  
ATOM   1155  NE  ARG A  79      13.051  25.792  -3.000  1.00 81.62           N  
ATOM   1156  HE  ARG A  79      13.473  25.789  -2.082  1.00 81.62           H  
ATOM   1157  NH1 ARG A  79      12.420  27.042  -4.816  1.00 81.62           N  
ATOM   1158 HH11 ARG A  79      12.047  26.200  -5.231  1.00 81.62           H  
ATOM   1159 HH12 ARG A  79      12.351  27.937  -5.279  1.00 81.62           H  
ATOM   1160  NH2 ARG A  79      13.414  28.035  -3.078  1.00 81.62           N  
ATOM   1161 HH21 ARG A  79      13.307  28.933  -3.527  1.00 81.62           H  
ATOM   1162 HH22 ARG A  79      13.805  27.995  -2.147  1.00 81.62           H  
ATOM   1163  CZ  ARG A  79      12.964  26.946  -3.633  1.00 81.62           C  
ATOM   1164  N   ALA A  80      12.473  19.859  -0.634  1.00 79.10           N  
ATOM   1165  H   ALA A  80      11.609  19.627  -1.104  1.00 79.10           H  
ATOM   1166  CA  ALA A  80      12.638  19.413   0.752  1.00 79.10           C  
ATOM   1167  HA  ALA A  80      12.789  20.284   1.390  1.00 79.10           H  
ATOM   1168  C   ALA A  80      13.860  18.492   0.903  1.00 79.10           C  
ATOM   1169  CB  ALA A  80      11.366  18.682   1.208  1.00 79.10           C  
ATOM   1170  HB1 ALA A  80      11.294  17.702   0.737  1.00 79.10           H  
ATOM   1171  HB2 ALA A  80      10.471  19.250   0.955  1.00 79.10           H  
ATOM   1172  HB3 ALA A  80      11.398  18.539   2.288  1.00 79.10           H  
ATOM   1173  O   ALA A  80      14.667  18.675   1.804  1.00 79.10           O  
ATOM   1174  N   THR A  81      14.035  17.556  -0.036  1.00 74.30           N  
ATOM   1175  H   THR A  81      13.305  17.459  -0.729  1.00 74.30           H  
ATOM   1176  CA  THR A  81      15.165  16.607  -0.069  1.00 74.30           C  
ATOM   1177  HA  THR A  81      15.276  16.151   0.914  1.00 74.30           H  
ATOM   1178  C   THR A  81      16.490  17.297  -0.408  1.00 74.30           C  
ATOM   1179  CB  THR A  81      14.894  15.496  -1.100  1.00 74.30           C  
ATOM   1180  HB  THR A  81      14.864  15.935  -2.097  1.00 74.30           H  
ATOM   1181  O   THR A  81      17.551  16.851   0.015  1.00 74.30           O  
ATOM   1182  CG2 THR A  81      15.943  14.384  -1.086  1.00 74.30           C  
ATOM   1183 HG21 THR A  81      16.904  14.766  -1.430  1.00 74.30           H  
ATOM   1184 HG22 THR A  81      16.051  13.992  -0.075  1.00 74.30           H  
ATOM   1185 HG23 THR A  81      15.631  13.581  -1.754  1.00 74.30           H  
ATOM   1186  OG1 THR A  81      13.651  14.871  -0.857  1.00 74.30           O  
ATOM   1187  HG1 THR A  81      12.963  15.534  -0.946  1.00 74.30           H  
ATOM   1188  N   SER A  82      16.438  18.387  -1.180  1.00 67.08           N  
ATOM   1189  H   SER A  82      15.535  18.673  -1.530  1.00 67.08           H  
ATOM   1190  CA  SER A  82      17.615  19.187  -1.547  1.00 67.08           C  
ATOM   1191  HA  SER A  82      18.494  18.543  -1.546  1.00 67.08           H  
ATOM   1192  C   SER A  82      17.898  20.333  -0.569  1.00 67.08           C  
ATOM   1193  CB  SER A  82      17.464  19.761  -2.958  1.00 67.08           C  
ATOM   1194  HB2 SER A  82      18.394  20.253  -3.243  1.00 67.08           H  
ATOM   1195  HB3 SER A  82      16.661  20.498  -2.966  1.00 67.08           H  
ATOM   1196  O   SER A  82      18.903  21.028  -0.731  1.00 67.08           O  
ATOM   1197  OG  SER A  82      17.174  18.750  -3.901  1.00 67.08           O  
ATOM   1198  HG  SER A  82      16.275  18.458  -3.737  1.00 67.08           H  
ATOM   1199  N   ALA A  83      17.017  20.580   0.407  1.00 60.89           N  
ATOM   1200  H   ALA A  83      16.229  19.960   0.534  1.00 60.89           H  
ATOM   1201  CA  ALA A  83      17.226  21.612   1.407  1.00 60.89           C  
ATOM   1202  HA  ALA A  83      17.472  22.533   0.878  1.00 60.89           H  
ATOM   1203  C   ALA A  83      18.396  21.178   2.303  1.00 60.89           C  
ATOM   1204  CB  ALA A  83      15.937  21.866   2.201  1.00 60.89           C  
ATOM   1205  HB1 ALA A  83      15.130  22.156   1.528  1.00 60.89           H  
ATOM   1206  HB2 ALA A  83      15.649  20.963   2.739  1.00 60.89           H  
ATOM   1207  HB3 ALA A  83      16.103  22.665   2.924  1.00 60.89           H  
ATOM   1208  O   ALA A  83      18.361  20.081   2.860  1.00 60.89           O  
ATOM   1209  N   PRO A  84      19.454  21.997   2.431  1.00 54.78           N  
ATOM   1210  CA  PRO A  84      20.580  21.653   3.278  1.00 54.78           C  
ATOM   1211  HA  PRO A  84      20.977  20.675   3.009  1.00 54.78           H  
ATOM   1212  C   PRO A  84      20.082  21.628   4.719  1.00 54.78           C  
ATOM   1213  CB  PRO A  84      21.634  22.734   3.016  1.00 54.78           C  
ATOM   1214  HB2 PRO A  84      22.272  22.419   2.191  1.00 54.78           H  
ATOM   1215  HB3 PRO A  84      22.235  22.945   3.901  1.00 54.78           H  
ATOM   1216  O   PRO A  84      19.695  22.666   5.260  1.00 54.78           O  
ATOM   1217  CG  PRO A  84      20.809  23.948   2.584  1.00 54.78           C  
ATOM   1218  HG2 PRO A  84      21.374  24.604   1.921  1.00 54.78           H  
ATOM   1219  HG3 PRO A  84      20.470  24.495   3.463  1.00 54.78           H  
ATOM   1220  CD  PRO A  84      19.609  23.328   1.872  1.00 54.78           C  
ATOM   1221  HD2 PRO A  84      18.722  23.937   2.046  1.00 54.78           H  
ATOM   1222  HD3 PRO A  84      19.813  23.246   0.804  1.00 54.78           H  
ATOM   1223  N   GLU A  85      20.083  20.449   5.336  1.00 48.16           N  
ATOM   1224  H   GLU A  85      20.244  19.609   4.798  1.00 48.16           H  
ATOM   1225  CA  GLU A  85      19.893  20.313   6.773  1.00 48.16           C  
ATOM   1226  HA  GLU A  85      18.903  20.683   7.040  1.00 48.16           H  
ATOM   1227  C   GLU A  85      20.952  21.174   7.473  1.00 48.16           C  
ATOM   1228  CB  GLU A  85      19.984  18.840   7.212  1.00 48.16           C  
ATOM   1229  HB2 GLU A  85      20.958  18.427   6.949  1.00 48.16           H  
ATOM   1230  HB3 GLU A  85      19.883  18.818   8.297  1.00 48.16           H  
ATOM   1231  O   GLU A  85      22.107  20.784   7.632  1.00 48.16           O  
ATOM   1232  CG  GLU A  85      18.881  17.971   6.593  1.00 48.16           C  
ATOM   1233  HG2 GLU A  85      17.978  18.571   6.486  1.00 48.16           H  
ATOM   1234  HG3 GLU A  85      19.189  17.655   5.596  1.00 48.16           H  
ATOM   1235  CD  GLU A  85      18.577  16.754   7.475  1.00 48.16           C  
ATOM   1236  OE1 GLU A  85      17.501  16.771   8.112  1.00 48.16           O  
ATOM   1237  OE2 GLU A  85      19.427  15.835   7.519  1.00 48.16           O  
ATOM   1238  N   ARG A  86      20.574  22.386   7.894  1.00 45.11           N  
ATOM   1239  H   ARG A  86      19.667  22.713   7.596  1.00 45.11           H  
ATOM   1240  CA  ARG A  86      21.417  23.254   8.732  1.00 45.11           C  
ATOM   1241  HA  ARG A  86      22.420  23.262   8.305  1.00 45.11           H  
ATOM   1242  C   ARG A  86      21.626  22.694  10.147  1.00 45.11           C  
ATOM   1243  CB  ARG A  86      20.869  24.691   8.760  1.00 45.11           C  
ATOM   1244  HB2 ARG A  86      19.779  24.677   8.776  1.00 45.11           H  
ATOM   1245  HB3 ARG A  86      21.185  25.155   9.694  1.00 45.11           H  
ATOM   1246  O   ARG A  86      22.269  23.346  10.961  1.00 45.11           O  
ATOM   1247  CG  ARG A  86      21.363  25.567   7.594  1.00 45.11           C  
ATOM   1248  HG2 ARG A  86      22.282  25.166   7.167  1.00 45.11           H  
ATOM   1249  HG3 ARG A  86      20.594  25.602   6.822  1.00 45.11           H  
ATOM   1250  CD  ARG A  86      21.643  26.972   8.145  1.00 45.11           C  
ATOM   1251  HD2 ARG A  86      22.532  26.923   8.774  1.00 45.11           H  
ATOM   1252  HD3 ARG A  86      20.797  27.273   8.763  1.00 45.11           H  
ATOM   1253  NE  ARG A  86      21.827  27.982   7.089  1.00 45.11           N  
ATOM   1254  HE  ARG A  86      21.644  27.686   6.141  1.00 45.11           H  
ATOM   1255  NH1 ARG A  86      22.309  29.728   8.501  1.00 45.11           N  
ATOM   1256 HH11 ARG A  86      22.288  29.082   9.277  1.00 45.11           H  
ATOM   1257 HH12 ARG A  86      22.434  30.717   8.667  1.00 45.11           H  
ATOM   1258  NH2 ARG A  86      22.049  30.115   6.318  1.00 45.11           N  
ATOM   1259 HH21 ARG A  86      21.787  29.801   5.395  1.00 45.11           H  
ATOM   1260 HH22 ARG A  86      22.163  31.101   6.504  1.00 45.11           H  
ATOM   1261  CZ  ARG A  86      22.066  29.265   7.305  1.00 45.11           C  
ATOM   1262  N   SER A  87      21.160  21.481  10.423  1.00 45.02           N  
ATOM   1263  H   SER A  87      20.704  20.976   9.676  1.00 45.02           H  
ATOM   1264  CA  SER A  87      21.244  20.823  11.720  1.00 45.02           C  
ATOM   1265  HA  SER A  87      21.904  21.379  12.386  1.00 45.02           H  
ATOM   1266  C   SER A  87      21.817  19.416  11.563  1.00 45.02           C  
ATOM   1267  CB  SER A  87      19.851  20.783  12.367  1.00 45.02           C  
ATOM   1268  HB2 SER A  87      19.135  20.343  11.672  1.00 45.02           H  
ATOM   1269  HB3 SER A  87      19.889  20.169  13.267  1.00 45.02           H  
ATOM   1270  O   SER A  87      21.065  18.456  11.607  1.00 45.02           O  
ATOM   1271  OG  SER A  87      19.424  22.086  12.716  1.00 45.02           O  
ATOM   1272  HG  SER A  87      18.539  22.020  13.082  1.00 45.02           H  
ATOM   1273  N   THR A  88      23.130  19.292  11.325  1.00 43.78           N  
ATOM   1274  H   THR A  88      23.587  20.136  11.012  1.00 43.78           H  
ATOM   1275  CA  THR A  88      24.030  18.227  11.845  1.00 43.78           C  
ATOM   1276  HA  THR A  88      24.127  18.370  12.921  1.00 43.78           H  
ATOM   1277  C   THR A  88      25.427  18.437  11.243  1.00 43.78           C  
ATOM   1278  CB  THR A  88      23.535  16.767  11.655  1.00 43.78           C  
ATOM   1279  HB  THR A  88      23.224  16.593  10.625  1.00 43.78           H  
ATOM   1280  O   THR A  88      25.912  17.680  10.411  1.00 43.78           O  
ATOM   1281  CG2 THR A  88      24.529  15.685  12.106  1.00 43.78           C  
ATOM   1282 HG21 THR A  88      24.960  15.945  13.072  1.00 43.78           H  
ATOM   1283 HG22 THR A  88      25.324  15.549  11.372  1.00 43.78           H  
ATOM   1284 HG23 THR A  88      24.013  14.729  12.195  1.00 43.78           H  
ATOM   1285  OG1 THR A  88      22.461  16.533  12.531  1.00 43.78           O  
ATOM   1286  HG1 THR A  88      21.723  17.035  12.177  1.00 43.78           H  
ATOM   1287  N   VAL A  89      26.099  19.513  11.655  1.00 47.39           N  
ATOM   1288  H   VAL A  89      25.640  20.152  12.290  1.00 47.39           H  
ATOM   1289  CA  VAL A  89      27.558  19.658  11.504  1.00 47.39           C  
ATOM   1290  HA  VAL A  89      27.960  18.752  11.050  1.00 47.39           H  
ATOM   1291  C   VAL A  89      28.163  19.737  12.906  1.00 47.39           C  
ATOM   1292  CB  VAL A  89      27.975  20.841  10.588  1.00 47.39           C  
ATOM   1293  HB  VAL A  89      27.790  21.783  11.103  1.00 47.39           H  
ATOM   1294  O   VAL A  89      28.920  20.644  13.192  1.00 47.39           O  
ATOM   1295  CG1 VAL A  89      29.461  20.767  10.184  1.00 47.39           C  
ATOM   1296 HG11 VAL A  89      29.709  21.610   9.539  1.00 47.39           H  
ATOM   1297 HG12 VAL A  89      30.107  20.820  11.060  1.00 47.39           H  
ATOM   1298 HG13 VAL A  89      29.658  19.836   9.652  1.00 47.39           H  
ATOM   1299  CG2 VAL A  89      27.180  20.866   9.275  1.00 47.39           C  
ATOM   1300 HG21 VAL A  89      27.290  19.915   8.754  1.00 47.39           H  
ATOM   1301 HG22 VAL A  89      26.123  21.034   9.482  1.00 47.39           H  
ATOM   1302 HG23 VAL A  89      27.532  21.676   8.637  1.00 47.39           H  
ATOM   1303  N   GLU A  90      27.763  18.856  13.833  1.00 45.16           N  
ATOM   1304  H   GLU A  90      27.069  18.164  13.587  1.00 45.16           H  
ATOM   1305  CA  GLU A  90      28.362  18.822  15.181  1.00 45.16           C  
ATOM   1306  HA  GLU A  90      29.442  18.857  15.037  1.00 45.16           H  
ATOM   1307  C   GLU A  90      28.065  17.522  15.960  1.00 45.16           C  
ATOM   1308  CB  GLU A  90      27.984  20.076  16.012  1.00 45.16           C  
ATOM   1309  HB2 GLU A  90      27.977  20.967  15.384  1.00 45.16           H  
ATOM   1310  HB3 GLU A  90      26.976  19.976  16.414  1.00 45.16           H  
ATOM   1311  O   GLU A  90      27.570  17.563  17.084  1.00 45.16           O  
ATOM   1312  CG  GLU A  90      28.991  20.302  17.156  1.00 45.16           C  
ATOM   1313  HG2 GLU A  90      28.560  19.936  18.088  1.00 45.16           H  
ATOM   1314  HG3 GLU A  90      29.897  19.722  16.977  1.00 45.16           H  
ATOM   1315  CD  GLU A  90      29.379  21.778  17.300  1.00 45.16           C  
ATOM   1316  OE1 GLU A  90      28.733  22.472  18.116  1.00 45.16           O  
ATOM   1317  OE2 GLU A  90      30.344  22.189  16.614  1.00 45.16           O  
ATOM   1318  N   GLN A  91      28.329  16.339  15.388  1.00 42.77           N  
ATOM   1319  H   GLN A  91      28.618  16.311  14.420  1.00 42.77           H  
ATOM   1320  CA  GLN A  91      28.505  15.116  16.193  1.00 42.77           C  
ATOM   1321  HA  GLN A  91      29.193  15.378  16.997  1.00 42.77           H  
ATOM   1322  C   GLN A  91      29.177  13.978  15.400  1.00 42.77           C  
ATOM   1323  CB  GLN A  91      27.167  14.664  16.837  1.00 42.77           C  
ATOM   1324  HB2 GLN A  91      26.947  13.631  16.569  1.00 42.77           H  
ATOM   1325  HB3 GLN A  91      26.348  15.274  16.455  1.00 42.77           H  
ATOM   1326  O   GLN A  91      28.724  13.619  14.321  1.00 42.77           O  
ATOM   1327  CG  GLN A  91      27.213  14.776  18.376  1.00 42.77           C  
ATOM   1328  HG2 GLN A  91      27.855  15.602  18.681  1.00 42.77           H  
ATOM   1329  HG3 GLN A  91      27.639  13.862  18.789  1.00 42.77           H  
ATOM   1330  CD  GLN A  91      25.839  15.003  18.995  1.00 42.77           C  
ATOM   1331  NE2 GLN A  91      25.523  16.216  19.391  1.00 42.77           N  
ATOM   1332 HE21 GLN A  91      26.121  16.985  19.125  1.00 42.77           H  
ATOM   1333 HE22 GLN A  91      24.582  16.347  19.732  1.00 42.77           H  
ATOM   1334  OE1 GLN A  91      25.037  14.097  19.138  1.00 42.77           O  
ATOM   1335  N   ALA A  92      30.244  13.417  15.988  1.00 45.96           N  
ATOM   1336  H   ALA A  92      30.495  13.807  16.885  1.00 45.96           H  
ATOM   1337  CA  ALA A  92      31.049  12.254  15.566  1.00 45.96           C  
ATOM   1338  HA  ALA A  92      31.749  12.057  16.377  1.00 45.96           H  
ATOM   1339  C   ALA A  92      31.923  12.463  14.306  1.00 45.96           C  
ATOM   1340  CB  ALA A  92      30.142  11.017  15.508  1.00 45.96           C  
ATOM   1341  HB1 ALA A  92      29.442  11.104  14.677  1.00 45.96           H  
ATOM   1342  HB2 ALA A  92      29.586  10.911  16.439  1.00 45.96           H  
ATOM   1343  HB3 ALA A  92      30.754  10.128  15.355  1.00 45.96           H  
ATOM   1344  O   ALA A  92      31.566  12.101  13.194  1.00 45.96           O  
ATOM   1345  N   HIS A  93      33.073  13.137  14.379  1.00 42.94           N  
ATOM   1346  H   HIS A  93      33.242  13.609  13.502  1.00 42.94           H  
ATOM   1347  CA  HIS A  93      34.318  12.676  15.019  1.00 42.94           C  
ATOM   1348  HA  HIS A  93      35.093  13.313  14.593  1.00 42.94           H  
ATOM   1349  C   HIS A  93      34.709  11.231  14.643  1.00 42.94           C  
ATOM   1350  CB  HIS A  93      34.375  12.958  16.532  1.00 42.94           C  
ATOM   1351  HB2 HIS A  93      33.932  12.129  17.084  1.00 42.94           H  
ATOM   1352  HB3 HIS A  93      33.793  13.854  16.749  1.00 42.94           H  
ATOM   1353  O   HIS A  93      34.193  10.271  15.199  1.00 42.94           O  
ATOM   1354  CG  HIS A  93      35.788  13.194  17.027  1.00 42.94           C  
ATOM   1355  CD2 HIS A  93      36.630  12.284  17.611  1.00 42.94           C  
ATOM   1356  HD2 HIS A  93      36.405  11.246  17.806  1.00 42.94           H  
ATOM   1357  ND1 HIS A  93      36.471  14.390  16.968  1.00 42.94           N  
ATOM   1358  HD1 HIS A  93      36.098  15.275  16.654  1.00 42.94           H  
ATOM   1359  CE1 HIS A  93      37.689  14.207  17.505  1.00 42.94           C  
ATOM   1360  HE1 HIS A  93      38.440  14.974  17.623  1.00 42.94           H  
ATOM   1361  NE2 HIS A  93      37.835  12.936  17.903  1.00 42.94           N  
ATOM   1362  N   ALA A  94      35.650  11.133  13.698  1.00 40.76           N  
ATOM   1363  H   ALA A  94      35.867  11.998  13.224  1.00 40.76           H  
ATOM   1364  CA  ALA A  94      36.662  10.089  13.528  1.00 40.76           C  
ATOM   1365  HA  ALA A  94      36.971  10.121  12.484  1.00 40.76           H  
ATOM   1366  C   ALA A  94      36.262   8.625  13.817  1.00 40.76           C  
ATOM   1367  CB  ALA A  94      37.882  10.512  14.361  1.00 40.76           C  
ATOM   1368  HB1 ALA A  94      37.629  10.510  15.421  1.00 40.76           H  
ATOM   1369  HB2 ALA A  94      38.211  11.511  14.075  1.00 40.76           H  
ATOM   1370  HB3 ALA A  94      38.700   9.811  14.197  1.00 40.76           H  
ATOM   1371  O   ALA A  94      36.304   8.152  14.950  1.00 40.76           O  
ATOM   1372  N   THR A  95      36.061   7.829  12.766  1.00 53.38           N  
ATOM   1373  H   THR A  95      35.930   8.231  11.849  1.00 53.38           H  
ATOM   1374  CA  THR A  95      36.361   6.389  12.836  1.00 53.38           C  
ATOM   1375  HA  THR A  95      37.056   6.244  13.662  1.00 53.38           H  
ATOM   1376  C   THR A  95      37.032   5.954  11.526  1.00 53.38           C  
ATOM   1377  CB  THR A  95      35.130   5.527  13.159  1.00 53.38           C  
ATOM   1378  HB  THR A  95      34.528   5.385  12.262  1.00 53.38           H  
ATOM   1379  O   THR A  95      36.463   6.179  10.458  1.00 53.38           O  
ATOM   1380  CG2 THR A  95      35.548   4.168  13.724  1.00 53.38           C  
ATOM   1381 HG21 THR A  95      36.134   4.301  14.633  1.00 53.38           H  
ATOM   1382 HG22 THR A  95      34.654   3.590  13.959  1.00 53.38           H  
ATOM   1383 HG23 THR A  95      36.131   3.621  12.983  1.00 53.38           H  
ATOM   1384  OG1 THR A  95      34.335   6.133  14.151  1.00 53.38           O  
ATOM   1385  HG1 THR A  95      34.855   6.812  14.587  1.00 53.38           H  
ATOM   1386  N   PRO A  96      38.267   5.416  11.566  1.00 59.89           N  
ATOM   1387  CA  PRO A  96      38.993   4.981  10.374  1.00 59.89           C  
ATOM   1388  HA  PRO A  96      38.992   5.788   9.640  1.00 59.89           H  
ATOM   1389  C   PRO A  96      38.346   3.732   9.746  1.00 59.89           C  
ATOM   1390  CB  PRO A  96      40.429   4.726  10.846  1.00 59.89           C  
ATOM   1391  HB2 PRO A  96      40.922   3.940  10.275  1.00 59.89           H  
ATOM   1392  HB3 PRO A  96      41.000   5.653  10.786  1.00 59.89           H  
ATOM   1393  O   PRO A  96      37.650   2.987  10.441  1.00 59.89           O  
ATOM   1394  CG  PRO A  96      40.255   4.331  12.310  1.00 59.89           C  
ATOM   1395  HG2 PRO A  96      40.005   3.272  12.373  1.00 59.89           H  
ATOM   1396  HG3 PRO A  96      41.145   4.550  12.899  1.00 59.89           H  
ATOM   1397  CD  PRO A  96      39.059   5.162  12.761  1.00 59.89           C  
ATOM   1398  HD2 PRO A  96      39.405   6.109  13.175  1.00 59.89           H  
ATOM   1399  HD3 PRO A  96      38.491   4.607  13.507  1.00 59.89           H  
ATOM   1400  N   PRO A  97      38.569   3.477   8.442  1.00 66.84           N  
ATOM   1401  CA  PRO A  97      38.008   2.310   7.768  1.00 66.84           C  
ATOM   1402  HA  PRO A  97      36.923   2.341   7.859  1.00 66.84           H  
ATOM   1403  C   PRO A  97      38.560   1.005   8.375  1.00 66.84           C  
ATOM   1404  CB  PRO A  97      38.394   2.465   6.292  1.00 66.84           C  
ATOM   1405  HB2 PRO A  97      38.566   1.504   5.807  1.00 66.84           H  
ATOM   1406  HB3 PRO A  97      37.611   3.017   5.771  1.00 66.84           H  
ATOM   1407  O   PRO A  97      39.774   0.903   8.582  1.00 66.84           O  
ATOM   1408  CG  PRO A  97      39.666   3.313   6.339  1.00 66.84           C  
ATOM   1409  HG2 PRO A  97      39.810   3.880   5.419  1.00 66.84           H  
ATOM   1410  HG3 PRO A  97      40.527   2.673   6.534  1.00 66.84           H  
ATOM   1411  CD  PRO A  97      39.426   4.230   7.537  1.00 66.84           C  
ATOM   1412  HD2 PRO A  97      38.905   5.131   7.214  1.00 66.84           H  
ATOM   1413  HD3 PRO A  97      40.378   4.489   8.001  1.00 66.84           H  
ATOM   1414  N   PRO A  98      37.718  -0.012   8.642  1.00 65.85           N  
ATOM   1415  CA  PRO A  98      38.206  -1.337   8.999  1.00 65.85           C  
ATOM   1416  HA  PRO A  98      38.904  -1.251   9.832  1.00 65.85           H  
ATOM   1417  C   PRO A  98      38.934  -1.979   7.806  1.00 65.85           C  
ATOM   1418  CB  PRO A  98      36.979  -2.124   9.466  1.00 65.85           C  
ATOM   1419  HB2 PRO A  98      36.842  -1.978  10.537  1.00 65.85           H  
ATOM   1420  HB3 PRO A  98      37.058  -3.186   9.233  1.00 65.85           H  
ATOM   1421  O   PRO A  98      38.510  -1.864   6.655  1.00 65.85           O  
ATOM   1422  CG  PRO A  98      35.825  -1.462   8.713  1.00 65.85           C  
ATOM   1423  HG2 PRO A  98      35.740  -1.904   7.720  1.00 65.85           H  
ATOM   1424  HG3 PRO A  98      34.883  -1.554   9.253  1.00 65.85           H  
ATOM   1425  CD  PRO A  98      36.263  -0.002   8.582  1.00 65.85           C  
ATOM   1426  HD2 PRO A  98      35.873   0.579   9.417  1.00 65.85           H  
ATOM   1427  HD3 PRO A  98      35.905   0.405   7.636  1.00 65.85           H  
ATOM   1428  N   ALA A  99      40.055  -2.637   8.103  1.00 61.59           N  
ATOM   1429  H   ALA A  99      40.327  -2.666   9.075  1.00 61.59           H  
ATOM   1430  CA  ALA A  99      40.919  -3.340   7.157  1.00 61.59           C  
ATOM   1431  HA  ALA A  99      41.304  -2.607   6.448  1.00 61.59           H  
ATOM   1432  C   ALA A  99      40.179  -4.449   6.369  1.00 61.59           C  
ATOM   1433  CB  ALA A  99      42.087  -3.917   7.972  1.00 61.59           C  
ATOM   1434  HB1 ALA A  99      42.782  -4.448   7.321  1.00 61.59           H  
ATOM   1435  HB2 ALA A  99      41.708  -4.618   8.715  1.00 61.59           H  
ATOM   1436  HB3 ALA A  99      42.623  -3.112   8.474  1.00 61.59           H  
ATOM   1437  O   ALA A  99      39.198  -5.005   6.871  1.00 61.59           O  
ATOM   1438  N   PRO A 100      40.654  -4.816   5.160  1.00 67.75           N  
ATOM   1439  CA  PRO A 100      40.062  -5.898   4.379  1.00 67.75           C  
ATOM   1440  HA  PRO A 100      39.009  -5.683   4.199  1.00 67.75           H  
ATOM   1441  C   PRO A 100      40.180  -7.235   5.123  1.00 67.75           C  
ATOM   1442  CB  PRO A 100      40.809  -5.901   3.039  1.00 67.75           C  
ATOM   1443  HB2 PRO A 100      40.289  -5.251   2.335  1.00 67.75           H  
ATOM   1444  HB3 PRO A 100      40.909  -6.904   2.624  1.00 67.75           H  
ATOM   1445  O   PRO A 100      41.271  -7.648   5.520  1.00 67.75           O  
ATOM   1446  CG  PRO A 100      42.167  -5.291   3.383  1.00 67.75           C  
ATOM   1447  HG2 PRO A 100      42.627  -4.810   2.520  1.00 67.75           H  
ATOM   1448  HG3 PRO A 100      42.823  -6.061   3.789  1.00 67.75           H  
ATOM   1449  CD  PRO A 100      41.825  -4.282   4.477  1.00 67.75           C  
ATOM   1450  HD2 PRO A 100      41.569  -3.323   4.025  1.00 67.75           H  
ATOM   1451  HD3 PRO A 100      42.676  -4.164   5.147  1.00 67.75           H  
ATOM   1452  N   ALA A 101      39.048  -7.915   5.308  1.00 60.93           N  
ATOM   1453  H   ALA A 101      38.181  -7.508   4.986  1.00 60.93           H  
ATOM   1454  CA  ALA A 101      39.006  -9.252   5.885  1.00 60.93           C  
ATOM   1455  HA  ALA A 101      39.558  -9.209   6.824  1.00 60.93           H  
ATOM   1456  C   ALA A 101      39.672 -10.283   4.943  1.00 60.93           C  
ATOM   1457  CB  ALA A 101      37.551  -9.618   6.201  1.00 60.93           C  
ATOM   1458  HB1 ALA A 101      36.966  -9.640   5.281  1.00 60.93           H  
ATOM   1459  HB2 ALA A 101      37.513 -10.603   6.666  1.00 60.93           H  
ATOM   1460  HB3 ALA A 101      37.124  -8.884   6.886  1.00 60.93           H  
ATOM   1461  O   ALA A 101      39.515 -10.186   3.722  1.00 60.93           O  
ATOM   1462  N   PRO A 102      40.401 -11.277   5.487  1.00 61.16           N  
ATOM   1463  CA  PRO A 102      41.022 -12.343   4.707  1.00 61.16           C  
ATOM   1464  HA  PRO A 102      41.620 -11.901   3.910  1.00 61.16           H  
ATOM   1465  C   PRO A 102      39.973 -13.271   4.069  1.00 61.16           C  
ATOM   1466  CB  PRO A 102      41.953 -13.071   5.682  1.00 61.16           C  
ATOM   1467  HB2 PRO A 102      42.931 -12.588   5.677  1.00 61.16           H  
ATOM   1468  HB3 PRO A 102      42.052 -14.131   5.448  1.00 61.16           H  
ATOM   1469  O   PRO A 102      38.861 -13.428   4.572  1.00 61.16           O  
ATOM   1470  CG  PRO A 102      41.287 -12.850   7.039  1.00 61.16           C  
ATOM   1471  HG2 PRO A 102      42.007 -12.890   7.856  1.00 61.16           H  
ATOM   1472  HG3 PRO A 102      40.502 -13.592   7.183  1.00 61.16           H  
ATOM   1473  CD  PRO A 102      40.658 -11.467   6.905  1.00 61.16           C  
ATOM   1474  HD2 PRO A 102      39.739 -11.421   7.489  1.00 61.16           H  
ATOM   1475  HD3 PRO A 102      41.363 -10.709   7.248  1.00 61.16           H  
ATOM   1476  N   ALA A 103      40.346 -13.877   2.939  1.00 61.15           N  
ATOM   1477  H   ALA A 103      41.290 -13.720   2.614  1.00 61.15           H  
ATOM   1478  CA  ALA A 103      39.495 -14.732   2.116  1.00 61.15           C  
ATOM   1479  HA  ALA A 103      38.682 -14.107   1.747  1.00 61.15           H  
ATOM   1480  C   ALA A 103      38.899 -15.933   2.887  1.00 61.15           C  
ATOM   1481  CB  ALA A 103      40.329 -15.211   0.920  1.00 61.15           C  
ATOM   1482  HB1 ALA A 103      39.712 -15.821   0.259  1.00 61.15           H  
ATOM   1483  HB2 ALA A 103      41.168 -15.813   1.271  1.00 61.15           H  
ATOM   1484  HB3 ALA A 103      40.705 -14.355   0.360  1.00 61.15           H  
ATOM   1485  O   ALA A 103      39.568 -16.507   3.750  1.00 61.15           O  
ATOM   1486  N   PRO A 104      37.667 -16.365   2.555  1.00 69.05           N  
ATOM   1487  CA  PRO A 104      37.054 -17.537   3.167  1.00 69.05           C  
ATOM   1488  HA  PRO A 104      37.107 -17.452   4.252  1.00 69.05           H  
ATOM   1489  C   PRO A 104      37.771 -18.823   2.730  1.00 69.05           C  
ATOM   1490  CB  PRO A 104      35.582 -17.495   2.739  1.00 69.05           C  
ATOM   1491  HB2 PRO A 104      35.155 -18.492   2.631  1.00 69.05           H  
ATOM   1492  HB3 PRO A 104      35.013 -16.918   3.467  1.00 69.05           H  
ATOM   1493  O   PRO A 104      37.819 -19.156   1.545  1.00 69.05           O  
ATOM   1494  CG  PRO A 104      35.610 -16.741   1.409  1.00 69.05           C  
ATOM   1495  HG2 PRO A 104      34.671 -16.220   1.219  1.00 69.05           H  
ATOM   1496  HG3 PRO A 104      35.830 -17.437   0.599  1.00 69.05           H  
ATOM   1497  CD  PRO A 104      36.774 -15.767   1.573  1.00 69.05           C  
ATOM   1498  HD2 PRO A 104      36.404 -14.816   1.956  1.00 69.05           H  
ATOM   1499  HD3 PRO A 104      37.273 -15.620   0.615  1.00 69.05           H  
ATOM   1500  N   HIS A 105      38.301 -19.571   3.699  1.00 62.13           N  
ATOM   1501  H   HIS A 105      38.275 -19.212   4.643  1.00 62.13           H  
ATOM   1502  CA  HIS A 105      38.727 -20.956   3.505  1.00 62.13           C  
ATOM   1503  HA  HIS A 105      39.340 -21.006   2.605  1.00 62.13           H  
ATOM   1504  C   HIS A 105      37.497 -21.856   3.298  1.00 62.13           C  
ATOM   1505  CB  HIS A 105      39.581 -21.420   4.696  1.00 62.13           C  
ATOM   1506  HB2 HIS A 105      39.080 -21.163   5.629  1.00 62.13           H  
ATOM   1507  HB3 HIS A 105      39.669 -22.505   4.659  1.00 62.13           H  
ATOM   1508  O   HIS A 105      36.512 -21.756   4.030  1.00 62.13           O  
ATOM   1509  CG  HIS A 105      40.976 -20.843   4.693  1.00 62.13           C  
ATOM   1510  CD2 HIS A 105      41.414 -19.723   5.350  1.00 62.13           C  
ATOM   1511  HD2 HIS A 105      40.815 -19.071   5.970  1.00 62.13           H  
ATOM   1512  ND1 HIS A 105      42.058 -21.360   4.015  1.00 62.13           N  
ATOM   1513  HD1 HIS A 105      42.066 -22.198   3.453  1.00 62.13           H  
ATOM   1514  CE1 HIS A 105      43.119 -20.573   4.259  1.00 62.13           C  
ATOM   1515  HE1 HIS A 105      44.114 -20.730   3.869  1.00 62.13           H  
ATOM   1516  NE2 HIS A 105      42.776 -19.565   5.072  1.00 62.13           N  
ATOM   1517  N   ALA A 106      37.554 -22.730   2.291  1.00 62.20           N  
ATOM   1518  H   ALA A 106      38.389 -22.756   1.723  1.00 62.20           H  
ATOM   1519  CA  ALA A 106      36.491 -23.679   1.971  1.00 62.20           C  
ATOM   1520  HA  ALA A 106      35.582 -23.105   1.788  1.00 62.20           H  
ATOM   1521  C   ALA A 106      36.253 -24.676   3.127  1.00 62.20           C  
ATOM   1522  CB  ALA A 106      36.872 -24.411   0.677  1.00 62.20           C  
ATOM   1523  HB1 ALA A 106      37.794 -24.974   0.825  1.00 62.20           H  
ATOM   1524  HB2 ALA A 106      37.009 -23.693  -0.132  1.00 62.20           H  
ATOM   1525  HB3 ALA A 106      36.078 -25.105   0.404  1.00 62.20           H  
ATOM   1526  O   ALA A 106      37.226 -25.208   3.670  1.00 62.20           O  
ATOM   1527  N   PRO A 107      34.993 -24.972   3.499  1.00 70.84           N  
ATOM   1528  CA  PRO A 107      34.704 -26.012   4.478  1.00 70.84           C  
ATOM   1529  HA  PRO A 107      35.342 -25.864   5.349  1.00 70.84           H  
ATOM   1530  C   PRO A 107      34.939 -27.413   3.877  1.00 70.84           C  
ATOM   1531  CB  PRO A 107      33.245 -25.789   4.886  1.00 70.84           C  
ATOM   1532  HB2 PRO A 107      33.205 -25.068   5.702  1.00 70.84           H  
ATOM   1533  HB3 PRO A 107      32.750 -26.717   5.174  1.00 70.84           H  
ATOM   1534  O   PRO A 107      34.613 -27.637   2.707  1.00 70.84           O  
ATOM   1535  CG  PRO A 107      32.620 -25.174   3.633  1.00 70.84           C  
ATOM   1536  HG2 PRO A 107      32.332 -25.968   2.943  1.00 70.84           H  
ATOM   1537  HG3 PRO A 107      31.762 -24.548   3.875  1.00 70.84           H  
ATOM   1538  CD  PRO A 107      33.761 -24.359   3.022  1.00 70.84           C  
ATOM   1539  HD2 PRO A 107      33.710 -23.330   3.377  1.00 70.84           H  
ATOM   1540  HD3 PRO A 107      33.699 -24.389   1.934  1.00 70.84           H  
ATOM   1541  N   PRO A 108      35.470 -28.378   4.650  1.00 66.87           N  
ATOM   1542  CA  PRO A 108      35.537 -29.772   4.228  1.00 66.87           C  
ATOM   1543  HA  PRO A 108      36.001 -29.830   3.243  1.00 66.87           H  
ATOM   1544  C   PRO A 108      34.135 -30.395   4.149  1.00 66.87           C  
ATOM   1545  CB  PRO A 108      36.444 -30.468   5.247  1.00 66.87           C  
ATOM   1546  HB2 PRO A 108      36.175 -31.514   5.393  1.00 66.87           H  
ATOM   1547  HB3 PRO A 108      37.482 -30.382   4.925  1.00 66.87           H  
ATOM   1548  O   PRO A 108      33.233 -30.074   4.923  1.00 66.87           O  
ATOM   1549  CG  PRO A 108      36.237 -29.644   6.518  1.00 66.87           C  
ATOM   1550  HG2 PRO A 108      37.102 -29.694   7.179  1.00 66.87           H  
ATOM   1551  HG3 PRO A 108      35.342 -29.991   7.034  1.00 66.87           H  
ATOM   1552  CD  PRO A 108      36.003 -28.227   5.996  1.00 66.87           C  
ATOM   1553  HD2 PRO A 108      36.950 -27.688   5.950  1.00 66.87           H  
ATOM   1554  HD3 PRO A 108      35.303 -27.705   6.647  1.00 66.87           H  
ATOM   1555  N   THR A 109      33.964 -31.308   3.196  1.00 65.13           N  
ATOM   1556  H   THR A 109      34.757 -31.540   2.615  1.00 65.13           H  
ATOM   1557  CA  THR A 109      32.754 -32.109   2.969  1.00 65.13           C  
ATOM   1558  HA  THR A 109      31.946 -31.438   2.677  1.00 65.13           H  
ATOM   1559  C   THR A 109      32.345 -32.915   4.210  1.00 65.13           C  
ATOM   1560  CB  THR A 109      33.014 -33.111   1.831  1.00 65.13           C  
ATOM   1561  HB  THR A 109      32.281 -33.917   1.878  1.00 65.13           H  
ATOM   1562  O   THR A 109      33.205 -33.587   4.784  1.00 65.13           O  
ATOM   1563  CG2 THR A 109      32.920 -32.451   0.458  1.00 65.13           C  
ATOM   1564 HG21 THR A 109      33.651 -31.647   0.377  1.00 65.13           H  
ATOM   1565 HG22 THR A 109      33.120 -33.195  -0.314  1.00 65.13           H  
ATOM   1566 HG23 THR A 109      31.918 -32.047   0.310  1.00 65.13           H  
ATOM   1567  OG1 THR A 109      34.316 -33.648   1.949  1.00 65.13           O  
ATOM   1568  HG1 THR A 109      34.368 -34.061   2.814  1.00 65.13           H  
ATOM   1569  N   PRO A 110      31.057 -32.931   4.605  1.00 70.80           N  
ATOM   1570  CA  PRO A 110      30.585 -33.797   5.678  1.00 70.80           C  
ATOM   1571  HA  PRO A 110      31.264 -33.724   6.528  1.00 70.80           H  
ATOM   1572  C   PRO A 110      30.510 -35.265   5.229  1.00 70.80           C  
ATOM   1573  CB  PRO A 110      29.223 -33.233   6.095  1.00 70.80           C  
ATOM   1574  HB2 PRO A 110      28.549 -34.008   6.459  1.00 70.80           H  
ATOM   1575  HB3 PRO A 110      29.368 -32.467   6.856  1.00 70.80           H  
ATOM   1576  O   PRO A 110      29.904 -35.599   4.211  1.00 70.80           O  
ATOM   1577  CG  PRO A 110      28.703 -32.581   4.814  1.00 70.80           C  
ATOM   1578  HG2 PRO A 110      28.019 -31.760   5.027  1.00 70.80           H  
ATOM   1579  HG3 PRO A 110      28.214 -33.334   4.196  1.00 70.80           H  
ATOM   1580  CD  PRO A 110      29.972 -32.093   4.112  1.00 70.80           C  
ATOM   1581  HD2 PRO A 110      30.167 -31.056   4.384  1.00 70.80           H  
ATOM   1582  HD3 PRO A 110      29.857 -32.187   3.032  1.00 70.80           H  
ATOM   1583  N   THR A 111      31.113 -36.142   6.029  1.00 69.93           N  
ATOM   1584  H   THR A 111      31.698 -35.775   6.766  1.00 69.93           H  
ATOM   1585  CA  THR A 111      30.958 -37.604   6.000  1.00 69.93           C  
ATOM   1586  HA  THR A 111      31.275 -37.968   5.022  1.00 69.93           H  
ATOM   1587  C   THR A 111      29.496 -37.994   6.281  1.00 69.93           C  
ATOM   1588  CB  THR A 111      31.860 -38.215   7.088  1.00 69.93           C  
ATOM   1589  HB  THR A 111      31.503 -37.894   8.067  1.00 69.93           H  
ATOM   1590  O   THR A 111      28.897 -37.424   7.197  1.00 69.93           O  
ATOM   1591  CG2 THR A 111      31.936 -39.740   7.074  1.00 69.93           C  
ATOM   1592 HG21 THR A 111      30.949 -40.167   7.253  1.00 69.93           H  
ATOM   1593 HG22 THR A 111      32.604 -40.083   7.864  1.00 69.93           H  
ATOM   1594 HG23 THR A 111      32.312 -40.085   6.110  1.00 69.93           H  
ATOM   1595  OG1 THR A 111      33.180 -37.748   6.922  1.00 69.93           O  
ATOM   1596  HG1 THR A 111      33.730 -38.169   7.586  1.00 69.93           H  
ATOM   1597  N   PRO A 112      28.898 -38.966   5.562  1.00 72.23           N  
ATOM   1598  CA  PRO A 112      27.547 -39.438   5.861  1.00 72.23           C  
ATOM   1599  HA  PRO A 112      26.860 -38.592   5.884  1.00 72.23           H  
ATOM   1600  C   PRO A 112      27.505 -40.152   7.222  1.00 72.23           C  
ATOM   1601  CB  PRO A 112      27.163 -40.354   4.692  1.00 72.23           C  
ATOM   1602  HB2 PRO A 112      26.519 -41.176   5.006  1.00 72.23           H  
ATOM   1603  HB3 PRO A 112      26.671 -39.763   3.919  1.00 72.23           H  
ATOM   1604  O   PRO A 112      28.209 -41.137   7.441  1.00 72.23           O  
ATOM   1605  CG  PRO A 112      28.508 -40.854   4.165  1.00 72.23           C  
ATOM   1606  HG2 PRO A 112      28.459 -41.107   3.106  1.00 72.23           H  
ATOM   1607  HG3 PRO A 112      28.830 -41.717   4.749  1.00 72.23           H  
ATOM   1608  CD  PRO A 112      29.453 -39.683   4.425  1.00 72.23           C  
ATOM   1609  HD2 PRO A 112      30.456 -40.056   4.631  1.00 72.23           H  
ATOM   1610  HD3 PRO A 112      29.469 -39.022   3.558  1.00 72.23           H  
ATOM   1611  N   ALA A 113      26.676 -39.650   8.140  1.00 67.29           N  
ATOM   1612  H   ALA A 113      26.144 -38.824   7.907  1.00 67.29           H  
ATOM   1613  CA  ALA A 113      26.391 -40.305   9.413  1.00 67.29           C  
ATOM   1614  HA  ALA A 113      27.337 -40.682   9.802  1.00 67.29           H  
ATOM   1615  C   ALA A 113      25.412 -41.486   9.215  1.00 67.29           C  
ATOM   1616  CB  ALA A 113      25.851 -39.271  10.409  1.00 67.29           C  
ATOM   1617  HB1 ALA A 113      24.912 -38.857  10.041  1.00 67.29           H  
ATOM   1618  HB2 ALA A 113      26.576 -38.467  10.538  1.00 67.29           H  
ATOM   1619  HB3 ALA A 113      25.672 -39.747  11.374  1.00 67.29           H  
ATOM   1620  O   ALA A 113      24.494 -41.385   8.396  1.00 67.29           O  
ATOM   1621  N   PRO A 114      25.577 -42.598   9.953  1.00 71.98           N  
ATOM   1622  CA  PRO A 114      24.698 -43.762   9.868  1.00 71.98           C  
ATOM   1623  HA  PRO A 114      24.611 -44.067   8.825  1.00 71.98           H  
ATOM   1624  C   PRO A 114      23.290 -43.462  10.408  1.00 71.98           C  
ATOM   1625  CB  PRO A 114      25.414 -44.868  10.650  1.00 71.98           C  
ATOM   1626  HB2 PRO A 114      24.716 -45.550  11.136  1.00 71.98           H  
ATOM   1627  HB3 PRO A 114      26.073 -45.418   9.978  1.00 71.98           H  
ATOM   1628  O   PRO A 114      23.116 -42.714  11.369  1.00 71.98           O  
ATOM   1629  CG  PRO A 114      26.257 -44.100  11.667  1.00 71.98           C  
ATOM   1630  HG2 PRO A 114      25.644 -43.852  12.534  1.00 71.98           H  
ATOM   1631  HG3 PRO A 114      27.140 -44.663  11.971  1.00 71.98           H  
ATOM   1632  CD  PRO A 114      26.631 -42.820  10.928  1.00 71.98           C  
ATOM   1633  HD2 PRO A 114      26.704 -41.993  11.634  1.00 71.98           H  
ATOM   1634  HD3 PRO A 114      27.579 -42.960  10.409  1.00 71.98           H  
ATOM   1635  N   HIS A 115      22.283 -44.073   9.780  1.00 64.86           N  
ATOM   1636  H   HIS A 115      22.512 -44.678   9.004  1.00 64.86           H  
ATOM   1637  CA  HIS A 115      20.867 -43.936  10.124  1.00 64.86           C  
ATOM   1638  HA  HIS A 115      20.583 -42.890  10.015  1.00 64.86           H  
ATOM   1639  C   HIS A 115      20.585 -44.365  11.575  1.00 64.86           C  
ATOM   1640  CB  HIS A 115      20.028 -44.777   9.146  1.00 64.86           C  
ATOM   1641  HB2 HIS A 115      20.430 -45.789   9.096  1.00 64.86           H  
ATOM   1642  HB3 HIS A 115      19.013 -44.849   9.536  1.00 64.86           H  
ATOM   1643  O   HIS A 115      20.834 -45.510  11.952  1.00 64.86           O  
ATOM   1644  CG  HIS A 115      19.946 -44.203   7.752  1.00 64.86           C  
ATOM   1645  CD2 HIS A 115      20.821 -44.396   6.716  1.00 64.86           C  
ATOM   1646  HD2 HIS A 115      21.719 -44.996   6.743  1.00 64.86           H  
ATOM   1647  ND1 HIS A 115      18.941 -43.388   7.282  1.00 64.86           N  
ATOM   1648  HD1 HIS A 115      18.135 -43.076   7.805  1.00 64.86           H  
ATOM   1649  CE1 HIS A 115      19.207 -43.093   5.999  1.00 64.86           C  
ATOM   1650  HE1 HIS A 115      18.595 -42.472   5.362  1.00 64.86           H  
ATOM   1651  NE2 HIS A 115      20.343 -43.687   5.610  1.00 64.86           N  
ATOM   1652  N   ALA A 116      20.021 -43.454  12.373  1.00 67.44           N  
ATOM   1653  H   ALA A 116      19.872 -42.522  12.013  1.00 67.44           H  
ATOM   1654  CA  ALA A 116      19.481 -43.765  13.692  1.00 67.44           C  
ATOM   1655  HA  ALA A 116      20.219 -44.378  14.210  1.00 67.44           H  
ATOM   1656  C   ALA A 116      18.154 -44.554  13.573  1.00 67.44           C  
ATOM   1657  CB  ALA A 116      19.306 -42.459  14.479  1.00 67.44           C  
ATOM   1658  HB1 ALA A 116      20.263 -41.944  14.560  1.00 67.44           H  
ATOM   1659  HB2 ALA A 116      18.936 -42.680  15.481  1.00 67.44           H  
ATOM   1660  HB3 ALA A 116      18.587 -41.814  13.974  1.00 67.44           H  
ATOM   1661  O   ALA A 116      17.371 -44.288  12.655  1.00 67.44           O  
ATOM   1662  N   PRO A 117      17.880 -45.512  14.479  1.00 74.45           N  
ATOM   1663  CA  PRO A 117      16.633 -46.279  14.494  1.00 74.45           C  
ATOM   1664  HA  PRO A 117      16.481 -46.726  13.511  1.00 74.45           H  
ATOM   1665  C   PRO A 117      15.413 -45.398  14.836  1.00 74.45           C  
ATOM   1666  CB  PRO A 117      16.859 -47.390  15.526  1.00 74.45           C  
ATOM   1667  HB2 PRO A 117      17.307 -48.255  15.035  1.00 74.45           H  
ATOM   1668  HB3 PRO A 117      15.941 -47.679  16.038  1.00 74.45           H  
ATOM   1669  O   PRO A 117      15.570 -44.345  15.459  1.00 74.45           O  
ATOM   1670  CG  PRO A 117      17.870 -46.776  16.493  1.00 74.45           C  
ATOM   1671  HG2 PRO A 117      18.456 -47.538  17.006  1.00 74.45           H  
ATOM   1672  HG3 PRO A 117      17.349 -46.143  17.211  1.00 74.45           H  
ATOM   1673  CD  PRO A 117      18.737 -45.910  15.585  1.00 74.45           C  
ATOM   1674  HD2 PRO A 117      19.571 -46.497  15.202  1.00 74.45           H  
ATOM   1675  HD3 PRO A 117      19.104 -45.046  16.140  1.00 74.45           H  
ATOM   1676  N   PRO A 118      14.189 -45.810  14.449  1.00 74.16           N  
ATOM   1677  CA  PRO A 118      12.977 -45.036  14.705  1.00 74.16           C  
ATOM   1678  HA  PRO A 118      13.081 -44.046  14.261  1.00 74.16           H  
ATOM   1679  C   PRO A 118      12.723 -44.881  16.211  1.00 74.16           C  
ATOM   1680  CB  PRO A 118      11.845 -45.787  13.992  1.00 74.16           C  
ATOM   1681  HB2 PRO A 118      10.897 -45.704  14.522  1.00 74.16           H  
ATOM   1682  HB3 PRO A 118      11.745 -45.409  12.975  1.00 74.16           H  
ATOM   1683  O   PRO A 118      12.718 -45.858  16.959  1.00 74.16           O  
ATOM   1684  CG  PRO A 118      12.347 -47.231  13.949  1.00 74.16           C  
ATOM   1685  HG2 PRO A 118      11.912 -47.787  13.119  1.00 74.16           H  
ATOM   1686  HG3 PRO A 118      12.129 -47.723  14.897  1.00 74.16           H  
ATOM   1687  CD  PRO A 118      13.858 -47.067  13.792  1.00 74.16           C  
ATOM   1688  HD2 PRO A 118      14.114 -47.000  12.735  1.00 74.16           H  
ATOM   1689  HD3 PRO A 118      14.370 -47.912  14.251  1.00 74.16           H  
ATOM   1690  N   ALA A 119      12.495 -43.641  16.646  1.00 66.92           N  
ATOM   1691  H   ALA A 119      12.537 -42.883  15.981  1.00 66.92           H  
ATOM   1692  CA  ALA A 119      12.059 -43.333  18.003  1.00 66.92           C  
ATOM   1693  HA  ALA A 119      12.757 -43.813  18.689  1.00 66.92           H  
ATOM   1694  C   ALA A 119      10.637 -43.880  18.259  1.00 66.92           C  
ATOM   1695  CB  ALA A 119      12.134 -41.813  18.209  1.00 66.92           C  
ATOM   1696  HB1 ALA A 119      11.462 -41.311  17.513  1.00 66.92           H  
ATOM   1697  HB2 ALA A 119      13.154 -41.466  18.043  1.00 66.92           H  
ATOM   1698  HB3 ALA A 119      11.835 -41.562  19.226  1.00 66.92           H  
ATOM   1699  O   ALA A 119       9.817 -43.902  17.335  1.00 66.92           O  
ATOM   1700  N   PRO A 120      10.314 -44.300  19.497  1.00 73.80           N  
ATOM   1701  CA  PRO A 120       8.968 -44.734  19.856  1.00 73.80           C  
ATOM   1702  HA  PRO A 120       8.672 -45.566  19.217  1.00 73.80           H  
ATOM   1703  C   PRO A 120       7.958 -43.590  19.681  1.00 73.80           C  
ATOM   1704  CB  PRO A 120       9.066 -45.223  21.306  1.00 73.80           C  
ATOM   1705  HB2 PRO A 120       8.153 -45.031  21.870  1.00 73.80           H  
ATOM   1706  HB3 PRO A 120       9.298 -46.288  21.312  1.00 73.80           H  
ATOM   1707  O   PRO A 120       8.228 -42.439  20.024  1.00 73.80           O  
ATOM   1708  CG  PRO A 120      10.255 -44.443  21.867  1.00 73.80           C  
ATOM   1709  HG2 PRO A 120       9.925 -43.455  22.187  1.00 73.80           H  
ATOM   1710  HG3 PRO A 120      10.735 -44.972  22.691  1.00 73.80           H  
ATOM   1711  CD  PRO A 120      11.182 -44.306  20.664  1.00 73.80           C  
ATOM   1712  HD2 PRO A 120      11.850 -45.166  20.611  1.00 73.80           H  
ATOM   1713  HD3 PRO A 120      11.759 -43.384  20.746  1.00 73.80           H  
ATOM   1714  N   THR A 121       6.783 -43.918  19.145  1.00 72.75           N  
ATOM   1715  H   THR A 121       6.619 -44.880  18.885  1.00 72.75           H  
ATOM   1716  CA  THR A 121       5.652 -42.998  18.969  1.00 72.75           C  
ATOM   1717  HA  THR A 121       5.949 -42.239  18.245  1.00 72.75           H  
ATOM   1718  C   THR A 121       5.262 -42.334  20.296  1.00 72.75           C  
ATOM   1719  CB  THR A 121       4.416 -43.743  18.430  1.00 72.75           C  
ATOM   1720  HB  THR A 121       3.510 -43.235  18.758  1.00 72.75           H  
ATOM   1721  O   THR A 121       5.011 -43.056  21.265  1.00 72.75           O  
ATOM   1722  CG2 THR A 121       4.403 -43.792  16.905  1.00 72.75           C  
ATOM   1723 HG21 THR A 121       3.528 -44.348  16.568  1.00 72.75           H  
ATOM   1724 HG22 THR A 121       4.357 -42.780  16.504  1.00 72.75           H  
ATOM   1725 HG23 THR A 121       5.304 -44.287  16.541  1.00 72.75           H  
ATOM   1726  OG1 THR A 121       4.398 -45.077  18.895  1.00 72.75           O  
ATOM   1727  HG1 THR A 121       4.305 -45.029  19.849  1.00 72.75           H  
ATOM   1728  N   PRO A 122       5.161 -40.992  20.363  1.00 71.83           N  
ATOM   1729  CA  PRO A 122       4.614 -40.318  21.534  1.00 71.83           C  
ATOM   1730  HA  PRO A 122       5.177 -40.631  22.413  1.00 71.83           H  
ATOM   1731  C   PRO A 122       3.125 -40.672  21.713  1.00 71.83           C  
ATOM   1732  CB  PRO A 122       4.838 -38.821  21.293  1.00 71.83           C  
ATOM   1733  HB2 PRO A 122       4.054 -38.209  21.739  1.00 71.83           H  
ATOM   1734  HB3 PRO A 122       5.814 -38.534  21.686  1.00 71.83           H  
ATOM   1735  O   PRO A 122       2.426 -40.891  20.718  1.00 71.83           O  
ATOM   1736  CG  PRO A 122       4.851 -38.704  19.769  1.00 71.83           C  
ATOM   1737  HG2 PRO A 122       3.827 -38.635  19.402  1.00 71.83           H  
ATOM   1738  HG3 PRO A 122       5.437 -37.849  19.433  1.00 71.83           H  
ATOM   1739  CD  PRO A 122       5.467 -40.027  19.315  1.00 71.83           C  
ATOM   1740  HD2 PRO A 122       5.032 -40.319  18.359  1.00 71.83           H  
ATOM   1741  HD3 PRO A 122       6.548 -39.923  19.227  1.00 71.83           H  
ATOM   1742  N   PRO A 123       2.615 -40.728  22.959  1.00 74.02           N  
ATOM   1743  CA  PRO A 123       1.190 -40.903  23.215  1.00 74.02           C  
ATOM   1744  HA  PRO A 123       0.855 -41.845  22.781  1.00 74.02           H  
ATOM   1745  C   PRO A 123       0.389 -39.754  22.586  1.00 74.02           C  
ATOM   1746  CB  PRO A 123       1.043 -40.966  24.740  1.00 74.02           C  
ATOM   1747  HB2 PRO A 123       0.108 -40.525  25.085  1.00 74.02           H  
ATOM   1748  HB3 PRO A 123       1.118 -42.003  25.067  1.00 74.02           H  
ATOM   1749  O   PRO A 123       0.862 -38.619  22.513  1.00 74.02           O  
ATOM   1750  CG  PRO A 123       2.258 -40.188  25.246  1.00 74.02           C  
ATOM   1751  HG2 PRO A 123       2.033 -39.121  25.241  1.00 74.02           H  
ATOM   1752  HG3 PRO A 123       2.561 -40.511  26.241  1.00 74.02           H  
ATOM   1753  CD  PRO A 123       3.331 -40.485  24.201  1.00 74.02           C  
ATOM   1754  HD2 PRO A 123       4.008 -39.635  24.118  1.00 74.02           H  
ATOM   1755  HD3 PRO A 123       3.882 -41.383  24.481  1.00 74.02           H  
ATOM   1756  N   ALA A 124      -0.819 -40.072  22.115  1.00 67.11           N  
ATOM   1757  H   ALA A 124      -1.139 -41.024  22.224  1.00 67.11           H  
ATOM   1758  CA  ALA A 124      -1.710 -39.131  21.448  1.00 67.11           C  
ATOM   1759  HA  ALA A 124      -1.267 -38.900  20.479  1.00 67.11           H  
ATOM   1760  C   ALA A 124      -1.880 -37.834  22.267  1.00 67.11           C  
ATOM   1761  CB  ALA A 124      -3.062 -39.822  21.220  1.00 67.11           C  
ATOM   1762  HB1 ALA A 124      -3.739 -39.137  20.710  1.00 67.11           H  
ATOM   1763  HB2 ALA A 124      -2.928 -40.712  20.605  1.00 67.11           H  
ATOM   1764  HB3 ALA A 124      -3.502 -40.103  22.177  1.00 67.11           H  
ATOM   1765  O   ALA A 124      -2.086 -37.912  23.483  1.00 67.11           O  
ATOM   1766  N   PRO A 125      -1.814 -36.648  21.632  1.00 64.21           N  
ATOM   1767  CA  PRO A 125      -2.089 -35.401  22.325  1.00 64.21           C  
ATOM   1768  HA  PRO A 125      -1.388 -35.276  23.150  1.00 64.21           H  
ATOM   1769  C   PRO A 125      -3.518 -35.442  22.874  1.00 64.21           C  
ATOM   1770  CB  PRO A 125      -1.870 -34.287  21.296  1.00 64.21           C  
ATOM   1771  HB2 PRO A 125      -2.576 -33.467  21.432  1.00 64.21           H  
ATOM   1772  HB3 PRO A 125      -0.845 -33.922  21.369  1.00 64.21           H  
ATOM   1773  O   PRO A 125      -4.461 -35.792  22.160  1.00 64.21           O  
ATOM   1774  CG  PRO A 125      -2.067 -34.982  19.949  1.00 64.21           C  
ATOM   1775  HG2 PRO A 125      -1.484 -34.509  19.160  1.00 64.21           H  
ATOM   1776  HG3 PRO A 125      -3.127 -34.981  19.694  1.00 64.21           H  
ATOM   1777  CD  PRO A 125      -1.611 -36.416  20.211  1.00 64.21           C  
ATOM   1778  HD2 PRO A 125      -2.199 -37.103  19.603  1.00 64.21           H  
ATOM   1779  HD3 PRO A 125      -0.551 -36.515  19.978  1.00 64.21           H  
ATOM   1780  N   ALA A 126      -3.674 -35.086  24.152  1.00 65.62           N  
ATOM   1781  H   ALA A 126      -2.848 -34.870  24.691  1.00 65.62           H  
ATOM   1782  CA  ALA A 126      -4.976 -34.773  24.733  1.00 65.62           C  
ATOM   1783  HA  ALA A 126      -5.548 -35.697  24.820  1.00 65.62           H  
ATOM   1784  C   ALA A 126      -5.721 -33.791  23.808  1.00 65.62           C  
ATOM   1785  CB  ALA A 126      -4.747 -34.169  26.127  1.00 65.62           C  
ATOM   1786  HB1 ALA A 126      -4.225 -34.886  26.760  1.00 65.62           H  
ATOM   1787  HB2 ALA A 126      -4.153 -33.259  26.044  1.00 65.62           H  
ATOM   1788  HB3 ALA A 126      -5.704 -33.923  26.588  1.00 65.62           H  
ATOM   1789  O   ALA A 126      -5.051 -32.985  23.155  1.00 65.62           O  
ATOM   1790  N   PRO A 127      -7.067 -33.826  23.732  1.00 64.90           N  
ATOM   1791  CA  PRO A 127      -7.821 -32.866  22.935  1.00 64.90           C  
ATOM   1792  HA  PRO A 127      -7.632 -33.031  21.875  1.00 64.90           H  
ATOM   1793  C   PRO A 127      -7.368 -31.460  23.321  1.00 64.90           C  
ATOM   1794  CB  PRO A 127      -9.303 -33.127  23.238  1.00 64.90           C  
ATOM   1795  HB2 PRO A 127      -9.712 -33.791  22.478  1.00 64.90           H  
ATOM   1796  HB3 PRO A 127      -9.885 -32.206  23.287  1.00 64.90           H  
ATOM   1797  O   PRO A 127      -7.620 -30.993  24.432  1.00 64.90           O  
ATOM   1798  CG  PRO A 127      -9.278 -33.854  24.583  1.00 64.90           C  
ATOM   1799  HG2 PRO A 127      -9.238 -33.125  25.392  1.00 64.90           H  
ATOM   1800  HG3 PRO A 127     -10.138 -34.513  24.703  1.00 64.90           H  
ATOM   1801  CD  PRO A 127      -7.968 -34.635  24.533  1.00 64.90           C  
ATOM   1802  HD2 PRO A 127      -7.593 -34.792  25.544  1.00 64.90           H  
ATOM   1803  HD3 PRO A 127      -8.127 -35.594  24.038  1.00 64.90           H  
ATOM   1804  N   HIS A 128      -6.621 -30.821  22.420  1.00 59.71           N  
ATOM   1805  H   HIS A 128      -6.314 -31.323  21.599  1.00 59.71           H  
ATOM   1806  CA  HIS A 128      -6.175 -29.459  22.613  1.00 59.71           C  
ATOM   1807  HA  HIS A 128      -5.586 -29.400  23.528  1.00 59.71           H  
ATOM   1808  C   HIS A 128      -7.441 -28.626  22.779  1.00 59.71           C  
ATOM   1809  CB  HIS A 128      -5.310 -29.001  21.425  1.00 59.71           C  
ATOM   1810  HB2 HIS A 128      -5.851 -29.176  20.495  1.00 59.71           H  
ATOM   1811  HB3 HIS A 128      -5.145 -27.927  21.513  1.00 59.71           H  
ATOM   1812  O   HIS A 128      -8.288 -28.596  21.882  1.00 59.71           O  
ATOM   1813  CG  HIS A 128      -3.958 -29.676  21.357  1.00 59.71           C  
ATOM   1814  CD2 HIS A 128      -3.484 -30.483  20.356  1.00 59.71           C  
ATOM   1815  HD2 HIS A 128      -4.021 -30.768  19.463  1.00 59.71           H  
ATOM   1816  ND1 HIS A 128      -2.952 -29.568  22.291  1.00 59.71           N  
ATOM   1817  HD1 HIS A 128      -2.997 -29.053  23.159  1.00 59.71           H  
ATOM   1818  CE1 HIS A 128      -1.904 -30.293  21.866  1.00 59.71           C  
ATOM   1819  HE1 HIS A 128      -0.970 -30.407  22.396  1.00 59.71           H  
ATOM   1820  NE2 HIS A 128      -2.177 -30.860  20.683  1.00 59.71           N  
ATOM   1821  N   ALA A 129      -7.582 -27.968  23.934  1.00 57.62           N  
ATOM   1822  H   ALA A 129      -6.904 -28.117  24.668  1.00 57.62           H  
ATOM   1823  CA  ALA A 129      -8.486 -26.836  24.044  1.00 57.62           C  
ATOM   1824  HA  ALA A 129      -9.510 -27.209  24.050  1.00 57.62           H  
ATOM   1825  C   ALA A 129      -8.247 -25.956  22.805  1.00 57.62           C  
ATOM   1826  CB  ALA A 129      -8.196 -26.088  25.350  1.00 57.62           C  
ATOM   1827  HB1 ALA A 129      -7.184 -25.683  25.331  1.00 57.62           H  
ATOM   1828  HB2 ALA A 129      -8.902 -25.265  25.464  1.00 57.62           H  
ATOM   1829  HB3 ALA A 129      -8.300 -26.765  26.198  1.00 57.62           H  
ATOM   1830  O   ALA A 129      -7.080 -25.800  22.415  1.00 57.62           O  
ATOM   1831  N   PRO A 130      -9.301 -25.455  22.134  1.00 62.12           N  
ATOM   1832  CA  PRO A 130      -9.107 -24.639  20.946  1.00 62.12           C  
ATOM   1833  HA  PRO A 130      -8.741 -25.267  20.134  1.00 62.12           H  
ATOM   1834  C   PRO A 130      -8.095 -23.550  21.305  1.00 62.12           C  
ATOM   1835  CB  PRO A 130     -10.484 -24.066  20.594  1.00 62.12           C  
ATOM   1836  HB2 PRO A 130     -10.971 -24.717  19.868  1.00 62.12           H  
ATOM   1837  HB3 PRO A 130     -10.421 -23.048  20.209  1.00 62.12           H  
ATOM   1838  O   PRO A 130      -8.242 -22.946  22.374  1.00 62.12           O  
ATOM   1839  CG  PRO A 130     -11.246 -24.125  21.920  1.00 62.12           C  
ATOM   1840  HG2 PRO A 130     -12.322 -24.206  21.766  1.00 62.12           H  
ATOM   1841  HG3 PRO A 130     -11.011 -23.246  22.519  1.00 62.12           H  
ATOM   1842  CD  PRO A 130     -10.676 -25.373  22.594  1.00 62.12           C  
ATOM   1843  HD2 PRO A 130     -10.736 -25.269  23.677  1.00 62.12           H  
ATOM   1844  HD3 PRO A 130     -11.221 -26.258  22.264  1.00 62.12           H  
ATOM   1845  N   PRO A 131      -7.044 -23.326  20.495  1.00 59.29           N  
ATOM   1846  CA  PRO A 131      -6.172 -22.198  20.747  1.00 59.29           C  
ATOM   1847  HA  PRO A 131      -5.628 -22.337  21.681  1.00 59.29           H  
ATOM   1848  C   PRO A 131      -7.077 -20.975  20.843  1.00 59.29           C  
ATOM   1849  CB  PRO A 131      -5.194 -22.140  19.569  1.00 59.29           C  
ATOM   1850  HB2 PRO A 131      -4.288 -22.689  19.827  1.00 59.29           H  
ATOM   1851  HB3 PRO A 131      -4.948 -21.115  19.288  1.00 59.29           H  
ATOM   1852  O   PRO A 131      -7.888 -20.731  19.944  1.00 59.29           O  
ATOM   1853  CG  PRO A 131      -5.932 -22.876  18.450  1.00 59.29           C  
ATOM   1854  HG2 PRO A 131      -6.597 -22.184  17.934  1.00 59.29           H  
ATOM   1855  HG3 PRO A 131      -5.241 -23.340  17.745  1.00 59.29           H  
ATOM   1856  CD  PRO A 131      -6.761 -23.919  19.198  1.00 59.29           C  
ATOM   1857  HD2 PRO A 131      -6.180 -24.830  19.339  1.00 59.29           H  
ATOM   1858  HD3 PRO A 131      -7.673 -24.130  18.640  1.00 59.29           H  
ATOM   1859  N   THR A 132      -6.985 -20.253  21.960  1.00 53.18           N  
ATOM   1860  H   THR A 132      -6.423 -20.592  22.728  1.00 53.18           H  
ATOM   1861  CA  THR A 132      -7.549 -18.914  22.093  1.00 53.18           C  
ATOM   1862  HA  THR A 132      -8.623 -18.998  22.255  1.00 53.18           H  
ATOM   1863  C   THR A 132      -7.225 -18.199  20.784  1.00 53.18           C  
ATOM   1864  CB  THR A 132      -6.889 -18.170  23.267  1.00 53.18           C  
ATOM   1865  HB  THR A 132      -5.931 -17.754  22.953  1.00 53.18           H  
ATOM   1866  O   THR A 132      -6.045 -18.208  20.408  1.00 53.18           O  
ATOM   1867  CG2 THR A 132      -7.774 -17.047  23.800  1.00 53.18           C  
ATOM   1868 HG21 THR A 132      -7.953 -16.317  23.010  1.00 53.18           H  
ATOM   1869 HG22 THR A 132      -7.275 -16.544  24.629  1.00 53.18           H  
ATOM   1870 HG23 THR A 132      -8.725 -17.453  24.143  1.00 53.18           H  
ATOM   1871  OG1 THR A 132      -6.648 -19.052  24.342  1.00 53.18           O  
ATOM   1872  HG1 THR A 132      -6.269 -18.545  25.063  1.00 53.18           H  
ATOM   1873  N   PRO A 133      -8.219 -17.696  20.022  1.00 59.58           N  
ATOM   1874  CA  PRO A 133      -7.940 -17.097  18.726  1.00 59.58           C  
ATOM   1875  HA  PRO A 133      -7.620 -17.875  18.033  1.00 59.58           H  
ATOM   1876  C   PRO A 133      -6.839 -16.065  18.960  1.00 59.58           C  
ATOM   1877  CB  PRO A 133      -9.257 -16.472  18.250  1.00 59.58           C  
ATOM   1878  HB2 PRO A 133      -9.764 -17.172  17.585  1.00 59.58           H  
ATOM   1879  HB3 PRO A 133      -9.103 -15.517  17.748  1.00 59.58           H  
ATOM   1880  O   PRO A 133      -7.003 -15.248  19.873  1.00 59.58           O  
ATOM   1881  CG  PRO A 133     -10.072 -16.312  19.535  1.00 59.58           C  
ATOM   1882  HG2 PRO A 133     -11.144 -16.355  19.343  1.00 59.58           H  
ATOM   1883  HG3 PRO A 133      -9.807 -15.374  20.023  1.00 59.58           H  
ATOM   1884  CD  PRO A 133      -9.604 -17.484  20.397  1.00 59.58           C  
ATOM   1885  HD2 PRO A 133      -9.706 -17.232  21.453  1.00 59.58           H  
ATOM   1886  HD3 PRO A 133     -10.183 -18.377  20.162  1.00 59.58           H  
ATOM   1887  N   PRO A 134      -5.696 -16.125  18.246  1.00 55.75           N  
ATOM   1888  CA  PRO A 134      -4.680 -15.103  18.407  1.00 55.75           C  
ATOM   1889  HA  PRO A 134      -4.259 -15.133  19.412  1.00 55.75           H  
ATOM   1890  C   PRO A 134      -5.408 -13.788  18.178  1.00 55.75           C  
ATOM   1891  CB  PRO A 134      -3.600 -15.404  17.361  1.00 55.75           C  
ATOM   1892  HB2 PRO A 134      -2.809 -15.991  17.826  1.00 55.75           H  
ATOM   1893  HB3 PRO A 134      -3.189 -14.495  16.921  1.00 55.75           H  
ATOM   1894  O   PRO A 134      -6.028 -13.624  17.122  1.00 55.75           O  
ATOM   1895  CG  PRO A 134      -4.320 -16.262  16.319  1.00 55.75           C  
ATOM   1896  HG2 PRO A 134      -4.808 -15.616  15.590  1.00 55.75           H  
ATOM   1897  HG3 PRO A 134      -3.638 -16.953  15.822  1.00 55.75           H  
ATOM   1898  CD  PRO A 134      -5.379 -17.002  17.133  1.00 55.75           C  
ATOM   1899  HD2 PRO A 134      -4.970 -17.936  17.519  1.00 55.75           H  
ATOM   1900  HD3 PRO A 134      -6.251 -17.196  16.508  1.00 55.75           H  
ATOM   1901  N   ALA A 135      -5.436 -12.925  19.202  1.00 50.23           N  
ATOM   1902  H   ALA A 135      -4.999 -13.193  20.072  1.00 50.23           H  
ATOM   1903  CA  ALA A 135      -6.003 -11.590  19.102  1.00 50.23           C  
ATOM   1904  HA  ALA A 135      -7.091 -11.650  19.105  1.00 50.23           H  
ATOM   1905  C   ALA A 135      -5.508 -11.039  17.771  1.00 50.23           C  
ATOM   1906  CB  ALA A 135      -5.520 -10.753  20.292  1.00 50.23           C  
ATOM   1907  HB1 ALA A 135      -5.872 -11.195  21.224  1.00 50.23           H  
ATOM   1908  HB2 ALA A 135      -4.431 -10.709  20.303  1.00 50.23           H  
ATOM   1909  HB3 ALA A 135      -5.910  -9.738  20.212  1.00 50.23           H  
ATOM   1910  O   ALA A 135      -4.297 -10.998  17.563  1.00 50.23           O  
ATOM   1911  N   ALA A 136      -6.427 -10.831  16.824  1.00 58.81           N  
ATOM   1912  H   ALA A 136      -7.397 -10.973  17.065  1.00 58.81           H  
ATOM   1913  CA  ALA A 136      -6.092 -10.656  15.421  1.00 58.81           C  
ATOM   1914  HA  ALA A 136      -5.599 -11.559  15.060  1.00 58.81           H  
ATOM   1915  C   ALA A 136      -5.124  -9.480  15.307  1.00 58.81           C  
ATOM   1916  CB  ALA A 136      -7.393 -10.447  14.631  1.00 58.81           C  
ATOM   1917  HB1 ALA A 136      -7.923  -9.572  15.009  1.00 58.81           H  
ATOM   1918  HB2 ALA A 136      -8.028 -11.327  14.730  1.00 58.81           H  
ATOM   1919  HB3 ALA A 136      -7.160 -10.290  13.578  1.00 58.81           H  
ATOM   1920  O   ALA A 136      -5.554  -8.330  15.354  1.00 58.81           O  
ATOM   1921  N   HIS A 137      -3.822  -9.775  15.246  1.00 65.82           N  
ATOM   1922  H   HIS A 137      -3.549 -10.721  15.470  1.00 65.82           H  
ATOM   1923  CA  HIS A 137      -2.791  -8.755  15.270  1.00 65.82           C  
ATOM   1924  HA  HIS A 137      -2.954  -8.104  16.129  1.00 65.82           H  
ATOM   1925  C   HIS A 137      -2.972  -7.950  13.994  1.00 65.82           C  
ATOM   1926  CB  HIS A 137      -1.390  -9.373  15.390  1.00 65.82           C  
ATOM   1927  HB2 HIS A 137      -1.232 -10.071  14.568  1.00 65.82           H  
ATOM   1928  HB3 HIS A 137      -0.653  -8.576  15.293  1.00 65.82           H  
ATOM   1929  O   HIS A 137      -2.705  -8.430  12.889  1.00 65.82           O  
ATOM   1930  CG  HIS A 137      -1.138 -10.084  16.699  1.00 65.82           C  
ATOM   1931  CD2 HIS A 137      -0.958  -9.507  17.929  1.00 65.82           C  
ATOM   1932  HD2 HIS A 137      -0.983  -8.450  18.146  1.00 65.82           H  
ATOM   1933  ND1 HIS A 137      -1.014 -11.445  16.873  1.00 65.82           N  
ATOM   1934  HD1 HIS A 137      -1.087 -12.150  16.153  1.00 65.82           H  
ATOM   1935  CE1 HIS A 137      -0.777 -11.680  18.174  1.00 65.82           C  
ATOM   1936  HE1 HIS A 137      -0.637 -12.654  18.618  1.00 65.82           H  
ATOM   1937  NE2 HIS A 137      -0.727 -10.528  18.856  1.00 65.82           N  
ATOM   1938  N   LEU A 138      -3.526  -6.751  14.148  1.00 76.79           N  
ATOM   1939  H   LEU A 138      -3.817  -6.462  15.071  1.00 76.79           H  
ATOM   1940  CA  LEU A 138      -3.655  -5.827  13.043  1.00 76.79           C  
ATOM   1941  HA  LEU A 138      -4.174  -6.347  12.238  1.00 76.79           H  
ATOM   1942  C   LEU A 138      -2.236  -5.489  12.580  1.00 76.79           C  
ATOM   1943  CB  LEU A 138      -4.464  -4.588  13.457  1.00 76.79           C  
ATOM   1944  HB2 LEU A 138      -3.958  -4.106  14.294  1.00 76.79           H  
ATOM   1945  HB3 LEU A 138      -4.483  -3.883  12.626  1.00 76.79           H  
ATOM   1946  O   LEU A 138      -1.355  -5.276  13.418  1.00 76.79           O  
ATOM   1947  CG  LEU A 138      -5.910  -4.917  13.867  1.00 76.79           C  
ATOM   1948  HG  LEU A 138      -5.901  -5.665  14.660  1.00 76.79           H  
ATOM   1949  CD1 LEU A 138      -6.609  -3.675  14.416  1.00 76.79           C  
ATOM   1950 HD11 LEU A 138      -7.613  -3.935  14.752  1.00 76.79           H  
ATOM   1951 HD12 LEU A 138      -6.673  -2.904  13.649  1.00 76.79           H  
ATOM   1952 HD13 LEU A 138      -6.051  -3.287  15.268  1.00 76.79           H  
ATOM   1953  CD2 LEU A 138      -6.734  -5.454  12.696  1.00 76.79           C  
ATOM   1954 HD21 LEU A 138      -6.283  -6.361  12.292  1.00 76.79           H  
ATOM   1955 HD22 LEU A 138      -7.714  -5.730  13.084  1.00 76.79           H  
ATOM   1956 HD23 LEU A 138      -6.827  -4.699  11.915  1.00 76.79           H  
ATOM   1957  N   PRO A 139      -1.982  -5.480  11.265  1.00 81.72           N  
ATOM   1958  CA  PRO A 139      -0.667  -5.132  10.759  1.00 81.72           C  
ATOM   1959  HA  PRO A 139       0.073  -5.826  11.156  1.00 81.72           H  
ATOM   1960  C   PRO A 139      -0.311  -3.711  11.205  1.00 81.72           C  
ATOM   1961  CB  PRO A 139      -0.750  -5.290   9.240  1.00 81.72           C  
ATOM   1962  HB2 PRO A 139      -0.436  -6.297   8.964  1.00 81.72           H  
ATOM   1963  HB3 PRO A 139      -0.153  -4.546   8.713  1.00 81.72           H  
ATOM   1964  O   PRO A 139      -1.168  -2.823  11.238  1.00 81.72           O  
ATOM   1965  CG  PRO A 139      -2.239  -5.129   8.950  1.00 81.72           C  
ATOM   1966  HG2 PRO A 139      -2.538  -5.689   8.064  1.00 81.72           H  
ATOM   1967  HG3 PRO A 139      -2.464  -4.067   8.850  1.00 81.72           H  
ATOM   1968  CD  PRO A 139      -2.934  -5.672  10.187  1.00 81.72           C  
ATOM   1969  HD2 PRO A 139      -3.860  -5.125  10.364  1.00 81.72           H  
ATOM   1970  HD3 PRO A 139      -3.132  -6.737  10.068  1.00 81.72           H  
ATOM   1971  N   ALA A 140       0.958  -3.497  11.551  1.00 82.21           N  
ATOM   1972  H   ALA A 140       1.611  -4.267  11.539  1.00 82.21           H  
ATOM   1973  CA  ALA A 140       1.441  -2.184  11.959  1.00 82.21           C  
ATOM   1974  HA  ALA A 140       0.921  -1.900  12.873  1.00 82.21           H  
ATOM   1975  C   ALA A 140       1.126  -1.139  10.871  1.00 82.21           C  
ATOM   1976  CB  ALA A 140       2.940  -2.276  12.266  1.00 82.21           C  
ATOM   1977  HB1 ALA A 140       3.488  -2.572  11.372  1.00 82.21           H  
ATOM   1978  HB2 ALA A 140       3.305  -1.305  12.601  1.00 82.21           H  
ATOM   1979  HB3 ALA A 140       3.113  -3.006  13.056  1.00 82.21           H  
ATOM   1980  O   ALA A 140       1.434  -1.336   9.694  1.00 82.21           O  
ATOM   1981  N   GLY A 141       0.490  -0.033  11.266  1.00 85.46           N  
ATOM   1982  H   GLY A 141       0.249   0.057  12.243  1.00 85.46           H  
ATOM   1983  CA  GLY A 141       0.045   1.020  10.349  1.00 85.46           C  
ATOM   1984  HA2 GLY A 141       0.756   1.112   9.528  1.00 85.46           H  
ATOM   1985  HA3 GLY A 141       0.031   1.966  10.890  1.00 85.46           H  
ATOM   1986  C   GLY A 141      -1.348   0.820   9.739  1.00 85.46           C  
ATOM   1987  O   GLY A 141      -1.749   1.642   8.917  1.00 85.46           O  
ATOM   1988  N   PHE A 142      -2.095  -0.217  10.137  1.00 92.21           N  
ATOM   1989  H   PHE A 142      -1.698  -0.908  10.757  1.00 92.21           H  
ATOM   1990  CA  PHE A 142      -3.511  -0.340   9.790  1.00 92.21           C  
ATOM   1991  HA  PHE A 142      -3.599  -0.350   8.703  1.00 92.21           H  
ATOM   1992  C   PHE A 142      -4.306   0.853  10.336  1.00 92.21           C  
ATOM   1993  CB  PHE A 142      -4.076  -1.657  10.332  1.00 92.21           C  
ATOM   1994  HB2 PHE A 142      -3.918  -1.694  11.410  1.00 92.21           H  
ATOM   1995  HB3 PHE A 142      -3.520  -2.484   9.891  1.00 92.21           H  
ATOM   1996  O   PHE A 142      -4.393   1.059  11.545  1.00 92.21           O  
ATOM   1997  CG  PHE A 142      -5.549  -1.860  10.036  1.00 92.21           C  
ATOM   1998  CD1 PHE A 142      -6.509  -1.690  11.050  1.00 92.21           C  
ATOM   1999  HD1 PHE A 142      -6.195  -1.385  12.037  1.00 92.21           H  
ATOM   2000  CD2 PHE A 142      -5.966  -2.197   8.738  1.00 92.21           C  
ATOM   2001  HD2 PHE A 142      -5.232  -2.293   7.951  1.00 92.21           H  
ATOM   2002  CE1 PHE A 142      -7.873  -1.899  10.777  1.00 92.21           C  
ATOM   2003  HE1 PHE A 142      -8.604  -1.771  11.561  1.00 92.21           H  
ATOM   2004  CE2 PHE A 142      -7.328  -2.394   8.461  1.00 92.21           C  
ATOM   2005  HE2 PHE A 142      -7.647  -2.652   7.462  1.00 92.21           H  
ATOM   2006  CZ  PHE A 142      -8.280  -2.257   9.482  1.00 92.21           C  
ATOM   2007  HZ  PHE A 142      -9.326  -2.422   9.270  1.00 92.21           H  
ATOM   2008  N   ASN A 143      -4.901   1.628   9.434  1.00 92.84           N  
ATOM   2009  H   ASN A 143      -4.820   1.362   8.463  1.00 92.84           H  
ATOM   2010  CA  ASN A 143      -5.749   2.770   9.741  1.00 92.84           C  
ATOM   2011  HA  ASN A 143      -6.152   2.648  10.746  1.00 92.84           H  
ATOM   2012  C   ASN A 143      -6.899   2.820   8.715  1.00 92.84           C  
ATOM   2013  CB  ASN A 143      -4.899   4.049   9.763  1.00 92.84           C  
ATOM   2014  HB2 ASN A 143      -4.480   4.244   8.775  1.00 92.84           H  
ATOM   2015  HB3 ASN A 143      -4.075   3.905  10.462  1.00 92.84           H  
ATOM   2016  O   ASN A 143      -6.712   3.309   7.597  1.00 92.84           O  
ATOM   2017  CG  ASN A 143      -5.704   5.263  10.204  1.00 92.84           C  
ATOM   2018  ND2 ASN A 143      -5.067   6.223  10.829  1.00 92.84           N  
ATOM   2019 HD21 ASN A 143      -5.608   7.028  11.110  1.00 92.84           H  
ATOM   2020 HD22 ASN A 143      -4.075   6.156  11.006  1.00 92.84           H  
ATOM   2021  OD1 ASN A 143      -6.905   5.370   9.992  1.00 92.84           O  
ATOM   2022  N   PRO A 144      -8.093   2.311   9.062  1.00 91.17           N  
ATOM   2023  CA  PRO A 144      -9.200   2.189   8.118  1.00 91.17           C  
ATOM   2024  HA  PRO A 144      -8.852   1.690   7.214  1.00 91.17           H  
ATOM   2025  C   PRO A 144      -9.798   3.543   7.713  1.00 91.17           C  
ATOM   2026  CB  PRO A 144     -10.216   1.286   8.818  1.00 91.17           C  
ATOM   2027  HB2 PRO A 144     -11.245   1.536   8.558  1.00 91.17           H  
ATOM   2028  HB3 PRO A 144      -9.998   0.251   8.555  1.00 91.17           H  
ATOM   2029  O   PRO A 144     -10.303   3.674   6.598  1.00 91.17           O  
ATOM   2030  CG  PRO A 144      -9.938   1.493  10.305  1.00 91.17           C  
ATOM   2031  HG2 PRO A 144     -10.481   2.367  10.665  1.00 91.17           H  
ATOM   2032  HG3 PRO A 144     -10.187   0.604  10.884  1.00 91.17           H  
ATOM   2033  CD  PRO A 144      -8.442   1.757  10.360  1.00 91.17           C  
ATOM   2034  HD2 PRO A 144      -7.901   0.822  10.512  1.00 91.17           H  
ATOM   2035  HD3 PRO A 144      -8.226   2.456  11.168  1.00 91.17           H  
ATOM   2036  N   THR A 145      -9.709   4.562   8.572  1.00 92.14           N  
ATOM   2037  H   THR A 145      -9.286   4.408   9.476  1.00 92.14           H  
ATOM   2038  CA  THR A 145     -10.154   5.929   8.258  1.00 92.14           C  
ATOM   2039  HA  THR A 145     -11.176   5.895   7.880  1.00 92.14           H  
ATOM   2040  C   THR A 145      -9.273   6.545   7.178  1.00 92.14           C  
ATOM   2041  CB  THR A 145     -10.135   6.803   9.520  1.00 92.14           C  
ATOM   2042  HB  THR A 145      -9.115   6.884   9.898  1.00 92.14           H  
ATOM   2043  O   THR A 145      -9.776   7.065   6.180  1.00 92.14           O  
ATOM   2044  CG2 THR A 145     -10.698   8.203   9.281  1.00 92.14           C  
ATOM   2045 HG21 THR A 145     -10.067   8.746   8.579  1.00 92.14           H  
ATOM   2046 HG22 THR A 145     -10.720   8.754  10.221  1.00 92.14           H  
ATOM   2047 HG23 THR A 145     -11.709   8.133   8.880  1.00 92.14           H  
ATOM   2048  OG1 THR A 145     -10.940   6.190  10.499  1.00 92.14           O  
ATOM   2049  HG1 THR A 145     -10.865   6.691  11.314  1.00 92.14           H  
ATOM   2050  N   GLU A 146      -7.954   6.417   7.329  1.00 92.11           N  
ATOM   2051  H   GLU A 146      -7.596   5.983   8.168  1.00 92.11           H  
ATOM   2052  CA  GLU A 146      -6.999   6.892   6.328  1.00 92.11           C  
ATOM   2053  HA  GLU A 146      -7.264   7.919   6.076  1.00 92.11           H  
ATOM   2054  C   GLU A 146      -7.092   6.077   5.031  1.00 92.11           C  
ATOM   2055  CB  GLU A 146      -5.588   6.871   6.939  1.00 92.11           C  
ATOM   2056  HB2 GLU A 146      -5.590   7.467   7.852  1.00 92.11           H  
ATOM   2057  HB3 GLU A 146      -5.344   5.844   7.213  1.00 92.11           H  
ATOM   2058  O   GLU A 146      -7.081   6.640   3.936  1.00 92.11           O  
ATOM   2059  CG  GLU A 146      -4.479   7.393   6.015  1.00 92.11           C  
ATOM   2060  HG2 GLU A 146      -4.408   6.730   5.153  1.00 92.11           H  
ATOM   2061  HG3 GLU A 146      -3.534   7.321   6.552  1.00 92.11           H  
ATOM   2062  CD  GLU A 146      -4.668   8.843   5.532  1.00 92.11           C  
ATOM   2063  OE1 GLU A 146      -3.894   9.265   4.648  1.00 92.11           O  
ATOM   2064  OE2 GLU A 146      -5.614   9.545   5.952  1.00 92.11           O  
ATOM   2065  N   ALA A 147      -7.292   4.759   5.128  1.00 93.76           N  
ATOM   2066  H   ALA A 147      -7.271   4.334   6.044  1.00 93.76           H  
ATOM   2067  CA  ALA A 147      -7.520   3.909   3.963  1.00 93.76           C  
ATOM   2068  HA  ALA A 147      -6.655   3.991   3.304  1.00 93.76           H  
ATOM   2069  C   ALA A 147      -8.760   4.346   3.163  1.00 93.76           C  
ATOM   2070  CB  ALA A 147      -7.644   2.454   4.422  1.00 93.76           C  
ATOM   2071  HB1 ALA A 147      -7.716   1.801   3.552  1.00 93.76           H  
ATOM   2072  HB2 ALA A 147      -6.772   2.175   5.012  1.00 93.76           H  
ATOM   2073  HB3 ALA A 147      -8.538   2.336   5.035  1.00 93.76           H  
ATOM   2074  O   ALA A 147      -8.696   4.420   1.935  1.00 93.76           O  
ATOM   2075  N   ALA A 148      -9.864   4.689   3.838  1.00 92.99           N  
ATOM   2076  H   ALA A 148      -9.869   4.581   4.842  1.00 92.99           H  
ATOM   2077  CA  ALA A 148     -11.075   5.195   3.193  1.00 92.99           C  
ATOM   2078  HA  ALA A 148     -11.389   4.476   2.436  1.00 92.99           H  
ATOM   2079  C   ALA A 148     -10.837   6.537   2.480  1.00 92.99           C  
ATOM   2080  CB  ALA A 148     -12.185   5.311   4.244  1.00 92.99           C  
ATOM   2081  HB1 ALA A 148     -11.925   6.071   4.981  1.00 92.99           H  
ATOM   2082  HB2 ALA A 148     -13.120   5.592   3.758  1.00 92.99           H  
ATOM   2083  HB3 ALA A 148     -12.318   4.359   4.758  1.00 92.99           H  
ATOM   2084  O   ALA A 148     -11.285   6.719   1.347  1.00 92.99           O  
ATOM   2085  N   ARG A 149     -10.088   7.454   3.110  1.00 92.14           N  
ATOM   2086  H   ARG A 149      -9.763   7.238   4.042  1.00 92.14           H  
ATOM   2087  CA  ARG A 149      -9.719   8.752   2.523  1.00 92.14           C  
ATOM   2088  HA  ARG A 149     -10.628   9.270   2.217  1.00 92.14           H  
ATOM   2089  C   ARG A 149      -8.859   8.582   1.267  1.00 92.14           C  
ATOM   2090  CB  ARG A 149      -8.993   9.584   3.593  1.00 92.14           C  
ATOM   2091  HB2 ARG A 149      -8.014   9.147   3.785  1.00 92.14           H  
ATOM   2092  HB3 ARG A 149      -9.563   9.550   4.522  1.00 92.14           H  
ATOM   2093  O   ARG A 149      -9.122   9.213   0.244  1.00 92.14           O  
ATOM   2094  CG  ARG A 149      -8.832  11.056   3.182  1.00 92.14           C  
ATOM   2095  HG2 ARG A 149      -9.816  11.524   3.165  1.00 92.14           H  
ATOM   2096  HG3 ARG A 149      -8.395  11.129   2.186  1.00 92.14           H  
ATOM   2097  CD  ARG A 149      -7.937  11.811   4.175  1.00 92.14           C  
ATOM   2098  HD2 ARG A 149      -8.269  11.596   5.191  1.00 92.14           H  
ATOM   2099  HD3 ARG A 149      -8.049  12.884   4.014  1.00 92.14           H  
ATOM   2100  NE  ARG A 149      -6.518  11.428   4.041  1.00 92.14           N  
ATOM   2101  HE  ARG A 149      -6.162  10.750   4.699  1.00 92.14           H  
ATOM   2102  NH1 ARG A 149      -5.896  12.905   2.386  1.00 92.14           N  
ATOM   2103 HH11 ARG A 149      -5.142  13.327   1.862  1.00 92.14           H  
ATOM   2104 HH12 ARG A 149      -6.824  13.303   2.388  1.00 92.14           H  
ATOM   2105  NH2 ARG A 149      -4.389  11.531   3.256  1.00 92.14           N  
ATOM   2106 HH21 ARG A 149      -3.637  12.012   2.784  1.00 92.14           H  
ATOM   2107 HH22 ARG A 149      -4.157  10.760   3.867  1.00 92.14           H  
ATOM   2108  CZ  ARG A 149      -5.614  11.952   3.233  1.00 92.14           C  
ATOM   2109  N   LEU A 150      -7.861   7.698   1.327  1.00 93.55           N  
ATOM   2110  H   LEU A 150      -7.683   7.261   2.220  1.00 93.55           H  
ATOM   2111  CA  LEU A 150      -6.937   7.433   0.222  1.00 93.55           C  
ATOM   2112  HA  LEU A 150      -6.623   8.386  -0.205  1.00 93.55           H  
ATOM   2113  C   LEU A 150      -7.581   6.640  -0.926  1.00 93.55           C  
ATOM   2114  CB  LEU A 150      -5.698   6.696   0.762  1.00 93.55           C  
ATOM   2115  HB2 LEU A 150      -6.033   5.819   1.316  1.00 93.55           H  
ATOM   2116  HB3 LEU A 150      -5.104   6.350  -0.084  1.00 93.55           H  
ATOM   2117  O   LEU A 150      -7.185   6.821  -2.078  1.00 93.55           O  
ATOM   2118  CG  LEU A 150      -4.782   7.538   1.674  1.00 93.55           C  
ATOM   2119  HG  LEU A 150      -5.358   7.953   2.501  1.00 93.55           H  
ATOM   2120  CD1 LEU A 150      -3.683   6.636   2.236  1.00 93.55           C  
ATOM   2121 HD11 LEU A 150      -3.066   6.243   1.427  1.00 93.55           H  
ATOM   2122 HD12 LEU A 150      -4.130   5.819   2.802  1.00 93.55           H  
ATOM   2123 HD13 LEU A 150      -3.062   7.217   2.917  1.00 93.55           H  
ATOM   2124  CD2 LEU A 150      -4.114   8.685   0.913  1.00 93.55           C  
ATOM   2125 HD21 LEU A 150      -4.860   9.413   0.596  1.00 93.55           H  
ATOM   2126 HD22 LEU A 150      -3.567   8.306   0.050  1.00 93.55           H  
ATOM   2127 HD23 LEU A 150      -3.420   9.194   1.583  1.00 93.55           H  
ATOM   2128  N   ALA A 151      -8.574   5.786  -0.651  1.00 94.52           N  
ATOM   2129  H   ALA A 151      -8.832   5.653   0.316  1.00 94.52           H  
ATOM   2130  CA  ALA A 151      -9.157   4.879  -1.643  1.00 94.52           C  
ATOM   2131  HA  ALA A 151      -8.377   4.186  -1.958  1.00 94.52           H  
ATOM   2132  C   ALA A 151      -9.668   5.604  -2.900  1.00 94.52           C  
ATOM   2133  CB  ALA A 151     -10.288   4.075  -0.988  1.00 94.52           C  
ATOM   2134  HB1 ALA A 151     -11.066   4.746  -0.623  1.00 94.52           H  
ATOM   2135  HB2 ALA A 151      -9.899   3.498  -0.149  1.00 94.52           H  
ATOM   2136  HB3 ALA A 151     -10.722   3.388  -1.713  1.00 94.52           H  
ATOM   2137  O   ALA A 151      -9.352   5.201  -4.022  1.00 94.52           O  
ATOM   2138  N   SER A 152     -10.416   6.698  -2.729  1.00 92.06           N  
ATOM   2139  H   SER A 152     -10.674   6.957  -1.787  1.00 92.06           H  
ATOM   2140  CA  SER A 152     -10.960   7.479  -3.848  1.00 92.06           C  
ATOM   2141  HA  SER A 152     -11.522   6.813  -4.502  1.00 92.06           H  
ATOM   2142  C   SER A 152      -9.860   8.133  -4.688  1.00 92.06           C  
ATOM   2143  CB  SER A 152     -11.923   8.544  -3.319  1.00 92.06           C  
ATOM   2144  HB2 SER A 152     -11.422   9.154  -2.567  1.00 92.06           H  
ATOM   2145  HB3 SER A 152     -12.255   9.183  -4.137  1.00 92.06           H  
ATOM   2146  O   SER A 152      -9.897   8.053  -5.919  1.00 92.06           O  
ATOM   2147  OG  SER A 152     -13.040   7.897  -2.747  1.00 92.06           O  
ATOM   2148  HG  SER A 152     -13.466   8.487  -2.120  1.00 92.06           H  
ATOM   2149  N   ALA A 153      -8.851   8.721  -4.037  1.00 92.89           N  
ATOM   2150  H   ALA A 153      -8.845   8.696  -3.027  1.00 92.89           H  
ATOM   2151  CA  ALA A 153      -7.722   9.363  -4.709  1.00 92.89           C  
ATOM   2152  HA  ALA A 153      -8.104  10.094  -5.422  1.00 92.89           H  
ATOM   2153  C   ALA A 153      -6.875   8.346  -5.490  1.00 92.89           C  
ATOM   2154  CB  ALA A 153      -6.891  10.106  -3.656  1.00 92.89           C  
ATOM   2155  HB1 ALA A 153      -6.058  10.618  -4.137  1.00 92.89           H  
ATOM   2156  HB2 ALA A 153      -7.508  10.848  -3.150  1.00 92.89           H  
ATOM   2157  HB3 ALA A 153      -6.497   9.408  -2.917  1.00 92.89           H  
ATOM   2158  O   ALA A 153      -6.572   8.550  -6.668  1.00 92.89           O  
ATOM   2159  N   VAL A 154      -6.562   7.205  -4.871  1.00 94.10           N  
ATOM   2160  H   VAL A 154      -6.835   7.103  -3.903  1.00 94.10           H  
ATOM   2161  CA  VAL A 154      -5.798   6.117  -5.494  1.00 94.10           C  
ATOM   2162  HA  VAL A 154      -4.874   6.529  -5.901  1.00 94.10           H  
ATOM   2163  C   VAL A 154      -6.564   5.509  -6.669  1.00 94.10           C  
ATOM   2164  CB  VAL A 154      -5.422   5.062  -4.436  1.00 94.10           C  
ATOM   2165  HB  VAL A 154      -6.309   4.789  -3.865  1.00 94.10           H  
ATOM   2166  O   VAL A 154      -5.998   5.343  -7.749  1.00 94.10           O  
ATOM   2167  CG1 VAL A 154      -4.834   3.786  -5.044  1.00 94.10           C  
ATOM   2168 HG11 VAL A 154      -3.980   4.027  -5.677  1.00 94.10           H  
ATOM   2169 HG12 VAL A 154      -5.595   3.264  -5.624  1.00 94.10           H  
ATOM   2170 HG13 VAL A 154      -4.516   3.125  -4.238  1.00 94.10           H  
ATOM   2171  CG2 VAL A 154      -4.367   5.635  -3.483  1.00 94.10           C  
ATOM   2172 HG21 VAL A 154      -3.472   5.921  -4.037  1.00 94.10           H  
ATOM   2173 HG22 VAL A 154      -4.095   4.891  -2.735  1.00 94.10           H  
ATOM   2174 HG23 VAL A 154      -4.754   6.511  -2.963  1.00 94.10           H  
ATOM   2175  N   ALA A 155      -7.862   5.230  -6.520  1.00 93.58           N  
ATOM   2176  H   ALA A 155      -8.298   5.386  -5.622  1.00 93.58           H  
ATOM   2177  CA  ALA A 155      -8.669   4.684  -7.609  1.00 93.58           C  
ATOM   2178  HA  ALA A 155      -8.185   3.778  -7.975  1.00 93.58           H  
ATOM   2179  C   ALA A 155      -8.791   5.652  -8.794  1.00 93.58           C  
ATOM   2180  CB  ALA A 155     -10.044   4.307  -7.064  1.00 93.58           C  
ATOM   2181  HB1 ALA A 155      -9.927   3.563  -6.276  1.00 93.58           H  
ATOM   2182  HB2 ALA A 155     -10.658   3.889  -7.861  1.00 93.58           H  
ATOM   2183  HB3 ALA A 155     -10.533   5.190  -6.654  1.00 93.58           H  
ATOM   2184  O   ALA A 155      -8.685   5.220  -9.946  1.00 93.58           O  
ATOM   2185  N   LEU A 156      -8.970   6.954  -8.532  1.00 92.64           N  
ATOM   2186  H   LEU A 156      -9.074   7.248  -7.572  1.00 92.64           H  
ATOM   2187  CA  LEU A 156      -8.978   7.980  -9.574  1.00 92.64           C  
ATOM   2188  HA  LEU A 156      -9.741   7.711 -10.305  1.00 92.64           H  
ATOM   2189  C   LEU A 156      -7.632   8.030 -10.301  1.00 92.64           C  
ATOM   2190  CB  LEU A 156      -9.333   9.344  -8.954  1.00 92.64           C  
ATOM   2191  HB2 LEU A 156     -10.304   9.269  -8.465  1.00 92.64           H  
ATOM   2192  HB3 LEU A 156      -8.596   9.582  -8.187  1.00 92.64           H  
ATOM   2193  O   LEU A 156      -7.609   8.014 -11.529  1.00 92.64           O  
ATOM   2194  CG  LEU A 156      -9.370  10.506  -9.968  1.00 92.64           C  
ATOM   2195  HG  LEU A 156      -8.409  10.586 -10.476  1.00 92.64           H  
ATOM   2196  CD1 LEU A 156     -10.470  10.312 -11.014  1.00 92.64           C  
ATOM   2197 HD11 LEU A 156     -10.494  11.185 -11.666  1.00 92.64           H  
ATOM   2198 HD12 LEU A 156     -10.253   9.428 -11.613  1.00 92.64           H  
ATOM   2199 HD13 LEU A 156     -11.424  10.218 -10.494  1.00 92.64           H  
ATOM   2200  CD2 LEU A 156      -9.634  11.822  -9.243  1.00 92.64           C  
ATOM   2201 HD21 LEU A 156      -9.632  12.651  -9.952  1.00 92.64           H  
ATOM   2202 HD22 LEU A 156      -8.849  12.003  -8.509  1.00 92.64           H  
ATOM   2203 HD23 LEU A 156     -10.593  11.792  -8.728  1.00 92.64           H  
ATOM   2204  N   ASN A 157      -6.527   8.027  -9.556  1.00 93.21           N  
ATOM   2205  H   ASN A 157      -6.626   8.051  -8.551  1.00 93.21           H  
ATOM   2206  CA  ASN A 157      -5.179   8.077 -10.109  1.00 93.21           C  
ATOM   2207  HA  ASN A 157      -5.096   8.957 -10.746  1.00 93.21           H  
ATOM   2208  C   ASN A 157      -4.856   6.853 -10.988  1.00 93.21           C  
ATOM   2209  CB  ASN A 157      -4.210   8.233  -8.932  1.00 93.21           C  
ATOM   2210  HB2 ASN A 157      -4.505   9.085  -8.320  1.00 93.21           H  
ATOM   2211  HB3 ASN A 157      -4.229   7.340  -8.306  1.00 93.21           H  
ATOM   2212  O   ASN A 157      -4.344   7.004 -12.096  1.00 93.21           O  
ATOM   2213  CG  ASN A 157      -2.799   8.447  -9.415  1.00 93.21           C  
ATOM   2214  ND2 ASN A 157      -2.402   9.667  -9.686  1.00 93.21           N  
ATOM   2215 HD21 ASN A 157      -1.422   9.791  -9.895  1.00 93.21           H  
ATOM   2216 HD22 ASN A 157      -2.987  10.450  -9.429  1.00 93.21           H  
ATOM   2217  OD1 ASN A 157      -2.041   7.515  -9.573  1.00 93.21           O  
ATOM   2218  N   ILE A 158      -5.234   5.646 -10.558  1.00 93.30           N  
ATOM   2219  H   ILE A 158      -5.603   5.568  -9.621  1.00 93.30           H  
ATOM   2220  CA  ILE A 158      -5.081   4.426 -11.369  1.00 93.30           C  
ATOM   2221  HA  ILE A 158      -4.055   4.370 -11.733  1.00 93.30           H  
ATOM   2222  C   ILE A 158      -5.993   4.476 -12.604  1.00 93.30           C  
ATOM   2223  CB  ILE A 158      -5.358   3.172 -10.511  1.00 93.30           C  
ATOM   2224  HB  ILE A 158      -6.369   3.251 -10.113  1.00 93.30           H  
ATOM   2225  O   ILE A 158      -5.615   4.031 -13.692  1.00 93.30           O  
ATOM   2226  CG1 ILE A 158      -4.357   3.045  -9.339  1.00 93.30           C  
ATOM   2227 HG12 ILE A 158      -3.398   2.683  -9.709  1.00 93.30           H  
ATOM   2228 HG13 ILE A 158      -4.172   4.016  -8.877  1.00 93.30           H  
ATOM   2229  CG2 ILE A 158      -5.255   1.888 -11.358  1.00 93.30           C  
ATOM   2230 HG21 ILE A 158      -5.578   1.027 -10.772  1.00 93.30           H  
ATOM   2231 HG22 ILE A 158      -4.225   1.737 -11.682  1.00 93.30           H  
ATOM   2232 HG23 ILE A 158      -5.886   1.939 -12.246  1.00 93.30           H  
ATOM   2233  CD1 ILE A 158      -4.859   2.099  -8.245  1.00 93.30           C  
ATOM   2234 HD11 ILE A 158      -5.014   1.100  -8.651  1.00 93.30           H  
ATOM   2235 HD12 ILE A 158      -4.116   2.046  -7.450  1.00 93.30           H  
ATOM   2236 HD13 ILE A 158      -5.801   2.468  -7.840  1.00 93.30           H  
ATOM   2237  N   ARG A 159      -7.205   5.030 -12.479  1.00 92.08           N  
ATOM   2238  H   ARG A 159      -7.484   5.371 -11.570  1.00 92.08           H  
ATOM   2239  CA  ARG A 159      -8.124   5.179 -13.613  1.00 92.08           C  
ATOM   2240  HA  ARG A 159      -8.226   4.204 -14.089  1.00 92.08           H  
ATOM   2241  C   ARG A 159      -7.563   6.118 -14.679  1.00 92.08           C  
ATOM   2242  CB  ARG A 159      -9.507   5.620 -13.115  1.00 92.08           C  
ATOM   2243  HB2 ARG A 159      -9.435   6.602 -12.648  1.00 92.08           H  
ATOM   2244  HB3 ARG A 159      -9.848   4.907 -12.364  1.00 92.08           H  
ATOM   2245  O   ARG A 159      -7.664   5.776 -15.854  1.00 92.08           O  
ATOM   2246  CG  ARG A 159     -10.539   5.669 -14.252  1.00 92.08           C  
ATOM   2247  HG2 ARG A 159     -10.538   4.711 -14.773  1.00 92.08           H  
ATOM   2248  HG3 ARG A 159     -10.278   6.452 -14.964  1.00 92.08           H  
ATOM   2249  CD  ARG A 159     -11.951   5.926 -13.717  1.00 92.08           C  
ATOM   2250  HD2 ARG A 159     -12.657   5.822 -14.541  1.00 92.08           H  
ATOM   2251  HD3 ARG A 159     -12.183   5.171 -12.966  1.00 92.08           H  
ATOM   2252  NE  ARG A 159     -12.093   7.275 -13.135  1.00 92.08           N  
ATOM   2253  HE  ARG A 159     -11.348   7.936 -13.306  1.00 92.08           H  
ATOM   2254  NH1 ARG A 159     -14.163   6.965 -12.182  1.00 92.08           N  
ATOM   2255 HH11 ARG A 159     -14.952   7.340 -11.674  1.00 92.08           H  
ATOM   2256 HH12 ARG A 159     -14.163   5.997 -12.470  1.00 92.08           H  
ATOM   2257  NH2 ARG A 159     -13.181   8.955 -12.044  1.00 92.08           N  
ATOM   2258 HH21 ARG A 159     -13.989   9.298 -11.545  1.00 92.08           H  
ATOM   2259 HH22 ARG A 159     -12.416   9.590 -12.219  1.00 92.08           H  
ATOM   2260  CZ  ARG A 159     -13.138   7.722 -12.458  1.00 92.08           C  
ATOM   2261  N   THR A 160      -6.983   7.247 -14.276  1.00 91.15           N  
ATOM   2262  H   THR A 160      -6.944   7.448 -13.287  1.00 91.15           H  
ATOM   2263  CA  THR A 160      -6.457   8.270 -15.190  1.00 91.15           C  
ATOM   2264  HA  THR A 160      -7.133   8.369 -16.040  1.00 91.15           H  
ATOM   2265  C   THR A 160      -5.095   7.901 -15.768  1.00 91.15           C  
ATOM   2266  CB  THR A 160      -6.372   9.643 -14.504  1.00 91.15           C  
ATOM   2267  HB  THR A 160      -5.882  10.348 -15.175  1.00 91.15           H  
ATOM   2268  O   THR A 160      -4.882   8.087 -16.960  1.00 91.15           O  
ATOM   2269  CG2 THR A 160      -7.752  10.195 -14.147  1.00 91.15           C  
ATOM   2270 HG21 THR A 160      -8.338  10.318 -15.059  1.00 91.15           H  
ATOM   2271 HG22 THR A 160      -7.647  11.171 -13.673  1.00 91.15           H  
ATOM   2272 HG23 THR A 160      -8.279   9.522 -13.471  1.00 91.15           H  
ATOM   2273  OG1 THR A 160      -5.640   9.567 -13.305  1.00 91.15           O  
ATOM   2274  HG1 THR A 160      -5.812  10.379 -12.822  1.00 91.15           H  
ATOM   2275  N   ARG A 161      -4.183   7.343 -14.962  1.00 91.42           N  
ATOM   2276  H   ARG A 161      -4.407   7.282 -13.979  1.00 91.42           H  
ATOM   2277  CA  ARG A 161      -2.786   7.101 -15.369  1.00 91.42           C  
ATOM   2278  HA  ARG A 161      -2.572   7.690 -16.261  1.00 91.42           H  
ATOM   2279  C   ARG A 161      -2.470   5.661 -15.770  1.00 91.42           C  
ATOM   2280  CB  ARG A 161      -1.834   7.582 -14.267  1.00 91.42           C  
ATOM   2281  HB2 ARG A 161      -1.973   6.977 -13.371  1.00 91.42           H  
ATOM   2282  HB3 ARG A 161      -0.816   7.437 -14.626  1.00 91.42           H  
ATOM   2283  O   ARG A 161      -1.384   5.400 -16.282  1.00 91.42           O  
ATOM   2284  CG  ARG A 161      -2.010   9.067 -13.916  1.00 91.42           C  
ATOM   2285  HG2 ARG A 161      -2.946   9.213 -13.378  1.00 91.42           H  
ATOM   2286  HG3 ARG A 161      -2.022   9.657 -14.833  1.00 91.42           H  
ATOM   2287  CD  ARG A 161      -0.844   9.531 -13.038  1.00 91.42           C  
ATOM   2288  HD2 ARG A 161       0.081   9.329 -13.579  1.00 91.42           H  
ATOM   2289  HD3 ARG A 161      -0.840   8.952 -12.115  1.00 91.42           H  
ATOM   2290  NE  ARG A 161      -0.917  10.972 -12.725  1.00 91.42           N  
ATOM   2291  HE  ARG A 161      -1.818  11.421 -12.811  1.00 91.42           H  
ATOM   2292  NH1 ARG A 161       1.320  11.277 -12.277  1.00 91.42           N  
ATOM   2293 HH11 ARG A 161       1.504  10.304 -12.475  1.00 91.42           H  
ATOM   2294 HH12 ARG A 161       2.087  11.876 -12.007  1.00 91.42           H  
ATOM   2295  NH2 ARG A 161      -0.069  13.012 -12.144  1.00 91.42           N  
ATOM   2296 HH21 ARG A 161      -0.977  13.448 -12.227  1.00 91.42           H  
ATOM   2297 HH22 ARG A 161       0.727  13.579 -11.889  1.00 91.42           H  
ATOM   2298  CZ  ARG A 161       0.106  11.744 -12.388  1.00 91.42           C  
ATOM   2299  N   ARG A 162      -3.387   4.714 -15.548  1.00 89.11           N  
ATOM   2300  H   ARG A 162      -4.224   4.997 -15.058  1.00 89.11           H  
ATOM   2301  CA  ARG A 162      -3.186   3.278 -15.813  1.00 89.11           C  
ATOM   2302  HA  ARG A 162      -3.955   2.736 -15.263  1.00 89.11           H  
ATOM   2303  C   ARG A 162      -1.899   2.761 -15.183  1.00 89.11           C  
ATOM   2304  CB  ARG A 162      -3.326   2.955 -17.312  1.00 89.11           C  
ATOM   2305  HB2 ARG A 162      -3.092   1.902 -17.471  1.00 89.11           H  
ATOM   2306  HB3 ARG A 162      -2.611   3.546 -17.884  1.00 89.11           H  
ATOM   2307  O   ARG A 162      -1.889   2.652 -13.973  1.00 89.11           O  
ATOM   2308  CG  ARG A 162      -4.727   3.216 -17.869  1.00 89.11           C  
ATOM   2309  HG2 ARG A 162      -4.967   4.277 -17.810  1.00 89.11           H  
ATOM   2310  HG3 ARG A 162      -4.732   2.918 -18.917  1.00 89.11           H  
ATOM   2311  CD  ARG A 162      -5.776   2.405 -17.103  1.00 89.11           C  
ATOM   2312  HD2 ARG A 162      -5.388   1.405 -16.914  1.00 89.11           H  
ATOM   2313  HD3 ARG A 162      -5.951   2.899 -16.147  1.00 89.11           H  
ATOM   2314  NE  ARG A 162      -7.022   2.285 -17.877  1.00 89.11           N  
ATOM   2315  HE  ARG A 162      -6.921   2.192 -18.877  1.00 89.11           H  
ATOM   2316  NH1 ARG A 162      -8.478   2.496 -16.130  1.00 89.11           N  
ATOM   2317 HH11 ARG A 162      -9.425   2.610 -15.799  1.00 89.11           H  
ATOM   2318 HH12 ARG A 162      -7.686   2.775 -15.569  1.00 89.11           H  
ATOM   2319  NH2 ARG A 162      -9.269   2.129 -18.186  1.00 89.11           N  
ATOM   2320 HH21 ARG A 162      -9.117   2.032 -19.180  1.00 89.11           H  
ATOM   2321 HH22 ARG A 162     -10.214   2.199 -17.837  1.00 89.11           H  
ATOM   2322  CZ  ARG A 162      -8.248   2.302 -17.395  1.00 89.11           C  
ATOM   2323  N   TYR A 163      -0.859   2.439 -15.956  1.00 88.27           N  
ATOM   2324  H   TYR A 163      -0.932   2.633 -16.945  1.00 88.27           H  
ATOM   2325  CA  TYR A 163       0.420   1.912 -15.458  1.00 88.27           C  
ATOM   2326  HA  TYR A 163       0.217   1.177 -14.679  1.00 88.27           H  
ATOM   2327  C   TYR A 163       1.320   2.979 -14.814  1.00 88.27           C  
ATOM   2328  CB  TYR A 163       1.154   1.198 -16.601  1.00 88.27           C  
ATOM   2329  HB2 TYR A 163       1.225   1.865 -17.461  1.00 88.27           H  
ATOM   2330  HB3 TYR A 163       2.172   0.979 -16.281  1.00 88.27           H  
ATOM   2331  O   TYR A 163       2.213   2.625 -14.048  1.00 88.27           O  
ATOM   2332  CG  TYR A 163       0.509  -0.111 -17.015  1.00 88.27           C  
ATOM   2333  CD1 TYR A 163       0.764  -1.276 -16.264  1.00 88.27           C  
ATOM   2334  HD1 TYR A 163       1.422  -1.231 -15.409  1.00 88.27           H  
ATOM   2335  CD2 TYR A 163      -0.336  -0.172 -18.141  1.00 88.27           C  
ATOM   2336  HD2 TYR A 163      -0.508   0.712 -18.739  1.00 88.27           H  
ATOM   2337  CE1 TYR A 163       0.177  -2.501 -16.633  1.00 88.27           C  
ATOM   2338  HE1 TYR A 163       0.378  -3.392 -16.057  1.00 88.27           H  
ATOM   2339  CE2 TYR A 163      -0.932  -1.395 -18.508  1.00 88.27           C  
ATOM   2340  HE2 TYR A 163      -1.570  -1.459 -19.377  1.00 88.27           H  
ATOM   2341  OH  TYR A 163      -1.267  -3.735 -18.093  1.00 88.27           O  
ATOM   2342  HH  TYR A 163      -1.001  -4.443 -17.502  1.00 88.27           H  
ATOM   2343  CZ  TYR A 163      -0.676  -2.560 -17.755  1.00 88.27           C  
ATOM   2344  N   SER A 164       1.054   4.264 -15.061  1.00 89.69           N  
ATOM   2345  H   SER A 164       0.325   4.485 -15.725  1.00 89.69           H  
ATOM   2346  CA  SER A 164       1.812   5.407 -14.528  1.00 89.69           C  
ATOM   2347  HA  SER A 164       2.805   5.062 -14.241  1.00 89.69           H  
ATOM   2348  C   SER A 164       1.177   6.008 -13.266  1.00 89.69           C  
ATOM   2349  CB  SER A 164       2.000   6.468 -15.620  1.00 89.69           C  
ATOM   2350  HB2 SER A 164       1.032   6.889 -15.890  1.00 89.69           H  
ATOM   2351  HB3 SER A 164       2.644   7.266 -15.252  1.00 89.69           H  
ATOM   2352  O   SER A 164       1.299   7.206 -13.002  1.00 89.69           O  
ATOM   2353  OG  SER A 164       2.583   5.884 -16.769  1.00 89.69           O  
ATOM   2354  HG  SER A 164       3.437   6.293 -16.929  1.00 89.69           H  
ATOM   2355  N   TYR A 165       0.429   5.202 -12.511  1.00 91.78           N  
ATOM   2356  H   TYR A 165       0.416   4.219 -12.741  1.00 91.78           H  
ATOM   2357  CA  TYR A 165      -0.169   5.619 -11.243  1.00 91.78           C  
ATOM   2358  HA  TYR A 165      -0.701   6.555 -11.417  1.00 91.78           H  
ATOM   2359  C   TYR A 165       0.900   5.886 -10.171  1.00 91.78           C  
ATOM   2360  CB  TYR A 165      -1.196   4.578 -10.774  1.00 91.78           C  
ATOM   2361  HB2 TYR A 165      -1.769   4.987  -9.942  1.00 91.78           H  
ATOM   2362  HB3 TYR A 165      -1.894   4.392 -11.590  1.00 91.78           H  
ATOM   2363  O   TYR A 165       2.024   5.388 -10.240  1.00 91.78           O  
ATOM   2364  CG  TYR A 165      -0.593   3.260 -10.338  1.00 91.78           C  
ATOM   2365  CD1 TYR A 165      -0.293   2.287 -11.299  1.00 91.78           C  
ATOM   2366  HD1 TYR A 165      -0.420   2.508 -12.349  1.00 91.78           H  
ATOM   2367  CD2 TYR A 165      -0.266   3.021  -8.991  1.00 91.78           C  
ATOM   2368  HD2 TYR A 165      -0.464   3.773  -8.243  1.00 91.78           H  
ATOM   2369  CE1 TYR A 165       0.268   1.060 -10.943  1.00 91.78           C  
ATOM   2370  HE1 TYR A 165       0.513   0.352 -11.720  1.00 91.78           H  
ATOM   2371  CE2 TYR A 165       0.369   1.818  -8.631  1.00 91.78           C  
ATOM   2372  HE2 TYR A 165       0.678   1.663  -7.608  1.00 91.78           H  
ATOM   2373  OH  TYR A 165       1.246  -0.326  -9.261  1.00 91.78           O  
ATOM   2374  HH  TYR A 165       1.628  -0.250  -8.384  1.00 91.78           H  
ATOM   2375  CZ  TYR A 165       0.617   0.825  -9.602  1.00 91.78           C  
ATOM   2376  N   SER A 166       0.535   6.652  -9.145  1.00 92.46           N  
ATOM   2377  H   SER A 166      -0.415   6.993  -9.132  1.00 92.46           H  
ATOM   2378  CA  SER A 166       1.389   6.927  -7.993  1.00 92.46           C  
ATOM   2379  HA  SER A 166       2.368   7.247  -8.349  1.00 92.46           H  
ATOM   2380  C   SER A 166       1.561   5.658  -7.163  1.00 92.46           C  
ATOM   2381  CB  SER A 166       0.809   8.067  -7.149  1.00 92.46           C  
ATOM   2382  HB2 SER A 166       0.766   8.973  -7.753  1.00 92.46           H  
ATOM   2383  HB3 SER A 166      -0.197   7.811  -6.818  1.00 92.46           H  
ATOM   2384  O   SER A 166       0.672   5.271  -6.397  1.00 92.46           O  
ATOM   2385  OG  SER A 166       1.637   8.293  -6.021  1.00 92.46           O  
ATOM   2386  HG  SER A 166       1.534   9.207  -5.747  1.00 92.46           H  
ATOM   2387  N   ARG A 167       2.724   5.005  -7.299  1.00 92.75           N  
ATOM   2388  H   ARG A 167       3.351   5.306  -8.031  1.00 92.75           H  
ATOM   2389  CA  ARG A 167       3.078   3.857  -6.454  1.00 92.75           C  
ATOM   2390  HA  ARG A 167       2.297   3.101  -6.538  1.00 92.75           H  
ATOM   2391  C   ARG A 167       3.107   4.244  -4.982  1.00 92.75           C  
ATOM   2392  CB  ARG A 167       4.411   3.221  -6.861  1.00 92.75           C  
ATOM   2393  HB2 ARG A 167       5.197   3.976  -6.892  1.00 92.75           H  
ATOM   2394  HB3 ARG A 167       4.673   2.490  -6.096  1.00 92.75           H  
ATOM   2395  O   ARG A 167       2.564   3.501  -4.182  1.00 92.75           O  
ATOM   2396  CG  ARG A 167       4.328   2.500  -8.212  1.00 92.75           C  
ATOM   2397  HG2 ARG A 167       3.395   1.942  -8.280  1.00 92.75           H  
ATOM   2398  HG3 ARG A 167       4.366   3.231  -9.021  1.00 92.75           H  
ATOM   2399  CD  ARG A 167       5.500   1.521  -8.324  1.00 92.75           C  
ATOM   2400  HD2 ARG A 167       6.432   2.066  -8.175  1.00 92.75           H  
ATOM   2401  HD3 ARG A 167       5.398   0.777  -7.534  1.00 92.75           H  
ATOM   2402  NE  ARG A 167       5.532   0.853  -9.636  1.00 92.75           N  
ATOM   2403  HE  ARG A 167       4.977   1.268 -10.370  1.00 92.75           H  
ATOM   2404  NH1 ARG A 167       7.005  -0.816  -9.061  1.00 92.75           N  
ATOM   2405 HH11 ARG A 167       6.996  -0.488  -8.106  1.00 92.75           H  
ATOM   2406 HH12 ARG A 167       7.581  -1.607  -9.311  1.00 92.75           H  
ATOM   2407  NH2 ARG A 167       6.281  -0.654 -11.166  1.00 92.75           N  
ATOM   2408 HH21 ARG A 167       5.775  -0.161 -11.888  1.00 92.75           H  
ATOM   2409 HH22 ARG A 167       6.884  -1.428 -11.404  1.00 92.75           H  
ATOM   2410  CZ  ARG A 167       6.267  -0.200  -9.944  1.00 92.75           C  
ATOM   2411  N   ARG A 168       3.628   5.429  -4.640  1.00 92.82           N  
ATOM   2412  H   ARG A 168       4.027   5.996  -5.375  1.00 92.82           H  
ATOM   2413  CA  ARG A 168       3.639   5.951  -3.262  1.00 92.82           C  
ATOM   2414  HA  ARG A 168       4.170   5.243  -2.625  1.00 92.82           H  
ATOM   2415  C   ARG A 168       2.226   6.065  -2.685  1.00 92.82           C  
ATOM   2416  CB  ARG A 168       4.388   7.298  -3.229  1.00 92.82           C  
ATOM   2417  HB2 ARG A 168       5.392   7.150  -3.625  1.00 92.82           H  
ATOM   2418  HB3 ARG A 168       3.871   8.014  -3.868  1.00 92.82           H  
ATOM   2419  O   ARG A 168       1.990   5.580  -1.582  1.00 92.82           O  
ATOM   2420  CG  ARG A 168       4.504   7.888  -1.811  1.00 92.82           C  
ATOM   2421  HG2 ARG A 168       3.506   8.087  -1.421  1.00 92.82           H  
ATOM   2422  HG3 ARG A 168       5.002   7.174  -1.155  1.00 92.82           H  
ATOM   2423  CD  ARG A 168       5.294   9.206  -1.817  1.00 92.82           C  
ATOM   2424  HD2 ARG A 168       6.330   8.992  -2.079  1.00 92.82           H  
ATOM   2425  HD3 ARG A 168       4.874   9.868  -2.575  1.00 92.82           H  
ATOM   2426  NE  ARG A 168       5.238   9.900  -0.510  1.00 92.82           N  
ATOM   2427  HE  ARG A 168       4.498   9.644   0.128  1.00 92.82           H  
ATOM   2428  NH1 ARG A 168       6.931  11.413  -0.878  1.00 92.82           N  
ATOM   2429 HH11 ARG A 168       7.494  12.168  -0.512  1.00 92.82           H  
ATOM   2430 HH12 ARG A 168       7.128  11.018  -1.786  1.00 92.82           H  
ATOM   2431  NH2 ARG A 168       5.807  11.511   1.025  1.00 92.82           N  
ATOM   2432 HH21 ARG A 168       5.037  11.274   1.635  1.00 92.82           H  
ATOM   2433 HH22 ARG A 168       6.363  12.313   1.284  1.00 92.82           H  
ATOM   2434  CZ  ARG A 168       5.983  10.930  -0.129  1.00 92.82           C  
ATOM   2435  N   GLY A 169       1.282   6.632  -3.443  1.00 92.96           N  
ATOM   2436  H   GLY A 169       1.546   7.020  -4.337  1.00 92.96           H  
ATOM   2437  CA  GLY A 169      -0.119   6.728  -3.021  1.00 92.96           C  
ATOM   2438  HA2 GLY A 169      -0.183   7.285  -2.086  1.00 92.96           H  
ATOM   2439  HA3 GLY A 169      -0.687   7.260  -3.783  1.00 92.96           H  
ATOM   2440  C   GLY A 169      -0.759   5.353  -2.814  1.00 92.96           C  
ATOM   2441  O   GLY A 169      -1.449   5.127  -1.821  1.00 92.96           O  
ATOM   2442  N   LEU A 170      -0.468   4.398  -3.705  1.00 94.71           N  
ATOM   2443  H   LEU A 170       0.103   4.631  -4.504  1.00 94.71           H  
ATOM   2444  CA  LEU A 170      -0.947   3.027  -3.545  1.00 94.71           C  
ATOM   2445  HA  LEU A 170      -2.016   3.091  -3.342  1.00 94.71           H  
ATOM   2446  C   LEU A 170      -0.308   2.315  -2.340  1.00 94.71           C  
ATOM   2447  CB  LEU A 170      -0.741   2.247  -4.851  1.00 94.71           C  
ATOM   2448  HB2 LEU A 170      -1.219   2.787  -5.668  1.00 94.71           H  
ATOM   2449  HB3 LEU A 170       0.327   2.182  -5.060  1.00 94.71           H  
ATOM   2450  O   LEU A 170      -1.020   1.650  -1.598  1.00 94.71           O  
ATOM   2451  CG  LEU A 170      -1.321   0.823  -4.776  1.00 94.71           C  
ATOM   2452  HG  LEU A 170      -0.837   0.262  -3.977  1.00 94.71           H  
ATOM   2453  CD1 LEU A 170      -2.835   0.800  -4.560  1.00 94.71           C  
ATOM   2454 HD11 LEU A 170      -3.336   1.353  -5.354  1.00 94.71           H  
ATOM   2455 HD12 LEU A 170      -3.078   1.240  -3.593  1.00 94.71           H  
ATOM   2456 HD13 LEU A 170      -3.186  -0.232  -4.550  1.00 94.71           H  
ATOM   2457  CD2 LEU A 170      -1.073   0.088  -6.079  1.00 94.71           C  
ATOM   2458 HD21 LEU A 170       0.001   0.009  -6.246  1.00 94.71           H  
ATOM   2459 HD22 LEU A 170      -1.480  -0.920  -5.989  1.00 94.71           H  
ATOM   2460 HD23 LEU A 170      -1.545   0.622  -6.904  1.00 94.71           H  
ATOM   2461  N   THR A 171       0.996   2.474  -2.115  1.00 94.87           N  
ATOM   2462  H   THR A 171       1.538   2.977  -2.804  1.00 94.87           H  
ATOM   2463  CA  THR A 171       1.734   1.943  -0.958  1.00 94.87           C  
ATOM   2464  HA  THR A 171       1.658   0.856  -0.943  1.00 94.87           H  
ATOM   2465  C   THR A 171       1.166   2.481   0.357  1.00 94.87           C  
ATOM   2466  CB  THR A 171       3.218   2.335  -1.086  1.00 94.87           C  
ATOM   2467  HB  THR A 171       3.282   3.416  -1.214  1.00 94.87           H  
ATOM   2468  O   THR A 171       0.972   1.711   1.299  1.00 94.87           O  
ATOM   2469  CG2 THR A 171       4.119   1.940   0.075  1.00 94.87           C  
ATOM   2470 HG21 THR A 171       4.283   0.863   0.050  1.00 94.87           H  
ATOM   2471 HG22 THR A 171       5.084   2.433  -0.045  1.00 94.87           H  
ATOM   2472 HG23 THR A 171       3.694   2.242   1.032  1.00 94.87           H  
ATOM   2473  OG1 THR A 171       3.788   1.710  -2.210  1.00 94.87           O  
ATOM   2474  HG1 THR A 171       4.077   0.834  -1.945  1.00 94.87           H  
ATOM   2475  N   ALA A 172       0.855   3.781   0.422  1.00 94.74           N  
ATOM   2476  H   ALA A 172       1.068   4.373  -0.368  1.00 94.74           H  
ATOM   2477  CA  ALA A 172       0.219   4.403   1.583  1.00 94.74           C  
ATOM   2478  HA  ALA A 172       0.828   4.212   2.466  1.00 94.74           H  
ATOM   2479  C   ALA A 172      -1.170   3.804   1.843  1.00 94.74           C  
ATOM   2480  CB  ALA A 172       0.152   5.919   1.362  1.00 94.74           C  
ATOM   2481  HB1 ALA A 172      -0.448   6.151   0.482  1.00 94.74           H  
ATOM   2482  HB2 ALA A 172      -0.299   6.397   2.231  1.00 94.74           H  
ATOM   2483  HB3 ALA A 172       1.157   6.318   1.224  1.00 94.74           H  
ATOM   2484  O   ALA A 172      -1.458   3.374   2.961  1.00 94.74           O  
ATOM   2485  N   PHE A 173      -1.992   3.674   0.795  1.00 95.73           N  
ATOM   2486  H   PHE A 173      -1.713   4.071  -0.091  1.00 95.73           H  
ATOM   2487  CA  PHE A 173      -3.290   3.009   0.892  1.00 95.73           C  
ATOM   2488  HA  PHE A 173      -3.891   3.519   1.644  1.00 95.73           H  
ATOM   2489  C   PHE A 173      -3.159   1.550   1.341  1.00 95.73           C  
ATOM   2490  CB  PHE A 173      -4.021   3.095  -0.452  1.00 95.73           C  
ATOM   2491  HB2 PHE A 173      -4.328   4.129  -0.610  1.00 95.73           H  
ATOM   2492  HB3 PHE A 173      -3.341   2.821  -1.258  1.00 95.73           H  
ATOM   2493  O   PHE A 173      -3.899   1.116   2.214  1.00 95.73           O  
ATOM   2494  CG  PHE A 173      -5.246   2.204  -0.517  1.00 95.73           C  
ATOM   2495  CD1 PHE A 173      -5.195   0.971  -1.197  1.00 95.73           C  
ATOM   2496  HD1 PHE A 173      -4.289   0.674  -1.706  1.00 95.73           H  
ATOM   2497  CD2 PHE A 173      -6.409   2.568   0.184  1.00 95.73           C  
ATOM   2498  HD2 PHE A 173      -6.448   3.500   0.729  1.00 95.73           H  
ATOM   2499  CE1 PHE A 173      -6.309   0.115  -1.188  1.00 95.73           C  
ATOM   2500  HE1 PHE A 173      -6.269  -0.828  -1.713  1.00 95.73           H  
ATOM   2501  CE2 PHE A 173      -7.516   1.706   0.206  1.00 95.73           C  
ATOM   2502  HE2 PHE A 173      -8.395   1.983   0.769  1.00 95.73           H  
ATOM   2503  CZ  PHE A 173      -7.467   0.484  -0.482  1.00 95.73           C  
ATOM   2504  HZ  PHE A 173      -8.326  -0.171  -0.454  1.00 95.73           H  
ATOM   2505  N   GLN A 174      -2.215   0.790   0.784  1.00 94.76           N  
ATOM   2506  H   GLN A 174      -1.637   1.197   0.063  1.00 94.76           H  
ATOM   2507  CA  GLN A 174      -1.982  -0.602   1.164  1.00 94.76           C  
ATOM   2508  HA  GLN A 174      -2.899  -1.172   1.016  1.00 94.76           H  
ATOM   2509  C   GLN A 174      -1.607  -0.722   2.638  1.00 94.76           C  
ATOM   2510  CB  GLN A 174      -0.873  -1.199   0.298  1.00 94.76           C  
ATOM   2511  HB2 GLN A 174      -0.497  -2.104   0.773  1.00 94.76           H  
ATOM   2512  HB3 GLN A 174      -0.057  -0.480   0.236  1.00 94.76           H  
ATOM   2513  O   GLN A 174      -2.209  -1.535   3.331  1.00 94.76           O  
ATOM   2514  CG  GLN A 174      -1.359  -1.567  -1.109  1.00 94.76           C  
ATOM   2515  HG2 GLN A 174      -1.905  -0.737  -1.558  1.00 94.76           H  
ATOM   2516  HG3 GLN A 174      -2.038  -2.416  -1.033  1.00 94.76           H  
ATOM   2517  CD  GLN A 174      -0.196  -1.929  -2.023  1.00 94.76           C  
ATOM   2518  NE2 GLN A 174      -0.409  -2.823  -2.958  1.00 94.76           N  
ATOM   2519 HE21 GLN A 174      -1.245  -3.389  -2.921  1.00 94.76           H  
ATOM   2520 HE22 GLN A 174       0.421  -3.193  -3.399  1.00 94.76           H  
ATOM   2521  OE1 GLN A 174       0.901  -1.405  -1.922  1.00 94.76           O  
ATOM   2522  N   ARG A 175      -0.686   0.114   3.134  1.00 95.02           N  
ATOM   2523  H   ARG A 175      -0.246   0.766   2.501  1.00 95.02           H  
ATOM   2524  CA  ARG A 175      -0.309   0.146   4.553  1.00 95.02           C  
ATOM   2525  HA  ARG A 175       0.042  -0.844   4.845  1.00 95.02           H  
ATOM   2526  C   ARG A 175      -1.517   0.453   5.441  1.00 95.02           C  
ATOM   2527  CB  ARG A 175       0.821   1.167   4.752  1.00 95.02           C  
ATOM   2528  HB2 ARG A 175       0.449   2.167   4.530  1.00 95.02           H  
ATOM   2529  HB3 ARG A 175       1.627   0.941   4.054  1.00 95.02           H  
ATOM   2530  O   ARG A 175      -1.805  -0.318   6.351  1.00 95.02           O  
ATOM   2531  CG  ARG A 175       1.375   1.139   6.186  1.00 95.02           C  
ATOM   2532  HG2 ARG A 175       0.565   1.311   6.894  1.00 95.02           H  
ATOM   2533  HG3 ARG A 175       1.808   0.160   6.394  1.00 95.02           H  
ATOM   2534  CD  ARG A 175       2.432   2.227   6.412  1.00 95.02           C  
ATOM   2535  HD2 ARG A 175       1.989   3.198   6.190  1.00 95.02           H  
ATOM   2536  HD3 ARG A 175       2.709   2.209   7.466  1.00 95.02           H  
ATOM   2537  NE  ARG A 175       3.641   2.026   5.586  1.00 95.02           N  
ATOM   2538  HE  ARG A 175       3.620   1.262   4.926  1.00 95.02           H  
ATOM   2539  NH1 ARG A 175       4.889   3.738   6.478  1.00 95.02           N  
ATOM   2540 HH11 ARG A 175       4.123   3.980   7.090  1.00 95.02           H  
ATOM   2541 HH12 ARG A 175       5.747   4.270   6.527  1.00 95.02           H  
ATOM   2542  NH2 ARG A 175       5.770   2.452   4.885  1.00 95.02           N  
ATOM   2543 HH21 ARG A 175       6.621   2.991   4.967  1.00 95.02           H  
ATOM   2544 HH22 ARG A 175       5.732   1.671   4.247  1.00 95.02           H  
ATOM   2545  CZ  ARG A 175       4.755   2.737   5.653  1.00 95.02           C  
ATOM   2546  N   ALA A 176      -2.261   1.515   5.123  1.00 93.97           N  
ATOM   2547  H   ALA A 176      -1.967   2.099   4.353  1.00 93.97           H  
ATOM   2548  CA  ALA A 176      -3.459   1.912   5.863  1.00 93.97           C  
ATOM   2549  HA  ALA A 176      -3.191   2.080   6.906  1.00 93.97           H  
ATOM   2550  C   ALA A 176      -4.546   0.821   5.830  1.00 93.97           C  
ATOM   2551  CB  ALA A 176      -3.960   3.237   5.276  1.00 93.97           C  
ATOM   2552  HB1 ALA A 176      -3.170   3.987   5.322  1.00 93.97           H  
ATOM   2553  HB2 ALA A 176      -4.267   3.103   4.239  1.00 93.97           H  
ATOM   2554  HB3 ALA A 176      -4.807   3.597   5.859  1.00 93.97           H  
ATOM   2555  O   ALA A 176      -5.189   0.536   6.836  1.00 93.97           O  
ATOM   2556  N   ALA A 177      -4.704   0.142   4.694  1.00 93.28           N  
ATOM   2557  H   ALA A 177      -4.180   0.446   3.886  1.00 93.28           H  
ATOM   2558  CA  ALA A 177      -5.611  -0.985   4.524  1.00 93.28           C  
ATOM   2559  HA  ALA A 177      -6.523  -0.769   5.081  1.00 93.28           H  
ATOM   2560  C   ALA A 177      -5.049  -2.306   5.079  1.00 93.28           C  
ATOM   2561  CB  ALA A 177      -5.977  -1.100   3.037  1.00 93.28           C  
ATOM   2562  HB1 ALA A 177      -6.730  -1.875   2.895  1.00 93.28           H  
ATOM   2563  HB2 ALA A 177      -5.089  -1.353   2.457  1.00 93.28           H  
ATOM   2564  HB3 ALA A 177      -6.376  -0.150   2.680  1.00 93.28           H  
ATOM   2565  O   ALA A 177      -5.681  -3.343   4.893  1.00 93.28           O  
ATOM   2566  N   GLY A 178      -3.879  -2.323   5.720  1.00 93.08           N  
ATOM   2567  H   GLY A 178      -3.369  -1.458   5.829  1.00 93.08           H  
ATOM   2568  CA  GLY A 178      -3.281  -3.533   6.288  1.00 93.08           C  
ATOM   2569  HA2 GLY A 178      -2.378  -3.231   6.820  1.00 93.08           H  
ATOM   2570  HA3 GLY A 178      -3.978  -3.988   6.991  1.00 93.08           H  
ATOM   2571  C   GLY A 178      -2.870  -4.594   5.261  1.00 93.08           C  
ATOM   2572  O   GLY A 178      -2.777  -5.779   5.575  1.00 93.08           O  
ATOM   2573  N   LEU A 179      -2.657  -4.186   4.014  1.00 91.35           N  
ATOM   2574  H   LEU A 179      -2.673  -3.187   3.864  1.00 91.35           H  
ATOM   2575  CA  LEU A 179      -2.073  -5.003   2.959  1.00 91.35           C  
ATOM   2576  HA  LEU A 179      -2.296  -6.053   3.151  1.00 91.35           H  
ATOM   2577  C   LEU A 179      -0.545  -4.852   2.946  1.00 91.35           C  
ATOM   2578  CB  LEU A 179      -2.676  -4.597   1.605  1.00 91.35           C  
ATOM   2579  HB2 LEU A 179      -2.219  -5.212   0.830  1.00 91.35           H  
ATOM   2580  HB3 LEU A 179      -2.397  -3.562   1.407  1.00 91.35           H  
ATOM   2581  O   LEU A 179       0.014  -3.920   3.522  1.00 91.35           O  
ATOM   2582  CG  LEU A 179      -4.206  -4.711   1.485  1.00 91.35           C  
ATOM   2583  HG  LEU A 179      -4.694  -4.022   2.174  1.00 91.35           H  
ATOM   2584  CD1 LEU A 179      -4.586  -4.321   0.054  1.00 91.35           C  
ATOM   2585 HD11 LEU A 179      -4.416  -3.253  -0.084  1.00 91.35           H  
ATOM   2586 HD12 LEU A 179      -3.985  -4.877  -0.665  1.00 91.35           H  
ATOM   2587 HD13 LEU A 179      -5.637  -4.543  -0.127  1.00 91.35           H  
ATOM   2588  CD2 LEU A 179      -4.717  -6.130   1.755  1.00 91.35           C  
ATOM   2589 HD21 LEU A 179      -4.538  -6.383   2.800  1.00 91.35           H  
ATOM   2590 HD22 LEU A 179      -4.207  -6.844   1.109  1.00 91.35           H  
ATOM   2591 HD23 LEU A 179      -5.792  -6.173   1.581  1.00 91.35           H  
ATOM   2592  N   ALA A 180       0.136  -5.747   2.226  1.00 90.46           N  
ATOM   2593  H   ALA A 180      -0.370  -6.470   1.735  1.00 90.46           H  
ATOM   2594  CA  ALA A 180       1.555  -5.579   1.930  1.00 90.46           C  
ATOM   2595  HA  ALA A 180       2.088  -5.517   2.879  1.00 90.46           H  
ATOM   2596  C   ALA A 180       1.765  -4.287   1.107  1.00 90.46           C  
ATOM   2597  CB  ALA A 180       2.070  -6.818   1.188  1.00 90.46           C  
ATOM   2598  HB1 ALA A 180       1.912  -7.709   1.795  1.00 90.46           H  
ATOM   2599  HB2 ALA A 180       1.556  -6.924   0.233  1.00 90.46           H  
ATOM   2600  HB3 ALA A 180       3.137  -6.707   0.996  1.00 90.46           H  
ATOM   2601  O   ALA A 180       1.138  -4.149   0.052  1.00 90.46           O  
ATOM   2602  N   PRO A 181       2.610  -3.343   1.561  1.00 91.33           N  
ATOM   2603  CA  PRO A 181       2.812  -2.051   0.908  1.00 91.33           C  
ATOM   2604  HA  PRO A 181       1.865  -1.681   0.517  1.00 91.33           H  
ATOM   2605  C   PRO A 181       3.785  -2.167  -0.281  1.00 91.33           C  
ATOM   2606  CB  PRO A 181       3.260  -1.133   2.053  1.00 91.33           C  
ATOM   2607  HB2 PRO A 181       2.381  -0.798   2.603  1.00 91.33           H  
ATOM   2608  HB3 PRO A 181       3.849  -0.272   1.735  1.00 91.33           H  
ATOM   2609  O   PRO A 181       4.828  -1.522  -0.316  1.00 91.33           O  
ATOM   2610  CG  PRO A 181       4.087  -2.060   2.935  1.00 91.33           C  
ATOM   2611  HG2 PRO A 181       4.146  -1.699   3.961  1.00 91.33           H  
ATOM   2612  HG3 PRO A 181       5.083  -2.184   2.509  1.00 91.33           H  
ATOM   2613  CD  PRO A 181       3.315  -3.371   2.839  1.00 91.33           C  
ATOM   2614  HD2 PRO A 181       2.592  -3.420   3.653  1.00 91.33           H  
ATOM   2615  HD3 PRO A 181       4.003  -4.215   2.894  1.00 91.33           H  
ATOM   2616  N   ASP A 182       3.460  -3.021  -1.253  1.00 89.63           N  
ATOM   2617  H   ASP A 182       2.557  -3.470  -1.195  1.00 89.63           H  
ATOM   2618  CA  ASP A 182       4.302  -3.319  -2.422  1.00 89.63           C  
ATOM   2619  HA  ASP A 182       5.341  -3.321  -2.094  1.00 89.63           H  
ATOM   2620  C   ASP A 182       4.222  -2.259  -3.543  1.00 89.63           C  
ATOM   2621  CB  ASP A 182       3.991  -4.744  -2.928  1.00 89.63           C  
ATOM   2622  HB2 ASP A 182       4.226  -5.446  -2.128  1.00 89.63           H  
ATOM   2623  HB3 ASP A 182       4.651  -4.970  -3.765  1.00 89.63           H  
ATOM   2624  O   ASP A 182       5.041  -2.252  -4.463  1.00 89.63           O  
ATOM   2625  CG  ASP A 182       2.541  -4.980  -3.376  1.00 89.63           C  
ATOM   2626  OD1 ASP A 182       1.897  -4.020  -3.855  1.00 89.63           O  
ATOM   2627  OD2 ASP A 182       2.060  -6.130  -3.267  1.00 89.63           O  
ATOM   2628  N   GLY A 183       3.244  -1.349  -3.485  1.00 91.83           N  
ATOM   2629  H   GLY A 183       2.560  -1.453  -2.750  1.00 91.83           H  
ATOM   2630  CA  GLY A 183       3.002  -0.333  -4.512  1.00 91.83           C  
ATOM   2631  HA2 GLY A 183       3.923   0.224  -4.685  1.00 91.83           H  
ATOM   2632  HA3 GLY A 183       2.245   0.358  -4.142  1.00 91.83           H  
ATOM   2633  C   GLY A 183       2.518  -0.903  -5.851  1.00 91.83           C  
ATOM   2634  O   GLY A 183       2.465  -0.176  -6.849  1.00 91.83           O  
ATOM   2635  N   LEU A 184       2.145  -2.184  -5.906  1.00 92.06           N  
ATOM   2636  H   LEU A 184       2.189  -2.719  -5.050  1.00 92.06           H  
ATOM   2637  CA  LEU A 184       1.643  -2.882  -7.084  1.00 92.06           C  
ATOM   2638  HA  LEU A 184       1.932  -2.325  -7.975  1.00 92.06           H  
ATOM   2639  C   LEU A 184       0.116  -2.963  -7.066  1.00 92.06           C  
ATOM   2640  CB  LEU A 184       2.280  -4.276  -7.209  1.00 92.06           C  
ATOM   2641  HB2 LEU A 184       2.028  -4.856  -6.321  1.00 92.06           H  
ATOM   2642  HB3 LEU A 184       1.838  -4.780  -8.068  1.00 92.06           H  
ATOM   2643  O   LEU A 184      -0.525  -3.459  -6.133  1.00 92.06           O  
ATOM   2644  CG  LEU A 184       3.810  -4.271  -7.379  1.00 92.06           C  
ATOM   2645  HG  LEU A 184       4.277  -3.799  -6.515  1.00 92.06           H  
ATOM   2646  CD1 LEU A 184       4.309  -5.712  -7.467  1.00 92.06           C  
ATOM   2647 HD11 LEU A 184       5.397  -5.720  -7.534  1.00 92.06           H  
ATOM   2648 HD12 LEU A 184       3.883  -6.212  -8.337  1.00 92.06           H  
ATOM   2649 HD13 LEU A 184       4.021  -6.246  -6.561  1.00 92.06           H  
ATOM   2650  CD2 LEU A 184       4.252  -3.534  -8.651  1.00 92.06           C  
ATOM   2651 HD21 LEU A 184       5.327  -3.657  -8.781  1.00 92.06           H  
ATOM   2652 HD22 LEU A 184       4.042  -2.470  -8.552  1.00 92.06           H  
ATOM   2653 HD23 LEU A 184       3.732  -3.936  -9.520  1.00 92.06           H  
ATOM   2654  N   TYR A 185      -0.502  -2.501  -8.152  1.00 92.27           N  
ATOM   2655  H   TYR A 185       0.046  -2.034  -8.860  1.00 92.27           H  
ATOM   2656  CA  TYR A 185      -1.950  -2.566  -8.299  1.00 92.27           C  
ATOM   2657  HA  TYR A 185      -2.378  -2.412  -7.309  1.00 92.27           H  
ATOM   2658  C   TYR A 185      -2.416  -3.961  -8.739  1.00 92.27           C  
ATOM   2659  CB  TYR A 185      -2.473  -1.427  -9.173  1.00 92.27           C  
ATOM   2660  HB2 TYR A 185      -2.129  -0.468  -8.784  1.00 92.27           H  
ATOM   2661  HB3 TYR A 185      -2.083  -1.538 -10.185  1.00 92.27           H  
ATOM   2662  O   TYR A 185      -2.685  -4.225  -9.915  1.00 92.27           O  
ATOM   2663  CG  TYR A 185      -3.984  -1.430  -9.188  1.00 92.27           C  
ATOM   2664  CD1 TYR A 185      -4.669  -1.552 -10.406  1.00 92.27           C  
ATOM   2665  HD1 TYR A 185      -4.108  -1.546 -11.329  1.00 92.27           H  
ATOM   2666  CD2 TYR A 185      -4.702  -1.408  -7.975  1.00 92.27           C  
ATOM   2667  HD2 TYR A 185      -4.187  -1.272  -7.035  1.00 92.27           H  
ATOM   2668  CE1 TYR A 185      -6.068  -1.682 -10.424  1.00 92.27           C  
ATOM   2669  HE1 TYR A 185      -6.597  -1.769 -11.361  1.00 92.27           H  
ATOM   2670  CE2 TYR A 185      -6.093  -1.581  -7.987  1.00 92.27           C  
ATOM   2671  HE2 TYR A 185      -6.639  -1.624  -7.056  1.00 92.27           H  
ATOM   2672  OH  TYR A 185      -8.104  -1.980  -9.188  1.00 92.27           O  
ATOM   2673  HH  TYR A 185      -8.486  -2.054 -10.066  1.00 92.27           H  
ATOM   2674  CZ  TYR A 185      -6.775  -1.733  -9.207  1.00 92.27           C  
ATOM   2675  N   GLY A 186      -2.462  -4.863  -7.760  1.00 91.48           N  
ATOM   2676  H   GLY A 186      -2.088  -4.574  -6.867  1.00 91.48           H  
ATOM   2677  CA  GLY A 186      -2.882  -6.250  -7.900  1.00 91.48           C  
ATOM   2678  HA2 GLY A 186      -2.792  -6.569  -8.938  1.00 91.48           H  
ATOM   2679  HA3 GLY A 186      -2.196  -6.851  -7.304  1.00 91.48           H  
ATOM   2680  C   GLY A 186      -4.307  -6.538  -7.420  1.00 91.48           C  
ATOM   2681  O   GLY A 186      -5.062  -5.649  -7.018  1.00 91.48           O  
ATOM   2682  N   GLY A 187      -4.667  -7.823  -7.431  1.00 91.43           N  
ATOM   2683  H   GLY A 187      -3.988  -8.493  -7.764  1.00 91.43           H  
ATOM   2684  CA  GLY A 187      -6.003  -8.302  -7.066  1.00 91.43           C  
ATOM   2685  HA2 GLY A 187      -6.735  -7.922  -7.780  1.00 91.43           H  
ATOM   2686  HA3 GLY A 187      -5.999  -9.391  -7.119  1.00 91.43           H  
ATOM   2687  C   GLY A 187      -6.448  -7.912  -5.655  1.00 91.43           C  
ATOM   2688  O   GLY A 187      -7.595  -7.507  -5.472  1.00 91.43           O  
ATOM   2689  N   LYS A 188      -5.535  -7.986  -4.673  1.00 91.30           N  
ATOM   2690  H   LYS A 188      -4.609  -8.299  -4.925  1.00 91.30           H  
ATOM   2691  CA  LYS A 188      -5.799  -7.620  -3.267  1.00 91.30           C  
ATOM   2692  HA  LYS A 188      -6.707  -8.118  -2.927  1.00 91.30           H  
ATOM   2693  C   LYS A 188      -6.066  -6.121  -3.111  1.00 91.30           C  
ATOM   2694  CB  LYS A 188      -4.628  -8.046  -2.358  1.00 91.30           C  
ATOM   2695  HB2 LYS A 188      -4.827  -7.678  -1.351  1.00 91.30           H  
ATOM   2696  HB3 LYS A 188      -3.710  -7.576  -2.711  1.00 91.30           H  
ATOM   2697  O   LYS A 188      -7.040  -5.735  -2.471  1.00 91.30           O  
ATOM   2698  CG  LYS A 188      -4.419  -9.569  -2.283  1.00 91.30           C  
ATOM   2699  HG2 LYS A 188      -4.169  -9.943  -3.276  1.00 91.30           H  
ATOM   2700  HG3 LYS A 188      -5.340 -10.042  -1.944  1.00 91.30           H  
ATOM   2701  CD  LYS A 188      -3.276  -9.931  -1.318  1.00 91.30           C  
ATOM   2702  HD2 LYS A 188      -2.380  -9.382  -1.607  1.00 91.30           H  
ATOM   2703  HD3 LYS A 188      -3.557  -9.637  -0.306  1.00 91.30           H  
ATOM   2704  CE  LYS A 188      -2.984 -11.440  -1.355  1.00 91.30           C  
ATOM   2705  HE2 LYS A 188      -3.881 -11.981  -1.053  1.00 91.30           H  
ATOM   2706  HE3 LYS A 188      -2.759 -11.721  -2.384  1.00 91.30           H  
ATOM   2707  NZ  LYS A 188      -1.842 -11.816  -0.478  1.00 91.30           N  
ATOM   2708  HZ1 LYS A 188      -1.635 -12.802  -0.557  1.00 91.30           H  
ATOM   2709  HZ2 LYS A 188      -2.052 -11.626   0.492  1.00 91.30           H  
ATOM   2710  HZ3 LYS A 188      -1.006 -11.305  -0.724  1.00 91.30           H  
ATOM   2711  N   SER A 189      -5.246  -5.283  -3.751  1.00 93.65           N  
ATOM   2712  H   SER A 189      -4.433  -5.656  -4.221  1.00 93.65           H  
ATOM   2713  CA  SER A 189      -5.413  -3.824  -3.760  1.00 93.65           C  
ATOM   2714  HA  SER A 189      -5.409  -3.459  -2.733  1.00 93.65           H  
ATOM   2715  C   SER A 189      -6.744  -3.422  -4.401  1.00 93.65           C  
ATOM   2716  CB  SER A 189      -4.253  -3.157  -4.512  1.00 93.65           C  
ATOM   2717  HB2 SER A 189      -4.313  -3.407  -5.571  1.00 93.65           H  
ATOM   2718  HB3 SER A 189      -4.332  -2.076  -4.396  1.00 93.65           H  
ATOM   2719  O   SER A 189      -7.461  -2.586  -3.859  1.00 93.65           O  
ATOM   2720  OG  SER A 189      -3.009  -3.607  -4.004  1.00 93.65           O  
ATOM   2721  HG  SER A 189      -2.286  -3.232  -4.513  1.00 93.65           H  
ATOM   2722  N   ALA A 190      -7.123  -4.066  -5.511  1.00 93.41           N  
ATOM   2723  H   ALA A 190      -6.483  -4.721  -5.936  1.00 93.41           H  
ATOM   2724  CA  ALA A 190      -8.414  -3.841  -6.161  1.00 93.41           C  
ATOM   2725  HA  ALA A 190      -8.508  -2.783  -6.405  1.00 93.41           H  
ATOM   2726  C   ALA A 190      -9.603  -4.209  -5.259  1.00 93.41           C  
ATOM   2727  CB  ALA A 190      -8.440  -4.641  -7.464  1.00 93.41           C  
ATOM   2728  HB1 ALA A 190      -8.402  -5.710  -7.252  1.00 93.41           H  
ATOM   2729  HB2 ALA A 190      -9.353  -4.410  -8.014  1.00 93.41           H  
ATOM   2730  HB3 ALA A 190      -7.580  -4.366  -8.073  1.00 93.41           H  
ATOM   2731  O   ALA A 190     -10.585  -3.472  -5.203  1.00 93.41           O  
ATOM   2732  N   GLY A 191      -9.522  -5.327  -4.531  1.00 93.04           N  
ATOM   2733  H   GLY A 191      -8.708  -5.919  -4.619  1.00 93.04           H  
ATOM   2734  CA  GLY A 191     -10.565  -5.721  -3.585  1.00 93.04           C  
ATOM   2735  HA2 GLY A 191     -11.530  -5.761  -4.090  1.00 93.04           H  
ATOM   2736  HA3 GLY A 191     -10.337  -6.708  -3.183  1.00 93.04           H  
ATOM   2737  C   GLY A 191     -10.676  -4.786  -2.388  1.00 93.04           C  
ATOM   2738  O   GLY A 191     -11.789  -4.444  -1.997  1.00 93.04           O  
ATOM   2739  N   ALA A 192      -9.545  -4.319  -1.853  1.00 94.14           N  
ATOM   2740  H   ALA A 192      -8.662  -4.674  -2.191  1.00 94.14           H  
ATOM   2741  CA  ALA A 192      -9.527  -3.317  -0.790  1.00 94.14           C  
ATOM   2742  HA  ALA A 192     -10.113  -3.681   0.053  1.00 94.14           H  
ATOM   2743  C   ALA A 192     -10.155  -1.995  -1.245  1.00 94.14           C  
ATOM   2744  CB  ALA A 192      -8.085  -3.120  -0.323  1.00 94.14           C  
ATOM   2745  HB1 ALA A 192      -7.465  -2.753  -1.140  1.00 94.14           H  
ATOM   2746  HB2 ALA A 192      -8.058  -2.412   0.505  1.00 94.14           H  
ATOM   2747  HB3 ALA A 192      -7.692  -4.077   0.021  1.00 94.14           H  
ATOM   2748  O   ALA A 192     -11.016  -1.461  -0.556  1.00 94.14           O  
ATOM   2749  N   LEU A 193      -9.793  -1.492  -2.431  1.00 95.16           N  
ATOM   2750  H   LEU A 193      -9.054  -1.950  -2.946  1.00 95.16           H  
ATOM   2751  CA  LEU A 193     -10.393  -0.275  -2.987  1.00 95.16           C  
ATOM   2752  HA  LEU A 193     -10.219   0.556  -2.303  1.00 95.16           H  
ATOM   2753  C   LEU A 193     -11.918  -0.408  -3.120  1.00 95.16           C  
ATOM   2754  CB  LEU A 193      -9.749   0.031  -4.350  1.00 95.16           C  
ATOM   2755  HB2 LEU A 193      -9.708  -0.904  -4.909  1.00 95.16           H  
ATOM   2756  HB3 LEU A 193     -10.385   0.729  -4.896  1.00 95.16           H  
ATOM   2757  O   LEU A 193     -12.642   0.510  -2.744  1.00 95.16           O  
ATOM   2758  CG  LEU A 193      -8.329   0.620  -4.292  1.00 95.16           C  
ATOM   2759  HG  LEU A 193      -7.678  -0.047  -3.727  1.00 95.16           H  
ATOM   2760  CD1 LEU A 193      -7.775   0.757  -5.711  1.00 95.16           C  
ATOM   2761 HD11 LEU A 193      -8.240   1.605  -6.213  1.00 95.16           H  
ATOM   2762 HD12 LEU A 193      -6.699   0.923  -5.663  1.00 95.16           H  
ATOM   2763 HD13 LEU A 193      -7.981  -0.152  -6.276  1.00 95.16           H  
ATOM   2764  CD2 LEU A 193      -8.296   2.005  -3.658  1.00 95.16           C  
ATOM   2765 HD21 LEU A 193      -8.574   1.942  -2.606  1.00 95.16           H  
ATOM   2766 HD22 LEU A 193      -8.987   2.674  -4.171  1.00 95.16           H  
ATOM   2767 HD23 LEU A 193      -7.287   2.413  -3.708  1.00 95.16           H  
ATOM   2768  N   ARG A 194     -12.412  -1.567  -3.580  1.00 93.93           N  
ATOM   2769  H   ARG A 194     -11.755  -2.278  -3.871  1.00 93.93           H  
ATOM   2770  CA  ARG A 194     -13.856  -1.852  -3.641  1.00 93.93           C  
ATOM   2771  HA  ARG A 194     -14.357  -1.039  -4.167  1.00 93.93           H  
ATOM   2772  C   ARG A 194     -14.508  -1.888  -2.260  1.00 93.93           C  
ATOM   2773  CB  ARG A 194     -14.120  -3.170  -4.377  1.00 93.93           C  
ATOM   2774  HB2 ARG A 194     -13.500  -3.957  -3.947  1.00 93.93           H  
ATOM   2775  HB3 ARG A 194     -15.166  -3.442  -4.232  1.00 93.93           H  
ATOM   2776  O   ARG A 194     -15.613  -1.379  -2.112  1.00 93.93           O  
ATOM   2777  CG  ARG A 194     -13.848  -3.059  -5.882  1.00 93.93           C  
ATOM   2778  HG2 ARG A 194     -14.496  -2.299  -6.319  1.00 93.93           H  
ATOM   2779  HG3 ARG A 194     -12.814  -2.757  -6.050  1.00 93.93           H  
ATOM   2780  CD  ARG A 194     -14.091  -4.407  -6.568  1.00 93.93           C  
ATOM   2781  HD2 ARG A 194     -13.586  -5.179  -5.987  1.00 93.93           H  
ATOM   2782  HD3 ARG A 194     -13.652  -4.370  -7.565  1.00 93.93           H  
ATOM   2783  NE  ARG A 194     -15.532  -4.706  -6.683  1.00 93.93           N  
ATOM   2784  HE  ARG A 194     -16.158  -3.923  -6.562  1.00 93.93           H  
ATOM   2785  NH1 ARG A 194     -15.391  -6.970  -7.065  1.00 93.93           N  
ATOM   2786 HH11 ARG A 194     -15.852  -7.856  -7.214  1.00 93.93           H  
ATOM   2787 HH12 ARG A 194     -14.389  -6.921  -6.941  1.00 93.93           H  
ATOM   2788  NH2 ARG A 194     -17.388  -5.976  -7.033  1.00 93.93           N  
ATOM   2789 HH21 ARG A 194     -17.829  -6.869  -7.199  1.00 93.93           H  
ATOM   2790 HH22 ARG A 194     -17.971  -5.160  -6.911  1.00 93.93           H  
ATOM   2791  CZ  ARG A 194     -16.093  -5.879  -6.926  1.00 93.93           C  
ATOM   2792  N   PHE A 195     -13.842  -2.470  -1.262  1.00 93.40           N  
ATOM   2793  H   PHE A 195     -12.939  -2.878  -1.457  1.00 93.40           H  
ATOM   2794  CA  PHE A 195     -14.343  -2.514   0.114  1.00 93.40           C  
ATOM   2795  HA  PHE A 195     -15.330  -2.976   0.117  1.00 93.40           H  
ATOM   2796  C   PHE A 195     -14.518  -1.108   0.710  1.00 93.40           C  
ATOM   2797  CB  PHE A 195     -13.405  -3.380   0.965  1.00 93.40           C  
ATOM   2798  HB2 PHE A 195     -12.382  -3.011   0.880  1.00 93.40           H  
ATOM   2799  HB3 PHE A 195     -13.421  -4.399   0.579  1.00 93.40           H  
ATOM   2800  O   PHE A 195     -15.531  -0.839   1.347  1.00 93.40           O  
ATOM   2801  CG  PHE A 195     -13.781  -3.403   2.430  1.00 93.40           C  
ATOM   2802  CD1 PHE A 195     -13.158  -2.517   3.329  1.00 93.40           C  
ATOM   2803  HD1 PHE A 195     -12.394  -1.836   2.985  1.00 93.40           H  
ATOM   2804  CD2 PHE A 195     -14.792  -4.268   2.884  1.00 93.40           C  
ATOM   2805  HD2 PHE A 195     -15.288  -4.932   2.192  1.00 93.40           H  
ATOM   2806  CE1 PHE A 195     -13.545  -2.498   4.678  1.00 93.40           C  
ATOM   2807  HE1 PHE A 195     -13.072  -1.803   5.357  1.00 93.40           H  
ATOM   2808  CE2 PHE A 195     -15.185  -4.242   4.234  1.00 93.40           C  
ATOM   2809  HE2 PHE A 195     -15.983  -4.885   4.576  1.00 93.40           H  
ATOM   2810  CZ  PHE A 195     -14.558  -3.360   5.132  1.00 93.40           C  
ATOM   2811  HZ  PHE A 195     -14.858  -3.330   6.168  1.00 93.40           H  
ATOM   2812  N   TYR A 196     -13.584  -0.193   0.439  1.00 93.79           N  
ATOM   2813  H   TYR A 196     -12.756  -0.487  -0.060  1.00 93.79           H  
ATOM   2814  CA  TYR A 196     -13.658   1.205   0.881  1.00 93.79           C  
ATOM   2815  HA  TYR A 196     -14.138   1.219   1.860  1.00 93.79           H  
ATOM   2816  C   TYR A 196     -14.546   2.104  -0.009  1.00 93.79           C  
ATOM   2817  CB  TYR A 196     -12.236   1.756   1.074  1.00 93.79           C  
ATOM   2818  HB2 TYR A 196     -11.651   1.563   0.175  1.00 93.79           H  
ATOM   2819  HB3 TYR A 196     -12.286   2.837   1.201  1.00 93.79           H  
ATOM   2820  O   TYR A 196     -14.563   3.318   0.174  1.00 93.79           O  
ATOM   2821  CG  TYR A 196     -11.524   1.188   2.290  1.00 93.79           C  
ATOM   2822  CD1 TYR A 196     -11.905   1.602   3.580  1.00 93.79           C  
ATOM   2823  HD1 TYR A 196     -12.689   2.335   3.701  1.00 93.79           H  
ATOM   2824  CD2 TYR A 196     -10.486   0.247   2.144  1.00 93.79           C  
ATOM   2825  HD2 TYR A 196     -10.162  -0.043   1.156  1.00 93.79           H  
ATOM   2826  CE1 TYR A 196     -11.264   1.070   4.716  1.00 93.79           C  
ATOM   2827  HE1 TYR A 196     -11.538   1.400   5.707  1.00 93.79           H  
ATOM   2828  CE2 TYR A 196      -9.863  -0.313   3.276  1.00 93.79           C  
ATOM   2829  HE2 TYR A 196      -9.080  -1.048   3.160  1.00 93.79           H  
ATOM   2830  OH  TYR A 196      -9.670  -0.450   5.666  1.00 93.79           O  
ATOM   2831  HH  TYR A 196      -9.054  -1.154   5.451  1.00 93.79           H  
ATOM   2832  CZ  TYR A 196     -10.253   0.098   4.568  1.00 93.79           C  
ATOM   2833  N   GLY A 197     -15.307   1.535  -0.952  1.00 91.52           N  
ATOM   2834  H   GLY A 197     -15.283   0.530  -1.042  1.00 91.52           H  
ATOM   2835  CA  GLY A 197     -16.298   2.264  -1.756  1.00 91.52           C  
ATOM   2836  HA2 GLY A 197     -17.096   1.572  -2.025  1.00 91.52           H  
ATOM   2837  HA3 GLY A 197     -16.733   3.063  -1.157  1.00 91.52           H  
ATOM   2838  C   GLY A 197     -15.771   2.887  -3.053  1.00 91.52           C  
ATOM   2839  O   GLY A 197     -16.519   3.567  -3.752  1.00 91.52           O  
ATOM   2840  N   ALA A 198     -14.513   2.643  -3.425  1.00 91.51           N  
ATOM   2841  H   ALA A 198     -13.945   2.031  -2.856  1.00 91.51           H  
ATOM   2842  CA  ALA A 198     -13.988   3.085  -4.709  1.00 91.51           C  
ATOM   2843  HA  ALA A 198     -14.443   4.047  -4.947  1.00 91.51           H  
ATOM   2844  C   ALA A 198     -14.356   2.105  -5.841  1.00 91.51           C  
ATOM   2845  CB  ALA A 198     -12.483   3.329  -4.588  1.00 91.51           C  
ATOM   2846  HB1 ALA A 198     -12.287   4.021  -3.769  1.00 91.51           H  
ATOM   2847  HB2 ALA A 198     -12.126   3.776  -5.516  1.00 91.51           H  
ATOM   2848  HB3 ALA A 198     -11.958   2.392  -4.405  1.00 91.51           H  
ATOM   2849  O   ALA A 198     -14.501   0.900  -5.637  1.00 91.51           O  
ATOM   2850  N   THR A 199     -14.455   2.613  -7.074  1.00 89.33           N  
ATOM   2851  H   THR A 199     -14.337   3.611  -7.181  1.00 89.33           H  
ATOM   2852  CA  THR A 199     -14.672   1.796  -8.286  1.00 89.33           C  
ATOM   2853  HA  THR A 199     -14.905   0.770  -8.002  1.00 89.33           H  
ATOM   2854  C   THR A 199     -13.395   1.775  -9.129  1.00 89.33           C  
ATOM   2855  CB  THR A 199     -15.875   2.301  -9.097  1.00 89.33           C  
ATOM   2856  HB  THR A 199     -15.666   3.293  -9.496  1.00 89.33           H  
ATOM   2857  O   THR A 199     -13.265   2.559 -10.076  1.00 89.33           O  
ATOM   2858  CG2 THR A 199     -16.247   1.350 -10.238  1.00 89.33           C  
ATOM   2859 HG21 THR A 199     -17.113   1.749 -10.766  1.00 89.33           H  
ATOM   2860 HG22 THR A 199     -15.422   1.252 -10.943  1.00 89.33           H  
ATOM   2861 HG23 THR A 199     -16.502   0.370  -9.834  1.00 89.33           H  
ATOM   2862  OG1 THR A 199     -17.012   2.367  -8.275  1.00 89.33           O  
ATOM   2863  HG1 THR A 199     -16.799   2.834  -7.464  1.00 89.33           H  
ATOM   2864  N   PRO A 200     -12.397   0.946  -8.776  1.00 85.29           N  
ATOM   2865  CA  PRO A 200     -11.127   0.956  -9.476  1.00 85.29           C  
ATOM   2866  HA  PRO A 200     -10.837   1.980  -9.707  1.00 85.29           H  
ATOM   2867  C   PRO A 200     -11.206   0.134 -10.779  1.00 85.29           C  
ATOM   2868  CB  PRO A 200     -10.160   0.388  -8.449  1.00 85.29           C  
ATOM   2869  HB2 PRO A 200      -9.948   1.150  -7.698  1.00 85.29           H  
ATOM   2870  HB3 PRO A 200      -9.228   0.064  -8.912  1.00 85.29           H  
ATOM   2871  O   PRO A 200     -12.062  -0.746 -10.917  1.00 85.29           O  
ATOM   2872  CG  PRO A 200     -10.994  -0.729  -7.821  1.00 85.29           C  
ATOM   2873  HG2 PRO A 200     -10.599  -1.058  -6.861  1.00 85.29           H  
ATOM   2874  HG3 PRO A 200     -11.077  -1.574  -8.505  1.00 85.29           H  
ATOM   2875  CD  PRO A 200     -12.343  -0.019  -7.678  1.00 85.29           C  
ATOM   2876  HD2 PRO A 200     -13.163  -0.736  -7.730  1.00 85.29           H  
ATOM   2877  HD3 PRO A 200     -12.350   0.510  -6.726  1.00 85.29           H  
ATOM   2878  N   PRO A 201     -10.315   0.383 -11.755  1.00 86.69           N  
ATOM   2879  CA  PRO A 201     -10.220  -0.457 -12.946  1.00 86.69           C  
ATOM   2880  HA  PRO A 201     -11.198  -0.548 -13.419  1.00 86.69           H  
ATOM   2881  C   PRO A 201      -9.714  -1.866 -12.601  1.00 86.69           C  
ATOM   2882  CB  PRO A 201      -9.272   0.297 -13.875  1.00 86.69           C  
ATOM   2883  HB2 PRO A 201      -8.724  -0.360 -14.550  1.00 86.69           H  
ATOM   2884  HB3 PRO A 201      -9.856   1.026 -14.437  1.00 86.69           H  
ATOM   2885  O   PRO A 201      -9.310  -2.140 -11.472  1.00 86.69           O  
ATOM   2886  CG  PRO A 201      -8.342   1.021 -12.905  1.00 86.69           C  
ATOM   2887  HG2 PRO A 201      -7.574   0.330 -12.560  1.00 86.69           H  
ATOM   2888  HG3 PRO A 201      -7.896   1.906 -13.358  1.00 86.69           H  
ATOM   2889  CD  PRO A 201      -9.258   1.387 -11.740  1.00 86.69           C  
ATOM   2890  HD2 PRO A 201      -9.691   2.375 -11.900  1.00 86.69           H  
ATOM   2891  HD3 PRO A 201      -8.696   1.370 -10.806  1.00 86.69           H  
ATOM   2892  N   ARG A 202      -9.699  -2.778 -13.579  1.00 87.05           N  
ATOM   2893  H   ARG A 202      -9.995  -2.498 -14.503  1.00 87.05           H  
ATOM   2894  CA  ARG A 202      -9.150  -4.131 -13.381  1.00 87.05           C  
ATOM   2895  HA  ARG A 202      -9.755  -4.620 -12.618  1.00 87.05           H  
ATOM   2896  C   ARG A 202      -7.695  -4.068 -12.879  1.00 87.05           C  
ATOM   2897  CB  ARG A 202      -9.216  -4.945 -14.679  1.00 87.05           C  
ATOM   2898  HB2 ARG A 202      -8.723  -5.902 -14.512  1.00 87.05           H  
ATOM   2899  HB3 ARG A 202      -8.674  -4.416 -15.464  1.00 87.05           H  
ATOM   2900  O   ARG A 202      -6.975  -3.165 -13.310  1.00 87.05           O  
ATOM   2901  CG  ARG A 202     -10.663  -5.195 -15.130  1.00 87.05           C  
ATOM   2902  HG2 ARG A 202     -11.212  -5.709 -14.341  1.00 87.05           H  
ATOM   2903  HG3 ARG A 202     -11.152  -4.241 -15.325  1.00 87.05           H  
ATOM   2904  CD  ARG A 202     -10.718  -6.029 -16.414  1.00 87.05           C  
ATOM   2905  HD2 ARG A 202     -10.085  -5.565 -17.171  1.00 87.05           H  
ATOM   2906  HD3 ARG A 202     -11.743  -6.008 -16.785  1.00 87.05           H  
ATOM   2907  NE  ARG A 202     -10.270  -7.419 -16.186  1.00 87.05           N  
ATOM   2908  HE  ARG A 202      -9.338  -7.537 -15.814  1.00 87.05           H  
ATOM   2909  NH1 ARG A 202     -12.131  -8.533 -16.972  1.00 87.05           N  
ATOM   2910 HH11 ARG A 202     -12.551  -7.658 -17.252  1.00 87.05           H  
ATOM   2911 HH12 ARG A 202     -12.607  -9.400 -17.173  1.00 87.05           H  
ATOM   2912  NH2 ARG A 202     -10.414  -9.687 -16.144  1.00 87.05           N  
ATOM   2913 HH21 ARG A 202     -10.914 -10.538 -16.361  1.00 87.05           H  
ATOM   2914 HH22 ARG A 202      -9.516  -9.743 -15.686  1.00 87.05           H  
ATOM   2915  CZ  ARG A 202     -10.940  -8.532 -16.437  1.00 87.05           C  
ATOM   2916  N   PRO A 203      -7.264  -5.008 -12.011  1.00 88.51           N  
ATOM   2917  CA  PRO A 203      -5.871  -5.110 -11.582  1.00 88.51           C  
ATOM   2918  HA  PRO A 203      -5.646  -4.296 -10.893  1.00 88.51           H  
ATOM   2919  C   PRO A 203      -4.917  -5.061 -12.777  1.00 88.51           C  
ATOM   2920  CB  PRO A 203      -5.753  -6.444 -10.842  1.00 88.51           C  
ATOM   2921  HB2 PRO A 203      -5.044  -6.376 -10.017  1.00 88.51           H  
ATOM   2922  HB3 PRO A 203      -5.452  -7.236 -11.527  1.00 88.51           H  
ATOM   2923  O   PRO A 203      -5.192  -5.669 -13.810  1.00 88.51           O  
ATOM   2924  CG  PRO A 203      -7.171  -6.720 -10.356  1.00 88.51           C  
ATOM   2925  HG2 PRO A 203      -7.364  -7.789 -10.260  1.00 88.51           H  
ATOM   2926  HG3 PRO A 203      -7.329  -6.218  -9.401  1.00 88.51           H  
ATOM   2927  CD  PRO A 203      -8.052  -6.083 -11.427  1.00 88.51           C  
ATOM   2928  HD2 PRO A 203      -8.966  -5.705 -10.969  1.00 88.51           H  
ATOM   2929  HD3 PRO A 203      -8.286  -6.822 -12.194  1.00 88.51           H  
ATOM   2930  N   LEU A 204      -3.809  -4.339 -12.639  1.00 85.58           N  
ATOM   2931  H   LEU A 204      -3.615  -3.923 -11.739  1.00 85.58           H  
ATOM   2932  CA  LEU A 204      -2.813  -4.198 -13.706  1.00 85.58           C  
ATOM   2933  HA  LEU A 204      -3.282  -4.371 -14.675  1.00 85.58           H  
ATOM   2934  C   LEU A 204      -1.698  -5.240 -13.586  1.00 85.58           C  
ATOM   2935  CB  LEU A 204      -2.251  -2.769 -13.683  1.00 85.58           C  
ATOM   2936  HB2 LEU A 204      -1.417  -2.707 -14.382  1.00 85.58           H  
ATOM   2937  HB3 LEU A 204      -1.859  -2.569 -12.685  1.00 85.58           H  
ATOM   2938  O   LEU A 204      -1.075  -5.592 -14.586  1.00 85.58           O  
ATOM   2939  CG  LEU A 204      -3.278  -1.684 -14.052  1.00 85.58           C  
ATOM   2940  HG  LEU A 204      -4.158  -1.768 -13.413  1.00 85.58           H  
ATOM   2941  CD1 LEU A 204      -2.647  -0.316 -13.829  1.00 85.58           C  
ATOM   2942 HD11 LEU A 204      -3.386   0.462 -14.017  1.00 85.58           H  
ATOM   2943 HD12 LEU A 204      -1.797  -0.185 -14.499  1.00 85.58           H  
ATOM   2944 HD13 LEU A 204      -2.305  -0.218 -12.798  1.00 85.58           H  
ATOM   2945  CD2 LEU A 204      -3.760  -1.759 -15.499  1.00 85.58           C  
ATOM   2946 HD21 LEU A 204      -4.303  -2.690 -15.664  1.00 85.58           H  
ATOM   2947 HD22 LEU A 204      -2.909  -1.712 -16.178  1.00 85.58           H  
ATOM   2948 HD23 LEU A 204      -4.434  -0.928 -15.706  1.00 85.58           H  
ATOM   2949  N   PHE A 205      -1.477  -5.755 -12.373  1.00 83.80           N  
ATOM   2950  H   PHE A 205      -2.033  -5.412 -11.603  1.00 83.80           H  
ATOM   2951  CA  PHE A 205      -0.461  -6.758 -12.077  1.00 83.80           C  
ATOM   2952  HA  PHE A 205       0.105  -6.964 -12.986  1.00 83.80           H  
ATOM   2953  C   PHE A 205      -1.095  -8.073 -11.626  1.00 83.80           C  
ATOM   2954  CB  PHE A 205       0.533  -6.210 -11.047  1.00 83.80           C  
ATOM   2955  HB2 PHE A 205       0.000  -5.954 -10.131  1.00 83.80           H  
ATOM   2956  HB3 PHE A 205       1.257  -6.987 -10.802  1.00 83.80           H  
ATOM   2957  O   PHE A 205      -2.096  -8.096 -10.906  1.00 83.80           O  
ATOM   2958  CG  PHE A 205       1.281  -4.994 -11.554  1.00 83.80           C  
ATOM   2959  CD1 PHE A 205       2.438  -5.145 -12.342  1.00 83.80           C  
ATOM   2960  HD1 PHE A 205       2.821  -6.130 -12.561  1.00 83.80           H  
ATOM   2961  CD2 PHE A 205       0.787  -3.708 -11.281  1.00 83.80           C  
ATOM   2962  HD2 PHE A 205      -0.110  -3.585 -10.692  1.00 83.80           H  
ATOM   2963  CE1 PHE A 205       3.099  -4.013 -12.854  1.00 83.80           C  
ATOM   2964  HE1 PHE A 205       3.984  -4.133 -13.461  1.00 83.80           H  
ATOM   2965  CE2 PHE A 205       1.453  -2.582 -11.786  1.00 83.80           C  
ATOM   2966  HE2 PHE A 205       1.076  -1.596 -11.558  1.00 83.80           H  
ATOM   2967  CZ  PHE A 205       2.606  -2.728 -12.575  1.00 83.80           C  
ATOM   2968  HZ  PHE A 205       3.110  -1.856 -12.964  1.00 83.80           H  
ATOM   2969  N   LYS A 206      -0.487  -9.185 -12.050  1.00 74.96           N  
ATOM   2970  H   LYS A 206       0.361  -9.081 -12.588  1.00 74.96           H  
ATOM   2971  CA  LYS A 206      -0.878 -10.532 -11.626  1.00 74.96           C  
ATOM   2972  HA  LYS A 206      -1.959 -10.637 -11.710  1.00 74.96           H  
ATOM   2973  C   LYS A 206      -0.498 -10.711 -10.156  1.00 74.96           C  
ATOM   2974  CB  LYS A 206      -0.194 -11.595 -12.508  1.00 74.96           C  
ATOM   2975  HB2 LYS A 206      -0.435 -12.582 -12.113  1.00 74.96           H  
ATOM   2976  HB3 LYS A 206       0.886 -11.462 -12.449  1.00 74.96           H  
ATOM   2977  O   LYS A 206       0.675 -10.623  -9.810  1.00 74.96           O  
ATOM   2978  CG  LYS A 206      -0.633 -11.536 -13.981  1.00 74.96           C  
ATOM   2979  HG2 LYS A 206      -1.699 -11.760 -14.037  1.00 74.96           H  
ATOM   2980  HG3 LYS A 206      -0.456 -10.537 -14.379  1.00 74.96           H  
ATOM   2981  CD  LYS A 206       0.132 -12.555 -14.839  1.00 74.96           C  
ATOM   2982  HD2 LYS A 206      -0.105 -13.560 -14.490  1.00 74.96           H  
ATOM   2983  HD3 LYS A 206       1.202 -12.385 -14.725  1.00 74.96           H  
ATOM   2984  CE  LYS A 206      -0.251 -12.416 -16.320  1.00 74.96           C  
ATOM   2985  HE2 LYS A 206      -1.330 -12.546 -16.414  1.00 74.96           H  
ATOM   2986  HE3 LYS A 206      -0.007 -11.407 -16.649  1.00 74.96           H  
ATOM   2987  NZ  LYS A 206       0.454 -13.412 -17.171  1.00 74.96           N  
ATOM   2988  HZ1 LYS A 206       0.222 -14.355 -16.894  1.00 74.96           H  
ATOM   2989  HZ2 LYS A 206       1.456 -13.303 -17.100  1.00 74.96           H  
ATOM   2990  HZ3 LYS A 206       0.201 -13.302 -18.142  1.00 74.96           H  
ATOM   2991  N   SER A 207      -1.473 -11.011  -9.307  1.00 59.26           N  
ATOM   2992  H   SER A 207      -2.411 -11.102  -9.671  1.00 59.26           H  
ATOM   2993  CA  SER A 207      -1.236 -11.449  -7.927  1.00 59.26           C  
ATOM   2994  HA  SER A 207      -0.173 -11.409  -7.690  1.00 59.26           H  
ATOM   2995  C   SER A 207      -1.706 -12.897  -7.830  1.00 59.26           C  
ATOM   2996  CB  SER A 207      -1.982 -10.562  -6.923  1.00 59.26           C  
ATOM   2997  HB2 SER A 207      -3.055 -10.711  -7.041  1.00 59.26           H  
ATOM   2998  HB3 SER A 207      -1.701 -10.855  -5.911  1.00 59.26           H  
ATOM   2999  O   SER A 207      -2.860 -13.168  -8.142  1.00 59.26           O  
ATOM   3000  OG  SER A 207      -1.692  -9.191  -7.113  1.00 59.26           O  
ATOM   3001  HG  SER A 207      -0.741  -9.074  -7.162  1.00 59.26           H  
ATOM   3002  N   HIS A 208      -0.836 -13.836  -7.438  1.00 54.42           N  
ATOM   3003  H   HIS A 208       0.105 -13.561  -7.192  1.00 54.42           H  
ATOM   3004  CA  HIS A 208      -1.166 -15.276  -7.406  1.00 54.42           C  
ATOM   3005  HA  HIS A 208      -0.254 -15.814  -7.148  1.00 54.42           H  
ATOM   3006  C   HIS A 208      -1.585 -15.858  -8.776  1.00 54.42           C  
ATOM   3007  CB  HIS A 208      -2.183 -15.563  -6.279  1.00 54.42           C  
ATOM   3008  HB2 HIS A 208      -2.836 -14.708  -6.106  1.00 54.42           H  
ATOM   3009  HB3 HIS A 208      -2.834 -16.394  -6.552  1.00 54.42           H  
ATOM   3010  O   HIS A 208      -2.597 -16.539  -8.904  1.00 54.42           O  
ATOM   3011  CG  HIS A 208      -1.545 -15.956  -4.985  1.00 54.42           C  
ATOM   3012  CD2 HIS A 208      -0.820 -15.157  -4.146  1.00 54.42           C  
ATOM   3013  HD2 HIS A 208      -0.579 -14.117  -4.307  1.00 54.42           H  
ATOM   3014  ND1 HIS A 208      -1.619 -17.201  -4.407  1.00 54.42           N  
ATOM   3015  HD1 HIS A 208      -2.074 -18.017  -4.791  1.00 54.42           H  
ATOM   3016  CE1 HIS A 208      -0.959 -17.154  -3.240  1.00 54.42           C  
ATOM   3017  HE1 HIS A 208      -0.837 -17.985  -2.560  1.00 54.42           H  
ATOM   3018  NE2 HIS A 208      -0.470 -15.920  -3.032  1.00 54.42           N  
ATOM   3019  N   GLY A 209      -0.832 -15.553  -9.839  1.00 60.01           N  
ATOM   3020  H   GLY A 209       0.003 -15.004  -9.697  1.00 60.01           H  
ATOM   3021  CA  GLY A 209      -1.061 -16.150 -11.164  1.00 60.01           C  
ATOM   3022  HA2 GLY A 209      -0.211 -15.924 -11.808  1.00 60.01           H  
ATOM   3023  HA3 GLY A 209      -1.119 -17.233 -11.055  1.00 60.01           H  
ATOM   3024  C   GLY A 209      -2.337 -15.694 -11.887  1.00 60.01           C  
ATOM   3025  O   GLY A 209      -2.549 -16.085 -13.031  1.00 60.01           O  
ATOM   3026  N   SER A 210      -3.156 -14.825 -11.283  1.00 61.69           N  
ATOM   3027  H   SER A 210      -2.954 -14.550 -10.332  1.00 61.69           H  
ATOM   3028  CA  SER A 210      -4.399 -14.327 -11.876  1.00 61.69           C  
ATOM   3029  HA  SER A 210      -4.416 -14.602 -12.931  1.00 61.69           H  
ATOM   3030  C   SER A 210      -4.503 -12.798 -11.821  1.00 61.69           C  
ATOM   3031  CB  SER A 210      -5.609 -15.022 -11.235  1.00 61.69           C  
ATOM   3032  HB2 SER A 210      -5.513 -16.101 -11.354  1.00 61.69           H  
ATOM   3033  HB3 SER A 210      -6.518 -14.698 -11.742  1.00 61.69           H  
ATOM   3034  O   SER A 210      -3.965 -12.136 -10.933  1.00 61.69           O  
ATOM   3035  OG  SER A 210      -5.712 -14.709  -9.863  1.00 61.69           O  
ATOM   3036  HG  SER A 210      -5.052 -15.211  -9.381  1.00 61.69           H  
ATOM   3037  N   ILE A 211      -5.204 -12.223 -12.804  1.00 70.83           N  
ATOM   3038  H   ILE A 211      -5.586 -12.830 -13.515  1.00 70.83           H  
ATOM   3039  CA  ILE A 211      -5.637 -10.810 -12.824  1.00 70.83           C  
ATOM   3040  HA  ILE A 211      -5.003 -10.246 -12.140  1.00 70.83           H  
ATOM   3041  C   ILE A 211      -7.071 -10.736 -12.262  1.00 70.83           C  
ATOM   3042  CB  ILE A 211      -5.480 -10.170 -14.230  1.00 70.83           C  
ATOM   3043  HB  ILE A 211      -6.246 -10.583 -14.887  1.00 70.83           H  
ATOM   3044  O   ILE A 211      -7.964 -10.098 -12.826  1.00 70.83           O  
ATOM   3045  CG1 ILE A 211      -4.094 -10.466 -14.851  1.00 70.83           C  
ATOM   3046 HG12 ILE A 211      -3.318 -10.065 -14.198  1.00 70.83           H  
ATOM   3047 HG13 ILE A 211      -3.957 -11.544 -14.925  1.00 70.83           H  
ATOM   3048  CG2 ILE A 211      -5.655  -8.642 -14.157  1.00 70.83           C  
ATOM   3049 HG21 ILE A 211      -6.555  -8.343 -13.621  1.00 70.83           H  
ATOM   3050 HG22 ILE A 211      -5.717  -8.212 -15.157  1.00 70.83           H  
ATOM   3051 HG23 ILE A 211      -4.797  -8.205 -13.646  1.00 70.83           H  
ATOM   3052  CD1 ILE A 211      -3.888  -9.901 -16.263  1.00 70.83           C  
ATOM   3053 HD11 ILE A 211      -3.818  -8.814 -16.237  1.00 70.83           H  
ATOM   3054 HD12 ILE A 211      -2.956 -10.292 -16.673  1.00 70.83           H  
ATOM   3055 HD13 ILE A 211      -4.712 -10.202 -16.910  1.00 70.83           H  
ATOM   3056  N   ALA A 212      -7.331 -11.492 -11.194  1.00 80.59           N  
ATOM   3057  H   ALA A 212      -6.567 -11.975 -10.744  1.00 80.59           H  
ATOM   3058  CA  ALA A 212      -8.620 -11.522 -10.520  1.00 80.59           C  
ATOM   3059  HA  ALA A 212      -9.404 -11.247 -11.226  1.00 80.59           H  
ATOM   3060  C   ALA A 212      -8.631 -10.502  -9.379  1.00 80.59           C  
ATOM   3061  CB  ALA A 212      -8.916 -12.946 -10.042  1.00 80.59           C  
ATOM   3062  HB1 ALA A 212      -8.152 -13.267  -9.334  1.00 80.59           H  
ATOM   3063  HB2 ALA A 212      -8.927 -13.632 -10.889  1.00 80.59           H  
ATOM   3064  HB3 ALA A 212      -9.887 -12.979  -9.548  1.00 80.59           H  
ATOM   3065  O   ALA A 212      -7.622 -10.285  -8.710  1.00 80.59           O  
ATOM   3066  N   VAL A 213      -9.782  -9.874  -9.147  1.00 84.13           N  
ATOM   3067  H   VAL A 213     -10.593 -10.147  -9.682  1.00 84.13           H  
ATOM   3068  CA  VAL A 213      -9.990  -9.073  -7.938  1.00 84.13           C  
ATOM   3069  HA  VAL A 213      -9.120  -8.438  -7.770  1.00 84.13           H  
ATOM   3070  C   VAL A 213     -10.118 -10.041  -6.765  1.00 84.13           C  
ATOM   3071  CB  VAL A 213     -11.228  -8.172  -8.069  1.00 84.13           C  
ATOM   3072  HB  VAL A 213     -12.112  -8.782  -8.254  1.00 84.13           H  
ATOM   3073  O   VAL A 213     -10.999 -10.897  -6.773  1.00 84.13           O  
ATOM   3074  CG1 VAL A 213     -11.449  -7.357  -6.792  1.00 84.13           C  
ATOM   3075 HG11 VAL A 213     -11.709  -8.014  -5.962  1.00 84.13           H  
ATOM   3076 HG12 VAL A 213     -10.538  -6.813  -6.543  1.00 84.13           H  
ATOM   3077 HG13 VAL A 213     -12.258  -6.643  -6.945  1.00 84.13           H  
ATOM   3078  CG2 VAL A 213     -11.066  -7.184  -9.233  1.00 84.13           C  
ATOM   3079 HG21 VAL A 213     -10.962  -7.722 -10.176  1.00 84.13           H  
ATOM   3080 HG22 VAL A 213     -11.944  -6.541  -9.302  1.00 84.13           H  
ATOM   3081 HG23 VAL A 213     -10.182  -6.566  -9.075  1.00 84.13           H  
ATOM   3082  N   ILE A 214      -9.245  -9.909  -5.770  1.00 85.84           N  
ATOM   3083  H   ILE A 214      -8.625  -9.112  -5.775  1.00 85.84           H  
ATOM   3084  CA  ILE A 214      -9.250 -10.744  -4.566  1.00 85.84           C  
ATOM   3085  HA  ILE A 214      -9.747 -11.688  -4.787  1.00 85.84           H  
ATOM   3086  C   ILE A 214     -10.025  -9.974  -3.496  1.00 85.84           C  
ATOM   3087  CB  ILE A 214      -7.811 -11.084  -4.117  1.00 85.84           C  
ATOM   3088  HB  ILE A 214      -7.261 -10.153  -3.980  1.00 85.84           H  
ATOM   3089  O   ILE A 214      -9.634  -8.841  -3.217  1.00 85.84           O  
ATOM   3090  CG1 ILE A 214      -7.102 -11.927  -5.202  1.00 85.84           C  
ATOM   3091 HG12 ILE A 214      -7.239 -11.464  -6.180  1.00 85.84           H  
ATOM   3092 HG13 ILE A 214      -7.556 -12.917  -5.243  1.00 85.84           H  
ATOM   3093  CG2 ILE A 214      -7.827 -11.839  -2.774  1.00 85.84           C  
ATOM   3094 HG21 ILE A 214      -8.411 -12.755  -2.862  1.00 85.84           H  
ATOM   3095 HG22 ILE A 214      -8.259 -11.218  -1.989  1.00 85.84           H  
ATOM   3096 HG23 ILE A 214      -6.815 -12.094  -2.459  1.00 85.84           H  
ATOM   3097  CD1 ILE A 214      -5.590 -12.082  -4.999  1.00 85.84           C  
ATOM   3098 HD11 ILE A 214      -5.178 -12.667  -5.821  1.00 85.84           H  
ATOM   3099 HD12 ILE A 214      -5.117 -11.100  -5.003  1.00 85.84           H  
ATOM   3100 HD13 ILE A 214      -5.370 -12.600  -4.065  1.00 85.84           H  
ATOM   3101  N   PRO A 215     -11.101 -10.532  -2.909  1.00 87.37           N  
ATOM   3102  CA  PRO A 215     -11.859  -9.868  -1.852  1.00 87.37           C  
ATOM   3103  HA  PRO A 215     -12.389  -9.021  -2.288  1.00 87.37           H  
ATOM   3104  C   PRO A 215     -10.960  -9.377  -0.714  1.00 87.37           C  
ATOM   3105  CB  PRO A 215     -12.876 -10.898  -1.352  1.00 87.37           C  
ATOM   3106  HB2 PRO A 215     -12.454 -11.471  -0.526  1.00 87.37           H  
ATOM   3107  HB3 PRO A 215     -13.812 -10.430  -1.049  1.00 87.37           H  
ATOM   3108  O   PRO A 215      -9.965 -10.019  -0.372  1.00 87.37           O  
ATOM   3109  CG  PRO A 215     -13.066 -11.820  -2.555  1.00 87.37           C  
ATOM   3110  HG2 PRO A 215     -13.376 -12.821  -2.253  1.00 87.37           H  
ATOM   3111  HG3 PRO A 215     -13.793 -11.383  -3.238  1.00 87.37           H  
ATOM   3112  CD  PRO A 215     -11.688 -11.828  -3.212  1.00 87.37           C  
ATOM   3113  HD2 PRO A 215     -11.075 -12.615  -2.775  1.00 87.37           H  
ATOM   3114  HD3 PRO A 215     -11.798 -11.982  -4.286  1.00 87.37           H  
ATOM   3115  N   TYR A 216     -11.319  -8.238  -0.122  1.00 90.00           N  
ATOM   3116  H   TYR A 216     -12.174  -7.778  -0.402  1.00 90.00           H  
ATOM   3117  CA  TYR A 216     -10.613  -7.722   1.047  1.00 90.00           C  
ATOM   3118  HA  TYR A 216      -9.565  -7.605   0.771  1.00 90.00           H  
ATOM   3119  C   TYR A 216     -10.726  -8.736   2.199  1.00 90.00           C  
ATOM   3120  CB  TYR A 216     -11.190  -6.352   1.413  1.00 90.00           C  
ATOM   3121  HB2 TYR A 216     -12.209  -6.483   1.778  1.00 90.00           H  
ATOM   3122  HB3 TYR A 216     -11.240  -5.741   0.511  1.00 90.00           H  
ATOM   3123  O   TYR A 216     -11.831  -9.228   2.447  1.00 90.00           O  
ATOM   3124  CG  TYR A 216     -10.377  -5.585   2.433  1.00 90.00           C  
ATOM   3125  CD1 TYR A 216     -10.980  -5.139   3.622  1.00 90.00           C  
ATOM   3126  HD1 TYR A 216     -12.026  -5.332   3.809  1.00 90.00           H  
ATOM   3127  CD2 TYR A 216      -9.026  -5.283   2.173  1.00 90.00           C  
ATOM   3128  HD2 TYR A 216      -8.562  -5.634   1.263  1.00 90.00           H  
ATOM   3129  CE1 TYR A 216     -10.239  -4.382   4.544  1.00 90.00           C  
ATOM   3130  HE1 TYR A 216     -10.701  -3.999   5.442  1.00 90.00           H  
ATOM   3131  CE2 TYR A 216      -8.268  -4.559   3.111  1.00 90.00           C  
ATOM   3132  HE2 TYR A 216      -7.227  -4.334   2.931  1.00 90.00           H  
ATOM   3133  OH  TYR A 216      -8.218  -3.322   5.169  1.00 90.00           O  
ATOM   3134  HH  TYR A 216      -7.271  -3.355   5.018  1.00 90.00           H  
ATOM   3135  CZ  TYR A 216      -8.890  -4.091   4.286  1.00 90.00           C  
ATOM   3136  N   PRO A 217      -9.618  -9.113   2.864  1.00 88.86           N  
ATOM   3137  CA  PRO A 217      -9.630 -10.240   3.783  1.00 88.86           C  
ATOM   3138  HA  PRO A 217     -10.027 -11.116   3.269  1.00 88.86           H  
ATOM   3139  C   PRO A 217     -10.523  -9.940   4.993  1.00 88.86           C  
ATOM   3140  CB  PRO A 217      -8.162 -10.498   4.126  1.00 88.86           C  
ATOM   3141  HB2 PRO A 217      -8.031 -10.931   5.118  1.00 88.86           H  
ATOM   3142  HB3 PRO A 217      -7.728 -11.157   3.375  1.00 88.86           H  
ATOM   3143  O   PRO A 217     -10.493  -8.844   5.559  1.00 88.86           O  
ATOM   3144  CG  PRO A 217      -7.537  -9.116   4.002  1.00 88.86           C  
ATOM   3145  HG2 PRO A 217      -6.461  -9.161   3.831  1.00 88.86           H  
ATOM   3146  HG3 PRO A 217      -7.770  -8.551   4.905  1.00 88.86           H  
ATOM   3147  CD  PRO A 217      -8.287  -8.527   2.812  1.00 88.86           C  
ATOM   3148  HD2 PRO A 217      -7.796  -8.805   1.879  1.00 88.86           H  
ATOM   3149  HD3 PRO A 217      -8.317  -7.444   2.932  1.00 88.86           H  
ATOM   3150  N   SER A 218     -11.344 -10.921   5.377  1.00 87.93           N  
ATOM   3151  H   SER A 218     -11.377 -11.762   4.819  1.00 87.93           H  
ATOM   3152  CA  SER A 218     -12.457 -10.730   6.315  1.00 87.93           C  
ATOM   3153  HA  SER A 218     -13.144 -10.002   5.883  1.00 87.93           H  
ATOM   3154  C   SER A 218     -12.028 -10.215   7.690  1.00 87.93           C  
ATOM   3155  CB  SER A 218     -13.225 -12.043   6.496  1.00 87.93           C  
ATOM   3156  HB2 SER A 218     -14.115 -11.859   7.098  1.00 87.93           H  
ATOM   3157  HB3 SER A 218     -12.593 -12.768   7.009  1.00 87.93           H  
ATOM   3158  O   SER A 218     -12.761  -9.449   8.303  1.00 87.93           O  
ATOM   3159  OG  SER A 218     -13.603 -12.562   5.235  1.00 87.93           O  
ATOM   3160  HG  SER A 218     -14.146 -13.342   5.367  1.00 87.93           H  
ATOM   3161  N   ASN A 219     -10.837 -10.583   8.168  1.00 87.53           N  
ATOM   3162  H   ASN A 219     -10.226 -11.119   7.569  1.00 87.53           H  
ATOM   3163  CA  ASN A 219     -10.274 -10.079   9.423  1.00 87.53           C  
ATOM   3164  HA  ASN A 219     -10.995 -10.259  10.221  1.00 87.53           H  
ATOM   3165  C   ASN A 219     -10.042  -8.557   9.380  1.00 87.53           C  
ATOM   3166  CB  ASN A 219      -8.984 -10.854   9.765  1.00 87.53           C  
ATOM   3167  HB2 ASN A 219      -8.615 -10.496  10.726  1.00 87.53           H  
ATOM   3168  HB3 ASN A 219      -9.209 -11.915   9.872  1.00 87.53           H  
ATOM   3169  O   ASN A 219     -10.482  -7.856  10.288  1.00 87.53           O  
ATOM   3170  CG  ASN A 219      -7.879 -10.707   8.728  1.00 87.53           C  
ATOM   3171  ND2 ASN A 219      -6.640 -10.603   9.140  1.00 87.53           N  
ATOM   3172 HD21 ASN A 219      -6.415 -10.614  10.124  1.00 87.53           H  
ATOM   3173 HD22 ASN A 219      -5.925 -10.492   8.435  1.00 87.53           H  
ATOM   3174  OD1 ASN A 219      -8.121 -10.675   7.532  1.00 87.53           O  
ATOM   3175  N   LEU A 220      -9.433  -8.037   8.307  1.00 89.21           N  
ATOM   3176  H   LEU A 220      -9.144  -8.663   7.569  1.00 89.21           H  
ATOM   3177  CA  LEU A 220      -9.236  -6.595   8.120  1.00 89.21           C  
ATOM   3178  HA  LEU A 220      -8.842  -6.165   9.041  1.00 89.21           H  
ATOM   3179  C   LEU A 220     -10.562  -5.886   7.833  1.00 89.21           C  
ATOM   3180  CB  LEU A 220      -8.242  -6.322   6.980  1.00 89.21           C  
ATOM   3181  HB2 LEU A 220      -8.146  -5.240   6.884  1.00 89.21           H  
ATOM   3182  HB3 LEU A 220      -8.663  -6.705   6.051  1.00 89.21           H  
ATOM   3183  O   LEU A 220     -10.790  -4.787   8.325  1.00 89.21           O  
ATOM   3184  CG  LEU A 220      -6.830  -6.898   7.171  1.00 89.21           C  
ATOM   3185  HG  LEU A 220      -6.892  -7.983   7.261  1.00 89.21           H  
ATOM   3186  CD1 LEU A 220      -5.960  -6.567   5.959  1.00 89.21           C  
ATOM   3187 HD11 LEU A 220      -6.497  -6.733   5.025  1.00 89.21           H  
ATOM   3188 HD12 LEU A 220      -5.667  -5.518   6.003  1.00 89.21           H  
ATOM   3189 HD13 LEU A 220      -5.056  -7.176   5.979  1.00 89.21           H  
ATOM   3190  CD2 LEU A 220      -6.133  -6.327   8.406  1.00 89.21           C  
ATOM   3191 HD21 LEU A 220      -5.108  -6.694   8.449  1.00 89.21           H  
ATOM   3192 HD22 LEU A 220      -6.650  -6.644   9.312  1.00 89.21           H  
ATOM   3193 HD23 LEU A 220      -6.121  -5.237   8.365  1.00 89.21           H  
ATOM   3194  N   ALA A 221     -11.467  -6.526   7.089  1.00 89.97           N  
ATOM   3195  H   ALA A 221     -11.195  -7.398   6.657  1.00 89.97           H  
ATOM   3196  CA  ALA A 221     -12.806  -6.002   6.833  1.00 89.97           C  
ATOM   3197  HA  ALA A 221     -12.716  -5.012   6.385  1.00 89.97           H  
ATOM   3198  C   ALA A 221     -13.644  -5.870   8.117  1.00 89.97           C  
ATOM   3199  CB  ALA A 221     -13.506  -6.938   5.841  1.00 89.97           C  
ATOM   3200  HB1 ALA A 221     -14.464  -6.513   5.542  1.00 89.97           H  
ATOM   3201  HB2 ALA A 221     -13.688  -7.905   6.310  1.00 89.97           H  
ATOM   3202  HB3 ALA A 221     -12.886  -7.087   4.956  1.00 89.97           H  
ATOM   3203  O   ALA A 221     -14.435  -4.935   8.249  1.00 89.97           O  
ATOM   3204  N   ASN A 222     -13.508  -6.818   9.048  1.00 88.86           N  
ATOM   3205  H   ASN A 222     -12.904  -7.603   8.849  1.00 88.86           H  
ATOM   3206  CA  ASN A 222     -14.149  -6.764  10.359  1.00 88.86           C  
ATOM   3207  HA  ASN A 222     -15.198  -6.493  10.242  1.00 88.86           H  
ATOM   3208  C   ASN A 222     -13.511  -5.667  11.210  1.00 88.86           C  
ATOM   3209  CB  ASN A 222     -14.078  -8.142  11.038  1.00 88.86           C  
ATOM   3210  HB2 ASN A 222     -14.391  -8.037  12.077  1.00 88.86           H  
ATOM   3211  HB3 ASN A 222     -13.050  -8.504  11.031  1.00 88.86           H  
ATOM   3212  O   ASN A 222     -14.232  -4.813  11.705  1.00 88.86           O  
ATOM   3213  CG  ASN A 222     -14.978  -9.185  10.397  1.00 88.86           C  
ATOM   3214  ND2 ASN A 222     -14.820 -10.433  10.770  1.00 88.86           N  
ATOM   3215 HD21 ASN A 222     -14.155 -10.662  11.495  1.00 88.86           H  
ATOM   3216 HD22 ASN A 222     -15.470 -11.110  10.397  1.00 88.86           H  
ATOM   3217  OD1 ASN A 222     -15.840  -8.907   9.575  1.00 88.86           O  
ATOM   3218  N   ALA A 223     -12.178  -5.614  11.282  1.00 87.73           N  
ATOM   3219  H   ALA A 223     -11.630  -6.349  10.857  1.00 87.73           H  
ATOM   3220  CA  ALA A 223     -11.462  -4.571  12.014  1.00 87.73           C  
ATOM   3221  HA  ALA A 223     -11.751  -4.615  13.064  1.00 87.73           H  
ATOM   3222  C   ALA A 223     -11.776  -3.153  11.505  1.00 87.73           C  
ATOM   3223  CB  ALA A 223      -9.969  -4.872  11.905  1.00 87.73           C  
ATOM   3224  HB1 ALA A 223      -9.636  -4.793  10.870  1.00 87.73           H  
ATOM   3225  HB2 ALA A 223      -9.415  -4.156  12.512  1.00 87.73           H  
ATOM   3226  HB3 ALA A 223      -9.780  -5.882  12.269  1.00 87.73           H  
ATOM   3227  O   ALA A 223     -12.009  -2.247  12.299  1.00 87.73           O  
ATOM   3228  N   ALA A 224     -11.850  -2.967  10.184  1.00 88.60           N  
ATOM   3229  H   ALA A 224     -11.587  -3.731   9.579  1.00 88.60           H  
ATOM   3230  CA  ALA A 224     -12.202  -1.691   9.566  1.00 88.60           C  
ATOM   3231  HA  ALA A 224     -11.534  -0.920   9.951  1.00 88.60           H  
ATOM   3232  C   ALA A 224     -13.636  -1.261   9.894  1.00 88.60           C  
ATOM   3233  CB  ALA A 224     -12.013  -1.807   8.048  1.00 88.60           C  
ATOM   3234  HB1 ALA A 224     -12.268  -0.858   7.577  1.00 88.60           H  
ATOM   3235  HB2 ALA A 224     -10.976  -2.044   7.809  1.00 88.60           H  
ATOM   3236  HB3 ALA A 224     -12.657  -2.592   7.653  1.00 88.60           H  
ATOM   3237  O   ALA A 224     -13.891  -0.079  10.109  1.00 88.60           O  
ATOM   3238  N   ARG A 225     -14.574  -2.217   9.944  1.00 87.31           N  
ATOM   3239  H   ARG A 225     -14.285  -3.172   9.785  1.00 87.31           H  
ATOM   3240  CA  ARG A 225     -15.959  -1.956  10.356  1.00 87.31           C  
ATOM   3241  HA  ARG A 225     -16.314  -1.052   9.862  1.00 87.31           H  
ATOM   3242  C   ARG A 225     -16.051  -1.636  11.846  1.00 87.31           C  
ATOM   3243  CB  ARG A 225     -16.865  -3.134   9.973  1.00 87.31           C  
ATOM   3244  HB2 ARG A 225     -16.365  -4.079  10.187  1.00 87.31           H  
ATOM   3245  HB3 ARG A 225     -17.776  -3.085  10.570  1.00 87.31           H  
ATOM   3246  O   ARG A 225     -16.720  -0.672  12.191  1.00 87.31           O  
ATOM   3247  CG  ARG A 225     -17.257  -3.056   8.491  1.00 87.31           C  
ATOM   3248  HG2 ARG A 225     -16.366  -3.059   7.863  1.00 87.31           H  
ATOM   3249  HG3 ARG A 225     -17.786  -2.118   8.327  1.00 87.31           H  
ATOM   3250  CD  ARG A 225     -18.187  -4.204   8.087  1.00 87.31           C  
ATOM   3251  HD2 ARG A 225     -18.941  -4.333   8.863  1.00 87.31           H  
ATOM   3252  HD3 ARG A 225     -18.691  -3.923   7.162  1.00 87.31           H  
ATOM   3253  NE  ARG A 225     -17.448  -5.458   7.856  1.00 87.31           N  
ATOM   3254  HE  ARG A 225     -16.444  -5.376   7.784  1.00 87.31           H  
ATOM   3255  NH1 ARG A 225     -19.232  -6.898   8.038  1.00 87.31           N  
ATOM   3256 HH11 ARG A 225     -19.608  -7.834   7.986  1.00 87.31           H  
ATOM   3257 HH12 ARG A 225     -19.814  -6.131   8.340  1.00 87.31           H  
ATOM   3258  NH2 ARG A 225     -17.236  -7.689   7.465  1.00 87.31           N  
ATOM   3259 HH21 ARG A 225     -16.234  -7.588   7.532  1.00 87.31           H  
ATOM   3260 HH22 ARG A 225     -17.593  -8.617   7.643  1.00 87.31           H  
ATOM   3261  CZ  ARG A 225     -17.973  -6.668   7.783  1.00 87.31           C  
ATOM   3262  N   SER A 226     -15.347  -2.383  12.696  1.00 84.84           N  
ATOM   3263  H   SER A 226     -14.861  -3.196  12.346  1.00 84.84           H  
ATOM   3264  CA  SER A 226     -15.292  -2.140  14.143  1.00 84.84           C  
ATOM   3265  HA  SER A 226     -16.304  -2.154  14.548  1.00 84.84           H  
ATOM   3266  C   SER A 226     -14.686  -0.782  14.496  1.00 84.84           C  
ATOM   3267  CB  SER A 226     -14.470  -3.230  14.835  1.00 84.84           C  
ATOM   3268  HB2 SER A 226     -14.387  -3.000  15.898  1.00 84.84           H  
ATOM   3269  HB3 SER A 226     -13.469  -3.254  14.406  1.00 84.84           H  
ATOM   3270  O   SER A 226     -15.098  -0.191  15.478  1.00 84.84           O  
ATOM   3271  OG  SER A 226     -15.079  -4.500  14.683  1.00 84.84           O  
ATOM   3272  HG  SER A 226     -15.701  -4.610  15.406  1.00 84.84           H  
ATOM   3273  N   ALA A 227     -13.745  -0.267  13.701  1.00 83.17           N  
ATOM   3274  H   ALA A 227     -13.368  -0.840  12.960  1.00 83.17           H  
ATOM   3275  CA  ALA A 227     -13.146   1.051  13.919  1.00 83.17           C  
ATOM   3276  HA  ALA A 227     -12.956   1.183  14.984  1.00 83.17           H  
ATOM   3277  C   ALA A 227     -14.033   2.234  13.473  1.00 83.17           C  
ATOM   3278  CB  ALA A 227     -11.811   1.067  13.176  1.00 83.17           C  
ATOM   3279  HB1 ALA A 227     -12.010   0.951  12.111  1.00 83.17           H  
ATOM   3280  HB2 ALA A 227     -11.177   0.253  13.528  1.00 83.17           H  
ATOM   3281  HB3 ALA A 227     -11.304   2.017  13.351  1.00 83.17           H  
ATOM   3282  O   ALA A 227     -13.680   3.383  13.727  1.00 83.17           O  
ATOM   3283  N   ARG A 228     -15.136   1.972  12.756  1.00 73.69           N  
ATOM   3284  H   ARG A 228     -15.375   1.002  12.606  1.00 73.69           H  
ATOM   3285  CA  ARG A 228     -16.076   2.996  12.263  1.00 73.69           C  
ATOM   3286  HA  ARG A 228     -15.613   3.976  12.377  1.00 73.69           H  
ATOM   3287  C   ARG A 228     -17.370   3.073  13.089  1.00 73.69           C  
ATOM   3288  CB  ARG A 228     -16.339   2.735  10.767  1.00 73.69           C  
ATOM   3289  HB2 ARG A 228     -16.914   1.816  10.658  1.00 73.69           H  
ATOM   3290  HB3 ARG A 228     -15.379   2.599  10.270  1.00 73.69           H  
ATOM   3291  O   ARG A 228     -18.120   4.029  12.904  1.00 73.69           O  
ATOM   3292  CG  ARG A 228     -17.082   3.890  10.076  1.00 73.69           C  
ATOM   3293  HG2 ARG A 228     -18.094   3.972  10.472  1.00 73.69           H  
ATOM   3294  HG3 ARG A 228     -16.548   4.822  10.264  1.00 73.69           H  
ATOM   3295  CD  ARG A 228     -17.192   3.667   8.567  1.00 73.69           C  
ATOM   3296  HD2 ARG A 228     -17.744   2.743   8.394  1.00 73.69           H  
ATOM   3297  HD3 ARG A 228     -16.189   3.572   8.154  1.00 73.69           H  
ATOM   3298  NE  ARG A 228     -17.890   4.798   7.926  1.00 73.69           N  
ATOM   3299  HE  ARG A 228     -18.144   5.559   8.539  1.00 73.69           H  
ATOM   3300  NH1 ARG A 228     -17.951   3.960   5.793  1.00 73.69           N  
ATOM   3301 HH11 ARG A 228     -18.191   4.064   4.817  1.00 73.69           H  
ATOM   3302 HH12 ARG A 228     -17.472   3.137   6.129  1.00 73.69           H  
ATOM   3303  NH2 ARG A 228     -18.814   5.977   6.212  1.00 73.69           N  
ATOM   3304 HH21 ARG A 228     -19.071   6.062   5.239  1.00 73.69           H  
ATOM   3305 HH22 ARG A 228     -19.044   6.718   6.858  1.00 73.69           H  
ATOM   3306  CZ  ARG A 228     -18.214   4.907   6.651  1.00 73.69           C  
ATOM   3307  N   ALA A 229     -17.643   2.060  13.912  1.00 69.75           N  
ATOM   3308  H   ALA A 229     -16.890   1.420  14.123  1.00 69.75           H  
ATOM   3309  CA  ALA A 229     -18.791   1.995  14.816  1.00 69.75           C  
ATOM   3310  HA  ALA A 229     -19.650   2.491  14.365  1.00 69.75           H  
ATOM   3311  C   ALA A 229     -18.493   2.746  16.118  1.00 69.75           C  
ATOM   3312  CB  ALA A 229     -19.130   0.519  15.069  1.00 69.75           C  
ATOM   3313  HB1 ALA A 229     -19.996   0.462  15.728  1.00 69.75           H  
ATOM   3314  HB2 ALA A 229     -18.285   0.034  15.558  1.00 69.75           H  
ATOM   3315  HB3 ALA A 229     -19.351   0.018  14.127  1.00 69.75           H  
ATOM   3316  O   ALA A 229     -19.429   3.404  16.617  1.00 69.75           O  
ATOM   3317  OXT ALA A 229     -17.336   2.619  16.569  1.00 69.75           O  
TER    3318      ALA A 229                                                       
END   
