# Supplementary material for: Widespread Horizontal Gene Transfer Among Animal Viruses
Source: bioRxiv. 2024 Mar 26:2024.03.25.586562. Preprint. [Version 2] doi: 10.1101/2024.03.25.586562 (PMC11071296; doi:10.1101/2024.03.25.586562)
Supplement: Supplement 7 [file media-7.zip › File7_PDB/Mald4864_Cah.pdb]

ATOM      1  N   MET A   1     -86.194 -42.112  34.061  1.00 38.59           N  
ATOM      2  H   MET A   1     -85.642 -41.270  34.138  1.00 38.59           H  
ATOM      3  H2  MET A   1     -87.043 -41.979  34.593  1.00 38.59           H  
ATOM      4  H3  MET A   1     -86.420 -42.274  33.090  1.00 38.59           H  
ATOM      5  CA  MET A   1     -85.413 -43.239  34.610  1.00 38.59           C  
ATOM      6  HA  MET A   1     -86.018 -44.145  34.617  1.00 38.59           H  
ATOM      7  C   MET A   1     -85.075 -42.890  36.045  1.00 38.59           C  
ATOM      8  CB  MET A   1     -84.151 -43.504  33.775  1.00 38.59           C  
ATOM      9  HB2 MET A   1     -83.483 -44.162  34.331  1.00 38.59           H  
ATOM     10  HB3 MET A   1     -83.631 -42.566  33.582  1.00 38.59           H  
ATOM     11  O   MET A   1     -84.441 -41.873  36.279  1.00 38.59           O  
ATOM     12  CG  MET A   1     -84.503 -44.185  32.446  1.00 38.59           C  
ATOM     13  HG2 MET A   1     -84.910 -45.174  32.657  1.00 38.59           H  
ATOM     14  HG3 MET A   1     -85.263 -43.602  31.925  1.00 38.59           H  
ATOM     15  SD  MET A   1     -83.087 -44.368  31.338  1.00 38.59           S  
ATOM     16  CE  MET A   1     -83.818 -45.380  30.022  1.00 38.59           C  
ATOM     17  HE1 MET A   1     -84.163 -46.328  30.434  1.00 38.59           H  
ATOM     18  HE2 MET A   1     -84.656 -44.850  29.569  1.00 38.59           H  
ATOM     19  HE3 MET A   1     -83.065 -45.576  29.259  1.00 38.59           H  
ATOM     20  N   SER A   2     -85.631 -43.649  36.983  1.00 31.87           N  
ATOM     21  H   SER A   2     -86.122 -44.493  36.724  1.00 31.87           H  
ATOM     22  CA  SER A   2     -85.469 -43.501  38.430  1.00 31.87           C  
ATOM     23  HA  SER A   2     -85.623 -42.464  38.728  1.00 31.87           H  
ATOM     24  C   SER A   2     -84.069 -43.950  38.854  1.00 31.87           C  
ATOM     25  CB  SER A   2     -86.529 -44.384  39.108  1.00 31.87           C  
ATOM     26  HB2 SER A   2     -87.511 -43.928  38.982  1.00 31.87           H  
ATOM     27  HB3 SER A   2     -86.317 -44.474  40.173  1.00 31.87           H  
ATOM     28  O   SER A   2     -83.735 -45.121  38.681  1.00 31.87           O  
ATOM     29  OG  SER A   2     -86.535 -45.667  38.498  1.00 31.87           O  
ATOM     30  HG  SER A   2     -85.698 -46.085  38.712  1.00 31.87           H  
ATOM     31  N   GLY A   3     -83.264 -43.036  39.391  1.00 34.14           N  
ATOM     32  H   GLY A   3     -83.590 -42.084  39.483  1.00 34.14           H  
ATOM     33  CA  GLY A   3     -81.949 -43.324  39.961  1.00 34.14           C  
ATOM     34  HA2 GLY A   3     -81.775 -44.398  40.017  1.00 34.14           H  
ATOM     35  HA3 GLY A   3     -81.172 -42.879  39.340  1.00 34.14           H  
ATOM     36  C   GLY A   3     -81.856 -42.714  41.354  1.00 34.14           C  
ATOM     37  O   GLY A   3     -82.021 -41.508  41.509  1.00 34.14           O  
ATOM     38  N   ASN A   4     -81.669 -43.577  42.351  1.00 34.13           N  
ATOM     39  H   ASN A   4     -81.526 -44.545  42.101  1.00 34.13           H  
ATOM     40  CA  ASN A   4     -81.603 -43.255  43.774  1.00 34.13           C  
ATOM     41  HA  ASN A   4     -82.510 -42.727  44.068  1.00 34.13           H  
ATOM     42  C   ASN A   4     -80.393 -42.369  44.102  1.00 34.13           C  
ATOM     43  CB  ASN A   4     -81.501 -44.582  44.554  1.00 34.13           C  
ATOM     44  HB2 ASN A   4     -80.673 -45.171  44.160  1.00 34.13           H  
ATOM     45  HB3 ASN A   4     -81.279 -44.359  45.598  1.00 34.13           H  
ATOM     46  O   ASN A   4     -79.274 -42.690  43.709  1.00 34.13           O  
ATOM     47  CG  ASN A   4     -82.773 -45.407  44.541  1.00 34.13           C  
ATOM     48  ND2 ASN A   4     -82.667 -46.712  44.633  1.00 34.13           N  
ATOM     49 HD21 ASN A   4     -81.764 -47.148  44.753  1.00 34.13           H  
ATOM     50 HD22 ASN A   4     -83.537 -47.224  44.669  1.00 34.13           H  
ATOM     51  OD1 ASN A   4     -83.875 -44.901  44.454  1.00 34.13           O  
ATOM     52  N   TRP A   5     -80.611 -41.320  44.896  1.00 29.78           N  
ATOM     53  H   TRP A   5     -81.555 -41.132  45.202  1.00 29.78           H  
ATOM     54  CA  TRP A   5     -79.551 -40.551  45.549  1.00 29.78           C  
ATOM     55  HA  TRP A   5     -78.620 -40.663  44.994  1.00 29.78           H  
ATOM     56  C   TRP A   5     -79.347 -41.107  46.962  1.00 29.78           C  
ATOM     57  CB  TRP A   5     -79.911 -39.059  45.551  1.00 29.78           C  
ATOM     58  HB2 TRP A   5     -80.879 -38.921  46.032  1.00 29.78           H  
ATOM     59  HB3 TRP A   5     -79.172 -38.527  46.151  1.00 29.78           H  
ATOM     60  O   TRP A   5     -80.301 -41.209  47.732  1.00 29.78           O  
ATOM     61  CG  TRP A   5     -79.948 -38.426  44.191  1.00 29.78           C  
ATOM     62  CD1 TRP A   5     -80.959 -38.530  43.297  1.00 29.78           C  
ATOM     63  HD1 TRP A   5     -81.871 -39.084  43.457  1.00 29.78           H  
ATOM     64  CD2 TRP A   5     -78.920 -37.621  43.534  1.00 29.78           C  
ATOM     65  CE2 TRP A   5     -79.382 -37.275  42.229  1.00 29.78           C  
ATOM     66  CE3 TRP A   5     -77.639 -37.156  43.905  1.00 29.78           C  
ATOM     67  HE3 TRP A   5     -77.253 -37.390  44.886  1.00 29.78           H  
ATOM     68  NE1 TRP A   5     -80.630 -37.852  42.140  1.00 29.78           N  
ATOM     69  HE1 TRP A   5     -81.230 -37.812  41.329  1.00 29.78           H  
ATOM     70  CH2 TRP A   5     -77.350 -36.061  41.737  1.00 29.78           C  
ATOM     71  HH2 TRP A   5     -76.747 -35.464  41.070  1.00 29.78           H  
ATOM     72  CZ2 TRP A   5     -78.619 -36.510  41.335  1.00 29.78           C  
ATOM     73  HZ2 TRP A   5     -79.002 -36.264  40.356  1.00 29.78           H  
ATOM     74  CZ3 TRP A   5     -76.864 -36.384  43.017  1.00 29.78           C  
ATOM     75  HZ3 TRP A   5     -75.891 -36.031  43.323  1.00 29.78           H  
ATOM     76  N   GLN A   6     -78.117 -41.505  47.285  1.00 32.93           N  
ATOM     77  H   GLN A   6     -77.380 -41.376  46.607  1.00 32.93           H  
ATOM     78  CA  GLN A   6     -77.702 -41.871  48.640  1.00 32.93           C  
ATOM     79  HA  GLN A   6     -78.569 -42.201  49.213  1.00 32.93           H  
ATOM     80  C   GLN A   6     -77.118 -40.642  49.341  1.00 32.93           C  
ATOM     81  CB  GLN A   6     -76.679 -43.020  48.605  1.00 32.93           C  
ATOM     82  HB2 GLN A   6     -76.161 -43.060  49.563  1.00 32.93           H  
ATOM     83  HB3 GLN A   6     -75.939 -42.823  47.829  1.00 32.93           H  
ATOM     84  O   GLN A   6     -76.272 -39.947  48.782  1.00 32.93           O  
ATOM     85  CG  GLN A   6     -77.344 -44.385  48.369  1.00 32.93           C  
ATOM     86  HG2 GLN A   6     -78.051 -44.575  49.176  1.00 32.93           H  
ATOM     87  HG3 GLN A   6     -77.892 -44.367  47.427  1.00 32.93           H  
ATOM     88  CD  GLN A   6     -76.336 -45.532  48.314  1.00 32.93           C  
ATOM     89  NE2 GLN A   6     -76.731 -46.740  48.651  1.00 32.93           N  
ATOM     90 HE21 GLN A   6     -76.006 -47.443  48.628  1.00 32.93           H  
ATOM     91 HE22 GLN A   6     -77.661 -46.904  49.008  1.00 32.93           H  
ATOM     92  OE1 GLN A   6     -75.185 -45.387  47.948  1.00 32.93           O  
ATOM     93  N   CYS A   7     -77.569 -40.389  50.569  1.00 28.14           N  
ATOM     94  H   CYS A   7     -78.291 -40.980  50.954  1.00 28.14           H  
ATOM     95  CA  CYS A   7     -77.040 -39.344  51.438  1.00 28.14           C  
ATOM     96  HA  CYS A   7     -76.798 -38.464  50.841  1.00 28.14           H  
ATOM     97  C   CYS A   7     -75.765 -39.832  52.135  1.00 28.14           C  
ATOM     98  CB  CYS A   7     -78.107 -38.960  52.477  1.00 28.14           C  
ATOM     99  HB2 CYS A   7     -78.357 -39.833  53.080  1.00 28.14           H  
ATOM    100  HB3 CYS A   7     -77.706 -38.195  53.142  1.00 28.14           H  
ATOM    101  O   CYS A   7     -75.789 -40.861  52.810  1.00 28.14           O  
ATOM    102  SG  CYS A   7     -79.609 -38.326  51.676  1.00 28.14           S  
ATOM    103  HG  CYS A   7     -79.071 -37.225  51.143  1.00 28.14           H  
ATOM    104  N   TYR A   8     -74.686 -39.059  52.030  1.00 35.50           N  
ATOM    105  H   TYR A   8     -74.728 -38.229  51.455  1.00 35.50           H  
ATOM    106  CA  TYR A   8     -73.500 -39.199  52.869  1.00 35.50           C  
ATOM    107  HA  TYR A   8     -73.622 -40.051  53.537  1.00 35.50           H  
ATOM    108  C   TYR A   8     -73.337 -37.946  53.735  1.00 35.50           C  
ATOM    109  CB  TYR A   8     -72.255 -39.476  52.011  1.00 35.50           C  
ATOM    110  HB2 TYR A   8     -71.370 -39.208  52.588  1.00 35.50           H  
ATOM    111  HB3 TYR A   8     -72.265 -38.835  51.129  1.00 35.50           H  
ATOM    112  O   TYR A   8     -73.266 -36.848  53.202  1.00 35.50           O  
ATOM    113  CG  TYR A   8     -72.115 -40.929  51.594  1.00 35.50           C  
ATOM    114  CD1 TYR A   8     -71.489 -41.843  52.466  1.00 35.50           C  
ATOM    115  HD1 TYR A   8     -71.102 -41.500  53.414  1.00 35.50           H  
ATOM    116  CD2 TYR A   8     -72.615 -41.372  50.354  1.00 35.50           C  
ATOM    117  HD2 TYR A   8     -73.103 -40.674  49.690  1.00 35.50           H  
ATOM    118  CE1 TYR A   8     -71.357 -43.196  52.101  1.00 35.50           C  
ATOM    119  HE1 TYR A   8     -70.871 -43.889  52.771  1.00 35.50           H  
ATOM    120  CE2 TYR A   8     -72.484 -42.726  49.983  1.00 35.50           C  
ATOM    121  HE2 TYR A   8     -72.867 -43.079  49.037  1.00 35.50           H  
ATOM    122  OH  TYR A   8     -71.722 -44.943  50.500  1.00 35.50           O  
ATOM    123  HH  TYR A   8     -71.257 -45.444  51.173  1.00 35.50           H  
ATOM    124  CZ  TYR A   8     -71.854 -43.638  50.855  1.00 35.50           C  
ATOM    125  N   GLY A   9     -73.320 -38.177  55.054  1.00 33.91           N  
ATOM    126  H   GLY A   9     -73.587 -39.115  55.315  1.00 33.91           H  
ATOM    127  CA  GLY A   9     -72.575 -37.465  56.106  1.00 33.91           C  
ATOM    128  HA2 GLY A   9     -72.897 -37.856  57.071  1.00 33.91           H  
ATOM    129  HA3 GLY A   9     -71.523 -37.730  56.002  1.00 33.91           H  
ATOM    130  C   GLY A   9     -72.613 -35.936  56.177  1.00 33.91           C  
ATOM    131  O   GLY A   9     -72.088 -35.254  55.310  1.00 33.91           O  
ATOM    132  N   TRP A  10     -73.139 -35.430  57.293  1.00 30.40           N  
ATOM    133  H   TRP A  10     -73.466 -36.082  57.992  1.00 30.40           H  
ATOM    134  CA  TRP A  10     -73.051 -34.038  57.739  1.00 30.40           C  
ATOM    135  HA  TRP A  10     -73.249 -33.360  56.909  1.00 30.40           H  
ATOM    136  C   TRP A  10     -71.675 -33.696  58.322  1.00 30.40           C  
ATOM    137  CB  TRP A  10     -74.092 -33.819  58.849  1.00 30.40           C  
ATOM    138  HB2 TRP A  10     -74.198 -34.726  59.445  1.00 30.40           H  
ATOM    139  HB3 TRP A  10     -73.704 -33.057  59.525  1.00 30.40           H  
ATOM    140  O   TRP A  10     -71.184 -34.433  59.175  1.00 30.40           O  
ATOM    141  CG  TRP A  10     -75.447 -33.348  58.438  1.00 30.40           C  
ATOM    142  CD1 TRP A  10     -76.111 -33.655  57.301  1.00 30.40           C  
ATOM    143  HD1 TRP A  10     -75.733 -34.304  56.525  1.00 30.40           H  
ATOM    144  CD2 TRP A  10     -76.289 -32.397  59.154  1.00 30.40           C  
ATOM    145  CE2 TRP A  10     -77.456 -32.152  58.375  1.00 30.40           C  
ATOM    146  CE3 TRP A  10     -76.159 -31.690  60.369  1.00 30.40           C  
ATOM    147  HE3 TRP A  10     -75.276 -31.831  60.974  1.00 30.40           H  
ATOM    148  NE1 TRP A  10     -77.303 -32.955  57.263  1.00 30.40           N  
ATOM    149  HE1 TRP A  10     -77.937 -32.973  56.477  1.00 30.40           H  
ATOM    150  CH2 TRP A  10     -78.285 -30.551  59.988  1.00 30.40           C  
ATOM    151  HH2 TRP A  10     -79.025 -29.832  60.307  1.00 30.40           H  
ATOM    152  CZ2 TRP A  10     -78.447 -31.245  58.776  1.00 30.40           C  
ATOM    153  HZ2 TRP A  10     -79.313 -31.066  58.155  1.00 30.40           H  
ATOM    154  CZ3 TRP A  10     -77.146 -30.776  60.781  1.00 30.40           C  
ATOM    155  HZ3 TRP A  10     -77.017 -30.223  61.700  1.00 30.40           H  
ATOM    156  N   ASP A  11     -71.154 -32.527  57.948  1.00 36.12           N  
ATOM    157  H   ASP A  11     -71.549 -32.040  57.156  1.00 36.12           H  
ATOM    158  CA  ASP A  11     -70.264 -31.715  58.779  1.00 36.12           C  
ATOM    159  HA  ASP A  11     -70.527 -31.911  59.818  1.00 36.12           H  
ATOM    160  C   ASP A  11     -70.545 -30.225  58.483  1.00 36.12           C  
ATOM    161  CB  ASP A  11     -68.781 -32.096  58.546  1.00 36.12           C  
ATOM    162  HB2 ASP A  11     -68.281 -31.302  57.991  1.00 36.12           H  
ATOM    163  HB3 ASP A  11     -68.731 -32.995  57.931  1.00 36.12           H  
ATOM    164  O   ASP A  11     -70.481 -29.813  57.329  1.00 36.12           O  
ATOM    165  CG  ASP A  11     -67.988 -32.372  59.835  1.00 36.12           C  
ATOM    166  OD1 ASP A  11     -68.511 -32.090  60.939  1.00 36.12           O  
ATOM    167  OD2 ASP A  11     -66.849 -32.878  59.706  1.00 36.12           O  
ATOM    168  N   GLY A  12     -70.936 -29.475  59.522  1.00 35.69           N  
ATOM    169  H   GLY A  12     -70.977 -29.975  60.398  1.00 35.69           H  
ATOM    170  CA  GLY A  12     -70.930 -28.004  59.661  1.00 35.69           C  
ATOM    171  HA2 GLY A  12     -69.897 -27.700  59.825  1.00 35.69           H  
ATOM    172  HA3 GLY A  12     -71.466 -27.751  60.576  1.00 35.69           H  
ATOM    173  C   GLY A  12     -71.459 -27.095  58.536  1.00 35.69           C  
ATOM    174  O   GLY A  12     -70.793 -26.887  57.531  1.00 35.69           O  
ATOM    175  N   ASP A  13     -72.609 -26.458  58.794  1.00 34.88           N  
ATOM    176  H   ASP A  13     -73.096 -26.760  59.626  1.00 34.88           H  
ATOM    177  CA  ASP A  13     -73.025 -25.104  58.382  1.00 34.88           C  
ATOM    178  HA  ASP A  13     -74.107 -25.129  58.253  1.00 34.88           H  
ATOM    179  C   ASP A  13     -72.442 -24.544  57.068  1.00 34.88           C  
ATOM    180  CB  ASP A  13     -72.745 -24.128  59.550  1.00 34.88           C  
ATOM    181  HB2 ASP A  13     -71.670 -24.076  59.721  1.00 34.88           H  
ATOM    182  HB3 ASP A  13     -73.092 -23.134  59.265  1.00 34.88           H  
ATOM    183  O   ASP A  13     -71.447 -23.841  57.104  1.00 34.88           O  
ATOM    184  CG  ASP A  13     -73.430 -24.510  60.867  1.00 34.88           C  
ATOM    185  OD1 ASP A  13     -74.424 -25.272  60.811  1.00 34.88           O  
ATOM    186  OD2 ASP A  13     -72.958 -24.041  61.926  1.00 34.88           O  
ATOM    187  N   TYR A  14     -73.071 -24.833  55.921  1.00 35.70           N  
ATOM    188  H   TYR A  14     -73.617 -25.681  55.959  1.00 35.70           H  
ATOM    189  CA  TYR A  14     -73.397 -23.915  54.803  1.00 35.70           C  
ATOM    190  HA  TYR A  14     -74.345 -23.445  55.066  1.00 35.70           H  
ATOM    191  C   TYR A  14     -73.637 -24.714  53.507  1.00 35.70           C  
ATOM    192  CB  TYR A  14     -72.396 -22.759  54.541  1.00 35.70           C  
ATOM    193  HB2 TYR A  14     -71.376 -23.139  54.602  1.00 35.70           H  
ATOM    194  HB3 TYR A  14     -72.536 -22.403  53.520  1.00 35.70           H  
ATOM    195  O   TYR A  14     -72.838 -25.542  53.076  1.00 35.70           O  
ATOM    196  CG  TYR A  14     -72.572 -21.546  55.458  1.00 35.70           C  
ATOM    197  CD1 TYR A  14     -73.739 -20.757  55.389  1.00 35.70           C  
ATOM    198  HD1 TYR A  14     -74.486 -20.965  54.637  1.00 35.70           H  
ATOM    199  CD2 TYR A  14     -71.582 -21.212  56.403  1.00 35.70           C  
ATOM    200  HD2 TYR A  14     -70.653 -21.762  56.421  1.00 35.70           H  
ATOM    201  CE1 TYR A  14     -73.945 -19.714  56.316  1.00 35.70           C  
ATOM    202  HE1 TYR A  14     -74.843 -19.114  56.280  1.00 35.70           H  
ATOM    203  CE2 TYR A  14     -71.807 -20.220  57.371  1.00 35.70           C  
ATOM    204  HE2 TYR A  14     -71.059 -20.031  58.126  1.00 35.70           H  
ATOM    205  OH  TYR A  14     -73.211 -18.504  58.262  1.00 35.70           O  
ATOM    206  HH  TYR A  14     -72.474 -18.473  58.876  1.00 35.70           H  
ATOM    207  CZ  TYR A  14     -72.997 -19.471  57.332  1.00 35.70           C  
ATOM    208  N   CYS A  15     -74.774 -24.451  52.857  1.00 28.96           N  
ATOM    209  H   CYS A  15     -75.364 -23.719  53.226  1.00 28.96           H  
ATOM    210  CA  CYS A  15     -75.151 -25.044  51.577  1.00 28.96           C  
ATOM    211  HA  CYS A  15     -74.759 -26.060  51.527  1.00 28.96           H  
ATOM    212  C   CYS A  15     -74.540 -24.222  50.430  1.00 28.96           C  
ATOM    213  CB  CYS A  15     -76.690 -25.101  51.522  1.00 28.96           C  
ATOM    214  HB2 CYS A  15     -77.085 -24.093  51.400  1.00 28.96           H  
ATOM    215  HB3 CYS A  15     -77.068 -25.513  52.458  1.00 28.96           H  
ATOM    216  O   CYS A  15     -75.019 -23.129  50.133  1.00 28.96           O  
ATOM    217  SG  CYS A  15     -77.271 -26.143  50.153  1.00 28.96           S  
ATOM    218  HG  CYS A  15     -76.693 -27.279  50.555  1.00 28.96           H  
ATOM    219  N   HIS A  16     -73.496 -24.742  49.778  1.00 34.01           N  
ATOM    220  H   HIS A  16     -73.082 -25.593  50.129  1.00 34.01           H  
ATOM    221  CA  HIS A  16     -72.963 -24.176  48.537  1.00 34.01           C  
ATOM    222  HA  HIS A  16     -73.348 -23.163  48.417  1.00 34.01           H  
ATOM    223  C   HIS A  16     -73.447 -24.975  47.321  1.00 34.01           C  
ATOM    224  CB  HIS A  16     -71.432 -24.054  48.593  1.00 34.01           C  
ATOM    225  HB2 HIS A  16     -71.008 -24.902  49.131  1.00 34.01           H  
ATOM    226  HB3 HIS A  16     -71.037 -24.077  47.577  1.00 34.01           H  
ATOM    227  O   HIS A  16     -73.126 -26.151  47.151  1.00 34.01           O  
ATOM    228  CG  HIS A  16     -70.977 -22.760  49.221  1.00 34.01           C  
ATOM    229  CD2 HIS A  16     -70.325 -22.605  50.416  1.00 34.01           C  
ATOM    230  HD2 HIS A  16     -70.041 -23.394  51.096  1.00 34.01           H  
ATOM    231  ND1 HIS A  16     -71.147 -21.500  48.687  1.00 34.01           N  
ATOM    232  HD1 HIS A  16     -71.562 -21.274  47.795  1.00 34.01           H  
ATOM    233  CE1 HIS A  16     -70.614 -20.610  49.541  1.00 34.01           C  
ATOM    234  HE1 HIS A  16     -70.581 -19.541  49.393  1.00 34.01           H  
ATOM    235  NE2 HIS A  16     -70.101 -21.239  50.605  1.00 34.01           N  
ATOM    236  N   ILE A  17     -74.205 -24.306  46.449  1.00 38.11           N  
ATOM    237  H   ILE A  17     -74.446 -23.352  46.677  1.00 38.11           H  
ATOM    238  CA  ILE A  17     -74.500 -24.764  45.089  1.00 38.11           C  
ATOM    239  HA  ILE A  17     -74.683 -25.838  45.099  1.00 38.11           H  
ATOM    240  C   ILE A  17     -73.252 -24.481  44.246  1.00 38.11           C  
ATOM    241  CB  ILE A  17     -75.761 -24.057  44.531  1.00 38.11           C  
ATOM    242  HB  ILE A  17     -75.590 -22.980  44.555  1.00 38.11           H  
ATOM    243  O   ILE A  17     -72.946 -23.328  43.952  1.00 38.11           O  
ATOM    244  CG1 ILE A  17     -76.996 -24.373  45.409  1.00 38.11           C  
ATOM    245 HG12 ILE A  17     -76.773 -24.136  46.449  1.00 38.11           H  
ATOM    246 HG13 ILE A  17     -77.221 -25.438  45.351  1.00 38.11           H  
ATOM    247  CG2 ILE A  17     -76.015 -24.471  43.067  1.00 38.11           C  
ATOM    248 HG21 ILE A  17     -75.153 -24.227  42.446  1.00 38.11           H  
ATOM    249 HG22 ILE A  17     -76.208 -25.542  43.006  1.00 38.11           H  
ATOM    250 HG23 ILE A  17     -76.865 -23.924  42.659  1.00 38.11           H  
ATOM    251  CD1 ILE A  17     -78.253 -23.576  45.035  1.00 38.11           C  
ATOM    252 HD11 ILE A  17     -78.631 -23.889  44.062  1.00 38.11           H  
ATOM    253 HD12 ILE A  17     -79.028 -23.758  45.780  1.00 38.11           H  
ATOM    254 HD13 ILE A  17     -78.026 -22.510  45.015  1.00 38.11           H  
ATOM    255  N   GLY A  18     -72.509 -25.527  43.892  1.00 31.63           N  
ATOM    256  H   GLY A  18     -72.780 -26.442  44.222  1.00 31.63           H  
ATOM    257  CA  GLY A  18     -71.357 -25.424  43.001  1.00 31.63           C  
ATOM    258  HA2 GLY A  18     -70.842 -24.480  43.176  1.00 31.63           H  
ATOM    259  HA3 GLY A  18     -70.658 -26.232  43.217  1.00 31.63           H  
ATOM    260  C   GLY A  18     -71.756 -25.516  41.530  1.00 31.63           C  
ATOM    261  O   GLY A  18     -72.507 -26.412  41.149  1.00 31.63           O  
ATOM    262  N   THR A  19     -71.169 -24.664  40.690  1.00 35.88           N  
ATOM    263  H   THR A  19     -70.666 -23.878  41.075  1.00 35.88           H  
ATOM    264  CA  THR A  19     -70.910 -24.983  39.279  1.00 35.88           C  
ATOM    265  HA  THR A  19     -70.850 -26.067  39.191  1.00 35.88           H  
ATOM    266  C   THR A  19     -69.561 -24.417  38.850  1.00 35.88           C  
ATOM    267  CB  THR A  19     -71.996 -24.517  38.296  1.00 35.88           C  
ATOM    268  HB  THR A  19     -71.600 -24.606  37.285  1.00 35.88           H  
ATOM    269  O   THR A  19     -69.221 -23.277  39.153  1.00 35.88           O  
ATOM    270  CG2 THR A  19     -73.266 -25.363  38.369  1.00 35.88           C  
ATOM    271 HG21 THR A  19     -73.020 -26.423  38.296  1.00 35.88           H  
ATOM    272 HG22 THR A  19     -73.924 -25.089  37.545  1.00 35.88           H  
ATOM    273 HG23 THR A  19     -73.787 -25.170  39.307  1.00 35.88           H  
ATOM    274  OG1 THR A  19     -72.359 -23.180  38.521  1.00 35.88           O  
ATOM    275  HG1 THR A  19     -71.560 -22.649  38.555  1.00 35.88           H  
ATOM    276  N   ASN A  20     -68.808 -25.261  38.150  1.00 33.60           N  
ATOM    277  H   ASN A  20     -69.225 -26.152  37.922  1.00 33.60           H  
ATOM    278  CA  ASN A  20     -67.475 -25.025  37.619  1.00 33.60           C  
ATOM    279  HA  ASN A  20     -66.866 -24.552  38.389  1.00 33.60           H  
ATOM    280  C   ASN A  20     -67.469 -24.123  36.362  1.00 33.60           C  
ATOM    281  CB  ASN A  20     -66.881 -26.405  37.263  1.00 33.60           C  
ATOM    282  HB2 ASN A  20     -65.891 -26.245  36.837  1.00 33.60           H  
ATOM    283  HB3 ASN A  20     -67.509 -26.897  36.520  1.00 33.60           H  
ATOM    284  O   ASN A  20     -68.434 -24.114  35.605  1.00 33.60           O  
ATOM    285  CG  ASN A  20     -66.645 -27.327  38.438  1.00 33.60           C  
ATOM    286  ND2 ASN A  20     -67.153 -28.538  38.418  1.00 33.60           N  
ATOM    287 HD21 ASN A  20     -66.934 -29.108  39.223  1.00 33.60           H  
ATOM    288 HD22 ASN A  20     -67.686 -28.875  37.629  1.00 33.60           H  
ATOM    289  OD1 ASN A  20     -65.959 -26.981  39.375  1.00 33.60           O  
ATOM    290  N   TYR A  21     -66.287 -23.545  36.101  1.00 33.62           N  
ATOM    291  H   TYR A  21     -65.614 -23.618  36.851  1.00 33.62           H  
ATOM    292  CA  TYR A  21     -65.748 -22.969  34.850  1.00 33.62           C  
ATOM    293  HA  TYR A  21     -64.677 -22.959  35.049  1.00 33.62           H  
ATOM    294  C   TYR A  21     -66.037 -21.492  34.481  1.00 33.62           C  
ATOM    295  CB  TYR A  21     -65.853 -23.941  33.655  1.00 33.62           C  
ATOM    296  HB2 TYR A  21     -66.853 -24.371  33.597  1.00 33.62           H  
ATOM    297  HB3 TYR A  21     -65.706 -23.373  32.737  1.00 33.62           H  
ATOM    298  O   TYR A  21     -67.052 -21.159  33.888  1.00 33.62           O  
ATOM    299  CG  TYR A  21     -64.808 -25.046  33.686  1.00 33.62           C  
ATOM    300  CD1 TYR A  21     -63.545 -24.833  33.100  1.00 33.62           C  
ATOM    301  HD1 TYR A  21     -63.352 -23.919  32.558  1.00 33.62           H  
ATOM    302  CD2 TYR A  21     -65.081 -26.274  34.313  1.00 33.62           C  
ATOM    303  HD2 TYR A  21     -66.080 -26.467  34.675  1.00 33.62           H  
ATOM    304  CE1 TYR A  21     -62.535 -25.808  33.208  1.00 33.62           C  
ATOM    305  HE1 TYR A  21     -61.567 -25.633  32.762  1.00 33.62           H  
ATOM    306  CE2 TYR A  21     -64.072 -27.249  34.443  1.00 33.62           C  
ATOM    307  HE2 TYR A  21     -64.268 -28.187  34.941  1.00 33.62           H  
ATOM    308  OH  TYR A  21     -61.824 -27.957  34.010  1.00 33.62           O  
ATOM    309  HH  TYR A  21     -61.001 -27.676  33.603  1.00 33.62           H  
ATOM    310  CZ  TYR A  21     -62.794 -27.013  33.896  1.00 33.62           C  
ATOM    311  N   PHE A  22     -65.019 -20.660  34.773  1.00 29.04           N  
ATOM    312  H   PHE A  22     -64.372 -21.036  35.452  1.00 29.04           H  
ATOM    313  CA  PHE A  22     -64.413 -19.561  33.989  1.00 29.04           C  
ATOM    314  HA  PHE A  22     -63.949 -18.886  34.707  1.00 29.04           H  
ATOM    315  C   PHE A  22     -65.301 -18.666  33.094  1.00 29.04           C  
ATOM    316  CB  PHE A  22     -63.259 -20.150  33.145  1.00 29.04           C  
ATOM    317  HB2 PHE A  22     -63.637 -20.990  32.563  1.00 29.04           H  
ATOM    318  HB3 PHE A  22     -62.931 -19.395  32.430  1.00 29.04           H  
ATOM    319  O   PHE A  22     -65.634 -19.056  31.980  1.00 29.04           O  
ATOM    320  CG  PHE A  22     -62.031 -20.592  33.927  1.00 29.04           C  
ATOM    321  CD1 PHE A  22     -60.979 -19.685  34.153  1.00 29.04           C  
ATOM    322  HD1 PHE A  22     -61.043 -18.674  33.778  1.00 29.04           H  
ATOM    323  CD2 PHE A  22     -61.919 -21.910  34.408  1.00 29.04           C  
ATOM    324  HD2 PHE A  22     -62.716 -22.617  34.236  1.00 29.04           H  
ATOM    325  CE1 PHE A  22     -59.831 -20.093  34.857  1.00 29.04           C  
ATOM    326  HE1 PHE A  22     -59.023 -19.396  35.020  1.00 29.04           H  
ATOM    327  CE2 PHE A  22     -60.773 -22.321  35.111  1.00 29.04           C  
ATOM    328  HE2 PHE A  22     -60.693 -23.334  35.476  1.00 29.04           H  
ATOM    329  CZ  PHE A  22     -59.728 -21.411  35.336  1.00 29.04           C  
ATOM    330  HZ  PHE A  22     -58.843 -21.723  35.870  1.00 29.04           H  
ATOM    331  N   ALA A  23     -65.495 -17.404  33.510  1.00 29.32           N  
ATOM    332  H   ALA A  23     -65.663 -17.305  34.501  1.00 29.32           H  
ATOM    333  CA  ALA A  23     -64.915 -16.184  32.901  1.00 29.32           C  
ATOM    334  HA  ALA A  23     -63.960 -16.007  33.397  1.00 29.32           H  
ATOM    335  C   ALA A  23     -65.791 -14.923  33.122  1.00 29.32           C  
ATOM    336  CB  ALA A  23     -64.605 -16.336  31.402  1.00 29.32           C  
ATOM    337  HB1 ALA A  23     -65.523 -16.566  30.862  1.00 29.32           H  
ATOM    338  HB2 ALA A  23     -63.878 -17.131  31.238  1.00 29.32           H  
ATOM    339  HB3 ALA A  23     -64.201 -15.401  31.012  1.00 29.32           H  
ATOM    340  O   ALA A  23     -66.985 -14.937  32.857  1.00 29.32           O  
ATOM    341  N   SER A  24     -65.111 -13.853  33.560  1.00 31.97           N  
ATOM    342  H   SER A  24     -64.142 -14.041  33.773  1.00 31.97           H  
ATOM    343  CA  SER A  24     -65.423 -12.407  33.539  1.00 31.97           C  
ATOM    344  HA  SER A  24     -64.588 -11.952  34.072  1.00 31.97           H  
ATOM    345  C   SER A  24     -66.677 -11.848  34.237  1.00 31.97           C  
ATOM    346  CB  SER A  24     -65.282 -11.823  32.130  1.00 31.97           C  
ATOM    347  HB2 SER A  24     -64.314 -12.098  31.710  1.00 31.97           H  
ATOM    348  HB3 SER A  24     -65.337 -10.736  32.193  1.00 31.97           H  
ATOM    349  O   SER A  24     -67.782 -11.919  33.716  1.00 31.97           O  
ATOM    350  OG  SER A  24     -66.305 -12.281  31.281  1.00 31.97           O  
ATOM    351  HG  SER A  24     -67.121 -12.245  31.784  1.00 31.97           H  
ATOM    352  N   GLU A  25     -66.389 -11.197  35.370  1.00 32.39           N  
ATOM    353  H   GLU A  25     -65.481 -11.440  35.741  1.00 32.39           H  
ATOM    354  CA  GLU A  25     -66.789  -9.843  35.803  1.00 32.39           C  
ATOM    355  HA  GLU A  25     -66.485  -9.805  36.849  1.00 32.39           H  
ATOM    356  C   GLU A  25     -68.265  -9.396  35.825  1.00 32.39           C  
ATOM    357  CB  GLU A  25     -65.903  -8.779  35.117  1.00 32.39           C  
ATOM    358  HB2 GLU A  25     -65.958  -8.904  34.036  1.00 32.39           H  
ATOM    359  HB3 GLU A  25     -66.277  -7.788  35.374  1.00 32.39           H  
ATOM    360  O   GLU A  25     -68.940  -9.294  34.811  1.00 32.39           O  
ATOM    361  CG  GLU A  25     -64.440  -8.876  35.590  1.00 32.39           C  
ATOM    362  HG2 GLU A  25     -64.422  -8.778  36.675  1.00 32.39           H  
ATOM    363  HG3 GLU A  25     -64.057  -9.866  35.344  1.00 32.39           H  
ATOM    364  CD  GLU A  25     -63.499  -7.823  34.978  1.00 32.39           C  
ATOM    365  OE1 GLU A  25     -62.338  -7.781  35.446  1.00 32.39           O  
ATOM    366  OE2 GLU A  25     -63.910  -7.109  34.040  1.00 32.39           O  
ATOM    367  N   ALA A  26     -68.623  -8.930  37.029  1.00 35.32           N  
ATOM    368  H   ALA A  26     -68.006  -9.181  37.788  1.00 35.32           H  
ATOM    369  CA  ALA A  26     -69.472  -7.779  37.330  1.00 35.32           C  
ATOM    370  HA  ALA A  26     -69.286  -7.584  38.386  1.00 35.32           H  
ATOM    371  C   ALA A  26     -71.007  -7.921  37.218  1.00 35.32           C  
ATOM    372  CB  ALA A  26     -68.897  -6.526  36.659  1.00 35.32           C  
ATOM    373  HB1 ALA A  26     -69.424  -5.642  37.019  1.00 35.32           H  
ATOM    374  HB2 ALA A  26     -69.033  -6.592  35.579  1.00 35.32           H  
ATOM    375  HB3 ALA A  26     -67.837  -6.420  36.888  1.00 35.32           H  
ATOM    376  O   ALA A  26     -71.615  -7.918  36.154  1.00 35.32           O  
ATOM    377  N   ASP A  27     -71.574  -7.890  38.426  1.00 35.66           N  
ATOM    378  H   ASP A  27     -70.895  -7.912  39.174  1.00 35.66           H  
ATOM    379  CA  ASP A  27     -72.779  -7.176  38.848  1.00 35.66           C  
ATOM    380  HA  ASP A  27     -72.577  -7.052  39.912  1.00 35.66           H  
ATOM    381  C   ASP A  27     -74.134  -7.892  38.875  1.00 35.66           C  
ATOM    382  CB  ASP A  27     -72.799  -5.717  38.362  1.00 35.66           C  
ATOM    383  HB2 ASP A  27     -72.900  -5.696  37.277  1.00 35.66           H  
ATOM    384  HB3 ASP A  27     -73.664  -5.214  38.794  1.00 35.66           H  
ATOM    385  O   ASP A  27     -74.550  -8.660  38.009  1.00 35.66           O  
ATOM    386  CG  ASP A  27     -71.534  -4.952  38.787  1.00 35.66           C  
ATOM    387  OD1 ASP A  27     -70.868  -5.397  39.759  1.00 35.66           O  
ATOM    388  OD2 ASP A  27     -71.221  -3.938  38.130  1.00 35.66           O  
ATOM    389  N   GLY A  28     -74.800  -7.658  40.007  1.00 32.74           N  
ATOM    390  H   GLY A  28     -74.437  -6.923  40.596  1.00 32.74           H  
ATOM    391  CA  GLY A  28     -76.008  -8.327  40.437  1.00 32.74           C  
ATOM    392  HA2 GLY A  28     -76.108  -8.220  41.518  1.00 32.74           H  
ATOM    393  HA3 GLY A  28     -75.905  -9.387  40.208  1.00 32.74           H  
ATOM    394  C   GLY A  28     -77.290  -7.806  39.791  1.00 32.74           C  
ATOM    395  O   GLY A  28     -77.415  -6.649  39.418  1.00 32.74           O  
ATOM    396  N   LEU A  29     -78.262  -8.723  39.798  1.00 29.15           N  
ATOM    397  H   LEU A  29     -77.946  -9.652  40.036  1.00 29.15           H  
ATOM    398  CA  LEU A  29     -79.717  -8.551  39.732  1.00 29.15           C  
ATOM    399  HA  LEU A  29     -80.138  -9.552  39.642  1.00 29.15           H  
ATOM    400  C   LEU A  29     -80.289  -7.778  38.534  1.00 29.15           C  
ATOM    401  CB  LEU A  29     -80.220  -7.977  41.075  1.00 29.15           C  
ATOM    402  HB2 LEU A  29     -81.253  -7.648  40.963  1.00 29.15           H  
ATOM    403  HB3 LEU A  29     -79.629  -7.091  41.307  1.00 29.15           H  
ATOM    404  O   LEU A  29     -80.583  -6.595  38.634  1.00 29.15           O  
ATOM    405  CG  LEU A  29     -80.154  -8.964  42.252  1.00 29.15           C  
ATOM    406  HG  LEU A  29     -79.201  -9.493  42.241  1.00 29.15           H  
ATOM    407  CD1 LEU A  29     -80.265  -8.213  43.577  1.00 29.15           C  
ATOM    408 HD11 LEU A  29     -81.207  -7.666  43.620  1.00 29.15           H  
ATOM    409 HD12 LEU A  29     -79.441  -7.504  43.662  1.00 29.15           H  
ATOM    410 HD13 LEU A  29     -80.209  -8.914  44.410  1.00 29.15           H  
ATOM    411  CD2 LEU A  29     -81.294  -9.988  42.190  1.00 29.15           C  
ATOM    412 HD21 LEU A  29     -81.218 -10.582  41.279  1.00 29.15           H  
ATOM    413 HD22 LEU A  29     -82.256  -9.475  42.208  1.00 29.15           H  
ATOM    414 HD23 LEU A  29     -81.228 -10.657  43.047  1.00 29.15           H  
ATOM    415  N   CYS A  30     -80.686  -8.520  37.493  1.00 27.95           N  
ATOM    416  H   CYS A  30     -80.357  -9.472  37.418  1.00 27.95           H  
ATOM    417  CA  CYS A  30     -81.778  -8.103  36.614  1.00 27.95           C  
ATOM    418  HA  CYS A  30     -82.333  -7.306  37.109  1.00 27.95           H  
ATOM    419  C   CYS A  30     -82.770  -9.243  36.370  1.00 27.95           C  
ATOM    420  CB  CYS A  30     -81.243  -7.508  35.306  1.00 27.95           C  
ATOM    421  HB2 CYS A  30     -82.005  -7.563  34.529  1.00 27.95           H  
ATOM    422  HB3 CYS A  30     -80.356  -8.052  34.983  1.00 27.95           H  
ATOM    423  O   CYS A  30     -82.423 -10.338  35.920  1.00 27.95           O  
ATOM    424  SG  CYS A  30     -80.834  -5.763  35.590  1.00 27.95           S  
ATOM    425  HG  CYS A  30     -80.130  -5.541  34.476  1.00 27.95           H  
ATOM    426  N   PHE A  31     -84.040  -8.941  36.642  1.00 30.24           N  
ATOM    427  H   PHE A  31     -84.219  -8.012  36.996  1.00 30.24           H  
ATOM    428  CA  PHE A  31     -85.171  -9.648  36.065  1.00 30.24           C  
ATOM    429  HA  PHE A  31     -85.077 -10.706  36.313  1.00 30.24           H  
ATOM    430  C   PHE A  31     -85.138  -9.505  34.539  1.00 30.24           C  
ATOM    431  CB  PHE A  31     -86.485  -9.120  36.657  1.00 30.24           C  
ATOM    432  HB2 PHE A  31     -86.480  -8.030  36.639  1.00 30.24           H  
ATOM    433  HB3 PHE A  31     -87.310  -9.445  36.022  1.00 30.24           H  
ATOM    434  O   PHE A  31     -84.713  -8.501  33.977  1.00 30.24           O  
ATOM    435  CG  PHE A  31     -86.758  -9.602  38.069  1.00 30.24           C  
ATOM    436  CD1 PHE A  31     -87.570 -10.734  38.279  1.00 30.24           C  
ATOM    437  HD1 PHE A  31     -88.009 -11.250  37.438  1.00 30.24           H  
ATOM    438  CD2 PHE A  31     -86.201  -8.930  39.174  1.00 30.24           C  
ATOM    439  HD2 PHE A  31     -85.583  -8.057  39.026  1.00 30.24           H  
ATOM    440  CE1 PHE A  31     -87.822 -11.192  39.585  1.00 30.24           C  
ATOM    441  HE1 PHE A  31     -88.452 -12.054  39.746  1.00 30.24           H  
ATOM    442  CE2 PHE A  31     -86.451  -9.391  40.479  1.00 30.24           C  
ATOM    443  HE2 PHE A  31     -86.024  -8.870  41.324  1.00 30.24           H  
ATOM    444  CZ  PHE A  31     -87.261 -10.520  40.685  1.00 30.24           C  
ATOM    445  HZ  PHE A  31     -87.456 -10.866  41.689  1.00 30.24           H  
ATOM    446  N   LYS A  32     -85.581 -10.568  33.880  1.00 28.69           N  
ATOM    447  H   LYS A  32     -85.951 -11.316  34.449  1.00 28.69           H  
ATOM    448  CA  LYS A  32     -85.477 -10.815  32.446  1.00 28.69           C  
ATOM    449  HA  LYS A  32     -84.433 -10.716  32.146  1.00 28.69           H  
ATOM    450  C   LYS A  32     -86.320  -9.829  31.622  1.00 28.69           C  
ATOM    451  CB  LYS A  32     -85.938 -12.275  32.285  1.00 28.69           C  
ATOM    452  HB2 LYS A  32     -85.428 -12.871  33.042  1.00 28.69           H  
ATOM    453  HB3 LYS A  32     -87.007 -12.332  32.491  1.00 28.69           H  
ATOM    454  O   LYS A  32     -87.542  -9.948  31.620  1.00 28.69           O  
ATOM    455  CG  LYS A  32     -85.653 -12.932  30.935  1.00 28.69           C  
ATOM    456  HG2 LYS A  32     -84.576 -12.948  30.762  1.00 28.69           H  
ATOM    457  HG3 LYS A  32     -86.143 -12.375  30.136  1.00 28.69           H  
ATOM    458  CD  LYS A  32     -86.199 -14.368  30.983  1.00 28.69           C  
ATOM    459  HD2 LYS A  32     -85.795 -14.875  31.860  1.00 28.69           H  
ATOM    460  HD3 LYS A  32     -87.285 -14.329  31.062  1.00 28.69           H  
ATOM    461  CE  LYS A  32     -85.796 -15.145  29.730  1.00 28.69           C  
ATOM    462  HE2 LYS A  32     -84.708 -15.152  29.663  1.00 28.69           H  
ATOM    463  HE3 LYS A  32     -86.178 -14.615  28.857  1.00 28.69           H  
ATOM    464  NZ  LYS A  32     -86.321 -16.532  29.769  1.00 28.69           N  
ATOM    465  HZ1 LYS A  32     -87.330 -16.519  29.817  1.00 28.69           H  
ATOM    466  HZ2 LYS A  32     -86.038 -17.031  28.938  1.00 28.69           H  
ATOM    467  HZ3 LYS A  32     -85.959 -17.015  30.578  1.00 28.69           H  
ATOM    468  N   ASN A  33     -85.680  -8.957  30.842  1.00 32.90           N  
ATOM    469  H   ASN A  33     -84.706  -8.759  31.023  1.00 32.90           H  
ATOM    470  CA  ASN A  33     -86.228  -8.470  29.572  1.00 32.90           C  
ATOM    471  HA  ASN A  33     -86.834  -9.275  29.158  1.00 32.90           H  
ATOM    472  C   ASN A  33     -85.071  -8.147  28.604  1.00 32.90           C  
ATOM    473  CB  ASN A  33     -87.149  -7.254  29.802  1.00 32.90           C  
ATOM    474  HB2 ASN A  33     -86.551  -6.344  29.845  1.00 32.90           H  
ATOM    475  HB3 ASN A  33     -87.672  -7.361  30.752  1.00 32.90           H  
ATOM    476  O   ASN A  33     -84.156  -7.431  29.010  1.00 32.90           O  
ATOM    477  CG  ASN A  33     -88.210  -7.112  28.722  1.00 32.90           C  
ATOM    478  ND2 ASN A  33     -88.962  -6.041  28.733  1.00 32.90           N  
ATOM    479 HD21 ASN A  33     -88.734  -5.279  29.354  1.00 32.90           H  
ATOM    480 HD22 ASN A  33     -89.582  -5.937  27.943  1.00 32.90           H  
ATOM    481  OD1 ASN A  33     -88.438  -7.974  27.895  1.00 32.90           O  
ATOM    482  N   PRO A  34     -85.041  -8.710  27.380  1.00 33.47           N  
ATOM    483  CA  PRO A  34     -83.980  -8.446  26.426  1.00 33.47           C  
ATOM    484  HA  PRO A  34     -83.013  -8.367  26.924  1.00 33.47           H  
ATOM    485  C   PRO A  34     -84.297  -7.137  25.702  1.00 33.47           C  
ATOM    486  CB  PRO A  34     -83.979  -9.659  25.494  1.00 33.47           C  
ATOM    487  HB2 PRO A  34     -83.379 -10.452  25.939  1.00 33.47           H  
ATOM    488  HB3 PRO A  34     -83.603  -9.408  24.502  1.00 33.47           H  
ATOM    489  O   PRO A  34     -85.393  -6.999  25.168  1.00 33.47           O  
ATOM    490  CG  PRO A  34     -85.445 -10.091  25.452  1.00 33.47           C  
ATOM    491  HG2 PRO A  34     -85.939  -9.629  24.596  1.00 33.47           H  
ATOM    492  HG3 PRO A  34     -85.532 -11.176  25.395  1.00 33.47           H  
ATOM    493  CD  PRO A  34     -86.052  -9.548  26.745  1.00 33.47           C  
ATOM    494  HD2 PRO A  34     -86.336 -10.376  27.395  1.00 33.47           H  
ATOM    495  HD3 PRO A  34     -86.922  -8.952  26.470  1.00 33.47           H  
ATOM    496  N   ASP A  35     -83.349  -6.203  25.750  1.00 35.46           N  
ATOM    497  H   ASP A  35     -82.607  -6.370  26.414  1.00 35.46           H  
ATOM    498  CA  ASP A  35     -83.113  -5.082  24.827  1.00 35.46           C  
ATOM    499  HA  ASP A  35     -82.178  -5.321  24.321  1.00 35.46           H  
ATOM    500  C   ASP A  35     -82.865  -3.754  25.579  1.00 35.46           C  
ATOM    501  CB  ASP A  35     -84.148  -4.927  23.681  1.00 35.46           C  
ATOM    502  HB2 ASP A  35     -85.141  -4.744  24.093  1.00 35.46           H  
ATOM    503  HB3 ASP A  35     -83.878  -4.041  23.107  1.00 35.46           H  
ATOM    504  O   ASP A  35     -83.770  -3.169  26.166  1.00 35.46           O  
ATOM    505  CG  ASP A  35     -84.180  -6.115  22.694  1.00 35.46           C  
ATOM    506  OD1 ASP A  35     -83.146  -6.820  22.588  1.00 35.46           O  
ATOM    507  OD2 ASP A  35     -85.204  -6.275  21.987  1.00 35.46           O  
ATOM    508  N   GLN A  36     -81.626  -3.263  25.437  1.00 38.59           N  
ATOM    509  H   GLN A  36     -80.966  -3.892  25.001  1.00 38.59           H  
ATOM    510  CA  GLN A  36     -81.100  -1.907  25.694  1.00 38.59           C  
ATOM    511  HA  GLN A  36     -80.237  -1.871  25.030  1.00 38.59           H  
ATOM    512  C   GLN A  36     -80.483  -1.551  27.066  1.00 38.59           C  
ATOM    513  CB  GLN A  36     -82.015  -0.797  25.152  1.00 38.59           C  
ATOM    514  HB2 GLN A  36     -81.492   0.153  25.270  1.00 38.59           H  
ATOM    515  HB3 GLN A  36     -82.940  -0.744  25.727  1.00 38.59           H  
ATOM    516  O   GLN A  36     -81.005  -1.844  28.137  1.00 38.59           O  
ATOM    517  CG  GLN A  36     -82.328  -1.000  23.662  1.00 38.59           C  
ATOM    518  HG2 GLN A  36     -83.105  -1.756  23.548  1.00 38.59           H  
ATOM    519  HG3 GLN A  36     -81.430  -1.354  23.156  1.00 38.59           H  
ATOM    520  CD  GLN A  36     -82.785   0.272  22.963  1.00 38.59           C  
ATOM    521  NE2 GLN A  36     -82.616   0.349  21.662  1.00 38.59           N  
ATOM    522 HE21 GLN A  36     -82.912   1.216  21.237  1.00 38.59           H  
ATOM    523 HE22 GLN A  36     -82.196  -0.421  21.160  1.00 38.59           H  
ATOM    524  OE1 GLN A  36     -83.293   1.222  23.534  1.00 38.59           O  
ATOM    525  N   ASP A  37     -79.334  -0.871  26.952  1.00 35.23           N  
ATOM    526  H   ASP A  37     -79.025  -0.680  26.009  1.00 35.23           H  
ATOM    527  CA  ASP A  37     -78.394  -0.398  27.971  1.00 35.23           C  
ATOM    528  HA  ASP A  37     -78.013  -1.249  28.536  1.00 35.23           H  
ATOM    529  C   ASP A  37     -78.983   0.648  28.939  1.00 35.23           C  
ATOM    530  CB  ASP A  37     -77.218   0.283  27.231  1.00 35.23           C  
ATOM    531  HB2 ASP A  37     -77.588   1.157  26.695  1.00 35.23           H  
ATOM    532  HB3 ASP A  37     -76.499   0.634  27.972  1.00 35.23           H  
ATOM    533  O   ASP A  37     -79.381   1.729  28.502  1.00 35.23           O  
ATOM    534  CG  ASP A  37     -76.483  -0.619  26.240  1.00 35.23           C  
ATOM    535  OD1 ASP A  37     -75.940  -1.645  26.696  1.00 35.23           O  
ATOM    536  OD2 ASP A  37     -76.488  -0.283  25.032  1.00 35.23           O  
ATOM    537  N   TYR A  38     -78.937   0.394  30.257  1.00 35.43           N  
ATOM    538  H   TYR A  38     -78.728  -0.548  30.554  1.00 35.43           H  
ATOM    539  CA  TYR A  38     -78.880   1.448  31.286  1.00 35.43           C  
ATOM    540  HA  TYR A  38     -78.122   2.163  30.965  1.00 35.43           H  
ATOM    541  C   TYR A  38     -78.471   0.901  32.672  1.00 35.43           C  
ATOM    542  CB  TYR A  38     -80.219   2.203  31.404  1.00 35.43           C  
ATOM    543  HB2 TYR A  38     -80.742   2.228  30.448  1.00 35.43           H  
ATOM    544  HB3 TYR A  38     -80.876   1.668  32.091  1.00 35.43           H  
ATOM    545  O   TYR A  38     -79.037  -0.082  33.143  1.00 35.43           O  
ATOM    546  CG  TYR A  38     -80.048   3.638  31.863  1.00 35.43           C  
ATOM    547  CD1 TYR A  38     -80.345   3.993  33.191  1.00 35.43           C  
ATOM    548  HD1 TYR A  38     -80.677   3.238  33.889  1.00 35.43           H  
ATOM    549  CD2 TYR A  38     -79.574   4.613  30.963  1.00 35.43           C  
ATOM    550  HD2 TYR A  38     -79.346   4.326  29.947  1.00 35.43           H  
ATOM    551  CE1 TYR A  38     -80.182   5.323  33.622  1.00 35.43           C  
ATOM    552  HE1 TYR A  38     -80.386   5.593  34.647  1.00 35.43           H  
ATOM    553  CE2 TYR A  38     -79.401   5.945  31.391  1.00 35.43           C  
ATOM    554  HE2 TYR A  38     -79.034   6.686  30.697  1.00 35.43           H  
ATOM    555  OH  TYR A  38     -79.554   7.586  33.140  1.00 35.43           O  
ATOM    556  HH  TYR A  38     -79.179   8.128  32.442  1.00 35.43           H  
ATOM    557  CZ  TYR A  38     -79.710   6.301  32.724  1.00 35.43           C  
ATOM    558  N   VAL A  39     -77.517   1.566  33.338  1.00 39.32           N  
ATOM    559  H   VAL A  39     -77.163   2.407  32.905  1.00 39.32           H  
ATOM    560  CA  VAL A  39     -77.040   1.299  34.718  1.00 39.32           C  
ATOM    561  HA  VAL A  39     -77.194   0.250  34.969  1.00 39.32           H  
ATOM    562  C   VAL A  39     -77.830   2.171  35.700  1.00 39.32           C  
ATOM    563  CB  VAL A  39     -75.532   1.640  34.840  1.00 39.32           C  
ATOM    564  HB  VAL A  39     -75.404   2.713  34.699  1.00 39.32           H  
ATOM    565  O   VAL A  39     -78.016   3.355  35.404  1.00 39.32           O  
ATOM    566  CG1 VAL A  39     -74.943   1.268  36.207  1.00 39.32           C  
ATOM    567 HG11 VAL A  39     -75.388   1.871  36.998  1.00 39.32           H  
ATOM    568 HG12 VAL A  39     -73.869   1.454  36.217  1.00 39.32           H  
ATOM    569 HG13 VAL A  39     -75.117   0.213  36.416  1.00 39.32           H  
ATOM    570  CG2 VAL A  39     -74.686   0.937  33.770  1.00 39.32           C  
ATOM    571 HG21 VAL A  39     -73.632   1.178  33.909  1.00 39.32           H  
ATOM    572 HG22 VAL A  39     -74.979   1.258  32.771  1.00 39.32           H  
ATOM    573 HG23 VAL A  39     -74.814  -0.143  33.851  1.00 39.32           H  
ATOM    574  N   PRO A  40     -78.295   1.657  36.856  1.00 37.66           N  
ATOM    575  CA  PRO A  40     -77.965   2.379  38.096  1.00 37.66           C  
ATOM    576  HA  PRO A  40     -77.024   2.917  37.977  1.00 37.66           H  
ATOM    577  C   PRO A  40     -77.871   1.524  39.380  1.00 37.66           C  
ATOM    578  CB  PRO A  40     -79.076   3.420  38.267  1.00 37.66           C  
ATOM    579  HB2 PRO A  40     -79.283   3.630  39.316  1.00 37.66           H  
ATOM    580  HB3 PRO A  40     -78.801   4.342  37.755  1.00 37.66           H  
ATOM    581  O   PRO A  40     -78.812   0.831  39.767  1.00 37.66           O  
ATOM    582  CG  PRO A  40     -80.284   2.786  37.571  1.00 37.66           C  
ATOM    583  HG2 PRO A  40     -81.060   2.531  38.293  1.00 37.66           H  
ATOM    584  HG3 PRO A  40     -80.677   3.468  36.817  1.00 37.66           H  
ATOM    585  CD  PRO A  40     -79.744   1.514  36.905  1.00 37.66           C  
ATOM    586  HD2 PRO A  40     -80.170   1.397  35.908  1.00 37.66           H  
ATOM    587  HD3 PRO A  40     -80.003   0.642  37.506  1.00 37.66           H  
ATOM    588  N   ASP A  41     -76.778   1.731  40.121  1.00 32.86           N  
ATOM    589  H   ASP A  41     -76.012   2.237  39.700  1.00 32.86           H  
ATOM    590  CA  ASP A  41     -76.721   1.608  41.582  1.00 32.86           C  
ATOM    591  HA  ASP A  41     -76.836   0.567  41.882  1.00 32.86           H  
ATOM    592  C   ASP A  41     -77.803   2.484  42.235  1.00 32.86           C  
ATOM    593  CB  ASP A  41     -75.371   2.165  42.086  1.00 32.86           C  
ATOM    594  HB2 ASP A  41     -75.194   3.142  41.636  1.00 32.86           H  
ATOM    595  HB3 ASP A  41     -75.442   2.313  43.164  1.00 32.86           H  
ATOM    596  O   ASP A  41     -77.846   3.677  41.928  1.00 32.86           O  
ATOM    597  CG  ASP A  41     -74.166   1.265  41.837  1.00 32.86           C  
ATOM    598  OD1 ASP A  41     -74.308   0.057  42.114  1.00 32.86           O  
ATOM    599  OD2 ASP A  41     -73.108   1.825  41.472  1.00 32.86           O  
ATOM    600  N   GLN A  42     -78.613   1.934  43.159  1.00 33.19           N  
ATOM    601  H   GLN A  42     -78.663   0.926  43.138  1.00 33.19           H  
ATOM    602  CA  GLN A  42     -79.076   2.590  44.407  1.00 33.19           C  
ATOM    603  HA  GLN A  42     -78.203   2.666  45.055  1.00 33.19           H  
ATOM    604  C   GLN A  42     -80.122   1.743  45.197  1.00 33.19           C  
ATOM    605  CB  GLN A  42     -79.578   4.041  44.159  1.00 33.19           C  
ATOM    606  HB2 GLN A  42     -79.942   4.151  43.138  1.00 33.19           H  
ATOM    607  HB3 GLN A  42     -80.426   4.268  44.805  1.00 33.19           H  
ATOM    608  O   GLN A  42     -81.299   1.717  44.860  1.00 33.19           O  
ATOM    609  CG  GLN A  42     -78.458   5.067  44.460  1.00 33.19           C  
ATOM    610  HG2 GLN A  42     -77.512   4.749  44.022  1.00 33.19           H  
ATOM    611  HG3 GLN A  42     -78.291   5.094  45.537  1.00 33.19           H  
ATOM    612  CD  GLN A  42     -78.754   6.490  43.998  1.00 33.19           C  
ATOM    613  NE2 GLN A  42     -77.736   7.285  43.743  1.00 33.19           N  
ATOM    614 HE21 GLN A  42     -76.811   6.885  43.675  1.00 33.19           H  
ATOM    615 HE22 GLN A  42     -77.981   8.191  43.371  1.00 33.19           H  
ATOM    616  OE1 GLN A  42     -79.880   6.951  43.919  1.00 33.19           O  
ATOM    617  N   TYR A  43     -79.665   1.148  46.319  1.00 34.42           N  
ATOM    618  H   TYR A  43     -78.661   1.187  46.420  1.00 34.42           H  
ATOM    619  CA  TYR A  43     -80.384   0.664  47.533  1.00 34.42           C  
ATOM    620  HA  TYR A  43     -79.598   0.470  48.263  1.00 34.42           H  
ATOM    621  C   TYR A  43     -81.239  -0.636  47.520  1.00 34.42           C  
ATOM    622  CB  TYR A  43     -81.225   1.806  48.141  1.00 34.42           C  
ATOM    623  HB2 TYR A  43     -82.080   1.993  47.492  1.00 34.42           H  
ATOM    624  HB3 TYR A  43     -81.625   1.467  49.097  1.00 34.42           H  
ATOM    625  O   TYR A  43     -82.293  -0.684  46.892  1.00 34.42           O  
ATOM    626  CG  TYR A  43     -80.492   3.114  48.376  1.00 34.42           C  
ATOM    627  CD1 TYR A  43     -79.624   3.251  49.474  1.00 34.42           C  
ATOM    628  HD1 TYR A  43     -79.484   2.422  50.153  1.00 34.42           H  
ATOM    629  CD2 TYR A  43     -80.693   4.198  47.503  1.00 34.42           C  
ATOM    630  HD2 TYR A  43     -81.401   4.103  46.693  1.00 34.42           H  
ATOM    631  CE1 TYR A  43     -78.931   4.460  49.680  1.00 34.42           C  
ATOM    632  HE1 TYR A  43     -78.258   4.559  50.518  1.00 34.42           H  
ATOM    633  CE2 TYR A  43     -79.990   5.403  47.691  1.00 34.42           C  
ATOM    634  HE2 TYR A  43     -80.134   6.232  47.013  1.00 34.42           H  
ATOM    635  OH  TYR A  43     -78.422   6.694  48.966  1.00 34.42           O  
ATOM    636  HH  TYR A  43     -77.837   6.644  49.725  1.00 34.42           H  
ATOM    637  CZ  TYR A  43     -79.104   5.534  48.779  1.00 34.42           C  
ATOM    638  N   PRO A  44     -80.937  -1.605  48.420  1.00 40.33           N  
ATOM    639  CA  PRO A  44     -81.963  -2.421  49.083  1.00 40.33           C  
ATOM    640  HA  PRO A  44     -82.952  -2.169  48.700  1.00 40.33           H  
ATOM    641  C   PRO A  44     -81.986  -2.216  50.616  1.00 40.33           C  
ATOM    642  CB  PRO A  44     -81.653  -3.859  48.675  1.00 40.33           C  
ATOM    643  HB2 PRO A  44     -82.023  -4.584  49.400  1.00 40.33           H  
ATOM    644  HB3 PRO A  44     -82.074  -4.053  47.689  1.00 40.33           H  
ATOM    645  O   PRO A  44     -80.960  -2.059  51.273  1.00 40.33           O  
ATOM    646  CG  PRO A  44     -80.126  -3.867  48.586  1.00 40.33           C  
ATOM    647  HG2 PRO A  44     -79.784  -4.521  47.784  1.00 40.33           H  
ATOM    648  HG3 PRO A  44     -79.706  -4.191  49.538  1.00 40.33           H  
ATOM    649  CD  PRO A  44     -79.721  -2.405  48.325  1.00 40.33           C  
ATOM    650  HD2 PRO A  44     -79.289  -2.317  47.328  1.00 40.33           H  
ATOM    651  HD3 PRO A  44     -78.997  -2.079  49.072  1.00 40.33           H  
ATOM    652  N   PHE A  45     -83.194  -2.196  51.178  1.00 31.08           N  
ATOM    653  H   PHE A  45     -83.972  -2.406  50.569  1.00 31.08           H  
ATOM    654  CA  PHE A  45     -83.551  -1.909  52.576  1.00 31.08           C  
ATOM    655  HA  PHE A  45     -82.804  -1.241  53.002  1.00 31.08           H  
ATOM    656  C   PHE A  45     -83.596  -3.178  53.457  1.00 31.08           C  
ATOM    657  CB  PHE A  45     -84.917  -1.184  52.562  1.00 31.08           C  
ATOM    658  HB2 PHE A  45     -84.738  -0.129  52.355  1.00 31.08           H  
ATOM    659  HB3 PHE A  45     -85.378  -1.246  53.548  1.00 31.08           H  
ATOM    660  O   PHE A  45     -83.923  -4.260  52.976  1.00 31.08           O  
ATOM    661  CG  PHE A  45     -85.883  -1.719  51.510  1.00 31.08           C  
ATOM    662  CD1 PHE A  45     -85.901  -1.142  50.223  1.00 31.08           C  
ATOM    663  HD1 PHE A  45     -85.296  -0.274  50.006  1.00 31.08           H  
ATOM    664  CD2 PHE A  45     -86.659  -2.865  51.767  1.00 31.08           C  
ATOM    665  HD2 PHE A  45     -86.626  -3.335  52.739  1.00 31.08           H  
ATOM    666  CE1 PHE A  45     -86.673  -1.717  49.199  1.00 31.08           C  
ATOM    667  HE1 PHE A  45     -86.669  -1.281  48.211  1.00 31.08           H  
ATOM    668  CE2 PHE A  45     -87.443  -3.431  50.744  1.00 31.08           C  
ATOM    669  HE2 PHE A  45     -88.029  -4.317  50.940  1.00 31.08           H  
ATOM    670  CZ  PHE A  45     -87.445  -2.861  49.459  1.00 31.08           C  
ATOM    671  HZ  PHE A  45     -88.037  -3.302  48.671  1.00 31.08           H  
ATOM    672  N   SER A  46     -83.346  -3.028  54.767  1.00 33.60           N  
ATOM    673  H   SER A  46     -83.087  -2.107  55.092  1.00 33.60           H  
ATOM    674  CA  SER A  46     -83.433  -4.087  55.794  1.00 33.60           C  
ATOM    675  HA  SER A  46     -83.574  -5.050  55.304  1.00 33.60           H  
ATOM    676  C   SER A  46     -84.609  -3.841  56.748  1.00 33.60           C  
ATOM    677  CB  SER A  46     -82.139  -4.172  56.617  1.00 33.60           C  
ATOM    678  HB2 SER A  46     -82.009  -3.251  57.184  1.00 33.60           H  
ATOM    679  HB3 SER A  46     -82.213  -5.009  57.312  1.00 33.60           H  
ATOM    680  O   SER A  46     -84.794  -2.727  57.237  1.00 33.60           O  
ATOM    681  OG  SER A  46     -81.021  -4.359  55.775  1.00 33.60           O  
ATOM    682  HG  SER A  46     -80.224  -4.428  56.305  1.00 33.60           H  
ATOM    683  N   ILE A  47     -85.385  -4.886  57.048  1.00 33.05           N  
ATOM    684  H   ILE A  47     -85.159  -5.776  56.628  1.00 33.05           H  
ATOM    685  CA  ILE A  47     -86.486  -4.862  58.026  1.00 33.05           C  
ATOM    686  HA  ILE A  47     -86.910  -3.859  58.056  1.00 33.05           H  
ATOM    687  C   ILE A  47     -85.924  -5.191  59.417  1.00 33.05           C  
ATOM    688  CB  ILE A  47     -87.610  -5.843  57.603  1.00 33.05           C  
ATOM    689  HB  ILE A  47     -87.171  -6.834  57.489  1.00 33.05           H  
ATOM    690  O   ILE A  47     -85.291  -6.229  59.600  1.00 33.05           O  
ATOM    691  CG1 ILE A  47     -88.219  -5.421  56.243  1.00 33.05           C  
ATOM    692 HG12 ILE A  47     -87.421  -5.264  55.517  1.00 33.05           H  
ATOM    693 HG13 ILE A  47     -88.749  -4.475  56.360  1.00 33.05           H  
ATOM    694  CG2 ILE A  47     -88.710  -5.931  58.682  1.00 33.05           C  
ATOM    695 HG21 ILE A  47     -89.489  -6.630  58.379  1.00 33.05           H  
ATOM    696 HG22 ILE A  47     -88.299  -6.305  59.620  1.00 33.05           H  
ATOM    697 HG23 ILE A  47     -89.155  -4.951  58.851  1.00 33.05           H  
ATOM    698  CD1 ILE A  47     -89.174  -6.455  55.630  1.00 33.05           C  
ATOM    699 HD11 ILE A  47     -89.451  -6.135  54.626  1.00 33.05           H  
ATOM    700 HD12 ILE A  47     -90.083  -6.542  56.225  1.00 33.05           H  
ATOM    701 HD13 ILE A  47     -88.681  -7.425  55.568  1.00 33.05           H  
ATOM    702  N   TYR A  48     -86.179  -4.329  60.403  1.00 34.01           N  
ATOM    703  H   TYR A  48     -86.725  -3.507  60.189  1.00 34.01           H  
ATOM    704  CA  TYR A  48     -85.815  -4.543  61.806  1.00 34.01           C  
ATOM    705  HA  TYR A  48     -85.060  -5.327  61.870  1.00 34.01           H  
ATOM    706  C   TYR A  48     -87.034  -4.992  62.617  1.00 34.01           C  
ATOM    707  CB  TYR A  48     -85.209  -3.264  62.404  1.00 34.01           C  
ATOM    708  HB2 TYR A  48     -85.847  -2.414  62.162  1.00 34.01           H  
ATOM    709  HB3 TYR A  48     -85.203  -3.359  63.490  1.00 34.01           H  
ATOM    710  O   TYR A  48     -88.100  -4.385  62.536  1.00 34.01           O  
ATOM    711  CG  TYR A  48     -83.791  -2.973  61.951  1.00 34.01           C  
ATOM    712  CD1 TYR A  48     -82.702  -3.386  62.746  1.00 34.01           C  
ATOM    713  HD1 TYR A  48     -82.879  -3.907  63.675  1.00 34.01           H  
ATOM    714  CD2 TYR A  48     -83.557  -2.295  60.739  1.00 34.01           C  
ATOM    715  HD2 TYR A  48     -84.385  -1.983  60.119  1.00 34.01           H  
ATOM    716  CE1 TYR A  48     -81.382  -3.123  62.332  1.00 34.01           C  
ATOM    717  HE1 TYR A  48     -80.549  -3.441  62.942  1.00 34.01           H  
ATOM    718  CE2 TYR A  48     -82.239  -2.029  60.323  1.00 34.01           C  
ATOM    719  HE2 TYR A  48     -82.051  -1.511  59.394  1.00 34.01           H  
ATOM    720  OH  TYR A  48     -79.880  -2.187  60.707  1.00 34.01           O  
ATOM    721  HH  TYR A  48     -79.224  -2.520  61.323  1.00 34.01           H  
ATOM    722  CZ  TYR A  48     -81.150  -2.443  61.117  1.00 34.01           C  
ATOM    723  N   PHE A  49     -86.856  -6.015  63.454  1.00 33.07           N  
ATOM    724  H   PHE A  49     -85.956  -6.471  63.474  1.00 33.07           H  
ATOM    725  CA  PHE A  49     -87.827  -6.399  64.478  1.00 33.07           C  
ATOM    726  HA  PHE A  49     -88.796  -5.956  64.250  1.00 33.07           H  
ATOM    727  C   PHE A  49     -87.358  -5.864  65.832  1.00 33.07           C  
ATOM    728  CB  PHE A  49     -88.011  -7.922  64.497  1.00 33.07           C  
ATOM    729  HB2 PHE A  49     -88.675  -8.182  65.322  1.00 33.07           H  
ATOM    730  HB3 PHE A  49     -87.050  -8.398  64.693  1.00 33.07           H  
ATOM    731  O   PHE A  49     -86.290  -6.238  66.316  1.00 33.07           O  
ATOM    732  CG  PHE A  49     -88.593  -8.487  63.216  1.00 33.07           C  
ATOM    733  CD1 PHE A  49     -89.988  -8.531  63.032  1.00 33.07           C  
ATOM    734  HD1 PHE A  49     -90.650  -8.172  63.806  1.00 33.07           H  
ATOM    735  CD2 PHE A  49     -87.741  -8.954  62.197  1.00 33.07           C  
ATOM    736  HD2 PHE A  49     -86.669  -8.917  62.324  1.00 33.07           H  
ATOM    737  CE1 PHE A  49     -90.527  -9.041  61.837  1.00 33.07           C  
ATOM    738  HE1 PHE A  49     -91.597  -9.075  61.697  1.00 33.07           H  
ATOM    739  CE2 PHE A  49     -88.280  -9.461  61.002  1.00 33.07           C  
ATOM    740  HE2 PHE A  49     -87.623  -9.810  60.219  1.00 33.07           H  
ATOM    741  CZ  PHE A  49     -89.673  -9.506  60.822  1.00 33.07           C  
ATOM    742  HZ  PHE A  49     -90.086  -9.895  59.903  1.00 33.07           H  
ATOM    743  N   ALA A  50     -88.157  -4.998  66.453  1.00 35.99           N  
ATOM    744  H   ALA A  50     -89.006  -4.704  65.993  1.00 35.99           H  
ATOM    745  CA  ALA A  50     -87.960  -4.583  67.836  1.00 35.99           C  
ATOM    746  HA  ALA A  50     -86.919  -4.736  68.122  1.00 35.99           H  
ATOM    747  C   ALA A  50     -88.843  -5.445  68.746  1.00 35.99           C  
ATOM    748  CB  ALA A  50     -88.254  -3.084  67.966  1.00 35.99           C  
ATOM    749  HB1 ALA A  50     -88.096  -2.768  68.997  1.00 35.99           H  
ATOM    750  HB2 ALA A  50     -89.287  -2.879  67.685  1.00 35.99           H  
ATOM    751  HB3 ALA A  50     -87.586  -2.519  67.316  1.00 35.99           H  
ATOM    752  O   ALA A  50     -90.070  -5.348  68.713  1.00 35.99           O  
ATOM    753  N   VAL A  51     -88.224  -6.283  69.577  1.00 33.60           N  
ATOM    754  H   VAL A  51     -87.217  -6.349  69.534  1.00 33.60           H  
ATOM    755  CA  VAL A  51     -88.918  -6.960  70.677  1.00 33.60           C  
ATOM    756  HA  VAL A  51     -89.951  -7.150  70.388  1.00 33.60           H  
ATOM    757  C   VAL A  51     -88.921  -6.005  71.868  1.00 33.60           C  
ATOM    758  CB  VAL A  51     -88.282  -8.326  71.003  1.00 33.60           C  
ATOM    759  HB  VAL A  51     -87.244  -8.184  71.305  1.00 33.60           H  
ATOM    760  O   VAL A  51     -87.914  -5.837  72.553  1.00 33.60           O  
ATOM    761  CG1 VAL A  51     -89.038  -9.030  72.138  1.00 33.60           C  
ATOM    762 HG11 VAL A  51     -90.085  -9.167  71.866  1.00 33.60           H  
ATOM    763 HG12 VAL A  51     -88.590 -10.005  72.329  1.00 33.60           H  
ATOM    764 HG13 VAL A  51     -88.976  -8.444  73.055  1.00 33.60           H  
ATOM    765  CG2 VAL A  51     -88.311  -9.251  69.777  1.00 33.60           C  
ATOM    766 HG21 VAL A  51     -87.885 -10.220  70.035  1.00 33.60           H  
ATOM    767 HG22 VAL A  51     -89.337  -9.391  69.435  1.00 33.60           H  
ATOM    768 HG23 VAL A  51     -87.719  -8.826  68.967  1.00 33.60           H  
ATOM    769  N   LEU A  52     -90.051  -5.337  72.098  1.00 36.72           N  
ATOM    770  H   LEU A  52     -90.821  -5.470  71.457  1.00 36.72           H  
ATOM    771  CA  LEU A  52     -90.256  -4.499  73.278  1.00 36.72           C  
ATOM    772  HA  LEU A  52     -89.365  -3.895  73.446  1.00 36.72           H  
ATOM    773  C   LEU A  52     -90.454  -5.390  74.505  1.00 36.72           C  
ATOM    774  CB  LEU A  52     -91.463  -3.567  73.065  1.00 36.72           C  
ATOM    775  HB2 LEU A  52     -92.288  -4.160  72.669  1.00 36.72           H  
ATOM    776  HB3 LEU A  52     -91.779  -3.172  74.031  1.00 36.72           H  
ATOM    777  O   LEU A  52     -91.531  -5.944  74.722  1.00 36.72           O  
ATOM    778  CG  LEU A  52     -91.188  -2.382  72.123  1.00 36.72           C  
ATOM    779  HG  LEU A  52     -90.711  -2.738  71.210  1.00 36.72           H  
ATOM    780  CD1 LEU A  52     -92.512  -1.715  71.751  1.00 36.72           C  
ATOM    781 HD11 LEU A  52     -93.151  -2.433  71.238  1.00 36.72           H  
ATOM    782 HD12 LEU A  52     -92.324  -0.882  71.074  1.00 36.72           H  
ATOM    783 HD13 LEU A  52     -93.019  -1.350  72.645  1.00 36.72           H  
ATOM    784  CD2 LEU A  52     -90.297  -1.326  72.784  1.00 36.72           C  
ATOM    785 HD21 LEU A  52     -90.168  -0.483  72.105  1.00 36.72           H  
ATOM    786 HD22 LEU A  52     -90.744  -0.974  73.714  1.00 36.72           H  
ATOM    787 HD23 LEU A  52     -89.310  -1.741  72.988  1.00 36.72           H  
ATOM    788  N   ASN A  53     -89.422  -5.499  75.336  1.00 34.90           N  
ATOM    789  H   ASN A  53     -88.536  -5.098  75.063  1.00 34.90           H  
ATOM    790  CA  ASN A  53     -89.530  -6.148  76.633  1.00 34.90           C  
ATOM    791  HA  ASN A  53     -90.175  -7.020  76.523  1.00 34.90           H  
ATOM    792  C   ASN A  53     -90.201  -5.181  77.629  1.00 34.90           C  
ATOM    793  CB  ASN A  53     -88.129  -6.644  77.048  1.00 34.90           C  
ATOM    794  HB2 ASN A  53     -87.611  -7.028  76.169  1.00 34.90           H  
ATOM    795  HB3 ASN A  53     -87.544  -5.821  77.458  1.00 34.90           H  
ATOM    796  O   ASN A  53     -89.534  -4.365  78.265  1.00 34.90           O  
ATOM    797  CG  ASN A  53     -88.173  -7.782  78.053  1.00 34.90           C  
ATOM    798  ND2 ASN A  53     -87.032  -8.241  78.509  1.00 34.90           N  
ATOM    799 HD21 ASN A  53     -87.085  -9.016  79.154  1.00 34.90           H  
ATOM    800 HD22 ASN A  53     -86.155  -7.848  78.198  1.00 34.90           H  
ATOM    801  OD1 ASN A  53     -89.218  -8.289  78.421  1.00 34.90           O  
ATOM    802  N   LYS A  54     -91.537  -5.226  77.736  1.00 37.97           N  
ATOM    803  H   LYS A  54     -92.026  -5.863  77.124  1.00 37.97           H  
ATOM    804  CA  LYS A  54     -92.278  -4.635  78.864  1.00 37.97           C  
ATOM    805  HA  LYS A  54     -91.609  -3.970  79.411  1.00 37.97           H  
ATOM    806  C   LYS A  54     -92.727  -5.760  79.804  1.00 37.97           C  
ATOM    807  CB  LYS A  54     -93.479  -3.792  78.405  1.00 37.97           C  
ATOM    808  HB2 LYS A  54     -94.062  -4.341  77.665  1.00 37.97           H  
ATOM    809  HB3 LYS A  54     -94.115  -3.618  79.273  1.00 37.97           H  
ATOM    810  O   LYS A  54     -93.529  -6.597  79.390  1.00 37.97           O  
ATOM    811  CG  LYS A  54     -93.056  -2.430  77.834  1.00 37.97           C  
ATOM    812  HG2 LYS A  54     -92.302  -1.985  78.483  1.00 37.97           H  
ATOM    813  HG3 LYS A  54     -92.624  -2.573  76.843  1.00 37.97           H  
ATOM    814  CD  LYS A  54     -94.253  -1.472  77.751  1.00 37.97           C  
ATOM    815  HD2 LYS A  54     -94.670  -1.336  78.749  1.00 37.97           H  
ATOM    816  HD3 LYS A  54     -95.013  -1.907  77.101  1.00 37.97           H  
ATOM    817  CE  LYS A  54     -93.803  -0.116  77.193  1.00 37.97           C  
ATOM    818  HE2 LYS A  54     -93.404  -0.273  76.191  1.00 37.97           H  
ATOM    819  HE3 LYS A  54     -92.992   0.264  77.814  1.00 37.97           H  
ATOM    820  NZ  LYS A  54     -94.918   0.865  77.152  1.00 37.97           N  
ATOM    821  HZ1 LYS A  54     -94.597   1.740  76.763  1.00 37.97           H  
ATOM    822  HZ2 LYS A  54     -95.668   0.518  76.571  1.00 37.97           H  
ATOM    823  HZ3 LYS A  54     -95.276   1.036  78.081  1.00 37.97           H  
ATOM    824  N   PRO A  55     -92.278  -5.789  81.068  1.00 33.11           N  
ATOM    825  CA  PRO A  55     -92.706  -6.801  82.018  1.00 33.11           C  
ATOM    826  HA  PRO A  55     -92.806  -7.776  81.540  1.00 33.11           H  
ATOM    827  C   PRO A  55     -94.053  -6.373  82.599  1.00 33.11           C  
ATOM    828  CB  PRO A  55     -91.577  -6.855  83.054  1.00 33.11           C  
ATOM    829  HB2 PRO A  55     -90.794  -7.521  82.693  1.00 33.11           H  
ATOM    830  HB3 PRO A  55     -91.925  -7.182  84.034  1.00 33.11           H  
ATOM    831  O   PRO A  55     -94.075  -5.629  83.572  1.00 33.11           O  
ATOM    832  CG  PRO A  55     -91.040  -5.421  83.089  1.00 33.11           C  
ATOM    833  HG2 PRO A  55     -89.977  -5.400  83.327  1.00 33.11           H  
ATOM    834  HG3 PRO A  55     -91.596  -4.829  83.816  1.00 33.11           H  
ATOM    835  CD  PRO A  55     -91.311  -4.887  81.682  1.00 33.11           C  
ATOM    836  HD2 PRO A  55     -90.384  -4.901  81.109  1.00 33.11           H  
ATOM    837  HD3 PRO A  55     -91.703  -3.871  81.734  1.00 33.11           H  
ATOM    838  N   SER A  56     -95.165  -6.753  81.963  1.00 35.52           N  
ATOM    839  H   SER A  56     -95.035  -7.145  81.041  1.00 35.52           H  
ATOM    840  CA  SER A  56     -96.532  -6.848  82.523  1.00 35.52           C  
ATOM    841  HA  SER A  56     -96.586  -7.690  83.213  1.00 35.52           H  
ATOM    842  C   SER A  56     -97.531  -7.062  81.381  1.00 35.52           C  
ATOM    843  CB  SER A  56     -96.989  -5.575  83.254  1.00 35.52           C  
ATOM    844  HB2 SER A  56     -98.072  -5.600  83.379  1.00 35.52           H  
ATOM    845  HB3 SER A  56     -96.733  -4.698  82.660  1.00 35.52           H  
ATOM    846  O   SER A  56     -97.433  -6.366  80.380  1.00 35.52           O  
ATOM    847  OG  SER A  56     -96.403  -5.481  84.532  1.00 35.52           O  
ATOM    848  HG  SER A  56     -95.456  -5.450  84.381  1.00 35.52           H  
ATOM    849  N   TYR A  57     -98.520  -7.939  81.591  1.00 36.28           N  
ATOM    850  H   TYR A  57     -98.469  -8.433  82.471  1.00 36.28           H  
ATOM    851  CA  TYR A  57     -99.678  -8.293  80.741  1.00 36.28           C  
ATOM    852  HA  TYR A  57    -100.484  -8.413  81.465  1.00 36.28           H  
ATOM    853  C   TYR A  57     -99.620  -9.662  80.047  1.00 36.28           C  
ATOM    854  CB  TYR A  57    -100.223  -7.168  79.840  1.00 36.28           C  
ATOM    855  HB2 TYR A  57    -100.977  -7.601  79.182  1.00 36.28           H  
ATOM    856  HB3 TYR A  57     -99.457  -6.767  79.177  1.00 36.28           H  
ATOM    857  O   TYR A  57     -99.112  -9.848  78.946  1.00 36.28           O  
ATOM    858  CG  TYR A  57    -100.901  -6.068  80.634  1.00 36.28           C  
ATOM    859  CD1 TYR A  57    -102.230  -6.260  81.055  1.00 36.28           C  
ATOM    860  HD1 TYR A  57    -102.759  -7.160  80.776  1.00 36.28           H  
ATOM    861  CD2 TYR A  57    -100.213  -4.892  80.991  1.00 36.28           C  
ATOM    862  HD2 TYR A  57     -99.204  -4.729  80.643  1.00 36.28           H  
ATOM    863  CE1 TYR A  57    -102.871  -5.284  81.839  1.00 36.28           C  
ATOM    864  HE1 TYR A  57    -103.891  -5.420  82.165  1.00 36.28           H  
ATOM    865  CE2 TYR A  57    -100.846  -3.916  81.784  1.00 36.28           C  
ATOM    866  HE2 TYR A  57    -100.317  -3.014  82.053  1.00 36.28           H  
ATOM    867  OH  TYR A  57    -102.803  -3.174  82.963  1.00 36.28           O  
ATOM    868  HH  TYR A  57    -102.238  -2.417  83.133  1.00 36.28           H  
ATOM    869  CZ  TYR A  57    -102.179  -4.113  82.207  1.00 36.28           C  
ATOM    870  N   SER A  58    -100.260 -10.626  80.711  1.00 30.47           N  
ATOM    871  H   SER A  58    -100.665 -10.382  81.603  1.00 30.47           H  
ATOM    872  CA  SER A  58    -100.848 -11.812  80.106  1.00 30.47           C  
ATOM    873  HA  SER A  58    -100.085 -12.340  79.534  1.00 30.47           H  
ATOM    874  C   SER A  58    -101.989 -11.393  79.167  1.00 30.47           C  
ATOM    875  CB  SER A  58    -101.358 -12.724  81.236  1.00 30.47           C  
ATOM    876  HB2 SER A  58    -101.980 -13.515  80.817  1.00 30.47           H  
ATOM    877  HB3 SER A  58    -100.497 -13.180  81.725  1.00 30.47           H  
ATOM    878  O   SER A  58    -102.847 -10.604  79.555  1.00 30.47           O  
ATOM    879  OG  SER A  58    -102.096 -11.994  82.207  1.00 30.47           O  
ATOM    880  HG  SER A  58    -102.231 -12.545  82.981  1.00 30.47           H  
ATOM    881  N   ARG A  59    -102.027 -11.979  77.962  1.00 31.54           N  
ATOM    882  H   ARG A  59    -101.227 -12.553  77.739  1.00 31.54           H  
ATOM    883  CA  ARG A  59    -103.014 -11.773  76.875  1.00 31.54           C  
ATOM    884  HA  ARG A  59    -102.946 -12.638  76.216  1.00 31.54           H  
ATOM    885  C   ARG A  59    -102.757 -10.555  75.976  1.00 31.54           C  
ATOM    886  CB  ARG A  59    -104.472 -11.740  77.390  1.00 31.54           C  
ATOM    887  HB2 ARG A  59    -105.129 -11.713  76.521  1.00 31.54           H  
ATOM    888  HB3 ARG A  59    -104.652 -10.817  77.941  1.00 31.54           H  
ATOM    889  O   ARG A  59    -103.332  -9.496  76.184  1.00 31.54           O  
ATOM    890  CG  ARG A  59    -104.888 -12.927  78.264  1.00 31.54           C  
ATOM    891  HG2 ARG A  59    -104.884 -13.830  77.653  1.00 31.54           H  
ATOM    892  HG3 ARG A  59    -104.208 -13.058  79.105  1.00 31.54           H  
ATOM    893  CD  ARG A  59    -106.296 -12.666  78.805  1.00 31.54           C  
ATOM    894  HD2 ARG A  59    -106.238 -11.899  79.577  1.00 31.54           H  
ATOM    895  HD3 ARG A  59    -106.919 -12.297  77.990  1.00 31.54           H  
ATOM    896  NE  ARG A  59    -106.894 -13.898  79.349  1.00 31.54           N  
ATOM    897  HE  ARG A  59    -106.282 -14.696  79.437  1.00 31.54           H  
ATOM    898  NH1 ARG A  59    -109.016 -13.079  79.640  1.00 31.54           N  
ATOM    899 HH11 ARG A  59    -109.984 -13.213  79.896  1.00 31.54           H  
ATOM    900 HH12 ARG A  59    -108.684 -12.164  79.370  1.00 31.54           H  
ATOM    901  NH2 ARG A  59    -108.593 -15.232  80.056  1.00 31.54           N  
ATOM    902 HH21 ARG A  59    -109.563 -15.358  80.310  1.00 31.54           H  
ATOM    903 HH22 ARG A  59    -107.961 -16.019  80.092  1.00 31.54           H  
ATOM    904  CZ  ARG A  59    -108.160 -14.062  79.679  1.00 31.54           C  
ATOM    905  N   LEU A  60    -102.027 -10.765  74.882  1.00 31.44           N  
ATOM    906  H   LEU A  60    -101.511 -11.629  74.791  1.00 31.44           H  
ATOM    907  CA  LEU A  60    -102.144  -9.939  73.678  1.00 31.44           C  
ATOM    908  HA  LEU A  60    -103.054  -9.343  73.746  1.00 31.44           H  
ATOM    909  C   LEU A  60    -102.332 -10.853  72.464  1.00 31.44           C  
ATOM    910  CB  LEU A  60    -100.968  -8.950  73.567  1.00 31.44           C  
ATOM    911  HB2 LEU A  60    -100.083  -9.397  74.019  1.00 31.44           H  
ATOM    912  HB3 LEU A  60    -100.742  -8.766  72.516  1.00 31.44           H  
ATOM    913  O   LEU A  60    -101.391 -11.397  71.896  1.00 31.44           O  
ATOM    914  CG  LEU A  60    -101.281  -7.597  74.243  1.00 31.44           C  
ATOM    915  HG  LEU A  60    -101.778  -7.764  75.198  1.00 31.44           H  
ATOM    916  CD1 LEU A  60     -99.995  -6.830  74.534  1.00 31.44           C  
ATOM    917 HD11 LEU A  60     -99.362  -7.413  75.203  1.00 31.44           H  
ATOM    918 HD12 LEU A  60     -99.458  -6.638  73.605  1.00 31.44           H  
ATOM    919 HD13 LEU A  60    -100.233  -5.882  75.018  1.00 31.44           H  
ATOM    920  CD2 LEU A  60    -102.176  -6.717  73.363  1.00 31.44           C  
ATOM    921 HD21 LEU A  60    -102.379  -5.774  73.870  1.00 31.44           H  
ATOM    922 HD22 LEU A  60    -103.126  -7.211  73.163  1.00 31.44           H  
ATOM    923 HD23 LEU A  60    -101.683  -6.510  72.413  1.00 31.44           H  
ATOM    924  N   ASN A  61    -103.607 -11.056  72.132  1.00 31.84           N  
ATOM    925  H   ASN A  61    -104.286 -10.540  72.673  1.00 31.84           H  
ATOM    926  CA  ASN A  61    -104.044 -11.463  70.807  1.00 31.84           C  
ATOM    927  HA  ASN A  61    -103.514 -12.364  70.498  1.00 31.84           H  
ATOM    928  C   ASN A  61    -103.733 -10.331  69.819  1.00 31.84           C  
ATOM    929  CB  ASN A  61    -105.571 -11.705  70.832  1.00 31.84           C  
ATOM    930  HB2 ASN A  61    -106.048 -10.990  71.502  1.00 31.84           H  
ATOM    931  HB3 ASN A  61    -105.973 -11.520  69.835  1.00 31.84           H  
ATOM    932  O   ASN A  61    -103.972  -9.174  70.144  1.00 31.84           O  
ATOM    933  CG  ASN A  61    -105.982 -13.117  71.196  1.00 31.84           C  
ATOM    934  ND2 ASN A  61    -107.145 -13.292  71.779  1.00 31.84           N  
ATOM    935 HD21 ASN A  61    -107.408 -14.251  71.956  1.00 31.84           H  
ATOM    936 HD22 ASN A  61    -107.750 -12.502  71.954  1.00 31.84           H  
ATOM    937  OD1 ASN A  61    -105.307 -14.087  70.913  1.00 31.84           O  
ATOM    938  N   ARG A  62    -103.273 -10.722  68.624  1.00 29.35           N  
ATOM    939  H   ARG A  62    -102.939 -11.674  68.587  1.00 29.35           H  
ATOM    940  CA  ARG A  62    -103.448 -10.060  67.318  1.00 29.35           C  
ATOM    941  HA  ARG A  62    -102.586 -10.282  66.689  1.00 29.35           H  
ATOM    942  C   ARG A  62    -103.582  -8.538  67.344  1.00 29.35           C  
ATOM    943  CB  ARG A  62    -104.704 -10.621  66.624  1.00 29.35           C  
ATOM    944  HB2 ARG A  62    -105.566 -10.467  67.273  1.00 29.35           H  
ATOM    945  HB3 ARG A  62    -104.871 -10.063  65.703  1.00 29.35           H  
ATOM    946  O   ARG A  62    -104.690  -8.039  67.444  1.00 29.35           O  
ATOM    947  CG  ARG A  62    -104.614 -12.099  66.263  1.00 29.35           C  
ATOM    948  HG2 ARG A  62    -104.488 -12.677  67.179  1.00 29.35           H  
ATOM    949  HG3 ARG A  62    -103.763 -12.277  65.606  1.00 29.35           H  
ATOM    950  CD  ARG A  62    -105.909 -12.524  65.566  1.00 29.35           C  
ATOM    951  HD2 ARG A  62    -105.859 -12.219  64.521  1.00 29.35           H  
ATOM    952  HD3 ARG A  62    -106.756 -12.029  66.041  1.00 29.35           H  
ATOM    953  NE  ARG A  62    -106.089 -13.979  65.679  1.00 29.35           N  
ATOM    954  HE  ARG A  62    -105.451 -14.462  66.296  1.00 29.35           H  
ATOM    955  NH1 ARG A  62    -107.793 -14.209  64.165  1.00 29.35           N  
ATOM    956 HH11 ARG A  62    -108.424 -14.795  63.637  1.00 29.35           H  
ATOM    957 HH12 ARG A  62    -107.714 -13.225  63.951  1.00 29.35           H  
ATOM    958  NH2 ARG A  62    -107.029 -15.998  65.269  1.00 29.35           N  
ATOM    959 HH21 ARG A  62    -107.657 -16.581  64.734  1.00 29.35           H  
ATOM    960 HH22 ARG A  62    -106.349 -16.431  65.879  1.00 29.35           H  
ATOM    961  CZ  ARG A  62    -106.970 -14.718  65.039  1.00 29.35           C  
ATOM    962  N   GLU A  63    -102.471  -7.850  67.113  1.00 30.46           N  
ATOM    963  H   GLU A  63    -101.593  -8.323  67.274  1.00 30.46           H  
ATOM    964  CA  GLU A  63    -102.412  -6.635  66.287  1.00 30.46           C  
ATOM    965  HA  GLU A  63    -102.761  -6.875  65.283  1.00 30.46           H  
ATOM    966  C   GLU A  63    -100.939  -6.227  66.157  1.00 30.46           C  
ATOM    967  CB  GLU A  63    -103.307  -5.493  66.827  1.00 30.46           C  
ATOM    968  HB2 GLU A  63    -103.576  -5.687  67.865  1.00 30.46           H  
ATOM    969  HB3 GLU A  63    -102.772  -4.544  66.792  1.00 30.46           H  
ATOM    970  O   GLU A  63    -100.410  -5.432  66.929  1.00 30.46           O  
ATOM    971  CG  GLU A  63    -104.574  -5.341  65.956  1.00 30.46           C  
ATOM    972  HG2 GLU A  63    -104.990  -6.320  65.717  1.00 30.46           H  
ATOM    973  HG3 GLU A  63    -104.275  -4.895  65.008  1.00 30.46           H  
ATOM    974  CD  GLU A  63    -105.667  -4.469  66.594  1.00 30.46           C  
ATOM    975  OE1 GLU A  63    -106.832  -4.595  66.147  1.00 30.46           O  
ATOM    976  OE2 GLU A  63    -105.340  -3.662  67.493  1.00 30.46           O  
ATOM    977  N   ILE A  64    -100.235  -6.821  65.188  1.00 33.48           N  
ATOM    978  H   ILE A  64    -100.702  -7.475  64.576  1.00 33.48           H  
ATOM    979  CA  ILE A  64     -98.982  -6.234  64.705  1.00 33.48           C  
ATOM    980  HA  ILE A  64     -98.473  -5.732  65.528  1.00 33.48           H  
ATOM    981  C   ILE A  64     -99.396  -5.164  63.702  1.00 33.48           C  
ATOM    982  CB  ILE A  64     -97.993  -7.284  64.151  1.00 33.48           C  
ATOM    983  HB  ILE A  64     -98.486  -7.859  63.367  1.00 33.48           H  
ATOM    984  O   ILE A  64     -99.612  -5.434  62.523  1.00 33.48           O  
ATOM    985  CG1 ILE A  64     -97.574  -8.240  65.294  1.00 33.48           C  
ATOM    986 HG12 ILE A  64     -97.081  -7.669  66.081  1.00 33.48           H  
ATOM    987 HG13 ILE A  64     -98.466  -8.697  65.722  1.00 33.48           H  
ATOM    988  CG2 ILE A  64     -96.753  -6.586  63.553  1.00 33.48           C  
ATOM    989 HG21 ILE A  64     -96.229  -6.019  64.322  1.00 33.48           H  
ATOM    990 HG22 ILE A  64     -97.042  -5.911  62.747  1.00 33.48           H  
ATOM    991 HG23 ILE A  64     -96.075  -7.323  63.122  1.00 33.48           H  
ATOM    992  CD1 ILE A  64     -96.645  -9.381  64.861  1.00 33.48           C  
ATOM    993 HD11 ILE A  64     -95.665  -8.994  64.582  1.00 33.48           H  
ATOM    994 HD12 ILE A  64     -96.517 -10.074  65.692  1.00 33.48           H  
ATOM    995 HD13 ILE A  64     -97.083  -9.916  64.018  1.00 33.48           H  
ATOM    996  N   VAL A  65     -99.561  -3.948  64.212  1.00 30.42           N  
ATOM    997  H   VAL A  65     -99.468  -3.841  65.212  1.00 30.42           H  
ATOM    998  CA  VAL A  65     -99.661  -2.741  63.398  1.00 30.42           C  
ATOM    999  HA  VAL A  65    -100.343  -2.924  62.568  1.00 30.42           H  
ATOM   1000  C   VAL A  65     -98.268  -2.456  62.846  1.00 30.42           C  
ATOM   1001  CB  VAL A  65    -100.204  -1.556  64.218  1.00 30.42           C  
ATOM   1002  HB  VAL A  65     -99.524  -1.340  65.043  1.00 30.42           H  
ATOM   1003  O   VAL A  65     -97.323  -2.214  63.598  1.00 30.42           O  
ATOM   1004  CG1 VAL A  65    -100.340  -0.304  63.344  1.00 30.42           C  
ATOM   1005 HG11 VAL A  65    -100.988  -0.509  62.493  1.00 30.42           H  
ATOM   1006 HG12 VAL A  65    -100.773   0.511  63.925  1.00 30.42           H  
ATOM   1007 HG13 VAL A  65     -99.364   0.015  62.977  1.00 30.42           H  
ATOM   1008  CG2 VAL A  65    -101.588  -1.875  64.800  1.00 30.42           C  
ATOM   1009 HG21 VAL A  65    -101.525  -2.707  65.501  1.00 30.42           H  
ATOM   1010 HG22 VAL A  65    -101.974  -1.011  65.340  1.00 30.42           H  
ATOM   1011 HG23 VAL A  65    -102.284  -2.135  64.002  1.00 30.42           H  
ATOM   1012  N   THR A  66     -98.124  -2.524  61.527  1.00 31.15           N  
ATOM   1013  H   THR A  66     -98.910  -2.800  60.956  1.00 31.15           H  
ATOM   1014  CA  THR A  66     -96.896  -2.135  60.836  1.00 31.15           C  
ATOM   1015  HA  THR A  66     -96.044  -2.565  61.363  1.00 31.15           H  
ATOM   1016  C   THR A  66     -96.786  -0.610  60.879  1.00 31.15           C  
ATOM   1017  CB  THR A  66     -96.888  -2.647  59.379  1.00 31.15           C  
ATOM   1018  HB  THR A  66     -97.312  -1.893  58.714  1.00 31.15           H  
ATOM   1019  O   THR A  66     -97.538   0.084  60.203  1.00 31.15           O  
ATOM   1020  CG2 THR A  66     -95.474  -2.984  58.915  1.00 31.15           C  
ATOM   1021 HG21 THR A  66     -95.055  -3.787  59.521  1.00 31.15           H  
ATOM   1022 HG22 THR A  66     -95.501  -3.294  57.870  1.00 31.15           H  
ATOM   1023 HG23 THR A  66     -94.844  -2.098  59.004  1.00 31.15           H  
ATOM   1024  OG1 THR A  66     -97.655  -3.823  59.237  1.00 31.15           O  
ATOM   1025  HG1 THR A  66     -97.326  -4.480  59.855  1.00 31.15           H  
ATOM   1026  N   PHE A  67     -95.867  -0.072  61.680  1.00 30.05           N  
ATOM   1027  H   PHE A  67     -95.331  -0.679  62.284  1.00 30.05           H  
ATOM   1028  CA  PHE A  67     -95.479   1.337  61.607  1.00 30.05           C  
ATOM   1029  HA  PHE A  67     -96.233   1.905  61.063  1.00 30.05           H  
ATOM   1030  C   PHE A  67     -94.163   1.447  60.832  1.00 30.05           C  
ATOM   1031  CB  PHE A  67     -95.378   1.953  63.013  1.00 30.05           C  
ATOM   1032  HB2 PHE A  67     -94.820   2.886  62.937  1.00 30.05           H  
ATOM   1033  HB3 PHE A  67     -94.802   1.290  63.658  1.00 30.05           H  
ATOM   1034  O   PHE A  67     -93.115   1.048  61.332  1.00 30.05           O  
ATOM   1035  CG  PHE A  67     -96.712   2.268  63.667  1.00 30.05           C  
ATOM   1036  CD1 PHE A  67     -97.363   3.486  63.389  1.00 30.05           C  
ATOM   1037  HD1 PHE A  67     -96.926   4.187  62.693  1.00 30.05           H  
ATOM   1038  CD2 PHE A  67     -97.297   1.358  64.568  1.00 30.05           C  
ATOM   1039  HD2 PHE A  67     -96.813   0.415  64.776  1.00 30.05           H  
ATOM   1040  CE1 PHE A  67     -98.591   3.791  64.004  1.00 30.05           C  
ATOM   1041  HE1 PHE A  67     -99.093   4.720  63.776  1.00 30.05           H  
ATOM   1042  CE2 PHE A  67     -98.517   1.671  65.196  1.00 30.05           C  
ATOM   1043  HE2 PHE A  67     -98.962   0.970  65.885  1.00 30.05           H  
ATOM   1044  CZ  PHE A  67     -99.168   2.883  64.908  1.00 30.05           C  
ATOM   1045  HZ  PHE A  67    -100.114   3.113  65.376  1.00 30.05           H  
ATOM   1046  N   PHE A  68     -94.221   2.012  59.626  1.00 27.35           N  
ATOM   1047  H   PHE A  68     -95.128   2.258  59.255  1.00 27.35           H  
ATOM   1048  CA  PHE A  68     -93.071   2.602  58.940  1.00 27.35           C  
ATOM   1049  HA  PHE A  68     -92.189   2.530  59.576  1.00 27.35           H  
ATOM   1050  C   PHE A  68     -93.368   4.094  58.717  1.00 27.35           C  
ATOM   1051  CB  PHE A  68     -92.753   1.859  57.626  1.00 27.35           C  
ATOM   1052  HB2 PHE A  68     -93.674   1.477  57.187  1.00 27.35           H  
ATOM   1053  HB3 PHE A  68     -92.343   2.577  56.916  1.00 27.35           H  
ATOM   1054  O   PHE A  68     -94.350   4.432  58.070  1.00 27.35           O  
ATOM   1055  CG  PHE A  68     -91.740   0.732  57.764  1.00 27.35           C  
ATOM   1056  CD1 PHE A  68     -90.362   1.008  57.668  1.00 27.35           C  
ATOM   1057  HD1 PHE A  68     -90.024   2.020  57.501  1.00 27.35           H  
ATOM   1058  CD2 PHE A  68     -92.165  -0.594  57.973  1.00 27.35           C  
ATOM   1059  HD2 PHE A  68     -93.221  -0.811  58.039  1.00 27.35           H  
ATOM   1060  CE1 PHE A  68     -89.418  -0.029  57.783  1.00 27.35           C  
ATOM   1061  HE1 PHE A  68     -88.363   0.188  57.703  1.00 27.35           H  
ATOM   1062  CE2 PHE A  68     -91.222  -1.633  58.092  1.00 27.35           C  
ATOM   1063  HE2 PHE A  68     -91.554  -2.648  58.250  1.00 27.35           H  
ATOM   1064  CZ  PHE A  68     -89.848  -1.351  57.996  1.00 27.35           C  
ATOM   1065  HZ  PHE A  68     -89.124  -2.147  58.080  1.00 27.35           H  
ATOM   1066  N   ASN A  69     -92.502   4.951  59.270  1.00 30.85           N  
ATOM   1067  H   ASN A  69     -91.733   4.529  59.769  1.00 30.85           H  
ATOM   1068  CA  ASN A  69     -92.387   6.407  59.085  1.00 30.85           C  
ATOM   1069  HA  ASN A  69     -91.596   6.725  59.764  1.00 30.85           H  
ATOM   1070  C   ASN A  69     -93.583   7.308  59.448  1.00 30.85           C  
ATOM   1071  CB  ASN A  69     -91.858   6.695  57.669  1.00 30.85           C  
ATOM   1072  HB2 ASN A  69     -92.463   6.168  56.931  1.00 30.85           H  
ATOM   1073  HB3 ASN A  69     -91.948   7.761  57.460  1.00 30.85           H  
ATOM   1074  O   ASN A  69     -94.522   7.484  58.686  1.00 30.85           O  
ATOM   1075  CG  ASN A  69     -90.399   6.324  57.502  1.00 30.85           C  
ATOM   1076  ND2 ASN A  69     -89.903   6.339  56.290  1.00 30.85           N  
ATOM   1077 HD21 ASN A  69     -90.485   6.601  55.507  1.00 30.85           H  
ATOM   1078 HD22 ASN A  69     -88.924   6.109  56.192  1.00 30.85           H  
ATOM   1079  OD1 ASN A  69     -89.685   6.036  58.450  1.00 30.85           O  
ATOM   1080  N   GLY A  70     -93.439   8.052  60.552  1.00 34.49           N  
ATOM   1081  H   GLY A  70     -92.627   7.874  61.127  1.00 34.49           H  
ATOM   1082  CA  GLY A  70     -94.241   9.236  60.893  1.00 34.49           C  
ATOM   1083  HA2 GLY A  70     -94.018   9.541  61.915  1.00 34.49           H  
ATOM   1084  HA3 GLY A  70     -95.295   8.965  60.840  1.00 34.49           H  
ATOM   1085  C   GLY A  70     -94.033  10.451  59.972  1.00 34.49           C  
ATOM   1086  O   GLY A  70     -93.982  11.575  60.464  1.00 34.49           O  
ATOM   1087  N   GLN A  71     -93.921  10.242  58.660  1.00 32.50           N  
ATOM   1088  H   GLN A  71     -94.009   9.289  58.338  1.00 32.50           H  
ATOM   1089  CA  GLN A  71     -94.193  11.250  57.638  1.00 32.50           C  
ATOM   1090  HA  GLN A  71     -94.869  11.994  58.057  1.00 32.50           H  
ATOM   1091  C   GLN A  71     -94.933  10.598  56.469  1.00 32.50           C  
ATOM   1092  CB  GLN A  71     -92.925  11.973  57.150  1.00 32.50           C  
ATOM   1093  HB2 GLN A  71     -92.134  11.258  56.927  1.00 32.50           H  
ATOM   1094  HB3 GLN A  71     -93.181  12.498  56.229  1.00 32.50           H  
ATOM   1095  O   GLN A  71     -94.579   9.506  56.027  1.00 32.50           O  
ATOM   1096  CG  GLN A  71     -92.439  13.009  58.177  1.00 32.50           C  
ATOM   1097  HG2 GLN A  71     -93.301  13.412  58.709  1.00 32.50           H  
ATOM   1098  HG3 GLN A  71     -91.785  12.528  58.904  1.00 32.50           H  
ATOM   1099  CD  GLN A  71     -91.715  14.198  57.557  1.00 32.50           C  
ATOM   1100  NE2 GLN A  71     -91.697  15.328  58.230  1.00 32.50           N  
ATOM   1101 HE21 GLN A  71     -91.253  16.102  57.757  1.00 32.50           H  
ATOM   1102 HE22 GLN A  71     -92.197  15.409  59.104  1.00 32.50           H  
ATOM   1103  OE1 GLN A  71     -91.153  14.159  56.479  1.00 32.50           O  
ATOM   1104  N   GLU A  72     -95.972  11.293  56.008  1.00 31.29           N  
ATOM   1105  H   GLU A  72     -96.165  12.191  56.427  1.00 31.29           H  
ATOM   1106  CA  GLU A  72     -96.729  10.998  54.797  1.00 31.29           C  
ATOM   1107  HA  GLU A  72     -97.345  10.115  54.963  1.00 31.29           H  
ATOM   1108  C   GLU A  72     -95.795  10.732  53.609  1.00 31.29           C  
ATOM   1109  CB  GLU A  72     -97.644  12.197  54.469  1.00 31.29           C  
ATOM   1110  HB2 GLU A  72     -97.037  13.102  54.454  1.00 31.29           H  
ATOM   1111  HB3 GLU A  72     -98.070  12.055  53.476  1.00 31.29           H  
ATOM   1112  O   GLU A  72     -94.813  11.443  53.385  1.00 31.29           O  
ATOM   1113  CG  GLU A  72     -98.803  12.359  55.468  1.00 31.29           C  
ATOM   1114  HG2 GLU A  72     -99.441  11.478  55.399  1.00 31.29           H  
ATOM   1115  HG3 GLU A  72     -98.398  12.393  56.480  1.00 31.29           H  
ATOM   1116  CD  GLU A  72     -99.638  13.634  55.241  1.00 31.29           C  
ATOM   1117  OE1 GLU A  72    -100.873  13.558  55.445  1.00 31.29           O  
ATOM   1118  OE2 GLU A  72     -99.034  14.689  54.951  1.00 31.29           O  
ATOM   1119  N   PHE A  73     -96.149   9.728  52.808  1.00 29.47           N  
ATOM   1120  H   PHE A  73     -96.948   9.171  53.073  1.00 29.47           H  
ATOM   1121  CA  PHE A  73     -95.707   9.628  51.424  1.00 29.47           C  
ATOM   1122  HA  PHE A  73     -94.623   9.734  51.380  1.00 29.47           H  
ATOM   1123  C   PHE A  73     -96.334  10.791  50.646  1.00 29.47           C  
ATOM   1124  CB  PHE A  73     -96.105   8.252  50.845  1.00 29.47           C  
ATOM   1125  HB2 PHE A  73     -96.665   8.368  49.918  1.00 29.47           H  
ATOM   1126  HB3 PHE A  73     -96.777   7.739  51.533  1.00 29.47           H  
ATOM   1127  O   PHE A  73     -97.385  10.643  50.028  1.00 29.47           O  
ATOM   1128  CG  PHE A  73     -94.946   7.334  50.532  1.00 29.47           C  
ATOM   1129  CD1 PHE A  73     -94.426   7.274  49.225  1.00 29.47           C  
ATOM   1130  HD1 PHE A  73     -94.833   7.904  48.448  1.00 29.47           H  
ATOM   1131  CD2 PHE A  73     -94.431   6.489  51.531  1.00 29.47           C  
ATOM   1132  HD2 PHE A  73     -94.831   6.531  52.533  1.00 29.47           H  
ATOM   1133  CE1 PHE A  73     -93.405   6.359  48.915  1.00 29.47           C  
ATOM   1134  HE1 PHE A  73     -93.033   6.284  47.904  1.00 29.47           H  
ATOM   1135  CE2 PHE A  73     -93.407   5.578  51.221  1.00 29.47           C  
ATOM   1136  HE2 PHE A  73     -93.019   4.921  51.985  1.00 29.47           H  
ATOM   1137  CZ  PHE A  73     -92.896   5.511  49.913  1.00 29.47           C  
ATOM   1138  HZ  PHE A  73     -92.120   4.800  49.669  1.00 29.47           H  
ATOM   1139  N   ASP A  74     -95.686  11.950  50.659  1.00 30.92           N  
ATOM   1140  H   ASP A  74     -94.932  12.080  51.319  1.00 30.92           H  
ATOM   1141  CA  ASP A  74     -95.891  12.944  49.617  1.00 30.92           C  
ATOM   1142  HA  ASP A  74     -96.832  12.712  49.120  1.00 30.92           H  
ATOM   1143  C   ASP A  74     -94.773  12.739  48.576  1.00 30.92           C  
ATOM   1144  CB  ASP A  74     -96.047  14.363  50.218  1.00 30.92           C  
ATOM   1145  HB2 ASP A  74     -95.112  14.913  50.104  1.00 30.92           H  
ATOM   1146  HB3 ASP A  74     -96.245  14.276  51.286  1.00 30.92           H  
ATOM   1147  O   ASP A  74     -93.639  13.183  48.743  1.00 30.92           O  
ATOM   1148  CG  ASP A  74     -97.199  15.186  49.608  1.00 30.92           C  
ATOM   1149  OD1 ASP A  74     -97.857  14.701  48.656  1.00 30.92           O  
ATOM   1150  OD2 ASP A  74     -97.355  16.357  50.018  1.00 30.92           O  
ATOM   1151  N   ARG A  75     -95.122  12.020  47.494  1.00 28.94           N  
ATOM   1152  H   ARG A  75     -96.068  11.669  47.534  1.00 28.94           H  
ATOM   1153  CA  ARG A  75     -94.380  11.836  46.221  1.00 28.94           C  
ATOM   1154  HA  ARG A  75     -95.109  11.473  45.497  1.00 28.94           H  
ATOM   1155  C   ARG A  75     -93.223  10.820  46.152  1.00 28.94           C  
ATOM   1156  CB  ARG A  75     -93.881  13.192  45.682  1.00 28.94           C  
ATOM   1157  HB2 ARG A  75     -93.479  13.032  44.682  1.00 28.94           H  
ATOM   1158  HB3 ARG A  75     -93.061  13.543  46.309  1.00 28.94           H  
ATOM   1159  O   ARG A  75     -92.087  11.217  45.957  1.00 28.94           O  
ATOM   1160  CG  ARG A  75     -94.925  14.299  45.594  1.00 28.94           C  
ATOM   1161  HG2 ARG A  75     -95.724  14.012  44.911  1.00 28.94           H  
ATOM   1162  HG3 ARG A  75     -95.345  14.507  46.579  1.00 28.94           H  
ATOM   1163  CD  ARG A  75     -94.213  15.549  45.084  1.00 28.94           C  
ATOM   1164  HD2 ARG A  75     -93.909  15.384  44.051  1.00 28.94           H  
ATOM   1165  HD3 ARG A  75     -93.329  15.726  45.697  1.00 28.94           H  
ATOM   1166  NE  ARG A  75     -95.097  16.714  45.183  1.00 28.94           N  
ATOM   1167  HE  ARG A  75     -95.891  16.608  45.799  1.00 28.94           H  
ATOM   1168  NH1 ARG A  75     -93.841  18.139  43.902  1.00 28.94           N  
ATOM   1169 HH11 ARG A  75     -93.165  17.397  43.791  1.00 28.94           H  
ATOM   1170 HH12 ARG A  75     -93.680  19.056  43.512  1.00 28.94           H  
ATOM   1171  NH2 ARG A  75     -95.742  18.854  44.848  1.00 28.94           N  
ATOM   1172 HH21 ARG A  75     -96.517  18.682  45.473  1.00 28.94           H  
ATOM   1173 HH22 ARG A  75     -95.586  19.779  44.473  1.00 28.94           H  
ATOM   1174  CZ  ARG A  75     -94.889  17.894  44.642  1.00 28.94           C  
ATOM   1175  N   PHE A  76     -93.523   9.522  46.062  1.00 30.60           N  
ATOM   1176  H   PHE A  76     -94.440   9.232  46.368  1.00 30.60           H  
ATOM   1177  CA  PHE A  76     -92.801   8.601  45.154  1.00 30.60           C  
ATOM   1178  HA  PHE A  76     -92.496   9.153  44.266  1.00 30.60           H  
ATOM   1179  C   PHE A  76     -93.783   7.508  44.698  1.00 30.60           C  
ATOM   1180  CB  PHE A  76     -91.513   8.025  45.784  1.00 30.60           C  
ATOM   1181  HB2 PHE A  76     -91.290   7.070  45.309  1.00 30.60           H  
ATOM   1182  HB3 PHE A  76     -91.683   7.826  46.843  1.00 30.60           H  
ATOM   1183  O   PHE A  76     -94.129   6.611  45.457  1.00 30.60           O  
ATOM   1184  CG  PHE A  76     -90.281   8.910  45.623  1.00 30.60           C  
ATOM   1185  CD1 PHE A  76     -89.613   8.982  44.383  1.00 30.60           C  
ATOM   1186  HD1 PHE A  76     -89.945   8.374  43.555  1.00 30.60           H  
ATOM   1187  CD2 PHE A  76     -89.818   9.691  46.700  1.00 30.60           C  
ATOM   1188  HD2 PHE A  76     -90.330   9.655  47.651  1.00 30.60           H  
ATOM   1189  CE1 PHE A  76     -88.513   9.845  44.217  1.00 30.60           C  
ATOM   1190  HE1 PHE A  76     -88.000   9.890  43.268  1.00 30.60           H  
ATOM   1191  CE2 PHE A  76     -88.733  10.569  46.529  1.00 30.60           C  
ATOM   1192  HE2 PHE A  76     -88.405  11.184  47.354  1.00 30.60           H  
ATOM   1193  CZ  PHE A  76     -88.080  10.647  45.287  1.00 30.60           C  
ATOM   1194  HZ  PHE A  76     -87.239  11.312  45.159  1.00 30.60           H  
ATOM   1195  N   GLY A  77     -94.334   7.662  43.489  1.00 30.55           N  
ATOM   1196  H   GLY A  77     -93.969   8.385  42.886  1.00 30.55           H  
ATOM   1197  CA  GLY A  77     -95.474   6.887  42.994  1.00 30.55           C  
ATOM   1198  HA2 GLY A  77     -95.908   7.401  42.136  1.00 30.55           H  
ATOM   1199  HA3 GLY A  77     -96.237   6.838  43.771  1.00 30.55           H  
ATOM   1200  C   GLY A  77     -95.135   5.463  42.555  1.00 30.55           C  
ATOM   1201  O   GLY A  77     -94.632   5.272  41.451  1.00 30.55           O  
ATOM   1202  N   MET A  78     -95.496   4.471  43.373  1.00 31.48           N  
ATOM   1203  H   MET A  78     -95.850   4.699  44.290  1.00 31.48           H  
ATOM   1204  CA  MET A  78     -95.588   3.061  42.973  1.00 31.48           C  
ATOM   1205  HA  MET A  78     -95.730   3.026  41.893  1.00 31.48           H  
ATOM   1206  C   MET A  78     -96.836   2.399  43.587  1.00 31.48           C  
ATOM   1207  CB  MET A  78     -94.287   2.304  43.286  1.00 31.48           C  
ATOM   1208  HB2 MET A  78     -94.469   1.235  43.177  1.00 31.48           H  
ATOM   1209  HB3 MET A  78     -93.973   2.499  44.312  1.00 31.48           H  
ATOM   1210  O   MET A  78     -97.261   2.742  44.686  1.00 31.48           O  
ATOM   1211  CG  MET A  78     -93.169   2.697  42.309  1.00 31.48           C  
ATOM   1212  HG2 MET A  78     -93.565   2.638  41.295  1.00 31.48           H  
ATOM   1213  HG3 MET A  78     -92.871   3.728  42.500  1.00 31.48           H  
ATOM   1214  SD  MET A  78     -91.690   1.656  42.389  1.00 31.48           S  
ATOM   1215  CE  MET A  78     -90.894   2.139  40.833  1.00 31.48           C  
ATOM   1216  HE1 MET A  78     -89.953   1.598  40.725  1.00 31.48           H  
ATOM   1217  HE2 MET A  78     -90.694   3.211  40.841  1.00 31.48           H  
ATOM   1218  HE3 MET A  78     -91.548   1.897  39.995  1.00 31.48           H  
ATOM   1219  N   ASP A  79     -97.457   1.521  42.800  1.00 38.32           N  
ATOM   1220  H   ASP A  79     -96.955   1.226  41.975  1.00 38.32           H  
ATOM   1221  CA  ASP A  79     -98.868   1.115  42.826  1.00 38.32           C  
ATOM   1222  HA  ASP A  79     -99.457   2.018  42.991  1.00 38.32           H  
ATOM   1223  C   ASP A  79     -99.240   0.097  43.932  1.00 38.32           C  
ATOM   1224  CB  ASP A  79     -99.185   0.575  41.414  1.00 38.32           C  
ATOM   1225  HB2 ASP A  79     -99.037  -0.505  41.401  1.00 38.32           H  
ATOM   1226  HB3 ASP A  79     -98.484   1.003  40.698  1.00 38.32           H  
ATOM   1227  O   ASP A  79     -98.481  -0.812  44.268  1.00 38.32           O  
ATOM   1228  CG  ASP A  79    -100.589   0.896  40.900  1.00 38.32           C  
ATOM   1229  OD1 ASP A  79    -101.443   1.284  41.730  1.00 38.32           O  
ATOM   1230  OD2 ASP A  79    -100.783   0.752  39.673  1.00 38.32           O  
ATOM   1231  N   ASN A  80    -100.451   0.219  44.476  1.00 39.26           N  
ATOM   1232  H   ASN A  80    -101.073   0.850  43.991  1.00 39.26           H  
ATOM   1233  CA  ASN A  80    -100.906  -0.327  45.768  1.00 39.26           C  
ATOM   1234  HA  ASN A  80    -100.033  -0.345  46.420  1.00 39.26           H  
ATOM   1235  C   ASN A  80    -101.416  -1.795  45.721  1.00 39.26           C  
ATOM   1236  CB  ASN A  80    -101.941   0.686  46.341  1.00 39.26           C  
ATOM   1237  HB2 ASN A  80    -102.922   0.226  46.458  1.00 39.26           H  
ATOM   1238  HB3 ASN A  80    -102.078   1.507  45.638  1.00 39.26           H  
ATOM   1239  O   ASN A  80    -102.446  -2.116  46.318  1.00 39.26           O  
ATOM   1240  CG  ASN A  80    -101.563   1.305  47.674  1.00 39.26           C  
ATOM   1241  ND2 ASN A  80    -102.237   2.365  48.056  1.00 39.26           N  
ATOM   1242 HD21 ASN A  80    -101.923   2.790  48.917  1.00 39.26           H  
ATOM   1243 HD22 ASN A  80    -102.932   2.776  47.449  1.00 39.26           H  
ATOM   1244  OD1 ASN A  80    -100.686   0.872  48.397  1.00 39.26           O  
ATOM   1245  N   SER A  81    -100.749  -2.706  44.999  1.00 44.37           N  
ATOM   1246  H   SER A  81     -99.883  -2.421  44.565  1.00 44.37           H  
ATOM   1247  CA  SER A  81    -101.341  -4.024  44.661  1.00 44.37           C  
ATOM   1248  HA  SER A  81    -102.392  -3.986  44.946  1.00 44.37           H  
ATOM   1249  C   SER A  81    -100.847  -5.281  45.413  1.00 44.37           C  
ATOM   1250  CB  SER A  81    -101.410  -4.224  43.141  1.00 44.37           C  
ATOM   1251  HB2 SER A  81    -101.822  -5.209  42.924  1.00 44.37           H  
ATOM   1252  HB3 SER A  81    -102.078  -3.474  42.716  1.00 44.37           H  
ATOM   1253  O   SER A  81    -101.502  -6.311  45.279  1.00 44.37           O  
ATOM   1254  OG  SER A  81    -100.150  -4.107  42.518  1.00 44.37           O  
ATOM   1255  HG  SER A  81     -99.872  -3.188  42.507  1.00 44.37           H  
ATOM   1256  N   ASP A  82     -99.822  -5.238  46.282  1.00 44.01           N  
ATOM   1257  H   ASP A  82     -99.305  -4.373  46.351  1.00 44.01           H  
ATOM   1258  CA  ASP A  82     -99.179  -6.477  46.803  1.00 44.01           C  
ATOM   1259  HA  ASP A  82     -99.860  -7.303  46.597  1.00 44.01           H  
ATOM   1260  C   ASP A  82     -99.016  -6.609  48.342  1.00 44.01           C  
ATOM   1261  CB  ASP A  82     -97.889  -6.764  45.998  1.00 44.01           C  
ATOM   1262  HB2 ASP A  82     -97.128  -7.213  46.635  1.00 44.01           H  
ATOM   1263  HB3 ASP A  82     -97.475  -5.825  45.631  1.00 44.01           H  
ATOM   1264  O   ASP A  82     -98.059  -7.184  48.862  1.00 44.01           O  
ATOM   1265  CG  ASP A  82     -98.101  -7.733  44.823  1.00 44.01           C  
ATOM   1266  OD1 ASP A  82     -98.980  -8.623  44.931  1.00 44.01           O  
ATOM   1267  OD2 ASP A  82     -97.313  -7.638  43.860  1.00 44.01           O  
ATOM   1268  N   ALA A  83    -100.002  -6.165  49.126  1.00 41.58           N  
ATOM   1269  H   ALA A  83    -100.765  -5.680  48.676  1.00 41.58           H  
ATOM   1270  CA  ALA A  83    -100.003  -6.261  50.599  1.00 41.58           C  
ATOM   1271  HA  ALA A  83     -98.997  -6.006  50.934  1.00 41.58           H  
ATOM   1272  C   ALA A  83    -100.300  -7.673  51.190  1.00 41.58           C  
ATOM   1273  CB  ALA A  83    -100.938  -5.171  51.145  1.00 41.58           C  
ATOM   1274  HB1 ALA A  83    -100.867  -5.133  52.232  1.00 41.58           H  
ATOM   1275  HB2 ALA A  83    -101.969  -5.387  50.863  1.00 41.58           H  
ATOM   1276  HB3 ALA A  83    -100.651  -4.199  50.745  1.00 41.58           H  
ATOM   1277  O   ALA A  83    -100.965  -7.786  52.217  1.00 41.58           O  
ATOM   1278  N   ARG A  84     -99.846  -8.779  50.572  1.00 47.23           N  
ATOM   1279  H   ARG A  84     -99.258  -8.626  49.766  1.00 47.23           H  
ATOM   1280  CA  ARG A  84    -100.234 -10.168  50.955  1.00 47.23           C  
ATOM   1281  HA  ARG A  84    -101.026 -10.103  51.701  1.00 47.23           H  
ATOM   1282  C   ARG A  84     -99.172 -11.011  51.684  1.00 47.23           C  
ATOM   1283  CB  ARG A  84    -100.826 -10.897  49.734  1.00 47.23           C  
ATOM   1284  HB2 ARG A  84    -100.842 -11.971  49.920  1.00 47.23           H  
ATOM   1285  HB3 ARG A  84    -100.206 -10.714  48.856  1.00 47.23           H  
ATOM   1286  O   ARG A  84     -99.374 -12.210  51.886  1.00 47.23           O  
ATOM   1287  CG  ARG A  84    -102.268 -10.451  49.464  1.00 47.23           C  
ATOM   1288  HG2 ARG A  84    -102.290  -9.396  49.189  1.00 47.23           H  
ATOM   1289  HG3 ARG A  84    -102.854 -10.594  50.372  1.00 47.23           H  
ATOM   1290  CD  ARG A  84    -102.876 -11.294  48.338  1.00 47.23           C  
ATOM   1291  HD2 ARG A  84    -102.623 -12.340  48.512  1.00 47.23           H  
ATOM   1292  HD3 ARG A  84    -102.442 -10.976  47.390  1.00 47.23           H  
ATOM   1293  NE  ARG A  84    -104.343 -11.153  48.299  1.00 47.23           N  
ATOM   1294  HE  ARG A  84    -104.729 -10.391  48.839  1.00 47.23           H  
ATOM   1295  NH1 ARG A  84    -104.764 -12.884  46.858  1.00 47.23           N  
ATOM   1296 HH11 ARG A  84    -105.410 -13.418  46.295  1.00 47.23           H  
ATOM   1297 HH12 ARG A  84    -103.768 -12.968  46.718  1.00 47.23           H  
ATOM   1298  NH2 ARG A  84    -106.467 -11.717  47.713  1.00 47.23           N  
ATOM   1299 HH21 ARG A  84    -107.112 -12.278  47.175  1.00 47.23           H  
ATOM   1300 HH22 ARG A  84    -106.811 -10.956  48.281  1.00 47.23           H  
ATOM   1301  CZ  ARG A  84    -105.183 -11.917  47.627  1.00 47.23           C  
ATOM   1302  N   LEU A  85     -98.046 -10.428  52.092  1.00 46.93           N  
ATOM   1303  H   LEU A  85     -97.929  -9.443  51.901  1.00 46.93           H  
ATOM   1304  CA  LEU A  85     -96.933 -11.177  52.702  1.00 46.93           C  
ATOM   1305  HA  LEU A  85     -96.943 -12.188  52.295  1.00 46.93           H  
ATOM   1306  C   LEU A  85     -97.042 -11.390  54.226  1.00 46.93           C  
ATOM   1307  CB  LEU A  85     -95.602 -10.530  52.272  1.00 46.93           C  
ATOM   1308  HB2 LEU A  85     -95.735  -9.450  52.204  1.00 46.93           H  
ATOM   1309  HB3 LEU A  85     -94.838 -10.711  53.029  1.00 46.93           H  
ATOM   1310  O   LEU A  85     -96.366 -12.275  54.746  1.00 46.93           O  
ATOM   1311  CG  LEU A  85     -95.104 -11.087  50.923  1.00 46.93           C  
ATOM   1312  HG  LEU A  85     -95.957 -11.291  50.276  1.00 46.93           H  
ATOM   1313  CD1 LEU A  85     -94.207 -10.081  50.210  1.00 46.93           C  
ATOM   1314 HD11 LEU A  85     -94.767  -9.169  50.001  1.00 46.93           H  
ATOM   1315 HD12 LEU A  85     -93.863 -10.493  49.261  1.00 46.93           H  
ATOM   1316 HD13 LEU A  85     -93.344  -9.836  50.829  1.00 46.93           H  
ATOM   1317  CD2 LEU A  85     -94.313 -12.385  51.124  1.00 46.93           C  
ATOM   1318 HD21 LEU A  85     -93.425 -12.187  51.726  1.00 46.93           H  
ATOM   1319 HD22 LEU A  85     -94.930 -13.125  51.633  1.00 46.93           H  
ATOM   1320 HD23 LEU A  85     -94.002 -12.776  50.155  1.00 46.93           H  
ATOM   1321  N   SER A  86     -97.910 -10.667  54.941  1.00 46.30           N  
ATOM   1322  H   SER A  86     -98.487  -9.976  54.483  1.00 46.30           H  
ATOM   1323  CA  SER A  86     -98.014 -10.756  56.410  1.00 46.30           C  
ATOM   1324  HA  SER A  86     -97.005 -10.760  56.822  1.00 46.30           H  
ATOM   1325  C   SER A  86     -98.699 -12.026  56.943  1.00 46.30           C  
ATOM   1326  CB  SER A  86     -98.720  -9.512  56.959  1.00 46.30           C  
ATOM   1327  HB2 SER A  86     -98.833  -9.596  58.040  1.00 46.30           H  
ATOM   1328  HB3 SER A  86     -98.112  -8.634  56.740  1.00 46.30           H  
ATOM   1329  O   SER A  86     -98.498 -12.376  58.099  1.00 46.30           O  
ATOM   1330  OG  SER A  86     -99.989  -9.353  56.353  1.00 46.30           O  
ATOM   1331  HG  SER A  86    -100.624  -9.952  56.751  1.00 46.30           H  
ATOM   1332  N   ASP A  87     -99.454 -12.763  56.119  1.00 51.19           N  
ATOM   1333  H   ASP A  87     -99.617 -12.388  55.196  1.00 51.19           H  
ATOM   1334  CA  ASP A  87    -100.299 -13.893  56.564  1.00 51.19           C  
ATOM   1335  HA  ASP A  87    -100.556 -13.737  57.612  1.00 51.19           H  
ATOM   1336  C   ASP A  87     -99.609 -15.277  56.485  1.00 51.19           C  
ATOM   1337  CB  ASP A  87    -101.617 -13.898  55.764  1.00 51.19           C  
ATOM   1338  HB2 ASP A  87    -101.381 -13.936  54.700  1.00 51.19           H  
ATOM   1339  HB3 ASP A  87    -102.183 -14.796  56.008  1.00 51.19           H  
ATOM   1340  O   ASP A  87    -100.272 -16.315  56.337  1.00 51.19           O  
ATOM   1341  CG  ASP A  87    -102.552 -12.718  56.033  1.00 51.19           C  
ATOM   1342  OD1 ASP A  87    -102.294 -11.946  56.982  1.00 51.19           O  
ATOM   1343  OD2 ASP A  87    -103.537 -12.628  55.265  1.00 51.19           O  
ATOM   1344  N   ARG A  88     -98.271 -15.341  56.446  1.00 53.07           N  
ATOM   1345  H   ARG A  88     -97.763 -14.478  56.574  1.00 53.07           H  
ATOM   1346  CA  ARG A  88     -97.548 -16.577  56.067  1.00 53.07           C  
ATOM   1347  HA  ARG A  88     -98.259 -17.403  56.038  1.00 53.07           H  
ATOM   1348  C   ARG A  88     -96.526 -17.111  57.071  1.00 53.07           C  
ATOM   1349  CB  ARG A  88     -96.955 -16.438  54.650  1.00 53.07           C  
ATOM   1350  HB2 ARG A  88     -96.346 -17.315  54.429  1.00 53.07           H  
ATOM   1351  HB3 ARG A  88     -96.312 -15.559  54.608  1.00 53.07           H  
ATOM   1352  O   ARG A  88     -95.926 -18.135  56.756  1.00 53.07           O  
ATOM   1353  CG  ARG A  88     -98.053 -16.331  53.581  1.00 53.07           C  
ATOM   1354  HG2 ARG A  88     -98.786 -17.122  53.739  1.00 53.07           H  
ATOM   1355  HG3 ARG A  88     -98.549 -15.366  53.680  1.00 53.07           H  
ATOM   1356  CD  ARG A  88     -97.507 -16.455  52.154  1.00 53.07           C  
ATOM   1357  HD2 ARG A  88     -98.278 -16.106  51.467  1.00 53.07           H  
ATOM   1358  HD3 ARG A  88     -96.639 -15.803  52.056  1.00 53.07           H  
ATOM   1359  NE  ARG A  88     -97.145 -17.848  51.811  1.00 53.07           N  
ATOM   1360  HE  ARG A  88     -97.211 -18.530  52.553  1.00 53.07           H  
ATOM   1361  NH1 ARG A  88     -96.388 -17.425  49.688  1.00 53.07           N  
ATOM   1362 HH11 ARG A  88     -95.953 -17.734  48.830  1.00 53.07           H  
ATOM   1363 HH12 ARG A  88     -96.539 -16.438  49.842  1.00 53.07           H  
ATOM   1364  NH2 ARG A  88     -96.371 -19.518  50.460  1.00 53.07           N  
ATOM   1365 HH21 ARG A  88     -96.453 -20.182  51.216  1.00 53.07           H  
ATOM   1366 HH22 ARG A  88     -95.932 -19.805  49.597  1.00 53.07           H  
ATOM   1367  CZ  ARG A  88     -96.641 -18.257  50.659  1.00 53.07           C  
ATOM   1368  N   LEU A  89     -96.347 -16.490  58.235  1.00 46.43           N  
ATOM   1369  H   LEU A  89     -96.937 -15.707  58.479  1.00 46.43           H  
ATOM   1370  CA  LEU A  89     -95.316 -16.881  59.204  1.00 46.43           C  
ATOM   1371  HA  LEU A  89     -94.950 -17.883  58.981  1.00 46.43           H  
ATOM   1372  C   LEU A  89     -95.891 -16.927  60.625  1.00 46.43           C  
ATOM   1373  CB  LEU A  89     -94.138 -15.891  59.100  1.00 46.43           C  
ATOM   1374  HB2 LEU A  89     -93.443 -16.085  59.917  1.00 46.43           H  
ATOM   1375  HB3 LEU A  89     -94.528 -14.883  59.236  1.00 46.43           H  
ATOM   1376  O   LEU A  89     -96.465 -15.940  61.078  1.00 46.43           O  
ATOM   1377  CG  LEU A  89     -93.365 -15.959  57.766  1.00 46.43           C  
ATOM   1378  HG  LEU A  89     -94.060 -15.926  56.927  1.00 46.43           H  
ATOM   1379  CD1 LEU A  89     -92.438 -14.752  57.629  1.00 46.43           C  
ATOM   1380 HD11 LEU A  89     -93.025 -13.834  57.657  1.00 46.43           H  
ATOM   1381 HD12 LEU A  89     -91.718 -14.744  58.447  1.00 46.43           H  
ATOM   1382 HD13 LEU A  89     -91.905 -14.800  56.680  1.00 46.43           H  
ATOM   1383  CD2 LEU A  89     -92.523 -17.232  57.662  1.00 46.43           C  
ATOM   1384 HD21 LEU A  89     -91.949 -17.226  56.735  1.00 46.43           H  
ATOM   1385 HD22 LEU A  89     -91.839 -17.297  58.508  1.00 46.43           H  
ATOM   1386 HD23 LEU A  89     -93.168 -18.110  57.663  1.00 46.43           H  
ATOM   1387  N   ASP A  90     -95.711 -18.061  61.308  1.00 60.12           N  
ATOM   1388  H   ASP A  90     -95.199 -18.815  60.872  1.00 60.12           H  
ATOM   1389  CA  ASP A  90     -96.027 -18.242  62.730  1.00 60.12           C  
ATOM   1390  HA  ASP A  90     -96.561 -17.360  63.084  1.00 60.12           H  
ATOM   1391  C   ASP A  90     -94.731 -18.332  63.549  1.00 60.12           C  
ATOM   1392  CB  ASP A  90     -96.923 -19.484  62.959  1.00 60.12           C  
ATOM   1393  HB2 ASP A  90     -96.540 -20.043  63.813  1.00 60.12           H  
ATOM   1394  HB3 ASP A  90     -96.861 -20.144  62.093  1.00 60.12           H  
ATOM   1395  O   ASP A  90     -93.733 -18.911  63.108  1.00 60.12           O  
ATOM   1396  CG  ASP A  90     -98.396 -19.157  63.257  1.00 60.12           C  
ATOM   1397  OD1 ASP A  90     -98.657 -18.100  63.876  1.00 60.12           O  
ATOM   1398  OD2 ASP A  90     -99.264 -19.986  62.899  1.00 60.12           O  
ATOM   1399  N   PHE A  91     -94.759 -17.759  64.755  1.00 49.39           N  
ATOM   1400  H   PHE A  91     -95.637 -17.365  65.063  1.00 49.39           H  
ATOM   1401  CA  PHE A  91     -93.655 -17.785  65.715  1.00 49.39           C  
ATOM   1402  HA  PHE A  91     -92.787 -18.266  65.265  1.00 49.39           H  
ATOM   1403  C   PHE A  91     -94.061 -18.598  66.944  1.00 49.39           C  
ATOM   1404  CB  PHE A  91     -93.251 -16.355  66.109  1.00 49.39           C  
ATOM   1405  HB2 PHE A  91     -94.146 -15.768  66.316  1.00 49.39           H  
ATOM   1406  HB3 PHE A  91     -92.680 -16.403  67.036  1.00 49.39           H  
ATOM   1407  O   PHE A  91     -94.993 -18.230  67.660  1.00 49.39           O  
ATOM   1408  CG  PHE A  91     -92.401 -15.634  65.080  1.00 49.39           C  
ATOM   1409  CD1 PHE A  91     -90.996 -15.714  65.154  1.00 49.39           C  
ATOM   1410  HD1 PHE A  91     -90.529 -16.305  65.928  1.00 49.39           H  
ATOM   1411  CD2 PHE A  91     -93.003 -14.887  64.051  1.00 49.39           C  
ATOM   1412  HD2 PHE A  91     -94.080 -14.840  63.976  1.00 49.39           H  
ATOM   1413  CE1 PHE A  91     -90.199 -15.040  64.213  1.00 49.39           C  
ATOM   1414  HE1 PHE A  91     -89.123 -15.109  64.268  1.00 49.39           H  
ATOM   1415  CE2 PHE A  91     -92.205 -14.215  63.108  1.00 49.39           C  
ATOM   1416  HE2 PHE A  91     -92.672 -13.650  62.314  1.00 49.39           H  
ATOM   1417  CZ  PHE A  91     -90.804 -14.287  63.191  1.00 49.39           C  
ATOM   1418  HZ  PHE A  91     -90.192 -13.775  62.462  1.00 49.39           H  
ATOM   1419  N   ALA A  92     -93.327 -19.677  67.217  1.00 63.68           N  
ATOM   1420  H   ALA A  92     -92.576 -19.920  66.587  1.00 63.68           H  
ATOM   1421  CA  ALA A  92     -93.471 -20.471  68.434  1.00 63.68           C  
ATOM   1422  HA  ALA A  92     -94.301 -20.080  69.023  1.00 63.68           H  
ATOM   1423  C   ALA A  92     -92.201 -20.364  69.291  1.00 63.68           C  
ATOM   1424  CB  ALA A  92     -93.821 -21.916  68.063  1.00 63.68           C  
ATOM   1425  HB1 ALA A  92     -94.735 -21.935  67.469  1.00 63.68           H  
ATOM   1426  HB2 ALA A  92     -93.010 -22.353  67.480  1.00 63.68           H  
ATOM   1427  HB3 ALA A  92     -93.968 -22.507  68.967  1.00 63.68           H  
ATOM   1428  O   ALA A  92     -91.084 -20.377  68.769  1.00 63.68           O  
ATOM   1429  N   GLY A  93     -92.382 -20.251  70.610  1.00 59.76           N  
ATOM   1430  H   GLY A  93     -93.326 -20.274  70.970  1.00 59.76           H  
ATOM   1431  CA  GLY A  93     -91.298 -20.232  71.588  1.00 59.76           C  
ATOM   1432  HA2 GLY A  93     -90.361 -20.493  71.096  1.00 59.76           H  
ATOM   1433  HA3 GLY A  93     -91.194 -19.232  72.010  1.00 59.76           H  
ATOM   1434  C   GLY A  93     -91.553 -21.221  72.722  1.00 59.76           C  
ATOM   1435  O   GLY A  93     -92.659 -21.271  73.261  1.00 59.76           O  
ATOM   1436  N   THR A  94     -90.536 -21.996  73.097  1.00 68.09           N  
ATOM   1437  H   THR A  94     -89.672 -21.927  72.579  1.00 68.09           H  
ATOM   1438  CA  THR A  94     -90.567 -22.894  74.265  1.00 68.09           C  
ATOM   1439  HA  THR A  94     -91.505 -22.748  74.800  1.00 68.09           H  
ATOM   1440  C   THR A  94     -89.440 -22.551  75.233  1.00 68.09           C  
ATOM   1441  CB  THR A  94     -90.495 -24.380  73.874  1.00 68.09           C  
ATOM   1442  HB  THR A  94     -90.356 -24.973  74.778  1.00 68.09           H  
ATOM   1443  O   THR A  94     -88.331 -22.235  74.804  1.00 68.09           O  
ATOM   1444  CG2 THR A  94     -91.775 -24.853  73.185  1.00 68.09           C  
ATOM   1445 HG21 THR A  94     -91.692 -25.917  72.962  1.00 68.09           H  
ATOM   1446 HG22 THR A  94     -92.633 -24.687  73.836  1.00 68.09           H  
ATOM   1447 HG23 THR A  94     -91.918 -24.308  72.252  1.00 68.09           H  
ATOM   1448  OG1 THR A  94     -89.425 -24.633  72.996  1.00 68.09           O  
ATOM   1449  HG1 THR A  94     -88.623 -24.235  73.343  1.00 68.09           H  
ATOM   1450  N   GLN A  95     -89.721 -22.632  76.538  1.00 66.23           N  
ATOM   1451  H   GLN A  95     -90.647 -22.922  76.817  1.00 66.23           H  
ATOM   1452  CA  GLN A  95     -88.751 -22.419  77.615  1.00 66.23           C  
ATOM   1453  HA  GLN A  95     -87.822 -22.030  77.200  1.00 66.23           H  
ATOM   1454  C   GLN A  95     -88.461 -23.753  78.308  1.00 66.23           C  
ATOM   1455  CB  GLN A  95     -89.313 -21.379  78.603  1.00 66.23           C  
ATOM   1456  HB2 GLN A  95     -89.591 -20.481  78.050  1.00 66.23           H  
ATOM   1457  HB3 GLN A  95     -90.209 -21.784  79.072  1.00 66.23           H  
ATOM   1458  O   GLN A  95     -89.388 -24.417  78.773  1.00 66.23           O  
ATOM   1459  CG  GLN A  95     -88.303 -20.980  79.694  1.00 66.23           C  
ATOM   1460  HG2 GLN A  95     -87.442 -20.508  79.221  1.00 66.23           H  
ATOM   1461  HG3 GLN A  95     -87.959 -21.870  80.221  1.00 66.23           H  
ATOM   1462  CD  GLN A  95     -88.882 -20.020  80.732  1.00 66.23           C  
ATOM   1463  NE2 GLN A  95     -88.059 -19.464  81.594  1.00 66.23           N  
ATOM   1464 HE21 GLN A  95     -87.060 -19.585  81.508  1.00 66.23           H  
ATOM   1465 HE22 GLN A  95     -88.478 -18.796  82.225  1.00 66.23           H  
ATOM   1466  OE1 GLN A  95     -90.071 -19.760  80.815  1.00 66.23           O  
ATOM   1467  N   ASN A  96     -87.186 -24.135  78.414  1.00 65.05           N  
ATOM   1468  H   ASN A  96     -86.472 -23.592  77.949  1.00 65.05           H  
ATOM   1469  CA  ASN A  96     -86.773 -25.295  79.206  1.00 65.05           C  
ATOM   1470  HA  ASN A  96     -87.506 -25.447  79.998  1.00 65.05           H  
ATOM   1471  C   ASN A  96     -85.410 -25.020  79.870  1.00 65.05           C  
ATOM   1472  CB  ASN A  96     -86.776 -26.542  78.293  1.00 65.05           C  
ATOM   1473  HB2 ASN A  96     -85.836 -26.604  77.744  1.00 65.05           H  
ATOM   1474  HB3 ASN A  96     -87.584 -26.453  77.567  1.00 65.05           H  
ATOM   1475  O   ASN A  96     -84.422 -24.809  79.175  1.00 65.05           O  
ATOM   1476  CG  ASN A  96     -87.010 -27.839  79.047  1.00 65.05           C  
ATOM   1477  ND2 ASN A  96     -87.069 -28.948  78.347  1.00 65.05           N  
ATOM   1478 HD21 ASN A  96     -87.235 -29.799  78.866  1.00 65.05           H  
ATOM   1479 HD22 ASN A  96     -86.944 -28.925  77.345  1.00 65.05           H  
ATOM   1480  OD1 ASN A  96     -87.161 -27.881  80.256  1.00 65.05           O  
ATOM   1481  N   ASN A  97     -85.356 -24.967  81.208  1.00 68.39           N  
ATOM   1482  H   ASN A  97     -86.185 -25.235  81.719  1.00 68.39           H  
ATOM   1483  CA  ASN A  97     -84.130 -24.749  82.001  1.00 68.39           C  
ATOM   1484  HA  ASN A  97     -84.444 -24.449  83.000  1.00 68.39           H  
ATOM   1485  C   ASN A  97     -83.214 -23.592  81.524  1.00 68.39           C  
ATOM   1486  CB  ASN A  97     -83.384 -26.092  82.151  1.00 68.39           C  
ATOM   1487  HB2 ASN A  97     -83.214 -26.527  81.166  1.00 68.39           H  
ATOM   1488  HB3 ASN A  97     -82.412 -25.917  82.612  1.00 68.39           H  
ATOM   1489  O   ASN A  97     -82.004 -23.762  81.400  1.00 68.39           O  
ATOM   1490  CG  ASN A  97     -84.102 -27.091  83.034  1.00 68.39           C  
ATOM   1491  ND2 ASN A  97     -83.671 -28.329  83.021  1.00 68.39           N  
ATOM   1492 HD21 ASN A  97     -84.176 -28.981  83.605  1.00 68.39           H  
ATOM   1493 HD22 ASN A  97     -82.908 -28.596  82.416  1.00 68.39           H  
ATOM   1494  OD1 ASN A  97     -85.029 -26.780  83.762  1.00 68.39           O  
ATOM   1495  N   GLY A  98     -83.781 -22.408  81.253  1.00 70.07           N  
ATOM   1496  H   GLY A  98     -84.785 -22.330  81.335  1.00 70.07           H  
ATOM   1497  CA  GLY A  98     -83.009 -21.212  80.866  1.00 70.07           C  
ATOM   1498  HA2 GLY A  98     -83.595 -20.322  81.093  1.00 70.07           H  
ATOM   1499  HA3 GLY A  98     -82.094 -21.170  81.457  1.00 70.07           H  
ATOM   1500  C   GLY A  98     -82.604 -21.136  79.387  1.00 70.07           C  
ATOM   1501  O   GLY A  98     -82.022 -20.133  78.970  1.00 70.07           O  
ATOM   1502  N   LEU A  99     -82.955 -22.150  78.590  1.00 62.59           N  
ATOM   1503  H   LEU A  99     -83.377 -22.969  79.003  1.00 62.59           H  
ATOM   1504  CA  LEU A  99     -82.863 -22.126  77.134  1.00 62.59           C  
ATOM   1505  HA  LEU A  99     -82.032 -21.483  76.844  1.00 62.59           H  
ATOM   1506  C   LEU A  99     -84.161 -21.557  76.546  1.00 62.59           C  
ATOM   1507  CB  LEU A  99     -82.589 -23.559  76.640  1.00 62.59           C  
ATOM   1508  HB2 LEU A  99     -81.796 -24.001  77.244  1.00 62.59           H  
ATOM   1509  HB3 LEU A  99     -83.490 -24.152  76.793  1.00 62.59           H  
ATOM   1510  O   LEU A  99     -85.248 -22.083  76.813  1.00 62.59           O  
ATOM   1511  CG  LEU A  99     -82.189 -23.652  75.156  1.00 62.59           C  
ATOM   1512  HG  LEU A  99     -82.884 -23.080  74.541  1.00 62.59           H  
ATOM   1513  CD1 LEU A  99     -80.771 -23.128  74.946  1.00 62.59           C  
ATOM   1514 HD11 LEU A  99     -80.431 -23.318  73.928  1.00 62.59           H  
ATOM   1515 HD12 LEU A  99     -80.105 -23.662  75.624  1.00 62.59           H  
ATOM   1516 HD13 LEU A  99     -80.723 -22.059  75.152  1.00 62.59           H  
ATOM   1517  CD2 LEU A  99     -82.220 -25.113  74.708  1.00 62.59           C  
ATOM   1518 HD21 LEU A  99     -81.527 -25.707  75.304  1.00 62.59           H  
ATOM   1519 HD22 LEU A  99     -81.946 -25.180  73.655  1.00 62.59           H  
ATOM   1520 HD23 LEU A  99     -83.230 -25.507  74.819  1.00 62.59           H  
ATOM   1521  N   TYR A 100     -84.042 -20.496  75.749  1.00 73.42           N  
ATOM   1522  H   TYR A 100     -83.121 -20.110  75.598  1.00 73.42           H  
ATOM   1523  CA  TYR A 100     -85.126 -19.987  74.909  1.00 73.42           C  
ATOM   1524  HA  TYR A 100     -86.083 -20.383  75.250  1.00 73.42           H  
ATOM   1525  C   TYR A 100     -84.896 -20.447  73.480  1.00 73.42           C  
ATOM   1526  CB  TYR A 100     -85.197 -18.459  74.963  1.00 73.42           C  
ATOM   1527  HB2 TYR A 100     -85.885 -18.113  74.191  1.00 73.42           H  
ATOM   1528  HB3 TYR A 100     -84.214 -18.048  74.730  1.00 73.42           H  
ATOM   1529  O   TYR A 100     -83.854 -20.142  72.903  1.00 73.42           O  
ATOM   1530  CG  TYR A 100     -85.657 -17.919  76.296  1.00 73.42           C  
ATOM   1531  CD1 TYR A 100     -87.024 -17.673  76.525  1.00 73.42           C  
ATOM   1532  HD1 TYR A 100     -87.743 -17.867  75.743  1.00 73.42           H  
ATOM   1533  CD2 TYR A 100     -84.714 -17.684  77.312  1.00 73.42           C  
ATOM   1534  HD2 TYR A 100     -83.672 -17.904  77.132  1.00 73.42           H  
ATOM   1535  CE1 TYR A 100     -87.449 -17.177  77.773  1.00 73.42           C  
ATOM   1536  HE1 TYR A 100     -88.494 -16.984  77.963  1.00 73.42           H  
ATOM   1537  CE2 TYR A 100     -85.132 -17.182  78.557  1.00 73.42           C  
ATOM   1538  HE2 TYR A 100     -84.402 -17.005  79.334  1.00 73.42           H  
ATOM   1539  OH  TYR A 100     -86.906 -16.435  79.986  1.00 73.42           O  
ATOM   1540  HH  TYR A 100     -86.157 -16.249  80.556  1.00 73.42           H  
ATOM   1541  CZ  TYR A 100     -86.501 -16.923  78.785  1.00 73.42           C  
ATOM   1542  N   THR A 101     -85.874 -21.142  72.910  1.00 70.27           N  
ATOM   1543  H   THR A 101     -86.675 -21.402  73.468  1.00 70.27           H  
ATOM   1544  CA  THR A 101     -85.829 -21.617  71.524  1.00 70.27           C  
ATOM   1545  HA  THR A 101     -84.859 -21.389  71.084  1.00 70.27           H  
ATOM   1546  C   THR A 101     -86.896 -20.898  70.716  1.00 70.27           C  
ATOM   1547  CB  THR A 101     -86.005 -23.138  71.470  1.00 70.27           C  
ATOM   1548  HB  THR A 101     -86.984 -23.406  71.867  1.00 70.27           H  
ATOM   1549  O   THR A 101     -88.075 -20.963  71.064  1.00 70.27           O  
ATOM   1550  CG2 THR A 101     -85.869 -23.686  70.054  1.00 70.27           C  
ATOM   1551 HG21 THR A 101     -85.105 -23.134  69.505  1.00 70.27           H  
ATOM   1552 HG22 THR A 101     -86.824 -23.600  69.536  1.00 70.27           H  
ATOM   1553 HG23 THR A 101     -85.592 -24.740  70.090  1.00 70.27           H  
ATOM   1554  OG1 THR A 101     -85.021 -23.751  72.269  1.00 70.27           O  
ATOM   1555  HG1 THR A 101     -84.219 -23.777  71.740  1.00 70.27           H  
ATOM   1556  N   PHE A 102     -86.481 -20.204  69.656  1.00 77.85           N  
ATOM   1557  H   PHE A 102     -85.492 -20.188  69.453  1.00 77.85           H  
ATOM   1558  CA  PHE A 102     -87.362 -19.547  68.694  1.00 77.85           C  
ATOM   1559  HA  PHE A 102     -88.375 -19.502  69.093  1.00 77.85           H  
ATOM   1560  C   PHE A 102     -87.383 -20.356  67.404  1.00 77.85           C  
ATOM   1561  CB  PHE A 102     -86.889 -18.115  68.415  1.00 77.85           C  
ATOM   1562  HB2 PHE A 102     -85.894 -18.150  67.969  1.00 77.85           H  
ATOM   1563  HB3 PHE A 102     -87.558 -17.662  67.684  1.00 77.85           H  
ATOM   1564  O   PHE A 102     -86.327 -20.641  66.836  1.00 77.85           O  
ATOM   1565  CG  PHE A 102     -86.842 -17.232  69.643  1.00 77.85           C  
ATOM   1566  CD1 PHE A 102     -87.989 -16.527  70.053  1.00 77.85           C  
ATOM   1567  HD1 PHE A 102     -88.904 -16.607  69.485  1.00 77.85           H  
ATOM   1568  CD2 PHE A 102     -85.655 -17.139  70.393  1.00 77.85           C  
ATOM   1569  HD2 PHE A 102     -84.780 -17.699  70.096  1.00 77.85           H  
ATOM   1570  CE1 PHE A 102     -87.946 -15.727  71.208  1.00 77.85           C  
ATOM   1571  HE1 PHE A 102     -88.827 -15.189  71.525  1.00 77.85           H  
ATOM   1572  CE2 PHE A 102     -85.614 -16.343  71.550  1.00 77.85           C  
ATOM   1573  HE2 PHE A 102     -84.708 -16.290  72.135  1.00 77.85           H  
ATOM   1574  CZ  PHE A 102     -86.758 -15.635  71.956  1.00 77.85           C  
ATOM   1575  HZ  PHE A 102     -86.727 -15.031  72.851  1.00 77.85           H  
ATOM   1576  N   GLN A 103     -88.581 -20.690  66.934  1.00 78.81           N  
ATOM   1577  H   GLN A 103     -89.405 -20.455  67.468  1.00 78.81           H  
ATOM   1578  CA  GLN A 103     -88.774 -21.392  65.671  1.00 78.81           C  
ATOM   1579  HA  GLN A 103     -87.808 -21.630  65.227  1.00 78.81           H  
ATOM   1580  C   GLN A 103     -89.527 -20.502  64.687  1.00 78.81           C  
ATOM   1581  CB  GLN A 103     -89.502 -22.719  65.913  1.00 78.81           C  
ATOM   1582  HB2 GLN A 103     -90.415 -22.528  66.477  1.00 78.81           H  
ATOM   1583  HB3 GLN A 103     -89.768 -23.157  64.951  1.00 78.81           H  
ATOM   1584  O   GLN A 103     -90.596 -19.975  65.003  1.00 78.81           O  
ATOM   1585  CG  GLN A 103     -88.614 -23.718  66.677  1.00 78.81           C  
ATOM   1586  HG2 GLN A 103     -87.723 -23.924  66.084  1.00 78.81           H  
ATOM   1587  HG3 GLN A 103     -88.300 -23.290  67.629  1.00 78.81           H  
ATOM   1588  CD  GLN A 103     -89.323 -25.034  66.965  1.00 78.81           C  
ATOM   1589  NE2 GLN A 103     -88.603 -26.068  67.336  1.00 78.81           N  
ATOM   1590 HE21 GLN A 103     -87.595 -26.045  67.285  1.00 78.81           H  
ATOM   1591 HE22 GLN A 103     -89.083 -26.944  67.488  1.00 78.81           H  
ATOM   1592  OE1 GLN A 103     -90.536 -25.154  66.849  1.00 78.81           O  
ATOM   1593  N   LEU A 104     -88.967 -20.367  63.485  1.00 74.49           N  
ATOM   1594  H   LEU A 104     -88.081 -20.827  63.329  1.00 74.49           H  
ATOM   1595  CA  LEU A 104     -89.694 -19.909  62.311  1.00 74.49           C  
ATOM   1596  HA  LEU A 104     -90.485 -19.225  62.617  1.00 74.49           H  
ATOM   1597  C   LEU A 104     -90.314 -21.145  61.663  1.00 74.49           C  
ATOM   1598  CB  LEU A 104     -88.727 -19.191  61.351  1.00 74.49           C  
ATOM   1599  HB2 LEU A 104     -88.150 -19.937  60.804  1.00 74.49           H  
ATOM   1600  HB3 LEU A 104     -88.019 -18.590  61.923  1.00 74.49           H  
ATOM   1601  O   LEU A 104     -89.577 -22.048  61.266  1.00 74.49           O  
ATOM   1602  CG  LEU A 104     -89.481 -18.281  60.364  1.00 74.49           C  
ATOM   1603  HG  LEU A 104     -90.449 -18.720  60.122  1.00 74.49           H  
ATOM   1604  CD1 LEU A 104     -89.690 -16.897  60.981  1.00 74.49           C  
ATOM   1605 HD11 LEU A 104     -88.731 -16.428  61.202  1.00 74.49           H  
ATOM   1606 HD12 LEU A 104     -90.267 -16.989  61.901  1.00 74.49           H  
ATOM   1607 HD13 LEU A 104     -90.249 -16.266  60.289  1.00 74.49           H  
ATOM   1608  CD2 LEU A 104     -88.704 -18.106  59.061  1.00 74.49           C  
ATOM   1609 HD21 LEU A 104     -88.574 -19.073  58.575  1.00 74.49           H  
ATOM   1610 HD22 LEU A 104     -87.724 -17.674  59.265  1.00 74.49           H  
ATOM   1611 HD23 LEU A 104     -89.256 -17.451  58.388  1.00 74.49           H  
ATOM   1612  N   GLN A 105     -91.637 -21.206  61.567  1.00 79.90           N  
ATOM   1613  H   GLN A 105     -92.201 -20.448  61.925  1.00 79.90           H  
ATOM   1614  CA  GLN A 105     -92.331 -22.361  60.998  1.00 79.90           C  
ATOM   1615  HA  GLN A 105     -91.598 -23.128  60.748  1.00 79.90           H  
ATOM   1616  C   GLN A 105     -93.038 -21.988  59.692  1.00 79.90           C  
ATOM   1617  CB  GLN A 105     -93.277 -22.984  62.036  1.00 79.90           C  
ATOM   1618  HB2 GLN A 105     -93.820 -23.801  61.563  1.00 79.90           H  
ATOM   1619  HB3 GLN A 105     -93.994 -22.231  62.362  1.00 79.90           H  
ATOM   1620  O   GLN A 105     -93.553 -20.877  59.539  1.00 79.90           O  
ATOM   1621  CG  GLN A 105     -92.521 -23.539  63.262  1.00 79.90           C  
ATOM   1622  HG2 GLN A 105     -91.948 -22.739  63.733  1.00 79.90           H  
ATOM   1623  HG3 GLN A 105     -91.826 -24.313  62.937  1.00 79.90           H  
ATOM   1624  CD  GLN A 105     -93.449 -24.133  64.321  1.00 79.90           C  
ATOM   1625  NE2 GLN A 105     -92.957 -24.491  65.486  1.00 79.90           N  
ATOM   1626 HE21 GLN A 105     -93.616 -24.924  66.117  1.00 79.90           H  
ATOM   1627 HE22 GLN A 105     -91.968 -24.506  65.693  1.00 79.90           H  
ATOM   1628  OE1 GLN A 105     -94.643 -24.297  64.138  1.00 79.90           O  
ATOM   1629  N   ASP A 106     -93.059 -22.916  58.734  1.00 76.62           N  
ATOM   1630  H   ASP A 106     -92.617 -23.804  58.924  1.00 76.62           H  
ATOM   1631  CA  ASP A 106     -93.978 -22.829  57.602  1.00 76.62           C  
ATOM   1632  HA  ASP A 106     -93.977 -21.792  57.266  1.00 76.62           H  
ATOM   1633  C   ASP A 106     -95.421 -23.147  58.048  1.00 76.62           C  
ATOM   1634  CB  ASP A 106     -93.482 -23.677  56.406  1.00 76.62           C  
ATOM   1635  HB2 ASP A 106     -93.955 -23.282  55.507  1.00 76.62           H  
ATOM   1636  HB3 ASP A 106     -92.408 -23.535  56.294  1.00 76.62           H  
ATOM   1637  O   ASP A 106     -95.685 -23.551  59.181  1.00 76.62           O  
ATOM   1638  CG  ASP A 106     -93.780 -25.184  56.457  1.00 76.62           C  
ATOM   1639  OD1 ASP A 106     -94.360 -25.666  57.448  1.00 76.62           O  
ATOM   1640  OD2 ASP A 106     -93.535 -25.887  55.450  1.00 76.62           O  
ATOM   1641  N   ARG A 107     -96.386 -23.007  57.132  1.00 77.74           N  
ATOM   1642  H   ARG A 107     -96.113 -22.698  56.210  1.00 77.74           H  
ATOM   1643  CA  ARG A 107     -97.804 -23.310  57.413  1.00 77.74           C  
ATOM   1644  HA  ARG A 107     -98.110 -22.743  58.292  1.00 77.74           H  
ATOM   1645  C   ARG A 107     -98.085 -24.772  57.787  1.00 77.74           C  
ATOM   1646  CB  ARG A 107     -98.677 -22.921  56.214  1.00 77.74           C  
ATOM   1647  HB2 ARG A 107     -99.666 -23.360  56.345  1.00 77.74           H  
ATOM   1648  HB3 ARG A 107     -98.246 -23.328  55.299  1.00 77.74           H  
ATOM   1649  O   ARG A 107     -99.188 -25.060  58.241  1.00 77.74           O  
ATOM   1650  CG  ARG A 107     -98.854 -21.405  56.087  1.00 77.74           C  
ATOM   1651  HG2 ARG A 107     -99.241 -21.007  57.025  1.00 77.74           H  
ATOM   1652  HG3 ARG A 107     -97.896 -20.934  55.867  1.00 77.74           H  
ATOM   1653  CD  ARG A 107     -99.852 -21.117  54.961  1.00 77.74           C  
ATOM   1654  HD2 ARG A 107     -99.446 -21.499  54.025  1.00 77.74           H  
ATOM   1655  HD3 ARG A 107    -100.782 -21.639  55.187  1.00 77.74           H  
ATOM   1656  NE  ARG A 107    -100.125 -19.674  54.835  1.00 77.74           N  
ATOM   1657  HE  ARG A 107     -99.700 -19.071  55.525  1.00 77.74           H  
ATOM   1658  NH1 ARG A 107    -101.745 -19.814  53.217  1.00 77.74           N  
ATOM   1659 HH11 ARG A 107    -101.646 -20.819  53.232  1.00 77.74           H  
ATOM   1660 HH12 ARG A 107    -102.469 -19.367  52.674  1.00 77.74           H  
ATOM   1661  NH2 ARG A 107    -101.225 -17.829  54.101  1.00 77.74           N  
ATOM   1662 HH21 ARG A 107    -101.966 -17.386  53.577  1.00 77.74           H  
ATOM   1663 HH22 ARG A 107    -100.835 -17.299  54.869  1.00 77.74           H  
ATOM   1664  CZ  ARG A 107    -101.023 -19.113  54.049  1.00 77.74           C  
ATOM   1665  N   ASN A 108     -97.145 -25.686  57.563  1.00 78.63           N  
ATOM   1666  H   ASN A 108     -96.214 -25.373  57.331  1.00 78.63           H  
ATOM   1667  CA  ASN A 108     -97.278 -27.102  57.898  1.00 78.63           C  
ATOM   1668  HA  ASN A 108     -98.335 -27.356  57.980  1.00 78.63           H  
ATOM   1669  C   ASN A 108     -96.634 -27.433  59.258  1.00 78.63           C  
ATOM   1670  CB  ASN A 108     -96.674 -27.947  56.768  1.00 78.63           C  
ATOM   1671  HB2 ASN A 108     -95.592 -27.818  56.796  1.00 78.63           H  
ATOM   1672  HB3 ASN A 108     -96.885 -29.000  56.953  1.00 78.63           H  
ATOM   1673  O   ASN A 108     -96.594 -28.603  59.632  1.00 78.63           O  
ATOM   1674  CG  ASN A 108     -97.185 -27.594  55.387  1.00 78.63           C  
ATOM   1675  ND2 ASN A 108     -96.296 -27.269  54.477  1.00 78.63           N  
ATOM   1676 HD21 ASN A 108     -95.342 -27.100  54.765  1.00 78.63           H  
ATOM   1677 HD22 ASN A 108     -96.637 -27.040  53.555  1.00 78.63           H  
ATOM   1678  OD1 ASN A 108     -98.373 -27.592  55.102  1.00 78.63           O  
ATOM   1679  N   GLY A 109     -96.126 -26.430  59.988  1.00 81.96           N  
ATOM   1680  H   GLY A 109     -96.137 -25.495  59.606  1.00 81.96           H  
ATOM   1681  CA  GLY A 109     -95.378 -26.624  61.231  1.00 81.96           C  
ATOM   1682  HA2 GLY A 109     -95.882 -27.365  61.852  1.00 81.96           H  
ATOM   1683  HA3 GLY A 109     -95.347 -25.680  61.774  1.00 81.96           H  
ATOM   1684  C   GLY A 109     -93.935 -27.087  61.007  1.00 81.96           C  
ATOM   1685  O   GLY A 109     -93.267 -27.463  61.970  1.00 81.96           O  
ATOM   1686  N   ASN A 110     -93.431 -27.073  59.765  1.00 76.93           N  
ATOM   1687  H   ASN A 110     -93.978 -26.674  59.015  1.00 76.93           H  
ATOM   1688  CA  ASN A 110     -92.032 -27.397  59.498  1.00 76.93           C  
ATOM   1689  HA  ASN A 110     -91.764 -28.284  60.073  1.00 76.93           H  
ATOM   1690  C   ASN A 110     -91.159 -26.228  59.944  1.00 76.93           C  
ATOM   1691  CB  ASN A 110     -91.774 -27.693  58.014  1.00 76.93           C  
ATOM   1692  HB2 ASN A 110     -90.728 -27.972  57.887  1.00 76.93           H  
ATOM   1693  HB3 ASN A 110     -91.931 -26.785  57.433  1.00 76.93           H  
ATOM   1694  O   ASN A 110     -91.345 -25.097  59.493  1.00 76.93           O  
ATOM   1695  CG  ASN A 110     -92.611 -28.817  57.447  1.00 76.93           C  
ATOM   1696  ND2 ASN A 110     -93.213 -28.602  56.303  1.00 76.93           N  
ATOM   1697 HD21 ASN A 110     -93.228 -27.657  55.945  1.00 76.93           H  
ATOM   1698 HD22 ASN A 110     -93.786 -29.353  55.946  1.00 76.93           H  
ATOM   1699  OD1 ASN A 110     -92.693 -29.908  57.984  1.00 76.93           O  
ATOM   1700  N   VAL A 111     -90.176 -26.506  60.794  1.00 80.55           N  
ATOM   1701  H   VAL A 111     -90.086 -27.451  61.137  1.00 80.55           H  
ATOM   1702  CA  VAL A 111     -89.209 -25.509  61.251  1.00 80.55           C  
ATOM   1703  HA  VAL A 111     -89.750 -24.617  61.565  1.00 80.55           H  
ATOM   1704  C   VAL A 111     -88.291 -25.133  60.084  1.00 80.55           C  
ATOM   1705  CB  VAL A 111     -88.431 -26.037  62.468  1.00 80.55           C  
ATOM   1706  HB  VAL A 111     -87.869 -26.927  62.184  1.00 80.55           H  
ATOM   1707  O   VAL A 111     -87.488 -25.939  59.625  1.00 80.55           O  
ATOM   1708  CG1 VAL A 111     -87.460 -24.984  62.997  1.00 80.55           C  
ATOM   1709 HG11 VAL A 111     -86.666 -24.807  62.273  1.00 80.55           H  
ATOM   1710 HG12 VAL A 111     -87.012 -25.361  63.916  1.00 80.55           H  
ATOM   1711 HG13 VAL A 111     -87.984 -24.051  63.209  1.00 80.55           H  
ATOM   1712  CG2 VAL A 111     -89.378 -26.411  63.619  1.00 80.55           C  
ATOM   1713 HG21 VAL A 111     -89.955 -25.540  63.931  1.00 80.55           H  
ATOM   1714 HG22 VAL A 111     -88.798 -26.775  64.466  1.00 80.55           H  
ATOM   1715 HG23 VAL A 111     -90.064 -27.203  63.318  1.00 80.55           H  
ATOM   1716  N   LEU A 112     -88.433 -23.904  59.590  1.00 76.21           N  
ATOM   1717  H   LEU A 112     -89.133 -23.317  60.020  1.00 76.21           H  
ATOM   1718  CA  LEU A 112     -87.585 -23.307  58.555  1.00 76.21           C  
ATOM   1719  HA  LEU A 112     -87.370 -24.042  57.780  1.00 76.21           H  
ATOM   1720  C   LEU A 112     -86.245 -22.847  59.131  1.00 76.21           C  
ATOM   1721  CB  LEU A 112     -88.316 -22.093  57.952  1.00 76.21           C  
ATOM   1722  HB2 LEU A 112     -88.542 -21.397  58.760  1.00 76.21           H  
ATOM   1723  HB3 LEU A 112     -87.639 -21.592  57.260  1.00 76.21           H  
ATOM   1724  O   LEU A 112     -85.227 -22.861  58.445  1.00 76.21           O  
ATOM   1725  CG  LEU A 112     -89.624 -22.413  57.211  1.00 76.21           C  
ATOM   1726  HG  LEU A 112     -90.317 -22.918  57.884  1.00 76.21           H  
ATOM   1727  CD1 LEU A 112     -90.271 -21.106  56.746  1.00 76.21           C  
ATOM   1728 HD11 LEU A 112     -90.504 -20.489  57.614  1.00 76.21           H  
ATOM   1729 HD12 LEU A 112     -89.597 -20.566  56.082  1.00 76.21           H  
ATOM   1730 HD13 LEU A 112     -91.202 -21.326  56.223  1.00 76.21           H  
ATOM   1731  CD2 LEU A 112     -89.373 -23.301  55.990  1.00 76.21           C  
ATOM   1732 HD21 LEU A 112     -89.051 -24.289  56.317  1.00 76.21           H  
ATOM   1733 HD22 LEU A 112     -90.292 -23.418  55.416  1.00 76.21           H  
ATOM   1734 HD23 LEU A 112     -88.605 -22.860  55.355  1.00 76.21           H  
ATOM   1735  N   CYS A 113     -86.262 -22.404  60.386  1.00 75.07           N  
ATOM   1736  H   CYS A 113     -87.142 -22.417  60.881  1.00 75.07           H  
ATOM   1737  CA  CYS A 113     -85.083 -21.993  61.128  1.00 75.07           C  
ATOM   1738  HA  CYS A 113     -84.254 -22.657  60.884  1.00 75.07           H  
ATOM   1739  C   CYS A 113     -85.377 -22.096  62.625  1.00 75.07           C  
ATOM   1740  CB  CYS A 113     -84.717 -20.562  60.710  1.00 75.07           C  
ATOM   1741  HB2 CYS A 113     -85.539 -19.889  60.957  1.00 75.07           H  
ATOM   1742  HB3 CYS A 113     -84.550 -20.545  59.633  1.00 75.07           H  
ATOM   1743  O   CYS A 113     -86.449 -21.691  63.079  1.00 75.07           O  
ATOM   1744  SG  CYS A 113     -83.204 -20.012  61.549  1.00 75.07           S  
ATOM   1745  HG  CYS A 113     -83.000 -18.921  60.806  1.00 75.07           H  
ATOM   1746  N   GLU A 114     -84.420 -22.621  63.381  1.00 79.53           N  
ATOM   1747  H   GLU A 114     -83.545 -22.881  62.949  1.00 79.53           H  
ATOM   1748  CA  GLU A 114     -84.450 -22.654  64.837  1.00 79.53           C  
ATOM   1749  HA  GLU A 114     -85.363 -22.177  65.195  1.00 79.53           H  
ATOM   1750  C   GLU A 114     -83.252 -21.882  65.374  1.00 79.53           C  
ATOM   1751  CB  GLU A 114     -84.440 -24.100  65.347  1.00 79.53           C  
ATOM   1752  HB2 GLU A 114     -83.494 -24.578  65.094  1.00 79.53           H  
ATOM   1753  HB3 GLU A 114     -85.245 -24.649  64.858  1.00 79.53           H  
ATOM   1754  O   GLU A 114     -82.126 -22.059  64.904  1.00 79.53           O  
ATOM   1755  CG  GLU A 114     -84.653 -24.142  66.863  1.00 79.53           C  
ATOM   1756  HG2 GLU A 114     -83.800 -23.677  67.358  1.00 79.53           H  
ATOM   1757  HG3 GLU A 114     -85.539 -23.557  67.109  1.00 79.53           H  
ATOM   1758  CD  GLU A 114     -84.839 -25.568  67.384  1.00 79.53           C  
ATOM   1759  OE1 GLU A 114     -84.053 -25.956  68.276  1.00 79.53           O  
ATOM   1760  OE2 GLU A 114     -85.819 -26.216  66.945  1.00 79.53           O  
ATOM   1761  N   LYS A 115     -83.476 -21.040  66.382  1.00 74.76           N  
ATOM   1762  H   LYS A 115     -84.426 -20.914  66.701  1.00 74.76           H  
ATOM   1763  CA  LYS A 115     -82.386 -20.411  67.119  1.00 74.76           C  
ATOM   1764  HA  LYS A 115     -81.478 -20.975  66.907  1.00 74.76           H  
ATOM   1765  C   LYS A 115     -82.644 -20.523  68.607  1.00 74.76           C  
ATOM   1766  CB  LYS A 115     -82.178 -18.977  66.615  1.00 74.76           C  
ATOM   1767  HB2 LYS A 115     -82.958 -18.320  67.000  1.00 74.76           H  
ATOM   1768  HB3 LYS A 115     -82.256 -18.997  65.528  1.00 74.76           H  
ATOM   1769  O   LYS A 115     -83.671 -20.063  69.102  1.00 74.76           O  
ATOM   1770  CG  LYS A 115     -80.789 -18.443  67.000  1.00 74.76           C  
ATOM   1771  HG2 LYS A 115     -80.818 -18.038  68.012  1.00 74.76           H  
ATOM   1772  HG3 LYS A 115     -80.065 -19.257  66.970  1.00 74.76           H  
ATOM   1773  CD  LYS A 115     -80.332 -17.366  66.006  1.00 74.76           C  
ATOM   1774  HD2 LYS A 115     -81.006 -16.511  66.058  1.00 74.76           H  
ATOM   1775  HD3 LYS A 115     -80.365 -17.787  65.001  1.00 74.76           H  
ATOM   1776  CE  LYS A 115     -78.896 -16.930  66.318  1.00 74.76           C  
ATOM   1777  HE2 LYS A 115     -78.889 -16.391  67.265  1.00 74.76           H  
ATOM   1778  HE3 LYS A 115     -78.287 -17.826  66.441  1.00 74.76           H  
ATOM   1779  NZ  LYS A 115     -78.334 -16.092  65.228  1.00 74.76           N  
ATOM   1780  HZ1 LYS A 115     -77.382 -15.828  65.441  1.00 74.76           H  
ATOM   1781  HZ2 LYS A 115     -78.886 -15.258  65.091  1.00 74.76           H  
ATOM   1782  HZ3 LYS A 115     -78.320 -16.615  64.365  1.00 74.76           H  
ATOM   1783  N   SER A 116     -81.693 -21.131  69.303  1.00 76.30           N  
ATOM   1784  H   SER A 116     -80.885 -21.486  68.811  1.00 76.30           H  
ATOM   1785  CA  SER A 116     -81.725 -21.275  70.752  1.00 76.30           C  
ATOM   1786  HA  SER A 116     -82.709 -20.972  71.107  1.00 76.30           H  
ATOM   1787  C   SER A 116     -80.689 -20.355  71.396  1.00 76.30           C  
ATOM   1788  CB  SER A 116     -81.547 -22.739  71.157  1.00 76.30           C  
ATOM   1789  HB2 SER A 116     -80.615 -23.138  70.756  1.00 76.30           H  
ATOM   1790  HB3 SER A 116     -81.528 -22.786  72.246  1.00 76.30           H  
ATOM   1791  O   SER A 116     -79.565 -20.249  70.907  1.00 76.30           O  
ATOM   1792  OG  SER A 116     -82.650 -23.510  70.713  1.00 76.30           O  
ATOM   1793  HG  SER A 116     -82.414 -24.062  69.964  1.00 76.30           H  
ATOM   1794  N   CYS A 117     -81.052 -19.683  72.485  1.00 68.69           N  
ATOM   1795  H   CYS A 117     -82.009 -19.755  72.801  1.00 68.69           H  
ATOM   1796  CA  CYS A 117     -80.128 -18.898  73.298  1.00 68.69           C  
ATOM   1797  HA  CYS A 117     -79.110 -19.153  73.001  1.00 68.69           H  
ATOM   1798  C   CYS A 117     -80.249 -19.280  74.777  1.00 68.69           C  
ATOM   1799  CB  CYS A 117     -80.294 -17.391  73.027  1.00 68.69           C  
ATOM   1800  HB2 CYS A 117     -79.979 -17.187  72.004  1.00 68.69           H  
ATOM   1801  HB3 CYS A 117     -79.647 -16.837  73.707  1.00 68.69           H  
ATOM   1802  O   CYS A 117     -81.346 -19.377  75.331  1.00 68.69           O  
ATOM   1803  SG  CYS A 117     -82.008 -16.824  73.237  1.00 68.69           S  
ATOM   1804  HG  CYS A 117     -81.774 -15.519  73.068  1.00 68.69           H  
ATOM   1805  N   TYR A 118     -79.099 -19.515  75.411  1.00 63.13           N  
ATOM   1806  H   TYR A 118     -78.234 -19.420  74.898  1.00 63.13           H  
ATOM   1807  CA  TYR A 118     -78.991 -19.605  76.863  1.00 63.13           C  
ATOM   1808  HA  TYR A 118     -79.877 -20.093  77.270  1.00 63.13           H  
ATOM   1809  C   TYR A 118     -78.917 -18.194  77.433  1.00 63.13           C  
ATOM   1810  CB  TYR A 118     -77.751 -20.416  77.277  1.00 63.13           C  
ATOM   1811  HB2 TYR A 118     -77.295 -19.948  78.149  1.00 63.13           H  
ATOM   1812  HB3 TYR A 118     -77.002 -20.391  76.485  1.00 63.13           H  
ATOM   1813  O   TYR A 118     -78.092 -17.390  76.998  1.00 63.13           O  
ATOM   1814  CG  TYR A 118     -78.059 -21.850  77.652  1.00 63.13           C  
ATOM   1815  CD1 TYR A 118     -78.584 -22.130  78.929  1.00 63.13           C  
ATOM   1816  HD1 TYR A 118     -78.759 -21.326  79.629  1.00 63.13           H  
ATOM   1817  CD2 TYR A 118     -77.830 -22.896  76.740  1.00 63.13           C  
ATOM   1818  HD2 TYR A 118     -77.419 -22.684  75.764  1.00 63.13           H  
ATOM   1819  CE1 TYR A 118     -78.909 -23.451  79.286  1.00 63.13           C  
ATOM   1820  HE1 TYR A 118     -79.343 -23.655  80.254  1.00 63.13           H  
ATOM   1821  CE2 TYR A 118     -78.138 -24.223  77.101  1.00 63.13           C  
ATOM   1822  HE2 TYR A 118     -77.970 -25.035  76.409  1.00 63.13           H  
ATOM   1823  OH  TYR A 118     -79.036 -25.769  78.699  1.00 63.13           O  
ATOM   1824  HH  TYR A 118     -79.440 -25.792  79.570  1.00 63.13           H  
ATOM   1825  CZ  TYR A 118     -78.695 -24.499  78.366  1.00 63.13           C  
ATOM   1826  N   VAL A 119     -79.737 -17.906  78.438  1.00 63.81           N  
ATOM   1827  H   VAL A 119     -80.413 -18.597  78.730  1.00 63.81           H  
ATOM   1828  CA  VAL A 119     -79.522 -16.733  79.289  1.00 63.81           C  
ATOM   1829  HA  VAL A 119     -78.988 -15.964  78.731  1.00 63.81           H  
ATOM   1830  C   VAL A 119     -78.622 -17.188  80.434  1.00 63.81           C  
ATOM   1831  CB  VAL A 119     -80.853 -16.109  79.747  1.00 63.81           C  
ATOM   1832  HB  VAL A 119     -81.404 -16.816  80.367  1.00 63.81           H  
ATOM   1833  O   VAL A 119     -79.098 -17.722  81.432  1.00 63.81           O  
ATOM   1834  CG1 VAL A 119     -80.606 -14.822  80.542  1.00 63.81           C  
ATOM   1835 HG11 VAL A 119     -81.557 -14.382  80.844  1.00 63.81           H  
ATOM   1836 HG12 VAL A 119     -80.033 -15.045  81.442  1.00 63.81           H  
ATOM   1837 HG13 VAL A 119     -80.051 -14.103  79.939  1.00 63.81           H  
ATOM   1838  CG2 VAL A 119     -81.725 -15.740  78.537  1.00 63.81           C  
ATOM   1839 HG21 VAL A 119     -81.184 -15.054  77.884  1.00 63.81           H  
ATOM   1840 HG22 VAL A 119     -81.980 -16.636  77.970  1.00 63.81           H  
ATOM   1841 HG23 VAL A 119     -82.646 -15.264  78.871  1.00 63.81           H  
ATOM   1842  N   GLY A 120     -77.308 -17.076  80.239  1.00 47.92           N  
ATOM   1843  H   GLY A 120     -76.981 -16.664  79.377  1.00 47.92           H  
ATOM   1844  CA  GLY A 120     -76.325 -17.344  81.286  1.00 47.92           C  
ATOM   1845  HA2 GLY A 120     -76.561 -18.286  81.781  1.00 47.92           H  
ATOM   1846  HA3 GLY A 120     -75.329 -17.422  80.849  1.00 47.92           H  
ATOM   1847  C   GLY A 120     -76.305 -16.216  82.317  1.00 47.92           C  
ATOM   1848  O   GLY A 120     -76.200 -15.045  81.956  1.00 47.92           O  
ATOM   1849  N   GLU A 121     -76.400 -16.568  83.599  1.00 41.76           N  
ATOM   1850  H   GLU A 121     -76.537 -17.542  83.825  1.00 41.76           H  
ATOM   1851  CA  GLU A 121     -76.056 -15.679  84.711  1.00 41.76           C  
ATOM   1852  HA  GLU A 121     -76.532 -14.708  84.574  1.00 41.76           H  
ATOM   1853  C   GLU A 121     -74.532 -15.472  84.721  1.00 41.76           C  
ATOM   1854  CB  GLU A 121     -76.533 -16.281  86.052  1.00 41.76           C  
ATOM   1855  HB2 GLU A 121     -76.193 -17.315  86.115  1.00 41.76           H  
ATOM   1856  HB3 GLU A 121     -76.070 -15.717  86.862  1.00 41.76           H  
ATOM   1857  O   GLU A 121     -73.793 -16.271  85.293  1.00 41.76           O  
ATOM   1858  CG  GLU A 121     -78.056 -16.231  86.260  1.00 41.76           C  
ATOM   1859  HG2 GLU A 121     -78.538 -16.801  85.466  1.00 41.76           H  
ATOM   1860  HG3 GLU A 121     -78.380 -15.194  86.172  1.00 41.76           H  
ATOM   1861  CD  GLU A 121     -78.504 -16.794  87.625  1.00 41.76           C  
ATOM   1862  OE1 GLU A 121     -79.624 -16.432  88.056  1.00 41.76           O  
ATOM   1863  OE2 GLU A 121     -77.752 -17.592  88.230  1.00 41.76           O  
ATOM   1864  N   GLU A 122     -74.035 -14.417  84.071  1.00 40.79           N  
ATOM   1865  H   GLU A 122     -74.646 -13.867  83.485  1.00 40.79           H  
ATOM   1866  CA  GLU A 122     -72.636 -14.002  84.213  1.00 40.79           C  
ATOM   1867  HA  GLU A 122     -72.058 -14.864  84.545  1.00 40.79           H  
ATOM   1868  C   GLU A 122     -72.483 -12.956  85.320  1.00 40.79           C  
ATOM   1869  CB  GLU A 122     -71.994 -13.573  82.884  1.00 40.79           C  
ATOM   1870  HB2 GLU A 122     -72.744 -13.127  82.231  1.00 40.79           H  
ATOM   1871  HB3 GLU A 122     -71.223 -12.832  83.095  1.00 40.79           H  
ATOM   1872  O   GLU A 122     -72.783 -11.769  85.183  1.00 40.79           O  
ATOM   1873  CG  GLU A 122     -71.319 -14.776  82.200  1.00 40.79           C  
ATOM   1874  HG2 GLU A 122     -70.658 -15.259  82.920  1.00 40.79           H  
ATOM   1875  HG3 GLU A 122     -72.088 -15.495  81.917  1.00 40.79           H  
ATOM   1876  CD  GLU A 122     -70.490 -14.399  80.963  1.00 40.79           C  
ATOM   1877  OE1 GLU A 122     -69.704 -15.268  80.522  1.00 40.79           O  
ATOM   1878  OE2 GLU A 122     -70.635 -13.259  80.468  1.00 40.79           O  
ATOM   1879  N   THR A 123     -71.965 -13.437  86.447  1.00 34.51           N  
ATOM   1880  H   THR A 123     -71.876 -14.441  86.514  1.00 34.51           H  
ATOM   1881  CA  THR A 123     -71.290 -12.659  87.479  1.00 34.51           C  
ATOM   1882  HA  THR A 123     -71.879 -11.774  87.720  1.00 34.51           H  
ATOM   1883  C   THR A 123     -69.901 -12.236  86.989  1.00 34.51           C  
ATOM   1884  CB  THR A 123     -71.117 -13.527  88.742  1.00 34.51           C  
ATOM   1885  HB  THR A 123     -70.440 -13.017  89.428  1.00 34.51           H  
ATOM   1886  O   THR A 123     -69.014 -13.080  86.882  1.00 34.51           O  
ATOM   1887  CG2 THR A 123     -72.432 -13.789  89.470  1.00 34.51           C  
ATOM   1888 HG21 THR A 123     -72.241 -14.384  90.363  1.00 34.51           H  
ATOM   1889 HG22 THR A 123     -72.892 -12.843  89.757  1.00 34.51           H  
ATOM   1890 HG23 THR A 123     -73.116 -14.338  88.822  1.00 34.51           H  
ATOM   1891  OG1 THR A 123     -70.571 -14.786  88.409  1.00 34.51           O  
ATOM   1892  HG1 THR A 123     -69.847 -14.618  87.802  1.00 34.51           H  
ATOM   1893  N   ALA A 124     -69.663 -10.941  86.772  1.00 40.02           N  
ATOM   1894  H   ALA A 124     -70.445 -10.308  86.684  1.00 40.02           H  
ATOM   1895  CA  ALA A 124     -68.311 -10.376  86.731  1.00 40.02           C  
ATOM   1896  HA  ALA A 124     -67.694 -10.924  87.443  1.00 40.02           H  
ATOM   1897  C   ALA A 124     -68.327  -8.896  87.152  1.00 40.02           C  
ATOM   1898  CB  ALA A 124     -67.680 -10.578  85.349  1.00 40.02           C  
ATOM   1899  HB1 ALA A 124     -68.279 -10.074  84.591  1.00 40.02           H  
ATOM   1900  HB2 ALA A 124     -67.631 -11.639  85.107  1.00 40.02           H  
ATOM   1901  HB3 ALA A 124     -66.671 -10.166  85.336  1.00 40.02           H  
ATOM   1902  O   ALA A 124     -68.994  -8.052  86.563  1.00 40.02           O  
ATOM   1903  N   ASN A 125     -67.596  -8.610  88.225  1.00 33.18           N  
ATOM   1904  H   ASN A 125     -67.025  -9.364  88.580  1.00 33.18           H  
ATOM   1905  CA  ASN A 125     -67.441  -7.323  88.896  1.00 33.18           C  
ATOM   1906  HA  ASN A 125     -68.380  -6.769  88.888  1.00 33.18           H  
ATOM   1907  C   ASN A 125     -66.344  -6.483  88.210  1.00 33.18           C  
ATOM   1908  CB  ASN A 125     -67.057  -7.723  90.342  1.00 33.18           C  
ATOM   1909  HB2 ASN A 125     -66.126  -8.289  90.306  1.00 33.18           H  
ATOM   1910  HB3 ASN A 125     -67.831  -8.379  90.739  1.00 33.18           H  
ATOM   1911  O   ASN A 125     -65.227  -6.982  88.072  1.00 33.18           O  
ATOM   1912  CG  ASN A 125     -66.870  -6.608  91.352  1.00 33.18           C  
ATOM   1913  ND2 ASN A 125     -66.312  -6.934  92.496  1.00 33.18           N  
ATOM   1914 HD21 ASN A 125     -66.174  -6.185  93.160  1.00 33.18           H  
ATOM   1915 HD22 ASN A 125     -65.994  -7.879  92.653  1.00 33.18           H  
ATOM   1916  OD1 ASN A 125     -67.230  -5.461  91.169  1.00 33.18           O  
ATOM   1917  N   PRO A 126     -66.594  -5.202  87.888  1.00 37.53           N  
ATOM   1918  CA  PRO A 126     -65.553  -4.189  87.999  1.00 37.53           C  
ATOM   1919  HA  PRO A 126     -64.650  -4.612  88.437  1.00 37.53           H  
ATOM   1920  C   PRO A 126     -66.030  -3.040  88.892  1.00 37.53           C  
ATOM   1921  CB  PRO A 126     -65.222  -3.759  86.572  1.00 37.53           C  
ATOM   1922  HB2 PRO A 126     -64.954  -2.704  86.516  1.00 37.53           H  
ATOM   1923  HB3 PRO A 126     -64.408  -4.374  86.189  1.00 37.53           H  
ATOM   1924  O   PRO A 126     -66.875  -2.217  88.541  1.00 37.53           O  
ATOM   1925  CG  PRO A 126     -66.497  -4.063  85.782  1.00 37.53           C  
ATOM   1926  HG2 PRO A 126     -66.258  -4.664  84.905  1.00 37.53           H  
ATOM   1927  HG3 PRO A 126     -66.988  -3.139  85.477  1.00 37.53           H  
ATOM   1928  CD  PRO A 126     -67.409  -4.849  86.736  1.00 37.53           C  
ATOM   1929  HD2 PRO A 126     -68.238  -4.218  87.056  1.00 37.53           H  
ATOM   1930  HD3 PRO A 126     -67.795  -5.737  86.235  1.00 37.53           H  
ATOM   1931  N   GLN A 127     -65.444  -3.000  90.082  1.00 35.16           N  
ATOM   1932  H   GLN A 127     -64.775  -3.729  90.284  1.00 35.16           H  
ATOM   1933  CA  GLN A 127     -65.506  -1.883  91.004  1.00 35.16           C  
ATOM   1934  HA  GLN A 127     -66.551  -1.607  91.139  1.00 35.16           H  
ATOM   1935  C   GLN A 127     -64.745  -0.662  90.458  1.00 35.16           C  
ATOM   1936  CB  GLN A 127     -64.899  -2.339  92.350  1.00 35.16           C  
ATOM   1937  HB2 GLN A 127     -64.200  -1.582  92.705  1.00 35.16           H  
ATOM   1938  HB3 GLN A 127     -64.311  -3.247  92.214  1.00 35.16           H  
ATOM   1939  O   GLN A 127     -63.677  -0.802  89.873  1.00 35.16           O  
ATOM   1940  CG  GLN A 127     -65.959  -2.594  93.431  1.00 35.16           C  
ATOM   1941  HG2 GLN A 127     -66.633  -1.739  93.481  1.00 35.16           H  
ATOM   1942  HG3 GLN A 127     -66.541  -3.473  93.156  1.00 35.16           H  
ATOM   1943  CD  GLN A 127     -65.360  -2.802  94.821  1.00 35.16           C  
ATOM   1944  NE2 GLN A 127     -66.173  -3.062  95.819  1.00 35.16           N  
ATOM   1945 HE21 GLN A 127     -67.163  -3.184  95.658  1.00 35.16           H  
ATOM   1946 HE22 GLN A 127     -65.736  -3.217  96.717  1.00 35.16           H  
ATOM   1947  OE1 GLN A 127     -64.172  -2.686  95.067  1.00 35.16           O  
ATOM   1948  N   GLN A 128     -65.256   0.512  90.847  1.00 36.63           N  
ATOM   1949  H   GLN A 128     -66.201   0.468  91.200  1.00 36.63           H  
ATOM   1950  CA  GLN A 128     -64.549   1.785  91.054  1.00 36.63           C  
ATOM   1951  HA  GLN A 128     -65.219   2.391  91.665  1.00 36.63           H  
ATOM   1952  C   GLN A 128     -64.251   2.653  89.822  1.00 36.63           C  
ATOM   1953  CB  GLN A 128     -63.294   1.584  91.927  1.00 36.63           C  
ATOM   1954  HB2 GLN A 128     -62.639   0.839  91.473  1.00 36.63           H  
ATOM   1955  HB3 GLN A 128     -62.739   2.521  91.965  1.00 36.63           H  
ATOM   1956  O   GLN A 128     -63.294   2.431  89.098  1.00 36.63           O  
ATOM   1957  CG  GLN A 128     -63.627   1.176  93.372  1.00 36.63           C  
ATOM   1958  HG2 GLN A 128     -64.399   0.407  93.390  1.00 36.63           H  
ATOM   1959  HG3 GLN A 128     -64.028   2.043  93.898  1.00 36.63           H  
ATOM   1960  CD  GLN A 128     -62.404   0.679  94.138  1.00 36.63           C  
ATOM   1961  NE2 GLN A 128     -62.576  -0.078  95.197  1.00 36.63           N  
ATOM   1962 HE21 GLN A 128     -63.434  -0.596  95.324  1.00 36.63           H  
ATOM   1963 HE22 GLN A 128     -61.715  -0.418  95.601  1.00 36.63           H  
ATOM   1964  OE1 GLN A 128     -61.265   0.975  93.830  1.00 36.63           O  
ATOM   1965  N   LEU A 129     -65.031   3.735  89.691  1.00 35.26           N  
ATOM   1966  H   LEU A 129     -65.984   3.613  90.003  1.00 35.26           H  
ATOM   1967  CA  LEU A 129     -64.567   5.134  89.745  1.00 35.26           C  
ATOM   1968  HA  LEU A 129     -64.028   5.289  90.679  1.00 35.26           H  
ATOM   1969  C   LEU A 129     -65.808   6.058  89.767  1.00 35.26           C  
ATOM   1970  CB  LEU A 129     -63.614   5.471  88.572  1.00 35.26           C  
ATOM   1971  HB2 LEU A 129     -63.901   4.866  87.712  1.00 35.26           H  
ATOM   1972  HB3 LEU A 129     -63.747   6.514  88.284  1.00 35.26           H  
ATOM   1973  O   LEU A 129     -66.339   6.446  88.733  1.00 35.26           O  
ATOM   1974  CG  LEU A 129     -62.110   5.258  88.873  1.00 35.26           C  
ATOM   1975  HG  LEU A 129     -61.936   4.320  89.399  1.00 35.26           H  
ATOM   1976  CD1 LEU A 129     -61.321   5.228  87.565  1.00 35.26           C  
ATOM   1977 HD11 LEU A 129     -61.457   6.161  87.017  1.00 35.26           H  
ATOM   1978 HD12 LEU A 129     -60.262   5.075  87.774  1.00 35.26           H  
ATOM   1979 HD13 LEU A 129     -61.672   4.396  86.954  1.00 35.26           H  
ATOM   1980  CD2 LEU A 129     -61.532   6.358  89.764  1.00 35.26           C  
ATOM   1981 HD21 LEU A 129     -60.474   6.163  89.938  1.00 35.26           H  
ATOM   1982 HD22 LEU A 129     -62.044   6.371  90.727  1.00 35.26           H  
ATOM   1983 HD23 LEU A 129     -61.642   7.328  89.278  1.00 35.26           H  
ATOM   1984  N   LEU A 130     -66.291   6.393  90.968  1.00 41.82           N  
ATOM   1985  H   LEU A 130     -65.805   6.045  91.782  1.00 41.82           H  
ATOM   1986  CA  LEU A 130     -67.231   7.499  91.212  1.00 41.82           C  
ATOM   1987  HA  LEU A 130     -67.569   7.929  90.269  1.00 41.82           H  
ATOM   1988  C   LEU A 130     -66.483   8.568  92.019  1.00 41.82           C  
ATOM   1989  CB  LEU A 130     -68.453   7.013  92.024  1.00 41.82           C  
ATOM   1990  HB2 LEU A 130     -68.100   6.320  92.788  1.00 41.82           H  
ATOM   1991  HB3 LEU A 130     -68.887   7.866  92.545  1.00 41.82           H  
ATOM   1992  O   LEU A 130     -65.930   8.218  93.067  1.00 41.82           O  
ATOM   1993  CG  LEU A 130     -69.574   6.343  91.212  1.00 41.82           C  
ATOM   1994  HG  LEU A 130     -69.144   5.605  90.534  1.00 41.82           H  
ATOM   1995  CD1 LEU A 130     -70.538   5.631  92.164  1.00 41.82           C  
ATOM   1996 HD11 LEU A 130     -70.004   4.866  92.727  1.00 41.82           H  
ATOM   1997 HD12 LEU A 130     -70.984   6.349  92.853  1.00 41.82           H  
ATOM   1998 HD13 LEU A 130     -71.329   5.150  91.588  1.00 41.82           H  
ATOM   1999  CD2 LEU A 130     -70.379   7.369  90.409  1.00 41.82           C  
ATOM   2000 HD21 LEU A 130     -69.737   7.855  89.675  1.00 41.82           H  
ATOM   2001 HD22 LEU A 130     -70.807   8.122  91.071  1.00 41.82           H  
ATOM   2002 HD23 LEU A 130     -71.183   6.865  89.873  1.00 41.82           H  
ATOM   2003  N   PRO A 131     -66.454   9.847  91.609  1.00 36.93           N  
ATOM   2004  CA  PRO A 131     -65.923  10.896  92.458  1.00 36.93           C  
ATOM   2005  HA  PRO A 131     -65.105  10.505  93.064  1.00 36.93           H  
ATOM   2006  C   PRO A 131     -66.999  11.471  93.392  1.00 36.93           C  
ATOM   2007  CB  PRO A 131     -65.333  11.928  91.500  1.00 36.93           C  
ATOM   2008  HB2 PRO A 131     -65.333  12.933  91.922  1.00 36.93           H  
ATOM   2009  HB3 PRO A 131     -64.322  11.630  91.223  1.00 36.93           H  
ATOM   2010  O   PRO A 131     -68.145  11.687  93.008  1.00 36.93           O  
ATOM   2011  CG  PRO A 131     -66.243  11.826  90.275  1.00 36.93           C  
ATOM   2012  HG2 PRO A 131     -65.698  12.036  89.355  1.00 36.93           H  
ATOM   2013  HG3 PRO A 131     -67.077  12.519  90.383  1.00 36.93           H  
ATOM   2014  CD  PRO A 131     -66.779  10.388  90.294  1.00 36.93           C  
ATOM   2015  HD2 PRO A 131     -67.857  10.385  90.132  1.00 36.93           H  
ATOM   2016  HD3 PRO A 131     -66.282   9.800  89.522  1.00 36.93           H  
ATOM   2017  N   ALA A 132     -66.536  11.773  94.607  1.00 39.70           N  
ATOM   2018  H   ALA A 132     -65.594  11.454  94.787  1.00 39.70           H  
ATOM   2019  CA  ALA A 132     -67.051  12.748  95.568  1.00 39.70           C  
ATOM   2020  HA  ALA A 132     -66.360  12.719  96.411  1.00 39.70           H  
ATOM   2021  C   ALA A 132     -68.442  12.503  96.193  1.00 39.70           C  
ATOM   2022  CB  ALA A 132     -66.867  14.150  94.976  1.00 39.70           C  
ATOM   2023  HB1 ALA A 132     -65.820  14.322  94.727  1.00 39.70           H  
ATOM   2024  HB2 ALA A 132     -67.187  14.898  95.703  1.00 39.70           H  
ATOM   2025  HB3 ALA A 132     -67.477  14.257  94.079  1.00 39.70           H  
ATOM   2026  O   ALA A 132     -69.465  13.040  95.776  1.00 39.70           O  
ATOM   2027  N   LYS A 133     -68.429  11.806  97.340  1.00 42.27           N  
ATOM   2028  H   LYS A 133     -67.547  11.389  97.600  1.00 42.27           H  
ATOM   2029  CA  LYS A 133     -69.404  12.008  98.423  1.00 42.27           C  
ATOM   2030  HA  LYS A 133     -70.411  11.816  98.053  1.00 42.27           H  
ATOM   2031  C   LYS A 133     -69.332  13.470  98.880  1.00 42.27           C  
ATOM   2032  CB  LYS A 133     -69.080  11.073  99.612  1.00 42.27           C  
ATOM   2033  HB2 LYS A 133     -68.064  10.690  99.517  1.00 42.27           H  
ATOM   2034  HB3 LYS A 133     -69.119  11.646 100.539  1.00 42.27           H  
ATOM   2035  O   LYS A 133     -68.335  13.877  99.472  1.00 42.27           O  
ATOM   2036  CG  LYS A 133     -70.059   9.903  99.766  1.00 42.27           C  
ATOM   2037  HG2 LYS A 133     -70.060   9.303  98.856  1.00 42.27           H  
ATOM   2038  HG3 LYS A 133     -71.061  10.298  99.937  1.00 42.27           H  
ATOM   2039  CD  LYS A 133     -69.640   9.032 100.961  1.00 42.27           C  
ATOM   2040  HD2 LYS A 133     -68.669   8.585 100.749  1.00 42.27           H  
ATOM   2041  HD3 LYS A 133     -69.555   9.662 101.846  1.00 42.27           H  
ATOM   2042  CE  LYS A 133     -70.674   7.932 101.223  1.00 42.27           C  
ATOM   2043  HE2 LYS A 133     -71.635   8.405 101.424  1.00 42.27           H  
ATOM   2044  HE3 LYS A 133     -70.781   7.331 100.320  1.00 42.27           H  
ATOM   2045  NZ  LYS A 133     -70.273   7.077 102.369  1.00 42.27           N  
ATOM   2046  HZ1 LYS A 133     -70.973   6.371 102.545  1.00 42.27           H  
ATOM   2047  HZ2 LYS A 133     -69.391   6.624 102.182  1.00 42.27           H  
ATOM   2048  HZ3 LYS A 133     -70.173   7.641 103.202  1.00 42.27           H  
ATOM   2049  N   VAL A 134     -70.392  14.232  98.629  1.00 46.28           N  
ATOM   2050  H   VAL A 134     -71.123  13.849  98.046  1.00 46.28           H  
ATOM   2051  CA  VAL A 134     -70.680  15.469  99.360  1.00 46.28           C  
ATOM   2052  HA  VAL A 134     -69.770  16.065  99.432  1.00 46.28           H  
ATOM   2053  C   VAL A 134     -71.112  15.064 100.770  1.00 46.28           C  
ATOM   2054  CB  VAL A 134     -71.748  16.311  98.635  1.00 46.28           C  
ATOM   2055  HB  VAL A 134     -72.650  15.712  98.509  1.00 46.28           H  
ATOM   2056  O   VAL A 134     -72.060  14.299 100.946  1.00 46.28           O  
ATOM   2057  CG1 VAL A 134     -72.110  17.583  99.409  1.00 46.28           C  
ATOM   2058 HG11 VAL A 134     -71.224  18.198  99.565  1.00 46.28           H  
ATOM   2059 HG12 VAL A 134     -72.853  18.155  98.853  1.00 46.28           H  
ATOM   2060 HG13 VAL A 134     -72.543  17.327 100.377  1.00 46.28           H  
ATOM   2061  CG2 VAL A 134     -71.246  16.732  97.246  1.00 46.28           C  
ATOM   2062 HG21 VAL A 134     -70.331  17.317  97.338  1.00 46.28           H  
ATOM   2063 HG22 VAL A 134     -72.006  17.333  96.747  1.00 46.28           H  
ATOM   2064 HG23 VAL A 134     -71.049  15.856  96.628  1.00 46.28           H  
ATOM   2065  N   ASP A 135     -70.353  15.517 101.761  1.00 47.36           N  
ATOM   2066  H   ASP A 135     -69.576  16.121 101.534  1.00 47.36           H  
ATOM   2067  CA  ASP A 135     -70.591  15.278 103.181  1.00 47.36           C  
ATOM   2068  HA  ASP A 135     -70.866  14.234 103.329  1.00 47.36           H  
ATOM   2069  C   ASP A 135     -71.752  16.168 103.664  1.00 47.36           C  
ATOM   2070  CB  ASP A 135     -69.267  15.529 103.928  1.00 47.36           C  
ATOM   2071  HB2 ASP A 135     -69.021  16.591 103.891  1.00 47.36           H  
ATOM   2072  HB3 ASP A 135     -68.473  14.986 103.415  1.00 47.36           H  
ATOM   2073  O   ASP A 135     -71.598  17.370 103.859  1.00 47.36           O  
ATOM   2074  CG  ASP A 135     -69.283  15.067 105.386  1.00 47.36           C  
ATOM   2075  OD1 ASP A 135     -70.368  14.664 105.872  1.00 47.36           O  
ATOM   2076  OD2 ASP A 135     -68.200  15.076 106.005  1.00 47.36           O  
ATOM   2077  N   TYR A 136     -72.946  15.583 103.805  1.00 51.74           N  
ATOM   2078  H   TYR A 136     -73.012  14.608 103.553  1.00 51.74           H  
ATOM   2079  CA  TYR A 136     -74.159  16.252 104.302  1.00 51.74           C  
ATOM   2080  HA  TYR A 136     -74.074  17.314 104.072  1.00 51.74           H  
ATOM   2081  C   TYR A 136     -74.298  16.178 105.835  1.00 51.74           C  
ATOM   2082  CB  TYR A 136     -75.403  15.732 103.554  1.00 51.74           C  
ATOM   2083  HB2 TYR A 136     -76.301  15.910 104.145  1.00 51.74           H  
ATOM   2084  HB3 TYR A 136     -75.327  14.652 103.428  1.00 51.74           H  
ATOM   2085  O   TYR A 136     -75.411  16.173 106.366  1.00 51.74           O  
ATOM   2086  CG  TYR A 136     -75.649  16.390 102.212  1.00 51.74           C  
ATOM   2087  CD1 TYR A 136     -76.353  17.609 102.153  1.00 51.74           C  
ATOM   2088  HD1 TYR A 136     -76.686  18.079 103.066  1.00 51.74           H  
ATOM   2089  CD2 TYR A 136     -75.208  15.774 101.027  1.00 51.74           C  
ATOM   2090  HD2 TYR A 136     -74.656  14.847 101.071  1.00 51.74           H  
ATOM   2091  CE1 TYR A 136     -76.628  18.210 100.910  1.00 51.74           C  
ATOM   2092  HE1 TYR A 136     -77.173  19.141 100.867  1.00 51.74           H  
ATOM   2093  CE2 TYR A 136     -75.483  16.370  99.782  1.00 51.74           C  
ATOM   2094  HE2 TYR A 136     -75.154  15.906  98.864  1.00 51.74           H  
ATOM   2095  OH  TYR A 136     -76.458  18.149  98.513  1.00 51.74           O  
ATOM   2096  HH  TYR A 136     -76.973  18.954  98.599  1.00 51.74           H  
ATOM   2097  CZ  TYR A 136     -76.194  17.585  99.720  1.00 51.74           C  
ATOM   2098  N   THR A 137     -73.193  16.142 106.584  1.00 54.30           N  
ATOM   2099  H   THR A 137     -72.285  16.135 106.140  1.00 54.30           H  
ATOM   2100  CA  THR A 137     -73.238  16.144 108.060  1.00 54.30           C  
ATOM   2101  HA  THR A 137     -73.943  15.369 108.361  1.00 54.30           H  
ATOM   2102  C   THR A 137     -73.804  17.434 108.677  1.00 54.30           C  
ATOM   2103  CB  THR A 137     -71.883  15.777 108.689  1.00 54.30           C  
ATOM   2104  HB  THR A 137     -71.826  16.214 109.686  1.00 54.30           H  
ATOM   2105  O   THR A 137     -74.187  17.419 109.846  1.00 54.30           O  
ATOM   2106  CG2 THR A 137     -71.729  14.265 108.845  1.00 54.30           C  
ATOM   2107 HG21 THR A 137     -72.477  13.887 109.541  1.00 54.30           H  
ATOM   2108 HG22 THR A 137     -70.733  14.042 109.229  1.00 54.30           H  
ATOM   2109 HG23 THR A 137     -71.853  13.776 107.879  1.00 54.30           H  
ATOM   2110  OG1 THR A 137     -70.801  16.261 107.935  1.00 54.30           O  
ATOM   2111  HG1 THR A 137     -70.572  15.611 107.266  1.00 54.30           H  
ATOM   2112  N   ASP A 138     -73.990  18.514 107.907  1.00 56.28           N  
ATOM   2113  H   ASP A 138     -73.579  18.513 106.984  1.00 56.28           H  
ATOM   2114  CA  ASP A 138     -74.674  19.733 108.373  1.00 56.28           C  
ATOM   2115  HA  ASP A 138     -74.572  19.789 109.457  1.00 56.28           H  
ATOM   2116  C   ASP A 138     -76.200  19.748 108.145  1.00 56.28           C  
ATOM   2117  CB  ASP A 138     -73.988  20.985 107.799  1.00 56.28           C  
ATOM   2118  HB2 ASP A 138     -73.718  20.805 106.759  1.00 56.28           H  
ATOM   2119  HB3 ASP A 138     -74.695  21.814 107.814  1.00 56.28           H  
ATOM   2120  O   ASP A 138     -76.892  20.582 108.735  1.00 56.28           O  
ATOM   2121  CG  ASP A 138     -72.751  21.435 108.598  1.00 56.28           C  
ATOM   2122  OD1 ASP A 138     -72.647  21.138 109.822  1.00 56.28           O  
ATOM   2123  OD2 ASP A 138     -71.924  22.153 108.002  1.00 56.28           O  
ATOM   2124  N   TYR A 139     -76.775  18.797 107.392  1.00 55.69           N  
ATOM   2125  H   TYR A 139     -76.195  18.084 106.975  1.00 55.69           H  
ATOM   2126  CA  TYR A 139     -78.238  18.731 107.209  1.00 55.69           C  
ATOM   2127  HA  TYR A 139     -78.579  19.718 106.899  1.00 55.69           H  
ATOM   2128  C   TYR A 139     -78.961  18.400 108.531  1.00 55.69           C  
ATOM   2129  CB  TYR A 139     -78.586  17.741 106.085  1.00 55.69           C  
ATOM   2130  HB2 TYR A 139     -78.738  16.747 106.505  1.00 55.69           H  
ATOM   2131  HB3 TYR A 139     -77.740  17.669 105.401  1.00 55.69           H  
ATOM   2132  O   TYR A 139     -80.052  18.901 108.800  1.00 55.69           O  
ATOM   2133  CG  TYR A 139     -79.802  18.140 105.262  1.00 55.69           C  
ATOM   2134  CD1 TYR A 139     -81.096  17.751 105.659  1.00 55.69           C  
ATOM   2135  HD1 TYR A 139     -81.244  17.198 106.575  1.00 55.69           H  
ATOM   2136  CD2 TYR A 139     -79.636  18.915 104.095  1.00 55.69           C  
ATOM   2137  HD2 TYR A 139     -78.649  19.234 103.796  1.00 55.69           H  
ATOM   2138  CE1 TYR A 139     -82.212  18.116 104.881  1.00 55.69           C  
ATOM   2139  HE1 TYR A 139     -83.207  17.833 105.193  1.00 55.69           H  
ATOM   2140  CE2 TYR A 139     -80.752  19.275 103.310  1.00 55.69           C  
ATOM   2141  HE2 TYR A 139     -80.623  19.861 102.411  1.00 55.69           H  
ATOM   2142  OH  TYR A 139     -83.140  19.195 102.959  1.00 55.69           O  
ATOM   2143  HH  TYR A 139     -82.943  19.633 102.128  1.00 55.69           H  
ATOM   2144  CZ  TYR A 139     -82.046  18.870 103.700  1.00 55.69           C  
ATOM   2145  N   ALA A 140     -78.299  17.655 109.424  1.00 58.26           N  
ATOM   2146  H   ALA A 140     -77.392  17.293 109.166  1.00 58.26           H  
ATOM   2147  CA  ALA A 140     -78.805  17.378 110.767  1.00 58.26           C  
ATOM   2148  HA  ALA A 140     -79.820  16.991 110.681  1.00 58.26           H  
ATOM   2149  C   ALA A 140     -78.883  18.638 111.656  1.00 58.26           C  
ATOM   2150  CB  ALA A 140     -77.929  16.285 111.391  1.00 58.26           C  
ATOM   2151  HB1 ALA A 140     -78.306  16.043 112.385  1.00 58.26           H  
ATOM   2152  HB2 ALA A 140     -76.899  16.631 111.476  1.00 58.26           H  
ATOM   2153  HB3 ALA A 140     -77.959  15.387 110.774  1.00 58.26           H  
ATOM   2154  O   ALA A 140     -79.789  18.744 112.476  1.00 58.26           O  
ATOM   2155  N   LYS A 141     -78.003  19.634 111.459  1.00 58.06           N  
ATOM   2156  H   LYS A 141     -77.336  19.544 110.706  1.00 58.06           H  
ATOM   2157  CA  LYS A 141     -78.011  20.881 112.253  1.00 58.06           C  
ATOM   2158  HA  LYS A 141     -78.262  20.642 113.286  1.00 58.06           H  
ATOM   2159  C   LYS A 141     -79.072  21.881 111.793  1.00 58.06           C  
ATOM   2160  CB  LYS A 141     -76.631  21.545 112.223  1.00 58.06           C  
ATOM   2161  HB2 LYS A 141     -76.704  22.512 112.722  1.00 58.06           H  
ATOM   2162  HB3 LYS A 141     -76.340  21.719 111.188  1.00 58.06           H  
ATOM   2163  O   LYS A 141     -79.534  22.694 112.589  1.00 58.06           O  
ATOM   2164  CG  LYS A 141     -75.553  20.717 112.933  1.00 58.06           C  
ATOM   2165  HG2 LYS A 141     -75.840  20.530 113.967  1.00 58.06           H  
ATOM   2166  HG3 LYS A 141     -75.429  19.767 112.412  1.00 58.06           H  
ATOM   2167  CD  LYS A 141     -74.240  21.502 112.892  1.00 58.06           C  
ATOM   2168  HD2 LYS A 141     -74.101  21.856 111.871  1.00 58.06           H  
ATOM   2169  HD3 LYS A 141     -74.298  22.367 113.552  1.00 58.06           H  
ATOM   2170  CE  LYS A 141     -73.052  20.622 113.281  1.00 58.06           C  
ATOM   2171  HE2 LYS A 141     -73.297  19.589 113.034  1.00 58.06           H  
ATOM   2172  HE3 LYS A 141     -72.874  20.690 114.355  1.00 58.06           H  
ATOM   2173  NZ  LYS A 141     -71.866  21.031 112.493  1.00 58.06           N  
ATOM   2174  HZ1 LYS A 141     -71.590  21.986 112.674  1.00 58.06           H  
ATOM   2175  HZ2 LYS A 141     -71.087  20.399 112.606  1.00 58.06           H  
ATOM   2176  HZ3 LYS A 141     -72.106  21.002 111.512  1.00 58.06           H  
ATOM   2177  N   ILE A 142     -79.478  21.826 110.525  1.00 59.67           N  
ATOM   2178  H   ILE A 142     -79.031  21.161 109.911  1.00 59.67           H  
ATOM   2179  CA  ILE A 142     -80.536  22.696 109.992  1.00 59.67           C  
ATOM   2180  HA  ILE A 142     -80.423  23.686 110.434  1.00 59.67           H  
ATOM   2181  C   ILE A 142     -81.919  22.189 110.433  1.00 59.67           C  
ATOM   2182  CB  ILE A 142     -80.374  22.857 108.464  1.00 59.67           C  
ATOM   2183  HB  ILE A 142     -80.374  21.868 108.006  1.00 59.67           H  
ATOM   2184  O   ILE A 142     -82.787  22.999 110.765  1.00 59.67           O  
ATOM   2185  CG1 ILE A 142     -79.021  23.553 108.162  1.00 59.67           C  
ATOM   2186 HG12 ILE A 142     -78.211  22.995 108.631  1.00 59.67           H  
ATOM   2187 HG13 ILE A 142     -79.026  24.555 108.593  1.00 59.67           H  
ATOM   2188  CG2 ILE A 142     -81.541  23.670 107.870  1.00 59.67           C  
ATOM   2189 HG21 ILE A 142     -81.430  23.761 106.790  1.00 59.67           H  
ATOM   2190 HG22 ILE A 142     -81.575  24.663 108.318  1.00 59.67           H  
ATOM   2191 HG23 ILE A 142     -82.489  23.162 108.049  1.00 59.67           H  
ATOM   2192  CD1 ILE A 142     -78.674  23.660 106.673  1.00 59.67           C  
ATOM   2193 HD11 ILE A 142     -79.348  24.351 106.168  1.00 59.67           H  
ATOM   2194 HD12 ILE A 142     -77.655  24.033 106.569  1.00 59.67           H  
ATOM   2195 HD13 ILE A 142     -78.739  22.676 106.207  1.00 59.67           H  
ATOM   2196  N   GLN A 143     -82.104  20.868 110.546  1.00 60.06           N  
ATOM   2197  H   GLN A 143     -81.376  20.243 110.231  1.00 60.06           H  
ATOM   2198  CA  GLN A 143     -83.338  20.280 111.079  1.00 60.06           C  
ATOM   2199  HA  GLN A 143     -84.163  20.653 110.472  1.00 60.06           H  
ATOM   2200  C   GLN A 143     -83.613  20.711 112.537  1.00 60.06           C  
ATOM   2201  CB  GLN A 143     -83.278  18.744 110.949  1.00 60.06           C  
ATOM   2202  HB2 GLN A 143     -83.101  18.316 111.935  1.00 60.06           H  
ATOM   2203  HB3 GLN A 143     -82.441  18.440 110.321  1.00 60.06           H  
ATOM   2204  O   GLN A 143     -84.764  20.967 112.891  1.00 60.06           O  
ATOM   2205  CG  GLN A 143     -84.581  18.146 110.384  1.00 60.06           C  
ATOM   2206  HG2 GLN A 143     -84.636  17.100 110.686  1.00 60.06           H  
ATOM   2207  HG3 GLN A 143     -85.436  18.661 110.822  1.00 60.06           H  
ATOM   2208  CD  GLN A 143     -84.681  18.179 108.856  1.00 60.06           C  
ATOM   2209  NE2 GLN A 143     -85.872  18.155 108.299  1.00 60.06           N  
ATOM   2210 HE21 GLN A 143     -86.709  18.165 108.863  1.00 60.06           H  
ATOM   2211 HE22 GLN A 143     -85.867  18.188 107.290  1.00 60.06           H  
ATOM   2212  OE1 GLN A 143     -83.712  18.187 108.122  1.00 60.06           O  
ATOM   2213  N   ASP A 144     -82.571  20.883 113.356  1.00 59.90           N  
ATOM   2214  H   ASP A 144     -81.661  20.576 113.046  1.00 59.90           H  
ATOM   2215  CA  ASP A 144     -82.695  21.329 114.755  1.00 59.90           C  
ATOM   2216  HA  ASP A 144     -83.502  20.772 115.230  1.00 59.90           H  
ATOM   2217  C   ASP A 144     -83.073  22.817 114.902  1.00 59.90           C  
ATOM   2218  CB  ASP A 144     -81.387  21.013 115.507  1.00 59.90           C  
ATOM   2219  HB2 ASP A 144     -81.353  21.624 116.410  1.00 59.90           H  
ATOM   2220  HB3 ASP A 144     -80.534  21.292 114.889  1.00 59.90           H  
ATOM   2221  O   ASP A 144     -83.750  23.199 115.860  1.00 59.90           O  
ATOM   2222  CG  ASP A 144     -81.258  19.546 115.945  1.00 59.90           C  
ATOM   2223  OD1 ASP A 144     -82.288  18.832 115.943  1.00 59.90           O  
ATOM   2224  OD2 ASP A 144     -80.128  19.171 116.331  1.00 59.90           O  
ATOM   2225  N   ILE A 145     -82.719  23.670 113.934  1.00 60.64           N  
ATOM   2226  H   ILE A 145     -82.164  23.307 113.172  1.00 60.64           H  
ATOM   2227  CA  ILE A 145     -83.087  25.101 113.930  1.00 60.64           C  
ATOM   2228  HA  ILE A 145     -83.067  25.470 114.956  1.00 60.64           H  
ATOM   2229  C   ILE A 145     -84.525  25.302 113.426  1.00 60.64           C  
ATOM   2230  CB  ILE A 145     -82.038  25.917 113.139  1.00 60.64           C  
ATOM   2231  HB  ILE A 145     -81.930  25.476 112.148  1.00 60.64           H  
ATOM   2232  O   ILE A 145     -85.261  26.139 113.950  1.00 60.64           O  
ATOM   2233  CG1 ILE A 145     -80.674  25.848 113.870  1.00 60.64           C  
ATOM   2234 HG12 ILE A 145     -80.752  26.355 114.832  1.00 60.64           H  
ATOM   2235 HG13 ILE A 145     -80.417  24.807 114.067  1.00 60.64           H  
ATOM   2236  CG2 ILE A 145     -82.477  27.386 112.972  1.00 60.64           C  
ATOM   2237 HG21 ILE A 145     -82.624  27.844 113.949  1.00 60.64           H  
ATOM   2238 HG22 ILE A 145     -83.407  27.445 112.407  1.00 60.64           H  
ATOM   2239 HG23 ILE A 145     -81.727  27.950 112.416  1.00 60.64           H  
ATOM   2240  CD1 ILE A 145     -79.502  26.452 113.086  1.00 60.64           C  
ATOM   2241 HD11 ILE A 145     -78.572  26.236 113.613  1.00 60.64           H  
ATOM   2242 HD12 ILE A 145     -79.455  26.007 112.092  1.00 60.64           H  
ATOM   2243 HD13 ILE A 145     -79.609  27.533 113.002  1.00 60.64           H  
ATOM   2244  N   VAL A 146     -84.973  24.497 112.457  1.00 59.02           N  
ATOM   2245  H   VAL A 146     -84.326  23.836 112.052  1.00 59.02           H  
ATOM   2246  CA  VAL A 146     -86.362  24.532 111.957  1.00 59.02           C  
ATOM   2247  HA  VAL A 146     -86.633  25.570 111.763  1.00 59.02           H  
ATOM   2248  C   VAL A 146     -87.354  24.018 113.008  1.00 59.02           C  
ATOM   2249  CB  VAL A 146     -86.466  23.759 110.626  1.00 59.02           C  
ATOM   2250  HB  VAL A 146     -86.070  22.753 110.761  1.00 59.02           H  
ATOM   2251  O   VAL A 146     -88.478  24.511 113.087  1.00 59.02           O  
ATOM   2252  CG1 VAL A 146     -87.907  23.650 110.109  1.00 59.02           C  
ATOM   2253 HG11 VAL A 146     -87.914  23.199 109.116  1.00 59.02           H  
ATOM   2254 HG12 VAL A 146     -88.492  23.014 110.773  1.00 59.02           H  
ATOM   2255 HG13 VAL A 146     -88.365  24.638 110.062  1.00 59.02           H  
ATOM   2256  CG2 VAL A 146     -85.652  24.471 109.534  1.00 59.02           C  
ATOM   2257 HG21 VAL A 146     -86.057  25.466 109.348  1.00 59.02           H  
ATOM   2258 HG22 VAL A 146     -85.683  23.890 108.613  1.00 59.02           H  
ATOM   2259 HG23 VAL A 146     -84.608  24.566 109.834  1.00 59.02           H  
ATOM   2260  N   ASN A 147     -86.930  23.093 113.872  1.00 60.53           N  
ATOM   2261  H   ASN A 147     -86.013  22.693 113.731  1.00 60.53           H  
ATOM   2262  CA  ASN A 147     -87.770  22.535 114.934  1.00 60.53           C  
ATOM   2263  HA  ASN A 147     -88.799  22.496 114.578  1.00 60.53           H  
ATOM   2264  C   ASN A 147     -87.813  23.385 116.224  1.00 60.53           C  
ATOM   2265  CB  ASN A 147     -87.309  21.089 115.188  1.00 60.53           C  
ATOM   2266  HB2 ASN A 147     -86.236  21.078 115.380  1.00 60.53           H  
ATOM   2267  HB3 ASN A 147     -87.811  20.701 116.074  1.00 60.53           H  
ATOM   2268  O   ASN A 147     -88.605  23.079 117.114  1.00 60.53           O  
ATOM   2269  CG  ASN A 147     -87.631  20.146 114.038  1.00 60.53           C  
ATOM   2270  ND2 ASN A 147     -86.906  19.059 113.923  1.00 60.53           N  
ATOM   2271 HD21 ASN A 147     -86.065  18.967 114.474  1.00 60.53           H  
ATOM   2272 HD22 ASN A 147     -87.098  18.469 113.126  1.00 60.53           H  
ATOM   2273  OD1 ASN A 147     -88.549  20.338 113.256  1.00 60.53           O  
ATOM   2274  N   SER A 148     -87.009  24.452 116.343  1.00 56.20           N  
ATOM   2275  H   SER A 148     -86.377  24.660 115.583  1.00 56.20           H  
ATOM   2276  CA  SER A 148     -86.865  25.251 117.578  1.00 56.20           C  
ATOM   2277  HA  SER A 148     -87.493  24.804 118.349  1.00 56.20           H  
ATOM   2278  C   SER A 148     -87.346  26.713 117.491  1.00 56.20           C  
ATOM   2279  CB  SER A 148     -85.426  25.149 118.103  1.00 56.20           C  
ATOM   2280  HB2 SER A 148     -85.238  24.124 118.422  1.00 56.20           H  
ATOM   2281  HB3 SER A 148     -85.304  25.802 118.968  1.00 56.20           H  
ATOM   2282  O   SER A 148     -87.254  27.446 118.477  1.00 56.20           O  
ATOM   2283  OG  SER A 148     -84.477  25.494 117.115  1.00 56.20           O  
ATOM   2284  HG  SER A 148     -84.197  24.683 116.686  1.00 56.20           H  
ATOM   2285  N   GLY A 149     -87.917  27.155 116.363  1.00 47.81           N  
ATOM   2286  H   GLY A 149     -87.971  26.515 115.583  1.00 47.81           H  
ATOM   2287  CA  GLY A 149     -88.264  28.565 116.123  1.00 47.81           C  
ATOM   2288  HA2 GLY A 149     -88.017  29.175 116.992  1.00 47.81           H  
ATOM   2289  HA3 GLY A 149     -87.648  28.925 115.298  1.00 47.81           H  
ATOM   2290  C   GLY A 149     -89.724  28.818 115.745  1.00 47.81           C  
ATOM   2291  O   GLY A 149     -90.121  28.701 114.590  1.00 47.81           O  
ATOM   2292  N   SER A 150     -90.508  29.218 116.738  1.00 47.46           N  
ATOM   2293  H   SER A 150     -90.090  29.211 117.657  1.00 47.46           H  
ATOM   2294  CA  SER A 150     -91.932  29.557 116.716  1.00 47.46           C  
ATOM   2295  HA  SER A 150     -92.492  28.631 116.589  1.00 47.46           H  
ATOM   2296  C   SER A 150     -92.372  30.571 115.640  1.00 47.46           C  
ATOM   2297  CB  SER A 150     -92.285  30.152 118.092  1.00 47.46           C  
ATOM   2298  HB2 SER A 150     -92.070  31.220 118.087  1.00 47.46           H  
ATOM   2299  HB3 SER A 150     -93.348  30.013 118.285  1.00 47.46           H  
ATOM   2300  O   SER A 150     -91.834  31.668 115.540  1.00 47.46           O  
ATOM   2301  OG  SER A 150     -91.523  29.559 119.133  1.00 47.46           O  
ATOM   2302  HG  SER A 150     -91.066  30.245 119.625  1.00 47.46           H  
ATOM   2303  N   ASN A 151     -93.499  30.247 114.995  1.00 50.16           N  
ATOM   2304  H   ASN A 151     -93.779  29.282 115.095  1.00 50.16           H  
ATOM   2305  CA  ASN A 151     -94.534  31.145 114.458  1.00 50.16           C  
ATOM   2306  HA  ASN A 151     -95.332  30.456 114.181  1.00 50.16           H  
ATOM   2307  C   ASN A 151     -94.308  31.922 113.131  1.00 50.16           C  
ATOM   2308  CB  ASN A 151     -95.139  31.996 115.599  1.00 50.16           C  
ATOM   2309  HB2 ASN A 151     -94.351  32.362 116.259  1.00 50.16           H  
ATOM   2310  HB3 ASN A 151     -95.624  32.872 115.167  1.00 50.16           H  
ATOM   2311  O   ASN A 151     -93.832  33.052 113.072  1.00 50.16           O  
ATOM   2312  CG  ASN A 151     -96.202  31.263 116.402  1.00 50.16           C  
ATOM   2313  ND2 ASN A 151     -96.433  31.651 117.633  1.00 50.16           N  
ATOM   2314 HD21 ASN A 151     -97.154  31.147 118.130  1.00 50.16           H  
ATOM   2315 HD22 ASN A 151     -95.916  32.418 118.038  1.00 50.16           H  
ATOM   2316  OD1 ASN A 151     -96.863  30.355 115.932  1.00 50.16           O  
ATOM   2317  N   LEU A 152     -94.905  31.336 112.083  1.00 53.01           N  
ATOM   2318  H   LEU A 152     -95.116  30.359 112.225  1.00 53.01           H  
ATOM   2319  CA  LEU A 152     -95.643  31.939 110.955  1.00 53.01           C  
ATOM   2320  HA  LEU A 152     -96.091  31.088 110.440  1.00 53.01           H  
ATOM   2321  C   LEU A 152     -94.894  32.632 109.799  1.00 53.01           C  
ATOM   2322  CB  LEU A 152     -96.842  32.753 111.497  1.00 53.01           C  
ATOM   2323  HB2 LEU A 152     -97.169  33.465 110.740  1.00 53.01           H  
ATOM   2324  HB3 LEU A 152     -96.518  33.339 112.357  1.00 53.01           H  
ATOM   2325  O   LEU A 152     -95.361  32.488 108.672  1.00 53.01           O  
ATOM   2326  CG  LEU A 152     -98.035  31.851 111.886  1.00 53.01           C  
ATOM   2327  HG  LEU A 152     -97.673  30.858 112.152  1.00 53.01           H  
ATOM   2328  CD1 LEU A 152     -98.790  32.402 113.093  1.00 53.01           C  
ATOM   2329 HD11 LEU A 152     -98.122  32.442 113.954  1.00 53.01           H  
ATOM   2330 HD12 LEU A 152     -99.164  33.403 112.877  1.00 53.01           H  
ATOM   2331 HD13 LEU A 152     -99.626  31.747 113.336  1.00 53.01           H  
ATOM   2332  CD2 LEU A 152     -99.017  31.720 110.718  1.00 53.01           C  
ATOM   2333 HD21 LEU A 152     -99.443  32.693 110.474  1.00 53.01           H  
ATOM   2334 HD22 LEU A 152     -98.498  31.327 109.844  1.00 53.01           H  
ATOM   2335 HD23 LEU A 152     -99.820  31.035 110.989  1.00 53.01           H  
ATOM   2336  N   VAL A 153     -93.740  33.284 109.980  1.00 55.60           N  
ATOM   2337  H   VAL A 153     -93.408  33.414 110.925  1.00 55.60           H  
ATOM   2338  CA  VAL A 153     -92.993  33.878 108.832  1.00 55.60           C  
ATOM   2339  HA  VAL A 153     -93.714  34.171 108.069  1.00 55.60           H  
ATOM   2340  C   VAL A 153     -92.066  32.858 108.150  1.00 55.60           C  
ATOM   2341  CB  VAL A 153     -92.254  35.171 109.236  1.00 55.60           C  
ATOM   2342  HB  VAL A 153     -91.510  34.935 109.997  1.00 55.60           H  
ATOM   2343  O   VAL A 153     -91.818  32.935 106.946  1.00 55.60           O  
ATOM   2344  CG1 VAL A 153     -91.551  35.848 108.050  1.00 55.60           C  
ATOM   2345 HG11 VAL A 153     -92.264  36.036 107.247  1.00 55.60           H  
ATOM   2346 HG12 VAL A 153     -91.109  36.792 108.367  1.00 55.60           H  
ATOM   2347 HG13 VAL A 153     -90.748  35.214 107.674  1.00 55.60           H  
ATOM   2348  CG2 VAL A 153     -93.243  36.195 109.814  1.00 55.60           C  
ATOM   2349 HG21 VAL A 153     -93.700  35.811 110.726  1.00 55.60           H  
ATOM   2350 HG22 VAL A 153     -92.718  37.116 110.066  1.00 55.60           H  
ATOM   2351 HG23 VAL A 153     -94.024  36.416 109.086  1.00 55.60           H  
ATOM   2352  N   SER A 154     -91.639  31.828 108.887  1.00 55.28           N  
ATOM   2353  H   SER A 154     -91.907  31.785 109.860  1.00 55.28           H  
ATOM   2354  CA  SER A 154     -90.848  30.707 108.360  1.00 55.28           C  
ATOM   2355  HA  SER A 154     -89.970  31.108 107.853  1.00 55.28           H  
ATOM   2356  C   SER A 154     -91.610  29.857 107.336  1.00 55.28           C  
ATOM   2357  CB  SER A 154     -90.364  29.823 109.516  1.00 55.28           C  
ATOM   2358  HB2 SER A 154     -89.761  29.008 109.117  1.00 55.28           H  
ATOM   2359  HB3 SER A 154     -89.745  30.417 110.189  1.00 55.28           H  
ATOM   2360  O   SER A 154     -90.989  29.216 106.494  1.00 55.28           O  
ATOM   2361  OG  SER A 154     -91.460  29.287 110.237  1.00 55.28           O  
ATOM   2362  HG  SER A 154     -91.108  28.747 110.948  1.00 55.28           H  
ATOM   2363  N   LEU A 155     -92.948  29.892 107.349  1.00 57.73           N  
ATOM   2364  H   LEU A 155     -93.394  30.466 108.050  1.00 57.73           H  
ATOM   2365  CA  LEU A 155     -93.792  29.077 106.474  1.00 57.73           C  
ATOM   2366  HA  LEU A 155     -93.385  28.065 106.462  1.00 57.73           H  
ATOM   2367  C   LEU A 155     -93.774  29.527 105.006  1.00 57.73           C  
ATOM   2368  CB  LEU A 155     -95.220  29.034 107.056  1.00 57.73           C  
ATOM   2369  HB2 LEU A 155     -95.943  29.151 106.249  1.00 57.73           H  
ATOM   2370  HB3 LEU A 155     -95.368  29.887 107.718  1.00 57.73           H  
ATOM   2371  O   LEU A 155     -93.822  28.668 104.128  1.00 57.73           O  
ATOM   2372  CG  LEU A 155     -95.512  27.719 107.811  1.00 57.73           C  
ATOM   2373  HG  LEU A 155     -94.580  27.200 108.037  1.00 57.73           H  
ATOM   2374  CD1 LEU A 155     -96.216  27.988 109.140  1.00 57.73           C  
ATOM   2375 HD11 LEU A 155     -96.422  27.044 109.645  1.00 57.73           H  
ATOM   2376 HD12 LEU A 155     -95.566  28.588 109.777  1.00 57.73           H  
ATOM   2377 HD13 LEU A 155     -97.151  28.521 108.969  1.00 57.73           H  
ATOM   2378  CD2 LEU A 155     -96.396  26.799 106.966  1.00 57.73           C  
ATOM   2379 HD21 LEU A 155     -95.901  26.597 106.016  1.00 57.73           H  
ATOM   2380 HD22 LEU A 155     -97.362  27.269 106.783  1.00 57.73           H  
ATOM   2381 HD23 LEU A 155     -96.547  25.856 107.491  1.00 57.73           H  
ATOM   2382  N   THR A 156     -93.672  30.828 104.712  1.00 62.35           N  
ATOM   2383  H   THR A 156     -93.668  31.504 105.463  1.00 62.35           H  
ATOM   2384  CA  THR A 156     -93.664  31.314 103.317  1.00 62.35           C  
ATOM   2385  HA  THR A 156     -94.392  30.736 102.748  1.00 62.35           H  
ATOM   2386  C   THR A 156     -92.307  31.085 102.654  1.00 62.35           C  
ATOM   2387  CB  THR A 156     -94.087  32.786 103.215  1.00 62.35           C  
ATOM   2388  HB  THR A 156     -93.313  33.421 103.646  1.00 62.35           H  
ATOM   2389  O   THR A 156     -92.253  30.509 101.573  1.00 62.35           O  
ATOM   2390  CG2 THR A 156     -94.358  33.216 101.773  1.00 62.35           C  
ATOM   2391 HG21 THR A 156     -94.673  34.259 101.747  1.00 62.35           H  
ATOM   2392 HG22 THR A 156     -93.452  33.120 101.175  1.00 62.35           H  
ATOM   2393 HG23 THR A 156     -95.134  32.590 101.333  1.00 62.35           H  
ATOM   2394  OG1 THR A 156     -95.290  32.982 103.924  1.00 62.35           O  
ATOM   2395  HG1 THR A 156     -95.518  33.911 103.844  1.00 62.35           H  
ATOM   2396  N   VAL A 157     -91.203  31.414 103.337  1.00 69.27           N  
ATOM   2397  H   VAL A 157     -91.302  31.856 104.240  1.00 69.27           H  
ATOM   2398  CA  VAL A 157     -89.843  31.172 102.814  1.00 69.27           C  
ATOM   2399  HA  VAL A 157     -89.780  31.593 101.811  1.00 69.27           H  
ATOM   2400  C   VAL A 157     -89.561  29.673 102.683  1.00 69.27           C  
ATOM   2401  CB  VAL A 157     -88.774  31.856 103.688  1.00 69.27           C  
ATOM   2402  HB  VAL A 157     -88.840  31.464 104.703  1.00 69.27           H  
ATOM   2403  O   VAL A 157     -88.989  29.247 101.684  1.00 69.27           O  
ATOM   2404  CG1 VAL A 157     -87.352  31.612 103.165  1.00 69.27           C  
ATOM   2405 HG11 VAL A 157     -87.275  31.940 102.128  1.00 69.27           H  
ATOM   2406 HG12 VAL A 157     -87.098  30.554 103.223  1.00 69.27           H  
ATOM   2407 HG13 VAL A 157     -86.632  32.164 103.769  1.00 69.27           H  
ATOM   2408  CG2 VAL A 157     -89.000  33.374 103.738  1.00 69.27           C  
ATOM   2409 HG21 VAL A 157     -88.214  33.846 104.328  1.00 69.27           H  
ATOM   2410 HG22 VAL A 157     -88.985  33.785 102.729  1.00 69.27           H  
ATOM   2411 HG23 VAL A 157     -89.958  33.602 104.205  1.00 69.27           H  
ATOM   2412  N   ALA A 158     -90.018  28.849 103.634  1.00 64.93           N  
ATOM   2413  H   ALA A 158     -90.445  29.227 104.468  1.00 64.93           H  
ATOM   2414  CA  ALA A 158     -89.906  27.396 103.515  1.00 64.93           C  
ATOM   2415  HA  ALA A 158     -88.862  27.141 103.331  1.00 64.93           H  
ATOM   2416  C   ALA A 158     -90.726  26.842 102.337  1.00 64.93           C  
ATOM   2417  CB  ALA A 158     -90.333  26.745 104.834  1.00 64.93           C  
ATOM   2418  HB1 ALA A 158     -89.693  27.096 105.643  1.00 64.93           H  
ATOM   2419  HB2 ALA A 158     -91.373  26.989 105.056  1.00 64.93           H  
ATOM   2420  HB3 ALA A 158     -90.230  25.663 104.755  1.00 64.93           H  
ATOM   2421  O   ALA A 158     -90.303  25.883 101.691  1.00 64.93           O  
ATOM   2422  N   LYS A 159     -91.883  27.442 102.025  1.00 72.66           N  
ATOM   2423  H   LYS A 159     -92.184  28.228 102.583  1.00 72.66           H  
ATOM   2424  CA  LYS A 159     -92.706  27.043 100.876  1.00 72.66           C  
ATOM   2425  HA  LYS A 159     -92.777  25.955 100.874  1.00 72.66           H  
ATOM   2426  C   LYS A 159     -92.057  27.429  99.544  1.00 72.66           C  
ATOM   2427  CB  LYS A 159     -94.115  27.626 101.038  1.00 72.66           C  
ATOM   2428  HB2 LYS A 159     -94.474  27.394 102.040  1.00 72.66           H  
ATOM   2429  HB3 LYS A 159     -94.080  28.709 100.918  1.00 72.66           H  
ATOM   2430  O   LYS A 159     -92.050  26.600  98.632  1.00 72.66           O  
ATOM   2431  CG  LYS A 159     -95.104  27.027 100.033  1.00 72.66           C  
ATOM   2432  HG2 LYS A 159     -94.784  27.262  99.018  1.00 72.66           H  
ATOM   2433  HG3 LYS A 159     -95.135  25.944 100.157  1.00 72.66           H  
ATOM   2434  CD  LYS A 159     -96.500  27.609 100.268  1.00 72.66           C  
ATOM   2435  HD2 LYS A 159     -96.817  27.392 101.288  1.00 72.66           H  
ATOM   2436  HD3 LYS A 159     -96.456  28.689 100.128  1.00 72.66           H  
ATOM   2437  CE  LYS A 159     -97.484  26.995  99.270  1.00 72.66           C  
ATOM   2438  HE2 LYS A 159     -97.097  27.164  98.265  1.00 72.66           H  
ATOM   2439  HE3 LYS A 159     -97.526  25.918  99.436  1.00 72.66           H  
ATOM   2440  NZ  LYS A 159     -98.830  27.600  99.406  1.00 72.66           N  
ATOM   2441  HZ1 LYS A 159     -99.466  27.201  98.730  1.00 72.66           H  
ATOM   2442  HZ2 LYS A 159     -98.770  28.594  99.237  1.00 72.66           H  
ATOM   2443  HZ3 LYS A 159     -99.194  27.454 100.337  1.00 72.66           H  
ATOM   2444  N   ASP A 160     -91.474  28.621  99.441  1.00 79.59           N  
ATOM   2445  H   ASP A 160     -91.598  29.288 100.190  1.00 79.59           H  
ATOM   2446  CA  ASP A 160     -90.750  29.062  98.242  1.00 79.59           C  
ATOM   2447  HA  ASP A 160     -91.378  28.905  97.364  1.00 79.59           H  
ATOM   2448  C   ASP A 160     -89.472  28.247  98.039  1.00 79.59           C  
ATOM   2449  CB  ASP A 160     -90.423  30.560  98.328  1.00 79.59           C  
ATOM   2450  HB2 ASP A 160     -89.752  30.817  97.508  1.00 79.59           H  
ATOM   2451  HB3 ASP A 160     -89.902  30.761  99.264  1.00 79.59           H  
ATOM   2452  O   ASP A 160     -89.226  27.760  96.938  1.00 79.59           O  
ATOM   2453  CG  ASP A 160     -91.659  31.461  98.226  1.00 79.59           C  
ATOM   2454  OD1 ASP A 160     -92.720  30.970  97.773  1.00 79.59           O  
ATOM   2455  OD2 ASP A 160     -91.529  32.643  98.613  1.00 79.59           O  
ATOM   2456  N   TYR A 161     -88.716  27.994  99.113  1.00 78.89           N  
ATOM   2457  H   TYR A 161     -88.949  28.445  99.986  1.00 78.89           H  
ATOM   2458  CA  TYR A 161     -87.535  27.134  99.070  1.00 78.89           C  
ATOM   2459  HA  TYR A 161     -86.831  27.548  98.349  1.00 78.89           H  
ATOM   2460  C   TYR A 161     -87.893  25.723  98.605  1.00 78.89           C  
ATOM   2461  CB  TYR A 161     -86.854  27.091 100.440  1.00 78.89           C  
ATOM   2462  HB2 TYR A 161     -86.669  28.112 100.774  1.00 78.89           H  
ATOM   2463  HB3 TYR A 161     -87.516  26.620 101.167  1.00 78.89           H  
ATOM   2464  O   TYR A 161     -87.287  25.225  97.665  1.00 78.89           O  
ATOM   2465  CG  TYR A 161     -85.532  26.352 100.407  1.00 78.89           C  
ATOM   2466  CD1 TYR A 161     -85.471  24.972 100.690  1.00 78.89           C  
ATOM   2467  HD1 TYR A 161     -86.364  24.417 100.933  1.00 78.89           H  
ATOM   2468  CD2 TYR A 161     -84.362  27.046 100.040  1.00 78.89           C  
ATOM   2469  HD2 TYR A 161     -84.413  28.099  99.806  1.00 78.89           H  
ATOM   2470  CE1 TYR A 161     -84.240  24.292 100.622  1.00 78.89           C  
ATOM   2471  HE1 TYR A 161     -84.192  23.230 100.809  1.00 78.89           H  
ATOM   2472  CE2 TYR A 161     -83.129  26.370  99.976  1.00 78.89           C  
ATOM   2473  HE2 TYR A 161     -82.233  26.905  99.699  1.00 78.89           H  
ATOM   2474  OH  TYR A 161     -81.875  24.341 100.223  1.00 78.89           O  
ATOM   2475  HH  TYR A 161     -81.158  24.915  99.944  1.00 78.89           H  
ATOM   2476  CZ  TYR A 161     -83.066  24.991 100.273  1.00 78.89           C  
ATOM   2477  N   LYS A 162     -88.938  25.112  99.177  1.00 82.07           N  
ATOM   2478  H   LYS A 162     -89.384  25.561  99.964  1.00 82.07           H  
ATOM   2479  CA  LYS A 162     -89.408  23.787  98.753  1.00 82.07           C  
ATOM   2480  HA  LYS A 162     -88.567  23.096  98.810  1.00 82.07           H  
ATOM   2481  C   LYS A 162     -89.889  23.780  97.300  1.00 82.07           C  
ATOM   2482  CB  LYS A 162     -90.499  23.320  99.723  1.00 82.07           C  
ATOM   2483  HB2 LYS A 162     -91.378  23.958  99.628  1.00 82.07           H  
ATOM   2484  HB3 LYS A 162     -90.112  23.409 100.738  1.00 82.07           H  
ATOM   2485  O   LYS A 162     -89.703  22.790  96.599  1.00 82.07           O  
ATOM   2486  CG  LYS A 162     -90.884  21.857  99.479  1.00 82.07           C  
ATOM   2487  HG2 LYS A 162     -89.980  21.249  99.485  1.00 82.07           H  
ATOM   2488  HG3 LYS A 162     -91.374  21.758  98.510  1.00 82.07           H  
ATOM   2489  CD  LYS A 162     -91.830  21.361 100.574  1.00 82.07           C  
ATOM   2490  HD2 LYS A 162     -91.360  21.515 101.545  1.00 82.07           H  
ATOM   2491  HD3 LYS A 162     -92.766  21.918 100.528  1.00 82.07           H  
ATOM   2492  CE  LYS A 162     -92.084  19.867 100.357  1.00 82.07           C  
ATOM   2493  HE2 LYS A 162     -91.117  19.365 100.307  1.00 82.07           H  
ATOM   2494  HE3 LYS A 162     -92.572  19.731  99.393  1.00 82.07           H  
ATOM   2495  NZ  LYS A 162     -92.900  19.289 101.451  1.00 82.07           N  
ATOM   2496  HZ1 LYS A 162     -93.026  18.299 101.297  1.00 82.07           H  
ATOM   2497  HZ2 LYS A 162     -92.420  19.413 102.331  1.00 82.07           H  
ATOM   2498  HZ3 LYS A 162     -93.803  19.739 101.497  1.00 82.07           H  
ATOM   2499  N   THR A 163     -90.493  24.872  96.830  1.00 84.31           N  
ATOM   2500  H   THR A 163     -90.613  25.654  97.457  1.00 84.31           H  
ATOM   2501  CA  THR A 163     -90.926  25.012  95.430  1.00 84.31           C  
ATOM   2502  HA  THR A 163     -91.478  24.117  95.142  1.00 84.31           H  
ATOM   2503  C   THR A 163     -89.726  25.122  94.489  1.00 84.31           C  
ATOM   2504  CB  THR A 163     -91.866  26.214  95.255  1.00 84.31           C  
ATOM   2505  HB  THR A 163     -91.342  27.136  95.505  1.00 84.31           H  
ATOM   2506  O   THR A 163     -89.699  24.441  93.467  1.00 84.31           O  
ATOM   2507  CG2 THR A 163     -92.417  26.323  93.833  1.00 84.31           C  
ATOM   2508 HG21 THR A 163     -91.612  26.544  93.132  1.00 84.31           H  
ATOM   2509 HG22 THR A 163     -92.902  25.389  93.548  1.00 84.31           H  
ATOM   2510 HG23 THR A 163     -93.145  27.133  93.791  1.00 84.31           H  
ATOM   2511  OG1 THR A 163     -92.977  26.067  96.114  1.00 84.31           O  
ATOM   2512  HG1 THR A 163     -92.670  26.293  96.996  1.00 84.31           H  
ATOM   2513  N   ILE A 164     -88.708  25.909  94.849  1.00 85.08           N  
ATOM   2514  H   ILE A 164     -88.795  26.447  95.699  1.00 85.08           H  
ATOM   2515  CA  ILE A 164     -87.450  26.031  94.098  1.00 85.08           C  
ATOM   2516  HA  ILE A 164     -87.680  26.254  93.056  1.00 85.08           H  
ATOM   2517  C   ILE A 164     -86.684  24.708  94.113  1.00 85.08           C  
ATOM   2518  CB  ILE A 164     -86.595  27.189  94.664  1.00 85.08           C  
ATOM   2519  HB  ILE A 164     -86.518  27.067  95.744  1.00 85.08           H  
ATOM   2520  O   ILE A 164     -86.220  24.275  93.067  1.00 85.08           O  
ATOM   2521  CG1 ILE A 164     -87.274  28.545  94.363  1.00 85.08           C  
ATOM   2522 HG12 ILE A 164     -87.197  28.762  93.297  1.00 85.08           H  
ATOM   2523 HG13 ILE A 164     -88.335  28.491  94.608  1.00 85.08           H  
ATOM   2524  CG2 ILE A 164     -85.168  27.176  94.077  1.00 85.08           C  
ATOM   2525 HG21 ILE A 164     -85.207  27.213  92.989  1.00 85.08           H  
ATOM   2526 HG22 ILE A 164     -84.639  26.275  94.388  1.00 85.08           H  
ATOM   2527 HG23 ILE A 164     -84.591  28.024  94.446  1.00 85.08           H  
ATOM   2528  CD1 ILE A 164     -86.685  29.718  95.157  1.00 85.08           C  
ATOM   2529 HD11 ILE A 164     -85.662  29.925  94.844  1.00 85.08           H  
ATOM   2530 HD12 ILE A 164     -87.287  30.608  94.979  1.00 85.08           H  
ATOM   2531 HD13 ILE A 164     -86.704  29.489  96.223  1.00 85.08           H  
ATOM   2532  N   GLU A 165     -86.592  24.035  95.257  1.00 84.81           N  
ATOM   2533  H   GLU A 165     -86.938  24.473  96.099  1.00 84.81           H  
ATOM   2534  CA  GLU A 165     -85.958  22.722  95.402  1.00 84.81           C  
ATOM   2535  HA  GLU A 165     -84.922  22.780  95.068  1.00 84.81           H  
ATOM   2536  C   GLU A 165     -86.672  21.671  94.546  1.00 84.81           C  
ATOM   2537  CB  GLU A 165     -85.973  22.341  96.890  1.00 84.81           C  
ATOM   2538  HB2 GLU A 165     -87.009  22.255  97.216  1.00 84.81           H  
ATOM   2539  HB3 GLU A 165     -85.493  23.137  97.458  1.00 84.81           H  
ATOM   2540  O   GLU A 165     -86.027  20.927  93.812  1.00 84.81           O  
ATOM   2541  CG  GLU A 165     -85.235  21.027  97.186  1.00 84.81           C  
ATOM   2542  HG2 GLU A 165     -84.207  21.121  96.834  1.00 84.81           H  
ATOM   2543  HG3 GLU A 165     -85.711  20.217  96.634  1.00 84.81           H  
ATOM   2544  CD  GLU A 165     -85.243  20.676  98.683  1.00 84.81           C  
ATOM   2545  OE1 GLU A 165     -84.334  19.924  99.102  1.00 84.81           O  
ATOM   2546  OE2 GLU A 165     -86.169  21.130  99.398  1.00 84.81           O  
ATOM   2547  N   THR A 166     -88.009  21.669  94.549  1.00 86.91           N  
ATOM   2548  H   THR A 166     -88.480  22.295  95.186  1.00 86.91           H  
ATOM   2549  CA  THR A 166     -88.806  20.795  93.674  1.00 86.91           C  
ATOM   2550  HA  THR A 166     -88.476  19.767  93.821  1.00 86.91           H  
ATOM   2551  C   THR A 166     -88.584  21.142  92.197  1.00 86.91           C  
ATOM   2552  CB  THR A 166     -90.302  20.871  94.021  1.00 86.91           C  
ATOM   2553  HB  THR A 166     -90.672  21.877  93.818  1.00 86.91           H  
ATOM   2554  O   THR A 166     -88.431  20.242  91.373  1.00 86.91           O  
ATOM   2555  CG2 THR A 166     -91.137  19.863  93.233  1.00 86.91           C  
ATOM   2556 HG21 THR A 166     -91.111  20.101  92.170  1.00 86.91           H  
ATOM   2557 HG22 THR A 166     -90.747  18.857  93.389  1.00 86.91           H  
ATOM   2558 HG23 THR A 166     -92.172  19.902  93.574  1.00 86.91           H  
ATOM   2559  OG1 THR A 166     -90.526  20.574  95.382  1.00 86.91           O  
ATOM   2560  HG1 THR A 166     -90.124  21.284  95.887  1.00 86.91           H  
ATOM   2561  N   GLY A 167     -88.517  22.432  91.850  1.00 89.73           N  
ATOM   2562  H   GLY A 167     -88.659  23.128  92.569  1.00 89.73           H  
ATOM   2563  CA  GLY A 167     -88.253  22.906  90.489  1.00 89.73           C  
ATOM   2564  HA2 GLY A 167     -88.989  22.482  89.806  1.00 89.73           H  
ATOM   2565  HA3 GLY A 167     -88.343  23.993  90.474  1.00 89.73           H  
ATOM   2566  C   GLY A 167     -86.854  22.537  89.991  1.00 89.73           C  
ATOM   2567  O   GLY A 167     -86.715  22.002  88.894  1.00 89.73           O  
ATOM   2568  N   LEU A 168     -85.824  22.740  90.813  1.00 91.23           N  
ATOM   2569  H   LEU A 168     -86.012  23.175  91.705  1.00 91.23           H  
ATOM   2570  CA  LEU A 168     -84.448  22.324  90.538  1.00 91.23           C  
ATOM   2571  HA  LEU A 168     -84.146  22.707  89.564  1.00 91.23           H  
ATOM   2572  C   LEU A 168     -84.332  20.802  90.464  1.00 91.23           C  
ATOM   2573  CB  LEU A 168     -83.509  22.875  91.626  1.00 91.23           C  
ATOM   2574  HB2 LEU A 168     -82.560  22.342  91.571  1.00 91.23           H  
ATOM   2575  HB3 LEU A 168     -83.945  22.662  92.602  1.00 91.23           H  
ATOM   2576  O   LEU A 168     -83.640  20.297  89.587  1.00 91.23           O  
ATOM   2577  CG  LEU A 168     -83.215  24.382  91.517  1.00 91.23           C  
ATOM   2578  HG  LEU A 168     -84.150  24.941  91.467  1.00 91.23           H  
ATOM   2579  CD1 LEU A 168     -82.439  24.837  92.753  1.00 91.23           C  
ATOM   2580 HD11 LEU A 168     -81.481  24.320  92.808  1.00 91.23           H  
ATOM   2581 HD12 LEU A 168     -82.269  25.912  92.707  1.00 91.23           H  
ATOM   2582 HD13 LEU A 168     -83.017  24.611  93.650  1.00 91.23           H  
ATOM   2583  CD2 LEU A 168     -82.373  24.714  90.282  1.00 91.23           C  
ATOM   2584 HD21 LEU A 168     -81.453  24.129  90.285  1.00 91.23           H  
ATOM   2585 HD22 LEU A 168     -82.934  24.501  89.372  1.00 91.23           H  
ATOM   2586 HD23 LEU A 168     -82.122  25.774  90.285  1.00 91.23           H  
ATOM   2587  N   GLY A 169     -85.044  20.067  91.320  1.00 91.51           N  
ATOM   2588  H   GLY A 169     -85.535  20.539  92.067  1.00 91.51           H  
ATOM   2589  CA  GLY A 169     -85.119  18.609  91.271  1.00 91.51           C  
ATOM   2590  HA2 GLY A 169     -84.118  18.189  91.379  1.00 91.51           H  
ATOM   2591  HA3 GLY A 169     -85.737  18.262  92.099  1.00 91.51           H  
ATOM   2592  C   GLY A 169     -85.732  18.104  89.965  1.00 91.51           C  
ATOM   2593  O   GLY A 169     -85.184  17.194  89.341  1.00 91.51           O  
ATOM   2594  N   ALA A 170     -86.816  18.729  89.499  1.00 91.22           N  
ATOM   2595  H   ALA A 170     -87.241  19.445  90.071  1.00 91.22           H  
ATOM   2596  CA  ALA A 170     -87.443  18.408  88.218  1.00 91.22           C  
ATOM   2597  HA  ALA A 170     -87.634  17.336  88.184  1.00 91.22           H  
ATOM   2598  C   ALA A 170     -86.535  18.752  87.025  1.00 91.22           C  
ATOM   2599  CB  ALA A 170     -88.790  19.135  88.134  1.00 91.22           C  
ATOM   2600  HB1 ALA A 170     -89.288  18.875  87.200  1.00 91.22           H  
ATOM   2601  HB2 ALA A 170     -89.424  18.836  88.969  1.00 91.22           H  
ATOM   2602  HB3 ALA A 170     -88.639  20.214  88.170  1.00 91.22           H  
ATOM   2603  O   ALA A 170     -86.391  17.932  86.119  1.00 91.22           O  
ATOM   2604  N   ILE A 171     -85.868  19.913  87.048  1.00 90.46           N  
ATOM   2605  H   ILE A 171     -86.055  20.554  87.806  1.00 90.46           H  
ATOM   2606  CA  ILE A 171     -84.893  20.312  86.020  1.00 90.46           C  
ATOM   2607  HA  ILE A 171     -85.370  20.253  85.042  1.00 90.46           H  
ATOM   2608  C   ILE A 171     -83.711  19.340  85.997  1.00 90.46           C  
ATOM   2609  CB  ILE A 171     -84.425  21.771  86.243  1.00 90.46           C  
ATOM   2610  HB  ILE A 171     -84.135  21.883  87.287  1.00 90.46           H  
ATOM   2611  O   ILE A 171     -83.346  18.854  84.932  1.00 90.46           O  
ATOM   2612  CG1 ILE A 171     -85.578  22.753  85.933  1.00 90.46           C  
ATOM   2613 HG12 ILE A 171     -85.736  22.799  84.856  1.00 90.46           H  
ATOM   2614 HG13 ILE A 171     -86.504  22.391  86.380  1.00 90.46           H  
ATOM   2615  CG2 ILE A 171     -83.204  22.113  85.365  1.00 90.46           C  
ATOM   2616 HG21 ILE A 171     -82.340  21.516  85.659  1.00 90.46           H  
ATOM   2617 HG22 ILE A 171     -83.428  21.923  84.315  1.00 90.46           H  
ATOM   2618 HG23 ILE A 171     -82.920  23.158  85.486  1.00 90.46           H  
ATOM   2619  CD1 ILE A 171     -85.333  24.172  86.465  1.00 90.46           C  
ATOM   2620 HD11 ILE A 171     -86.229  24.772  86.308  1.00 90.46           H  
ATOM   2621 HD12 ILE A 171     -85.115  24.136  87.532  1.00 90.46           H  
ATOM   2622 HD13 ILE A 171     -84.504  24.646  85.939  1.00 90.46           H  
ATOM   2623  N   ASN A 172     -83.142  19.008  87.157  1.00 90.94           N  
ATOM   2624  H   ASN A 172     -83.467  19.458  88.001  1.00 90.94           H  
ATOM   2625  CA  ASN A 172     -82.020  18.080  87.262  1.00 90.94           C  
ATOM   2626  HA  ASN A 172     -81.215  18.429  86.615  1.00 90.94           H  
ATOM   2627  C   ASN A 172     -82.406  16.672  86.793  1.00 90.94           C  
ATOM   2628  CB  ASN A 172     -81.514  18.069  88.712  1.00 90.94           C  
ATOM   2629  HB2 ASN A 172     -82.283  17.671  89.374  1.00 90.94           H  
ATOM   2630  HB3 ASN A 172     -81.279  19.086  89.025  1.00 90.94           H  
ATOM   2631  O   ASN A 172     -81.640  16.027  86.081  1.00 90.94           O  
ATOM   2632  CG  ASN A 172     -80.244  17.251  88.831  1.00 90.94           C  
ATOM   2633  ND2 ASN A 172     -80.220  16.233  89.657  1.00 90.94           N  
ATOM   2634 HD21 ASN A 172     -79.366  15.694  89.658  1.00 90.94           H  
ATOM   2635 HD22 ASN A 172     -81.028  15.987  90.212  1.00 90.94           H  
ATOM   2636  OD1 ASN A 172     -79.262  17.510  88.164  1.00 90.94           O  
ATOM   2637  N   THR A 173     -83.610  16.208  87.136  1.00 91.62           N  
ATOM   2638  H   THR A 173     -84.184  16.771  87.747  1.00 91.62           H  
ATOM   2639  CA  THR A 173     -84.140  14.924  86.654  1.00 91.62           C  
ATOM   2640  HA  THR A 173     -83.416  14.140  86.877  1.00 91.62           H  
ATOM   2641  C   THR A 173     -84.339  14.948  85.137  1.00 91.62           C  
ATOM   2642  CB  THR A 173     -85.456  14.566  87.360  1.00 91.62           C  
ATOM   2643  HB  THR A 173     -86.215  15.310  87.123  1.00 91.62           H  
ATOM   2644  O   THR A 173     -83.934  14.010  84.455  1.00 91.62           O  
ATOM   2645  CG2 THR A 173     -85.972  13.181  86.972  1.00 91.62           C  
ATOM   2646 HG21 THR A 173     -86.856  12.946  87.564  1.00 91.62           H  
ATOM   2647 HG22 THR A 173     -86.243  13.160  85.916  1.00 91.62           H  
ATOM   2648 HG23 THR A 173     -85.204  12.432  87.165  1.00 91.62           H  
ATOM   2649  OG1 THR A 173     -85.259  14.543  88.755  1.00 91.62           O  
ATOM   2650  HG1 THR A 173     -85.203  15.454  89.051  1.00 91.62           H  
ATOM   2651  N   GLY A 174     -84.893  16.036  84.592  1.00 93.09           N  
ATOM   2652  H   GLY A 174     -85.212  16.775  85.203  1.00 93.09           H  
ATOM   2653  CA  GLY A 174     -85.083  16.222  83.152  1.00 93.09           C  
ATOM   2654  HA2 GLY A 174     -85.602  17.165  82.985  1.00 93.09           H  
ATOM   2655  HA3 GLY A 174     -85.693  15.410  82.757  1.00 93.09           H  
ATOM   2656  C   GLY A 174     -83.764  16.261  82.379  1.00 93.09           C  
ATOM   2657  O   GLY A 174     -83.620  15.556  81.384  1.00 93.09           O  
ATOM   2658  N   LEU A 175     -82.774  17.011  82.869  1.00 94.46           N  
ATOM   2659  H   LEU A 175     -82.962  17.583  83.680  1.00 94.46           H  
ATOM   2660  CA  LEU A 175     -81.429  17.055  82.291  1.00 94.46           C  
ATOM   2661  HA  LEU A 175     -81.504  17.282  81.228  1.00 94.46           H  
ATOM   2662  C   LEU A 175     -80.728  15.699  82.394  1.00 94.46           C  
ATOM   2663  CB  LEU A 175     -80.593  18.142  82.989  1.00 94.46           C  
ATOM   2664  HB2 LEU A 175     -80.697  18.020  84.068  1.00 94.46           H  
ATOM   2665  HB3 LEU A 175     -79.543  17.987  82.741  1.00 94.46           H  
ATOM   2666  O   LEU A 175     -80.142  15.250  81.415  1.00 94.46           O  
ATOM   2667  CG  LEU A 175     -80.966  19.585  82.603  1.00 94.46           C  
ATOM   2668  HG  LEU A 175     -82.034  19.746  82.750  1.00 94.46           H  
ATOM   2669  CD1 LEU A 175     -80.200  20.559  83.501  1.00 94.46           C  
ATOM   2670 HD11 LEU A 175     -80.442  20.359  84.545  1.00 94.46           H  
ATOM   2671 HD12 LEU A 175     -80.488  21.583  83.263  1.00 94.46           H  
ATOM   2672 HD13 LEU A 175     -79.127  20.440  83.353  1.00 94.46           H  
ATOM   2673  CD2 LEU A 175     -80.611  19.906  81.149  1.00 94.46           C  
ATOM   2674 HD21 LEU A 175     -81.217  19.308  80.468  1.00 94.46           H  
ATOM   2675 HD22 LEU A 175     -79.557  19.703  80.962  1.00 94.46           H  
ATOM   2676 HD23 LEU A 175     -80.815  20.957  80.942  1.00 94.46           H  
ATOM   2677  N   SER A 176     -80.831  15.009  83.534  1.00 93.59           N  
ATOM   2678  H   SER A 176     -81.301  15.439  84.318  1.00 93.59           H  
ATOM   2679  CA  SER A 176     -80.253  13.667  83.702  1.00 93.59           C  
ATOM   2680  HA  SER A 176     -79.180  13.716  83.517  1.00 93.59           H  
ATOM   2681  C   SER A 176     -80.858  12.676  82.709  1.00 93.59           C  
ATOM   2682  CB  SER A 176     -80.474  13.132  85.120  1.00 93.59           C  
ATOM   2683  HB2 SER A 176     -80.027  12.141  85.193  1.00 93.59           H  
ATOM   2684  HB3 SER A 176     -81.542  13.049  85.320  1.00 93.59           H  
ATOM   2685  O   SER A 176     -80.137  11.887  82.102  1.00 93.59           O  
ATOM   2686  OG  SER A 176     -79.876  13.971  86.086  1.00 93.59           O  
ATOM   2687  HG  SER A 176     -80.395  14.778  86.136  1.00 93.59           H  
ATOM   2688  N   HIS A 177     -82.174  12.752  82.492  1.00 93.70           N  
ATOM   2689  H   HIS A 177     -82.718  13.408  83.035  1.00 93.70           H  
ATOM   2690  CA  HIS A 177     -82.871  11.924  81.515  1.00 93.70           C  
ATOM   2691  HA  HIS A 177     -82.597  10.884  81.693  1.00 93.70           H  
ATOM   2692  C   HIS A 177     -82.464  12.257  80.071  1.00 93.70           C  
ATOM   2693  CB  HIS A 177     -84.380  12.070  81.735  1.00 93.70           C  
ATOM   2694  HB2 HIS A 177     -84.684  13.093  81.513  1.00 93.70           H  
ATOM   2695  HB3 HIS A 177     -84.609  11.869  82.781  1.00 93.70           H  
ATOM   2696  O   HIS A 177     -82.222  11.343  79.284  1.00 93.70           O  
ATOM   2697  CG  HIS A 177     -85.181  11.118  80.890  1.00 93.70           C  
ATOM   2698  CD2 HIS A 177     -85.993  11.439  79.836  1.00 93.70           C  
ATOM   2699  HD2 HIS A 177     -86.184  12.432  79.457  1.00 93.70           H  
ATOM   2700  ND1 HIS A 177     -85.207   9.748  81.020  1.00 93.70           N  
ATOM   2701  HD1 HIS A 177     -84.645   9.193  81.649  1.00 93.70           H  
ATOM   2702  CE1 HIS A 177     -86.013   9.257  80.064  1.00 93.70           C  
ATOM   2703  HE1 HIS A 177     -86.195   8.209  79.880  1.00 93.70           H  
ATOM   2704  NE2 HIS A 177     -86.536  10.253  79.336  1.00 93.70           N  
ATOM   2705  N   GLN A 178     -82.318  13.541  79.722  1.00 94.82           N  
ATOM   2706  H   GLN A 178     -82.549  14.256  80.397  1.00 94.82           H  
ATOM   2707  CA  GLN A 178     -81.835  13.963  78.399  1.00 94.82           C  
ATOM   2708  HA  GLN A 178     -82.443  13.488  77.629  1.00 94.82           H  
ATOM   2709  C   GLN A 178     -80.384  13.539  78.143  1.00 94.82           C  
ATOM   2710  CB  GLN A 178     -81.952  15.486  78.251  1.00 94.82           C  
ATOM   2711  HB2 GLN A 178     -81.354  15.800  77.395  1.00 94.82           H  
ATOM   2712  HB3 GLN A 178     -81.554  15.973  79.141  1.00 94.82           H  
ATOM   2713  O   GLN A 178     -80.070  13.095  77.039  1.00 94.82           O  
ATOM   2714  CG  GLN A 178     -83.396  15.941  78.008  1.00 94.82           C  
ATOM   2715  HG2 GLN A 178     -83.766  15.474  77.095  1.00 94.82           H  
ATOM   2716  HG3 GLN A 178     -84.032  15.620  78.834  1.00 94.82           H  
ATOM   2717  CD  GLN A 178     -83.519  17.455  77.858  1.00 94.82           C  
ATOM   2718  NE2 GLN A 178     -84.704  17.959  77.597  1.00 94.82           N  
ATOM   2719 HE21 GLN A 178     -85.501  17.353  77.460  1.00 94.82           H  
ATOM   2720 HE22 GLN A 178     -84.732  18.960  77.469  1.00 94.82           H  
ATOM   2721  OE1 GLN A 178     -82.577  18.221  77.968  1.00 94.82           O  
ATOM   2722  N   ILE A 179     -79.512  13.635  79.152  1.00 94.63           N  
ATOM   2723  H   ILE A 179     -79.826  14.057  80.014  1.00 94.63           H  
ATOM   2724  CA  ILE A 179     -78.115  13.186  79.069  1.00 94.63           C  
ATOM   2725  HA  ILE A 179     -77.659  13.626  78.182  1.00 94.63           H  
ATOM   2726  C   ILE A 179     -78.057  11.670  78.886  1.00 94.63           C  
ATOM   2727  CB  ILE A 179     -77.311  13.650  80.308  1.00 94.63           C  
ATOM   2728  HB  ILE A 179     -77.883  13.405  81.203  1.00 94.63           H  
ATOM   2729  O   ILE A 179     -77.337  11.207  78.007  1.00 94.63           O  
ATOM   2730  CG1 ILE A 179     -77.098  15.181  80.251  1.00 94.63           C  
ATOM   2731 HG12 ILE A 179     -76.391  15.419  79.457  1.00 94.63           H  
ATOM   2732 HG13 ILE A 179     -78.038  15.674  80.004  1.00 94.63           H  
ATOM   2733  CG2 ILE A 179     -75.946  12.936  80.399  1.00 94.63           C  
ATOM   2734 HG21 ILE A 179     -76.082  11.864  80.545  1.00 94.63           H  
ATOM   2735 HG22 ILE A 179     -75.375  13.304  81.251  1.00 94.63           H  
ATOM   2736 HG23 ILE A 179     -75.376  13.101  79.485  1.00 94.63           H  
ATOM   2737  CD1 ILE A 179     -76.593  15.787  81.568  1.00 94.63           C  
ATOM   2738 HD11 ILE A 179     -77.260  15.508  82.384  1.00 94.63           H  
ATOM   2739 HD12 ILE A 179     -75.581  15.450  81.788  1.00 94.63           H  
ATOM   2740 HD13 ILE A 179     -76.582  16.874  81.479  1.00 94.63           H  
ATOM   2741  N   ALA A 180     -78.828  10.905  79.665  1.00 94.42           N  
ATOM   2742  H   ALA A 180     -79.381  11.339  80.391  1.00 94.42           H  
ATOM   2743  CA  ALA A 180     -78.903   9.452  79.518  1.00 94.42           C  
ATOM   2744  HA  ALA A 180     -77.903   9.034  79.632  1.00 94.42           H  
ATOM   2745  C   ALA A 180     -79.403   9.054  78.120  1.00 94.42           C  
ATOM   2746  CB  ALA A 180     -79.794   8.888  80.632  1.00 94.42           C  
ATOM   2747  HB1 ALA A 180     -79.836   7.803  80.541  1.00 94.42           H  
ATOM   2748  HB2 ALA A 180     -80.802   9.294  80.551  1.00 94.42           H  
ATOM   2749  HB3 ALA A 180     -79.377   9.146  81.606  1.00 94.42           H  
ATOM   2750  O   ALA A 180     -78.750   8.274  77.439  1.00 94.42           O  
ATOM   2751  N   THR A 181     -80.481   9.683  77.645  1.00 94.12           N  
ATOM   2752  H   THR A 181     -80.971  10.322  78.256  1.00 94.12           H  
ATOM   2753  CA  THR A 181     -81.036   9.422  76.306  1.00 94.12           C  
ATOM   2754  HA  THR A 181     -81.269   8.361  76.223  1.00 94.12           H  
ATOM   2755  C   THR A 181     -80.028   9.758  75.204  1.00 94.12           C  
ATOM   2756  CB  THR A 181     -82.329  10.222  76.085  1.00 94.12           C  
ATOM   2757  HB  THR A 181     -82.099  11.288  76.080  1.00 94.12           H  
ATOM   2758  O   THR A 181     -79.798   8.955  74.306  1.00 94.12           O  
ATOM   2759  CG2 THR A 181     -83.024   9.861  74.774  1.00 94.12           C  
ATOM   2760 HG21 THR A 181     -83.974  10.389  74.705  1.00 94.12           H  
ATOM   2761 HG22 THR A 181     -83.209   8.787  74.735  1.00 94.12           H  
ATOM   2762 HG23 THR A 181     -82.406  10.145  73.922  1.00 94.12           H  
ATOM   2763  OG1 THR A 181     -83.257   9.971  77.120  1.00 94.12           O  
ATOM   2764  HG1 THR A 181     -82.924  10.374  77.925  1.00 94.12           H  
ATOM   2765  N   SER A 182     -79.363  10.915  75.294  1.00 94.35           N  
ATOM   2766  H   SER A 182     -79.571  11.535  76.064  1.00 94.35           H  
ATOM   2767  CA  SER A 182     -78.348  11.324  74.311  1.00 94.35           C  
ATOM   2768  HA  SER A 182     -78.782  11.290  73.312  1.00 94.35           H  
ATOM   2769  C   SER A 182     -77.129  10.401  74.327  1.00 94.35           C  
ATOM   2770  CB  SER A 182     -77.867  12.752  74.580  1.00 94.35           C  
ATOM   2771  HB2 SER A 182     -77.377  12.794  75.553  1.00 94.35           H  
ATOM   2772  HB3 SER A 182     -77.143  13.031  73.814  1.00 94.35           H  
ATOM   2773  O   SER A 182     -76.547  10.127  73.279  1.00 94.35           O  
ATOM   2774  OG  SER A 182     -78.935  13.676  74.552  1.00 94.35           O  
ATOM   2775  HG  SER A 182     -79.497  13.490  75.308  1.00 94.35           H  
ATOM   2776  N   LYS A 183     -76.737   9.911  75.509  1.00 95.68           N  
ATOM   2777  H   LYS A 183     -77.262  10.167  76.333  1.00 95.68           H  
ATOM   2778  CA  LYS A 183     -75.657   8.936  75.663  1.00 95.68           C  
ATOM   2779  HA  LYS A 183     -74.766   9.314  75.161  1.00 95.68           H  
ATOM   2780  C   LYS A 183     -76.013   7.621  74.968  1.00 95.68           C  
ATOM   2781  CB  LYS A 183     -75.347   8.755  77.156  1.00 95.68           C  
ATOM   2782  HB2 LYS A 183     -75.057   9.715  77.583  1.00 95.68           H  
ATOM   2783  HB3 LYS A 183     -76.237   8.394  77.673  1.00 95.68           H  
ATOM   2784  O   LYS A 183     -75.217   7.154  74.158  1.00 95.68           O  
ATOM   2785  CG  LYS A 183     -74.213   7.750  77.362  1.00 95.68           C  
ATOM   2786  HG2 LYS A 183     -74.497   6.801  76.907  1.00 95.68           H  
ATOM   2787  HG3 LYS A 183     -73.307   8.114  76.877  1.00 95.68           H  
ATOM   2788  CD  LYS A 183     -73.940   7.509  78.847  1.00 95.68           C  
ATOM   2789  HD2 LYS A 183     -73.473   8.386  79.296  1.00 95.68           H  
ATOM   2790  HD3 LYS A 183     -74.876   7.269  79.353  1.00 95.68           H  
ATOM   2791  CE  LYS A 183     -73.010   6.301  78.885  1.00 95.68           C  
ATOM   2792  HE2 LYS A 183     -73.494   5.510  78.313  1.00 95.68           H  
ATOM   2793  HE3 LYS A 183     -72.083   6.529  78.359  1.00 95.68           H  
ATOM   2794  NZ  LYS A 183     -72.750   5.793  80.243  1.00 95.68           N  
ATOM   2795  HZ1 LYS A 183     -72.274   6.483  80.806  1.00 95.68           H  
ATOM   2796  HZ2 LYS A 183     -72.184   4.963  80.139  1.00 95.68           H  
ATOM   2797  HZ3 LYS A 183     -73.629   5.516  80.655  1.00 95.68           H  
ATOM   2798  N   ASP A 184     -77.209   7.092  75.208  1.00 95.80           N  
ATOM   2799  H   ASP A 184     -77.781   7.493  75.938  1.00 95.80           H  
ATOM   2800  CA  ASP A 184     -77.679   5.848  74.588  1.00 95.80           C  
ATOM   2801  HA  ASP A 184     -76.975   5.048  74.818  1.00 95.80           H  
ATOM   2802  C   ASP A 184     -77.764   5.978  73.052  1.00 95.80           C  
ATOM   2803  CB  ASP A 184     -79.051   5.464  75.175  1.00 95.80           C  
ATOM   2804  HB2 ASP A 184     -79.429   4.606  74.619  1.00 95.80           H  
ATOM   2805  HB3 ASP A 184     -79.747   6.288  75.019  1.00 95.80           H  
ATOM   2806  O   ASP A 184     -77.376   5.066  72.314  1.00 95.80           O  
ATOM   2807  CG  ASP A 184     -79.047   5.090  76.668  1.00 95.80           C  
ATOM   2808  OD1 ASP A 184     -77.955   4.917  77.255  1.00 95.80           O  
ATOM   2809  OD2 ASP A 184     -80.165   4.968  77.223  1.00 95.80           O  
ATOM   2810  N   GLU A 185     -78.201   7.136  72.539  1.00 95.37           N  
ATOM   2811  H   GLU A 185     -78.581   7.822  73.176  1.00 95.37           H  
ATOM   2812  CA  GLU A 185     -78.207   7.427  71.098  1.00 95.37           C  
ATOM   2813  HA  GLU A 185     -78.765   6.647  70.581  1.00 95.37           H  
ATOM   2814  C   GLU A 185     -76.795   7.455  70.493  1.00 95.37           C  
ATOM   2815  CB  GLU A 185     -78.874   8.781  70.816  1.00 95.37           C  
ATOM   2816  HB2 GLU A 185     -78.480   9.533  71.499  1.00 95.37           H  
ATOM   2817  HB3 GLU A 185     -78.603   9.071  69.800  1.00 95.37           H  
ATOM   2818  O   GLU A 185     -76.577   6.928  69.396  1.00 95.37           O  
ATOM   2819  CG  GLU A 185     -80.407   8.759  70.903  1.00 95.37           C  
ATOM   2820  HG2 GLU A 185     -80.712   8.484  71.913  1.00 95.37           H  
ATOM   2821  HG3 GLU A 185     -80.777   7.994  70.220  1.00 95.37           H  
ATOM   2822  CD  GLU A 185     -81.029  10.113  70.518  1.00 95.37           C  
ATOM   2823  OE1 GLU A 185     -82.247  10.277  70.751  1.00 95.37           O  
ATOM   2824  OE2 GLU A 185     -80.310  10.954  69.920  1.00 95.37           O  
ATOM   2825  N   VAL A 186     -75.827   8.067  71.185  1.00 95.39           N  
ATOM   2826  H   VAL A 186     -76.068   8.475  72.077  1.00 95.39           H  
ATOM   2827  CA  VAL A 186     -74.426   8.121  70.738  1.00 95.39           C  
ATOM   2828  HA  VAL A 186     -74.406   8.440  69.696  1.00 95.39           H  
ATOM   2829  C   VAL A 186     -73.789   6.735  70.775  1.00 95.39           C  
ATOM   2830  CB  VAL A 186     -73.615   9.144  71.560  1.00 95.39           C  
ATOM   2831  HB  VAL A 186     -73.803   8.990  72.623  1.00 95.39           H  
ATOM   2832  O   VAL A 186     -73.146   6.353  69.799  1.00 95.39           O  
ATOM   2833  CG1 VAL A 186     -72.102   9.043  71.315  1.00 95.39           C  
ATOM   2834 HG11 VAL A 186     -71.886   9.112  70.249  1.00 95.39           H  
ATOM   2835 HG12 VAL A 186     -71.722   8.096  71.698  1.00 95.39           H  
ATOM   2836 HG13 VAL A 186     -71.587   9.846  71.843  1.00 95.39           H  
ATOM   2837  CG2 VAL A 186     -74.029  10.573  71.179  1.00 95.39           C  
ATOM   2838 HG21 VAL A 186     -75.107  10.696  71.291  1.00 95.39           H  
ATOM   2839 HG22 VAL A 186     -73.758  10.780  70.144  1.00 95.39           H  
ATOM   2840 HG23 VAL A 186     -73.532  11.286  71.837  1.00 95.39           H  
ATOM   2841  N   GLU A 187     -74.000   5.958  71.839  1.00 96.15           N  
ATOM   2842  H   GLU A 187     -74.538   6.325  72.611  1.00 96.15           H  
ATOM   2843  CA  GLU A 187     -73.497   4.582  71.952  1.00 96.15           C  
ATOM   2844  HA  GLU A 187     -72.416   4.581  71.818  1.00 96.15           H  
ATOM   2845  C   GLU A 187     -74.079   3.682  70.852  1.00 96.15           C  
ATOM   2846  CB  GLU A 187     -73.811   4.020  73.351  1.00 96.15           C  
ATOM   2847  HB2 GLU A 187     -74.858   4.206  73.592  1.00 96.15           H  
ATOM   2848  HB3 GLU A 187     -73.643   2.943  73.338  1.00 96.15           H  
ATOM   2849  O   GLU A 187     -73.346   2.923  70.213  1.00 96.15           O  
ATOM   2850  CG  GLU A 187     -72.900   4.640  74.427  1.00 96.15           C  
ATOM   2851  HG2 GLU A 187     -71.865   4.431  74.156  1.00 96.15           H  
ATOM   2852  HG3 GLU A 187     -73.021   5.724  74.426  1.00 96.15           H  
ATOM   2853  CD  GLU A 187     -73.149   4.115  75.853  1.00 96.15           C  
ATOM   2854  OE1 GLU A 187     -72.378   4.524  76.759  1.00 96.15           O  
ATOM   2855  OE2 GLU A 187     -74.082   3.313  76.060  1.00 96.15           O  
ATOM   2856  N   THR A 188     -75.369   3.841  70.541  1.00 95.32           N  
ATOM   2857  H   THR A 188     -75.923   4.448  71.128  1.00 95.32           H  
ATOM   2858  CA  THR A 188     -76.022   3.124  69.436  1.00 95.32           C  
ATOM   2859  HA  THR A 188     -75.875   2.054  69.584  1.00 95.32           H  
ATOM   2860  C   THR A 188     -75.406   3.491  68.083  1.00 95.32           C  
ATOM   2861  CB  THR A 188     -77.533   3.398  69.425  1.00 95.32           C  
ATOM   2862  HB  THR A 188     -77.717   4.463  69.282  1.00 95.32           H  
ATOM   2863  O   THR A 188     -75.095   2.608  67.283  1.00 95.32           O  
ATOM   2864  CG2 THR A 188     -78.258   2.611  68.331  1.00 95.32           C  
ATOM   2865 HG21 THR A 188     -79.333   2.762  68.435  1.00 95.32           H  
ATOM   2866 HG22 THR A 188     -78.037   1.549  68.433  1.00 95.32           H  
ATOM   2867 HG23 THR A 188     -77.950   2.957  67.345  1.00 95.32           H  
ATOM   2868  OG1 THR A 188     -78.106   2.992  70.644  1.00 95.32           O  
ATOM   2869  HG1 THR A 188     -77.876   3.641  71.313  1.00 95.32           H  
ATOM   2870  N   LYS A 189     -75.175   4.784  67.815  1.00 95.76           N  
ATOM   2871  H   LYS A 189     -75.435   5.467  68.513  1.00 95.76           H  
ATOM   2872  CA  LYS A 189     -74.536   5.239  66.566  1.00 95.76           C  
ATOM   2873  HA  LYS A 189     -75.052   4.789  65.718  1.00 95.76           H  
ATOM   2874  C   LYS A 189     -73.083   4.779  66.457  1.00 95.76           C  
ATOM   2875  CB  LYS A 189     -74.621   6.768  66.457  1.00 95.76           C  
ATOM   2876  HB2 LYS A 189     -73.926   7.110  65.690  1.00 95.76           H  
ATOM   2877  HB3 LYS A 189     -74.328   7.214  67.408  1.00 95.76           H  
ATOM   2878  O   LYS A 189     -72.656   4.406  65.366  1.00 95.76           O  
ATOM   2879  CG  LYS A 189     -76.031   7.230  66.071  1.00 95.76           C  
ATOM   2880  HG2 LYS A 189     -76.258   6.881  65.064  1.00 95.76           H  
ATOM   2881  HG3 LYS A 189     -76.761   6.802  66.759  1.00 95.76           H  
ATOM   2882  CD  LYS A 189     -76.134   8.758  66.120  1.00 95.76           C  
ATOM   2883  HD2 LYS A 189     -75.417   9.202  65.429  1.00 95.76           H  
ATOM   2884  HD3 LYS A 189     -75.909   9.084  67.135  1.00 95.76           H  
ATOM   2885  CE  LYS A 189     -77.559   9.183  65.749  1.00 95.76           C  
ATOM   2886  HE2 LYS A 189     -78.252   8.573  66.328  1.00 95.76           H  
ATOM   2887  HE3 LYS A 189     -77.730   8.972  64.693  1.00 95.76           H  
ATOM   2888  NZ  LYS A 189     -77.808  10.616  66.049  1.00 95.76           N  
ATOM   2889  HZ1 LYS A 189     -78.761  10.863  65.824  1.00 95.76           H  
ATOM   2890  HZ2 LYS A 189     -77.169  11.221  65.554  1.00 95.76           H  
ATOM   2891  HZ3 LYS A 189     -77.712  10.773  67.042  1.00 95.76           H  
ATOM   2892  N   LEU A 190     -72.339   4.781  67.562  1.00 96.21           N  
ATOM   2893  H   LEU A 190     -72.750   5.124  68.419  1.00 96.21           H  
ATOM   2894  CA  LEU A 190     -70.951   4.325  67.593  1.00 96.21           C  
ATOM   2895  HA  LEU A 190     -70.407   4.861  66.815  1.00 96.21           H  
ATOM   2896  C   LEU A 190     -70.858   2.830  67.270  1.00 96.21           C  
ATOM   2897  CB  LEU A 190     -70.343   4.662  68.965  1.00 96.21           C  
ATOM   2898  HB2 LEU A 190     -70.578   5.696  69.216  1.00 96.21           H  
ATOM   2899  HB3 LEU A 190     -70.806   4.024  69.718  1.00 96.21           H  
ATOM   2900  O   LEU A 190     -70.022   2.440  66.461  1.00 96.21           O  
ATOM   2901  CG  LEU A 190     -68.815   4.484  69.025  1.00 96.21           C  
ATOM   2902  HG  LEU A 190     -68.546   3.477  68.706  1.00 96.21           H  
ATOM   2903  CD1 LEU A 190     -68.090   5.507  68.143  1.00 96.21           C  
ATOM   2904 HD11 LEU A 190     -68.398   6.519  68.404  1.00 96.21           H  
ATOM   2905 HD12 LEU A 190     -68.302   5.311  67.092  1.00 96.21           H  
ATOM   2906 HD13 LEU A 190     -67.014   5.408  68.286  1.00 96.21           H  
ATOM   2907  CD2 LEU A 190     -68.338   4.679  70.464  1.00 96.21           C  
ATOM   2908 HD21 LEU A 190     -68.821   3.946  71.110  1.00 96.21           H  
ATOM   2909 HD22 LEU A 190     -67.260   4.527  70.516  1.00 96.21           H  
ATOM   2910 HD23 LEU A 190     -68.583   5.682  70.812  1.00 96.21           H  
ATOM   2911  N   LYS A 191     -71.779   2.022  67.808  1.00 96.23           N  
ATOM   2912  H   LYS A 191     -72.407   2.406  68.499  1.00 96.23           H  
ATOM   2913  CA  LYS A 191     -71.883   0.594  67.485  1.00 96.23           C  
ATOM   2914  HA  LYS A 191     -70.929   0.117  67.711  1.00 96.23           H  
ATOM   2915  C   LYS A 191     -72.138   0.348  65.994  1.00 96.23           C  
ATOM   2916  CB  LYS A 191     -72.969  -0.024  68.372  1.00 96.23           C  
ATOM   2917  HB2 LYS A 191     -73.945   0.371  68.089  1.00 96.23           H  
ATOM   2918  HB3 LYS A 191     -72.774   0.243  69.410  1.00 96.23           H  
ATOM   2919  O   LYS A 191     -71.478  -0.489  65.395  1.00 96.23           O  
ATOM   2920  CG  LYS A 191     -72.975  -1.549  68.246  1.00 96.23           C  
ATOM   2921  HG2 LYS A 191     -73.195  -1.834  67.217  1.00 96.23           H  
ATOM   2922  HG3 LYS A 191     -71.993  -1.936  68.520  1.00 96.23           H  
ATOM   2923  CD  LYS A 191     -74.035  -2.151  69.166  1.00 96.23           C  
ATOM   2924  HD2 LYS A 191     -75.016  -1.771  68.880  1.00 96.23           H  
ATOM   2925  HD3 LYS A 191     -73.820  -1.876  70.199  1.00 96.23           H  
ATOM   2926  CE  LYS A 191     -73.989  -3.669  69.002  1.00 96.23           C  
ATOM   2927  HE2 LYS A 191     -74.130  -3.904  67.947  1.00 96.23           H  
ATOM   2928  HE3 LYS A 191     -72.994  -4.017  69.278  1.00 96.23           H  
ATOM   2929  NZ  LYS A 191     -75.026  -4.326  69.830  1.00 96.23           N  
ATOM   2930  HZ1 LYS A 191     -74.971  -5.327  69.708  1.00 96.23           H  
ATOM   2931  HZ2 LYS A 191     -75.940  -4.005  69.547  1.00 96.23           H  
ATOM   2932  HZ3 LYS A 191     -74.880  -4.099  70.804  1.00 96.23           H  
ATOM   2933  N   VAL A 192     -73.027   1.126  65.365  1.00 95.33           N  
ATOM   2934  H   VAL A 192     -73.558   1.779  65.923  1.00 95.33           H  
ATOM   2935  CA  VAL A 192     -73.281   1.028  63.912  1.00 95.33           C  
ATOM   2936  HA  VAL A 192     -73.537  -0.005  63.677  1.00 95.33           H  
ATOM   2937  C   VAL A 192     -72.032   1.366  63.088  1.00 95.33           C  
ATOM   2938  CB  VAL A 192     -74.462   1.931  63.500  1.00 95.33           C  
ATOM   2939  HB  VAL A 192     -74.290   2.941  63.873  1.00 95.33           H  
ATOM   2940  O   VAL A 192     -71.797   0.757  62.045  1.00 95.33           O  
ATOM   2941  CG1 VAL A 192     -74.658   2.017  61.978  1.00 95.33           C  
ATOM   2942 HG11 VAL A 192     -75.566   2.576  61.751  1.00 95.33           H  
ATOM   2943 HG12 VAL A 192     -74.740   1.013  61.560  1.00 95.33           H  
ATOM   2944 HG13 VAL A 192     -73.815   2.533  61.517  1.00 95.33           H  
ATOM   2945  CG2 VAL A 192     -75.778   1.415  64.093  1.00 95.33           C  
ATOM   2946 HG21 VAL A 192     -76.002   0.426  63.694  1.00 95.33           H  
ATOM   2947 HG22 VAL A 192     -76.593   2.097  63.851  1.00 95.33           H  
ATOM   2948 HG23 VAL A 192     -75.703   1.339  65.178  1.00 95.33           H  
ATOM   2949  N   VAL A 193     -71.226   2.341  63.519  1.00 94.70           N  
ATOM   2950  H   VAL A 193     -71.449   2.801  64.390  1.00 94.70           H  
ATOM   2951  CA  VAL A 193     -69.958   2.671  62.846  1.00 94.70           C  
ATOM   2952  HA  VAL A 193     -70.143   2.763  61.776  1.00 94.70           H  
ATOM   2953  C   VAL A 193     -68.942   1.542  63.009  1.00 94.70           C  
ATOM   2954  CB  VAL A 193     -69.392   4.014  63.345  1.00 94.70           C  
ATOM   2955  HB  VAL A 193     -69.344   4.013  64.433  1.00 94.70           H  
ATOM   2956  O   VAL A 193     -68.309   1.174  62.022  1.00 94.70           O  
ATOM   2957  CG1 VAL A 193     -67.988   4.303  62.796  1.00 94.70           C  
ATOM   2958 HG11 VAL A 193     -67.273   3.590  63.207  1.00 94.70           H  
ATOM   2959 HG12 VAL A 193     -67.981   4.227  61.709  1.00 94.70           H  
ATOM   2960 HG13 VAL A 193     -67.668   5.302  63.095  1.00 94.70           H  
ATOM   2961  CG2 VAL A 193     -70.299   5.169  62.894  1.00 94.70           C  
ATOM   2962 HG21 VAL A 193     -70.320   5.226  61.805  1.00 94.70           H  
ATOM   2963 HG22 VAL A 193     -69.923   6.108  63.300  1.00 94.70           H  
ATOM   2964 HG23 VAL A 193     -71.313   5.018  63.265  1.00 94.70           H  
ATOM   2965  N   ASP A 194     -68.826   0.971  64.207  1.00 96.14           N  
ATOM   2966  H   ASP A 194     -69.369   1.329  64.979  1.00 96.14           H  
ATOM   2967  CA  ASP A 194     -67.931  -0.157  64.492  1.00 96.14           C  
ATOM   2968  HA  ASP A 194     -66.909   0.139  64.254  1.00 96.14           H  
ATOM   2969  C   ASP A 194     -68.278  -1.380  63.627  1.00 96.14           C  
ATOM   2970  CB  ASP A 194     -68.006  -0.471  65.995  1.00 96.14           C  
ATOM   2971  HB2 ASP A 194     -68.950  -0.967  66.224  1.00 96.14           H  
ATOM   2972  HB3 ASP A 194     -67.976   0.463  66.556  1.00 96.14           H  
ATOM   2973  O   ASP A 194     -67.419  -1.923  62.928  1.00 96.14           O  
ATOM   2974  CG  ASP A 194     -66.831  -1.330  66.463  1.00 96.14           C  
ATOM   2975  OD1 ASP A 194     -65.683  -0.910  66.196  1.00 96.14           O  
ATOM   2976  OD2 ASP A 194     -67.084  -2.359  67.128  1.00 96.14           O  
ATOM   2977  N   ASP A 195     -69.569  -1.717  63.539  1.00 96.17           N  
ATOM   2978  H   ASP A 195     -70.215  -1.286  64.185  1.00 96.17           H  
ATOM   2979  CA  ASP A 195     -70.070  -2.781  62.664  1.00 96.17           C  
ATOM   2980  HA  ASP A 195     -69.592  -3.720  62.942  1.00 96.17           H  
ATOM   2981  C   ASP A 195     -69.735  -2.508  61.183  1.00 96.17           C  
ATOM   2982  CB  ASP A 195     -71.595  -2.935  62.849  1.00 96.17           C  
ATOM   2983  HB2 ASP A 195     -71.969  -3.579  62.053  1.00 96.17           H  
ATOM   2984  HB3 ASP A 195     -72.068  -1.960  62.727  1.00 96.17           H  
ATOM   2985  O   ASP A 195     -69.329  -3.411  60.447  1.00 96.17           O  
ATOM   2986  CG  ASP A 195     -72.040  -3.553  64.187  1.00 96.17           C  
ATOM   2987  OD1 ASP A 195     -71.251  -4.307  64.799  1.00 96.17           O  
ATOM   2988  OD2 ASP A 195     -73.221  -3.339  64.558  1.00 96.17           O  
ATOM   2989  N   ARG A 196     -69.846  -1.253  60.720  1.00 95.51           N  
ATOM   2990  H   ARG A 196     -70.153  -0.548  61.376  1.00 95.51           H  
ATOM   2991  CA  ARG A 196     -69.485  -0.871  59.341  1.00 95.51           C  
ATOM   2992  HA  ARG A 196     -69.956  -1.572  58.651  1.00 95.51           H  
ATOM   2993  C   ARG A 196     -67.988  -0.984  59.071  1.00 95.51           C  
ATOM   2994  CB  ARG A 196     -69.957   0.553  59.027  1.00 95.51           C  
ATOM   2995  HB2 ARG A 196     -69.443   0.898  58.130  1.00 95.51           H  
ATOM   2996  HB3 ARG A 196     -69.688   1.217  59.848  1.00 95.51           H  
ATOM   2997  O   ARG A 196     -67.615  -1.426  57.987  1.00 95.51           O  
ATOM   2998  CG  ARG A 196     -71.469   0.620  58.780  1.00 95.51           C  
ATOM   2999  HG2 ARG A 196     -72.004   0.198  59.630  1.00 95.51           H  
ATOM   3000  HG3 ARG A 196     -71.722   0.031  57.899  1.00 95.51           H  
ATOM   3001  CD  ARG A 196     -71.918   2.071  58.576  1.00 95.51           C  
ATOM   3002  HD2 ARG A 196     -71.587   2.662  59.430  1.00 95.51           H  
ATOM   3003  HD3 ARG A 196     -73.008   2.085  58.543  1.00 95.51           H  
ATOM   3004  NE  ARG A 196     -71.381   2.632  57.318  1.00 95.51           N  
ATOM   3005  HE  ARG A 196     -70.830   2.001  56.753  1.00 95.51           H  
ATOM   3006  NH1 ARG A 196     -72.240   4.745  57.522  1.00 95.51           N  
ATOM   3007 HH11 ARG A 196     -72.626   4.474  58.416  1.00 95.51           H  
ATOM   3008 HH12 ARG A 196     -72.373   5.677  57.157  1.00 95.51           H  
ATOM   3009  NH2 ARG A 196     -71.056   4.203  55.706  1.00 95.51           N  
ATOM   3010 HH21 ARG A 196     -70.530   3.533  55.164  1.00 95.51           H  
ATOM   3011 HH22 ARG A 196     -71.194   5.136  55.343  1.00 95.51           H  
ATOM   3012  CZ  ARG A 196     -71.560   3.854  56.856  1.00 95.51           C  
ATOM   3013  N   VAL A 197     -67.143  -0.583  60.019  1.00 95.35           N  
ATOM   3014  H   VAL A 197     -67.530  -0.243  60.888  1.00 95.35           H  
ATOM   3015  CA  VAL A 197     -65.682  -0.714  59.906  1.00 95.35           C  
ATOM   3016  HA  VAL A 197     -65.352  -0.271  58.966  1.00 95.35           H  
ATOM   3017  C   VAL A 197     -65.291  -2.186  59.860  1.00 95.35           C  
ATOM   3018  CB  VAL A 197     -64.972   0.020  61.060  1.00 95.35           C  
ATOM   3019  HB  VAL A 197     -65.430  -0.262  62.008  1.00 95.35           H  
ATOM   3020  O   VAL A 197     -64.508  -2.574  58.995  1.00 95.35           O  
ATOM   3021  CG1 VAL A 197     -63.473  -0.299  61.131  1.00 95.35           C  
ATOM   3022 HG11 VAL A 197     -63.002   0.313  61.899  1.00 95.35           H  
ATOM   3023 HG12 VAL A 197     -63.321  -1.343  61.406  1.00 95.35           H  
ATOM   3024 HG13 VAL A 197     -62.996  -0.107  60.170  1.00 95.35           H  
ATOM   3025  CG2 VAL A 197     -65.108   1.538  60.874  1.00 95.35           C  
ATOM   3026 HG21 VAL A 197     -64.599   1.851  59.963  1.00 95.35           H  
ATOM   3027 HG22 VAL A 197     -66.159   1.820  60.815  1.00 95.35           H  
ATOM   3028 HG23 VAL A 197     -64.665   2.047  61.731  1.00 95.35           H  
ATOM   3029  N   LYS A 198     -65.894  -3.019  60.713  1.00 94.36           N  
ATOM   3030  H   LYS A 198     -66.500  -2.628  61.420  1.00 94.36           H  
ATOM   3031  CA  LYS A 198     -65.672  -4.466  60.713  1.00 94.36           C  
ATOM   3032  HA  LYS A 198     -64.607  -4.651  60.849  1.00 94.36           H  
ATOM   3033  C   LYS A 198     -66.060  -5.098  59.375  1.00 94.36           C  
ATOM   3034  CB  LYS A 198     -66.434  -5.067  61.897  1.00 94.36           C  
ATOM   3035  HB2 LYS A 198     -66.192  -4.496  62.794  1.00 94.36           H  
ATOM   3036  HB3 LYS A 198     -67.508  -4.995  61.725  1.00 94.36           H  
ATOM   3037  O   LYS A 198     -65.252  -5.811  58.793  1.00 94.36           O  
ATOM   3038  CG  LYS A 198     -66.040  -6.528  62.123  1.00 94.36           C  
ATOM   3039  HG2 LYS A 198     -64.959  -6.596  62.245  1.00 94.36           H  
ATOM   3040  HG3 LYS A 198     -66.344  -7.131  61.267  1.00 94.36           H  
ATOM   3041  CD  LYS A 198     -66.728  -7.048  63.384  1.00 94.36           C  
ATOM   3042  HD2 LYS A 198     -66.442  -6.424  64.231  1.00 94.36           H  
ATOM   3043  HD3 LYS A 198     -67.809  -6.994  63.250  1.00 94.36           H  
ATOM   3044  CE  LYS A 198     -66.299  -8.492  63.633  1.00 94.36           C  
ATOM   3045  HE2 LYS A 198     -65.212  -8.524  63.705  1.00 94.36           H  
ATOM   3046  HE3 LYS A 198     -66.595  -9.095  62.775  1.00 94.36           H  
ATOM   3047  NZ  LYS A 198     -66.918  -9.005  64.876  1.00 94.36           N  
ATOM   3048  HZ1 LYS A 198     -67.924  -8.960  64.796  1.00 94.36           H  
ATOM   3049  HZ2 LYS A 198     -66.634  -9.961  65.040  1.00 94.36           H  
ATOM   3050  HZ3 LYS A 198     -66.635  -8.430  65.656  1.00 94.36           H  
ATOM   3051  N   ASN A 199     -67.233  -4.755  58.841  1.00 93.05           N  
ATOM   3052  H   ASN A 199     -67.869  -4.208  59.404  1.00 93.05           H  
ATOM   3053  CA  ASN A 199     -67.679  -5.243  57.533  1.00 93.05           C  
ATOM   3054  HA  ASN A 199     -67.645  -6.333  57.532  1.00 93.05           H  
ATOM   3055  C   ASN A 199     -66.772  -4.775  56.383  1.00 93.05           C  
ATOM   3056  CB  ASN A 199     -69.129  -4.789  57.296  1.00 93.05           C  
ATOM   3057  HB2 ASN A 199     -69.202  -3.713  57.457  1.00 93.05           H  
ATOM   3058  HB3 ASN A 199     -69.400  -5.004  56.263  1.00 93.05           H  
ATOM   3059  O   ASN A 199     -66.517  -5.544  55.460  1.00 93.05           O  
ATOM   3060  CG  ASN A 199     -70.138  -5.500  58.180  1.00 93.05           C  
ATOM   3061  ND2 ASN A 199     -71.324  -4.954  58.313  1.00 93.05           N  
ATOM   3062 HD21 ASN A 199     -71.935  -5.425  58.965  1.00 93.05           H  
ATOM   3063 HD22 ASN A 199     -71.526  -4.055  57.900  1.00 93.05           H  
ATOM   3064  OD1 ASN A 199     -69.908  -6.555  58.742  1.00 93.05           O  
ATOM   3065  N   LEU A 200     -66.267  -3.535  56.424  1.00 93.29           N  
ATOM   3066  H   LEU A 200     -66.527  -2.933  57.192  1.00 93.29           H  
ATOM   3067  CA  LEU A 200     -65.298  -3.041  55.440  1.00 93.29           C  
ATOM   3068  HA  LEU A 200     -65.680  -3.240  54.439  1.00 93.29           H  
ATOM   3069  C   LEU A 200     -63.961  -3.781  55.536  1.00 93.29           C  
ATOM   3070  CB  LEU A 200     -65.078  -1.529  55.620  1.00 93.29           C  
ATOM   3071  HB2 LEU A 200     -65.000  -1.312  56.686  1.00 93.29           H  
ATOM   3072  HB3 LEU A 200     -64.126  -1.255  55.165  1.00 93.29           H  
ATOM   3073  O   LEU A 200     -63.397  -4.111  54.498  1.00 93.29           O  
ATOM   3074  CG  LEU A 200     -66.174  -0.653  54.997  1.00 93.29           C  
ATOM   3075  HG  LEU A 200     -67.157  -1.009  55.305  1.00 93.29           H  
ATOM   3076  CD1 LEU A 200     -66.007   0.791  55.478  1.00 93.29           C  
ATOM   3077 HD11 LEU A 200     -66.104   0.819  56.564  1.00 93.29           H  
ATOM   3078 HD12 LEU A 200     -66.779   1.420  55.034  1.00 93.29           H  
ATOM   3079 HD13 LEU A 200     -65.023   1.164  55.194  1.00 93.29           H  
ATOM   3080  CD2 LEU A 200     -66.103  -0.647  53.466  1.00 93.29           C  
ATOM   3081 HD21 LEU A 200     -66.865   0.018  53.059  1.00 93.29           H  
ATOM   3082 HD22 LEU A 200     -66.284  -1.649  53.078  1.00 93.29           H  
ATOM   3083 HD23 LEU A 200     -65.119  -0.314  53.137  1.00 93.29           H  
ATOM   3084  N   SER A 201     -63.479  -4.062  56.751  1.00 88.99           N  
ATOM   3085  H   SER A 201     -63.987  -3.734  57.560  1.00 88.99           H  
ATOM   3086  CA  SER A 201     -62.257  -4.845  56.970  1.00 88.99           C  
ATOM   3087  HA  SER A 201     -61.428  -4.353  56.462  1.00 88.99           H  
ATOM   3088  C   SER A 201     -62.405  -6.245  56.388  1.00 88.99           C  
ATOM   3089  CB  SER A 201     -61.922  -4.931  58.462  1.00 88.99           C  
ATOM   3090  HB2 SER A 201     -62.571  -5.652  58.958  1.00 88.99           H  
ATOM   3091  HB3 SER A 201     -62.083  -3.953  58.914  1.00 88.99           H  
ATOM   3092  O   SER A 201     -61.585  -6.642  55.569  1.00 88.99           O  
ATOM   3093  OG  SER A 201     -60.565  -5.282  58.657  1.00 88.99           O  
ATOM   3094  HG  SER A 201     -60.392  -6.194  58.413  1.00 88.99           H  
ATOM   3095  N   THR A 202     -63.500  -6.940  56.711  1.00 87.57           N  
ATOM   3096  H   THR A 202     -64.125  -6.577  57.416  1.00 87.57           H  
ATOM   3097  CA  THR A 202     -63.793  -8.269  56.159  1.00 87.57           C  
ATOM   3098  HA  THR A 202     -62.954  -8.930  56.373  1.00 87.57           H  
ATOM   3099  C   THR A 202     -63.950  -8.224  54.640  1.00 87.57           C  
ATOM   3100  CB  THR A 202     -65.050  -8.859  56.811  1.00 87.57           C  
ATOM   3101  HB  THR A 202     -65.916  -8.245  56.561  1.00 87.57           H  
ATOM   3102  O   THR A 202     -63.373  -9.049  53.953  1.00 87.57           O  
ATOM   3103  CG2 THR A 202     -65.316 -10.301  56.391  1.00 87.57           C  
ATOM   3104 HG21 THR A 202     -65.565 -10.343  55.330  1.00 87.57           H  
ATOM   3105 HG22 THR A 202     -66.154 -10.705  56.959  1.00 87.57           H  
ATOM   3106 HG23 THR A 202     -64.431 -10.914  56.559  1.00 87.57           H  
ATOM   3107  OG1 THR A 202     -64.888  -8.873  58.213  1.00 87.57           O  
ATOM   3108  HG1 THR A 202     -64.053  -9.319  58.369  1.00 87.57           H  
ATOM   3109  N   SER A 203     -64.630  -7.221  54.075  1.00 86.98           N  
ATOM   3110  H   SER A 203     -65.115  -6.564  54.669  1.00 86.98           H  
ATOM   3111  CA  SER A 203     -64.747  -7.094  52.615  1.00 86.98           C  
ATOM   3112  HA  SER A 203     -65.121  -8.041  52.226  1.00 86.98           H  
ATOM   3113  C   SER A 203     -63.408  -6.805  51.930  1.00 86.98           C  
ATOM   3114  CB  SER A 203     -65.748  -5.995  52.257  1.00 86.98           C  
ATOM   3115  HB2 SER A 203     -65.418  -5.047  52.683  1.00 86.98           H  
ATOM   3116  HB3 SER A 203     -66.724  -6.249  52.670  1.00 86.98           H  
ATOM   3117  O   SER A 203     -63.207  -7.244  50.797  1.00 86.98           O  
ATOM   3118  OG  SER A 203     -65.853  -5.864  50.849  1.00 86.98           O  
ATOM   3119  HG  SER A 203     -65.347  -6.583  50.463  1.00 86.98           H  
ATOM   3120  N   PHE A 204     -62.513  -6.048  52.570  1.00 82.35           N  
ATOM   3121  H   PHE A 204     -62.740  -5.699  53.491  1.00 82.35           H  
ATOM   3122  CA  PHE A 204     -61.172  -5.797  52.053  1.00 82.35           C  
ATOM   3123  HA  PHE A 204     -61.252  -5.528  50.999  1.00 82.35           H  
ATOM   3124  C   PHE A 204     -60.325  -7.069  52.134  1.00 82.35           C  
ATOM   3125  CB  PHE A 204     -60.532  -4.621  52.803  1.00 82.35           C  
ATOM   3126  HB2 PHE A 204     -60.238  -4.943  53.802  1.00 82.35           H  
ATOM   3127  HB3 PHE A 204     -61.279  -3.836  52.924  1.00 82.35           H  
ATOM   3128  O   PHE A 204     -59.676  -7.414  51.155  1.00 82.35           O  
ATOM   3129  CG  PHE A 204     -59.337  -4.015  52.094  1.00 82.35           C  
ATOM   3130  CD1 PHE A 204     -58.042  -4.521  52.314  1.00 82.35           C  
ATOM   3131  HD1 PHE A 204     -57.895  -5.357  52.981  1.00 82.35           H  
ATOM   3132  CD2 PHE A 204     -59.522  -2.937  51.206  1.00 82.35           C  
ATOM   3133  HD2 PHE A 204     -60.516  -2.549  51.035  1.00 82.35           H  
ATOM   3134  CE1 PHE A 204     -56.941  -3.954  51.646  1.00 82.35           C  
ATOM   3135  HE1 PHE A 204     -55.954  -4.364  51.801  1.00 82.35           H  
ATOM   3136  CE2 PHE A 204     -58.420  -2.363  50.549  1.00 82.35           C  
ATOM   3137  HE2 PHE A 204     -58.563  -1.538  49.866  1.00 82.35           H  
ATOM   3138  CZ  PHE A 204     -57.129  -2.877  50.763  1.00 82.35           C  
ATOM   3139  HZ  PHE A 204     -56.283  -2.458  50.240  1.00 82.35           H  
ATOM   3140  N   GLU A 205     -60.397  -7.804  53.243  1.00 81.37           N  
ATOM   3141  H   GLU A 205     -60.943  -7.464  54.021  1.00 81.37           H  
ATOM   3142  CA  GLU A 205     -59.775  -9.123  53.401  1.00 81.37           C  
ATOM   3143  HA  GLU A 205     -58.703  -9.046  53.216  1.00 81.37           H  
ATOM   3144  C   GLU A 205     -60.320 -10.136  52.387  1.00 81.37           C  
ATOM   3145  CB  GLU A 205     -59.981  -9.626  54.839  1.00 81.37           C  
ATOM   3146  HB2 GLU A 205     -61.030  -9.505  55.109  1.00 81.37           H  
ATOM   3147  HB3 GLU A 205     -59.733 -10.686  54.886  1.00 81.37           H  
ATOM   3148  O   GLU A 205     -59.534 -10.843  51.782  1.00 81.37           O  
ATOM   3149  CG  GLU A 205     -59.093  -8.875  55.846  1.00 81.37           C  
ATOM   3150  HG2 GLU A 205     -59.150  -7.804  55.649  1.00 81.37           H  
ATOM   3151  HG3 GLU A 205     -58.057  -9.177  55.688  1.00 81.37           H  
ATOM   3152  CD  GLU A 205     -59.478  -9.120  57.317  1.00 81.37           C  
ATOM   3153  OE1 GLU A 205     -58.962  -8.363  58.174  1.00 81.37           O  
ATOM   3154  OE2 GLU A 205     -60.314 -10.007  57.603  1.00 81.37           O  
ATOM   3155  N   ASP A 206     -61.623 -10.156  52.102  1.00 80.45           N  
ATOM   3156  H   ASP A 206     -62.244  -9.660  52.725  1.00 80.45           H  
ATOM   3157  CA  ASP A 206     -62.225 -11.063  51.118  1.00 80.45           C  
ATOM   3158  HA  ASP A 206     -61.875 -12.078  51.305  1.00 80.45           H  
ATOM   3159  C   ASP A 206     -61.840 -10.697  49.676  1.00 80.45           C  
ATOM   3160  CB  ASP A 206     -63.758 -11.043  51.252  1.00 80.45           C  
ATOM   3161  HB2 ASP A 206     -64.105 -10.010  51.226  1.00 80.45           H  
ATOM   3162  HB3 ASP A 206     -64.184 -11.551  50.387  1.00 80.45           H  
ATOM   3163  O   ASP A 206     -61.578 -11.571  48.850  1.00 80.45           O  
ATOM   3164  CG  ASP A 206     -64.305 -11.737  52.504  1.00 80.45           C  
ATOM   3165  OD1 ASP A 206     -63.600 -12.608  53.060  1.00 80.45           O  
ATOM   3166  OD2 ASP A 206     -65.474 -11.433  52.843  1.00 80.45           O  
ATOM   3167  N   LYS A 207     -61.788  -9.397  49.350  1.00 79.44           N  
ATOM   3168  H   LYS A 207     -62.029  -8.733  50.072  1.00 79.44           H  
ATOM   3169  CA  LYS A 207     -61.492  -8.917  47.987  1.00 79.44           C  
ATOM   3170  HA  LYS A 207     -61.940  -9.620  47.286  1.00 79.44           H  
ATOM   3171  C   LYS A 207     -59.995  -8.912  47.679  1.00 79.44           C  
ATOM   3172  CB  LYS A 207     -62.140  -7.539  47.795  1.00 79.44           C  
ATOM   3173  HB2 LYS A 207     -61.571  -6.781  48.334  1.00 79.44           H  
ATOM   3174  HB3 LYS A 207     -63.144  -7.582  48.217  1.00 79.44           H  
ATOM   3175  O   LYS A 207     -59.608  -9.131  46.533  1.00 79.44           O  
ATOM   3176  CG  LYS A 207     -62.270  -7.153  46.315  1.00 79.44           C  
ATOM   3177  HG2 LYS A 207     -62.722  -7.983  45.772  1.00 79.44           H  
ATOM   3178  HG3 LYS A 207     -61.284  -6.950  45.897  1.00 79.44           H  
ATOM   3179  CD  LYS A 207     -63.164  -5.915  46.163  1.00 79.44           C  
ATOM   3180  HD2 LYS A 207     -62.667  -5.055  46.612  1.00 79.44           H  
ATOM   3181  HD3 LYS A 207     -64.106  -6.094  46.681  1.00 79.44           H  
ATOM   3182  CE  LYS A 207     -63.446  -5.653  44.679  1.00 79.44           C  
ATOM   3183  HE2 LYS A 207     -63.822  -6.575  44.236  1.00 79.44           H  
ATOM   3184  HE3 LYS A 207     -62.506  -5.409  44.183  1.00 79.44           H  
ATOM   3185  NZ  LYS A 207     -64.437  -4.563  44.489  1.00 79.44           N  
ATOM   3186  HZ1 LYS A 207     -65.310  -4.805  44.936  1.00 79.44           H  
ATOM   3187  HZ2 LYS A 207     -64.623  -4.426  43.505  1.00 79.44           H  
ATOM   3188  HZ3 LYS A 207     -64.099  -3.697  44.884  1.00 79.44           H  
ATOM   3189  N   PHE A 208     -59.173  -8.665  48.696  1.00 70.63           N  
ATOM   3190  H   PHE A 208     -59.584  -8.468  49.597  1.00 70.63           H  
ATOM   3191  CA  PHE A 208     -57.714  -8.738  48.643  1.00 70.63           C  
ATOM   3192  HA  PHE A 208     -57.413  -8.809  47.598  1.00 70.63           H  
ATOM   3193  C   PHE A 208     -57.165 -10.001  49.295  1.00 70.63           C  
ATOM   3194  CB  PHE A 208     -57.059  -7.474  49.209  1.00 70.63           C  
ATOM   3195  HB2 PHE A 208     -55.977  -7.604  49.217  1.00 70.63           H  
ATOM   3196  HB3 PHE A 208     -57.360  -7.325  50.246  1.00 70.63           H  
ATOM   3197  O   PHE A 208     -55.953 -10.089  49.480  1.00 70.63           O  
ATOM   3198  CG  PHE A 208     -57.353  -6.237  48.398  1.00 70.63           C  
ATOM   3199  CD1 PHE A 208     -56.567  -5.941  47.270  1.00 70.63           C  
ATOM   3200  HD1 PHE A 208     -55.760  -6.602  46.987  1.00 70.63           H  
ATOM   3201  CD2 PHE A 208     -58.411  -5.388  48.758  1.00 70.63           C  
ATOM   3202  HD2 PHE A 208     -59.011  -5.613  49.628  1.00 70.63           H  
ATOM   3203  CE1 PHE A 208     -56.826  -4.783  46.518  1.00 70.63           C  
ATOM   3204  HE1 PHE A 208     -56.217  -4.554  45.656  1.00 70.63           H  
ATOM   3205  CE2 PHE A 208     -58.680  -4.240  47.999  1.00 70.63           C  
ATOM   3206  HE2 PHE A 208     -59.496  -3.590  48.282  1.00 70.63           H  
ATOM   3207  CZ  PHE A 208     -57.880  -3.929  46.887  1.00 70.63           C  
ATOM   3208  HZ  PHE A 208     -58.080  -3.039  46.309  1.00 70.63           H  
ATOM   3209  N   ASN A 209     -58.006 -11.021  49.497  1.00 64.48           N  
ATOM   3210  H   ASN A 209     -58.999 -10.837  49.503  1.00 64.48           H  
ATOM   3211  CA  ASN A 209     -57.599 -12.421  49.617  1.00 64.48           C  
ATOM   3212  HA  ASN A 209     -56.752 -12.461  50.301  1.00 64.48           H  
ATOM   3213  C   ASN A 209     -57.059 -12.903  48.259  1.00 64.48           C  
ATOM   3214  CB  ASN A 209     -58.744 -13.292  50.193  1.00 64.48           C  
ATOM   3215  HB2 ASN A 209     -58.869 -14.206  49.611  1.00 64.48           H  
ATOM   3216  HB3 ASN A 209     -59.692 -12.758  50.133  1.00 64.48           H  
ATOM   3217  O   ASN A 209     -57.426 -13.943  47.712  1.00 64.48           O  
ATOM   3218  CG  ASN A 209     -58.529 -13.747  51.629  1.00 64.48           C  
ATOM   3219  ND2 ASN A 209     -59.546 -14.302  52.244  1.00 64.48           N  
ATOM   3220 HD21 ASN A 209     -59.402 -14.481  53.227  1.00 64.48           H  
ATOM   3221 HD22 ASN A 209     -60.474 -14.215  51.854  1.00 64.48           H  
ATOM   3222  OD1 ASN A 209     -57.457 -13.676  52.206  1.00 64.48           O  
ATOM   3223  N   LEU A 210     -56.114 -12.137  47.713  1.00 59.99           N  
ATOM   3224  H   LEU A 210     -55.915 -11.297  48.237  1.00 59.99           H  
ATOM   3225  CA  LEU A 210     -54.939 -12.672  47.076  1.00 59.99           C  
ATOM   3226  HA  LEU A 210     -55.212 -13.322  46.244  1.00 59.99           H  
ATOM   3227  C   LEU A 210     -54.253 -13.510  48.153  1.00 59.99           C  
ATOM   3228  CB  LEU A 210     -54.051 -11.509  46.595  1.00 59.99           C  
ATOM   3229  HB2 LEU A 210     -53.769 -10.910  47.461  1.00 59.99           H  
ATOM   3230  HB3 LEU A 210     -53.139 -11.931  46.173  1.00 59.99           H  
ATOM   3231  O   LEU A 210     -53.303 -13.069  48.791  1.00 59.99           O  
ATOM   3232  CG  LEU A 210     -54.692 -10.574  45.558  1.00 59.99           C  
ATOM   3233  HG  LEU A 210     -55.616 -10.154  45.957  1.00 59.99           H  
ATOM   3234  CD1 LEU A 210     -53.736  -9.419  45.257  1.00 59.99           C  
ATOM   3235 HD11 LEU A 210     -53.523  -8.878  46.179  1.00 59.99           H  
ATOM   3236 HD12 LEU A 210     -52.804  -9.804  44.844  1.00 59.99           H  
ATOM   3237 HD13 LEU A 210     -54.199  -8.735  44.545  1.00 59.99           H  
ATOM   3238  CD2 LEU A 210     -55.002 -11.301  44.247  1.00 59.99           C  
ATOM   3239 HD21 LEU A 210     -55.756 -12.067  44.426  1.00 59.99           H  
ATOM   3240 HD22 LEU A 210     -54.096 -11.764  43.854  1.00 59.99           H  
ATOM   3241 HD23 LEU A 210     -55.399 -10.592  43.521  1.00 59.99           H  
ATOM   3242  N   ASP A 211     -54.811 -14.702  48.377  1.00 67.10           N  
ATOM   3243  H   ASP A 211     -55.697 -14.896  47.933  1.00 67.10           H  
ATOM   3244  CA  ASP A 211     -54.130 -15.802  49.028  1.00 67.10           C  
ATOM   3245  HA  ASP A 211     -54.139 -15.666  50.110  1.00 67.10           H  
ATOM   3246  C   ASP A 211     -52.695 -15.758  48.512  1.00 67.10           C  
ATOM   3247  CB  ASP A 211     -54.875 -17.100  48.654  1.00 67.10           C  
ATOM   3248  HB2 ASP A 211     -54.927 -17.169  47.568  1.00 67.10           H  
ATOM   3249  HB3 ASP A 211     -55.896 -17.029  49.029  1.00 67.10           H  
ATOM   3250  O   ASP A 211     -52.476 -15.637  47.296  1.00 67.10           O  
ATOM   3251  CG  ASP A 211     -54.261 -18.402  49.183  1.00 67.10           C  
ATOM   3252  OD1 ASP A 211     -53.192 -18.351  49.830  1.00 67.10           O  
ATOM   3253  OD2 ASP A 211     -54.828 -19.467  48.853  1.00 67.10           O  
ATOM   3254  N   ASP A 212     -51.722 -15.797  49.419  1.00 71.43           N  
ATOM   3255  H   ASP A 212     -51.970 -15.853  50.397  1.00 71.43           H  
ATOM   3256  CA  ASP A 212     -50.314 -15.876  49.052  1.00 71.43           C  
ATOM   3257  HA  ASP A 212     -49.997 -14.920  48.634  1.00 71.43           H  
ATOM   3258  C   ASP A 212     -50.120 -16.956  47.969  1.00 71.43           C  
ATOM   3259  CB  ASP A 212     -49.473 -16.183  50.303  1.00 71.43           C  
ATOM   3260  HB2 ASP A 212     -49.923 -17.016  50.842  1.00 71.43           H  
ATOM   3261  HB3 ASP A 212     -48.483 -16.500  49.977  1.00 71.43           H  
ATOM   3262  O   ASP A 212     -49.306 -16.785  47.064  1.00 71.43           O  
ATOM   3263  CG  ASP A 212     -49.283 -14.989  51.253  1.00 71.43           C  
ATOM   3264  OD1 ASP A 212     -49.286 -13.836  50.768  1.00 71.43           O  
ATOM   3265  OD2 ASP A 212     -49.030 -15.255  52.450  1.00 71.43           O  
ATOM   3266  N   GLY A 213     -50.962 -18.000  47.958  1.00 80.08           N  
ATOM   3267  H   GLY A 213     -51.629 -18.055  48.714  1.00 80.08           H  
ATOM   3268  CA  GLY A 213     -51.074 -18.991  46.891  1.00 80.08           C  
ATOM   3269  HA2 GLY A 213     -50.152 -19.572  46.855  1.00 80.08           H  
ATOM   3270  HA3 GLY A 213     -51.888 -19.665  47.156  1.00 80.08           H  
ATOM   3271  C   GLY A 213     -51.361 -18.450  45.480  1.00 80.08           C  
ATOM   3272  O   GLY A 213     -50.754 -18.934  44.525  1.00 80.08           O  
ATOM   3273  N   VAL A 214     -52.235 -17.455  45.295  1.00 78.26           N  
ATOM   3274  H   VAL A 214     -52.616 -17.017  46.121  1.00 78.26           H  
ATOM   3275  CA  VAL A 214     -52.532 -16.854  43.976  1.00 78.26           C  
ATOM   3276  HA  VAL A 214     -52.689 -17.658  43.258  1.00 78.26           H  
ATOM   3277  C   VAL A 214     -51.348 -16.033  43.474  1.00 78.26           C  
ATOM   3278  CB  VAL A 214     -53.808 -15.984  44.007  1.00 78.26           C  
ATOM   3279  HB  VAL A 214     -53.711 -15.223  44.781  1.00 78.26           H  
ATOM   3280  O   VAL A 214     -50.962 -16.172  42.312  1.00 78.26           O  
ATOM   3281  CG1 VAL A 214     -54.065 -15.282  42.663  1.00 78.26           C  
ATOM   3282 HG11 VAL A 214     -54.065 -16.009  41.851  1.00 78.26           H  
ATOM   3283 HG12 VAL A 214     -53.295 -14.532  42.484  1.00 78.26           H  
ATOM   3284 HG13 VAL A 214     -55.026 -14.768  42.697  1.00 78.26           H  
ATOM   3285  CG2 VAL A 214     -55.043 -16.840  44.307  1.00 78.26           C  
ATOM   3286 HG21 VAL A 214     -55.188 -17.587  43.527  1.00 78.26           H  
ATOM   3287 HG22 VAL A 214     -54.921 -17.346  45.264  1.00 78.26           H  
ATOM   3288 HG23 VAL A 214     -55.925 -16.203  44.378  1.00 78.26           H  
ATOM   3289  N   ILE A 215     -50.740 -15.218  44.342  1.00 80.25           N  
ATOM   3290  H   ILE A 215     -51.078 -15.193  45.293  1.00 80.25           H  
ATOM   3291  CA  ILE A 215     -49.542 -14.440  43.992  1.00 80.25           C  
ATOM   3292  HA  ILE A 215     -49.746 -13.865  43.088  1.00 80.25           H  
ATOM   3293  C   ILE A 215     -48.388 -15.390  43.668  1.00 80.25           C  
ATOM   3294  CB  ILE A 215     -49.172 -13.452  45.122  1.00 80.25           C  
ATOM   3295  HB  ILE A 215     -49.085 -14.007  46.057  1.00 80.25           H  
ATOM   3296  O   ILE A 215     -47.739 -15.248  42.632  1.00 80.25           O  
ATOM   3297  CG1 ILE A 215     -50.292 -12.399  45.275  1.00 80.25           C  
ATOM   3298 HG12 ILE A 215     -50.388 -11.829  44.350  1.00 80.25           H  
ATOM   3299 HG13 ILE A 215     -51.235 -12.917  45.451  1.00 80.25           H  
ATOM   3300  CG2 ILE A 215     -47.817 -12.773  44.834  1.00 80.25           C  
ATOM   3301 HG21 ILE A 215     -47.863 -12.225  43.893  1.00 80.25           H  
ATOM   3302 HG22 ILE A 215     -47.018 -13.513  44.786  1.00 80.25           H  
ATOM   3303 HG23 ILE A 215     -47.559 -12.089  45.643  1.00 80.25           H  
ATOM   3304  CD1 ILE A 215     -50.090 -11.424  46.441  1.00 80.25           C  
ATOM   3305 HD11 ILE A 215     -49.923 -11.979  47.364  1.00 80.25           H  
ATOM   3306 HD12 ILE A 215     -49.245 -10.761  46.250  1.00 80.25           H  
ATOM   3307 HD13 ILE A 215     -50.983 -10.811  46.558  1.00 80.25           H  
ATOM   3308  N   VAL A 216     -48.175 -16.405  44.506  1.00 84.13           N  
ATOM   3309  H   VAL A 216     -48.722 -16.451  45.354  1.00 84.13           H  
ATOM   3310  CA  VAL A 216     -47.172 -17.451  44.284  1.00 84.13           C  
ATOM   3311  HA  VAL A 216     -46.196 -16.980  44.171  1.00 84.13           H  
ATOM   3312  C   VAL A 216     -47.448 -18.205  42.986  1.00 84.13           C  
ATOM   3313  CB  VAL A 216     -47.106 -18.398  45.498  1.00 84.13           C  
ATOM   3314  HB  VAL A 216     -48.116 -18.692  45.783  1.00 84.13           H  
ATOM   3315  O   VAL A 216     -46.503 -18.489  42.257  1.00 84.13           O  
ATOM   3316  CG1 VAL A 216     -46.308 -19.678  45.226  1.00 84.13           C  
ATOM   3317 HG11 VAL A 216     -45.331 -19.431  44.811  1.00 84.13           H  
ATOM   3318 HG12 VAL A 216     -46.860 -20.309  44.528  1.00 84.13           H  
ATOM   3319 HG13 VAL A 216     -46.181 -20.235  46.154  1.00 84.13           H  
ATOM   3320  CG2 VAL A 216     -46.421 -17.695  46.679  1.00 84.13           C  
ATOM   3321 HG21 VAL A 216     -46.857 -16.712  46.856  1.00 84.13           H  
ATOM   3322 HG22 VAL A 216     -45.359 -17.561  46.475  1.00 84.13           H  
ATOM   3323 HG23 VAL A 216     -46.548 -18.290  47.583  1.00 84.13           H  
ATOM   3324  N   ARG A 217     -48.710 -18.483  42.635  1.00 85.69           N  
ATOM   3325  H   ARG A 217     -49.449 -18.273  43.291  1.00 85.69           H  
ATOM   3326  CA  ARG A 217     -49.057 -19.110  41.352  1.00 85.69           C  
ATOM   3327  HA  ARG A 217     -48.465 -20.020  41.248  1.00 85.69           H  
ATOM   3328  C   ARG A 217     -48.663 -18.225  40.174  1.00 85.69           C  
ATOM   3329  CB  ARG A 217     -50.540 -19.497  41.310  1.00 85.69           C  
ATOM   3330  HB2 ARG A 217     -50.787 -20.061  42.209  1.00 85.69           H  
ATOM   3331  HB3 ARG A 217     -51.157 -18.598  41.277  1.00 85.69           H  
ATOM   3332  O   ARG A 217     -47.950 -18.706  39.307  1.00 85.69           O  
ATOM   3333  CG  ARG A 217     -50.834 -20.384  40.089  1.00 85.69           C  
ATOM   3334  HG2 ARG A 217     -50.580 -19.863  39.166  1.00 85.69           H  
ATOM   3335  HG3 ARG A 217     -50.221 -21.283  40.152  1.00 85.69           H  
ATOM   3336  CD  ARG A 217     -52.306 -20.801  40.041  1.00 85.69           C  
ATOM   3337  HD2 ARG A 217     -52.407 -21.594  39.300  1.00 85.69           H  
ATOM   3338  HD3 ARG A 217     -52.593 -21.190  41.018  1.00 85.69           H  
ATOM   3339  NE  ARG A 217     -53.170 -19.673  39.649  1.00 85.69           N  
ATOM   3340  HE  ARG A 217     -52.706 -18.926  39.152  1.00 85.69           H  
ATOM   3341  NH1 ARG A 217     -55.170 -20.532  40.372  1.00 85.69           N  
ATOM   3342 HH11 ARG A 217     -54.671 -21.337  40.723  1.00 85.69           H  
ATOM   3343 HH12 ARG A 217     -56.158 -20.416  40.547  1.00 85.69           H  
ATOM   3344  NH2 ARG A 217     -55.111 -18.521  39.398  1.00 85.69           N  
ATOM   3345 HH21 ARG A 217     -54.589 -17.776  38.960  1.00 85.69           H  
ATOM   3346 HH22 ARG A 217     -56.106 -18.423  39.542  1.00 85.69           H  
ATOM   3347  CZ  ARG A 217     -54.476 -19.582  39.807  1.00 85.69           C  
ATOM   3348  N   TYR A 218     -49.024 -16.942  40.178  1.00 84.21           N  
ATOM   3349  H   TYR A 218     -49.593 -16.596  40.938  1.00 84.21           H  
ATOM   3350  CA  TYR A 218     -48.615 -16.024  39.108  1.00 84.21           C  
ATOM   3351  HA  TYR A 218     -48.957 -16.427  38.155  1.00 84.21           H  
ATOM   3352  C   TYR A 218     -47.093 -15.887  39.002  1.00 84.21           C  
ATOM   3353  CB  TYR A 218     -49.243 -14.642  39.322  1.00 84.21           C  
ATOM   3354  HB2 TYR A 218     -48.684 -13.913  38.735  1.00 84.21           H  
ATOM   3355  HB3 TYR A 218     -49.147 -14.354  40.369  1.00 84.21           H  
ATOM   3356  O   TYR A 218     -46.550 -15.864  37.900  1.00 84.21           O  
ATOM   3357  CG  TYR A 218     -50.688 -14.544  38.882  1.00 84.21           C  
ATOM   3358  CD1 TYR A 218     -51.013 -14.731  37.524  1.00 84.21           C  
ATOM   3359  HD1 TYR A 218     -50.239 -14.971  36.809  1.00 84.21           H  
ATOM   3360  CD2 TYR A 218     -51.699 -14.234  39.811  1.00 84.21           C  
ATOM   3361  HD2 TYR A 218     -51.444 -14.083  40.849  1.00 84.21           H  
ATOM   3362  CE1 TYR A 218     -52.347 -14.615  37.095  1.00 84.21           C  
ATOM   3363  HE1 TYR A 218     -52.602 -14.762  36.056  1.00 84.21           H  
ATOM   3364  CE2 TYR A 218     -53.034 -14.104  39.384  1.00 84.21           C  
ATOM   3365  HE2 TYR A 218     -53.805 -13.849  40.096  1.00 84.21           H  
ATOM   3366  OH  TYR A 218     -54.646 -14.178  37.609  1.00 84.21           O  
ATOM   3367  HH  TYR A 218     -55.212 -13.825  38.299  1.00 84.21           H  
ATOM   3368  CZ  TYR A 218     -53.358 -14.295  38.023  1.00 84.21           C  
ATOM   3369  N   LEU A 219     -46.385 -15.833  40.132  1.00 88.95           N  
ATOM   3370  H   LEU A 219     -46.881 -15.817  41.013  1.00 88.95           H  
ATOM   3371  CA  LEU A 219     -44.923 -15.808  40.139  1.00 88.95           C  
ATOM   3372  HA  LEU A 219     -44.581 -15.023  39.465  1.00 88.95           H  
ATOM   3373  C   LEU A 219     -44.326 -17.114  39.605  1.00 88.95           C  
ATOM   3374  CB  LEU A 219     -44.417 -15.520  41.561  1.00 88.95           C  
ATOM   3375  HB2 LEU A 219     -43.348 -15.728  41.599  1.00 88.95           H  
ATOM   3376  HB3 LEU A 219     -44.909 -16.207  42.250  1.00 88.95           H  
ATOM   3377  O   LEU A 219     -43.349 -17.067  38.861  1.00 88.95           O  
ATOM   3378  CG  LEU A 219     -44.647 -14.075  42.035  1.00 88.95           C  
ATOM   3379  HG  LEU A 219     -45.700 -13.809  41.940  1.00 88.95           H  
ATOM   3380  CD1 LEU A 219     -44.246 -13.963  43.506  1.00 88.95           C  
ATOM   3381 HD11 LEU A 219     -44.436 -12.951  43.863  1.00 88.95           H  
ATOM   3382 HD12 LEU A 219     -43.189 -14.203  43.630  1.00 88.95           H  
ATOM   3383 HD13 LEU A 219     -44.845 -14.655  44.098  1.00 88.95           H  
ATOM   3384  CD2 LEU A 219     -43.817 -13.065  41.236  1.00 88.95           C  
ATOM   3385 HD21 LEU A 219     -43.944 -12.071  41.664  1.00 88.95           H  
ATOM   3386 HD22 LEU A 219     -42.763 -13.341  41.262  1.00 88.95           H  
ATOM   3387 HD23 LEU A 219     -44.162 -13.032  40.202  1.00 88.95           H  
ATOM   3388  N   ASN A 220     -44.917 -18.260  39.942  1.00 90.59           N  
ATOM   3389  H   ASN A 220     -45.699 -18.227  40.581  1.00 90.59           H  
ATOM   3390  CA  ASN A 220     -44.511 -19.561  39.419  1.00 90.59           C  
ATOM   3391  HA  ASN A 220     -43.436 -19.678  39.557  1.00 90.59           H  
ATOM   3392  C   ASN A 220     -44.779 -19.671  37.916  1.00 90.59           C  
ATOM   3393  CB  ASN A 220     -45.235 -20.682  40.179  1.00 90.59           C  
ATOM   3394  HB2 ASN A 220     -46.301 -20.460  40.227  1.00 90.59           H  
ATOM   3395  HB3 ASN A 220     -45.116 -21.615  39.629  1.00 90.59           H  
ATOM   3396  O   ASN A 220     -43.926 -20.199  37.209  1.00 90.59           O  
ATOM   3397  CG  ASN A 220     -44.697 -20.914  41.577  1.00 90.59           C  
ATOM   3398  ND2 ASN A 220     -45.494 -21.496  42.440  1.00 90.59           N  
ATOM   3399 HD21 ASN A 220     -45.146 -21.548  43.387  1.00 90.59           H  
ATOM   3400 HD22 ASN A 220     -46.465 -21.633  42.200  1.00 90.59           H  
ATOM   3401  OD1 ASN A 220     -43.554 -20.646  41.907  1.00 90.59           O  
ATOM   3402  N   ASP A 221     -45.903 -19.146  37.428  1.00 91.06           N  
ATOM   3403  H   ASP A 221     -46.604 -18.820  38.078  1.00 91.06           H  
ATOM   3404  CA  ASP A 221     -46.250 -19.121  36.005  1.00 91.06           C  
ATOM   3405  HA  ASP A 221     -46.175 -20.131  35.602  1.00 91.06           H  
ATOM   3406  C   ASP A 221     -45.257 -18.241  35.233  1.00 91.06           C  
ATOM   3407  CB  ASP A 221     -47.702 -18.641  35.814  1.00 91.06           C  
ATOM   3408  HB2 ASP A 221     -47.821 -17.665  36.283  1.00 91.06           H  
ATOM   3409  HB3 ASP A 221     -47.883 -18.518  34.746  1.00 91.06           H  
ATOM   3410  O   ASP A 221     -44.651 -18.697  34.269  1.00 91.06           O  
ATOM   3411  CG  ASP A 221     -48.774 -19.600  36.365  1.00 91.06           C  
ATOM   3412  OD1 ASP A 221     -48.471 -20.799  36.572  1.00 91.06           O  
ATOM   3413  OD2 ASP A 221     -49.918 -19.129  36.581  1.00 91.06           O  
ATOM   3414  N   ILE A 222     -44.958 -17.032  35.725  1.00 90.30           N  
ATOM   3415  H   ILE A 222     -45.492 -16.700  36.515  1.00 90.30           H  
ATOM   3416  CA  ILE A 222     -43.924 -16.160  35.138  1.00 90.30           C  
ATOM   3417  HA  ILE A 222     -44.171 -15.988  34.090  1.00 90.30           H  
ATOM   3418  C   ILE A 222     -42.553 -16.843  35.174  1.00 90.30           C  
ATOM   3419  CB  ILE A 222     -43.887 -14.798  35.870  1.00 90.30           C  
ATOM   3420  HB  ILE A 222     -43.835 -14.988  36.942  1.00 90.30           H  
ATOM   3421  O   ILE A 222     -41.805 -16.804  34.198  1.00 90.30           O  
ATOM   3422  CG1 ILE A 222     -45.173 -13.996  35.569  1.00 90.30           C  
ATOM   3423 HG12 ILE A 222     -45.152 -13.651  34.535  1.00 90.30           H  
ATOM   3424 HG13 ILE A 222     -46.044 -14.642  35.676  1.00 90.30           H  
ATOM   3425  CG2 ILE A 222     -42.647 -13.968  35.468  1.00 90.30           C  
ATOM   3426 HG21 ILE A 222     -42.662 -12.995  35.958  1.00 90.30           H  
ATOM   3427 HG22 ILE A 222     -42.634 -13.827  34.387  1.00 90.30           H  
ATOM   3428 HG23 ILE A 222     -41.730 -14.471  35.776  1.00 90.30           H  
ATOM   3429  CD1 ILE A 222     -45.379 -12.792  36.498  1.00 90.30           C  
ATOM   3430 HD11 ILE A 222     -45.337 -13.116  37.538  1.00 90.30           H  
ATOM   3431 HD12 ILE A 222     -44.622 -12.028  36.319  1.00 90.30           H  
ATOM   3432 HD13 ILE A 222     -46.360 -12.358  36.304  1.00 90.30           H  
ATOM   3433  N   GLN A 223     -42.196 -17.483  36.289  1.00 91.40           N  
ATOM   3434  H   GLN A 223     -42.831 -17.478  37.074  1.00 91.40           H  
ATOM   3435  CA  GLN A 223     -40.933 -18.207  36.401  1.00 91.40           C  
ATOM   3436  HA  GLN A 223     -40.128 -17.522  36.134  1.00 91.40           H  
ATOM   3437  C   GLN A 223     -40.880 -19.394  35.429  1.00 91.40           C  
ATOM   3438  CB  GLN A 223     -40.731 -18.671  37.851  1.00 91.40           C  
ATOM   3439  HB2 GLN A 223     -41.452 -19.455  38.085  1.00 91.40           H  
ATOM   3440  HB3 GLN A 223     -40.893 -17.831  38.527  1.00 91.40           H  
ATOM   3441  O   GLN A 223     -39.812 -19.690  34.889  1.00 91.40           O  
ATOM   3442  CG  GLN A 223     -39.303 -19.189  38.071  1.00 91.40           C  
ATOM   3443  HG2 GLN A 223     -39.075 -19.968  37.344  1.00 91.40           H  
ATOM   3444  HG3 GLN A 223     -38.607 -18.364  37.918  1.00 91.40           H  
ATOM   3445  CD  GLN A 223     -39.072 -19.782  39.453  1.00 91.40           C  
ATOM   3446  NE2 GLN A 223     -37.835 -19.949  39.866  1.00 91.40           N  
ATOM   3447 HE21 GLN A 223     -37.805 -20.171  40.851  1.00 91.40           H  
ATOM   3448 HE22 GLN A 223     -37.109 -19.400  39.429  1.00 91.40           H  
ATOM   3449  OE1 GLN A 223     -39.953 -20.202  40.169  1.00 91.40           O  
ATOM   3450  N   HIS A 224     -42.004 -20.078  35.218  1.00 88.37           N  
ATOM   3451  H   HIS A 224     -42.843 -19.788  35.700  1.00 88.37           H  
ATOM   3452  CA  HIS A 224     -42.139 -21.164  34.258  1.00 88.37           C  
ATOM   3453  HA  HIS A 224     -41.346 -21.889  34.437  1.00 88.37           H  
ATOM   3454  C   HIS A 224     -41.969 -20.646  32.829  1.00 88.37           C  
ATOM   3455  CB  HIS A 224     -43.490 -21.863  34.461  1.00 88.37           C  
ATOM   3456  HB2 HIS A 224     -44.306 -21.174  34.243  1.00 88.37           H  
ATOM   3457  HB3 HIS A 224     -43.582 -22.173  35.502  1.00 88.37           H  
ATOM   3458  O   HIS A 224     -41.122 -21.162  32.102  1.00 88.37           O  
ATOM   3459  CG  HIS A 224     -43.646 -23.082  33.598  1.00 88.37           C  
ATOM   3460  CD2 HIS A 224     -44.534 -23.258  32.571  1.00 88.37           C  
ATOM   3461  HD2 HIS A 224     -45.255 -22.532  32.227  1.00 88.37           H  
ATOM   3462  ND1 HIS A 224     -42.906 -24.236  33.704  1.00 88.37           N  
ATOM   3463  HD1 HIS A 224     -42.163 -24.403  34.367  1.00 88.37           H  
ATOM   3464  CE1 HIS A 224     -43.338 -25.095  32.769  1.00 88.37           C  
ATOM   3465  HE1 HIS A 224     -42.941 -26.085  32.602  1.00 88.37           H  
ATOM   3466  NE2 HIS A 224     -44.325 -24.546  32.050  1.00 88.37           N  
ATOM   3467  N   ASP A 225     -42.671 -19.575  32.466  1.00 89.80           N  
ATOM   3468  H   ASP A 225     -43.390 -19.235  33.088  1.00 89.80           H  
ATOM   3469  CA  ASP A 225     -42.581 -18.942  31.151  1.00 89.80           C  
ATOM   3470  HA  ASP A 225     -42.841 -19.671  30.384  1.00 89.80           H  
ATOM   3471  C   ASP A 225     -41.159 -18.463  30.858  1.00 89.80           C  
ATOM   3472  CB  ASP A 225     -43.578 -17.775  31.067  1.00 89.80           C  
ATOM   3473  HB2 ASP A 225     -43.341 -17.185  30.182  1.00 89.80           H  
ATOM   3474  HB3 ASP A 225     -43.459 -17.129  31.938  1.00 89.80           H  
ATOM   3475  O   ASP A 225     -40.616 -18.765  29.798  1.00 89.80           O  
ATOM   3476  CG  ASP A 225     -45.040 -18.222  30.953  1.00 89.80           C  
ATOM   3477  OD1 ASP A 225     -45.272 -19.426  30.691  1.00 89.80           O  
ATOM   3478  OD2 ASP A 225     -45.905 -17.324  31.052  1.00 89.80           O  
ATOM   3479  N   VAL A 226     -40.500 -17.810  31.823  1.00 87.00           N  
ATOM   3480  H   VAL A 226     -41.017 -17.574  32.658  1.00 87.00           H  
ATOM   3481  CA  VAL A 226     -39.102 -17.366  31.695  1.00 87.00           C  
ATOM   3482  HA  VAL A 226     -39.016 -16.767  30.788  1.00 87.00           H  
ATOM   3483  C   VAL A 226     -38.143 -18.546  31.531  1.00 87.00           C  
ATOM   3484  CB  VAL A 226     -38.699 -16.479  32.890  1.00 87.00           C  
ATOM   3485  HB  VAL A 226     -38.979 -16.978  33.818  1.00 87.00           H  
ATOM   3486  O   VAL A 226     -37.232 -18.479  30.708  1.00 87.00           O  
ATOM   3487  CG1 VAL A 226     -37.192 -16.185  32.940  1.00 87.00           C  
ATOM   3488 HG11 VAL A 226     -36.633 -17.099  33.143  1.00 87.00           H  
ATOM   3489 HG12 VAL A 226     -36.863 -15.768  31.988  1.00 87.00           H  
ATOM   3490 HG13 VAL A 226     -36.980 -15.473  33.737  1.00 87.00           H  
ATOM   3491  CG2 VAL A 226     -39.411 -15.122  32.815  1.00 87.00           C  
ATOM   3492 HG21 VAL A 226     -39.064 -14.564  31.945  1.00 87.00           H  
ATOM   3493 HG22 VAL A 226     -39.213 -14.547  33.720  1.00 87.00           H  
ATOM   3494 HG23 VAL A 226     -40.488 -15.259  32.725  1.00 87.00           H  
ATOM   3495  N   LYS A 227     -38.341 -19.645  32.272  1.00 85.37           N  
ATOM   3496  H   LYS A 227     -39.130 -19.656  32.902  1.00 85.37           H  
ATOM   3497  CA  LYS A 227     -37.542 -20.875  32.105  1.00 85.37           C  
ATOM   3498  HA  LYS A 227     -36.482 -20.625  32.135  1.00 85.37           H  
ATOM   3499  C   LYS A 227     -37.765 -21.537  30.744  1.00 85.37           C  
ATOM   3500  CB  LYS A 227     -37.870 -21.875  33.221  1.00 85.37           C  
ATOM   3501  HB2 LYS A 227     -37.542 -22.868  32.914  1.00 85.37           H  
ATOM   3502  HB3 LYS A 227     -38.950 -21.911  33.366  1.00 85.37           H  
ATOM   3503  O   LYS A 227     -36.857 -22.201  30.252  1.00 85.37           O  
ATOM   3504  CG  LYS A 227     -37.170 -21.531  34.541  1.00 85.37           C  
ATOM   3505  HG2 LYS A 227     -37.375 -20.497  34.817  1.00 85.37           H  
ATOM   3506  HG3 LYS A 227     -36.094 -21.654  34.420  1.00 85.37           H  
ATOM   3507  CD  LYS A 227     -37.677 -22.468  35.642  1.00 85.37           C  
ATOM   3508  HD2 LYS A 227     -38.753 -22.331  35.739  1.00 85.37           H  
ATOM   3509  HD3 LYS A 227     -37.472 -23.502  35.364  1.00 85.37           H  
ATOM   3510  CE  LYS A 227     -36.999 -22.140  36.974  1.00 85.37           C  
ATOM   3511  HE2 LYS A 227     -37.102 -21.068  37.147  1.00 85.37           H  
ATOM   3512  HE3 LYS A 227     -35.936 -22.369  36.895  1.00 85.37           H  
ATOM   3513  NZ  LYS A 227     -37.622 -22.890  38.093  1.00 85.37           N  
ATOM   3514  HZ1 LYS A 227     -37.512 -23.887  37.971  1.00 85.37           H  
ATOM   3515  HZ2 LYS A 227     -38.610 -22.683  38.133  1.00 85.37           H  
ATOM   3516  HZ3 LYS A 227     -37.231 -22.606  38.979  1.00 85.37           H  
ATOM   3517  N   ASN A 228     -38.942 -21.352  30.150  1.00 86.71           N  
ATOM   3518  H   ASN A 228     -39.652 -20.842  30.655  1.00 86.71           H  
ATOM   3519  CA  ASN A 228     -39.306 -21.898  28.846  1.00 86.71           C  
ATOM   3520  HA  ASN A 228     -38.765 -22.832  28.690  1.00 86.71           H  
ATOM   3521  C   ASN A 228     -38.928 -20.981  27.670  1.00 86.71           C  
ATOM   3522  CB  ASN A 228     -40.806 -22.209  28.845  1.00 86.71           C  
ATOM   3523  HB2 ASN A 228     -41.114 -22.504  27.841  1.00 86.71           H  
ATOM   3524  HB3 ASN A 228     -41.356 -21.305  29.106  1.00 86.71           H  
ATOM   3525  O   ASN A 228     -39.151 -21.363  26.518  1.00 86.71           O  
ATOM   3526  CG  ASN A 228     -41.215 -23.331  29.779  1.00 86.71           C  
ATOM   3527  ND2 ASN A 228     -42.478 -23.334  30.123  1.00 86.71           N  
ATOM   3528 HD21 ASN A 228     -42.817 -24.007  30.796  1.00 86.71           H  
ATOM   3529 HD22 ASN A 228     -43.065 -22.549  29.878  1.00 86.71           H  
ATOM   3530  OD1 ASN A 228     -40.451 -24.211  30.155  1.00 86.71           O  
ATOM   3531  N   ILE A 229     -38.341 -19.801  27.918  1.00 86.19           N  
ATOM   3532  H   ILE A 229     -38.228 -19.504  28.877  1.00 86.19           H  
ATOM   3533  CA  ILE A 229     -37.740 -18.986  26.856  1.00 86.19           C  
ATOM   3534  HA  ILE A 229     -38.481 -18.861  26.067  1.00 86.19           H  
ATOM   3535  C   ILE A 229     -36.561 -19.771  26.279  1.00 86.19           C  
ATOM   3536  CB  ILE A 229     -37.338 -17.572  27.336  1.00 86.19           C  
ATOM   3537  HB  ILE A 229     -36.673 -17.664  28.195  1.00 86.19           H  
ATOM   3538  O   ILE A 229     -35.467 -19.824  26.841  1.00 86.19           O  
ATOM   3539  CG1 ILE A 229     -38.597 -16.779  27.752  1.00 86.19           C  
ATOM   3540 HG12 ILE A 229     -39.255 -16.656  26.891  1.00 86.19           H  
ATOM   3541 HG13 ILE A 229     -39.137 -17.354  28.504  1.00 86.19           H  
ATOM   3542  CG2 ILE A 229     -36.591 -16.812  26.218  1.00 86.19           C  
ATOM   3543 HG21 ILE A 229     -37.231 -16.704  25.342  1.00 86.19           H  
ATOM   3544 HG22 ILE A 229     -36.287 -15.826  26.569  1.00 86.19           H  
ATOM   3545 HG23 ILE A 229     -35.678 -17.337  25.938  1.00 86.19           H  
ATOM   3546  CD1 ILE A 229     -38.319 -15.402  28.367  1.00 86.19           C  
ATOM   3547 HD11 ILE A 229     -39.247 -14.998  28.771  1.00 86.19           H  
ATOM   3548 HD12 ILE A 229     -37.592 -15.497  29.174  1.00 86.19           H  
ATOM   3549 HD13 ILE A 229     -37.942 -14.713  27.612  1.00 86.19           H  
ATOM   3550  N   ASN A 230     -36.805 -20.398  25.133  1.00 82.82           N  
ATOM   3551  H   ASN A 230     -37.762 -20.418  24.808  1.00 82.82           H  
ATOM   3552  CA  ASN A 230     -35.808 -21.165  24.410  1.00 82.82           C  
ATOM   3553  HA  ASN A 230     -35.191 -21.686  25.142  1.00 82.82           H  
ATOM   3554  C   ASN A 230     -34.912 -20.183  23.642  1.00 82.82           C  
ATOM   3555  CB  ASN A 230     -36.539 -22.211  23.543  1.00 82.82           C  
ATOM   3556  HB2 ASN A 230     -36.789 -21.788  22.570  1.00 82.82           H  
ATOM   3557  HB3 ASN A 230     -37.468 -22.498  24.035  1.00 82.82           H  
ATOM   3558  O   ASN A 230     -35.232 -19.768  22.525  1.00 82.82           O  
ATOM   3559  CG  ASN A 230     -35.752 -23.494  23.351  1.00 82.82           C  
ATOM   3560  ND2 ASN A 230     -36.240 -24.384  22.519  1.00 82.82           N  
ATOM   3561 HD21 ASN A 230     -35.701 -25.233  22.428  1.00 82.82           H  
ATOM   3562 HD22 ASN A 230     -37.100 -24.202  22.024  1.00 82.82           H  
ATOM   3563  OD1 ASN A 230     -34.732 -23.753  23.961  1.00 82.82           O  
ATOM   3564  N   PHE A 231     -33.827 -19.737  24.278  1.00 80.00           N  
ATOM   3565  H   PHE A 231     -33.673 -20.030  25.232  1.00 80.00           H  
ATOM   3566  CA  PHE A 231     -32.838 -18.888  23.620  1.00 80.00           C  
ATOM   3567  HA  PHE A 231     -33.351 -17.984  23.293  1.00 80.00           H  
ATOM   3568  C   PHE A 231     -32.261 -19.628  22.401  1.00 80.00           C  
ATOM   3569  CB  PHE A 231     -31.730 -18.471  24.596  1.00 80.00           C  
ATOM   3570  HB2 PHE A 231     -30.924 -18.006  24.029  1.00 80.00           H  
ATOM   3571  HB3 PHE A 231     -31.319 -19.359  25.077  1.00 80.00           H  
ATOM   3572  O   PHE A 231     -31.924 -20.808  22.524  1.00 80.00           O  
ATOM   3573  CG  PHE A 231     -32.198 -17.486  25.649  1.00 80.00           C  
ATOM   3574  CD1 PHE A 231     -32.289 -16.115  25.337  1.00 80.00           C  
ATOM   3575  HD1 PHE A 231     -32.007 -15.765  24.355  1.00 80.00           H  
ATOM   3576  CD2 PHE A 231     -32.579 -17.938  26.926  1.00 80.00           C  
ATOM   3577  HD2 PHE A 231     -32.544 -18.990  27.165  1.00 80.00           H  
ATOM   3578  CE1 PHE A 231     -32.757 -15.202  26.299  1.00 80.00           C  
ATOM   3579  HE1 PHE A 231     -32.835 -14.152  26.056  1.00 80.00           H  
ATOM   3580  CE2 PHE A 231     -33.046 -17.024  27.886  1.00 80.00           C  
ATOM   3581  HE2 PHE A 231     -33.367 -17.380  28.854  1.00 80.00           H  
ATOM   3582  CZ  PHE A 231     -33.135 -15.656  27.574  1.00 80.00           C  
ATOM   3583  HZ  PHE A 231     -33.511 -14.961  28.309  1.00 80.00           H  
ATOM   3584  N   PRO A 232     -32.139 -18.972  21.229  1.00 78.44           N  
ATOM   3585  CA  PRO A 232     -31.512 -19.584  20.066  1.00 78.44           C  
ATOM   3586  HA  PRO A 232     -32.141 -20.403  19.718  1.00 78.44           H  
ATOM   3587  C   PRO A 232     -30.122 -20.103  20.426  1.00 78.44           C  
ATOM   3588  CB  PRO A 232     -31.439 -18.492  18.993  1.00 78.44           C  
ATOM   3589  HB2 PRO A 232     -31.611 -18.897  17.996  1.00 78.44           H  
ATOM   3590  HB3 PRO A 232     -30.474 -17.985  19.033  1.00 78.44           H  
ATOM   3591  O   PRO A 232     -29.337 -19.389  21.051  1.00 78.44           O  
ATOM   3592  CG  PRO A 232     -32.533 -17.510  19.403  1.00 78.44           C  
ATOM   3593  HG2 PRO A 232     -32.310 -16.494  19.075  1.00 78.44           H  
ATOM   3594  HG3 PRO A 232     -33.488 -17.843  18.995  1.00 78.44           H  
ATOM   3595  CD  PRO A 232     -32.570 -17.619  20.924  1.00 78.44           C  
ATOM   3596  HD2 PRO A 232     -33.584 -17.431  21.277  1.00 78.44           H  
ATOM   3597  HD3 PRO A 232     -31.871 -16.908  21.366  1.00 78.44           H  
ATOM   3598  N   ASP A 233     -29.815 -21.333  20.018  1.00 82.06           N  
ATOM   3599  H   ASP A 233     -30.511 -21.891  19.544  1.00 82.06           H  
ATOM   3600  CA  ASP A 233     -28.484 -21.894  20.203  1.00 82.06           C  
ATOM   3601  HA  ASP A 233     -28.239 -21.847  21.264  1.00 82.06           H  
ATOM   3602  C   ASP A 233     -27.448 -21.059  19.429  1.00 82.06           C  
ATOM   3603  CB  ASP A 233     -28.470 -23.373  19.790  1.00 82.06           C  
ATOM   3604  HB2 ASP A 233     -29.186 -23.921  20.401  1.00 82.06           H  
ATOM   3605  HB3 ASP A 233     -28.767 -23.456  18.744  1.00 82.06           H  
ATOM   3606  O   ASP A 233     -27.477 -20.970  18.200  1.00 82.06           O  
ATOM   3607  CG  ASP A 233     -27.085 -23.998  19.969  1.00 82.06           C  
ATOM   3608  OD1 ASP A 233     -26.235 -23.396  20.662  1.00 82.06           O  
ATOM   3609  OD2 ASP A 233     -26.823 -25.060  19.368  1.00 82.06           O  
ATOM   3610  N   LEU A 234     -26.525 -20.435  20.163  1.00 86.43           N  
ATOM   3611  H   LEU A 234     -26.577 -20.556  21.165  1.00 86.43           H  
ATOM   3612  CA  LEU A 234     -25.439 -19.629  19.606  1.00 86.43           C  
ATOM   3613  HA  LEU A 234     -25.766 -19.233  18.644  1.00 86.43           H  
ATOM   3614  C   LEU A 234     -24.182 -20.462  19.298  1.00 86.43           C  
ATOM   3615  CB  LEU A 234     -25.143 -18.431  20.531  1.00 86.43           C  
ATOM   3616  HB2 LEU A 234     -24.806 -18.816  21.494  1.00 86.43           H  
ATOM   3617  HB3 LEU A 234     -24.322 -17.858  20.100  1.00 86.43           H  
ATOM   3618  O   LEU A 234     -23.184 -19.906  18.836  1.00 86.43           O  
ATOM   3619  CG  LEU A 234     -26.324 -17.470  20.772  1.00 86.43           C  
ATOM   3620  HG  LEU A 234     -27.130 -18.002  21.278  1.00 86.43           H  
ATOM   3621  CD1 LEU A 234     -25.871 -16.329  21.685  1.00 86.43           C  
ATOM   3622 HD11 LEU A 234     -26.716 -15.675  21.897  1.00 86.43           H  
ATOM   3623 HD12 LEU A 234     -25.079 -15.754  21.204  1.00 86.43           H  
ATOM   3624 HD13 LEU A 234     -25.504 -16.738  22.626  1.00 86.43           H  
ATOM   3625  CD2 LEU A 234     -26.862 -16.856  19.476  1.00 86.43           C  
ATOM   3626 HD21 LEU A 234     -26.057 -16.371  18.924  1.00 86.43           H  
ATOM   3627 HD22 LEU A 234     -27.314 -17.636  18.864  1.00 86.43           H  
ATOM   3628 HD23 LEU A 234     -27.638 -16.126  19.712  1.00 86.43           H  
ATOM   3629  N   SER A 235     -24.201 -21.785  19.506  1.00 83.33           N  
ATOM   3630  H   SER A 235     -25.034 -22.207  19.892  1.00 83.33           H  
ATOM   3631  CA  SER A 235     -23.065 -22.673  19.211  1.00 83.33           C  
ATOM   3632  HA  SER A 235     -22.214 -22.346  19.809  1.00 83.33           H  
ATOM   3633  C   SER A 235     -22.641 -22.624  17.732  1.00 83.33           C  
ATOM   3634  CB  SER A 235     -23.401 -24.114  19.622  1.00 83.33           C  
ATOM   3635  HB2 SER A 235     -23.823 -24.129  20.626  1.00 83.33           H  
ATOM   3636  HB3 SER A 235     -22.478 -24.694  19.633  1.00 83.33           H  
ATOM   3637  O   SER A 235     -21.446 -22.653  17.413  1.00 83.33           O  
ATOM   3638  OG  SER A 235     -24.300 -24.704  18.702  1.00 83.33           O  
ATOM   3639  HG  SER A 235     -25.169 -24.804  19.097  1.00 83.33           H  
ATOM   3640  N   GLY A 236     -23.604 -22.433  16.820  1.00 83.37           N  
ATOM   3641  H   GLY A 236     -24.558 -22.492  17.147  1.00 83.37           H  
ATOM   3642  CA  GLY A 236     -23.354 -22.266  15.385  1.00 83.37           C  
ATOM   3643  HA2 GLY A 236     -24.313 -22.217  14.868  1.00 83.37           H  
ATOM   3644  HA3 GLY A 236     -22.806 -23.131  15.014  1.00 83.37           H  
ATOM   3645  C   GLY A 236     -22.562 -21.000  15.039  1.00 83.37           C  
ATOM   3646  O   GLY A 236     -21.815 -20.984  14.055  1.00 83.37           O  
ATOM   3647  N   LEU A 237     -22.650 -19.959  15.873  1.00 87.56           N  
ATOM   3648  H   LEU A 237     -23.209 -20.052  16.709  1.00 87.56           H  
ATOM   3649  CA  LEU A 237     -21.893 -18.723  15.678  1.00 87.56           C  
ATOM   3650  HA  LEU A 237     -22.024 -18.411  14.642  1.00 87.56           H  
ATOM   3651  C   LEU A 237     -20.397 -18.956  15.909  1.00 87.56           C  
ATOM   3652  CB  LEU A 237     -22.453 -17.631  16.607  1.00 87.56           C  
ATOM   3653  HB2 LEU A 237     -22.247 -17.910  17.640  1.00 87.56           H  
ATOM   3654  HB3 LEU A 237     -23.534 -17.576  16.480  1.00 87.56           H  
ATOM   3655  O   LEU A 237     -19.577 -18.494  15.119  1.00 87.56           O  
ATOM   3656  CG  LEU A 237     -21.852 -16.236  16.363  1.00 87.56           C  
ATOM   3657  HG  LEU A 237     -20.769 -16.280  16.477  1.00 87.56           H  
ATOM   3658  CD1 LEU A 237     -22.187 -15.696  14.971  1.00 87.56           C  
ATOM   3659 HD11 LEU A 237     -21.828 -14.671  14.881  1.00 87.56           H  
ATOM   3660 HD12 LEU A 237     -23.264 -15.715  14.809  1.00 87.56           H  
ATOM   3661 HD13 LEU A 237     -21.690 -16.293  14.206  1.00 87.56           H  
ATOM   3662  CD2 LEU A 237     -22.399 -15.261  17.405  1.00 87.56           C  
ATOM   3663 HD21 LEU A 237     -23.482 -15.181  17.311  1.00 87.56           H  
ATOM   3664 HD22 LEU A 237     -21.951 -14.278  17.260  1.00 87.56           H  
ATOM   3665 HD23 LEU A 237     -22.151 -15.614  18.406  1.00 87.56           H  
ATOM   3666  N   SER A 238     -20.039 -19.736  16.933  1.00 85.75           N  
ATOM   3667  H   SER A 238     -20.767 -20.119  17.520  1.00 85.75           H  
ATOM   3668  CA  SER A 238     -18.641 -20.090  17.205  1.00 85.75           C  
ATOM   3669  HA  SER A 238     -18.070 -19.170  17.322  1.00 85.75           H  
ATOM   3670  C   SER A 238     -18.024 -20.876  16.044  1.00 85.75           C  
ATOM   3671  CB  SER A 238     -18.550 -20.880  18.512  1.00 85.75           C  
ATOM   3672  HB2 SER A 238     -19.117 -21.807  18.426  1.00 85.75           H  
ATOM   3673  HB3 SER A 238     -18.979 -20.284  19.318  1.00 85.75           H  
ATOM   3674  O   SER A 238     -16.921 -20.554  15.608  1.00 85.75           O  
ATOM   3675  OG  SER A 238     -17.209 -21.184  18.835  1.00 85.75           O  
ATOM   3676  HG  SER A 238     -16.608 -20.640  18.320  1.00 85.75           H  
ATOM   3677  N   SER A 239     -18.764 -21.836  15.482  1.00 88.16           N  
ATOM   3678  H   SER A 239     -19.663 -22.047  15.892  1.00 88.16           H  
ATOM   3679  CA  SER A 239     -18.314 -22.605  14.310  1.00 88.16           C  
ATOM   3680  HA  SER A 239     -17.347 -23.058  14.529  1.00 88.16           H  
ATOM   3681  C   SER A 239     -18.145 -21.727  13.065  1.00 88.16           C  
ATOM   3682  CB  SER A 239     -19.311 -23.725  13.999  1.00 88.16           C  
ATOM   3683  HB2 SER A 239     -20.292 -23.301  13.785  1.00 88.16           H  
ATOM   3684  HB3 SER A 239     -18.967 -24.271  13.121  1.00 88.16           H  
ATOM   3685  O   SER A 239     -17.194 -21.895  12.299  1.00 88.16           O  
ATOM   3686  OG  SER A 239     -19.407 -24.625  15.086  1.00 88.16           O  
ATOM   3687  HG  SER A 239     -19.910 -24.224  15.799  1.00 88.16           H  
ATOM   3688  N   SER A 240     -19.044 -20.758  12.877  1.00 91.06           N  
ATOM   3689  H   SER A 240     -19.809 -20.677  13.530  1.00 91.06           H  
ATOM   3690  CA  SER A 240     -18.975 -19.808  11.760  1.00 91.06           C  
ATOM   3691  HA  SER A 240     -18.890 -20.362  10.825  1.00 91.06           H  
ATOM   3692  C   SER A 240     -17.752 -18.894  11.872  1.00 91.06           C  
ATOM   3693  CB  SER A 240     -20.253 -18.969  11.696  1.00 91.06           C  
ATOM   3694  HB2 SER A 240     -20.190 -18.292  10.844  1.00 91.06           H  
ATOM   3695  HB3 SER A 240     -20.356 -18.376  12.605  1.00 91.06           H  
ATOM   3696  O   SER A 240     -17.057 -18.672  10.883  1.00 91.06           O  
ATOM   3697  OG  SER A 240     -21.390 -19.798  11.540  1.00 91.06           O  
ATOM   3698  HG  SER A 240     -21.554 -20.262  12.364  1.00 91.06           H  
ATOM   3699  N   ILE A 241     -17.442 -18.418  13.083  1.00 92.83           N  
ATOM   3700  H   ILE A 241     -18.057 -18.635  13.854  1.00 92.83           H  
ATOM   3701  CA  ILE A 241     -16.256 -17.593  13.358  1.00 92.83           C  
ATOM   3702  HA  ILE A 241     -16.260 -16.739  12.681  1.00 92.83           H  
ATOM   3703  C   ILE A 241     -14.968 -18.370  13.069  1.00 92.83           C  
ATOM   3704  CB  ILE A 241     -16.307 -17.062  14.809  1.00 92.83           C  
ATOM   3705  HB  ILE A 241     -16.553 -17.891  15.474  1.00 92.83           H  
ATOM   3706  O   ILE A 241     -14.090 -17.853  12.380  1.00 92.83           O  
ATOM   3707  CG1 ILE A 241     -17.410 -15.984  14.928  1.00 92.83           C  
ATOM   3708 HG12 ILE A 241     -17.090 -15.081  14.409  1.00 92.83           H  
ATOM   3709 HG13 ILE A 241     -18.321 -16.332  14.441  1.00 92.83           H  
ATOM   3710  CG2 ILE A 241     -14.950 -16.482  15.255  1.00 92.83           C  
ATOM   3711 HG21 ILE A 241     -14.632 -15.698  14.567  1.00 92.83           H  
ATOM   3712 HG22 ILE A 241     -15.017 -16.073  16.263  1.00 92.83           H  
ATOM   3713 HG23 ILE A 241     -14.191 -17.264  15.283  1.00 92.83           H  
ATOM   3714  CD1 ILE A 241     -17.775 -15.626  16.375  1.00 92.83           C  
ATOM   3715 HD11 ILE A 241     -16.939 -15.141  16.877  1.00 92.83           H  
ATOM   3716 HD12 ILE A 241     -18.057 -16.527  16.920  1.00 92.83           H  
ATOM   3717 HD13 ILE A 241     -18.619 -14.937  16.370  1.00 92.83           H  
ATOM   3718  N   GLU A 242     -14.862 -19.613  13.542  1.00 93.23           N  
ATOM   3719  H   GLU A 242     -15.590 -19.977  14.140  1.00 93.23           H  
ATOM   3720  CA  GLU A 242     -13.688 -20.454  13.275  1.00 93.23           C  
ATOM   3721  HA  GLU A 242     -12.785 -19.915  13.563  1.00 93.23           H  
ATOM   3722  C   GLU A 242     -13.530 -20.773  11.781  1.00 93.23           C  
ATOM   3723  CB  GLU A 242     -13.771 -21.749  14.100  1.00 93.23           C  
ATOM   3724  HB2 GLU A 242     -14.774 -22.168  14.016  1.00 93.23           H  
ATOM   3725  HB3 GLU A 242     -13.075 -22.481  13.691  1.00 93.23           H  
ATOM   3726  O   GLU A 242     -12.414 -20.792  11.264  1.00 93.23           O  
ATOM   3727  CG  GLU A 242     -13.434 -21.532  15.587  1.00 93.23           C  
ATOM   3728  HG2 GLU A 242     -14.157 -20.836  16.013  1.00 93.23           H  
ATOM   3729  HG3 GLU A 242     -13.550 -22.484  16.105  1.00 93.23           H  
ATOM   3730  CD  GLU A 242     -12.004 -21.004  15.825  1.00 93.23           C  
ATOM   3731  OE1 GLU A 242     -11.797 -20.258  16.810  1.00 93.23           O  
ATOM   3732  OE2 GLU A 242     -11.096 -21.311  15.021  1.00 93.23           O  
ATOM   3733  N   THR A 243     -14.638 -20.948  11.055  1.00 93.18           N  
ATOM   3734  H   THR A 243     -15.529 -20.921  11.531  1.00 93.18           H  
ATOM   3735  CA  THR A 243     -14.605 -21.150   9.598  1.00 93.18           C  
ATOM   3736  HA  THR A 243     -13.936 -21.981   9.376  1.00 93.18           H  
ATOM   3737  C   THR A 243     -14.043 -19.923   8.882  1.00 93.18           C  
ATOM   3738  CB  THR A 243     -15.993 -21.507   9.049  1.00 93.18           C  
ATOM   3739  HB  THR A 243     -16.686 -20.686   9.234  1.00 93.18           H  
ATOM   3740  O   THR A 243     -13.092 -20.051   8.119  1.00 93.18           O  
ATOM   3741  CG2 THR A 243     -15.967 -21.805   7.550  1.00 93.18           C  
ATOM   3742 HG21 THR A 243     -16.954 -22.135   7.227  1.00 93.18           H  
ATOM   3743 HG22 THR A 243     -15.238 -22.588   7.339  1.00 93.18           H  
ATOM   3744 HG23 THR A 243     -15.701 -20.912   6.986  1.00 93.18           H  
ATOM   3745  OG1 THR A 243     -16.470 -22.669   9.696  1.00 93.18           O  
ATOM   3746  HG1 THR A 243     -16.671 -22.434  10.605  1.00 93.18           H  
ATOM   3747  N   VAL A 244     -14.551 -18.724   9.188  1.00 92.92           N  
ATOM   3748  H   VAL A 244     -15.319 -18.678   9.842  1.00 92.92           H  
ATOM   3749  CA  VAL A 244     -14.057 -17.467   8.594  1.00 92.92           C  
ATOM   3750  HA  VAL A 244     -14.130 -17.538   7.509  1.00 92.92           H  
ATOM   3751  C   VAL A 244     -12.586 -17.231   8.931  1.00 92.92           C  
ATOM   3752  CB  VAL A 244     -14.912 -16.276   9.070  1.00 92.92           C  
ATOM   3753  HB  VAL A 244     -15.000 -16.308  10.156  1.00 92.92           H  
ATOM   3754  O   VAL A 244     -11.807 -16.827   8.069  1.00 92.92           O  
ATOM   3755  CG1 VAL A 244     -14.318 -14.915   8.680  1.00 92.92           C  
ATOM   3756 HG11 VAL A 244     -15.013 -14.117   8.940  1.00 92.92           H  
ATOM   3757 HG12 VAL A 244     -13.387 -14.738   9.219  1.00 92.92           H  
ATOM   3758 HG13 VAL A 244     -14.123 -14.888   7.607  1.00 92.92           H  
ATOM   3759  CG2 VAL A 244     -16.318 -16.354   8.463  1.00 92.92           C  
ATOM   3760 HG21 VAL A 244     -16.257 -16.281   7.377  1.00 92.92           H  
ATOM   3761 HG22 VAL A 244     -16.935 -15.543   8.848  1.00 92.92           H  
ATOM   3762 HG23 VAL A 244     -16.792 -17.301   8.720  1.00 92.92           H  
ATOM   3763  N   LYS A 245     -12.181 -17.509  10.173  1.00 93.48           N  
ATOM   3764  H   LYS A 245     -12.869 -17.825  10.842  1.00 93.48           H  
ATOM   3765  CA  LYS A 245     -10.782 -17.405  10.594  1.00 93.48           C  
ATOM   3766  HA  LYS A 245     -10.432 -16.386  10.426  1.00 93.48           H  
ATOM   3767  C   LYS A 245      -9.884 -18.322   9.763  1.00 93.48           C  
ATOM   3768  CB  LYS A 245     -10.714 -17.724  12.086  1.00 93.48           C  
ATOM   3769  HB2 LYS A 245     -11.041 -18.752  12.247  1.00 93.48           H  
ATOM   3770  HB3 LYS A 245     -11.392 -17.060  12.622  1.00 93.48           H  
ATOM   3771  O   LYS A 245      -8.859 -17.874   9.255  1.00 93.48           O  
ATOM   3772  CG  LYS A 245      -9.302 -17.548  12.644  1.00 93.48           C  
ATOM   3773  HG2 LYS A 245      -8.975 -16.514  12.527  1.00 93.48           H  
ATOM   3774  HG3 LYS A 245      -8.613 -18.212  12.122  1.00 93.48           H  
ATOM   3775  CD  LYS A 245      -9.336 -17.924  14.120  1.00 93.48           C  
ATOM   3776  HD2 LYS A 245      -9.777 -18.916  14.213  1.00 93.48           H  
ATOM   3777  HD3 LYS A 245      -9.949 -17.212  14.673  1.00 93.48           H  
ATOM   3778  CE  LYS A 245      -7.922 -17.959  14.685  1.00 93.48           C  
ATOM   3779  HE2 LYS A 245      -7.293 -18.525  13.999  1.00 93.48           H  
ATOM   3780  HE3 LYS A 245      -7.523 -16.947  14.749  1.00 93.48           H  
ATOM   3781  NZ  LYS A 245      -7.968 -18.624  16.005  1.00 93.48           N  
ATOM   3782  HZ1 LYS A 245      -7.035 -18.770  16.363  1.00 93.48           H  
ATOM   3783  HZ2 LYS A 245      -8.542 -18.103  16.653  1.00 93.48           H  
ATOM   3784  HZ3 LYS A 245      -8.415 -19.522  15.885  1.00 93.48           H  
ATOM   3785  N   LYS A 246     -10.307 -19.570   9.556  1.00 92.40           N  
ATOM   3786  H   LYS A 246     -11.156 -19.863  10.017  1.00 92.40           H  
ATOM   3787  CA  LYS A 246      -9.594 -20.537   8.719  1.00 92.40           C  
ATOM   3788  HA  LYS A 246      -8.562 -20.593   9.065  1.00 92.40           H  
ATOM   3789  C   LYS A 246      -9.554 -20.110   7.250  1.00 92.40           C  
ATOM   3790  CB  LYS A 246     -10.261 -21.900   8.909  1.00 92.40           C  
ATOM   3791  HB2 LYS A 246     -10.346 -22.102   9.977  1.00 92.40           H  
ATOM   3792  HB3 LYS A 246     -11.263 -21.880   8.480  1.00 92.40           H  
ATOM   3793  O   LYS A 246      -8.522 -20.273   6.606  1.00 92.40           O  
ATOM   3794  CG  LYS A 246      -9.447 -23.019   8.262  1.00 92.40           C  
ATOM   3795  HG2 LYS A 246      -8.444 -23.036   8.689  1.00 92.40           H  
ATOM   3796  HG3 LYS A 246      -9.386 -22.851   7.187  1.00 92.40           H  
ATOM   3797  CD  LYS A 246     -10.138 -24.357   8.513  1.00 92.40           C  
ATOM   3798  HD2 LYS A 246     -11.132 -24.331   8.066  1.00 92.40           H  
ATOM   3799  HD3 LYS A 246     -10.231 -24.513   9.588  1.00 92.40           H  
ATOM   3800  CE  LYS A 246      -9.310 -25.480   7.893  1.00 92.40           C  
ATOM   3801  HE2 LYS A 246      -8.317 -25.465   8.343  1.00 92.40           H  
ATOM   3802  HE3 LYS A 246      -9.204 -25.284   6.826  1.00 92.40           H  
ATOM   3803  NZ  LYS A 246      -9.969 -26.786   8.120  1.00 92.40           N  
ATOM   3804  HZ1 LYS A 246      -9.424 -27.535   7.719  1.00 92.40           H  
ATOM   3805  HZ2 LYS A 246     -10.887 -26.776   7.699  1.00 92.40           H  
ATOM   3806  HZ3 LYS A 246     -10.079 -26.941   9.112  1.00 92.40           H  
ATOM   3807  N   ASP A 247     -10.638 -19.552   6.719  1.00 92.91           N  
ATOM   3808  H   ASP A 247     -11.490 -19.529   7.262  1.00 92.91           H  
ATOM   3809  CA  ASP A 247     -10.678 -19.035   5.348  1.00 92.91           C  
ATOM   3810  HA  ASP A 247     -10.378 -19.828   4.662  1.00 92.91           H  
ATOM   3811  C   ASP A 247      -9.683 -17.886   5.157  1.00 92.91           C  
ATOM   3812  CB  ASP A 247     -12.103 -18.597   4.975  1.00 92.91           C  
ATOM   3813  HB2 ASP A 247     -12.059 -18.040   4.039  1.00 92.91           H  
ATOM   3814  HB3 ASP A 247     -12.495 -17.928   5.742  1.00 92.91           H  
ATOM   3815  O   ASP A 247      -8.952 -17.880   4.168  1.00 92.91           O  
ATOM   3816  CG  ASP A 247     -13.072 -19.767   4.769  1.00 92.91           C  
ATOM   3817  OD1 ASP A 247     -12.593 -20.913   4.582  1.00 92.91           O  
ATOM   3818  OD2 ASP A 247     -14.292 -19.491   4.751  1.00 92.91           O  
ATOM   3819  N   ILE A 248      -9.584 -16.973   6.130  1.00 90.33           N  
ATOM   3820  H   ILE A 248     -10.231 -17.044   6.903  1.00 90.33           H  
ATOM   3821  CA  ILE A 248      -8.600 -15.878   6.139  1.00 90.33           C  
ATOM   3822  HA  ILE A 248      -8.678 -15.336   5.197  1.00 90.33           H  
ATOM   3823  C   ILE A 248      -7.169 -16.420   6.218  1.00 90.33           C  
ATOM   3824  CB  ILE A 248      -8.905 -14.889   7.290  1.00 90.33           C  
ATOM   3825  HB  ILE A 248      -9.040 -15.458   8.210  1.00 90.33           H  
ATOM   3826  O   ILE A 248      -6.314 -15.995   5.443  1.00 90.33           O  
ATOM   3827  CG1 ILE A 248     -10.209 -14.117   6.987  1.00 90.33           C  
ATOM   3828 HG12 ILE A 248     -10.984 -14.815   6.669  1.00 90.33           H  
ATOM   3829 HG13 ILE A 248     -10.038 -13.425   6.162  1.00 90.33           H  
ATOM   3830  CG2 ILE A 248      -7.745 -13.896   7.510  1.00 90.33           C  
ATOM   3831 HG21 ILE A 248      -7.990 -13.183   8.297  1.00 90.33           H  
ATOM   3832 HG22 ILE A 248      -7.534 -13.357   6.586  1.00 90.33           H  
ATOM   3833 HG23 ILE A 248      -6.846 -14.424   7.827  1.00 90.33           H  
ATOM   3834  CD1 ILE A 248     -10.761 -13.340   8.189  1.00 90.33           C  
ATOM   3835 HD11 ILE A 248     -10.868 -14.007   9.044  1.00 90.33           H  
ATOM   3836 HD12 ILE A 248     -10.103 -12.511   8.450  1.00 90.33           H  
ATOM   3837 HD13 ILE A 248     -11.740 -12.934   7.933  1.00 90.33           H  
ATOM   3838  N   GLU A 249      -6.902 -17.374   7.112  1.00 89.43           N  
ATOM   3839  H   GLU A 249      -7.633 -17.659   7.748  1.00 89.43           H  
ATOM   3840  CA  GLU A 249      -5.589 -18.029   7.232  1.00 89.43           C  
ATOM   3841  HA  GLU A 249      -4.823 -17.273   7.406  1.00 89.43           H  
ATOM   3842  C   GLU A 249      -5.189 -18.774   5.943  1.00 89.43           C  
ATOM   3843  CB  GLU A 249      -5.608 -18.996   8.430  1.00 89.43           C  
ATOM   3844  HB2 GLU A 249      -6.499 -19.620   8.360  1.00 89.43           H  
ATOM   3845  HB3 GLU A 249      -4.733 -19.643   8.374  1.00 89.43           H  
ATOM   3846  O   GLU A 249      -4.003 -18.904   5.638  1.00 89.43           O  
ATOM   3847  CG  GLU A 249      -5.581 -18.275   9.794  1.00 89.43           C  
ATOM   3848  HG2 GLU A 249      -4.619 -17.774   9.895  1.00 89.43           H  
ATOM   3849  HG3 GLU A 249      -6.349 -17.502   9.813  1.00 89.43           H  
ATOM   3850  CD  GLU A 249      -5.790 -19.213  11.003  1.00 89.43           C  
ATOM   3851  OE1 GLU A 249      -5.830 -18.691  12.147  1.00 89.43           O  
ATOM   3852  OE2 GLU A 249      -5.905 -20.445  10.805  1.00 89.43           O  
ATOM   3853  N   ASN A 250      -6.169 -19.221   5.152  1.00 89.61           N  
ATOM   3854  H   ASN A 250      -7.117 -19.112   5.482  1.00 89.61           H  
ATOM   3855  CA  ASN A 250      -5.957 -19.895   3.871  1.00 89.61           C  
ATOM   3856  HA  ASN A 250      -5.030 -20.465   3.932  1.00 89.61           H  
ATOM   3857  C   ASN A 250      -5.791 -18.944   2.677  1.00 89.61           C  
ATOM   3858  CB  ASN A 250      -7.112 -20.876   3.626  1.00 89.61           C  
ATOM   3859  HB2 ASN A 250      -7.077 -21.238   2.598  1.00 89.61           H  
ATOM   3860  HB3 ASN A 250      -8.059 -20.355   3.760  1.00 89.61           H  
ATOM   3861  O   ASN A 250      -5.509 -19.425   1.572  1.00 89.61           O  
ATOM   3862  CG  ASN A 250      -7.066 -22.093   4.523  1.00 89.61           C  
ATOM   3863  ND2 ASN A 250      -8.209 -22.643   4.845  1.00 89.61           N  
ATOM   3864 HD21 ASN A 250      -8.137 -23.290   5.617  1.00 89.61           H  
ATOM   3865 HD22 ASN A 250      -9.045 -22.099   4.687  1.00 89.61           H  
ATOM   3866  OD1 ASN A 250      -6.028 -22.622   4.888  1.00 89.61           O  
ATOM   3867  N   ILE A 251      -5.935 -17.624   2.853  1.00 87.85           N  
ATOM   3868  H   ILE A 251      -6.165 -17.280   3.774  1.00 87.85           H  
ATOM   3869  CA  ILE A 251      -5.637 -16.651   1.796  1.00 87.85           C  
ATOM   3870  HA  ILE A 251      -6.147 -16.972   0.888  1.00 87.85           H  
ATOM   3871  C   ILE A 251      -4.130 -16.689   1.526  1.00 87.85           C  
ATOM   3872  CB  ILE A 251      -6.156 -15.230   2.126  1.00 87.85           C  
ATOM   3873  HB  ILE A 251      -5.735 -14.912   3.080  1.00 87.85           H  
ATOM   3874  O   ILE A 251      -3.315 -16.072   2.210  1.00 87.85           O  
ATOM   3875  CG1 ILE A 251      -7.698 -15.245   2.232  1.00 87.85           C  
ATOM   3876 HG12 ILE A 251      -7.984 -15.986   2.978  1.00 87.85           H  
ATOM   3877 HG13 ILE A 251      -8.130 -15.546   1.277  1.00 87.85           H  
ATOM   3878  CG2 ILE A 251      -5.716 -14.226   1.039  1.00 87.85           C  
ATOM   3879 HG21 ILE A 251      -6.120 -14.517   0.069  1.00 87.85           H  
ATOM   3880 HG22 ILE A 251      -6.063 -13.224   1.290  1.00 87.85           H  
ATOM   3881 HG23 ILE A 251      -4.629 -14.172   0.979  1.00 87.85           H  
ATOM   3882  CD1 ILE A 251      -8.329 -13.918   2.669  1.00 87.85           C  
ATOM   3883 HD11 ILE A 251      -8.237 -13.170   1.881  1.00 87.85           H  
ATOM   3884 HD12 ILE A 251      -7.845 -13.558   3.577  1.00 87.85           H  
ATOM   3885 HD13 ILE A 251      -9.389 -14.076   2.870  1.00 87.85           H  
ATOM   3886  N   LYS A 252      -3.751 -17.433   0.486  1.00 83.70           N  
ATOM   3887  H   LYS A 252      -4.460 -18.002   0.046  1.00 83.70           H  
ATOM   3888  CA  LYS A 252      -2.391 -17.439  -0.043  1.00 83.70           C  
ATOM   3889  HA  LYS A 252      -1.686 -17.384   0.786  1.00 83.70           H  
ATOM   3890  C   LYS A 252      -2.208 -16.193  -0.894  1.00 83.70           C  
ATOM   3891  CB  LYS A 252      -2.115 -18.723  -0.834  1.00 83.70           C  
ATOM   3892  HB2 LYS A 252      -1.131 -18.639  -1.296  1.00 83.70           H  
ATOM   3893  HB3 LYS A 252      -2.860 -18.838  -1.622  1.00 83.70           H  
ATOM   3894  O   LYS A 252      -2.753 -16.105  -1.993  1.00 83.70           O  
ATOM   3895  CG  LYS A 252      -2.136 -19.950   0.085  1.00 83.70           C  
ATOM   3896  HG2 LYS A 252      -3.137 -20.085   0.495  1.00 83.70           H  
ATOM   3897  HG3 LYS A 252      -1.435 -19.795   0.905  1.00 83.70           H  
ATOM   3898  CD  LYS A 252      -1.737 -21.211  -0.684  1.00 83.70           C  
ATOM   3899  HD2 LYS A 252      -2.437 -21.368  -1.505  1.00 83.70           H  
ATOM   3900  HD3 LYS A 252      -0.731 -21.083  -1.082  1.00 83.70           H  
ATOM   3901  CE  LYS A 252      -1.777 -22.401   0.277  1.00 83.70           C  
ATOM   3902  HE2 LYS A 252      -1.131 -22.180   1.126  1.00 83.70           H  
ATOM   3903  HE3 LYS A 252      -2.794 -22.503   0.657  1.00 83.70           H  
ATOM   3904  NZ  LYS A 252      -1.342 -23.649  -0.394  1.00 83.70           N  
ATOM   3905  HZ1 LYS A 252      -1.952 -23.851  -1.173  1.00 83.70           H  
ATOM   3906  HZ2 LYS A 252      -1.376 -24.419   0.258  1.00 83.70           H  
ATOM   3907  HZ3 LYS A 252      -0.397 -23.546  -0.734  1.00 83.70           H  
ATOM   3908  N   PHE A 253      -1.434 -15.238  -0.390  1.00 78.93           N  
ATOM   3909  H   PHE A 253      -1.093 -15.330   0.557  1.00 78.93           H  
ATOM   3910  CA  PHE A 253      -0.946 -14.147  -1.223  1.00 78.93           C  
ATOM   3911  HA  PHE A 253      -1.816 -13.604  -1.591  1.00 78.93           H  
ATOM   3912  C   PHE A 253      -0.160 -14.731  -2.407  1.00 78.93           C  
ATOM   3913  CB  PHE A 253      -0.097 -13.176  -0.399  1.00 78.93           C  
ATOM   3914  HB2 PHE A 253       0.678 -13.727   0.135  1.00 78.93           H  
ATOM   3915  HB3 PHE A 253       0.401 -12.481  -1.075  1.00 78.93           H  
ATOM   3916  O   PHE A 253       0.581 -15.701  -2.213  1.00 78.93           O  
ATOM   3917  CG  PHE A 253      -0.933 -12.377   0.578  1.00 78.93           C  
ATOM   3918  CD1 PHE A 253      -1.639 -11.246   0.126  1.00 78.93           C  
ATOM   3919  HD1 PHE A 253      -1.554 -10.929  -0.902  1.00 78.93           H  
ATOM   3920  CD2 PHE A 253      -1.059 -12.792   1.917  1.00 78.93           C  
ATOM   3921  HD2 PHE A 253      -0.538 -13.671   2.269  1.00 78.93           H  
ATOM   3922  CE1 PHE A 253      -2.465 -10.531   1.011  1.00 78.93           C  
ATOM   3923  HE1 PHE A 253      -3.011  -9.666   0.664  1.00 78.93           H  
ATOM   3924  CE2 PHE A 253      -1.886 -12.077   2.800  1.00 78.93           C  
ATOM   3925  HE2 PHE A 253      -1.997 -12.408   3.822  1.00 78.93           H  
ATOM   3926  CZ  PHE A 253      -2.589 -10.948   2.347  1.00 78.93           C  
ATOM   3927  HZ  PHE A 253      -3.232 -10.407   3.026  1.00 78.93           H  
ATOM   3928  N   PRO A 254      -0.328 -14.186  -3.627  1.00 78.75           N  
ATOM   3929  CA  PRO A 254       0.486 -14.586  -4.762  1.00 78.75           C  
ATOM   3930  HA  PRO A 254       0.235 -15.610  -5.039  1.00 78.75           H  
ATOM   3931  C   PRO A 254       1.962 -14.482  -4.393  1.00 78.75           C  
ATOM   3932  CB  PRO A 254       0.125 -13.635  -5.908  1.00 78.75           C  
ATOM   3933  HB2 PRO A 254       0.123 -14.148  -6.870  1.00 78.75           H  
ATOM   3934  HB3 PRO A 254       0.811 -12.788  -5.932  1.00 78.75           H  
ATOM   3935  O   PRO A 254       2.386 -13.483  -3.811  1.00 78.75           O  
ATOM   3936  CG  PRO A 254      -1.267 -13.134  -5.532  1.00 78.75           C  
ATOM   3937  HG2 PRO A 254      -2.015 -13.846  -5.881  1.00 78.75           H  
ATOM   3938  HG3 PRO A 254      -1.461 -12.141  -5.937  1.00 78.75           H  
ATOM   3939  CD  PRO A 254      -1.249 -13.129  -4.006  1.00 78.75           C  
ATOM   3940  HD2 PRO A 254      -2.255 -13.313  -3.631  1.00 78.75           H  
ATOM   3941  HD3 PRO A 254      -0.872 -12.173  -3.641  1.00 78.75           H  
ATOM   3942  N   ASP A 255       2.732 -15.513  -4.727  1.00 80.33           N  
ATOM   3943  H   ASP A 255       2.331 -16.308  -5.202  1.00 80.33           H  
ATOM   3944  CA  ASP A 255       4.175 -15.466  -4.558  1.00 80.33           C  
ATOM   3945  HA  ASP A 255       4.397 -15.234  -3.517  1.00 80.33           H  
ATOM   3946  C   ASP A 255       4.755 -14.345  -5.437  1.00 80.33           C  
ATOM   3947  CB  ASP A 255       4.781 -16.839  -4.876  1.00 80.33           C  
ATOM   3948  HB2 ASP A 255       4.347 -17.581  -4.207  1.00 80.33           H  
ATOM   3949  HB3 ASP A 255       4.538 -17.112  -5.903  1.00 80.33           H  
ATOM   3950  O   ASP A 255       4.658 -14.379  -6.665  1.00 80.33           O  
ATOM   3951  CG  ASP A 255       6.300 -16.844  -4.700  1.00 80.33           C  
ATOM   3952  OD1 ASP A 255       6.841 -15.882  -4.110  1.00 80.33           O  
ATOM   3953  OD2 ASP A 255       6.950 -17.789  -5.192  1.00 80.33           O  
ATOM   3954  N   LEU A 256       5.338 -13.332  -4.794  1.00 84.00           N  
ATOM   3955  H   LEU A 256       5.372 -13.380  -3.786  1.00 84.00           H  
ATOM   3956  CA  LEU A 256       5.966 -12.193  -5.463  1.00 84.00           C  
ATOM   3957  HA  LEU A 256       5.459 -12.029  -6.414  1.00 84.00           H  
ATOM   3958  C   LEU A 256       7.433 -12.465  -5.827  1.00 84.00           C  
ATOM   3959  CB  LEU A 256       5.801 -10.919  -4.613  1.00 84.00           C  
ATOM   3960  HB2 LEU A 256       6.312 -11.072  -3.662  1.00 84.00           H  
ATOM   3961  HB3 LEU A 256       6.299 -10.096  -5.126  1.00 84.00           H  
ATOM   3962  O   LEU A 256       8.084 -11.585  -6.390  1.00 84.00           O  
ATOM   3963  CG  LEU A 256       4.346 -10.497  -4.331  1.00 84.00           C  
ATOM   3964  HG  LEU A 256       3.847 -11.274  -3.751  1.00 84.00           H  
ATOM   3965  CD1 LEU A 256       4.345  -9.215  -3.495  1.00 84.00           C  
ATOM   3966 HD11 LEU A 256       4.819  -8.405  -4.050  1.00 84.00           H  
ATOM   3967 HD12 LEU A 256       3.320  -8.937  -3.254  1.00 84.00           H  
ATOM   3968 HD13 LEU A 256       4.889  -9.385  -2.566  1.00 84.00           H  
ATOM   3969  CD2 LEU A 256       3.546 -10.233  -5.610  1.00 84.00           C  
ATOM   3970 HD21 LEU A 256       4.064  -9.504  -6.234  1.00 84.00           H  
ATOM   3971 HD22 LEU A 256       3.419 -11.166  -6.160  1.00 84.00           H  
ATOM   3972 HD23 LEU A 256       2.557  -9.857  -5.352  1.00 84.00           H  
ATOM   3973  N   SER A 257       7.960 -13.666  -5.557  1.00 81.09           N  
ATOM   3974  H   SER A 257       7.398 -14.356  -5.080  1.00 81.09           H  
ATOM   3975  CA  SER A 257       9.333 -14.050  -5.920  1.00 81.09           C  
ATOM   3976  HA  SER A 257      10.022 -13.389  -5.394  1.00 81.09           H  
ATOM   3977  C   SER A 257       9.607 -13.900  -7.424  1.00 81.09           C  
ATOM   3978  CB  SER A 257       9.617 -15.489  -5.469  1.00 81.09           C  
ATOM   3979  HB2 SER A 257      10.687 -15.677  -5.560  1.00 81.09           H  
ATOM   3980  HB3 SER A 257       9.336 -15.613  -4.423  1.00 81.09           H  
ATOM   3981  O   SER A 257      10.694 -13.476  -7.821  1.00 81.09           O  
ATOM   3982  OG  SER A 257       8.919 -16.418  -6.277  1.00 81.09           O  
ATOM   3983  HG  SER A 257       8.262 -16.880  -5.752  1.00 81.09           H  
ATOM   3984  N   GLY A 258       8.595 -14.129  -8.273  1.00 80.66           N  
ATOM   3985  H   GLY A 258       7.753 -14.524  -7.880  1.00 80.66           H  
ATOM   3986  CA  GLY A 258       8.686 -13.942  -9.725  1.00 80.66           C  
ATOM   3987  HA2 GLY A 258       7.769 -14.316 -10.182  1.00 80.66           H  
ATOM   3988  HA3 GLY A 258       9.524 -14.527 -10.104  1.00 80.66           H  
ATOM   3989  C   GLY A 258       8.876 -12.486 -10.169  1.00 80.66           C  
ATOM   3990  O   GLY A 258       9.369 -12.236 -11.273  1.00 80.66           O  
ATOM   3991  N   LEU A 259       8.539 -11.517  -9.314  1.00 86.85           N  
ATOM   3992  H   LEU A 259       8.208 -11.770  -8.394  1.00 86.85           H  
ATOM   3993  CA  LEU A 259       8.721 -10.099  -9.616  1.00 86.85           C  
ATOM   3994  HA  LEU A 259       8.354  -9.925 -10.627  1.00 86.85           H  
ATOM   3995  C   LEU A 259      10.204  -9.711  -9.592  1.00 86.85           C  
ATOM   3996  CB  LEU A 259       7.893  -9.261  -8.626  1.00 86.85           C  
ATOM   3997  HB2 LEU A 259       6.932  -9.746  -8.452  1.00 86.85           H  
ATOM   3998  HB3 LEU A 259       8.422  -9.225  -7.674  1.00 86.85           H  
ATOM   3999  O   LEU A 259      10.633  -8.936 -10.445  1.00 86.85           O  
ATOM   4000  CG  LEU A 259       7.631  -7.825  -9.114  1.00 86.85           C  
ATOM   4001  HG  LEU A 259       8.564  -7.368  -9.443  1.00 86.85           H  
ATOM   4002  CD1 LEU A 259       6.619  -7.794 -10.265  1.00 86.85           C  
ATOM   4003 HD11 LEU A 259       7.023  -8.301 -11.141  1.00 86.85           H  
ATOM   4004 HD12 LEU A 259       6.412  -6.760 -10.540  1.00 86.85           H  
ATOM   4005 HD13 LEU A 259       5.689  -8.277  -9.962  1.00 86.85           H  
ATOM   4006  CD2 LEU A 259       7.064  -6.989  -7.968  1.00 86.85           C  
ATOM   4007 HD21 LEU A 259       6.126  -7.419  -7.617  1.00 86.85           H  
ATOM   4008 HD22 LEU A 259       7.778  -6.965  -7.145  1.00 86.85           H  
ATOM   4009 HD23 LEU A 259       6.890  -5.968  -8.307  1.00 86.85           H  
ATOM   4010  N   SER A 260      10.992 -10.306  -8.687  1.00 83.97           N  
ATOM   4011  H   SER A 260      10.577 -10.968  -8.047  1.00 83.97           H  
ATOM   4012  CA  SER A 260      12.450 -10.121  -8.659  1.00 83.97           C  
ATOM   4013  HA  SER A 260      12.671  -9.059  -8.550  1.00 83.97           H  
ATOM   4014  C   SER A 260      13.072 -10.601  -9.964  1.00 83.97           C  
ATOM   4015  CB  SER A 260      13.088 -10.866  -7.484  1.00 83.97           C  
ATOM   4016  HB2 SER A 260      12.520 -10.656  -6.577  1.00 83.97           H  
ATOM   4017  HB3 SER A 260      13.071 -11.941  -7.663  1.00 83.97           H  
ATOM   4018  O   SER A 260      13.748  -9.832 -10.634  1.00 83.97           O  
ATOM   4019  OG  SER A 260      14.418 -10.428  -7.285  1.00 83.97           O  
ATOM   4020  HG  SER A 260      14.962 -10.585  -8.061  1.00 83.97           H  
ATOM   4021  N   ASN A 261      12.732 -11.820 -10.397  1.00 84.83           N  
ATOM   4022  H   ASN A 261      12.202 -12.418  -9.779  1.00 84.83           H  
ATOM   4023  CA  ASN A 261      13.228 -12.369 -11.662  1.00 84.83           C  
ATOM   4024  HA  ASN A 261      14.317 -12.404 -11.631  1.00 84.83           H  
ATOM   4025  C   ASN A 261      12.829 -11.498 -12.860  1.00 84.83           C  
ATOM   4026  CB  ASN A 261      12.673 -13.790 -11.849  1.00 84.83           C  
ATOM   4027  HB2 ASN A 261      11.585 -13.769 -11.780  1.00 84.83           H  
ATOM   4028  HB3 ASN A 261      12.948 -14.145 -12.842  1.00 84.83           H  
ATOM   4029  O   ASN A 261      13.613 -11.305 -13.783  1.00 84.83           O  
ATOM   4030  CG  ASN A 261      13.216 -14.793 -10.851  1.00 84.83           C  
ATOM   4031  ND2 ASN A 261      12.554 -15.914 -10.693  1.00 84.83           N  
ATOM   4032 HD21 ASN A 261      11.699 -16.095 -11.198  1.00 84.83           H  
ATOM   4033 HD22 ASN A 261      12.926 -16.534  -9.987  1.00 84.83           H  
ATOM   4034  OD1 ASN A 261      14.226 -14.607 -10.204  1.00 84.83           O  
ATOM   4035  N   THR A 262      11.608 -10.956 -12.855  1.00 88.87           N  
ATOM   4036  H   THR A 262      11.001 -11.148 -12.071  1.00 88.87           H  
ATOM   4037  CA  THR A 262      11.145 -10.055 -13.920  1.00 88.87           C  
ATOM   4038  HA  THR A 262      11.279 -10.549 -14.882  1.00 88.87           H  
ATOM   4039  C   THR A 262      11.971  -8.771 -13.951  1.00 88.87           C  
ATOM   4040  CB  THR A 262       9.656  -9.726 -13.756  1.00 88.87           C  
ATOM   4041  HB  THR A 262       9.492  -9.202 -12.815  1.00 88.87           H  
ATOM   4042  O   THR A 262      12.387  -8.334 -15.023  1.00 88.87           O  
ATOM   4043  CG2 THR A 262       9.121  -8.870 -14.905  1.00 88.87           C  
ATOM   4044 HG21 THR A 262       8.043  -8.749 -14.794  1.00 88.87           H  
ATOM   4045 HG22 THR A 262       9.330  -9.356 -15.858  1.00 88.87           H  
ATOM   4046 HG23 THR A 262       9.585  -7.884 -14.891  1.00 88.87           H  
ATOM   4047  OG1 THR A 262       8.904 -10.920 -13.754  1.00 88.87           O  
ATOM   4048  HG1 THR A 262       9.082 -11.388 -12.936  1.00 88.87           H  
ATOM   4049  N   LEU A 263      12.250  -8.185 -12.786  1.00 91.22           N  
ATOM   4050  H   LEU A 263      11.921  -8.611 -11.932  1.00 91.22           H  
ATOM   4051  CA  LEU A 263      13.065  -6.980 -12.671  1.00 91.22           C  
ATOM   4052  HA  LEU A 263      12.655  -6.230 -13.347  1.00 91.22           H  
ATOM   4053  C   LEU A 263      14.518  -7.235 -13.089  1.00 91.22           C  
ATOM   4054  CB  LEU A 263      12.960  -6.475 -11.224  1.00 91.22           C  
ATOM   4055  HB2 LEU A 263      11.907  -6.353 -10.969  1.00 91.22           H  
ATOM   4056  HB3 LEU A 263      13.380  -7.228 -10.558  1.00 91.22           H  
ATOM   4057  O   LEU A 263      15.081  -6.444 -13.846  1.00 91.22           O  
ATOM   4058  CG  LEU A 263      13.689  -5.146 -10.974  1.00 91.22           C  
ATOM   4059  HG  LEU A 263      14.748  -5.251 -11.211  1.00 91.22           H  
ATOM   4060  CD1 LEU A 263      13.101  -4.002 -11.807  1.00 91.22           C  
ATOM   4061 HD11 LEU A 263      13.575  -3.062 -11.523  1.00 91.22           H  
ATOM   4062 HD12 LEU A 263      12.026  -3.931 -11.642  1.00 91.22           H  
ATOM   4063 HD13 LEU A 263      13.302  -4.173 -12.864  1.00 91.22           H  
ATOM   4064  CD2 LEU A 263      13.565  -4.776  -9.496  1.00 91.22           C  
ATOM   4065 HD21 LEU A 263      14.004  -5.569  -8.889  1.00 91.22           H  
ATOM   4066 HD22 LEU A 263      14.104  -3.850  -9.300  1.00 91.22           H  
ATOM   4067 HD23 LEU A 263      12.516  -4.655  -9.224  1.00 91.22           H  
ATOM   4068  N   ASP A 264      15.092  -8.357 -12.661  1.00 90.09           N  
ATOM   4069  H   ASP A 264      14.598  -8.926 -11.988  1.00 90.09           H  
ATOM   4070  CA  ASP A 264      16.443  -8.776 -13.033  1.00 90.09           C  
ATOM   4071  HA  ASP A 264      17.142  -7.976 -12.789  1.00 90.09           H  
ATOM   4072  C   ASP A 264      16.550  -9.024 -14.545  1.00 90.09           C  
ATOM   4073  CB  ASP A 264      16.839 -10.024 -12.223  1.00 90.09           C  
ATOM   4074  HB2 ASP A 264      17.780 -10.408 -12.618  1.00 90.09           H  
ATOM   4075  HB3 ASP A 264      16.080 -10.794 -12.353  1.00 90.09           H  
ATOM   4076  O   ASP A 264      17.512  -8.590 -15.178  1.00 90.09           O  
ATOM   4077  CG  ASP A 264      17.038  -9.733 -10.727  1.00 90.09           C  
ATOM   4078  OD1 ASP A 264      17.490  -8.608 -10.404  1.00 90.09           O  
ATOM   4079  OD2 ASP A 264      16.757 -10.642  -9.912  1.00 90.09           O  
ATOM   4080  N   ASN A 265      15.524  -9.619 -15.162  1.00 89.58           N  
ATOM   4081  H   ASN A 265      14.790 -10.007 -14.587  1.00 89.58           H  
ATOM   4082  CA  ASN A 265      15.460  -9.811 -16.613  1.00 89.58           C  
ATOM   4083  HA  ASN A 265      16.376 -10.303 -16.942  1.00 89.58           H  
ATOM   4084  C   ASN A 265      15.368  -8.483 -17.377  1.00 89.58           C  
ATOM   4085  CB  ASN A 265      14.260 -10.706 -16.960  1.00 89.58           C  
ATOM   4086  HB2 ASN A 265      14.082 -10.660 -18.034  1.00 89.58           H  
ATOM   4087  HB3 ASN A 265      13.369 -10.336 -16.452  1.00 89.58           H  
ATOM   4088  O   ASN A 265      16.038  -8.319 -18.398  1.00 89.58           O  
ATOM   4089  CG  ASN A 265      14.468 -12.166 -16.609  1.00 89.58           C  
ATOM   4090  ND2 ASN A 265      13.403 -12.926 -16.519  1.00 89.58           N  
ATOM   4091 HD21 ASN A 265      13.585 -13.882 -16.248  1.00 89.58           H  
ATOM   4092 HD22 ASN A 265      12.481 -12.517 -16.569  1.00 89.58           H  
ATOM   4093  OD1 ASN A 265      15.567 -12.668 -16.468  1.00 89.58           O  
ATOM   4094  N   VAL A 266      14.564  -7.524 -16.906  1.00 89.78           N  
ATOM   4095  H   VAL A 266      14.019  -7.720 -16.078  1.00 89.78           H  
ATOM   4096  CA  VAL A 266      14.473  -6.186 -17.520  1.00 89.78           C  
ATOM   4097  HA  VAL A 266      14.266  -6.296 -18.585  1.00 89.78           H  
ATOM   4098  C   VAL A 266      15.806  -5.457 -17.402  1.00 89.78           C  
ATOM   4099  CB  VAL A 266      13.339  -5.354 -16.890  1.00 89.78           C  
ATOM   4100  HB  VAL A 266      13.408  -5.409 -15.804  1.00 89.78           H  
ATOM   4101  O   VAL A 266      16.289  -4.905 -18.390  1.00 89.78           O  
ATOM   4102  CG1 VAL A 266      13.382  -3.875 -17.303  1.00 89.78           C  
ATOM   4103 HG11 VAL A 266      14.264  -3.388 -16.886  1.00 89.78           H  
ATOM   4104 HG12 VAL A 266      13.405  -3.789 -18.390  1.00 89.78           H  
ATOM   4105 HG13 VAL A 266      12.503  -3.358 -16.920  1.00 89.78           H  
ATOM   4106  CG2 VAL A 266      11.976  -5.904 -17.328  1.00 89.78           C  
ATOM   4107 HG21 VAL A 266      11.180  -5.373 -16.807  1.00 89.78           H  
ATOM   4108 HG22 VAL A 266      11.899  -6.964 -17.087  1.00 89.78           H  
ATOM   4109 HG23 VAL A 266      11.851  -5.781 -18.404  1.00 89.78           H  
ATOM   4110  N   LYS A 267      16.429  -5.500 -16.221  1.00 89.56           N  
ATOM   4111  H   LYS A 267      15.976  -5.982 -15.457  1.00 89.56           H  
ATOM   4112  CA  LYS A 267      17.749  -4.914 -15.986  1.00 89.56           C  
ATOM   4113  HA  LYS A 267      17.714  -3.852 -16.228  1.00 89.56           H  
ATOM   4114  C   LYS A 267      18.798  -5.536 -16.906  1.00 89.56           C  
ATOM   4115  CB  LYS A 267      18.097  -5.078 -14.504  1.00 89.56           C  
ATOM   4116  HB2 LYS A 267      17.307  -4.633 -13.900  1.00 89.56           H  
ATOM   4117  HB3 LYS A 267      18.167  -6.138 -14.257  1.00 89.56           H  
ATOM   4118  O   LYS A 267      19.501  -4.803 -17.591  1.00 89.56           O  
ATOM   4119  CG  LYS A 267      19.424  -4.389 -14.178  1.00 89.56           C  
ATOM   4120  HG2 LYS A 267      19.359  -3.330 -14.430  1.00 89.56           H  
ATOM   4121  HG3 LYS A 267      20.223  -4.847 -14.762  1.00 89.56           H  
ATOM   4122  CD  LYS A 267      19.746  -4.545 -12.694  1.00 89.56           C  
ATOM   4123  HD2 LYS A 267      19.005  -4.016 -12.094  1.00 89.56           H  
ATOM   4124  HD3 LYS A 267      19.739  -5.604 -12.438  1.00 89.56           H  
ATOM   4125  CE  LYS A 267      21.140  -3.968 -12.466  1.00 89.56           C  
ATOM   4126  HE2 LYS A 267      21.141  -2.906 -12.713  1.00 89.56           H  
ATOM   4127  HE3 LYS A 267      21.820  -4.457 -13.163  1.00 89.56           H  
ATOM   4128  NZ  LYS A 267      21.598  -4.206 -11.084  1.00 89.56           N  
ATOM   4129  HZ1 LYS A 267      20.985  -3.754 -10.421  1.00 89.56           H  
ATOM   4130  HZ2 LYS A 267      21.601  -5.202 -10.916  1.00 89.56           H  
ATOM   4131  HZ3 LYS A 267      22.545  -3.864 -10.994  1.00 89.56           H  
ATOM   4132  N   SER A 268      18.831  -6.864 -17.004  1.00 85.34           N  
ATOM   4133  H   SER A 268      18.244  -7.404 -16.384  1.00 85.34           H  
ATOM   4134  CA  SER A 268      19.730  -7.576 -17.915  1.00 85.34           C  
ATOM   4135  HA  SER A 268      20.754  -7.284 -17.684  1.00 85.34           H  
ATOM   4136  C   SER A 268      19.461  -7.222 -19.381  1.00 85.34           C  
ATOM   4137  CB  SER A 268      19.589  -9.084 -17.697  1.00 85.34           C  
ATOM   4138  HB2 SER A 268      18.581  -9.404 -17.958  1.00 85.34           H  
ATOM   4139  HB3 SER A 268      19.775  -9.317 -16.649  1.00 85.34           H  
ATOM   4140  O   SER A 268      20.396  -7.001 -20.141  1.00 85.34           O  
ATOM   4141  OG  SER A 268      20.527  -9.772 -18.499  1.00 85.34           O  
ATOM   4142  HG  SER A 268      21.396  -9.430 -18.277  1.00 85.34           H  
ATOM   4143  N   THR A 269      18.196  -7.100 -19.790  1.00 86.44           N  
ATOM   4144  H   THR A 269      17.458  -7.300 -19.131  1.00 86.44           H  
ATOM   4145  CA  THR A 269      17.838  -6.688 -21.160  1.00 86.44           C  
ATOM   4146  HA  THR A 269      18.325  -7.359 -21.869  1.00 86.44           H  
ATOM   4147  C   THR A 269      18.325  -5.271 -21.466  1.00 86.44           C  
ATOM   4148  CB  THR A 269      16.321  -6.774 -21.386  1.00 86.44           C  
ATOM   4149  HB  THR A 269      15.811  -6.082 -20.716  1.00 86.44           H  
ATOM   4150  O   THR A 269      18.801  -5.014 -22.567  1.00 86.44           O  
ATOM   4151  CG2 THR A 269      15.918  -6.458 -22.827  1.00 86.44           C  
ATOM   4152 HG21 THR A 269      16.475  -7.094 -23.515  1.00 86.44           H  
ATOM   4153 HG22 THR A 269      16.123  -5.412 -23.056  1.00 86.44           H  
ATOM   4154 HG23 THR A 269      14.851  -6.642 -22.954  1.00 86.44           H  
ATOM   4155  OG1 THR A 269      15.859  -8.080 -21.123  1.00 86.44           O  
ATOM   4156  HG1 THR A 269      15.970  -8.243 -20.184  1.00 86.44           H  
ATOM   4157  N   LEU A 270      18.239  -4.356 -20.496  1.00 79.70           N  
ATOM   4158  H   LEU A 270      17.830  -4.627 -19.613  1.00 79.70           H  
ATOM   4159  CA  LEU A 270      18.708  -2.978 -20.639  1.00 79.70           C  
ATOM   4160  HA  LEU A 270      18.357  -2.600 -21.600  1.00 79.70           H  
ATOM   4161  C   LEU A 270      20.239  -2.877 -20.653  1.00 79.70           C  
ATOM   4162  CB  LEU A 270      18.090  -2.137 -19.510  1.00 79.70           C  
ATOM   4163  HB2 LEU A 270      18.553  -2.433 -18.569  1.00 79.70           H  
ATOM   4164  HB3 LEU A 270      17.024  -2.356 -19.441  1.00 79.70           H  
ATOM   4165  O   LEU A 270      20.790  -2.094 -21.416  1.00 79.70           O  
ATOM   4166  CG  LEU A 270      18.266  -0.619 -19.700  1.00 79.70           C  
ATOM   4167  HG  LEU A 270      19.315  -0.381 -19.874  1.00 79.70           H  
ATOM   4168  CD1 LEU A 270      17.426  -0.087 -20.864  1.00 79.70           C  
ATOM   4169 HD11 LEU A 270      16.383  -0.379 -20.744  1.00 79.70           H  
ATOM   4170 HD12 LEU A 270      17.502   0.999 -20.906  1.00 79.70           H  
ATOM   4171 HD13 LEU A 270      17.815  -0.486 -21.801  1.00 79.70           H  
ATOM   4172  CD2 LEU A 270      17.822   0.108 -18.430  1.00 79.70           C  
ATOM   4173 HD21 LEU A 270      18.429  -0.230 -17.590  1.00 79.70           H  
ATOM   4174 HD22 LEU A 270      17.965   1.181 -18.554  1.00 79.70           H  
ATOM   4175 HD23 LEU A 270      16.772  -0.102 -18.227  1.00 79.70           H  
ATOM   4176  N   GLU A 271      20.928  -3.679 -19.843  1.00 81.83           N  
ATOM   4177  H   GLU A 271      20.422  -4.255 -19.185  1.00 81.83           H  
ATOM   4178  CA  GLU A 271      22.395  -3.772 -19.847  1.00 81.83           C  
ATOM   4179  HA  GLU A 271      22.824  -2.772 -19.796  1.00 81.83           H  
ATOM   4180  C   GLU A 271      22.928  -4.408 -21.143  1.00 81.83           C  
ATOM   4181  CB  GLU A 271      22.855  -4.571 -18.614  1.00 81.83           C  
ATOM   4182  HB2 GLU A 271      23.906  -4.834 -18.732  1.00 81.83           H  
ATOM   4183  HB3 GLU A 271      22.274  -5.492 -18.554  1.00 81.83           H  
ATOM   4184  O   GLU A 271      24.015  -4.061 -21.595  1.00 81.83           O  
ATOM   4185  CG  GLU A 271      22.702  -3.766 -17.308  1.00 81.83           C  
ATOM   4186  HG2 GLU A 271      21.693  -3.360 -17.247  1.00 81.83           H  
ATOM   4187  HG3 GLU A 271      23.388  -2.919 -17.348  1.00 81.83           H  
ATOM   4188  CD  GLU A 271      22.978  -4.575 -16.025  1.00 81.83           C  
ATOM   4189  OE1 GLU A 271      22.940  -3.956 -14.930  1.00 81.83           O  
ATOM   4190  OE2 GLU A 271      23.184  -5.807 -16.099  1.00 81.83           O  
ATOM   4191  N   ASN A 272      22.142  -5.293 -21.764  1.00 81.31           N  
ATOM   4192  H   ASN A 272      21.296  -5.573 -21.289  1.00 81.31           H  
ATOM   4193  CA  ASN A 272      22.462  -5.952 -23.033  1.00 81.31           C  
ATOM   4194  HA  ASN A 272      23.545  -6.006 -23.140  1.00 81.31           H  
ATOM   4195  C   ASN A 272      21.944  -5.202 -24.271  1.00 81.31           C  
ATOM   4196  CB  ASN A 272      21.903  -7.382 -22.997  1.00 81.31           C  
ATOM   4197  HB2 ASN A 272      20.836  -7.345 -22.777  1.00 81.31           H  
ATOM   4198  HB3 ASN A 272      22.027  -7.844 -23.977  1.00 81.31           H  
ATOM   4199  O   ASN A 272      22.113  -5.690 -25.391  1.00 81.31           O  
ATOM   4200  CG  ASN A 272      22.607  -8.283 -22.002  1.00 81.31           C  
ATOM   4201  ND2 ASN A 272      21.890  -9.190 -21.386  1.00 81.31           N  
ATOM   4202 HD21 ASN A 272      20.886  -9.078 -21.365  1.00 81.31           H  
ATOM   4203 HD22 ASN A 272      22.380  -9.736 -20.692  1.00 81.31           H  
ATOM   4204  OD1 ASN A 272      23.807  -8.239 -21.799  1.00 81.31           O  
ATOM   4205  N   LEU A 273      21.292  -4.047 -24.102  1.00 78.99           N  
ATOM   4206  H   LEU A 273      21.198  -3.682 -23.165  1.00 78.99           H  
ATOM   4207  CA  LEU A 273      20.939  -3.181 -25.220  1.00 78.99           C  
ATOM   4208  HA  LEU A 273      20.458  -3.789 -25.986  1.00 78.99           H  
ATOM   4209  C   LEU A 273      22.248  -2.649 -25.811  1.00 78.99           C  
ATOM   4210  CB  LEU A 273      19.949  -2.086 -24.759  1.00 78.99           C  
ATOM   4211  HB2 LEU A 273      19.867  -2.121 -23.672  1.00 78.99           H  
ATOM   4212  HB3 LEU A 273      20.334  -1.098 -25.012  1.00 78.99           H  
ATOM   4213  O   LEU A 273      22.894  -1.768 -25.248  1.00 78.99           O  
ATOM   4214  CG  LEU A 273      18.540  -2.262 -25.354  1.00 78.99           C  
ATOM   4215  HG  LEU A 273      18.344  -3.316 -25.548  1.00 78.99           H  
ATOM   4216  CD1 LEU A 273      17.460  -1.761 -24.396  1.00 78.99           C  
ATOM   4217 HD11 LEU A 273      16.482  -1.831 -24.872  1.00 78.99           H  
ATOM   4218 HD12 LEU A 273      17.660  -0.726 -24.121  1.00 78.99           H  
ATOM   4219 HD13 LEU A 273      17.454  -2.393 -23.508  1.00 78.99           H  
ATOM   4220  CD2 LEU A 273      18.397  -1.478 -26.661  1.00 78.99           C  
ATOM   4221 HD21 LEU A 273      18.525  -0.412 -26.476  1.00 78.99           H  
ATOM   4222 HD22 LEU A 273      19.160  -1.811 -27.365  1.00 78.99           H  
ATOM   4223 HD23 LEU A 273      17.414  -1.660 -27.096  1.00 78.99           H  
ATOM   4224  N   ASP A 274      22.643  -3.240 -26.938  1.00 69.96           N  
ATOM   4225  H   ASP A 274      22.152  -4.075 -27.222  1.00 69.96           H  
ATOM   4226  CA  ASP A 274      23.815  -2.857 -27.720  1.00 69.96           C  
ATOM   4227  HA  ASP A 274      24.668  -2.761 -27.049  1.00 69.96           H  
ATOM   4228  C   ASP A 274      23.554  -1.488 -28.358  1.00 69.96           C  
ATOM   4229  CB  ASP A 274      24.139  -3.970 -28.736  1.00 69.96           C  
ATOM   4230  HB2 ASP A 274      23.340  -4.032 -29.475  1.00 69.96           H  
ATOM   4231  HB3 ASP A 274      24.172  -4.921 -28.206  1.00 69.96           H  
ATOM   4232  O   ASP A 274      23.112  -1.363 -29.502  1.00 69.96           O  
ATOM   4233  CG  ASP A 274      25.488  -3.786 -29.450  1.00 69.96           C  
ATOM   4234  OD1 ASP A 274      26.335  -3.012 -28.948  1.00 69.96           O  
ATOM   4235  OD2 ASP A 274      25.687  -4.464 -30.485  1.00 69.96           O  
ATOM   4236  N   ILE A 275      23.721  -0.438 -27.554  1.00 68.26           N  
ATOM   4237  H   ILE A 275      23.955  -0.630 -26.590  1.00 68.26           H  
ATOM   4238  CA  ILE A 275      23.704   0.941 -28.023  1.00 68.26           C  
ATOM   4239  HA  ILE A 275      22.815   1.085 -28.636  1.00 68.26           H  
ATOM   4240  C   ILE A 275      24.974   1.094 -28.858  1.00 68.26           C  
ATOM   4241  CB  ILE A 275      23.649   1.948 -26.853  1.00 68.26           C  
ATOM   4242  HB  ILE A 275      24.515   1.790 -26.210  1.00 68.26           H  
ATOM   4243  O   ILE A 275      26.064   0.982 -28.284  1.00 68.26           O  
ATOM   4244  CG1 ILE A 275      22.368   1.729 -26.015  1.00 68.26           C  
ATOM   4245 HG12 ILE A 275      21.491   1.911 -26.636  1.00 68.26           H  
ATOM   4246 HG13 ILE A 275      22.327   0.693 -25.681  1.00 68.26           H  
ATOM   4247  CG2 ILE A 275      23.696   3.391 -27.401  1.00 68.26           C  
ATOM   4248 HG21 ILE A 275      24.603   3.546 -27.986  1.00 68.26           H  
ATOM   4249 HG22 ILE A 275      23.715   4.107 -26.580  1.00 68.26           H  
ATOM   4250 HG23 ILE A 275      22.827   3.582 -28.030  1.00 68.26           H  
ATOM   4251  CD1 ILE A 275      22.277   2.601 -24.758  1.00 68.26           C  
ATOM   4252 HD11 ILE A 275      23.182   2.488 -24.162  1.00 68.26           H  
ATOM   4253 HD12 ILE A 275      21.421   2.283 -24.163  1.00 68.26           H  
ATOM   4254 HD13 ILE A 275      22.140   3.649 -25.026  1.00 68.26           H  
ATOM   4255  N   PRO A 276      24.867   1.360 -30.178  1.00 63.09           N  
ATOM   4256  CA  PRO A 276      26.031   1.547 -31.025  1.00 63.09           C  
ATOM   4257  HA  PRO A 276      26.523   0.585 -31.168  1.00 63.09           H  
ATOM   4258  C   PRO A 276      26.958   2.537 -30.345  1.00 63.09           C  
ATOM   4259  CB  PRO A 276      25.514   2.071 -32.369  1.00 63.09           C  
ATOM   4260  HB2 PRO A 276      25.489   3.161 -32.378  1.00 63.09           H  
ATOM   4261  HB3 PRO A 276      26.107   1.698 -33.205  1.00 63.09           H  
ATOM   4262  O   PRO A 276      26.570   3.678 -30.076  1.00 63.09           O  
ATOM   4263  CG  PRO A 276      24.087   1.538 -32.414  1.00 63.09           C  
ATOM   4264  HG2 PRO A 276      23.441   2.159 -33.036  1.00 63.09           H  
ATOM   4265  HG3 PRO A 276      24.094   0.510 -32.775  1.00 63.09           H  
ATOM   4266  CD  PRO A 276      23.652   1.556 -30.952  1.00 63.09           C  
ATOM   4267  HD2 PRO A 276      23.223   2.527 -30.704  1.00 63.09           H  
ATOM   4268  HD3 PRO A 276      22.924   0.765 -30.777  1.00 63.09           H  
ATOM   4269  N   SER A 277      28.153   2.061 -29.993  1.00 65.08           N  
ATOM   4270  H   SER A 277      28.297   1.065 -30.077  1.00 65.08           H  
ATOM   4271  CA  SER A 277      29.123   2.873 -29.277  1.00 65.08           C  
ATOM   4272  HA  SER A 277      28.776   3.019 -28.254  1.00 65.08           H  
ATOM   4273  C   SER A 277      29.245   4.226 -29.971  1.00 65.08           C  
ATOM   4274  CB  SER A 277      30.473   2.160 -29.251  1.00 65.08           C  
ATOM   4275  HB2 SER A 277      30.718   1.826 -30.260  1.00 65.08           H  
ATOM   4276  HB3 SER A 277      30.421   1.295 -28.591  1.00 65.08           H  
ATOM   4277  O   SER A 277      29.374   4.292 -31.196  1.00 65.08           O  
ATOM   4278  OG  SER A 277      31.476   3.051 -28.813  1.00 65.08           O  
ATOM   4279  HG  SER A 277      32.234   2.920 -29.388  1.00 65.08           H  
ATOM   4280  N   LEU A 278      29.277   5.312 -29.198  1.00 71.39           N  
ATOM   4281  H   LEU A 278      29.102   5.201 -28.210  1.00 71.39           H  
ATOM   4282  CA  LEU A 278      29.580   6.645 -29.728  1.00 71.39           C  
ATOM   4283  HA  LEU A 278      28.798   6.931 -30.431  1.00 71.39           H  
ATOM   4284  C   LEU A 278      30.909   6.651 -30.515  1.00 71.39           C  
ATOM   4285  CB  LEU A 278      29.615   7.650 -28.561  1.00 71.39           C  
ATOM   4286  HB2 LEU A 278      29.994   8.602 -28.935  1.00 71.39           H  
ATOM   4287  HB3 LEU A 278      30.321   7.287 -27.814  1.00 71.39           H  
ATOM   4288  O   LEU A 278      31.109   7.496 -31.388  1.00 71.39           O  
ATOM   4289  CG  LEU A 278      28.253   7.906 -27.884  1.00 71.39           C  
ATOM   4290  HG  LEU A 278      27.818   6.959 -27.567  1.00 71.39           H  
ATOM   4291  CD1 LEU A 278      28.453   8.777 -26.644  1.00 71.39           C  
ATOM   4292 HD11 LEU A 278      29.126   8.279 -25.947  1.00 71.39           H  
ATOM   4293 HD12 LEU A 278      28.871   9.744 -26.925  1.00 71.39           H  
ATOM   4294 HD13 LEU A 278      27.495   8.933 -26.148  1.00 71.39           H  
ATOM   4295  CD2 LEU A 278      27.273   8.620 -28.816  1.00 71.39           C  
ATOM   4296 HD21 LEU A 278      26.983   7.946 -29.623  1.00 71.39           H  
ATOM   4297 HD22 LEU A 278      27.723   9.523 -29.228  1.00 71.39           H  
ATOM   4298 HD23 LEU A 278      26.370   8.886 -28.267  1.00 71.39           H  
ATOM   4299  N   SER A 279      31.787   5.663 -30.285  1.00 76.02           N  
ATOM   4300  H   SER A 279      31.548   4.977 -29.584  1.00 76.02           H  
ATOM   4301  CA  SER A 279      32.981   5.432 -31.104  1.00 76.02           C  
ATOM   4302  HA  SER A 279      33.536   6.369 -31.141  1.00 76.02           H  
ATOM   4303  C   SER A 279      32.673   5.041 -32.553  1.00 76.02           C  
ATOM   4304  CB  SER A 279      33.912   4.387 -30.475  1.00 76.02           C  
ATOM   4305  HB2 SER A 279      34.066   4.624 -29.422  1.00 76.02           H  
ATOM   4306  HB3 SER A 279      34.876   4.444 -30.980  1.00 76.02           H  
ATOM   4307  O   SER A 279      33.422   5.442 -33.437  1.00 76.02           O  
ATOM   4308  OG  SER A 279      33.417   3.063 -30.598  1.00 76.02           O  
ATOM   4309  HG  SER A 279      34.159   2.460 -30.512  1.00 76.02           H  
ATOM   4310  N   GLN A 280      31.585   4.317 -32.838  1.00 77.54           N  
ATOM   4311  H   GLN A 280      30.958   4.070 -32.086  1.00 77.54           H  
ATOM   4312  CA  GLN A 280      31.162   4.017 -34.210  1.00 77.54           C  
ATOM   4313  HA  GLN A 280      32.014   3.628 -34.768  1.00 77.54           H  
ATOM   4314  C   GLN A 280      30.683   5.276 -34.932  1.00 77.54           C  
ATOM   4315  CB  GLN A 280      30.047   2.965 -34.242  1.00 77.54           C  
ATOM   4316  HB2 GLN A 280      29.219   3.280 -33.607  1.00 77.54           H  
ATOM   4317  HB3 GLN A 280      29.677   2.902 -35.266  1.00 77.54           H  
ATOM   4318  O   GLN A 280      31.013   5.462 -36.101  1.00 77.54           O  
ATOM   4319  CG  GLN A 280      30.517   1.564 -33.824  1.00 77.54           C  
ATOM   4320  HG2 GLN A 280      31.395   1.290 -34.410  1.00 77.54           H  
ATOM   4321  HG3 GLN A 280      30.787   1.568 -32.768  1.00 77.54           H  
ATOM   4322  CD  GLN A 280      29.435   0.511 -34.051  1.00 77.54           C  
ATOM   4323  NE2 GLN A 280      29.755  -0.760 -33.963  1.00 77.54           N  
ATOM   4324 HE21 GLN A 280      28.975  -1.399 -34.024  1.00 77.54           H  
ATOM   4325 HE22 GLN A 280      30.670  -1.059 -33.656  1.00 77.54           H  
ATOM   4326  OE1 GLN A 280      28.286   0.802 -34.321  1.00 77.54           O  
ATOM   4327  N   ILE A 281      29.978   6.169 -34.229  1.00 78.58           N  
ATOM   4328  H   ILE A 281      29.726   5.941 -33.278  1.00 78.58           H  
ATOM   4329  CA  ILE A 281      29.602   7.481 -34.771  1.00 78.58           C  
ATOM   4330  HA  ILE A 281      29.107   7.333 -35.731  1.00 78.58           H  
ATOM   4331  C   ILE A 281      30.860   8.301 -35.049  1.00 78.58           C  
ATOM   4332  CB  ILE A 281      28.615   8.214 -33.835  1.00 78.58           C  
ATOM   4333  HB  ILE A 281      29.032   8.240 -32.829  1.00 78.58           H  
ATOM   4334  O   ILE A 281      31.011   8.821 -36.147  1.00 78.58           O  
ATOM   4335  CG1 ILE A 281      27.282   7.433 -33.797  1.00 78.58           C  
ATOM   4336 HG12 ILE A 281      27.474   6.408 -33.479  1.00 78.58           H  
ATOM   4337 HG13 ILE A 281      26.853   7.397 -34.799  1.00 78.58           H  
ATOM   4338  CG2 ILE A 281      28.394   9.668 -34.298  1.00 78.58           C  
ATOM   4339 HG21 ILE A 281      27.696  10.180 -33.636  1.00 78.58           H  
ATOM   4340 HG22 ILE A 281      28.001   9.684 -35.315  1.00 78.58           H  
ATOM   4341 HG23 ILE A 281      29.326  10.232 -34.269  1.00 78.58           H  
ATOM   4342  CD1 ILE A 281      26.237   8.014 -32.839  1.00 78.58           C  
ATOM   4343 HD11 ILE A 281      25.405   7.316 -32.749  1.00 78.58           H  
ATOM   4344 HD12 ILE A 281      25.852   8.961 -33.217  1.00 78.58           H  
ATOM   4345 HD13 ILE A 281      26.683   8.166 -31.856  1.00 78.58           H  
ATOM   4346  N   SER A 282      31.809   8.348 -34.111  1.00 79.48           N  
ATOM   4347  H   SER A 282      31.615   7.931 -33.212  1.00 79.48           H  
ATOM   4348  CA  SER A 282      33.093   9.027 -34.323  1.00 79.48           C  
ATOM   4349  HA  SER A 282      32.893  10.075 -34.547  1.00 79.48           H  
ATOM   4350  C   SER A 282      33.873   8.445 -35.510  1.00 79.48           C  
ATOM   4351  CB  SER A 282      33.919   8.959 -33.039  1.00 79.48           C  
ATOM   4352  HB2 SER A 282      34.095   7.916 -32.773  1.00 79.48           H  
ATOM   4353  HB3 SER A 282      33.370   9.440 -32.229  1.00 79.48           H  
ATOM   4354  O   SER A 282      34.378   9.197 -36.342  1.00 79.48           O  
ATOM   4355  OG  SER A 282      35.165   9.603 -33.205  1.00 79.48           O  
ATOM   4356  HG  SER A 282      35.022  10.496 -33.526  1.00 79.48           H  
ATOM   4357  N   LEU A 283      33.916   7.116 -35.652  1.00 83.18           N  
ATOM   4358  H   LEU A 283      33.510   6.548 -34.922  1.00 83.18           H  
ATOM   4359  CA  LEU A 283      34.526   6.439 -36.799  1.00 83.18           C  
ATOM   4360  HA  LEU A 283      35.560   6.770 -36.894  1.00 83.18           H  
ATOM   4361  C   LEU A 283      33.826   6.799 -38.112  1.00 83.18           C  
ATOM   4362  CB  LEU A 283      34.482   4.915 -36.584  1.00 83.18           C  
ATOM   4363  HB2 LEU A 283      34.568   4.415 -37.549  1.00 83.18           H  
ATOM   4364  HB3 LEU A 283      33.509   4.651 -36.171  1.00 83.18           H  
ATOM   4365  O   LEU A 283      34.505   7.023 -39.113  1.00 83.18           O  
ATOM   4366  CG  LEU A 283      35.590   4.380 -35.663  1.00 83.18           C  
ATOM   4367  HG  LEU A 283      35.700   5.025 -34.792  1.00 83.18           H  
ATOM   4368  CD1 LEU A 283      35.237   2.968 -35.191  1.00 83.18           C  
ATOM   4369 HD11 LEU A 283      34.318   3.002 -34.606  1.00 83.18           H  
ATOM   4370 HD12 LEU A 283      35.101   2.304 -36.045  1.00 83.18           H  
ATOM   4371 HD13 LEU A 283      36.034   2.585 -34.555  1.00 83.18           H  
ATOM   4372  CD2 LEU A 283      36.930   4.309 -36.403  1.00 83.18           C  
ATOM   4373 HD21 LEU A 283      37.229   5.303 -36.735  1.00 83.18           H  
ATOM   4374 HD22 LEU A 283      36.855   3.646 -37.265  1.00 83.18           H  
ATOM   4375 HD23 LEU A 283      37.698   3.931 -35.728  1.00 83.18           H  
ATOM   4376  N   LEU A 284      32.493   6.857 -38.125  1.00 83.44           N  
ATOM   4377  H   LEU A 284      31.988   6.646 -37.276  1.00 83.44           H  
ATOM   4378  CA  LEU A 284      31.727   7.246 -39.305  1.00 83.44           C  
ATOM   4379  HA  LEU A 284      32.073   6.638 -40.140  1.00 83.44           H  
ATOM   4380  C   LEU A 284      31.988   8.712 -39.670  1.00 83.44           C  
ATOM   4381  CB  LEU A 284      30.235   6.962 -39.062  1.00 83.44           C  
ATOM   4382  HB2 LEU A 284      30.117   5.932 -38.723  1.00 83.44           H  
ATOM   4383  HB3 LEU A 284      29.880   7.617 -38.266  1.00 83.44           H  
ATOM   4384  O   LEU A 284      32.274   8.997 -40.829  1.00 83.44           O  
ATOM   4385  CG  LEU A 284      29.357   7.177 -40.309  1.00 83.44           C  
ATOM   4386  HG  LEU A 284      29.502   8.186 -40.694  1.00 83.44           H  
ATOM   4387  CD1 LEU A 284      29.678   6.168 -41.417  1.00 83.44           C  
ATOM   4388 HD11 LEU A 284      30.683   6.344 -41.802  1.00 83.44           H  
ATOM   4389 HD12 LEU A 284      29.594   5.151 -41.034  1.00 83.44           H  
ATOM   4390 HD13 LEU A 284      28.977   6.301 -42.240  1.00 83.44           H  
ATOM   4391  CD2 LEU A 284      27.886   7.018 -39.931  1.00 83.44           C  
ATOM   4392 HD21 LEU A 284      27.259   7.196 -40.804  1.00 83.44           H  
ATOM   4393 HD22 LEU A 284      27.625   7.749 -39.165  1.00 83.44           H  
ATOM   4394 HD23 LEU A 284      27.698   6.015 -39.548  1.00 83.44           H  
ATOM   4395  N   THR A 285      31.979   9.618 -38.692  1.00 83.72           N  
ATOM   4396  H   THR A 285      31.678   9.333 -37.771  1.00 83.72           H  
ATOM   4397  CA  THR A 285      32.302  11.039 -38.885  1.00 83.72           C  
ATOM   4398  HA  THR A 285      31.600  11.467 -39.601  1.00 83.72           H  
ATOM   4399  C   THR A 285      33.708  11.215 -39.450  1.00 83.72           C  
ATOM   4400  CB  THR A 285      32.164  11.808 -37.563  1.00 83.72           C  
ATOM   4401  HB  THR A 285      32.858  11.404 -36.826  1.00 83.72           H  
ATOM   4402  O   THR A 285      33.885  11.947 -40.420  1.00 83.72           O  
ATOM   4403  CG2 THR A 285      32.411  13.307 -37.716  1.00 83.72           C  
ATOM   4404 HG21 THR A 285      32.224  13.815 -36.770  1.00 83.72           H  
ATOM   4405 HG22 THR A 285      31.752  13.717 -38.482  1.00 83.72           H  
ATOM   4406 HG23 THR A 285      33.446  13.491 -38.002  1.00 83.72           H  
ATOM   4407  OG1 THR A 285      30.849  11.675 -37.079  1.00 83.72           O  
ATOM   4408  HG1 THR A 285      30.760  12.245 -36.312  1.00 83.72           H  
ATOM   4409  N   ASN A 286      34.697  10.491 -38.917  1.00 89.49           N  
ATOM   4410  H   ASN A 286      34.504   9.941 -38.093  1.00 89.49           H  
ATOM   4411  CA  ASN A 286      36.068  10.535 -39.427  1.00 89.49           C  
ATOM   4412  HA  ASN A 286      36.399  11.573 -39.464  1.00 89.49           H  
ATOM   4413  C   ASN A 286      36.157  10.000 -40.861  1.00 89.49           C  
ATOM   4414  CB  ASN A 286      36.991   9.759 -38.473  1.00 89.49           C  
ATOM   4415  HB2 ASN A 286      36.572   8.771 -38.281  1.00 89.49           H  
ATOM   4416  HB3 ASN A 286      37.965   9.637 -38.948  1.00 89.49           H  
ATOM   4417  O   ASN A 286      36.799  10.623 -41.699  1.00 89.49           O  
ATOM   4418  CG  ASN A 286      37.224  10.476 -37.154  1.00 89.49           C  
ATOM   4419  ND2 ASN A 286      37.683   9.772 -36.147  1.00 89.49           N  
ATOM   4420 HD21 ASN A 286      37.836   8.777 -36.236  1.00 89.49           H  
ATOM   4421 HD22 ASN A 286      37.803  10.277 -35.281  1.00 89.49           H  
ATOM   4422  OD1 ASN A 286      37.020  11.666 -37.001  1.00 89.49           O  
ATOM   4423  N   LYS A 287      35.468   8.894 -41.179  1.00 90.32           N  
ATOM   4424  H   LYS A 287      34.950   8.428 -40.448  1.00 90.32           H  
ATOM   4425  CA  LYS A 287      35.410   8.361 -42.552  1.00 90.32           C  
ATOM   4426  HA  LYS A 287      36.424   8.185 -42.910  1.00 90.32           H  
ATOM   4427  C   LYS A 287      34.799   9.361 -43.533  1.00 90.32           C  
ATOM   4428  CB  LYS A 287      34.613   7.052 -42.590  1.00 90.32           C  
ATOM   4429  HB2 LYS A 287      33.707   7.153 -41.993  1.00 90.32           H  
ATOM   4430  HB3 LYS A 287      34.319   6.855 -43.621  1.00 90.32           H  
ATOM   4431  O   LYS A 287      35.316   9.510 -44.636  1.00 90.32           O  
ATOM   4432  CG  LYS A 287      35.434   5.857 -42.096  1.00 90.32           C  
ATOM   4433  HG2 LYS A 287      35.783   6.029 -41.078  1.00 90.32           H  
ATOM   4434  HG3 LYS A 287      36.300   5.730 -42.745  1.00 90.32           H  
ATOM   4435  CD  LYS A 287      34.572   4.592 -42.144  1.00 90.32           C  
ATOM   4436  HD2 LYS A 287      34.200   4.456 -43.159  1.00 90.32           H  
ATOM   4437  HD3 LYS A 287      33.729   4.710 -41.463  1.00 90.32           H  
ATOM   4438  CE  LYS A 287      35.408   3.378 -41.735  1.00 90.32           C  
ATOM   4439  HE2 LYS A 287      36.296   3.344 -42.367  1.00 90.32           H  
ATOM   4440  HE3 LYS A 287      35.736   3.516 -40.705  1.00 90.32           H  
ATOM   4441  NZ  LYS A 287      34.630   2.123 -41.875  1.00 90.32           N  
ATOM   4442  HZ1 LYS A 287      35.192   1.327 -41.607  1.00 90.32           H  
ATOM   4443  HZ2 LYS A 287      33.808   2.156 -41.290  1.00 90.32           H  
ATOM   4444  HZ3 LYS A 287      34.337   2.003 -42.834  1.00 90.32           H  
ATOM   4445  N   VAL A 288      33.724  10.042 -43.136  1.00 89.89           N  
ATOM   4446  H   VAL A 288      33.344   9.848 -42.221  1.00 89.89           H  
ATOM   4447  CA  VAL A 288      33.087  11.078 -43.961  1.00 89.89           C  
ATOM   4448  HA  VAL A 288      32.901  10.671 -44.955  1.00 89.89           H  
ATOM   4449  C   VAL A 288      34.028  12.268 -44.152  1.00 89.89           C  
ATOM   4450  CB  VAL A 288      31.733  11.504 -43.362  1.00 89.89           C  
ATOM   4451  HB  VAL A 288      31.864  11.756 -42.310  1.00 89.89           H  
ATOM   4452  O   VAL A 288      34.203  12.713 -45.282  1.00 89.89           O  
ATOM   4453  CG1 VAL A 288      31.130  12.718 -44.081  1.00 89.89           C  
ATOM   4454 HG11 VAL A 288      31.751  13.600 -43.924  1.00 89.89           H  
ATOM   4455 HG12 VAL A 288      31.054  12.524 -45.151  1.00 89.89           H  
ATOM   4456 HG13 VAL A 288      30.139  12.933 -43.683  1.00 89.89           H  
ATOM   4457  CG2 VAL A 288      30.712  10.362 -43.475  1.00 89.89           C  
ATOM   4458 HG21 VAL A 288      31.088   9.460 -42.992  1.00 89.89           H  
ATOM   4459 HG22 VAL A 288      29.781  10.652 -42.987  1.00 89.89           H  
ATOM   4460 HG23 VAL A 288      30.515  10.141 -44.524  1.00 89.89           H  
ATOM   4461  N   ALA A 289      34.685  12.743 -43.090  1.00 89.61           N  
ATOM   4462  H   ALA A 289      34.498  12.347 -42.180  1.00 89.61           H  
ATOM   4463  CA  ALA A 289      35.640  13.847 -43.174  1.00 89.61           C  
ATOM   4464  HA  ALA A 289      35.130  14.718 -43.586  1.00 89.61           H  
ATOM   4465  C   ALA A 289      36.820  13.526 -44.108  1.00 89.61           C  
ATOM   4466  CB  ALA A 289      36.113  14.190 -41.756  1.00 89.61           C  
ATOM   4467  HB1 ALA A 289      35.258  14.451 -41.133  1.00 89.61           H  
ATOM   4468  HB2 ALA A 289      36.633  13.339 -41.315  1.00 89.61           H  
ATOM   4469  HB3 ALA A 289      36.793  15.040 -41.797  1.00 89.61           H  
ATOM   4470  O   ALA A 289      37.167  14.344 -44.958  1.00 89.61           O  
ATOM   4471  N   THR A 290      37.389  12.319 -44.010  1.00 91.14           N  
ATOM   4472  H   THR A 290      37.111  11.706 -43.257  1.00 91.14           H  
ATOM   4473  CA  THR A 290      38.444  11.855 -44.924  1.00 91.14           C  
ATOM   4474  HA  THR A 290      39.269  12.567 -44.901  1.00 91.14           H  
ATOM   4475  C   THR A 290      37.948  11.801 -46.367  1.00 91.14           C  
ATOM   4476  CB  THR A 290      38.978  10.479 -44.500  1.00 91.14           C  
ATOM   4477  HB  THR A 290      38.172   9.747 -44.537  1.00 91.14           H  
ATOM   4478  O   THR A 290      38.600  12.354 -47.244  1.00 91.14           O  
ATOM   4479  CG2 THR A 290      40.134   9.995 -45.373  1.00 91.14           C  
ATOM   4480 HG21 THR A 290      40.919  10.750 -45.419  1.00 91.14           H  
ATOM   4481 HG22 THR A 290      39.787   9.801 -46.387  1.00 91.14           H  
ATOM   4482 HG23 THR A 290      40.542   9.069 -44.968  1.00 91.14           H  
ATOM   4483  OG1 THR A 290      39.479  10.537 -43.184  1.00 91.14           O  
ATOM   4484  HG1 THR A 290      40.187  11.185 -43.184  1.00 91.14           H  
ATOM   4485  N   ALA A 291      36.769  11.220 -46.615  1.00 90.39           N  
ATOM   4486  H   ALA A 291      36.256  10.794 -45.857  1.00 90.39           H  
ATOM   4487  CA  ALA A 291      36.218  11.125 -47.967  1.00 90.39           C  
ATOM   4488  HA  ALA A 291      36.938  10.602 -48.597  1.00 90.39           H  
ATOM   4489  C   ALA A 291      35.972  12.505 -48.606  1.00 90.39           C  
ATOM   4490  CB  ALA A 291      34.927  10.300 -47.905  1.00 90.39           C  
ATOM   4491  HB1 ALA A 291      34.523  10.188 -48.912  1.00 90.39           H  
ATOM   4492  HB2 ALA A 291      34.191  10.802 -47.277  1.00 90.39           H  
ATOM   4493  HB3 ALA A 291      35.141   9.313 -47.496  1.00 90.39           H  
ATOM   4494  O   ALA A 291      36.251  12.696 -49.787  1.00 90.39           O  
ATOM   4495  N   VAL A 292      35.482  13.481 -47.833  1.00 90.79           N  
ATOM   4496  H   VAL A 292      35.254  13.263 -46.874  1.00 90.79           H  
ATOM   4497  CA  VAL A 292      35.292  14.862 -48.309  1.00 90.79           C  
ATOM   4498  HA  VAL A 292      34.709  14.841 -49.230  1.00 90.79           H  
ATOM   4499  C   VAL A 292      36.631  15.513 -48.659  1.00 90.79           C  
ATOM   4500  CB  VAL A 292      34.519  15.693 -47.266  1.00 90.79           C  
ATOM   4501  HB  VAL A 292      34.976  15.557 -46.285  1.00 90.79           H  
ATOM   4502  O   VAL A 292      36.741  16.151 -49.706  1.00 90.79           O  
ATOM   4503  CG1 VAL A 292      34.502  17.193 -47.586  1.00 90.79           C  
ATOM   4504 HG11 VAL A 292      33.866  17.720 -46.874  1.00 90.79           H  
ATOM   4505 HG12 VAL A 292      34.126  17.359 -48.596  1.00 90.79           H  
ATOM   4506 HG13 VAL A 292      35.506  17.610 -47.506  1.00 90.79           H  
ATOM   4507  CG2 VAL A 292      33.056  15.229 -47.196  1.00 90.79           C  
ATOM   4508 HG21 VAL A 292      33.004  14.161 -46.988  1.00 90.79           H  
ATOM   4509 HG22 VAL A 292      32.539  15.764 -46.400  1.00 90.79           H  
ATOM   4510 HG23 VAL A 292      32.559  15.427 -48.146  1.00 90.79           H  
ATOM   4511  N   ASN A 293      37.655  15.324 -47.823  1.00 91.47           N  
ATOM   4512  H   ASN A 293      37.511  14.783 -46.983  1.00 91.47           H  
ATOM   4513  CA  ASN A 293      38.990  15.855 -48.087  1.00 91.47           C  
ATOM   4514  HA  ASN A 293      38.911  16.927 -48.269  1.00 91.47           H  
ATOM   4515  C   ASN A 293      39.617  15.230 -49.345  1.00 91.47           C  
ATOM   4516  CB  ASN A 293      39.853  15.642 -46.837  1.00 91.47           C  
ATOM   4517  HB2 ASN A 293      40.012  14.577 -46.668  1.00 91.47           H  
ATOM   4518  HB3 ASN A 293      39.348  16.063 -45.968  1.00 91.47           H  
ATOM   4519  O   ASN A 293      40.176  15.947 -50.170  1.00 91.47           O  
ATOM   4520  CG  ASN A 293      41.187  16.343 -46.985  1.00 91.47           C  
ATOM   4521  ND2 ASN A 293      42.236  15.624 -47.306  1.00 91.47           N  
ATOM   4522 HD21 ASN A 293      42.116  14.661 -47.587  1.00 91.47           H  
ATOM   4523 HD22 ASN A 293      43.062  16.148 -47.558  1.00 91.47           H  
ATOM   4524  OD1 ASN A 293      41.292  17.545 -46.831  1.00 91.47           O  
ATOM   4525  N   ASP A 294      39.460  13.919 -49.536  1.00 91.79           N  
ATOM   4526  H   ASP A 294      39.055  13.362 -48.798  1.00 91.79           H  
ATOM   4527  CA  ASP A 294      39.954  13.227 -50.729  1.00 91.79           C  
ATOM   4528  HA  ASP A 294      41.026  13.403 -50.820  1.00 91.79           H  
ATOM   4529  C   ASP A 294      39.288  13.761 -52.004  1.00 91.79           C  
ATOM   4530  CB  ASP A 294      39.716  11.712 -50.607  1.00 91.79           C  
ATOM   4531  HB2 ASP A 294      38.665  11.530 -50.384  1.00 91.79           H  
ATOM   4532  HB3 ASP A 294      39.935  11.253 -51.571  1.00 91.79           H  
ATOM   4533  O   ASP A 294      39.976  14.015 -52.996  1.00 91.79           O  
ATOM   4534  CG  ASP A 294      40.585  11.013 -49.553  1.00 91.79           C  
ATOM   4535  OD1 ASP A 294      41.592  11.610 -49.108  1.00 91.79           O  
ATOM   4536  OD2 ASP A 294      40.246   9.852 -49.225  1.00 91.79           O  
ATOM   4537  N   ILE A 295      37.967  13.984 -51.979  1.00 90.57           N  
ATOM   4538  H   ILE A 295      37.464  13.743 -51.138  1.00 90.57           H  
ATOM   4539  CA  ILE A 295      37.230  14.589 -53.101  1.00 90.57           C  
ATOM   4540  HA  ILE A 295      37.402  13.989 -53.995  1.00 90.57           H  
ATOM   4541  C   ILE A 295      37.767  15.992 -53.402  1.00 90.57           C  
ATOM   4542  CB  ILE A 295      35.710  14.607 -52.810  1.00 90.57           C  
ATOM   4543  HB  ILE A 295      35.553  15.012 -51.810  1.00 90.57           H  
ATOM   4544  O   ILE A 295      38.032  16.305 -54.563  1.00 90.57           O  
ATOM   4545  CG1 ILE A 295      35.143  13.170 -52.859  1.00 90.57           C  
ATOM   4546 HG12 ILE A 295      35.798  12.498 -52.305  1.00 90.57           H  
ATOM   4547 HG13 ILE A 295      35.123  12.823 -53.892  1.00 90.57           H  
ATOM   4548  CG2 ILE A 295      34.949  15.498 -53.813  1.00 90.57           C  
ATOM   4549 HG21 ILE A 295      35.154  15.172 -54.833  1.00 90.57           H  
ATOM   4550 HG22 ILE A 295      35.253  16.539 -53.701  1.00 90.57           H  
ATOM   4551 HG23 ILE A 295      33.875  15.460 -53.629  1.00 90.57           H  
ATOM   4552  CD1 ILE A 295      33.736  13.040 -52.258  1.00 90.57           C  
ATOM   4553 HD11 ILE A 295      33.459  11.987 -52.223  1.00 90.57           H  
ATOM   4554 HD12 ILE A 295      33.727  13.441 -51.244  1.00 90.57           H  
ATOM   4555 HD13 ILE A 295      33.003  13.569 -52.868  1.00 90.57           H  
ATOM   4556  N   TYR A 296      37.963  16.821 -52.372  1.00 91.52           N  
ATOM   4557  H   TYR A 296      37.743  16.496 -51.441  1.00 91.52           H  
ATOM   4558  CA  TYR A 296      38.508  18.171 -52.526  1.00 91.52           C  
ATOM   4559  HA  TYR A 296      37.845  18.747 -53.171  1.00 91.52           H  
ATOM   4560  C   TYR A 296      39.889  18.152 -53.199  1.00 91.52           C  
ATOM   4561  CB  TYR A 296      38.556  18.853 -51.152  1.00 91.52           C  
ATOM   4562  HB2 TYR A 296      37.543  18.920 -50.756  1.00 91.52           H  
ATOM   4563  HB3 TYR A 296      39.136  18.244 -50.459  1.00 91.52           H  
ATOM   4564  O   TYR A 296      40.108  18.860 -54.183  1.00 91.52           O  
ATOM   4565  CG  TYR A 296      39.160  20.242 -51.193  1.00 91.52           C  
ATOM   4566  CD1 TYR A 296      40.536  20.421 -50.943  1.00 91.52           C  
ATOM   4567  HD1 TYR A 296      41.152  19.570 -50.692  1.00 91.52           H  
ATOM   4568  CD2 TYR A 296      38.351  21.348 -51.513  1.00 91.52           C  
ATOM   4569  HD2 TYR A 296      37.297  21.211 -51.707  1.00 91.52           H  
ATOM   4570  CE1 TYR A 296      41.107  21.706 -51.023  1.00 91.52           C  
ATOM   4571  HE1 TYR A 296      42.161  21.845 -50.838  1.00 91.52           H  
ATOM   4572  CE2 TYR A 296      38.917  22.634 -51.585  1.00 91.52           C  
ATOM   4573  HE2 TYR A 296      38.310  23.494 -51.829  1.00 91.52           H  
ATOM   4574  OH  TYR A 296      40.826  24.061 -51.429  1.00 91.52           O  
ATOM   4575  HH  TYR A 296      41.765  24.082 -51.232  1.00 91.52           H  
ATOM   4576  CZ  TYR A 296      40.294  22.815 -51.345  1.00 91.52           C  
ATOM   4577  N   THR A 297      40.800  17.294 -52.728  1.00 92.07           N  
ATOM   4578  H   THR A 297      40.576  16.755 -51.904  1.00 92.07           H  
ATOM   4579  CA  THR A 297      42.151  17.163 -53.291  1.00 92.07           C  
ATOM   4580  HA  THR A 297      42.624  18.145 -53.292  1.00 92.07           H  
ATOM   4581  C   THR A 297      42.136  16.679 -54.744  1.00 92.07           C  
ATOM   4582  CB  THR A 297      42.995  16.221 -52.417  1.00 92.07           C  
ATOM   4583  HB  THR A 297      42.519  15.241 -52.373  1.00 92.07           H  
ATOM   4584  O   THR A 297      42.889  17.206 -55.565  1.00 92.07           O  
ATOM   4585  CG2 THR A 297      44.429  16.057 -52.912  1.00 92.07           C  
ATOM   4586 HG21 THR A 297      45.021  15.540 -52.156  1.00 92.07           H  
ATOM   4587 HG22 THR A 297      44.434  15.451 -53.818  1.00 92.07           H  
ATOM   4588 HG23 THR A 297      44.876  17.028 -53.122  1.00 92.07           H  
ATOM   4589  OG1 THR A 297      43.092  16.736 -51.109  1.00 92.07           O  
ATOM   4590  HG1 THR A 297      43.481  17.612 -51.165  1.00 92.07           H  
ATOM   4591  N   HIS A 298      41.268  15.725 -55.098  1.00 90.74           N  
ATOM   4592  H   HIS A 298      40.661  15.328 -54.396  1.00 90.74           H  
ATOM   4593  CA  HIS A 298      41.150  15.255 -56.484  1.00 90.74           C  
ATOM   4594  HA  HIS A 298      42.139  14.978 -56.849  1.00 90.74           H  
ATOM   4595  C   HIS A 298      40.634  16.353 -57.418  1.00 90.74           C  
ATOM   4596  CB  HIS A 298      40.250  14.016 -56.565  1.00 90.74           C  
ATOM   4597  HB2 HIS A 298      39.926  13.887 -57.597  1.00 90.74           H  
ATOM   4598  HB3 HIS A 298      39.360  14.162 -55.952  1.00 90.74           H  
ATOM   4599  O   HIS A 298      41.236  16.586 -58.465  1.00 90.74           O  
ATOM   4600  CG  HIS A 298      40.952  12.753 -56.144  1.00 90.74           C  
ATOM   4601  CD2 HIS A 298      41.507  11.809 -56.965  1.00 90.74           C  
ATOM   4602  HD2 HIS A 298      41.517  11.839 -58.045  1.00 90.74           H  
ATOM   4603  ND1 HIS A 298      41.168  12.339 -54.854  1.00 90.74           N  
ATOM   4604  HD1 HIS A 298      40.862  12.833 -54.028  1.00 90.74           H  
ATOM   4605  CE1 HIS A 298      41.832  11.175 -54.889  1.00 90.74           C  
ATOM   4606  HE1 HIS A 298      42.136  10.612 -54.019  1.00 90.74           H  
ATOM   4607  NE2 HIS A 298      42.061  10.804 -56.161  1.00 90.74           N  
ATOM   4608  N   ILE A 299      39.574  17.068 -57.020  1.00 90.64           N  
ATOM   4609  H   ILE A 299      39.141  16.841 -56.136  1.00 90.64           H  
ATOM   4610  CA  ILE A 299      39.021  18.178 -57.811  1.00 90.64           C  
ATOM   4611  HA  ILE A 299      38.760  17.803 -58.801  1.00 90.64           H  
ATOM   4612  C   ILE A 299      40.078  19.266 -58.017  1.00 90.64           C  
ATOM   4613  CB  ILE A 299      37.741  18.736 -57.145  1.00 90.64           C  
ATOM   4614  HB  ILE A 299      37.952  18.925 -56.093  1.00 90.64           H  
ATOM   4615  O   ILE A 299      40.250  19.744 -59.137  1.00 90.64           O  
ATOM   4616  CG1 ILE A 299      36.603  17.694 -57.248  1.00 90.64           C  
ATOM   4617 HG12 ILE A 299      36.959  16.728 -56.890  1.00 90.64           H  
ATOM   4618 HG13 ILE A 299      36.319  17.570 -58.293  1.00 90.64           H  
ATOM   4619  CG2 ILE A 299      37.303  20.066 -57.794  1.00 90.64           C  
ATOM   4620 HG21 ILE A 299      37.143  19.926 -58.863  1.00 90.64           H  
ATOM   4621 HG22 ILE A 299      38.061  20.834 -57.643  1.00 90.64           H  
ATOM   4622 HG23 ILE A 299      36.386  20.437 -57.335  1.00 90.64           H  
ATOM   4623  CD1 ILE A 299      35.354  18.054 -56.432  1.00 90.64           C  
ATOM   4624 HD11 ILE A 299      34.669  17.206 -56.433  1.00 90.64           H  
ATOM   4625 HD12 ILE A 299      35.637  18.282 -55.404  1.00 90.64           H  
ATOM   4626 HD13 ILE A 299      34.841  18.910 -56.869  1.00 90.64           H  
ATOM   4627  N   TYR A 300      40.816  19.630 -56.964  1.00 92.43           N  
ATOM   4628  H   TYR A 300      40.617  19.217 -56.064  1.00 92.43           H  
ATOM   4629  CA  TYR A 300      41.890  20.618 -57.052  1.00 92.43           C  
ATOM   4630  HA  TYR A 300      41.467  21.566 -57.382  1.00 92.43           H  
ATOM   4631  C   TYR A 300      42.956  20.212 -58.084  1.00 92.43           C  
ATOM   4632  CB  TYR A 300      42.497  20.824 -55.657  1.00 92.43           C  
ATOM   4633  HB2 TYR A 300      41.713  21.155 -54.975  1.00 92.43           H  
ATOM   4634  HB3 TYR A 300      42.878  19.875 -55.281  1.00 92.43           H  
ATOM   4635  O   TYR A 300      43.295  21.001 -58.968  1.00 92.43           O  
ATOM   4636  CG  TYR A 300      43.619  21.841 -55.645  1.00 92.43           C  
ATOM   4637  CD1 TYR A 300      44.941  21.428 -55.907  1.00 92.43           C  
ATOM   4638  HD1 TYR A 300      45.160  20.384 -56.078  1.00 92.43           H  
ATOM   4639  CD2 TYR A 300      43.335  23.205 -55.435  1.00 92.43           C  
ATOM   4640  HD2 TYR A 300      42.322  23.523 -55.235  1.00 92.43           H  
ATOM   4641  CE1 TYR A 300      45.972  22.380 -56.001  1.00 92.43           C  
ATOM   4642  HE1 TYR A 300      46.973  22.071 -56.260  1.00 92.43           H  
ATOM   4643  CE2 TYR A 300      44.370  24.157 -55.501  1.00 92.43           C  
ATOM   4644  HE2 TYR A 300      44.166  25.207 -55.350  1.00 92.43           H  
ATOM   4645  OH  TYR A 300      46.678  24.666 -55.926  1.00 92.43           O  
ATOM   4646  HH  TYR A 300      47.477  24.256 -56.265  1.00 92.43           H  
ATOM   4647  CZ  TYR A 300      45.687  23.747 -55.800  1.00 92.43           C  
ATOM   4648  N   HIS A 301      43.446  18.969 -58.026  1.00 91.89           N  
ATOM   4649  H   HIS A 301      43.125  18.351 -57.295  1.00 91.89           H  
ATOM   4650  CA  HIS A 301      44.465  18.485 -58.961  1.00 91.89           C  
ATOM   4651  HA  HIS A 301      45.272  19.217 -58.997  1.00 91.89           H  
ATOM   4652  C   HIS A 301      43.960  18.339 -60.399  1.00 91.89           C  
ATOM   4653  CB  HIS A 301      45.036  17.155 -58.464  1.00 91.89           C  
ATOM   4654  HB2 HIS A 301      45.564  16.670 -59.284  1.00 91.89           H  
ATOM   4655  HB3 HIS A 301      44.222  16.498 -58.156  1.00 91.89           H  
ATOM   4656  O   HIS A 301      44.707  18.631 -61.335  1.00 91.89           O  
ATOM   4657  CG  HIS A 301      46.017  17.324 -57.337  1.00 91.89           C  
ATOM   4658  CD2 HIS A 301      46.015  16.650 -56.148  1.00 91.89           C  
ATOM   4659  HD2 HIS A 301      45.290  15.906 -55.850  1.00 91.89           H  
ATOM   4660  ND1 HIS A 301      47.110  18.163 -57.328  1.00 91.89           N  
ATOM   4661  HD1 HIS A 301      47.337  18.866 -58.017  1.00 91.89           H  
ATOM   4662  CE1 HIS A 301      47.747  17.995 -56.159  1.00 91.89           C  
ATOM   4663  HE1 HIS A 301      48.619  18.551 -55.848  1.00 91.89           H  
ATOM   4664  NE2 HIS A 301      47.123  17.075 -55.407  1.00 91.89           N  
ATOM   4665  N   ASP A 302      42.710  17.918 -60.597  1.00 93.03           N  
ATOM   4666  H   ASP A 302      42.152  17.637 -59.804  1.00 93.03           H  
ATOM   4667  CA  ASP A 302      42.113  17.841 -61.931  1.00 93.03           C  
ATOM   4668  HA  ASP A 302      42.772  17.265 -62.580  1.00 93.03           H  
ATOM   4669  C   ASP A 302      41.992  19.235 -62.561  1.00 93.03           C  
ATOM   4670  CB  ASP A 302      40.748  17.134 -61.865  1.00 93.03           C  
ATOM   4671  HB2 ASP A 302      40.185  17.503 -61.007  1.00 93.03           H  
ATOM   4672  HB3 ASP A 302      40.187  17.396 -62.762  1.00 93.03           H  
ATOM   4673  O   ASP A 302      42.386  19.419 -63.715  1.00 93.03           O  
ATOM   4674  CG  ASP A 302      40.829  15.600 -61.816  1.00 93.03           C  
ATOM   4675  OD1 ASP A 302      41.890  15.026 -62.180  1.00 93.03           O  
ATOM   4676  OD2 ASP A 302      39.779  14.978 -61.559  1.00 93.03           O  
ATOM   4677  N   LEU A 303      41.537  20.234 -61.795  1.00 92.70           N  
ATOM   4678  H   LEU A 303      41.248  20.019 -60.851  1.00 92.70           H  
ATOM   4679  CA  LEU A 303      41.465  21.626 -62.250  1.00 92.70           C  
ATOM   4680  HA  LEU A 303      40.902  21.663 -63.183  1.00 92.70           H  
ATOM   4681  C   LEU A 303      42.851  22.204 -62.559  1.00 92.70           C  
ATOM   4682  CB  LEU A 303      40.759  22.480 -61.182  1.00 92.70           C  
ATOM   4683  HB2 LEU A 303      41.241  22.302 -60.221  1.00 92.70           H  
ATOM   4684  HB3 LEU A 303      40.901  23.532 -61.431  1.00 92.70           H  
ATOM   4685  O   LEU A 303      43.025  22.888 -63.567  1.00 92.70           O  
ATOM   4686  CG  LEU A 303      39.248  22.222 -61.040  1.00 92.70           C  
ATOM   4687  HG  LEU A 303      39.061  21.164 -60.853  1.00 92.70           H  
ATOM   4688  CD1 LEU A 303      38.709  23.033 -59.860  1.00 92.70           C  
ATOM   4689 HD11 LEU A 303      37.646  22.832 -59.729  1.00 92.70           H  
ATOM   4690 HD12 LEU A 303      38.861  24.098 -60.032  1.00 92.70           H  
ATOM   4691 HD13 LEU A 303      39.234  22.737 -58.951  1.00 92.70           H  
ATOM   4692  CD2 LEU A 303      38.469  22.628 -62.293  1.00 92.70           C  
ATOM   4693 HD21 LEU A 303      38.748  21.987 -63.129  1.00 92.70           H  
ATOM   4694 HD22 LEU A 303      37.401  22.506 -62.114  1.00 92.70           H  
ATOM   4695 HD23 LEU A 303      38.678  23.668 -62.544  1.00 92.70           H  
ATOM   4696  N   GLU A 304      43.851  21.910 -61.729  1.00 93.28           N  
ATOM   4697  H   GLU A 304      43.637  21.396 -60.886  1.00 93.28           H  
ATOM   4698  CA  GLU A 304      45.230  22.344 -61.955  1.00 93.28           C  
ATOM   4699  HA  GLU A 304      45.233  23.422 -62.114  1.00 93.28           H  
ATOM   4700  C   GLU A 304      45.843  21.707 -63.212  1.00 93.28           C  
ATOM   4701  CB  GLU A 304      46.043  22.049 -60.687  1.00 93.28           C  
ATOM   4702  HB2 GLU A 304      45.631  22.652 -59.878  1.00 93.28           H  
ATOM   4703  HB3 GLU A 304      45.955  20.996 -60.417  1.00 93.28           H  
ATOM   4704  O   GLU A 304      46.526  22.383 -63.989  1.00 93.28           O  
ATOM   4705  CG  GLU A 304      47.521  22.392 -60.873  1.00 93.28           C  
ATOM   4706  HG2 GLU A 304      48.043  21.532 -61.293  1.00 93.28           H  
ATOM   4707  HG3 GLU A 304      47.598  23.204 -61.596  1.00 93.28           H  
ATOM   4708  CD  GLU A 304      48.185  22.818 -59.566  1.00 93.28           C  
ATOM   4709  OE1 GLU A 304      48.700  23.966 -59.568  1.00 93.28           O  
ATOM   4710  OE2 GLU A 304      48.187  22.006 -58.615  1.00 93.28           O  
ATOM   4711  N   ARG A 305      45.558  20.425 -63.465  1.00 91.64           N  
ATOM   4712  H   ARG A 305      45.003  19.920 -62.789  1.00 91.64           H  
ATOM   4713  CA  ARG A 305      45.981  19.741 -64.691  1.00 91.64           C  
ATOM   4714  HA  ARG A 305      47.056  19.881 -64.811  1.00 91.64           H  
ATOM   4715  C   ARG A 305      45.326  20.353 -65.927  1.00 91.64           C  
ATOM   4716  CB  ARG A 305      45.683  18.243 -64.560  1.00 91.64           C  
ATOM   4717  HB2 ARG A 305      44.607  18.103 -64.454  1.00 91.64           H  
ATOM   4718  HB3 ARG A 305      46.168  17.863 -63.661  1.00 91.64           H  
ATOM   4719  O   ARG A 305      46.029  20.632 -66.896  1.00 91.64           O  
ATOM   4720  CG  ARG A 305      46.197  17.454 -65.775  1.00 91.64           C  
ATOM   4721  HG2 ARG A 305      45.714  17.809 -66.685  1.00 91.64           H  
ATOM   4722  HG3 ARG A 305      47.272  17.605 -65.872  1.00 91.64           H  
ATOM   4723  CD  ARG A 305      45.918  15.954 -65.632  1.00 91.64           C  
ATOM   4724  HD2 ARG A 305      46.392  15.605 -64.715  1.00 91.64           H  
ATOM   4725  HD3 ARG A 305      46.366  15.432 -66.477  1.00 91.64           H  
ATOM   4726  NE  ARG A 305      44.469  15.680 -65.606  1.00 91.64           N  
ATOM   4727  HE  ARG A 305      43.868  16.369 -66.035  1.00 91.64           H  
ATOM   4728  NH1 ARG A 305      44.493  13.764 -64.332  1.00 91.64           N  
ATOM   4729 HH11 ARG A 305      45.503  13.757 -64.335  1.00 91.64           H  
ATOM   4730 HH12 ARG A 305      43.954  13.190 -63.699  1.00 91.64           H  
ATOM   4731  NH2 ARG A 305      42.570  14.767 -64.774  1.00 91.64           N  
ATOM   4732 HH21 ARG A 305      42.048  15.508 -65.218  1.00 91.64           H  
ATOM   4733 HH22 ARG A 305      42.213  14.507 -63.866  1.00 91.64           H  
ATOM   4734  CZ  ARG A 305      43.856  14.736 -64.917  1.00 91.64           C  
ATOM   4735  N   GLU A 306      44.016  20.595 -65.893  1.00 90.94           N  
ATOM   4736  H   GLU A 306      43.492  20.323 -65.074  1.00 90.94           H  
ATOM   4737  CA  GLU A 306      43.301  21.248 -66.998  1.00 90.94           C  
ATOM   4738  HA  GLU A 306      43.474  20.690 -67.918  1.00 90.94           H  
ATOM   4739  C   GLU A 306      43.833  22.662 -67.261  1.00 90.94           C  
ATOM   4740  CB  GLU A 306      41.788  21.280 -66.720  1.00 90.94           C  
ATOM   4741  HB2 GLU A 306      41.609  21.644 -65.709  1.00 90.94           H  
ATOM   4742  HB3 GLU A 306      41.320  21.984 -67.409  1.00 90.94           H  
ATOM   4743  O   GLU A 306      44.111  23.009 -68.410  1.00 90.94           O  
ATOM   4744  CG  GLU A 306      41.107  19.911 -66.894  1.00 90.94           C  
ATOM   4745  HG2 GLU A 306      41.479  19.228 -66.131  1.00 90.94           H  
ATOM   4746  HG3 GLU A 306      40.035  20.032 -66.737  1.00 90.94           H  
ATOM   4747  CD  GLU A 306      41.351  19.305 -68.284  1.00 90.94           C  
ATOM   4748  OE1 GLU A 306      41.722  18.108 -68.340  1.00 90.94           O  
ATOM   4749  OE2 GLU A 306      41.252  20.051 -69.283  1.00 90.94           O  
ATOM   4750  N   ARG A 307      44.088  23.450 -66.206  1.00 91.72           N  
ATOM   4751  H   ARG A 307      43.818  23.115 -65.292  1.00 91.72           H  
ATOM   4752  CA  ARG A 307      44.735  24.769 -66.313  1.00 91.72           C  
ATOM   4753  HA  ARG A 307      44.095  25.429 -66.899  1.00 91.72           H  
ATOM   4754  C   ARG A 307      46.072  24.676 -67.054  1.00 91.72           C  
ATOM   4755  CB  ARG A 307      44.922  25.357 -64.904  1.00 91.72           C  
ATOM   4756  HB2 ARG A 307      43.960  25.384 -64.393  1.00 91.72           H  
ATOM   4757  HB3 ARG A 307      45.578  24.696 -64.337  1.00 91.72           H  
ATOM   4758  O   ARG A 307      46.308  25.436 -67.991  1.00 91.72           O  
ATOM   4759  CG  ARG A 307      45.514  26.780 -64.907  1.00 91.72           C  
ATOM   4760  HG2 ARG A 307      44.725  27.487 -65.160  1.00 91.72           H  
ATOM   4761  HG3 ARG A 307      46.305  26.875 -65.651  1.00 91.72           H  
ATOM   4762  CD  ARG A 307      46.105  27.144 -63.537  1.00 91.72           C  
ATOM   4763  HD2 ARG A 307      46.317  28.214 -63.525  1.00 91.72           H  
ATOM   4764  HD3 ARG A 307      45.362  26.934 -62.767  1.00 91.72           H  
ATOM   4765  NE  ARG A 307      47.360  26.408 -63.272  1.00 91.72           N  
ATOM   4766  HE  ARG A 307      47.919  26.144 -64.071  1.00 91.72           H  
ATOM   4767  NH1 ARG A 307      47.228  26.147 -60.964  1.00 91.72           N  
ATOM   4768 HH11 ARG A 307      47.618  25.662 -60.168  1.00 91.72           H  
ATOM   4769 HH12 ARG A 307      46.351  26.645 -60.896  1.00 91.72           H  
ATOM   4770  NH2 ARG A 307      48.937  25.320 -62.061  1.00 91.72           N  
ATOM   4771 HH21 ARG A 307      49.169  24.883 -61.180  1.00 91.72           H  
ATOM   4772 HH22 ARG A 307      49.373  25.045 -62.929  1.00 91.72           H  
ATOM   4773  CZ  ARG A 307      47.825  25.981 -62.108  1.00 91.72           C  
ATOM   4774  N   ASN A 308      46.934  23.738 -66.662  1.00 92.67           N  
ATOM   4775  H   ASN A 308      46.675  23.152 -65.881  1.00 92.67           H  
ATOM   4776  CA  ASN A 308      48.257  23.576 -67.270  1.00 92.67           C  
ATOM   4777  HA  ASN A 308      48.757  24.544 -67.291  1.00 92.67           H  
ATOM   4778  C   ASN A 308      48.173  23.094 -68.730  1.00 92.67           C  
ATOM   4779  CB  ASN A 308      49.090  22.618 -66.403  1.00 92.67           C  
ATOM   4780  HB2 ASN A 308      50.028  22.405 -66.915  1.00 92.67           H  
ATOM   4781  HB3 ASN A 308      48.546  21.680 -66.286  1.00 92.67           H  
ATOM   4782  O   ASN A 308      48.942  23.561 -69.570  1.00 92.67           O  
ATOM   4783  CG  ASN A 308      49.436  23.166 -65.026  1.00 92.67           C  
ATOM   4784  ND2 ASN A 308      49.833  22.297 -64.124  1.00 92.67           N  
ATOM   4785 HD21 ASN A 308      49.820  21.311 -64.341  1.00 92.67           H  
ATOM   4786 HD22 ASN A 308      49.991  22.631 -63.184  1.00 92.67           H  
ATOM   4787  OD1 ASN A 308      49.378  24.354 -64.732  1.00 92.67           O  
ATOM   4788  N   ASN A 309      47.221  22.214 -69.056  1.00 92.81           N  
ATOM   4789  H   ASN A 309      46.642  21.835 -68.320  1.00 92.81           H  
ATOM   4790  CA  ASN A 309      46.968  21.780 -70.434  1.00 92.81           C  
ATOM   4791  HA  ASN A 309      47.886  21.379 -70.862  1.00 92.81           H  
ATOM   4792  C   ASN A 309      46.525  22.951 -71.323  1.00 92.81           C  
ATOM   4793  CB  ASN A 309      45.890  20.680 -70.430  1.00 92.81           C  
ATOM   4794  HB2 ASN A 309      45.038  21.001 -69.831  1.00 92.81           H  
ATOM   4795  HB3 ASN A 309      45.535  20.528 -71.450  1.00 92.81           H  
ATOM   4796  O   ASN A 309      47.012  23.093 -72.447  1.00 92.81           O  
ATOM   4797  CG  ASN A 309      46.370  19.333 -69.926  1.00 92.81           C  
ATOM   4798  ND2 ASN A 309      45.453  18.459 -69.579  1.00 92.81           N  
ATOM   4799 HD21 ASN A 309      44.473  18.707 -69.586  1.00 92.81           H  
ATOM   4800 HD22 ASN A 309      45.778  17.553 -69.273  1.00 92.81           H  
ATOM   4801  OD1 ASN A 309      47.549  19.019 -69.885  1.00 92.81           O  
ATOM   4802  N   ILE A 310      45.631  23.809 -70.816  1.00 90.53           N  
ATOM   4803  H   ILE A 310      45.243  23.612 -69.905  1.00 90.53           H  
ATOM   4804  CA  ILE A 310      45.174  25.013 -71.521  1.00 90.53           C  
ATOM   4805  HA  ILE A 310      44.803  24.719 -72.503  1.00 90.53           H  
ATOM   4806  C   ILE A 310      46.346  25.968 -71.761  1.00 90.53           C  
ATOM   4807  CB  ILE A 310      44.015  25.690 -70.752  1.00 90.53           C  
ATOM   4808  HB  ILE A 310      44.308  25.798 -69.707  1.00 90.53           H  
ATOM   4809  O   ILE A 310      46.529  26.410 -72.894  1.00 90.53           O  
ATOM   4810  CG1 ILE A 310      42.746  24.811 -70.826  1.00 90.53           C  
ATOM   4811 HG12 ILE A 310      43.003  23.772 -70.617  1.00 90.53           H  
ATOM   4812 HG13 ILE A 310      42.336  24.846 -71.835  1.00 90.53           H  
ATOM   4813  CG2 ILE A 310      43.715  27.094 -71.314  1.00 90.53           C  
ATOM   4814 HG21 ILE A 310      42.861  27.538 -70.802  1.00 90.53           H  
ATOM   4815 HG22 ILE A 310      43.506  27.036 -72.382  1.00 90.53           H  
ATOM   4816 HG23 ILE A 310      44.564  27.757 -71.146  1.00 90.53           H  
ATOM   4817  CD1 ILE A 310      41.656  25.219 -69.825  1.00 90.53           C  
ATOM   4818 HD11 ILE A 310      42.069  25.243 -68.817  1.00 90.53           H  
ATOM   4819 HD12 ILE A 310      41.244  26.196 -70.076  1.00 90.53           H  
ATOM   4820 HD13 ILE A 310      40.851  24.485 -69.857  1.00 90.53           H  
ATOM   4821  N   PHE A 311      47.161  26.248 -70.739  1.00 90.03           N  
ATOM   4822  H   PHE A 311      46.947  25.876 -69.824  1.00 90.03           H  
ATOM   4823  CA  PHE A 311      48.341  27.108 -70.884  1.00 90.03           C  
ATOM   4824  HA  PHE A 311      48.041  28.064 -71.314  1.00 90.03           H  
ATOM   4825  C   PHE A 311      49.342  26.552 -71.895  1.00 90.03           C  
ATOM   4826  CB  PHE A 311      48.991  27.364 -69.517  1.00 90.03           C  
ATOM   4827  HB2 PHE A 311      49.116  26.412 -69.001  1.00 90.03           H  
ATOM   4828  HB3 PHE A 311      49.987  27.770 -69.695  1.00 90.03           H  
ATOM   4829  O   PHE A 311      49.721  27.271 -72.811  1.00 90.03           O  
ATOM   4830  CG  PHE A 311      48.282  28.342 -68.589  1.00 90.03           C  
ATOM   4831  CD1 PHE A 311      47.262  29.210 -69.041  1.00 90.03           C  
ATOM   4832  HD1 PHE A 311      46.906  29.182 -70.060  1.00 90.03           H  
ATOM   4833  CD2 PHE A 311      48.717  28.439 -67.253  1.00 90.03           C  
ATOM   4834  HD2 PHE A 311      49.515  27.801 -66.902  1.00 90.03           H  
ATOM   4835  CE1 PHE A 311      46.696  30.159 -68.174  1.00 90.03           C  
ATOM   4836  HE1 PHE A 311      45.931  30.831 -68.534  1.00 90.03           H  
ATOM   4837  CE2 PHE A 311      48.148  29.389 -66.385  1.00 90.03           C  
ATOM   4838  HE2 PHE A 311      48.507  29.474 -65.370  1.00 90.03           H  
ATOM   4839  CZ  PHE A 311      47.141  30.252 -66.847  1.00 90.03           C  
ATOM   4840  HZ  PHE A 311      46.720  30.995 -66.186  1.00 90.03           H  
ATOM   4841  N   SER A 312      49.660  25.257 -71.842  1.00 93.02           N  
ATOM   4842  H   SER A 312      49.321  24.703 -71.069  1.00 93.02           H  
ATOM   4843  CA  SER A 312      50.543  24.639 -72.837  1.00 93.02           C  
ATOM   4844  HA  SER A 312      51.494  25.170 -72.820  1.00 93.02           H  
ATOM   4845  C   SER A 312      49.982  24.735 -74.265  1.00 93.02           C  
ATOM   4846  CB  SER A 312      50.788  23.180 -72.450  1.00 93.02           C  
ATOM   4847  HB2 SER A 312      51.219  23.144 -71.450  1.00 93.02           H  
ATOM   4848  HB3 SER A 312      49.844  22.636 -72.444  1.00 93.02           H  
ATOM   4849  O   SER A 312      50.724  25.003 -75.209  1.00 93.02           O  
ATOM   4850  OG  SER A 312      51.678  22.569 -73.362  1.00 93.02           O  
ATOM   4851  HG  SER A 312      52.403  23.178 -73.519  1.00 93.02           H  
ATOM   4852  N   HIS A 313      48.666  24.566 -74.446  1.00 90.48           N  
ATOM   4853  H   HIS A 313      48.093  24.332 -73.649  1.00 90.48           H  
ATOM   4854  CA  HIS A 313      48.032  24.720 -75.757  1.00 90.48           C  
ATOM   4855  HA  HIS A 313      48.586  24.117 -76.476  1.00 90.48           H  
ATOM   4856  C   HIS A 313      48.063  26.172 -76.263  1.00 90.48           C  
ATOM   4857  CB  HIS A 313      46.591  24.198 -75.688  1.00 90.48           C  
ATOM   4858  HB2 HIS A 313      46.006  24.826 -75.017  1.00 90.48           H  
ATOM   4859  HB3 HIS A 313      46.600  23.188 -75.277  1.00 90.48           H  
ATOM   4860  O   HIS A 313      48.234  26.401 -77.464  1.00 90.48           O  
ATOM   4861  CG  HIS A 313      45.924  24.154 -77.041  1.00 90.48           C  
ATOM   4862  CD2 HIS A 313      45.016  25.047 -77.543  1.00 90.48           C  
ATOM   4863  HD2 HIS A 313      44.644  25.912 -77.016  1.00 90.48           H  
ATOM   4864  ND1 HIS A 313      46.151  23.217 -78.017  1.00 90.48           N  
ATOM   4865  HD1 HIS A 313      46.791  22.439 -77.941  1.00 90.48           H  
ATOM   4866  CE1 HIS A 313      45.393  23.529 -79.080  1.00 90.48           C  
ATOM   4867  HE1 HIS A 313      45.367  22.962 -79.998  1.00 90.48           H  
ATOM   4868  NE2 HIS A 313      44.674  24.646 -78.847  1.00 90.48           N  
ATOM   4869  N   ILE A 314      47.891  27.144 -75.362  1.00 90.41           N  
ATOM   4870  H   ILE A 314      47.766  26.881 -74.395  1.00 90.41           H  
ATOM   4871  CA  ILE A 314      48.028  28.574 -75.665  1.00 90.41           C  
ATOM   4872  HA  ILE A 314      47.409  28.810 -76.530  1.00 90.41           H  
ATOM   4873  C   ILE A 314      49.470  28.885 -76.071  1.00 90.41           C  
ATOM   4874  CB  ILE A 314      47.537  29.436 -74.477  1.00 90.41           C  
ATOM   4875  HB  ILE A 314      47.969  29.046 -73.556  1.00 90.41           H  
ATOM   4876  O   ILE A 314      49.661  29.493 -77.121  1.00 90.41           O  
ATOM   4877  CG1 ILE A 314      45.995  29.351 -74.382  1.00 90.41           C  
ATOM   4878 HG12 ILE A 314      45.551  29.855 -75.241  1.00 90.41           H  
ATOM   4879 HG13 ILE A 314      45.685  28.307 -74.418  1.00 90.41           H  
ATOM   4880  CG2 ILE A 314      47.981  30.903 -74.623  1.00 90.41           C  
ATOM   4881 HG21 ILE A 314      47.647  31.315 -75.576  1.00 90.41           H  
ATOM   4882 HG22 ILE A 314      49.067  30.969 -74.564  1.00 90.41           H  
ATOM   4883 HG23 ILE A 314      47.594  31.510 -73.805  1.00 90.41           H  
ATOM   4884  CD1 ILE A 314      45.416  29.957 -73.097  1.00 90.41           C  
ATOM   4885 HD11 ILE A 314      45.538  31.040 -73.092  1.00 90.41           H  
ATOM   4886 HD12 ILE A 314      45.918  29.530 -72.229  1.00 90.41           H  
ATOM   4887 HD13 ILE A 314      44.352  29.730 -73.040  1.00 90.41           H  
ATOM   4888  N   ASP A 315      50.463  28.401 -75.323  1.00 91.49           N  
ATOM   4889  H   ASP A 315      50.239  27.980 -74.433  1.00 91.49           H  
ATOM   4890  CA  ASP A 315      51.884  28.621 -75.612  1.00 91.49           C  
ATOM   4891  HA  ASP A 315      52.091  29.691 -75.599  1.00 91.49           H  
ATOM   4892  C   ASP A 315      52.264  28.095 -77.001  1.00 91.49           C  
ATOM   4893  CB  ASP A 315      52.757  27.947 -74.539  1.00 91.49           C  
ATOM   4894  HB2 ASP A 315      53.790  27.955 -74.885  1.00 91.49           H  
ATOM   4895  HB3 ASP A 315      52.454  26.906 -74.428  1.00 91.49           H  
ATOM   4896  O   ASP A 315      52.844  28.824 -77.803  1.00 91.49           O  
ATOM   4897  CG  ASP A 315      52.723  28.637 -73.171  1.00 91.49           C  
ATOM   4898  OD1 ASP A 315      52.308  29.816 -73.111  1.00 91.49           O  
ATOM   4899  OD2 ASP A 315      53.134  27.963 -72.199  1.00 91.49           O  
ATOM   4900  N   VAL A 316      51.848  26.871 -77.352  1.00 93.03           N  
ATOM   4901  H   VAL A 316      51.397  26.310 -76.643  1.00 93.03           H  
ATOM   4902  CA  VAL A 316      52.082  26.303 -78.695  1.00 93.03           C  
ATOM   4903  HA  VAL A 316      53.155  26.306 -78.888  1.00 93.03           H  
ATOM   4904  C   VAL A 316      51.435  27.160 -79.786  1.00 93.03           C  
ATOM   4905  CB  VAL A 316      51.571  24.851 -78.772  1.00 93.03           C  
ATOM   4906  HB  VAL A 316      50.545  24.813 -78.405  1.00 93.03           H  
ATOM   4907  O   VAL A 316      52.036  27.386 -80.838  1.00 93.03           O  
ATOM   4908  CG1 VAL A 316      51.591  24.282 -80.200  1.00 93.03           C  
ATOM   4909 HG11 VAL A 316      52.583  24.404 -80.633  1.00 93.03           H  
ATOM   4910 HG12 VAL A 316      50.861  24.800 -80.822  1.00 93.03           H  
ATOM   4911 HG13 VAL A 316      51.333  23.223 -80.181  1.00 93.03           H  
ATOM   4912  CG2 VAL A 316      52.435  23.923 -77.909  1.00 93.03           C  
ATOM   4913 HG21 VAL A 316      52.480  24.290 -76.884  1.00 93.03           H  
ATOM   4914 HG22 VAL A 316      52.011  22.919 -77.897  1.00 93.03           H  
ATOM   4915 HG23 VAL A 316      53.451  23.886 -78.304  1.00 93.03           H  
ATOM   4916  N   LYS A 317      50.213  27.659 -79.559  1.00 91.75           N  
ATOM   4917  H   LYS A 317      49.796  27.496 -78.653  1.00 91.75           H  
ATOM   4918  CA  LYS A 317      49.543  28.560 -80.508  1.00 91.75           C  
ATOM   4919  HA  LYS A 317      49.566  28.109 -81.500  1.00 91.75           H  
ATOM   4920  C   LYS A 317      50.282  29.885 -80.659  1.00 91.75           C  
ATOM   4921  CB  LYS A 317      48.088  28.800 -80.090  1.00 91.75           C  
ATOM   4922  HB2 LYS A 317      47.746  29.738 -80.527  1.00 91.75           H  
ATOM   4923  HB3 LYS A 317      48.012  28.880 -79.006  1.00 91.75           H  
ATOM   4924  O   LYS A 317      50.394  30.357 -81.787  1.00 91.75           O  
ATOM   4925  CG  LYS A 317      47.189  27.675 -80.601  1.00 91.75           C  
ATOM   4926  HG2 LYS A 317      47.256  27.643 -81.688  1.00 91.75           H  
ATOM   4927  HG3 LYS A 317      47.519  26.718 -80.197  1.00 91.75           H  
ATOM   4928  CD  LYS A 317      45.738  27.931 -80.191  1.00 91.75           C  
ATOM   4929  HD2 LYS A 317      45.465  28.965 -80.403  1.00 91.75           H  
ATOM   4930  HD3 LYS A 317      45.645  27.741 -79.122  1.00 91.75           H  
ATOM   4931  CE  LYS A 317      44.836  26.990 -80.987  1.00 91.75           C  
ATOM   4932  HE2 LYS A 317      44.820  27.320 -82.025  1.00 91.75           H  
ATOM   4933  HE3 LYS A 317      45.269  25.990 -80.953  1.00 91.75           H  
ATOM   4934  NZ  LYS A 317      43.472  26.952 -80.420  1.00 91.75           N  
ATOM   4935  HZ1 LYS A 317      43.522  26.413 -79.567  1.00 91.75           H  
ATOM   4936  HZ2 LYS A 317      42.837  26.474 -81.043  1.00 91.75           H  
ATOM   4937  HZ3 LYS A 317      43.138  27.882 -80.214  1.00 91.75           H  
ATOM   4938  N   ILE A 318      50.791  30.454 -79.566  1.00 90.36           N
[truncated: 103,122 more chars]
