# Supplementary material for: Widespread Horizontal Gene Transfer Among Animal Viruses
Source: bioRxiv. 2024 Mar 26:2024.03.25.586562. Preprint. [Version 2] doi: 10.1101/2024.03.25.586562 (PMC11071296; doi:10.1101/2024.03.25.586562)
Supplement: Supplement 7 [file media-7.zip › File7_PDB/Adinto5308_Penton_one_halfsmoke.pdb]

ATOM      1  N   MET A   1     -30.248  -8.047  28.317  1.00 60.13           N  
ATOM      2  H   MET A   1     -30.484  -7.111  28.611  1.00 60.13           H  
ATOM      3  H2  MET A   1     -30.347  -8.685  29.093  1.00 60.13           H  
ATOM      4  H3  MET A   1     -30.884  -8.310  27.577  1.00 60.13           H  
ATOM      5  CA  MET A   1     -28.866  -8.079  27.785  1.00 60.13           C  
ATOM      6  HA  MET A   1     -28.176  -7.692  28.534  1.00 60.13           H  
ATOM      7  C   MET A   1     -28.803  -7.162  26.576  1.00 60.13           C  
ATOM      8  CB  MET A   1     -28.442  -9.511  27.415  1.00 60.13           C  
ATOM      9  HB2 MET A   1     -28.064  -9.541  26.393  1.00 60.13           H  
ATOM     10  HB3 MET A   1     -29.296 -10.185  27.477  1.00 60.13           H  
ATOM     11  O   MET A   1     -29.792  -7.098  25.854  1.00 60.13           O  
ATOM     12  CG  MET A   1     -27.340 -10.012  28.349  1.00 60.13           C  
ATOM     13  HG2 MET A   1     -26.446  -9.411  28.184  1.00 60.13           H  
ATOM     14  HG3 MET A   1     -27.649  -9.888  29.387  1.00 60.13           H  
ATOM     15  SD  MET A   1     -26.912 -11.748  28.064  1.00 60.13           S  
ATOM     16  CE  MET A   1     -27.672 -12.538  29.508  1.00 60.13           C  
ATOM     17  HE1 MET A   1     -28.748 -12.363  29.505  1.00 60.13           H  
ATOM     18  HE2 MET A   1     -27.484 -13.611  29.470  1.00 60.13           H  
ATOM     19  HE3 MET A   1     -27.235 -12.135  30.421  1.00 60.13           H  
ATOM     20  N   ALA A   2     -27.707  -6.425  26.386  1.00 79.61           N  
ATOM     21  H   ALA A   2     -26.892  -6.547  26.969  1.00 79.61           H  
ATOM     22  CA  ALA A   2     -27.542  -5.590  25.198  1.00 79.61           C  
ATOM     23  HA  ALA A   2     -28.374  -4.888  25.138  1.00 79.61           H  
ATOM     24  C   ALA A   2     -27.558  -6.479  23.941  1.00 79.61           C  
ATOM     25  CB  ALA A   2     -26.243  -4.786  25.327  1.00 79.61           C  
ATOM     26  HB1 ALA A   2     -25.385  -5.458  25.360  1.00 79.61           H  
ATOM     27  HB2 ALA A   2     -26.261  -4.181  26.234  1.00 79.61           H  
ATOM     28  HB3 ALA A   2     -26.132  -4.124  24.469  1.00 79.61           H  
ATOM     29  O   ALA A   2     -26.850  -7.479  23.880  1.00 79.61           O  
ATOM     30  N   THR A   3     -28.389  -6.140  22.957  1.00 90.98           N  
ATOM     31  H   THR A   3     -28.994  -5.339  23.068  1.00 90.98           H  
ATOM     32  CA  THR A   3     -28.516  -6.888  21.689  1.00 90.98           C  
ATOM     33  HA  THR A   3     -28.312  -7.944  21.869  1.00 90.98           H  
ATOM     34  C   THR A   3     -27.514  -6.424  20.631  1.00 90.98           C  
ATOM     35  CB  THR A   3     -29.942  -6.771  21.140  1.00 90.98           C  
ATOM     36  HB  THR A   3     -30.001  -7.246  20.161  1.00 90.98           H  
ATOM     37  O   THR A   3     -27.497  -6.941  19.515  1.00 90.98           O  
ATOM     38  CG2 THR A   3     -30.965  -7.426  22.066  1.00 90.98           C  
ATOM     39 HG21 THR A   3     -30.692  -8.469  22.228  1.00 90.98           H  
ATOM     40 HG22 THR A   3     -31.952  -7.398  21.604  1.00 90.98           H  
ATOM     41 HG23 THR A   3     -31.000  -6.915  23.028  1.00 90.98           H  
ATOM     42  OG1 THR A   3     -30.303  -5.409  21.033  1.00 90.98           O  
ATOM     43  HG1 THR A   3     -31.217  -5.390  20.740  1.00 90.98           H  
ATOM     44  N   GLN A   4     -26.695  -5.430  20.974  1.00 96.13           N  
ATOM     45  H   GLN A   4     -26.755  -5.071  21.916  1.00 96.13           H  
ATOM     46  CA  GLN A   4     -25.620  -4.886  20.161  1.00 96.13           C  
ATOM     47  HA  GLN A   4     -25.119  -5.718  19.665  1.00 96.13           H  
ATOM     48  C   GLN A   4     -24.592  -4.173  21.043  1.00 96.13           C  
ATOM     49  CB  GLN A   4     -26.183  -3.924  19.103  1.00 96.13           C  
ATOM     50  HB2 GLN A   4     -25.349  -3.552  18.507  1.00 96.13           H  
ATOM     51  HB3 GLN A   4     -26.848  -4.475  18.437  1.00 96.13           H  
ATOM     52  O   GLN A   4     -24.943  -3.682  22.118  1.00 96.13           O  
ATOM     53  CG  GLN A   4     -26.951  -2.727  19.694  1.00 96.13           C  
ATOM     54  HG2 GLN A   4     -26.314  -2.182  20.391  1.00 96.13           H  
ATOM     55  HG3 GLN A   4     -27.824  -3.089  20.237  1.00 96.13           H  
ATOM     56  CD  GLN A   4     -27.419  -1.741  18.632  1.00 96.13           C  
ATOM     57  NE2 GLN A   4     -28.234  -0.776  18.996  1.00 96.13           N  
ATOM     58 HE21 GLN A   4     -28.453  -0.091  18.286  1.00 96.13           H  
ATOM     59 HE22 GLN A   4     -28.498  -0.665  19.964  1.00 96.13           H  
ATOM     60  OE1 GLN A   4     -27.055  -1.796  17.469  1.00 96.13           O  
ATOM     61  N   PHE A   5     -23.348  -4.091  20.581  1.00 97.21           N  
ATOM     62  H   PHE A   5     -23.136  -4.509  19.687  1.00 97.21           H  
ATOM     63  CA  PHE A   5     -22.260  -3.374  21.251  1.00 97.21           C  
ATOM     64  HA  PHE A   5     -22.639  -2.423  21.623  1.00 97.21           H  
ATOM     65  C   PHE A   5     -21.119  -3.073  20.269  1.00 97.21           C  
ATOM     66  CB  PHE A   5     -21.751  -4.190  22.453  1.00 97.21           C  
ATOM     67  HB2 PHE A   5     -22.568  -4.339  23.159  1.00 97.21           H  
ATOM     68  HB3 PHE A   5     -20.990  -3.613  22.978  1.00 97.21           H  
ATOM     69  O   PHE A   5     -21.093  -3.588  19.150  1.00 97.21           O  
ATOM     70  CG  PHE A   5     -21.171  -5.541  22.089  1.00 97.21           C  
ATOM     71  CD1 PHE A   5     -22.012  -6.666  21.992  1.00 97.21           C  
ATOM     72  HD1 PHE A   5     -23.066  -6.578  22.206  1.00 97.21           H  
ATOM     73  CD2 PHE A   5     -19.794  -5.668  21.832  1.00 97.21           C  
ATOM     74  HD2 PHE A   5     -19.136  -4.816  21.922  1.00 97.21           H  
ATOM     75  CE1 PHE A   5     -21.479  -7.911  21.618  1.00 97.21           C  
ATOM     76  HE1 PHE A   5     -22.122  -8.776  21.544  1.00 97.21           H  
ATOM     77  CE2 PHE A   5     -19.268  -6.914  21.455  1.00 97.21           C  
ATOM     78  HE2 PHE A   5     -18.214  -7.023  21.247  1.00 97.21           H  
ATOM     79  CZ  PHE A   5     -20.107  -8.030  21.340  1.00 97.21           C  
ATOM     80  HZ  PHE A   5     -19.687  -8.973  21.025  1.00 97.21           H  
ATOM     81  N   TYR A   6     -20.173  -2.236  20.695  1.00 97.66           N  
ATOM     82  H   TYR A   6     -20.195  -1.921  21.654  1.00 97.66           H  
ATOM     83  CA  TYR A   6     -18.986  -1.877  19.922  1.00 97.66           C  
ATOM     84  HA  TYR A   6     -19.033  -2.367  18.949  1.00 97.66           H  
ATOM     85  C   TYR A   6     -17.718  -2.352  20.627  1.00 97.66           C  
ATOM     86  CB  TYR A   6     -18.934  -0.364  19.681  1.00 97.66           C  
ATOM     87  HB2 TYR A   6     -19.006   0.156  20.637  1.00 97.66           H  
ATOM     88  HB3 TYR A   6     -17.963  -0.115  19.253  1.00 97.66           H  
ATOM     89  O   TYR A   6     -17.648  -2.306  21.854  1.00 97.66           O  
ATOM     90  CG  TYR A   6     -20.013   0.153  18.751  1.00 97.66           C  
ATOM     91  CD1 TYR A   6     -19.706   0.409  17.402  1.00 97.66           C  
ATOM     92  HD1 TYR A   6     -18.708   0.234  17.030  1.00 97.66           H  
ATOM     93  CD2 TYR A   6     -21.312   0.402  19.236  1.00 97.66           C  
ATOM     94  HD2 TYR A   6     -21.538   0.232  20.278  1.00 97.66           H  
ATOM     95  CE1 TYR A   6     -20.692   0.927  16.543  1.00 97.66           C  
ATOM     96  HE1 TYR A   6     -20.434   1.175  15.524  1.00 97.66           H  
ATOM     97  CE2 TYR A   6     -22.311   0.879  18.366  1.00 97.66           C  
ATOM     98  HE2 TYR A   6     -23.313   1.068  18.724  1.00 97.66           H  
ATOM     99  OH  TYR A   6     -22.970   1.583  16.173  1.00 97.66           O  
ATOM    100  HH  TYR A   6     -22.626   1.707  15.285  1.00 97.66           H  
ATOM    101  CZ  TYR A   6     -22.003   1.137  17.015  1.00 97.66           C  
ATOM    102  N   LEU A   7     -16.715  -2.758  19.850  1.00 97.54           N  
ATOM    103  H   LEU A   7     -16.866  -2.757  18.851  1.00 97.54           H  
ATOM    104  CA  LEU A   7     -15.351  -2.991  20.320  1.00 97.54           C  
ATOM    105  HA  LEU A   7     -15.263  -2.689  21.364  1.00 97.54           H  
ATOM    106  C   LEU A   7     -14.388  -2.138  19.508  1.00 97.54           C  
ATOM    107  CB  LEU A   7     -14.953  -4.470  20.194  1.00 97.54           C  
ATOM    108  HB2 LEU A   7     -13.914  -4.571  20.508  1.00 97.54           H  
ATOM    109  HB3 LEU A   7     -15.012  -4.755  19.144  1.00 97.54           H  
ATOM    110  O   LEU A   7     -14.365  -2.228  18.285  1.00 97.54           O  
ATOM    111  CG  LEU A   7     -15.802  -5.447  21.013  1.00 97.54           C  
ATOM    112  HG  LEU A   7     -16.833  -5.388  20.665  1.00 97.54           H  
ATOM    113  CD1 LEU A   7     -15.278  -6.862  20.776  1.00 97.54           C  
ATOM    114 HD11 LEU A   7     -14.303  -6.990  21.246  1.00 97.54           H  
ATOM    115 HD12 LEU A   7     -15.182  -7.053  19.707  1.00 97.54           H  
ATOM    116 HD13 LEU A   7     -15.978  -7.588  21.189  1.00 97.54           H  
ATOM    117  CD2 LEU A   7     -15.754  -5.165  22.515  1.00 97.54           C  
ATOM    118 HD21 LEU A   7     -16.391  -5.879  23.038  1.00 97.54           H  
ATOM    119 HD22 LEU A   7     -14.733  -5.249  22.887  1.00 97.54           H  
ATOM    120 HD23 LEU A   7     -16.138  -4.169  22.735  1.00 97.54           H  
ATOM    121  N   THR A   8     -13.560  -1.357  20.188  1.00 98.09           N  
ATOM    122  H   THR A   8     -13.641  -1.318  21.194  1.00 98.09           H  
ATOM    123  CA  THR A   8     -12.473  -0.601  19.565  1.00 98.09           C  
ATOM    124  HA  THR A   8     -12.630  -0.542  18.487  1.00 98.09           H  
ATOM    125  C   THR A   8     -11.163  -1.332  19.819  1.00 98.09           C  
ATOM    126  CB  THR A   8     -12.443   0.835  20.096  1.00 98.09           C  
ATOM    127  HB  THR A   8     -12.283   0.820  21.174  1.00 98.09           H  
ATOM    128  O   THR A   8     -10.809  -1.599  20.967  1.00 98.09           O  
ATOM    129  CG2 THR A   8     -11.367   1.685  19.435  1.00 98.09           C  
ATOM    130 HG21 THR A   8     -11.435   2.708  19.806  1.00 98.09           H  
ATOM    131 HG22 THR A   8     -11.516   1.687  18.355  1.00 98.09           H  
ATOM    132 HG23 THR A   8     -10.378   1.292  19.673  1.00 98.09           H  
ATOM    133  OG1 THR A   8     -13.673   1.462  19.822  1.00 98.09           O  
ATOM    134  HG1 THR A   8     -13.673   1.727  18.900  1.00 98.09           H  
ATOM    135  N   LEU A   9     -10.447  -1.664  18.746  1.00 98.30           N  
ATOM    136  H   LEU A   9     -10.836  -1.445  17.840  1.00 98.30           H  
ATOM    137  CA  LEU A   9      -9.274  -2.535  18.749  1.00 98.30           C  
ATOM    138  HA  LEU A   9      -9.063  -2.874  19.763  1.00 98.30           H  
ATOM    139  C   LEU A   9      -8.038  -1.774  18.234  1.00 98.30           C  
ATOM    140  CB  LEU A   9      -9.579  -3.782  17.889  1.00 98.30           C  
ATOM    141  HB2 LEU A   9      -9.674  -3.469  16.849  1.00 98.30           H  
ATOM    142  HB3 LEU A   9      -8.726  -4.458  17.948  1.00 98.30           H  
ATOM    143  O   LEU A   9      -7.769  -1.783  17.031  1.00 98.30           O  
ATOM    144  CG  LEU A   9     -10.854  -4.568  18.245  1.00 98.30           C  
ATOM    145  HG  LEU A   9     -11.731  -3.934  18.113  1.00 98.30           H  
ATOM    146  CD1 LEU A   9     -10.979  -5.757  17.295  1.00 98.30           C  
ATOM    147 HD11 LEU A   9     -11.039  -5.401  16.266  1.00 98.30           H  
ATOM    148 HD12 LEU A   9     -11.886  -6.315  17.527  1.00 98.30           H  
ATOM    149 HD13 LEU A   9     -10.118  -6.417  17.396  1.00 98.30           H  
ATOM    150  CD2 LEU A   9     -10.848  -5.104  19.678  1.00 98.30           C  
ATOM    151 HD21 LEU A   9     -10.822  -4.278  20.389  1.00 98.30           H  
ATOM    152 HD22 LEU A   9     -11.753  -5.683  19.857  1.00 98.30           H  
ATOM    153 HD23 LEU A   9      -9.979  -5.745  19.831  1.00 98.30           H  
ATOM    154  N   PRO A  10      -7.283  -1.085  19.113  1.00 98.25           N  
ATOM    155  CA  PRO A  10      -5.996  -0.496  18.754  1.00 98.25           C  
ATOM    156  HA  PRO A  10      -6.120   0.097  17.848  1.00 98.25           H  
ATOM    157  C   PRO A  10      -4.928  -1.570  18.523  1.00 98.25           C  
ATOM    158  CB  PRO A  10      -5.605   0.428  19.915  1.00 98.25           C  
ATOM    159  HB2 PRO A  10      -5.220   1.380  19.552  1.00 98.25           H  
ATOM    160  HB3 PRO A  10      -4.862  -0.054  20.551  1.00 98.25           H  
ATOM    161  O   PRO A  10      -4.784  -2.487  19.332  1.00 98.25           O  
ATOM    162  CG  PRO A  10      -6.897   0.614  20.709  1.00 98.25           C  
ATOM    163  HG2 PRO A  10      -7.456   1.456  20.300  1.00 98.25           H  
ATOM    164  HG3 PRO A  10      -6.703   0.763  21.771  1.00 98.25           H  
ATOM    165  CD  PRO A  10      -7.667  -0.676  20.452  1.00 98.25           C  
ATOM    166  HD2 PRO A  10      -7.387  -1.448  21.169  1.00 98.25           H  
ATOM    167  HD3 PRO A  10      -8.733  -0.460  20.521  1.00 98.25           H  
ATOM    168  N   SER A  11      -4.111  -1.415  17.482  1.00 98.17           N  
ATOM    169  H   SER A  11      -4.306  -0.680  16.817  1.00 98.17           H  
ATOM    170  CA  SER A  11      -3.057  -2.379  17.134  1.00 98.17           C  
ATOM    171  HA  SER A  11      -3.514  -3.367  17.078  1.00 98.17           H  
ATOM    172  C   SER A  11      -1.933  -2.476  18.166  1.00 98.17           C  
ATOM    173  CB  SER A  11      -2.486  -2.044  15.755  1.00 98.17           C  
ATOM    174  HB2 SER A  11      -3.318  -1.940  15.058  1.00 98.17           H  
ATOM    175  HB3 SER A  11      -1.858  -2.868  15.418  1.00 98.17           H  
ATOM    176  O   SER A  11      -1.240  -3.484  18.249  1.00 98.17           O  
ATOM    177  OG  SER A  11      -1.720  -0.844  15.776  1.00 98.17           O  
ATOM    178  HG  SER A  11      -0.816  -1.114  15.957  1.00 98.17           H  
ATOM    179  N   ASN A  12      -1.760  -1.430  18.975  1.00 96.75           N  
ATOM    180  H   ASN A  12      -2.384  -0.644  18.856  1.00 96.75           H  
ATOM    181  CA  ASN A  12      -0.783  -1.367  20.059  1.00 96.75           C  
ATOM    182  HA  ASN A  12       0.016  -2.075  19.838  1.00 96.75           H  
ATOM    183  C   ASN A  12      -1.361  -1.790  21.423  1.00 96.75           C  
ATOM    184  CB  ASN A  12      -0.169   0.041  20.084  1.00 96.75           C  
ATOM    185  HB2 ASN A  12       0.723   0.004  20.709  1.00 96.75           H  
ATOM    186  HB3 ASN A  12       0.139   0.333  19.080  1.00 96.75           H  
ATOM    187  O   ASN A  12      -0.724  -1.574  22.456  1.00 96.75           O  
ATOM    188  CG  ASN A  12      -1.120   1.090  20.637  1.00 96.75           C  
ATOM    189  ND2 ASN A  12      -0.630   1.973  21.475  1.00 96.75           N  
ATOM    190 HD21 ASN A  12       0.323   1.855  21.788  1.00 96.75           H  
ATOM    191 HD22 ASN A  12      -1.306   2.500  22.008  1.00 96.75           H  
ATOM    192  OD1 ASN A  12      -2.299   1.158  20.328  1.00 96.75           O  
ATOM    193  N   SER A  13      -2.572  -2.348  21.452  1.00 94.77           N  
ATOM    194  H   SER A  13      -3.073  -2.476  20.584  1.00 94.77           H  
ATOM    195  CA  SER A  13      -3.133  -2.966  22.652  1.00 94.77           C  
ATOM    196  HA  SER A  13      -2.913  -2.332  23.511  1.00 94.77           H  
ATOM    197  C   SER A  13      -2.516  -4.338  22.899  1.00 94.77           C  
ATOM    198  CB  SER A  13      -4.651  -3.088  22.540  1.00 94.77           C  
ATOM    199  HB2 SER A  13      -5.033  -3.703  23.355  1.00 94.77           H  
ATOM    200  HB3 SER A  13      -4.917  -3.560  21.594  1.00 94.77           H  
ATOM    201  O   SER A  13      -2.009  -4.992  21.991  1.00 94.77           O  
ATOM    202  OG  SER A  13      -5.228  -1.803  22.634  1.00 94.77           O  
ATOM    203  HG  SER A  13      -6.138  -1.875  22.339  1.00 94.77           H  
ATOM    204  N   SER A  14      -2.574  -4.789  24.154  1.00 95.54           N  
ATOM    205  H   SER A  14      -3.043  -4.213  24.838  1.00 95.54           H  
ATOM    206  CA  SER A  14      -2.185  -6.151  24.543  1.00 95.54           C  
ATOM    207  HA  SER A  14      -2.238  -6.194  25.631  1.00 95.54           H  
ATOM    208  C   SER A  14      -0.743  -6.548  24.185  1.00 95.54           C  
ATOM    209  CB  SER A  14      -3.203  -7.172  24.007  1.00 95.54           C  
ATOM    210  HB2 SER A  14      -3.105  -7.233  22.923  1.00 95.54           H  
ATOM    211  HB3 SER A  14      -3.003  -8.157  24.429  1.00 95.54           H  
ATOM    212  O   SER A  14      -0.440  -7.736  24.186  1.00 95.54           O  
ATOM    213  OG  SER A  14      -4.531  -6.784  24.320  1.00 95.54           O  
ATOM    214  HG  SER A  14      -4.710  -6.870  25.259  1.00 95.54           H  
ATOM    215  N   MET A  15       0.168  -5.586  23.969  1.00 93.06           N  
ATOM    216  H   MET A  15      -0.172  -4.642  23.858  1.00 93.06           H  
ATOM    217  CA  MET A  15       1.588  -5.838  23.648  1.00 93.06           C  
ATOM    218  HA  MET A  15       1.650  -6.364  22.696  1.00 93.06           H  
ATOM    219  C   MET A  15       2.304  -6.700  24.698  1.00 93.06           C  
ATOM    220  CB  MET A  15       2.352  -4.507  23.530  1.00 93.06           C  
ATOM    221  HB2 MET A  15       2.256  -3.958  24.467  1.00 93.06           H  
ATOM    222  HB3 MET A  15       3.410  -4.716  23.374  1.00 93.06           H  
ATOM    223  O   MET A  15       3.237  -7.424  24.372  1.00 93.06           O  
ATOM    224  CG  MET A  15       1.862  -3.610  22.392  1.00 93.06           C  
ATOM    225  HG2 MET A  15       2.406  -2.667  22.434  1.00 93.06           H  
ATOM    226  HG3 MET A  15       0.807  -3.398  22.565  1.00 93.06           H  
ATOM    227  SD  MET A  15       2.011  -4.273  20.716  1.00 93.06           S  
ATOM    228  CE  MET A  15       3.807  -4.459  20.524  1.00 93.06           C  
ATOM    229  HE1 MET A  15       4.183  -5.208  21.220  1.00 93.06           H  
ATOM    230  HE2 MET A  15       4.303  -3.504  20.701  1.00 93.06           H  
ATOM    231  HE3 MET A  15       4.025  -4.793  19.509  1.00 93.06           H  
ATOM    232  N   ALA A  16       1.846  -6.663  25.955  1.00 94.94           N  
ATOM    233  H   ALA A  16       1.098  -6.021  26.173  1.00 94.94           H  
ATOM    234  CA  ALA A  16       2.352  -7.535  27.016  1.00 94.94           C  
ATOM    235  HA  ALA A  16       3.435  -7.422  27.077  1.00 94.94           H  
ATOM    236  C   ALA A  16       2.061  -9.028  26.758  1.00 94.94           C  
ATOM    237  CB  ALA A  16       1.736  -7.075  28.343  1.00 94.94           C  
ATOM    238  HB1 ALA A  16       0.652  -7.188  28.316  1.00 94.94           H  
ATOM    239  HB2 ALA A  16       1.992  -6.032  28.532  1.00 94.94           H  
ATOM    240  HB3 ALA A  16       2.133  -7.685  29.155  1.00 94.94           H  
ATOM    241  O   ALA A  16       2.836  -9.883  27.178  1.00 94.94           O  
ATOM    242  N   TYR A  17       0.962  -9.336  26.062  1.00 95.29           N  
ATOM    243  H   TYR A  17       0.417  -8.575  25.681  1.00 95.29           H  
ATOM    244  CA  TYR A  17       0.551 -10.695  25.696  1.00 95.29           C  
ATOM    245  HA  TYR A  17       1.020 -11.411  26.370  1.00 95.29           H  
ATOM    246  C   TYR A  17       0.978 -11.064  24.269  1.00 95.29           C  
ATOM    247  CB  TYR A  17      -0.975 -10.820  25.842  1.00 95.29           C  
ATOM    248  HB2 TYR A  17      -1.263 -11.841  25.590  1.00 95.29           H  
ATOM    249  HB3 TYR A  17      -1.456 -10.167  25.114  1.00 95.29           H  
ATOM    250  O   TYR A  17       1.322 -12.213  24.007  1.00 95.29           O  
ATOM    251  CG  TYR A  17      -1.508 -10.497  27.227  1.00 95.29           C  
ATOM    252  CD1 TYR A  17      -1.403 -11.449  28.259  1.00 95.29           C  
ATOM    253  HD1 TYR A  17      -0.930 -12.400  28.060  1.00 95.29           H  
ATOM    254  CD2 TYR A  17      -2.087  -9.240  27.488  1.00 95.29           C  
ATOM    255  HD2 TYR A  17      -2.160  -8.509  26.696  1.00 95.29           H  
ATOM    256  CE1 TYR A  17      -1.863 -11.145  29.555  1.00 95.29           C  
ATOM    257  HE1 TYR A  17      -1.739 -11.861  30.354  1.00 95.29           H  
ATOM    258  CE2 TYR A  17      -2.559  -8.934  28.778  1.00 95.29           C  
ATOM    259  HE2 TYR A  17      -3.002  -7.973  28.994  1.00 95.29           H  
ATOM    260  OH  TYR A  17      -2.887  -9.575  31.059  1.00 95.29           O  
ATOM    261  HH  TYR A  17      -2.632 -10.219  31.724  1.00 95.29           H  
ATOM    262  CZ  TYR A  17      -2.440  -9.882  29.815  1.00 95.29           C  
ATOM    263  N   PHE A  18       0.971 -10.093  23.351  1.00 96.15           N  
ATOM    264  H   PHE A  18       0.646  -9.180  23.633  1.00 96.15           H  
ATOM    265  CA  PHE A  18       1.252 -10.280  21.928  1.00 96.15           C  
ATOM    266  HA  PHE A  18       1.624 -11.291  21.763  1.00 96.15           H  
ATOM    267  C   PHE A  18       2.349  -9.313  21.473  1.00 96.15           C  
ATOM    268  CB  PHE A  18      -0.045 -10.130  21.121  1.00 96.15           C  
ATOM    269  HB2 PHE A  18      -0.345  -9.082  21.139  1.00 96.15           H  
ATOM    270  HB3 PHE A  18       0.154 -10.402  20.085  1.00 96.15           H  
ATOM    271  O   PHE A  18       2.097  -8.299  20.828  1.00 96.15           O  
ATOM    272  CG  PHE A  18      -1.203 -10.967  21.626  1.00 96.15           C  
ATOM    273  CD1 PHE A  18      -1.125 -12.372  21.635  1.00 96.15           C  
ATOM    274  HD1 PHE A  18      -0.232 -12.864  21.279  1.00 96.15           H  
ATOM    275  CD2 PHE A  18      -2.352 -10.330  22.121  1.00 96.15           C  
ATOM    276  HD2 PHE A  18      -2.410  -9.252  22.113  1.00 96.15           H  
ATOM    277  CE1 PHE A  18      -2.189 -13.132  22.153  1.00 96.15           C  
ATOM    278  HE1 PHE A  18      -2.115 -14.209  22.190  1.00 96.15           H  
ATOM    279  CE2 PHE A  18      -3.428 -11.089  22.605  1.00 96.15           C  
ATOM    280  HE2 PHE A  18      -4.327 -10.592  22.940  1.00 96.15           H  
ATOM    281  CZ  PHE A  18      -3.342 -12.490  22.636  1.00 96.15           C  
ATOM    282  HZ  PHE A  18      -4.160 -13.076  23.029  1.00 96.15           H  
ATOM    283  N   GLN A  19       3.592  -9.635  21.829  1.00 94.73           N  
ATOM    284  H   GLN A  19       3.726 -10.453  22.406  1.00 94.73           H  
ATOM    285  CA  GLN A  19       4.758  -8.776  21.574  1.00 94.73           C  
ATOM    286  HA  GLN A  19       4.574  -7.792  22.004  1.00 94.73           H  
ATOM    287  C   GLN A  19       5.047  -8.569  20.080  1.00 94.73           C  
ATOM    288  CB  GLN A  19       5.988  -9.388  22.258  1.00 94.73           C  
ATOM    289  HB2 GLN A  19       6.865  -8.790  22.010  1.00 94.73           H  
ATOM    290  HB3 GLN A  19       6.144 -10.399  21.880  1.00 94.73           H  
ATOM    291  O   GLN A  19       5.633  -7.560  19.702  1.00 94.73           O  
ATOM    292  CG  GLN A  19       5.841  -9.430  23.788  1.00 94.73           C  
ATOM    293  HG2 GLN A  19       5.766  -8.412  24.169  1.00 94.73           H  
ATOM    294  HG3 GLN A  19       4.930  -9.963  24.060  1.00 94.73           H  
ATOM    295  CD  GLN A  19       7.011 -10.117  24.480  1.00 94.73           C  
ATOM    296  NE2 GLN A  19       6.857 -10.483  25.733  1.00 94.73           N  
ATOM    297 HE21 GLN A  19       7.651 -10.944  26.154  1.00 94.73           H  
ATOM    298 HE22 GLN A  19       5.982 -10.326  26.212  1.00 94.73           H  
ATOM    299  OE1 GLN A  19       8.072 -10.348  23.929  1.00 94.73           O  
ATOM    300  N   ASN A  20       4.596  -9.501  19.237  1.00 95.26           N  
ATOM    301  H   ASN A  20       4.119 -10.298  19.634  1.00 95.26           H  
ATOM    302  CA  ASN A  20       4.787  -9.464  17.788  1.00 95.26           C  
ATOM    303  HA  ASN A  20       5.713  -8.931  17.573  1.00 95.26           H  
ATOM    304  C   ASN A  20       3.677  -8.700  17.048  1.00 95.26           C  
ATOM    305  CB  ASN A  20       4.933 -10.904  17.267  1.00 95.26           C  
ATOM    306  HB2 ASN A  20       4.028 -11.465  17.501  1.00 95.26           H  
ATOM    307  HB3 ASN A  20       5.043 -10.882  16.182  1.00 95.26           H  
ATOM    308  O   ASN A  20       3.650  -8.727  15.819  1.00 95.26           O  
ATOM    309  CG  ASN A  20       6.139 -11.635  17.823  1.00 95.26           C  
ATOM    310  ND2 ASN A  20       6.151 -12.943  17.732  1.00 95.26           N  
ATOM    311 HD21 ASN A  20       6.982 -13.395  18.085  1.00 95.26           H  
ATOM    312 HD22 ASN A  20       5.411 -13.432  17.249  1.00 95.26           H  
ATOM    313  OD1 ASN A  20       7.078 -11.070  18.350  1.00 95.26           O  
ATOM    314  N   ASN A  21       2.750  -8.054  17.764  1.00 97.50           N  
ATOM    315  H   ASN A  21       2.814  -8.048  18.772  1.00 97.50           H  
ATOM    316  CA  ASN A  21       1.746  -7.205  17.134  1.00 97.50           C  
ATOM    317  HA  ASN A  21       1.154  -7.814  16.451  1.00 97.50           H  
ATOM    318  C   ASN A  21       2.424  -6.102  16.310  1.00 97.50           C  
ATOM    319  CB  ASN A  21       0.816  -6.591  18.192  1.00 97.50           C  
ATOM    320  HB2 ASN A  21       1.407  -6.314  19.065  1.00 97.50           H  
ATOM    321  HB3 ASN A  21       0.370  -5.682  17.787  1.00 97.50           H  
ATOM    322  O   ASN A  21       3.359  -5.430  16.747  1.00 97.50           O  
ATOM    323  CG  ASN A  21      -0.325  -7.476  18.650  1.00 97.50           C  
ATOM    324  ND2 ASN A  21      -1.163  -6.963  19.519  1.00 97.50           N  
ATOM    325 HD21 ASN A  21      -1.027  -6.022  19.861  1.00 97.50           H  
ATOM    326 HD22 ASN A  21      -1.955  -7.513  19.818  1.00 97.50           H  
ATOM    327  OD1 ASN A  21      -0.522  -8.600  18.214  1.00 97.50           O  
ATOM    328  N   THR A  22       1.895  -5.894  15.116  1.00 97.54           N  
ATOM    329  H   THR A  22       1.093  -6.458  14.870  1.00 97.54           H  
ATOM    330  CA  THR A  22       2.273  -4.843  14.176  1.00 97.54           C  
ATOM    331  HA  THR A  22       3.036  -4.206  14.623  1.00 97.54           H  
ATOM    332  C   THR A  22       1.052  -3.978  13.871  1.00 97.54           C  
ATOM    333  CB  THR A  22       2.843  -5.437  12.878  1.00 97.54           C  
ATOM    334  HB  THR A  22       3.178  -4.620  12.239  1.00 97.54           H  
ATOM    335  O   THR A  22      -0.065  -4.266  14.295  1.00 97.54           O  
ATOM    336  CG2 THR A  22       4.019  -6.384  13.095  1.00 97.54           C  
ATOM    337 HG21 THR A  22       4.443  -6.662  12.130  1.00 97.54           H  
ATOM    338 HG22 THR A  22       4.786  -5.889  13.692  1.00 97.54           H  
ATOM    339 HG23 THR A  22       3.694  -7.287  13.612  1.00 97.54           H  
ATOM    340  OG1 THR A  22       1.838  -6.150  12.201  1.00 97.54           O  
ATOM    341  HG1 THR A  22       1.567  -6.850  12.800  1.00 97.54           H  
ATOM    342  N   VAL A  23       1.233  -2.909  13.097  1.00 98.00           N  
ATOM    343  H   VAL A  23       2.165  -2.683  12.781  1.00 98.00           H  
ATOM    344  CA  VAL A  23       0.113  -2.058  12.663  1.00 98.00           C  
ATOM    345  HA  VAL A  23      -0.451  -1.743  13.542  1.00 98.00           H  
ATOM    346  C   VAL A  23      -0.866  -2.814  11.748  1.00 98.00           C  
ATOM    347  CB  VAL A  23       0.657  -0.802  11.962  1.00 98.00           C  
ATOM    348  HB  VAL A  23       1.166  -1.123  11.053  1.00 98.00           H  
ATOM    349  O   VAL A  23      -2.066  -2.549  11.793  1.00 98.00           O  
ATOM    350  CG1 VAL A  23      -0.452   0.184  11.588  1.00 98.00           C  
ATOM    351 HG11 VAL A  23      -0.017   1.073  11.131  1.00 98.00           H  
ATOM    352 HG12 VAL A  23      -1.133  -0.260  10.862  1.00 98.00           H  
ATOM    353 HG13 VAL A  23      -1.006   0.467  12.483  1.00 98.00           H  
ATOM    354  CG2 VAL A  23       1.664  -0.050  12.844  1.00 98.00           C  
ATOM    355 HG21 VAL A  23       1.967   0.876  12.356  1.00 98.00           H  
ATOM    356 HG22 VAL A  23       2.563  -0.647  12.998  1.00 98.00           H  
ATOM    357 HG23 VAL A  23       1.217   0.183  13.810  1.00 98.00           H  
ATOM    358  N   ALA A  24      -0.372  -3.758  10.938  1.00 98.19           N  
ATOM    359  H   ALA A  24       0.620  -3.947  10.971  1.00 98.19           H  
ATOM    360  CA  ALA A  24      -1.178  -4.538   9.994  1.00 98.19           C  
ATOM    361  HA  ALA A  24      -2.048  -3.955   9.693  1.00 98.19           H  
ATOM    362  C   ALA A  24      -1.702  -5.860  10.567  1.00 98.19           C  
ATOM    363  CB  ALA A  24      -0.339  -4.828   8.746  1.00 98.19           C  
ATOM    364  HB1 ALA A  24      -0.844  -5.573   8.130  1.00 98.19           H  
ATOM    365  HB2 ALA A  24       0.642  -5.215   9.025  1.00 98.19           H  
ATOM    366  HB3 ALA A  24      -0.223  -3.927   8.145  1.00 98.19           H  
ATOM    367  O   ALA A  24      -2.790  -6.284  10.204  1.00 98.19           O  
ATOM    368  N   ASN A  25      -0.938  -6.530  11.422  1.00 98.25           N  
ATOM    369  H   ASN A  25      -0.047  -6.131  11.683  1.00 98.25           H  
ATOM    370  CA  ASN A  25      -1.290  -7.819  12.010  1.00 98.25           C  
ATOM    371  HA  ASN A  25      -2.316  -8.087  11.759  1.00 98.25           H  
ATOM    372  C   ASN A  25      -1.196  -7.689  13.523  1.00 98.25           C  
ATOM    373  CB  ASN A  25      -0.361  -8.907  11.441  1.00 98.25           C  
ATOM    374  HB2 ASN A  25       0.680  -8.616  11.576  1.00 98.25           H  
ATOM    375  HB3 ASN A  25      -0.553  -9.009  10.373  1.00 98.25           H  
ATOM    376  O   ASN A  25      -0.102  -7.488  14.055  1.00 98.25           O  
ATOM    377  CG  ASN A  25      -0.544 -10.262  12.116  1.00 98.25           C  
ATOM    378  ND2 ASN A  25      -0.840 -11.302  11.387  1.00 98.25           N  
ATOM    379 HD21 ASN A  25      -1.338 -11.146  10.522  1.00 98.25           H  
ATOM    380 HD22 ASN A  25      -1.110 -12.109  11.930  1.00 98.25           H  
ATOM    381  OD1 ASN A  25      -0.406 -10.424  13.312  1.00 98.25           O  
ATOM    382  N   PHE A  26      -2.334  -7.772  14.200  1.00 98.56           N  
ATOM    383  H   PHE A  26      -3.199  -7.936  13.705  1.00 98.56           H  
ATOM    384  CA  PHE A  26      -2.381  -7.659  15.646  1.00 98.56           C  
ATOM    385  HA  PHE A  26      -1.448  -8.057  16.043  1.00 98.56           H  
ATOM    386  C   PHE A  26      -3.514  -8.480  16.243  1.00 98.56           C  
ATOM    387  CB  PHE A  26      -2.492  -6.186  16.061  1.00 98.56           C  
ATOM    388  HB2 PHE A  26      -2.506  -6.127  17.149  1.00 98.56           H  
ATOM    389  HB3 PHE A  26      -1.594  -5.662  15.735  1.00 98.56           H  
ATOM    390  O   PHE A  26      -4.573  -8.665  15.643  1.00 98.56           O  
ATOM    391  CG  PHE A  26      -3.708  -5.456  15.521  1.00 98.56           C  
ATOM    392  CD1 PHE A  26      -3.667  -4.851  14.251  1.00 98.56           C  
ATOM    393  HD1 PHE A  26      -2.780  -4.935  13.640  1.00 98.56           H  
ATOM    394  CD2 PHE A  26      -4.868  -5.342  16.310  1.00 98.56           C  
ATOM    395  HD2 PHE A  26      -4.902  -5.810  17.283  1.00 98.56           H  
ATOM    396  CE1 PHE A  26      -4.773  -4.124  13.781  1.00 98.56           C  
ATOM    397  HE1 PHE A  26      -4.736  -3.662  12.805  1.00 98.56           H  
ATOM    398  CE2 PHE A  26      -5.963  -4.590  15.852  1.00 98.56           C  
ATOM    399  HE2 PHE A  26      -6.843  -4.481  16.469  1.00 98.56           H  
ATOM    400  CZ  PHE A  26      -5.913  -3.973  14.590  1.00 98.56           C  
ATOM    401  HZ  PHE A  26      -6.751  -3.390  14.239  1.00 98.56           H  
ATOM    402  N   ARG A  27      -3.301  -8.924  17.480  1.00 98.48           N  
ATOM    403  H   ARG A  27      -2.381  -8.782  17.870  1.00 98.48           H  
ATOM    404  CA  ARG A  27      -4.321  -9.543  18.321  1.00 98.48           C  
ATOM    405  HA  ARG A  27      -5.258  -9.571  17.765  1.00 98.48           H  
ATOM    406  C   ARG A  27      -4.563  -8.697  19.561  1.00 98.48           C  
ATOM    407  CB  ARG A  27      -3.912 -10.990  18.626  1.00 98.48           C  
ATOM    408  HB2 ARG A  27      -2.984 -10.990  19.197  1.00 98.48           H  
ATOM    409  HB3 ARG A  27      -3.736 -11.506  17.682  1.00 98.48           H  
ATOM    410  O   ARG A  27      -3.622  -8.230  20.200  1.00 98.48           O  
ATOM    411  CG  ARG A  27      -4.996 -11.745  19.408  1.00 98.48           C  
ATOM    412  HG2 ARG A  27      -5.942 -11.706  18.869  1.00 98.48           H  
ATOM    413  HG3 ARG A  27      -5.134 -11.269  20.379  1.00 98.48           H  
ATOM    414  CD  ARG A  27      -4.607 -13.207  19.641  1.00 98.48           C  
ATOM    415  HD2 ARG A  27      -3.563 -13.248  19.951  1.00 98.48           H  
ATOM    416  HD3 ARG A  27      -5.218 -13.602  20.452  1.00 98.48           H  
ATOM    417  NE  ARG A  27      -4.838 -14.038  18.448  1.00 98.48           N  
ATOM    418  HE  ARG A  27      -5.772 -14.024  18.063  1.00 98.48           H  
ATOM    419  NH1 ARG A  27      -2.744 -14.979  18.216  1.00 98.48           N  
ATOM    420 HH11 ARG A  27      -2.389 -14.414  18.974  1.00 98.48           H  
ATOM    421 HH12 ARG A  27      -2.168 -15.623  17.692  1.00 98.48           H  
ATOM    422  NH2 ARG A  27      -4.374 -15.521  16.814  1.00 98.48           N  
ATOM    423 HH21 ARG A  27      -3.814 -15.467  15.975  1.00 98.48           H  
ATOM    424 HH22 ARG A  27      -5.335 -15.421  16.522  1.00 98.48           H  
ATOM    425  CZ  ARG A  27      -3.983 -14.835  17.838  1.00 98.48           C  
ATOM    426  N   VAL A  28      -5.827  -8.528  19.923  1.00 98.44           N  
ATOM    427  H   VAL A  28      -6.543  -8.929  19.333  1.00 98.44           H  
ATOM    428  CA  VAL A  28      -6.243  -7.834  21.144  1.00 98.44           C  
ATOM    429  HA  VAL A  28      -5.375  -7.368  21.611  1.00 98.44           H  
ATOM    430  C   VAL A  28      -6.813  -8.853  22.118  1.00 98.44           C  
ATOM    431  CB  VAL A  28      -7.246  -6.709  20.835  1.00 98.44           C  
ATOM    432  HB  VAL A  28      -8.144  -7.136  20.389  1.00 98.44           H  
ATOM    433  O   VAL A  28      -7.696  -9.626  21.755  1.00 98.44           O  
ATOM    434  CG1 VAL A  28      -7.642  -5.952  22.110  1.00 98.44           C  
ATOM    435 HG11 VAL A  28      -6.756  -5.554  22.604  1.00 98.44           H  
ATOM    436 HG12 VAL A  28      -8.169  -6.616  22.796  1.00 98.44           H  
ATOM    437 HG13 VAL A  28      -8.315  -5.132  21.859  1.00 98.44           H  
ATOM    438  CG2 VAL A  28      -6.639  -5.698  19.853  1.00 98.44           C  
ATOM    439 HG21 VAL A  28      -6.552  -6.155  18.868  1.00 98.44           H  
ATOM    440 HG22 VAL A  28      -5.653  -5.381  20.191  1.00 98.44           H  
ATOM    441 HG23 VAL A  28      -7.282  -4.822  19.766  1.00 98.44           H  
ATOM    442  N   LYS A  29      -6.311  -8.844  23.356  1.00 97.96           N  
ATOM    443  H   LYS A  29      -5.628  -8.130  23.562  1.00 97.96           H  
ATOM    444  CA  LYS A  29      -6.911  -9.546  24.494  1.00 97.96           C  
ATOM    445  HA  LYS A  29      -7.462 -10.414  24.132  1.00 97.96           H  
ATOM    446  C   LYS A  29      -7.917  -8.617  25.158  1.00 97.96           C  
ATOM    447  CB  LYS A  29      -5.836 -10.026  25.485  1.00 97.96           C  
ATOM    448  HB2 LYS A  29      -5.311  -9.171  25.912  1.00 97.96           H  
ATOM    449  HB3 LYS A  29      -5.116 -10.657  24.963  1.00 97.96           H  
ATOM    450  O   LYS A  29      -7.549  -7.519  25.578  1.00 97.96           O  
ATOM    451  CG  LYS A  29      -6.474 -10.850  26.609  1.00 97.96           C  
ATOM    452  HG2 LYS A  29      -7.136 -10.216  27.199  1.00 97.96           H  
ATOM    453  HG3 LYS A  29      -7.065 -11.650  26.162  1.00 97.96           H  
ATOM    454  CD  LYS A  29      -5.429 -11.467  27.541  1.00 97.96           C  
ATOM    455  HD2 LYS A  29      -4.899 -10.678  28.075  1.00 97.96           H  
ATOM    456  HD3 LYS A  29      -4.724 -12.059  26.957  1.00 97.96           H  
ATOM    457  CE  LYS A  29      -6.178 -12.368  28.528  1.00 97.96           C  
ATOM    458  HE2 LYS A  29      -6.800 -13.059  27.959  1.00 97.96           H  
ATOM    459  HE3 LYS A  29      -6.853 -11.754  29.126  1.00 97.96           H  
ATOM    460  NZ  LYS A  29      -5.258 -13.136  29.396  1.00 97.96           N  
ATOM    461  HZ1 LYS A  29      -5.807 -13.723  30.007  1.00 97.96           H  
ATOM    462  HZ2 LYS A  29      -4.682 -12.513  29.944  1.00 97.96           H  
ATOM    463  HZ3 LYS A  29      -4.684 -13.744  28.828  1.00 97.96           H  
ATOM    464  N   LEU A  30      -9.162  -9.062  25.239  1.00 97.26           N  
ATOM    465  H   LEU A  30      -9.355 -10.006  24.936  1.00 97.26           H  
ATOM    466  CA  LEU A  30     -10.251  -8.323  25.860  1.00 97.26           C  
ATOM    467  HA  LEU A  30     -10.156  -7.268  25.600  1.00 97.26           H  
ATOM    468  C   LEU A  30     -10.161  -8.422  27.388  1.00 97.26           C  
ATOM    469  CB  LEU A  30     -11.591  -8.845  25.312  1.00 97.26           C  
ATOM    470  HB2 LEU A  30     -11.718  -9.876  25.641  1.00 97.26           H  
ATOM    471  HB3 LEU A  30     -12.403  -8.259  25.744  1.00 97.26           H  
ATOM    472  O   LEU A  30      -9.576  -9.358  27.932  1.00 97.26           O  
ATOM    473  CG  LEU A  30     -11.704  -8.805  23.775  1.00 97.26           C  
ATOM    474  HG  LEU A  30     -10.929  -9.428  23.329  1.00 97.26           H  
ATOM    475  CD1 LEU A  30     -13.051  -9.368  23.346  1.00 97.26           C  
ATOM    476 HD11 LEU A  30     -13.164 -10.387  23.715  1.00 97.26           H  
ATOM    477 HD12 LEU A  30     -13.103  -9.374  22.257  1.00 97.26           H  
ATOM    478 HD13 LEU A  30     -13.852  -8.751  23.755  1.00 97.26           H  
ATOM    479  CD2 LEU A  30     -11.581  -7.389  23.203  1.00 97.26           C  
ATOM    480 HD21 LEU A  30     -12.336  -6.740  23.647  1.00 97.26           H  
ATOM    481 HD22 LEU A  30     -11.721  -7.418  22.123  1.00 97.26           H  
ATOM    482 HD23 LEU A  30     -10.588  -6.988  23.405  1.00 97.26           H  
ATOM    483  N   THR A  31     -10.734  -7.439  28.082  1.00 95.17           N  
ATOM    484  H   THR A  31     -11.144  -6.658  27.591  1.00 95.17           H  
ATOM    485  CA  THR A  31     -10.769  -7.412  29.554  1.00 95.17           C  
ATOM    486  HA  THR A  31      -9.755  -7.520  29.939  1.00 95.17           H  
ATOM    487  C   THR A  31     -11.601  -8.557  30.127  1.00 95.17           C  
ATOM    488  CB  THR A  31     -11.348  -6.076  30.039  1.00 95.17           C  
ATOM    489  HB  THR A  31     -12.392  -6.002  29.733  1.00 95.17           H  
ATOM    490  O   THR A  31     -11.287  -9.072  31.196  1.00 95.17           O  
ATOM    491  CG2 THR A  31     -11.249  -5.881  31.550  1.00 95.17           C  
ATOM    492 HG21 THR A  31     -11.572  -4.873  31.812  1.00 95.17           H  
ATOM    493 HG22 THR A  31     -10.226  -6.042  31.890  1.00 95.17           H  
ATOM    494 HG23 THR A  31     -11.907  -6.587  32.056  1.00 95.17           H  
ATOM    495  OG1 THR A  31     -10.629  -5.015  29.448  1.00 95.17           O  
ATOM    496  HG1 THR A  31      -9.913  -4.793  30.048  1.00 95.17           H  
ATOM    497  N   GLU A  32     -12.636  -8.969  29.401  1.00 94.89           N  
ATOM    498  H   GLU A  32     -12.808  -8.541  28.503  1.00 94.89           H  
ATOM    499  CA  GLU A  32     -13.525 -10.063  29.762  1.00 94.89           C  
ATOM    500  HA  GLU A  32     -13.021 -10.705  30.484  1.00 94.89           H  
ATOM    501  C   GLU A  32     -13.846 -10.921  28.538  1.00 94.89           C  
ATOM    502  CB  GLU A  32     -14.793  -9.516  30.440  1.00 94.89           C  
ATOM    503  HB2 GLU A  32     -15.400 -10.360  30.768  1.00 94.89           H  
ATOM    504  HB3 GLU A  32     -14.485  -8.958  31.324  1.00 94.89           H  
ATOM    505  O   GLU A  32     -13.788 -10.459  27.394  1.00 94.89           O  
ATOM    506  CG  GLU A  32     -15.651  -8.601  29.545  1.00 94.89           C  
ATOM    507  HG2 GLU A  32     -16.053  -9.189  28.720  1.00 94.89           H  
ATOM    508  HG3 GLU A  32     -15.018  -7.820  29.123  1.00 94.89           H  
ATOM    509  CD  GLU A  32     -16.814  -7.933  30.301  1.00 94.89           C  
ATOM    510  OE1 GLU A  32     -17.419  -7.010  29.710  1.00 94.89           O  
ATOM    511  OE2 GLU A  32     -17.091  -8.330  31.456  1.00 94.89           O  
ATOM    512  N   THR A  33     -14.180 -12.186  28.783  1.00 97.28           N  
ATOM    513  H   THR A  33     -14.194 -12.520  29.736  1.00 97.28           H  
ATOM    514  CA  THR A  33     -14.697 -13.076  27.747  1.00 97.28           C  
ATOM    515  HA  THR A  33     -14.032 -13.044  26.884  1.00 97.28           H  
ATOM    516  C   THR A  33     -16.082 -12.603  27.325  1.00 97.28           C  
ATOM    517  CB  THR A  33     -14.782 -14.520  28.252  1.00 97.28           C  
ATOM    518  HB  THR A  33     -15.533 -14.579  29.040  1.00 97.28           H  
ATOM    519  O   THR A  33     -16.998 -12.518  28.142  1.00 97.28           O  
ATOM    520  CG2 THR A  33     -15.156 -15.501  27.145  1.00 97.28           C  
ATOM    521 HG21 THR A  33     -16.156 -15.279  26.771  1.00 97.28           H  
ATOM    522 HG22 THR A  33     -15.151 -16.515  27.545  1.00 97.28           H  
ATOM    523 HG23 THR A  33     -14.443 -15.434  26.324  1.00 97.28           H  
ATOM    524  OG1 THR A  33     -13.549 -14.937  28.796  1.00 97.28           O  
ATOM    525  HG1 THR A  33     -12.869 -14.909  28.120  1.00 97.28           H  
ATOM    526  N   ILE A  34     -16.257 -12.344  26.034  1.00 96.84           N  
ATOM    527  H   ILE A  34     -15.483 -12.489  25.401  1.00 96.84           H  
ATOM    528  CA  ILE A  34     -17.555 -12.003  25.465  1.00 96.84           C  
ATOM    529  HA  ILE A  34     -18.137 -11.460  26.210  1.00 96.84           H  
ATOM    530  C   ILE A  34     -18.287 -13.293  25.135  1.00 96.84           C  
ATOM    531  CB  ILE A  34     -17.386 -11.086  24.242  1.00 96.84           C  
ATOM    532  HB  ILE A  34     -16.696 -11.554  23.541  1.00 96.84           H  
ATOM    533  O   ILE A  34     -17.764 -14.132  24.406  1.00 96.84           O  
ATOM    534  CG1 ILE A  34     -16.783  -9.749  24.726  1.00 96.84           C  
ATOM    535 HG12 ILE A  34     -15.796  -9.934  25.149  1.00 96.84           H  
ATOM    536 HG13 ILE A  34     -17.410  -9.326  25.510  1.00 96.84           H  
ATOM    537  CG2 ILE A  34     -18.733 -10.870  23.526  1.00 96.84           C  
ATOM    538 HG21 ILE A  34     -19.440 -10.372  24.190  1.00 96.84           H  
ATOM    539 HG22 ILE A  34     -18.583 -10.265  22.632  1.00 96.84           H  
ATOM    540 HG23 ILE A  34     -19.145 -11.824  23.198  1.00 96.84           H  
ATOM    541  CD1 ILE A  34     -16.619  -8.705  23.627  1.00 96.84           C  
ATOM    542 HD11 ILE A  34     -16.097  -9.152  22.780  1.00 96.84           H  
ATOM    543 HD12 ILE A  34     -17.591  -8.325  23.313  1.00 96.84           H  
ATOM    544 HD13 ILE A  34     -16.031  -7.877  24.021  1.00 96.84           H  
ATOM    545  N   VAL A  35     -19.516 -13.423  25.634  1.00 96.86           N  
ATOM    546  H   VAL A  35     -19.863 -12.685  26.229  1.00 96.86           H  
ATOM    547  CA  VAL A  35     -20.416 -14.542  25.334  1.00 96.86           C  
ATOM    548  HA  VAL A  35     -19.876 -15.281  24.742  1.00 96.86           H  
ATOM    549  C   VAL A  35     -21.585 -14.031  24.498  1.00 96.86           C  
ATOM    550  CB  VAL A  35     -20.889 -15.249  26.616  1.00 96.86           C  
ATOM    551  HB  VAL A  35     -21.466 -14.552  27.225  1.00 96.86           H  
ATOM    552  O   VAL A  35     -22.300 -13.111  24.893  1.00 96.86           O  
ATOM    553  CG1 VAL A  35     -21.775 -16.458  26.281  1.00 96.86           C  
ATOM    554 HG11 VAL A  35     -21.233 -17.147  25.634  1.00 96.86           H  
ATOM    555 HG12 VAL A  35     -22.055 -16.973  27.200  1.00 96.86           H  
ATOM    556 HG13 VAL A  35     -22.686 -16.132  25.781  1.00 96.86           H  
ATOM    557  CG2 VAL A  35     -19.697 -15.750  27.444  1.00 96.86           C  
ATOM    558 HG21 VAL A  35     -20.051 -16.296  28.319  1.00 96.86           H  
ATOM    559 HG22 VAL A  35     -19.068 -16.402  26.838  1.00 96.86           H  
ATOM    560 HG23 VAL A  35     -19.099 -14.908  27.790  1.00 96.86           H  
ATOM    561  N   LEU A  36     -21.783 -14.647  23.338  1.00 95.49           N  
ATOM    562  H   LEU A  36     -21.164 -15.413  23.112  1.00 95.49           H  
ATOM    563  CA  LEU A  36     -22.747 -14.265  22.316  1.00 95.49           C  
ATOM    564  HA  LEU A  36     -23.228 -13.324  22.583  1.00 95.49           H  
ATOM    565  C   LEU A  36     -23.841 -15.337  22.187  1.00 95.49           C  
ATOM    566  CB  LEU A  36     -21.991 -14.049  20.995  1.00 95.49           C  
ATOM    567  HB2 LEU A  36     -21.449 -14.960  20.741  1.00 95.49           H  
ATOM    568  HB3 LEU A  36     -22.726 -13.894  20.205  1.00 95.49           H  
ATOM    569  O   LEU A  36     -23.717 -16.259  21.381  1.00 95.49           O  
ATOM    570  CG  LEU A  36     -20.996 -12.880  20.960  1.00 95.49           C  
ATOM    571  HG  LEU A  36     -20.106 -13.152  21.527  1.00 95.49           H  
ATOM    572  CD1 LEU A  36     -20.601 -12.632  19.505  1.00 95.49           C  
ATOM    573 HD11 LEU A  36     -21.486 -12.407  18.909  1.00 95.49           H  
ATOM    574 HD12 LEU A  36     -20.122 -13.527  19.108  1.00 95.49           H  
ATOM    575 HD13 LEU A  36     -19.920 -11.784  19.434  1.00 95.49           H  
ATOM    576  CD2 LEU A  36     -21.552 -11.572  21.516  1.00 95.49           C  
ATOM    577 HD21 LEU A  36     -20.799 -10.793  21.399  1.00 95.49           H  
ATOM    578 HD22 LEU A  36     -21.764 -11.670  22.581  1.00 95.49           H  
ATOM    579 HD23 LEU A  36     -22.458 -11.285  20.982  1.00 95.49           H  
ATOM    580  N   PRO A  37     -24.936 -15.255  22.964  1.00 92.43           N  
ATOM    581  CA  PRO A  37     -26.032 -16.207  22.846  1.00 92.43           C  
ATOM    582  HA  PRO A  37     -25.639 -17.223  22.870  1.00 92.43           H  
ATOM    583  C   PRO A  37     -26.798 -15.996  21.533  1.00 92.43           C  
ATOM    584  CB  PRO A  37     -26.902 -15.981  24.085  1.00 92.43           C  
ATOM    585  HB2 PRO A  37     -26.543 -16.615  24.897  1.00 92.43           H  
ATOM    586  HB3 PRO A  37     -27.957 -16.175  23.892  1.00 92.43           H  
ATOM    587  O   PRO A  37     -27.259 -14.886  21.241  1.00 92.43           O  
ATOM    588  CG  PRO A  37     -26.649 -14.515  24.441  1.00 92.43           C  
ATOM    589  HG2 PRO A  37     -27.296 -13.874  23.843  1.00 92.43           H  
ATOM    590  HG3 PRO A  37     -26.799 -14.324  25.503  1.00 92.43           H  
ATOM    591  CD  PRO A  37     -25.194 -14.297  24.030  1.00 92.43           C  
ATOM    592  HD2 PRO A  37     -25.052 -13.269  23.696  1.00 92.43           H  
ATOM    593  HD3 PRO A  37     -24.539 -14.512  24.874  1.00 92.43           H  
ATOM    594  N   GLY A  38     -26.971 -17.076  20.767  1.00 92.55           N  
ATOM    595  H   GLY A  38     -26.442 -17.903  21.005  1.00 92.55           H  
ATOM    596  CA  GLY A  38     -27.700 -17.082  19.498  1.00 92.55           C  
ATOM    597  HA2 GLY A  38     -28.519 -16.365  19.550  1.00 92.55           H  
ATOM    598  HA3 GLY A  38     -28.128 -18.071  19.335  1.00 92.55           H  
ATOM    599  C   GLY A  38     -26.825 -16.739  18.292  1.00 92.55           C  
ATOM    600  O   GLY A  38     -25.620 -16.953  18.302  1.00 92.55           O  
ATOM    601  N   GLN A  39     -27.445 -16.231  17.226  1.00 94.45           N  
ATOM    602  H   GLN A  39     -28.429 -16.013  17.290  1.00 94.45           H  
ATOM    603  CA  GLN A  39     -26.737 -15.846  16.005  1.00 94.45           C  
ATOM    604  HA  GLN A  39     -25.808 -16.411  15.933  1.00 94.45           H  
ATOM    605  C   GLN A  39     -26.376 -14.364  16.042  1.00 94.45           C  
ATOM    606  CB  GLN A  39     -27.575 -16.172  14.763  1.00 94.45           C  
ATOM    607  HB2 GLN A  39     -27.067 -15.769  13.887  1.00 94.45           H  
ATOM    608  HB3 GLN A  39     -28.553 -15.698  14.846  1.00 94.45           H  
ATOM    609  O   GLN A  39     -27.246 -13.508  16.221  1.00 94.45           O  
ATOM    610  CG  GLN A  39     -27.748 -17.685  14.576  1.00 94.45           C  
ATOM    611  HG2 GLN A  39     -28.300 -18.100  15.421  1.00 94.45           H  
ATOM    612  HG3 GLN A  39     -26.765 -18.154  14.549  1.00 94.45           H  
ATOM    613  CD  GLN A  39     -28.491 -18.049  13.294  1.00 94.45           C  
ATOM    614  NE2 GLN A  39     -28.573 -19.322  12.978  1.00 94.45           N  
ATOM    615 HE21 GLN A  39     -29.081 -19.557  12.137  1.00 94.45           H  
ATOM    616 HE22 GLN A  39     -28.141 -20.025  13.561  1.00 94.45           H  
ATOM    617  OE1 GLN A  39     -28.998 -17.220  12.550  1.00 94.45           O  
ATOM    618  N   TRP A  40     -25.100 -14.070  15.828  1.00 96.51           N  
ATOM    619  H   TRP A  40     -24.442 -14.819  15.668  1.00 96.51           H  
ATOM    620  CA  TRP A  40     -24.571 -12.715  15.813  1.00 96.51           C  
ATOM    621  HA  TRP A  40     -25.380 -11.996  15.938  1.00 96.51           H  
ATOM    622  C   TRP A  40     -23.915 -12.403  14.481  1.00 96.51           C  
ATOM    623  CB  TRP A  40     -23.607 -12.519  16.982  1.00 96.51           C  
ATOM    624  HB2 TRP A  40     -23.044 -11.599  16.827  1.00 96.51           H  
ATOM    625  HB3 TRP A  40     -22.891 -13.341  17.006  1.00 96.51           H  
ATOM    626  O   TRP A  40     -23.459 -13.285  13.753  1.00 96.51           O  
ATOM    627  CG  TRP A  40     -24.286 -12.421  18.310  1.00 96.51           C  
ATOM    628  CD1 TRP A  40     -24.852 -13.446  18.986  1.00 96.51           C  
ATOM    629  HD1 TRP A  40     -24.857 -14.475  18.659  1.00 96.51           H  
ATOM    630  CD2 TRP A  40     -24.475 -11.240  19.144  1.00 96.51           C  
ATOM    631  CE2 TRP A  40     -25.113 -11.642  20.355  1.00 96.51           C  
ATOM    632  CE3 TRP A  40     -24.141  -9.876  19.010  1.00 96.51           C  
ATOM    633  HE3 TRP A  40     -23.631  -9.551  18.115  1.00 96.51           H  
ATOM    634  NE1 TRP A  40     -25.349 -12.990  20.188  1.00 96.51           N  
ATOM    635  HE1 TRP A  40     -25.830 -13.597  20.837  1.00 96.51           H  
ATOM    636  CH2 TRP A  40     -25.072  -9.378  21.212  1.00 96.51           C  
ATOM    637  HH2 TRP A  40     -25.280  -8.668  21.999  1.00 96.51           H  
ATOM    638  CZ2 TRP A  40     -25.395 -10.735  21.389  1.00 96.51           C  
ATOM    639  HZ2 TRP A  40     -25.863 -11.073  22.301  1.00 96.51           H  
ATOM    640  CZ3 TRP A  40     -24.452  -8.950  20.024  1.00 96.51           C  
ATOM    641  HZ3 TRP A  40     -24.179  -7.912  19.904  1.00 96.51           H  
ATOM    642  N   GLU A  41     -23.871 -11.120  14.175  1.00 96.96           N  
ATOM    643  H   GLU A  41     -24.279 -10.449  14.809  1.00 96.96           H  
ATOM    644  CA  GLU A  41     -23.163 -10.586  13.029  1.00 96.96           C  
ATOM    645  HA  GLU A  41     -22.452 -11.338  12.687  1.00 96.96           H  
ATOM    646  C   GLU A  41     -22.344  -9.364  13.446  1.00 96.96           C  
ATOM    647  CB  GLU A  41     -24.139 -10.333  11.873  1.00 96.96           C  
ATOM    648  HB2 GLU A  41     -24.607 -11.282  11.613  1.00 96.96           H  
ATOM    649  HB3 GLU A  41     -23.565  -9.998  11.009  1.00 96.96           H  
ATOM    650  O   GLU A  41     -22.683  -8.660  14.403  1.00 96.96           O  
ATOM    651  CG  GLU A  41     -25.244  -9.314  12.202  1.00 96.96           C  
ATOM    652  HG2 GLU A  41     -25.770  -9.632  13.102  1.00 96.96           H  
ATOM    653  HG3 GLU A  41     -24.788  -8.345  12.406  1.00 96.96           H  
ATOM    654  CD  GLU A  41     -26.282  -9.153  11.084  1.00 96.96           C  
ATOM    655  OE1 GLU A  41     -27.291  -8.449  11.328  1.00 96.96           O  
ATOM    656  OE2 GLU A  41     -26.106  -9.689   9.974  1.00 96.96           O  
ATOM    657  N   VAL A  42     -21.244  -9.136  12.739  1.00 97.94           N  
ATOM    658  H   VAL A  42     -21.024  -9.767  11.982  1.00 97.94           H  
ATOM    659  CA  VAL A  42     -20.277  -8.076  13.018  1.00 97.94           C  
ATOM    660  HA  VAL A  42     -20.728  -7.392  13.737  1.00 97.94           H  
ATOM    661  C   VAL A  42     -19.975  -7.290  11.752  1.00 97.94           C  
ATOM    662  CB  VAL A  42     -19.005  -8.643  13.676  1.00 97.94           C  
ATOM    663  HB  VAL A  42     -19.312  -9.176  14.577  1.00 97.94           H  
ATOM    664  O   VAL A  42     -19.907  -7.855  10.664  1.00 97.94           O  
ATOM    665  CG1 VAL A  42     -18.258  -9.634  12.779  1.00 97.94           C  
ATOM    666 HG11 VAL A  42     -17.907  -9.143  11.871  1.00 97.94           H  
ATOM    667 HG12 VAL A  42     -18.914 -10.460  12.507  1.00 97.94           H  
ATOM    668 HG13 VAL A  42     -17.399 -10.034  13.317  1.00 97.94           H  
ATOM    669  CG2 VAL A  42     -18.032  -7.541  14.107  1.00 97.94           C  
ATOM    670 HG21 VAL A  42     -17.623  -7.019  13.241  1.00 97.94           H  
ATOM    671 HG22 VAL A  42     -17.206  -7.987  14.662  1.00 97.94           H  
ATOM    672 HG23 VAL A  42     -18.542  -6.833  14.760  1.00 97.94           H  
ATOM    673  N   ALA A  43     -19.788  -5.984  11.892  1.00 97.91           N  
ATOM    674  H   ALA A  43     -19.911  -5.581  12.810  1.00 97.91           H  
ATOM    675  CA  ALA A  43     -19.323  -5.111  10.825  1.00 97.91           C  
ATOM    676  HA  ALA A  43     -18.993  -5.709   9.976  1.00 97.91           H  
ATOM    677  C   ALA A  43     -18.136  -4.270  11.303  1.00 97.91           C  
ATOM    678  CB  ALA A  43     -20.485  -4.225  10.363  1.00 97.91           C  
ATOM    679  HB1 ALA A  43     -21.301  -4.848   9.994  1.00 97.91           H  
ATOM    680  HB2 ALA A  43     -20.845  -3.619  11.194  1.00 97.91           H  
ATOM    681  HB3 ALA A  43     -20.147  -3.572   9.559  1.00 97.91           H  
ATOM    682  O   ALA A  43     -18.102  -3.833  12.453  1.00 97.91           O  
ATOM    683  N   LEU A  44     -17.195  -3.983  10.401  1.00 98.49           N  
ATOM    684  H   LEU A  44     -17.264  -4.401   9.484  1.00 98.49           H  
ATOM    685  CA  LEU A  44     -16.228  -2.903  10.599  1.00 98.49           C  
ATOM    686  HA  LEU A  44     -15.848  -2.945  11.620  1.00 98.49           H  
ATOM    687  C   LEU A  44     -16.943  -1.563  10.384  1.00 98.49           C  
ATOM    688  CB  LEU A  44     -15.061  -3.087   9.614  1.00 98.49           C  
ATOM    689  HB2 LEU A  44     -15.447  -2.988   8.600  1.00 98.49           H  
ATOM    690  HB3 LEU A  44     -14.663  -4.097   9.716  1.00 98.49           H  
ATOM    691  O   LEU A  44     -17.459  -1.320   9.288  1.00 98.49           O  
ATOM    692  CG  LEU A  44     -13.897  -2.099   9.798  1.00 98.49           C  
ATOM    693  HG  LEU A  44     -14.272  -1.075   9.778  1.00 98.49           H  
ATOM    694  CD1 LEU A  44     -13.146  -2.324  11.108  1.00 98.49           C  
ATOM    695 HD11 LEU A  44     -12.812  -3.359  11.184  1.00 98.49           H  
ATOM    696 HD12 LEU A  44     -12.282  -1.661  11.152  1.00 98.49           H  
ATOM    697 HD13 LEU A  44     -13.790  -2.077  11.952  1.00 98.49           H  
ATOM    698  CD2 LEU A  44     -12.909  -2.286   8.647  1.00 98.49           C  
ATOM    699 HD21 LEU A  44     -12.576  -3.323   8.601  1.00 98.49           H  
ATOM    700 HD22 LEU A  44     -12.039  -1.645   8.794  1.00 98.49           H  
ATOM    701 HD23 LEU A  44     -13.381  -2.011   7.704  1.00 98.49           H  
ATOM    702  N   THR A  45     -16.988  -0.708  11.406  1.00 98.19           N  
ATOM    703  H   THR A  45     -16.556  -0.964  12.283  1.00 98.19           H  
ATOM    704  CA  THR A  45     -17.657   0.604  11.330  1.00 98.19           C  
ATOM    705  HA  THR A  45     -18.410   0.575  10.542  1.00 98.19           H  
ATOM    706  C   THR A  45     -16.718   1.726  10.952  1.00 98.19           C  
ATOM    707  CB  THR A  45     -18.371   0.967  12.634  1.00 98.19           C  
ATOM    708  HB  THR A  45     -18.866   1.931  12.514  1.00 98.19           H  
ATOM    709  O   THR A  45     -17.102   2.639  10.221  1.00 98.19           O  
ATOM    710  CG2 THR A  45     -19.421  -0.093  12.934  1.00 98.19           C  
ATOM    711 HG21 THR A  45     -20.173   0.323  13.605  1.00 98.19           H  
ATOM    712 HG22 THR A  45     -18.941  -0.964  13.379  1.00 98.19           H  
ATOM    713 HG23 THR A  45     -19.923  -0.401  12.017  1.00 98.19           H  
ATOM    714  OG1 THR A  45     -17.496   1.019  13.738  1.00 98.19           O  
ATOM    715  HG1 THR A  45     -16.972   1.821  13.684  1.00 98.19           H  
ATOM    716  N   GLU A  46     -15.481   1.628  11.418  1.00 97.98           N  
ATOM    717  H   GLU A  46     -15.238   0.849  12.012  1.00 97.98           H  
ATOM    718  CA  GLU A  46     -14.413   2.549  11.075  1.00 97.98           C  
ATOM    719  HA  GLU A  46     -14.546   2.828  10.030  1.00 97.98           H  
ATOM    720  C   GLU A  46     -13.055   1.863  11.201  1.00 97.98           C  
ATOM    721  CB  GLU A  46     -14.471   3.834  11.924  1.00 97.98           C  
ATOM    722  HB2 GLU A  46     -15.365   4.394  11.651  1.00 97.98           H  
ATOM    723  HB3 GLU A  46     -13.599   4.450  11.706  1.00 97.98           H  
ATOM    724  O   GLU A  46     -12.875   0.911  11.969  1.00 97.98           O  
ATOM    725  CG  GLU A  46     -14.511   3.515  13.420  1.00 97.98           C  
ATOM    726  HG2 GLU A  46     -13.651   2.893  13.668  1.00 97.98           H  
ATOM    727  HG3 GLU A  46     -15.433   2.965  13.611  1.00 97.98           H  
ATOM    728  CD  GLU A  46     -14.533   4.725  14.346  1.00 97.98           C  
ATOM    729  OE1 GLU A  46     -14.253   4.477  15.544  1.00 97.98           O  
ATOM    730  OE2 GLU A  46     -14.907   5.824  13.870  1.00 97.98           O  
ATOM    731  N   LEU A  47     -12.104   2.374  10.431  1.00 98.55           N  
ATOM    732  H   LEU A  47     -12.353   3.149   9.832  1.00 98.55           H  
ATOM    733  CA  LEU A  47     -10.699   2.028  10.513  1.00 98.55           C  
ATOM    734  HA  LEU A  47     -10.522   1.487  11.443  1.00 98.55           H  
ATOM    735  C   LEU A  47      -9.887   3.320  10.530  1.00 98.55           C  
ATOM    736  CB  LEU A  47     -10.326   1.120   9.329  1.00 98.55           C  
ATOM    737  HB2 LEU A  47     -10.513   1.665   8.403  1.00 98.55           H  
ATOM    738  HB3 LEU A  47     -10.975   0.245   9.341  1.00 98.55           H  
ATOM    739  O   LEU A  47      -9.916   4.093   9.573  1.00 98.55           O  
ATOM    740  CG  LEU A  47      -8.858   0.655   9.339  1.00 98.55           C  
ATOM    741  HG  LEU A  47      -8.197   1.514   9.453  1.00 98.55           H  
ATOM    742  CD1 LEU A  47      -8.575  -0.331  10.474  1.00 98.55           C  
ATOM    743 HD11 LEU A  47      -8.722   0.156  11.438  1.00 98.55           H  
ATOM    744 HD12 LEU A  47      -9.236  -1.194  10.398  1.00 98.55           H  
ATOM    745 HD13 LEU A  47      -7.539  -0.664  10.420  1.00 98.55           H  
ATOM    746  CD2 LEU A  47      -8.522  -0.031   8.016  1.00 98.55           C  
ATOM    747 HD21 LEU A  47      -9.174  -0.891   7.860  1.00 98.55           H  
ATOM    748 HD22 LEU A  47      -8.642   0.675   7.195  1.00 98.55           H  
ATOM    749 HD23 LEU A  47      -7.484  -0.364   8.026  1.00 98.55           H  
ATOM    750  N   HIS A  48      -9.132   3.527  11.601  1.00 98.29           N  
ATOM    751  H   HIS A  48      -9.172   2.853  12.351  1.00 98.29           H  
ATOM    752  CA  HIS A  48      -8.051   4.500  11.605  1.00 98.29           C  
ATOM    753  HA  HIS A  48      -8.274   5.278  10.874  1.00 98.29           H  
ATOM    754  C   HIS A  48      -6.763   3.799  11.205  1.00 98.29           C  
ATOM    755  CB  HIS A  48      -7.906   5.179  12.963  1.00 98.29           C  
ATOM    756  HB2 HIS A  48      -7.699   4.427  13.725  1.00 98.29           H  
ATOM    757  HB3 HIS A  48      -7.051   5.854  12.923  1.00 98.29           H  
ATOM    758  O   HIS A  48      -6.443   2.746  11.761  1.00 98.29           O  
ATOM    759  CG  HIS A  48      -9.119   5.974  13.351  1.00 98.29           C  
ATOM    760  CD2 HIS A  48     -10.303   5.481  13.829  1.00 98.29           C  
ATOM    761  HD2 HIS A  48     -10.545   4.443  14.004  1.00 98.29           H  
ATOM    762  ND1 HIS A  48      -9.243   7.343  13.277  1.00 98.29           N  
ATOM    763  HD1 HIS A  48      -8.561   7.987  12.902  1.00 98.29           H  
ATOM    764  CE1 HIS A  48     -10.469   7.670  13.716  1.00 98.29           C  
ATOM    765  HE1 HIS A  48     -10.881   8.668  13.749  1.00 98.29           H  
ATOM    766  NE2 HIS A  48     -11.144   6.568  14.062  1.00 98.29           N  
ATOM    767  N   TYR A  49      -6.012   4.373  10.275  1.00 98.16           N  
ATOM    768  H   TYR A  49      -6.335   5.216   9.823  1.00 98.16           H  
ATOM    769  CA  TYR A  49      -4.716   3.831   9.884  1.00 98.16           C  
ATOM    770  HA  TYR A  49      -4.302   3.308  10.746  1.00 98.16           H  
ATOM    771  C   TYR A  49      -3.739   4.947   9.491  1.00 98.16           C  
ATOM    772  CB  TYR A  49      -4.903   2.795   8.767  1.00 98.16           C  
ATOM    773  HB2 TYR A  49      -5.604   2.030   9.104  1.00 98.16           H  
ATOM    774  HB3 TYR A  49      -3.951   2.292   8.598  1.00 98.16           H  
ATOM    775  O   TYR A  49      -4.163   5.990   8.989  1.00 98.16           O  
ATOM    776  CG  TYR A  49      -5.393   3.365   7.453  1.00 98.16           C  
ATOM    777  CD1 TYR A  49      -6.772   3.403   7.156  1.00 98.16           C  
ATOM    778  HD1 TYR A  49      -7.496   3.047   7.874  1.00 98.16           H  
ATOM    779  CD2 TYR A  49      -4.457   3.870   6.530  1.00 98.16           C  
ATOM    780  HD2 TYR A  49      -3.401   3.866   6.758  1.00 98.16           H  
ATOM    781  CE1 TYR A  49      -7.209   3.917   5.919  1.00 98.16           C  
ATOM    782  HE1 TYR A  49      -8.258   3.954   5.666  1.00 98.16           H  
ATOM    783  CE2 TYR A  49      -4.891   4.412   5.312  1.00 98.16           C  
ATOM    784  HE2 TYR A  49      -4.175   4.831   4.621  1.00 98.16           H  
ATOM    785  OH  TYR A  49      -6.647   4.961   3.826  1.00 98.16           O  
ATOM    786  HH  TYR A  49      -5.898   5.388   3.405  1.00 98.16           H  
ATOM    787  CZ  TYR A  49      -6.263   4.420   5.001  1.00 98.16           C  
ATOM    788  N   PRO A  50      -2.430   4.763   9.720  1.00 97.48           N  
ATOM    789  CA  PRO A  50      -1.421   5.720   9.297  1.00 97.48           C  
ATOM    790  HA  PRO A  50      -1.781   6.745   9.383  1.00 97.48           H  
ATOM    791  C   PRO A  50      -1.048   5.435   7.836  1.00 97.48           C  
ATOM    792  CB  PRO A  50      -0.282   5.499  10.294  1.00 97.48           C  
ATOM    793  HB2 PRO A  50       0.691   5.788   9.895  1.00 97.48           H  
ATOM    794  HB3 PRO A  50      -0.491   6.058  11.206  1.00 97.48           H  
ATOM    795  O   PRO A  50      -0.641   4.326   7.511  1.00 97.48           O  
ATOM    796  CG  PRO A  50      -0.336   4.002  10.598  1.00 97.48           C  
ATOM    797  HG2 PRO A  50       0.263   3.455   9.869  1.00 97.48           H  
ATOM    798  HG3 PRO A  50       0.014   3.781  11.606  1.00 97.48           H  
ATOM    799  CD  PRO A  50      -1.813   3.648  10.431  1.00 97.48           C  
ATOM    800  HD2 PRO A  50      -2.272   3.536  11.413  1.00 97.48           H  
ATOM    801  HD3 PRO A  50      -1.913   2.722   9.865  1.00 97.48           H  
ATOM    802  N   HIS A  51      -1.176   6.399   6.930  1.00 95.56           N  
ATOM    803  H   HIS A  51      -1.498   7.314   7.210  1.00 95.56           H  
ATOM    804  CA  HIS A  51      -0.667   6.241   5.566  1.00 95.56           C  
ATOM    805  HA  HIS A  51      -0.869   5.229   5.217  1.00 95.56           H  
ATOM    806  C   HIS A  51       0.853   6.441   5.600  1.00 95.56           C  
ATOM    807  CB  HIS A  51      -1.400   7.202   4.620  1.00 95.56           C  
ATOM    808  HB2 HIS A  51      -1.128   8.230   4.859  1.00 95.56           H  
ATOM    809  HB3 HIS A  51      -2.472   7.098   4.789  1.00 95.56           H  
ATOM    810  O   HIS A  51       1.353   7.540   5.387  1.00 95.56           O  
ATOM    811  CG  HIS A  51      -1.144   6.953   3.150  1.00 95.56           C  
ATOM    812  CD2 HIS A  51       0.023   6.552   2.546  1.00 95.56           C  
ATOM    813  HD2 HIS A  51       0.965   6.334   3.028  1.00 95.56           H  
ATOM    814  ND1 HIS A  51      -2.066   7.134   2.142  1.00 95.56           N  
ATOM    815  HD1 HIS A  51      -3.015   7.467   2.236  1.00 95.56           H  
ATOM    816  CE1 HIS A  51      -1.468   6.866   0.972  1.00 95.56           C  
ATOM    817  HE1 HIS A  51      -1.938   6.954   0.004  1.00 95.56           H  
ATOM    818  NE2 HIS A  51      -0.192   6.502   1.168  1.00 95.56           N  
ATOM    819  N   THR A  52       1.598   5.395   5.950  1.00 95.25           N  
ATOM    820  H   THR A  52       1.116   4.556   6.240  1.00 95.25           H  
ATOM    821  CA  THR A  52       3.044   5.483   6.234  1.00 95.25           C  
ATOM    822  HA  THR A  52       3.421   6.446   5.890  1.00 95.25           H  
ATOM    823  C   THR A  52       3.872   4.458   5.477  1.00 95.25           C  
ATOM    824  CB  THR A  52       3.335   5.400   7.742  1.00 95.25           C  
ATOM    825  HB  THR A  52       4.411   5.361   7.918  1.00 95.25           H  
ATOM    826  O   THR A  52       5.009   4.215   5.846  1.00 95.25           O  
ATOM    827  CG2 THR A  52       2.805   6.639   8.458  1.00 95.25           C  
ATOM    828 HG21 THR A  52       3.347   7.514   8.099  1.00 95.25           H  
ATOM    829 HG22 THR A  52       1.745   6.786   8.249  1.00 95.25           H  
ATOM    830 HG23 THR A  52       2.963   6.539   9.532  1.00 95.25           H  
ATOM    831  OG1 THR A  52       2.737   4.253   8.316  1.00 95.25           O  
ATOM    832  HG1 THR A  52       2.744   4.368   9.270  1.00 95.25           H  
ATOM    833  N   TRP A  53       3.341   3.836   4.428  1.00 93.30           N  
ATOM    834  H   TRP A  53       2.416   4.090   4.113  1.00 93.30           H  
ATOM    835  CA  TRP A  53       4.156   3.010   3.539  1.00 93.30           C  
ATOM    836  HA  TRP A  53       4.938   2.520   4.119  1.00 93.30           H  
ATOM    837  C   TRP A  53       4.845   3.872   2.476  1.00 93.30           C  
ATOM    838  CB  TRP A  53       3.303   1.901   2.919  1.00 93.30           C  
ATOM    839  HB2 TRP A  53       3.908   1.341   2.207  1.00 93.30           H  
ATOM    840  HB3 TRP A  53       2.999   1.213   3.708  1.00 93.30           H  
ATOM    841  O   TRP A  53       4.285   4.847   1.970  1.00 93.30           O  
ATOM    842  CG  TRP A  53       2.068   2.383   2.239  1.00 93.30           C  
ATOM    843  CD1 TRP A  53       2.001   2.863   0.978  1.00 93.30           C  
ATOM    844  HD1 TRP A  53       2.840   2.948   0.303  1.00 93.30           H  
ATOM    845  CD2 TRP A  53       0.728   2.514   2.798  1.00 93.30           C  
ATOM    846  CE2 TRP A  53      -0.106   3.092   1.801  1.00 93.30           C  
ATOM    847  CE3 TRP A  53       0.134   2.223   4.046  1.00 93.30           C  
ATOM    848  HE3 TRP A  53       0.734   1.781   4.828  1.00 93.30           H  
ATOM    849  NE1 TRP A  53       0.718   3.295   0.719  1.00 93.30           N  
ATOM    850  HE1 TRP A  53       0.458   3.796  -0.119  1.00 93.30           H  
ATOM    851  CH2 TRP A  53      -2.034   3.028   3.254  1.00 93.30           C  
ATOM    852  HH2 TRP A  53      -3.088   3.195   3.419  1.00 93.30           H  
ATOM    853  CZ2 TRP A  53      -1.454   3.364   2.024  1.00 93.30           C  
ATOM    854  HZ2 TRP A  53      -2.022   3.842   1.240  1.00 93.30           H  
ATOM    855  CZ3 TRP A  53      -1.237   2.464   4.260  1.00 93.30           C  
ATOM    856  HZ3 TRP A  53      -1.697   2.195   5.199  1.00 93.30           H  
ATOM    857  N   SER A  54       6.069   3.497   2.125  1.00 92.83           N  
ATOM    858  H   SER A  54       6.525   2.781   2.672  1.00 92.83           H  
ATOM    859  CA  SER A  54       6.814   4.094   1.017  1.00 92.83           C  
ATOM    860  HA  SER A  54       6.796   5.178   1.125  1.00 92.83           H  
ATOM    861  C   SER A  54       6.222   3.743  -0.357  1.00 92.83           C  
ATOM    862  CB  SER A  54       8.267   3.627   1.091  1.00 92.83           C  
ATOM    863  HB2 SER A  54       8.309   2.566   1.337  1.00 92.83           H  
ATOM    864  HB3 SER A  54       8.720   3.761   0.108  1.00 92.83           H  
ATOM    865  O   SER A  54       5.602   2.698  -0.534  1.00 92.83           O  
ATOM    866  OG  SER A  54       9.006   4.382   2.034  1.00 92.83           O  
ATOM    867  HG  SER A  54       8.727   4.136   2.918  1.00 92.83           H  
ATOM    868  N   THR A  55       6.480   4.598  -1.352  1.00 93.31           N  
ATOM    869  H   THR A  55       7.035   5.415  -1.140  1.00 93.31           H  
ATOM    870  CA  THR A  55       6.156   4.372  -2.775  1.00 93.31           C  
ATOM    871  HA  THR A  55       5.088   4.185  -2.892  1.00 93.31           H  
ATOM    872  C   THR A  55       6.908   3.174  -3.355  1.00 93.31           C  
ATOM    873  CB  THR A  55       6.556   5.615  -3.587  1.00 93.31           C  
ATOM    874  HB  THR A  55       7.626   5.781  -3.464  1.00 93.31           H  
ATOM    875  O   THR A  55       6.362   2.437  -4.167  1.00 93.31           O  
ATOM    876  CG2 THR A  55       6.285   5.540  -5.086  1.00 93.31           C  
ATOM    877 HG21 THR A  55       6.893   4.762  -5.546  1.00 93.31           H  
ATOM    878 HG22 THR A  55       5.237   5.300  -5.261  1.00 93.31           H  
ATOM    879 HG23 THR A  55       6.535   6.495  -5.550  1.00 93.31           H  
ATOM    880  OG1 THR A  55       5.891   6.754  -3.090  1.00 93.31           O  
ATOM    881  HG1 THR A  55       4.968   6.671  -3.340  1.00 93.31           H  
ATOM    882  N   LEU A  56       8.173   3.002  -2.963  1.00 93.18           N  
ATOM    883  H   LEU A  56       8.550   3.662  -2.298  1.00 93.18           H  
ATOM    884  CA  LEU A  56       9.051   1.915  -3.395  1.00 93.18           C  
ATOM    885  HA  LEU A  56       8.483   1.167  -3.949  1.00 93.18           H  
ATOM    886  C   LEU A  56       9.649   1.244  -2.163  1.00 93.18           C  
ATOM    887  CB  LEU A  56      10.186   2.470  -4.282  1.00 93.18           C  
ATOM    888  HB2 LEU A  56      10.791   3.140  -3.672  1.00 93.18           H  
ATOM    889  HB3 LEU A  56      10.821   1.641  -4.595  1.00 93.18           H  
ATOM    890  O   LEU A  56      10.144   1.933  -1.268  1.00 93.18           O  
ATOM    891  CG  LEU A  56       9.724   3.240  -5.530  1.00 93.18           C  
ATOM    892  HG  LEU A  56       9.048   4.041  -5.234  1.00 93.18           H  
ATOM    893  CD1 LEU A  56      10.920   3.896  -6.220  1.00 93.18           C  
ATOM    894 HD11 LEU A  56      11.540   3.130  -6.686  1.00 93.18           H  
ATOM    895 HD12 LEU A  56      10.555   4.583  -6.984  1.00 93.18           H  
ATOM    896 HD13 LEU A  56      11.507   4.456  -5.493  1.00 93.18           H  
ATOM    897  CD2 LEU A  56       9.025   2.336  -6.545  1.00 93.18           C  
ATOM    898 HD21 LEU A  56       9.688   1.525  -6.847  1.00 93.18           H  
ATOM    899 HD22 LEU A  56       8.730   2.917  -7.419  1.00 93.18           H  
ATOM    900 HD23 LEU A  56       8.126   1.906  -6.104  1.00 93.18           H  
ATOM    901  N   LYS A  57       9.686  -0.087  -2.111  1.00 89.70           N  
ATOM    902  H   LYS A  57       9.181  -0.621  -2.803  1.00 89.70           H  
ATOM    903  CA  LYS A  57      10.415  -0.767  -1.031  1.00 89.70           C  
ATOM    904  HA  LYS A  57      10.067  -0.342  -0.089  1.00 89.70           H  
ATOM    905  C   LYS A  57      11.922  -0.489  -1.120  1.00 89.70           C  
ATOM    906  CB  LYS A  57      10.095  -2.266  -1.016  1.00 89.70           C  
ATOM    907  HB2 LYS A  57      10.276  -2.670  -2.012  1.00 89.70           H  
ATOM    908  HB3 LYS A  57      10.757  -2.770  -0.312  1.00 89.70           H  
ATOM    909  O   LYS A  57      12.521  -0.391  -2.193  1.00 89.70           O  
ATOM    910  CG  LYS A  57       8.639  -2.542  -0.605  1.00 89.70           C  
ATOM    911  HG2 LYS A  57       8.483  -2.225   0.426  1.00 89.70           H  
ATOM    912  HG3 LYS A  57       7.965  -1.975  -1.247  1.00 89.70           H  
ATOM    913  CD  LYS A  57       8.303  -4.034  -0.737  1.00 89.70           C  
ATOM    914  HD2 LYS A  57       8.876  -4.616  -0.015  1.00 89.70           H  
ATOM    915  HD3 LYS A  57       8.579  -4.355  -1.742  1.00 89.70           H  
ATOM    916  CE  LYS A  57       6.798  -4.267  -0.515  1.00 89.70           C  
ATOM    917  HE2 LYS A  57       6.614  -4.557   0.520  1.00 89.70           H  
ATOM    918  HE3 LYS A  57       6.284  -3.324  -0.700  1.00 89.70           H  
ATOM    919  NZ  LYS A  57       6.257  -5.274  -1.461  1.00 89.70           N  
ATOM    920  HZ1 LYS A  57       6.710  -6.174  -1.396  1.00 89.70           H  
ATOM    921  HZ2 LYS A  57       5.262  -5.410  -1.350  1.00 89.70           H  
ATOM    922  HZ3 LYS A  57       6.396  -4.900  -2.389  1.00 89.70           H  
ATOM    923  N   ARG A  58      12.577  -0.405   0.039  1.00 88.85           N  
ATOM    924  H   ARG A  58      12.039  -0.496   0.889  1.00 88.85           H  
ATOM    925  CA  ARG A  58      14.039  -0.268   0.108  1.00 88.85           C  
ATOM    926  HA  ARG A  58      14.313   0.567  -0.537  1.00 88.85           H  
ATOM    927  C   ARG A  58      14.721  -1.529  -0.439  1.00 88.85           C  
ATOM    928  CB  ARG A  58      14.454   0.067   1.546  1.00 88.85           C  
ATOM    929  HB2 ARG A  58      14.216  -0.775   2.197  1.00 88.85           H  
ATOM    930  HB3 ARG A  58      13.876   0.930   1.876  1.00 88.85           H  
ATOM    931  O   ARG A  58      14.254  -2.642  -0.219  1.00 88.85           O  
ATOM    932  CG  ARG A  58      15.951   0.392   1.657  1.00 88.85           C  
ATOM    933  HG2 ARG A  58      16.222   1.153   0.925  1.00 88.85           H  
ATOM    934  HG3 ARG A  58      16.527  -0.511   1.455  1.00 88.85           H  
ATOM    935  CD  ARG A  58      16.317   0.884   3.062  1.00 88.85           C  
ATOM    936  HD2 ARG A  58      17.400   0.825   3.168  1.00 88.85           H  
ATOM    937  HD3 ARG A  58      15.874   0.216   3.801  1.00 88.85           H  
ATOM    938  NE  ARG A  58      15.839   2.263   3.294  1.00 88.85           N  
ATOM    939  HE  ARG A  58      14.846   2.414   3.192  1.00 88.85           H  
ATOM    940  NH1 ARG A  58      17.857   3.279   3.740  1.00 88.85           N  
ATOM    941 HH11 ARG A  58      18.371   4.119   3.963  1.00 88.85           H  
ATOM    942 HH12 ARG A  58      18.318   2.383   3.673  1.00 88.85           H  
ATOM    943  NH2 ARG A  58      15.983   4.491   3.698  1.00 88.85           N  
ATOM    944 HH21 ARG A  58      16.515   5.333   3.867  1.00 88.85           H  
ATOM    945 HH22 ARG A  58      14.988   4.572   3.544  1.00 88.85           H  
ATOM    946  CZ  ARG A  58      16.562   3.331   3.576  1.00 88.85           C  
ATOM    947  N   GLY A  59      15.860  -1.355  -1.108  1.00 88.96           N  
ATOM    948  H   GLY A  59      16.147  -0.408  -1.312  1.00 88.96           H  
ATOM    949  CA  GLY A  59      16.618  -2.447  -1.724  1.00 88.96           C  
ATOM    950  HA2 GLY A  59      17.668  -2.360  -1.446  1.00 88.96           H  
ATOM    951  HA3 GLY A  59      16.257  -3.413  -1.372  1.00 88.96           H  
ATOM    952  C   GLY A  59      16.525  -2.395  -3.245  1.00 88.96           C  
ATOM    953  O   GLY A  59      16.732  -1.335  -3.822  1.00 88.96           O  
ATOM    954  N   VAL A  60      16.229  -3.519  -3.898  1.00 87.63           N  
ATOM    955  H   VAL A  60      16.066  -4.361  -3.364  1.00 87.63           H  
ATOM    956  CA  VAL A  60      16.216  -3.618  -5.374  1.00 87.63           C  
ATOM    957  HA  VAL A  60      17.140  -3.190  -5.762  1.00 87.63           H  
ATOM    958  C   VAL A  60      15.067  -2.817  -6.007  1.00 87.63           C  
ATOM    959  CB  VAL A  60      16.169  -5.101  -5.804  1.00 87.63           C  
ATOM    960  HB  VAL A  60      15.270  -5.557  -5.390  1.00 87.63           H  
ATOM    961  O   VAL A  60      15.233  -2.248  -7.083  1.00 87.63           O  
ATOM    962  CG1 VAL A  60      16.145  -5.276  -7.325  1.00 87.63           C  
ATOM    963 HG11 VAL A  60      16.182  -6.334  -7.584  1.00 87.63           H  
ATOM    964 HG12 VAL A  60      15.225  -4.866  -7.744  1.00 87.63           H  
ATOM    965 HG13 VAL A  60      16.994  -4.766  -7.780  1.00 87.63           H  
ATOM    966  CG2 VAL A  60      17.390  -5.866  -5.267  1.00 87.63           C  
ATOM    967 HG21 VAL A  60      17.350  -6.901  -5.605  1.00 87.63           H  
ATOM    968 HG22 VAL A  60      17.400  -5.870  -4.177  1.00 87.63           H  
ATOM    969 HG23 VAL A  60      18.308  -5.410  -5.638  1.00 87.63           H  
ATOM    970  N   GLN A  61      13.928  -2.699  -5.317  1.00 88.76           N  
ATOM    971  H   GLN A  61      13.864  -3.146  -4.414  1.00 88.76           H  
ATOM    972  CA  GLN A  61      12.715  -2.051  -5.841  1.00 88.76           C  
ATOM    973  HA  GLN A  61      12.474  -2.494  -6.807  1.00 88.76           H  
ATOM    974  C   GLN A  61      12.871  -0.534  -6.082  1.00 88.76           C  
ATOM    975  CB  GLN A  61      11.540  -2.315  -4.879  1.00 88.76           C  
ATOM    976  HB2 GLN A  61      11.727  -1.786  -3.945  1.00 88.76           H  
ATOM    977  HB3 GLN A  61      10.635  -1.887  -5.310  1.00 88.76           H  
ATOM    978  O   GLN A  61      12.139   0.042  -6.879  1.00 88.76           O  
ATOM    979  CG  GLN A  61      11.275  -3.792  -4.531  1.00 88.76           C  
ATOM    980  HG2 GLN A  61      12.137  -4.215  -4.014  1.00 88.76           H  
ATOM    981  HG3 GLN A  61      10.419  -3.845  -3.858  1.00 88.76           H  
ATOM    982  CD  GLN A  61      10.934  -4.642  -5.741  1.00 88.76           C  
ATOM    983  NE2 GLN A  61      11.204  -5.928  -5.728  1.00 88.76           N  
ATOM    984 HE21 GLN A  61      10.899  -6.444  -6.541  1.00 88.76           H  
ATOM    985 HE22 GLN A  61      11.536  -6.384  -4.891  1.00 88.76           H  
ATOM    986  OE1 GLN A  61      10.425  -4.171  -6.733  1.00 88.76           O  
ATOM    987  N   GLN A  62      13.851   0.116  -5.442  1.00 91.56           N  
ATOM    988  H   GLN A  62      14.413  -0.419  -4.796  1.00 91.56           H  
ATOM    989  CA  GLN A  62      14.173   1.544  -5.614  1.00 91.56           C  
ATOM    990  HA  GLN A  62      13.300   2.038  -6.041  1.00 91.56           H  
ATOM    991  C   GLN A  62      15.324   1.792  -6.608  1.00 91.56           C  
ATOM    992  CB  GLN A  62      14.427   2.197  -4.243  1.00 91.56           C  
ATOM    993  HB2 GLN A  62      14.590   3.266  -4.374  1.00 91.56           H  
ATOM    994  HB3 GLN A  62      13.547   2.068  -3.613  1.00 91.56           H  
ATOM    995  O   GLN A  62      15.999   2.825  -6.546  1.00 91.56           O  
ATOM    996  CG  GLN A  62      15.645   1.575  -3.545  1.00 91.56           C  
ATOM    997  HG2 GLN A  62      15.360   0.575  -3.216  1.00 91.56           H  
ATOM    998  HG3 GLN A  62      16.479   1.495  -4.241  1.00 91.56           H  
ATOM    999  CD  GLN A  62      16.117   2.327  -2.315  1.00 91.56           C  
ATOM   1000  NE2 GLN A  62      17.385   2.269  -1.985  1.00 91.56           N  
ATOM   1001 HE21 GLN A  62      18.040   1.888  -2.651  1.00 91.56           H  
ATOM   1002 HE22 GLN A  62      17.648   2.969  -1.305  1.00 91.56           H  
ATOM   1003  OE1 GLN A  62      15.374   2.908  -1.558  1.00 91.56           O  
ATOM   1004  N   THR A  63      15.617   0.821  -7.477  1.00 92.17           N  
ATOM   1005  H   THR A  63      15.026   0.003  -7.510  1.00 92.17           H  
ATOM   1006  CA  THR A  63      16.746   0.887  -8.413  1.00 92.17           C  
ATOM   1007  HA  THR A  63      17.187   1.881  -8.336  1.00 92.17           H  
ATOM   1008  C   THR A  63      16.307   0.732  -9.860  1.00 92.17           C  
ATOM   1009  CB  THR A  63      17.866  -0.114  -8.079  1.00 92.17           C  
ATOM   1010  HB  THR A  63      18.748   0.159  -8.658  1.00 92.17           H  
ATOM   1011  O   THR A  63      15.302   0.091 -10.155  1.00 92.17           O  
ATOM   1012  CG2 THR A  63      18.247  -0.096  -6.603  1.00 92.17           C  
ATOM   1013 HG21 THR A  63      18.373   0.934  -6.268  1.00 92.17           H  
ATOM   1014 HG22 THR A  63      19.175  -0.650  -6.459  1.00 92.17           H  
ATOM   1015 HG23 THR A  63      17.456  -0.566  -6.018  1.00 92.17           H  
ATOM   1016  OG1 THR A  63      17.537  -1.442  -8.400  1.00 92.17           O  
ATOM   1017  HG1 THR A  63      16.625  -1.613  -8.155  1.00 92.17           H  
ATOM   1018  N   PHE A  64      17.086   1.309 -10.771  1.00 94.22           N  
ATOM   1019  H   PHE A  64      17.894   1.825 -10.453  1.00 94.22           H  
ATOM   1020  CA  PHE A  64      17.037   0.975 -12.192  1.00 94.22           C  
ATOM   1021  HA  PHE A  64      16.553   0.005 -12.310  1.00 94.22           H  
ATOM   1022  C   PHE A  64      18.457   0.842 -12.730  1.00 94.22           C  
ATOM   1023  CB  PHE A  64      16.218   2.006 -12.981  1.00 94.22           C  
ATOM   1024  HB2 PHE A  64      15.263   2.161 -12.478  1.00 94.22           H  
ATOM   1025  HB3 PHE A  64      15.988   1.584 -13.960  1.00 94.22           H  
ATOM   1026  O   PHE A  64      19.406   1.387 -12.155  1.00 94.22           O  
ATOM   1027  CG  PHE A  64      16.893   3.347 -13.189  1.00 94.22           C  
ATOM   1028  CD1 PHE A  64      16.781   4.351 -12.211  1.00 94.22           C  
ATOM   1029  HD1 PHE A  64      16.231   4.157 -11.302  1.00 94.22           H  
ATOM   1030  CD2 PHE A  64      17.621   3.594 -14.369  1.00 94.22           C  
ATOM   1031  HD2 PHE A  64      17.723   2.815 -15.110  1.00 94.22           H  
ATOM   1032  CE1 PHE A  64      17.371   5.608 -12.426  1.00 94.22           C  
ATOM   1033  HE1 PHE A  64      17.275   6.384 -11.680  1.00 94.22           H  
ATOM   1034  CE2 PHE A  64      18.221   4.847 -14.579  1.00 94.22           C  
ATOM   1035  HE2 PHE A  64      18.782   5.035 -15.483  1.00 94.22           H  
ATOM   1036  CZ  PHE A  64      18.086   5.855 -13.609  1.00 94.22           C  
ATOM   1037  HZ  PHE A  64      18.532   6.826 -13.767  1.00 94.22           H  
ATOM   1038  N   LEU A  65      18.609   0.125 -13.839  1.00 94.96           N  
ATOM   1039  H   LEU A  65      17.791  -0.256 -14.290  1.00 94.96           H  
ATOM   1040  CA  LEU A  65      19.902  -0.074 -14.478  1.00 94.96           C  
ATOM   1041  HA  LEU A  65      20.677   0.350 -13.840  1.00 94.96           H  
ATOM   1042  C   LEU A  65      19.962   0.676 -15.801  1.00 94.96           C  
ATOM   1043  CB  LEU A  65      20.227  -1.568 -14.626  1.00 94.96           C  
ATOM   1044  HB2 LEU A  65      19.528  -2.035 -15.321  1.00 94.96           H  
ATOM   1045  HB3 LEU A  65      21.223  -1.640 -15.064  1.00 94.96           H  
ATOM   1046  O   LEU A  65      18.962   0.818 -16.504  1.00 94.96           O  
ATOM   1047  CG  LEU A  65      20.212  -2.320 -13.279  1.00 94.96           C  
ATOM   1048  HG  LEU A  65      20.304  -1.608 -12.459  1.00 94.96           H  
ATOM   1049  CD1 LEU A  65      18.923  -3.122 -13.095  1.00 94.96           C  
ATOM   1050 HD11 LEU A  65      18.051  -2.480 -13.216  1.00 94.96           H  
ATOM   1051 HD12 LEU A  65      18.894  -3.548 -12.092  1.00 94.96           H  
ATOM   1052 HD13 LEU A  65      18.866  -3.934 -13.819  1.00 94.96           H  
ATOM   1053  CD2 LEU A  65      21.397  -3.278 -13.183  1.00 94.96           C  
ATOM   1054 HD21 LEU A  65      21.364  -3.997 -14.002  1.00 94.96           H  
ATOM   1055 HD22 LEU A  65      21.355  -3.813 -12.234  1.00 94.96           H  
ATOM   1056 HD23 LEU A  65      22.329  -2.714 -13.222  1.00 94.96           H  
ATOM   1057  N   TYR A  66      21.151   1.141 -16.159  1.00 95.32           N  
ATOM   1058  H   TYR A  66      21.928   1.040 -15.522  1.00 95.32           H  
ATOM   1059  CA  TYR A  66      21.409   1.678 -17.485  1.00 95.32           C  
ATOM   1060  HA  TYR A  66      20.646   1.279 -18.154  1.00 95.32           H  
ATOM   1061  C   TYR A  66      22.759   1.209 -18.017  1.00 95.32           C  
ATOM   1062  CB  TYR A  66      21.279   3.207 -17.488  1.00 95.32           C  
ATOM   1063  HB2 TYR A  66      20.362   3.491 -16.971  1.00 95.32           H  
ATOM   1064  HB3 TYR A  66      21.175   3.537 -18.521  1.00 95.32           H  
ATOM   1065  O   TYR A  66      23.675   0.905 -17.257  1.00 95.32           O  
ATOM   1066  CG  TYR A  66      22.453   3.935 -16.863  1.00 95.32           C  
ATOM   1067  CD1 TYR A  66      22.515   4.132 -15.471  1.00 95.32           C  
ATOM   1068  HD1 TYR A  66      21.724   3.745 -14.845  1.00 95.32           H  
ATOM   1069  CD2 TYR A  66      23.498   4.393 -17.684  1.00 95.32           C  
ATOM   1070  HD2 TYR A  66      23.449   4.226 -18.750  1.00 95.32           H  
ATOM   1071  CE1 TYR A  66      23.614   4.806 -14.900  1.00 95.32           C  
ATOM   1072  HE1 TYR A  66      23.671   4.954 -13.832  1.00 95.32           H  
ATOM   1073  CE2 TYR A  66      24.590   5.077 -17.122  1.00 95.32           C  
ATOM   1074  HE2 TYR A  66      25.393   5.441 -17.745  1.00 95.32           H  
ATOM   1075  OH  TYR A  66      25.683   6.003 -15.226  1.00 95.32           O  
ATOM   1076  HH  TYR A  66      25.976   5.663 -14.377  1.00 95.32           H  
ATOM   1077  CZ  TYR A  66      24.644   5.293 -15.733  1.00 95.32           C  
ATOM   1078  N   LYS A  67      22.892   1.160 -19.337  1.00 95.45           N  
ATOM   1079  H   LYS A  67      22.080   1.386 -19.892  1.00 95.45           H  
ATOM   1080  CA  LYS A  67      24.123   0.811 -20.046  1.00 95.45           C  
ATOM   1081  HA  LYS A  67      24.976   0.894 -19.373  1.00 95.45           H  
ATOM   1082  C   LYS A  67      24.322   1.795 -21.190  1.00 95.45           C  
ATOM   1083  CB  LYS A  67      24.011  -0.648 -20.512  1.00 95.45           C  
ATOM   1084  HB2 LYS A  67      24.070  -1.292 -19.634  1.00 95.45           H  
ATOM   1085  HB3 LYS A  67      23.049  -0.808 -20.998  1.00 95.45           H  
ATOM   1086  O   LYS A  67      23.359   2.112 -21.876  1.00 95.45           O  
ATOM   1087  CG  LYS A  67      25.122  -1.036 -21.487  1.00 95.45           C  
ATOM   1088  HG2 LYS A  67      26.078  -0.695 -21.092  1.00 95.45           H  
ATOM   1089  HG3 LYS A  67      24.945  -0.538 -22.441  1.00 95.45           H  
ATOM   1090  CD  LYS A  67      25.149  -2.550 -21.715  1.00 95.45           C  
ATOM   1091  HD2 LYS A  67      24.160  -2.885 -22.028  1.00 95.45           H  
ATOM   1092  HD3 LYS A  67      25.433  -3.051 -20.790  1.00 95.45           H  
ATOM   1093  CE  LYS A  67      26.170  -2.844 -22.814  1.00 95.45           C  
ATOM   1094  HE2 LYS A  67      27.144  -2.462 -22.507  1.00 95.45           H  
ATOM   1095  HE3 LYS A  67      25.880  -2.282 -23.702  1.00 95.45           H  
ATOM   1096  NZ  LYS A  67      26.254  -4.283 -23.138  1.00 95.45           N  
ATOM   1097  HZ1 LYS A  67      26.919  -4.414 -23.887  1.00 95.45           H  
ATOM   1098  HZ2 LYS A  67      25.351  -4.617 -23.444  1.00 95.45           H  
ATOM   1099  HZ3 LYS A  67      26.562  -4.800 -22.326  1.00 95.45           H  
ATOM   1100  N   ILE A  68      25.548   2.279 -21.379  1.00 94.69           N  
ATOM   1101  H   ILE A  68      26.292   1.922 -20.796  1.00 94.69           H  
ATOM   1102  CA  ILE A  68      25.928   3.169 -22.487  1.00 94.69           C  
ATOM   1103  HA  ILE A  68      25.082   3.284 -23.165  1.00 94.69           H  
ATOM   1104  C   ILE A  68      27.068   2.499 -23.248  1.00 94.69           C  
ATOM   1105  CB  ILE A  68      26.331   4.580 -21.993  1.00 94.69           C  
ATOM   1106  HB  ILE A  68      27.193   4.480 -21.333  1.00 94.69           H  
ATOM   1107  O   ILE A  68      28.128   2.251 -22.665  1.00 94.69           O  
ATOM   1108  CG1 ILE A  68      25.189   5.259 -21.205  1.00 94.69           C  
ATOM   1109 HG12 ILE A  68      24.372   5.495 -21.887  1.00 94.69           H  
ATOM   1110 HG13 ILE A  68      24.814   4.569 -20.450  1.00 94.69           H  
ATOM   1111  CG2 ILE A  68      26.732   5.464 -23.192  1.00 94.69           C  
ATOM   1112 HG21 ILE A  68      27.060   6.447 -22.854  1.00 94.69           H  
ATOM   1113 HG22 ILE A  68      27.562   5.017 -23.740  1.00 94.69           H  
ATOM   1114 HG23 ILE A  68      25.885   5.572 -23.870  1.00 94.69           H  
ATOM   1115  CD1 ILE A  68      25.608   6.539 -20.471  1.00 94.69           C  
ATOM   1116 HD11 ILE A  68      25.888   7.319 -21.178  1.00 94.69           H  
ATOM   1117 HD12 ILE A  68      26.449   6.331 -19.809  1.00 94.69           H  
ATOM   1118 HD13 ILE A  68      24.768   6.900 -19.877  1.00 94.69           H  
ATOM   1119  N   GLY A  69      26.862   2.206 -24.526  1.00 92.51           N  
ATOM   1120  H   GLY A  69      25.991   2.476 -24.960  1.00 92.51           H  
ATOM   1121  CA  GLY A  69      27.818   1.489 -25.356  1.00 92.51           C  
ATOM   1122  HA2 GLY A  69      28.728   2.081 -25.460  1.00 92.51           H  
ATOM   1123  HA3 GLY A  69      27.409   1.311 -26.350  1.00 92.51           H  
ATOM   1124  C   GLY A  69      28.141   0.104 -24.842  1.00 92.51           C  
ATOM   1125  O   GLY A  69      27.300  -0.608 -24.292  1.00 92.51           O  
ATOM   1126  N   SER A  70      29.402  -0.275 -24.996  1.00 91.91           N  
ATOM   1127  H   SER A  70      30.005   0.306 -25.561  1.00 91.91           H  
ATOM   1128  CA  SER A  70      29.915  -1.570 -24.549  1.00 91.91           C  
ATOM   1129  HA  SER A  70      29.165  -2.329 -24.774  1.00 91.91           H  
ATOM   1130  C   SER A  70      30.183  -1.641 -23.042  1.00 91.91           C  
ATOM   1131  CB  SER A  70      31.172  -1.928 -25.341  1.00 91.91           C  
ATOM   1132  HB2 SER A  70      31.511  -2.926 -25.060  1.00 91.91           H  
ATOM   1133  HB3 SER A  70      31.960  -1.207 -25.122  1.00 91.91           H  
ATOM   1134  O   SER A  70      30.640  -2.678 -22.564  1.00 91.91           O  
ATOM   1135  OG  SER A  70      30.874  -1.904 -26.723  1.00 91.91           O  
ATOM   1136  HG  SER A  70      31.666  -2.109 -27.225  1.00 91.91           H  
ATOM   1137  N   ASN A  71      29.909  -0.574 -22.284  1.00 92.17           N  
ATOM   1138  H   ASN A  71      29.471   0.229 -22.713  1.00 92.17           H  
ATOM   1139  CA  ASN A  71      30.131  -0.561 -20.840  1.00 92.17           C  
ATOM   1140  HA  ASN A  71      31.165  -0.859 -20.664  1.00 92.17           H  
ATOM   1141  C   ASN A  71      29.220  -1.574 -20.122  1.00 92.17           C  
ATOM   1142  CB  ASN A  71      29.935   0.863 -20.298  1.00 92.17           C  
ATOM   1143  HB2 ASN A  71      30.010   0.859 -19.210  1.00 92.17           H  
ATOM   1144  HB3 ASN A  71      28.934   1.213 -20.550  1.00 92.17           H  
ATOM   1145  O   ASN A  71      28.135  -1.896 -20.614  1.00 92.17           O  
ATOM   1146  CG  ASN A  71      30.985   1.825 -20.819  1.00 92.17           C  
ATOM   1147  ND2 ASN A  71      30.597   3.012 -21.213  1.00 92.17           N  
ATOM   1148 HD21 ASN A  71      29.619   3.152 -21.420  1.00 92.17           H  
ATOM   1149 HD22 ASN A  71      31.319   3.616 -21.580  1.00 92.17           H  
ATOM   1150  OD1 ASN A  71      32.162   1.521 -20.879  1.00 92.17           O  
ATOM   1151  N   PRO A  72      29.619  -2.085 -18.947  1.00 93.18           N  
ATOM   1152  CA  PRO A  72      28.715  -2.869 -18.115  1.00 93.18           C  
ATOM   1153  HA  PRO A  72      28.341  -3.725 -18.678  1.00 93.18           H  
ATOM   1154  C   PRO A  72      27.518  -2.024 -17.650  1.00 93.18           C  
ATOM   1155  CB  PRO A  72      29.572  -3.369 -16.949  1.00 93.18           C  
ATOM   1156  HB2 PRO A  72      29.000  -3.473 -16.027  1.00 93.18           H  
ATOM   1157  HB3 PRO A  72      30.033  -4.319 -17.218  1.00 93.18           H  
ATOM   1158  O   PRO A  72      27.584  -0.792 -17.612  1.00 93.18           O  
ATOM   1159  CG  PRO A  72      30.656  -2.297 -16.824  1.00 93.18           C  
ATOM   1160  HG2 PRO A  72      31.564  -2.690 -16.366  1.00 93.18           H  
ATOM   1161  HG3 PRO A  72      30.271  -1.454 -16.250  1.00 93.18           H  
ATOM   1162  CD  PRO A  72      30.890  -1.867 -18.270  1.00 93.18           C  
ATOM   1163  HD2 PRO A  72      31.202  -0.824 -18.300  1.00 93.18           H  
ATOM   1164  HD3 PRO A  72      31.652  -2.500 -18.724  1.00 93.18           H  
ATOM   1165  N   TYR A  73      26.425  -2.697 -17.277  1.00 93.75           N  
ATOM   1166  H   TYR A  73      26.440  -3.707 -17.283  1.00 93.75           H  
ATOM   1167  CA  TYR A  73      25.285  -2.032 -16.649  1.00 93.75           C  
ATOM   1168  HA  TYR A  73      24.909  -1.272 -17.335  1.00 93.75           H  
ATOM   1169  C   TYR A  73      25.717  -1.329 -15.360  1.00 93.75           C  
ATOM   1170  CB  TYR A  73      24.150  -3.024 -16.358  1.00 93.75           C  
ATOM   1171  HB2 TYR A  73      23.503  -2.594 -15.592  1.00 93.75           H  
ATOM   1172  HB3 TYR A  73      24.562  -3.943 -15.943  1.00 93.75           H  
ATOM   1173  O   TYR A  73      26.430  -1.895 -14.531  1.00 93.75           O  
ATOM   1174  CG  TYR A  73      23.281  -3.338 -17.558  1.00 93.75           C  
ATOM   1175  CD1 TYR A  73      22.249  -2.447 -17.915  1.00 93.75           C  
ATOM   1176  HD1 TYR A  73      22.086  -1.549 -17.338  1.00 93.75           H  
ATOM   1177  CD2 TYR A  73      23.483  -4.516 -18.303  1.00 93.75           C  
ATOM   1178  HD2 TYR A  73      24.251  -5.215 -18.008  1.00 93.75           H  
ATOM   1179  CE1 TYR A  73      21.427  -2.726 -19.023  1.00 93.75           C  
ATOM   1180  HE1 TYR A  73      20.629  -2.054 -19.301  1.00 93.75           H  
ATOM   1181  CE2 TYR A  73      22.653  -4.805 -19.405  1.00 93.75           C  
ATOM   1182  HE2 TYR A  73      22.782  -5.724 -19.958  1.00 93.75           H  
ATOM   1183  OH  TYR A  73      20.814  -4.167 -20.824  1.00 93.75           O  
ATOM   1184  HH  TYR A  73      20.918  -5.053 -21.179  1.00 93.75           H  
ATOM   1185  CZ  TYR A  73      21.623  -3.907 -19.766  1.00 93.75           C  
ATOM   1186  N   GLN A  74      25.249  -0.100 -15.191  1.00 93.95           N  
ATOM   1187  H   GLN A  74      24.676   0.291 -15.925  1.00 93.95           H  
ATOM   1188  CA  GLN A  74      25.373   0.679 -13.973  1.00 93.95           C  
ATOM   1189  HA  GLN A  74      26.092   0.208 -13.303  1.00 93.95           H  
ATOM   1190  C   GLN A  74      24.021   0.734 -13.272  1.00 93.95           C  
ATOM   1191  CB  GLN A  74      25.864   2.091 -14.297  1.00 93.95           C  
ATOM   1192  HB2 GLN A  74      25.185   2.549 -15.016  1.00 93.95           H  
ATOM   1193  HB3 GLN A  74      25.846   2.675 -13.377  1.00 93.95           H  
ATOM   1194  O   GLN A  74      22.991   0.965 -13.907  1.00 93.95           O  
ATOM   1195  CG  GLN A  74      27.284   2.103 -14.876  1.00 93.95           C  
ATOM   1196  HG2 GLN A  74      27.955   1.549 -14.220  1.00 93.95           H  
ATOM   1197  HG3 GLN A  74      27.280   1.617 -15.852  1.00 93.95           H  
ATOM   1198  CD  GLN A  74      27.814   3.523 -15.016  1.00 93.95           C  
ATOM   1199  NE2 GLN A  74      28.463   3.848 -16.113  1.00 93.95           N  
ATOM   1200 HE21 GLN A  74      28.619   3.161 -16.836  1.00 93.95           H  
ATOM   1201 HE22 GLN A  74      28.802   4.798 -16.169  1.00 93.95           H  
ATOM   1202  OE1 GLN A  74      27.654   4.367 -14.147  1.00 93.95           O  
ATOM   1203  N   THR A  75      24.037   0.561 -11.956  1.00 94.57           N  
ATOM   1204  H   THR A  75      24.911   0.335 -11.502  1.00 94.57           H  
ATOM   1205  CA  THR A  75      22.840   0.640 -11.119  1.00 94.57           C  
ATOM   1206  HA  THR A  75      21.961   0.417 -11.724  1.00 94.57           H  
ATOM   1207  C   THR A  75      22.698   2.042 -10.551  1.00 94.57           C  
ATOM   1208  CB  THR A  75      22.887  -0.393  -9.988  1.00 94.57           C  
ATOM   1209  HB  THR A  75      23.711  -0.164  -9.313  1.00 94.57           H  
ATOM   1210  O   THR A  75      23.621   2.569  -9.930  1.00 94.57           O  
ATOM   1211  CG2 THR A  75      21.585  -0.451  -9.190  1.00 94.57           C  
ATOM   1212 HG21 THR A  75      21.410   0.497  -8.683  1.00 94.57           H  
ATOM   1213 HG22 THR A  75      20.749  -0.660  -9.858  1.00 94.57           H  
ATOM   1214 HG23 THR A  75      21.646  -1.237  -8.437  1.00 94.57           H  
ATOM   1215  OG1 THR A  75      23.090  -1.671 -10.541  1.00 94.57           O  
ATOM   1216  HG1 THR A  75      22.784  -2.323  -9.906  1.00 94.57           H  
ATOM   1217  N   VAL A  76      21.520   2.632 -10.715  1.00 94.49           N  
ATOM   1218  H   VAL A  76      20.804   2.146 -11.236  1.00 94.49           H  
ATOM   1219  CA  VAL A  76      21.128   3.864 -10.033  1.00 94.49           C  
ATOM   1220  HA  VAL A  76      22.013   4.362  -9.638  1.00 94.49           H  
ATOM   1221  C   VAL A  76      20.223   3.487  -8.875  1.00 94.49           C  
ATOM   1222  CB  VAL A  76      20.436   4.843 -10.990  1.00 94.49           C  
ATOM   1223  HB  VAL A  76      19.554   4.362 -11.415  1.00 94.49           H  
ATOM   1224  O   VAL A  76      19.201   2.832  -9.065  1.00 94.49           O  
ATOM   1225  CG1 VAL A  76      20.017   6.131 -10.267  1.00 94.49           C  
ATOM   1226 HG11 VAL A  76      19.626   6.849 -10.989  1.00 94.49           H  
ATOM   1227 HG12 VAL A  76      20.874   6.572  -9.758  1.00 94.49           H  
ATOM   1228 HG13 VAL A  76      19.232   5.916  -9.542  1.00 94.49           H  
ATOM   1229  CG2 VAL A  76      21.381   5.232 -12.130  1.00 94.49           C  
ATOM   1230 HG21 VAL A  76      21.688   4.335 -12.667  1.00 94.49           H  
ATOM   1231 HG22 VAL A  76      22.260   5.740 -11.735  1.00 94.49           H  
ATOM   1232 HG23 VAL A  76      20.859   5.885 -12.831  1.00 94.49           H  
ATOM   1233  N   VAL A  77      20.601   3.914  -7.673  1.00 94.00           N  
ATOM   1234  H   VAL A  77      21.453   4.452  -7.601  1.00 94.00           H  
ATOM   1235  CA  VAL A  77      19.816   3.718  -6.452  1.00 94.00           C  
ATOM   1236  HA  VAL A  77      19.009   3.013  -6.649  1.00 94.00           H  
ATOM   1237  C   VAL A  77      19.192   5.051  -6.067  1.00 94.00           C  
ATOM   1238  CB  VAL A  77      20.680   3.146  -5.311  1.00 94.00           C  
ATOM   1239  HB  VAL A  77      21.415   3.891  -5.007  1.00 94.00           H  
ATOM   1240  O   VAL A  77      19.905   6.029  -5.827  1.00 94.00           O  
ATOM   1241  CG1 VAL A  77      19.817   2.789  -4.096  1.00 94.00           C  
ATOM   1242 HG11 VAL A  77      20.446   2.374  -3.308  1.00 94.00           H  
ATOM   1243 HG12 VAL A  77      19.332   3.686  -3.709  1.00 94.00           H  
ATOM   1244 HG13 VAL A  77      19.059   2.060  -4.379  1.00 94.00           H  
ATOM   1245  CG2 VAL A  77      21.440   1.883  -5.742  1.00 94.00           C  
ATOM   1246 HG21 VAL A  77      20.747   1.135  -6.128  1.00 94.00           H  
ATOM   1247 HG22 VAL A  77      21.981   1.466  -4.893  1.00 94.00           H  
ATOM   1248 HG23 VAL A  77      22.166   2.126  -6.518  1.00 94.00           H  
ATOM   1249  N   LEU A  78      17.863   5.102  -6.011  1.00 93.86           N  
ATOM   1250  H   LEU A  78      17.320   4.274  -6.210  1.00 93.86           H  
ATOM   1251  CA  LEU A  78      17.162   6.277  -5.513  1.00 93.86           C  
ATOM   1252  HA  LEU A  78      17.549   7.155  -6.031  1.00 93.86           H  
ATOM   1253  C   LEU A  78      17.447   6.467  -4.017  1.00 93.86           C  
ATOM   1254  CB  LEU A  78      15.661   6.151  -5.805  1.00 93.86           C  
ATOM   1255  HB2 LEU A  78      15.141   6.960  -5.292  1.00 93.86           H  
ATOM   1256  HB3 LEU A  78      15.297   5.217  -5.376  1.00 93.86           H  
ATOM   1257  O   LEU A  78      17.498   5.510  -3.247  1.00 93.86           O  
ATOM   1258  CG  LEU A  78      15.297   6.192  -7.301  1.00 93.86           C  
ATOM   1259  HG  LEU A  78      15.798   5.381  -7.830  1.00 93.86           H  
ATOM   1260  CD1 LEU A  78      13.791   6.015  -7.471  1.00 93.86           C  
ATOM   1261 HD11 LEU A  78      13.491   5.063  -7.033  1.00 93.86           H  
ATOM   1262 HD12 LEU A  78      13.525   6.005  -8.528  1.00 93.86           H  
ATOM   1263 HD13 LEU A  78      13.254   6.819  -6.967  1.00 93.86           H  
ATOM   1264  CD2 LEU A  78      15.706   7.523  -7.942  1.00 93.86           C  
ATOM   1265 HD21 LEU A  78      16.787   7.559  -8.080  1.00 93.86           H  
ATOM   1266 HD22 LEU A  78      15.222   7.620  -8.913  1.00 93.86           H  
ATOM   1267 HD23 LEU A  78      15.377   8.350  -7.313  1.00 93.86           H  
ATOM   1268  N   LYS A  79      17.674   7.721  -3.612  1.00 92.03           N  
ATOM   1269  H   LYS A  79      17.629   8.455  -4.305  1.00 92.03           H  
ATOM   1270  CA  LYS A  79      17.980   8.067  -2.212  1.00 92.03           C  
ATOM   1271  HA  LYS A  79      18.699   7.352  -1.814  1.00 92.03           H  
ATOM   1272  C   LYS A  79      16.755   7.975  -1.304  1.00 92.03           C  
ATOM   1273  CB  LYS A  79      18.561   9.484  -2.124  1.00 92.03           C  
ATOM   1274  HB2 LYS A  79      18.661   9.746  -1.071  1.00 92.03           H  
ATOM   1275  HB3 LYS A  79      17.867  10.190  -2.581  1.00 92.03           H  
ATOM   1276  O   LYS A  79      16.895   7.696  -0.117  1.00 92.03           O  
ATOM   1277  CG  LYS A  79      19.938   9.607  -2.788  1.00 92.03           C  
ATOM   1278  HG2 LYS A  79      20.615   8.872  -2.353  1.00 92.03           H  
ATOM   1279  HG3 LYS A  79      19.850   9.423  -3.859  1.00 92.03           H  
ATOM   1280  CD  LYS A  79      20.498  11.015  -2.555  1.00 92.03           C  
ATOM   1281  HD2 LYS A  79      19.814  11.746  -2.986  1.00 92.03           H  
ATOM   1282  HD3 LYS A  79      20.578  11.192  -1.483  1.00 92.03           H  
ATOM   1283  CE  LYS A  79      21.878  11.147  -3.205  1.00 92.03           C  
ATOM   1284  HE2 LYS A  79      22.530  10.377  -2.792  1.00 92.03           H  
ATOM   1285  HE3 LYS A  79      21.777  10.959  -4.274  1.00 92.03           H  
ATOM   1286  NZ  LYS A  79      22.453  12.493  -2.966  1.00 92.03           N  
ATOM   1287  HZ1 LYS A  79      21.845  13.204  -3.347  1.00 92.03           H  
ATOM   1288  HZ2 LYS A  79      22.554  12.657  -1.975  1.00 92.03           H  
ATOM   1289  HZ3 LYS A  79      23.360  12.570  -3.402  1.00 92.03           H  
ATOM   1290  N   GLU A  80      15.588   8.253  -1.869  1.00 92.85           N  
ATOM   1291  H   GLU A  80      15.552   8.309  -2.877  1.00 92.85           H  
ATOM   1292  CA  GLU A  80      14.299   8.274  -1.187  1.00 92.85           C  
ATOM   1293  HA  GLU A  80      14.443   8.145  -0.114  1.00 92.85           H  
ATOM   1294  C   GLU A  80      13.446   7.107  -1.688  1.00 92.85           C  
ATOM   1295  CB  GLU A  80      13.598   9.627  -1.417  1.00 92.85           C  
ATOM   1296  HB2 GLU A  80      12.587   9.576  -1.014  1.00 92.85           H  
ATOM   1297  HB3 GLU A  80      13.538   9.811  -2.490  1.00 92.85           H  
ATOM   1298  O   GLU A  80      13.584   6.662  -2.827  1.00 92.85           O  
ATOM   1299  CG  GLU A  80      14.342  10.795  -0.743  1.00 92.85           C  
ATOM   1300  HG2 GLU A  80      15.390  10.764  -1.039  1.00 92.85           H  
ATOM   1301  HG3 GLU A  80      14.300  10.653   0.337  1.00 92.85           H  
ATOM   1302  CD  GLU A  80      13.789  12.189  -1.097  1.00 92.85           C  
ATOM   1303  OE1 GLU A  80      14.489  13.169  -0.754  1.00 92.85           O  
ATOM   1304  OE2 GLU A  80      12.745  12.288  -1.780  1.00 92.85           O  
ATOM   1305  N   THR A  81      12.565   6.615  -0.824  1.00 91.82           N  
ATOM   1306  H   THR A  81      12.574   6.942   0.132  1.00 91.82           H  
ATOM   1307  CA  THR A  81      11.588   5.559  -1.128  1.00 91.82           C  
ATOM   1308  HA  THR A  81      11.811   5.099  -2.090  1.00 91.82           H  
ATOM   1309  C   THR A  81      10.163   6.091  -1.205  1.00 91.82           C  
ATOM   1310  CB  THR A  81      11.646   4.474  -0.049  1.00 91.82           C  
ATOM   1311  HB  THR A  81      10.774   3.825  -0.135  1.00 91.82           H  
ATOM   1312  O   THR A  81       9.273   5.400  -1.690  1.00 91.82           O  
ATOM   1313  CG2 THR A  81      12.898   3.625  -0.175  1.00 91.82           C  
ATOM   1314 HG21 THR A  81      12.894   2.858   0.600  1.00 91.82           H  
ATOM   1315 HG22 THR A  81      12.888   3.134  -1.149  1.00 91.82           H  
ATOM   1316 HG23 THR A  81      13.786   4.249  -0.077  1.00 91.82           H  
ATOM   1317  OG1 THR A  81      11.645   5.032   1.246  1.00 91.82           O  
ATOM   1318  HG1 THR A  81      10.774   4.862   1.613  1.00 91.82           H  
ATOM   1319  N   GLN A  82       9.937   7.319  -0.738  1.00 93.08           N  
ATOM   1320  H   GLN A  82      10.727   7.864  -0.426  1.00 93.08           H  
ATOM   1321  CA  GLN A  82       8.642   7.983  -0.727  1.00 93.08           C  
ATOM   1322  HA  GLN A  82       7.857   7.263  -0.955  1.00 93.08           H  
ATOM   1323  C   GLN A  82       8.639   9.073  -1.796  1.00 93.08           C  
ATOM   1324  CB  GLN A  82       8.381   8.558   0.677  1.00 93.08           C  
ATOM   1325  HB2 GLN A  82       8.986   9.454   0.819  1.00 93.08           H  
ATOM   1326  HB3 GLN A  82       8.694   7.825   1.420  1.00 93.08           H  
ATOM   1327  O   GLN A  82       9.527   9.925  -1.820  1.00 93.08           O  
ATOM   1328  CG  GLN A  82       6.908   8.893   0.962  1.00 93.08           C  
ATOM   1329  HG2 GLN A  82       6.356   7.955   1.028  1.00 93.08           H  
ATOM   1330  HG3 GLN A  82       6.849   9.378   1.937  1.00 93.08           H  
ATOM   1331  CD  GLN A  82       6.226   9.796  -0.063  1.00 93.08           C  
ATOM   1332  NE2 GLN A  82       5.034   9.455  -0.494  1.00 93.08           N  
ATOM   1333 HE21 GLN A  82       4.587   8.622  -0.140  1.00 93.08           H  
ATOM   1334 HE22 GLN A  82       4.672   9.936  -1.306  1.00 93.08           H  
ATOM   1335  OE1 GLN A  82       6.757  10.786  -0.537  1.00 93.08           O  
ATOM   1336  N   TYR A  83       7.605   9.070  -2.635  1.00 95.33           N  
ATOM   1337  H   TYR A  83       6.926   8.325  -2.581  1.00 95.33           H  
ATOM   1338  CA  TYR A  83       7.306  10.170  -3.538  1.00 95.33           C  
ATOM   1339  HA  TYR A  83       7.883  11.045  -3.239  1.00 95.33           H  
ATOM   1340  C   TYR A  83       5.820  10.548  -3.469  1.00 95.33           C  
ATOM   1341  CB  TYR A  83       7.751   9.746  -4.937  1.00 95.33           C  
ATOM   1342  HB2 TYR A  83       7.211   8.841  -5.214  1.00 95.33           H  
ATOM   1343  HB3 TYR A  83       7.512  10.534  -5.651  1.00 95.33           H  
ATOM   1344  O   TYR A  83       4.940   9.695  -3.517  1.00 95.33           O  
ATOM   1345  CG  TYR A  83       9.229   9.434  -5.008  1.00 95.33           C  
ATOM   1346  CD1 TYR A  83      10.145  10.495  -5.031  1.00 95.33           C  
ATOM   1347  HD1 TYR A  83       9.784  11.512  -4.979  1.00 95.33           H  
ATOM   1348  CD2 TYR A  83       9.688   8.103  -4.930  1.00 95.33           C  
ATOM   1349  HD2 TYR A  83       8.983   7.288  -4.850  1.00 95.33           H  
ATOM   1350  CE1 TYR A  83      11.522  10.236  -5.006  1.00 95.33           C  
ATOM   1351  HE1 TYR A  83      12.218  11.058  -4.934  1.00 95.33           H  
ATOM   1352  CE2 TYR A  83      11.071   7.835  -4.938  1.00 95.33           C  
ATOM   1353  HE2 TYR A  83      11.444   6.824  -4.872  1.00 95.33           H  
ATOM   1354  OH  TYR A  83      13.323   8.696  -5.010  1.00 95.33           O  
ATOM   1355  HH  TYR A  83      13.769   9.519  -4.798  1.00 95.33           H  
ATOM   1356  CZ  TYR A  83      11.985   8.906  -4.991  1.00 95.33           C  
ATOM   1357  N   SER A  84       5.518  11.844  -3.383  1.00 92.99           N  
ATOM   1358  H   SER A  84       6.280  12.497  -3.272  1.00 92.99           H  
ATOM   1359  CA  SER A  84       4.137  12.364  -3.359  1.00 92.99           C  
ATOM   1360  HA  SER A  84       3.540  11.759  -2.677  1.00 92.99           H  
ATOM   1361  C   SER A  84       3.449  12.326  -4.728  1.00 92.99           C  
ATOM   1362  CB  SER A  84       4.133  13.808  -2.843  1.00 92.99           C  
ATOM   1363  HB2 SER A  84       3.106  14.169  -2.795  1.00 92.99           H  
ATOM   1364  HB3 SER A  84       4.558  13.838  -1.839  1.00 92.99           H  
ATOM   1365  O   SER A  84       2.229  12.410  -4.828  1.00 92.99           O  
ATOM   1366  OG  SER A  84       4.886  14.648  -3.709  1.00 92.99           O  
ATOM   1367  HG  SER A  84       5.813  14.432  -3.588  1.00 92.99           H  
ATOM   1368  N   SER A  85       4.231  12.249  -5.809  1.00 95.66           N  
ATOM   1369  H   SER A  85       5.223  12.127  -5.663  1.00 95.66           H  
ATOM   1370  CA  SER A  85       3.737  12.307  -7.186  1.00 95.66           C  
ATOM   1371  HA  SER A  85       2.804  11.747  -7.247  1.00 95.66           H  
ATOM   1372  C   SER A  85       4.728  11.698  -8.176  1.00 95.66           C  
ATOM   1373  CB  SER A  85       3.460  13.764  -7.584  1.00 95.66           C  
ATOM   1374  HB2 SER A  85       3.105  13.799  -8.614  1.00 95.66           H  
ATOM   1375  HB3 SER A  85       2.682  14.172  -6.939  1.00 95.66           H  
ATOM   1376  O   SER A  85       5.935  11.624  -7.920  1.00 95.66           O  
ATOM   1377  OG  SER A  85       4.635  14.550  -7.456  1.00 95.66           O  
ATOM   1378  HG  SER A  85       4.754  14.669  -6.511  1.00 95.66           H  
ATOM   1379  N   ILE A  86       4.228  11.331  -9.359  1.00 97.59           N  
ATOM   1380  H   ILE A  86       3.236  11.436  -9.517  1.00 97.59           H  
ATOM   1381  CA  ILE A  86       5.059  10.827 -10.463  1.00 97.59           C  
ATOM   1382  HA  ILE A  86       5.663  10.001 -10.087  1.00 97.59           H  
ATOM   1383  C   ILE A  86       6.042  11.905 -10.953  1.00 97.59           C  
ATOM   1384  CB  ILE A  86       4.157  10.294 -11.600  1.00 97.59           C  
ATOM   1385  HB  ILE A  86       3.511  11.106 -11.932  1.00 97.59           H  
ATOM   1386  O   ILE A  86       7.165  11.603 -11.363  1.00 97.59           O  
ATOM   1387  CG1 ILE A  86       3.244   9.130 -11.144  1.00 97.59           C  
ATOM   1388 HG12 ILE A  86       2.602   9.465 -10.330  1.00 97.59           H  
ATOM   1389 HG13 ILE A  86       2.587   8.860 -11.971  1.00 97.59           H  
ATOM   1390  CG2 ILE A  86       4.998   9.848 -12.809  1.00 97.59           C  
ATOM   1391 HG21 ILE A  86       5.459  10.713 -13.285  1.00 97.59           H  
ATOM   1392 HG22 ILE A  86       4.358   9.352 -13.539  1.00 97.59           H  
ATOM   1393 HG23 ILE A  86       5.781   9.157 -12.497  1.00 97.59           H  
ATOM   1394  CD1 ILE A  86       3.983   7.862 -10.688  1.00 97.59           C  
ATOM   1395 HD11 ILE A  86       4.622   7.474 -11.481  1.00 97.59           H  
ATOM   1396 HD12 ILE A  86       3.254   7.089 -10.444  1.00 97.59           H  
ATOM   1397 HD13 ILE A  86       4.595   8.059  -9.808  1.00 97.59           H  
ATOM   1398  N   GLU A  87       5.688  13.186 -10.869  1.00 97.58           N  
ATOM   1399  H   GLU A  87       4.739  13.409 -10.605  1.00 97.58           H  
ATOM   1400  CA  GLU A  87       6.593  14.295 -11.173  1.00 97.58           C  
ATOM   1401  HA  GLU A  87       7.001  14.160 -12.175  1.00 97.58           H  
ATOM   1402  C   GLU A  87       7.771  14.371 -10.207  1.00 97.58           C  
ATOM   1403  CB  GLU A  87       5.863  15.640 -11.123  1.00 97.58           C  
ATOM   1404  HB2 GLU A  87       6.610  16.425 -11.244  1.00 97.58           H  
ATOM   1405  HB3 GLU A  87       5.387  15.789 -10.154  1.00 97.58           H  
ATOM   1406  O   GLU A  87       8.896  14.630 -10.637  1.00 97.58           O  
ATOM   1407  CG  GLU A  87       4.850  15.802 -12.251  1.00 97.58           C  
ATOM   1408  HG2 GLU A  87       5.233  15.331 -13.157  1.00 97.58           H  
ATOM   1409  HG3 GLU A  87       4.768  16.869 -12.459  1.00 97.58           H  
ATOM   1410  CD  GLU A  87       3.450  15.276 -11.919  1.00 97.58           C  
ATOM   1411  OE1 GLU A  87       2.526  15.820 -12.555  1.00 97.58           O  
ATOM   1412  OE2 GLU A  87       3.271  14.433 -11.022  1.00 97.58           O  
ATOM   1413  N   GLN A  88       7.537  14.159  -8.911  1.00 97.02           N  
ATOM   1414  H   GLN A  88       6.601  13.931  -8.608  1.00 97.02           H  
ATOM   1415  CA  GLN A  88       8.621  14.120  -7.932  1.00 97.02           C  
ATOM   1416  HA  GLN A  88       9.227  15.018  -8.046  1.00 97.02           H  
ATOM   1417  C   GLN A  88       9.528  12.911  -8.186  1.00 97.02           C  
ATOM   1418  CB  GLN A  88       8.043  14.107  -6.514  1.00 97.02           C  
ATOM   1419  HB2 GLN A  88       7.294  14.893  -6.423  1.00 97.02           H  
ATOM   1420  HB3 GLN A  88       7.561  13.146  -6.333  1.00 97.02           H  
ATOM   1421  O   GLN A  88      10.748  13.071  -8.238  1.00 97.02           O  
ATOM   1422  CG  GLN A  88       9.132  14.348  -5.451  1.00 97.02           C  
ATOM   1423  HG2 GLN A  88       9.959  13.652  -5.592  1.00 97.02           H  
ATOM   1424  HG3 GLN A  88       9.523  15.360  -5.557  1.00 97.02           H  
ATOM   1425  CD  GLN A  88       8.601  14.177  -4.030  1.00 97.02           C  
ATOM   1426  NE2 GLN A  88       9.418  14.326  -3.016  1.00 97.02           N  
ATOM   1427 HE21 GLN A  88       9.051  14.063  -2.112  1.00 97.02           H  
ATOM   1428 HE22 GLN A  88      10.422  14.340  -3.130  1.00 97.02           H  
ATOM   1429  OE1 GLN A  88       7.433  13.903  -3.810  1.00 97.02           O  
ATOM   1430  N   LEU A  89       8.941  11.738  -8.441  1.00 97.50           N  
ATOM   1431  H   LEU A  89       7.938  11.667  -8.343  1.00 97.50           H  
ATOM   1432  CA  LEU A  89       9.689  10.520  -8.751  1.00 97.50           C  
ATOM   1433  HA  LEU A  89      10.370  10.320  -7.923  1.00 97.50           H  
ATOM   1434  C   LEU A  89      10.541  10.675 -10.022  1.00 97.50           C  
ATOM   1435  CB  LEU A  89       8.697   9.350  -8.850  1.00 97.50           C  
ATOM   1436  HB2 LEU A  89       8.227   9.208  -7.877  1.00 97.50           H  
ATOM   1437  HB3 LEU A  89       7.916   9.609  -9.565  1.00 97.50           H  
ATOM   1438  O   LEU A  89      11.735  10.391 -10.010  1.00 97.50           O  
ATOM   1439  CG  LEU A  89       9.331   8.019  -9.295  1.00 97.50           C  
ATOM   1440  HG  LEU A  89       9.724   8.132 -10.305  1.00 97.50           H  
ATOM   1441  CD1 LEU A  89      10.458   7.537  -8.385  1.00 97.50           C  
ATOM   1442 HD11 LEU A  89      10.883   6.618  -8.790  1.00 97.50           H  
ATOM   1443 HD12 LEU A  89      10.058   7.318  -7.395  1.00 97.50           H  
ATOM   1444 HD13 LEU A  89      11.253   8.278  -8.305  1.00 97.50           H  
ATOM   1445  CD2 LEU A  89       8.253   6.943  -9.326  1.00 97.50           C  
ATOM   1446 HD21 LEU A  89       7.843   6.794  -8.327  1.00 97.50           H  
ATOM   1447 HD22 LEU A  89       7.450   7.237 -10.002  1.00 97.50           H  
ATOM   1448 HD23 LEU A  89       8.676   6.000  -9.675  1.00 97.50           H  
ATOM   1449  N   THR A  90       9.981  11.197 -11.115  1.00 97.77           N  
ATOM   1450  H   THR A  90       8.990  11.390 -11.089  1.00 97.77           H  
ATOM   1451  CA  THR A  90      10.745  11.426 -12.359  1.00 97.77           C  
ATOM   1452  HA  THR A  90      11.249  10.497 -12.626  1.00 97.77           H  
ATOM   1453  C   THR A  90      11.856  12.463 -12.188  1.00 97.77           C  
ATOM   1454  CB  THR A  90       9.849  11.809 -13.544  1.00 97.77           C  
ATOM   1455  HB  THR A  90      10.482  12.123 -14.374  1.00 97.77           H  
ATOM   1456  O   THR A  90      12.934  12.310 -12.769  1.00 97.77           O  
ATOM   1457  CG2 THR A  90       8.986  10.643 -14.024  1.00 97.77           C  
ATOM   1458 HG21 THR A  90       8.377  10.959 -14.871  1.00 97.77           H  
ATOM   1459 HG22 THR A  90       8.336  10.285 -13.225  1.00 97.77           H  
ATOM   1460 HG23 THR A  90       9.625   9.818 -14.341  1.00 97.77           H  
ATOM   1461  OG1 THR A  90       8.982  12.864 -13.215  1.00 97.77           O  
ATOM   1462  HG1 THR A  90       8.332  12.494 -12.613  1.00 97.77           H  
ATOM   1463  N   LYS A  91      11.663  13.494 -11.355  1.00 97.42           N  
ATOM   1464  H   LYS A  91      10.758  13.592 -10.919  1.00 97.42           H  
ATOM   1465  CA  LYS A  91      12.750  14.412 -10.970  1.00 97.42           C  
ATOM   1466  HA  LYS A  91      13.225  14.808 -11.868  1.00 97.42           H  
ATOM   1467  C   LYS A  91      13.851  13.688 -10.194  1.00 97.42           C  
ATOM   1468  CB  LYS A  91      12.201  15.581 -10.144  1.00 97.42           C  
ATOM   1469  HB2 LYS A  91      11.538  15.196  -9.369  1.00 97.42           H  
ATOM   1470  HB3 LYS A  91      13.032  16.086  -9.652  1.00 97.42           H  
ATOM   1471  O   LYS A  91      15.022  13.900 -10.505  1.00 97.42           O  
ATOM   1472  CG  LYS A  91      11.455  16.612 -11.000  1.00 97.42           C  
ATOM   1473  HG2 LYS A  91      12.162  17.114 -11.660  1.00 97.42           H  
ATOM   1474  HG3 LYS A  91      10.696  16.121 -11.610  1.00 97.42           H  
ATOM   1475  CD  LYS A  91      10.791  17.639 -10.077  1.00 97.42           C  
ATOM   1476  HD2 LYS A  91      10.121  17.114  -9.396  1.00 97.42           H  
ATOM   1477  HD3 LYS A  91      11.559  18.147  -9.494  1.00 97.42           H  
ATOM   1478  CE  LYS A  91       9.985  18.663 -10.879  1.00 97.42           C  
ATOM   1479  HE2 LYS A  91      10.655  19.177 -11.568  1.00 97.42           H  
ATOM   1480  HE3 LYS A  91       9.240  18.125 -11.465  1.00 97.42           H  
ATOM   1481  NZ  LYS A  91       9.321  19.636  -9.975  1.00 97.42           N  
ATOM   1482  HZ1 LYS A  91      10.001  20.130  -9.415  1.00 97.42           H  
ATOM   1483  HZ2 LYS A  91       8.698  19.151  -9.345  1.00 97.42           H  
ATOM   1484  HZ3 LYS A  91       8.777  20.308 -10.498  1.00 97.42           H  
ATOM   1485  N   ALA A  92      13.493  12.825  -9.244  1.00 96.96           N  
ATOM   1486  H   ALA A  92      12.513  12.712  -9.031  1.00 96.96           H  
ATOM   1487  CA  ALA A  92      14.451  12.046  -8.464  1.00 96.96           C  
ATOM   1488  HA  ALA A  92      15.174  12.730  -8.020  1.00 96.96           H  
ATOM   1489  C   ALA A  92      15.238  11.047  -9.329  1.00 96.96           C  
ATOM   1490  CB  ALA A  92      13.705  11.355  -7.323  1.00 96.96           C  
ATOM   1491  HB1 ALA A  92      12.987  10.632  -7.712  1.00 96.96           H  
ATOM   1492  HB2 ALA A  92      13.176  12.102  -6.730  1.00 96.96           H  
ATOM   1493  HB3 ALA A  92      14.418  10.833  -6.685  1.00 96.96           H  
ATOM   1494  O   ALA A  92      16.458  10.978  -9.202  1.00 96.96           O  
ATOM   1495  N   LEU A  93      14.579  10.363 -10.271  1.00 96.76           N  
ATOM   1496  H   LEU A  93      13.570  10.408 -10.261  1.00 96.76           H  
ATOM   1497  CA  LEU A  93      15.223   9.481 -11.256  1.00 96.76           C  
ATOM   1498  HA  LEU A  93      15.748   8.678 -10.738  1.00 96.76           H  
ATOM   1499  C   LEU A  93      16.281  10.226 -12.075  1.00 96.76           C  
ATOM   1500  CB  LEU A  93      14.152   8.881 -12.188  1.00 96.76           C  
ATOM   1501  HB2 LEU A  93      14.643   8.444 -13.057  1.00 96.76           H  
ATOM   1502  HB3 LEU A  93      13.509   9.685 -12.545  1.00 96.76           H  
ATOM   1503  O   LEU A  93      17.421   9.779 -12.179  1.00 96.76           O  
ATOM   1504  CG  LEU A  93      13.284   7.792 -11.534  1.00 96.76           C  
ATOM   1505  HG  LEU A  93      12.958   8.115 -10.545  1.00 96.76           H  
ATOM   1506  CD1 LEU A  93      12.054   7.512 -12.394  1.00 96.76           C  
ATOM   1507 HD11 LEU A  93      11.468   6.723 -11.921  1.00 96.76           H  
ATOM   1508 HD12 LEU A  93      11.426   8.400 -12.462  1.00 96.76           H  
ATOM   1509 HD13 LEU A  93      12.353   7.186 -13.391  1.00 96.76           H  
ATOM   1510  CD2 LEU A  93      14.043   6.474 -11.403  1.00 96.76           C  
ATOM   1511 HD21 LEU A  93      14.963   6.602 -10.832  1.00 96.76           H  
ATOM   1512 HD22 LEU A  93      13.419   5.744 -10.887  1.00 96.76           H  
ATOM   1513 HD23 LEU A  93      14.297   6.085 -12.389  1.00 96.76           H  
ATOM   1514  N   ASN A  94      15.931  11.402 -12.602  1.00 97.24           N  
ATOM   1515  H   ASN A  94      14.978  11.714 -12.485  1.00 97.24           H  
ATOM   1516  CA  ASN A  94      16.885  12.234 -13.332  1.00 97.24           C  
ATOM   1517  HA  ASN A  94      17.333  11.644 -14.132  1.00 97.24           H  
ATOM   1518  C   ASN A  94      18.039  12.707 -12.433  1.00 97.24           C  
ATOM   1519  CB  ASN A  94      16.149  13.426 -13.955  1.00 97.24           C  
ATOM   1520  HB2 ASN A  94      16.886  14.125 -14.352  1.00 97.24           H  
ATOM   1521  HB3 ASN A  94      15.577  13.941 -13.184  1.00 97.24           H  
ATOM   1522  O   ASN A  94      19.191  12.679 -12.856  1.00 97.24           O  
ATOM   1523  CG  ASN A  94      15.241  13.040 -15.106  1.00 97.24           C  
ATOM   1524  ND2 ASN A  94      14.034  13.545 -15.114  1.00 97.24           N  
ATOM   1525 HD21 ASN A  94      13.638  13.811 -14.224  1.00 97.24           H  
ATOM   1526 HD22 ASN A  94      13.424  13.280 -15.875  1.00 97.24           H  
ATOM   1527  OD1 ASN A  94      15.609  12.336 -16.030  1.00 97.24           O  
ATOM   1528  N   ALA A  95      17.748  13.125 -11.197  1.00 96.29           N  
ATOM   1529  H   ALA A  95      16.783  13.116 -10.900  1.00 96.29           H  
ATOM   1530  CA  ALA A  95      18.749  13.601 -10.242  1.00 96.29           C  
ATOM   1531  HA  ALA A  95      19.385  14.329 -10.746  1.00 96.29           H  
ATOM   1532  C   ALA A  95      19.677  12.493  -9.711  1.00 96.29           C  
ATOM   1533  CB  ALA A  95      18.020  14.311  -9.095  1.00 96.29           C  
ATOM   1534  HB1 ALA A  95      18.750  14.724  -8.399  1.00 96.29           H  
ATOM   1535  HB2 ALA A  95      17.388  13.600  -8.563  1.00 96.29           H  
ATOM   1536  HB3 ALA A  95      17.402  15.118  -9.487  1.00 96.29           H  
ATOM   1537  O   ALA A  95      20.788  12.800  -9.283  1.00 96.29           O  
ATOM   1538  N   GLY A  96      19.245  11.228  -9.750  1.00 93.43           N  
ATOM   1539  H   GLY A  96      18.284  11.060 -10.011  1.00 93.43           H  
ATOM   1540  CA  GLY A  96      20.056  10.065  -9.381  1.00 93.43           C  
ATOM   1541  HA2 GLY A  96      20.513  10.233  -8.406  1.00 93.43           H  
ATOM   1542  HA3 GLY A  96      19.404   9.194  -9.314  1.00 93.43           H  
ATOM   1543  C   GLY A  96      21.169   9.740 -10.383  1.00 93.43           C  
ATOM   1544  O   GLY A  96      22.114   9.036 -10.039  1.00 93.43           O  
ATOM   1545  N   MET A  97      21.087  10.270 -11.606  1.00 94.37           N  
ATOM   1546  H   MET A  97      20.296  10.864 -11.809  1.00 94.37           H  
ATOM   1547  CA  MET A  97      22.093  10.096 -12.656  1.00 94.37           C  
ATOM   1548  HA  MET A  97      22.658   9.184 -12.466  1.00 94.37           H  
ATOM   1549  C   MET A  97      23.089  11.262 -12.701  1.00 94.37           C  
ATOM   1550  CB  MET A  97      21.389   9.948 -14.009  1.00 94.37           C  
ATOM   1551  HB2 MET A  97      22.133   9.948 -14.805  1.00 94.37           H  
ATOM   1552  HB3 MET A  97      20.726  10.800 -14.163  1.00 94.37           H  
ATOM   1553  O   MET A  97      22.756  12.399 -12.356  1.00 94.37           O  
ATOM   1554  CG  MET A  97      20.588   8.650 -14.106  1.00 94.37           C  
ATOM   1555  HG2 MET A  97      19.824   8.638 -13.329  1.00 94.37           H  
ATOM   1556  HG3 MET A  97      21.269   7.816 -13.932  1.00 94.37           H  
ATOM   1557  SD  MET A  97      19.793   8.392 -15.715  1.00 94.37           S  
ATOM   1558  CE  MET A  97      18.521   9.679 -15.673  1.00 94.37           C  
ATOM   1559  HE1 MET A  97      18.987  10.664 -15.628  1.00 94.37           H  
ATOM   1560  HE2 MET A  97      17.883   9.528 -14.802  1.00 94.37           H  
ATOM   1561  HE3 MET A  97      17.916   9.618 -16.578  1.00 94.37           H  
ATOM   1562  N   SER A  98      24.300  11.008 -13.211  1.00 94.38           N  
ATOM   1563  H   SER A  98      24.506  10.072 -13.530  1.00 94.38           H  
ATOM   1564  CA  SER A  98      25.286  12.061 -13.489  1.00 94.38           C  
ATOM   1565  HA  SER A  98      25.439  12.625 -12.569  1.00 94.38           H  
ATOM   1566  C   SER A  98      24.782  13.034 -14.567  1.00 94.38           C  
ATOM   1567  CB  SER A  98      26.635  11.448 -13.896  1.00 94.38           C  
ATOM   1568  HB2 SER A  98      27.427  12.181 -13.744  1.00 94.38           H  
ATOM   1569  HB3 SER A  98      26.844  10.573 -13.280  1.00 94.38           H  
ATOM   1570  O   SER A  98      23.888  12.713 -15.356  1.00 94.38           O  
ATOM   1571  OG  SER A  98      26.607  11.087 -15.261  1.00 94.38           O  
ATOM   1572  HG  SER A  98      27.230  10.376 -15.429  1.00 94.38           H  
ATOM   1573  N   LYS A  99      25.372  14.234 -14.641  1.00 93.98           N  
ATOM   1574  H   LYS A  99      26.118  14.445 -13.994  1.00 93.98           H  
ATOM   1575  CA  LYS A  99      25.012  15.222 -15.673  1.00 93.98           C  
ATOM   1576  HA  LYS A  99      23.933  15.373 -15.645  1.00 93.98           H  
ATOM   1577  C   LYS A  99      25.264  14.722 -17.093  1.00 93.98           C  
ATOM   1578  CB  LYS A  99      25.754  16.549 -15.434  1.00 93.98           C  
ATOM   1579  HB2 LYS A  99      25.654  17.176 -16.320  1.00 93.98           H  
ATOM   1580  HB3 LYS A  99      26.816  16.348 -15.296  1.00 93.98           H  
ATOM   1581  O   LYS A  99      24.471  15.028 -17.975  1.00 93.98           O  
ATOM   1582  CG  LYS A  99      25.231  17.341 -14.225  1.00 93.98           C  
ATOM   1583  HG2 LYS A  99      25.850  18.229 -14.098  1.00 93.98           H  
ATOM   1584  HG3 LYS A  99      25.308  16.732 -13.324  1.00 93.98           H  
ATOM   1585  CD  LYS A  99      23.774  17.774 -14.433  1.00 93.98           C  
ATOM   1586  HD2 LYS A  99      23.139  16.890 -14.502  1.00 93.98           H  
ATOM   1587  HD3 LYS A  99      23.695  18.338 -15.362  1.00 93.98           H  
ATOM   1588  CE  LYS A  99      23.259  18.621 -13.272  1.00 93.98           C  
ATOM   1589  HE2 LYS A  99      23.415  18.068 -12.346  1.00 93.98           H  
ATOM   1590  HE3 LYS A  99      23.832  19.547 -13.219  1.00 93.98           H  
ATOM   1591  NZ  LYS A  99      21.816  18.899 -13.467  1.00 93.98           N  
ATOM   1592  HZ1 LYS A  99      21.679  19.483 -14.280  1.00 93.98           H  
ATOM   1593  HZ2 LYS A  99      21.320  18.036 -13.639  1.00 93.98           H  
ATOM   1594  HZ3 LYS A  99      21.421  19.356 -12.657  1.00 93.98           H  
ATOM   1595  N   GLU A 100      26.315  13.934 -17.293  1.00 92.35           N  
ATOM   1596  H   GLU A 100      26.902  13.691 -16.509  1.00 92.35           H  
ATOM   1597  CA  GLU A 100      26.604  13.293 -18.575  1.00 92.35           C  
ATOM   1598  HA  GLU A 100      26.629  14.045 -19.363  1.00 92.35           H  
ATOM   1599  C   GLU A 100      25.517  12.273 -18.932  1.00 92.35           C  
ATOM   1600  CB  GLU A 100      27.987  12.643 -18.482  1.00 92.35           C  
ATOM   1601  HB2 GLU A 100      28.705  13.406 -18.183  1.00 92.35           H  
ATOM   1602  HB3 GLU A 100      27.964  11.865 -17.720  1.00 92.35           H  
ATOM   1603  O   GLU A 100      24.923  12.357 -20.008  1.00 92.35           O  
ATOM   1604  CG  GLU A 100      28.430  12.040 -19.820  1.00 92.35           C  
ATOM   1605  HG2 GLU A 100      27.703  11.291 -20.133  1.00 92.35           H  
ATOM   1606  HG3 GLU A 100      28.445  12.831 -20.570  1.00 92.35           H  
ATOM   1607  CD  GLU A 100      29.814  11.383 -19.739  1.00 92.35           C  
ATOM   1608  OE1 GLU A 100      30.230  10.842 -20.786  1.00 92.35           O  
ATOM   1609  OE2 GLU A 100      30.424  11.424 -18.646  1.00 92.35           O  
ATOM   1610  N   THR A 101      25.161  11.381 -18.002  1.00 93.28           N  
ATOM   1611  H   THR A 101      25.694  11.324 -17.146  1.00 93.28           H  
ATOM   1612  CA  THR A 101      24.118  10.368 -18.218  1.00 93.28           C  
ATOM   1613  HA  THR A 101      24.380   9.791 -19.105  1.00 93.28           H  
ATOM   1614  C   THR A 101      22.746  11.004 -18.469  1.00 93.28           C  
ATOM   1615  CB  THR A 101      24.058   9.395 -17.031  1.00 93.28           C  
ATOM   1616  HB  THR A 101      23.759   9.943 -16.138  1.00 93.28           H  
ATOM   1617  O   THR A 101      22.004  10.526 -19.324  1.00 93.28           O  
ATOM   1618  CG2 THR A 101      23.096   8.234 -17.269  1.00 93.28           C  
ATOM   1619 HG21 THR A 101      23.065   7.592 -16.389  1.00 93.28           H  
ATOM   1620 HG22 THR A 101      22.087   8.605 -17.450  1.00 93.28           H  
ATOM   1621 HG23 THR A 101      23.414   7.650 -18.133  1.00 93.28           H  
ATOM   1622  OG1 THR A 101      25.327   8.829 -16.799  1.00 93.28           O  
ATOM   1623  HG1 THR A 101      25.212   7.962 -16.403  1.00 93.28           H  
ATOM   1624  N   GLN A 102      22.427  12.136 -17.828  1.00 94.34           N  
ATOM   1625  H   GLN A 102      23.065  12.472 -17.121  1.00 94.34           H  
ATOM   1626  CA  GLN A 102      21.192  12.900 -18.083  1.00 94.34           C  
ATOM   1627  HA  GLN A 102      20.339  12.243 -17.912  1.00 94.34           H  
ATOM   1628  C   GLN A 102      21.068  13.410 -19.536  1.00 94.34           C  
ATOM   1629  CB  GLN A 102      21.094  14.089 -17.107  1.00 94.34           C  
ATOM   1630  HB2 GLN A 102      22.042  14.626 -17.099  1.00 94.34           H  
ATOM   1631  HB3 GLN A 102      20.325  14.775 -17.461  1.00 94.34           H  
ATOM   1632  O   GLN A 102      19.966  13.741 -19.976  1.00 94.34           O  
ATOM   1633  CG  GLN A 102      20.727  13.682 -15.671  1.00 94.34           C  
ATOM   1634  HG2 GLN A 102      19.713  13.281 -15.659  1.00 94.34           H  
ATOM   1635  HG3 GLN A 102      21.393  12.887 -15.336  1.00 94.34           H  
ATOM   1636  CD  GLN A 102      20.800  14.847 -14.677  1.00 94.34           C  
ATOM   1637  NE2 GLN A 102      21.262  14.613 -13.469  1.00 94.34           N  
ATOM   1638 HE21 GLN A 102      21.516  13.670 -13.211  1.00 94.34           H  
ATOM   1639 HE22 GLN A 102      21.133  15.302 -12.742  1.00 94.34           H  
ATOM   1640  OE1 GLN A 102      20.469  16.001 -14.944  1.00 94.34           O  
ATOM   1641  N   THR A 103      22.167  13.479 -20.303  1.00 94.74           N  
ATOM   1642  H   THR A 103      23.056  13.224 -19.899  1.00 94.74           H  
ATOM   1643  CA  THR A 103      22.114  13.796 -21.746  1.00 94.74           C  
ATOM   1644  HA  THR A 103      21.355  14.563 -21.900  1.00 94.74           H  
ATOM   1645  C   THR A 103      21.699  12.597 -22.606  1.00 94.74           C  
ATOM   1646  CB  THR A 103      23.438  14.364 -22.285  1.00 94.74           C  
ATOM   1647  HB  THR A 103      23.246  14.738 -23.291  1.00 94.74           H  
ATOM   1648  O   THR A 103      21.251  12.778 -23.741  1.00 94.74           O  
ATOM   1649  CG2 THR A 103      23.986  15.525 -21.459  1.00 94.74           C  
ATOM   1650 HG21 THR A 103      23.216  16.284 -21.327  1.00 94.74           H  
ATOM   1651 HG22 THR A 103      24.837  15.965 -21.979  1.00 94.74           H  
ATOM   1652 HG23 THR A 103      24.319  15.168 -20.484  1.00 94.74           H  
ATOM   1653  OG1 THR A 103      24.435  13.377 -22.389  1.00 94.74           O  
ATOM   1654  HG1 THR A 103      24.665  13.068 -21.509  1.00 94.74           H  
ATOM   1655  N   LYS A 104      21.826  11.378 -22.068  1.00 96.18           N  
ATOM   1656  H   LYS A 104      22.169  11.328 -21.119  1.00 96.18           H  
ATOM   1657  CA  LYS A 104      21.557  10.100 -22.744  1.00 96.18           C  
ATOM   1658  HA  LYS A 104      21.477  10.263 -23.819  1.00 96.18           H  
ATOM   1659  C   LYS A 104      20.240   9.464 -22.315  1.00 96.18           C  
ATOM   1660  CB  LYS A 104      22.711   9.124 -22.465  1.00 96.18           C  
ATOM   1661  HB2 LYS A 104      22.791   8.962 -21.390  1.00 96.18           H  
ATOM   1662  HB3 LYS A 104      22.479   8.161 -22.921  1.00 96.18           H  
ATOM   1663  O   LYS A 104      19.577   8.847 -23.143  1.00 96.18           O  
ATOM   1664  CG  LYS A 104      24.077   9.594 -22.984  1.00 96.18           C  
ATOM   1665  HG2 LYS A 104      24.828   8.887 -22.632  1.00 96.18           H  
ATOM   1666  HG3 LYS A 104      24.320  10.573 -22.573  1.00 96.18           H  
ATOM   1667  CD  LYS A 104      24.133   9.640 -24.515  1.00 96.18           C  
ATOM   1668  HD2 LYS A 104      23.440  10.390 -24.895  1.00 96.18           H  
ATOM   1669  HD3 LYS A 104      23.862   8.658 -24.903  1.00 96.18           H  
ATOM   1670  CE  LYS A 104      25.558   9.992 -24.947  1.00 96.18           C  
ATOM   1671  HE2 LYS A 104      26.250   9.363 -24.387  1.00 96.18           H  
ATOM   1672  HE3 LYS A 104      25.764  11.028 -24.675  1.00 96.18           H  
ATOM   1673  NZ  LYS A 104      25.754   9.772 -26.400  1.00 96.18           N  
ATOM   1674  HZ1 LYS A 104      25.578   8.803 -26.621  1.00 96.18           H  
ATOM   1675  HZ2 LYS A 104      25.129  10.351 -26.943  1.00 96.18           H  
ATOM   1676  HZ3 LYS A 104      26.710   9.974 -26.655  1.00 96.18           H  
ATOM   1677  N   VAL A 105      19.863   9.634 -21.051  1.00 97.36           N  
ATOM   1678  H   VAL A 105      20.499  10.113 -20.430  1.00 97.36           H  
ATOM   1679  CA  VAL A 105      18.623   9.118 -20.468  1.00 97.36           C  
ATOM   1680  HA  VAL A 105      17.985   8.725 -21.259  1.00 97.36           H  
ATOM   1681  C   VAL A 105      17.898  10.253 -19.767  1.00 97.36           C  
ATOM   1682  CB  VAL A 105      18.891   7.978 -19.470  1.00 97.36           C  
ATOM   1683  HB  VAL A 105      19.483   8.360 -18.638  1.00 97.36           H  
ATOM   1684  O   VAL A 105      18.457  10.908 -18.886  1.00 97.36           O  
ATOM   1685  CG1 VAL A 105      17.570   7.422 -18.924  1.00 97.36           C  
ATOM   1686 HG11 VAL A 105      16.931   7.096 -19.744  1.00 97.36           H  
ATOM   1687 HG12 VAL A 105      17.047   8.182 -18.343  1.00 97.36           H  
ATOM   1688 HG13 VAL A 105      17.773   6.583 -18.259  1.00 97.36           H  
ATOM   1689  CG2 VAL A 105      19.672   6.835 -20.120  1.00 97.36           C  
ATOM   1690 HG21 VAL A 105      19.152   6.479 -21.010  1.00 97.36           H  
ATOM   1691 HG22 VAL A 105      20.671   7.183 -20.382  1.00 97.36           H  
ATOM   1692 HG23 VAL A 105      19.785   6.014 -19.412  1.00 97.36           H  
ATOM   1693  N   LYS A 106      16.632  10.469 -20.125  1.00 97.47           N  
ATOM   1694  H   LYS A 106      16.266   9.945 -20.907  1.00 97.47           H  
ATOM   1695  CA  LYS A 106      15.782  11.456 -19.461  1.00 97.47           C  
ATOM   1696  HA  LYS A 106      16.218  11.682 -18.488  1.00 97.47           H  
ATOM   1697  C   LYS A 106      14.382  10.920 -19.215  1.00 97.47           C  
ATOM   1698  CB  LYS A 106      15.783  12.748 -20.283  1.00 97.47           C  
ATOM   1699  HB2 LYS A 106      15.320  12.565 -21.253  1.00 97.47           H  
ATOM   1700  HB3 LYS A 106      16.817  13.050 -20.446  1.00 97.47           H  
ATOM   1701  O   LYS A 106      13.704  10.463 -20.131  1.00 97.47           O  
ATOM   1702  CG  LYS A 106      15.041  13.881 -19.565  1.00 97.47           C  
ATOM   1703  HG2 LYS A 106      13.986  13.629 -19.459  1.00 97.47           H  
ATOM   1704  HG3 LYS A 106      15.476  14.027 -18.576  1.00 97.47           H  
ATOM   1705  CD  LYS A 106      15.172  15.173 -20.374  1.00 97.47           C  
ATOM   1706  HD2 LYS A 106      14.716  15.029 -21.353  1.00 97.47           H  
ATOM   1707  HD3 LYS A 106      16.230  15.404 -20.500  1.00 97.47           H  
ATOM   1708  CE  LYS A 106      14.478  16.317 -19.633  1.00 97.47           C  
ATOM   1709  HE2 LYS A 106      13.423  16.067 -19.519  1.00 97.47           H  
ATOM   1710  HE3 LYS A 106      14.913  16.392 -18.636  1.00 97.47           H  
ATOM   1711  NZ  LYS A 106      14.639  17.596 -20.365  1.00 97.47           N  
ATOM   1712  HZ1 LYS A 106      15.621  17.812 -20.466  1.00 97.47           H  
ATOM   1713  HZ2 LYS A 106      14.190  18.351 -19.868  1.00 97.47           H  
ATOM   1714  HZ3 LYS A 106      14.234  17.524 -21.288  1.00 97.47           H  
ATOM   1715  N   PHE A 107      13.929  11.073 -17.981  1.00 98.21           N  
ATOM   1716  H   PHE A 107      14.568  11.444 -17.292  1.00 98.21           H  
ATOM   1717  CA  PHE A 107      12.578  10.754 -17.545  1.00 98.21           C  
ATOM   1718  HA  PHE A 107      12.143  10.013 -18.215  1.00 98.21           H  
ATOM   1719  C   PHE A 107      11.708  12.004 -17.569  1.00 98.21           C  
ATOM   1720  CB  PHE A 107      12.635  10.152 -16.143  1.00 98.21           C  
ATOM   1721  HB2 PHE A 107      13.116  10.850 -15.457  1.00 98.21           H  
ATOM   1722  HB3 PHE A 107      11.619   9.988 -15.786  1.00 98.21           H  
ATOM   1723  O   PHE A 107      12.125  13.079 -17.133  1.00 98.21           O  
ATOM   1724  CG  PHE A 107      13.381   8.842 -16.119  1.00 98.21           C  
ATOM   1725  CD1 PHE A 107      12.654   7.654 -16.247  1.00 98.21           C  
ATOM   1726  HD1 PHE A 107      11.577   7.670 -16.329  1.00 98.21           H  
ATOM   1727  CD2 PHE A 107      14.784   8.802 -15.987  1.00 98.21           C  
ATOM   1728  HD2 PHE A 107      15.350   9.716 -15.877  1.00 98.21           H  
ATOM   1729  CE1 PHE A 107      13.323   6.430 -16.217  1.00 98.21           C  
ATOM   1730  HE1 PHE A 107      12.717   5.537 -16.238  1.00 98.21           H  
ATOM   1731  CE2 PHE A 107      15.456   7.567 -15.987  1.00 98.21           C  
ATOM   1732  HE2 PHE A 107      16.529   7.523 -15.870  1.00 98.21           H  
ATOM   1733  CZ  PHE A 107      14.724   6.374 -16.101  1.00 98.21           C  
ATOM   1734  HZ  PHE A 107      15.231   5.422 -16.061  1.00 98.21           H  
ATOM   1735  N   SER A 108      10.482  11.875 -18.052  1.00 98.11           N  
ATOM   1736  H   SER A 108      10.195  10.981 -18.423  1.00 98.11           H  
ATOM   1737  CA  SER A 108       9.493  12.949 -18.008  1.00 98.11           C  
ATOM   1738  HA  SER A 108       9.689  13.578 -17.139  1.00 98.11           H  
ATOM   1739  C   SER A 108       8.098  12.375 -17.841  1.00 98.11           C  
ATOM   1740  CB  SER A 108       9.597  13.825 -19.260  1.00 98.11           C  
ATOM   1741  HB2 SER A 108      10.564  14.327 -19.254  1.00 98.11           H  
ATOM   1742  HB3 SER A 108       8.813  14.582 -19.247  1.00 98.11           H  
ATOM   1743  O   SER A 108       7.840  11.247 -18.245  1.00 98.11           O  
ATOM   1744  OG  SER A 108       9.493  13.059 -20.440  1.00 98.11           O  
ATOM   1745  HG  SER A 108       9.877  12.195 -20.272  1.00 98.11           H  
ATOM   1746  N   TYR A 109       7.200  13.147 -17.243  1.00 98.56           N  
ATOM   1747  H   TYR A 109       7.461  14.071 -16.928  1.00 98.56           H  
ATOM   1748  CA  TYR A 109       5.814  12.749 -17.047  1.00 98.56           C  
ATOM   1749  HA  TYR A 109       5.655  11.738 -17.422  1.00 98.56           H  
ATOM   1750  C   TYR A 109       4.887  13.680 -17.818  1.00 98.56           C  
ATOM   1751  CB  TYR A 109       5.503  12.733 -15.553  1.00 98.56           C  
ATOM   1752  HB2 TYR A 109       5.747  13.706 -15.127  1.00 98.56           H  
ATOM   1753  HB3 TYR A 109       6.141  11.992 -15.071  1.00 98.56           H  
ATOM   1754  O   TYR A 109       4.992  14.904 -17.717  1.00 98.56           O  
ATOM   1755  CG  TYR A 109       4.058  12.401 -15.249  1.00 98.56           C  
ATOM   1756  CD1 TYR A 109       3.244  13.352 -14.614  1.00 98.56           C  
ATOM   1757  HD1 TYR A 109       3.636  14.333 -14.385  1.00 98.56           H  
ATOM   1758  CD2 TYR A 109       3.531  11.139 -15.582  1.00 98.56           C  
ATOM   1759  HD2 TYR A 109       4.153  10.393 -16.054  1.00 98.56           H  
ATOM   1760  CE1 TYR A 109       1.927  13.031 -14.245  1.00 98.56           C  
ATOM   1761  HE1 TYR A 109       1.337  13.743 -13.689  1.00 98.56           H  
ATOM   1762  CE2 TYR A 109       2.202  10.825 -15.244  1.00 98.56           C  
ATOM   1763  HE2 TYR A 109       1.804   9.840 -15.439  1.00 98.56           H  
ATOM   1764  OH  TYR A 109       0.124  11.457 -14.220  1.00 98.56           O  
ATOM   1765  HH  TYR A 109      -0.249  12.127 -13.642  1.00 98.56           H  
ATOM   1766  CZ  TYR A 109       1.399  11.766 -14.568  1.00 98.56           C  
ATOM   1767  N   ASN A 110       3.982  13.096 -18.596  1.00 97.59           N  
ATOM   1768  H   ASN A 110       3.940  12.087 -18.619  1.00 97.59           H  
ATOM   1769  CA  ASN A 110       2.928  13.820 -19.284  1.00 97.59           C  
ATOM   1770  HA  ASN A 110       3.183  14.878 -19.340  1.00 97.59           H  
ATOM   1771  C   ASN A 110       1.629  13.684 -18.484  1.00 97.59           C  
ATOM   1772  CB  ASN A 110       2.834  13.288 -20.721  1.00 97.59           C  
ATOM   1773  HB2 ASN A 110       3.811  13.386 -21.194  1.00 97.59           H  
ATOM   1774  HB3 ASN A 110       2.574  12.230 -20.700  1.00 97.59           H  
ATOM   1775  O   ASN A 110       1.030  12.612 -18.447  1.00 97.59           O  
ATOM   1776  CG  ASN A 110       1.803  14.034 -21.552  1.00 97.59           C  
ATOM   1777  ND2 ASN A 110       2.096  14.300 -22.802  1.00 97.59           N  
ATOM   1778 HD21 ASN A 110       1.391  14.795 -23.329  1.00 97.59           H  
ATOM   1779 HD22 ASN A 110       2.963  13.976 -23.208  1.00 97.59           H  
ATOM   1780  OD1 ASN A 110       0.739  14.423 -21.101  1.00 97.59           O  
ATOM   1781  N   ARG A 111       1.180  14.788 -17.872  1.00 95.70           N  
ATOM   1782  H   ARG A 111       1.751  15.619 -17.923  1.00 95.70           H  
ATOM   1783  CA  ARG A 111      -0.058  14.832 -17.075  1.00 95.70           C  
ATOM   1784  HA  ARG A 111      -0.001  14.087 -16.281  1.00 95.70           H  
ATOM   1785  C   ARG A 111      -1.301  14.475 -17.884  1.00 95.70           C  
ATOM   1786  CB  ARG A 111      -0.253  16.225 -16.458  1.00 95.70           C  
ATOM   1787  HB2 ARG A 111      -0.128  16.991 -17.223  1.00 95.70           H  
ATOM   1788  HB3 ARG A 111      -1.268  16.294 -16.069  1.00 95.70           H  
ATOM   1789  O   ARG A 111      -2.157  13.762 -17.376  1.00 95.70           O  
ATOM   1790  CG  ARG A 111       0.713  16.482 -15.302  1.00 95.70           C  
ATOM   1791  HG2 ARG A 111       0.571  15.704 -14.552  1.00 95.70           H  
ATOM   1792  HG3 ARG A 111       1.742  16.446 -15.660  1.00 95.70           H  
ATOM   1793  CD  ARG A 111       0.445  17.844 -14.649  1.00 95.70           C  
ATOM   1794  HD2 ARG A 111      -0.597  17.885 -14.333  1.00 95.70           H  
ATOM   1795  HD3 ARG A 111       0.640  18.641 -15.367  1.00 95.70           H  
ATOM   1796  NE  ARG A 111       1.329  17.985 -13.491  1.00 95.70           N  
ATOM   1797  HE  ARG A 111       2.025  17.257 -13.411  1.00 95.70           H  
ATOM   1798  NH1 ARG A 111       0.107  19.368 -12.117  1.00 95.70           N  
ATOM   1799 HH11 ARG A 111      -0.532  19.562 -12.875  1.00 95.70           H  
ATOM   1800 HH12 ARG A 111      -0.056  19.741 -11.193  1.00 95.70           H  
ATOM   1801  NH2 ARG A 111       1.900  18.276 -11.347  1.00 95.70           N  
ATOM   1802 HH21 ARG A 111       2.386  17.401 -11.478  1.00 95.70           H  
ATOM   1803 HH22 ARG A 111       1.685  18.571 -10.405  1.00 95.70           H  
ATOM   1804  CZ  ARG A 111       1.107  18.562 -12.332  1.00 95.70           C  
ATOM   1805  N   SER A 112      -1.391  14.948 -19.126  1.00 96.43           N  
ATOM   1806  H   SER A 112      -0.626  15.488 -19.505  1.00 96.43           H  
ATOM   1807  CA  SER A 112      -2.577  14.768 -19.968  1.00 96.43           C  
ATOM   1808  HA  SER A 112      -3.457  15.091 -19.412  1.00 96.43           H  
ATOM   1809  C   SER A 112      -2.787  13.308 -20.356  1.00 96.43           C  
ATOM   1810  CB  SER A 112      -2.477  15.617 -21.239  1.00 96.43           C  
ATOM   1811  HB2 SER A 112      -3.422  15.555 -21.778  1.00 96.43           H  
ATOM   1812  HB3 SER A 112      -1.681  15.236 -21.878  1.00 96.43           H  
ATOM   1813  O   SER A 112      -3.911  12.823 -20.316  1.00 96.43           O  
ATOM   1814  OG  SER A 112      -2.207  16.968 -20.914  1.00 96.43           O  
ATOM   1815  HG  SER A 112      -2.512  17.524 -21.634  1.00 96.43           H  
ATOM   1816  N   SER A 113      -1.714  12.591 -20.701  1.00 96.70           N  
ATOM   1817  H   SER A 113      -0.808  13.037 -20.721  1.00 96.70           H  
ATOM   1818  CA  SER A 113      -1.791  11.152 -20.984  1.00 96.70           C  
ATOM   1819  HA  SER A 113      -2.788  10.922 -21.362  1.00 96.70           H  
ATOM   1820  C   SER A 113      -1.595  10.273 -19.747  1.00 96.70           C  
ATOM   1821  CB  SER A 113      -0.801  10.764 -22.083  1.00 96.70           C  
ATOM   1822  HB2 SER A 113      -0.913   9.703 -22.303  1.00 96.70           H  
ATOM   1823  HB3 SER A 113      -1.026  11.333 -22.986  1.00 96.70           H  
ATOM   1824  O   SER A 113      -1.757   9.060 -19.847  1.00 96.70           O  
ATOM   1825  OG  SER A 113       0.531  11.023 -21.685  1.00 96.70           O  
ATOM   1826  HG  SER A 113       1.118  10.539 -22.271  1.00 96.70           H  
ATOM   1827  N   ARG A 114      -1.227  10.866 -18.602  1.00 97.91           N  
ATOM   1828  H   ARG A 114      -1.133  11.871 -18.621  1.00 97.91           H  
ATOM   1829  CA  ARG A 114      -0.782  10.186 -17.376  1.00 97.91           C  
ATOM   1830  HA  ARG A 114      -0.340  10.944 -16.729  1.00 97.91           H  
ATOM   1831  C   ARG A 114       0.345   9.176 -17.600  1.00 97.91           C  
ATOM   1832  CB  ARG A 114      -1.971   9.574 -16.626  1.00 97.91           C  
ATOM   1833  HB2 ARG A 114      -1.574   9.020 -15.775  1.00 97.91           H  
ATOM   1834  HB3 ARG A 114      -2.495   8.870 -17.272  1.00 97.91           H  
ATOM   1835  O   ARG A 114       0.462   8.205 -16.862  1.00 97.91           O  
ATOM   1836  CG  ARG A 114      -2.958  10.628 -16.106  1.00 97.91           C  
ATOM   1837  HG2 ARG A 114      -2.421  11.377 -15.525  1.00 97.91           H  
ATOM   1838  HG3 ARG A 114      -3.447  11.122 -16.946  1.00 97.91           H  
ATOM   1839  CD  ARG A 114      -4.026   9.975 -15.218  1.00 97.91           C  
ATOM   1840  HD2 ARG A 114      -4.693  10.753 -14.848  1.00 97.91           H  
ATOM   1841  HD3 ARG A 114      -4.603   9.277 -15.824  1.00 97.91           H  
ATOM   1842  NE  ARG A 114      -3.419   9.256 -14.077  1.00 97.91           N  
ATOM   1843  HE  ARG A 114      -2.412   9.280 -14.006  1.00 97.91           H  
ATOM   1844  NH1 ARG A 114      -5.324   8.366 -13.159  1.00 97.91           N  
ATOM   1845 HH11 ARG A 114      -5.887   8.884 -13.818  1.00 97.91           H  
ATOM   1846 HH12 ARG A 114      -5.749   7.757 -12.475  1.00 97.91           H  
ATOM   1847  NH2 ARG A 114      -3.318   7.809 -12.332  1.00 97.91           N  
ATOM   1848 HH21 ARG A 114      -3.752   7.201 -11.653  1.00 97.91           H  
ATOM   1849 HH22 ARG A 114      -2.313   7.749 -12.418  1.00 97.91           H  
ATOM   1850  CZ  ARG A 114      -4.025   8.486 -13.193  1.00 97.91           C  
ATOM   1851  N   LYS A 115       1.187   9.391 -18.608  1.00 98.55           N  
ATOM   1852  H   LYS A 115       1.076  10.253 -19.123  1.00 98.55           H  
ATOM   1853  CA  LYS A 115       2.255   8.458 -18.989  1.00 98.55           C  
ATOM   1854  HA  LYS A 115       2.184   7.556 -18.381  1.00 98.55           H  
ATOM   1855  C   LYS A 115       3.632   9.039 -18.717  1.00 98.55           C  
ATOM   1856  CB  LYS A 115       2.081   8.019 -20.449  1.00 98.55           C  
ATOM   1857  HB2 LYS A 115       3.000   7.545 -20.793  1.00 98.55           H  
ATOM   1858  HB3 LYS A 115       1.887   8.886 -21.079  1.00 98.55           H  
ATOM   1859  O   LYS A 115       3.887  10.223 -18.949  1.00 98.55           O  
ATOM   1860  CG  LYS A 115       0.939   7.001 -20.567  1.00 98.55           C  
ATOM   1861  HG2 LYS A 115       0.028   7.394 -20.116  1.00 98.55           H  
ATOM   1862  HG3 LYS A 115       1.229   6.106 -20.017  1.00 98.55           H  
ATOM   1863  CD  LYS A 115       0.655   6.617 -22.021  1.00 98.55           C  
ATOM   1864  HD2 LYS A 115       1.590   6.307 -22.487  1.00 98.55           H  
ATOM   1865  HD3 LYS A 115       0.245   7.468 -22.565  1.00 98.55           H  
ATOM   1866  CE  LYS A 115      -0.350   5.458 -22.021  1.00 98.55           C  
ATOM   1867  HE2 LYS A 115      -1.364   5.837 -22.141  1.00 98.55           H  
ATOM   1868  HE3 LYS A 115      -0.293   4.973 -21.046  1.00 98.55           H  
ATOM   1869  NZ  LYS A 115      -0.015   4.448 -23.048  1.00 98.55           N  
ATOM   1870  HZ1 LYS A 115      -0.482   3.579 -22.834  1.00 98.55           H  
ATOM   1871  HZ2 LYS A 115      -0.222   4.745 -23.991  1.00 98.55           H  
ATOM   1872  HZ3 LYS A 115       0.963   4.215 -22.950  1.00 98.55           H  
ATOM   1873  N   VAL A 116       4.537   8.181 -18.265  1.00 98.55           N  
ATOM   1874  H   VAL A 116       4.228   7.237 -18.083  1.00 98.55           H  
ATOM   1875  CA  VAL A 116       5.975   8.454 -18.218  1.00 98.55           C  
ATOM   1876  HA  VAL A 116       6.121   9.501 -17.954  1.00 98.55           H  
ATOM   1877  C   VAL A 116       6.583   8.220 -19.598  1.00 98.55           C  
ATOM   1878  CB  VAL A 116       6.669   7.607 -17.138  1.00 98.55           C  
ATOM   1879  HB  VAL A 116       6.437   6.555 -17.304  1.00 98.55           H  
ATOM   1880  O   VAL A 116       6.322   7.204 -20.241  1.00 98.55           O  
ATOM   1881  CG1 VAL A 116       8.195   7.782 -17.147  1.00 98.55           C  
ATOM   1882 HG11 VAL A 116       8.460   8.832 -17.021  1.00 98.55           H  
ATOM   1883 HG12 VAL A 116       8.616   7.403 -18.079  1.00 98.55           H  
ATOM   1884 HG13 VAL A 116       8.629   7.201 -16.334  1.00 98.55           H  
ATOM   1885  CG2 VAL A 116       6.162   8.031 -15.755  1.00 98.55           C  
ATOM   1886 HG21 VAL A 116       6.537   7.337 -15.002  1.00 98.55           H  
ATOM   1887 HG22 VAL A 116       5.073   7.998 -15.718  1.00 98.55           H  
ATOM   1888 HG23 VAL A 116       6.496   9.041 -15.515  1.00 98.55           H  
ATOM   1889  N   LEU A 117       7.407   9.162 -20.039  1.00 98.30           N  
ATOM   1890  H   LEU A 117       7.564   9.948 -19.425  1.00 98.30           H  
ATOM   1891  CA  LEU A 117       8.234   9.093 -21.232  1.00 98.30           C  
ATOM   1892  HA  LEU A 117       7.959   8.219 -21.822  1.00 98.30           H  
ATOM   1893  C   LEU A 117       9.697   8.957 -20.808  1.00 98.30           C  
ATOM   1894  CB  LEU A 117       7.971  10.358 -22.064  1.00 98.30           C  
ATOM   1895  HB2 LEU A 117       8.082  11.220 -21.406  1.00 98.30           H  
ATOM   1896  HB3 LEU A 117       6.935  10.346 -22.401  1.00 98.30           H  
ATOM   1897  O   LEU A 117      10.221   9.817 -20.092  1.00 98.30           O  
ATOM   1898  CG  LEU A 117       8.897  10.540 -23.279  1.00 98.30           C  
ATOM   1899  HG  LEU A 117       9.941  10.435 -22.985  1.00 98.30           H  
ATOM   1900  CD1 LEU A 117       8.575   9.527 -24.375  1.00 98.30           C  
ATOM   1901 HD11 LEU A 117       8.844   8.529 -24.028  1.00 98.30           H  
ATOM   1902 HD12 LEU A 117       9.158   9.745 -25.270  1.00 98.30           H  
ATOM   1903 HD13 LEU A 117       7.512   9.548 -24.615  1.00 98.30           H  
ATOM   1904  CD2 LEU A 117       8.717  11.944 -23.856  1.00 98.30           C  
ATOM   1905 HD21 LEU A 117       9.456  12.123 -24.637  1.00 98.30           H  
ATOM   1906 HD22 LEU A 117       7.707  12.059 -24.250  1.00 98.30           H  
ATOM   1907 HD23 LEU A 117       8.874  12.680 -23.068  1.00 98.30           H  
ATOM   1908  N   VAL A 118      10.348   7.910 -21.307  1.00 98.15           N  
ATOM   1909  H   VAL A 118       9.836   7.252 -21.877  1.00 98.15           H  
ATOM   1910  CA  VAL A 118      11.780   7.659 -21.139  1.00 98.15           C  
ATOM   1911  HA  VAL A 118      12.182   8.338 -20.387  1.00 98.15           H  
ATOM   1912  C   VAL A 118      12.456   7.955 -22.475  1.00 98.15           C  
ATOM   1913  CB  VAL A 118      12.047   6.221 -20.650  1.00 98.15           C  
ATOM   1914  HB  VAL A 118      11.840   5.518 -21.456  1.00 98.15           H  
ATOM   1915  O   VAL A 118      12.274   7.235 -23.456  1.00 98.15           O  
ATOM   1916  CG1 VAL A 118      13.509   6.074 -20.211  1.00 98.15           C  
ATOM   1917 HG11 VAL A 118      13.698   6.668 -19.317  1.00 98.15           H  
ATOM   1918 HG12 VAL A 118      13.724   5.028 -19.993  1.00 98.15           H  
ATOM   1919 HG13 VAL A 118      14.181   6.411 -21.001  1.00 98.15           H  
ATOM   1920  CG2 VAL A 118      11.166   5.854 -19.446  1.00 98.15           C  
ATOM   1921 HG21 VAL A 118      11.415   4.852 -19.096  1.00 98.15           H  
ATOM   1922 HG22 VAL A 118      11.319   6.566 -18.635  1.00 98.15           H  
ATOM   1923 HG23 VAL A 118      10.114   5.850 -19.731  1.00 98.15           H  
ATOM   1924  N   ASP A 119      13.183   9.067 -22.543  1.00 97.82           N  
ATOM   1925  H   ASP A 119      13.310   9.599 -21.695  1.00 97.82           H  
ATOM   1926  CA  ASP A 119      13.965   9.464 -23.713  1.00 97.82           C  
ATOM   1927  HA  ASP A 119      13.506   9.051 -24.612  1.00 97.82           H  
ATOM   1928  C   ASP A 119      15.372   8.876 -23.591  1.00 97.82           C  
ATOM   1929  CB  ASP A 119      13.951  10.995 -23.865  1.00 97.82           C  
ATOM   1930  HB2 ASP A 119      12.914  11.332 -23.836  1.00 97.82           H  
ATOM   1931  HB3 ASP A 119      14.472  11.448 -23.022  1.00 97.82           H  
ATOM   1932  O   ASP A 119      16.189   9.365 -22.811  1.00 97.82           O  
ATOM   1933  CG  ASP A 119      14.573  11.508 -25.174  1.00 97.82           C  
ATOM   1934  OD1 ASP A 119      15.031  10.720 -26.029  1.00 97.82           O  
ATOM   1935  OD2 ASP A 119      14.572  12.741 -25.404  1.00 97.82           O  
ATOM   1936  N   VAL A 120      15.613   7.801 -24.342  1.00 97.17           N  
ATOM   1937  H   VAL A 120      14.870   7.458 -24.934  1.00 97.17           H  
ATOM   1938  CA  VAL A 120      16.892   7.089 -24.411  1.00 97.17           C  
ATOM   1939  HA  VAL A 120      17.546   7.451 -23.618  1.00 97.17           H  
ATOM   1940  C   VAL A 120      17.550   7.392 -25.756  1.00 97.17           C  
ATOM   1941  CB  VAL A 120      16.699   5.576 -24.190  1.00 97.17           C  
ATOM   1942  HB  VAL A 120      16.100   5.160 -25.001  1.00 97.17           H  
ATOM   1943  O   VAL A 120      16.926   7.225 -26.810  1.00 97.17           O  
ATOM   1944  CG1 VAL A 120      18.040   4.856 -24.147  1.00 97.17           C  
ATOM   1945 HG11 VAL A 120      18.532   4.918 -25.118  1.00 97.17           H  
ATOM   1946 HG12 VAL A 120      17.882   3.801 -23.924  1.00 97.17           H  
ATOM   1947 HG13 VAL A 120      18.676   5.295 -23.378  1.00 97.17           H  
ATOM   1948  CG2 VAL A 120      15.984   5.297 -22.864  1.00 97.17           C  
ATOM   1949 HG21 VAL A 120      16.004   4.230 -22.644  1.00 97.17           H  
ATOM   1950 HG22 VAL A 120      16.475   5.834 -22.052  1.00 97.17           H  
ATOM   1951 HG23 VAL A 120      14.942   5.607 -22.944  1.00 97.17           H  
ATOM   1952  N   LYS A 121      18.788   7.895 -25.721  1.00 95.88           N  
ATOM   1953  H   LYS A 121      19.210   8.006 -24.810  1.00 95.88           H  
ATOM   1954  CA  LYS A 121      19.594   8.217 -26.910  1.00 95.88           C  
ATOM   1955  HA  LYS A 121      18.918   8.520 -27.709  1.00 95.88           H  
ATOM   1956  C   LYS A 121      20.313   6.985 -27.456  1.00 95.88           C  
ATOM   1957  CB  LYS A 121      20.577   9.364 -26.600  1.00 95.88           C  
ATOM   1958  HB2 LYS A 121      21.272   9.028 -25.830  1.00 95.88           H  
ATOM   1959  HB3 LYS A 121      21.159   9.583 -27.495  1.00 95.88           H  
ATOM   1960  O   LYS A 121      20.363   5.946 -26.813  1.00 95.88           O  
ATOM   1961  CG  LYS A 121      19.918  10.673 -26.133  1.00 95.88           C  
ATOM   1962  HG2 LYS A 121      19.484  10.524 -25.144  1.00 95.88           H  
ATOM   1963  HG3 LYS A 121      20.689  11.439 -26.053  1.00 95.88           H  
ATOM   1964  CD  LYS A 121      18.816  11.168 -27.077  1.00 95.88           C  
ATOM   1965  HD2 LYS A 121      19.226  11.374 -28.066  1.00 95.88           H  
ATOM   1966  HD3 LYS A 121      18.048  10.398 -27.155  1.00 95.88           H  
ATOM   1967  CE  LYS A 121      18.163  12.423 -26.499  1.00 95.88           C  
ATOM   1968  HE2 LYS A 121      18.793  13.292 -26.687  1.00 95.88           H  
ATOM   1969  HE3 LYS A 121      18.082  12.288 -25.421  1.00 95.88           H  
ATOM   1970  NZ  LYS A 121      16.804  12.597 -27.060  1.00 95.88           N  
ATOM   1971  HZ1 LYS A 121      16.272  11.755 -26.895  1.00 95.88           H  
ATOM   1972  HZ2 LYS A 121      16.254  13.253 -26.522  1.00 95.88           H  
ATOM   1973  HZ3 LYS A 121      16.797  12.810 -28.047  1.00 95.88           H  
ATOM   1974  N   HIS A 122      20.874   7.129 -28.659  1.00 91.41           N  
ATOM   1975  H   HIS A 122      20.780   8.014 -29.137  1.00 91.41           H  
ATOM   1976  CA  HIS A 122      21.634   6.068 -29.314  1.00 91.41           C  
ATOM   1977  HA  HIS A 122      20.940   5.270 -29.580  1.00 91.41           H  
ATOM   1978  C   HIS A 122      22.693   5.461 -28.396  1.00 91.41           C  
ATOM   1979  CB  HIS A 122      22.304   6.587 -30.595  1.00 91.41           C  
ATOM   1980  HB2 HIS A 122      22.615   7.624 -30.467  1.00 91.41           H  
ATOM   1981  HB3 HIS A 122      23.201   6.001 -30.794  1.00 91.41           H  
ATOM   1982  O   HIS A 122      23.356   6.180 -27.641  1.00 91.41           O  
ATOM   1983  CG  HIS A 122      21.415   6.454 -31.798  1.00 91.41           C  
ATOM   1984  CD2 HIS A 122      20.716   7.449 -32.423  1.00 91.41           C  
ATOM   1985  HD2 HIS A 122      20.710   8.494 -32.149  1.00 91.41           H  
ATOM   1986  ND1 HIS A 122      21.148   5.283 -32.470  1.00 91.41           N  
ATOM   1987  HD1 HIS A 122      21.543   4.374 -32.277  1.00 91.41           H  
ATOM   1988  CE1 HIS A 122      20.303   5.566 -33.474  1.00 91.41           C  
ATOM   1989  HE1 HIS A 122      19.922   4.849 -34.185  1.00 91.41           H  
ATOM   1990  NE2 HIS A 122      20.005   6.875 -33.479  1.00 91.41           N  
ATOM   1991  N   ASP A 123      22.854   4.144 -28.542  1.00 93.04           N  
ATOM   1992  H   ASP A 123      22.247   3.643 -29.175  1.00 93.04           H  
ATOM   1993  CA  ASP A 123      23.838   3.347 -27.817  1.00 93.04           C  
ATOM   1994  HA  ASP A 123      23.680   2.310 -28.113  1.00 93.04           H  
ATOM   1995  C   ASP A 123      23.623   3.390 -26.297  1.00 93.04           C  
ATOM   1996  CB  ASP A 123      25.238   3.767 -28.295  1.00 93.04           C  
ATOM   1997  HB2 ASP A 123      25.530   4.697 -27.806  1.00 93.04           H  
ATOM   1998  HB3 ASP A 123      25.208   3.950 -29.369  1.00 93.04           H  
ATOM   1999  O   ASP A 123      24.561   3.429 -25.509  1.00 93.04           O  
ATOM   2000  CG  ASP A 123      26.298   2.709 -28.049  1.00 93.04           C  
ATOM   2001  OD1 ASP A 123      25.935   1.512 -28.074  1.00 93.04           O  
ATOM   2002  OD2 ASP A 123      27.469   3.115 -27.875  1.00 93.04           O  
ATOM   2003  N   THR A 124      22.364   3.493 -25.864  1.00 96.40           N  
ATOM   2004  H   THR A 124      21.612   3.485 -26.539  1.00 96.40           H  
ATOM   2005  CA  THR A 124      21.983   3.493 -24.453  1.00 96.40           C  
ATOM   2006  HA  THR A 124      22.822   3.102 -23.877  1.00 96.40           H  
ATOM   2007  C   THR A 124      20.794   2.568 -24.239  1.00 96.40           C  
ATOM   2008  CB  THR A 124      21.686   4.910 -23.944  1.00 96.40           C  
ATOM   2009  HB  THR A 124      20.805   5.302 -24.453  1.00 96.40           H  
ATOM   2010  O   THR A 124      19.862   2.546 -25.040  1.00 96.40           O  
ATOM   2011  CG2 THR A 124      21.455   4.974 -22.436  1.00 96.40           C  
ATOM   2012 HG21 THR A 124      22.279   4.494 -21.908  1.00 96.40           H  
ATOM   2013 HG22 THR A 124      20.524   4.474 -22.172  1.00 96.40           H  
ATOM   2014 HG23 THR A 124      21.400   6.022 -22.140  1.00 96.40           H  
ATOM   2015  OG1 THR A 124      22.778   5.762 -24.222  1.00 96.40           O  
ATOM   2016  HG1 THR A 124      23.173   5.403 -25.020  1.00 96.40           H  
ATOM   2017  N   THR A 125      20.815   1.834 -23.134  1.00 96.07           N  
ATOM   2018  H   THR A 125      21.641   1.878 -22.555  1.00 96.07           H  
ATOM   2019  CA  THR A 125      19.742   0.934 -22.714  1.00 96.07           C  
ATOM   2020  HA  THR A 125      18.863   1.100 -23.337  1.00 96.07           H  
ATOM   2021  C   THR A 125      19.391   1.238 -21.267  1.00 96.07           C  
ATOM   2022  CB  THR A 125      20.161  -0.534 -22.864  1.00 96.07           C  
ATOM   2023  HB  THR A 125      20.953  -0.750 -22.147  1.00 96.07           H  
ATOM   2024  O   THR A 125      20.283   1.453 -20.447  1.00 96.07           O  
ATOM   2025  CG2 THR A 125      19.004  -1.494 -22.619  1.00 96.07           C  
ATOM   2026 HG21 THR A 125      19.318  -2.505 -22.878  1.00 96.07           H  
ATOM   2027 HG22 THR A 125      18.145  -1.212 -23.227  1.00 96.07           H  
ATOM   2028 HG23 THR A 125      18.723  -1.481 -21.566  1.00 96.07           H  
ATOM   2029  OG1 THR A 125      20.666  -0.792 -24.153  1.00 96.07           O  
ATOM   2030  HG1 THR A 125      19.951  -1.090 -24.720  1.00 96.07           H  
ATOM   2031  N   VAL A 126      18.102   1.252 -20.943  1.00 96.83           N  
ATOM   2032  H   VAL A 126      17.431   1.090 -21.680  1.00 96.83           H  
ATOM   2033  CA  VAL A 126      17.575   1.416 -19.583  1.00 96.83           C  
ATOM   2034  HA  VAL A 126      18.399   1.466 -18.871  1.00 96.83           H  
ATOM   2035  C   VAL A 126      16.728   0.205 -19.241  1.00 96.83           C  
ATOM   2036  CB  VAL A 126      16.751   2.707 -19.452  1.00 96.83           C  
ATOM   2037  HB  VAL A 126      15.929   2.686 -20.167  1.00 96.83           H  
ATOM   2038  O   VAL A 126      15.956  -0.258 -20.076  1.00 96.83           O  
ATOM   2039  CG1 VAL A 126      16.168   2.894 -18.046  1.00 96.83           C  
ATOM   2040 HG11 VAL A 126      15.439   2.113 -17.830  1.00 96.83           H  
ATOM   2041 HG12 VAL A 126      16.966   2.853 -17.304  1.00 96.83           H  
ATOM   2042 HG13 VAL A 126      15.660   3.855 -17.978  1.00 96.83           H  
ATOM   2043  CG2 VAL A 126      17.617   3.932 -19.756  1.00 96.83           C  
ATOM   2044 HG21 VAL A 126      18.439   3.992 -19.042  1.00 96.83           H  
ATOM   2045 HG22 VAL A 126      18.020   3.872 -20.767  1.00 96.83           H  
ATOM   2046 HG23 VAL A 126      16.995   4.824 -19.690  1.00 96.83           H  
ATOM   2047  N   TRP A 127      16.857  -0.295 -18.021  1.00 94.73           N  
ATOM   2048  H   TRP A 127      17.505   0.140 -17.379  1.00 94.73           H  
ATOM   2049  CA  TRP A 127      16.130  -1.459 -17.542  1.00 94.73           C  
ATOM   2050  HA  TRP A 127      15.322  -1.694 -18.235  1.00 94.73           H  
ATOM   2051  C   TRP A 127      15.503  -1.170 -16.176  1.00 94.73           C  
ATOM   2052  CB  TRP A 127      17.088  -2.653 -17.524  1.00 94.73           C  
ATOM   2053  HB2 TRP A 127      17.920  -2.422 -16.858  1.00 94.73           H  
ATOM   2054  HB3 TRP A 127      17.494  -2.788 -18.526  1.00 94.73           H  
ATOM   2055  O   TRP A 127      16.188  -0.722 -15.251  1.00 94.73           O  
ATOM   2056  CG  TRP A 127      16.499  -3.958 -17.099  1.00 94.73           C  
ATOM   2057  CD1 TRP A 127      15.226  -4.366 -17.307  1.00 94.73           C  
ATOM   2058  HD1 TRP A 127      14.453  -3.809 -17.815  1.00 94.73           H  
ATOM   2059  CD2 TRP A 127      17.155  -5.070 -16.415  1.00 94.73           C  
ATOM   2060  CE2 TRP A 127      16.187  -6.090 -16.182  1.00 94.73           C  
ATOM   2061  CE3 TRP A 127      18.472  -5.329 -15.976  1.00 94.73           C  
ATOM   2062  HE3 TRP A 127      19.240  -4.592 -16.159  1.00 94.73           H  
ATOM   2063  NE1 TRP A 127      15.046  -5.619 -16.772  1.00 94.73           N  
ATOM   2064  HE1 TRP A 127      14.180  -6.137 -16.826  1.00 94.73           H  
ATOM   2065  CH2 TRP A 127      17.792  -7.491 -15.055  1.00 94.73           C  
ATOM   2066  HH2 TRP A 127      18.032  -8.401 -14.524  1.00 94.73           H  
ATOM   2067  CZ2 TRP A 127      16.481  -7.277 -15.507  1.00 94.73           C  
ATOM   2068  HZ2 TRP A 127      15.701  -8.003 -15.330  1.00 94.73           H  
ATOM   2069  CZ3 TRP A 127      18.786  -6.524 -15.298  1.00 94.73           C  
ATOM   2070  HZ3 TRP A 127      19.794  -6.700 -14.954  1.00 94.73           H  
ATOM   2071  N   PHE A 128      14.194  -1.406 -16.068  1.00 88.65           N  
ATOM   2072  H   PHE A 128      13.709  -1.794 -16.865  1.00 88.65           H  
ATOM   2073  CA  PHE A 128      13.442  -1.302 -14.816  1.00 88.65           C  
ATOM   2074  HA  PHE A 128      14.020  -0.725 -14.094  1.00 88.65           H  
ATOM   2075  C   PHE A 128      13.183  -2.680 -14.233  1.00 88.65           C  
ATOM   2076  CB  PHE A 128      12.097  -0.598 -15.026  1.00 88.65           C  
ATOM   2077  HB2 PHE A 128      11.449  -1.237 -15.625  1.00 88.65           H  
ATOM   2078  HB3 PHE A 128      11.623  -0.453 -14.055  1.00 88.65           H  
ATOM   2079  O   PHE A 128      12.812  -3.600 -14.957  1.00 88.65           O  
ATOM   2080  CG  PHE A 128      12.224   0.741 -15.694  1.00 88.65           C  
ATOM   2081  CD1 PHE A 128      12.763   1.827 -14.985  1.00 88.65           C  
ATOM   2082  HD1 PHE A 128      13.016   1.718 -13.941  1.00 88.65           H  
ATOM   2083  CD2 PHE A 128      11.901   0.864 -17.052  1.00 88.65           C  
ATOM   2084  HD2 PHE A 128      11.504   0.021 -17.599  1.00 88.65           H  
ATOM   2085  CE1 PHE A 128      13.035   3.027 -15.654  1.00 88.65           C  
ATOM   2086  HE1 PHE A 128      13.510   3.831 -15.111  1.00 88.65           H  
ATOM   2087  CE2 PHE A 128      12.161   2.068 -17.709  1.00 88.65           C  
ATOM   2088  HE2 PHE A 128      11.958   2.138 -18.768  1.00 88.65           H  
ATOM   2089  CZ  PHE A 128      12.751   3.138 -17.029  1.00 88.65           C  
ATOM   2090  HZ  PHE A 128      13.025   4.018 -17.592  1.00 88.65           H  
ATOM   2091  N   THR A 129      13.277  -2.787 -12.912  1.00 77.31           N  
ATOM   2092  H   THR A 129      13.594  -1.999 -12.365  1.00 77.31           H  
ATOM   2093  CA  THR A 129      12.925  -4.006 -12.182  1.00 77.31           C  
ATOM   2094  HA  THR A 129      12.526  -4.750 -12.873  1.00 77.31           H  
ATOM   2095  C   THR A 129      11.847  -3.710 -11.146  1.00 77.31           C  
ATOM   2096  CB  THR A 129      14.158  -4.635 -11.519  1.00 77.31           C  
ATOM   2097  HB  THR A 129      13.840  -5.501 -10.938  1.00 77.31           H  
ATOM   2098  O   THR A 129      11.909  -2.685 -10.465  1.00 77.31           O  
ATOM   2099  CG2 THR A 129      15.188  -5.091 -12.554  1.00 77.31           C  
ATOM   2100 HG21 THR A 129      14.724  -5.791 -13.249  1.00 77.31           H  
ATOM   2101 HG22 THR A 129      15.579  -4.240 -13.112  1.00 77.31           H  
ATOM   2102 HG23 THR A 129      16.012  -5.595 -12.050  1.00 77.31           H  
ATOM   2103  OG1 THR A 129      14.791  -3.712 -10.657  1.00 77.31           O  
ATOM   2104  HG1 THR A 129      14.114  -3.209 -10.197  1.00 77.31           H  
ATOM   2105  N   GLY A 130      10.891  -4.628 -11.002  1.00 85.04           N  
ATOM   2106  H   GLY A 130      10.892  -5.425 -11.623  1.00 85.04           H  
ATOM   2107  CA  GLY A 130       9.941  -4.648  -9.889  1.00 85.04           C  
ATOM   2108  HA2 GLY A 130      10.523  -4.727  -8.970  1.00 85.04           H  
ATOM   2109  HA3 GLY A 130       9.321  -5.542  -9.962  1.00 85.04           H  
ATOM   2110  C   GLY A 130       9.000  -3.438  -9.792  1.00 85.04           C  
ATOM   2111  O   GLY A 130       8.489  -2.955 -10.801  1.00 85.04           O  
ATOM   2112  N   GLU A 131       8.748  -2.967  -8.568  1.00 90.36           N  
ATOM   2113  H   GLU A 131       9.238  -3.400  -7.799  1.00 90.36           H  
ATOM   2114  CA  GLU A 131       7.751  -1.941  -8.221  1.00 90.36           C  
ATOM   2115  HA  GLU A 131       6.759  -2.295  -8.503  1.00 90.36           H  
ATOM   2116  C   GLU A 131       7.982  -0.620  -8.958  1.00 90.36           C  
ATOM   2117  CB  GLU A 131       7.763  -1.678  -6.701  1.00 90.36           C  
ATOM   2118  HB2 GLU A 131       7.122  -0.821  -6.490  1.00 90.36           H  
ATOM   2119  HB3 GLU A 131       8.779  -1.420  -6.404  1.00 90.36           H  
ATOM   2120  O   GLU A 131       7.017   0.030  -9.356  1.00 90.36           O  
ATOM   2121  CG  GLU A 131       7.256  -2.871  -5.866  1.00 90.36           C  
ATOM   2122  HG2 GLU A 131       7.813  -3.764  -6.149  1.00 90.36           H  
ATOM   2123  HG3 GLU A 131       6.210  -3.046  -6.119  1.00 90.36           H  
ATOM   2124  CD  GLU A 131       7.384  -2.687  -4.339  1.00 90.36           C  
ATOM   2125  OE1 GLU A 131       6.994  -3.634  -3.606  1.00 90.36           O  
ATOM   2126  OE2 GLU A 131       7.958  -1.668  -3.883  1.00 90.36           O  
ATOM   2127  N   LEU A 132       9.240  -0.241  -9.219  1.00 94.28           N  
ATOM   2128  H   LEU A 132      10.001  -0.811  -8.879  1.00 94.28           H  
ATOM   2129  CA  LEU A 132       9.534   0.971  -9.982  1.00 94.28           C  
ATOM   2130  HA  LEU A 132       9.042   1.802  -9.477  1.00 94.28           H  
ATOM   2131  C   LEU A 132       8.958   0.901 -11.403  1.00 94.28           C  
ATOM   2132  CB  LEU A 132      11.052   1.219  -9.992  1.00 94.28           C  
ATOM   2133  HB2 LEU A 132      11.544   0.354 -10.438  1.00 94.28           H  
ATOM   2134  HB3 LEU A 132      11.397   1.311  -8.963  1.00 94.28           H  
ATOM   2135  O   LEU A 132       8.422   1.897 -11.883  1.00 94.28           O  
ATOM   2136  CG  LEU A 132      11.470   2.485 -10.763  1.00 94.28           C  
ATOM   2137  HG  LEU A 132      11.135   2.413 -11.798  1.00 94.28           H  
ATOM   2138  CD1 LEU A 132      10.905   3.766 -10.142  1.00 94.28           C  
ATOM   2139 HD11 LEU A 132      11.221   3.838  -9.102  1.00 94.28           H  
ATOM   2140 HD12 LEU A 132      11.264   4.635 -10.693  1.00 94.28           H  
ATOM   2141 HD13 LEU A 132       9.816   3.753 -10.190  1.00 94.28           H  
ATOM   2142  CD2 LEU A 132      12.991   2.601 -10.780  1.00 94.28           C  
ATOM   2143 HD21 LEU A 132      13.296   3.435 -11.412  1.00 94.28           H  
ATOM   2144 HD22 LEU A 132      13.411   1.678 -11.181  1.00 94.28           H  
ATOM   2145 HD23 LEU A 132      13.368   2.740  -9.766  1.00 94.28           H  
ATOM   2146  N   ALA A 133       9.035  -0.257 -12.068  1.00 94.79           N  
ATOM   2147  H   ALA A 133       9.362  -1.077 -11.577  1.00 94.79           H  
ATOM   2148  CA  ALA A 133       8.439  -0.434 -13.392  1.00 94.79           C  
ATOM   2149  HA  ALA A 133       8.842   0.324 -14.063  1.00 94.79           H  
ATOM   2150  C   ALA A 133       6.916  -0.240 -13.325  1.00 94.79           C  
ATOM   2151  CB  ALA A 133       8.808  -1.817 -13.944  1.00 94.79           C  
ATOM   2152  HB1 ALA A 133       8.503  -1.879 -14.989  1.00 94.79           H  
ATOM   2153  HB2 ALA A 133       8.289  -2.599 -13.389  1.00 94.79           H  
ATOM   2154  HB3 ALA A 133       9.881  -1.991 -13.871  1.00 94.79           H  
ATOM   2155  O   ALA A 133       6.370   0.577 -14.070  1.00 94.79           O  
ATOM   2156  N   THR A 134       6.268  -0.903 -12.360  1.00 94.03           N  
ATOM   2157  H   THR A 134       6.786  -1.569 -11.806  1.00 94.03           H  
ATOM   2158  CA  THR A 134       4.822  -0.811 -12.116  1.00 94.03           C  
ATOM   2159  HA  THR A 134       4.296  -1.171 -13.000  1.00 94.03           H  
ATOM   2160  C   THR A 134       4.382   0.631 -11.857  1.00 94.03           C  
ATOM   2161  CB  THR A 134       4.419  -1.689 -10.919  1.00 94.03           C  
ATOM   2162  HB  THR A 134       4.866  -1.294 -10.006  1.00 94.03           H  
ATOM   2163  O   THR A 134       3.469   1.124 -12.518  1.00 94.03           O  
ATOM   2164  CG2 THR A 134       2.906  -1.763 -10.728  1.00 94.03           C  
ATOM   2165 HG21 THR A 134       2.501  -0.772 -10.519  1.00 94.03           H  
ATOM   2166 HG22 THR A 134       2.666  -2.406  -9.882  1.00 94.03           H  
ATOM   2167 HG23 THR A 134       2.433  -2.156 -11.629  1.00 94.03           H  
ATOM   2168  OG1 THR A 134       4.860  -3.016 -11.096  1.00 94.03           O  
ATOM   2169  HG1 THR A 134       4.341  -3.549 -10.490  1.00 94.03           H  
ATOM   2170  N   VAL A 135       5.066   1.347 -10.957  1.00 96.08           N  
ATOM   2171  H   VAL A 135       5.805   0.885 -10.446  1.00 96.08           H  
ATOM   2172  CA  VAL A 135       4.756   2.746 -10.611  1.00 96.08           C  
ATOM   2173  HA  VAL A 135       3.717   2.799 -10.286  1.00 96.08           H  
ATOM   2174  C   VAL A 135       4.892   3.667 -11.827  1.00 96.08           C  
ATOM   2175  CB  VAL A 135       5.657   3.214  -9.447  1.00 96.08           C  
ATOM   2176  HB  VAL A 135       6.689   2.940  -9.665  1.00 96.08           H  
ATOM   2177  O   VAL A 135       4.080   4.573 -12.030  1.00 96.08           O  
ATOM   2178  CG1 VAL A 135       5.616   4.730  -9.216  1.00 96.08           C  
ATOM   2179 HG11 VAL A 135       6.185   4.979  -8.320  1.00 96.08           H  
ATOM   2180 HG12 VAL A 135       6.052   5.252 -10.069  1.00 96.08           H  
ATOM   2181 HG13 VAL A 135       4.584   5.054  -9.083  1.00 96.08           H  
ATOM   2182  CG2 VAL A 135       5.237   2.547  -8.131  1.00 96.08           C  
ATOM   2183 HG21 VAL A 135       5.938   2.805  -7.336  1.00 96.08           H  
ATOM   2184 HG22 VAL A 135       4.241   2.882  -7.842  1.00 96.08           H  
ATOM   2185 HG23 VAL A 135       5.223   1.462  -8.233  1.00 96.08           H  
ATOM   2186  N   LEU A 136       5.895   3.431 -12.677  1.00 96.98           N  
ATOM   2187  H   LEU A 136       6.518   2.662 -12.475  1.00 96.98           H  
ATOM   2188  CA  LEU A 136       6.115   4.206 -13.901  1.00 96.98           C  
ATOM   2189  HA  LEU A 136       5.877   5.249 -13.689  1.00 96.98           H  
ATOM   2190  C   LEU A 136       5.182   3.809 -15.062  1.00 96.98           C  
ATOM   2191  CB  LEU A 136       7.597   4.112 -14.304  1.00 96.98           C  
ATOM   2192  HB2 LEU A 136       7.728   4.607 -15.266  1.00 96.98           H  
ATOM   2193  HB3 LEU A 136       7.841   3.057 -14.435  1.00 96.98           H  
ATOM   2194  O   LEU A 136       5.199   4.487 -16.092  1.00 96.98           O  
ATOM   2195  CG  LEU A 136       8.598   4.728 -13.307  1.00 96.98           C  
ATOM   2196  HG  LEU A 136       8.483   4.277 -12.321  1.00 96.98           H  
ATOM   2197  CD1 LEU A 136      10.017   4.461 -13.817  1.00 96.98           C  
ATOM   2198 HD11 LEU A 136      10.161   3.385 -13.918  1.00 96.98           H  
ATOM   2199 HD12 LEU A 136      10.748   4.833 -13.099  1.00 96.98           H  
ATOM   2200 HD13 LEU A 136      10.172   4.933 -14.787  1.00 96.98           H  
ATOM   2201  CD2 LEU A 136       8.431   6.239 -13.127  1.00 96.98           C  
ATOM   2202 HD21 LEU A 136       7.434   6.456 -12.742  1.00 96.98           H  
ATOM   2203 HD22 LEU A 136       9.155   6.591 -12.393  1.00 96.98           H  
ATOM   2204 HD23 LEU A 136       8.592   6.752 -14.075  1.00 96.98           H  
ATOM   2205  N   GLY A 137       4.369   2.759 -14.909  1.00 97.21           N  
ATOM   2206  H   GLY A 137       4.394   2.257 -14.033  1.00 97.21           H  
ATOM   2207  CA  GLY A 137       3.428   2.280 -15.925  1.00 97.21           C  
ATOM   2208  HA2 GLY A 137       2.653   1.702 -15.422  1.00 97.21           H  
ATOM   2209  HA3 GLY A 137       2.954   3.130 -16.415  1.00 97.21           H  
ATOM   2210  C   GLY A 137       4.057   1.384 -16.999  1.00 97.21           C  
ATOM   2211  O   GLY A 137       3.564   1.356 -18.128  1.00 97.21           O  
ATOM   2212  N   PHE A 138       5.148   0.688 -16.678  1.00 96.77           N  
ATOM   2213  H   PHE A 138       5.452   0.713 -15.715  1.00 96.77           H  
ATOM   2214  CA  PHE A 138       5.811  -0.303 -17.531  1.00 96.77           C  
ATOM   2215  HA  PHE A 138       5.370  -0.291 -18.528  1.00 96.77           H  
ATOM   2216  C   PHE A 138       5.623  -1.722 -16.983  1.00 96.77           C  
ATOM   2217  CB  PHE A 138       7.302   0.036 -17.657  1.00 96.77           C  
ATOM   2218  HB2 PHE A 138       7.729   0.149 -16.661  1.00 96.77           H  
ATOM   2219  HB3 PHE A 138       7.815  -0.805 -18.124  1.00 96.77           H  
ATOM   2220  O   PHE A 138       5.411  -1.911 -15.787  1.00 96.77           O  
ATOM   2221  CG  PHE A 138       7.595   1.274 -18.481  1.00 96.77           C  
ATOM   2222  CD1 PHE A 138       7.663   1.182 -19.882  1.00 96.77           C  
ATOM   2223  HD1 PHE A 138       7.475   0.233 -20.364  1.00 96.77           H  
ATOM   2224  CD2 PHE A 138       7.806   2.514 -17.854  1.00 96.77           C  
ATOM   2225  HD2 PHE A 138       7.738   2.583 -16.778  1.00 96.77           H  
ATOM   2226  CE1 PHE A 138       7.969   2.316 -20.652  1.00 96.77           C  
ATOM   2227  HE1 PHE A 138       8.028   2.229 -21.727  1.00 96.77           H  
ATOM   2228  CE2 PHE A 138       8.097   3.656 -18.622  1.00 96.77           C  
ATOM   2229  HE2 PHE A 138       8.254   4.603 -18.129  1.00 96.77           H  
ATOM   2230  CZ  PHE A 138       8.185   3.556 -20.023  1.00 96.77           C  
ATOM   2231  HZ  PHE A 138       8.412   4.428 -20.618  1.00 96.77           H  
ATOM   2232  N   ASP A 139       5.741  -2.720 -17.858  1.00 93.66           N  
ATOM   2233  H   ASP A 139       5.927  -2.529 -18.833  1.00 93.66           H  
ATOM   2234  CA  ASP A 139       5.805  -4.118 -17.436  1.00 93.66           C  
ATOM   2235  HA  ASP A 139       4.965  -4.320 -16.772  1.00 93.66           H  
ATOM   2236  C   ASP A 139       7.105  -4.383 -16.658  1.00 93.66           C  
ATOM   2237  CB  ASP A 139       5.674  -5.050 -18.652  1.00 93.66           C  
ATOM   2238  HB2 ASP A 139       6.504  -4.869 -19.334  1.00 93.66           H  
ATOM   2239  HB3 ASP A 139       5.736  -6.084 -18.314  1.00 93.66           H  
ATOM   2240  O   ASP A 139       8.122  -3.699 -16.845  1.00 93.66           O  
ATOM   2241  CG  ASP A 139       4.345  -4.856 -19.392  1.00 93.66           C  
ATOM   2242  OD1 ASP A 139       3.281  -5.117 -18.788  1.00 93.66           O  
ATOM   2243  OD2 ASP A 139       4.378  -4.388 -20.552  1.00 93.66           O  
ATOM   2244  N   GLN A 140       7.093  -5.391 -15.786  1.00 88.06           N  
ATOM   2245  H   GLN A 140       6.266  -5.968 -15.715  1.00 88.06           H  
ATOM   2246  CA  GLN A 140       8.313  -5.820 -15.105  1.00 88.06           C  
ATOM   2247  HA  GLN A 140       8.720  -4.963 -14.569  1.00 88.06           H  
ATOM   2248  C   GLN A 140       9.367  -6.264 -16.125  1.00 88.06           C  
ATOM   2249  CB  GLN A 140       8.020  -6.925 -14.083  1.00 88.06           C  
ATOM   2250  HB2 GLN A 140       8.967  -7.277 -13.672  1.00 88.06           H  
ATOM   2251  HB3 GLN A 140       7.524  -7.761 -14.575  1.00 88.06           H  
ATOM   2252  O   GLN A 140       9.046  -6.764 -17.200  1.00 88.06           O  
ATOM   2253  CG  GLN A 140       7.147  -6.402 -12.932  1.00 88.06           C  
ATOM   2254  HG2 GLN A 140       6.164  -6.126 -13.314  1.00 88.06           H  
ATOM   2255  HG3 GLN A 140       7.609  -5.510 -12.509  1.00 88.06           H  
ATOM   2256  CD  GLN A 140       6.958  -7.417 -11.810  1.00 88.06           C  
ATOM   2257  NE2 GLN A 140       6.275  -7.039 -10.752  1.00 88.06           N  
ATOM   2258 HE21 GLN A 140       5.866  -6.117 -10.712  1.00 88.06           H  
ATOM   2259 HE22 GLN A 140       6.134  -7.746 -10.045  1.00 88.06           H  
ATOM   2260  OE1 GLN A 140       7.417  -8.543 -11.834  1.00 88.06           O  
ATOM   2261  N   ASP A 141      10.632  -6.023 -15.791  1.00 86.86           N  
ATOM   2262  H   ASP A 141      10.833  -5.668 -14.867  1.00 86.86           H  
ATOM   2263  CA  ASP A 141      11.787  -6.322 -16.635  1.00 86.86           C  
ATOM   2264  HA  ASP A 141      12.628  -5.890 -16.093  1.00 86.86           H  
ATOM   2265  C   ASP A 141      11.795  -5.620 -18.008  1.00 86.86           C  
ATOM   2266  CB  ASP A 141      12.044  -7.838 -16.692  1.00 86.86           C  
ATOM   2267  HB2 ASP A 141      11.228  -8.333 -17.219  1.00 86.86           H  
ATOM   2268  HB3 ASP A 141      12.965  -8.023 -17.245  1.00 86.86           H  
ATOM   2269  O   ASP A 141      12.487  -6.045 -18.934  1.00 86.86           O  
ATOM   2270  CG  ASP A 141      12.205  -8.437 -15.293  1.00 86.86           C  
ATOM   2271  OD1 ASP A 141      12.919  -7.800 -14.480  1.00 86.86           O  
ATOM   2272  OD2 ASP A 141      11.629  -9.516 -15.044  1.00 86.86           O  
ATOM   2273  N   THR A 142      11.079  -4.497 -18.144  1.00 90.80           N  
ATOM   2274  H   THR A 142      10.468  -4.235 -17.384  1.00 90.80           H  
ATOM   2275  CA  THR A 142      11.068  -3.710 -19.385  1.00 90.80           C  
ATOM   2276  HA  THR A 142      10.776  -4.379 -20.195  1.00 90.80           H  
ATOM   2277  C   THR A 142      12.447  -3.132 -19.703  1.00 90.80           C  
ATOM   2278  CB  THR A 142      10.047  -2.566 -19.347  1.00 90.80           C  
ATOM   2279  HB  THR A 142      10.220  -1.934 -18.476  1.00 90.80           H  
ATOM   2280  O   THR A 142      13.004  -2.342 -18.933  1.00 90.80           O  
ATOM   2281  CG2 THR A 142      10.094  -1.712 -20.617  1.00 90.80           C  
ATOM   2282 HG21 THR A 142      10.020  -2.351 -21.497  1.00 90.80           H  
ATOM   2283 HG22 THR A 142       9.260  -1.010 -20.617  1.00 90.80           H  
ATOM   2284 HG23 THR A 142      11.022  -1.142 -20.653  1.00 90.80           H  
ATOM   2285  OG1 THR A 142       8.737  -3.061 -19.317  1.00 90.80           O  
ATOM   2286  HG1 THR A 142       8.568  -3.410 -18.439  1.00 90.80           H  
ATOM   2287  N   LEU A 143      12.944  -3.452 -20.899  1.00 94.30           N  
ATOM   2288  H   LEU A 143      12.433  -4.131 -21.444  1.00 94.30           H  
ATOM   2289  CA  LEU A 143      14.174  -2.925 -21.481  1.00 94.30           C  
ATOM   2290  HA  LEU A 143      14.765  -2.464 -20.690  1.00 94.30           H  
ATOM   2291  C   LEU A 143      13.855  -1.842 -22.530  1.00 94.30           C  
ATOM   2292  CB  LEU A 143      14.972  -4.131 -22.009  1.00 94.30           C  
ATOM   2293  HB2 LEU A 143      14.392  -4.654 -22.770  1.00 94.30           H  
ATOM   2294  HB3 LEU A 143      15.096  -4.819 -21.172  1.00 94.30           H  
ATOM   2295  O   LEU A 143      13.084  -2.065 -23.462  1.00 94.30           O  
ATOM   2296  CG  LEU A 143      16.363  -3.782 -22.559  1.00 94.30           C  
ATOM   2297  HG  LEU A 143      16.703  -2.852 -22.102  1.00 94.30           H  
ATOM   2298  CD1 LEU A 143      17.373  -4.883 -22.237  1.00 94.30           C  
ATOM   2299 HD11 LEU A 143      17.024  -5.835 -22.639  1.00 94.30           H  
ATOM   2300 HD12 LEU A 143      17.485  -4.970 -21.156  1.00 94.30           H  
ATOM   2301 HD13 LEU A 143      18.342  -4.642 -22.675  1.00 94.30           H  
ATOM   2302  CD2 LEU A 143      16.328  -3.630 -24.075  1.00 94.30           C  
ATOM   2303 HD21 LEU A 143      17.316  -3.346 -24.438  1.00 94.30           H  
ATOM   2304 HD22 LEU A 143      15.588  -2.884 -24.363  1.00 94.30           H  
ATOM   2305 HD23 LEU A 143      16.054  -4.576 -24.542  1.00 94.30           H  
ATOM   2306  N   ILE A 144      14.441  -0.652 -22.377  1.00 96.13           N  
ATOM   2307  H   ILE A 144      15.050  -0.540 -21.578  1.00 96.13           H  
ATOM   2308  CA  ILE A 144      14.208   0.523 -23.227  1.00 96.13           C  
ATOM   2309  HA  ILE A 144      13.491   0.254 -24.004  1.00 96.13           H  
ATOM   2310  C   ILE A 144      15.504   0.952 -23.917  1.00 96.13           C  
ATOM   2311  CB  ILE A 144      13.593   1.692 -22.419  1.00 96.13           C  
ATOM   2312  HB  ILE A 144      14.306   2.010 -21.658  1.00 96.13           H  
ATOM   2313  O   ILE A 144      16.447   1.385 -23.260  1.00 96.13           O  
ATOM   2314  CG1 ILE A 144      12.298   1.246 -21.706  1.00 96.13           C  
ATOM   2315 HG12 ILE A 144      11.693   0.650 -22.389  1.00 96.13           H  
ATOM   2316 HG13 ILE A 144      12.575   0.617 -20.860  1.00 96.13           H  
ATOM   2317  CG2 ILE A 144      13.333   2.883 -23.358  1.00 96.13           C  
ATOM   2318 HG21 ILE A 144      12.980   3.751 -22.800  1.00 96.13           H  
ATOM   2319 HG22 ILE A 144      12.592   2.594 -24.104  1.00 96.13           H  
ATOM   2320 HG23 ILE A 144      14.250   3.187 -23.863  1.00 96.13           H  
ATOM   2321  CD1 ILE A 144      11.428   2.391 -21.180  1.00 96.13           C  
ATOM   2322 HD11 ILE A 144      10.911   2.881 -22.005  1.00 96.13           H  
ATOM   2323 HD12 ILE A 144      12.045   3.122 -20.659  1.00 96.13           H  
ATOM   2324 HD13 ILE A 144      10.673   1.982 -20.508  1.00 96.13           H  
ATOM   2325  N   GLU A 145      15.516   0.917 -25.251  1.00 95.59           N  
ATOM   2326  H   GLU A 145      14.769   0.403 -25.695  1.00 95.59           H  
ATOM   2327  CA  GLU A 145      16.680   1.272 -26.096  1.00 95.59           C  
ATOM   2328  HA  GLU A 145      17.551   1.483 -25.475  1.00 95.59           H  
ATOM   2329  C   GLU A 145      16.446   2.515 -26.966  1.00 95.59           C  
ATOM   2330  CB  GLU A 145      17.020   0.084 -27.002  1.00 95.59           C  
ATOM   2331  HB2 GLU A 145      16.146  -0.152 -27.609  1.00 95.59           H  
ATOM   2332  HB3 GLU A 145      17.845   0.350 -27.664  1.00 95.59           H  
ATOM   2333  O   GLU A 145      17.303   2.947 -27.735  1.00 95.59           O  
ATOM   2334  CG  GLU A 145      17.432  -1.132 -26.179  1.00 95.59           C  
ATOM   2335  HG2 GLU A 145      18.338  -0.888 -25.624  1.00 95.59           H  
ATOM   2336  HG3 GLU A 145      16.644  -1.353 -25.459  1.00 95.59           H  
ATOM   2337  CD  GLU A 145      17.661  -2.356 -27.064  1.00 95.59           C  
ATOM   2338  OE1 GLU A 145      18.793  -2.884 -27.009  1.00 95.59           O  
ATOM   2339  OE2 GLU A 145      16.707  -2.731 -27.784  1.00 95.59           O  
ATOM   2340  N   LYS A 146      15.245   3.086 -26.886  1.00 96.06           N  
ATOM   2341  H   LYS A 146      14.609   2.713 -26.196  1.00 96.06           H  
ATOM   2342  CA  LYS A 146      14.838   4.270 -27.644  1.00 96.06           C  
ATOM   2343  HA  LYS A 146      15.713   4.907 -27.770  1.00 96.06           H  
ATOM   2344  C   LYS A 146      13.800   5.057 -26.869  1.00 96.06           C  
ATOM   2345  CB  LYS A 146      14.323   3.852 -29.035  1.00 96.06           C  
ATOM   2346  HB2 LYS A 146      15.099   3.265 -29.527  1.00 96.06           H  
ATOM   2347  HB3 LYS A 146      14.158   4.747 -29.636  1.00 96.06           H  
ATOM   2348  O   LYS A 146      13.199   4.552 -25.922  1.00 96.06           O  
ATOM   2349  CG  LYS A 146      13.021   3.032 -28.993  1.00 96.06           C  
ATOM   2350  HG2 LYS A 146      12.214   3.644 -28.590  1.00 96.06           H  
ATOM   2351  HG3 LYS A 146      13.159   2.162 -28.351  1.00 96.06           H  
ATOM   2352  CD  LYS A 146      12.631   2.553 -30.396  1.00 96.06           C  
ATOM   2353  HD2 LYS A 146      13.444   1.949 -30.799  1.00 96.06           H  
ATOM   2354  HD3 LYS A 146      12.464   3.414 -31.043  1.00 96.06           H  
ATOM   2355  CE  LYS A 146      11.356   1.707 -30.309  1.00 96.06           C  
ATOM   2356  HE2 LYS A 146      11.514   0.930 -29.561  1.00 96.06           H  
ATOM   2357  HE3 LYS A 146      10.538   2.337 -29.958  1.00 96.06           H  
ATOM   2358  NZ  LYS A 146      11.019   1.084 -31.614  1.00 96.06           N  
ATOM   2359  HZ1 LYS A 146      11.773   0.480 -31.907  1.00 96.06           H  
ATOM   2360  HZ2 LYS A 146      10.864   1.785 -32.324  1.00 96.06           H  
ATOM   2361  HZ3 LYS A 146      10.192   0.513 -31.522  1.00 96.06           H  
ATOM   2362  N   LYS A 147      13.523   6.275 -27.326  1.00 97.50           N  
ATOM   2363  H   LYS A 147      14.098   6.630 -28.076  1.00 97.50           H  
ATOM   2364  CA  LYS A 147      12.433   7.099 -26.799  1.00 97.50           C  
ATOM   2365  HA  LYS A 147      12.689   7.370 -25.775  1.00 97.50           H  
ATOM   2366  C   LYS A 147      11.110   6.321 -26.764  1.00 97.50           C  
ATOM   2367  CB  LYS A 147      12.341   8.377 -27.634  1.00 97.50           C  
ATOM   2368  HB2 LYS A 147      13.321   8.854 -27.647  1.00 97.50           H  
ATOM   2369  HB3 LYS A 147      12.055   8.133 -28.657  1.00 97.50           H  
ATOM   2370  O   LYS A 147      10.549   6.009 -27.813  1.00 97.50           O  
ATOM   2371  CG  LYS A 147      11.325   9.349 -27.030  1.00 97.50           C  
ATOM   2372  HG2 LYS A 147      10.326   8.916 -27.086  1.00 97.50           H  
ATOM   2373  HG3 LYS A 147      11.582   9.536 -25.987  1.00 97.50           H  
ATOM   2374  CD  LYS A 147      11.345  10.667 -27.803  1.00 97.50           C  
ATOM   2375  HD2 LYS A 147      11.010  10.491 -28.825  1.00 97.50           H  
ATOM   2376  HD3 LYS A 147      12.363  11.057 -27.815  1.00 97.50           H  
ATOM   2377  CE  LYS A 147      10.426  11.669 -27.108  1.00 97.50           C  
ATOM   2378  HE2 LYS A 147      10.787  11.793 -26.087  1.00 97.50           H  
ATOM   2379  HE3 LYS A 147       9.418  11.254 -27.068  1.00 97.50           H  
ATOM   2380  NZ  LYS A 147      10.425  12.976 -27.805  1.00 97.50           N  
ATOM   2381  HZ1 LYS A 147       9.810  13.628 -27.338  1.00 97.50           H  
ATOM   2382  HZ2 LYS A 147      10.117  12.865 -28.761  1.00 97.50           H  
ATOM   2383  HZ3 LYS A 147      11.359  13.360 -27.809  1.00 97.50           H  
ATOM   2384  N   THR A 148      10.621   6.039 -25.559  1.00 97.80           N  
ATOM   2385  H   THR A 148      11.166   6.315 -24.755  1.00 97.80           H  
ATOM   2386  CA  THR A 148       9.483   5.141 -25.324  1.00 97.80           C  
ATOM   2387  HA  THR A 148       8.912   5.032 -26.246  1.00 97.80           H  
ATOM   2388  C   THR A 148       8.564   5.718 -24.256  1.00 97.80           C  
ATOM   2389  CB  THR A 148       9.969   3.740 -24.924  1.00 97.80           C  
ATOM   2390  HB  THR A 148      10.543   3.805 -24.000  1.00 97.80           H  
ATOM   2391  O   THR A 148       9.013   6.185 -23.209  1.00 97.80           O  
ATOM   2392  CG2 THR A 148       8.831   2.737 -24.745  1.00 97.80           C  
ATOM   2393 HG21 THR A 148       9.251   1.751 -24.543  1.00 97.80           H  
ATOM   2394 HG22 THR A 148       8.224   2.685 -25.649  1.00 97.80           H  
ATOM   2395 HG23 THR A 148       8.207   3.019 -23.897  1.00 97.80           H  
ATOM   2396  OG1 THR A 148      10.791   3.234 -25.950  1.00 97.80           O  
ATOM   2397  HG1 THR A 148      11.660   3.624 -25.830  1.00 97.80           H  
ATOM   2398  N   SER A 149       7.263   5.705 -24.533  1.00 98.00           N  
ATOM   2399  H   SER A 149       6.964   5.214 -25.363  1.00 98.00           H  
ATOM   2400  CA  SER A 149       6.230   6.027 -23.549  1.00 98.00           C  
ATOM   2401  HA  SER A 149       6.626   6.719 -22.806  1.00 98.00           H  
ATOM   2402  C   SER A 149       5.782   4.753 -22.845  1.00 98.00           C  
ATOM   2403  CB  SER A 149       5.036   6.693 -24.232  1.00 98.00           C  
ATOM   2404  HB2 SER A 149       5.380   7.567 -24.785  1.00 98.00           H  
ATOM   2405  HB3 SER A 149       4.577   5.992 -24.930  1.00 98.00           H  
ATOM   2406  O   SER A 149       5.660   3.714 -23.487  1.00 98.00           O  
ATOM   2407  OG  SER A 149       4.075   7.105 -23.280  1.00 98.00           O  
ATOM   2408  HG  SER A 149       3.803   6.338 -22.770  1.00 98.00           H  
ATOM   2409  N   SER A 150       5.456   4.868 -21.562  1.00 98.03           N  
ATOM   2410  H   SER A 150       5.634   5.747 -21.098  1.00 98.03           H  
ATOM   2411  CA  SER A 150       4.823   3.799 -20.782  1.00 98.03           C  
ATOM   2412  HA  SER A 150       5.550   2.992 -20.697  1.00 98.03           H  
ATOM   2413  C   SER A 150       3.561   3.263 -21.476  1.00 98.03           C  
ATOM   2414  CB  SER A 150       4.491   4.241 -19.350  1.00 98.03           C  
ATOM   2415  HB2 SER A 150       5.365   4.098 -18.714  1.00 98.03           H  
ATOM   2416  HB3 SER A 150       3.671   3.642 -18.953  1.00 98.03           H  
ATOM   2417  O   SER A 150       2.749   4.053 -21.997  1.00 98.03           O  
ATOM   2418  OG  SER A 150       4.126   5.604 -19.334  1.00 98.03           O  
ATOM   2419  HG  SER A 150       4.949   6.084 -19.455  1.00 98.03           H  
ATOM   2420  N   PRO A 151       3.387   1.929 -21.532  1.00 97.24           N  
ATOM   2421  CA  PRO A 151       2.169   1.318 -22.051  1.00 97.24           C  
ATOM   2422  HA  PRO A 151       1.989   1.662 -23.070  1.00 97.24           H  
ATOM   2423  C   PRO A 151       0.946   1.675 -21.197  1.00 97.24           C  
ATOM   2424  CB  PRO A 151       2.444  -0.190 -22.089  1.00 97.24           C  
ATOM   2425  HB2 PRO A 151       2.812  -0.467 -23.077  1.00 97.24           H  
ATOM   2426  HB3 PRO A 151       1.561  -0.779 -21.842  1.00 97.24           H  
ATOM   2427  O   PRO A 151      -0.106   1.986 -21.768  1.00 97.24           O  
ATOM   2428  CG  PRO A 151       3.557  -0.402 -21.065  1.00 97.24           C  
ATOM   2429  HG2 PRO A 151       4.171  -1.271 -21.302  1.00 97.24           H  
ATOM   2430  HG3 PRO A 151       3.130  -0.500 -20.067  1.00 97.24           H  
ATOM   2431  CD  PRO A 151       4.348   0.897 -21.152  1.00 97.24           C  
ATOM   2432  HD2 PRO A 151       4.824   1.103 -20.193  1.00 97.24           H  
ATOM   2433  HD3 PRO A 151       5.107   0.810 -21.929  1.00 97.24           H  
ATOM   2434  N   TYR A 152       1.101   1.771 -19.873  1.00 97.25           N  
ATOM   2435  H   TYR A 152       1.994   1.531 -19.468  1.00 97.25           H  
ATOM   2436  CA  TYR A 152       0.017   2.056 -18.928  1.00 97.25           C  
ATOM   2437  HA  TYR A 152      -0.927   2.013 -19.470  1.00 97.25           H  
ATOM   2438  C   TYR A 152       0.151   3.444 -18.286  1.00 97.25           C  
ATOM   2439  CB  TYR A 152      -0.033   0.959 -17.858  1.00 97.25           C  
ATOM   2440  HB2 TYR A 152      -0.966   1.035 -17.299  1.00 97.25           H  
ATOM   2441  HB3 TYR A 152       0.781   1.121 -17.152  1.00 97.25           H  
ATOM   2442  O   TYR A 152       1.231   4.038 -18.307  1.00 97.25           O  
ATOM   2443  CG  TYR A 152       0.077  -0.438 -18.430  1.00 97.25           C  
ATOM   2444  CD1 TYR A 152      -0.960  -0.984 -19.214  1.00 97.25           C  
ATOM   2445  HD1 TYR A 152      -1.875  -0.433 -19.368  1.00 97.25           H  
ATOM   2446  CD2 TYR A 152       1.262  -1.163 -18.225  1.00 97.25           C  
ATOM   2447  HD2 TYR A 152       2.059  -0.760 -17.618  1.00 97.25           H  
ATOM   2448  CE1 TYR A 152      -0.802  -2.261 -19.795  1.00 97.25           C  
ATOM   2449  HE1 TYR A 152      -1.586  -2.707 -20.388  1.00 97.25           H  
ATOM   2450  CE2 TYR A 152       1.422  -2.426 -18.811  1.00 97.25           C  
ATOM   2451  HE2 TYR A 152       2.338  -2.974 -18.649  1.00 97.25           H  
ATOM   2452  OH  TYR A 152       0.571  -4.213 -20.144  1.00 97.25           O  
ATOM   2453  HH  TYR A 152       1.416  -4.579 -19.875  1.00 97.25           H  
ATOM   2454  CZ  TYR A 152       0.395  -2.986 -19.592  1.00 97.25           C  
ATOM   2455  N   PRO A 153      -0.937   4.004 -17.731  1.00 97.66           N  
ATOM   2456  CA  PRO A 153      -0.846   5.180 -16.879  1.00 97.66           C  
ATOM   2457  HA  PRO A 153      -0.455   6.006 -17.473  1.00 97.66           H  
ATOM   2458  C   PRO A 153       0.065   4.915 -15.677  1.00 97.66           C  
ATOM   2459  CB  PRO A 153      -2.278   5.494 -16.435  1.00 97.66           C  
ATOM   2460  HB2 PRO A 153      -2.487   5.029 -15.471  1.00 97.66           H  
ATOM   2461  HB3 PRO A 153      -2.458   6.568 -16.383  1.00 97.66           H  
ATOM   2462  O   PRO A 153      -0.044   3.876 -15.033  1.00 97.66           O  
ATOM   2463  CG  PRO A 153      -3.135   4.825 -17.508  1.00 97.66           C  
ATOM   2464  HG2 PRO A 153      -3.206   5.476 -18.380  1.00 97.66           H  
ATOM   2465  HG3 PRO A 153      -4.126   4.568 -17.134  1.00 97.66           H  
ATOM   2466  CD  PRO A 153      -2.322   3.582 -17.858  1.00 97.66           C  
ATOM   2467  HD2 PRO A 153      -2.530   2.791 -17.137  1.00 97.66           H  
ATOM   2468  HD3 PRO A 153      -2.562   3.253 -18.869  1.00 97.66           H  
ATOM   2469  N   ALA A 154       0.924   5.876 -15.358  1.00 97.71           N  
ATOM   2470  H   ALA A 154       0.929   6.722 -15.910  1.00 97.71           H  
ATOM   2471  CA  ALA A 154       1.725   5.832 -14.150  1.00 97.71           C  
ATOM   2472  HA  ALA A 154       2.180   4.845 -14.073  1.00 97.71           H  
ATOM   2473  C   ALA A 154       0.835   6.039 -12.915  1.00 97.71           C  
ATOM   2474  CB  ALA A 154       2.848   6.860 -14.266  1.00 97.71           C  
ATOM   2475  HB1 ALA A 154       3.500   6.784 -13.396  1.00 97.71           H  
ATOM   2476  HB2 ALA A 154       2.430   7.865 -14.326  1.00 97.71           H  
ATOM   2477  HB3 ALA A 154       3.428   6.636 -15.161  1.00 97.71           H  
ATOM   2478  O   ALA A 154      -0.091   6.870 -12.911  1.00 97.71           O  
ATOM   2479  N   ASP A 155       1.141   5.290 -11.864  1.00 95.64           N  
ATOM   2480  H   ASP A 155       1.942   4.678 -11.922  1.00 95.64           H  
ATOM   2481  CA  ASP A 155       0.415   5.300 -10.604  1.00 95.64           C  
ATOM   2482  HA  ASP A 155      -0.183   6.209 -10.536  1.00 95.64           H  
ATOM   2483  C   ASP A 155       1.398   5.296  -9.440  1.00 95.64           C  
ATOM   2484  CB  ASP A 155      -0.547   4.109 -10.517  1.00 95.64           C  
ATOM   2485  HB2 ASP A 155      -1.263   4.168 -11.337  1.00 95.64           H  
ATOM   2486  HB3 ASP A 155       0.015   3.179 -10.612  1.00 95.64           H  
ATOM   2487  O   ASP A 155       2.160   4.352  -9.252  1.00 95.64           O  
ATOM   2488  CG  ASP A 155      -1.312   4.107  -9.189  1.00 95.64           C  
ATOM   2489  OD1 ASP A 155      -1.334   5.165  -8.513  1.00 95.64           O  
ATOM   2490  OD2 ASP A 155      -1.876   3.052  -8.846  1.00 95.64           O  
ATOM   2491  N   ILE A 156       1.356   6.360  -8.640  1.00 94.56           N  
ATOM   2492  H   ILE A 156       0.578   6.997  -8.742  1.00 94.56           H  
ATOM   2493  CA  ILE A 156       2.255   6.530  -7.500  1.00 94.56           C  
ATOM   2494  HA  ILE A 156       3.268   6.368  -7.867  1.00 94.56           H  
ATOM   2495  C   ILE A 156       2.018   5.476  -6.413  1.00 94.56           C  
ATOM   2496  CB  ILE A 156       2.140   7.971  -6.964  1.00 94.56           C  
ATOM   2497  HB  ILE A 156       2.138   8.643  -7.823  1.00 94.56           H  
ATOM   2498  O   ILE A 156       2.918   5.205  -5.631  1.00 94.56           O  
ATOM   2499  CG1 ILE A 156       3.328   8.383  -6.078  1.00 94.56           C  
ATOM   2500 HG12 ILE A 156       3.411   7.726  -5.212  1.00 94.56           H  
ATOM   2501 HG13 ILE A 156       3.148   9.394  -5.711  1.00 94.56           H  
ATOM   2502  CG2 ILE A 156       0.824   8.209  -6.205  1.00 94.56           C  
ATOM   2503 HG21 ILE A 156       0.722   9.265  -5.958  1.00 94.56           H  
ATOM   2504 HG22 ILE A 156       0.817   7.642  -5.274  1.00 94.56           H  
ATOM   2505 HG23 ILE A 156      -0.032   7.901  -6.806  1.00 94.56           H  
ATOM   2506  CD1 ILE A 156       4.652   8.393  -6.842  1.00 94.56           C  
ATOM   2507 HD11 ILE A 156       4.992   7.378  -7.051  1.00 94.56           H  
ATOM   2508 HD12 ILE A 156       4.535   8.943  -7.776  1.00 94.56           H  
ATOM   2509 HD13 ILE A 156       5.395   8.913  -6.238  1.00 94.56           H  
ATOM   2510  N   ASN A 157       0.840   4.852  -6.386  1.00 91.72           N  
ATOM   2511  H   ASN A 157       0.137   5.096  -7.069  1.00 91.72           H  
ATOM   2512  CA  ASN A 157       0.528   3.778  -5.446  1.00 91.72           C  
ATOM   2513  HA  ASN A 157       1.151   3.884  -4.558  1.00 91.72           H  
ATOM   2514  C   ASN A 157       0.829   2.383  -6.019  1.00 91.72           C  
ATOM   2515  CB  ASN A 157      -0.933   3.928  -5.012  1.00 91.72           C  
ATOM   2516  HB2 ASN A 157      -1.582   3.802  -5.879  1.00 91.72           H  
ATOM   2517  HB3 ASN A 157      -1.170   3.146  -4.291  1.00 91.72           H  
ATOM   2518  O   ASN A 157       0.578   1.385  -5.350  1.00 91.72           O  
ATOM   2519  CG  ASN A 157      -1.207   5.262  -4.345  1.00 91.72           C  
ATOM   2520  ND2 ASN A 157      -2.266   5.932  -4.733  1.00 91.72           N  
ATOM   2521 HD21 ASN A 157      -2.848   5.545  -5.461  1.00 91.72           H  
ATOM   2522 HD22 ASN A 157      -2.454   6.793  -4.239  1.00 91.72           H  
ATOM   2523  OD1 ASN A 157      -0.480   5.737  -3.490  1.00 91.72           O  
ATOM   2524  N   GLY A 158       1.324   2.288  -7.260  1.00 90.34           N  
ATOM   2525  H   GLY A 158       1.534   3.136  -7.766  1.00 90.34           H  
ATOM   2526  CA  GLY A 158       1.653   1.011  -7.899  1.00 90.34           C  
ATOM   2527  HA2 GLY A 158       2.032   1.211  -8.901  1.00 90.34           H  
ATOM   2528  HA3 GLY A 158       2.435   0.515  -7.324  1.00 90.34           H  
ATOM   2529  C   GLY A 158       0.466   0.047  -8.024  1.00 90.34           C  
ATOM   2530  O   GLY A 158       0.668  -1.162  -8.000  1.00 90.34           O  
ATOM   2531  N   GLY A 159      -0.766   0.558  -8.113  1.00 89.49           N  
ATOM   2532  H   GLY A 159      -0.879   1.559  -8.185  1.00 89.49           H  
ATOM   2533  CA  GLY A 159      -1.999  -0.233  -8.129  1.00 89.49           C  
ATOM   2534  HA2 GLY A 159      -1.810  -1.186  -8.623  1.00 89.49           H  
ATOM   2535  HA3 GLY A 159      -2.748   0.311  -8.705  1.00 89.49           H  
ATOM   2536  C   GLY A 159      -2.591  -0.530  -6.747  1.00 89.49           C  
ATOM   2537  O   GLY A 159      -3.743  -0.964  -6.662  1.00 89.49           O  
ATOM   2538  N   PHE A 160      -1.870  -0.248  -5.657  1.00 92.50           N  
ATOM   2539  H   PHE A 160      -0.942   0.136  -5.764  1.00 92.50           H  
ATOM   2540  CA  PHE A 160      -2.360  -0.475  -4.301  1.00 92.50           C  
ATOM   2541  HA  PHE A 160      -2.855  -1.447  -4.296  1.00 92.50           H  
ATOM   2542  C   PHE A 160      -3.395   0.589  -3.915  1.00 92.50           C  
ATOM   2543  CB  PHE A 160      -1.186  -0.555  -3.319  1.00 92.50           C  
ATOM   2544  HB2 PHE A 160      -0.491  -1.319  -3.667  1.00 92.50           H  
ATOM   2545  HB3 PHE A 160      -0.660   0.400  -3.327  1.00 92.50           H  
ATOM   2546  O   PHE A 160      -3.076   1.686  -3.463  1.00 92.50           O  
ATOM   2547  CG  PHE A 160      -1.571  -0.888  -1.889  1.00 92.50           C  
ATOM   2548  CD1 PHE A 160      -0.963  -0.185  -0.832  1.00 92.50           C  
ATOM   2549  HD1 PHE A 160      -0.246   0.594  -1.042  1.00 92.50           H  
ATOM   2550  CD2 PHE A 160      -2.508  -1.904  -1.604  1.00 92.50           C  
ATOM   2551  HD2 PHE A 160      -2.961  -2.479  -2.398  1.00 92.50           H  
ATOM   2552  CE1 PHE A 160      -1.290  -0.486   0.500  1.00 92.50           C  
ATOM   2553  HE1 PHE A 160      -0.836   0.074   1.303  1.00 92.50           H  
ATOM   2554  CE2 PHE A 160      -2.846  -2.193  -0.272  1.00 92.50           C  
ATOM   2555  HE2 PHE A 160      -3.581  -2.955  -0.055  1.00 92.50           H  
ATOM   2556  CZ  PHE A 160      -2.232  -1.487   0.776  1.00 92.50           C  
ATOM   2557  HZ  PHE A 160      -2.503  -1.683   1.804  1.00 92.50           H  
ATOM   2558  N   SER A 161      -4.666   0.260  -4.137  1.00 92.02           N  
ATOM   2559  H   SER A 161      -4.826  -0.611  -4.621  1.00 92.02           H  
ATOM   2560  CA  SER A 161      -5.800   1.181  -3.971  1.00 92.02           C  
ATOM   2561  HA  SER A 161      -5.432   2.179  -3.733  1.00 92.02           H  
ATOM   2562  C   SER A 161      -6.754   0.786  -2.844  1.00 92.02           C  
ATOM   2563  CB  SER A 161      -6.562   1.271  -5.295  1.00 92.02           C  
ATOM   2564  HB2 SER A 161      -5.914   1.708  -6.055  1.00 92.02           H  
ATOM   2565  HB3 SER A 161      -7.433   1.913  -5.167  1.00 92.02           H  
ATOM   2566  O   SER A 161      -7.615   1.573  -2.449  1.00 92.02           O  
ATOM   2567  OG  SER A 161      -6.981  -0.014  -5.718  1.00 92.02           O  
ATOM   2568  HG  SER A 161      -6.263  -0.418  -6.211  1.00 92.02           H  
ATOM   2569  N   SER A 162      -6.640  -0.440  -2.334  1.00 95.50           N  
ATOM   2570  H   SER A 162      -5.885  -1.029  -2.656  1.00 95.50           H  
ATOM   2571  CA  SER A 162      -7.565  -1.006  -1.355  1.00 95.50           C  
ATOM   2572  HA  SER A 162      -8.010  -0.207  -0.763  1.00 95.50           H  
ATOM   2573  C   SER A 162      -6.856  -1.964  -0.406  1.00 95.50           C  
ATOM   2574  CB  SER A 162      -8.685  -1.760  -2.074  1.00 95.50           C  
ATOM   2575  HB2 SER A 162      -9.314  -2.258  -1.336  1.00 95.50           H  
ATOM   2576  HB3 SER A 162      -8.252  -2.513  -2.732  1.00 95.50           H  
ATOM   2577  O   SER A 162      -6.005  -2.748  -0.816  1.00 95.50           O  
ATOM   2578  OG  SER A 162      -9.481  -0.874  -2.831  1.00 95.50           O  
ATOM   2579  HG  SER A 162      -8.920  -0.177  -3.179  1.00 95.50           H  
ATOM   2580  N   MET A 163      -7.257  -1.929   0.860  1.00 97.51           N  
ATOM   2581  H   MET A 163      -7.969  -1.255   1.104  1.00 97.51           H  
ATOM   2582  CA  MET A 163      -6.827  -2.843   1.911  1.00 97.51           C  
ATOM   2583  HA  MET A 163      -5.945  -3.391   1.578  1.00 97.51           H  
ATOM   2584  C   MET A 163      -7.929  -3.844   2.235  1.00 97.51           C  
ATOM   2585  CB  MET A 163      -6.462  -2.064   3.177  1.00 97.51           C  
ATOM   2586  HB2 MET A 163      -7.317  -1.465   3.491  1.00 97.51           H  
ATOM   2587  HB3 MET A 163      -6.226  -2.775   3.968  1.00 97.51           H  
ATOM   2588  O   MET A 163      -9.101  -3.488   2.353  1.00 97.51           O  
ATOM   2589  CG  MET A 163      -5.250  -1.162   2.961  1.00 97.51           C  
ATOM   2590  HG2 MET A 163      -5.470  -0.431   2.183  1.00 97.51           H  
ATOM   2591  HG3 MET A 163      -4.432  -1.792   2.612  1.00 97.51           H  
ATOM   2592  SD  MET A 163      -4.709  -0.283   4.449  1.00 97.51           S  
ATOM   2593  CE  MET A 163      -6.039   0.938   4.577  1.00 97.51           C  
ATOM   2594  HE1 MET A 163      -5.841   1.577   5.437  1.00 97.51           H  
ATOM   2595  HE2 MET A 163      -6.072   1.549   3.675  1.00 97.51           H  
ATOM   2596  HE3 MET A 163      -6.999   0.441   4.716  1.00 97.51           H  
ATOM   2597  N   TYR A 164      -7.542  -5.090   2.458  1.00 97.53           N  
ATOM   2598  H   TYR A 164      -6.560  -5.305   2.357  1.00 97.53           H  
ATOM   2599  CA  TYR A 164      -8.423  -6.169   2.873  1.00 97.53           C  
ATOM   2600  HA  TYR A 164      -9.462  -5.904   2.675  1.00 97.53           H  
ATOM   2601  C   TYR A 164      -8.251  -6.390   4.372  1.00 97.53           C  
ATOM   2602  CB  TYR A 164      -8.097  -7.424   2.060  1.00 97.53           C  
ATOM   2603  HB2 TYR A 164      -8.659  -8.255   2.487  1.00 97.53           H  
ATOM   2604  HB3 TYR A 164      -7.034  -7.648   2.155  1.00 97.53           H  
ATOM   2605  O   TYR A 164      -7.163  -6.742   4.832  1.00 97.53           O  
ATOM   2606  CG  TYR A 164      -8.438  -7.315   0.589  1.00 97.53           C  
ATOM   2607  CD1 TYR A 164      -9.569  -7.977   0.074  1.00 97.53           C  
ATOM   2608  HD1 TYR A 164     -10.186  -8.587   0.718  1.00 97.53           H  
ATOM   2609  CD2 TYR A 164      -7.619  -6.555  -0.269  1.00 97.53           C  
ATOM   2610  HD2 TYR A 164      -6.729  -6.072   0.107  1.00 97.53           H  
ATOM   2611  CE1 TYR A 164      -9.888  -7.866  -1.292  1.00 97.53           C  
ATOM   2612  HE1 TYR A 164     -10.741  -8.384  -1.706  1.00 97.53           H  
ATOM   2613  CE2 TYR A 164      -7.948  -6.423  -1.629  1.00 97.53           C  
ATOM   2614  HE2 TYR A 164      -7.325  -5.822  -2.274  1.00 97.53           H  
ATOM   2615  OH  TYR A 164      -9.398  -6.981  -3.460  1.00 97.53           O  
ATOM   2616  HH  TYR A 164      -8.721  -6.511  -3.952  1.00 97.53           H  
ATOM   2617  CZ  TYR A 164      -9.082  -7.085  -2.144  1.00 97.53           C  
ATOM   2618  N   VAL A 165      -9.317  -6.160   5.137  1.00 98.37           N  
ATOM   2619  H   VAL A 165     -10.174  -5.856   4.697  1.00 98.37           H  
ATOM   2620  CA  VAL A 165      -9.327  -6.337   6.591  1.00 98.37           C  
ATOM   2621  HA  VAL A 165      -8.300  -6.335   6.956  1.00 98.37           H  
ATOM   2622  C   VAL A 165      -9.953  -7.684   6.916  1.00 98.37           C  
ATOM   2623  CB  VAL A 165     -10.060  -5.191   7.310  1.00 98.37           C  
ATOM   2624  HB  VAL A 165     -11.114  -5.195   7.032  1.00 98.37           H  
ATOM   2625  O   VAL A 165     -11.148  -7.889   6.703  1.00 98.37           O  
ATOM   2626  CG1 VAL A 165      -9.951  -5.351   8.834  1.00 98.37           C  
ATOM   2627 HG11 VAL A 165     -10.434  -4.511   9.332  1.00 98.37           H  
ATOM   2628 HG12 VAL A 165      -8.903  -5.386   9.130  1.00 98.37           H  
ATOM   2629 HG13 VAL A 165     -10.443  -6.269   9.155  1.00 98.37           H  
ATOM   2630  CG2 VAL A 165      -9.467  -3.826   6.939  1.00 98.37           C  
ATOM   2631 HG21 VAL A 165      -9.576  -3.645   5.870  1.00 98.37           H  
ATOM   2632 HG22 VAL A 165     -10.000  -3.040   7.475  1.00 98.37           H  
ATOM   2633 HG23 VAL A 165      -8.409  -3.791   7.200  1.00 98.37           H  
ATOM   2634  N   TYR A 166      -9.152  -8.593   7.453  1.00 98.19           N  
ATOM   2635  H   TYR A 166      -8.187  -8.333   7.597  1.00 98.19           H  
ATOM   2636  CA  TYR A 166      -9.561  -9.916   7.908  1.00 98.19           C  
ATOM   2637  HA  TYR A 166     -10.559 -10.136   7.529  1.00 98.19           H  
ATOM   2638  C   TYR A 166      -9.606  -9.969   9.429  1.00 98.19           C  
ATOM   2639  CB  TYR A 166      -8.609 -10.992   7.382  1.00 98.19           C  
ATOM   2640  HB2 TYR A 166      -7.640 -10.883   7.871  1.00 98.19           H  
ATOM   2641  HB3 TYR A 166      -8.996 -11.970   7.667  1.00 98.19           H  
ATOM   2642  O   TYR A 166      -8.897  -9.230  10.115  1.00 98.19           O  
ATOM   2643  CG  TYR A 166      -8.386 -10.972   5.892  1.00 98.19           C  
ATOM   2644  CD1 TYR A 166      -9.192 -11.777   5.071  1.00 98.19           C  
ATOM   2645  HD1 TYR A 166      -9.950 -12.409   5.510  1.00 98.19           H  
ATOM   2646  CD2 TYR A 166      -7.400 -10.142   5.324  1.00 98.19           C  
ATOM   2647  HD2 TYR A 166      -6.800  -9.496   5.948  1.00 98.19           H  
ATOM   2648  CE1 TYR A 166      -9.024 -11.743   3.679  1.00 98.19           C  
ATOM   2649  HE1 TYR A 166      -9.657 -12.328   3.028  1.00 98.19           H  
ATOM   2650  CE2 TYR A 166      -7.230 -10.123   3.928  1.00 98.19           C  
ATOM   2651  HE2 TYR A 166      -6.505  -9.463   3.476  1.00 98.19           H  
ATOM   2652  OH  TYR A 166      -7.908 -10.894   1.751  1.00 98.19           O  
ATOM   2653  HH  TYR A 166      -7.221 -10.299   1.441  1.00 98.19           H  
ATOM   2654  CZ  TYR A 166      -8.039 -10.924   3.101  1.00 98.19           C  
ATOM   2655  N   THR A 167     -10.402 -10.891   9.955  1.00 98.13           N  
ATOM   2656  H   THR A 167     -10.940 -11.487   9.342  1.00 98.13           H  
ATOM   2657  CA  THR A 167     -10.456 -11.165  11.390  1.00 98.13           C  
ATOM   2658  HA  THR A 167      -9.469 -10.958  11.803  1.00 98.13           H  
ATOM   2659  C   THR A 167     -10.743 -12.635  11.653  1.00 98.13           C  
ATOM   2660  CB  THR A 167     -11.470 -10.247  12.089  1.00 98.13           C  
ATOM   2661  HB  THR A 167     -11.178  -9.210  11.922  1.00 98.13           H  
ATOM   2662  O   THR A 167     -11.397 -13.306  10.857  1.00 98.13           O  
ATOM   2663  CG2 THR A 167     -12.896 -10.447  11.584  1.00 98.13           C  
ATOM   2664 HG21 THR A 167     -13.547  -9.693  12.028  1.00 98.13           H  
ATOM   2665 HG22 THR A 167     -12.931 -10.361  10.497  1.00 98.13           H  
ATOM   2666 HG23 THR A 167     -13.243 -11.440  11.869  1.00 98.13           H  
ATOM   2667  OG1 THR A 167     -11.501 -10.490  13.473  1.00 98.13           O  
ATOM   2668  HG1 THR A 167     -10.605 -10.398  13.807  1.00 98.13           H  
ATOM   2669  N   ASP A 168     -10.265 -13.158  12.773  1.00 97.59           N  
ATOM   2670  H   ASP A 168      -9.831 -12.557  13.459  1.00 97.59           H  
ATOM   2671  CA  ASP A 168     -10.533 -14.535  13.181  1.00 97.59           C  
ATOM   2672  HA  ASP A 168     -10.395 -15.171  12.307  1.00 97.59           H  
ATOM   2673  C   ASP A 168     -11.976 -14.758  13.661  1.00 97.59           C  
ATOM   2674  CB  ASP A 168      -9.500 -14.987  14.224  1.00 97.59           C  
ATOM   2675  HB2 ASP A 168      -8.508 -14.920  13.776  1.00 97.59           H  
ATOM   2676  HB3 ASP A 168      -9.681 -16.036  14.458  1.00 97.59           H  
ATOM   2677  O   ASP A 168     -12.408 -15.910  13.717  1.00 97.59           O  
ATOM   2678  CG  ASP A 168      -9.498 -14.183  15.531  1.00 97.59           C  
ATOM   2679  OD1 ASP A 168     -10.168 -13.125  15.594  1.00 97.59           O  
ATOM   2680  OD2 ASP A 168      -8.753 -14.587  16.447  1.00 97.59           O  
ATOM   2681  N   ILE A 169     -12.747 -13.699  13.931  1.00 97.66           N  
ATOM   2682  H   ILE A 169     -12.286 -12.801  13.953  1.00 97.66           H  
ATOM   2683  CA  ILE A 169     -14.091 -13.805  14.519  1.00 97.66           C  
ATOM   2684  HA  ILE A 169     -14.057 -14.662  15.192  1.00 97.66           H  
ATOM   2685  C   ILE A 169     -15.209 -14.134  13.518  1.00 97.66           C  
ATOM   2686  CB  ILE A 169     -14.380 -12.533  15.354  1.00 97.66           C  
ATOM   2687  HB  ILE A 169     -13.432 -12.111  15.689  1.00 97.66           H  
ATOM   2688  O   ILE A 169     -16.287 -14.591  13.910  1.00 97.66           O  
ATOM   2689  CG1 ILE A 169     -15.190 -12.876  16.611  1.00 97.66           C  
ATOM   2690 HG12 ILE A 169     -16.029 -13.521  16.348  1.00 97.66           H  
ATOM   2691 HG13 ILE A 169     -15.577 -11.965  17.068  1.00 97.66           H  
ATOM   2692  CG2 ILE A 169     -15.108 -11.430  14.569  1.00 97.66           C  
ATOM   2693 HG21 ILE A 169     -14.536 -11.180  13.676  1.00 97.66           H  
ATOM   2694 HG22 ILE A 169     -15.181 -10.534  15.185  1.00 97.66           H  
ATOM   2695 HG23 ILE A 169     -16.112 -11.753  14.294  1.00 97.66           H  
ATOM   2696  CD1 ILE A 169     -14.331 -13.595  17.650  1.00 97.66           C  
ATOM   2697 HD11 ILE A 169     -14.980 -13.912  18.467  1.00 97.66           H  
ATOM   2698 HD12 ILE A 169     -13.570 -12.919  18.039  1.00 97.66           H  
ATOM   2699 HD13 ILE A 169     -13.840 -14.477  17.240  1.00 97.66           H  
ATOM   2700  N   VAL A 170     -14.967 -13.916  12.225  1.00 97.20           N  
ATOM   2701  H   VAL A 170     -14.044 -13.601  11.961  1.00 97.20           H  
ATOM   2702  CA  VAL A 170     -15.973 -14.098  11.171  1.00 97.20           C  
ATOM   2703  HA  VAL A 170     -16.961 -14.092  11.630  1.00 97.20           H  
ATOM   2704  C   VAL A 170     -15.844 -15.436  10.461  1.00 97.20           C  
ATOM   2705  CB  VAL A 170     -15.975 -12.954  10.148  1.00 97.20           C  
ATOM   2706  HB  VAL A 170     -16.737 -13.200   9.408  1.00 97.20           H  
ATOM   2707  O   VAL A 170     -14.765 -16.043  10.413  1.00 97.20           O  
ATOM   2708  CG1 VAL A 170     -16.382 -11.639  10.811  1.00 97.20           C  
ATOM   2709 HG11 VAL A 170     -16.481 -10.867  10.048  1.00 97.20           H  
ATOM   2710 HG12 VAL A 170     -15.640 -11.329  11.547  1.00 97.20           H  
ATOM   2711 HG13 VAL A 170     -17.347 -11.776  11.299  1.00 97.20           H  
ATOM   2712  CG2 VAL A 170     -14.668 -12.788   9.373  1.00 97.20           C  
ATOM   2713 HG21 VAL A 170     -13.824 -12.649  10.048  1.00 97.20           H  
ATOM   2714 HG22 VAL A 170     -14.493 -13.680   8.772  1.00 97.20           H  
ATOM   2715 HG23 VAL A 170     -14.740 -11.934   8.700  1.00 97.20           H  
ATOM   2716  N   ASP A 171     -16.962 -15.886   9.896  1.00 92.51           N  
ATOM   2717  H   ASP A 171     -17.811 -15.349   9.998  1.00 92.51           H  
ATOM   2718  CA  ASP A 171     -16.966 -16.996   8.949  1.00 92.51           C  
ATOM   2719  HA  ASP A 171     -16.377 -17.801   9.389  1.00 92.51           H  
ATOM   2720  C   ASP A 171     -16.294 -16.608   7.621  1.00 92.51           C  
ATOM   2721  CB  ASP A 171     -18.397 -17.523   8.751  1.00 92.51           C  
ATOM   2722  HB2 ASP A 171     -18.941 -17.439   9.692  1.00 92.51           H  
ATOM   2723  HB3 ASP A 171     -18.912 -16.908   8.013  1.00 92.51           H  
ATOM   2724  O   ASP A 171     -16.191 -15.429   7.266  1.00 92.51           O  
ATOM   2725  CG  ASP A 171     -18.438 -18.997   8.319  1.00 92.51           C  
ATOM   2726  OD1 ASP A 171     -17.352 -19.581   8.083  1.00 92.51           O  
ATOM   2727  OD2 ASP A 171     -19.562 -19.535   8.253  1.00 92.51           O  
ATOM   2728  N   ALA A 172     -15.815 -17.606   6.883  1.00 94.76           N  
ATOM   2729  H   ALA A 172     -16.072 -18.544   7.158  1.00 94.76           H  
ATOM   2730  CA  ALA A 172     -15.184 -17.392   5.593  1.00 94.76           C  
ATOM   2731  HA  ALA A 172     -14.469 -16.577   5.707  1.00 94.76           H  
ATOM   2732  C   ALA A 172     -16.219 -16.969   4.538  1.00 94.76           C  
ATOM   2733  CB  ALA A 172     -14.398 -18.644   5.194  1.00 94.76           C  
ATOM   2734  HB1 ALA A 172     -13.706 -18.915   5.991  1.00 94.76           H  
ATOM   2735  HB2 ALA A 172     -15.085 -19.471   5.016  1.00 94.76           H  
ATOM   2736  HB3 ALA A 172     -13.825 -18.437   4.290  1.00 94.76           H  
ATOM   2737  O   ALA A 172     -17.236 -17.632   4.327  1.00 94.76           O  
ATOM   2738  N   GLN A 173     -15.923 -15.885   3.828  1.00 92.95           N  
ATOM   2739  H   GLN A 173     -15.058 -15.404   4.032  1.00 92.95           H  
ATOM   2740  CA  GLN A 173     -16.716 -15.356   2.727  1.00 92.95           C  
ATOM   2741  HA  GLN A 173     -17.696 -15.832   2.716  1.00 92.95           H  
ATOM   2742  C   GLN A 173     -16.046 -15.602   1.385  1.00 92.95           C  
ATOM   2743  CB  GLN A 173     -16.912 -13.853   2.882  1.00 92.95           C  
ATOM   2744  HB2 GLN A 173     -15.950 -13.342   2.840  1.00 92.95           H  
ATOM   2745  HB3 GLN A 173     -17.512 -13.522   2.035  1.00 92.95           H  
ATOM   2746  O   GLN A 173     -14.825 -15.707   1.304  1.00 92.95           O  
ATOM   2747  CG  GLN A 173     -17.620 -13.484   4.182  1.00 92.95           C  
ATOM   2748  HG2 GLN A 173     -18.421 -14.196   4.383  1.00 92.95           H  
ATOM   2749  HG3 GLN A 173     -16.911 -13.515   5.009  1.00 92.95           H  
ATOM   2750  CD  GLN A 173     -18.231 -12.098   4.091  1.00 92.95           C  
ATOM   2751  NE2 GLN A 173     -18.765 -11.604   5.159  1.00 92.95           N  
ATOM   2752 HE21 GLN A 173     -18.546 -12.031   6.048  1.00 92.95           H  
ATOM   2753 HE22 GLN A 173     -19.059 -10.642   5.074  1.00 92.95           H  
ATOM   2754  OE1 GLN A 173     -18.304 -11.435   3.075  1.00 92.95           O  
ATOM   2755  N   PHE A 174     -16.850 -15.638   0.325  1.00 92.67           N  
ATOM   2756  H   PHE A 174     -17.833 -15.446   0.451  1.00 92.67           H  
ATOM   2757  CA  PHE A 174     -16.329 -15.646  -1.035  1.00 92.67           C  
ATOM   2758  HA  PHE A 174     -15.562 -16.416  -1.119  1.00 92.67           H  
ATOM   2759  C   PHE A 174     -15.688 -14.301  -1.378  1.00 92.67           C  
ATOM   2760  CB  PHE A 174     -17.446 -15.978  -2.023  1.00 92.67           C  
ATOM   2761  HB2 PHE A 174     -18.291 -15.309  -1.858  1.00 92.67           H  
ATOM   2762  HB3 PHE A 174     -17.080 -15.790  -3.033  1.00 92.67           H  
ATOM   2763  O   PHE A 174     -16.324 -13.253  -1.270  1.00 92.67           O  
ATOM   2764  CG  PHE A 174     -17.905 -17.418  -1.960  1.00 92.67           C  
ATOM   2765  CD1 PHE A 174     -17.133 -18.416  -2.581  1.00 92.67           C  
ATOM   2766  HD1 PHE A 174     -16.207 -18.154  -3.072  1.00 92.67           H  
ATOM   2767  CD2 PHE A 174     -19.117 -17.758  -1.330  1.00 92.67           C  
ATOM   2768  HD2 PHE A 174     -19.714 -16.990  -0.861  1.00 92.67           H  
ATOM   2769  CE1 PHE A 174     -17.598 -19.741  -2.623  1.00 92.67           C  
ATOM   2770  HE1 PHE A 174     -17.025 -20.486  -3.155  1.00 92.67           H  
ATOM   2771  CE2 PHE A 174     -19.582 -19.085  -1.369  1.00 92.67           C  
ATOM   2772  HE2 PHE A 174     -20.541 -19.328  -0.935  1.00 92.67           H  
ATOM   2773  CZ  PHE A 174     -18.836 -20.070  -2.041  1.00 92.67           C  
ATOM   2774  HZ  PHE A 174     -19.222 -21.074  -2.135  1.00 92.67           H  
ATOM   2775  N   VAL A 175     -14.443 -14.359  -1.835  1.00 91.18           N  
ATOM   2776  H   VAL A 175     -13.986 -15.259  -1.861  1.00 91.18           H  
ATOM   2777  CA  VAL A 175     -13.695 -13.240  -2.402  1.00 91.18           C  
ATOM   2778  HA  VAL A 175     -14.372 -12.418  -2.634  1.00 91.18           H  
ATOM   2779  C   VAL A 175     -13.078 -13.756  -3.693  1.00 91.18           C  
ATOM   2780  CB  VAL A 175     -12.624 -12.727  -1.423  1.00 91.18           C  
ATOM   2781  HB  VAL A 175     -11.903 -13.518  -1.216  1.00 91.18           H  
ATOM   2782  O   VAL A 175     -12.104 -14.501  -3.665  1.00 91.18           O  
ATOM   2783  CG1 VAL A 175     -11.880 -11.520  -2.007  1.00 91.18           C  
ATOM   2784 HG11 VAL A 175     -11.352 -11.809  -2.916  1.00 91.18           H  
ATOM   2785 HG12 VAL A 175     -11.138 -11.164  -1.292  1.00 91.18           H  
ATOM   2786 HG13 VAL A 175     -12.578 -10.714  -2.233  1.00 91.18           H  
ATOM   2787  CG2 VAL A 175     -13.257 -12.290  -0.096  1.00 91.18           C  
ATOM   2788 HG21 VAL A 175     -14.011 -11.524  -0.276  1.00 91.18           H  
ATOM   2789 HG22 VAL A 175     -12.479 -11.902   0.562  1.00 91.18           H  
ATOM   2790 HG23 VAL A 175     -13.724 -13.140   0.400  1.00 91.18           H  
ATOM   2791  N   GLY A 176     -13.698 -13.425  -4.825  1.00 91.79           N  
ATOM   2792  H   GLY A 176     -14.532 -12.857  -4.780  1.00 91.79           H  
ATOM   2793  CA  GLY A 176     -13.338 -14.040  -6.102  1.00 91.79           C  
ATOM   2794  HA2 GLY A 176     -13.945 -13.621  -6.904  1.00 91.79           H  
ATOM   2795  HA3 GLY A 176     -12.290 -13.833  -6.317  1.00 91.79           H  
ATOM   2796  C   GLY A 176     -13.553 -15.557  -6.074  1.00 91.79           C  
ATOM   2797  O   GLY A 176     -14.657 -16.029  -5.800  1.00 91.79           O  
ATOM   2798  N   ASP A 177     -12.496 -16.307  -6.361  1.00 92.83           N  
ATOM   2799  H   ASP A 177     -11.597 -15.866  -6.496  1.00 92.83           H  
ATOM   2800  CA  ASP A 177     -12.453 -17.769  -6.427  1.00 92.83           C  
ATOM   2801  HA  ASP A 177     -13.449 -18.132  -6.681  1.00 92.83           H  
ATOM   2802  C   ASP A 177     -12.071 -18.446  -5.096  1.00 92.83           C  
ATOM   2803  CB  ASP A 177     -11.508 -18.179  -7.570  1.00 92.83           C  
ATOM   2804  HB2 ASP A 177     -11.552 -19.262  -7.686  1.00 92.83           H  
ATOM   2805  HB3 ASP A 177     -11.872 -17.738  -8.498  1.00 92.83           H  
ATOM   2806  O   ASP A 177     -12.072 -19.676  -5.007  1.00 92.83           O  
ATOM   2807  CG  ASP A 177     -10.045 -17.752  -7.367  1.00 92.83           C  
ATOM   2808  OD1 ASP A 177      -9.821 -16.695  -6.731  1.00 92.83           O  
ATOM   2809  OD2 ASP A 177      -9.168 -18.472  -7.890  1.00 92.83           O  
ATOM   2810  N   VAL A 178     -11.802 -17.671  -4.039  1.00 93.56           N  
ATOM   2811  H   VAL A 178     -11.803 -16.670  -4.175  1.00 93.56           H  
ATOM   2812  CA  VAL A 178     -11.392 -18.194  -2.728  1.00 93.56           C  
ATOM   2813  HA  VAL A 178     -11.364 -19.282  -2.790  1.00 93.56           H  
ATOM   2814  C   VAL A 178     -12.389 -17.864  -1.618  1.00 93.56           C  
ATOM   2815  CB  VAL A 178      -9.959 -17.760  -2.362  1.00 93.56           C  
ATOM   2816  HB  VAL A 178      -9.721 -18.194  -1.391  1.00 93.56           H  
ATOM   2817  O   VAL A 178     -13.163 -16.910  -1.696  1.00 93.56           O  
ATOM   2818  CG1 VAL A 178      -8.943 -18.311  -3.369  1.00 93.56           C  
ATOM   2819 HG11 VAL A 178      -7.929 -18.088  -3.035  1.00 93.56           H  
ATOM   2820 HG12 VAL A 178      -9.091 -17.853  -4.347  1.00 93.56           H  
ATOM   2821 HG13 VAL A 178      -9.058 -19.390  -3.470  1.00 93.56           H  
ATOM   2822  CG2 VAL A 178      -9.781 -16.243  -2.248  1.00 93.56           C  
ATOM   2823 HG21 VAL A 178     -10.524 -15.816  -1.576  1.00 93.56           H  
ATOM   2824 HG22 VAL A 178      -8.784 -16.017  -1.869  1.00 93.56           H  
ATOM   2825 HG23 VAL A 178      -9.885 -15.785  -3.232  1.00 93.56           H  
ATOM   2826  N   LYS A 179     -12.365 -18.666  -0.545  1.00 95.15           N  
ATOM   2827  H   LYS A 179     -11.683 -19.410  -0.538  1.00 95.15           H  
ATOM   2828  CA  LYS A 179     -13.072 -18.371   0.708  1.00 95.15           C  
ATOM   2829  HA  LYS A 179     -13.771 -17.556   0.524  1.00 95.15           H  
ATOM   2830  C   LYS A 179     -12.092 -17.905   1.775  1.00 95.15           C  
ATOM   2831  CB  LYS A 179     -13.874 -19.571   1.214  1.00 95.15           C  
ATOM   2832  HB2 LYS A 179     -14.160 -19.374   2.247  1.00 95.15           H  
ATOM   2833  HB3 LYS A 179     -13.251 -20.464   1.197  1.00 95.15           H  
ATOM   2834  O   LYS A 179     -11.167 -18.635   2.118  1.00 95.15           O  
ATOM   2835  CG  LYS A 179     -15.153 -19.806   0.407  1.00 95.15           C  
ATOM   2836  HG2 LYS A 179     -15.726 -18.881   0.353  1.00 95.15           H  
ATOM   2837  HG3 LYS A 179     -14.902 -20.137  -0.601  1.00 95.15           H  
ATOM   2838  CD  LYS A 179     -15.982 -20.876   1.125  1.00 95.15           C  
ATOM   2839  HD2 LYS A 179     -15.412 -21.803   1.174  1.00 95.15           H  
ATOM   2840  HD3 LYS A 179     -16.203 -20.534   2.136  1.00 95.15           H  
ATOM   2841  CE  LYS A 179     -17.287 -21.107   0.373  1.00 95.15           C  
ATOM   2842  HE2 LYS A 179     -17.053 -21.484  -0.623  1.00 95.15           H  
ATOM   2843  HE3 LYS A 179     -17.783 -20.144   0.255  1.00 95.15           H  
ATOM   2844  NZ  LYS A 179     -18.167 -22.050   1.101  1.00 95.15           N  
ATOM   2845  HZ1 LYS A 179     -19.036 -22.178   0.602  1.00 95.15           H  
ATOM   2846  HZ2 LYS A 179     -17.710 -22.944   1.211  1.00 95.15           H  
ATOM   2847  HZ3 LYS A 179     -18.374 -21.682   2.018  1.00 95.15           H  
ATOM   2848  N   VAL A 180     -12.325 -16.725   2.334  1.00 95.93           N  
ATOM   2849  H   VAL A 180     -13.117 -16.193   2.000  1.00 95.93           H  
ATOM   2850  CA  VAL A 180     -11.441 -16.086   3.319  1.00 95.93           C  
ATOM   2851  HA  VAL A 180     -10.866 -16.863   3.822  1.00 95.93           H  
ATOM   2852  C   VAL A 180     -12.258 -15.340   4.377  1.00 95.93           C  
ATOM   2853  CB  VAL A 180     -10.443 -15.131   2.632  1.00 95.93           C  
ATOM   2854  HB  VAL A 180      -9.907 -14.587   3.409  1.00 95.93           H  
ATOM   2855  O   VAL A 180     -13.349 -14.863   4.069  1.00 95.93           O  
ATOM   2856  CG1 VAL A 180      -9.403 -15.890   1.803  1.00 95.93           C  
ATOM   2857 HG11 VAL A 180      -8.913 -16.645   2.417  1.00 95.93           H  
ATOM   2858 HG12 VAL A 180      -8.649 -15.193   1.436  1.00 95.93           H  
ATOM   2859 HG13 VAL A 180      -9.871 -16.374   0.946  1.00 95.93           H  
ATOM   2860  CG2 VAL A 180     -11.135 -14.119   1.714  1.00 95.93           C  
ATOM   2861 HG21 VAL A 180     -11.660 -14.633   0.909  1.00 95.93           H  
ATOM   2862 HG22 VAL A 180     -11.852 -13.525   2.282  1.00 95.93           H  
ATOM   2863 HG23 VAL A 180     -10.398 -13.458   1.259  1.00 95.93           H  
ATOM   2864  N   PRO A 181     -11.782 -15.210   5.628  1.00 97.14           N  
ATOM   2865  CA  PRO A 181     -12.511 -14.529   6.702  1.00 97.14           C  
ATOM   2866  HA  PRO A 181     -13.572 -14.778   6.659  1.00 97.14           H  
ATOM   2867  C   PRO A 181     -12.392 -12.997   6.582  1.00 97.14           C  
ATOM   2868  CB  PRO A 181     -11.926 -15.121   7.982  1.00 97.14           C  
ATOM   2869  HB2 PRO A 181     -12.058 -14.465   8.843  1.00 97.14           H  
ATOM   2870  HB3 PRO A 181     -12.391 -16.087   8.180  1.00 97.14           H  
ATOM   2871  O   PRO A 181     -11.861 -12.311   7.459  1.00 97.14           O  
ATOM   2872  CG  PRO A 181     -10.457 -15.327   7.611  1.00 97.14           C  
ATOM   2873  HG2 PRO A 181      -9.923 -14.379   7.678  1.00 97.14           H  
ATOM   2874  HG3 PRO A 181      -9.982 -16.080   8.240  1.00 97.14           H  
ATOM   2875  CD  PRO A 181     -10.542 -15.776   6.151  1.00 97.14           C  
ATOM   2876  HD2 PRO A 181     -10.593 -16.863   6.108  1.00 97.14           H  
ATOM   2877  HD3 PRO A 181      -9.675 -15.416   5.597  1.00 97.14           H  
ATOM   2878  N   LEU A 182     -12.820 -12.466   5.434  1.00 97.41           N  
ATOM   2879  H   LEU A 182     -13.267 -13.085   4.772  1.00 97.41           H  
ATOM   2880  CA  LEU A 182     -12.796 -11.045   5.117  1.00 97.41           C  
ATOM   2881  HA  LEU A 182     -11.845 -10.634   5.455  1.00 97.41           H  
ATOM   2882  C   LEU A 182     -13.930 -10.336   5.859  1.00 97.41           C  
ATOM   2883  CB  LEU A 182     -12.903 -10.858   3.592  1.00 97.41           C  
ATOM   2884  HB2 LEU A 182     -13.849 -11.283   3.259  1.00 97.41           H  
ATOM   2885  HB3 LEU A 182     -12.095 -11.407   3.108  1.00 97.41           H  
ATOM   2886  O   LEU A 182     -15.096 -10.714   5.751  1.00 97.41           O  
ATOM   2887  CG  LEU A 182     -12.833  -9.387   3.139  1.00 97.41           C  
ATOM   2888  HG  LEU A 182     -13.558  -8.792   3.696  1.00 97.41           H  
ATOM   2889  CD1 LEU A 182     -11.438  -8.797   3.344  1.00 97.41           C  
ATOM   2890 HD11 LEU A 182     -11.406  -7.774   2.969  1.00 97.41           H  
ATOM   2891 HD12 LEU A 182     -11.179  -8.788   4.403  1.00 97.41           H  
ATOM   2892 HD13 LEU A 182     -10.702  -9.404   2.817  1.00 97.41           H  
ATOM   2893  CD2 LEU A 182     -13.169  -9.265   1.657  1.00 97.41           C  
ATOM   2894 HD21 LEU A 182     -14.133  -9.732   1.456  1.00 97.41           H  
ATOM   2895 HD22 LEU A 182     -12.395  -9.737   1.052  1.00 97.41           H  
ATOM   2896 HD23 LEU A 182     -13.231  -8.211   1.386  1.00 97.41           H  
ATOM   2897  N   LEU A 183     -13.579  -9.280   6.586  1.00 97.10           N  
ATOM   2898  H   LEU A 183     -12.602  -9.031   6.633  1.00 97.10           H  
ATOM   2899  CA  LEU A 183     -14.534  -8.419   7.268  1.00 97.10           C  
ATOM   2900  HA  LEU A 183     -15.422  -9.001   7.515  1.00 97.10           H  
ATOM   2901  C   LEU A 183     -14.972  -7.257   6.376  1.00 97.10           C  
ATOM   2902  CB  LEU A 183     -13.882  -7.923   8.564  1.00 97.10           C  
ATOM   2903  HB2 LEU A 183     -13.001  -7.332   8.315  1.00 97.10           H  
ATOM   2904  HB3 LEU A 183     -13.557  -8.787   9.144  1.00 97.10           H  
ATOM   2905  O   LEU A 183     -16.157  -6.929   6.329  1.00 97.10           O  
ATOM   2906  CG  LEU A 183     -14.803  -7.060   9.432  1.00 97.10           C  
ATOM   2907  HG  LEU A 183     -15.139  -6.195   8.861  1.00 97.10           H  
ATOM   2908  CD1 LEU A 183     -16.026  -7.814   9.951  1.00 97.10           C  
ATOM   2909 HD11 LEU A 183     -16.606  -7.171  10.613  1.00 97.10           H  
ATOM   2910 HD12 LEU A 183     -15.708  -8.699  10.503  1.00 97.10           H  
ATOM   2911 HD13 LEU A 183     -16.668  -8.111   9.121  1.00 97.10           H  
ATOM   2912  CD2 LEU A 183     -14.007  -6.561  10.631  1.00 97.10           C  
ATOM   2913 HD21 LEU A 183     -14.635  -5.863  11.185  1.00 97.10           H  
ATOM   2914 HD22 LEU A 183     -13.110  -6.038  10.298  1.00 97.10           H  
ATOM   2915 HD23 LEU A 183     -13.721  -7.392  11.276  1.00 97.10           H  
ATOM   2916  N   ARG A 184     -14.017  -6.602   5.705  1.00 96.95           N  
ATOM   2917  H   ARG A 184     -13.062  -6.914   5.809  1.00 96.95           H  
ATOM   2918  CA  ARG A 184     -14.290  -5.462   4.822  1.00 96.95           C  
ATOM   2919  HA  ARG A 184     -15.146  -5.724   4.199  1.00 96.95           H  
ATOM   2920  C   ARG A 184     -13.103  -5.143   3.913  1.00 96.95           C  
ATOM   2921  CB  ARG A 184     -14.641  -4.236   5.690  1.00 96.95           C  
ATOM   2922  HB2 ARG A 184     -13.725  -3.780   6.067  1.00 96.95           H  
ATOM   2923  HB3 ARG A 184     -15.246  -4.536   6.545  1.00 96.95           H  
ATOM   2924  O   ARG A 184     -11.955  -5.292   4.324  1.00 96.95           O  
ATOM   2925  CG  ARG A 184     -15.447  -3.219   4.883  1.00 96.95           C  
ATOM   2926  HG2 ARG A 184     -16.340  -3.705   4.490  1.00 96.95           H  
ATOM   2927  HG3 ARG A 184     -14.846  -2.857   4.049  1.00 96.95           H  
ATOM   2928  CD  ARG A 184     -15.867  -2.012   5.716  1.00 96.95           C  
ATOM   2929  HD2 ARG A 184     -16.408  -2.331   6.607  1.00 96.95           H  
ATOM   2930  HD3 ARG A 184     -14.967  -1.487   6.039  1.00 96.95           H  
ATOM   2931  NE  ARG A 184     -16.677  -1.097   4.897  1.00 96.95           N  
ATOM   2932  HE  ARG A 184     -16.155  -0.398   4.388  1.00 96.95           H  
ATOM   2933  NH1 ARG A 184     -18.774  -1.795   5.531  1.00 96.95           N  
ATOM   2934 HH11 ARG A 184     -18.337  -2.441   6.172  1.00 96.95           H  
ATOM   2935 HH12 ARG A 184     -19.773  -1.714   5.412  1.00 96.95           H  
ATOM   2936  NH2 ARG A 184     -18.578  -0.277   3.944  1.00 96.95           N  
ATOM   2937 HH21 ARG A 184     -19.588  -0.273   3.923  1.00 96.95           H  
ATOM   2938 HH22 ARG A 184     -18.018   0.223   3.268  1.00 96.95           H  
ATOM   2939  CZ  ARG A 184     -17.990  -1.059   4.800  1.00 96.95           C  
ATOM   2940  N   ILE A 185     -13.387  -4.621   2.720  1.00 96.60           N  
ATOM   2941  H   ILE A 185     -14.359  -4.533   2.460  1.00 96.60           H  
ATOM   2942  CA  ILE A 185     -12.407  -3.914   1.882  1.00 96.60           C  
ATOM   2943  HA  ILE A 185     -11.408  -4.270   2.136  1.00 96.60           H  
ATOM   2944  C   ILE A 185     -12.479  -2.415   2.199  1.00 96.60           C  
ATOM   2945  CB  ILE A 185     -12.621  -4.196   0.377  1.00 96.60           C  
ATOM   2946  HB  ILE A 185     -13.587  -3.788   0.079  1.00 96.60           H  
ATOM   2947  O   ILE A 185     -13.568  -1.836   2.239  1.00 96.60           O  
ATOM   2948  CG1 ILE A 185     -12.632  -5.717   0.112  1.00 96.60           C  
ATOM   2949 HG12 ILE A 185     -13.455  -6.155   0.676  1.00 96.60           H  
ATOM   2950 HG13 ILE A 185     -11.698  -6.155   0.463  1.00 96.60           H  
ATOM   2951  CG2 ILE A 185     -11.526  -3.502  -0.450  1.00 96.60           C  
ATOM   2952 HG21 ILE A 185     -11.529  -2.425  -0.282  1.00 96.60           H  
ATOM   2953 HG22 ILE A 185     -10.548  -3.907  -0.187  1.00 96.60           H  
ATOM   2954 HG23 ILE A 185     -11.695  -3.653  -1.516  1.00 96.60           H  
ATOM   2955  CD1 ILE A 185     -12.855  -6.119  -1.351  1.00 96.60           C  
ATOM   2956 HD11 ILE A 185     -11.990  -5.852  -1.958  1.00 96.60           H  
ATOM   2957 HD12 ILE A 185     -13.744  -5.625  -1.742  1.00 96.60           H  
ATOM   2958 HD13 ILE A 185     -12.996  -7.198  -1.408  1.00 96.60           H  
ATOM   2959  N   VAL A 186     -11.331  -1.789   2.442  1.00 97.60           N  
ATOM   2960  H   VAL A 186     -10.478  -2.324   2.362  1.00 97.60           H  
ATOM   2961  CA  VAL A 186     -11.200  -0.370   2.791  1.00 97.60           C  
ATOM   2962  HA  VAL A 186     -12.187   0.092   2.803  1.00 97.60           H  
ATOM   2963  C   VAL A 186     -10.366   0.333   1.729  1.00 97.60           C  
ATOM   2964  CB  VAL A 186     -10.581  -0.194   4.193  1.00 97.60           C  
ATOM   2965  HB  VAL A 186      -9.561  -0.578   4.199  1.00 97.60           H  
ATOM   2966  O   VAL A 186      -9.236  -0.068   1.471  1.00 97.60           O  
ATOM   2967  CG1 VAL A 186     -10.550   1.286   4.591  1.00 97.60           C  
ATOM   2968 HG11 VAL A 186     -11.540   1.731   4.490  1.00 97.60           H  
ATOM   2969 HG12 VAL A 186      -9.850   1.828   3.954  1.00 97.60           H  
ATOM   2970 HG13 VAL A 186     -10.210   1.394   5.621  1.00 97.60           H  
ATOM   2971  CG2 VAL A 186     -11.392  -0.969   5.244  1.00 97.60           C  
ATOM   2972 HG21 VAL A 186     -11.050  -0.714   6.247  1.00 97.60           H  
ATOM   2973 HG22 VAL A 186     -11.250  -2.040   5.098  1.00 97.60           H  
ATOM   2974 HG23 VAL A 186     -12.453  -0.742   5.143  1.00 97.60           H  
ATOM   2975  N   ASN A 187     -10.914   1.385   1.123  1.00 95.61           N  
ATOM   2976  H   ASN A 187     -11.848   1.677   1.374  1.00 95.61           H  
ATOM   2977  CA  ASN A 187     -10.181   2.186   0.146  1.00 95.61           C  
ATOM   2978  HA  ASN A 187      -9.765   1.523  -0.613  1.00 95.61           H  
ATOM   2979  C   ASN A 187      -9.025   2.926   0.817  1.00 95.61           C  
ATOM   2980  CB  ASN A 187     -11.119   3.185  -0.541  1.00 95.61           C  
ATOM   2981  HB2 ASN A 187     -10.529   3.840  -1.182  1.00 95.61           H  
ATOM   2982  HB3 ASN A 187     -11.600   3.809   0.212  1.00 95.61           H  
ATOM   2983  O   ASN A 187      -9.139   3.377   1.958  1.00 95.61           O  
ATOM   2984  CG  ASN A 187     -12.174   2.533  -1.409  1.00 95.61           C  
ATOM   2985  ND2 ASN A 187     -13.163   3.291  -1.816  1.00 95.61           N  
ATOM   2986 HD21 ASN A 187     -13.153   4.275  -1.589  1.00 95.61           H  
ATOM   2987 HD22 ASN A 187     -13.813   2.859  -2.457  1.00 95.61           H  
ATOM   2988  OD1 ASN A 187     -12.156   1.358  -1.724  1.00 95.61           O  
ATOM   2989  N   ILE A 188      -7.932   3.072   0.080  1.00 93.72           N  
ATOM   2990  H   ILE A 188      -7.912   2.690  -0.855  1.00 93.72           H  
ATOM   2991  CA  ILE A 188      -6.793   3.865   0.514  1.00 93.72           C  
ATOM   2992  HA  ILE A 188      -6.696   3.777   1.596  1.00 93.72           H  
ATOM   2993  C   ILE A 188      -7.045   5.328   0.173  1.00 93.72           C  
ATOM   2994  CB  ILE A 188      -5.498   3.329  -0.109  1.00 93.72           C  
ATOM   2995  HB  ILE A 188      -5.643   3.224  -1.184  1.00 93.72           H  
ATOM   2996  O   ILE A 188      -7.234   5.697  -0.984  1.00 93.72           O  
ATOM   2997  CG1 ILE A 188      -5.211   1.944   0.505  1.00 93.72           C  
ATOM   2998 HG12 ILE A 188      -6.104   1.321   0.454  1.00 93.72           H  
ATOM   2999 HG13 ILE A 188      -4.935   2.053   1.554  1.00 93.72           H  
ATOM   3000  CG2 ILE A 188      -4.327   4.296   0.125  1.00 93.72           C  
ATOM   3001 HG21 ILE A 188      -4.524   5.263  -0.340  1.00 93.72           H  
ATOM   3002 HG22 ILE A 188      -4.159   4.440   1.192  1.00 93.72           H  
ATOM   3003 HG23 ILE A 188      -3.436   3.903  -0.363  1.00 93.72           H  
ATOM   3004  CD1 ILE A 188      -4.110   1.188  -0.223  1.00 93.72           C  
ATOM   3005 HD11 ILE A 188      -3.139   1.652  -0.046  1.00 93.72           H  
ATOM   3006 HD12 ILE A 188      -4.323   1.162  -1.291  1.00 93.72           H  
ATOM   3007 HD13 ILE A 188      -4.107   0.165   0.154  1.00 93.72           H  
ATOM   3008  N   GLU A 189      -7.000   6.160   1.200  1.00 92.71           N  
ATOM   3009  H   GLU A 189      -7.022   5.752   2.124  1.00 92.71           H  
ATOM   3010  CA  GLU A 189      -7.083   7.610   1.105  1.00 92.71           C  
ATOM   3011  HA  GLU A 189      -7.048   7.909   0.057  1.00 92.71           H  
ATOM   3012  C   GLU A 189      -5.889   8.277   1.805  1.00 92.71           C  
ATOM   3013  CB  GLU A 189      -8.431   8.074   1.685  1.00 92.71           C  
ATOM   3014  HB2 GLU A 189      -8.478   7.804   2.740  1.00 92.71           H  
ATOM   3015  HB3 GLU A 189      -8.493   9.159   1.600  1.00 92.71           H  
ATOM   3016  O   GLU A 189      -5.030   7.616   2.399  1.00 92.71           O  
ATOM   3017  CG  GLU A 189      -9.638   7.459   0.951  1.00 92.71           C  
ATOM   3018  HG2 GLU A 189      -9.604   6.373   1.037  1.00 92.71           H  
ATOM   3019  HG3 GLU A 189      -9.567   7.718  -0.105  1.00 92.71           H  
ATOM   3020  CD  GLU A 189     -10.993   7.935   1.493  1.00 92.71           C  
ATOM   3021  OE1 GLU A 189     -12.021   7.463   0.950  1.00 92.71           O  
ATOM   3022  OE2 GLU A 189     -11.011   8.768   2.429  1.00 92.71           O  
ATOM   3023  N   GLY A 190      -5.851   9.607   1.737  1.00 90.99           N  
ATOM   3024  H   GLY A 190      -6.578  10.074   1.215  1.00 90.99           H  
ATOM   3025  CA  GLY A 190      -4.838  10.429   2.389  1.00 90.99           C  
ATOM   3026  HA2 GLY A 190      -5.204  11.455   2.443  1.00 90.99           H  
ATOM   3027  HA3 GLY A 190      -4.681  10.071   3.407  1.00 90.99           H  
ATOM   3028  C   GLY A 190      -3.483  10.439   1.685  1.00 90.99           C  
ATOM   3029  O   GLY A 190      -3.209   9.667   0.771  1.00 90.99           O  
ATOM   3030  N   GLU A 191      -2.639  11.358   2.138  1.00 91.18           N  
ATOM   3031  H   GLU A 191      -2.917  11.918   2.931  1.00 91.18           H  
ATOM   3032  CA  GLU A 191      -1.247  11.490   1.715  1.00 91.18           C  
ATOM   3033  HA  GLU A 191      -1.101  10.982   0.761  1.00 91.18           H  
ATOM   3034  C   GLU A 191      -0.322  10.837   2.743  1.00 91.18           C  
ATOM   3035  CB  GLU A 191      -0.885  12.973   1.535  1.00 91.18           C  
ATOM   3036  HB2 GLU A 191      -1.031  13.486   2.485  1.00 91.18           H  
ATOM   3037  HB3 GLU A 191       0.167  13.044   1.259  1.00 91.18           H  
ATOM   3038  O   GLU A 191      -0.696  10.651   3.906  1.00 91.18           O  
ATOM   3039  CG  GLU A 191      -1.724  13.664   0.447  1.00 91.18           C  
ATOM   3040  HG2 GLU A 191      -2.779  13.596   0.710  1.00 91.18           H  
ATOM   3041  HG3 GLU A 191      -1.575  13.132  -0.493  1.00 91.18           H  
ATOM   3042  CD  GLU A 191      -1.367  15.148   0.253  1.00 91.18           C  
ATOM   3043  OE1 GLU A 191      -1.892  15.736  -0.720  1.00 91.18           O  
ATOM   3044  OE2 GLU A 191      -0.602  15.697   1.077  1.00 91.18           O  
ATOM   3045  N   TYR A 192       0.904  10.529   2.321  1.00 91.65           N  
ATOM   3046  H   TYR A 192       1.158  10.725   1.363  1.00 91.65           H  
ATOM   3047  CA  TYR A 192       1.918   9.972   3.206  1.00 91.65           C  
ATOM   3048  HA  TYR A 192       1.576   8.983   3.511  1.00 91.65           H  
ATOM   3049  C   TYR A 192       2.122  10.833   4.464  1.00 91.65           C  
ATOM   3050  CB  TYR A 192       3.233   9.798   2.446  1.00 91.65           C  
ATOM   3051  HB2 TYR A 192       3.560  10.765   2.065  1.00 91.65           H  
ATOM   3052  HB3 TYR A 192       3.060   9.141   1.594  1.00 91.65           H  
ATOM   3053  O   TYR A 192       2.235  12.056   4.393  1.00 91.65           O  
ATOM   3054  CG  TYR A 192       4.331   9.210   3.307  1.00 91.65           C  
ATOM   3055  CD1 TYR A 192       5.160  10.060   4.067  1.00 91.65           C  
ATOM   3056  HD1 TYR A 192       5.017  11.129   4.022  1.00 91.65           H  
ATOM   3057  CD2 TYR A 192       4.499   7.815   3.372  1.00 91.65           C  
ATOM   3058  HD2 TYR A 192       3.860   7.162   2.797  1.00 91.65           H  
ATOM   3059  CE1 TYR A 192       6.162   9.515   4.892  1.00 91.65           C  
ATOM   3060  HE1 TYR A 192       6.795  10.164   5.480  1.00 91.65           H  
ATOM   3061  CE2 TYR A 192       5.511   7.270   4.182  1.00 91.65           C  
ATOM   3062  HE2 TYR A 192       5.684   6.204   4.219  1.00 91.65           H  
ATOM   3063  OH  TYR A 192       7.293   7.577   5.733  1.00 91.65           O  
ATOM   3064  HH  TYR A 192       7.893   8.214   6.129  1.00 91.65           H  
ATOM   3065  CZ  TYR A 192       6.335   8.117   4.947  1.00 91.65           C  
ATOM   3066  N   GLY A 193       2.206  10.180   5.621  1.00 92.09           N  
ATOM   3067  H   GLY A 193       2.081   9.179   5.586  1.00 92.09           H  
ATOM   3068  CA  GLY A 193       2.355  10.803   6.936  1.00 92.09           C  
ATOM   3069  HA2 GLY A 193       2.912  10.127   7.584  1.00 92.09           H  
ATOM   3070  HA3 GLY A 193       2.922  11.728   6.832  1.00 92.09           H  
ATOM   3071  C   GLY A 193       1.029  11.140   7.623  1.00 92.09           C  
ATOM   3072  O   GLY A 193       1.014  11.314   8.843  1.00 92.09           O  
ATOM   3073  N   ASN A 194      -0.092  11.170   6.896  1.00 94.47           N  
ATOM   3074  H   ASN A 194      -0.041  10.997   5.902  1.00 94.47           H  
ATOM   3075  CA  ASN A 194      -1.396  11.441   7.494  1.00 94.47           C  
ATOM   3076  HA  ASN A 194      -1.254  12.192   8.271  1.00 94.47           H  
ATOM   3077  C   ASN A 194      -1.970  10.196   8.179  1.00 94.47           C  
ATOM   3078  CB  ASN A 194      -2.359  12.037   6.452  1.00 94.47           C  
ATOM   3079  HB2 ASN A 194      -3.358  12.115   6.882  1.00 94.47           H  
ATOM   3080  HB3 ASN A 194      -2.415  11.376   5.587  1.00 94.47           H  
ATOM   3081  O   ASN A 194      -1.796   9.062   7.732  1.00 94.47           O  
ATOM   3082  CG  ASN A 194      -1.944  13.431   6.008  1.00 94.47           C  
ATOM   3083  ND2 ASN A 194      -2.483  13.922   4.916  1.00 94.47           N  
ATOM   3084 HD21 ASN A 194      -3.121  13.376   4.355  1.00 94.47           H  
ATOM   3085 HD22 ASN A 194      -2.091  14.795   4.593  1.00 94.47           H  
ATOM   3086  OD1 ASN A 194      -1.183  14.122   6.660  1.00 94.47           O  
ATOM   3087  N   THR A 195      -2.724  10.415   9.256  1.00 95.82           N  
ATOM   3088  H   THR A 195      -2.876  11.373   9.537  1.00 95.82           H  
ATOM   3089  CA  THR A 195      -3.637   9.393   9.779  1.00 95.82           C  
ATOM   3090  HA  THR A 195      -3.241   8.400   9.567  1.00 95.82           H  
ATOM   3091  C   THR A 195      -4.972   9.533   9.070  1.00 95.82           C  
ATOM   3092  CB  THR A 195      -3.812   9.498  11.294  1.00 95.82           C  
ATOM   3093  HB  THR A 195      -4.205  10.481  11.553  1.00 95.82           H  
ATOM   3094  O   THR A 195      -5.573  10.606   9.074  1.00 95.82           O  
ATOM   3095  CG2 THR A 195      -4.733   8.413  11.856  1.00 95.82           C  
ATOM   3096 HG21 THR A 195      -5.748   8.550  11.483  1.00 95.82           H  
ATOM   3097 HG22 THR A 195      -4.370   7.428  11.561  1.00 95.82           H  
ATOM   3098 HG23 THR A 195      -4.747   8.480  12.944  1.00 95.82           H  
ATOM   3099  OG1 THR A 195      -2.553   9.325  11.903  1.00 95.82           O  
ATOM   3100  HG1 THR A 195      -1.915   9.808  11.372  1.00 95.82           H  
ATOM   3101  N   VAL A 196      -5.437   8.444   8.477  1.00 97.44           N  
ATOM   3102  H   VAL A 196      -4.900   7.590   8.538  1.00 97.44           H  
ATOM   3103  CA  VAL A 196      -6.699   8.381   7.750  1.00 97.44           C  
ATOM   3104  HA  VAL A 196      -6.989   9.386   7.444  1.00 97.44           H  
ATOM   3105  C   VAL A 196      -7.772   7.817   8.665  1.00 97.44           C  
ATOM   3106  CB  VAL A 196      -6.553   7.529   6.485  1.00 97.44           C  
ATOM   3107  HB  VAL A 196      -6.320   6.505   6.780  1.00 97.44           H  
ATOM   3108  O   VAL A 196      -7.529   6.858   9.398  1.00 97.44           O  
ATOM   3109  CG1 VAL A 196      -7.855   7.541   5.676  1.00 97.44           C  
ATOM   3110 HG11 VAL A 196      -8.180   8.564   5.482  1.00 97.44           H  
ATOM   3111 HG12 VAL A 196      -8.641   6.999   6.202  1.00 97.44           H  
ATOM   3112 HG13 VAL A 196      -7.702   7.048   4.716  1.00 97.44           H  
ATOM   3113  CG2 VAL A 196      -5.418   8.051   5.600  1.00 97.44           C  
ATOM   3114 HG21 VAL A 196      -5.297   7.366   4.761  1.00 97.44           H  
ATOM   3115 HG22 VAL A 196      -4.471   8.068   6.139  1.00 97.44           H  
ATOM   3116 HG23 VAL A 196      -5.653   9.051   5.234  1.00 97.44           H  
ATOM   3117  N   HIS A 197      -8.963   8.409   8.611  1.00 97.72           N  
ATOM   3118  H   HIS A 197      -9.081   9.180   7.968  1.00 97.72           H  
ATOM   3119  CA  HIS A 197     -10.173   7.893   9.245  1.00 97.72           C  
ATOM   3120  HA  HIS A 197      -9.934   7.041   9.880  1.00 97.72           H  
ATOM   3121  C   HIS A 197     -11.134   7.413   8.162  1.00 97.72           C  
ATOM   3122  CB  HIS A 197     -10.806   8.981  10.121  1.00 97.72           C  
ATOM   3123  HB2 HIS A 197     -10.119   9.229  10.930  1.00 97.72           H  
ATOM   3124  HB3 HIS A 197     -10.957   9.879   9.522  1.00 97.72           H  
ATOM   3125  O   HIS A 197     -11.842   8.208   7.548  1.00 97.72           O  
ATOM   3126  CG  HIS A 197     -12.135   8.592  10.726  1.00 97.72           C  
ATOM   3127  CD2 HIS A 197     -12.451   7.385  11.284  1.00 97.72           C  
ATOM   3128  HD2 HIS A 197     -11.805   6.524  11.371  1.00 97.72           H  
ATOM   3129  ND1 HIS A 197     -13.205   9.465  10.918  1.00 97.72           N  
ATOM   3130  CE1 HIS A 197     -14.125   8.772  11.609  1.00 97.72           C  
ATOM   3131  HE1 HIS A 197     -15.052   9.183  11.981  1.00 97.72           H  
ATOM   3132  NE2 HIS A 197     -13.697   7.524  11.855  1.00 97.72           N  
ATOM   3133  HE2 HIS A 197     -14.126   6.887  12.511  1.00 97.72           H  
ATOM   3134  N   ALA A 198     -11.160   6.105   7.930  1.00 97.33           N  
ATOM   3135  H   ALA A 198     -10.561   5.491   8.464  1.00 97.33           H  
ATOM   3136  CA  ALA A 198     -12.144   5.494   7.053  1.00 97.33           C  
ATOM   3137  HA  ALA A 198     -12.403   6.190   6.255  1.00 97.33           H  
ATOM   3138  C   ALA A 198     -13.404   5.177   7.863  1.00 97.33           C  
ATOM   3139  CB  ALA A 198     -11.530   4.253   6.401  1.00 97.33           C  
ATOM   3140  HB1 ALA A 198     -11.224   3.538   7.165  1.00 97.33           H  
ATOM   3141  HB2 ALA A 198     -10.662   4.542   5.808  1.00 97.33           H  
ATOM   3142  HB3 ALA A 198     -12.265   3.788   5.744  1.00 97.33           H  
ATOM   3143  O   ALA A 198     -13.359   4.356   8.777  1.00 97.33           O  
ATOM   3144  N   SER A 199     -14.529   5.801   7.516  1.00 96.27           N  
ATOM   3145  H   SER A 199     -14.495   6.448   6.741  1.00 96.27           H  
ATOM   3146  CA  SER A 199     -15.842   5.530   8.111  1.00 96.27           C  
ATOM   3147  HA  SER A 199     -15.757   4.686   8.796  1.00 96.27           H  
ATOM   3148  C   SER A 199     -16.848   5.133   7.035  1.00 96.27           C  
ATOM   3149  CB  SER A 199     -16.337   6.720   8.938  1.00 96.27           C  
ATOM   3150  HB2 SER A 199     -17.293   6.464   9.395  1.00 96.27           H  
ATOM   3151  HB3 SER A 199     -15.621   6.930   9.733  1.00 96.27           H  
ATOM   3152  O   SER A 199     -16.753   5.549   5.877  1.00 96.27           O  
ATOM   3153  OG  SER A 199     -16.502   7.873   8.135  1.00 96.27           O  
ATOM   3154  HG  SER A 199     -15.640   8.287   8.045  1.00 96.27           H  
ATOM   3155  N   PHE A 200     -17.816   4.289   7.394  1.00 95.27           N  
ATOM   3156  H   PHE A 200     -17.833   3.948   8.345  1.00 95.27           H  
ATOM   3157  CA  PHE A 200     -18.681   3.648   6.407  1.00 95.27           C  
ATOM   3158  HA  PHE A 200     -18.419   4.005   5.410  1.00 95.27           H  
ATOM   3159  C   PHE A 200     -20.154   3.969   6.634  1.00 95.27           C  
ATOM   3160  CB  PHE A 200     -18.426   2.140   6.407  1.00 95.27           C  
ATOM   3161  HB2 PHE A 200     -18.830   1.720   7.328  1.00 95.27           H  
ATOM   3162  HB3 PHE A 200     -18.974   1.700   5.574  1.00 95.27           H  
ATOM   3163  O   PHE A 200     -20.714   3.670   7.684  1.00 95.27           O  
ATOM   3164  CG  PHE A 200     -16.959   1.765   6.311  1.00 95.27           C  
ATOM   3165  CD1 PHE A 200     -16.217   2.020   5.140  1.00 95.27           C  
ATOM   3166  HD1 PHE A 200     -16.687   2.485   4.286  1.00 95.27           H  
ATOM   3167  CD2 PHE A 200     -16.314   1.222   7.435  1.00 95.27           C  
ATOM   3168  HD2 PHE A 200     -16.877   1.020   8.335  1.00 95.27           H  
ATOM   3169  CE1 PHE A 200     -14.839   1.736   5.106  1.00 95.27           C  
ATOM   3170  HE1 PHE A 200     -14.258   1.972   4.227  1.00 95.27           H  
ATOM   3171  CE2 PHE A 200     -14.933   0.978   7.416  1.00 95.27           C  
ATOM   3172  HE2 PHE A 200     -14.432   0.624   8.305  1.00 95.27           H  
ATOM   3173  CZ  PHE A 200     -14.195   1.239   6.252  1.00 95.27           C  
ATOM   3174  HZ  PHE A 200     -13.125   1.099   6.258  1.00 95.27           H  
ATOM   3175  N   ARG A 201     -20.817   4.503   5.600  1.00 91.86           N  
ATOM   3176  H   ARG A 201     -20.277   4.793   4.797  1.00 91.86           H  
ATOM   3177  CA  ARG A 201     -22.274   4.729   5.622  1.00 91.86           C  
ATOM   3178  HA  ARG A 201     -22.545   5.201   6.566  1.00 91.86           H  
ATOM   3179  C   ARG A 201     -23.060   3.416   5.587  1.00 91.86           C  
ATOM   3180  CB  ARG A 201     -22.698   5.643   4.462  1.00 91.86           C  
ATOM   3181  HB2 ARG A 201     -22.384   5.202   3.516  1.00 91.86           H  
ATOM   3182  HB3 ARG A 201     -23.786   5.712   4.461  1.00 91.86           H  
ATOM   3183  O   ARG A 201     -24.014   3.245   6.334  1.00 91.86           O  
ATOM   3184  CG  ARG A 201     -22.120   7.060   4.586  1.00 91.86           C  
ATOM   3185  HG2 ARG A 201     -21.032   7.022   4.530  1.00 91.86           H  
ATOM   3186  HG3 ARG A 201     -22.413   7.489   5.544  1.00 91.86           H  
ATOM   3187  CD  ARG A 201     -22.652   7.942   3.451  1.00 91.86           C  
ATOM   3188  HD2 ARG A 201     -23.739   7.993   3.526  1.00 91.86           H  
ATOM   3189  HD3 ARG A 201     -22.385   7.483   2.498  1.00 91.86           H  
ATOM   3190  NE  ARG A 201     -22.090   9.303   3.513  1.00 91.86           N  
ATOM   3191  HE  ARG A 201     -21.460   9.500   4.278  1.00 91.86           H  
ATOM   3192  NH1 ARG A 201     -23.094  10.130   1.619  1.00 91.86           N  
ATOM   3193 HH11 ARG A 201     -23.237  10.888   0.967  1.00 91.86           H  
ATOM   3194 HH12 ARG A 201     -23.550   9.240   1.479  1.00 91.86           H  
ATOM   3195  NH2 ARG A 201     -21.733  11.438   2.809  1.00 91.86           N  
ATOM   3196 HH21 ARG A 201     -21.091  11.585   3.575  1.00 91.86           H  
ATOM   3197 HH22 ARG A 201     -21.879  12.181   2.141  1.00 91.86           H  
ATOM   3198  CZ  ARG A 201     -22.309  10.280   2.651  1.00 91.86           C  
ATOM   3199  N   ASN A 202     -22.630   2.486   4.732  1.00 93.64           N  
ATOM   3200  H   ASN A 202     -21.814   2.702   4.178  1.00 93.64           H  
ATOM   3201  CA  ASN A 202     -23.262   1.179   4.563  1.00 93.64           C  
ATOM   3202  HA  ASN A 202     -24.239   1.181   5.047  1.00 93.64           H  
ATOM   3203  C   ASN A 202     -22.409   0.105   5.246  1.00 93.64           C  
ATOM   3204  CB  ASN A 202     -23.498   0.909   3.067  1.00 93.64           C  
ATOM   3205  HB2 ASN A 202     -23.922  -0.087   2.945  1.00 93.64           H  
ATOM   3206  HB3 ASN A 202     -22.546   0.942   2.537  1.00 93.64           H  
ATOM   3207  O   ASN A 202     -21.397  -0.359   4.699  1.00 93.64           O  
ATOM   3208  CG  ASN A 202     -24.461   1.898   2.432  1.00 93.64           C  
ATOM   3209  ND2 ASN A 202     -24.330   2.150   1.151  1.00 93.64           N  
ATOM   3210 HD21 ASN A 202     -25.026   2.765   0.754  1.00 93.64           H  
ATOM   3211 HD22 ASN A 202     -23.659   1.650   0.585  1.00 93.64           H  
ATOM   3212  OD1 ASN A 202     -25.330   2.468   3.062  1.00 93.64           O  
ATOM   3213  N   LEU A 203     -22.808  -0.269   6.461  1.00 95.24           N  
ATOM   3214  H   LEU A 203     -23.620   0.178   6.862  1.00 95.24           H  
ATOM   3215  CA  LEU A 203     -22.171  -1.345   7.212  1.00 95.24           C  
ATOM   3216  HA  LEU A 203     -21.092  -1.198   7.185  1.00 95.24           H  
ATOM   3217  C   LEU A 203     -22.470  -2.694   6.554  1.00 95.24           C  
ATOM   3218  CB  LEU A 203     -22.618  -1.316   8.682  1.00 95.24           C  
ATOM   3219  HB2 LEU A 203     -22.157  -2.159   9.196  1.00 95.24           H  
ATOM   3220  HB3 LEU A 203     -23.698  -1.456   8.724  1.00 95.24           H  
ATOM   3221  O   LEU A 203     -23.617  -3.011   6.244  1.00 95.24           O  
ATOM   3222  CG  LEU A 203     -22.261  -0.024   9.439  1.00 95.24           C  
ATOM   3223  HG  LEU A 203     -22.830   0.807   9.021  1.00 95.24           H  
ATOM   3224  CD1 LEU A 203     -22.647  -0.178  10.909  1.00 95.24           C  
ATOM   3225 HD11 LEU A 203     -23.720  -0.350  10.992  1.00 95.24           H  
ATOM   3226 HD12 LEU A 203     -22.120  -1.021  11.355  1.00 95.24           H  
ATOM   3227 HD13 LEU A 203     -22.398   0.732  11.454  1.00 95.24           H  
ATOM   3228  CD2 LEU A 203     -20.775   0.311   9.347  1.00 95.24           C  
ATOM   3229 HD21 LEU A 203     -20.175  -0.547   9.651  1.00 95.24           H  
ATOM   3230 HD22 LEU A 203     -20.555   1.167   9.986  1.00 95.24           H  
ATOM   3231 HD23 LEU A 203     -20.521   0.597   8.326  1.00 95.24           H  
ATOM   3232  N   GLN A 204     -21.417  -3.474   6.334  1.00 94.71           N  
ATOM   3233  H   GLN A 204     -20.535  -3.218   6.755  1.00 94.71           H  
ATOM   3234  CA  GLN A 204     -21.499  -4.821   5.784  1.00 94.71           C  
ATOM   3235  HA  GLN A 204     -22.464  -4.991   5.307  1.00 94.71           H  
ATOM   3236  C   GLN A 204     -21.359  -5.777   6.959  1.00 94.71           C  
ATOM   3237  CB  GLN A 204     -20.394  -5.034   4.739  1.00 94.71           C  
ATOM   3238  HB2 GLN A 204     -20.339  -6.095   4.494  1.00 94.71           H  
ATOM   3239  HB3 GLN A 204     -19.438  -4.734   5.168  1.00 94.71           H  
ATOM   3240  O   GLN A 204     -20.273  -5.903   7.519  1.00 94.71           O  
ATOM   3241  CG  GLN A 204     -20.652  -4.249   3.443  1.00 94.71           C  
ATOM   3242  HG2 GLN A 204     -21.542  -4.649   2.958  1.00 94.71           H  
ATOM   3243  HG3 GLN A 204     -20.831  -3.198   3.671  1.00 94.71           H  
ATOM   3244  CD  GLN A 204     -19.482  -4.327   2.466  1.00 94.71           C  
ATOM   3245  NE2 GLN A 204     -19.652  -3.884   1.240  1.00 94.71           N  
ATOM   3246 HE21 GLN A 204     -18.858  -4.016   0.630  1.00 94.71           H  
ATOM   3247 HE22 GLN A 204     -20.567  -3.633   0.895  1.00 94.71           H  
ATOM   3248  OE1 GLN A 204     -18.381  -4.732   2.785  1.00 94.71           O  
ATOM   3249  N   TYR A 205     -22.476  -6.367   7.377  1.00 96.25           N  
ATOM   3250  H   TYR A 205     -23.330  -6.244   6.853  1.00 96.25           H  
ATOM   3251  CA  TYR A 205     -22.475  -7.323   8.474  1.00 96.25           C  
ATOM   3252  HA  TYR A 205     -21.704  -7.032   9.187  1.00 96.25           H  
ATOM   3253  C   TYR A 205     -22.134  -8.717   7.973  1.00 96.25           C  
ATOM   3254  CB  TYR A 205     -23.802  -7.317   9.227  1.00 96.25           C  
ATOM   3255  HB2 TYR A 205     -23.824  -8.187   9.883  1.00 96.25           H  
ATOM   3256  HB3 TYR A 205     -24.628  -7.421   8.523  1.00 96.25           H  
ATOM   3257  O   TYR A 205     -22.617  -9.164   6.933  1.00 96.25           O  
ATOM   3258  CG  TYR A 205     -23.996  -6.090  10.081  1.00 96.25           C  
ATOM   3259  CD1 TYR A 205     -23.528  -6.059  11.412  1.00 96.25           C  
ATOM   3260  HD1 TYR A 205     -23.017  -6.914  11.829  1.00 96.25           H  
ATOM   3261  CD2 TYR A 205     -24.617  -4.963   9.519  1.00 96.25           C  
ATOM   3262  HD2 TYR A 205     -24.933  -4.979   8.486  1.00 96.25           H  
ATOM   3263  CE1 TYR A 205     -23.716  -4.905  12.198  1.00 96.25           C  
ATOM   3264  HE1 TYR A 205     -23.356  -4.872  13.215  1.00 96.25           H  
ATOM   3265  CE2 TYR A 205     -24.819  -3.819  10.300  1.00 96.25           C  
ATOM   3266  HE2 TYR A 205     -25.296  -2.945   9.882  1.00 96.25           H  
ATOM   3267  OH  TYR A 205     -24.683  -2.690  12.349  1.00 96.25           O  
ATOM   3268  HH  TYR A 205     -24.165  -2.635  13.155  1.00 96.25           H  
ATOM   3269  CZ  TYR A 205     -24.387  -3.797  11.636  1.00 96.25           C  
ATOM   3270  N   VAL A 206     -21.309  -9.392   8.758  1.00 96.41           N  
ATOM   3271  H   VAL A 206     -20.919  -8.905   9.552  1.00 96.41           H  
ATOM   3272  CA  VAL A 206     -20.792 -10.728   8.506  1.00 96.41           C  
ATOM   3273  HA  VAL A 206     -21.210 -11.108   7.574  1.00 96.41           H  
ATOM   3274  C   VAL A 206     -21.167 -11.628   9.677  1.00 96.41           C  
ATOM   3275  CB  VAL A 206     -19.264 -10.680   8.373  1.00 96.41           C  
ATOM   3276  HB  VAL A 206     -18.832 -10.380   9.328  1.00 96.41           H  
ATOM   3277  O   VAL A 206     -21.007 -11.195  10.819  1.00 96.41           O  
ATOM   3278  CG1 VAL A 206     -18.751 -12.092   8.068  1.00 96.41           C  
ATOM   3279 HG11 VAL A 206     -19.388 -12.607   7.348  1.00 96.41           H  
ATOM   3280 HG12 VAL A 206     -18.782 -12.680   8.985  1.00 96.41           H  
ATOM   3281 HG13 VAL A 206     -17.718 -12.052   7.723  1.00 96.41           H  
ATOM   3282  CG2 VAL A 206     -18.831  -9.620   7.346  1.00 96.41           C  
ATOM   3283 HG21 VAL A 206     -17.809  -9.800   7.013  1.00 96.41           H  
ATOM   3284 HG22 VAL A 206     -18.854  -8.637   7.817  1.00 96.41           H  
ATOM   3285 HG23 VAL A 206     -19.517  -9.589   6.500  1.00 96.41           H  
ATOM   3286  N   PRO A 207     -21.623 -12.872   9.451  1.00 96.76           N  
ATOM   3287  CA  PRO A 207     -21.867 -13.807  10.539  1.00 96.76           C  
ATOM   3288  HA  PRO A 207     -22.676 -13.414  11.155  1.00 96.76           H  
ATOM   3289  C   PRO A 207     -20.622 -14.022  11.406  1.00 96.76           C  
ATOM   3290  CB  PRO A 207     -22.334 -15.107   9.878  1.00 96.76           C  
ATOM   3291  HB2 PRO A 207     -23.070 -15.628  10.491  1.00 96.76           H  
ATOM   3292  HB3 PRO A 207     -21.483 -15.755   9.673  1.00 96.76           H  
ATOM   3293  O   PRO A 207     -19.530 -14.314  10.908  1.00 96.76           O  
ATOM   3294  CG  PRO A 207     -22.929 -14.627   8.556  1.00 96.76           C  
ATOM   3295  HG2 PRO A 207     -22.916 -15.410   7.798  1.00 96.76           H  
ATOM   3296  HG3 PRO A 207     -23.943 -14.261   8.719  1.00 96.76           H  
ATOM   3297  CD  PRO A 207     -22.018 -13.463   8.181  1.00 96.76           C  
ATOM   3298  HD2 PRO A 207     -22.560 -12.756   7.553  1.00 96.76           H  
ATOM   3299  HD3 PRO A 207     -21.141 -13.848   7.661  1.00 96.76           H  
ATOM   3300  N   VAL A 208     -20.807 -13.899  12.717  1.00 97.47           N  
ATOM   3301  H   VAL A 208     -21.738 -13.704  13.054  1.00 97.47           H  
ATOM   3302  CA  VAL A 208     -19.799 -14.284  13.705  1.00 97.47           C  
ATOM   3303  HA  VAL A 208     -18.817 -13.957  13.363  1.00 97.47           H  
ATOM   3304  C   VAL A 208     -19.809 -15.808  13.806  1.00 97.47           C  
ATOM   3305  CB  VAL A 208     -20.087 -13.626  15.066  1.00 97.47           C  
ATOM   3306  HB  VAL A 208     -21.057 -13.955  15.437  1.00 97.47           H  
ATOM   3307  O   VAL A 208     -20.872 -16.402  13.982  1.00 97.47           O  
ATOM   3308  CG1 VAL A 208     -19.008 -14.003  16.076  1.00 97.47           C  
ATOM   3309 HG11 VAL A 208     -18.033 -13.723  15.679  1.00 97.47           H  
ATOM   3310 HG12 VAL A 208     -19.031 -15.077  16.260  1.00 97.47           H  
ATOM   3311 HG13 VAL A 208     -19.175 -13.488  17.021  1.00 97.47           H  
ATOM   3312  CG2 VAL A 208     -20.085 -12.096  14.974  1.00 97.47           C  
ATOM   3313 HG21 VAL A 208     -20.837 -11.758  14.261  1.00 97.47           H  
ATOM   3314 HG22 VAL A 208     -20.319 -11.671  15.950  1.00 97.47           H  
ATOM   3315 HG23 VAL A 208     -19.104 -11.746  14.653  1.00 97.47           H  
ATOM   3316  N   LYS A 209     -18.641 -16.451  13.694  1.00 96.62           N  
ATOM   3317  H   LYS A 209     -17.803 -15.902  13.569  1.00 96.62           H  
ATOM   3318  CA  LYS A 209     -18.550 -17.926  13.696  1.00 96.62           C  
ATOM   3319  HA  LYS A 209     -19.508 -18.322  13.359  1.00 96.62           H  
ATOM   3320  C   LYS A 209     -18.342 -18.546  15.082  1.00 96.62           C  
ATOM   3321  CB  LYS A 209     -17.507 -18.411  12.680  1.00 96.62           C  
ATOM   3322  HB2 LYS A 209     -17.606 -19.492  12.577  1.00 96.62           H  
ATOM   3323  HB3 LYS A 209     -17.712 -17.964  11.707  1.00 96.62           H  
ATOM   3324  O   LYS A 209     -18.376 -19.766  15.214  1.00 96.62           O  
ATOM   3325  CG  LYS A 209     -16.075 -18.080  13.108  1.00 96.62           C  
ATOM   3326  HG2 LYS A 209     -15.909 -18.433  14.126  1.00 96.62           H  
ATOM   3327  HG3 LYS A 209     -15.929 -17.000  13.074  1.00 96.62           H  
ATOM   3328  CD  LYS A 209     -15.046 -18.760  12.207  1.00 96.62           C  
ATOM   3329  HD2 LYS A 209     -15.157 -19.842  12.270  1.00 96.62           H  
ATOM   3330  HD3 LYS A 209     -15.202 -18.451  11.173  1.00 96.62           H  
ATOM   3331  CE  LYS A 209     -13.661 -18.356  12.712  1.00 96.62           C  
ATOM   3332  HE2 LYS A 209     -13.169 -19.208  13.181  1.00 96.62           H  
ATOM   3333  HE3 LYS A 209     -13.800 -17.599  13.485  1.00 96.62           H  
ATOM   3334  NZ  LYS A 209     -12.830 -17.781  11.638  1.00 96.62           N  
ATOM   3335  HZ1 LYS A 209     -13.384 -17.105  11.132  1.00 96.62           H  
ATOM   3336  HZ2 LYS A 209     -12.081 -17.257  12.068  1.00 96.62           H  
ATOM   3337  HZ3 LYS A 209     -12.484 -18.483  10.999  1.00 96.62           H  
ATOM   3338  N   VAL A 210     -18.099 -17.726  16.107  1.00 95.86           N  
ATOM   3339  H   VAL A 210     -18.124 -16.733  15.926  1.00 95.86           H  
ATOM   3340  CA  VAL A 210     -17.881 -18.163  17.494  1.00 95.86           C  
ATOM   3341  HA  VAL A 210     -18.006 -19.245  17.541  1.00 95.86           H  
ATOM   3342  C   VAL A 210     -18.915 -17.562  18.444  1.00 95.86           C  
ATOM   3343  CB  VAL A 210     -16.454 -17.859  17.991  1.00 95.86           C  
ATOM   3344  HB  VAL A 210     -16.395 -18.172  19.034  1.00 95.86           H  
ATOM   3345  O   VAL A 210     -19.316 -16.412  18.302  1.00 95.86           O  
ATOM   3346  CG1 VAL A 210     -15.391 -18.642  17.215  1.00 95.86           C  
ATOM   3347 HG11 VAL A 210     -15.663 -19.696  17.167  1.00 95.86           H  
ATOM   3348 HG12 VAL A 210     -14.431 -18.549  17.724  1.00 95.86           H  
ATOM   3349 HG13 VAL A 210     -15.288 -18.243  16.206  1.00 95.86           H  
ATOM   3350  CG2 VAL A 210     -16.091 -16.376  17.919  1.00 95.86           C  
ATOM   3351 HG21 VAL A 210     -16.076 -16.032  16.885  1.00 95.86           H  
ATOM   3352 HG22 VAL A 210     -16.803 -15.776  18.486  1.00 95.86           H  
ATOM   3353 HG23 VAL A 210     -15.101 -16.241  18.355  1.00 95.86           H  
ATOM   3354  N   ASN A 211     -19.306 -18.330  19.463  1.00 95.33           N  
ATOM   3355  H   ASN A 211     -18.970 -19.282  19.501  1.00 95.33           H  
ATOM   3356  CA  ASN A 211     -20.266 -17.883  20.484  1.00 95.33           C  
ATOM   3357  HA  ASN A 211     -20.851 -17.052  20.091  1.00 95.33           H  
ATOM   3358  C   ASN A 211     -19.590 -17.377  21.765  1.00 95.33           C  
ATOM   3359  CB  ASN A 211     -21.237 -19.030  20.795  1.00 95.33           C  
ATOM   3360  HB2 ASN A 211     -20.677 -19.903  21.129  1.00 95.33           H  
ATOM   3361  HB3 ASN A 211     -21.905 -18.720  21.599  1.00 95.33           H  
ATOM   3362  O   ASN A 211     -20.265 -16.889  22.667  1.00 95.33           O  
ATOM   3363  CG  ASN A 211     -22.111 -19.401  19.615  1.00 95.33           C  
ATOM   3364  ND2 ASN A 211     -22.608 -20.615  19.585  1.00 95.33           N  
ATOM   3365 HD21 ASN A 211     -22.423 -21.273  20.328  1.00 95.33           H  
ATOM   3366 HD22 ASN A 211     -23.158 -20.829  18.765  1.00 95.33           H  
ATOM   3367  OD1 ASN A 211     -22.352 -18.642  18.699  1.00 95.33           O  
ATOM   3368  N   SER A 212     -18.275 -17.538  21.884  1.00 97.04           N  
ATOM   3369  H   SER A 212     -17.754 -17.923  21.109  1.00 97.04           H  
ATOM   3370  CA  SER A 212     -17.496 -17.046  23.014  1.00 97.04           C  
ATOM   3371  HA  SER A 212     -17.950 -16.118  23.362  1.00 97.04           H  
ATOM   3372  C   SER A 212     -16.067 -16.775  22.571  1.00 97.04           C  
ATOM   3373  CB  SER A 212     -17.514 -18.052  24.164  1.00 97.04           C  
ATOM   3374  HB2 SER A 212     -17.052 -18.985  23.841  1.00 97.04           H  
ATOM   3375  HB3 SER A 212     -18.545 -18.245  24.461  1.00 97.04           H  
ATOM   3376  O   SER A 212     -15.498 -17.579  21.830  1.00 97.04           O  
ATOM   3377  OG  SER A 212     -16.806 -17.530  25.266  1.00 97.04           O  
ATOM   3378  HG  SER A 212     -16.764 -18.187  25.965  1.00 97.04           H  
ATOM   3379  N   PHE A 213     -15.502 -15.648  22.991  1.00 97.78           N  
ATOM   3380  H   PHE A 213     -16.040 -15.028  23.579  1.00 97.78           H  
ATOM   3381  CA  PHE A 213     -14.124 -15.277  22.685  1.00 97.78           C  
ATOM   3382  HA  PHE A 213     -13.507 -16.175  22.729  1.00 97.78           H  
ATOM   3383  C   PHE A 213     -13.577 -14.280  23.707  1.00 97.78           C  
ATOM   3384  CB  PHE A 213     -14.024 -14.699  21.266  1.00 97.78           C  
ATOM   3385  HB2 PHE A 213     -12.986 -14.436  21.062  1.00 97.78           H  
ATOM   3386  HB3 PHE A 213     -14.298 -15.473  20.549  1.00 97.78           H  
ATOM   3387  O   PHE A 213     -14.294 -13.449  24.257  1.00 97.78           O  
ATOM   3388  CG  PHE A 213     -14.897 -13.484  21.027  1.00 97.78           C  
ATOM   3389  CD1 PHE A 213     -16.244 -13.655  20.658  1.00 97.78           C  
ATOM   3390  HD1 PHE A 213     -16.655 -14.648  20.558  1.00 97.78           H  
ATOM   3391  CD2 PHE A 213     -14.372 -12.188  21.165  1.00 97.78           C  
ATOM   3392  HD2 PHE A 213     -13.341 -12.048  21.456  1.00 97.78           H  
ATOM   3393  CE1 PHE A 213     -17.048 -12.539  20.393  1.00 97.78           C  
ATOM   3394  HE1 PHE A 213     -18.074 -12.691  20.091  1.00 97.78           H  
ATOM   3395  CE2 PHE A 213     -15.198 -11.073  20.940  1.00 97.78           C  
ATOM   3396  HE2 PHE A 213     -14.814 -10.076  21.097  1.00 97.78           H  
ATOM   3397  CZ  PHE A 213     -16.529 -11.243  20.533  1.00 97.78           C  
ATOM   3398  HZ  PHE A 213     -17.154 -10.383  20.346  1.00 97.78           H  
ATOM   3399  N   GLU A 214     -12.271 -14.353  23.937  1.00 97.58           N  
ATOM   3400  H   GLU A 214     -11.763 -15.126  23.531  1.00 97.58           H  
ATOM   3401  CA  GLU A 214     -11.516 -13.416  24.782  1.00 97.58           C  
ATOM   3402  HA  GLU A 214     -12.180 -12.648  25.178  1.00 97.58           H  
ATOM   3403  C   GLU A 214     -10.417 -12.677  24.006  1.00 97.58           C  
ATOM   3404  CB  GLU A 214     -10.921 -14.176  25.974  1.00 97.58           C  
ATOM   3405  HB2 GLU A 214     -10.342 -13.472  26.571  1.00 97.58           H  
ATOM   3406  HB3 GLU A 214     -11.736 -14.554  26.592  1.00 97.58           H  
ATOM   3407  O   GLU A 214      -9.768 -11.771  24.530  1.00 97.58           O  
ATOM   3408  CG  GLU A 214     -10.022 -15.354  25.552  1.00 97.58           C  
ATOM   3409  HG2 GLU A 214      -9.369 -15.038  24.738  1.00 97.58           H  
ATOM   3410  HG3 GLU A 214     -10.647 -16.164  25.176  1.00 97.58           H  
ATOM   3411  CD  GLU A 214      -9.157 -15.873  26.707  1.00 97.58           C  
ATOM   3412  OE1 GLU A 214      -8.069 -16.414  26.411  1.00 97.58           O  
ATOM   3413  OE2 GLU A 214      -9.550 -15.680  27.879  1.00 97.58           O  
ATOM   3414  N   THR A 215     -10.197 -13.061  22.748  1.00 97.97           N  
ATOM   3415  H   THR A 215     -10.834 -13.721  22.325  1.00 97.97           H  
ATOM   3416  CA  THR A 215      -9.247 -12.409  21.851  1.00 97.97           C  
ATOM   3417  HA  THR A 215      -9.028 -11.423  22.261  1.00 97.97           H  
ATOM   3418  C   THR A 215      -9.877 -12.192  20.485  1.00 97.97           C  
ATOM   3419  CB  THR A 215      -7.917 -13.171  21.713  1.00 97.97           C  
ATOM   3420  HB  THR A 215      -7.284 -12.619  21.019  1.00 97.97           H  
ATOM   3421  O   THR A 215     -10.778 -12.933  20.095  1.00 97.97           O  
ATOM   3422  CG2 THR A 215      -7.144 -13.323  23.022  1.00 97.97           C  
ATOM   3423 HG21 THR A 215      -6.299 -13.993  22.868  1.00 97.97           H  
ATOM   3424 HG22 THR A 215      -6.772 -12.348  23.337  1.00 97.97           H  
ATOM   3425 HG23 THR A 215      -7.778 -13.738  23.807  1.00 97.97           H  
ATOM   3426  OG1 THR A 215      -8.088 -14.465  21.197  1.00 97.97           O  
ATOM   3427  HG1 THR A 215      -8.734 -14.921  21.741  1.00 97.97           H  
ATOM   3428  N   ILE A 216      -9.412 -11.158  19.788  1.00 98.23           N  
ATOM   3429  H   ILE A 216      -8.715 -10.567  20.218  1.00 98.23           H  
ATOM   3430  CA  ILE A 216      -9.734 -10.901  18.383  1.00 98.23           C  
ATOM   3431  HA  ILE A 216     -10.173 -11.795  17.939  1.00 98.23           H  
ATOM   3432  C   ILE A 216      -8.428 -10.608  17.656  1.00 98.23           C  
ATOM   3433  CB  ILE A 216     -10.734  -9.733  18.222  1.00 98.23           C  
ATOM   3434  HB  ILE A 216     -10.299  -8.838  18.667  1.00 98.23           H  
ATOM   3435  O   ILE A 216      -7.658  -9.743  18.086  1.00 98.23           O  
ATOM   3436  CG1 ILE A 216     -12.065 -10.037  18.946  1.00 98.23           C  
ATOM   3437 HG12 ILE A 216     -11.873 -10.187  20.008  1.00 98.23           H  
ATOM   3438 HG13 ILE A 216     -12.493 -10.956  18.543  1.00 98.23           H  
ATOM   3439  CG2 ILE A 216     -10.978  -9.455  16.723  1.00 98.23           C  
ATOM   3440 HG21 ILE A 216     -11.405 -10.340  16.251  1.00 98.23           H  
ATOM   3441 HG22 ILE A 216     -11.648  -8.608  16.576  1.00 98.23           H  
ATOM   3442 HG23 ILE A 216     -10.047  -9.204  16.216  1.00 98.23           H  
ATOM   3443  CD1 ILE A 216     -13.101  -8.914  18.821  1.00 98.23           C  
ATOM   3444 HD11 ILE A 216     -13.440  -8.814  17.790  1.00 98.23           H  
ATOM   3445 HD12 ILE A 216     -13.978  -9.149  19.424  1.00 98.23           H  
ATOM   3446 HD13 ILE A 216     -12.673  -7.974  19.168  1.00 98.23           H  
ATOM   3447  N   GLU A 217      -8.187 -11.309  16.558  1.00 98.26           N  
ATOM   3448  H   GLU A 217      -8.862 -12.011  16.291  1.00 98.26           H  
ATOM   3449  CA  GLU A 217      -7.118 -11.013  15.611  1.00 98.26           C  
ATOM   3450  HA  GLU A 217      -6.343 -10.439  16.119  1.00 98.26           H  
ATOM   3451  C   GLU A 217      -7.649 -10.158  14.456  1.00 98.26           C  
ATOM   3452  CB  GLU A 217      -6.474 -12.319  15.123  1.00 98.26           C  
ATOM   3453  HB2 GLU A 217      -6.260 -12.945  15.989  1.00 98.26           H  
ATOM   3454  HB3 GLU A 217      -7.170 -12.843  14.468  1.00 98.26           H  
ATOM   3455  O   GLU A 217      -8.748 -10.387  13.940  1.00 98.26           O  
ATOM   3456  CG  GLU A 217      -5.163 -12.060  14.368  1.00 98.26           C  
ATOM   3457  HG2 GLU A 217      -4.464 -11.564  15.043  1.00 98.26           H  
ATOM   3458  HG3 GLU A 217      -5.361 -11.387  13.533  1.00 98.26           H  
ATOM   3459  CD  GLU A 217      -4.511 -13.341  13.829  1.00 98.26           C  
ATOM   3460  OE1 GLU A 217      -3.779 -13.235  12.821  1.00 98.26           O  
ATOM   3461  OE2 GLU A 217      -4.711 -14.423  14.427  1.00 98.26           O  
ATOM   3462  N   VAL A 218      -6.853  -9.179  14.031  1.00 98.67           N  
ATOM   3463  H   VAL A 218      -5.972  -9.042  14.506  1.00 98.67           H  
ATOM   3464  CA  VAL A 218      -7.101  -8.335  12.863  1.00 98.67           C  
ATOM   3465  HA  VAL A 218      -7.949  -8.738  12.309  1.00 98.67           H  
ATOM   3466  C   VAL A 218      -5.872  -8.371  11.959  1.00 98.67           C  
ATOM   3467  CB  VAL A 218      -7.455  -6.894  13.272  1.00 98.67           C  
ATOM   3468  HB  VAL A 218      -6.618  -6.476  13.831  1.00 98.67           H  
ATOM   3469  O   VAL A 218      -4.742  -8.182  12.410  1.00 98.67           O  
ATOM   3470  CG1 VAL A 218      -7.723  -6.009  12.045  1.00 98.67           C  
ATOM   3471 HG11 VAL A 218      -6.814  -5.903  11.453  1.00 98.67           H  
ATOM   3472 HG12 VAL A 218      -8.030  -5.014  12.367  1.00 98.67           H  
ATOM   3473 HG13 VAL A 218      -8.509  -6.451  11.432  1.00 98.67           H  
ATOM   3474  CG2 VAL A 218      -8.708  -6.848  14.160  1.00 98.67           C  
ATOM   3475 HG21 VAL A 218      -9.548  -7.315  13.647  1.00 98.67           H  
ATOM   3476 HG22 VAL A 218      -8.954  -5.813  14.401  1.00 98.67           H  
ATOM   3477 HG23 VAL A 218      -8.520  -7.377  15.094  1.00 98.67           H  
ATOM   3478  N   ASN A 219      -6.107  -8.606  10.670  1.00 98.51           N  
ATOM   3479  H   ASN A 219      -7.069  -8.723  10.383  1.00 98.51           H  
ATOM   3480  CA  ASN A 219      -5.087  -8.609   9.627  1.00 98.51           C  
ATOM   3481  HA  ASN A 219      -4.123  -8.307  10.037  1.00 98.51           H  
ATOM   3482  C   ASN A 219      -5.478  -7.628   8.521  1.00 98.51           C  
ATOM   3483  CB  ASN A 219      -4.946 -10.020   9.050  1.00 98.51           C  
ATOM   3484  HB2 ASN A 219      -4.371  -9.968   8.125  1.00 98.51           H  
ATOM   3485  HB3 ASN A 219      -5.934 -10.420   8.822  1.00 98.51           H  
ATOM   3486  O   ASN A 219      -6.548  -7.760   7.937  1.00 98.51           O  
ATOM   3487  CG  ASN A 219      -4.245 -10.989   9.964  1.00 98.51           C  
ATOM   3488  ND2 ASN A 219      -4.955 -11.707  10.799  1.00 98.51           N  
ATOM   3489 HD21 ASN A 219      -4.438 -12.298  11.435  1.00 98.51           H  
ATOM   3490 HD22 ASN A 219      -5.941 -11.537  10.938  1.00 98.51           H  
ATOM   3491  OD1 ASN A 219      -3.044 -11.131   9.869  1.00 98.51           O  
ATOM   3492  N   ILE A 220      -4.606  -6.681   8.200  1.00 98.58           N  
ATOM   3493  H   ILE A 220      -3.760  -6.624   8.749  1.00 98.58           H  
ATOM   3494  CA  ILE A 220      -4.784  -5.682   7.147  1.00 98.58           C  
ATOM   3495  HA  ILE A 220      -5.792  -5.757   6.739  1.00 98.58           H  
ATOM   3496  C   ILE A 220      -3.781  -5.999   6.042  1.00 98.58           C  
ATOM   3497  CB  ILE A 220      -4.597  -4.249   7.692  1.00 98.58           C  
ATOM   3498  HB  ILE A 220      -3.548  -4.113   7.953  1.00 98.58           H  
ATOM   3499  O   ILE A 220      -2.566  -5.927   6.254  1.00 98.58           O  
ATOM   3500  CG1 ILE A 220      -5.445  -3.990   8.960  1.00 98.58           C  
ATOM   3501 HG12 ILE A 220      -5.194  -4.728   9.723  1.00 98.58           H  
ATOM   3502 HG13 ILE A 220      -6.503  -4.098   8.723  1.00 98.58           H  
ATOM   3503  CG2 ILE A 220      -4.955  -3.244   6.582  1.00 98.58           C  
ATOM   3504 HG21 ILE A 220      -4.717  -2.228   6.897  1.00 98.58           H  
ATOM   3505 HG22 ILE A 220      -4.380  -3.443   5.678  1.00 98.58           H  
ATOM   3506 HG23 ILE A 220      -6.018  -3.306   6.348  1.00 98.58           H  
ATOM   3507  CD1 ILE A 220      -5.209  -2.614   9.596  1.00 98.58           C  
ATOM   3508 HD11 ILE A 220      -4.144  -2.463   9.772  1.00 98.58           H  
ATOM   3509 HD12 ILE A 220      -5.734  -2.565  10.550  1.00 98.58           H  
ATOM   3510 HD13 ILE A 220      -5.589  -1.822   8.951  1.00 98.58           H  
ATOM   3511  N   LYS A 221      -4.285  -6.366   4.866  1.00 97.86           N  
ATOM   3512  H   LYS A 221      -5.289  -6.400   4.764  1.00 97.86           H  
ATOM   3513  CA  LYS A 221      -3.465  -6.879   3.764  1.00 97.86           C  
ATOM   3514  HA  LYS A 221      -2.412  -6.700   3.981  1.00 97.86           H  
ATOM   3515  C   LYS A 221      -3.747  -6.187   2.436  1.00 97.86           C  
ATOM   3516  CB  LYS A 221      -3.673  -8.388   3.628  1.00 97.86           C  
ATOM   3517  HB2 LYS A 221      -3.032  -8.755   2.827  1.00 97.86           H  
ATOM   3518  HB3 LYS A 221      -4.704  -8.564   3.321  1.00 97.86           H  
ATOM   3519  O   LYS A 221      -4.788  -5.550   2.280  1.00 97.86           O  
ATOM   3520  CG  LYS A 221      -3.360  -9.162   4.919  1.00 97.86           C  
ATOM   3521  HG2 LYS A 221      -2.351  -8.911   5.243  1.00 97.86           H  
ATOM   3522  HG3 LYS A 221      -4.070  -8.909   5.707  1.00 97.86           H  
ATOM   3523  CD  LYS A 221      -3.440 -10.655   4.625  1.00 97.86           C  
ATOM   3524  HD2 LYS A 221      -2.899 -10.831   3.696  1.00 97.86           H  
ATOM   3525  HD3 LYS A 221      -4.478 -10.955   4.477  1.00 97.86           H  
ATOM   3526  CE  LYS A 221      -2.804 -11.495   5.731  1.00 97.86           C  
ATOM   3527  HE2 LYS A 221      -3.528 -11.649   6.532  1.00 97.86           H  
ATOM   3528  HE3 LYS A 221      -1.948 -10.956   6.138  1.00 97.86           H  
ATOM   3529  NZ  LYS A 221      -2.360 -12.776   5.144  1.00 97.86           N  
ATOM   3530  HZ1 LYS A 221      -2.028 -13.426   5.842  1.00 97.86           H  
ATOM   3531  HZ2 LYS A 221      -3.103 -13.169   4.584  1.00 97.86           H  
ATOM   3532  HZ3 LYS A 221      -1.635 -12.587   4.467  1.00 97.86           H  
ATOM   3533  N   ASN A 222      -2.833  -6.341   1.484  1.00 94.04           N  
ATOM   3534  H   ASN A 222      -2.022  -6.903   1.697  1.00 94.04           H  
ATOM   3535  CA  ASN A 222      -3.072  -6.022   0.077  1.00 94.04           C  
ATOM   3536  HA  ASN A 222      -3.741  -5.163   0.021  1.00 94.04           H  
ATOM   3537  C   ASN A 222      -3.806  -7.168  -0.648  1.00 94.04           C  
ATOM   3538  CB  ASN A 222      -1.742  -5.601  -0.590  1.00 94.04           C  
ATOM   3539  HB2 ASN A 222      -1.304  -4.777  -0.025  1.00 94.04           H  
ATOM   3540  HB3 ASN A 222      -1.939  -5.235  -1.598  1.00 94.04           H  
ATOM   3541  O   ASN A 222      -4.150  -8.199  -0.059  1.00 94.04           O  
ATOM   3542  CG  ASN A 222      -0.702  -6.706  -0.705  1.00 94.04           C  
ATOM   3543  ND2 ASN A 222       0.512  -6.355  -1.058  1.00 94.04           N  
ATOM   3544 HD21 ASN A 222       0.657  -5.456  -1.494  1.00 94.04           H  
ATOM   3545 HD22 ASN A 222       1.214  -7.074  -1.163  1.00 94.04           H  
ATOM   3546  OD1 ASN A 222      -0.968  -7.870  -0.449  1.00 94.04           O  
ATOM   3547  N   ASP A 223      -4.063  -6.970  -1.936  1.00 89.13           N  
ATOM   3548  H   ASP A 223      -3.656  -6.170  -2.400  1.00 89.13           H  
ATOM   3549  CA  ASP A 223      -4.681  -7.937  -2.845  1.00 89.13           C  
ATOM   3550  HA  ASP A 223      -5.570  -8.338  -2.358  1.00 89.13           H  
ATOM   3551  C   ASP A 223      -3.781  -9.148  -3.153  1.00 89.13           C  
ATOM   3552  CB  ASP A 223      -5.146  -7.215  -4.126  1.00 89.13           C  
ATOM   3553  HB2 ASP A 223      -5.931  -6.506  -3.861  1.00 89.13           H  
ATOM   3554  HB3 ASP A 223      -5.592  -7.951  -4.795  1.00 89.13           H  
ATOM   3555  O   ASP A 223      -4.288 -10.191  -3.559  1.00 89.13           O  
ATOM   3556  CG  ASP A 223      -4.056  -6.441  -4.877  1.00 89.13           C  
ATOM   3557  OD1 ASP A 223      -3.192  -5.831  -4.212  1.00 89.13           O  
ATOM   3558  OD2 ASP A 223      -4.102  -6.421  -6.123  1.00 89.13           O  
ATOM   3559  N   GLN A 224      -2.476  -9.073  -2.867  1.00 89.82           N  
ATOM   3560  H   GLN A 224      -2.096  -8.173  -2.610  1.00 89.82           H  
ATOM   3561  CA  GLN A 224      -1.551 -10.215  -2.909  1.00 89.82           C  
ATOM   3562  HA  GLN A 224      -1.929 -10.925  -3.644  1.00 89.82           H  
ATOM   3563  C   GLN A 224      -1.484 -10.993  -1.582  1.00 89.82           C  
ATOM   3564  CB  GLN A 224      -0.150  -9.785  -3.385  1.00 89.82           C  
ATOM   3565  HB2 GLN A 224       0.492 -10.666  -3.400  1.00 89.82           H  
ATOM   3566  HB3 GLN A 224       0.284  -9.078  -2.679  1.00 89.82           H  
ATOM   3567  O   GLN A 224      -0.640 -11.876  -1.427  1.00 89.82           O  
ATOM   3568  CG  GLN A 224      -0.135  -9.196  -4.806  1.00 89.82           C  
ATOM   3569  HG2 GLN A 224      -0.708  -9.842  -5.471  1.00 89.82           H  
ATOM   3570  HG3 GLN A 224       0.894  -9.169  -5.165  1.00 89.82           H  
ATOM   3571  CD  GLN A 224      -0.680  -7.775  -4.867  1.00 89.82           C  
ATOM   3572  NE2 GLN A 224      -1.384  -7.419  -5.915  1.00 89.82           N  
ATOM   3573 HE21 GLN A 224      -1.662  -8.082  -6.625  1.00 89.82           H  
ATOM   3574 HE22 GLN A 224      -1.938  -6.586  -5.778  1.00 89.82           H  
ATOM   3575  OE1 GLN A 224      -0.496  -6.985  -3.956  1.00 89.82           O  
ATOM   3576  N   ASN A 225      -2.379 -10.714  -0.622  1.00 91.42           N  
ATOM   3577  H   ASN A 225      -3.008  -9.942  -0.795  1.00 91.42           H  
ATOM   3578  CA  ASN A 225      -2.427 -11.364   0.697  1.00 91.42           C  
ATOM   3579  HA  ASN A 225      -3.234 -10.874   1.241  1.00 91.42           H  
ATOM   3580  C   ASN A 225      -1.159 -11.135   1.558  1.00 91.42           C  
ATOM   3581  CB  ASN A 225      -2.836 -12.839   0.501  1.00 91.42           C  
ATOM   3582  HB2 ASN A 225      -2.051 -13.351  -0.055  1.00 91.42           H  
ATOM   3583  HB3 ASN A 225      -3.744 -12.880  -0.101  1.00 91.42           H  
ATOM   3584  O   ASN A 225      -0.906 -11.858   2.533  1.00 91.42           O  
ATOM   3585  CG  ASN A 225      -3.094 -13.620   1.774  1.00 91.42           C  
ATOM   3586  ND2 ASN A 225      -2.687 -14.868   1.804  1.00 91.42           N  
ATOM   3587 HD21 ASN A 225      -2.950 -15.446   2.589  1.00 91.42           H  
ATOM   3588 HD22 ASN A 225      -2.211 -15.235   0.992  1.00 91.42           H  
ATOM   3589  OD1 ASN A 225      -3.668 -13.161   2.752  1.00 91.42           O  
ATOM   3590  N   GLU A 226      -0.400 -10.088   1.249  1.00 94.33           N  
ATOM   3591  H   GLU A 226      -0.670  -9.516   0.462  1.00 94.33           H  
ATOM   3592  CA  GLU A 226       0.732  -9.604   2.033  1.00 94.33           C  
ATOM   3593  HA  GLU A 226       1.178 -10.443   2.568  1.00 94.33           H  
ATOM   3594  C   GLU A 226       0.260  -8.558   3.045  1.00 94.33           C  
ATOM   3595  CB  GLU A 226       1.816  -8.992   1.136  1.00 94.33           C  
ATOM   3596  HB2 GLU A 226       1.446  -8.038   0.761  1.00 94.33           H  
ATOM   3597  HB3 GLU A 226       2.691  -8.785   1.753  1.00 94.33           H  
ATOM   3598  O   GLU A 226      -0.666  -7.787   2.788  1.00 94.33           O  
ATOM   3599  CG  GLU A 226       2.246  -9.875  -0.045  1.00 94.33           C  
ATOM   3600  HG2 GLU A 226       1.382 -10.102  -0.669  1.00 94.33           H  
ATOM   3601  HG3 GLU A 226       2.644 -10.811   0.348  1.00 94.33           H  
ATOM   3602  CD  GLU A 226       3.298  -9.173  -0.916  1.00 94.33           C  
ATOM   3603  OE1 GLU A 226       4.264  -9.854  -1.327  1.00 94.33           O  
ATOM   3604  OE2 GLU A 226       3.168  -7.941  -1.129  1.00 94.33           O  
ATOM   3605  N   ASN A 227       0.903  -8.503   4.211  1.00 96.62           N  
ATOM   3606  H   ASN A 227       1.711  -9.092   4.352  1.00 96.62           H  
ATOM   3607  CA  ASN A 227       0.593  -7.473   5.199  1.00 96.62           C  
ATOM   3608  HA  ASN A 227      -0.480  -7.479   5.391  1.00 96.62           H  
ATOM   3609  C   ASN A 227       0.956  -6.085   4.657  1.00 96.62           C  
ATOM   3610  CB  ASN A 227       1.328  -7.767   6.514  1.00 96.62           C  
ATOM   3611  HB2 ASN A 227       2.389  -7.905   6.307  1.00 96.62           H  
ATOM   3612  HB3 ASN A 227       1.225  -6.909   7.178  1.00 96.62           H  
ATOM   3613  O   ASN A 227       2.037  -5.886   4.097  1.00 96.62           O  
ATOM   3614  CG  ASN A 227       0.786  -8.979   7.248  1.00 96.62           C  
ATOM   3615  ND2 ASN A 227       1.591  -9.583   8.091  1.00 96.62           N  
ATOM   3616 HD21 ASN A 227       1.207 -10.364   8.603  1.00 96.62           H  
ATOM   3617 HD22 ASN A 227       2.523  -9.229   8.250  1.00 96.62           H  
ATOM   3618  OD1 ASN A 227      -0.348  -9.404   7.096  1.00 96.62           O  
ATOM   3619  N   VAL A 228       0.077  -5.109   4.887  1.00 96.49           N  
ATOM   3620  H   VAL A 228      -0.787  -5.326   5.363  1.00 96.49           H  
ATOM   3621  CA  VAL A 228       0.360  -3.718   4.521  1.00 96.49           C  
ATOM   3622  HA  VAL A 228       0.590  -3.693   3.456  1.00 96.49           H  
ATOM   3623  C   VAL A 228       1.590  -3.229   5.286  1.00 96.49           C  
ATOM   3624  CB  VAL A 228      -0.854  -2.811   4.759  1.00 96.49           C  
ATOM   3625  HB  VAL A 228      -1.138  -2.862   5.810  1.00 96.49           H  
ATOM   3626  O   VAL A 228       1.692  -3.378   6.504  1.00 96.49           O  
ATOM   3627  CG1 VAL A 228      -0.556  -1.352   4.388  1.00 96.49           C  
ATOM   3628 HG11 VAL A 228      -1.459  -0.751   4.496  1.00 96.49           H  
ATOM   3629 HG12 VAL A 228       0.197  -0.933   5.054  1.00 96.49           H  
ATOM   3630 HG13 VAL A 228      -0.212  -1.284   3.356  1.00 96.49           H  
ATOM   3631  CG2 VAL A 228      -2.036  -3.300   3.919  1.00 96.49           C  
ATOM   3632 HG21 VAL A 228      -2.385  -4.264   4.291  1.00 96.49           H  
ATOM   3633 HG22 VAL A 228      -2.859  -2.589   3.993  1.00 96.49           H  
ATOM   3634 HG23 VAL A 228      -1.733  -3.422   2.879  1.00 96.49           H  
ATOM   3635  N   SER A 229       2.540  -2.645   4.559  1.00 93.40           N  
ATOM   3636  H   SER A 229       2.371  -2.521   3.571  1.00 93.40           H  
ATOM   3637  CA  SER A 229       3.861  -2.269   5.077  1.00 93.40           C  
ATOM   3638  HA  SER A 229       4.154  -2.988   5.842  1.00 93.40           H  
ATOM   3639  C   SER A 229       3.855  -0.895   5.754  1.00 93.40           C  
ATOM   3640  CB  SER A 229       4.901  -2.357   3.956  1.00 93.40           C  
ATOM   3641  HB2 SER A 229       4.607  -1.705   3.133  1.00 93.40           H  
ATOM   3642  HB3 SER A 229       5.873  -2.034   4.330  1.00 93.40           H  
ATOM   3643  O   SER A 229       4.575   0.011   5.347  1.00 93.40           O  
ATOM   3644  OG  SER A 229       5.008  -3.693   3.495  1.00 93.40           O  
ATOM   3645  HG  SER A 229       4.148  -4.117   3.540  1.00 93.40           H  
ATOM   3646  N   PHE A 230       3.022  -0.725   6.780  1.00 95.89           N  
ATOM   3647  H   PHE A 230       2.443  -1.506   7.054  1.00 95.89           H  
ATOM   3648  CA  PHE A 230       3.037   0.474   7.622  1.00 95.89           C  
ATOM   3649  HA  PHE A 230       2.801   1.353   7.023  1.00 95.89           H  
ATOM   3650  C   PHE A 230       4.420   0.662   8.268  1.00 95.89           C  
ATOM   3651  CB  PHE A 230       1.994   0.309   8.729  1.00 95.89           C  
ATOM   3652  HB2 PHE A 230       2.270  -0.570   9.311  1.00 95.89           H  
ATOM   3653  HB3 PHE A 230       2.053   1.173   9.392  1.00 95.89           H  
ATOM   3654  O   PHE A 230       4.863  -0.213   9.013  1.00 95.89           O  
ATOM   3655  CG  PHE A 230       0.562   0.160   8.264  1.00 95.89           C  
ATOM   3656  CD1 PHE A 230      -0.155   1.299   7.887  1.00 95.89           C  
ATOM   3657  HD1 PHE A 230       0.353   2.252   7.880  1.00 95.89           H  
ATOM   3658  CD2 PHE A 230      -0.073  -1.092   8.260  1.00 95.89           C  
ATOM   3659  HD2 PHE A 230       0.488  -1.967   8.554  1.00 95.89           H  
ATOM   3660  CE1 PHE A 230      -1.510   1.199   7.534  1.00 95.89           C  
ATOM   3661  HE1 PHE A 230      -2.058   2.092   7.276  1.00 95.89           H  
ATOM   3662  CE2 PHE A 230      -1.426  -1.200   7.884  1.00 95.89           C  
ATOM   3663  HE2 PHE A 230      -1.914  -2.163   7.881  1.00 95.89           H  
ATOM   3664  CZ  PHE A 230      -2.145  -0.053   7.511  1.00 95.89           C  
ATOM   3665  HZ  PHE A 230      -3.180  -0.130   7.214  1.00 95.89           H  
ATOM   3666  N   GLU A 231       5.090   1.794   8.035  1.00 93.62           N  
ATOM   3667  H   GLU A 231       4.753   2.447   7.341  1.00 93.62           H  
ATOM   3668  CA  GLU A 231       6.418   2.039   8.623  1.00 93.62           C  
ATOM   3669  HA  GLU A 231       7.015   1.129   8.558  1.00 93.62           H  
ATOM   3670  C   GLU A 231       6.339   2.414  10.107  1.00 93.62           C  
ATOM   3671  CB  GLU A 231       7.157   3.146   7.859  1.00 93.62           C  
ATOM   3672  HB2 GLU A 231       8.062   3.394   8.414  1.00 93.62           H  
ATOM   3673  HB3 GLU A 231       6.533   4.039   7.820  1.00 93.62           H  
ATOM   3674  O   GLU A 231       7.185   2.016  10.906  1.00 93.62           O  
ATOM   3675  CG  GLU A 231       7.575   2.710   6.445  1.00 93.62           C  
ATOM   3676  HG2 GLU A 231       6.710   2.336   5.897  1.00 93.62           H  
ATOM   3677  HG3 GLU A 231       8.275   1.880   6.541  1.00 93.62           H  
ATOM   3678  CD  GLU A 231       8.251   3.831   5.640  1.00 93.62           C  
ATOM   3679  OE1 GLU A 231       8.404   3.631   4.409  1.00 93.62           O  
ATOM   3680  OE2 GLU A 231       8.707   4.828   6.247  1.00 93.62           O  
ATOM   3681  N   PHE A 232       5.320   3.184  10.490  1.00 94.32           N  
ATOM   3682  H   PHE A 232       4.658   3.466   9.782  1.00 94.32           H  
ATOM   3683  CA  PHE A 232       5.104   3.629  11.866  1.00 94.32           C  
ATOM   3684  HA  PHE A 232       5.337   2.800  12.535  1.00 94.32           H  
ATOM   3685  C   PHE A 232       3.647   4.032  12.114  1.00 94.32           C  
ATOM   3686  CB  PHE A 232       6.057   4.795  12.194  1.00 94.32           C  
ATOM   3687  HB2 PHE A 232       5.912   5.102  13.230  1.00 94.32           H  
ATOM   3688  HB3 PHE A 232       7.084   4.436  12.123  1.00 94.32           H  
ATOM   3689  O   PHE A 232       2.844   4.170  11.188  1.00 94.32           O  
ATOM   3690  CG  PHE A 232       5.910   6.009  11.298  1.00 94.32           C  
ATOM   3691  CD1 PHE A 232       6.675   6.100  10.121  1.00 94.32           C  
ATOM   3692  HD1 PHE A 232       7.366   5.313   9.856  1.00 94.32           H  
ATOM   3693  CD2 PHE A 232       5.010   7.042  11.626  1.00 94.32           C  
ATOM   3694  HD2 PHE A 232       4.415   6.980  12.525  1.00 94.32           H  
ATOM   3695  CE1 PHE A 232       6.533   7.205   9.269  1.00 94.32           C  
ATOM   3696  HE1 PHE A 232       7.103   7.243   8.353  1.00 94.32           H  
ATOM   3697  CE2 PHE A 232       4.878   8.157  10.778  1.00 94.32           C  
ATOM   3698  HE2 PHE A 232       4.183   8.947  11.022  1.00 94.32           H  
ATOM   3699  CZ  PHE A 232       5.639   8.238   9.598  1.00 94.32           C  
ATOM   3700  HZ  PHE A 232       5.525   9.082   8.934  1.00 94.32           H  
ATOM   3701  N   GLY A 233       3.324   4.259  13.390  1.00 95.98           N  
ATOM   3702  H   GLY A 233       4.026   4.058  14.087  1.00 95.98           H  
ATOM   3703  CA  GLY A 233       2.000   4.654  13.863  1.00 95.98           C  
ATOM   3704  HA2 GLY A 233       1.421   5.070  13.039  1.00 95.98           H  
ATOM   3705  HA3 GLY A 233       2.105   5.429  14.623  1.00 95.98           H  
ATOM   3706  C   GLY A 233       1.235   3.481  14.474  1.00 95.98           C  
ATOM   3707  O   GLY A 233       1.827   2.523  14.966  1.00 95.98           O  
ATOM   3708  N   LYS A 234      -0.095   3.577  14.484  1.00 97.21           N  
ATOM   3709  H   LYS A 234      -0.525   4.372  14.034  1.00 97.21           H  
ATOM   3710  CA  LYS A 234      -0.993   2.517  14.954  1.00 97.21           C  
ATOM   3711  HA  LYS A 234      -0.517   1.551  14.787  1.00 97.21           H  
ATOM   3712  C   LYS A 234      -2.281   2.534  14.150  1.00 97.21           C  
ATOM   3713  CB  LYS A 234      -1.276   2.655  16.461  1.00 97.21           C  
ATOM   3714  HB2 LYS A 234      -0.327   2.650  16.998  1.00 97.21           H  
ATOM   3715  HB3 LYS A 234      -1.848   1.786  16.788  1.00 97.21           H  
ATOM   3716  O   LYS A 234      -2.723   3.608  13.742  1.00 97.21           O  
ATOM   3717  CG  LYS A 234      -2.062   3.926  16.823  1.00 97.21           C  
ATOM   3718  HG2 LYS A 234      -3.029   3.918  16.321  1.00 97.21           H  
ATOM   3719  HG3 LYS A 234      -1.502   4.806  16.506  1.00 97.21           H  
ATOM   3720  CD  LYS A 234      -2.312   4.005  18.330  1.00 97.21           C  
ATOM   3721  HD2 LYS A 234      -2.890   3.134  18.638  1.00 97.21           H  
ATOM   3722  HD3 LYS A 234      -1.358   4.012  18.856  1.00 97.21           H  
ATOM   3723  CE  LYS A 234      -3.096   5.283  18.640  1.00 97.21           C  
ATOM   3724  HE2 LYS A 234      -4.025   5.260  18.070  1.00 97.21           H  
ATOM   3725  HE3 LYS A 234      -2.519   6.142  18.296  1.00 97.21           H  
ATOM   3726  NZ  LYS A 234      -3.385   5.398  20.089  1.00 97.21           N  
ATOM   3727  HZ1 LYS A 234      -2.525   5.475  20.613  1.00 97.21           H  
ATOM   3728  HZ2 LYS A 234      -3.955   6.212  20.270  1.00 97.21           H  
ATOM   3729  HZ3 LYS A 234      -3.884   4.578  20.403  1.00 97.21           H  
ATOM   3730  N   SER A 235      -2.888   1.370  13.976  1.00 98.25           N  
ATOM   3731  H   SER A 235      -2.505   0.541  14.407  1.00 98.25           H  
ATOM   3732  CA  SER A 235      -4.226   1.253  13.411  1.00 98.25           C  
ATOM   3733  HA  SER A 235      -4.479   2.198  12.929  1.00 98.25           H  
ATOM   3734  C   SER A 235      -5.241   1.029  14.531  1.00 98.25           C  
ATOM   3735  CB  SER A 235      -4.273   0.177  12.322  1.00 98.25           C  
ATOM   3736  HB2 SER A 235      -5.256   0.175  11.852  1.00 98.25           H  
ATOM   3737  HB3 SER A 235      -3.521   0.392  11.563  1.00 98.25           H  
ATOM   3738  O   SER A 235      -4.893   0.598  15.634  1.00 98.25           O  
ATOM   3739  OG  SER A 235      -4.027  -1.083  12.896  1.00 98.25           O  
ATOM   3740  HG  SER A 235      -3.406  -1.583  12.361  1.00 98.25           H  
ATOM   3741  N   ILE A 236      -6.495   1.398  14.284  1.00 98.57           N  
ATOM   3742  H   ILE A 236      -6.706   1.773  13.370  1.00 98.57           H  
ATOM   3743  CA  ILE A 236      -7.603   1.195  15.218  1.00 98.57           C  
ATOM   3744  HA  ILE A 236      -7.335   0.404  15.917  1.00 98.57           H  
ATOM   3745  C   ILE A 236      -8.804   0.731  14.409  1.00 98.57           C  
ATOM   3746  CB  ILE A 236      -7.940   2.468  16.031  1.00 98.57           C  
ATOM   3747  HB  ILE A 236      -8.397   3.199  15.363  1.00 98.57           H  
ATOM   3748  O   ILE A 236      -9.322   1.488  13.590  1.00 98.57           O  
ATOM   3749  CG1 ILE A 236      -6.693   3.120  16.674  1.00 98.57           C  
ATOM   3750 HG12 ILE A 236      -6.224   2.417  17.361  1.00 98.57           H  
ATOM   3751 HG13 ILE A 236      -5.973   3.365  15.892  1.00 98.57           H  
ATOM   3752  CG2 ILE A 236      -8.983   2.109  17.102  1.00 98.57           C  
ATOM   3753 HG21 ILE A 236      -9.336   3.010  17.604  1.00 98.57           H  
ATOM   3754 HG22 ILE A 236      -9.855   1.644  16.642  1.00 98.57           H  
ATOM   3755 HG23 ILE A 236      -8.555   1.422  17.832  1.00 98.57           H  
ATOM   3756  CD1 ILE A 236      -6.986   4.427  17.419  1.00 98.57           C  
ATOM   3757 HD11 ILE A 236      -7.537   5.108  16.770  1.00 98.57           H  
ATOM   3758 HD12 ILE A 236      -6.046   4.898  17.709  1.00 98.57           H  
ATOM   3759 HD13 ILE A 236      -7.566   4.231  18.320  1.00 98.57           H  
ATOM   3760  N   ALA A 237      -9.242  -0.501  14.644  1.00 98.64           N  
ATOM   3761  H   ALA A 237      -8.765  -1.063  15.335  1.00 98.64           H  
ATOM   3762  CA  ALA A 237     -10.459  -1.037  14.051  1.00 98.64           C  
ATOM   3763  HA  ALA A 237     -10.738  -0.454  13.173  1.00 98.64           H  
ATOM   3764  C   ALA A 237     -11.600  -0.947  15.067  1.00 98.64           C  
ATOM   3765  CB  ALA A 237     -10.188  -2.475  13.594  1.00 98.64           C  
ATOM   3766  HB1 ALA A 237      -9.404  -2.479  12.837  1.00 98.64           H  
ATOM   3767  HB2 ALA A 237     -11.096  -2.904  13.170  1.00 98.64           H  
ATOM   3768  HB3 ALA A 237      -9.872  -3.085  14.440  1.00 98.64           H  
ATOM   3769  O   ALA A 237     -11.481  -1.489  16.167  1.00 98.64           O  
ATOM   3770  N   THR A 238     -12.709  -0.303  14.708  1.00 98.55           N  
ATOM   3771  H   THR A 238     -12.749   0.156  13.810  1.00 98.55           H  
ATOM   3772  CA  THR A 238     -13.927  -0.343  15.528  1.00 98.55           C  
ATOM   3773  HA  THR A 238     -13.677  -0.726  16.517  1.00 98.55           H  
ATOM   3774  C   THR A 238     -14.923  -1.303  14.893  1.00 98.55           C  
ATOM   3775  CB  THR A 238     -14.535   1.039  15.771  1.00 98.55           C  
ATOM   3776  HB  THR A 238     -14.866   1.427  14.808  1.00 98.55           H  
ATOM   3777  O   THR A 238     -15.324  -1.155  13.736  1.00 98.55           O  
ATOM   3778  CG2 THR A 238     -15.731   0.985  16.718  1.00 98.55           C  
ATOM   3779 HG21 THR A 238     -16.530   0.392  16.272  1.00 98.55           H  
ATOM   3780 HG22 THR A 238     -16.101   1.995  16.890  1.00 98.55           H  
ATOM   3781 HG23 THR A 238     -15.438   0.540  17.669  1.00 98.55           H  
ATOM   3782  OG1 THR A 238     -13.589   1.906  16.366  1.00 98.55           O  
ATOM   3783  HG1 THR A 238     -13.822   2.806  16.127  1.00 98.55           H  
ATOM   3784  N   LEU A 239     -15.303  -2.314  15.664  1.00 98.41           N  
ATOM   3785  H   LEU A 239     -14.936  -2.343  16.604  1.00 98.41           H  
ATOM   3786  CA  LEU A 239     -16.236  -3.361  15.287  1.00 98.41           C  
ATOM   3787  HA  LEU A 239     -16.377  -3.355  14.206  1.00 98.41           H  
ATOM   3788  C   LEU A 239     -17.585  -3.109  15.947  1.00 98.41           C  
ATOM   3789  CB  LEU A 239     -15.680  -4.730  15.711  1.00 98.41           C  
ATOM   3790  HB2 LEU A 239     -16.385  -5.493  15.382  1.00 98.41           H  
ATOM   3791  HB3 LEU A 239     -15.638  -4.760  16.800  1.00 98.41           H  
ATOM   3792  O   LEU A 239     -17.647  -2.800  17.135  1.00 98.41           O  
ATOM   3793  CG  LEU A 239     -14.281  -5.080  15.177  1.00 98.41           C  
ATOM   3794  HG  LEU A 239     -13.531  -4.456  15.663  1.00 98.41           H  
ATOM   3795  CD1 LEU A 239     -13.980  -6.547  15.482  1.00 98.41           C  
ATOM   3796 HD11 LEU A 239     -14.689  -7.195  14.967  1.00 98.41           H  
ATOM   3797 HD12 LEU A 239     -14.051  -6.719  16.556  1.00 98.41           H  
ATOM   3798 HD13 LEU A 239     -12.971  -6.794  15.152  1.00 98.41           H  
ATOM   3799  CD2 LEU A 239     -14.196  -4.880  13.669  1.00 98.41           C  
ATOM   3800 HD21 LEU A 239     -15.050  -5.376  13.208  1.00 98.41           H  
ATOM   3801 HD22 LEU A 239     -13.263  -5.298  13.290  1.00 98.41           H  
ATOM   3802 HD23 LEU A 239     -14.219  -3.816  13.437  1.00 98.41           H  
ATOM   3803  N   HIS A 240     -18.666  -3.309  15.202  1.00 98.08           N  
ATOM   3804  H   HIS A 240     -18.534  -3.550  14.230  1.00 98.08           H  
ATOM   3805  CA  HIS A 240     -20.025  -3.300  15.730  1.00 98.08           C  
ATOM   3806  HA  HIS A 240     -20.013  -3.006  16.780  1.00 98.08           H  
ATOM   3807  C   HIS A 240     -20.630  -4.689  15.639  1.00 98.08           C  
ATOM   3808  CB  HIS A 240     -20.868  -2.278  14.981  1.00 98.08           C  
ATOM   3809  HB2 HIS A 240     -20.419  -1.298  15.144  1.00 98.08           H  
ATOM   3810  HB3 HIS A 240     -20.855  -2.504  13.915  1.00 98.08           H  
ATOM   3811  O   HIS A 240     -20.797  -5.226  14.545  1.00 98.08           O  
ATOM   3812  CG  HIS A 240     -22.294  -2.211  15.448  1.00 98.08           C  
ATOM   3813  CD2 HIS A 240     -22.719  -2.031  16.730  1.00 98.08           C  
ATOM   3814  HD2 HIS A 240     -22.088  -1.912  17.598  1.00 98.08           H  
ATOM   3815  ND1 HIS A 240     -23.405  -2.270  14.617  1.00 98.08           N  
ATOM   3816  CE1 HIS A 240     -24.475  -2.111  15.407  1.00 98.08           C  
ATOM   3817  HE1 HIS A 240     -25.501  -2.081  15.072  1.00 98.08           H  
ATOM   3818  NE2 HIS A 240     -24.093  -1.970  16.680  1.00 98.08           N  
ATOM   3819  HE2 HIS A 240     -24.727  -1.808  17.450  1.00 98.08           H  
ATOM   3820  N   PHE A 241     -20.969  -5.247  16.795  1.00 97.79           N  
ATOM   3821  H   PHE A 241     -20.856  -4.701  17.637  1.00 97.79           H  
ATOM   3822  CA  PHE A 241     -21.630  -6.535  16.938  1.00 97.79           C  
ATOM   3823  HA  PHE A 241     -21.497  -7.127  16.032  1.00 97.79           H  
ATOM   3824  C   PHE A 241     -23.120  -6.318  17.173  1.00 97.79           C  
ATOM   3825  CB  PHE A 241     -21.013  -7.299  18.114  1.00 97.79           C  
ATOM   3826  HB2 PHE A 241     -21.018  -6.655  18.994  1.00 97.79           H  
ATOM   3827  HB3 PHE A 241     -21.642  -8.160  18.342  1.00 97.79           H  
ATOM   3828  O   PHE A 241     -23.508  -5.454  17.964  1.00 97.79           O  
ATOM   3829  CG  PHE A 241     -19.602  -7.788  17.866  1.00 97.79           C  
ATOM   3830  CD1 PHE A 241     -19.375  -9.133  17.518  1.00 97.79           C  
ATOM   3831  HD1 PHE A 241     -20.207  -9.817  17.431  1.00 97.79           H  
ATOM   3832  CD2 PHE A 241     -18.513  -6.904  17.987  1.00 97.79           C  
ATOM   3833  HD2 PHE A 241     -18.677  -5.874  18.267  1.00 97.79           H  
ATOM   3834  CE1 PHE A 241     -18.066  -9.594  17.291  1.00 97.79           C  
ATOM   3835  HE1 PHE A 241     -17.892 -10.627  17.032  1.00 97.79           H  
ATOM   3836  CE2 PHE A 241     -17.208  -7.363  17.747  1.00 97.79           C  
ATOM   3837  HE2 PHE A 241     -16.373  -6.682  17.831  1.00 97.79           H  
ATOM   3838  CZ  PHE A 241     -16.982  -8.707  17.405  1.00 97.79           C  
ATOM   3839  HZ  PHE A 241     -15.976  -9.061  17.233  1.00 97.79           H  
ATOM   3840  N   ARG A 242     -23.964  -7.135  16.541  1.00 96.66           N  
ATOM   3841  H   ARG A 242     -23.585  -7.789  15.871  1.00 96.66           H  
ATOM   3842  CA  ARG A 242     -25.403  -7.179  16.825  1.00 96.66           C  
ATOM   3843  HA  ARG A 242     -25.553  -6.891  17.865  1.00 96.66           H  
ATOM   3844  C   ARG A 242     -25.968  -8.588  16.692  1.00 96.66           C  
ATOM   3845  CB  ARG A 242     -26.150  -6.159  15.949  1.00 96.66           C  
ATOM   3846  HB2 ARG A 242     -27.175  -6.081  16.310  1.00 96.66           H  
ATOM   3847  HB3 ARG A 242     -25.679  -5.182  16.063  1.00 96.66           H  
ATOM   3848  O   ARG A 242     -25.490  -9.384  15.883  1.00 96.66           O  
ATOM   3849  CG  ARG A 242     -26.180  -6.535  14.462  1.00 96.66           C  
ATOM   3850  HG2 ARG A 242     -25.163  -6.661  14.089  1.00 96.66           H  
ATOM   3851  HG3 ARG A 242     -26.720  -7.474  14.341  1.00 96.66           H  
ATOM   3852  CD  ARG A 242     -26.888  -5.450  13.648  1.00 96.66           C  
ATOM   3853  HD2 ARG A 242     -27.827  -5.193  14.138  1.00 96.66           H  
ATOM   3854  HD3 ARG A 242     -26.251  -4.567  13.603  1.00 96.66           H  
ATOM   3855  NE  ARG A 242     -27.174  -5.953  12.302  1.00 96.66           N  
ATOM   3856  HE  ARG A 242     -27.057  -6.946  12.161  1.00 96.66           H  
ATOM   3857  NH1 ARG A 242     -27.870  -4.049  11.242  1.00 96.66           N  
ATOM   3858 HH11 ARG A 242     -27.495  -3.523  12.019  1.00 96.66           H  
ATOM   3859 HH12 ARG A 242     -28.128  -3.592  10.379  1.00 96.66           H  
ATOM   3860  NH2 ARG A 242     -27.849  -6.024  10.166  1.00 96.66           N  
ATOM   3861 HH21 ARG A 242     -28.109  -5.616   9.280  1.00 96.66           H  
ATOM   3862 HH22 ARG A 242     -27.657  -7.012  10.251  1.00 96.66           H  
ATOM   3863  CZ  ARG A 242     -27.628  -5.330  11.242  1.00 96.66           C  
ATOM   3864  N   GLN A 243     -27.014  -8.884  17.457  1.00 95.65           N  
ATOM   3865  H   GLN A 243     -27.325  -8.208  18.140  1.00 95.65           H  
ATOM   3866  CA  GLN A 243     -27.801 -10.091  17.233  1.00 95.65           C  
ATOM   3867  HA  GLN A 243     -27.126 -10.947  17.216  1.00 95.65           H  
ATOM   3868  C   GLN A 243     -28.486 -10.013  15.875  1.00 95.65           C  
ATOM   3869  CB  GLN A 243     -28.846 -10.316  18.333  1.00 95.65           C  
ATOM   3870  HB2 GLN A 243     -29.276  -9.364  18.647  1.00 95.65           H  
ATOM   3871  HB3 GLN A 243     -29.645 -10.948  17.945  1.00 95.65           H  
ATOM   3872  O   GLN A 243     -29.122  -9.011  15.528  1.00 95.65           O  
ATOM   3873  CG  GLN A 243     -28.212 -11.038  19.520  1.00 95.65           C  
ATOM   3874  HG2 GLN A 243     -27.459 -10.372  19.942  1.00 95.65           H  
ATOM   3875  HG3 GLN A 243     -27.739 -11.955  19.169  1.00 95.65           H  
ATOM   3876  CD  GLN A 243     -29.197 -11.387  20.625  1.00 95.65           C  
ATOM   3877  NE2 GLN A 243     -28.938 -12.411  21.410  1.00 95.65           N  
ATOM   3878 HE21 GLN A 243     -29.637 -12.627  22.106  1.00 95.65           H  
ATOM   3879 HE22 GLN A 243     -28.170 -13.039  21.218  1.00 95.65           H  
ATOM   3880  OE1 GLN A 243     -30.214 -10.741  20.820  1.00 95.65           O  
ATOM   3881  N   LYS A 244     -28.398 -11.109  15.125  1.00 91.14           N  
ATOM   3882  H   LYS A 244     -27.905 -11.908  15.499  1.00 91.14           H  
ATOM   3883  CA  LYS A 244     -29.138 -11.271  13.884  1.00 91.14           C  
ATOM   3884  HA  LYS A 244     -28.937 -10.410  13.247  1.00 91.14           H  
ATOM   3885  C   LYS A 244     -30.625 -11.318  14.227  1.00 91.14           C  
ATOM   3886  CB  LYS A 244     -28.643 -12.536  13.179  1.00 91.14           C  
ATOM   3887  HB2 LYS A 244     -28.924 -13.415  13.760  1.00 91.14           H  
ATOM   3888  HB3 LYS A 244     -27.555 -12.496  13.119  1.00 91.14           H  
ATOM   3889  O   LYS A 244     -31.073 -12.179  14.985  1.00 91.14           O  
ATOM   3890  CG  LYS A 244     -29.208 -12.648  11.760  1.00 91.14           C  
ATOM   3891  HG2 LYS A 244     -30.293 -12.751  11.800  1.00 91.14           H  
ATOM   3892  HG3 LYS A 244     -28.951 -11.752  11.195  1.00 91.14           H  
ATOM   3893  CD  LYS A 244     -28.602 -13.874  11.074  1.00 91.14           C  
ATOM   3894  HD2 LYS A 244     -28.867 -14.764  11.644  1.00 91.14           H  
ATOM   3895  HD3 LYS A 244     -27.517 -13.772  11.057  1.00 91.14           H  
ATOM   3896  CE  LYS A 244     -29.124 -14.004   9.643  1.00 91.14           C  
ATOM   3897  HE2 LYS A 244     -30.211 -14.075   9.674  1.00 91.14           H  
ATOM   3898  HE3 LYS A 244     -28.855 -13.103   9.091  1.00 91.14           H  
ATOM   3899  NZ  LYS A 244     -28.546 -15.203   8.991  1.00 91.14           N  
ATOM   3900  HZ1 LYS A 244     -27.542 -15.113   8.929  1.00 91.14           H  
ATOM   3901  HZ2 LYS A 244     -28.753 -16.025   9.542  1.00 91.14           H  
ATOM   3902  HZ3 LYS A 244     -28.921 -15.324   8.061  1.00 91.14           H  
ATOM   3903  N   ARG A 245     -31.405 -10.384  13.682  1.00 79.28           N  
ATOM   3904  H   ARG A 245     -30.974  -9.701  13.077  1.00 79.28           H  
ATOM   3905  CA  ARG A 245     -32.862 -10.400  13.861  1.00 79.28           C  
ATOM   3906  HA  ARG A 245     -33.082 -10.496  14.925  1.00 79.28           H  
ATOM   3907  C   ARG A 245     -33.419 -11.640  13.165  1.00 79.28           C  
ATOM   3908  CB  ARG A 245     -33.505  -9.108  13.339  1.00 79.28           C  
ATOM   3909  HB2 ARG A 245     -33.211  -8.946  12.302  1.00 79.28           H  
ATOM   3910  HB3 ARG A 245     -34.588  -9.223  13.375  1.00 79.28           H  
ATOM   3911  O   ARG A 245     -33.198 -11.823  11.969  1.00 79.28           O  
ATOM   3912  CG  ARG A 245     -33.108  -7.890  14.187  1.00 79.28           C  
ATOM   3913  HG2 ARG A 245     -32.034  -7.720  14.107  1.00 79.28           H  
ATOM   3914  HG3 ARG A 245     -33.360  -8.079  15.231  1.00 79.28           H  
ATOM   3915  CD  ARG A 245     -33.856  -6.641  13.707  1.00 79.28           C  
ATOM   3916  HD2 ARG A 245     -34.927  -6.826  13.794  1.00 79.28           H  
ATOM   3917  HD3 ARG A 245     -33.614  -6.469  12.658  1.00 79.28           H  
ATOM   3918  NE  ARG A 245     -33.492  -5.451  14.500  1.00 79.28           N  
ATOM   3919  HE  ARG A 245     -32.741  -5.566  15.166  1.00 79.28           H  
ATOM   3920  NH1 ARG A 245     -35.036  -4.011  13.592  1.00 79.28           N  
ATOM   3921 HH11 ARG A 245     -35.390  -4.762  13.016  1.00 79.28           H  
ATOM   3922 HH12 ARG A 245     -35.478  -3.104  13.561  1.00 79.28           H  
ATOM   3923  NH2 ARG A 245     -33.647  -3.281  15.177  1.00 79.28           N  
ATOM   3924 HH21 ARG A 245     -32.894  -3.429  15.834  1.00 79.28           H  
ATOM   3925 HH22 ARG A 245     -34.091  -2.376  15.118  1.00 79.28           H  
ATOM   3926  CZ  ARG A 245     -34.058  -4.259  14.419  1.00 79.28           C  
ATOM   3927  N   SER A 246     -34.120 -12.490  13.914  1.00 65.01           N  
ATOM   3928  H   SER A 246     -34.222 -12.302  14.901  1.00 65.01           H  
ATOM   3929  CA  SER A 246     -34.846 -13.617  13.327  1.00 65.01           C  
ATOM   3930  HA  SER A 246     -34.143 -14.249  12.786  1.00 65.01           H  
ATOM   3931  C   SER A 246     -35.891 -13.072  12.352  1.00 65.01           C  
ATOM   3932  CB  SER A 246     -35.516 -14.461  14.415  1.00 65.01           C  
ATOM   3933  HB2 SER A 246     -36.300 -13.880  14.903  1.00 65.01           H  
ATOM   3934  HB3 SER A 246     -34.774 -14.759  15.156  1.00 65.01           H  
ATOM   3935  O   SER A 246     -36.701 -12.231  12.735  1.00 65.01           O  
ATOM   3936  OG  SER A 246     -36.074 -15.615  13.823  1.00 65.01           O  
ATOM   3937  HG  SER A 246     -36.603 -16.076  14.479  1.00 65.01           H  
ATOM   3938  N   GLN A 247     -35.875 -13.538  11.101  1.00 60.31           N  
ATOM   3939  H   GLN A 247     -35.174 -14.220  10.846  1.00 60.31           H  
ATOM   3940  CA  GLN A 247     -36.881 -13.177  10.091  1.00 60.31           C  
ATOM   3941  HA  GLN A 247     -37.059 -12.103  10.145  1.00 60.31           H  
ATOM   3942  C   GLN A 247     -38.253 -13.834  10.348  1.00 60.31           C  
ATOM   3943  CB  GLN A 247     -36.350 -13.503   8.680  1.00 60.31           C  
ATOM   3944  HB2 GLN A 247     -37.180 -13.495   7.973  1.00 60.31           H  
ATOM   3945  HB3 GLN A 247     -35.918 -14.503   8.677  1.00 60.31           H  
ATOM   3946  O   GLN A 247     -39.173 -13.628   9.569  1.00 60.31           O  
ATOM   3947  CG  GLN A 247     -35.315 -12.479   8.184  1.00 60.31           C  
ATOM   3948  HG2 GLN A 247     -35.775 -11.490   8.176  1.00 60.31           H  
ATOM   3949  HG3 GLN A 247     -34.467 -12.457   8.868  1.00 60.31           H  
ATOM   3950  CD  GLN A 247     -34.796 -12.783   6.778  1.00 60.31           C  
ATOM   3951  NE2 GLN A 247     -34.036 -11.891   6.181  1.00 60.31           N  
ATOM   3952 HE21 GLN A 247     -33.772 -12.124   5.234  1.00 60.31           H  
ATOM   3953 HE22 GLN A 247     -33.866 -10.988   6.600  1.00 60.31           H  
ATOM   3954  OE1 GLN A 247     -35.022 -13.825   6.193  1.00 60.31           O  
ATOM   3955  N   TYR A 248     -38.410 -14.600  11.435  1.00 54.80           N  
ATOM   3956  H   TYR A 248     -37.622 -14.717  12.056  1.00 54.80           H  
ATOM   3957  CA  TYR A 248     -39.604 -15.410  11.703  1.00 54.80           C  
ATOM   3958  HA  TYR A 248     -40.209 -15.436  10.796  1.00 54.80           H  
ATOM   3959  C   TYR A 248     -40.554 -14.849  12.771  1.00 54.80           C  
ATOM   3960  CB  TYR A 248     -39.185 -16.858  11.981  1.00 54.80           C  
ATOM   3961  HB2 TYR A 248     -38.495 -16.882  12.824  1.00 54.80           H  
ATOM   3962  HB3 TYR A 248     -40.060 -17.446  12.258  1.00 54.80           H  
ATOM   3963  O   TYR A 248     -41.344 -15.601  13.329  1.00 54.80           O  
ATOM   3964  CG  TYR A 248     -38.563 -17.531  10.778  1.00 54.80           C  
ATOM   3965  CD1 TYR A 248     -39.389 -17.937   9.713  1.00 54.80           C  
ATOM   3966  HD1 TYR A 248     -40.454 -17.765   9.759  1.00 54.80           H  
ATOM   3967  CD2 TYR A 248     -37.172 -17.744  10.719  1.00 54.80           C  
ATOM   3968  HD2 TYR A 248     -36.544 -17.431  11.540  1.00 54.80           H  
ATOM   3969  CE1 TYR A 248     -38.829 -18.570   8.590  1.00 54.80           C  
ATOM   3970  HE1 TYR A 248     -39.454 -18.889   7.769  1.00 54.80           H  
ATOM   3971  CE2 TYR A 248     -36.608 -18.379   9.595  1.00 54.80           C  
ATOM   3972  HE2 TYR A 248     -35.544 -18.556   9.550  1.00 54.80           H  
ATOM   3973  OH  TYR A 248     -36.906 -19.423   7.451  1.00 54.80           O  
ATOM   3974  HH  TYR A 248     -35.954 -19.521   7.518  1.00 54.80           H  
ATOM   3975  CZ  TYR A 248     -37.440 -18.796   8.532  1.00 54.80           C  
ATOM   3976  N   PHE A 249     -40.519 -13.546  13.050  1.00 50.65           N  
ATOM   3977  H   PHE A 249     -39.886 -12.955  12.530  1.00 50.65           H  
ATOM   3978  CA  PHE A 249     -41.611 -12.899  13.783  1.00 50.65           C  
ATOM   3979  HA  PHE A 249     -42.263 -13.645  14.236  1.00 50.65           H  
ATOM   3980  C   PHE A 249     -42.490 -12.134  12.788  1.00 50.65           C  
ATOM   3981  CB  PHE A 249     -41.063 -12.058  14.943  1.00 50.65           C  
ATOM   3982  HB2 PHE A 249     -41.889 -11.493  15.376  1.00 50.65           H  
ATOM   3983  HB3 PHE A 249     -40.342 -11.338  14.556  1.00 50.65           H  
ATOM   3984  O   PHE A 249     -42.264 -10.950  12.537  1.00 50.65           O  
ATOM   3985  CG  PHE A 249     -40.426 -12.887  16.047  1.00 50.65           C  
ATOM   3986  CD1 PHE A 249     -41.237 -13.607  16.946  1.00 50.65           C  
ATOM   3987  HD1 PHE A 249     -42.311 -13.576  16.843  1.00 50.65           H  
ATOM   3988  CD2 PHE A 249     -39.025 -12.949  16.173  1.00 50.65           C  
ATOM   3989  HD2 PHE A 249     -38.404 -12.405  15.477  1.00 50.65           H  
ATOM   3990  CE1 PHE A 249     -40.652 -14.377  17.968  1.00 50.65           C  
ATOM   3991  HE1 PHE A 249     -41.282 -14.931  18.648  1.00 50.65           H  
ATOM   3992  CE2 PHE A 249     -38.439 -13.715  17.198  1.00 50.65           C  
ATOM   3993  HE2 PHE A 249     -37.364 -13.754  17.299  1.00 50.65           H  
ATOM   3994  CZ  PHE A 249     -39.253 -14.428  18.096  1.00 50.65           C  
ATOM   3995  HZ  PHE A 249     -38.808 -15.020  18.882  1.00 50.65           H  
ATOM   3996  N   ILE A 250     -43.433 -12.865  12.186  1.00 40.01           N  
ATOM   3997  H   ILE A 250     -43.519 -13.820  12.502  1.00 40.01           H  
ATOM   3998  CA  ILE A 250     -44.695 -12.321  11.662  1.00 40.01           C  
ATOM   3999  HA  ILE A 250     -44.594 -11.253  11.471  1.00 40.01           H  
ATOM   4000  C   ILE A 250     -45.721 -12.460  12.784  1.00 40.01           C  
ATOM   4001  CB  ILE A 250     -45.148 -13.035  10.368  1.00 40.01           C  
ATOM   4002  HB  ILE A 250     -45.323 -14.085  10.603  1.00 40.01           H  
ATOM   4003  O   ILE A 250     -45.714 -13.537  13.424  1.00 40.01           O  
ATOM   4004  CG1 ILE A 250     -44.064 -12.944   9.270  1.00 40.01           C  
ATOM   4005 HG12 ILE A 250     -43.130 -13.354   9.654  1.00 40.01           H  
ATOM   4006 HG13 ILE A 250     -43.892 -11.897   9.018  1.00 40.01           H  
ATOM   4007  CG2 ILE A 250     -46.470 -12.415   9.874  1.00 40.01           C  
ATOM   4008 HG21 ILE A 250     -46.845 -12.943   8.998  1.00 40.01           H  
ATOM   4009 HG22 ILE A 250     -46.322 -11.361   9.641  1.00 40.01           H  
ATOM   4010 HG23 ILE A 250     -47.231 -12.491  10.651  1.00 40.01           H  
ATOM   4011  CD1 ILE A 250     -44.402 -13.718   7.988  1.00 40.01           C  
ATOM   4012 HD11 ILE A 250     -45.230 -13.245   7.460  1.00 40.01           H  
ATOM   4013 HD12 ILE A 250     -44.661 -14.748   8.234  1.00 40.01           H  
ATOM   4014 HD13 ILE A 250     -43.532 -13.720   7.332  1.00 40.01           H  
ATOM   4015  OXT ILE A 250     -46.442 -11.467  12.996  1.00 40.01           O  
TER    4016      ILE A 250                                                       
END   
