# Supplementary material for: Widespread Horizontal Gene Transfer Among Animal Viruses
Source: bioRxiv. 2024 Mar 26:2024.03.25.586562. Preprint. [Version 2] doi: 10.1101/2024.03.25.586562 (PMC11071296; doi:10.1101/2024.03.25.586562)
Supplement: Supplement 7 [file media-7.zip › File7_PDB/Adinto20002_Cupiennin.pdb]

ATOM      1  N   MET A   1      34.445  52.481 -21.626  1.00 56.97           N  
ATOM      2  H   MET A   1      35.406  52.253 -21.415  1.00 56.97           H  
ATOM      3  H2  MET A   1      34.219  52.111 -22.538  1.00 56.97           H  
ATOM      4  H3  MET A   1      34.346  53.485 -21.653  1.00 56.97           H  
ATOM      5  CA  MET A   1      33.530  51.898 -20.616  1.00 56.97           C  
ATOM      6  HA  MET A   1      33.791  52.259 -19.621  1.00 56.97           H  
ATOM      7  C   MET A   1      33.680  50.380 -20.632  1.00 56.97           C  
ATOM      8  CB  MET A   1      32.075  52.297 -20.913  1.00 56.97           C  
ATOM      9  HB2 MET A   1      31.835  52.061 -21.950  1.00 56.97           H  
ATOM     10  HB3 MET A   1      31.409  51.723 -20.268  1.00 56.97           H  
ATOM     11  O   MET A   1      33.257  49.755 -21.597  1.00 56.97           O  
ATOM     12  CG  MET A   1      31.815  53.785 -20.664  1.00 56.97           C  
ATOM     13  HG2 MET A   1      31.949  53.983 -19.600  1.00 56.97           H  
ATOM     14  HG3 MET A   1      32.526  54.393 -21.223  1.00 56.97           H  
ATOM     15  SD  MET A   1      30.145  54.282 -21.143  1.00 56.97           S  
ATOM     16  CE  MET A   1      29.892  55.676 -20.011  1.00 56.97           C  
ATOM     17  HE1 MET A   1      28.906  56.109 -20.182  1.00 56.97           H  
ATOM     18  HE2 MET A   1      29.956  55.334 -18.978  1.00 56.97           H  
ATOM     19  HE3 MET A   1      30.649  56.440 -20.189  1.00 56.97           H  
ATOM     20  N   ARG A   2      34.353  49.788 -19.636  1.00 61.32           N  
ATOM     21  H   ARG A   2      34.618  50.325 -18.822  1.00 61.32           H  
ATOM     22  CA  ARG A   2      34.520  48.326 -19.538  1.00 61.32           C  
ATOM     23  HA  ARG A   2      34.601  47.895 -20.535  1.00 61.32           H  
ATOM     24  C   ARG A   2      33.266  47.744 -18.884  1.00 61.32           C  
ATOM     25  CB  ARG A   2      35.797  47.963 -18.751  1.00 61.32           C  
ATOM     26  HB2 ARG A   2      35.815  46.884 -18.595  1.00 61.32           H  
ATOM     27  HB3 ARG A   2      35.769  48.444 -17.773  1.00 61.32           H  
ATOM     28  O   ARG A   2      32.876  48.198 -17.814  1.00 61.32           O  
ATOM     29  CG  ARG A   2      37.089  48.371 -19.486  1.00 61.32           C  
ATOM     30  HG2 ARG A   2      37.122  47.878 -20.457  1.00 61.32           H  
ATOM     31  HG3 ARG A   2      37.088  49.450 -19.638  1.00 61.32           H  
ATOM     32  CD  ARG A   2      38.345  47.990 -18.686  1.00 61.32           C  
ATOM     33  HD2 ARG A   2      38.255  48.400 -17.680  1.00 61.32           H  
ATOM     34  HD3 ARG A   2      38.405  46.904 -18.614  1.00 61.32           H  
ATOM     35  NE  ARG A   2      39.580  48.512 -19.314  1.00 61.32           N  
ATOM     36  HE  ARG A   2      39.514  48.853 -20.262  1.00 61.32           H  
ATOM     37  NH1 ARG A   2      41.034  48.065 -17.584  1.00 61.32           N  
ATOM     38 HH11 ARG A   2      40.302  47.601 -17.065  1.00 61.32           H  
ATOM     39 HH12 ARG A   2      41.965  48.106 -17.195  1.00 61.32           H  
ATOM     40  NH2 ARG A   2      41.790  49.078 -19.413  1.00 61.32           N  
ATOM     41 HH21 ARG A   2      41.690  49.436 -20.352  1.00 61.32           H  
ATOM     42 HH22 ARG A   2      42.709  49.086 -18.992  1.00 61.32           H  
ATOM     43  CZ  ARG A   2      40.788  48.548 -18.770  1.00 61.32           C  
ATOM     44  N   LYS A   3      32.602  46.797 -19.547  1.00 70.18           N  
ATOM     45  H   LYS A   3      33.005  46.436 -20.400  1.00 70.18           H  
ATOM     46  CA  LYS A   3      31.470  46.074 -18.957  1.00 70.18           C  
ATOM     47  HA  LYS A   3      30.838  46.773 -18.408  1.00 70.18           H  
ATOM     48  C   LYS A   3      32.033  45.071 -17.951  1.00 70.18           C  
ATOM     49  CB  LYS A   3      30.622  45.395 -20.047  1.00 70.18           C  
ATOM     50  HB2 LYS A   3      31.262  44.761 -20.660  1.00 70.18           H  
ATOM     51  HB3 LYS A   3      29.881  44.761 -19.561  1.00 70.18           H  
ATOM     52  O   LYS A   3      32.891  44.272 -18.313  1.00 70.18           O  
ATOM     53  CG  LYS A   3      29.891  46.416 -20.938  1.00 70.18           C  
ATOM     54  HG2 LYS A   3      30.621  47.050 -21.442  1.00 70.18           H  
ATOM     55  HG3 LYS A   3      29.251  47.041 -20.317  1.00 70.18           H  
ATOM     56  CD  LYS A   3      29.034  45.705 -21.996  1.00 70.18           C  
ATOM     57  HD2 LYS A   3      29.682  45.076 -22.607  1.00 70.18           H  
ATOM     58  HD3 LYS A   3      28.302  45.071 -21.494  1.00 70.18           H  
ATOM     59  CE  LYS A   3      28.311  46.721 -22.891  1.00 70.18           C  
ATOM     60  HE2 LYS A   3      27.644  47.319 -22.271  1.00 70.18           H  
ATOM     61  HE3 LYS A   3      29.056  47.390 -23.324  1.00 70.18           H  
ATOM     62  NZ  LYS A   3      27.547  46.048 -23.974  1.00 70.18           N  
ATOM     63  HZ1 LYS A   3      27.083  46.724 -24.563  1.00 70.18           H  
ATOM     64  HZ2 LYS A   3      28.167  45.504 -24.557  1.00 70.18           H  
ATOM     65  HZ3 LYS A   3      26.854  45.422 -23.590  1.00 70.18           H  
ATOM     66  N   VAL A   4      31.579  45.151 -16.703  1.00 75.03           N  
ATOM     67  H   VAL A   4      30.895  45.861 -16.480  1.00 75.03           H  
ATOM     68  CA  VAL A   4      31.924  44.192 -15.646  1.00 75.03           C  
ATOM     69  HA  VAL A   4      33.008  44.103 -15.582  1.00 75.03           H  
ATOM     70  C   VAL A   4      31.341  42.840 -16.047  1.00 75.03           C  
ATOM     71  CB  VAL A   4      31.393  44.666 -14.277  1.00 75.03           C  
ATOM     72  HB  VAL A   4      30.309  44.770 -14.328  1.00 75.03           H  
ATOM     73  O   VAL A   4      30.142  42.737 -16.308  1.00 75.03           O  
ATOM     74  CG1 VAL A   4      31.737  43.681 -13.155  1.00 75.03           C  
ATOM     75 HG11 VAL A   4      31.367  44.059 -12.202  1.00 75.03           H  
ATOM     76 HG12 VAL A   4      32.816  43.542 -13.085  1.00 75.03           H  
ATOM     77 HG13 VAL A   4      31.264  42.716 -13.337  1.00 75.03           H  
ATOM     78  CG2 VAL A   4      31.993  46.031 -13.909  1.00 75.03           C  
ATOM     79 HG21 VAL A   4      33.081  45.966 -13.875  1.00 75.03           H  
ATOM     80 HG22 VAL A   4      31.699  46.794 -14.630  1.00 75.03           H  
ATOM     81 HG23 VAL A   4      31.630  46.337 -12.927  1.00 75.03           H  
ATOM     82  N   TYR A   5      32.197  41.827 -16.170  1.00 72.78           N  
ATOM     83  H   TYR A   5      33.171  41.971 -15.946  1.00 72.78           H  
ATOM     84  CA  TYR A   5      31.769  40.473 -16.499  1.00 72.78           C  
ATOM     85  HA  TYR A   5      31.122  40.506 -17.375  1.00 72.78           H  
ATOM     86  C   TYR A   5      30.974  39.909 -15.320  1.00 72.78           C  
ATOM     87  CB  TYR A   5      32.992  39.614 -16.841  1.00 72.78           C  
ATOM     88  HB2 TYR A   5      33.526  40.079 -17.670  1.00 72.78           H  
ATOM     89  HB3 TYR A   5      33.668  39.598 -15.987  1.00 72.78           H  
ATOM     90  O   TYR A   5      31.509  39.729 -14.230  1.00 72.78           O  
ATOM     91  CG  TYR A   5      32.654  38.188 -17.233  1.00 72.78           C  
ATOM     92  CD1 TYR A   5      32.864  37.136 -16.321  1.00 72.78           C  
ATOM     93  HD1 TYR A   5      33.255  37.340 -15.335  1.00 72.78           H  
ATOM     94  CD2 TYR A   5      32.147  37.911 -18.519  1.00 72.78           C  
ATOM     95  HD2 TYR A   5      31.999  38.712 -19.227  1.00 72.78           H  
ATOM     96  CE1 TYR A   5      32.591  35.809 -16.702  1.00 72.78           C  
ATOM     97  HE1 TYR A   5      32.798  34.996 -16.022  1.00 72.78           H  
ATOM     98  CE2 TYR A   5      31.844  36.585 -18.888  1.00 72.78           C  
ATOM     99  HE2 TYR A   5      31.458  36.357 -19.870  1.00 72.78           H  
ATOM    100  OH  TYR A   5      31.786  34.252 -18.339  1.00 72.78           O  
ATOM    101  HH  TYR A   5      32.057  33.622 -17.667  1.00 72.78           H  
ATOM    102  CZ  TYR A   5      32.068  35.531 -17.980  1.00 72.78           C  
ATOM    103  N   VAL A   6      29.683  39.668 -15.534  1.00 72.02           N  
ATOM    104  H   VAL A   6      29.301  39.863 -16.448  1.00 72.02           H  
ATOM    105  CA  VAL A   6      28.823  38.985 -14.568  1.00 72.02           C  
ATOM    106  HA  VAL A   6      29.264  39.040 -13.573  1.00 72.02           H  
ATOM    107  C   VAL A   6      28.770  37.527 -14.997  1.00 72.02           C  
ATOM    108  CB  VAL A   6      27.426  39.632 -14.496  1.00 72.02           C  
ATOM    109  HB  VAL A   6      26.944  39.570 -15.471  1.00 72.02           H  
ATOM    110  O   VAL A   6      28.201  37.213 -16.043  1.00 72.02           O  
ATOM    111  CG1 VAL A   6      26.538  38.925 -13.463  1.00 72.02           C  
ATOM    112 HG11 VAL A   6      27.004  38.963 -12.478  1.00 72.02           H  
ATOM    113 HG12 VAL A   6      25.564  39.411 -13.416  1.00 72.02           H  
ATOM    114 HG13 VAL A   6      26.386  37.884 -13.746  1.00 72.02           H  
ATOM    115  CG2 VAL A   6      27.521  41.113 -14.099  1.00 72.02           C  
ATOM    116 HG21 VAL A   6      26.521  41.539 -14.011  1.00 72.02           H  
ATOM    117 HG22 VAL A   6      28.038  41.209 -13.144  1.00 72.02           H  
ATOM    118 HG23 VAL A   6      28.068  41.673 -14.857  1.00 72.02           H  
ATOM    119  N   CYS A   7      29.385  36.642 -14.213  1.00 70.36           N  
ATOM    120  H   CYS A   7      29.914  36.970 -13.418  1.00 70.36           H  
ATOM    121  CA  CYS A   7      29.294  35.202 -14.426  1.00 70.36           C  
ATOM    122  HA  CYS A   7      29.688  34.952 -15.411  1.00 70.36           H  
ATOM    123  C   CYS A   7      27.820  34.781 -14.349  1.00 70.36           C  
ATOM    124  CB  CYS A   7      30.117  34.470 -13.351  1.00 70.36           C  
ATOM    125  HB2 CYS A   7      29.969  33.395 -13.458  1.00 70.36           H  
ATOM    126  HB3 CYS A   7      29.765  34.763 -12.362  1.00 70.36           H  
ATOM    127  O   CYS A   7      27.251  34.734 -13.261  1.00 70.36           O  
ATOM    128  SG  CYS A   7      31.886  34.838 -13.502  1.00 70.36           S  
ATOM    129  HG  CYS A   7      32.304  34.118 -12.458  1.00 70.36           H  
ATOM    130  N   ASN A   8      27.188  34.488 -15.488  1.00 74.72           N  
ATOM    131  H   ASN A   8      27.674  34.627 -16.362  1.00 74.72           H  
ATOM    132  CA  ASN A   8      25.875  33.855 -15.506  1.00 74.72           C  
ATOM    133  HA  ASN A   8      25.336  34.144 -14.604  1.00 74.72           H  
ATOM    134  C   ASN A   8      26.074  32.329 -15.530  1.00 74.72           C  
ATOM    135  CB  ASN A   8      25.037  34.371 -16.689  1.00 74.72           C  
ATOM    136  HB2 ASN A   8      24.973  35.458 -16.633  1.00 74.72           H  
ATOM    137  HB3 ASN A   8      25.513  34.096 -17.630  1.00 74.72           H  
ATOM    138  O   ASN A   8      26.463  31.801 -16.577  1.00 74.72           O  
ATOM    139  CG  ASN A   8      23.626  33.803 -16.667  1.00 74.72           C  
ATOM    140  ND2 ASN A   8      22.773  34.236 -17.564  1.00 74.72           N  
ATOM    141 HD21 ASN A   8      21.863  33.797 -17.559  1.00 74.72           H  
ATOM    142 HD22 ASN A   8      23.059  34.892 -18.278  1.00 74.72           H  
ATOM    143  OD1 ASN A   8      23.266  32.964 -15.858  1.00 74.72           O  
ATOM    144  N   PRO A   9      25.817  31.609 -14.422  1.00 71.19           N  
ATOM    145  CA  PRO A   9      26.037  30.164 -14.353  1.00 71.19           C  
ATOM    146  HA  PRO A   9      27.080  29.939 -14.575  1.00 71.19           H  
ATOM    147  C   PRO A   9      25.167  29.380 -15.348  1.00 71.19           C  
ATOM    148  CB  PRO A   9      25.742  29.783 -12.897  1.00 71.19           C  
ATOM    149  HB2 PRO A   9      26.663  29.839 -12.317  1.00 71.19           H  
ATOM    150  HB3 PRO A   9      25.305  28.788 -12.810  1.00 71.19           H  
ATOM    151  O   PRO A   9      25.564  28.300 -15.780  1.00 71.19           O  
ATOM    152  CG  PRO A   9      24.778  30.868 -12.419  1.00 71.19           C  
ATOM    153  HG2 PRO A   9      24.824  31.005 -11.339  1.00 71.19           H  
ATOM    154  HG3 PRO A   9      23.764  30.622 -12.733  1.00 71.19           H  
ATOM    155  CD  PRO A   9      25.263  32.102 -13.168  1.00 71.19           C  
ATOM    156  HD2 PRO A   9      24.422  32.777 -13.328  1.00 71.19           H  
ATOM    157  HD3 PRO A   9      26.044  32.595 -12.590  1.00 71.19           H  
ATOM    158  N   HIS A  10      24.032  29.940 -15.786  1.00 70.63           N  
ATOM    159  H   HIS A  10      23.756  30.844 -15.429  1.00 70.63           H  
ATOM    160  CA  HIS A  10      23.145  29.284 -16.752  1.00 70.63           C  
ATOM    161  HA  HIS A  10      22.965  28.264 -16.413  1.00 70.63           H  
ATOM    162  C   HIS A  10      23.743  29.174 -18.159  1.00 70.63           C  
ATOM    163  CB  HIS A  10      21.798  30.010 -16.799  1.00 70.63           C  
ATOM    164  HB2 HIS A  10      21.245  29.661 -17.671  1.00 70.63           H  
ATOM    165  HB3 HIS A  10      21.942  31.085 -16.910  1.00 70.63           H  
ATOM    166  O   HIS A  10      23.445  28.228 -18.882  1.00 70.63           O  
ATOM    167  CG  HIS A  10      20.960  29.715 -15.588  1.00 70.63           C  
ATOM    168  CD2 HIS A  10      20.798  30.486 -14.469  1.00 70.63           C  
ATOM    169  HD2 HIS A  10      21.250  31.451 -14.292  1.00 70.63           H  
ATOM    170  ND1 HIS A  10      20.231  28.565 -15.405  1.00 70.63           N  
ATOM    171  HD1 HIS A  10      20.166  27.799 -16.060  1.00 70.63           H  
ATOM    172  CE1 HIS A  10      19.638  28.638 -14.203  1.00 70.63           C  
ATOM    173  HE1 HIS A  10      19.002  27.876 -13.779  1.00 70.63           H  
ATOM    174  NE2 HIS A  10      19.952  29.795 -13.595  1.00 70.63           N  
ATOM    175  N   CYS A  11      24.647  30.086 -18.535  1.00 69.15           N  
ATOM    176  H   CYS A  11      24.937  30.786 -17.868  1.00 69.15           H  
ATOM    177  CA  CYS A  11      25.281  30.046 -19.855  1.00 69.15           C  
ATOM    178  HA  CYS A  11      24.502  30.029 -20.618  1.00 69.15           H  
ATOM    179  C   CYS A  11      26.126  28.771 -20.038  1.00 69.15           C  
ATOM    180  CB  CYS A  11      26.119  31.323 -20.011  1.00 69.15           C  
ATOM    181  HB2 CYS A  11      25.558  32.173 -19.622  1.00 69.15           H  
ATOM    182  HB3 CYS A  11      27.045  31.222 -19.446  1.00 69.15           H  
ATOM    183  O   CYS A  11      26.219  28.230 -21.138  1.00 69.15           O  
ATOM    184  SG  CYS A  11      26.483  31.627 -21.763  1.00 69.15           S  
ATOM    185  HG  CYS A  11      27.366  32.613 -21.582  1.00 69.15           H  
ATOM    186  N   TYR A  12      26.705  28.259 -18.943  1.00 67.13           N  
ATOM    187  H   TYR A  12      26.528  28.702 -18.053  1.00 67.13           H  
ATOM    188  CA  TYR A  12      27.453  27.005 -18.951  1.00 67.13           C  
ATOM    189  HA  TYR A  12      28.139  27.008 -19.797  1.00 67.13           H  
ATOM    190  C   TYR A  12      26.511  25.811 -19.134  1.00 67.13           C  
ATOM    191  CB  TYR A  12      28.282  26.902 -17.664  1.00 67.13           C  
ATOM    192  HB2 TYR A  12      28.890  27.802 -17.569  1.00 67.13           H  
ATOM    193  HB3 TYR A  12      27.611  26.874 -16.805  1.00 67.13           H  
ATOM    194  O   TYR A  12      26.712  25.014 -20.046  1.00 67.13           O  
ATOM    195  CG  TYR A  12      29.201  25.697 -17.606  1.00 67.13           C  
ATOM    196  CD1 TYR A  12      28.757  24.502 -17.008  1.00 67.13           C  
ATOM    197  HD1 TYR A  12      27.757  24.434 -16.605  1.00 67.13           H  
ATOM    198  CD2 TYR A  12      30.508  25.779 -18.126  1.00 67.13           C  
ATOM    199  HD2 TYR A  12      30.852  26.700 -18.574  1.00 67.13           H  
ATOM    200  CE1 TYR A  12      29.613  23.387 -16.940  1.00 67.13           C  
ATOM    201  HE1 TYR A  12      29.279  22.459 -16.501  1.00 67.13           H  
ATOM    202  CE2 TYR A  12      31.380  24.674 -18.032  1.00 67.13           C  
ATOM    203  HE2 TYR A  12      32.390  24.746 -18.407  1.00 67.13           H  
ATOM    204  OH  TYR A  12      31.725  22.372 -17.404  1.00 67.13           O  
ATOM    205  HH  TYR A  12      32.593  22.507 -17.791  1.00 67.13           H  
ATOM    206  CZ  TYR A  12      30.924  23.468 -17.451  1.00 67.13           C  
ATOM    207  N   THR A  13      25.448  25.706 -18.331  1.00 66.97           N  
ATOM    208  H   THR A  13      25.263  26.428 -17.649  1.00 66.97           H  
ATOM    209  CA  THR A  13      24.516  24.567 -18.395  1.00 66.97           C  
ATOM    210  HA  THR A  13      25.089  23.647 -18.281  1.00 66.97           H  
ATOM    211  C   THR A  13      23.800  24.459 -19.740  1.00 66.97           C  
ATOM    212  CB  THR A  13      23.480  24.615 -17.263  1.00 66.97           C  
ATOM    213  HB  THR A  13      22.722  23.851 -17.437  1.00 66.97           H  
ATOM    214  O   THR A  13      23.685  23.354 -20.271  1.00 66.97           O  
ATOM    215  CG2 THR A  13      24.139  24.352 -15.908  1.00 66.97           C  
ATOM    216 HG21 THR A  13      24.873  25.126 -15.686  1.00 66.97           H  
ATOM    217 HG22 THR A  13      24.628  23.378 -15.918  1.00 66.97           H  
ATOM    218 HG23 THR A  13      23.375  24.355 -15.131  1.00 66.97           H  
ATOM    219  OG1 THR A  13      22.857  25.877 -17.171  1.00 66.97           O  
ATOM    220  HG1 THR A  13      22.369  26.042 -17.981  1.00 66.97           H  
ATOM    221  N   ASP A  14      23.391  25.587 -20.331  1.00 68.13           N  
ATOM    222  H   ASP A  14      23.496  26.467 -19.847  1.00 68.13           H  
ATOM    223  CA  ASP A  14      22.701  25.604 -21.629  1.00 68.13           C  
ATOM    224  HA  ASP A  14      21.848  24.927 -21.589  1.00 68.13           H  
ATOM    225  C   ASP A  14      23.616  25.121 -22.767  1.00 68.13           C  
ATOM    226  CB  ASP A  14      22.178  27.020 -21.926  1.00 68.13           C  
ATOM    227  HB2 ASP A  14      21.815  27.047 -22.954  1.00 68.13           H  
ATOM    228  HB3 ASP A  14      23.003  27.728 -21.845  1.00 68.13           H  
ATOM    229  O   ASP A  14      23.170  24.421 -23.678  1.00 68.13           O  
ATOM    230  CG  ASP A  14      21.028  27.466 -21.011  1.00 68.13           C  
ATOM    231  OD1 ASP A  14      20.350  26.585 -20.435  1.00 68.13           O  
ATOM    232  OD2 ASP A  14      20.829  28.697 -20.898  1.00 68.13           O  
ATOM    233  N   HIS A  15      24.919  25.420 -22.693  1.00 66.40           N  
ATOM    234  H   HIS A  15      25.243  25.971 -21.910  1.00 66.40           H  
ATOM    235  CA  HIS A  15      25.890  24.972 -23.690  1.00 66.40           C  
ATOM    236  HA  HIS A  15      25.526  25.281 -24.670  1.00 66.40           H  
ATOM    237  C   HIS A  15      26.030  23.443 -23.715  1.00 66.40           C  
ATOM    238  CB  HIS A  15      27.241  25.651 -23.435  1.00 66.40           C  
ATOM    239  HB2 HIS A  15      27.071  26.702 -23.200  1.00 66.40           H  
ATOM    240  HB3 HIS A  15      27.729  25.193 -22.575  1.00 66.40           H  
ATOM    241  O   HIS A  15      26.060  22.852 -24.797  1.00 66.40           O  
ATOM    242  CG  HIS A  15      28.158  25.588 -24.629  1.00 66.40           C  
ATOM    243  CD2 HIS A  15      29.105  24.639 -24.904  1.00 66.40           C  
ATOM    244  HD2 HIS A  15      29.323  23.765 -24.308  1.00 66.40           H  
ATOM    245  ND1 HIS A  15      28.218  26.528 -25.630  1.00 66.40           N  
ATOM    246  HD1 HIS A  15      27.751  27.423 -25.602  1.00 66.40           H  
ATOM    247  CE1 HIS A  15      29.200  26.173 -26.475  1.00 66.40           C  
ATOM    248  HE1 HIS A  15      29.545  26.755 -27.316  1.00 66.40           H  
ATOM    249  NE2 HIS A  15      29.743  25.012 -26.094  1.00 66.40           N  
ATOM    250  N   TYR A  16      26.062  22.799 -22.542  1.00 61.26           N  
ATOM    251  H   TYR A  16      26.023  23.343 -21.692  1.00 61.26           H  
ATOM    252  CA  TYR A  16      26.148  21.336 -22.443  1.00 61.26           C  
ATOM    253  HA  TYR A  16      26.835  20.980 -23.211  1.00 61.26           H  
ATOM    254  C   TYR A  16      24.810  20.645 -22.722  1.00 61.26           C  
ATOM    255  CB  TYR A  16      26.728  20.915 -21.087  1.00 61.26           C  
ATOM    256  HB2 TYR A  16      26.186  21.416 -20.284  1.00 61.26           H  
ATOM    257  HB3 TYR A  16      26.586  19.842 -20.961  1.00 61.26           H  
ATOM    258  O   TYR A  16      24.810  19.566 -23.311  1.00 61.26           O  
ATOM    259  CG  TYR A  16      28.210  21.208 -20.976  1.00 61.26           C  
ATOM    260  CD1 TYR A  16      29.161  20.318 -21.512  1.00 61.26           C  
ATOM    261  HD1 TYR A  16      28.840  19.391 -21.962  1.00 61.26           H  
ATOM    262  CD2 TYR A  16      28.637  22.408 -20.394  1.00 61.26           C  
ATOM    263  HD2 TYR A  16      27.912  23.075 -19.952  1.00 61.26           H  
ATOM    264  CE1 TYR A  16      30.535  20.630 -21.448  1.00 61.26           C  
ATOM    265  HE1 TYR A  16      31.275  19.946 -21.834  1.00 61.26           H  
ATOM    266  CE2 TYR A  16      29.993  22.760 -20.404  1.00 61.26           C  
ATOM    267  HE2 TYR A  16      30.286  23.733 -20.039  1.00 61.26           H  
ATOM    268  OH  TYR A  16      32.273  22.177 -20.850  1.00 61.26           O  
ATOM    269  HH  TYR A  16      32.405  23.069 -20.519  1.00 61.26           H  
ATOM    270  CZ  TYR A  16      30.954  21.855 -20.893  1.00 61.26           C  
ATOM    271  N   MET A  17      23.677  21.271 -22.382  1.00 65.52           N  
ATOM    272  H   MET A  17      23.731  22.135 -21.861  1.00 65.52           H  
ATOM    273  CA  MET A  17      22.352  20.737 -22.720  1.00 65.52           C  
ATOM    274  HA  MET A  17      22.325  19.679 -22.460  1.00 65.52           H  
ATOM    275  C   MET A  17      22.045  20.809 -24.224  1.00 65.52           C  
ATOM    276  CB  MET A  17      21.259  21.458 -21.916  1.00 65.52           C  
ATOM    277  HB2 MET A  17      20.299  21.293 -22.407  1.00 65.52           H  
ATOM    278  HB3 MET A  17      21.450  22.531 -21.898  1.00 65.52           H  
ATOM    279  O   MET A  17      21.394  19.904 -24.740  1.00 65.52           O  
ATOM    280  CG  MET A  17      21.140  20.921 -20.487  1.00 65.52           C  
ATOM    281  HG2 MET A  17      21.015  19.840 -20.540  1.00 65.52           H  
ATOM    282  HG3 MET A  17      22.058  21.137 -19.940  1.00 65.52           H  
ATOM    283  SD  MET A  17      19.729  21.613 -19.578  1.00 65.52           S  
ATOM    284  CE  MET A  17      19.488  20.328 -18.325  1.00 65.52           C  
ATOM    285  HE1 MET A  17      19.263  19.379 -18.813  1.00 65.52           H  
ATOM    286  HE2 MET A  17      18.659  20.607 -17.674  1.00 65.52           H  
ATOM    287  HE3 MET A  17      20.396  20.226 -17.731  1.00 65.52           H  
ATOM    288  N   GLN A  18      22.501  21.848 -24.939  1.00 65.05           N  
ATOM    289  H   GLN A  18      22.944  22.610 -24.444  1.00 65.05           H  
ATOM    290  CA  GLN A  18      22.162  22.044 -26.357  1.00 65.05           C  
ATOM    291  HA  GLN A  18      21.203  21.558 -26.539  1.00 65.05           H  
ATOM    292  C   GLN A  18      23.159  21.405 -27.340  1.00 65.05           C  
ATOM    293  CB  GLN A  18      21.968  23.545 -26.632  1.00 65.05           C  
ATOM    294  HB2 GLN A  18      21.345  23.968 -25.844  1.00 65.05           H  
ATOM    295  HB3 GLN A  18      22.935  24.049 -26.617  1.00 65.05           H  
ATOM    296  O   GLN A  18      22.754  21.017 -28.434  1.00 65.05           O  
ATOM    297  CG  GLN A  18      21.270  23.793 -27.980  1.00 65.05           C  
ATOM    298  HG2 GLN A  18      20.355  23.201 -28.013  1.00 65.05           H  
ATOM    299  HG3 GLN A  18      21.914  23.472 -28.799  1.00 65.05           H  
ATOM    300  CD  GLN A  18      20.911  25.256 -28.214  1.00 65.05           C  
ATOM    301  NE2 GLN A  18      19.872  25.529 -28.974  1.00 65.05           N  
ATOM    302 HE21 GLN A  18      19.657  26.509 -29.092  1.00 65.05           H  
ATOM    303 HE22 GLN A  18      19.314  24.784 -29.367  1.00 65.05           H  
ATOM    304  OE1 GLN A  18      21.562  26.182 -27.762  1.00 65.05           O  
ATOM    305  N   ARG A  19      24.450  21.286 -26.990  1.00 57.14           N  
ATOM    306  H   ARG A  19      24.740  21.654 -26.095  1.00 57.14           H  
ATOM    307  CA  ARG A  19      25.474  20.686 -27.879  1.00 57.14           C  
ATOM    308  HA  ARG A  19      25.077  20.635 -28.893  1.00 57.14           H  
ATOM    309  C   ARG A  19      25.812  19.230 -27.565  1.00 57.14           C  
ATOM    310  CB  ARG A  19      26.737  21.557 -27.923  1.00 57.14           C  
ATOM    311  HB2 ARG A  19      27.063  21.805 -26.913  1.00 57.14           H  
ATOM    312  HB3 ARG A  19      27.535  20.989 -28.400  1.00 57.14           H  
ATOM    313  O   ARG A  19      26.515  18.587 -28.339  1.00 57.14           O  
ATOM    314  CG  ARG A  19      26.511  22.834 -28.742  1.00 57.14           C  
ATOM    315  HG2 ARG A  19      26.095  22.564 -29.712  1.00 57.14           H  
ATOM    316  HG3 ARG A  19      25.812  23.490 -28.222  1.00 57.14           H  
ATOM    317  CD  ARG A  19      27.846  23.558 -28.958  1.00 57.14           C  
ATOM    318  HD2 ARG A  19      28.219  23.923 -28.001  1.00 57.14           H  
ATOM    319  HD3 ARG A  19      28.574  22.841 -29.338  1.00 57.14           H  
ATOM    320  NE  ARG A  19      27.728  24.657 -29.937  1.00 57.14           N  
ATOM    321  HE  ARG A  19      27.983  24.428 -30.887  1.00 57.14           H  
ATOM    322  NH1 ARG A  19      26.989  26.286 -28.506  1.00 57.14           N  
ATOM    323 HH11 ARG A  19      26.542  27.180 -28.364  1.00 57.14           H  
ATOM    324 HH12 ARG A  19      27.047  25.614 -27.754  1.00 57.14           H  
ATOM    325  NH2 ARG A  19      27.266  26.766 -30.663  1.00 57.14           N  
ATOM    326 HH21 ARG A  19      26.954  27.708 -30.477  1.00 57.14           H  
ATOM    327 HH22 ARG A  19      27.519  26.494 -31.602  1.00 57.14           H  
ATOM    328  CZ  ARG A  19      27.334  25.892 -29.697  1.00 57.14           C  
ATOM    329  N   GLY A  20      25.306  18.693 -26.462  1.00 57.89           N  
ATOM    330  H   GLY A  20      24.729  19.263 -25.861  1.00 57.89           H  
ATOM    331  CA  GLY A  20      25.539  17.315 -26.064  1.00 57.89           C  
ATOM    332  HA2 GLY A  20      25.405  17.236 -24.985  1.00 57.89           H  
ATOM    333  HA3 GLY A  20      26.563  17.026 -26.303  1.00 57.89           H  
ATOM    334  C   GLY A  20      24.578  16.339 -26.733  1.00 57.89           C  
ATOM    335  O   GLY A  20      23.733  15.767 -26.058  1.00 57.89           O  
ATOM    336  N   SER A  21      24.783  16.039 -28.018  1.00 62.80           N  
ATOM    337  H   SER A  21      25.459  16.584 -28.534  1.00 62.80           H  
ATOM    338  CA  SER A  21      24.486  14.691 -28.541  1.00 62.80           C  
ATOM    339  HA  SER A  21      23.501  14.387 -28.185  1.00 62.80           H  
ATOM    340  C   SER A  21      25.497  13.647 -28.025  1.00 62.80           C  
ATOM    341  CB  SER A  21      24.448  14.697 -30.071  1.00 62.80           C  
ATOM    342  HB2 SER A  21      23.773  15.481 -30.415  1.00 62.80           H  
ATOM    343  HB3 SER A  21      24.077  13.734 -30.424  1.00 62.80           H  
ATOM    344  O   SER A  21      25.583  12.534 -28.541  1.00 62.80           O  
ATOM    345  OG  SER A  21      25.742  14.923 -30.591  1.00 62.80           O  
ATOM    346  HG  SER A  21      25.951  14.215 -31.204  1.00 62.80           H  
ATOM    347  N   GLY A  22      26.302  14.030 -27.028  1.00 61.41           N  
ATOM    348  H   GLY A  22      26.138  14.949 -26.642  1.00 61.41           H  
ATOM    349  CA  GLY A  22      27.234  13.192 -26.306  1.00 61.41           C  
ATOM    350  HA2 GLY A  22      27.908  13.810 -25.712  1.00 61.41           H  
ATOM    351  HA3 GLY A  22      27.823  12.618 -27.021  1.00 61.41           H  
ATOM    352  C   GLY A  22      26.494  12.247 -25.374  1.00 61.41           C  
ATOM    353  O   GLY A  22      25.470  12.595 -24.791  1.00 61.41           O  
ATOM    354  N   PHE A  23      27.038  11.039 -25.294  1.00 64.42           N  
ATOM    355  H   PHE A  23      27.864  10.881 -25.853  1.00 64.42           H  
ATOM    356  CA  PHE A  23      26.618   9.932 -24.446  1.00 64.42           C  
ATOM    357  HA  PHE A  23      25.968   9.292 -25.043  1.00 64.42           H  
ATOM    358  C   PHE A  23      25.887  10.387 -23.172  1.00 64.42           C  
ATOM    359  CB  PHE A  23      27.887   9.154 -24.062  1.00 64.42           C  
ATOM    360  HB2 PHE A  23      27.994   9.134 -22.978  1.00 64.42           H  
ATOM    361  HB3 PHE A  23      28.780   9.654 -24.438  1.00 64.42           H  
ATOM    362  O   PHE A  23      26.429  11.230 -22.451  1.00 64.42           O  
ATOM    363  CG  PHE A  23      27.898   7.735 -24.566  1.00 64.42           C  
ATOM    364  CD1 PHE A  23      27.567   6.687 -23.689  1.00 64.42           C  
ATOM    365  HD1 PHE A  23      27.294   6.898 -22.666  1.00 64.42           H  
ATOM    366  CD2 PHE A  23      28.251   7.457 -25.900  1.00 64.42           C  
ATOM    367  HD2 PHE A  23      28.506   8.260 -26.577  1.00 64.42           H  
ATOM    368  CE1 PHE A  23      27.609   5.358 -24.140  1.00 64.42           C  
ATOM    369  HE1 PHE A  23      27.371   4.550 -23.465  1.00 64.42           H  
ATOM    370  CE2 PHE A  23      28.289   6.126 -26.351  1.00 64.42           C  
ATOM    371  HE2 PHE A  23      28.571   5.907 -27.370  1.00 64.42           H  
ATOM    372  CZ  PHE A  23      27.974   5.078 -25.469  1.00 64.42           C  
ATOM    373  HZ  PHE A  23      28.015   4.054 -25.812  1.00 64.42           H  
ATOM    374  N   PRO A  24      24.700   9.832 -22.850  1.00 67.64           N  
ATOM    375  CA  PRO A  24      24.066  10.118 -21.574  1.00 67.64           C  
ATOM    376  HA  PRO A  24      23.800  11.173 -21.512  1.00 67.64           H  
ATOM    377  C   PRO A  24      25.063   9.769 -20.467  1.00 67.64           C  
ATOM    378  CB  PRO A  24      22.797   9.258 -21.534  1.00 67.64           C  
ATOM    379  HB2 PRO A  24      22.569   8.905 -20.528  1.00 67.64           H  
ATOM    380  HB3 PRO A  24      21.961   9.834 -21.930  1.00 67.64           H  
ATOM    381  O   PRO A  24      25.413   8.603 -20.283  1.00 67.64           O  
ATOM    382  CG  PRO A  24      23.109   8.102 -22.486  1.00 67.64           C  
ATOM    383  HG2 PRO A  24      22.205   7.687 -22.931  1.00 67.64           H  
ATOM    384  HG3 PRO A  24      23.665   7.328 -21.956  1.00 67.64           H  
ATOM    385  CD  PRO A  24      24.010   8.749 -23.536  1.00 67.64           C  
ATOM    386  HD2 PRO A  24      24.704   8.003 -23.922  1.00 67.64           H  
ATOM    387  HD3 PRO A  24      23.405   9.161 -24.345  1.00 67.64           H  
ATOM    388  N   ILE A  25      25.554  10.788 -19.757  1.00 69.89           N  
ATOM    389  H   ILE A  25      25.341  11.730 -20.052  1.00 69.89           H  
ATOM    390  CA  ILE A  25      26.336  10.580 -18.541  1.00 69.89           C  
ATOM    391  HA  ILE A  25      27.223   9.995 -18.784  1.00 69.89           H  
ATOM    392  C   ILE A  25      25.430   9.765 -17.626  1.00 69.89           C  
ATOM    393  CB  ILE A  25      26.772  11.918 -17.901  1.00 69.89           C  
ATOM    394  HB  ILE A  25      25.880  12.515 -17.709  1.00 69.89           H  
ATOM    395  O   ILE A  25      24.290  10.161 -17.374  1.00 69.89           O  
ATOM    396  CG1 ILE A  25      27.693  12.700 -18.867  1.00 69.89           C  
ATOM    397 HG12 ILE A  25      27.209  12.783 -19.841  1.00 69.89           H  
ATOM    398 HG13 ILE A  25      28.626  12.154 -19.006  1.00 69.89           H  
ATOM    399  CG2 ILE A  25      27.482  11.663 -16.556  1.00 69.89           C  
ATOM    400 HG21 ILE A  25      28.377  11.059 -16.709  1.00 69.89           H  
ATOM    401 HG22 ILE A  25      26.819  11.150 -15.859  1.00 69.89           H  
ATOM    402 HG23 ILE A  25      27.766  12.607 -16.091  1.00 69.89           H  
ATOM    403  CD1 ILE A  25      28.012  14.128 -18.407  1.00 69.89           C  
ATOM    404 HD11 ILE A  25      27.090  14.662 -18.179  1.00 69.89           H  
ATOM    405 HD12 ILE A  25      28.537  14.654 -19.205  1.00 69.89           H  
ATOM    406 HD13 ILE A  25      28.655  14.113 -17.526  1.00 69.89           H  
ATOM    407  N   TYR A  26      25.904   8.601 -17.189  1.00 75.49           N  
ATOM    408  H   TYR A  26      26.820   8.301 -17.490  1.00 75.49           H  
ATOM    409  CA  TYR A  26      25.141   7.739 -16.300  1.00 75.49           C  
ATOM    410  HA  TYR A  26      24.181   7.518 -16.766  1.00 75.49           H  
ATOM    411  C   TYR A  26      24.876   8.482 -14.985  1.00 75.49           C  
ATOM    412  CB  TYR A  26      25.880   6.413 -16.091  1.00 75.49           C  
ATOM    413  HB2 TYR A  26      25.971   5.906 -17.052  1.00 75.49           H  
ATOM    414  HB3 TYR A  26      26.888   6.618 -15.732  1.00 75.49           H  
ATOM    415  O   TYR A  26      25.717   8.547 -14.093  1.00 75.49           O  
ATOM    416  CG  TYR A  26      25.189   5.480 -15.113  1.00 75.49           C  
ATOM    417  CD1 TYR A  26      25.650   5.391 -13.785  1.00 75.49           C  
ATOM    418  HD1 TYR A  26      26.493   5.988 -13.471  1.00 75.49           H  
ATOM    419  CD2 TYR A  26      24.081   4.714 -15.524  1.00 75.49           C  
ATOM    420  HD2 TYR A  26      23.728   4.780 -16.543  1.00 75.49           H  
ATOM    421  CE1 TYR A  26      25.022   4.524 -12.872  1.00 75.49           C  
ATOM    422  HE1 TYR A  26      25.392   4.453 -11.859  1.00 75.49           H  
ATOM    423  CE2 TYR A  26      23.441   3.854 -14.609  1.00 75.49           C  
ATOM    424  HE2 TYR A  26      22.595   3.257 -14.915  1.00 75.49           H  
ATOM    425  OH  TYR A  26      23.297   2.925 -12.402  1.00 75.49           O  
ATOM    426  HH  TYR A  26      23.794   2.855 -11.584  1.00 75.49           H  
ATOM    427  CZ  TYR A  26      23.916   3.753 -13.285  1.00 75.49           C  
ATOM    428  N   VAL A  27      23.688   9.062 -14.873  1.00 73.23           N  
ATOM    429  H   VAL A  27      23.123   9.131 -15.708  1.00 73.23           H  
ATOM    430  CA  VAL A  27      23.100   9.486 -13.609  1.00 73.23           C  
ATOM    431  HA  VAL A  27      23.893   9.768 -12.917  1.00 73.23           H  
ATOM    432  C   VAL A  27      22.410   8.255 -13.046  1.00 73.23           C  
ATOM    433  CB  VAL A  27      22.141  10.691 -13.761  1.00 73.23           C  
ATOM    434  HB  VAL A  27      21.295  10.550 -13.089  1.00 73.23           H  
ATOM    435  O   VAL A  27      21.372   7.830 -13.553  1.00 73.23           O  
ATOM    436  CG1 VAL A  27      22.848  11.978 -13.324  1.00 73.23           C  
ATOM    437 HG11 VAL A  27      23.169  11.890 -12.286  1.00 73.23           H  
ATOM    438 HG12 VAL A  27      23.719  12.153 -13.955  1.00 73.23           H  
ATOM    439 HG13 VAL A  27      22.167  12.824 -13.409  1.00 73.23           H  
ATOM    440  CG2 VAL A  27      21.594  10.907 -15.181  1.00 73.23           C  
ATOM    441 HG21 VAL A  27      22.396  11.189 -15.864  1.00 73.23           H  
ATOM    442 HG22 VAL A  27      20.853  11.707 -15.168  1.00 73.23           H  
ATOM    443 HG23 VAL A  27      21.114   9.994 -15.532  1.00 73.23           H  
ATOM    444  N   GLY A  28      23.028   7.634 -12.039  1.00 75.93           N  
ATOM    445  H   GLY A  28      23.924   7.985 -11.733  1.00 75.93           H  
ATOM    446  CA  GLY A  28      22.430   6.501 -11.338  1.00 75.93           C  
ATOM    447  HA2 GLY A  28      22.407   5.644 -12.011  1.00 75.93           H  
ATOM    448  HA3 GLY A  28      23.021   6.248 -10.458  1.00 75.93           H  
ATOM    449  C   GLY A  28      21.000   6.825 -10.900  1.00 75.93           C  
ATOM    450  O   GLY A  28      20.679   7.974 -10.589  1.00 75.93           O  
ATOM    451  N   ALA A  29      20.120   5.822 -10.902  1.00 73.49           N  
ATOM    452  H   ALA A  29      20.425   4.900 -11.179  1.00 73.49           H  
ATOM    453  CA  ALA A  29      18.740   6.021 -10.477  1.00 73.49           C  
ATOM    454  HA  ALA A  29      18.280   6.718 -11.178  1.00 73.49           H  
ATOM    455  C   ALA A  29      18.731   6.613  -9.051  1.00 73.49           C  
ATOM    456  CB  ALA A  29      17.989   4.685 -10.552  1.00 73.49           C  
ATOM    457  HB1 ALA A  29      18.008   4.306 -11.573  1.00 73.49           H  
ATOM    458  HB2 ALA A  29      16.953   4.827 -10.243  1.00 73.49           H  
ATOM    459  HB3 ALA A  29      18.458   3.957  -9.889  1.00 73.49           H  
ATOM    460  O   ALA A  29      19.263   5.974  -8.143  1.00 73.49           O  
ATOM    461  N   PRO A  30      18.118   7.790  -8.809  1.00 74.07           N  
ATOM    462  CA  PRO A  30      18.199   8.473  -7.512  1.00 74.07           C  
ATOM    463  HA  PRO A  30      19.243   8.648  -7.252  1.00 74.07           H  
ATOM    464  C   PRO A  30      17.556   7.670  -6.375  1.00 74.07           C  
ATOM    465  CB  PRO A  30      17.492   9.819  -7.722  1.00 74.07           C  
ATOM    466  HB2 PRO A  30      16.956  10.152  -6.834  1.00 74.07           H  
ATOM    467  HB3 PRO A  30      18.230  10.567  -8.015  1.00 74.07           H  
ATOM    468  O   PRO A  30      17.752   7.969  -5.203  1.00 74.07           O  
ATOM    469  CG  PRO A  30      16.545   9.558  -8.893  1.00 74.07           C  
ATOM    470  HG2 PRO A  30      16.312  10.472  -9.438  1.00 74.07           H  
ATOM    471  HG3 PRO A  30      15.635   9.080  -8.531  1.00 74.07           H  
ATOM    472  CD  PRO A  30      17.336   8.574  -9.751  1.00 74.07           C  
ATOM    473  HD2 PRO A  30      18.011   9.117 -10.414  1.00 74.07           H  
ATOM    474  HD3 PRO A  30      16.655   7.952 -10.330  1.00 74.07           H  
ATOM    475  N   THR A  31      16.768   6.647  -6.717  1.00 77.20           N  
ATOM    476  H   THR A  31      16.769   6.377  -7.690  1.00 77.20           H  
ATOM    477  CA  THR A  31      16.157   5.729  -5.762  1.00 77.20           C  
ATOM    478  HA  THR A  31      16.716   5.765  -4.827  1.00 77.20           H  
ATOM    479  C   THR A  31      16.250   4.308  -6.308  1.00 77.20           C  
ATOM    480  CB  THR A  31      14.702   6.126  -5.448  1.00 77.20           C  
ATOM    481  HB  THR A  31      14.285   5.400  -4.750  1.00 77.20           H  
ATOM    482  O   THR A  31      15.705   4.000  -7.371  1.00 77.20           O  
ATOM    483  CG2 THR A  31      14.595   7.515  -4.818  1.00 77.20           C  
ATOM    484 HG21 THR A  31      15.229   7.565  -3.932  1.00 77.20           H  
ATOM    485 HG22 THR A  31      14.908   8.288  -5.521  1.00 77.20           H  
ATOM    486 HG23 THR A  31      13.563   7.701  -4.521  1.00 77.20           H  
ATOM    487  OG1 THR A  31      13.897   6.154  -6.609  1.00 77.20           O  
ATOM    488  HG1 THR A  31      14.479   6.437  -7.318  1.00 77.20           H  
ATOM    489  N   GLN A  32      16.936   3.427  -5.584  1.00 71.27           N  
ATOM    490  H   GLN A  32      17.425   3.738  -4.756  1.00 71.27           H  
ATOM    491  CA  GLN A  32      16.940   2.000  -5.876  1.00 71.27           C  
ATOM    492  HA  GLN A  32      16.957   1.860  -6.957  1.00 71.27           H  
ATOM    493  C   GLN A  32      15.644   1.419  -5.307  1.00 71.27           C  
ATOM    494  CB  GLN A  32      18.219   1.374  -5.298  1.00 71.27           C  
ATOM    495  HB2 GLN A  32      19.059   2.018  -5.560  1.00 71.27           H  
ATOM    496  HB3 GLN A  32      18.153   1.332  -4.211  1.00 71.27           H  
ATOM    497  O   GLN A  32      15.474   1.302  -4.094  1.00 71.27           O  
ATOM    498  CG  GLN A  32      18.514  -0.029  -5.854  1.00 71.27           C  
ATOM    499  HG2 GLN A  32      18.541   0.011  -6.943  1.00 71.27           H  
ATOM    500  HG3 GLN A  32      17.724  -0.715  -5.548  1.00 71.27           H  
ATOM    501  CD  GLN A  32      19.853  -0.575  -5.356  1.00 71.27           C  
ATOM    502  NE2 GLN A  32      20.254  -1.756  -5.773  1.00 71.27           N  
ATOM    503 HE21 GLN A  32      19.724  -2.302  -6.437  1.00 71.27           H  
ATOM    504 HE22 GLN A  32      21.148  -2.053  -5.410  1.00 71.27           H  
ATOM    505  OE1 GLN A  32      20.563   0.037  -4.584  1.00 71.27           O  
ATOM    506  N   ARG A  33      14.671   1.112  -6.171  1.00 73.57           N  
ATOM    507  H   ARG A  33      14.835   1.264  -7.156  1.00 73.57           H  
ATOM    508  CA  ARG A  33      13.455   0.426  -5.721  1.00 73.57           C  
ATOM    509  HA  ARG A  33      13.097   0.915  -4.814  1.00 73.57           H  
ATOM    510  C   ARG A  33      13.822  -1.000  -5.329  1.00 73.57           C  
ATOM    511  CB  ARG A  33      12.336   0.478  -6.767  1.00 73.57           C  
ATOM    512  HB2 ARG A  33      12.701   0.129  -7.734  1.00 73.57           H  
ATOM    513  HB3 ARG A  33      11.539  -0.189  -6.439  1.00 73.57           H  
ATOM    514  O   ARG A  33      14.084  -1.836  -6.187  1.00 73.57           O  
ATOM    515  CG  ARG A  33      11.779   1.902  -6.892  1.00 73.57           C  
ATOM    516  HG2 ARG A  33      11.672   2.342  -5.900  1.00 73.57           H  
ATOM    517  HG3 ARG A  33      12.466   2.515  -7.476  1.00 73.57           H  
ATOM    518  CD  ARG A  33      10.403   1.869  -7.558  1.00 73.57           C  
ATOM    519  HD2 ARG A  33      10.520   1.407  -8.539  1.00 73.57           H  
ATOM    520  HD3 ARG A  33       9.731   1.256  -6.958  1.00 73.57           H  
ATOM    521  NE  ARG A  33       9.847   3.228  -7.686  1.00 73.57           N  
ATOM    522  HE  ARG A  33      10.180   3.908  -7.018  1.00 73.57           H  
ATOM    523  NH1 ARG A  33       8.622   2.873  -9.595  1.00 73.57           N  
ATOM    524 HH11 ARG A  33       8.090   3.239 -10.371  1.00 73.57           H  
ATOM    525 HH12 ARG A  33       8.944   1.916  -9.609  1.00 73.57           H  
ATOM    526  NH2 ARG A  33       8.692   4.912  -8.686  1.00 73.57           N  
ATOM    527 HH21 ARG A  33       9.065   5.560  -8.008  1.00 73.57           H  
ATOM    528 HH22 ARG A  33       8.142   5.262  -9.457  1.00 73.57           H  
ATOM    529  CZ  ARG A  33       9.058   3.661  -8.649  1.00 73.57           C  
ATOM    530  N   GLY A  34      13.858  -1.255  -4.025  1.00 70.88           N  
ATOM    531  H   GLY A  34      13.782  -0.480  -3.382  1.00 70.88           H  
ATOM    532  CA  GLY A  34      14.072  -2.590  -3.489  1.00 70.88           C  
ATOM    533  HA2 GLY A  34      14.951  -3.034  -3.956  1.00 70.88           H  
ATOM    534  HA3 GLY A  34      14.247  -2.532  -2.415  1.00 70.88           H  
ATOM    535  C   GLY A  34      12.852  -3.472  -3.739  1.00 70.88           C  
ATOM    536  O   GLY A  34      11.749  -3.151  -3.292  1.00 70.88           O  
ATOM    537  N   HIS A  35      13.059  -4.612  -4.397  1.00 74.67           N  
ATOM    538  H   HIS A  35      13.982  -4.791  -4.766  1.00 74.67           H  
ATOM    539  CA  HIS A  35      12.115  -5.732  -4.402  1.00 74.67           C  
ATOM    540  HA  HIS A  35      11.099  -5.347  -4.496  1.00 74.67           H  
ATOM    541  C   HIS A  35      12.208  -6.461  -3.054  1.00 74.67           C  
ATOM    542  CB  HIS A  35      12.381  -6.658  -5.598  1.00 74.67           C  
ATOM    543  HB2 HIS A  35      13.408  -7.023  -5.555  1.00 74.67           H  
ATOM    544  HB3 HIS A  35      11.720  -7.522  -5.529  1.00 74.67           H  
ATOM    545  O   HIS A  35      12.605  -7.616  -2.972  1.00 74.67           O  
ATOM    546  CG  HIS A  35      12.152  -5.998  -6.932  1.00 74.67           C  
ATOM    547  CD2 HIS A  35      11.004  -6.037  -7.677  1.00 74.67           C  
ATOM    548  HD2 HIS A  35      10.095  -6.558  -7.417  1.00 74.67           H  
ATOM    549  ND1 HIS A  35      13.067  -5.248  -7.636  1.00 74.67           N  
ATOM    550  HD1 HIS A  35      14.030  -5.079  -7.382  1.00 74.67           H  
ATOM    551  CE1 HIS A  35      12.484  -4.846  -8.776  1.00 74.67           C  
ATOM    552  HE1 HIS A  35      12.966  -4.263  -9.546  1.00 74.67           H  
ATOM    553  NE2 HIS A  35      11.218  -5.283  -8.836  1.00 74.67           N  
ATOM    554  N   GLY A  36      11.935  -5.741  -1.967  1.00 79.37           N  
ATOM    555  H   GLY A  36      11.643  -4.783  -2.101  1.00 79.37           H  
ATOM    556  CA  GLY A  36      11.825  -6.341  -0.644  1.00 79.37           C  
ATOM    557  HA2 GLY A  36      11.998  -5.580   0.118  1.00 79.37           H  
ATOM    558  HA3 GLY A  36      12.576  -7.121  -0.523  1.00 79.37           H  
ATOM    559  C   GLY A  36      10.442  -6.951  -0.431  1.00 79.37           C  
ATOM    560  O   GLY A  36       9.529  -6.771  -1.239  1.00 79.37           O  
ATOM    561  N   ILE A  37      10.250  -7.566   0.736  1.00 80.67           N  
ATOM    562  H   ILE A  37      11.055  -7.745   1.318  1.00 80.67           H  
ATOM    563  CA  ILE A  37       8.935  -8.017   1.224  1.00 80.67           C  
ATOM    564  HA  ILE A  37       8.565  -8.807   0.571  1.00 80.67           H  
ATOM    565  C   ILE A  37       7.911  -6.862   1.181  1.00 80.67           C  
ATOM    566  CB  ILE A  37       9.115  -8.596   2.649  1.00 80.67           C  
ATOM    567  HB  ILE A  37       9.581  -7.835   3.275  1.00 80.67           H  
ATOM    568  O   ILE A  37       6.752  -7.048   0.812  1.00 80.67           O  
ATOM    569  CG1 ILE A  37      10.034  -9.840   2.629  1.00 80.67           C  
ATOM    570 HG12 ILE A  37       9.556 -10.637   2.060  1.00 80.67           H  
ATOM    571 HG13 ILE A  37      10.973  -9.595   2.131  1.00 80.67           H  
ATOM    572  CG2 ILE A  37       7.757  -8.945   3.266  1.00 80.67           C  
ATOM    573 HG21 ILE A  37       7.218  -9.640   2.623  1.00 80.67           H  
ATOM    574 HG22 ILE A  37       7.174  -8.034   3.404  1.00 80.67           H  
ATOM    575 HG23 ILE A  37       7.880  -9.390   4.253  1.00 80.67           H  
ATOM    576  CD1 ILE A  37      10.401 -10.374   4.020  1.00 80.67           C  
ATOM    577 HD11 ILE A  37      11.172 -11.138   3.917  1.00 80.67           H  
ATOM    578 HD12 ILE A  37      10.786  -9.567   4.642  1.00 80.67           H  
ATOM    579 HD13 ILE A  37       9.536 -10.830   4.501  1.00 80.67           H  
ATOM    580  N   GLY A  38       8.364  -5.630   1.450  1.00 79.97           N  
ATOM    581  H   GLY A  38       9.320  -5.538   1.764  1.00 79.97           H  
ATOM    582  CA  GLY A  38       7.546  -4.423   1.325  1.00 79.97           C  
ATOM    583  HA2 GLY A  38       6.680  -4.512   1.980  1.00 79.97           H  
ATOM    584  HA3 GLY A  38       8.135  -3.564   1.649  1.00 79.97           H  
ATOM    585  C   GLY A  38       7.041  -4.142  -0.097  1.00 79.97           C  
ATOM    586  O   GLY A  38       5.977  -3.551  -0.245  1.00 79.97           O  
ATOM    587  N   GLY A  39       7.737  -4.590  -1.146  1.00 80.36           N  
ATOM    588  H   GLY A  39       8.547  -5.170  -0.976  1.00 80.36           H  
ATOM    589  CA  GLY A  39       7.286  -4.463  -2.536  1.00 80.36           C  
ATOM    590  HA2 GLY A  39       7.047  -3.422  -2.753  1.00 80.36           H  
ATOM    591  HA3 GLY A  39       8.093  -4.782  -3.195  1.00 80.36           H  
ATOM    592  C   GLY A  39       6.059  -5.327  -2.835  1.00 80.36           C  
ATOM    593  O   GLY A  39       5.104  -4.838  -3.443  1.00 80.36           O  
ATOM    594  N   LEU A  40       6.041  -6.567  -2.327  1.00 84.07           N  
ATOM    595  H   LEU A  40       6.848  -6.886  -1.810  1.00 84.07           H  
ATOM    596  CA  LEU A  40       4.901  -7.482  -2.451  1.00 84.07           C  
ATOM    597  HA  LEU A  40       4.665  -7.599  -3.509  1.00 84.07           H  
ATOM    598  C   LEU A  40       3.661  -6.904  -1.756  1.00 84.07           C  
ATOM    599  CB  LEU A  40       5.298  -8.853  -1.866  1.00 84.07           C  
ATOM    600  HB2 LEU A  40       5.544  -8.726  -0.812  1.00 84.07           H  
ATOM    601  HB3 LEU A  40       6.193  -9.210  -2.376  1.00 84.07           H  
ATOM    602  O   LEU A  40       2.593  -6.783  -2.360  1.00 84.07           O  
ATOM    603  CG  LEU A  40       4.202  -9.931  -1.979  1.00 84.07           C  
ATOM    604  HG  LEU A  40       3.280  -9.566  -1.525  1.00 84.07           H  
ATOM    605  CD1 LEU A  40       3.924 -10.308  -3.434  1.00 84.07           C  
ATOM    606 HD11 LEU A  40       3.506  -9.458  -3.973  1.00 84.07           H  
ATOM    607 HD12 LEU A  40       4.841 -10.638  -3.922  1.00 84.07           H  
ATOM    608 HD13 LEU A  40       3.196 -11.119  -3.469  1.00 84.07           H  
ATOM    609  CD2 LEU A  40       4.635 -11.186  -1.223  1.00 84.07           C  
ATOM    610 HD21 LEU A  40       5.551 -11.589  -1.654  1.00 84.07           H  
ATOM    611 HD22 LEU A  40       4.803 -10.947  -0.173  1.00 84.07           H  
ATOM    612 HD23 LEU A  40       3.851 -11.941  -1.285  1.00 84.07           H  
ATOM    613  N   PHE A  41       3.826  -6.454  -0.508  1.00 85.71           N  
ATOM    614  H   PHE A  41       4.709  -6.615  -0.046  1.00 85.71           H  
ATOM    615  CA  PHE A  41       2.739  -5.815   0.231  1.00 85.71           C  
ATOM    616  HA  PHE A  41       1.851  -6.440   0.135  1.00 85.71           H  
ATOM    617  C   PHE A  41       2.361  -4.445  -0.330  1.00 85.71           C  
ATOM    618  CB  PHE A  41       3.085  -5.722   1.719  1.00 85.71           C  
ATOM    619  HB2 PHE A  41       4.037  -5.204   1.834  1.00 85.71           H  
ATOM    620  HB3 PHE A  41       2.322  -5.127   2.219  1.00 85.71           H  
ATOM    621  O   PHE A  41       1.200  -4.070  -0.234  1.00 85.71           O  
ATOM    622  CG  PHE A  41       3.139  -7.070   2.407  1.00 85.71           C  
ATOM    623  CD1 PHE A  41       1.973  -7.853   2.520  1.00 85.71           C  
ATOM    624  HD1 PHE A  41       1.035  -7.494   2.122  1.00 85.71           H  
ATOM    625  CD2 PHE A  41       4.347  -7.543   2.948  1.00 85.71           C  
ATOM    626  HD2 PHE A  41       5.239  -6.936   2.890  1.00 85.71           H  
ATOM    627  CE1 PHE A  41       2.021  -9.108   3.150  1.00 85.71           C  
ATOM    628  HE1 PHE A  41       1.128  -9.710   3.230  1.00 85.71           H  
ATOM    629  CE2 PHE A  41       4.387  -8.793   3.591  1.00 85.71           C  
ATOM    630  HE2 PHE A  41       5.296  -9.157   4.046  1.00 85.71           H  
ATOM    631  CZ  PHE A  41       3.230  -9.580   3.683  1.00 85.71           C  
ATOM    632  HZ  PHE A  41       3.266 -10.539   4.178  1.00 85.71           H  
ATOM    633  N   SER A  42       3.276  -3.703  -0.963  1.00 85.16           N  
ATOM    634  H   SER A  42       4.236  -4.015  -0.957  1.00 85.16           H  
ATOM    635  CA  SER A  42       2.947  -2.433  -1.624  1.00 85.16           C  
ATOM    636  HA  SER A  42       2.449  -1.790  -0.898  1.00 85.16           H  
ATOM    637  C   SER A  42       1.991  -2.644  -2.797  1.00 85.16           C  
ATOM    638  CB  SER A  42       4.211  -1.718  -2.117  1.00 85.16           C  
ATOM    639  HB2 SER A  42       4.899  -1.580  -1.283  1.00 85.16           H  
ATOM    640  HB3 SER A  42       4.699  -2.320  -2.883  1.00 85.16           H  
ATOM    641  O   SER A  42       1.054  -1.863  -2.958  1.00 85.16           O  
ATOM    642  OG  SER A  42       3.882  -0.441  -2.648  1.00 85.16           O  
ATOM    643  HG  SER A  42       3.635   0.098  -1.893  1.00 85.16           H  
ATOM    644  N   GLY A  43       2.189  -3.701  -3.592  1.00 84.50           N  
ATOM    645  H   GLY A  43       2.975  -4.308  -3.407  1.00 84.50           H  
ATOM    646  CA  GLY A  43       1.264  -4.074  -4.666  1.00 84.50           C  
ATOM    647  HA2 GLY A  43       1.186  -3.263  -5.391  1.00 84.50           H  
ATOM    648  HA3 GLY A  43       1.643  -4.963  -5.170  1.00 84.50           H  
ATOM    649  C   GLY A  43      -0.132  -4.388  -4.128  1.00 84.50           C  
ATOM    650  O   GLY A  43      -1.115  -3.781  -4.556  1.00 84.50           O  
ATOM    651  N   LEU A  44      -0.201  -5.254  -3.113  1.00 87.82           N  
ATOM    652  H   LEU A  44       0.648  -5.718  -2.822  1.00 87.82           H  
ATOM    653  CA  LEU A  44      -1.457  -5.624  -2.455  1.00 87.82           C  
ATOM    654  HA  LEU A  44      -2.154  -5.997  -3.205  1.00 87.82           H  
ATOM    655  C   LEU A  44      -2.136  -4.425  -1.783  1.00 87.82           C  
ATOM    656  CB  LEU A  44      -1.176  -6.729  -1.424  1.00 87.82           C  
ATOM    657  HB2 LEU A  44      -0.379  -6.390  -0.762  1.00 87.82           H  
ATOM    658  HB3 LEU A  44      -2.067  -6.881  -0.814  1.00 87.82           H  
ATOM    659  O   LEU A  44      -3.329  -4.208  -1.968  1.00 87.82           O  
ATOM    660  CG  LEU A  44      -0.776  -8.080  -2.044  1.00 87.82           C  
ATOM    661  HG  LEU A  44       0.021  -7.933  -2.772  1.00 87.82           H  
ATOM    662  CD1 LEU A  44      -0.256  -9.006  -0.945  1.00 87.82           C  
ATOM    663 HD11 LEU A  44       0.628  -8.569  -0.480  1.00 87.82           H  
ATOM    664 HD12 LEU A  44      -1.026  -9.170  -0.192  1.00 87.82           H  
ATOM    665 HD13 LEU A  44       0.027  -9.965  -1.380  1.00 87.82           H  
ATOM    666  CD2 LEU A  44      -1.962  -8.758  -2.733  1.00 87.82           C  
ATOM    667 HD21 LEU A  44      -2.783  -8.896  -2.030  1.00 87.82           H  
ATOM    668 HD22 LEU A  44      -1.656  -9.733  -3.111  1.00 87.82           H  
ATOM    669 HD23 LEU A  44      -2.302  -8.162  -3.580  1.00 87.82           H  
ATOM    670  N   ALA A  45      -1.382  -3.598  -1.059  1.00 87.79           N  
ATOM    671  H   ALA A  45      -0.412  -3.838  -0.914  1.00 87.79           H  
ATOM    672  CA  ALA A  45      -1.896  -2.401  -0.407  1.00 87.79           C  
ATOM    673  HA  ALA A  45      -2.724  -2.688   0.241  1.00 87.79           H  
ATOM    674  C   ALA A  45      -2.434  -1.399  -1.432  1.00 87.79           C  
ATOM    675  CB  ALA A  45      -0.798  -1.779   0.463  1.00 87.79           C  
ATOM    676  HB1 ALA A  45       0.056  -1.496  -0.154  1.00 87.79           H  
ATOM    677  HB2 ALA A  45      -0.476  -2.496   1.218  1.00 87.79           H  
ATOM    678  HB3 ALA A  45      -1.188  -0.893   0.965  1.00 87.79           H  
ATOM    679  O   ALA A  45      -3.508  -0.849  -1.226  1.00 87.79           O  
ATOM    680  N   LYS A  46      -1.766  -1.195  -2.573  1.00 86.81           N  
ATOM    681  H   LYS A  46      -0.894  -1.684  -2.716  1.00 86.81           H  
ATOM    682  CA  LYS A  46      -2.291  -0.330  -3.646  1.00 86.81           C  
ATOM    683  HA  LYS A  46      -2.471   0.668  -3.246  1.00 86.81           H  
ATOM    684  C   LYS A  46      -3.641  -0.805  -4.184  1.00 86.81           C  
ATOM    685  CB  LYS A  46      -1.280  -0.243  -4.792  1.00 86.81           C  
ATOM    686  HB2 LYS A  46      -1.781   0.126  -5.688  1.00 86.81           H  
ATOM    687  HB3 LYS A  46      -0.892  -1.238  -5.008  1.00 86.81           H  
ATOM    688  O   LYS A  46      -4.445   0.040  -4.567  1.00 86.81           O  
ATOM    689  CG  LYS A  46      -0.133   0.715  -4.459  1.00 86.81           C  
ATOM    690  HG2 LYS A  46      -0.507   1.739  -4.453  1.00 86.81           H  
ATOM    691  HG3 LYS A  46       0.277   0.490  -3.475  1.00 86.81           H  
ATOM    692  CD  LYS A  46       0.963   0.571  -5.515  1.00 86.81           C  
ATOM    693  HD2 LYS A  46       1.312  -0.462  -5.511  1.00 86.81           H  
ATOM    694  HD3 LYS A  46       0.560   0.810  -6.499  1.00 86.81           H  
ATOM    695  CE  LYS A  46       2.128   1.502  -5.183  1.00 86.81           C  
ATOM    696  HE2 LYS A  46       1.796   2.535  -5.280  1.00 86.81           H  
ATOM    697  HE3 LYS A  46       2.414   1.327  -4.146  1.00 86.81           H  
ATOM    698  NZ  LYS A  46       3.279   1.224  -6.070  1.00 86.81           N  
ATOM    699  HZ1 LYS A  46       3.018   1.321  -7.041  1.00 86.81           H  
ATOM    700  HZ2 LYS A  46       3.586   0.274  -5.914  1.00 86.81           H  
ATOM    701  HZ3 LYS A  46       4.051   1.838  -5.852  1.00 86.81           H  
ATOM    702  N   MET A  47      -3.894  -2.113  -4.195  1.00 87.49           N  
ATOM    703  H   MET A  47      -3.164  -2.746  -3.900  1.00 87.49           H  
ATOM    704  CA  MET A  47      -5.184  -2.684  -4.599  1.00 87.49           C  
ATOM    705  HA  MET A  47      -5.599  -2.098  -5.420  1.00 87.49           H  
ATOM    706  C   MET A  47      -6.224  -2.641  -3.471  1.00 87.49           C  
ATOM    707  CB  MET A  47      -4.980  -4.121  -5.100  1.00 87.49           C  
ATOM    708  HB2 MET A  47      -5.955  -4.560  -5.312  1.00 87.49           H  
ATOM    709  HB3 MET A  47      -4.506  -4.718  -4.320  1.00 87.49           H  
ATOM    710  O   MET A  47      -7.383  -2.310  -3.708  1.00 87.49           O  
ATOM    711  CG  MET A  47      -4.131  -4.212  -6.374  1.00 87.49           C  
ATOM    712  HG2 MET A  47      -4.028  -5.269  -6.621  1.00 87.49           H  
ATOM    713  HG3 MET A  47      -3.130  -3.826  -6.181  1.00 87.49           H  
ATOM    714  SD  MET A  47      -4.827  -3.377  -7.830  1.00 87.49           S  
ATOM    715  CE  MET A  47      -3.872  -1.838  -7.852  1.00 87.49           C  
ATOM    716  HE1 MET A  47      -2.807  -2.069  -7.887  1.00 87.49           H  
ATOM    717  HE2 MET A  47      -4.147  -1.262  -8.736  1.00 87.49           H  
ATOM    718  HE3 MET A  47      -4.093  -1.251  -6.961  1.00 87.49           H  
ATOM    719  N   ALA A  48      -5.820  -2.911  -2.230  1.00 89.39           N  
ATOM    720  H   ALA A  48      -4.872  -3.233  -2.099  1.00 89.39           H  
ATOM    721  CA  ALA A  48      -6.721  -2.955  -1.080  1.00 89.39           C  
ATOM    722  HA  ALA A  48      -7.634  -3.472  -1.372  1.00 89.39           H  
ATOM    723  C   ALA A  48      -7.126  -1.559  -0.574  1.00 89.39           C  
ATOM    724  CB  ALA A  48      -6.041  -3.775   0.021  1.00 89.39           C  
ATOM    725  HB1 ALA A  48      -6.713  -3.869   0.874  1.00 89.39           H  
ATOM    726  HB2 ALA A  48      -5.121  -3.286   0.342  1.00 89.39           H  
ATOM    727  HB3 ALA A  48      -5.806  -4.771  -0.352  1.00 89.39           H  
ATOM    728  O   ALA A  48      -8.267  -1.357  -0.164  1.00 89.39           O  
ATOM    729  N   VAL A  49      -6.221  -0.577  -0.621  1.00 91.09           N  
ATOM    730  H   VAL A  49      -5.301  -0.809  -0.967  1.00 91.09           H  
ATOM    731  CA  VAL A  49      -6.447   0.795  -0.138  1.00 91.09           C  
ATOM    732  HA  VAL A  49      -6.671   0.731   0.927  1.00 91.09           H  
ATOM    733  C   VAL A  49      -7.665   1.471  -0.776  1.00 91.09           C  
ATOM    734  CB  VAL A  49      -5.178   1.663  -0.288  1.00 91.09           C  
ATOM    735  HB  VAL A  49      -4.746   1.503  -1.275  1.00 91.09           H  
ATOM    736  O   VAL A  49      -8.448   2.033  -0.015  1.00 91.09           O  
ATOM    737  CG1 VAL A  49      -5.436   3.169  -0.120  1.00 91.09           C  
ATOM    738 HG11 VAL A  49      -5.955   3.357   0.820  1.00 91.09           H  
ATOM    739 HG12 VAL A  49      -6.034   3.544  -0.951  1.00 91.09           H  
ATOM    740 HG13 VAL A  49      -4.487   3.705  -0.119  1.00 91.09           H  
ATOM    741  CG2 VAL A  49      -4.145   1.292   0.786  1.00 91.09           C  
ATOM    742 HG21 VAL A  49      -4.455   1.678   1.758  1.00 91.09           H  
ATOM    743 HG22 VAL A  49      -4.049   0.211   0.884  1.00 91.09           H  
ATOM    744 HG23 VAL A  49      -3.173   1.711   0.526  1.00 91.09           H  
ATOM    745  N   PRO A  50      -7.892   1.471  -2.107  1.00 87.56           N  
ATOM    746  CA  PRO A  50      -9.082   2.106  -2.676  1.00 87.56           C  
ATOM    747  HA  PRO A  50      -9.117   3.150  -2.365  1.00 87.56           H  
ATOM    748  C   PRO A  50     -10.383   1.440  -2.210  1.00 87.56           C  
ATOM    749  CB  PRO A  50      -8.904   2.056  -4.197  1.00 87.56           C  
ATOM    750  HB2 PRO A  50      -9.843   1.872  -4.719  1.00 87.56           H  
ATOM    751  HB3 PRO A  50      -8.460   2.991  -4.538  1.00 87.56           H  
ATOM    752  O   PRO A  50     -11.320   2.155  -1.852  1.00 87.56           O  
ATOM    753  CG  PRO A  50      -7.909   0.920  -4.417  1.00 87.56           C  
ATOM    754  HG2 PRO A  50      -7.328   1.053  -5.329  1.00 87.56           H  
ATOM    755  HG3 PRO A  50      -8.445  -0.029  -4.441  1.00 87.56           H  
ATOM    756  CD  PRO A  50      -7.029   0.986  -3.172  1.00 87.56           C  
ATOM    757  HD2 PRO A  50      -6.219   1.697  -3.334  1.00 87.56           H  
ATOM    758  HD3 PRO A  50      -6.617  -0.003  -2.970  1.00 87.56           H  
ATOM    759  N   LEU A  51     -10.418   0.105  -2.124  1.00 87.85           N  
ATOM    760  H   LEU A  51      -9.600  -0.420  -2.401  1.00 87.85           H  
ATOM    761  CA  LEU A  51     -11.575  -0.643  -1.621  1.00 87.85           C  
ATOM    762  HA  LEU A  51     -12.461  -0.363  -2.191  1.00 87.85           H  
ATOM    763  C   LEU A  51     -11.850  -0.299  -0.154  1.00 87.85           C  
ATOM    764  CB  LEU A  51     -11.327  -2.156  -1.783  1.00 87.85           C  
ATOM    765  HB2 LEU A  51     -12.176  -2.690  -1.354  1.00 87.85           H  
ATOM    766  HB3 LEU A  51     -10.443  -2.433  -1.208  1.00 87.85           H  
ATOM    767  O   LEU A  51     -12.956   0.114   0.208  1.00 87.85           O  
ATOM    768  CG  LEU A  51     -11.132  -2.637  -3.231  1.00 87.85           C  
ATOM    769  HG  LEU A  51     -10.296  -2.104  -3.685  1.00 87.85           H  
ATOM    770  CD1 LEU A  51     -10.805  -4.129  -3.227  1.00 87.85           C  
ATOM    771 HD11 LEU A  51     -11.611  -4.693  -2.757  1.00 87.85           H  
ATOM    772 HD12 LEU A  51      -9.875  -4.301  -2.685  1.00 87.85           H  
ATOM    773 HD13 LEU A  51     -10.675  -4.480  -4.250  1.00 87.85           H  
ATOM    774  CD2 LEU A  51     -12.382  -2.409  -4.082  1.00 87.85           C  
ATOM    775 HD21 LEU A  51     -13.241  -2.904  -3.629  1.00 87.85           H  
ATOM    776 HD22 LEU A  51     -12.225  -2.820  -5.079  1.00 87.85           H  
ATOM    777 HD23 LEU A  51     -12.585  -1.343  -4.184  1.00 87.85           H  
ATOM    778  N   LEU A  52     -10.813  -0.359   0.680  1.00 86.98           N  
ATOM    779  H   LEU A  52      -9.932  -0.708   0.330  1.00 86.98           H  
ATOM    780  CA  LEU A  52     -10.918  -0.026   2.094  1.00 86.98           C  
ATOM    781  HA  LEU A  52     -11.732  -0.621   2.510  1.00 86.98           H  
ATOM    782  C   LEU A  52     -11.278   1.447   2.297  1.00 86.98           C  
ATOM    783  CB  LEU A  52      -9.602  -0.394   2.796  1.00 86.98           C  
ATOM    784  HB2 LEU A  52      -8.874   0.397   2.614  1.00 86.98           H  
ATOM    785  HB3 LEU A  52      -9.203  -1.315   2.370  1.00 86.98           H  
ATOM    786  O   LEU A  52     -12.053   1.762   3.188  1.00 86.98           O  
ATOM    787  CG  LEU A  52      -9.776  -0.606   4.310  1.00 86.98           C  
ATOM    788  HG  LEU A  52     -10.359   0.211   4.735  1.00 86.98           H  
ATOM    789  CD1 LEU A  52     -10.473  -1.937   4.608  1.00 86.98           C  
ATOM    790 HD11 LEU A  52     -11.486  -1.940   4.208  1.00 86.98           H  
ATOM    791 HD12 LEU A  52      -9.911  -2.764   4.173  1.00 86.98           H  
ATOM    792 HD13 LEU A  52     -10.536  -2.083   5.686  1.00 86.98           H  
ATOM    793  CD2 LEU A  52      -8.408  -0.621   4.988  1.00 86.98           C  
ATOM    794 HD21 LEU A  52      -7.902   0.330   4.823  1.00 86.98           H  
ATOM    795 HD22 LEU A  52      -8.531  -0.767   6.061  1.00 86.98           H  
ATOM    796 HD23 LEU A  52      -7.800  -1.431   4.585  1.00 86.98           H  
ATOM    797  N   LYS A  53     -10.793   2.358   1.448  1.00 85.30           N  
ATOM    798  H   LYS A  53     -10.131   2.035   0.756  1.00 85.30           H  
ATOM    799  CA  LYS A  53     -11.137   3.785   1.486  1.00 85.30           C  
ATOM    800  HA  LYS A  53     -11.003   4.137   2.509  1.00 85.30           H  
ATOM    801  C   LYS A  53     -12.599   4.029   1.130  1.00 85.30           C  
ATOM    802  CB  LYS A  53     -10.183   4.557   0.565  1.00 85.30           C  
ATOM    803  HB2 LYS A  53     -10.315   4.216  -0.462  1.00 85.30           H  
ATOM    804  HB3 LYS A  53      -9.163   4.330   0.877  1.00 85.30           H  
ATOM    805  O   LYS A  53     -13.214   4.893   1.750  1.00 85.30           O  
ATOM    806  CG  LYS A  53     -10.371   6.080   0.624  1.00 85.30           C  
ATOM    807  HG2 LYS A  53     -11.346   6.353   0.222  1.00 85.30           H  
ATOM    808  HG3 LYS A  53     -10.305   6.409   1.661  1.00 85.30           H  
ATOM    809  CD  LYS A  53      -9.269   6.762  -0.198  1.00 85.30           C  
ATOM    810  HD2 LYS A  53      -8.302   6.418   0.170  1.00 85.30           H  
ATOM    811  HD3 LYS A  53      -9.366   6.471  -1.244  1.00 85.30           H  
ATOM    812  CE  LYS A  53      -9.340   8.288  -0.068  1.00 85.30           C  
ATOM    813  HE2 LYS A  53     -10.257   8.637  -0.542  1.00 85.30           H  
ATOM    814  HE3 LYS A  53      -9.383   8.535   0.993  1.00 85.30           H  
ATOM    815  NZ  LYS A  53      -8.153   8.937  -0.684  1.00 85.30           N  
ATOM    816  HZ1 LYS A  53      -7.309   8.609  -0.235  1.00 85.30           H  
ATOM    817  HZ2 LYS A  53      -8.081   8.715  -1.666  1.00 85.30           H  
ATOM    818  HZ3 LYS A  53      -8.178   9.941  -0.574  1.00 85.30           H  
ATOM    819  N   SER A  54     -13.165   3.305   0.160  1.00 84.32           N  
ATOM    820  H   SER A  54     -12.599   2.656  -0.367  1.00 84.32           H  
ATOM    821  CA  SER A  54     -14.603   3.395  -0.130  1.00 84.32           C  
ATOM    822  HA  SER A  54     -14.859   4.446  -0.270  1.00 84.32           H  
ATOM    823  C   SER A  54     -15.452   2.907   1.041  1.00 84.32           C  
ATOM    824  CB  SER A  54     -14.998   2.676  -1.425  1.00 84.32           C  
ATOM    825  HB2 SER A  54     -14.674   3.283  -2.270  1.00 84.32           H  
ATOM    826  HB3 SER A  54     -16.086   2.609  -1.468  1.00 84.32           H  
ATOM    827  O   SER A  54     -16.351   3.631   1.466  1.00 84.32           O  
ATOM    828  OG  SER A  54     -14.464   1.379  -1.588  1.00 84.32           O  
ATOM    829  HG  SER A  54     -14.033   1.035  -0.803  1.00 84.32           H  
ATOM    830  N   VAL A  55     -15.106   1.753   1.622  1.00 82.34           N  
ATOM    831  H   VAL A  55     -14.351   1.212   1.226  1.00 82.34           H  
ATOM    832  CA  VAL A  55     -15.803   1.196   2.791  1.00 82.34           C  
ATOM    833  HA  VAL A  55     -16.871   1.152   2.578  1.00 82.34           H  
ATOM    834  C   VAL A  55     -15.629   2.096   4.012  1.00 82.34           C  
ATOM    835  CB  VAL A  55     -15.313  -0.235   3.085  1.00 82.34           C  
ATOM    836  HB  VAL A  55     -14.231  -0.224   3.218  1.00 82.34           H  
ATOM    837  O   VAL A  55     -16.595   2.406   4.692  1.00 82.34           O  
ATOM    838  CG1 VAL A  55     -15.954  -0.815   4.352  1.00 82.34           C  
ATOM    839 HG11 VAL A  55     -17.041  -0.772   4.276  1.00 82.34           H  
ATOM    840 HG12 VAL A  55     -15.633  -0.262   5.234  1.00 82.34           H  
ATOM    841 HG13 VAL A  55     -15.649  -1.854   4.480  1.00 82.34           H  
ATOM    842  CG2 VAL A  55     -15.654  -1.178   1.923  1.00 82.34           C  
ATOM    843 HG21 VAL A  55     -15.266  -2.175   2.130  1.00 82.34           H  
ATOM    844 HG22 VAL A  55     -16.734  -1.240   1.795  1.00 82.34           H  
ATOM    845 HG23 VAL A  55     -15.210  -0.828   0.991  1.00 82.34           H  
ATOM    846  N   ALA A  56     -14.422   2.594   4.274  1.00 82.47           N  
ATOM    847  H   ALA A  56     -13.637   2.271   3.727  1.00 82.47           H  
ATOM    848  CA  ALA A  56     -14.154   3.498   5.387  1.00 82.47           C  
ATOM    849  HA  ALA A  56     -14.525   3.041   6.304  1.00 82.47           H  
ATOM    850  C   ALA A  56     -14.869   4.844   5.222  1.00 82.47           C  
ATOM    851  CB  ALA A  56     -12.642   3.697   5.523  1.00 82.47           C  
ATOM    852  HB1 ALA A  56     -12.436   4.350   6.371  1.00 82.47           H  
ATOM    853  HB2 ALA A  56     -12.238   4.149   4.617  1.00 82.47           H  
ATOM    854  HB3 ALA A  56     -12.159   2.736   5.698  1.00 82.47           H  
ATOM    855  O   ALA A  56     -15.280   5.434   6.212  1.00 82.47           O  
ATOM    856  N   LYS A  57     -15.062   5.345   3.996  1.00 81.52           N  
ATOM    857  H   LYS A  57     -14.693   4.837   3.204  1.00 81.52           H  
ATOM    858  CA  LYS A  57     -15.842   6.571   3.770  1.00 81.52           C  
ATOM    859  HA  LYS A  57     -15.510   7.339   4.467  1.00 81.52           H  
ATOM    860  C   LYS A  57     -17.330   6.380   4.055  1.00 81.52           C  
ATOM    861  CB  LYS A  57     -15.661   7.069   2.334  1.00 81.52           C  
ATOM    862  HB2 LYS A  57     -15.628   6.220   1.651  1.00 81.52           H  
ATOM    863  HB3 LYS A  57     -16.527   7.676   2.071  1.00 81.52           H  
ATOM    864  O   LYS A  57     -17.936   7.285   4.625  1.00 81.52           O  
ATOM    865  CG  LYS A  57     -14.411   7.938   2.163  1.00 81.52           C  
ATOM    866  HG2 LYS A  57     -14.476   8.800   2.827  1.00 81.52           H  
ATOM    867  HG3 LYS A  57     -13.512   7.370   2.402  1.00 81.52           H  
ATOM    868  CD  LYS A  57     -14.367   8.412   0.709  1.00 81.52           C  
ATOM    869  HD2 LYS A  57     -14.261   7.544   0.058  1.00 81.52           H  
ATOM    870  HD3 LYS A  57     -15.308   8.911   0.477  1.00 81.52           H  
ATOM    871  CE  LYS A  57     -13.214   9.384   0.465  1.00 81.52           C  
ATOM    872  HE2 LYS A  57     -12.275   8.852   0.615  1.00 81.52           H  
ATOM    873  HE3 LYS A  57     -13.279  10.182   1.204  1.00 81.52           H  
ATOM    874  NZ  LYS A  57     -13.309   9.947  -0.907  1.00 81.52           N  
ATOM    875  HZ1 LYS A  57     -13.269   9.219  -1.605  1.00 81.52           H  
ATOM    876  HZ2 LYS A  57     -12.596  10.641  -1.081  1.00 81.52           H  
ATOM    877  HZ3 LYS A  57     -14.201  10.408  -1.019  1.00 81.52           H  
ATOM    878  N   SER A  58     -17.914   5.258   3.633  1.00 78.53           N  
ATOM    879  H   SER A  58     -17.364   4.551   3.164  1.00 78.53           H  
ATOM    880  CA  SER A  58     -19.339   4.980   3.839  1.00 78.53           C  
ATOM    881  HA  SER A  58     -19.911   5.892   3.664  1.00 78.53           H  
ATOM    882  C   SER A  58     -19.618   4.548   5.274  1.00 78.53           C  
ATOM    883  CB  SER A  58     -19.840   3.927   2.844  1.00 78.53           C  
ATOM    884  HB2 SER A  58     -20.886   3.706   3.055  1.00 78.53           H  
ATOM    885  HB3 SER A  58     -19.765   4.328   1.833  1.00 78.53           H  
ATOM    886  O   SER A  58     -20.457   5.139   5.947  1.00 78.53           O  
ATOM    887  OG  SER A  58     -19.082   2.735   2.923  1.00 78.53           O  
ATOM    888  HG  SER A  58     -19.505   2.067   2.379  1.00 78.53           H  
ATOM    889  N   ALA A  59     -18.863   3.572   5.769  1.00 77.76           N  
ATOM    890  H   ALA A  59     -18.218   3.106   5.147  1.00 77.76           H  
ATOM    891  CA  ALA A  59     -19.019   3.042   7.109  1.00 77.76           C  
ATOM    892  HA  ALA A  59     -20.082   2.893   7.300  1.00 77.76           H  
ATOM    893  C   ALA A  59     -18.495   4.015   8.166  1.00 77.76           C  
ATOM    894  CB  ALA A  59     -18.326   1.678   7.189  1.00 77.76           C  
ATOM    895  HB1 ALA A  59     -18.630   1.057   6.346  1.00 77.76           H  
ATOM    896  HB2 ALA A  59     -18.630   1.176   8.108  1.00 77.76           H  
ATOM    897  HB3 ALA A  59     -17.243   1.797   7.181  1.00 77.76           H  
ATOM    898  O   ALA A  59     -19.095   4.115   9.224  1.00 77.76           O  
ATOM    899  N   GLY A  60     -17.425   4.768   7.896  1.00 77.13           N  
ATOM    900  H   GLY A  60     -16.979   4.670   6.995  1.00 77.13           H  
ATOM    901  CA  GLY A  60     -16.728   5.572   8.902  1.00 77.13           C  
ATOM    902  HA2 GLY A  60     -16.295   4.907   9.649  1.00 77.13           H  
ATOM    903  HA3 GLY A  60     -15.917   6.127   8.431  1.00 77.13           H  
ATOM    904  C   GLY A  60     -17.611   6.581   9.622  1.00 77.13           C  
ATOM    905  O   GLY A  60     -17.446   6.736  10.819  1.00 77.13           O  
ATOM    906  N   LYS A  61     -18.589   7.210   8.956  1.00 75.68           N  
ATOM    907  H   LYS A  61     -18.729   6.979   7.983  1.00 75.68           H  
ATOM    908  CA  LYS A  61     -19.517   8.141   9.629  1.00 75.68           C  
ATOM    909  HA  LYS A  61     -18.946   8.833  10.248  1.00 75.68           H  
ATOM    910  C   LYS A  61     -20.452   7.409  10.597  1.00 75.68           C  
ATOM    911  CB  LYS A  61     -20.320   8.944   8.599  1.00 75.68           C  
ATOM    912  HB2 LYS A  61     -20.839   8.257   7.930  1.00 75.68           H  
ATOM    913  HB3 LYS A  61     -21.067   9.535   9.129  1.00 75.68           H  
ATOM    914  O   LYS A  61     -20.573   7.801  11.753  1.00 75.68           O  
ATOM    915  CG  LYS A  61     -19.435   9.894   7.778  1.00 75.68           C  
ATOM    916  HG2 LYS A  61     -18.694   9.320   7.222  1.00 75.68           H  
ATOM    917  HG3 LYS A  61     -18.924  10.585   8.448  1.00 75.68           H  
ATOM    918  CD  LYS A  61     -20.303  10.682   6.792  1.00 75.68           C  
ATOM    919  HD2 LYS A  61     -21.037  11.263   7.351  1.00 75.68           H  
ATOM    920  HD3 LYS A  61     -20.828   9.978   6.146  1.00 75.68           H  
ATOM    921  CE  LYS A  61     -19.445  11.619   5.940  1.00 75.68           C  
ATOM    922  HE2 LYS A  61     -18.691  11.023   5.425  1.00 75.68           H  
ATOM    923  HE3 LYS A  61     -18.935  12.319   6.602  1.00 75.68           H  
ATOM    924  NZ  LYS A  61     -20.286  12.351   4.959  1.00 75.68           N  
ATOM    925  HZ1 LYS A  61     -20.765  11.704   4.349  1.00 75.68           H  
ATOM    926  HZ2 LYS A  61     -19.732  12.987   4.404  1.00 75.68           H  
ATOM    927  HZ3 LYS A  61     -20.989  12.890   5.444  1.00 75.68           H  
ATOM    928  N   SER A  62     -21.060   6.317  10.138  1.00 71.10           N  
ATOM    929  H   SER A  62     -20.924   6.052   9.173  1.00 71.10           H  
ATOM    930  CA  SER A  62     -21.996   5.512  10.929  1.00 71.10           C  
ATOM    931  HA  SER A  62     -22.725   6.173  11.398  1.00 71.10           H  
ATOM    932  C   SER A  62     -21.297   4.730  12.048  1.00 71.10           C  
ATOM    933  CB  SER A  62     -22.745   4.555   9.995  1.00 71.10           C  
ATOM    934  HB2 SER A  62     -22.038   3.849   9.560  1.00 71.10           H  
ATOM    935  HB3 SER A  62     -23.496   4.001  10.559  1.00 71.10           H  
ATOM    936  O   SER A  62     -21.828   4.630  13.154  1.00 71.10           O  
ATOM    937  OG  SER A  62     -23.369   5.284   8.953  1.00 71.10           O  
ATOM    938  HG  SER A  62     -24.251   5.536   9.238  1.00 71.10           H  
ATOM    939  N   LEU A  63     -20.085   4.222  11.790  1.00 73.28           N  
ATOM    940  H   LEU A  63     -19.724   4.332  10.853  1.00 73.28           H  
ATOM    941  CA  LEU A  63     -19.234   3.535  12.763  1.00 73.28           C  
ATOM    942  HA  LEU A  63     -19.863   2.864  13.349  1.00 73.28           H  
ATOM    943  C   LEU A  63     -18.591   4.496  13.758  1.00 73.28           C  
ATOM    944  CB  LEU A  63     -18.129   2.706  12.067  1.00 73.28           C  
ATOM    945  HB2 LEU A  63     -17.171   2.894  12.551  1.00 73.28           H  
ATOM    946  HB3 LEU A  63     -18.007   3.034  11.035  1.00 73.28           H  
ATOM    947  O   LEU A  63     -18.404   4.083  14.890  1.00 73.28           O  
ATOM    948  CG  LEU A  63     -18.378   1.190  12.095  1.00 73.28           C  
ATOM    949  HG  LEU A  63     -19.416   0.986  11.832  1.00 73.28           H  
ATOM    950  CD1 LEU A  63     -17.472   0.493  11.081  1.00 73.28           C  
ATOM    951 HD11 LEU A  63     -17.684  -0.576  11.076  1.00 73.28           H  
ATOM    952 HD12 LEU A  63     -17.656   0.895  10.085  1.00 73.28           H  
ATOM    953 HD13 LEU A  63     -16.426   0.651  11.344  1.00 73.28           H  
ATOM    954  CD2 LEU A  63     -18.069   0.607  13.476  1.00 73.28           C  
ATOM    955 HD21 LEU A  63     -18.708   1.069  14.228  1.00 73.28           H  
ATOM    956 HD22 LEU A  63     -18.261  -0.466  13.474  1.00 73.28           H  
ATOM    957 HD23 LEU A  63     -17.027   0.785  13.740  1.00 73.28           H  
ATOM    958  N   LEU A  64     -18.258   5.746  13.407  1.00 73.85           N  
ATOM    959  H   LEU A  64     -18.340   6.051  12.448  1.00 73.85           H  
ATOM    960  CA  LEU A  64     -17.732   6.678  14.415  1.00 73.85           C  
ATOM    961  HA  LEU A  64     -16.884   6.202  14.908  1.00 73.85           H  
ATOM    962  C   LEU A  64     -18.786   6.946  15.488  1.00 73.85           C  
ATOM    963  CB  LEU A  64     -17.287   8.029  13.814  1.00 73.85           C  
ATOM    964  HB2 LEU A  64     -17.307   8.029  12.724  1.00 73.85           H  
ATOM    965  HB3 LEU A  64     -17.996   8.799  14.117  1.00 73.85           H  
ATOM    966  O   LEU A  64     -18.497   6.870  16.679  1.00 73.85           O  
ATOM    967  CG  LEU A  64     -15.887   8.443  14.289  1.00 73.85           C  
ATOM    968  HG  LEU A  64     -15.742   8.137  15.325  1.00 73.85           H  
ATOM    969  CD1 LEU A  64     -14.804   7.808  13.414  1.00 73.85           C  
ATOM    970 HD11 LEU A  64     -13.822   8.067  13.808  1.00 73.85           H  
ATOM    971 HD12 LEU A  64     -14.915   6.723  13.428  1.00 73.85           H  
ATOM    972 HD13 LEU A  64     -14.893   8.162  12.387  1.00 73.85           H  
ATOM    973  CD2 LEU A  64     -15.744   9.961  14.217  1.00 73.85           C  
ATOM    974 HD21 LEU A  64     -16.466  10.430  14.886  1.00 73.85           H  
ATOM    975 HD22 LEU A  64     -15.915  10.309  13.198  1.00 73.85           H  
ATOM    976 HD23 LEU A  64     -14.743  10.251  14.537  1.00 73.85           H  
ATOM    977  N   GLN A  65     -20.011   7.240  15.047  1.00 72.09           N  
ATOM    978  H   GLN A  65     -20.167   7.305  14.051  1.00 72.09           H  
ATOM    979  CA  GLN A  65     -21.096   7.612  15.945  1.00 72.09           C  
ATOM    980  HA  GLN A  65     -20.715   8.342  16.659  1.00 72.09           H  
ATOM    981  C   GLN A  65     -21.594   6.408  16.755  1.00 72.09           C  
ATOM    982  CB  GLN A  65     -22.198   8.279  15.115  1.00 72.09           C  
ATOM    983  HB2 GLN A  65     -21.742   9.036  14.478  1.00 72.09           H  
ATOM    984  HB3 GLN A  65     -22.682   7.539  14.478  1.00 72.09           H  
ATOM    985  O   GLN A  65     -21.756   6.514  17.967  1.00 72.09           O  
ATOM    986  CG  GLN A  65     -23.249   8.959  16.005  1.00 72.09           C  
ATOM    987  HG2 GLN A  65     -23.785   8.201  16.576  1.00 72.09           H  
ATOM    988  HG3 GLN A  65     -22.753   9.629  16.707  1.00 72.09           H  
ATOM    989  CD  GLN A  65     -24.267   9.766  15.205  1.00 72.09           C  
ATOM    990  NE2 GLN A  65     -25.228  10.376  15.863  1.00 72.09           N  
ATOM    991 HE21 GLN A  65     -25.910  10.867  15.302  1.00 72.09           H  
ATOM    992 HE22 GLN A  65     -25.309  10.291  16.866  1.00 72.09           H  
ATOM    993  OE1 GLN A  65     -24.227   9.870  13.990  1.00 72.09           O  
ATOM    994  N   SER A  66     -21.776   5.251  16.110  1.00 71.64           N  
ATOM    995  H   SER A  66     -21.652   5.232  15.107  1.00 71.64           H  
ATOM    996  CA  SER A  66     -22.286   4.043  16.780  1.00 71.64           C  
ATOM    997  HA  SER A  66     -23.021   4.333  17.530  1.00 71.64           H  
ATOM    998  C   SER A  66     -21.184   3.256  17.490  1.00 71.64           C  
ATOM    999  CB  SER A  66     -22.983   3.112  15.781  1.00 71.64           C  
ATOM   1000  HB2 SER A  66     -23.550   2.362  16.333  1.00 71.64           H  
ATOM   1001  HB3 SER A  66     -22.236   2.604  15.171  1.00 71.64           H  
ATOM   1002  O   SER A  66     -21.406   2.664  18.540  1.00 71.64           O  
ATOM   1003  OG  SER A  66     -23.856   3.824  14.929  1.00 71.64           O  
ATOM   1004  HG  SER A  66     -23.322   4.232  14.243  1.00 71.64           H  
ATOM   1005  N   GLY A  67     -19.979   3.235  16.925  1.00 69.97           N  
ATOM   1006  H   GLY A  67     -19.815   3.794  16.100  1.00 69.97           H  
ATOM   1007  CA  GLY A  67     -18.868   2.409  17.389  1.00 69.97           C  
ATOM   1008  HA2 GLY A  67     -18.063   2.432  16.655  1.00 69.97           H  
ATOM   1009  HA3 GLY A  67     -19.205   1.377  17.493  1.00 69.97           H  
ATOM   1010  C   GLY A  67     -18.294   2.864  18.721  1.00 69.97           C  
ATOM   1011  O   GLY A  67     -17.880   2.010  19.492  1.00 69.97           O  
ATOM   1012  N   ALA A  68     -18.320   4.161  19.044  1.00 71.43           N  
ATOM   1013  H   ALA A  68     -18.652   4.836  18.369  1.00 71.43           H  
ATOM   1014  CA  ALA A  68     -17.900   4.631  20.366  1.00 71.43           C  
ATOM   1015  HA  ALA A  68     -16.889   4.273  20.563  1.00 71.43           H  
ATOM   1016  C   ALA A  68     -18.805   4.079  21.485  1.00 71.43           C  
ATOM   1017  CB  ALA A  68     -17.875   6.164  20.355  1.00 71.43           C  
ATOM   1018  HB1 ALA A  68     -17.189   6.518  19.585  1.00 71.43           H  
ATOM   1019  HB2 ALA A  68     -17.538   6.530  21.325  1.00 71.43           H  
ATOM   1020  HB3 ALA A  68     -18.871   6.555  20.153  1.00 71.43           H  
ATOM   1021  O   ALA A  68     -18.310   3.630  22.516  1.00 71.43           O  
ATOM   1022  N   GLN A  69     -20.122   4.054  21.253  1.00 70.91           N  
ATOM   1023  H   GLN A  69     -20.465   4.398  20.367  1.00 70.91           H  
ATOM   1024  CA  GLN A  69     -21.096   3.505  22.201  1.00 70.91           C  
ATOM   1025  HA  GLN A  69     -20.856   3.854  23.205  1.00 70.91           H  
ATOM   1026  C   GLN A  69     -21.023   1.971  22.233  1.00 70.91           C  
ATOM   1027  CB  GLN A  69     -22.503   4.009  21.839  1.00 70.91           C  
ATOM   1028  HB2 GLN A  69     -22.746   3.714  20.818  1.00 70.91           H  
ATOM   1029  HB3 GLN A  69     -23.223   3.544  22.512  1.00 70.91           H  
ATOM   1030  O   GLN A  69     -20.874   1.375  23.297  1.00 70.91           O  
ATOM   1031  CG  GLN A  69     -22.623   5.540  21.970  1.00 70.91           C  
ATOM   1032  HG2 GLN A  69     -22.382   5.828  22.993  1.00 70.91           H  
ATOM   1033  HG3 GLN A  69     -21.912   6.024  21.300  1.00 70.91           H  
ATOM   1034  CD  GLN A  69     -24.014   6.070  21.634  1.00 70.91           C  
ATOM   1035  NE2 GLN A  69     -24.233   7.363  21.746  1.00 70.91           N  
ATOM   1036 HE21 GLN A  69     -23.513   7.987  22.080  1.00 70.91           H  
ATOM   1037 HE22 GLN A  69     -25.182   7.652  21.558  1.00 70.91           H  
ATOM   1038  OE1 GLN A  69     -24.928   5.360  21.261  1.00 70.91           O  
ATOM   1039  N   PHE A  70     -20.998   1.334  21.059  1.00 68.59           N  
ATOM   1040  H   PHE A  70     -21.140   1.877  20.219  1.00 68.59           H  
ATOM   1041  CA  PHE A  70     -20.937  -0.122  20.935  1.00 68.59           C  
ATOM   1042  HA  PHE A  70     -21.754  -0.546  21.519  1.00 68.59           H  
ATOM   1043  C   PHE A  70     -19.632  -0.714  21.486  1.00 68.59           C  
ATOM   1044  CB  PHE A  70     -21.135  -0.493  19.461  1.00 68.59           C  
ATOM   1045  HB2 PHE A  70     -22.010   0.037  19.084  1.00 68.59           H  
ATOM   1046  HB3 PHE A  70     -20.272  -0.155  18.888  1.00 68.59           H  
ATOM   1047  O   PHE A  70     -19.657  -1.761  22.123  1.00 68.59           O  
ATOM   1048  CG  PHE A  70     -21.363  -1.970  19.213  1.00 68.59           C  
ATOM   1049  CD1 PHE A  70     -20.426  -2.732  18.492  1.00 68.59           C  
ATOM   1050  HD1 PHE A  70     -19.520  -2.271  18.125  1.00 68.59           H  
ATOM   1051  CD2 PHE A  70     -22.550  -2.574  19.667  1.00 68.59           C  
ATOM   1052  HD2 PHE A  70     -23.274  -1.995  20.221  1.00 68.59           H  
ATOM   1053  CE1 PHE A  70     -20.693  -4.083  18.206  1.00 68.59           C  
ATOM   1054  HE1 PHE A  70     -20.001  -4.654  17.605  1.00 68.59           H  
ATOM   1055  CE2 PHE A  70     -22.794  -3.935  19.417  1.00 68.59           C  
ATOM   1056  HE2 PHE A  70     -23.700  -4.393  19.786  1.00 68.59           H  
ATOM   1057  CZ  PHE A  70     -21.863  -4.692  18.688  1.00 68.59           C  
ATOM   1058  HZ  PHE A  70     -22.060  -5.734  18.482  1.00 68.59           H  
ATOM   1059  N   ALA A  71     -18.487  -0.048  21.301  1.00 70.46           N  
ATOM   1060  H   ALA A  71     -18.495   0.811  20.770  1.00 70.46           H  
ATOM   1061  CA  ALA A  71     -17.217  -0.495  21.871  1.00 70.46           C  
ATOM   1062  HA  ALA A  71     -17.042  -1.526  21.562  1.00 70.46           H  
ATOM   1063  C   ALA A  71     -17.246  -0.475  23.406  1.00 70.46           C  
ATOM   1064  CB  ALA A  71     -16.072   0.368  21.327  1.00 70.46           C  
ATOM   1065  HB1 ALA A  71     -16.233   1.412  21.595  1.00 70.46           H  
ATOM   1066  HB2 ALA A  71     -15.129   0.031  21.756  1.00 70.46           H  
ATOM   1067  HB3 ALA A  71     -16.021   0.274  20.242  1.00 70.46           H  
ATOM   1068  O   ALA A  71     -16.726  -1.400  24.028  1.00 70.46           O  
ATOM   1069  N   GLY A  72     -17.887   0.528  24.017  1.00 70.95           N  
ATOM   1070  H   GLY A  72     -18.330   1.239  23.453  1.00 70.95           H  
ATOM   1071  CA  GLY A  72     -18.072   0.591  25.469  1.00 70.95           C  
ATOM   1072  HA2 GLY A  72     -17.099   0.618  25.959  1.00 70.95           H  
ATOM   1073  HA3 GLY A  72     -18.620   1.501  25.711  1.00 70.95           H  
ATOM   1074  C   GLY A  72     -18.866  -0.597  26.020  1.00 70.95           C  
ATOM   1075  O   GLY A  72     -18.490  -1.159  27.052  1.00 70.95           O  
ATOM   1076  N   ASP A  73     -19.907  -1.025  25.306  1.00 68.70           N  
ATOM   1077  H   ASP A  73     -20.215  -0.466  24.523  1.00 68.70           H  
ATOM   1078  CA  ASP A  73     -20.738  -2.170  25.694  1.00 68.70           C  
ATOM   1079  HA  ASP A  73     -20.890  -2.148  26.773  1.00 68.70           H  
ATOM   1080  C   ASP A  73     -20.071  -3.516  25.375  1.00 68.70           C  
ATOM   1081  CB  ASP A  73     -22.116  -2.050  25.029  1.00 68.70           C  
ATOM   1082  HB2 ASP A  73     -22.673  -2.969  25.212  1.00 68.70           H  
ATOM   1083  HB3 ASP A  73     -21.989  -1.940  23.952  1.00 68.70           H  
ATOM   1084  O   ASP A  73     -20.154  -4.457  26.167  1.00 68.70           O  
ATOM   1085  CG  ASP A  73     -22.940  -0.876  25.577  1.00 68.70           C  
ATOM   1086  OD1 ASP A  73     -22.642  -0.419  26.710  1.00 68.70           O  
ATOM   1087  OD2 ASP A  73     -23.870  -0.464  24.853  1.00 68.70           O  
ATOM   1088  N   LEU A  74     -19.321  -3.608  24.273  1.00 65.84           N  
ATOM   1089  H   LEU A  74     -19.328  -2.823  23.638  1.00 65.84           H  
ATOM   1090  CA  LEU A  74     -18.558  -4.806  23.910  1.00 65.84           C  
ATOM   1091  HA  LEU A  74     -19.215  -5.675  23.948  1.00 65.84           H  
ATOM   1092  C   LEU A  74     -17.401  -5.093  24.869  1.00 65.84           C  
ATOM   1093  CB  LEU A  74     -17.971  -4.646  22.504  1.00 65.84           C  
ATOM   1094  HB2 LEU A  74     -17.172  -5.380  22.403  1.00 65.84           H  
ATOM   1095  HB3 LEU A  74     -17.515  -3.659  22.427  1.00 65.84           H  
ATOM   1096  O   LEU A  74     -17.120  -6.256  25.156  1.00 65.84           O  
ATOM   1097  CG  LEU A  74     -18.931  -4.848  21.323  1.00 65.84           C  
ATOM   1098  HG  LEU A  74     -19.732  -4.108  21.328  1.00 65.84           H  
ATOM   1099  CD1 LEU A  74     -18.076  -4.675  20.063  1.00 65.84           C  
ATOM   1100 HD11 LEU A  74     -18.588  -5.089  19.195  1.00 65.84           H  
ATOM   1101 HD12 LEU A  74     -17.878  -3.614  19.908  1.00 65.84           H  
ATOM   1102 HD13 LEU A  74     -17.132  -5.211  20.161  1.00 65.84           H  
ATOM   1103  CD2 LEU A  74     -19.568  -6.239  21.309  1.00 65.84           C  
ATOM   1104 HD21 LEU A  74     -18.797  -7.008  21.369  1.00 65.84           H  
ATOM   1105 HD22 LEU A  74     -20.251  -6.338  22.153  1.00 65.84           H  
ATOM   1106 HD23 LEU A  74     -20.148  -6.367  20.395  1.00 65.84           H  
ATOM   1107  N   ILE A  75     -16.722  -4.056  25.366  1.00 65.50           N  
ATOM   1108  H   ILE A  75     -16.958  -3.126  25.051  1.00 65.50           H  
ATOM   1109  CA  ILE A  75     -15.650  -4.230  26.357  1.00 65.50           C  
ATOM   1110  HA  ILE A  75     -14.943  -4.968  25.978  1.00 65.50           H  
ATOM   1111  C   ILE A  75     -16.224  -4.811  27.659  1.00 65.50           C  
ATOM   1112  CB  ILE A  75     -14.888  -2.900  26.564  1.00 65.50           C  
ATOM   1113  HB  ILE A  75     -15.615  -2.108  26.743  1.00 65.50           H  
ATOM   1114  O   ILE A  75     -15.557  -5.606  28.323  1.00 65.50           O  
ATOM   1115  CG1 ILE A  75     -14.063  -2.559  25.298  1.00 65.50           C  
ATOM   1116 HG12 ILE A  75     -14.657  -2.743  24.404  1.00 65.50           H  
ATOM   1117 HG13 ILE A  75     -13.196  -3.218  25.242  1.00 65.50           H  
ATOM   1118  CG2 ILE A  75     -13.937  -2.974  27.774  1.00 65.50           C  
ATOM   1119 HG21 ILE A  75     -13.376  -2.045  27.881  1.00 65.50           H  
ATOM   1120 HG22 ILE A  75     -14.504  -3.112  28.695  1.00 65.50           H  
ATOM   1121 HG23 ILE A  75     -13.240  -3.804  27.657  1.00 65.50           H  
ATOM   1122  CD1 ILE A  75     -13.584  -1.102  25.248  1.00 65.50           C  
ATOM   1123 HD11 ILE A  75     -12.854  -0.906  26.033  1.00 65.50           H  
ATOM   1124 HD12 ILE A  75     -14.432  -0.426  25.363  1.00 65.50           H  
ATOM   1125 HD13 ILE A  75     -13.114  -0.913  24.283  1.00 65.50           H  
ATOM   1126  N   LYS A  76     -17.477  -4.474  27.992  1.00 68.94           N  
ATOM   1127  H   LYS A  76     -17.970  -3.833  27.386  1.00 68.94           H  
ATOM   1128  CA  LYS A  76     -18.195  -5.026  29.149  1.00 68.94           C  
ATOM   1129  HA  LYS A  76     -17.498  -5.148  29.978  1.00 68.94           H  
ATOM   1130  C   LYS A  76     -18.761  -6.430  28.873  1.00 68.94           C  
ATOM   1131  CB  LYS A  76     -19.287  -4.031  29.577  1.00 68.94           C  
ATOM   1132  HB2 LYS A  76     -19.939  -3.832  28.727  1.00 68.94           H  
ATOM   1133  HB3 LYS A  76     -19.889  -4.483  30.365  1.00 68.94           H  
ATOM   1134  O   LYS A  76     -18.782  -7.264  29.774  1.00 68.94           O  
ATOM   1135  CG  LYS A  76     -18.709  -2.703  30.104  1.00 68.94           C  
ATOM   1136  HG2 LYS A  76     -18.184  -2.880  31.042  1.00 68.94           H  
ATOM   1137  HG3 LYS A  76     -18.003  -2.290  29.383  1.00 68.94           H  
ATOM   1138  CD  LYS A  76     -19.839  -1.692  30.324  1.00 68.94           C  
ATOM   1139  HD2 LYS A  76     -20.396  -1.597  29.392  1.00 68.94           H  
ATOM   1140  HD3 LYS A  76     -20.513  -2.060  31.098  1.00 68.94           H  
ATOM   1141  CE  LYS A  76     -19.294  -0.315  30.715  1.00 68.94           C  
ATOM   1142  HE2 LYS A  76     -18.504  -0.055  30.009  1.00 68.94           H  
ATOM   1143  HE3 LYS A  76     -18.863  -0.367  31.715  1.00 68.94           H  
ATOM   1144  NZ  LYS A  76     -20.375   0.700  30.649  1.00 68.94           N  
ATOM   1145  HZ1 LYS A  76     -20.026   1.626  30.849  1.00 68.94           H  
ATOM   1146  HZ2 LYS A  76     -21.119   0.476  31.294  1.00 68.94           H  
ATOM   1147  HZ3 LYS A  76     -20.779   0.704  29.723  1.00 68.94           H  
ATOM   1148  N   GLY A  77     -19.170  -6.722  27.636  1.00 62.98           N  
ATOM   1149  H   GLY A  77     -19.174  -5.963  26.970  1.00 62.98           H  
ATOM   1150  CA  GLY A  77     -19.794  -7.981  27.211  1.00 62.98           C  
ATOM   1151  HA2 GLY A  77     -20.549  -7.751  26.458  1.00 62.98           H  
ATOM   1152  HA3 GLY A  77     -20.301  -8.445  28.056  1.00 62.98           H  
ATOM   1153  C   GLY A  77     -18.819  -8.994  26.602  1.00 62.98           C  
ATOM   1154  O   GLY A  77     -18.724  -9.159  25.385  1.00 62.98           O  
ATOM   1155  N   ARG A  78     -18.103  -9.724  27.458  1.00 57.43           N  
ATOM   1156  H   ARG A  78     -18.239  -9.516  28.437  1.00 57.43           H  
ATOM   1157  CA  ARG A  78     -17.259 -10.874  27.094  1.00 57.43           C  
ATOM   1158  HA  ARG A  78     -16.503 -10.560  26.374  1.00 57.43           H  
ATOM   1159  C   ARG A  78     -18.093 -12.013  26.472  1.00 57.43           C  
ATOM   1160  CB  ARG A  78     -16.585 -11.393  28.381  1.00 57.43           C  
ATOM   1161  HB2 ARG A  78     -17.362 -11.528  29.133  1.00 57.43           H  
ATOM   1162  HB3 ARG A  78     -16.167 -12.382  28.193  1.00 57.43           H  
ATOM   1163  O   ARG A  78     -18.727 -12.757  27.201  1.00 57.43           O  
ATOM   1164  CG  ARG A  78     -15.498 -10.493  28.991  1.00 57.43           C  
ATOM   1165  HG2 ARG A  78     -15.542 -10.623  30.072  1.00 57.43           H  
ATOM   1166  HG3 ARG A  78     -15.694  -9.444  28.771  1.00 57.43           H  
ATOM   1167  CD  ARG A  78     -14.091 -10.882  28.518  1.00 57.43           C  
ATOM   1168  HD2 ARG A  78     -14.012 -11.969  28.491  1.00 57.43           H  
ATOM   1169  HD3 ARG A  78     -13.938 -10.484  27.514  1.00 57.43           H  
ATOM   1170  NE  ARG A  78     -13.065 -10.362  29.441  1.00 57.43           N  
ATOM   1171  HE  ARG A  78     -13.407  -9.840  30.235  1.00 57.43           H  
ATOM   1172  NH1 ARG A  78     -11.205 -11.136  28.346  1.00 57.43           N  
ATOM   1173 HH11 ARG A  78     -11.809 -11.501  27.623  1.00 57.43           H  
ATOM   1174 HH12 ARG A  78     -10.202 -11.250  28.308  1.00 57.43           H  
ATOM   1175  NH2 ARG A  78     -10.976 -10.075  30.297  1.00 57.43           N  
ATOM   1176 HH21 ARG A  78     -11.374  -9.588  31.088  1.00 57.43           H  
ATOM   1177 HH22 ARG A  78      -9.977 -10.218  30.262  1.00 57.43           H  
ATOM   1178  CZ  ARG A  78     -11.758 -10.526  29.357  1.00 57.43           C  
ATOM   1179  N   SER A  79     -18.040 -12.180  25.148  1.00 66.90           N  
ATOM   1180  H   SER A  79     -17.701 -11.379  24.635  1.00 66.90           H  
ATOM   1181  CA  SER A  79     -18.214 -13.476  24.432  1.00 66.90           C  
ATOM   1182  HA  SER A  79     -17.425 -14.151  24.763  1.00 66.90           H  
ATOM   1183  C   SER A  79     -18.092 -13.361  22.904  1.00 66.90           C  
ATOM   1184  CB  SER A  79     -19.550 -14.179  24.731  1.00 66.90           C  
ATOM   1185  HB2 SER A  79     -19.635 -14.413  25.792  1.00 66.90           H  
ATOM   1186  HB3 SER A  79     -19.597 -15.123  24.189  1.00 66.90           H  
ATOM   1187  O   SER A  79     -18.167 -14.369  22.199  1.00 66.90           O  
ATOM   1188  OG  SER A  79     -20.629 -13.363  24.331  1.00 66.90           O  
ATOM   1189  HG  SER A  79     -21.389 -13.593  24.870  1.00 66.90           H  
ATOM   1190  N   PHE A  80     -17.844 -12.158  22.362  1.00 69.05           N  
ATOM   1191  H   PHE A  80     -17.934 -11.342  22.950  1.00 69.05           H  
ATOM   1192  CA  PHE A  80     -17.772 -11.949  20.912  1.00 69.05           C  
ATOM   1193  HA  PHE A  80     -18.762 -12.136  20.496  1.00 69.05           H  
ATOM   1194  C   PHE A  80     -16.804 -12.904  20.207  1.00 69.05           C  
ATOM   1195  CB  PHE A  80     -17.388 -10.496  20.598  1.00 69.05           C  
ATOM   1196  HB2 PHE A  80     -16.400 -10.286  21.009  1.00 69.05           H  
ATOM   1197  HB3 PHE A  80     -18.098  -9.829  21.087  1.00 69.05           H  
ATOM   1198  O   PHE A  80     -17.100 -13.335  19.105  1.00 69.05           O  
ATOM   1199  CG  PHE A  80     -17.389 -10.193  19.108  1.00 69.05           C  
ATOM   1200  CD1 PHE A  80     -16.182 -10.150  18.380  1.00 69.05           C  
ATOM   1201  HD1 PHE A  80     -15.240 -10.311  18.882  1.00 69.05           H  
ATOM   1202  CD2 PHE A  80     -18.610  -9.987  18.440  1.00 69.05           C  
ATOM   1203  HD2 PHE A  80     -19.538 -10.014  18.992  1.00 69.05           H  
ATOM   1204  CE1 PHE A  80     -16.200  -9.897  16.996  1.00 69.05           C  
ATOM   1205  HE1 PHE A  80     -15.274  -9.859  16.441  1.00 69.05           H  
ATOM   1206  CE2 PHE A  80     -18.627  -9.733  17.056  1.00 69.05           C  
ATOM   1207  HE2 PHE A  80     -19.566  -9.561  16.551  1.00 69.05           H  
ATOM   1208  CZ  PHE A  80     -17.422  -9.687  16.334  1.00 69.05           C  
ATOM   1209  HZ  PHE A  80     -17.434  -9.486  15.273  1.00 69.05           H  
ATOM   1210  N   LYS A  81     -15.682 -13.286  20.831  1.00 73.98           N  
ATOM   1211  H   LYS A  81     -15.524 -12.949  21.770  1.00 73.98           H  
ATOM   1212  CA  LYS A  81     -14.714 -14.209  20.218  1.00 73.98           C  
ATOM   1213  HA  LYS A  81     -14.386 -13.777  19.273  1.00 73.98           H  
ATOM   1214  C   LYS A  81     -15.340 -15.562  19.870  1.00 73.98           C  
ATOM   1215  CB  LYS A  81     -13.497 -14.375  21.140  1.00 73.98           C  
ATOM   1216  HB2 LYS A  81     -13.801 -14.899  22.046  1.00 73.98           H  
ATOM   1217  HB3 LYS A  81     -13.126 -13.388  21.415  1.00 73.98           H  
ATOM   1218  O   LYS A  81     -15.107 -16.050  18.768  1.00 73.98           O  
ATOM   1219  CG  LYS A  81     -12.364 -15.155  20.452  1.00 73.98           C  
ATOM   1220  HG2 LYS A  81     -12.054 -14.623  19.553  1.00 73.98           H  
ATOM   1221  HG3 LYS A  81     -12.715 -16.148  20.173  1.00 73.98           H  
ATOM   1222  CD  LYS A  81     -11.166 -15.306  21.396  1.00 73.98           C  
ATOM   1223  HD2 LYS A  81     -10.804 -14.319  21.681  1.00 73.98           H  
ATOM   1224  HD3 LYS A  81     -11.493 -15.840  22.288  1.00 73.98           H  
ATOM   1225  CE  LYS A  81     -10.044 -16.094  20.710  1.00 73.98           C  
ATOM   1226  HE2 LYS A  81      -9.702 -15.533  19.840  1.00 73.98           H  
ATOM   1227  HE3 LYS A  81     -10.459 -17.040  20.361  1.00 73.98           H  
ATOM   1228  NZ  LYS A  81      -8.916 -16.349  21.642  1.00 73.98           N  
ATOM   1229  HZ1 LYS A  81      -8.524 -15.481  21.978  1.00 73.98           H  
ATOM   1230  HZ2 LYS A  81      -8.183 -16.876  21.189  1.00 73.98           H  
ATOM   1231  HZ3 LYS A  81      -9.237 -16.880  22.440  1.00 73.98           H  
ATOM   1232  N   ASP A  82     -16.141 -16.136  20.763  1.00 79.49           N  
ATOM   1233  H   ASP A  82     -16.351 -15.657  21.628  1.00 79.49           H  
ATOM   1234  CA  ASP A  82     -16.741 -17.456  20.553  1.00 79.49           C  
ATOM   1235  HA  ASP A  82     -16.007 -18.107  20.079  1.00 79.49           H  
ATOM   1236  C   ASP A  82     -17.933 -17.374  19.601  1.00 79.49           C  
ATOM   1237  CB  ASP A  82     -17.111 -18.093  21.898  1.00 79.49           C  
ATOM   1238  HB2 ASP A  82     -17.610 -19.044  21.715  1.00 79.49           H  
ATOM   1239  HB3 ASP A  82     -17.801 -17.438  22.430  1.00 79.49           H  
ATOM   1240  O   ASP A  82     -17.999 -18.142  18.642  1.00 79.49           O  
ATOM   1241  CG  ASP A  82     -15.863 -18.351  22.750  1.00 79.49           C  
ATOM   1242  OD1 ASP A  82     -14.824 -18.747  22.165  1.00 79.49           O  
ATOM   1243  OD2 ASP A  82     -15.926 -18.057  23.961  1.00 79.49           O  
ATOM   1244  N   ALA A  83     -18.800 -16.368  19.766  1.00 76.09           N  
ATOM   1245  H   ALA A  83     -18.694 -15.770  20.574  1.00 76.09           H  
ATOM   1246  CA  ALA A  83     -19.904 -16.119  18.838  1.00 76.09           C  
ATOM   1247  HA  ALA A  83     -20.517 -17.019  18.777  1.00 76.09           H  
ATOM   1248  C   ALA A  83     -19.404 -15.796  17.417  1.00 76.09           C  
ATOM   1249  CB  ALA A  83     -20.762 -14.980  19.401  1.00 76.09           C  
ATOM   1250  HB1 ALA A  83     -20.170 -14.069  19.489  1.00 76.09           H  
ATOM   1251  HB2 ALA A  83     -21.609 -14.799  18.739  1.00 76.09           H  
ATOM   1252  HB3 ALA A  83     -21.139 -15.257  20.386  1.00 76.09           H  
ATOM   1253  O   ALA A  83     -19.940 -16.298  16.428  1.00 76.09           O  
ATOM   1254  N   ALA A  84     -18.345 -14.990  17.297  1.00 78.62           N  
ATOM   1255  H   ALA A  84     -17.949 -14.583  18.131  1.00 78.62           H  
ATOM   1256  CA  ALA A  84     -17.709 -14.685  16.021  1.00 78.62           C  
ATOM   1257  HA  ALA A  84     -18.478 -14.374  15.315  1.00 78.62           H  
ATOM   1258  C   ALA A  84     -17.023 -15.918  15.436  1.00 78.62           C  
ATOM   1259  CB  ALA A  84     -16.713 -13.531  16.178  1.00 78.62           C  
ATOM   1260  HB1 ALA A  84     -17.226 -12.654  16.575  1.00 78.62           H  
ATOM   1261  HB2 ALA A  84     -15.904 -13.817  16.850  1.00 78.62           H  
ATOM   1262  HB3 ALA A  84     -16.291 -13.280  15.205  1.00 78.62           H  
ATOM   1263  O   ALA A  84     -17.134 -16.137  14.236  1.00 78.62           O  
ATOM   1264  N   LYS A  85     -16.363 -16.750  16.252  1.00 82.91           N  
ATOM   1265  H   LYS A  85     -16.284 -16.507  17.230  1.00 82.91           H  
ATOM   1266  CA  LYS A  85     -15.744 -17.999  15.790  1.00 82.91           C  
ATOM   1267  HA  LYS A  85     -15.087 -17.768  14.951  1.00 82.91           H  
ATOM   1268  C   LYS A  85     -16.790 -18.978  15.263  1.00 82.91           C  
ATOM   1269  CB  LYS A  85     -14.903 -18.608  16.921  1.00 82.91           C  
ATOM   1270  HB2 LYS A  85     -15.550 -18.856  17.763  1.00 82.91           H  
ATOM   1271  HB3 LYS A  85     -14.172 -17.868  17.249  1.00 82.91           H  
ATOM   1272  O   LYS A  85     -16.590 -19.529  14.184  1.00 82.91           O  
ATOM   1273  CG  LYS A  85     -14.140 -19.863  16.476  1.00 82.91           C  
ATOM   1274  HG2 LYS A  85     -14.851 -20.620  16.146  1.00 82.91           H  
ATOM   1275  HG3 LYS A  85     -13.475 -19.611  15.650  1.00 82.91           H  
ATOM   1276  CD  LYS A  85     -13.327 -20.441  17.639  1.00 82.91           C  
ATOM   1277  HD2 LYS A  85     -14.008 -20.679  18.456  1.00 82.91           H  
ATOM   1278  HD3 LYS A  85     -12.605 -19.701  17.984  1.00 82.91           H  
ATOM   1279  CE  LYS A  85     -12.600 -21.713  17.185  1.00 82.91           C  
ATOM   1280  HE2 LYS A  85     -11.857 -21.446  16.433  1.00 82.91           H  
ATOM   1281  HE3 LYS A  85     -13.329 -22.372  16.715  1.00 82.91           H  
ATOM   1282  NZ  LYS A  85     -11.962 -22.409  18.331  1.00 82.91           N  
ATOM   1283  HZ1 LYS A  85     -11.516 -23.264  18.031  1.00 82.91           H  
ATOM   1284  HZ2 LYS A  85     -11.276 -21.821  18.782  1.00 82.91           H  
ATOM   1285  HZ3 LYS A  85     -12.661 -22.652  19.019  1.00 82.91           H  
ATOM   1286  N   GLN A  86     -17.897 -19.171  15.979  1.00 82.02           N  
ATOM   1287  H   GLN A  86     -17.981 -18.712  16.875  1.00 82.02           H  
ATOM   1288  CA  GLN A  86     -18.969 -20.075  15.564  1.00 82.02           C  
ATOM   1289  HA  GLN A  86     -18.530 -21.050  15.349  1.00 82.02           H  
ATOM   1290  C   GLN A  86     -19.639 -19.585  14.274  1.00 82.02           C  
ATOM   1291  CB  GLN A  86     -19.956 -20.248  16.725  1.00 82.02           C  
ATOM   1292  HB2 GLN A  86     -20.504 -19.321  16.892  1.00 82.02           H  
ATOM   1293  HB3 GLN A  86     -19.393 -20.488  17.627  1.00 82.02           H  
ATOM   1294  O   GLN A  86     -19.719 -20.340  13.306  1.00 82.02           O  
ATOM   1295  CG  GLN A  86     -20.940 -21.393  16.448  1.00 82.02           C  
ATOM   1296  HG2 GLN A  86     -21.567 -21.130  15.596  1.00 82.02           H  
ATOM   1297  HG3 GLN A  86     -20.387 -22.298  16.197  1.00 82.02           H  
ATOM   1298  CD  GLN A  86     -21.847 -21.706  17.631  1.00 82.02           C  
ATOM   1299  NE2 GLN A  86     -22.772 -22.620  17.454  1.00 82.02           N  
ATOM   1300 HE21 GLN A  86     -23.404 -22.779  18.225  1.00 82.02           H  
ATOM   1301 HE22 GLN A  86     -22.989 -22.912  16.512  1.00 82.02           H  
ATOM   1302  OE1 GLN A  86     -21.742 -21.146  18.711  1.00 82.02           O  
ATOM   1303  N   ARG A  87     -19.980 -18.291  14.192  1.00 77.17           N  
ATOM   1304  H   ARG A  87     -19.902 -17.720  15.022  1.00 77.17           H  
ATOM   1305  CA  ARG A  87     -20.504 -17.689  12.955  1.00 77.17           C  
ATOM   1306  HA  ARG A  87     -21.363 -18.269  12.620  1.00 77.17           H  
ATOM   1307  C   ARG A  87     -19.500 -17.727  11.809  1.00 77.17           C  
ATOM   1308  CB  ARG A  87     -20.938 -16.240  13.195  1.00 77.17           C  
ATOM   1309  HB2 ARG A  87     -20.142 -15.702  13.710  1.00 77.17           H  
ATOM   1310  HB3 ARG A  87     -21.105 -15.763  12.229  1.00 77.17           H  
ATOM   1311  O   ARG A  87     -19.898 -17.970  10.680  1.00 77.17           O  
ATOM   1312  CG  ARG A  87     -22.239 -16.156  13.997  1.00 77.17           C  
ATOM   1313  HG2 ARG A  87     -23.035 -16.682  13.469  1.00 77.17           H  
ATOM   1314  HG3 ARG A  87     -22.102 -16.611  14.978  1.00 77.17           H  
ATOM   1315  CD  ARG A  87     -22.614 -14.682  14.157  1.00 77.17           C  
ATOM   1316  HD2 ARG A  87     -21.748 -14.159  14.564  1.00 77.17           H  
ATOM   1317  HD3 ARG A  87     -22.854 -14.266  13.179  1.00 77.17           H  
ATOM   1318  NE  ARG A  87     -23.763 -14.512  15.061  1.00 77.17           N  
ATOM   1319  HE  ARG A  87     -24.368 -15.314  15.173  1.00 77.17           H  
ATOM   1320  NH1 ARG A  87     -23.338 -12.341  15.681  1.00 77.17           N  
ATOM   1321 HH11 ARG A  87     -22.558 -12.323  15.039  1.00 77.17           H  
ATOM   1322 HH12 ARG A  87     -23.593 -11.524  16.216  1.00 77.17           H  
ATOM   1323  NH2 ARG A  87     -25.070 -13.425  16.573  1.00 77.17           N  
ATOM   1324 HH21 ARG A  87     -25.302 -12.603  17.111  1.00 77.17           H  
ATOM   1325 HH22 ARG A  87     -25.646 -14.250  16.663  1.00 77.17           H  
ATOM   1326  CZ  ARG A  87     -24.050 -13.433  15.763  1.00 77.17           C  
ATOM   1327  N   ALA A  88     -18.213 -17.508  12.068  1.00 80.24           N  
ATOM   1328  H   ALA A  88     -17.940 -17.253  13.006  1.00 80.24           H  
ATOM   1329  CA  ALA A  88     -17.176 -17.589  11.041  1.00 80.24           C  
ATOM   1330  HA  ALA A  88     -17.473 -16.968  10.196  1.00 80.24           H  
ATOM   1331  C   ALA A  88     -17.006 -19.021  10.518  1.00 80.24           C  
ATOM   1332  CB  ALA A  88     -15.855 -17.045  11.595  1.00 80.24           C  
ATOM   1333  HB1 ALA A  88     -15.544 -17.626  12.463  1.00 80.24           H  
ATOM   1334  HB2 ALA A  88     -15.977 -15.999  11.879  1.00 80.24           H  
ATOM   1335  HB3 ALA A  88     -15.085 -17.110  10.828  1.00 80.24           H  
ATOM   1336  O   ALA A  88     -16.785 -19.203   9.325  1.00 80.24           O  
ATOM   1337  N   LEU A  89     -17.146 -20.033  11.377  1.00 84.00           N  
ATOM   1338  H   LEU A  89     -17.295 -19.817  12.352  1.00 84.00           H  
ATOM   1339  CA  LEU A  89     -17.150 -21.442  10.979  1.00 84.00           C  
ATOM   1340  HA  LEU A  89     -16.281 -21.631  10.349  1.00 84.00           H  
ATOM   1341  C   LEU A  89     -18.376 -21.785  10.124  1.00 84.00           C  
ATOM   1342  CB  LEU A  89     -17.068 -22.320  12.245  1.00 84.00           C  
ATOM   1343  HB2 LEU A  89     -17.761 -23.157  12.161  1.00 84.00           H  
ATOM   1344  HB3 LEU A  89     -17.395 -21.744  13.110  1.00 84.00           H  
ATOM   1345  O   LEU A  89     -18.225 -22.374   9.055  1.00 84.00           O  
ATOM   1346  CG  LEU A  89     -15.648 -22.864  12.481  1.00 84.00           C  
ATOM   1347  HG  LEU A  89     -14.913 -22.179  12.059  1.00 84.00           H  
ATOM   1348  CD1 LEU A  89     -15.344 -23.004  13.971  1.00 84.00           C  
ATOM   1349 HD11 LEU A  89     -16.061 -23.683  14.432  1.00 84.00           H  
ATOM   1350 HD12 LEU A  89     -15.427 -22.024  14.441  1.00 84.00           H  
ATOM   1351 HD13 LEU A  89     -14.333 -23.389  14.106  1.00 84.00           H  
ATOM   1352  CD2 LEU A  89     -15.494 -24.238  11.826  1.00 84.00           C  
ATOM   1353 HD21 LEU A  89     -15.708 -24.158  10.760  1.00 84.00           H  
ATOM   1354 HD22 LEU A  89     -16.182 -24.951  12.280  1.00 84.00           H  
ATOM   1355 HD23 LEU A  89     -14.471 -24.593  11.954  1.00 84.00           H  
ATOM   1356  N   GLU A  90     -19.573 -21.390  10.556  1.00 80.74           N  
ATOM   1357  H   GLU A  90     -19.638 -20.952  11.464  1.00 80.74           H  
ATOM   1358  CA  GLU A  90     -20.826 -21.634   9.827  1.00 80.74           C  
ATOM   1359  HA  GLU A  90     -20.917 -22.697   9.602  1.00 80.74           H  
ATOM   1360  C   GLU A  90     -20.865 -20.883   8.483  1.00 80.74           C  
ATOM   1361  CB  GLU A  90     -22.010 -21.226  10.717  1.00 80.74           C  
ATOM   1362  HB2 GLU A  90     -22.916 -21.213  10.111  1.00 80.74           H  
ATOM   1363  HB3 GLU A  90     -21.832 -20.219  11.095  1.00 80.74           H  
ATOM   1364  O   GLU A  90     -21.148 -21.471   7.432  1.00 80.74           O  
ATOM   1365  CG  GLU A  90     -22.221 -22.198  11.893  1.00 80.74           C  
ATOM   1366  HG2 GLU A  90     -22.536 -23.161  11.492  1.00 80.74           H  
ATOM   1367  HG3 GLU A  90     -21.272 -22.353  12.407  1.00 80.74           H  
ATOM   1368  CD  GLU A  90     -23.261 -21.703  12.914  1.00 80.74           C  
ATOM   1369  OE1 GLU A  90     -23.343 -22.339  13.992  1.00 80.74           O  
ATOM   1370  OE2 GLU A  90     -23.927 -20.680  12.634  1.00 80.74           O  
ATOM   1371  N   ALA A  91     -20.494 -19.601   8.487  1.00 78.81           N  
ATOM   1372  H   ALA A  91     -20.296 -19.162   9.375  1.00 78.81           H  
ATOM   1373  CA  ALA A  91     -20.383 -18.783   7.284  1.00 78.81           C  
ATOM   1374  HA  ALA A  91     -21.318 -18.848   6.728  1.00 78.81           H  
ATOM   1375  C   ALA A  91     -19.258 -19.288   6.373  1.00 78.81           C  
ATOM   1376  CB  ALA A  91     -20.170 -17.318   7.683  1.00 78.81           C  
ATOM   1377  HB1 ALA A  91     -20.165 -16.693   6.791  1.00 78.81           H  
ATOM   1378  HB2 ALA A  91     -20.982 -16.993   8.333  1.00 78.81           H  
ATOM   1379  HB3 ALA A  91     -19.220 -17.204   8.205  1.00 78.81           H  
ATOM   1380  O   ALA A  91     -19.460 -19.432   5.174  1.00 78.81           O  
ATOM   1381  N   GLY A  92     -18.092 -19.641   6.914  1.00 78.13           N  
ATOM   1382  H   GLY A  92     -17.954 -19.510   7.906  1.00 78.13           H  
ATOM   1383  CA  GLY A  92     -16.975 -20.179   6.136  1.00 78.13           C  
ATOM   1384  HA2 GLY A  92     -16.662 -19.444   5.394  1.00 78.13           H  
ATOM   1385  HA3 GLY A  92     -16.143 -20.375   6.812  1.00 78.13           H  
ATOM   1386  C   GLY A  92     -17.329 -21.482   5.418  1.00 78.13           C  
ATOM   1387  O   GLY A  92     -16.922 -21.685   4.275  1.00 78.13           O  
ATOM   1388  N   LYS A  93     -18.146 -22.344   6.036  1.00 78.32           N  
ATOM   1389  H   LYS A  93     -18.431 -22.129   6.981  1.00 78.32           H  
ATOM   1390  CA  LYS A  93     -18.566 -23.624   5.444  1.00 78.32           C  
ATOM   1391  HA  LYS A  93     -17.680 -24.093   5.016  1.00 78.32           H  
ATOM   1392  C   LYS A  93     -19.561 -23.455   4.288  1.00 78.32           C  
ATOM   1393  CB  LYS A  93     -19.108 -24.521   6.569  1.00 78.32           C  
ATOM   1394  HB2 LYS A  93     -18.548 -24.300   7.478  1.00 78.32           H  
ATOM   1395  HB3 LYS A  93     -20.157 -24.293   6.758  1.00 78.32           H  
ATOM   1396  O   LYS A  93     -19.531 -24.248   3.347  1.00 78.32           O  
ATOM   1397  CG  LYS A  93     -18.926 -26.020   6.290  1.00 78.32           C  
ATOM   1398  HG2 LYS A  93     -19.588 -26.332   5.482  1.00 78.32           H  
ATOM   1399  HG3 LYS A  93     -17.893 -26.203   5.996  1.00 78.32           H  
ATOM   1400  CD  LYS A  93     -19.231 -26.826   7.564  1.00 78.32           C  
ATOM   1401  HD2 LYS A  93     -18.667 -26.403   8.395  1.00 78.32           H  
ATOM   1402  HD3 LYS A  93     -20.294 -26.745   7.789  1.00 78.32           H  
ATOM   1403  CE  LYS A  93     -18.838 -28.300   7.403  1.00 78.32           C  
ATOM   1404  HE2 LYS A  93     -19.421 -28.730   6.588  1.00 78.32           H  
ATOM   1405  HE3 LYS A  93     -17.785 -28.349   7.126  1.00 78.32           H  
ATOM   1406  NZ  LYS A  93     -19.068 -29.065   8.658  1.00 78.32           N  
ATOM   1407  HZ1 LYS A  93     -18.525 -28.679   9.418  1.00 78.32           H  
ATOM   1408  HZ2 LYS A  93     -18.805 -30.034   8.547  1.00 78.32           H  
ATOM   1409  HZ3 LYS A  93     -20.041 -29.032   8.926  1.00 78.32           H  
ATOM   1410  N   SER A  94     -20.413 -22.428   4.331  1.00 71.33           N  
ATOM   1411  H   SER A  94     -20.376 -21.813   5.131  1.00 71.33           H  
ATOM   1412  CA  SER A  94     -21.341 -22.092   3.236  1.00 71.33           C  
ATOM   1413  HA  SER A  94     -21.676 -23.014   2.762  1.00 71.33           H  
ATOM   1414  C   SER A  94     -20.667 -21.257   2.142  1.00 71.33           C  
ATOM   1415  CB  SER A  94     -22.591 -21.391   3.781  1.00 71.33           C  
ATOM   1416  HB2 SER A  94     -23.217 -21.078   2.945  1.00 71.33           H  
ATOM   1417  HB3 SER A  94     -23.158 -22.090   4.396  1.00 71.33           H  
ATOM   1418  O   SER A  94     -20.807 -21.560   0.957  1.00 71.33           O  
ATOM   1419  OG  SER A  94     -22.255 -20.263   4.561  1.00 71.33           O  
ATOM   1420  HG  SER A  94     -22.177 -20.531   5.479  1.00 71.33           H  
ATOM   1421  N   ILE A  95     -19.857 -20.270   2.529  1.00 69.95           N  
ATOM   1422  H   ILE A  95     -19.840 -20.044   3.513  1.00 69.95           H  
ATOM   1423  CA  ILE A  95     -19.127 -19.383   1.618  1.00 69.95           C  
ATOM   1424  HA  ILE A  95     -19.818 -19.030   0.853  1.00 69.95           H  
ATOM   1425  C   ILE A  95     -18.011 -20.135   0.896  1.00 69.95           C  
ATOM   1426  CB  ILE A  95     -18.589 -18.150   2.382  1.00 69.95           C  
ATOM   1427  HB  ILE A  95     -17.997 -18.501   3.228  1.00 69.95           H  
ATOM   1428  O   ILE A  95     -17.778 -19.861  -0.273  1.00 69.95           O  
ATOM   1429  CG1 ILE A  95     -19.763 -17.290   2.907  1.00 69.95           C  
ATOM   1430 HG12 ILE A  95     -20.510 -17.923   3.387  1.00 69.95           H  
ATOM   1431 HG13 ILE A  95     -20.254 -16.793   2.070  1.00 69.95           H  
ATOM   1432  CG2 ILE A  95     -17.676 -17.284   1.496  1.00 69.95           C  
ATOM   1433 HG21 ILE A  95     -17.350 -16.392   2.031  1.00 69.95           H  
ATOM   1434 HG22 ILE A  95     -18.204 -16.984   0.591  1.00 69.95           H  
ATOM   1435 HG23 ILE A  95     -16.775 -17.838   1.231  1.00 69.95           H  
ATOM   1436  CD1 ILE A  95     -19.337 -16.234   3.936  1.00 69.95           C  
ATOM   1437 HD11 ILE A  95     -20.227 -15.783   4.372  1.00 69.95           H  
ATOM   1438 HD12 ILE A  95     -18.751 -15.446   3.462  1.00 69.95           H  
ATOM   1439 HD13 ILE A  95     -18.749 -16.699   4.727  1.00 69.95           H  
ATOM   1440  N   GLY A  96     -17.354 -21.111   1.527  1.00 71.30           N  
ATOM   1441  H   GLY A  96     -17.550 -21.269   2.505  1.00 71.30           H  
ATOM   1442  CA  GLY A  96     -16.223 -21.832   0.938  1.00 71.30           C  
ATOM   1443  HA2 GLY A  96     -15.933 -22.637   1.613  1.00 71.30           H  
ATOM   1444  HA3 GLY A  96     -15.379 -21.149   0.835  1.00 71.30           H  
ATOM   1445  C   GLY A  96     -16.516 -22.444  -0.436  1.00 71.30           C  
ATOM   1446  O   GLY A  96     -15.641 -22.431  -1.294  1.00 71.30           O  
ATOM   1447  N   ARG A  97     -17.749 -22.907  -0.693  1.00 69.54           N  
ATOM   1448  H   ARG A  97     -18.453 -22.806   0.024  1.00 69.54           H  
ATOM   1449  CA  ARG A  97     -18.130 -23.448  -2.013  1.00 69.54           C  
ATOM   1450  HA  ARG A  97     -17.304 -24.045  -2.399  1.00 69.54           H  
ATOM   1451  C   ARG A  97     -18.337 -22.354  -3.064  1.00 69.54           C  
ATOM   1452  CB  ARG A  97     -19.366 -24.353  -1.900  1.00 69.54           C  
ATOM   1453  HB2 ARG A  97     -20.185 -23.803  -1.436  1.00 69.54           H  
ATOM   1454  HB3 ARG A  97     -19.671 -24.639  -2.906  1.00 69.54           H  
ATOM   1455  O   ARG A  97     -17.874 -22.508  -4.189  1.00 69.54           O  
ATOM   1456  CG  ARG A  97     -19.072 -25.629  -1.096  1.00 69.54           C  
ATOM   1457  HG2 ARG A  97     -18.911 -25.373  -0.048  1.00 69.54           H  
ATOM   1458  HG3 ARG A  97     -18.173 -26.103  -1.488  1.00 69.54           H  
ATOM   1459  CD  ARG A  97     -20.243 -26.611  -1.212  1.00 69.54           C  
ATOM   1460  HD2 ARG A  97     -20.381 -26.862  -2.263  1.00 69.54           H  
ATOM   1461  HD3 ARG A  97     -21.157 -26.126  -0.870  1.00 69.54           H  
ATOM   1462  NE  ARG A  97     -19.990 -27.857  -0.460  1.00 69.54           N  
ATOM   1463  HE  ARG A  97     -19.434 -28.554  -0.933  1.00 69.54           H  
ATOM   1464  NH1 ARG A  97     -21.224 -27.372   1.419  1.00 69.54           N  
ATOM   1465 HH11 ARG A  97     -21.372 -26.435   1.072  1.00 69.54           H  
ATOM   1466 HH12 ARG A  97     -21.636 -27.655   2.297  1.00 69.54           H  
ATOM   1467  NH2 ARG A  97     -20.267 -29.377   1.210  1.00 69.54           N  
ATOM   1468 HH21 ARG A  97     -19.748 -30.056   0.671  1.00 69.54           H  
ATOM   1469 HH22 ARG A  97     -20.722 -29.664   2.065  1.00 69.54           H  
ATOM   1470  CZ  ARG A  97     -20.491 -28.191   0.716  1.00 69.54           C  
ATOM   1471  N   SER A  98     -18.974 -21.244  -2.697  1.00 66.42           N  
ATOM   1472  H   SER A  98     -19.355 -21.191  -1.763  1.00 66.42           H  
ATOM   1473  CA  SER A  98     -19.259 -20.132  -3.618  1.00 66.42           C  
ATOM   1474  HA  SER A  98     -19.537 -20.538  -4.590  1.00 66.42           H  
ATOM   1475  C   SER A  98     -18.053 -19.210  -3.834  1.00 66.42           C  
ATOM   1476  CB  SER A  98     -20.447 -19.318  -3.096  1.00 66.42           C  
ATOM   1477  HB2 SER A  98     -20.742 -18.588  -3.850  1.00 66.42           H  
ATOM   1478  HB3 SER A  98     -20.157 -18.793  -2.185  1.00 66.42           H  
ATOM   1479  O   SER A  98     -17.867 -18.660  -4.913  1.00 66.42           O  
ATOM   1480  OG  SER A  98     -21.535 -20.177  -2.811  1.00 66.42           O  
ATOM   1481  HG  SER A  98     -22.310 -19.648  -2.608  1.00 66.42           H  
ATOM   1482  N   ALA A  99     -17.199 -19.048  -2.824  1.00 65.84           N  
ATOM   1483  H   ALA A  99     -17.404 -19.502  -1.946  1.00 65.84           H  
ATOM   1484  CA  ALA A  99     -16.002 -18.219  -2.898  1.00 65.84           C  
ATOM   1485  HA  ALA A  99     -16.245 -17.297  -3.426  1.00 65.84           H  
ATOM   1486  C   ALA A  99     -14.872 -18.899  -3.674  1.00 65.84           C  
ATOM   1487  CB  ALA A  99     -15.558 -17.849  -1.482  1.00 65.84           C  
ATOM   1488  HB1 ALA A  99     -16.345 -17.268  -1.001  1.00 65.84           H  
ATOM   1489  HB2 ALA A  99     -14.656 -17.239  -1.530  1.00 65.84           H  
ATOM   1490  HB3 ALA A  99     -15.350 -18.748  -0.901  1.00 65.84           H  
ATOM   1491  O   ALA A  99     -14.052 -18.199  -4.259  1.00 65.84           O  
ATOM   1492  N   LEU A 100     -14.825 -20.236  -3.725  1.00 68.53           N  
ATOM   1493  H   LEU A 100     -15.493 -20.775  -3.192  1.00 68.53           H  
ATOM   1494  CA  LEU A 100     -13.802 -20.946  -4.494  1.00 68.53           C  
ATOM   1495  HA  LEU A 100     -12.826 -20.592  -4.162  1.00 68.53           H  
ATOM   1496  C   LEU A 100     -13.911 -20.648  -5.999  1.00 68.53           C  
ATOM   1497  CB  LEU A 100     -13.910 -22.455  -4.218  1.00 68.53           C  
ATOM   1498  HB2 LEU A 100     -14.748 -22.853  -4.790  1.00 68.53           H  
ATOM   1499  HB3 LEU A 100     -14.120 -22.623  -3.162  1.00 68.53           H  
ATOM   1500  O   LEU A 100     -12.890 -20.448  -6.654  1.00 68.53           O  
ATOM   1501  CG  LEU A 100     -12.623 -23.226  -4.563  1.00 68.53           C  
ATOM   1502  HG  LEU A 100     -12.186 -22.832  -5.481  1.00 68.53           H  
ATOM   1503  CD1 LEU A 100     -11.599 -23.124  -3.428  1.00 68.53           C  
ATOM   1504 HD11 LEU A 100     -11.326 -22.081  -3.266  1.00 68.53           H  
ATOM   1505 HD12 LEU A 100     -10.701 -23.681  -3.692  1.00 68.53           H  
ATOM   1506 HD13 LEU A 100     -12.016 -23.532  -2.507  1.00 68.53           H  
ATOM   1507  CD2 LEU A 100     -12.937 -24.704  -4.784  1.00 68.53           C  
ATOM   1508 HD21 LEU A 100     -13.358 -25.135  -3.876  1.00 68.53           H  
ATOM   1509 HD22 LEU A 100     -12.024 -25.239  -5.046  1.00 68.53           H  
ATOM   1510 HD23 LEU A 100     -13.653 -24.811  -5.599  1.00 68.53           H  
ATOM   1511  N   SER A 101     -15.130 -20.575  -6.548  1.00 68.54           N  
ATOM   1512  H   SER A 101     -15.947 -20.707  -5.968  1.00 68.54           H  
ATOM   1513  CA  SER A 101     -15.347 -20.251  -7.965  1.00 68.54           C  
ATOM   1514  HA  SER A 101     -14.639 -20.826  -8.563  1.00 68.54           H  
ATOM   1515  C   SER A 101     -15.077 -18.774  -8.269  1.00 68.54           C  
ATOM   1516  CB  SER A 101     -16.753 -20.664  -8.412  1.00 68.54           C  
ATOM   1517  HB2 SER A 101     -16.846 -21.748  -8.347  1.00 68.54           H  
ATOM   1518  HB3 SER A 101     -16.907 -20.360  -9.448  1.00 68.54           H  
ATOM   1519  O   SER A 101     -14.356 -18.481  -9.221  1.00 68.54           O  
ATOM   1520  OG  SER A 101     -17.733 -20.067  -7.591  1.00 68.54           O  
ATOM   1521  HG  SER A 101     -18.605 -20.342  -7.885  1.00 68.54           H  
ATOM   1522  N   ILE A 102     -15.562 -17.855  -7.425  1.00 70.56           N  
ATOM   1523  H   ILE A 102     -16.205 -18.174  -6.715  1.00 70.56           H  
ATOM   1524  CA  ILE A 102     -15.323 -16.404  -7.561  1.00 70.56           C  
ATOM   1525  HA  ILE A 102     -15.605 -16.092  -8.566  1.00 70.56           H  
ATOM   1526  C   ILE A 102     -13.834 -16.066  -7.386  1.00 70.56           C  
ATOM   1527  CB  ILE A 102     -16.194 -15.630  -6.539  1.00 70.56           C  
ATOM   1528  HB  ILE A 102     -15.961 -16.005  -5.542  1.00 70.56           H  
ATOM   1529  O   ILE A 102     -13.277 -15.236  -8.104  1.00 70.56           O  
ATOM   1530  CG1 ILE A 102     -17.700 -15.861  -6.809  1.00 70.56           C  
ATOM   1531 HG12 ILE A 102     -17.983 -15.368  -7.740  1.00 70.56           H  
ATOM   1532 HG13 ILE A 102     -17.896 -16.926  -6.932  1.00 70.56           H  
ATOM   1533  CG2 ILE A 102     -15.882 -14.119  -6.569  1.00 70.56           C  
ATOM   1534 HG21 ILE A 102     -16.507 -13.581  -5.856  1.00 70.56           H  
ATOM   1535 HG22 ILE A 102     -16.057 -13.723  -7.569  1.00 70.56           H  
ATOM   1536 HG23 ILE A 102     -14.845 -13.931  -6.291  1.00 70.56           H  
ATOM   1537  CD1 ILE A 102     -18.617 -15.367  -5.681  1.00 70.56           C  
ATOM   1538 HD11 ILE A 102     -19.639 -15.686  -5.886  1.00 70.56           H  
ATOM   1539 HD12 ILE A 102     -18.299 -15.794  -4.730  1.00 70.56           H  
ATOM   1540 HD13 ILE A 102     -18.603 -14.279  -5.618  1.00 70.56           H  
ATOM   1541  N   GLY A 103     -13.165 -16.724  -6.438  1.00 67.49           N  
ATOM   1542  H   GLY A 103     -13.672 -17.369  -5.849  1.00 67.49           H  
ATOM   1543  CA  GLY A 103     -11.744 -16.534  -6.176  1.00 67.49           C  
ATOM   1544  HA2 GLY A 103     -11.464 -17.123  -5.303  1.00 67.49           H  
ATOM   1545  HA3 GLY A 103     -11.547 -15.481  -5.974  1.00 67.49           H  
ATOM   1546  C   GLY A 103     -10.880 -16.977  -7.351  1.00 67.49           C  
ATOM   1547  O   GLY A 103      -9.900 -16.308  -7.662  1.00 67.49           O  
ATOM   1548  N   LYS A 104     -11.254 -18.057  -8.049  1.00 70.89           N  
ATOM   1549  H   LYS A 104     -12.085 -18.553  -7.760  1.00 70.89           H  
ATOM   1550  CA  LYS A 104     -10.476 -18.572  -9.183  1.00 70.89           C  
ATOM   1551  HA  LYS A 104      -9.440 -18.661  -8.857  1.00 70.89           H  
ATOM   1552  C   LYS A 104     -10.458 -17.596 -10.364  1.00 70.89           C  
ATOM   1553  CB  LYS A 104     -10.995 -19.967  -9.562  1.00 70.89           C  
ATOM   1554  HB2 LYS A 104     -11.259 -20.499  -8.649  1.00 70.89           H  
ATOM   1555  HB3 LYS A 104     -11.891 -19.876 -10.177  1.00 70.89           H  
ATOM   1556  O   LYS A 104      -9.388 -17.379 -10.927  1.00 70.89           O  
ATOM   1557  CG  LYS A 104      -9.930 -20.798 -10.291  1.00 70.89           C  
ATOM   1558  HG2 LYS A 104      -9.703 -20.342 -11.254  1.00 70.89           H  
ATOM   1559  HG3 LYS A 104      -9.023 -20.823  -9.688  1.00 70.89           H  
ATOM   1560  CD  LYS A 104     -10.427 -22.235 -10.505  1.00 70.89           C  
ATOM   1561  HD2 LYS A 104     -11.282 -22.216 -11.180  1.00 70.89           H  
ATOM   1562  HD3 LYS A 104     -10.738 -22.653  -9.547  1.00 70.89           H  
ATOM   1563  CE  LYS A 104      -9.309 -23.101 -11.097  1.00 70.89           C  
ATOM   1564  HE2 LYS A 104      -8.461 -23.089 -10.412  1.00 70.89           H  
ATOM   1565  HE3 LYS A 104      -8.983 -22.647 -12.033  1.00 70.89           H  
ATOM   1566  NZ  LYS A 104      -9.760 -24.496 -11.335  1.00 70.89           N  
ATOM   1567  HZ1 LYS A 104     -10.057 -24.929 -10.472  1.00 70.89           H  
ATOM   1568  HZ2 LYS A 104     -10.531 -24.507 -11.987  1.00 70.89           H  
ATOM   1569  HZ3 LYS A 104      -9.010 -25.045 -11.730  1.00 70.89           H  
ATOM   1570  N   SER A 105     -11.591 -16.969 -10.694  1.00 70.57           N  
ATOM   1571  H   SER A 105     -12.437 -17.159 -10.176  1.00 70.57           H  
ATOM   1572  CA  SER A 105     -11.646 -15.953 -11.757  1.00 70.57           C  
ATOM   1573  HA  SER A 105     -11.121 -16.337 -12.632  1.00 70.57           H  
ATOM   1574  C   SER A 105     -10.934 -14.665 -11.348  1.00 70.57           C  
ATOM   1575  CB  SER A 105     -13.090 -15.673 -12.184  1.00 70.57           C  
ATOM   1576  HB2 SER A 105     -13.093 -14.927 -12.980  1.00 70.57           H  
ATOM   1577  HB3 SER A 105     -13.526 -16.594 -12.571  1.00 70.57           H  
ATOM   1578  O   SER A 105     -10.097 -14.176 -12.096  1.00 70.57           O  
ATOM   1579  OG  SER A 105     -13.875 -15.214 -11.100  1.00 70.57           O  
ATOM   1580  HG  SER A 105     -13.859 -14.254 -11.108  1.00 70.57           H  
ATOM   1581  N   ALA A 106     -11.164 -14.174 -10.125  1.00 65.04           N  
ATOM   1582  H   ALA A 106     -11.867 -14.612  -9.547  1.00 65.04           H  
ATOM   1583  CA  ALA A 106     -10.497 -12.967  -9.639  1.00 65.04           C  
ATOM   1584  HA  ALA A 106     -10.717 -12.149 -10.324  1.00 65.04           H  
ATOM   1585  C   ALA A 106      -8.968 -13.137  -9.607  1.00 65.04           C  
ATOM   1586  CB  ALA A 106     -11.059 -12.619  -8.255  1.00 65.04           C  
ATOM   1587  HB1 ALA A 106     -10.568 -11.722  -7.878  1.00 65.04           H  
ATOM   1588  HB2 ALA A 106     -12.130 -12.432  -8.335  1.00 65.04           H  
ATOM   1589  HB3 ALA A 106     -10.892 -13.444  -7.563  1.00 65.04           H  
ATOM   1590  O   ALA A 106      -8.237 -12.266 -10.070  1.00 65.04           O  
ATOM   1591  N   VAL A 107      -8.467 -14.275  -9.110  1.00 69.19           N  
ATOM   1592  H   VAL A 107      -9.105 -14.968  -8.747  1.00 69.19           H  
ATOM   1593  CA  VAL A 107      -7.026 -14.569  -9.099  1.00 69.19           C  
ATOM   1594  HA  VAL A 107      -6.509 -13.748  -8.601  1.00 69.19           H  
ATOM   1595  C   VAL A 107      -6.465 -14.626 -10.519  1.00 69.19           C  
ATOM   1596  CB  VAL A 107      -6.722 -15.866  -8.323  1.00 69.19           C  
ATOM   1597  HB  VAL A 107      -7.378 -16.661  -8.677  1.00 69.19           H  
ATOM   1598  O   VAL A 107      -5.367 -14.124 -10.734  1.00 69.19           O  
ATOM   1599  CG1 VAL A 107      -5.268 -16.335  -8.474  1.00 69.19           C  
ATOM   1600 HG11 VAL A 107      -4.583 -15.526  -8.218  1.00 69.19           H  
ATOM   1601 HG12 VAL A 107      -5.080 -16.649  -9.501  1.00 69.19           H  
ATOM   1602 HG13 VAL A 107      -5.082 -17.188  -7.823  1.00 69.19           H  
ATOM   1603  CG2 VAL A 107      -6.952 -15.653  -6.819  1.00 69.19           C  
ATOM   1604 HG21 VAL A 107      -7.936 -15.223  -6.635  1.00 69.19           H  
ATOM   1605 HG22 VAL A 107      -6.202 -14.971  -6.419  1.00 69.19           H  
ATOM   1606 HG23 VAL A 107      -6.885 -16.609  -6.299  1.00 69.19           H  
ATOM   1607  N   GLN A 108      -7.200 -15.176 -11.488  1.00 69.28           N  
ATOM   1608  H   GLN A 108      -8.116 -15.544 -11.272  1.00 69.28           H  
ATOM   1609  CA  GLN A 108      -6.765 -15.201 -12.885  1.00 69.28           C  
ATOM   1610  HA  GLN A 108      -5.752 -15.603 -12.916  1.00 69.28           H  
ATOM   1611  C   GLN A 108      -6.710 -13.792 -13.499  1.00 69.28           C  
ATOM   1612  CB  GLN A 108      -7.673 -16.155 -13.672  1.00 69.28           C  
ATOM   1613  HB2 GLN A 108      -7.674 -17.121 -13.167  1.00 69.28           H  
ATOM   1614  HB3 GLN A 108      -8.693 -15.771 -13.692  1.00 69.28           H  
ATOM   1615  O   GLN A 108      -5.713 -13.457 -14.142  1.00 69.28           O  
ATOM   1616  CG  GLN A 108      -7.181 -16.353 -15.112  1.00 69.28           C  
ATOM   1617  HG2 GLN A 108      -6.120 -16.601 -15.099  1.00 69.28           H  
ATOM   1618  HG3 GLN A 108      -7.308 -15.423 -15.667  1.00 69.28           H  
ATOM   1619  CD  GLN A 108      -7.924 -17.461 -15.852  1.00 69.28           C  
ATOM   1620  NE2 GLN A 108      -7.549 -17.736 -17.083  1.00 69.28           N  
ATOM   1621 HE21 GLN A 108      -6.850 -17.170 -17.542  1.00 69.28           H  
ATOM   1622 HE22 GLN A 108      -8.089 -18.443 -17.561  1.00 69.28           H  
ATOM   1623  OE1 GLN A 108      -8.821 -18.121 -15.355  1.00 69.28           O  
ATOM   1624  N   ASP A 109      -7.708 -12.947 -13.234  1.00 69.61           N  
ATOM   1625  H   ASP A 109      -8.535 -13.302 -12.775  1.00 69.61           H  
ATOM   1626  CA  ASP A 109      -7.729 -11.549 -13.685  1.00 69.61           C  
ATOM   1627  HA  ASP A 109      -7.635 -11.524 -14.770  1.00 69.61           H  
ATOM   1628  C   ASP A 109      -6.554 -10.749 -13.093  1.00 69.61           C  
ATOM   1629  CB  ASP A 109      -9.068 -10.893 -13.298  1.00 69.61           C  
ATOM   1630  HB2 ASP A 109      -9.207 -10.972 -12.220  1.00 69.61           H  
ATOM   1631  HB3 ASP A 109      -9.015  -9.833 -13.547  1.00 69.61           H  
ATOM   1632  O   ASP A 109      -5.903  -9.966 -13.790  1.00 69.61           O  
ATOM   1633  CG  ASP A 109     -10.292 -11.483 -14.012  1.00 69.61           C  
ATOM   1634  OD1 ASP A 109     -10.124 -12.010 -15.134  1.00 69.61           O  
ATOM   1635  OD2 ASP A 109     -11.397 -11.359 -13.433  1.00 69.61           O  
ATOM   1636  N   PHE A 110      -6.217 -10.988 -11.820  1.00 62.27           N  
ATOM   1637  H   PHE A 110      -6.813 -11.604 -11.287  1.00 62.27           H  
ATOM   1638  CA  PHE A 110      -5.066 -10.358 -11.163  1.00 62.27           C  
ATOM   1639  HA  PHE A 110      -5.043  -9.307 -11.451  1.00 62.27           H  
ATOM   1640  C   PHE A 110      -3.720 -10.945 -11.598  1.00 62.27           C  
ATOM   1641  CB  PHE A 110      -5.210 -10.437  -9.636  1.00 62.27           C  
ATOM   1642  HB2 PHE A 110      -4.243 -10.219  -9.183  1.00 62.27           H  
ATOM   1643  HB3 PHE A 110      -5.482 -11.453  -9.351  1.00 62.27           H  
ATOM   1644  O   PHE A 110      -2.741 -10.204 -11.668  1.00 62.27           O  
ATOM   1645  CG  PHE A 110      -6.206  -9.447  -9.064  1.00 62.27           C  
ATOM   1646  CD1 PHE A 110      -5.951  -8.066  -9.151  1.00 62.27           C  
ATOM   1647  HD1 PHE A 110      -5.045  -7.714  -9.622  1.00 62.27           H  
ATOM   1648  CD2 PHE A 110      -7.382  -9.892  -8.436  1.00 62.27           C  
ATOM   1649  HD2 PHE A 110      -7.550 -10.949  -8.289  1.00 62.27           H  
ATOM   1650  CE1 PHE A 110      -6.887  -7.142  -8.653  1.00 62.27           C  
ATOM   1651  HE1 PHE A 110      -6.697  -6.082  -8.741  1.00 62.27           H  
ATOM   1652  CE2 PHE A 110      -8.340  -8.973  -7.979  1.00 62.27           C  
ATOM   1653  HE2 PHE A 110      -9.258  -9.329  -7.535  1.00 62.27           H  
ATOM   1654  CZ  PHE A 110      -8.092  -7.595  -8.088  1.00 62.27           C  
ATOM   1655  HZ  PHE A 110      -8.828  -6.887  -7.739  1.00 62.27           H  
ATOM   1656  N   ALA A 111      -3.650 -12.242 -11.903  1.00 64.66           N  
ATOM   1657  H   ALA A 111      -4.471 -12.817 -11.778  1.00 64.66           H  
ATOM   1658  CA  ALA A 111      -2.436 -12.875 -12.413  1.00 64.66           C  
ATOM   1659  HA  ALA A 111      -1.599 -12.596 -11.773  1.00 64.66           H  
ATOM   1660  C   ALA A 111      -2.101 -12.392 -13.835  1.00 64.66           C  
ATOM   1661  CB  ALA A 111      -2.604 -14.398 -12.355  1.00 64.66           C  
ATOM   1662  HB1 ALA A 111      -1.681 -14.877 -12.680  1.00 64.66           H  
ATOM   1663  HB2 ALA A 111      -3.418 -14.708 -13.010  1.00 64.66           H  
ATOM   1664  HB3 ALA A 111      -2.824 -14.709 -11.334  1.00 64.66           H  
ATOM   1665  O   ALA A 111      -0.927 -12.260 -14.175  1.00 64.66           O  
ATOM   1666  N   GLY A 112      -3.121 -12.086 -14.646  1.00 60.48           N  
ATOM   1667  H   GLY A 112      -4.058 -12.292 -14.329  1.00 60.48           H  
ATOM   1668  CA  GLY A 112      -2.961 -11.490 -15.976  1.00 60.48           C  
ATOM   1669  HA2 GLY A 112      -2.147 -11.988 -16.503  1.00 60.48           H  
ATOM   1670  HA3 GLY A 112      -3.883 -11.648 -16.535  1.00 60.48           H  
ATOM   1671  C   GLY A 112      -2.676  -9.983 -15.960  1.00 60.48           C  
ATOM   1672  O   GLY A 112      -2.173  -9.438 -16.948  1.00 60.48           O  
ATOM   1673  N   ALA A 113      -2.959  -9.294 -14.850  1.00 58.79           N  
ATOM   1674  H   ALA A 113      -3.399  -9.774 -14.078  1.00 58.79           H  
ATOM   1675  CA  ALA A 113      -2.616  -7.890 -14.683  1.00 58.79           C  
ATOM   1676  HA  ALA A 113      -2.940  -7.352 -15.573  1.00 58.79           H  
ATOM   1677  C   ALA A 113      -1.092  -7.750 -14.564  1.00 58.79           C  
ATOM   1678  CB  ALA A 113      -3.380  -7.302 -13.489  1.00 58.79           C  
ATOM   1679  HB1 ALA A 113      -4.450  -7.452 -13.627  1.00 58.79           H  
ATOM   1680  HB2 ALA A 113      -3.171  -6.235 -13.408  1.00 58.79           H  
ATOM   1681  HB3 ALA A 113      -3.067  -7.793 -12.567  1.00 58.79           H  
ATOM   1682  O   ALA A 113      -0.503  -7.881 -13.494  1.00 58.79           O  
ATOM   1683  N   ASN A 114      -0.435  -7.465 -15.688  1.00 54.34           N  
ATOM   1684  H   ASN A 114      -0.947  -7.557 -16.554  1.00 54.34           H  
ATOM   1685  CA  ASN A 114       0.964  -7.062 -15.721  1.00 54.34           C  
ATOM   1686  HA  ASN A 114       1.572  -7.864 -15.302  1.00 54.34           H  
ATOM   1687  C   ASN A 114       1.157  -5.808 -14.843  1.00 54.34           C  
ATOM   1688  CB  ASN A 114       1.390  -6.837 -17.185  1.00 54.34           C  
ATOM   1689  HB2 ASN A 114       0.627  -6.272 -17.720  1.00 54.34           H  
ATOM   1690  HB3 ASN A 114       2.309  -6.252 -17.203  1.00 54.34           H  
ATOM   1691  O   ASN A 114       0.969  -4.678 -15.286  1.00 54.34           O  
ATOM   1692  CG  ASN A 114       1.687  -8.140 -17.902  1.00 54.34           C  
ATOM   1693  ND2 ASN A 114       0.868  -8.561 -18.837  1.00 54.34           N  
ATOM   1694 HD21 ASN A 114       1.076  -9.475 -19.215  1.00 54.34           H  
ATOM   1695 HD22 ASN A 114      -0.019  -8.106 -19.003  1.00 54.34           H  
ATOM   1696  OD1 ASN A 114       2.673  -8.795 -17.622  1.00 54.34           O  
ATOM   1697  N   PHE A 115       1.555  -6.001 -13.581  1.00 56.34           N  
ATOM   1698  H   PHE A 115       1.446  -6.938 -13.219  1.00 56.34           H  
ATOM   1699  CA  PHE A 115       1.945  -4.933 -12.645  1.00 56.34           C  
ATOM   1700  HA  PHE A 115       1.165  -4.172 -12.652  1.00 56.34           H  
ATOM   1701  C   PHE A 115       3.252  -4.225 -13.054  1.00 56.34           C  
ATOM   1702  CB  PHE A 115       2.046  -5.514 -11.224  1.00 56.34           C  
ATOM   1703  HB2 PHE A 115       2.610  -6.446 -11.252  1.00 56.34           H  
ATOM   1704  HB3 PHE A 115       2.608  -4.822 -10.597  1.00 56.34           H  
ATOM   1705  O   PHE A 115       3.677  -3.256 -12.419  1.00 56.34           O  
ATOM   1706  CG  PHE A 115       0.706  -5.747 -10.552  1.00 56.34           C  
ATOM   1707  CD1 PHE A 115       0.065  -4.686  -9.883  1.00 56.34           C  
ATOM   1708  HD1 PHE A 115       0.528  -3.711  -9.854  1.00 56.34           H  
ATOM   1709  CD2 PHE A 115       0.092  -7.012 -10.597  1.00 56.34           C  
ATOM   1710  HD2 PHE A 115       0.562  -7.834 -11.117  1.00 56.34           H  
ATOM   1711  CE1 PHE A 115      -1.183  -4.889  -9.267  1.00 56.34           C  
ATOM   1712  HE1 PHE A 115      -1.685  -4.076  -8.763  1.00 56.34           H  
ATOM   1713  CE2 PHE A 115      -1.161  -7.211  -9.994  1.00 56.34           C  
ATOM   1714  HE2 PHE A 115      -1.640  -8.177 -10.068  1.00 56.34           H  
ATOM   1715  CZ  PHE A 115      -1.798  -6.152  -9.326  1.00 56.34           C  
ATOM   1716  HZ  PHE A 115      -2.767  -6.308  -8.874  1.00 56.34           H  
ATOM   1717  N   GLY A 116       3.893  -4.697 -14.123  1.00 46.15           N  
ATOM   1718  H   GLY A 116       3.463  -5.472 -14.606  1.00 46.15           H  
ATOM   1719  CA  GLY A 116       5.014  -4.048 -14.780  1.00 46.15           C  
ATOM   1720  HA2 GLY A 116       5.601  -4.798 -15.310  1.00 46.15           H  
ATOM   1721  HA3 GLY A 116       5.655  -3.575 -14.036  1.00 46.15           H  
ATOM   1722  C   GLY A 116       4.534  -3.017 -15.797  1.00 46.15           C  
ATOM   1723  O   GLY A 116       3.692  -3.299 -16.636  1.00 46.15           O  
ATOM   1724  N   SER A 117       5.149  -1.839 -15.773  1.00 48.60           N  
ATOM   1725  H   SER A 117       5.867  -1.724 -15.072  1.00 48.60           H  
ATOM   1726  CA  SER A 117       4.939  -0.748 -16.727  1.00 48.60           C  
ATOM   1727  HA  SER A 117       5.808  -0.100 -16.612  1.00 48.60           H  
ATOM   1728  C   SER A 117       3.733   0.148 -16.431  1.00 48.60           C  
ATOM   1729  CB  SER A 117       5.013  -1.242 -18.180  1.00 48.60           C  
ATOM   1730  HB2 SER A 117       4.029  -1.568 -18.518  1.00 48.60           H  
ATOM   1731  HB3 SER A 117       5.702  -2.084 -18.241  1.00 48.60           H  
ATOM   1732  O   SER A 117       2.782   0.282 -17.197  1.00 48.60           O  
ATOM   1733  OG  SER A 117       5.503  -0.208 -19.008  1.00 48.60           O  
ATOM   1734  HG  SER A 117       5.536  -0.560 -19.900  1.00 48.60           H  
ATOM   1735  N   SER A 118       3.883   0.941 -15.364  1.00 49.99           N  
ATOM   1736  H   SER A 118       4.616   0.688 -14.717  1.00 49.99           H  
ATOM   1737  CA  SER A 118       3.524   2.363 -15.432  1.00 49.99           C  
ATOM   1738  HA  SER A 118       2.461   2.461 -15.655  1.00 49.99           H  
ATOM   1739  C   SER A 118       4.325   2.997 -16.574  1.00 49.99           C  
ATOM   1740  CB  SER A 118       3.808   3.051 -14.088  1.00 49.99           C  
ATOM   1741  HB2 SER A 118       4.839   2.852 -13.794  1.00 49.99           H  
ATOM   1742  HB3 SER A 118       3.141   2.642 -13.330  1.00 49.99           H  
ATOM   1743  O   SER A 118       5.319   3.689 -16.346  1.00 49.99           O  
ATOM   1744  OG  SER A 118       3.622   4.451 -14.164  1.00 49.99           O  
ATOM   1745  HG  SER A 118       4.256   4.787 -14.802  1.00 49.99           H  
ATOM   1746  N   GLY A 119       3.922   2.712 -17.812  1.00 45.85           N  
ATOM   1747  H   GLY A 119       3.197   2.018 -17.927  1.00 45.85           H  
ATOM   1748  CA  GLY A 119       4.388   3.422 -18.979  1.00 45.85           C  
ATOM   1749  HA2 GLY A 119       3.849   3.090 -19.867  1.00 45.85           H  
ATOM   1750  HA3 GLY A 119       5.456   3.254 -19.116  1.00 45.85           H  
ATOM   1751  C   GLY A 119       4.096   4.887 -18.727  1.00 45.85           C  
ATOM   1752  O   GLY A 119       2.952   5.267 -18.473  1.00 45.85           O  
ATOM   1753  N   ASN A 120       5.147   5.702 -18.744  1.00 50.83           N  
ATOM   1754  H   ASN A 120       6.065   5.290 -18.822  1.00 50.83           H  
ATOM   1755  CA  ASN A 120       5.016   7.140 -18.848  1.00 50.83           C  
ATOM   1756  HA  ASN A 120       4.534   7.540 -17.956  1.00 50.83           H  
ATOM   1757  C   ASN A 120       4.120   7.408 -20.061  1.00 50.83           C  
ATOM   1758  CB  ASN A 120       6.420   7.762 -19.014  1.00 50.83           C  
ATOM   1759  HB2 ASN A 120       7.002   7.179 -19.728  1.00 50.83           H  
ATOM   1760  HB3 ASN A 120       6.314   8.769 -19.417  1.00 50.83           H  
ATOM   1761  O   ASN A 120       4.598   7.409 -21.197  1.00 50.83           O  
ATOM   1762  CG  ASN A 120       7.188   7.895 -17.712  1.00 50.83           C  
ATOM   1763  ND2 ASN A 120       8.499   7.945 -17.769  1.00 50.83           N  
ATOM   1764 HD21 ASN A 120       8.996   7.866 -18.645  1.00 50.83           H  
ATOM   1765 HD22 ASN A 120       8.978   8.047 -16.885  1.00 50.83           H  
ATOM   1766  OD1 ASN A 120       6.627   7.996 -16.637  1.00 50.83           O  
ATOM   1767  N   LYS A 121       2.812   7.600 -19.836  1.00 45.06           N  
ATOM   1768  H   LYS A 121       2.463   7.355 -18.921  1.00 45.06           H  
ATOM   1769  CA  LYS A 121       1.917   8.230 -20.801  1.00 45.06           C  
ATOM   1770  HA  LYS A 121       1.957   7.688 -21.746  1.00 45.06           H  
ATOM   1771  C   LYS A 121       2.529   9.602 -21.009  1.00 45.06           C  
ATOM   1772  CB  LYS A 121       0.455   8.290 -20.295  1.00 45.06           C  
ATOM   1773  HB2 LYS A 121       0.424   8.108 -19.220  1.00 45.06           H  
ATOM   1774  HB3 LYS A 121       0.051   9.286 -20.476  1.00 45.06           H  
ATOM   1775  O   LYS A 121       2.308  10.514 -20.214  1.00 45.06           O  
ATOM   1776  CG  LYS A 121      -0.459   7.286 -21.020  1.00 45.06           C  
ATOM   1777  HG2 LYS A 121      -0.075   6.278 -20.861  1.00 45.06           H  
ATOM   1778  HG3 LYS A 121      -0.446   7.501 -22.088  1.00 45.06           H  
ATOM   1779  CD  LYS A 121      -1.911   7.358 -20.511  1.00 45.06           C  
ATOM   1780  HD2 LYS A 121      -2.295   8.368 -20.656  1.00 45.06           H  
ATOM   1781  HD3 LYS A 121      -1.921   7.123 -19.446  1.00 45.06           H  
ATOM   1782  CE  LYS A 121      -2.798   6.354 -21.267  1.00 45.06           C  
ATOM   1783  HE2 LYS A 121      -2.338   5.369 -21.194  1.00 45.06           H  
ATOM   1784  HE3 LYS A 121      -2.814   6.629 -22.322  1.00 45.06           H  
ATOM   1785  NZ  LYS A 121      -4.185   6.296 -20.733  1.00 45.06           N  
ATOM   1786  HZ1 LYS A 121      -4.732   5.624 -21.253  1.00 45.06           H  
ATOM   1787  HZ2 LYS A 121      -4.188   6.001 -19.767  1.00 45.06           H  
ATOM   1788  HZ3 LYS A 121      -4.646   7.192 -20.806  1.00 45.06           H  
ATOM   1789  N   LYS A 122       3.379   9.697 -22.036  1.00 44.79           N  
ATOM   1790  H   LYS A 122       3.647   8.828 -22.476  1.00 44.79           H  
ATOM   1791  CA  LYS A 122       3.856  10.942 -22.612  1.00 44.79           C  
ATOM   1792  HA  LYS A 122       4.504  11.471 -21.913  1.00 44.79           H  
ATOM   1793  C   LYS A 122       2.591  11.747 -22.840  1.00 44.79           C  
ATOM   1794  CB  LYS A 122       4.609  10.679 -23.932  1.00 44.79           C  
ATOM   1795  HB2 LYS A 122       4.766  11.637 -24.428  1.00 44.79           H  
ATOM   1796  HB3 LYS A 122       3.993  10.061 -24.586  1.00 44.79           H  
ATOM   1797  O   LYS A 122       1.808  11.441 -23.739  1.00 44.79           O  
ATOM   1798  CG  LYS A 122       5.980  10.004 -23.742  1.00 44.79           C  
ATOM   1799  HG2 LYS A 122       5.844   9.023 -23.285  1.00 44.79           H  
ATOM   1800  HG3 LYS A 122       6.591  10.618 -23.081  1.00 44.79           H  
ATOM   1801  CD  LYS A 122       6.701   9.838 -25.092  1.00 44.79           C  
ATOM   1802  HD2 LYS A 122       6.811  10.819 -25.555  1.00 44.79           H  
ATOM   1803  HD3 LYS A 122       6.096   9.209 -25.744  1.00 44.79           H  
ATOM   1804  CE  LYS A 122       8.091   9.204 -24.914  1.00 44.79           C  
ATOM   1805  HE2 LYS A 122       8.669   9.824 -24.229  1.00 44.79           H  
ATOM   1806  HE3 LYS A 122       7.969   8.224 -24.454  1.00 44.79           H  
ATOM   1807  NZ  LYS A 122       8.817   9.071 -26.207  1.00 44.79           N  
ATOM   1808  HZ1 LYS A 122       8.956   9.972 -26.642  1.00 44.79           H  
ATOM   1809  HZ2 LYS A 122       8.311   8.482 -26.853  1.00 44.79           H  
ATOM   1810  HZ3 LYS A 122       9.728   8.658 -26.066  1.00 44.79           H  
ATOM   1811  N   ARG A 123       2.329  12.700 -21.946  1.00 46.44           N  
ATOM   1812  H   ARG A 123       2.966  12.806 -21.170  1.00 46.44           H  
ATOM   1813  CA  ARG A 123       1.340  13.737 -22.198  1.00 46.44           C  
ATOM   1814  HA  ARG A 123       0.346  13.303 -22.305  1.00 46.44           H  
ATOM   1815  C   ARG A 123       1.777  14.320 -23.534  1.00 46.44           C  
ATOM   1816  CB  ARG A 123       1.352  14.774 -21.062  1.00 46.44           C  
ATOM   1817  HB2 ARG A 123       0.741  15.625 -21.364  1.00 46.44           H  
ATOM   1818  HB3 ARG A 123       2.370  15.129 -20.903  1.00 46.44           H  
ATOM   1819  O   ARG A 123       2.905  14.798 -23.635  1.00 46.44           O  
ATOM   1820  CG  ARG A 123       0.791  14.205 -19.747  1.00 46.44           C  
ATOM   1821  HG2 ARG A 123       1.377  13.340 -19.438  1.00 46.44           H  
ATOM   1822  HG3 ARG A 123      -0.242  13.896 -19.906  1.00 46.44           H  
ATOM   1823  CD  ARG A 123       0.840  15.266 -18.639  1.00 46.44           C  
ATOM   1824  HD2 ARG A 123       1.883  15.526 -18.457  1.00 46.44           H  
ATOM   1825  HD3 ARG A 123       0.313  16.157 -18.980  1.00 46.44           H  
ATOM   1826  NE  ARG A 123       0.217  14.785 -17.389  1.00 46.44           N  
ATOM   1827  HE  ARG A 123      -0.331  13.939 -17.449  1.00 46.44           H  
ATOM   1828  NH1 ARG A 123       0.949  16.480 -16.019  1.00 46.44           N  
ATOM   1829 HH11 ARG A 123       0.967  16.936 -15.117  1.00 46.44           H  
ATOM   1830 HH12 ARG A 123       1.423  16.907 -16.802  1.00 46.44           H  
ATOM   1831  NH2 ARG A 123      -0.360  14.883 -15.184  1.00 46.44           N  
ATOM   1832 HH21 ARG A 123      -0.327  15.362 -14.295  1.00 46.44           H  
ATOM   1833 HH22 ARG A 123      -0.924  14.052 -15.284  1.00 46.44           H  
ATOM   1834  CZ  ARG A 123       0.273  15.382 -16.209  1.00 46.44           C  
ATOM   1835  N   LYS A 124       0.953  14.148 -24.570  1.00 38.16           N  
ATOM   1836  H   LYS A 124       0.085  13.655 -24.412  1.00 38.16           H  
ATOM   1837  CA  LYS A 124       1.129  14.837 -25.844  1.00 38.16           C  
ATOM   1838  HA  LYS A 124       2.112  14.632 -26.268  1.00 38.16           H  
ATOM   1839  C   LYS A 124       1.058  16.323 -25.500  1.00 38.16           C  
ATOM   1840  CB  LYS A 124       0.030  14.430 -26.849  1.00 38.16           C  
ATOM   1841  HB2 LYS A 124      -0.946  14.514 -26.373  1.00 38.16           H  
ATOM   1842  HB3 LYS A 124       0.057  15.144 -27.672  1.00 38.16           H  
ATOM   1843  O   LYS A 124      -0.032  16.854 -25.332  1.00 38.16           O  
ATOM   1844  CG  LYS A 124       0.188  13.017 -27.442  1.00 38.16           C  
ATOM   1845  HG2 LYS A 124       0.118  12.274 -26.648  1.00 38.16           H  
ATOM   1846  HG3 LYS A 124       1.166  12.937 -27.918  1.00 38.16           H  
ATOM   1847  CD  LYS A 124      -0.911  12.757 -28.491  1.00 38.16           C  
ATOM   1848  HD2 LYS A 124      -0.872  13.554 -29.234  1.00 38.16           H  
ATOM   1849  HD3 LYS A 124      -1.885  12.789 -28.003  1.00 38.16           H  
ATOM   1850  CE  LYS A 124      -0.736  11.406 -29.203  1.00 38.16           C  
ATOM   1851  HE2 LYS A 124      -0.844  10.606 -28.472  1.00 38.16           H  
ATOM   1852  HE3 LYS A 124       0.276  11.359 -29.605  1.00 38.16           H  
ATOM   1853  NZ  LYS A 124      -1.719  11.235 -30.309  1.00 38.16           N  
ATOM   1854  HZ1 LYS A 124      -1.589  10.351 -30.781  1.00 38.16           H  
ATOM   1855  HZ2 LYS A 124      -2.669  11.276 -29.968  1.00 38.16           H  
ATOM   1856  HZ3 LYS A 124      -1.610  11.964 -30.999  1.00 38.16           H  
ATOM   1857  N   ALA A 125       2.208  16.944 -25.262  1.00 42.70           N  
ATOM   1858  H   ALA A 125       3.066  16.412 -25.294  1.00 42.70           H  
ATOM   1859  CA  ALA A 125       2.310  18.387 -25.278  1.00 42.70           C  
ATOM   1860  HA  ALA A 125       1.518  18.829 -24.674  1.00 42.70           H  
ATOM   1861  C   ALA A 125       2.102  18.757 -26.741  1.00 42.70           C  
ATOM   1862  CB  ALA A 125       3.667  18.824 -24.713  1.00 42.70           C  
ATOM   1863  HB1 ALA A 125       3.761  18.501 -23.676  1.00 42.70           H  
ATOM   1864  HB2 ALA A 125       3.742  19.910 -24.757  1.00 42.70           H  
ATOM   1865  HB3 ALA A 125       4.476  18.395 -25.303  1.00 42.70           H  
ATOM   1866  O   ALA A 125       2.888  18.362 -27.603  1.00 42.70           O  
ATOM   1867  N   THR A 126       0.963  19.376 -27.018  1.00 42.54           N  
ATOM   1868  H   THR A 126       0.365  19.679 -26.262  1.00 42.54           H  
ATOM   1869  CA  THR A 126       0.656  19.958 -28.312  1.00 42.54           C  
ATOM   1870  HA  THR A 126       0.602  19.178 -29.071  1.00 42.54           H  
ATOM   1871  C   THR A 126       1.801  20.902 -28.653  1.00 42.54           C  
ATOM   1872  CB  THR A 126      -0.701  20.684 -28.247  1.00 42.54           C  
ATOM   1873  HB  THR A 126      -0.857  21.262 -29.158  1.00 42.54           H  
ATOM   1874  O   THR A 126       2.101  21.843 -27.920  1.00 42.54           O  
ATOM   1875  CG2 THR A 126      -1.835  19.665 -28.085  1.00 42.54           C  
ATOM   1876 HG21 THR A 126      -1.716  19.097 -27.162  1.00 42.54           H  
ATOM   1877 HG22 THR A 126      -1.843  18.987 -28.938  1.00 42.54           H  
ATOM   1878 HG23 THR A 126      -2.785  20.198 -28.054  1.00 42.54           H  
ATOM   1879  OG1 THR A 126      -0.777  21.528 -27.121  1.00 42.54           O  
ATOM   1880  HG1 THR A 126      -0.966  22.408 -27.457  1.00 42.54           H  
ATOM   1881  N   THR A 127       2.523  20.592 -29.724  1.00 41.46           N  
ATOM   1882  H   THR A 127       2.329  19.741 -30.232  1.00 41.46           H  
ATOM   1883  CA  THR A 127       3.448  21.524 -30.361  1.00 41.46           C  
ATOM   1884  HA  THR A 127       4.058  22.016 -29.604  1.00 41.46           H  
ATOM   1885  C   THR A 127       2.615  22.597 -31.045  1.00 41.46           C  
ATOM   1886  CB  THR A 127       4.375  20.803 -31.357  1.00 41.46           C  
ATOM   1887  HB  THR A 127       4.771  21.517 -32.080  1.00 41.46           H  
ATOM   1888  O   THR A 127       2.509  22.620 -32.267  1.00 41.46           O  
ATOM   1889  CG2 THR A 127       5.563  20.155 -30.654  1.00 41.46           C  
ATOM   1890 HG21 THR A 127       6.188  19.652 -31.391  1.00 41.46           H  
ATOM   1891 HG22 THR A 127       5.207  19.429 -29.923  1.00 41.46           H  
ATOM   1892 HG23 THR A 127       6.153  20.920 -30.149  1.00 41.46           H  
ATOM   1893  OG1 THR A 127       3.668  19.786 -32.037  1.00 41.46           O  
ATOM   1894  HG1 THR A 127       3.124  20.242 -32.684  1.00 41.46           H  
ATOM   1895  N   ASP A 128       2.006  23.475 -30.254  1.00 34.65           N  
ATOM   1896  H   ASP A 128       2.036  23.339 -29.253  1.00 34.65           H  
ATOM   1897  CA  ASP A 128       1.589  24.777 -30.746  1.00 34.65           C  
ATOM   1898  HA  ASP A 128       1.167  24.671 -31.746  1.00 34.65           H  
ATOM   1899  C   ASP A 128       2.870  25.593 -30.858  1.00 34.65           C  
ATOM   1900  CB  ASP A 128       0.505  25.407 -29.865  1.00 34.65           C  
ATOM   1901  HB2 ASP A 128       0.344  26.436 -30.186  1.00 34.65           H  
ATOM   1902  HB3 ASP A 128       0.839  25.417 -28.828  1.00 34.65           H  
ATOM   1903  O   ASP A 128       3.374  26.195 -29.908  1.00 34.65           O  
ATOM   1904  CG  ASP A 128      -0.822  24.647 -29.984  1.00 34.65           C  
ATOM   1905  OD1 ASP A 128      -1.129  24.164 -31.096  1.00 34.65           O  
ATOM   1906  OD2 ASP A 128      -1.493  24.494 -28.939  1.00 34.65           O  
ATOM   1907  N   PHE A 129       3.460  25.519 -32.046  1.00 39.43           N  
ATOM   1908  H   PHE A 129       3.023  24.915 -32.728  1.00 39.43           H  
ATOM   1909  CA  PHE A 129       4.597  26.314 -32.481  1.00 39.43           C  
ATOM   1910  HA  PHE A 129       5.346  26.297 -31.689  1.00 39.43           H  
ATOM   1911  C   PHE A 129       4.145  27.773 -32.675  1.00 39.43           C  
ATOM   1912  CB  PHE A 129       5.196  25.654 -33.738  1.00 39.43           C  
ATOM   1913  HB2 PHE A 129       4.994  24.584 -33.698  1.00 39.43           H  
ATOM   1914  HB3 PHE A 129       4.690  26.020 -34.632  1.00 39.43           H  
ATOM   1915  O   PHE A 129       4.312  28.362 -33.735  1.00 39.43           O  
ATOM   1916  CG  PHE A 129       6.695  25.812 -33.904  1.00 39.43           C  
ATOM   1917  CD1 PHE A 129       7.237  26.925 -34.576  1.00 39.43           C  
ATOM   1918  HD1 PHE A 129       6.582  27.693 -34.960  1.00 39.43           H  
ATOM   1919  CD2 PHE A 129       7.552  24.799 -33.431  1.00 39.43           C  
ATOM   1920  HD2 PHE A 129       7.141  23.936 -32.928  1.00 39.43           H  
ATOM   1921  CE1 PHE A 129       8.627  27.019 -34.776  1.00 39.43           C  
ATOM   1922  HE1 PHE A 129       9.037  27.864 -35.309  1.00 39.43           H  
ATOM   1923  CE2 PHE A 129       8.940  24.892 -33.635  1.00 39.43           C  
ATOM   1924  HE2 PHE A 129       9.592  24.105 -33.284  1.00 39.43           H  
ATOM   1925  CZ  PHE A 129       9.477  26.001 -34.310  1.00 39.43           C  
ATOM   1926  HZ  PHE A 129      10.542  26.067 -34.479  1.00 39.43           H  
ATOM   1927  N   THR A 130       3.523  28.375 -31.664  1.00 35.47           N  
ATOM   1928  H   THR A 130       3.321  27.834 -30.835  1.00 35.47           H  
ATOM   1929  CA  THR A 130       3.220  29.803 -31.640  1.00 35.47           C  
ATOM   1930  HA  THR A 130       3.298  30.211 -32.648  1.00 35.47           H  
ATOM   1931  C   THR A 130       4.279  30.493 -30.805  1.00 35.47           C  
ATOM   1932  CB  THR A 130       1.792  30.119 -31.188  1.00 35.47           C  
ATOM   1933  HB  THR A 130       1.712  31.186 -30.979  1.00 35.47           H  
ATOM   1934  O   THR A 130       4.178  30.611 -29.587  1.00 35.47           O  
ATOM   1935  CG2 THR A 130       0.793  29.765 -32.290  1.00 35.47           C  
ATOM   1936 HG21 THR A 130       1.012  30.338 -33.190  1.00 35.47           H  
ATOM   1937 HG22 THR A 130       0.846  28.699 -32.514  1.00 35.47           H  
ATOM   1938 HG23 THR A 130      -0.215  30.003 -31.953  1.00 35.47           H  
ATOM   1939  OG1 THR A 130       1.458  29.395 -30.031  1.00 35.47           O  
ATOM   1940  HG1 THR A 130       2.136  29.575 -29.376  1.00 35.47           H  
ATOM   1941  N   SER A 131       5.326  30.901 -31.522  1.00 41.60           N  
ATOM   1942  H   SER A 131       5.340  30.536 -32.464  1.00 41.60           H  
ATOM   1943  CA  SER A 131       6.035  32.169 -31.347  1.00 41.60           C  
ATOM   1944  HA  SER A 131       7.013  32.055 -31.816  1.00 41.60           H  
ATOM   1945  C   SER A 131       6.276  32.624 -29.903  1.00 41.60           C  
ATOM   1946  CB  SER A 131       5.305  33.259 -32.144  1.00 41.60           C  
ATOM   1947  HB2 SER A 131       5.242  32.972 -33.194  1.00 41.60           H  
ATOM   1948  HB3 SER A 131       5.862  34.194 -32.071  1.00 41.60           H  
ATOM   1949  O   SER A 131       5.426  33.253 -29.273  1.00 41.60           O  
ATOM   1950  OG  SER A 131       4.002  33.452 -31.633  1.00 41.60           O  
ATOM   1951  HG  SER A 131       4.085  33.512 -30.679  1.00 41.60           H  
ATOM   1952  N   LEU A 132       7.501  32.378 -29.438  1.00 44.82           N  
ATOM   1953  H   LEU A 132       8.016  31.679 -29.955  1.00 44.82           H  
ATOM   1954  CA  LEU A 132       8.329  33.301 -28.656  1.00 44.82           C  
ATOM   1955  HA  LEU A 132       8.662  32.794 -27.750  1.00 44.82           H  
ATOM   1956  C   LEU A 132       7.616  34.603 -28.232  1.00 44.82           C  
ATOM   1957  CB  LEU A 132       9.561  33.649 -29.525  1.00 44.82           C  
ATOM   1958  HB2 LEU A 132       9.202  34.109 -30.446  1.00 44.82           H  
ATOM   1959  HB3 LEU A 132      10.161  34.396 -29.005  1.00 44.82           H  
ATOM   1960  O   LEU A 132       7.669  35.608 -28.936  1.00 44.82           O  
ATOM   1961  CG  LEU A 132      10.474  32.470 -29.905  1.00 44.82           C  
ATOM   1962  HG  LEU A 132       9.878  31.650 -30.306  1.00 44.82           H  
ATOM   1963  CD1 LEU A 132      11.458  32.907 -30.989  1.00 44.82           C  
ATOM   1964 HD11 LEU A 132      10.913  33.232 -31.876  1.00 44.82           H  
ATOM   1965 HD12 LEU A 132      12.097  32.068 -31.266  1.00 44.82           H  
ATOM   1966 HD13 LEU A 132      12.078  33.727 -30.628  1.00 44.82           H  
ATOM   1967  CD2 LEU A 132      11.266  31.965 -28.699  1.00 44.82           C  
ATOM   1968 HD21 LEU A 132      11.870  32.770 -28.281  1.00 44.82           H  
ATOM   1969 HD22 LEU A 132      10.586  31.583 -27.937  1.00 44.82           H  
ATOM   1970 HD23 LEU A 132      11.922  31.152 -29.009  1.00 44.82           H  
ATOM   1971  N   GLN A 133       7.031  34.620 -27.036  1.00 43.81           N  
ATOM   1972  H   GLN A 133       6.879  33.744 -26.558  1.00 43.81           H  
ATOM   1973  CA  GLN A 133       6.825  35.865 -26.298  1.00 43.81           C  
ATOM   1974  HA  GLN A 133       7.151  36.714 -26.898  1.00 43.81           H  
ATOM   1975  C   GLN A 133       7.697  35.873 -25.036  1.00 43.81           C  
ATOM   1976  CB  GLN A 133       5.341  36.100 -25.973  1.00 43.81           C  
ATOM   1977  HB2 GLN A 133       4.912  35.208 -25.516  1.00 43.81           H  
ATOM   1978  HB3 GLN A 133       5.283  36.913 -25.250  1.00 43.81           H  
ATOM   1979  O   GLN A 133       7.230  35.514 -23.956  1.00 43.81           O  
ATOM   1980  CG  GLN A 133       4.511  36.495 -27.202  1.00 43.81           C  
ATOM   1981  HG2 GLN A 133       5.008  37.303 -27.740  1.00 43.81           H  
ATOM   1982  HG3 GLN A 133       4.430  35.640 -27.873  1.00 43.81           H  
ATOM   1983  CD  GLN A 133       3.122  36.979 -26.796  1.00 43.81           C  
ATOM   1984  NE2 GLN A 133       2.069  36.381 -27.309  1.00 43.81           N  
ATOM   1985 HE21 GLN A 133       2.177  35.620 -27.963  1.00 43.81           H  
ATOM   1986 HE22 GLN A 133       1.164  36.730 -27.026  1.00 43.81           H  
ATOM   1987  OE1 GLN A 133       2.960  37.897 -26.005  1.00 43.81           O  
ATOM   1988  N   PRO A 134       8.960  36.321 -25.123  1.00 41.39           N  
ATOM   1989  CA  PRO A 134       9.682  36.818 -23.967  1.00 41.39           C  
ATOM   1990  HA  PRO A 134       9.367  36.293 -23.065  1.00 41.39           H  
ATOM   1991  C   PRO A 134       9.409  38.318 -23.783  1.00 41.39           C  
ATOM   1992  CB  PRO A 134      11.143  36.456 -24.213  1.00 41.39           C  
ATOM   1993  HB2 PRO A 134      11.828  37.155 -23.732  1.00 41.39           H  
ATOM   1994  HB3 PRO A 134      11.328  35.442 -23.861  1.00 41.39           H  
ATOM   1995  O   PRO A 134       9.984  39.185 -24.431  1.00 41.39           O  
ATOM   1996  CG  PRO A 134      11.265  36.490 -25.736  1.00 41.39           C  
ATOM   1997  HG2 PRO A 134      11.563  37.489 -26.053  1.00 41.39           H  
ATOM   1998  HG3 PRO A 134      11.985  35.754 -26.093  1.00 41.39           H  
ATOM   1999  CD  PRO A 134       9.856  36.195 -26.262  1.00 41.39           C  
ATOM   2000  HD2 PRO A 134       9.822  35.173 -26.640  1.00 41.39           H  
ATOM   2001  HD3 PRO A 134       9.588  36.898 -27.051  1.00 41.39           H  
ATOM   2002  N   ALA A 135       8.481  38.582 -22.867  1.00 40.75           N  
ATOM   2003  H   ALA A 135       7.911  37.779 -22.640  1.00 40.75           H  
ATOM   2004  CA  ALA A 135       8.579  39.565 -21.792  1.00 40.75           C  
ATOM   2005  HA  ALA A 135       7.553  39.750 -21.472  1.00 40.75           H  
ATOM   2006  C   ALA A 135       9.214  40.953 -22.066  1.00 40.75           C  
ATOM   2007  CB  ALA A 135       9.270  38.858 -20.616  1.00 40.75           C  
ATOM   2008  HB1 ALA A 135      10.300  38.621 -20.883  1.00 40.75           H  
ATOM   2009  HB2 ALA A 135       9.278  39.506 -19.739  1.00 40.75           H  
ATOM   2010  HB3 ALA A 135       8.745  37.935 -20.369  1.00 40.75           H  
ATOM   2011  O   ALA A 135      10.425  41.114 -22.125  1.00 40.75           O  
ATOM   2012  N   LYS A 136       8.346  41.970 -21.939  1.00 37.90           N  
ATOM   2013  H   LYS A 136       7.395  41.714 -22.161  1.00 37.90           H  
ATOM   2014  CA  LYS A 136       8.504  43.178 -21.095  1.00 37.90           C  
ATOM   2015  HA  LYS A 136       7.657  43.818 -21.344  1.00 37.90           H  
ATOM   2016  C   LYS A 136       9.762  44.059 -21.264  1.00 37.90           C  
ATOM   2017  CB  LYS A 136       8.353  42.780 -19.605  1.00 37.90           C  
ATOM   2018  HB2 LYS A 136       8.797  41.798 -19.440  1.00 37.90           H  
ATOM   2019  HB3 LYS A 136       8.916  43.479 -18.987  1.00 37.90           H  
ATOM   2020  O   LYS A 136      10.867  43.675 -20.910  1.00 37.90           O  
ATOM   2021  CG  LYS A 136       6.905  42.790 -19.092  1.00 37.90           C  
ATOM   2022  HG2 LYS A 136       6.302  42.123 -19.708  1.00 37.90           H  
ATOM   2023  HG3 LYS A 136       6.507  43.802 -19.172  1.00 37.90           H  
ATOM   2024  CD  LYS A 136       6.835  42.329 -17.625  1.00 37.90           C  
ATOM   2025  HD2 LYS A 136       7.495  42.947 -17.016  1.00 37.90           H  
ATOM   2026  HD3 LYS A 136       7.171  41.293 -17.571  1.00 37.90           H  
ATOM   2027  CE  LYS A 136       5.397  42.433 -17.090  1.00 37.90           C  
ATOM   2028  HE2 LYS A 136       5.098  43.481 -17.078  1.00 37.90           H  
ATOM   2029  HE3 LYS A 136       4.737  41.913 -17.784  1.00 37.90           H  
ATOM   2030  NZ  LYS A 136       5.248  41.838 -15.733  1.00 37.90           N  
ATOM   2031  HZ1 LYS A 136       5.485  40.857 -15.747  1.00 37.90           H  
ATOM   2032  HZ2 LYS A 136       5.832  42.301 -15.051  1.00 37.90           H  
ATOM   2033  HZ3 LYS A 136       4.289  41.902 -15.423  1.00 37.90           H  
ATOM   2034  N   ARG A 137       9.463  45.364 -21.436  1.00 32.83           N  
ATOM   2035  H   ARG A 137       8.519  45.520 -21.759  1.00 32.83           H  
ATOM   2036  CA  ARG A 137      10.307  46.581 -21.275  1.00 32.83           C  
ATOM   2037  HA  ARG A 137       9.627  47.413 -21.094  1.00 32.83           H  
ATOM   2038  C   ARG A 137      11.052  46.940 -22.571  1.00 32.83           C  
ATOM   2039  CB  ARG A 137      11.241  46.478 -20.042  1.00 32.83           C  
ATOM   2040  HB2 ARG A 137      11.969  45.680 -20.191  1.00 32.83           H  
ATOM   2041  HB3 ARG A 137      11.817  47.400 -19.973  1.00 32.83           H  
ATOM   2042  O   ARG A 137      11.801  46.140 -23.093  1.00 32.83           O  
ATOM   2043  CG  ARG A 137      10.514  46.285 -18.694  1.00 32.83           C  
ATOM   2044  HG2 ARG A 137      10.071  47.241 -18.414  1.00 32.83           H  
ATOM   2045  HG3 ARG A 137       9.710  45.555 -18.786  1.00 32.83           H  
ATOM   2046  CD  ARG A 137      11.473  45.817 -17.585  1.00 32.83           C  
ATOM   2047  HD2 ARG A 137      12.438  46.302 -17.730  1.00 32.83           H  
ATOM   2048  HD3 ARG A 137      11.614  44.740 -17.680  1.00 32.83           H  
ATOM   2049  NE  ARG A 137      10.973  46.163 -16.235  1.00 32.83           N  
ATOM   2050  HE  ARG A 137      10.190  46.799 -16.185  1.00 32.83           H  
ATOM   2051  NH1 ARG A 137      12.510  44.975 -14.999  1.00 32.83           N  
ATOM   2052 HH11 ARG A 137      12.878  44.558 -15.842  1.00 32.83           H  
ATOM   2053 HH12 ARG A 137      12.913  44.726 -14.107  1.00 32.83           H  
ATOM   2054  NH2 ARG A 137      11.057  46.303 -13.957  1.00 32.83           N  
ATOM   2055 HH21 ARG A 137      10.307  46.979 -13.942  1.00 32.83           H  
ATOM   2056 HH22 ARG A 137      11.484  46.035 -13.082  1.00 32.83           H  
ATOM   2057  CZ  ARG A 137      11.513  45.812 -15.077  1.00 32.83           C  
ATOM   2058  N   ARG A 138      10.926  48.149 -23.133  1.00 38.83           N  
ATOM   2059  H   ARG A 138      11.162  48.128 -24.115  1.00 38.83           H  
ATOM   2060  CA  ARG A 138      11.137  49.462 -22.497  1.00 38.83           C  
ATOM   2061  HA  ARG A 138      10.905  49.420 -21.433  1.00 38.83           H  
ATOM   2062  C   ARG A 138      10.279  50.556 -23.155  1.00 38.83           C  
ATOM   2063  CB  ARG A 138      12.629  49.836 -22.681  1.00 38.83           C  
ATOM   2064  HB2 ARG A 138      12.781  50.868 -22.365  1.00 38.83           H  
ATOM   2065  HB3 ARG A 138      12.871  49.778 -23.742  1.00 38.83           H  
ATOM   2066  O   ARG A 138      10.277  50.715 -24.368  1.00 38.83           O  
ATOM   2067  CG  ARG A 138      13.607  48.941 -21.893  1.00 38.83           C  
ATOM   2068  HG2 ARG A 138      13.529  49.155 -20.827  1.00 38.83           H  
ATOM   2069  HG3 ARG A 138      13.355  47.891 -22.039  1.00 38.83           H  
ATOM   2070  CD  ARG A 138      15.064  49.073 -22.349  1.00 38.83           C  
ATOM   2071  HD2 ARG A 138      15.594  48.197 -21.975  1.00 38.83           H  
ATOM   2072  HD3 ARG A 138      15.107  49.049 -23.438  1.00 38.83           H  
ATOM   2073  NE  ARG A 138      15.710  50.299 -21.843  1.00 38.83           N  
ATOM   2074  HE  ARG A 138      15.133  51.124 -21.767  1.00 38.83           H  
ATOM   2075  NH1 ARG A 138      17.844  49.455 -21.668  1.00 38.83           N  
ATOM   2076 HH11 ARG A 138      18.818  49.582 -21.435  1.00 38.83           H  
ATOM   2077 HH12 ARG A 138      17.531  48.585 -22.075  1.00 38.83           H  
ATOM   2078  NH2 ARG A 138      17.439  51.560 -21.062  1.00 38.83           N  
ATOM   2079 HH21 ARG A 138      16.823  52.353 -20.954  1.00 38.83           H  
ATOM   2080 HH22 ARG A 138      18.418  51.663 -20.836  1.00 38.83           H  
ATOM   2081  CZ  ARG A 138      16.988  50.430 -21.529  1.00 38.83           C  
ATOM   2082  N   ARG A 139       9.620  51.361 -22.316  1.00 36.82           N  
ATOM   2083  H   ARG A 139       9.703  51.140 -21.334  1.00 36.82           H  
ATOM   2084  CA  ARG A 139       9.187  52.732 -22.628  1.00 36.82           C  
ATOM   2085  HA  ARG A 139       8.567  52.743 -23.524  1.00 36.82           H  
ATOM   2086  C   ARG A 139      10.430  53.608 -22.860  1.00 36.82           C  
ATOM   2087  CB  ARG A 139       8.416  53.304 -21.416  1.00 36.82           C  
ATOM   2088  HB2 ARG A 139       9.009  53.138 -20.516  1.00 36.82           H  
ATOM   2089  HB3 ARG A 139       8.329  54.382 -21.548  1.00 36.82           H  
ATOM   2090  O   ARG A 139      11.308  53.587 -22.003  1.00 36.82           O  
ATOM   2091  CG  ARG A 139       6.997  52.755 -21.187  1.00 36.82           C  
ATOM   2092  HG2 ARG A 139       6.357  53.076 -22.009  1.00 36.82           H  
ATOM   2093  HG3 ARG A 139       7.016  51.666 -21.155  1.00 36.82           H  
ATOM   2094  CD  ARG A 139       6.442  53.293 -19.853  1.00 36.82           C  
ATOM   2095  HD2 ARG A 139       6.597  54.372 -19.822  1.00 36.82           H  
ATOM   2096  HD3 ARG A 139       6.999  52.840 -19.033  1.00 36.82           H  
ATOM   2097  NE  ARG A 139       4.998  53.029 -19.683  1.00 36.82           N  
ATOM   2098  HE  ARG A 139       4.496  52.672 -20.484  1.00 36.82           H  
ATOM   2099  NH1 ARG A 139       4.787  53.801 -17.520  1.00 36.82           N  
ATOM   2100 HH11 ARG A 139       4.194  54.045 -16.740  1.00 36.82           H  
ATOM   2101 HH12 ARG A 139       5.772  54.021 -17.485  1.00 36.82           H  
ATOM   2102  NH2 ARG A 139       2.977  53.129 -18.624  1.00 36.82           N  
ATOM   2103 HH21 ARG A 139       2.420  53.381 -17.820  1.00 36.82           H  
ATOM   2104 HH22 ARG A 139       2.501  52.796 -19.451  1.00 36.82           H  
ATOM   2105  CZ  ARG A 139       4.266  53.317 -18.616  1.00 36.82           C  
ATOM   2106  N   ALA A 140      10.469  54.358 -23.965  1.00 38.74           N  
ATOM   2107  H   ALA A 140       9.811  54.106 -24.688  1.00 38.74           H  
ATOM   2108  CA  ALA A 140      11.168  55.645 -24.176  1.00 38.74           C  
ATOM   2109  HA  ALA A 140      10.671  56.431 -23.608  1.00 38.74           H  
ATOM   2110  C   ALA A 140      11.072  55.987 -25.682  1.00 38.74           C  
ATOM   2111  CB  ALA A 140      12.643  55.577 -23.741  1.00 38.74           C  
ATOM   2112  HB1 ALA A 140      13.167  56.465 -24.097  1.00 38.74           H  
ATOM   2113  HB2 ALA A 140      13.121  54.697 -24.170  1.00 38.74           H  
ATOM   2114  HB3 ALA A 140      12.722  55.550 -22.655  1.00 38.74           H  
ATOM   2115  O   ALA A 140      11.778  55.413 -26.496  1.00 38.74           O  
ATOM   2116  N   SER A 141      10.043  56.706 -26.133  1.00 37.39           N  
ATOM   2117  H   SER A 141       9.634  56.244 -26.933  1.00 37.39           H  
ATOM   2118  CA  SER A 141      10.080  58.164 -26.351  1.00 37.39           C  
ATOM   2119  HA  SER A 141       9.198  58.414 -26.942  1.00 37.39           H  
ATOM   2120  C   SER A 141      11.299  58.659 -27.150  1.00 37.39           C  
ATOM   2121  CB  SER A 141       9.936  58.945 -25.037  1.00 37.39           C  
ATOM   2122  HB2 SER A 141      10.839  58.831 -24.436  1.00 37.39           H  
ATOM   2123  HB3 SER A 141       9.085  58.554 -24.480  1.00 37.39           H  
ATOM   2124  O   SER A 141      12.355  58.881 -26.563  1.00 37.39           O  
ATOM   2125  OG  SER A 141       9.712  60.315 -25.320  1.00 37.39           O  
ATOM   2126  HG  SER A 141       9.532  60.771 -24.495  1.00 37.39           H  
ATOM   2127  N   LYS A 142      11.130  58.887 -28.465  1.00 40.79           N  
ATOM   2128  H   LYS A 142      10.451  58.292 -28.917  1.00 40.79           H  
ATOM   2129  CA  LYS A 142      11.348  60.191 -29.140  1.00 40.79           C  
ATOM   2130  HA  LYS A 142      10.573  60.871 -28.786  1.00 40.79           H  
ATOM   2131  C   LYS A 142      11.196  60.096 -30.672  1.00 40.79           C  
ATOM   2132  CB  LYS A 142      12.712  60.840 -28.800  1.00 40.79           C  
ATOM   2133  HB2 LYS A 142      13.444  60.078 -28.535  1.00 40.79           H  
ATOM   2134  HB3 LYS A 142      13.096  61.361 -29.678  1.00 40.79           H  
ATOM   2135  O   LYS A 142      11.994  59.477 -31.356  1.00 40.79           O  
ATOM   2136  CG  LYS A 142      12.567  61.885 -27.674  1.00 40.79           C  
ATOM   2137  HG2 LYS A 142      12.101  61.430 -26.800  1.00 40.79           H  
ATOM   2138  HG3 LYS A 142      11.923  62.692 -28.023  1.00 40.79           H  
ATOM   2139  CD  LYS A 142      13.924  62.475 -27.263  1.00 40.79           C  
ATOM   2140  HD2 LYS A 142      14.560  61.666 -26.903  1.00 40.79           H  
ATOM   2141  HD3 LYS A 142      14.393  62.931 -28.135  1.00 40.79           H  
ATOM   2142  CE  LYS A 142      13.750  63.526 -26.155  1.00 40.79           C  
ATOM   2143  HE2 LYS A 142      13.101  64.320 -26.526  1.00 40.79           H  
ATOM   2144  HE3 LYS A 142      13.251  63.053 -25.310  1.00 40.79           H  
ATOM   2145  NZ  LYS A 142      15.054  64.094 -25.721  1.00 40.79           N  
ATOM   2146  HZ1 LYS A 142      15.526  64.545 -26.492  1.00 40.79           H  
ATOM   2147  HZ2 LYS A 142      15.660  63.370 -25.365  1.00 40.79           H  
ATOM   2148  HZ3 LYS A 142      14.926  64.780 -24.991  1.00 40.79           H  
ATOM   2149  N   LYS A 143      10.149  60.773 -31.157  1.00 35.40           N  
ATOM   2150  H   LYS A 143       9.474  61.020 -30.447  1.00 35.40           H  
ATOM   2151  CA  LYS A 143      10.023  61.572 -32.394  1.00 35.40           C  
ATOM   2152  HA  LYS A 143       8.995  61.466 -32.742  1.00 35.40           H  
ATOM   2153  C   LYS A 143      10.904  61.221 -33.615  1.00 35.40           C  
ATOM   2154  CB  LYS A 143      10.222  63.059 -32.023  1.00 35.40           C  
ATOM   2155  HB2 LYS A 143      10.412  63.623 -32.936  1.00 35.40           H  
ATOM   2156  HB3 LYS A 143      11.099  63.164 -31.385  1.00 35.40           H  
ATOM   2157  O   LYS A 143      12.053  61.627 -33.699  1.00 35.40           O  
ATOM   2158  CG  LYS A 143       8.993  63.690 -31.345  1.00 35.40           C  
ATOM   2159  HG2 LYS A 143       8.740  63.129 -30.445  1.00 35.40           H  
ATOM   2160  HG3 LYS A 143       8.151  63.643 -32.035  1.00 35.40           H  
ATOM   2161  CD  LYS A 143       9.250  65.159 -30.963  1.00 35.40           C  
ATOM   2162  HD2 LYS A 143       9.618  65.694 -31.839  1.00 35.40           H  
ATOM   2163  HD3 LYS A 143      10.011  65.198 -30.184  1.00 35.40           H  
ATOM   2164  CE  LYS A 143       7.957  65.830 -30.469  1.00 35.40           C  
ATOM   2165  HE2 LYS A 143       7.215  65.780 -31.266  1.00 35.40           H  
ATOM   2166  HE3 LYS A 143       7.568  65.261 -29.624  1.00 35.40           H  
ATOM   2167  NZ  LYS A 143       8.161  67.249 -30.069  1.00 35.40           N  
ATOM   2168  HZ1 LYS A 143       8.485  67.803 -30.849  1.00 35.40           H  
ATOM   2169  HZ2 LYS A 143       8.829  67.336 -29.316  1.00 35.40           H  
ATOM   2170  HZ3 LYS A 143       7.292  67.661 -29.760  1.00 35.40           H  
ATOM   2171  N   ASN A 144      10.240  60.647 -34.620  1.00 35.94           N  
ATOM   2172  H   ASN A 144       9.518  60.006 -34.321  1.00 35.94           H  
ATOM   2173  CA  ASN A 144       9.936  61.277 -35.915  1.00 35.94           C  
ATOM   2174  HA  ASN A 144       9.572  60.473 -36.555  1.00 35.94           H  
ATOM   2175  C   ASN A 144      11.101  61.941 -36.687  1.00 35.94           C  
ATOM   2176  CB  ASN A 144       8.744  62.249 -35.685  1.00 35.94           C  
ATOM   2177  HB2 ASN A 144       8.100  61.857 -34.898  1.00 35.94           H  
ATOM   2178  HB3 ASN A 144       9.114  63.222 -35.363  1.00 35.94           H  
ATOM   2179  O   ASN A 144      11.424  63.102 -36.441  1.00 35.94           O  
ATOM   2180  CG  ASN A 144       7.842  62.440 -36.891  1.00 35.94           C  
ATOM   2181  ND2 ASN A 144       6.823  63.261 -36.768  1.00 35.94           N  
ATOM   2182 HD21 ASN A 144       6.223  63.348 -37.575  1.00 35.94           H  
ATOM   2183 HD22 ASN A 144       6.662  63.790 -35.922  1.00 35.94           H  
ATOM   2184  OD1 ASN A 144       8.001  61.825 -37.928  1.00 35.94           O  
ATOM   2185  N   LYS A 145      11.621  61.258 -37.718  1.00 40.34           N  
ATOM   2186  H   LYS A 145      11.429  60.269 -37.780  1.00 40.34           H  
ATOM   2187  CA  LYS A 145      12.112  61.918 -38.938  1.00 40.34           C  
ATOM   2188  HA  LYS A 145      11.445  62.756 -39.138  1.00 40.34           H  
ATOM   2189  C   LYS A 145      12.024  60.955 -40.127  1.00 40.34           C  
ATOM   2190  CB  LYS A 145      13.534  62.492 -38.738  1.00 40.34           C  
ATOM   2191  HB2 LYS A 145      13.674  62.758 -37.690  1.00 40.34           H  
ATOM   2192  HB3 LYS A 145      14.288  61.747 -38.992  1.00 40.34           H  
ATOM   2193  O   LYS A 145      12.793  60.007 -40.228  1.00 40.34           O  
ATOM   2194  CG  LYS A 145      13.742  63.765 -39.581  1.00 40.34           C  
ATOM   2195  HG2 LYS A 145      13.710  63.505 -40.639  1.00 40.34           H  
ATOM   2196  HG3 LYS A 145      12.937  64.467 -39.367  1.00 40.34           H  
ATOM   2197  CD  LYS A 145      15.082  64.447 -39.260  1.00 40.34           C  
ATOM   2198  HD2 LYS A 145      15.894  63.774 -39.535  1.00 40.34           H  
ATOM   2199  HD3 LYS A 145      15.133  64.647 -38.190  1.00 40.34           H  
ATOM   2200  CE  LYS A 145      15.213  65.768 -40.034  1.00 40.34           C  
ATOM   2201  HE2 LYS A 145      14.386  66.420 -39.753  1.00 40.34           H  
ATOM   2202  HE3 LYS A 145      15.117  65.553 -41.098  1.00 40.34           H  
ATOM   2203  NZ  LYS A 145      16.510  66.446 -39.771  1.00 40.34           N  
ATOM   2204  HZ1 LYS A 145      16.571  67.308 -40.294  1.00 40.34           H  
ATOM   2205  HZ2 LYS A 145      16.616  66.661 -38.790  1.00 40.34           H  
ATOM   2206  HZ3 LYS A 145      17.281  65.860 -40.058  1.00 40.34           H  
ATOM   2207  N   LYS A 146      11.049  61.203 -41.007  1.00 37.93           N  
ATOM   2208  H   LYS A 146      10.434  61.976 -40.795  1.00 37.93           H  
ATOM   2209  CA  LYS A 146      10.977  60.650 -42.364  1.00 37.93           C  
ATOM   2210  HA  LYS A 146      10.861  59.566 -42.339  1.00 37.93           H  
ATOM   2211  C   LYS A 146      12.277  60.993 -43.094  1.00 37.93           C  
ATOM   2212  CB  LYS A 146       9.804  61.305 -43.130  1.00 37.93           C  
ATOM   2213  HB2 LYS A 146       9.950  61.114 -44.193  1.00 37.93           H  
ATOM   2214  HB3 LYS A 146       9.848  62.385 -42.988  1.00 37.93           H  
ATOM   2215  O   LYS A 146      12.536  62.170 -43.333  1.00 37.93           O  
ATOM   2216  CG  LYS A 146       8.395  60.809 -42.771  1.00 37.93           C  
ATOM   2217  HG2 LYS A 146       8.230  60.915 -41.699  1.00 37.93           H  
ATOM   2218  HG3 LYS A 146       8.306  59.757 -43.043  1.00 37.93           H  
ATOM   2219  CD  LYS A 146       7.337  61.633 -43.533  1.00 37.93           C  
ATOM   2220  HD2 LYS A 146       7.572  61.610 -44.597  1.00 37.93           H  
ATOM   2221  HD3 LYS A 146       7.376  62.666 -43.188  1.00 37.93           H  
ATOM   2222  CE  LYS A 146       5.922  61.071 -43.325  1.00 37.93           C  
ATOM   2223  HE2 LYS A 146       5.702  61.065 -42.257  1.00 37.93           H  
ATOM   2224  HE3 LYS A 146       5.908  60.038 -43.672  1.00 37.93           H  
ATOM   2225  NZ  LYS A 146       4.893  61.862 -44.054  1.00 37.93           N  
ATOM   2226  HZ1 LYS A 146       4.873  62.823 -43.746  1.00 37.93           H  
ATOM   2227  HZ2 LYS A 146       5.078  61.853 -45.047  1.00 37.93           H  
ATOM   2228  HZ3 LYS A 146       3.974  61.464 -43.920  1.00 37.93           H  
ATOM   2229  N   THR A 147      13.060  59.999 -43.487  1.00 48.54           N  
ATOM   2230  H   THR A 147      12.886  59.062 -43.154  1.00 48.54           H  
ATOM   2231  CA  THR A 147      14.008  60.149 -44.594  1.00 48.54           C  
ATOM   2232  HA  THR A 147      13.914  61.149 -45.018  1.00 48.54           H  
ATOM   2233  C   THR A 147      13.594  59.163 -45.665  1.00 48.54           C  
ATOM   2234  CB  THR A 147      15.478  60.009 -44.190  1.00 48.54           C  
ATOM   2235  HB  THR A 147      16.093  59.943 -45.087  1.00 48.54           H  
ATOM   2236  O   THR A 147      13.657  57.954 -45.475  1.00 48.54           O  
ATOM   2237  CG2 THR A 147      15.920  61.230 -43.380  1.00 48.54           C  
ATOM   2238 HG21 THR A 147      15.777  62.138 -43.967  1.00 48.54           H  
ATOM   2239 HG22 THR A 147      15.344  61.294 -42.457  1.00 48.54           H  
ATOM   2240 HG23 THR A 147      16.977  61.127 -43.135  1.00 48.54           H  
ATOM   2241  OG1 THR A 147      15.679  58.866 -43.401  1.00 48.54           O  
ATOM   2242  HG1 THR A 147      15.479  58.099 -43.944  1.00 48.54           H  
ATOM   2243  N   SER A 148      13.063  59.758 -46.728  1.00 47.92           N  
ATOM   2244  H   SER A 148      13.055  60.768 -46.711  1.00 47.92           H  
ATOM   2245  CA  SER A 148      12.604  59.172 -47.977  1.00 47.92           C  
ATOM   2246  HA  SER A 148      11.565  58.858 -47.885  1.00 47.92           H  
ATOM   2247  C   SER A 148      13.474  58.002 -48.423  1.00 47.92           C  
ATOM   2248  CB  SER A 148      12.711  60.290 -49.023  1.00 47.92           C  
ATOM   2249  HB2 SER A 148      13.755  60.453 -49.293  1.00 47.92           H  
ATOM   2250  HB3 SER A 148      12.327  61.216 -48.596  1.00 47.92           H  
ATOM   2251  O   SER A 148      14.673  58.176 -48.636  1.00 47.92           O  
ATOM   2252  OG  SER A 148      11.964  60.023 -50.182  1.00 47.92           O  
ATOM   2253  HG  SER A 148      12.225  59.200 -50.602  1.00 47.92           H  
ATOM   2254  N   ALA A 149      12.843  56.848 -48.627  1.00 52.70           N  
ATOM   2255  H   ALA A 149      11.860  56.783 -48.403  1.00 52.70           H  
ATOM   2256  CA  ALA A 149      13.331  55.877 -49.587  1.00 52.70           C  
ATOM   2257  HA  ALA A 149      14.317  55.521 -49.287  1.00 52.70           H  
ATOM   2258  C   ALA A 149      13.430  56.596 -50.941  1.00 52.70           C  
ATOM   2259  CB  ALA A 149      12.359  54.690 -49.623  1.00 52.70           C  
ATOM   2260  HB1 ALA A 149      11.364  55.021 -49.923  1.00 52.70           H  
ATOM   2261  HB2 ALA A 149      12.309  54.213 -48.644  1.00 52.70           H  
ATOM   2262  HB3 ALA A 149      12.705  53.957 -50.352  1.00 52.70           H  
ATOM   2263  O   ALA A 149      12.466  57.218 -51.394  1.00 52.70           O  
ATOM   2264  N   LYS A 150      14.630  56.624 -51.513  1.00 58.24           N  
ATOM   2265  H   LYS A 150      15.385  56.172 -51.017  1.00 58.24           H  
ATOM   2266  CA  LYS A 150      14.809  56.730 -52.954  1.00 58.24           C  
ATOM   2267  HA  LYS A 150      13.863  56.925 -53.458  1.00 58.24           H  
ATOM   2268  C   LYS A 150      15.266  55.346 -53.364  1.00 58.24           C  
ATOM   2269  CB  LYS A 150      15.821  57.817 -53.344  1.00 58.24           C  
ATOM   2270  HB2 LYS A 150      16.702  57.748 -52.706  1.00 58.24           H  
ATOM   2271  HB3 LYS A 150      16.128  57.639 -54.374  1.00 58.24           H  
ATOM   2272  O   LYS A 150      16.392  54.958 -53.052  1.00 58.24           O  
ATOM   2273  CG  LYS A 150      15.211  59.222 -53.255  1.00 58.24           C  
ATOM   2274  HG2 LYS A 150      14.924  59.432 -52.225  1.00 58.24           H  
ATOM   2275  HG3 LYS A 150      14.324  59.269 -53.888  1.00 58.24           H  
ATOM   2276  CD  LYS A 150      16.227  60.269 -53.729  1.00 58.24           C  
ATOM   2277  HD2 LYS A 150      16.533  60.026 -54.746  1.00 58.24           H  
ATOM   2278  HD3 LYS A 150      17.100  60.239 -53.077  1.00 58.24           H  
ATOM   2279  CE  LYS A 150      15.599  61.667 -53.703  1.00 58.24           C  
ATOM   2280  HE2 LYS A 150      15.287  61.890 -52.683  1.00 58.24           H  
ATOM   2281  HE3 LYS A 150      14.708  61.650 -54.330  1.00 58.24           H  
ATOM   2282  NZ  LYS A 150      16.552  62.692 -54.197  1.00 58.24           N  
ATOM   2283  HZ1 LYS A 150      17.387  62.711 -53.629  1.00 58.24           H  
ATOM   2284  HZ2 LYS A 150      16.125  63.607 -54.199  1.00 58.24           H  
ATOM   2285  HZ3 LYS A 150      16.822  62.473 -55.145  1.00 58.24           H  
ATOM   2286  N   ASP A 151      14.347  54.605 -53.954  1.00 57.13           N  
ATOM   2287  H   ASP A 151      13.419  54.972 -54.107  1.00 57.13           H  
ATOM   2288  CA  ASP A 151      14.661  53.388 -54.672  1.00 57.13           C  
ATOM   2289  HA  ASP A 151      15.129  52.678 -53.990  1.00 57.13           H  
ATOM   2290  C   ASP A 151      15.663  53.746 -55.775  1.00 57.13           C  
ATOM   2291  CB  ASP A 151      13.352  52.773 -55.188  1.00 57.13           C  
ATOM   2292  HB2 ASP A 151      13.583  51.927 -55.834  1.00 57.13           H  
ATOM   2293  HB3 ASP A 151      12.805  53.519 -55.765  1.00 57.13           H  
ATOM   2294  O   ASP A 151      15.509  54.735 -56.491  1.00 57.13           O  
ATOM   2295  CG  ASP A 151      12.498  52.286 -54.009  1.00 57.13           C  
ATOM   2296  OD1 ASP A 151      13.066  51.541 -53.175  1.00 57.13           O  
ATOM   2297  OD2 ASP A 151      11.349  52.751 -53.852  1.00 57.13           O  
ATOM   2298  N   ILE A 152      16.769  53.003 -55.835  1.00 60.31           N  
ATOM   2299  H   ILE A 152      16.869  52.241 -55.180  1.00 60.31           H  
ATOM   2300  CA  ILE A 152      17.821  53.230 -56.834  1.00 60.31           C  
ATOM   2301  HA  ILE A 152      17.885  54.302 -57.020  1.00 60.31           H  
ATOM   2302  C   ILE A 152      17.414  52.633 -58.197  1.00 60.31           C  
ATOM   2303  CB  ILE A 152      19.200  52.794 -56.261  1.00 60.31           C  
ATOM   2304  HB  ILE A 152      19.081  51.826 -55.775  1.00 60.31           H  
ATOM   2305  O   ILE A 152      17.987  53.032 -59.202  1.00 60.31           O  
ATOM   2306  CG1 ILE A 152      19.654  53.837 -55.208  1.00 60.31           C  
ATOM   2307 HG12 ILE A 152      18.875  53.929 -54.451  1.00 60.31           H  
ATOM   2308 HG13 ILE A 152      19.766  54.810 -55.686  1.00 60.31           H  
ATOM   2309  CG2 ILE A 152      20.297  52.642 -57.325  1.00 60.31           C  
ATOM   2310 HG21 ILE A 152      20.449  53.585 -57.850  1.00 60.31           H  
ATOM   2311 HG22 ILE A 152      19.994  51.886 -58.050  1.00 60.31           H  
ATOM   2312 HG23 ILE A 152      21.235  52.304 -56.886  1.00 60.31           H  
ATOM   2313  CD1 ILE A 152      20.963  53.502 -54.476  1.00 60.31           C  
ATOM   2314 HD11 ILE A 152      20.918  52.488 -54.079  1.00 60.31           H  
ATOM   2315 HD12 ILE A 152      21.815  53.597 -55.149  1.00 60.31           H  
ATOM   2316 HD13 ILE A 152      21.100  54.201 -53.651  1.00 60.31           H  
ATOM   2317  N   PHE A 153      16.394  51.764 -58.266  1.00 39.32           N  
ATOM   2318  H   PHE A 153      15.903  51.541 -57.412  1.00 39.32           H  
ATOM   2319  CA  PHE A 153      15.835  51.230 -59.520  1.00 39.32           C  
ATOM   2320  HA  PHE A 153      15.820  52.022 -60.268  1.00 39.32           H  
ATOM   2321  C   PHE A 153      14.386  50.731 -59.357  1.00 39.32           C  
ATOM   2322  CB  PHE A 153      16.712  50.075 -60.048  1.00 39.32           C  
ATOM   2323  HB2 PHE A 153      16.197  49.602 -60.884  1.00 39.32           H  
ATOM   2324  HB3 PHE A 153      16.819  49.321 -59.268  1.00 39.32           H  
ATOM   2325  O   PHE A 153      14.146  49.523 -59.330  1.00 39.32           O  
ATOM   2326  CG  PHE A 153      18.081  50.471 -60.553  1.00 39.32           C  
ATOM   2327  CD1 PHE A 153      18.204  51.172 -61.766  1.00 39.32           C  
ATOM   2328  HD1 PHE A 153      17.322  51.421 -62.337  1.00 39.32           H  
ATOM   2329  CD2 PHE A 153      19.230  50.154 -59.807  1.00 39.32           C  
ATOM   2330  HD2 PHE A 153      19.136  49.611 -58.878  1.00 39.32           H  
ATOM   2331  CE1 PHE A 153      19.471  51.573 -62.221  1.00 39.32           C  
ATOM   2332  HE1 PHE A 153      19.561  52.124 -63.146  1.00 39.32           H  
ATOM   2333  CE2 PHE A 153      20.498  50.559 -60.260  1.00 39.32           C  
ATOM   2334  HE2 PHE A 153      21.380  50.324 -59.683  1.00 39.32           H  
ATOM   2335  CZ  PHE A 153      20.617  51.274 -61.464  1.00 39.32           C  
ATOM   2336  HZ  PHE A 153      21.589  51.591 -61.811  1.00 39.32           H  
ATOM   2337  N   GLY A 154      13.414  51.633 -59.258  1.00 41.26           N  
ATOM   2338  H   GLY A 154      13.623  52.613 -59.131  1.00 41.26           H  
ATOM   2339  CA  GLY A 154      11.985  51.289 -59.268  1.00 41.26           C  
ATOM   2340  HA2 GLY A 154      11.659  51.048 -60.280  1.00 41.26           H  
ATOM   2341  HA3 GLY A 154      11.797  50.433 -58.621  1.00 41.26           H  
ATOM   2342  C   GLY A 154      11.118  52.422 -58.766  1.00 41.26           C  
ATOM   2343  O   GLY A 154       9.905  52.372 -59.054  1.00 41.26           O  
ATOM   2344  OXT GLY A 154      11.710  53.326 -58.140  1.00 41.26           O  
TER    2345      GLY A 154                                                       
END   
