# Supplementary material for: Widespread Horizontal Gene Transfer Among Animal Viruses
Source: bioRxiv. 2024 Mar 26:2024.03.25.586562. Preprint. [Version 2] doi: 10.1101/2024.03.25.586562 (PMC11071296; doi:10.1101/2024.03.25.586562)
Supplement: Supplement 7 [file media-7.zip › File7_PDB/IridoYP654654_Adenain.pdb]

ATOM      1  N   LYS A   1     -15.436  16.823  10.532  1.00 55.31           N  
ATOM      2  H   LYS A   1     -14.790  17.566  10.758  1.00 55.31           H  
ATOM      3  H2  LYS A   1     -15.949  17.068   9.697  1.00 55.31           H  
ATOM      4  H3  LYS A   1     -16.106  16.731  11.281  1.00 55.31           H  
ATOM      5  CA  LYS A   1     -14.729  15.527  10.361  1.00 55.31           C  
ATOM      6  HA  LYS A   1     -14.075  15.560   9.490  1.00 55.31           H  
ATOM      7  C   LYS A   1     -15.794  14.462  10.127  1.00 55.31           C  
ATOM      8  CB  LYS A   1     -13.889  15.175  11.613  1.00 55.31           C  
ATOM      9  HB2 LYS A   1     -13.580  14.133  11.537  1.00 55.31           H  
ATOM     10  HB3 LYS A   1     -14.511  15.271  12.502  1.00 55.31           H  
ATOM     11  O   LYS A   1     -16.723  14.428  10.920  1.00 55.31           O  
ATOM     12  CG  LYS A   1     -12.620  16.036  11.783  1.00 55.31           C  
ATOM     13  HG2 LYS A   1     -11.968  15.876  10.923  1.00 55.31           H  
ATOM     14  HG3 LYS A   1     -12.895  17.089  11.822  1.00 55.31           H  
ATOM     15  CD  LYS A   1     -11.854  15.673  13.072  1.00 55.31           C  
ATOM     16  HD2 LYS A   1     -11.638  14.605  13.067  1.00 55.31           H  
ATOM     17  HD3 LYS A   1     -12.484  15.892  13.934  1.00 55.31           H  
ATOM     18  CE  LYS A   1     -10.529  16.449  13.198  1.00 55.31           C  
ATOM     19  HE2 LYS A   1     -10.743  17.518  13.182  1.00 55.31           H  
ATOM     20  HE3 LYS A   1      -9.908  16.222  12.332  1.00 55.31           H  
ATOM     21  NZ  LYS A   1      -9.791  16.104  14.446  1.00 55.31           N  
ATOM     22  HZ1 LYS A   1      -9.565  15.120  14.480  1.00 55.31           H  
ATOM     23  HZ2 LYS A   1      -8.921  16.614  14.506  1.00 55.31           H  
ATOM     24  HZ3 LYS A   1     -10.331  16.326  15.270  1.00 55.31           H  
ATOM     25  N   ARG A   2     -15.740  13.666   9.051  1.00 63.89           N  
ATOM     26  H   ARG A   2     -14.923  13.675   8.457  1.00 63.89           H  
ATOM     27  CA  ARG A   2     -16.632  12.498   8.943  1.00 63.89           C  
ATOM     28  HA  ARG A   2     -17.640  12.756   9.264  1.00 63.89           H  
ATOM     29  C   ARG A   2     -16.101  11.443   9.911  1.00 63.89           C  
ATOM     30  CB  ARG A   2     -16.707  11.948   7.505  1.00 63.89           C  
ATOM     31  HB2 ARG A   2     -15.701  11.772   7.126  1.00 63.89           H  
ATOM     32  HB3 ARG A   2     -17.227  10.990   7.535  1.00 63.89           H  
ATOM     33  O   ARG A   2     -14.931  11.088   9.808  1.00 63.89           O  
ATOM     34  CG  ARG A   2     -17.468  12.877   6.545  1.00 63.89           C  
ATOM     35  HG2 ARG A   2     -18.451  13.103   6.958  1.00 63.89           H  
ATOM     36  HG3 ARG A   2     -16.913  13.811   6.450  1.00 63.89           H  
ATOM     37  CD  ARG A   2     -17.650  12.227   5.162  1.00 63.89           C  
ATOM     38  HD2 ARG A   2     -18.693  11.928   5.056  1.00 63.89           H  
ATOM     39  HD3 ARG A   2     -17.035  11.329   5.098  1.00 63.89           H  
ATOM     40  NE  ARG A   2     -17.273  13.139   4.062  1.00 63.89           N  
ATOM     41  HE  ARG A   2     -16.843  14.017   4.315  1.00 63.89           H  
ATOM     42  NH1 ARG A   2     -17.997  11.832   2.314  1.00 63.89           N  
ATOM     43 HH11 ARG A   2     -18.124  11.681   1.323  1.00 63.89           H  
ATOM     44 HH12 ARG A   2     -18.356  11.148   2.964  1.00 63.89           H  
ATOM     45  NH2 ARG A   2     -16.983  13.771   1.892  1.00 63.89           N  
ATOM     46 HH21 ARG A   2     -16.557  14.640   2.181  1.00 63.89           H  
ATOM     47 HH22 ARG A   2     -17.101  13.582   0.906  1.00 63.89           H  
ATOM     48  CZ  ARG A   2     -17.420  12.909   2.767  1.00 63.89           C  
ATOM     49  N   HIS A   3     -16.916  11.030  10.874  1.00 75.25           N  
ATOM     50  H   HIS A   3     -17.868  11.366  10.899  1.00 75.25           H  
ATOM     51  CA  HIS A   3     -16.605   9.881  11.714  1.00 75.25           C  
ATOM     52  HA  HIS A   3     -15.546   9.883  11.971  1.00 75.25           H  
ATOM     53  C   HIS A   3     -16.918   8.644  10.871  1.00 75.25           C  
ATOM     54  CB  HIS A   3     -17.424   9.963  13.013  1.00 75.25           C  
ATOM     55  HB2 HIS A   3     -18.453   9.655  12.828  1.00 75.25           H  
ATOM     56  HB3 HIS A   3     -17.445  10.997  13.356  1.00 75.25           H  
ATOM     57  O   HIS A   3     -18.072   8.433  10.507  1.00 75.25           O  
ATOM     58  CG  HIS A   3     -16.846   9.133  14.128  1.00 75.25           C  
ATOM     59  CD2 HIS A   3     -15.868   9.530  15.000  1.00 75.25           C  
ATOM     60  HD2 HIS A   3     -15.372  10.490  15.010  1.00 75.25           H  
ATOM     61  ND1 HIS A   3     -17.206   7.852  14.481  1.00 75.25           N  
ATOM     62  HD1 HIS A   3     -17.899   7.267  14.035  1.00 75.25           H  
ATOM     63  CE1 HIS A   3     -16.460   7.489  15.540  1.00 75.25           C  
ATOM     64  HE1 HIS A   3     -16.511   6.532  16.038  1.00 75.25           H  
ATOM     65  NE2 HIS A   3     -15.626   8.483  15.885  1.00 75.25           N  
ATOM     66  N   VAL A   4     -15.890   7.912  10.449  1.00 71.33           N  
ATOM     67  H   VAL A   4     -14.964   8.107  10.802  1.00 71.33           H  
ATOM     68  CA  VAL A   4     -16.085   6.651   9.731  1.00 71.33           C  
ATOM     69  HA  VAL A   4     -17.011   6.689   9.158  1.00 71.33           H  
ATOM     70  C   VAL A   4     -16.224   5.569  10.788  1.00 71.33           C  
ATOM     71  CB  VAL A   4     -14.942   6.354   8.743  1.00 71.33           C  
ATOM     72  HB  VAL A   4     -13.997   6.299   9.284  1.00 71.33           H  
ATOM     73  O   VAL A   4     -15.325   5.395  11.607  1.00 71.33           O  
ATOM     74  CG1 VAL A   4     -15.183   5.030   8.008  1.00 71.33           C  
ATOM     75 HG11 VAL A   4     -14.396   4.861   7.273  1.00 71.33           H  
ATOM     76 HG12 VAL A   4     -16.149   5.039   7.503  1.00 71.33           H  
ATOM     77 HG13 VAL A   4     -15.158   4.199   8.713  1.00 71.33           H  
ATOM     78  CG2 VAL A   4     -14.833   7.468   7.688  1.00 71.33           C  
ATOM     79 HG21 VAL A   4     -14.594   8.417   8.168  1.00 71.33           H  
ATOM     80 HG22 VAL A   4     -14.035   7.223   6.987  1.00 71.33           H  
ATOM     81 HG23 VAL A   4     -15.774   7.555   7.145  1.00 71.33           H  
ATOM     82  N   ASP A   5     -17.363   4.887  10.795  1.00 75.53           N  
ATOM     83  H   ASP A   5     -18.079   5.089  10.111  1.00 75.53           H  
ATOM     84  CA  ASP A   5     -17.534   3.686  11.599  1.00 75.53           C  
ATOM     85  HA  ASP A   5     -17.028   3.815  12.556  1.00 75.53           H  
ATOM     86  C   ASP A   5     -16.886   2.501  10.878  1.00 75.53           C  
ATOM     87  CB  ASP A   5     -19.013   3.448  11.907  1.00 75.53           C  
ATOM     88  HB2 ASP A   5     -19.573   3.398  10.973  1.00 75.53           H  
ATOM     89  HB3 ASP A   5     -19.394   4.281  12.498  1.00 75.53           H  
ATOM     90  O   ASP A   5     -17.424   1.942   9.919  1.00 75.53           O  
ATOM     91  CG  ASP A   5     -19.209   2.148  12.687  1.00 75.53           C  
ATOM     92  OD1 ASP A   5     -18.214   1.638  13.260  1.00 75.53           O  
ATOM     93  OD2 ASP A   5     -20.344   1.642  12.661  1.00 75.53           O  
ATOM     94  N   TRP A   6     -15.693   2.139  11.336  1.00 73.23           N  
ATOM     95  H   TRP A   6     -15.286   2.673  12.091  1.00 73.23           H  
ATOM     96  CA  TRP A   6     -14.932   1.024  10.786  1.00 73.23           C  
ATOM     97  HA  TRP A   6     -14.992   1.061   9.699  1.00 73.23           H  
ATOM     98  C   TRP A   6     -15.490  -0.338  11.208  1.00 73.23           C  
ATOM     99  CB  TRP A   6     -13.464   1.188  11.187  1.00 73.23           C  
ATOM    100  HB2 TRP A   6     -13.378   1.109  12.271  1.00 73.23           H  
ATOM    101  HB3 TRP A   6     -12.889   0.371  10.751  1.00 73.23           H  
ATOM    102  O   TRP A   6     -15.179  -1.331  10.561  1.00 73.23           O  
ATOM    103  CG  TRP A   6     -12.856   2.481  10.736  1.00 73.23           C  
ATOM    104  CD1 TRP A   6     -12.569   3.542  11.523  1.00 73.23           C  
ATOM    105  HD1 TRP A   6     -12.736   3.577  12.590  1.00 73.23           H  
ATOM    106  CD2 TRP A   6     -12.492   2.881   9.383  1.00 73.23           C  
ATOM    107  CE2 TRP A   6     -11.954   4.202   9.427  1.00 73.23           C  
ATOM    108  CE3 TRP A   6     -12.581   2.264   8.118  1.00 73.23           C  
ATOM    109  HE3 TRP A   6     -12.999   1.271   8.049  1.00 73.23           H  
ATOM    110  NE1 TRP A   6     -12.032   4.557  10.757  1.00 73.23           N  
ATOM    111  HE1 TRP A   6     -11.730   5.436  11.152  1.00 73.23           H  
ATOM    112  CH2 TRP A   6     -11.586   4.219   7.036  1.00 73.23           C  
ATOM    113  HH2 TRP A   6     -11.242   4.710   6.138  1.00 73.23           H  
ATOM    114  CZ2 TRP A   6     -11.492   4.866   8.281  1.00 73.23           C  
ATOM    115  HZ2 TRP A   6     -11.073   5.859   8.358  1.00 73.23           H  
ATOM    116  CZ3 TRP A   6     -12.147   2.932   6.958  1.00 73.23           C  
ATOM    117  HZ3 TRP A   6     -12.258   2.447   5.999  1.00 73.23           H  
ATOM    118  N   THR A   7     -16.344  -0.406  12.234  1.00 76.05           N  
ATOM    119  H   THR A   7     -16.688   0.444  12.658  1.00 76.05           H  
ATOM    120  CA  THR A   7     -16.820  -1.688  12.786  1.00 76.05           C  
ATOM    121  HA  THR A   7     -15.955  -2.331  12.950  1.00 76.05           H  
ATOM    122  C   THR A   7     -17.745  -2.449  11.835  1.00 76.05           C  
ATOM    123  CB  THR A   7     -17.517  -1.502  14.141  1.00 76.05           C  
ATOM    124  HB  THR A   7     -17.729  -2.493  14.543  1.00 76.05           H  
ATOM    125  O   THR A   7     -17.867  -3.667  11.929  1.00 76.05           O  
ATOM    126  CG2 THR A   7     -16.654  -0.756  15.160  1.00 76.05           C  
ATOM    127 HG21 THR A   7     -16.484   0.273  14.844  1.00 76.05           H  
ATOM    128 HG22 THR A   7     -17.168  -0.748  16.121  1.00 76.05           H  
ATOM    129 HG23 THR A   7     -15.698  -1.266  15.275  1.00 76.05           H  
ATOM    130  OG1 THR A   7     -18.740  -0.823  14.010  1.00 76.05           O  
ATOM    131  HG1 THR A   7     -18.587   0.098  13.784  1.00 76.05           H  
ATOM    132  N   SER A   8     -18.354  -1.749  10.875  1.00 82.43           N  
ATOM    133  H   SER A   8     -18.237  -0.746  10.888  1.00 82.43           H  
ATOM    134  CA  SER A   8     -19.253  -2.323   9.868  1.00 82.43           C  
ATOM    135  HA  SER A   8     -19.749  -3.192  10.299  1.00 82.43           H  
ATOM    136  C   SER A   8     -18.547  -2.814   8.598  1.00 82.43           C  
ATOM    137  CB  SER A   8     -20.341  -1.303   9.523  1.00 82.43           C  
ATOM    138  HB2 SER A   8     -20.951  -1.682   8.703  1.00 82.43           H  
ATOM    139  HB3 SER A   8     -20.981  -1.159  10.394  1.00 82.43           H  
ATOM    140  O   SER A   8     -19.185  -3.417   7.735  1.00 82.43           O  
ATOM    141  OG  SER A   8     -19.775  -0.055   9.158  1.00 82.43           O  
ATOM    142  HG  SER A   8     -19.836   0.524   9.921  1.00 82.43           H  
ATOM    143  N   HIS A   9     -17.239  -2.579   8.458  1.00 85.73           N  
ATOM    144  H   HIS A   9     -16.728  -2.197   9.240  1.00 85.73           H  
ATOM    145  CA  HIS A   9     -16.495  -2.908   7.245  1.00 85.73           C  
ATOM    146  HA  HIS A   9     -17.191  -3.242   6.475  1.00 85.73           H  
ATOM    147  C   HIS A   9     -15.525  -4.060   7.508  1.00 85.73           C  
ATOM    148  CB  HIS A   9     -15.808  -1.647   6.699  1.00 85.73           C  
ATOM    149  HB2 HIS A   9     -15.195  -1.917   5.840  1.00 85.73           H  
ATOM    150  HB3 HIS A   9     -15.152  -1.235   7.466  1.00 85.73           H  
ATOM    151  O   HIS A   9     -14.890  -4.131   8.550  1.00 85.73           O  
ATOM    152  CG  HIS A   9     -16.798  -0.585   6.274  1.00 85.73           C  
ATOM    153  CD2 HIS A   9     -17.236  -0.337   5.000  1.00 85.73           C  
ATOM    154  HD2 HIS A   9     -16.912  -0.853   4.108  1.00 85.73           H  
ATOM    155  ND1 HIS A   9     -17.486   0.274   7.105  1.00 85.73           N  
ATOM    156  HD1 HIS A   9     -17.482   0.289   8.114  1.00 85.73           H  
ATOM    157  CE1 HIS A   9     -18.328   0.997   6.353  1.00 85.73           C  
ATOM    158  HE1 HIS A   9     -19.037   1.711   6.746  1.00 85.73           H  
ATOM    159  NE2 HIS A   9     -18.197   0.679   5.055  1.00 85.73           N  
ATOM    160  N   ARG A  10     -15.373  -4.979   6.550  1.00 91.27           N  
ATOM    161  H   ARG A  10     -15.992  -4.938   5.753  1.00 91.27           H  
ATOM    162  CA  ARG A  10     -14.337  -6.026   6.626  1.00 91.27           C  
ATOM    163  HA  ARG A  10     -14.139  -6.256   7.673  1.00 91.27           H  
ATOM    164  C   ARG A  10     -13.004  -5.565   6.043  1.00 91.27           C  
ATOM    165  CB  ARG A  10     -14.848  -7.300   5.945  1.00 91.27           C  
ATOM    166  HB2 ARG A  10     -15.116  -7.084   4.911  1.00 91.27           H  
ATOM    167  HB3 ARG A  10     -15.735  -7.649   6.474  1.00 91.27           H  
ATOM    168  O   ARG A  10     -11.943  -5.926   6.548  1.00 91.27           O  
ATOM    169  CG  ARG A  10     -13.777  -8.397   5.970  1.00 91.27           C  
ATOM    170  HG2 ARG A  10     -13.435  -8.550   6.994  1.00 91.27           H  
ATOM    171  HG3 ARG A  10     -12.927  -8.104   5.354  1.00 91.27           H  
ATOM    172  CD  ARG A  10     -14.336  -9.706   5.429  1.00 91.27           C  
ATOM    173  HD2 ARG A  10     -14.739  -9.544   4.429  1.00 91.27           H  
ATOM    174  HD3 ARG A  10     -15.140 -10.034   6.087  1.00 91.27           H  
ATOM    175  NE  ARG A  10     -13.269 -10.714   5.381  1.00 91.27           N  
ATOM    176  HE  ARG A  10     -12.322 -10.370   5.443  1.00 91.27           H  
ATOM    177  NH1 ARG A  10     -14.616 -12.576   5.297  1.00 91.27           N  
ATOM    178 HH11 ARG A  10     -14.716 -13.580   5.341  1.00 91.27           H  
ATOM    179 HH12 ARG A  10     -15.430 -11.984   5.212  1.00 91.27           H  
ATOM    180  NH2 ARG A  10     -12.409 -12.791   5.504  1.00 91.27           N  
ATOM    181 HH21 ARG A  10     -11.523 -12.368   5.741  1.00 91.27           H  
ATOM    182 HH22 ARG A  10     -12.525 -13.784   5.645  1.00 91.27           H  
ATOM    183  CZ  ARG A  10     -13.440 -12.018   5.383  1.00 91.27           C  
ATOM    184  N   PHE A  11     -13.076  -4.807   4.954  1.00 93.54           N  
ATOM    185  H   PHE A  11     -13.984  -4.483   4.653  1.00 93.54           H  
ATOM    186  CA  PHE A  11     -11.921  -4.378   4.183  1.00 93.54           C  
ATOM    187  HA  PHE A  11     -11.016  -4.737   4.673  1.00 93.54           H  
ATOM    188  C   PHE A  11     -11.861  -2.858   4.119  1.00 93.54           C  
ATOM    189  CB  PHE A  11     -11.958  -4.986   2.776  1.00 93.54           C  
ATOM    190  HB2 PHE A  11     -11.088  -4.633   2.222  1.00 93.54           H  
ATOM    191  HB3 PHE A  11     -12.843  -4.622   2.254  1.00 93.54           H  
ATOM    192  O   PHE A  11     -12.880  -2.206   3.893  1.00 93.54           O  
ATOM    193  CG  PHE A  11     -11.951  -6.501   2.755  1.00 93.54           C  
ATOM    194  CD1 PHE A  11     -10.752  -7.200   2.984  1.00 93.54           C  
ATOM    195  HD1 PHE A  11      -9.843  -6.657   3.195  1.00 93.54           H  
ATOM    196  CD2 PHE A  11     -13.135  -7.212   2.482  1.00 93.54           C  
ATOM    197  HD2 PHE A  11     -14.052  -6.677   2.283  1.00 93.54           H  
ATOM    198  CE1 PHE A  11     -10.737  -8.605   2.924  1.00 93.54           C  
ATOM    199  HE1 PHE A  11      -9.811  -9.141   3.069  1.00 93.54           H  
ATOM    200  CE2 PHE A  11     -13.119  -8.617   2.429  1.00 93.54           C  
ATOM    201  HE2 PHE A  11     -14.022  -9.156   2.184  1.00 93.54           H  
ATOM    202  CZ  PHE A  11     -11.920  -9.314   2.654  1.00 93.54           C  
ATOM    203  HZ  PHE A  11     -11.899 -10.392   2.593  1.00 93.54           H  
ATOM    204  N   VAL A  12     -10.655  -2.311   4.250  1.00 92.69           N  
ATOM    205  H   VAL A  12      -9.881  -2.915   4.486  1.00 92.69           H  
ATOM    206  CA  VAL A  12     -10.366  -0.904   3.964  1.00 92.69           C  
ATOM    207  HA  VAL A  12     -11.278  -0.428   3.603  1.00 92.69           H  
ATOM    208  C   VAL A  12      -9.328  -0.832   2.861  1.00 92.69           C  
ATOM    209  CB  VAL A  12      -9.899  -0.121   5.202  1.00 92.69           C  
ATOM    210  HB  VAL A  12      -8.891  -0.429   5.479  1.00 92.69           H  
ATOM    211  O   VAL A  12      -8.320  -1.534   2.903  1.00 92.69           O  
ATOM    212  CG1 VAL A  12      -9.882   1.374   4.874  1.00 92.69           C  
ATOM    213 HG11 VAL A  12     -10.842   1.682   4.461  1.00 92.69           H  
ATOM    214 HG12 VAL A  12      -9.685   1.945   5.782  1.00 92.69           H  
ATOM    215 HG13 VAL A  12      -9.100   1.593   4.147  1.00 92.69           H  
ATOM    216  CG2 VAL A  12     -10.820  -0.355   6.400  1.00 92.69           C  
ATOM    217 HG21 VAL A  12     -10.525   0.283   7.233  1.00 92.69           H  
ATOM    218 HG22 VAL A  12     -11.856  -0.151   6.130  1.00 92.69           H  
ATOM    219 HG23 VAL A  12     -10.721  -1.390   6.726  1.00 92.69           H  
ATOM    220  N   VAL A  13      -9.576   0.013   1.866  1.00 94.84           N  
ATOM    221  H   VAL A  13     -10.403   0.590   1.915  1.00 94.84           H  
ATOM    222  CA  VAL A  13      -8.711   0.165   0.697  1.00 94.84           C  
ATOM    223  HA  VAL A  13      -7.870  -0.525   0.772  1.00 94.84           H  
ATOM    224  C   VAL A  13      -8.158   1.585   0.670  1.00 94.84           C  
ATOM    225  CB  VAL A  13      -9.476  -0.181  -0.593  1.00 94.84           C  
ATOM    226  HB  VAL A  13     -10.274   0.545  -0.751  1.00 94.84           H  
ATOM    227  O   VAL A  13      -8.924   2.547   0.632  1.00 94.84           O  
ATOM    228  CG1 VAL A  13      -8.533  -0.145  -1.793  1.00 94.84           C  
ATOM    229 HG11 VAL A  13      -7.741  -0.879  -1.641  1.00 94.84           H  
ATOM    230 HG12 VAL A  13      -8.102   0.850  -1.912  1.00 94.84           H  
ATOM    231 HG13 VAL A  13      -9.086  -0.389  -2.699  1.00 94.84           H  
ATOM    232  CG2 VAL A  13     -10.099  -1.585  -0.533  1.00 94.84           C  
ATOM    233 HG21 VAL A  13     -10.540  -1.842  -1.496  1.00 94.84           H  
ATOM    234 HG22 VAL A  13     -10.892  -1.610   0.214  1.00 94.84           H  
ATOM    235 HG23 VAL A  13      -9.344  -2.326  -0.269  1.00 94.84           H  
ATOM    236  N   PHE A  14      -6.833   1.720   0.663  1.00 94.31           N  
ATOM    237  H   PHE A  14      -6.267   0.885   0.708  1.00 94.31           H  
ATOM    238  CA  PHE A  14      -6.146   3.006   0.595  1.00 94.31           C  
ATOM    239  HA  PHE A  14      -6.896   3.796   0.615  1.00 94.31           H  
ATOM    240  C   PHE A  14      -5.308   3.112  -0.681  1.00 94.31           C  
ATOM    241  CB  PHE A  14      -5.251   3.230   1.816  1.00 94.31           C  
ATOM    242  HB2 PHE A  14      -4.809   4.223   1.739  1.00 94.31           H  
ATOM    243  HB3 PHE A  14      -4.424   2.520   1.795  1.00 94.31           H  
ATOM    244  O   PHE A  14      -4.444   2.263  -0.916  1.00 94.31           O  
ATOM    245  CG  PHE A  14      -5.952   3.123   3.149  1.00 94.31           C  
ATOM    246  CD1 PHE A  14      -6.610   4.246   3.680  1.00 94.31           C  
ATOM    247  HD1 PHE A  14      -6.638   5.171   3.124  1.00 94.31           H  
ATOM    248  CD2 PHE A  14      -5.925   1.913   3.869  1.00 94.31           C  
ATOM    249  HD2 PHE A  14      -5.435   1.044   3.457  1.00 94.31           H  
ATOM    250  CE1 PHE A  14      -7.219   4.169   4.944  1.00 94.31           C  
ATOM    251  HE1 PHE A  14      -7.719   5.031   5.361  1.00 94.31           H  
ATOM    252  CE2 PHE A  14      -6.525   1.841   5.138  1.00 94.31           C  
ATOM    253  HE2 PHE A  14      -6.492   0.919   5.700  1.00 94.31           H  
ATOM    254  CZ  PHE A  14      -7.161   2.973   5.679  1.00 94.31           C  
ATOM    255  HZ  PHE A  14      -7.613   2.917   6.658  1.00 94.31           H  
ATOM    256  N   PRO A  15      -5.482   4.166  -1.493  1.00 94.38           N  
ATOM    257  CA  PRO A  15      -4.519   4.476  -2.537  1.00 94.38           C  
ATOM    258  HA  PRO A  15      -4.330   3.602  -3.159  1.00 94.38           H  
ATOM    259  C   PRO A  15      -3.204   4.943  -1.900  1.00 94.38           C  
ATOM    260  CB  PRO A  15      -5.185   5.566  -3.378  1.00 94.38           C  
ATOM    261  HB2 PRO A  15      -4.457   6.245  -3.822  1.00 94.38           H  
ATOM    262  HB3 PRO A  15      -5.793   5.100  -4.152  1.00 94.38           H  
ATOM    263  O   PRO A  15      -3.196   5.856  -1.073  1.00 94.38           O  
ATOM    264  CG  PRO A  15      -6.093   6.290  -2.382  1.00 94.38           C  
ATOM    265  HG2 PRO A  15      -5.522   7.050  -1.849  1.00 94.38           H  
ATOM    266  HG3 PRO A  15      -6.955   6.739  -2.876  1.00 94.38           H  
ATOM    267  CD  PRO A  15      -6.513   5.193  -1.407  1.00 94.38           C  
ATOM    268  HD2 PRO A  15      -7.471   4.769  -1.710  1.00 94.38           H  
ATOM    269  HD3 PRO A  15      -6.582   5.610  -0.403  1.00 94.38           H  
ATOM    270  N   VAL A  16      -2.085   4.354  -2.315  1.00 92.34           N  
ATOM    271  H   VAL A  16      -2.154   3.635  -3.021  1.00 92.34           H  
ATOM    272  CA  VAL A  16      -0.740   4.754  -1.887  1.00 92.34           C  
ATOM    273  HA  VAL A  16      -0.807   5.488  -1.083  1.00 92.34           H  
ATOM    274  C   VAL A  16      -0.051   5.413  -3.073  1.00 92.34           C  
ATOM    275  CB  VAL A  16       0.046   3.558  -1.330  1.00 92.34           C  
ATOM    276  HB  VAL A  16       0.041   2.768  -2.080  1.00 92.34           H  
ATOM    277  O   VAL A  16       0.408   4.748  -3.999  1.00 92.34           O  
ATOM    278  CG1 VAL A  16       1.494   3.929  -0.977  1.00 92.34           C  
ATOM    279 HG11 VAL A  16       2.000   3.070  -0.536  1.00 92.34           H  
ATOM    280 HG12 VAL A  16       2.044   4.210  -1.875  1.00 92.34           H  
ATOM    281 HG13 VAL A  16       1.511   4.755  -0.266  1.00 92.34           H  
ATOM    282  CG2 VAL A  16      -0.619   2.982  -0.078  1.00 92.34           C  
ATOM    283 HG21 VAL A  16      -0.684   3.744   0.698  1.00 92.34           H  
ATOM    284 HG22 VAL A  16      -0.033   2.141   0.294  1.00 92.34           H  
ATOM    285 HG23 VAL A  16      -1.622   2.628  -0.316  1.00 92.34           H  
ATOM    286  N   LYS A  17      -0.017   6.745  -3.059  1.00 90.61           N  
ATOM    287  H   LYS A  17      -0.372   7.217  -2.240  1.00 90.61           H  
ATOM    288  CA  LYS A  17       0.595   7.549  -4.121  1.00 90.61           C  
ATOM    289  HA  LYS A  17       0.532   7.005  -5.063  1.00 90.61           H  
ATOM    290  C   LYS A  17       2.069   7.777  -3.817  1.00 90.61           C  
ATOM    291  CB  LYS A  17      -0.134   8.886  -4.284  1.00 90.61           C  
ATOM    292  HB2 LYS A  17      -0.036   9.465  -3.365  1.00 90.61           H  
ATOM    293  HB3 LYS A  17       0.345   9.434  -5.095  1.00 90.61           H  
ATOM    294  O   LYS A  17       2.404   8.226  -2.724  1.00 90.61           O  
ATOM    295  CG  LYS A  17      -1.619   8.709  -4.619  1.00 90.61           C  
ATOM    296  HG2 LYS A  17      -2.134   8.228  -3.787  1.00 90.61           H  
ATOM    297  HG3 LYS A  17      -1.701   8.089  -5.511  1.00 90.61           H  
ATOM    298  CD  LYS A  17      -2.265  10.065  -4.901  1.00 90.61           C  
ATOM    299  HD2 LYS A  17      -2.054  10.745  -4.076  1.00 90.61           H  
ATOM    300  HD3 LYS A  17      -1.830  10.456  -5.820  1.00 90.61           H  
ATOM    301  CE  LYS A  17      -3.776   9.933  -5.093  1.00 90.61           C  
ATOM    302  HE2 LYS A  17      -4.201   9.479  -4.198  1.00 90.61           H  
ATOM    303  HE3 LYS A  17      -3.962   9.266  -5.935  1.00 90.61           H  
ATOM    304  NZ  LYS A  17      -4.396  11.256  -5.348  1.00 90.61           N  
ATOM    305  HZ1 LYS A  17      -4.000  11.672  -6.179  1.00 90.61           H  
ATOM    306  HZ2 LYS A  17      -5.394  11.164  -5.473  1.00 90.61           H  
ATOM    307  HZ3 LYS A  17      -4.221  11.877  -4.571  1.00 90.61           H  
ATOM    308  N   ILE A  18       2.929   7.519  -4.795  1.00 87.68           N  
ATOM    309  H   ILE A  18       2.567   7.172  -5.671  1.00 87.68           H  
ATOM    310  CA  ILE A  18       4.377   7.700  -4.683  1.00 87.68           C  
ATOM    311  HA  ILE A  18       4.626   8.067  -3.687  1.00 87.68           H  
ATOM    312  C   ILE A  18       4.800   8.751  -5.704  1.00 87.68           C  
ATOM    313  CB  ILE A  18       5.112   6.361  -4.876  1.00 87.68           C  
ATOM    314  HB  ILE A  18       4.858   6.005  -5.875  1.00 87.68           H  
ATOM    315  O   ILE A  18       4.522   8.630  -6.900  1.00 87.68           O  
ATOM    316  CG1 ILE A  18       4.661   5.292  -3.858  1.00 87.68           C  
ATOM    317 HG12 ILE A  18       3.600   5.391  -3.625  1.00 87.68           H  
ATOM    318 HG13 ILE A  18       5.213   5.407  -2.925  1.00 87.68           H  
ATOM    319  CG2 ILE A  18       6.640   6.549  -4.795  1.00 87.68           C  
ATOM    320 HG21 ILE A  18       7.146   5.595  -4.941  1.00 87.68           H  
ATOM    321 HG22 ILE A  18       6.989   7.230  -5.571  1.00 87.68           H  
ATOM    322 HG23 ILE A  18       6.918   6.944  -3.819  1.00 87.68           H  
ATOM    323  CD1 ILE A  18       4.852   3.880  -4.402  1.00 87.68           C  
ATOM    324 HD11 ILE A  18       4.176   3.732  -5.244  1.00 87.68           H  
ATOM    325 HD12 ILE A  18       4.585   3.167  -3.622  1.00 87.68           H  
ATOM    326 HD13 ILE A  18       5.883   3.709  -4.712  1.00 87.68           H  
ATOM    327  N   TYR A  19       5.472   9.787  -5.213  1.00 86.39           N  
ATOM    328  H   TYR A  19       5.710   9.791  -4.232  1.00 86.39           H  
ATOM    329  CA  TYR A  19       5.950  10.907  -6.012  1.00 86.39           C  
ATOM    330  HA  TYR A  19       5.699  10.745  -7.060  1.00 86.39           H  
ATOM    331  C   TYR A  19       7.470  11.011  -5.900  1.00 86.39           C  
ATOM    332  CB  TYR A  19       5.259  12.200  -5.561  1.00 86.39           C  
ATOM    333  HB2 TYR A  19       5.481  12.376  -4.509  1.00 86.39           H  
ATOM    334  HB3 TYR A  19       5.685  13.032  -6.123  1.00 86.39           H  
ATOM    335  O   TYR A  19       8.022  10.978  -4.803  1.00 86.39           O  
ATOM    336  CG  TYR A  19       3.755  12.207  -5.766  1.00 86.39           C  
ATOM    337  CD1 TYR A  19       3.231  12.505  -7.037  1.00 86.39           C  
ATOM    338  HD1 TYR A  19       3.910  12.715  -7.850  1.00 86.39           H  
ATOM    339  CD2 TYR A  19       2.884  11.931  -4.693  1.00 86.39           C  
ATOM    340  HD2 TYR A  19       3.288  11.698  -3.719  1.00 86.39           H  
ATOM    341  CE1 TYR A  19       1.839  12.546  -7.237  1.00 86.39           C  
ATOM    342  HE1 TYR A  19       1.446  12.788  -8.214  1.00 86.39           H  
ATOM    343  CE2 TYR A  19       1.490  11.979  -4.885  1.00 86.39           C  
ATOM    344  HE2 TYR A  19       0.822  11.795  -4.056  1.00 86.39           H  
ATOM    345  OH  TYR A  19      -0.375  12.383  -6.354  1.00 86.39           O  
ATOM    346  HH  TYR A  19      -0.544  12.687  -7.249  1.00 86.39           H  
ATOM    347  CZ  TYR A  19       0.967  12.293  -6.157  1.00 86.39           C  
ATOM    348  N   GLY A  20       8.134  11.162  -7.040  1.00 82.21           N  
ATOM    349  H   GLY A  20       7.597  11.182  -7.895  1.00 82.21           H  
ATOM    350  CA  GLY A  20       9.553  11.486  -7.154  1.00 82.21           C  
ATOM    351  HA2 GLY A  20       9.917  11.919  -6.223  1.00 82.21           H  
ATOM    352  HA3 GLY A  20      10.121  10.579  -7.364  1.00 82.21           H  
ATOM    353  C   GLY A  20       9.775  12.493  -8.282  1.00 82.21           C  
ATOM    354  O   GLY A  20       8.833  12.828  -8.997  1.00 82.21           O  
ATOM    355  N   LEU A  21      11.019  12.950  -8.471  1.00 81.55           N  
ATOM    356  H   LEU A  21      11.742  12.640  -7.839  1.00 81.55           H  
ATOM    357  CA  LEU A  21      11.364  14.010  -9.439  1.00 81.55           C  
ATOM    358  HA  LEU A  21      10.937  14.952  -9.095  1.00 81.55           H  
ATOM    359  C   LEU A  21      10.780  13.777 -10.845  1.00 81.55           C  
ATOM    360  CB  LEU A  21      12.898  14.144  -9.522  1.00 81.55           C  
ATOM    361  HB2 LEU A  21      13.147  14.756 -10.390  1.00 81.55           H  
ATOM    362  HB3 LEU A  21      13.327  13.156  -9.689  1.00 81.55           H  
ATOM    363  O   LEU A  21      10.211  14.691 -11.430  1.00 81.55           O  
ATOM    364  CG  LEU A  21      13.558  14.782  -8.286  1.00 81.55           C  
ATOM    365  HG  LEU A  21      13.235  14.254  -7.389  1.00 81.55           H  
ATOM    366  CD1 LEU A  21      15.078  14.661  -8.395  1.00 81.55           C  
ATOM    367 HD11 LEU A  21      15.547  15.095  -7.511  1.00 81.55           H  
ATOM    368 HD12 LEU A  21      15.366  13.612  -8.460  1.00 81.55           H  
ATOM    369 HD13 LEU A  21      15.434  15.187  -9.280  1.00 81.55           H  
ATOM    370  CD2 LEU A  21      13.205  16.265  -8.149  1.00 81.55           C  
ATOM    371 HD21 LEU A  21      13.741  16.693  -7.302  1.00 81.55           H  
ATOM    372 HD22 LEU A  21      13.486  16.803  -9.054  1.00 81.55           H  
ATOM    373 HD23 LEU A  21      12.137  16.389  -7.973  1.00 81.55           H  
ATOM    374  N   CYS A  22      10.859  12.542 -11.345  1.00 79.79           N  
ATOM    375  H   CYS A  22      11.377  11.857 -10.813  1.00 79.79           H  
ATOM    376  CA  CYS A  22      10.282  12.130 -12.630  1.00 79.79           C  
ATOM    377  HA  CYS A  22       9.651  12.932 -13.013  1.00 79.79           H  
ATOM    378  C   CYS A  22       9.373  10.898 -12.483  1.00 79.79           C  
ATOM    379  CB  CYS A  22      11.407  11.895 -13.652  1.00 79.79           C  
ATOM    380  HB2 CYS A  22      12.057  11.089 -13.311  1.00 79.79           H  
ATOM    381  HB3 CYS A  22      10.966  11.602 -14.605  1.00 79.79           H  
ATOM    382  O   CYS A  22       9.211  10.127 -13.425  1.00 79.79           O  
ATOM    383  SG  CYS A  22      12.381  13.408 -13.898  1.00 79.79           S  
ATOM    384  HG  CYS A  22      13.165  12.954 -14.880  1.00 79.79           H  
ATOM    385  N   VAL A  23       8.825  10.661 -11.286  1.00 79.98           N  
ATOM    386  H   VAL A  23       8.900  11.377 -10.577  1.00 79.98           H  
ATOM    387  CA  VAL A  23       8.053   9.449 -10.975  1.00 79.98           C  
ATOM    388  HA  VAL A  23       7.867   8.895 -11.895  1.00 79.98           H  
ATOM    389  C   VAL A  23       6.700   9.835 -10.398  1.00 79.98           C  
ATOM    390  CB  VAL A  23       8.826   8.501 -10.034  1.00 79.98           C  
ATOM    391  HB  VAL A  23       9.093   9.037  -9.123  1.00 79.98           H  
ATOM    392  O   VAL A  23       6.612  10.550  -9.402  1.00 79.98           O  
ATOM    393  CG1 VAL A  23       7.990   7.272  -9.648  1.00 79.98           C  
ATOM    394 HG11 VAL A  23       7.670   6.734 -10.540  1.00 79.98           H  
ATOM    395 HG12 VAL A  23       8.581   6.605  -9.022  1.00 79.98           H  
ATOM    396 HG13 VAL A  23       7.115   7.569  -9.070  1.00 79.98           H  
ATOM    397  CG2 VAL A  23      10.116   7.996 -10.700  1.00 79.98           C  
ATOM    398 HG21 VAL A  23       9.877   7.482 -11.631  1.00 79.98           H  
ATOM    399 HG22 VAL A  23      10.633   7.310 -10.030  1.00 79.98           H  
ATOM    400 HG23 VAL A  23      10.782   8.832 -10.914  1.00 79.98           H  
ATOM    401  N   ARG A  24       5.635   9.317 -11.011  1.00 86.12           N  
ATOM    402  H   ARG A  24       5.797   8.745 -11.827  1.00 86.12           H  
ATOM    403  CA  ARG A  24       4.288   9.286 -10.439  1.00 86.12           C  
ATOM    404  HA  ARG A  24       4.309   9.618  -9.401  1.00 86.12           H  
ATOM    405  C   ARG A  24       3.829   7.845 -10.462  1.00 86.12           C  
ATOM    406  CB  ARG A  24       3.323  10.169 -11.239  1.00 86.12           C  
ATOM    407  HB2 ARG A  24       2.314  10.015 -10.855  1.00 86.12           H  
ATOM    408  HB3 ARG A  24       3.342   9.866 -12.286  1.00 86.12           H  
ATOM    409  O   ARG A  24       3.655   7.283 -11.537  1.00 86.12           O  
ATOM    410  CG  ARG A  24       3.675  11.655 -11.120  1.00 86.12           C  
ATOM    411  HG2 ARG A  24       4.664  11.841 -11.537  1.00 86.12           H  
ATOM    412  HG3 ARG A  24       3.689  11.929 -10.065  1.00 86.12           H  
ATOM    413  CD  ARG A  24       2.648  12.534 -11.842  1.00 86.12           C  
ATOM    414  HD2 ARG A  24       2.882  13.573 -11.608  1.00 86.12           H  
ATOM    415  HD3 ARG A  24       1.652  12.306 -11.463  1.00 86.12           H  
ATOM    416  NE  ARG A  24       2.685  12.339 -13.305  1.00 86.12           N  
ATOM    417  HE  ARG A  24       3.181  11.525 -13.640  1.00 86.12           H  
ATOM    418  NH1 ARG A  24       1.522  14.228 -13.903  1.00 86.12           N  
ATOM    419 HH11 ARG A  24       1.168  14.839 -14.624  1.00 86.12           H  
ATOM    420 HH12 ARG A  24       1.440  14.480 -12.928  1.00 86.12           H  
ATOM    421  NH2 ARG A  24       2.309  12.870 -15.487  1.00 86.12           N  
ATOM    422 HH21 ARG A  24       2.823  12.051 -15.779  1.00 86.12           H  
ATOM    423 HH22 ARG A  24       1.933  13.487 -16.192  1.00 86.12           H  
ATOM    424  CZ  ARG A  24       2.173  13.142 -14.220  1.00 86.12           C  
ATOM    425  N   HIS A  25       3.654   7.265  -9.287  1.00 88.96           N  
ATOM    426  H   HIS A  25       3.834   7.790  -8.443  1.00 88.96           H  
ATOM    427  CA  HIS A  25       3.273   5.870  -9.151  1.00 88.96           C  
ATOM    428  HA  HIS A  25       2.915   5.498 -10.111  1.00 88.96           H  
ATOM    429  C   HIS A  25       2.127   5.705  -8.164  1.00 88.96           C  
ATOM    430  CB  HIS A  25       4.504   5.039  -8.782  1.00 88.96           C  
ATOM    431  HB2 HIS A  25       4.867   5.304  -7.789  1.00 88.96           H  
ATOM    432  HB3 HIS A  25       5.301   5.244  -9.496  1.00 88.96           H  
ATOM    433  O   HIS A  25       1.906   6.546  -7.287  1.00 88.96           O  
ATOM    434  CG  HIS A  25       4.214   3.572  -8.834  1.00 88.96           C  
ATOM    435  CD2 HIS A  25       4.525   2.636  -7.892  1.00 88.96           C  
ATOM    436  HD2 HIS A  25       5.045   2.795  -6.959  1.00 88.96           H  
ATOM    437  ND1 HIS A  25       3.697   2.942  -9.960  1.00 88.96           N  
ATOM    438  CE1 HIS A  25       3.753   1.631  -9.696  1.00 88.96           C  
ATOM    439  HE1 HIS A  25       3.563   0.852 -10.420  1.00 88.96           H  
ATOM    440  NE2 HIS A  25       4.221   1.422  -8.460  1.00 88.96           N  
ATOM    441  HE2 HIS A  25       4.483   0.507  -8.122  1.00 88.96           H  
ATOM    442  N   MET A  26       1.391   4.614  -8.326  1.00 91.02           N  
ATOM    443  H   MET A  26       1.680   3.946  -9.026  1.00 91.02           H  
ATOM    444  CA  MET A  26       0.294   4.234  -7.454  1.00 91.02           C  
ATOM    445  HA  MET A  26       0.324   4.841  -6.548  1.00 91.02           H  
ATOM    446  C   MET A  26       0.450   2.773  -7.054  1.00 91.02           C  
ATOM    447  CB  MET A  26      -1.049   4.488  -8.152  1.00 91.02           C  
ATOM    448  HB2 MET A  26      -1.116   3.845  -9.030  1.00 91.02           H  
ATOM    449  HB3 MET A  26      -1.098   5.525  -8.484  1.00 91.02           H  
ATOM    450  O   MET A  26       0.628   1.888  -7.890  1.00 91.02           O  
ATOM    451  CG  MET A  26      -2.249   4.193  -7.244  1.00 91.02           C  
ATOM    452  HG2 MET A  26      -2.131   3.204  -6.803  1.00 91.02           H  
ATOM    453  HG3 MET A  26      -3.142   4.146  -7.868  1.00 91.02           H  
ATOM    454  SD  MET A  26      -2.547   5.397  -5.918  1.00 91.02           S  
ATOM    455  CE  MET A  26      -3.506   6.597  -6.871  1.00 91.02           C  
ATOM    456  HE1 MET A  26      -3.937   7.331  -6.190  1.00 91.02           H  
ATOM    457  HE2 MET A  26      -2.860   7.086  -7.600  1.00 91.02           H  
ATOM    458  HE3 MET A  26      -4.314   6.084  -7.393  1.00 91.02           H  
ATOM    459  N   ASN A  27       0.312   2.530  -5.762  1.00 92.55           N  
ATOM    460  H   ASN A  27       0.198   3.324  -5.148  1.00 92.55           H  
ATOM    461  CA  ASN A  27      -0.001   1.231  -5.199  1.00 92.55           C  
ATOM    462  HA  ASN A  27      -0.024   0.466  -5.975  1.00 92.55           H  
ATOM    463  C   ASN A  27      -1.389   1.288  -4.561  1.00 92.55           C  
ATOM    464  CB  ASN A  27       1.064   0.863  -4.158  1.00 92.55           C  
ATOM    465  HB2 ASN A  27       0.824  -0.098  -3.702  1.00 92.55           H  
ATOM    466  HB3 ASN A  27       1.069   1.616  -3.370  1.00 92.55           H  
ATOM    467  O   ASN A  27      -1.977   2.359  -4.382  1.00 92.55           O  
ATOM    468  CG  ASN A  27       2.486   0.792  -4.645  1.00 92.55           C  
ATOM    469  ND2 ASN A  27       2.758   0.467  -5.880  1.00 92.55           N  
ATOM    470 HD21 ASN A  27       2.036   0.453  -6.586  1.00 92.55           H  
ATOM    471 HD22 ASN A  27       3.728   0.284  -6.098  1.00 92.55           H  
ATOM    472  OD1 ASN A  27       3.384   0.992  -3.851  1.00 92.55           O  
ATOM    473  N   VAL A  28      -1.884   0.136  -4.129  1.00 95.44           N  
ATOM    474  H   VAL A  28      -1.366  -0.714  -4.300  1.00 95.44           H  
ATOM    475  CA  VAL A  28      -3.034   0.084  -3.229  1.00 95.44           C  
ATOM    476  HA  VAL A  28      -3.249   1.093  -2.876  1.00 95.44           H  
ATOM    477  C   VAL A  28      -2.694  -0.724  -1.989  1.00 95.44           C  
ATOM    478  CB  VAL A  28      -4.298  -0.380  -3.963  1.00 95.44           C  
ATOM    479  HB  VAL A  28      -4.473   0.304  -4.793  1.00 95.44           H  
ATOM    480  O   VAL A  28      -2.059  -1.769  -2.074  1.00 95.44           O  
ATOM    481  CG1 VAL A  28      -4.215  -1.792  -4.532  1.00 95.44           C  
ATOM    482 HG11 VAL A  28      -3.403  -1.822  -5.259  1.00 95.44           H  
ATOM    483 HG12 VAL A  28      -4.041  -2.515  -3.736  1.00 95.44           H  
ATOM    484 HG13 VAL A  28      -5.142  -2.035  -5.050  1.00 95.44           H  
ATOM    485  CG2 VAL A  28      -5.505  -0.294  -3.041  1.00 95.44           C  
ATOM    486 HG21 VAL A  28      -6.402  -0.542  -3.609  1.00 95.44           H  
ATOM    487 HG22 VAL A  28      -5.611   0.720  -2.656  1.00 95.44           H  
ATOM    488 HG23 VAL A  28      -5.412  -0.996  -2.212  1.00 95.44           H  
ATOM    489  N   LEU A  29      -3.100  -0.221  -0.830  1.00 96.06           N  
ATOM    490  H   LEU A  29      -3.614   0.648  -0.845  1.00 96.06           H  
ATOM    491  CA  LEU A  29      -3.022  -0.912   0.445  1.00 96.06           C  
ATOM    492  HA  LEU A  29      -2.334  -1.754   0.366  1.00 96.06           H  
ATOM    493  C   LEU A  29      -4.414  -1.432   0.797  1.00 96.06           C  
ATOM    494  CB  LEU A  29      -2.496   0.069   1.499  1.00 96.06           C  
ATOM    495  HB2 LEU A  29      -3.293   0.779   1.719  1.00 96.06           H  
ATOM    496  HB3 LEU A  29      -1.657   0.628   1.085  1.00 96.06           H  
ATOM    497  O   LEU A  29      -5.380  -0.673   0.790  1.00 96.06           O  
ATOM    498  CG  LEU A  29      -2.048  -0.580   2.814  1.00 96.06           C  
ATOM    499  HG  LEU A  29      -2.800  -1.290   3.157  1.00 96.06           H  
ATOM    500  CD1 LEU A  29      -0.709  -1.289   2.616  1.00 96.06           C  
ATOM    501 HD11 LEU A  29      -0.257  -1.511   3.583  1.00 96.06           H  
ATOM    502 HD12 LEU A  29      -0.864  -2.221   2.072  1.00 96.06           H  
ATOM    503 HD13 LEU A  29      -0.020  -0.651   2.065  1.00 96.06           H  
ATOM    504  CD2 LEU A  29      -1.870   0.499   3.880  1.00 96.06           C  
ATOM    505 HD21 LEU A  29      -1.114   1.219   3.566  1.00 96.06           H  
ATOM    506 HD22 LEU A  29      -2.815   1.017   4.046  1.00 96.06           H  
ATOM    507 HD23 LEU A  29      -1.561   0.042   4.821  1.00 96.06           H  
ATOM    508  N   VAL A  30      -4.519  -2.712   1.120  1.00 95.99           N  
ATOM    509  H   VAL A  30      -3.687  -3.283   1.080  1.00 95.99           H  
ATOM    510  CA  VAL A  30      -5.752  -3.343   1.584  1.00 95.99           C  
ATOM    511  HA  VAL A  30      -6.565  -2.618   1.579  1.00 95.99           H  
ATOM    512  C   VAL A  30      -5.543  -3.810   3.007  1.00 95.99           C  
ATOM    513  CB  VAL A  30      -6.168  -4.506   0.675  1.00 95.99           C  
ATOM    514  HB  VAL A  30      -5.344  -5.213   0.576  1.00 95.99           H  
ATOM    515  O   VAL A  30      -4.681  -4.644   3.268  1.00 95.99           O  
ATOM    516  CG1 VAL A  30      -7.392  -5.249   1.221  1.00 95.99           C  
ATOM    517 HG11 VAL A  30      -7.674  -6.035   0.520  1.00 95.99           H  
ATOM    518 HG12 VAL A  30      -7.158  -5.721   2.175  1.00 95.99           H  
ATOM    519 HG13 VAL A  30      -8.223  -4.557   1.357  1.00 95.99           H  
ATOM    520  CG2 VAL A  30      -6.530  -3.968  -0.710  1.00 95.99           C  
ATOM    521 HG21 VAL A  30      -7.348  -3.252  -0.631  1.00 95.99           H  
ATOM    522 HG22 VAL A  30      -5.668  -3.457  -1.137  1.00 95.99           H  
ATOM    523 HG23 VAL A  30      -6.835  -4.788  -1.360  1.00 95.99           H  
ATOM    524  N   TRP A  31      -6.363  -3.300   3.915  1.00 93.86           N  
ATOM    525  H   TRP A  31      -7.049  -2.622   3.617  1.00 93.86           H  
ATOM    526  CA  TRP A  31      -6.465  -3.806   5.272  1.00 93.86           C  
ATOM    527  HA  TRP A  31      -5.560  -4.357   5.527  1.00 93.86           H  
ATOM    528  C   TRP A  31      -7.654  -4.758   5.371  1.00 93.86           C  
ATOM    529  CB  TRP A  31      -6.575  -2.635   6.242  1.00 93.86           C  
ATOM    530  HB2 TRP A  31      -5.727  -1.970   6.080  1.00 93.86           H  
ATOM    531  HB3 TRP A  31      -7.484  -2.078   6.015  1.00 93.86           H  
ATOM    532  O   TRP A  31      -8.802  -4.357   5.201  1.00 93.86           O  
ATOM    533  CG  TRP A  31      -6.602  -2.986   7.696  1.00 93.86           C  
ATOM    534  CD1 TRP A  31      -6.314  -4.187   8.259  1.00 93.86           C  
ATOM    535  HD1 TRP A  31      -6.018  -5.083   7.734  1.00 93.86           H  
ATOM    536  CD2 TRP A  31      -6.903  -2.091   8.806  1.00 93.86           C  
ATOM    537  CE2 TRP A  31      -6.770  -2.823  10.022  1.00 93.86           C  
ATOM    538  CE3 TRP A  31      -7.259  -0.728   8.905  1.00 93.86           C  
ATOM    539  HE3 TRP A  31      -7.375  -0.144   8.005  1.00 93.86           H  
ATOM    540  NE1 TRP A  31      -6.425  -4.095   9.630  1.00 93.86           N  
ATOM    541  HE1 TRP A  31      -6.220  -4.850  10.269  1.00 93.86           H  
ATOM    542  CH2 TRP A  31      -7.325  -0.880  11.344  1.00 93.86           C  
ATOM    543  HH2 TRP A  31      -7.486  -0.416  12.306  1.00 93.86           H  
ATOM    544  CZ2 TRP A  31      -6.976  -2.238  11.277  1.00 93.86           C  
ATOM    545  HZ2 TRP A  31      -6.862  -2.818  12.181  1.00 93.86           H  
ATOM    546  CZ3 TRP A  31      -7.467  -0.129  10.163  1.00 93.86           C  
ATOM    547  HZ3 TRP A  31      -7.744   0.913  10.228  1.00 93.86           H  
ATOM    548  N   ASP A  32      -7.361  -6.026   5.630  1.00 93.66           N  
ATOM    549  H   ASP A  32      -6.387  -6.265   5.750  1.00 93.66           H  
ATOM    550  CA  ASP A  32      -8.316  -7.068   5.986  1.00 93.66           C  
ATOM    551  HA  ASP A  32      -9.302  -6.832   5.585  1.00 93.66           H  
ATOM    552  C   ASP A  32      -8.411  -7.143   7.511  1.00 93.66           C  
ATOM    553  CB  ASP A  32      -7.831  -8.380   5.360  1.00 93.66           C  
ATOM    554  HB2 ASP A  32      -6.866  -8.655   5.786  1.00 93.66           H  
ATOM    555  HB3 ASP A  32      -7.679  -8.211   4.294  1.00 93.66           H  
ATOM    556  O   ASP A  32      -7.559  -7.742   8.176  1.00 93.66           O  
ATOM    557  CG  ASP A  32      -8.787  -9.564   5.517  1.00 93.66           C  
ATOM    558  OD1 ASP A  32      -9.713  -9.552   6.362  1.00 93.66           O  
ATOM    559  OD2 ASP A  32      -8.579 -10.529   4.742  1.00 93.66           O  
ATOM    560  N   MET A  33      -9.440  -6.503   8.068  1.00 89.23           N  
ATOM    561  H   MET A  33     -10.112  -6.044   7.470  1.00 89.23           H  
ATOM    562  CA  MET A  33      -9.646  -6.446   9.515  1.00 89.23           C  
ATOM    563  HA  MET A  33      -8.707  -6.171   9.996  1.00 89.23           H  
ATOM    564  C   MET A  33     -10.056  -7.808  10.086  1.00 89.23           C  
ATOM    565  CB  MET A  33     -10.688  -5.369   9.853  1.00 89.23           C  
ATOM    566  HB2 MET A  33     -10.901  -5.412  10.921  1.00 89.23           H  
ATOM    567  HB3 MET A  33     -11.614  -5.556   9.309  1.00 89.23           H  
ATOM    568  O   MET A  33      -9.721  -8.119  11.225  1.00 89.23           O  
ATOM    569  CG  MET A  33     -10.164  -3.965   9.527  1.00 89.23           C  
ATOM    570  HG2 MET A  33      -9.199  -3.851  10.021  1.00 89.23           H  
ATOM    571  HG3 MET A  33     -10.008  -3.864   8.453  1.00 89.23           H  
ATOM    572  SD  MET A  33     -11.221  -2.615  10.105  1.00 89.23           S  
ATOM    573  CE  MET A  33     -12.485  -2.606   8.822  1.00 89.23           C  
ATOM    574  HE1 MET A  33     -13.446  -2.419   9.303  1.00 89.23           H  
ATOM    575  HE2 MET A  33     -12.300  -1.795   8.118  1.00 89.23           H  
ATOM    576  HE3 MET A  33     -12.503  -3.562   8.300  1.00 89.23           H  
ATOM    577  N   GLY A  34     -10.710  -8.663   9.291  1.00 89.18           N  
ATOM    578  H   GLY A  34     -10.851  -8.403   8.326  1.00 89.18           H  
ATOM    579  CA  GLY A  34     -11.109 -10.002   9.733  1.00 89.18           C  
ATOM    580  HA2 GLY A  34     -11.764 -10.443   8.982  1.00 89.18           H  
ATOM    581  HA3 GLY A  34     -11.654  -9.927  10.674  1.00 89.18           H  
ATOM    582  C   GLY A  34      -9.919 -10.942   9.940  1.00 89.18           C  
ATOM    583  O   GLY A  34      -9.909 -11.719  10.888  1.00 89.18           O  
ATOM    584  N   HIS A  35      -8.902 -10.851   9.079  1.00 91.61           N  
ATOM    585  H   HIS A  35      -8.996 -10.219   8.297  1.00 91.61           H  
ATOM    586  CA  HIS A  35      -7.683 -11.665   9.185  1.00 91.61           C  
ATOM    587  HA  HIS A  35      -7.875 -12.505   9.852  1.00 91.61           H  
ATOM    588  C   HIS A  35      -6.485 -10.922   9.793  1.00 91.61           C  
ATOM    589  CB  HIS A  35      -7.324 -12.246   7.816  1.00 91.61           C  
ATOM    590  HB2 HIS A  35      -6.426 -12.856   7.913  1.00 91.61           H  
ATOM    591  HB3 HIS A  35      -7.096 -11.426   7.135  1.00 91.61           H  
ATOM    592  O   HIS A  35      -5.381 -11.461   9.777  1.00 91.61           O  
ATOM    593  CG  HIS A  35      -8.392 -13.114   7.207  1.00 91.61           C  
ATOM    594  CD2 HIS A  35      -8.838 -14.329   7.652  1.00 91.61           C  
ATOM    595  HD2 HIS A  35      -8.530 -14.825   8.562  1.00 91.61           H  
ATOM    596  ND1 HIS A  35      -8.999 -12.879   6.003  1.00 91.61           N  
ATOM    597  HD1 HIS A  35      -8.873 -12.042   5.453  1.00 91.61           H  
ATOM    598  CE1 HIS A  35      -9.730 -13.951   5.685  1.00 91.61           C  
ATOM    599  HE1 HIS A  35     -10.259 -14.087   4.753  1.00 91.61           H  
ATOM    600  NE2 HIS A  35      -9.707 -14.845   6.679  1.00 91.61           N  
ATOM    601  N   GLN A  36      -6.678  -9.692  10.287  1.00 90.18           N  
ATOM    602  H   GLN A  36      -7.611  -9.308  10.256  1.00 90.18           H  
ATOM    603  CA  GLN A  36      -5.614  -8.868  10.878  1.00 90.18           C  
ATOM    604  HA  GLN A  36      -6.006  -7.856  10.975  1.00 90.18           H  
ATOM    605  C   GLN A  36      -4.381  -8.749   9.958  1.00 90.18           C  
ATOM    606  CB  GLN A  36      -5.297  -9.378  12.297  1.00 90.18           C  
ATOM    607  HB2 GLN A  36      -4.452  -8.830  12.713  1.00 90.18           H  
ATOM    608  HB3 GLN A  36      -5.007 -10.428  12.246  1.00 90.18           H  
ATOM    609  O   GLN A  36      -3.228  -8.877  10.377  1.00 90.18           O  
ATOM    610  CG  GLN A  36      -6.488  -9.242  13.261  1.00 90.18           C  
ATOM    611  HG2 GLN A  36      -7.367  -9.739  12.853  1.00 90.18           H  
ATOM    612  HG3 GLN A  36      -6.234  -9.739  14.198  1.00 90.18           H  
ATOM    613  CD  GLN A  36      -6.812  -7.788  13.582  1.00 90.18           C  
ATOM    614  NE2 GLN A  36      -7.945  -7.261  13.181  1.00 90.18           N  
ATOM    615 HE21 GLN A  36      -8.634  -7.797  12.672  1.00 90.18           H  
ATOM    616 HE22 GLN A  36      -8.118  -6.320  13.503  1.00 90.18           H  
ATOM    617  OE1 GLN A  36      -6.037  -7.075  14.183  1.00 90.18           O  
ATOM    618  N   ARG A  37      -4.635  -8.519   8.663  1.00 94.06           N  
ATOM    619  H   ARG A  37      -5.600  -8.376   8.399  1.00 94.06           H  
ATOM    620  CA  ARG A  37      -3.605  -8.496   7.619  1.00 94.06           C  
ATOM    621  HA  ARG A  37      -2.625  -8.487   8.096  1.00 94.06           H  
ATOM    622  C   ARG A  37      -3.700  -7.240   6.770  1.00 94.06           C  
ATOM    623  CB  ARG A  37      -3.703  -9.778   6.780  1.00 94.06           C  
ATOM    624  HB2 ARG A  37      -4.694  -9.820   6.328  1.00 94.06           H  
ATOM    625  HB3 ARG A  37      -3.592 -10.636   7.442  1.00 94.06           H  
ATOM    626  O   ARG A  37      -4.780  -6.838   6.350  1.00 94.06           O  
ATOM    627  CG  ARG A  37      -2.622  -9.849   5.686  1.00 94.06           C  
ATOM    628  HG2 ARG A  37      -2.733  -9.014   4.994  1.00 94.06           H  
ATOM    629  HG3 ARG A  37      -1.637  -9.786   6.149  1.00 94.06           H  
ATOM    630  CD  ARG A  37      -2.700 -11.152   4.890  1.00 94.06           C  
ATOM    631  HD2 ARG A  37      -2.533 -11.981   5.578  1.00 94.06           H  
ATOM    632  HD3 ARG A  37      -1.908 -11.149   4.142  1.00 94.06           H  
ATOM    633  NE  ARG A  37      -4.009 -11.300   4.225  1.00 94.06           N  
ATOM    634  HE  ARG A  37      -4.619 -10.495   4.250  1.00 94.06           H  
ATOM    635  NH1 ARG A  37      -3.755 -13.467   3.540  1.00 94.06           N  
ATOM    636 HH11 ARG A  37      -4.176 -14.338   3.248  1.00 94.06           H  
ATOM    637 HH12 ARG A  37      -2.838 -13.448   3.964  1.00 94.06           H  
ATOM    638  NH2 ARG A  37      -5.719 -12.428   3.244  1.00 94.06           N  
ATOM    639 HH21 ARG A  37      -6.113 -13.287   2.888  1.00 94.06           H  
ATOM    640 HH22 ARG A  37      -6.332 -11.659   3.470  1.00 94.06           H  
ATOM    641  CZ  ARG A  37      -4.482 -12.389   3.657  1.00 94.06           C  
ATOM    642  N   VAL A  38      -2.547  -6.675   6.452  1.00 95.32           N  
ATOM    643  H   VAL A  38      -1.706  -7.086   6.832  1.00 95.32           H  
ATOM    644  CA  VAL A  38      -2.373  -5.558   5.535  1.00 95.32           C  
ATOM    645  HA  VAL A  38      -3.352  -5.241   5.176  1.00 95.32           H  
ATOM    646  C   VAL A  38      -1.554  -6.018   4.335  1.00 95.32           C  
ATOM    647  CB  VAL A  38      -1.745  -4.358   6.255  1.00 95.32           C  
ATOM    648  HB  VAL A  38      -0.765  -4.632   6.645  1.00 95.32           H  
ATOM    649  O   VAL A  38      -0.468  -6.580   4.463  1.00 95.32           O  
ATOM    650  CG1 VAL A  38      -1.593  -3.182   5.292  1.00 95.32           C  
ATOM    651 HG11 VAL A  38      -2.565  -2.913   4.879  1.00 95.32           H  
ATOM    652 HG12 VAL A  38      -0.915  -3.457   4.484  1.00 95.32           H  
ATOM    653 HG13 VAL A  38      -1.176  -2.325   5.821  1.00 95.32           H  
ATOM    654  CG2 VAL A  38      -2.636  -3.895   7.412  1.00 95.32           C  
ATOM    655 HG21 VAL A  38      -2.208  -3.007   7.877  1.00 95.32           H  
ATOM    656 HG22 VAL A  38      -2.704  -4.675   8.170  1.00 95.32           H  
ATOM    657 HG23 VAL A  38      -3.636  -3.657   7.052  1.00 95.32           H  
ATOM    658  N   GLU A  39      -2.084  -5.782   3.144  1.00 95.77           N  
ATOM    659  H   GLU A  39      -2.984  -5.326   3.102  1.00 95.77           H  
ATOM    660  CA  GLU A  39      -1.454  -6.157   1.884  1.00 95.77           C  
ATOM    661  HA  GLU A  39      -0.480  -6.610   2.073  1.00 95.77           H  
ATOM    662  C   GLU A  39      -1.253  -4.916   1.034  1.00 95.77           C  
ATOM    663  CB  GLU A  39      -2.311  -7.180   1.131  1.00 95.77           C  
ATOM    664  HB2 GLU A  39      -1.796  -7.466   0.214  1.00 95.77           H  
ATOM    665  HB3 GLU A  39      -3.266  -6.725   0.868  1.00 95.77           H  
ATOM    666  O   GLU A  39      -2.216  -4.211   0.733  1.00 95.77           O  
ATOM    667  CG  GLU A  39      -2.567  -8.432   1.972  1.00 95.77           C  
ATOM    668  HG2 GLU A  39      -3.117  -8.168   2.875  1.00 95.77           H  
ATOM    669  HG3 GLU A  39      -1.611  -8.868   2.264  1.00 95.77           H  
ATOM    670  CD  GLU A  39      -3.390  -9.464   1.214  1.00 95.77           C  
ATOM    671  OE1 GLU A  39      -3.033 -10.655   1.286  1.00 95.77           O  
ATOM    672  OE2 GLU A  39      -4.402  -9.125   0.569  1.00 95.77           O  
ATOM    673  N   ARG A  40      -0.018  -4.655   0.613  1.00 94.87           N  
ATOM    674  H   ARG A  40       0.733  -5.265   0.902  1.00 94.87           H  
ATOM    675  CA  ARG A  40       0.259  -3.633  -0.393  1.00 94.87           C  
ATOM    676  HA  ARG A  40      -0.588  -2.950  -0.454  1.00 94.87           H  
ATOM    677  C   ARG A  40       0.419  -4.292  -1.748  1.00 94.87           C  
ATOM    678  CB  ARG A  40       1.487  -2.815  -0.002  1.00 94.87           C  
ATOM    679  HB2 ARG A  40       1.364  -2.441   1.014  1.00 94.87           H  
ATOM    680  HB3 ARG A  40       2.372  -3.451  -0.030  1.00 94.87           H  
ATOM    681  O   ARG A  40       1.234  -5.192  -1.905  1.00 94.87           O  
ATOM    682  CG  ARG A  40       1.655  -1.623  -0.958  1.00 94.87           C  
ATOM    683  HG2 ARG A  40       1.869  -1.977  -1.966  1.00 94.87           H  
ATOM    684  HG3 ARG A  40       0.732  -1.043  -0.979  1.00 94.87           H  
ATOM    685  CD  ARG A  40       2.790  -0.709  -0.503  1.00 94.87           C  
ATOM    686  HD2 ARG A  40       2.846   0.152  -1.168  1.00 94.87           H  
ATOM    687  HD3 ARG A  40       2.566  -0.346   0.500  1.00 94.87           H  
ATOM    688  NE  ARG A  40       4.074  -1.423  -0.476  1.00 94.87           N  
ATOM    689  HE  ARG A  40       4.282  -1.967   0.349  1.00 94.87           H  
ATOM    690  NH1 ARG A  40       4.941  -0.761  -2.510  1.00 94.87           N  
ATOM    691 HH11 ARG A  40       4.158  -0.170  -2.752  1.00 94.87           H  
ATOM    692 HH12 ARG A  40       5.772  -0.719  -3.082  1.00 94.87           H  
ATOM    693  NH2 ARG A  40       6.126  -2.038  -1.200  1.00 94.87           N  
ATOM    694 HH21 ARG A  40       6.313  -2.446  -0.294  1.00 94.87           H  
ATOM    695 HH22 ARG A  40       6.891  -1.859  -1.834  1.00 94.87           H  
ATOM    696  CZ  ARG A  40       5.018  -1.409  -1.391  1.00 94.87           C  
ATOM    697  N   PHE A  41      -0.331  -3.827  -2.730  1.00 94.30           N  
ATOM    698  H   PHE A  41      -0.995  -3.096  -2.521  1.00 94.30           H  
ATOM    699  CA  PHE A  41      -0.208  -4.259  -4.107  1.00 94.30           C  
ATOM    700  HA  PHE A  41       0.268  -5.239  -4.133  1.00 94.30           H  
ATOM    701  C   PHE A  41       0.668  -3.293  -4.911  1.00 94.30           C  
ATOM    702  CB  PHE A  41      -1.605  -4.420  -4.697  1.00 94.30           C  
ATOM    703  HB2 PHE A  41      -2.134  -5.207  -4.161  1.00 94.30           H  
ATOM    704  HB3 PHE A  41      -2.147  -3.484  -4.564  1.00 94.30           H  
ATOM    705  O   PHE A  41       0.348  -2.110  -5.049  1.00 94.30           O  
ATOM    706  CG  PHE A  41      -1.548  -4.770  -6.158  1.00 94.30           C  
ATOM    707  CD1 PHE A  41      -1.988  -3.859  -7.135  1.00 94.30           C  
ATOM    708  HD1 PHE A  41      -2.452  -2.926  -6.849  1.00 94.30           H  
ATOM    709  CD2 PHE A  41      -0.917  -5.963  -6.533  1.00 94.30           C  
ATOM    710  HD2 PHE A  41      -0.549  -6.649  -5.785  1.00 94.30           H  
ATOM    711  CE1 PHE A  41      -1.789  -4.143  -8.491  1.00 94.30           C  
ATOM    712  HE1 PHE A  41      -2.133  -3.452  -9.247  1.00 94.30           H  
ATOM    713  CE2 PHE A  41      -0.673  -6.213  -7.883  1.00 94.30           C  
ATOM    714  HE2 PHE A  41      -0.089  -7.079  -8.157  1.00 94.30           H  
ATOM    715  CZ  PHE A  41      -1.101  -5.305  -8.858  1.00 94.30           C  
ATOM    716  HZ  PHE A  41      -0.865  -5.482  -9.897  1.00 94.30           H  
ATOM    717  N   GLU A  42       1.762  -3.827  -5.446  1.00 92.01           N  
ATOM    718  H   GLU A  42       1.926  -4.811  -5.288  1.00 92.01           H  
ATOM    719  CA  GLU A  42       2.671  -3.183  -6.384  1.00 92.01           C  
ATOM    720  HA  GLU A  42       2.544  -2.102  -6.317  1.00 92.01           H  
ATOM    721  C   GLU A  42       2.361  -3.668  -7.812  1.00 92.01           C  
ATOM    722  CB  GLU A  42       4.117  -3.498  -5.973  1.00 92.01           C  
ATOM    723  HB2 GLU A  42       4.340  -2.994  -5.032  1.00 92.01           H  
ATOM    724  HB3 GLU A  42       4.206  -4.572  -5.811  1.00 92.01           H  
ATOM    725  O   GLU A  42       2.557  -4.852  -8.122  1.00 92.01           O  
ATOM    726  CG  GLU A  42       5.146  -3.084  -7.032  1.00 92.01           C  
ATOM    727  HG2 GLU A  42       6.145  -3.356  -6.692  1.00 92.01           H  
ATOM    728  HG3 GLU A  42       4.970  -3.659  -7.941  1.00 92.01           H  
ATOM    729  CD  GLU A  42       5.066  -1.592  -7.348  1.00 92.01           C  
ATOM    730  OE1 GLU A  42       4.722  -1.257  -8.498  1.00 92.01           O  
ATOM    731  OE2 GLU A  42       5.295  -0.759  -6.443  1.00 92.01           O  
ATOM    732  N   PRO A  43       1.885  -2.779  -8.701  1.00 89.71           N  
ATOM    733  CA  PRO A  43       1.485  -3.187 -10.038  1.00 89.71           C  
ATOM    734  HA  PRO A  43       0.930  -4.123  -9.984  1.00 89.71           H  
ATOM    735  C   PRO A  43       2.657  -3.432 -11.005  1.00 89.71           C  
ATOM    736  CB  PRO A  43       0.531  -2.084 -10.486  1.00 89.71           C  
ATOM    737  HB2 PRO A  43      -0.470  -2.285 -10.103  1.00 89.71           H  
ATOM    738  HB3 PRO A  43       0.494  -1.998 -11.571  1.00 89.71           H  
ATOM    739  O   PRO A  43       2.450  -4.073 -12.035  1.00 89.71           O  
ATOM    740  CG  PRO A  43       1.071  -0.834  -9.810  1.00 89.71           C  
ATOM    741  HG2 PRO A  43       1.930  -0.467 -10.373  1.00 89.71           H  
ATOM    742  HG3 PRO A  43       0.305  -0.066  -9.706  1.00 89.71           H  
ATOM    743  CD  PRO A  43       1.514  -1.387  -8.461  1.00 89.71           C  
ATOM    744  HD2 PRO A  43       0.683  -1.348  -7.757  1.00 89.71           H  
ATOM    745  HD3 PRO A  43       2.356  -0.802  -8.090  1.00 89.71           H  
ATOM    746  N   PHE A  44       3.879  -2.970 -10.714  1.00 85.90           N  
ATOM    747  H   PHE A  44       4.026  -2.441  -9.866  1.00 85.90           H  
ATOM    748  CA  PHE A  44       5.041  -3.212 -11.578  1.00 85.90           C  
ATOM    749  HA  PHE A  44       4.704  -3.395 -12.598  1.00 85.90           H  
ATOM    750  C   PHE A  44       5.836  -4.441 -11.143  1.00 85.90           C  
ATOM    751  CB  PHE A  44       5.956  -1.981 -11.611  1.00 85.90           C  
ATOM    752  HB2 PHE A  44       6.271  -1.756 -10.592  1.00 85.90           H  
ATOM    753  HB3 PHE A  44       6.850  -2.241 -12.177  1.00 85.90           H  
ATOM    754  O   PHE A  44       6.210  -4.564  -9.980  1.00 85.90           O  
ATOM    755  CG  PHE A  44       5.396  -0.710 -12.222  1.00 85.90           C  
ATOM    756  CD1 PHE A  44       4.152  -0.671 -12.885  1.00 85.90           C  
ATOM    757  HD1 PHE A  44       3.536  -1.554 -12.967  1.00 85.90           H  
ATOM    758  CD2 PHE A  44       6.165   0.465 -12.135  1.00 85.90           C  
ATOM    759  HD2 PHE A  44       7.116   0.450 -11.624  1.00 85.90           H  
ATOM    760  CE1 PHE A  44       3.689   0.533 -13.448  1.00 85.90           C  
ATOM    761  HE1 PHE A  44       2.733   0.588 -13.946  1.00 85.90           H  
ATOM    762  CE2 PHE A  44       5.710   1.657 -12.722  1.00 85.90           C  
ATOM    763  HE2 PHE A  44       6.309   2.554 -12.666  1.00 85.90           H  
ATOM    764  CZ  PHE A  44       4.474   1.690 -13.383  1.00 85.90           C  
ATOM    765  HZ  PHE A  44       4.125   2.606 -13.835  1.00 85.90           H  
ATOM    766  N   ARG A  45       6.231  -5.290 -12.100  1.00 74.57           N  
ATOM    767  H   ARG A  45       5.935  -5.103 -13.048  1.00 74.57           H  
ATOM    768  CA  ARG A  45       6.946  -6.554 -11.841  1.00 74.57           C  
ATOM    769  HA  ARG A  45       6.310  -7.196 -11.231  1.00 74.57           H  
ATOM    770  C   ARG A  45       8.243  -6.394 -11.055  1.00 74.57           C  
ATOM    771  CB  ARG A  45       7.217  -7.229 -13.191  1.00 74.57           C  
ATOM    772  HB2 ARG A  45       7.920  -6.622 -13.762  1.00 74.57           H  
ATOM    773  HB3 ARG A  45       6.288  -7.284 -13.757  1.00 74.57           H  
ATOM    774  O   ARG A  45       8.571  -7.233 -10.225  1.00 74.57           O  
ATOM    775  CG  ARG A  45       7.792  -8.639 -13.017  1.00 74.57           C  
ATOM    776  HG2 ARG A  45       7.098  -9.248 -12.438  1.00 74.57           H  
ATOM    777  HG3 ARG A  45       8.749  -8.590 -12.498  1.00 74.57           H  
ATOM    778  CD  ARG A  45       8.018  -9.279 -14.384  1.00 74.57           C  
ATOM    779  HD2 ARG A  45       8.656  -8.620 -14.972  1.00 74.57           H  
ATOM    780  HD3 ARG A  45       7.060  -9.382 -14.894  1.00 74.57           H  
ATOM    781  NE  ARG A  45       8.656 -10.600 -14.241  1.00 74.57           N  
ATOM    782  HE  ARG A  45       8.679 -10.994 -13.312  1.00 74.57           H  
ATOM    783  NH1 ARG A  45       9.309 -10.824 -16.427  1.00 74.57           N  
ATOM    784 HH11 ARG A  45       8.902  -9.922 -16.627  1.00 74.57           H  
ATOM    785 HH12 ARG A  45       9.771 -11.343 -17.160  1.00 74.57           H  
ATOM    786  NH2 ARG A  45       9.791 -12.437 -14.957  1.00 74.57           N  
ATOM    787 HH21 ARG A  45       9.767 -12.817 -14.021  1.00 74.57           H  
ATOM    788 HH22 ARG A  45      10.259 -12.945 -15.694  1.00 74.57           H  
ATOM    789  CZ  ARG A  45       9.247 -11.279 -15.206  1.00 74.57           C  
ATOM    790  N   MET A  46       8.987  -5.333 -11.347  1.00 72.05           N  
ATOM    791  H   MET A  46       8.630  -4.697 -12.046  1.00 72.05           H  
ATOM    792  CA  MET A  46      10.242  -5.010 -10.664  1.00 72.05           C  
ATOM    793  HA  MET A  46      10.637  -5.904 -10.182  1.00 72.05           H  
ATOM    794  C   MET A  46      10.043  -3.980  -9.547  1.00 72.05           C  
ATOM    795  CB  MET A  46      11.275  -4.531 -11.697  1.00 72.05           C  
ATOM    796  HB2 MET A  46      10.882  -3.657 -12.216  1.00 72.05           H  
ATOM    797  HB3 MET A  46      12.186  -4.229 -11.181  1.00 72.05           H  
ATOM    798  O   MET A  46      10.984  -3.688  -8.814  1.00 72.05           O  
ATOM    799  CG  MET A  46      11.626  -5.611 -12.732  1.00 72.05           C  
ATOM    800  HG2 MET A  46      10.726  -5.866 -13.292  1.00 72.05           H  
ATOM    801  HG3 MET A  46      12.338  -5.186 -13.439  1.00 72.05           H  
ATOM    802  SD  MET A  46      12.335  -7.149 -12.073  1.00 72.05           S  
ATOM    803  CE  MET A  46      13.910  -6.532 -11.414  1.00 72.05           C  
ATOM    804  HE1 MET A  46      14.500  -7.370 -11.042  1.00 72.05           H  
ATOM    805  HE2 MET A  46      14.468  -6.025 -12.201  1.00 72.05           H  
ATOM    806  HE3 MET A  46      13.725  -5.841 -10.592  1.00 72.05           H  
ATOM    807  N   GLY A  47       8.834  -3.419  -9.419  1.00 72.49           N  
ATOM    808  H   GLY A  47       8.058  -3.814  -9.930  1.00 72.49           H  
ATOM    809  CA  GLY A  47       8.548  -2.286  -8.548  1.00 72.49           C  
ATOM    810  HA2 GLY A  47       7.536  -1.923  -8.732  1.00 72.49           H  
ATOM    811  HA3 GLY A  47       8.606  -2.632  -7.516  1.00 72.49           H  
ATOM    812  C   GLY A  47       9.525  -1.120  -8.734  1.00 72.49           C  
ATOM    813  O   GLY A  47      10.059  -0.883  -9.821  1.00 72.49           O  
ATOM    814  N   PHE A  48       9.779  -0.425  -7.626  1.00 78.12           N  
ATOM    815  H   PHE A  48       9.240  -0.643  -6.800  1.00 78.12           H  
ATOM    816  CA  PHE A  48      10.870   0.536  -7.461  1.00 78.12           C  
ATOM    817  HA  PHE A  48      11.423   0.663  -8.392  1.00 78.12           H  
ATOM    818  C   PHE A  48      11.824  -0.002  -6.392  1.00 78.12           C  
ATOM    819  CB  PHE A  48      10.291   1.900  -7.054  1.00 78.12           C  
ATOM    820  HB2 PHE A  48       9.662   1.780  -6.172  1.00 78.12           H  
ATOM    821  HB3 PHE A  48      11.115   2.562  -6.788  1.00 78.12           H  
ATOM    822  O   PHE A  48      11.621   0.322  -5.222  1.00 78.12           O  
ATOM    823  CG  PHE A  48       9.476   2.557  -8.140  1.00 78.12           C  
ATOM    824  CD1 PHE A  48      10.086   3.480  -9.009  1.00 78.12           C  
ATOM    825  HD1 PHE A  48      11.121   3.752  -8.863  1.00 78.12           H  
ATOM    826  CD2 PHE A  48       8.128   2.201  -8.325  1.00 78.12           C  
ATOM    827  HD2 PHE A  48       7.657   1.472  -7.682  1.00 78.12           H  
ATOM    828  CE1 PHE A  48       9.349   4.048 -10.063  1.00 78.12           C  
ATOM    829  HE1 PHE A  48       9.814   4.759 -10.730  1.00 78.12           H  
ATOM    830  CE2 PHE A  48       7.413   2.742  -9.403  1.00 78.12           C  
ATOM    831  HE2 PHE A  48       6.413   2.398  -9.620  1.00 78.12           H  
ATOM    832  CZ  PHE A  48       8.009   3.678 -10.259  1.00 78.12           C  
ATOM    833  HZ  PHE A  48       7.445   4.085 -11.085  1.00 78.12           H  
ATOM    834  N   PRO A  49      12.809  -0.857  -6.724  1.00 78.68           N  
ATOM    835  CA  PRO A  49      13.673  -1.497  -5.727  1.00 78.68           C  
ATOM    836  HA  PRO A  49      13.082  -2.209  -5.150  1.00 78.68           H  
ATOM    837  C   PRO A  49      14.335  -0.505  -4.767  1.00 78.68           C  
ATOM    838  CB  PRO A  49      14.733  -2.250  -6.536  1.00 78.68           C  
ATOM    839  HB2 PRO A  49      15.593  -1.606  -6.723  1.00 78.68           H  
ATOM    840  HB3 PRO A  49      15.046  -3.166  -6.035  1.00 78.68           H  
ATOM    841  O   PRO A  49      14.565  -0.824  -3.607  1.00 78.68           O  
ATOM    842  CG  PRO A  49      14.032  -2.541  -7.860  1.00 78.68           C  
ATOM    843  HG2 PRO A  49      13.401  -3.423  -7.750  1.00 78.68           H  
ATOM    844  HG3 PRO A  49      14.741  -2.674  -8.676  1.00 78.68           H  
ATOM    845  CD  PRO A  49      13.163  -1.303  -8.062  1.00 78.68           C  
ATOM    846  HD2 PRO A  49      13.743  -0.527  -8.561  1.00 78.68           H  
ATOM    847  HD3 PRO A  49      12.285  -1.553  -8.658  1.00 78.68           H  
ATOM    848  N   GLU A  50      14.585   0.716  -5.237  1.00 80.94           N  
ATOM    849  H   GLU A  50      14.368   0.912  -6.204  1.00 80.94           H  
ATOM    850  CA  GLU A  50      15.173   1.806  -4.463  1.00 80.94           C  
ATOM    851  HA  GLU A  50      16.056   1.436  -3.942  1.00 80.94           H  
ATOM    852  C   GLU A  50      14.215   2.370  -3.398  1.00 80.94           C  
ATOM    853  CB  GLU A  50      15.605   2.929  -5.429  1.00 80.94           C  
ATOM    854  HB2 GLU A  50      14.727   3.463  -5.790  1.00 80.94           H  
ATOM    855  HB3 GLU A  50      16.195   3.640  -4.851  1.00 80.94           H  
ATOM    856  O   GLU A  50      14.659   2.923  -2.398  1.00 80.94           O  
ATOM    857  CG  GLU A  50      16.462   2.477  -6.635  1.00 80.94           C  
ATOM    858  HG2 GLU A  50      17.072   3.329  -6.937  1.00 80.94           H  
ATOM    859  HG3 GLU A  50      17.143   1.689  -6.314  1.00 80.94           H  
ATOM    860  CD  GLU A  50      15.665   2.007  -7.878  1.00 80.94           C  
ATOM    861  OE1 GLU A  50      16.274   1.822  -8.954  1.00 80.94           O  
ATOM    862  OE2 GLU A  50      14.422   1.834  -7.801  1.00 80.94           O  
ATOM    863  N   VAL A  51      12.900   2.234  -3.603  1.00 83.88           N  
ATOM    864  H   VAL A  51      12.618   1.709  -4.418  1.00 83.88           H  
ATOM    865  CA  VAL A  51      11.851   2.844  -2.769  1.00 83.88           C  
ATOM    866  HA  VAL A  51      12.325   3.476  -2.018  1.00 83.88           H  
ATOM    867  C   VAL A  51      11.041   1.794  -1.999  1.00 83.88           C  
ATOM    868  CB  VAL A  51      10.939   3.752  -3.625  1.00 83.88           C  
ATOM    869  HB  VAL A  51      10.340   3.130  -4.290  1.00 83.88           H  
ATOM    870  O   VAL A  51      10.520   2.102  -0.927  1.00 83.88           O  
ATOM    871  CG1 VAL A  51       9.993   4.595  -2.766  1.00 83.88           C  
ATOM    872 HG11 VAL A  51       9.363   5.219  -3.400  1.00 83.88           H  
ATOM    873 HG12 VAL A  51      10.568   5.228  -2.089  1.00 83.88           H  
ATOM    874 HG13 VAL A  51       9.349   3.943  -2.177  1.00 83.88           H  
ATOM    875  CG2 VAL A  51      11.736   4.751  -4.477  1.00 83.88           C  
ATOM    876 HG21 VAL A  51      12.398   5.338  -3.840  1.00 83.88           H  
ATOM    877 HG22 VAL A  51      12.335   4.222  -5.218  1.00 83.88           H  
ATOM    878 HG23 VAL A  51      11.057   5.418  -5.009  1.00 83.88           H  
ATOM    879  N   GLN A  52      10.959   0.543  -2.480  1.00 87.42           N  
ATOM    880  H   GLN A  52      11.409   0.335  -3.360  1.00 87.42           H  
ATOM    881  CA  GLN A  52      10.197  -0.512  -1.797  1.00 87.42           C  
ATOM    882  HA  GLN A  52       9.166  -0.164  -1.734  1.00 87.42           H  
ATOM    883  C   GLN A  52      10.619  -0.711  -0.336  1.00 87.42           C  
ATOM    884  CB  GLN A  52      10.225  -1.886  -2.508  1.00 87.42           C  
ATOM    885  HB2 GLN A  52       9.689  -2.585  -1.867  1.00 87.42           H  
ATOM    886  HB3 GLN A  52      11.250  -2.250  -2.572  1.00 87.42           H  
ATOM    887  O   GLN A  52       9.725  -0.715   0.510  1.00 87.42           O  
ATOM    888  CG  GLN A  52       9.617  -2.031  -3.909  1.00 87.42           C  
ATOM    889  HG2 GLN A  52       9.676  -3.085  -4.181  1.00 87.42           H  
ATOM    890  HG3 GLN A  52      10.217  -1.488  -4.639  1.00 87.42           H  
ATOM    891  CD  GLN A  52       8.171  -1.593  -4.048  1.00 87.42           C  
ATOM    892  NE2 GLN A  52       7.516  -1.967  -5.116  1.00 87.42           N  
ATOM    893 HE21 GLN A  52       6.632  -1.522  -5.317  1.00 87.42           H  
ATOM    894 HE22 GLN A  52       7.900  -2.660  -5.743  1.00 87.42           H  
ATOM    895  OE1 GLN A  52       7.592  -0.906  -3.231  1.00 87.42           O  
ATOM    896  N   PRO A  53      11.921  -0.804   0.012  1.00 91.04           N  
ATOM    897  CA  PRO A  53      12.325  -0.989   1.405  1.00 91.04           C  
ATOM    898  HA  PRO A  53      11.877  -1.907   1.784  1.00 91.04           H  
ATOM    899  C   PRO A  53      11.898   0.181   2.296  1.00 91.04           C  
ATOM    900  CB  PRO A  53      13.851  -1.142   1.376  1.00 91.04           C  
ATOM    901  HB2 PRO A  53      14.333  -0.178   1.542  1.00 91.04           H  
ATOM    902  HB3 PRO A  53      14.195  -1.866   2.115  1.00 91.04           H  
ATOM    903  O   PRO A  53      11.510  -0.023   3.444  1.00 91.04           O  
ATOM    904  CG  PRO A  53      14.146  -1.608  -0.047  1.00 91.04           C  
ATOM    905  HG2 PRO A  53      15.157  -1.350  -0.362  1.00 91.04           H  
ATOM    906  HG3 PRO A  53      13.975  -2.682  -0.130  1.00 91.04           H  
ATOM    907  CD  PRO A  53      13.095  -0.855  -0.851  1.00 91.04           C  
ATOM    908  HD2 PRO A  53      13.444   0.157  -1.054  1.00 91.04           H  
ATOM    909  HD3 PRO A  53      12.915  -1.379  -1.790  1.00 91.04           H  
ATOM    910  N   THR A  54      11.921   1.406   1.763  1.00 91.48           N  
ATOM    911  H   THR A  54      12.247   1.521   0.814  1.00 91.48           H  
ATOM    912  CA  THR A  54      11.470   2.605   2.479  1.00 91.48           C  
ATOM    913  HA  THR A  54      11.969   2.645   3.448  1.00 91.48           H  
ATOM    914  C   THR A  54       9.968   2.565   2.738  1.00 91.48           C  
ATOM    915  CB  THR A  54      11.823   3.873   1.690  1.00 91.48           C  
ATOM    916  HB  THR A  54      11.272   3.883   0.749  1.00 91.48           H  
ATOM    917  O   THR A  54       9.538   2.836   3.857  1.00 91.48           O  
ATOM    918  CG2 THR A  54      11.507   5.156   2.455  1.00 91.48           C  
ATOM    919 HG21 THR A  54      10.430   5.256   2.590  1.00 91.48           H  
ATOM    920 HG22 THR A  54      11.864   6.014   1.885  1.00 91.48           H  
ATOM    921 HG23 THR A  54      11.991   5.143   3.431  1.00 91.48           H  
ATOM    922  OG1 THR A  54      13.199   3.890   1.400  1.00 91.48           O  
ATOM    923  HG1 THR A  54      13.686   3.992   2.220  1.00 91.48           H  
ATOM    924  N   ILE A  55       9.169   2.201   1.731  1.00 91.50           N  
ATOM    925  H   ILE A  55       9.591   1.964   0.844  1.00 91.50           H  
ATOM    926  CA  ILE A  55       7.711   2.085   1.870  1.00 91.50           C  
ATOM    927  HA  ILE A  55       7.322   3.014   2.284  1.00 91.50           H  
ATOM    928  C   ILE A  55       7.361   0.972   2.859  1.00 91.50           C  
ATOM    929  CB  ILE A  55       7.047   1.844   0.495  1.00 91.50           C  
ATOM    930  HB  ILE A  55       7.525   0.986   0.022  1.00 91.50           H  
ATOM    931  O   ILE A  55       6.576   1.195   3.780  1.00 91.50           O  
ATOM    932  CG1 ILE A  55       7.218   3.078  -0.412  1.00 91.50           C  
ATOM    933 HG12 ILE A  55       8.235   3.462  -0.326  1.00 91.50           H  
ATOM    934 HG13 ILE A  55       6.542   3.868  -0.084  1.00 91.50           H  
ATOM    935  CG2 ILE A  55       5.546   1.536   0.666  1.00 91.50           C  
ATOM    936 HG21 ILE A  55       5.423   0.575   1.165  1.00 91.50           H  
ATOM    937 HG22 ILE A  55       5.066   2.315   1.259  1.00 91.50           H  
ATOM    938 HG23 ILE A  55       5.047   1.462  -0.301  1.00 91.50           H  
ATOM    939  CD1 ILE A  55       6.953   2.766  -1.890  1.00 91.50           C  
ATOM    940 HD11 ILE A  55       7.072   3.678  -2.475  1.00 91.50           H  
ATOM    941 HD12 ILE A  55       5.940   2.391  -2.031  1.00 91.50           H  
ATOM    942 HD13 ILE A  55       7.663   2.018  -2.244  1.00 91.50           H  
ATOM    943  N   ASP A  56       7.963  -0.204   2.696  1.00 92.91           N  
ATOM    944  H   ASP A  56       8.595  -0.321   1.917  1.00 92.91           H  
ATOM    945  CA  ASP A  56       7.691  -1.374   3.531  1.00 92.91           C  
ATOM    946  HA  ASP A  56       6.615  -1.546   3.551  1.00 92.91           H  
ATOM    947  C   ASP A  56       8.108  -1.138   4.983  1.00 92.91           C  
ATOM    948  CB  ASP A  56       8.382  -2.614   2.928  1.00 92.91           C  
ATOM    949  HB2 ASP A  56       8.344  -3.423   3.657  1.00 92.91           H  
ATOM    950  HB3 ASP A  56       9.430  -2.391   2.725  1.00 92.91           H  
ATOM    951  O   ASP A  56       7.347  -1.455   5.899  1.00 92.91           O  
ATOM    952  CG  ASP A  56       7.691  -3.097   1.647  1.00 92.91           C  
ATOM    953  OD1 ASP A  56       6.558  -2.642   1.378  1.00 92.91           O  
ATOM    954  OD2 ASP A  56       8.211  -3.972   0.925  1.00 92.91           O  
ATOM    955  N   GLY A  57       9.263  -0.507   5.206  1.00 94.43           N  
ATOM    956  H   GLY A  57       9.859  -0.294   4.419  1.00 94.43           H  
ATOM    957  CA  GLY A  57       9.714  -0.111   6.538  1.00 94.43           C  
ATOM    958  HA2 GLY A  57       9.763  -0.990   7.181  1.00 94.43           H  
ATOM    959  HA3 GLY A  57      10.712   0.320   6.455  1.00 94.43           H  
ATOM    960  C   GLY A  57       8.794   0.924   7.187  1.00 94.43           C  
ATOM    961  O   GLY A  57       8.415   0.763   8.348  1.00 94.43           O  
ATOM    962  N   ALA A  58       8.379   1.955   6.443  1.00 93.16           N  
ATOM    963  H   ALA A  58       8.706   2.035   5.491  1.00 93.16           H  
ATOM    964  CA  ALA A  58       7.480   2.990   6.953  1.00 93.16           C  
ATOM    965  HA  ALA A  58       7.912   3.405   7.864  1.00 93.16           H  
ATOM    966  C   ALA A  58       6.097   2.428   7.318  1.00 93.16           C  
ATOM    967  CB  ALA A  58       7.373   4.112   5.915  1.00 93.16           C  
ATOM    968  HB1 ALA A  58       6.717   4.898   6.292  1.00 93.16           H  
ATOM    969  HB2 ALA A  58       6.965   3.723   4.982  1.00 93.16           H  
ATOM    970  HB3 ALA A  58       8.360   4.534   5.725  1.00 93.16           H  
ATOM    971  O   ALA A  58       5.580   2.729   8.395  1.00 93.16           O  
ATOM    972  N   LEU A  59       5.519   1.583   6.458  1.00 92.56           N  
ATOM    973  H   LEU A  59       5.996   1.377   5.592  1.00 92.56           H  
ATOM    974  CA  LEU A  59       4.234   0.934   6.717  1.00 92.56           C  
ATOM    975  HA  LEU A  59       3.510   1.694   7.010  1.00 92.56           H  
ATOM    976  C   LEU A  59       4.326  -0.035   7.895  1.00 92.56           C  
ATOM    977  CB  LEU A  59       3.740   0.221   5.446  1.00 92.56           C  
ATOM    978  HB2 LEU A  59       4.555  -0.380   5.042  1.00 92.56           H  
ATOM    979  HB3 LEU A  59       2.932  -0.460   5.713  1.00 92.56           H  
ATOM    980  O   LEU A  59       3.494   0.033   8.792  1.00 92.56           O  
ATOM    981  CG  LEU A  59       3.227   1.186   4.362  1.00 92.56           C  
ATOM    982  HG  LEU A  59       3.976   1.950   4.157  1.00 92.56           H  
ATOM    983  CD1 LEU A  59       2.956   0.417   3.075  1.00 92.56           C  
ATOM    984 HD11 LEU A  59       2.206  -0.355   3.248  1.00 92.56           H  
ATOM    985 HD12 LEU A  59       2.616   1.106   2.301  1.00 92.56           H  
ATOM    986 HD13 LEU A  59       3.885  -0.051   2.748  1.00 92.56           H  
ATOM    987  CD2 LEU A  59       1.918   1.873   4.762  1.00 92.56           C  
ATOM    988 HD21 LEU A  59       2.082   2.526   5.619  1.00 92.56           H  
ATOM    989 HD22 LEU A  59       1.167   1.126   5.018  1.00 92.56           H  
ATOM    990 HD23 LEU A  59       1.554   2.484   3.936  1.00 92.56           H  
ATOM    991  N   THR A  60       5.360  -0.875   7.951  1.00 93.87           N  
ATOM    992  H   THR A  60       6.013  -0.895   7.181  1.00 93.87           H  
ATOM    993  CA  THR A  60       5.562  -1.806   9.074  1.00 93.87           C  
ATOM    994  HA  THR A  60       4.695  -2.462   9.152  1.00 93.87           H  
ATOM    995  C   THR A  60       5.693  -1.056  10.400  1.00 93.87           C  
ATOM    996  CB  THR A  60       6.804  -2.678   8.844  1.00 93.87           C  
ATOM    997  HB  THR A  60       7.688  -2.044   8.768  1.00 93.87           H  
ATOM    998  O   THR A  60       5.047  -1.410  11.384  1.00 93.87           O  
ATOM    999  CG2 THR A  60       7.022  -3.700   9.959  1.00 93.87           C  
ATOM   1000 HG21 THR A  60       6.114  -4.285  10.107  1.00 93.87           H  
ATOM   1001 HG22 THR A  60       7.838  -4.368   9.684  1.00 93.87           H  
ATOM   1002 HG23 THR A  60       7.284  -3.194  10.888  1.00 93.87           H  
ATOM   1003  OG1 THR A  60       6.665  -3.403   7.646  1.00 93.87           O  
ATOM   1004  HG1 THR A  60       6.869  -2.799   6.929  1.00 93.87           H  
ATOM   1005  N   ASN A  61       6.480   0.022  10.429  1.00 94.95           N  
ATOM   1006  H   ASN A  61       6.995   0.274   9.597  1.00 94.95           H  
ATOM   1007  CA  ASN A  61       6.639   0.853  11.619  1.00 94.95           C  
ATOM   1008  HA  ASN A  61       6.963   0.226  12.449  1.00 94.95           H  
ATOM   1009  C   ASN A  61       5.320   1.520  12.043  1.00 94.95           C  
ATOM   1010  CB  ASN A  61       7.731   1.888  11.327  1.00 94.95           C  
ATOM   1011  HB2 ASN A  61       8.651   1.378  11.040  1.00 94.95           H  
ATOM   1012  HB3 ASN A  61       7.415   2.518  10.495  1.00 94.95           H  
ATOM   1013  O   ASN A  61       4.984   1.513  13.224  1.00 94.95           O  
ATOM   1014  CG  ASN A  61       8.041   2.757  12.529  1.00 94.95           C  
ATOM   1015  ND2 ASN A  61       8.294   4.026  12.318  1.00 94.95           N  
ATOM   1016 HD21 ASN A  61       8.284   4.395  11.378  1.00 94.95           H  
ATOM   1017 HD22 ASN A  61       8.583   4.565  13.121  1.00 94.95           H  
ATOM   1018  OD1 ASN A  61       8.068   2.331  13.668  1.00 94.95           O  
ATOM   1019  N   LEU A  62       4.549   2.052  11.089  1.00 92.47           N  
ATOM   1020  H   LEU A  62       4.871   2.034  10.132  1.00 92.47           H  
ATOM   1021  CA  LEU A  62       3.237   2.637  11.367  1.00 92.47           C  
ATOM   1022  HA  LEU A  62       3.362   3.432  12.102  1.00 92.47           H  
ATOM   1023  C   LEU A  62       2.276   1.605  11.972  1.00 92.47           C  
ATOM   1024  CB  LEU A  62       2.676   3.240  10.066  1.00 92.47           C  
ATOM   1025  HB2 LEU A  62       3.343   4.035   9.735  1.00 92.47           H  
ATOM   1026  HB3 LEU A  62       2.670   2.467   9.298  1.00 92.47           H  
ATOM   1027  O   LEU A  62       1.640   1.884  12.983  1.00 92.47           O  
ATOM   1028  CG  LEU A  62       1.246   3.799  10.193  1.00 92.47           C  
ATOM   1029  HG  LEU A  62       0.566   3.007  10.505  1.00 92.47           H  
ATOM   1030  CD1 LEU A  62       1.161   4.951  11.196  1.00 92.47           C  
ATOM   1031 HD11 LEU A  62       1.863   5.740  10.927  1.00 92.47           H  
ATOM   1032 HD12 LEU A  62       0.147   5.351  11.209  1.00 92.47           H  
ATOM   1033 HD13 LEU A  62       1.389   4.589  12.198  1.00 92.47           H  
ATOM   1034  CD2 LEU A  62       0.775   4.304   8.830  1.00 92.47           C  
ATOM   1035 HD21 LEU A  62       1.428   5.104   8.480  1.00 92.47           H  
ATOM   1036 HD22 LEU A  62       0.789   3.483   8.113  1.00 92.47           H  
ATOM   1037 HD23 LEU A  62      -0.246   4.678   8.913  1.00 92.47           H  
ATOM   1038  N   LEU A  63       2.193   0.409  11.386  1.00 91.55           N  
ATOM   1039  H   LEU A  63       2.752   0.235  10.563  1.00 91.55           H  
ATOM   1040  CA  LEU A  63       1.318  -0.658  11.879  1.00 91.55           C  
ATOM   1041  HA  LEU A  63       0.303  -0.272  11.967  1.00 91.55           H  
ATOM   1042  C   LEU A  63       1.721  -1.114  13.289  1.00 91.55           C  
ATOM   1043  CB  LEU A  63       1.329  -1.828  10.880  1.00 91.55           C  
ATOM   1044  HB2 LEU A  63       2.358  -2.163  10.755  1.00 91.55           H  
ATOM   1045  HB3 LEU A  63       0.762  -2.656  11.307  1.00 91.55           H  
ATOM   1046  O   LEU A  63       0.850  -1.319  14.130  1.00 91.55           O  
ATOM   1047  CG  LEU A  63       0.739  -1.494   9.495  1.00 91.55           C  
ATOM   1048  HG  LEU A  63       1.212  -0.601   9.086  1.00 91.55           H  
ATOM   1049  CD1 LEU A  63       0.993  -2.656   8.534  1.00 91.55           C  
ATOM   1050 HD11 LEU A  63       0.525  -3.566   8.912  1.00 91.55           H  
ATOM   1051 HD12 LEU A  63       0.595  -2.415   7.548  1.00 91.55           H  
ATOM   1052 HD13 LEU A  63       2.067  -2.815   8.445  1.00 91.55           H  
ATOM   1053  CD2 LEU A  63      -0.759  -1.212   9.524  1.00 91.55           C  
ATOM   1054 HD21 LEU A  63      -1.098  -0.928   8.528  1.00 91.55           H  
ATOM   1055 HD22 LEU A  63      -1.288  -2.110   9.844  1.00 91.55           H  
ATOM   1056 HD23 LEU A  63      -0.982  -0.393  10.208  1.00 91.55           H  
ATOM   1057  N   ASN A  64       3.024  -1.195  13.577  1.00 92.09           N  
ATOM   1058  H   ASN A  64       3.689  -1.061  12.830  1.00 92.09           H  
ATOM   1059  CA  ASN A  64       3.527  -1.502  14.919  1.00 92.09           C  
ATOM   1060  HA  ASN A  64       3.068  -2.425  15.272  1.00 92.09           H  
ATOM   1061  C   ASN A  64       3.172  -0.421  15.945  1.00 92.09           C  
ATOM   1062  CB  ASN A  64       5.053  -1.682  14.857  1.00 92.09           C  
ATOM   1063  HB2 ASN A  64       5.502  -0.852  14.312  1.00 92.09           H  
ATOM   1064  HB3 ASN A  64       5.452  -1.679  15.871  1.00 92.09           H  
ATOM   1065  O   ASN A  64       2.799  -0.744  17.068  1.00 92.09           O  
ATOM   1066  CG  ASN A  64       5.472  -2.990  14.223  1.00 92.09           C  
ATOM   1067  ND2 ASN A  64       6.689  -3.082  13.744  1.00 92.09           N  
ATOM   1068 HD21 ASN A  64       6.933  -3.974  13.338  1.00 92.09           H  
ATOM   1069 HD22 ASN A  64       7.312  -2.287  13.779  1.00 92.09           H  
ATOM   1070  OD1 ASN A  64       4.744  -3.963  14.195  1.00 92.09           O  
ATOM   1071  N   GLN A  65       3.275   0.857  15.573  1.00 93.69           N  
ATOM   1072  H   GLN A  65       3.611   1.071  14.645  1.00 93.69           H  
ATOM   1073  CA  GLN A  65       2.903   1.961  16.462  1.00 93.69           C  
ATOM   1074  HA  GLN A  65       3.413   1.842  17.418  1.00 93.69           H  
ATOM   1075  C   GLN A  65       1.405   1.976  16.758  1.00 93.69           C  
ATOM   1076  CB  GLN A  65       3.312   3.299  15.843  1.00 93.69           C  
ATOM   1077  HB2 GLN A  65       2.992   3.337  14.802  1.00 93.69           H  
ATOM   1078  HB3 GLN A  65       2.816   4.105  16.384  1.00 93.69           H  
ATOM   1079  O   GLN A  65       1.019   2.213  17.899  1.00 93.69           O  
ATOM   1080  CG  GLN A  65       4.822   3.523  15.929  1.00 93.69           C  
ATOM   1081  HG2 GLN A  65       5.123   3.603  16.974  1.00 93.69           H  
ATOM   1082  HG3 GLN A  65       5.348   2.675  15.491  1.00 93.69           H  
ATOM   1083  CD  GLN A  65       5.230   4.798  15.207  1.00 93.69           C  
ATOM   1084  NE2 GLN A  65       6.303   4.767  14.456  1.00 93.69           N  
ATOM   1085 HE21 GLN A  65       6.800   3.896  14.339  1.00 93.69           H  
ATOM   1086 HE22 GLN A  65       6.514   5.623  13.964  1.00 93.69           H  
ATOM   1087  OE1 GLN A  65       4.607   5.843  15.290  1.00 93.69           O  
ATOM   1088  N   LEU A  66       0.569   1.703  15.751  1.00 89.77           N  
ATOM   1089  H   LEU A  66       0.954   1.533  14.833  1.00 89.77           H  
ATOM   1090  CA  LEU A  66      -0.878   1.602  15.937  1.00 89.77           C  
ATOM   1091  HA  LEU A  66      -1.237   2.512  16.419  1.00 89.77           H  
ATOM   1092  C   LEU A  66      -1.228   0.460  16.897  1.00 89.77           C  
ATOM   1093  CB  LEU A  66      -1.571   1.441  14.573  1.00 89.77           C  
ATOM   1094  HB2 LEU A  66      -2.613   1.170  14.745  1.00 89.77           H  
ATOM   1095  HB3 LEU A  66      -1.100   0.616  14.039  1.00 89.77           H  
ATOM   1096  O   LEU A  66      -1.947   0.702  17.861  1.00 89.77           O  
ATOM   1097  CG  LEU A  66      -1.533   2.705  13.694  1.00 89.77           C  
ATOM   1098  HG  LEU A  66      -0.506   3.051  13.577  1.00 89.77           H  
ATOM   1099  CD1 LEU A  66      -2.091   2.380  12.306  1.00 89.77           C  
ATOM   1100 HD11 LEU A  66      -1.488   1.594  11.853  1.00 89.77           H  
ATOM   1101 HD12 LEU A  66      -3.122   2.037  12.392  1.00 89.77           H  
ATOM   1102 HD13 LEU A  66      -2.048   3.267  11.674  1.00 89.77           H  
ATOM   1103  CD2 LEU A  66      -2.353   3.856  14.280  1.00 89.77           C  
ATOM   1104 HD21 LEU A  66      -3.375   3.525  14.469  1.00 89.77           H  
ATOM   1105 HD22 LEU A  66      -2.362   4.696  13.585  1.00 89.77           H  
ATOM   1106 HD23 LEU A  66      -1.908   4.191  15.217  1.00 89.77           H  
ATOM   1107  N   ALA A  67      -0.635  -0.721  16.697  1.00 89.28           N  
ATOM   1108  H   ALA A  67      -0.066  -0.850  15.873  1.00 89.28           H  
ATOM   1109  CA  ALA A  67      -0.834  -1.871  17.576  1.00 89.28           C  
ATOM   1110  HA  ALA A  67      -1.902  -2.083  17.627  1.00 89.28           H  
ATOM   1111  C   ALA A  67      -0.357  -1.614  19.019  1.00 89.28           C  
ATOM   1112  CB  ALA A  67      -0.122  -3.074  16.945  1.00 89.28           C  
ATOM   1113  HB1 ALA A  67       0.946  -2.878  16.853  1.00 89.28           H  
ATOM   1114  HB2 ALA A  67      -0.548  -3.275  15.962  1.00 89.28           H  
ATOM   1115  HB3 ALA A  67      -0.272  -3.951  17.575  1.00 89.28           H  
ATOM   1116  O   ALA A  67      -1.014  -1.982  19.990  1.00 89.28           O  
ATOM   1117  N   ALA A  68       0.777  -0.929  19.186  1.00 92.46           N  
ATOM   1118  H   ALA A  68       1.322  -0.682  18.372  1.00 92.46           H  
ATOM   1119  CA  ALA A  68       1.276  -0.563  20.510  1.00 92.46           C  
ATOM   1120  HA  ALA A  68       1.302  -1.459  21.130  1.00 92.46           H  
ATOM   1121  C   ALA A  68       0.374   0.459  21.226  1.00 92.46           C  
ATOM   1122  CB  ALA A  68       2.706  -0.034  20.358  1.00 92.46           C  
ATOM   1123  HB1 ALA A  68       2.706   0.865  19.742  1.00 92.46           H  
ATOM   1124  HB2 ALA A  68       3.111   0.205  21.342  1.00 92.46           H  
ATOM   1125  HB3 ALA A  68       3.332  -0.793  19.890  1.00 92.46           H  
ATOM   1126  O   ALA A  68       0.289   0.443  22.453  1.00 92.46           O  
ATOM   1127  N   ALA A  69      -0.283   1.353  20.480  1.00 92.24           N  
ATOM   1128  H   ALA A  69      -0.181   1.312  19.476  1.00 92.24           H  
ATOM   1129  CA  ALA A  69      -1.121   2.409  21.040  1.00 92.24           C  
ATOM   1130  HA  ALA A  69      -0.615   2.831  21.909  1.00 92.24           H  
ATOM   1131  C   ALA A  69      -2.492   1.908  21.522  1.00 92.24           C  
ATOM   1132  CB  ALA A  69      -1.271   3.513  19.988  1.00 92.24           C  
ATOM   1133  HB1 ALA A  69      -1.772   3.117  19.104  1.00 92.24           H  
ATOM   1134  HB2 ALA A  69      -0.288   3.890  19.705  1.00 92.24           H  
ATOM   1135  HB3 ALA A  69      -1.864   4.330  20.399  1.00 92.24           H  
ATOM   1136  O   ALA A  69      -3.016   2.443  22.499  1.00 92.24           O  
ATOM   1137  N   ASP A  70      -3.076   0.909  20.857  1.00 89.22           N  
ATOM   1138  H   ASP A  70      -2.624   0.526  20.038  1.00 89.22           H  
ATOM   1139  CA  ASP A  70      -4.382   0.339  21.218  1.00 89.22           C  
ATOM   1140  HA  ASP A  70      -4.869   1.013  21.924  1.00 89.22           H  
ATOM   1141  C   ASP A  70      -4.289  -1.011  21.954  1.00 89.22           C  
ATOM   1142  CB  ASP A  70      -5.291   0.296  19.979  1.00 89.22           C  
ATOM   1143  HB2 ASP A  70      -5.335   1.295  19.544  1.00 89.22           H  
ATOM   1144  HB3 ASP A  70      -6.299   0.034  20.300  1.00 89.22           H  
ATOM   1145  O   ASP A  70      -5.306  -1.546  22.398  1.00 89.22           O  
ATOM   1146  CG  ASP A  70      -4.860  -0.694  18.893  1.00 89.22           C  
ATOM   1147  OD1 ASP A  70      -3.861  -1.420  19.090  1.00 89.22           O  
ATOM   1148  OD2 ASP A  70      -5.552  -0.748  17.855  1.00 89.22           O  
ATOM   1149  N   GLY A  71      -3.076  -1.548  22.120  1.00 87.31           N  
ATOM   1150  H   GLY A  71      -2.310  -1.123  21.617  1.00 87.31           H  
ATOM   1151  CA  GLY A  71      -2.836  -2.845  22.752  1.00 87.31           C  
ATOM   1152  HA2 GLY A  71      -3.379  -2.894  23.696  1.00 87.31           H  
ATOM   1153  HA3 GLY A  71      -1.768  -2.941  22.948  1.00 87.31           H  
ATOM   1154  C   GLY A  71      -3.261  -4.035  21.888  1.00 87.31           C  
ATOM   1155  O   GLY A  71      -3.389  -5.147  22.406  1.00 87.31           O  
ATOM   1156  N   SER A  72      -3.509  -3.821  20.594  1.00 87.50           N  
ATOM   1157  H   SER A  72      -3.371  -2.892  20.222  1.00 87.50           H  
ATOM   1158  CA  SER A  72      -3.817  -4.887  19.646  1.00 87.50           C  
ATOM   1159  HA  SER A  72      -4.458  -5.607  20.156  1.00 87.50           H  
ATOM   1160  C   SER A  72      -2.559  -5.641  19.205  1.00 87.50           C  
ATOM   1161  CB  SER A  72      -4.622  -4.355  18.454  1.00 87.50           C  
ATOM   1162  HB2 SER A  72      -5.474  -3.778  18.814  1.00 87.50           H  
ATOM   1163  HB3 SER A  72      -4.995  -5.197  17.870  1.00 87.50           H  
ATOM   1164  O   SER A  72      -1.418  -5.281  19.502  1.00 87.50           O  
ATOM   1165  OG  SER A  72      -3.836  -3.549  17.616  1.00 87.50           O  
ATOM   1166  HG  SER A  72      -3.820  -2.684  18.032  1.00 87.50           H  
ATOM   1167  N   GLN A  73      -2.766  -6.757  18.509  1.00 88.01           N  
ATOM   1168  H   GLN A  73      -3.704  -6.951  18.191  1.00 88.01           H  
ATOM   1169  CA  GLN A  73      -1.667  -7.510  17.918  1.00 88.01           C  
ATOM   1170  HA  GLN A  73      -0.852  -7.567  18.639  1.00 88.01           H  
ATOM   1171  C   GLN A  73      -1.140  -6.795  16.672  1.00 88.01           C  
ATOM   1172  CB  GLN A  73      -2.119  -8.936  17.579  1.00 88.01           C  
ATOM   1173  HB2 GLN A  73      -2.998  -8.896  16.935  1.00 88.01           H  
ATOM   1174  HB3 GLN A  73      -1.317  -9.438  17.038  1.00 88.01           H  
ATOM   1175  O   GLN A  73      -1.908  -6.248  15.882  1.00 88.01           O  
ATOM   1176  CG  GLN A  73      -2.437  -9.747  18.844  1.00 88.01           C  
ATOM   1177  HG2 GLN A  73      -3.260  -9.280  19.385  1.00 88.01           H  
ATOM   1178  HG3 GLN A  73      -1.560  -9.749  19.492  1.00 88.01           H  
ATOM   1179  CD  GLN A  73      -2.824 -11.192  18.546  1.00 88.01           C  
ATOM   1180  NE2 GLN A  73      -2.847 -12.044  19.546  1.00 88.01           N  
ATOM   1181 HE21 GLN A  73      -2.638 -11.737  20.485  1.00 88.01           H  
ATOM   1182 HE22 GLN A  73      -3.128 -12.985  19.313  1.00 88.01           H  
ATOM   1183  OE1 GLN A  73      -3.114 -11.596  17.433  1.00 88.01           O  
ATOM   1184  N   THR A  74       0.174  -6.869  16.449  1.00 87.97           N  
ATOM   1185  H   THR A  74       0.778  -7.252  17.162  1.00 87.97           H  
ATOM   1186  CA  THR A  74       0.784  -6.391  15.205  1.00 87.97           C  
ATOM   1187  HA  THR A  74       0.641  -5.313  15.143  1.00 87.97           H  
ATOM   1188  C   THR A  74       0.125  -7.047  13.992  1.00 87.97           C  
ATOM   1189  CB  THR A  74       2.289  -6.679  15.183  1.00 87.97           C  
ATOM   1190  HB  THR A  74       2.460  -7.735  15.389  1.00 87.97           H  
ATOM   1191  O   THR A  74       0.130  -8.271  13.845  1.00 87.97           O  
ATOM   1192  CG2 THR A  74       2.941  -6.325  13.848  1.00 87.97           C  
ATOM   1193 HG21 THR A  74       4.024  -6.410  13.935  1.00 87.97           H  
ATOM   1194 HG22 THR A  74       2.619  -7.027  13.079  1.00 87.97           H  
ATOM   1195 HG23 THR A  74       2.664  -5.315  13.545  1.00 87.97           H  
ATOM   1196  OG1 THR A  74       2.941  -5.913  16.166  1.00 87.97           O  
ATOM   1197  HG1 THR A  74       3.460  -5.253  15.700  1.00 87.97           H  
ATOM   1198  N   LEU A  75      -0.390  -6.211  13.089  1.00 89.20           N  
ATOM   1199  H   LEU A  75      -0.417  -5.228  13.319  1.00 89.20           H  
ATOM   1200  CA  LEU A  75      -0.971  -6.648  11.826  1.00 89.20           C  
ATOM   1201  HA  LEU A  75      -1.719  -7.412  12.039  1.00 89.20           H  
ATOM   1202  C   LEU A  75       0.096  -7.281  10.926  1.00 89.20           C  
ATOM   1203  CB  LEU A  75      -1.649  -5.452  11.131  1.00 89.20           C  
ATOM   1204  HB2 LEU A  75      -0.905  -4.667  10.994  1.00 89.20           H  
ATOM   1205  HB3 LEU A  75      -1.986  -5.769  10.144  1.00 89.20           H  
ATOM   1206  O   LEU A  75       1.194  -6.745  10.760  1.00 89.20           O  
ATOM   1207  CG  LEU A  75      -2.851  -4.872  11.904  1.00 89.20           C  
ATOM   1208  HG  LEU A  75      -2.566  -4.662  12.935  1.00 89.20           H  
ATOM   1209  CD1 LEU A  75      -3.319  -3.566  11.269  1.00 89.20           C  
ATOM   1210 HD11 LEU A  75      -4.222  -3.220  11.771  1.00 89.20           H  
ATOM   1211 HD12 LEU A  75      -2.557  -2.804  11.432  1.00 89.20           H  
ATOM   1212 HD13 LEU A  75      -3.520  -3.694  10.205  1.00 89.20           H  
ATOM   1213  CD2 LEU A  75      -4.036  -5.829  11.898  1.00 89.20           C  
ATOM   1214 HD21 LEU A  75      -4.875  -5.373  12.424  1.00 89.20           H  
ATOM   1215 HD22 LEU A  75      -3.768  -6.730  12.450  1.00 89.20           H  
ATOM   1216 HD23 LEU A  75      -4.319  -6.074  10.874  1.00 89.20           H  
ATOM   1217  N   GLN A  76      -0.244  -8.397  10.282  1.00 91.35           N  
ATOM   1218  H   GLN A  76      -1.167  -8.776  10.434  1.00 91.35           H  
ATOM   1219  CA  GLN A  76       0.643  -9.018   9.298  1.00 91.35           C  
ATOM   1220  HA  GLN A  76       1.636  -9.128   9.734  1.00 91.35           H  
ATOM   1221  C   GLN A  76       0.747  -8.124   8.063  1.00 91.35           C  
ATOM   1222  CB  GLN A  76       0.122 -10.401   8.894  1.00 91.35           C  
ATOM   1223  HB2 GLN A  76       0.742 -10.779   8.081  1.00 91.35           H  
ATOM   1224  HB3 GLN A  76      -0.903 -10.313   8.536  1.00 91.35           H  
ATOM   1225  O   GLN A  76      -0.264  -7.871   7.413  1.00 91.35           O  
ATOM   1226  CG  GLN A  76       0.166 -11.409  10.048  1.00 91.35           C  
ATOM   1227  HG2 GLN A  76      -0.493 -11.076  10.850  1.00 91.35           H  
ATOM   1228  HG3 GLN A  76       1.182 -11.465  10.438  1.00 91.35           H  
ATOM   1229  CD  GLN A  76      -0.269 -12.806   9.616  1.00 91.35           C  
ATOM   1230  NE2 GLN A  76      -0.149 -13.780  10.490  1.00 91.35           N  
ATOM   1231 HE21 GLN A  76      -0.488 -14.688  10.205  1.00 91.35           H  
ATOM   1232 HE22 GLN A  76       0.149 -13.580  11.434  1.00 91.35           H  
ATOM   1233  OE1 GLN A  76      -0.702 -13.058   8.499  1.00 91.35           O  
ATOM   1234  N   TYR A  77       1.952  -7.685   7.703  1.00 93.73           N  
ATOM   1235  H   TYR A  77       2.743  -7.893   8.294  1.00 93.73           H  
ATOM   1236  CA  TYR A  77       2.187  -6.873   6.509  1.00 93.73           C  
ATOM   1237  HA  TYR A  77       1.230  -6.526   6.120  1.00 93.73           H  
ATOM   1238  C   TYR A  77       2.875  -7.682   5.407  1.00 93.73           C  
ATOM   1239  CB  TYR A  77       2.979  -5.616   6.877  1.00 93.73           C  
ATOM   1240  HB2 TYR A  77       2.399  -5.031   7.590  1.00 93.73           H  
ATOM   1241  HB3 TYR A  77       3.907  -5.909   7.368  1.00 93.73           H  
ATOM   1242  O   TYR A  77       3.844  -8.397   5.666  1.00 93.73           O  
ATOM   1243  CG  TYR A  77       3.299  -4.755   5.671  1.00 93.73           C  
ATOM   1244  CD1 TYR A  77       4.613  -4.716   5.170  1.00 93.73           C  
ATOM   1245  HD1 TYR A  77       5.401  -5.252   5.678  1.00 93.73           H  
ATOM   1246  CD2 TYR A  77       2.272  -4.053   5.012  1.00 93.73           C  
ATOM   1247  HD2 TYR A  77       1.264  -4.092   5.399  1.00 93.73           H  
ATOM   1248  CE1 TYR A  77       4.902  -3.983   4.007  1.00 93.73           C  
ATOM   1249  HE1 TYR A  77       5.907  -3.971   3.613  1.00 93.73           H  
ATOM   1250  CE2 TYR A  77       2.559  -3.312   3.851  1.00 93.73           C  
ATOM   1251  HE2 TYR A  77       1.778  -2.776   3.333  1.00 93.73           H  
ATOM   1252  OH  TYR A  77       4.144  -2.574   2.222  1.00 93.73           O  
ATOM   1253  HH  TYR A  77       5.069  -2.668   1.984  1.00 93.73           H  
ATOM   1254  CZ  TYR A  77       3.875  -3.277   3.347  1.00 93.73           C  
ATOM   1255  N   ARG A  78       2.396  -7.559   4.164  1.00 93.69           N  
ATOM   1256  H   ARG A  78       1.580  -6.979   4.028  1.00 93.69           H  
ATOM   1257  CA  ARG A  78       3.086  -8.110   2.989  1.00 93.69           C  
ATOM   1258  HA  ARG A  78       4.152  -8.109   3.215  1.00 93.69           H  
ATOM   1259  C   ARG A  78       2.911  -7.257   1.740  1.00 93.69           C  
ATOM   1260  CB  ARG A  78       2.666  -9.570   2.743  1.00 93.69           C  
ATOM   1261  HB2 ARG A  78       3.313  -9.979   1.968  1.00 93.69           H  
ATOM   1262  HB3 ARG A  78       2.846 -10.140   3.655  1.00 93.69           H  
ATOM   1263  O   ARG A  78       1.845  -6.686   1.511  1.00 93.69           O  
ATOM   1264  CG  ARG A  78       1.199  -9.764   2.312  1.00 93.69           C  
ATOM   1265  HG2 ARG A  78       1.008  -9.231   1.381  1.00 93.69           H  
ATOM   1266  HG3 ARG A  78       0.534  -9.393   3.091  1.00 93.69           H  
ATOM   1267  CD  ARG A  78       0.953 -11.261   2.093  1.00 93.69           C  
ATOM   1268  HD2 ARG A  78       1.082 -11.773   3.047  1.00 93.69           H  
ATOM   1269  HD3 ARG A  78       1.711 -11.627   1.400  1.00 93.69           H  
ATOM   1270  NE  ARG A  78      -0.385 -11.575   1.547  1.00 93.69           N  
ATOM   1271  HE  ARG A  78      -1.093 -10.855   1.528  1.00 93.69           H  
ATOM   1272  NH1 ARG A  78       0.018 -13.791   1.114  1.00 93.69           N  
ATOM   1273 HH11 ARG A  78      -0.269 -14.673   0.713  1.00 93.69           H  
ATOM   1274 HH12 ARG A  78       0.940 -13.683   1.510  1.00 93.69           H  
ATOM   1275  NH2 ARG A  78      -1.941 -12.921   0.561  1.00 93.69           N  
ATOM   1276 HH21 ARG A  78      -2.562 -12.128   0.634  1.00 93.69           H  
ATOM   1277 HH22 ARG A  78      -2.235 -13.796   0.152  1.00 93.69           H  
ATOM   1278  CZ  ARG A  78      -0.763 -12.750   1.076  1.00 93.69           C  
ATOM   1279  N   THR A  79       3.926  -7.281   0.886  1.00 91.77           N  
ATOM   1280  H   THR A  79       4.780  -7.744   1.164  1.00 91.77           H  
ATOM   1281  CA  THR A  79       3.882  -6.700  -0.459  1.00 91.77           C  
ATOM   1282  HA  THR A  79       3.080  -5.962  -0.495  1.00 91.77           H  
ATOM   1283  C   THR A  79       3.584  -7.792  -1.484  1.00 91.77           C  
ATOM   1284  CB  THR A  79       5.179  -5.945  -0.781  1.00 91.77           C  
ATOM   1285  HB  THR A  79       6.024  -6.633  -0.768  1.00 91.77           H  
ATOM   1286  O   THR A  79       4.224  -8.842  -1.498  1.00 91.77           O  
ATOM   1287  CG2 THR A  79       5.111  -5.224  -2.128  1.00 91.77           C  
ATOM   1288 HG21 THR A  79       6.034  -4.666  -2.285  1.00 91.77           H  
ATOM   1289 HG22 THR A  79       5.001  -5.944  -2.939  1.00 91.77           H  
ATOM   1290 HG23 THR A  79       4.267  -4.534  -2.139  1.00 91.77           H  
ATOM   1291  OG1 THR A  79       5.353  -4.961   0.210  1.00 91.77           O  
ATOM   1292  HG1 THR A  79       6.281  -4.726   0.291  1.00 91.77           H  
ATOM   1293  N   LEU A  80       2.602  -7.549  -2.345  1.00 89.94           N  
ATOM   1294  H   LEU A  80       2.135  -6.657  -2.275  1.00 89.94           H  
ATOM   1295  CA  LEU A  80       2.247  -8.389  -3.481  1.00 89.94           C  
ATOM   1296  HA  LEU A  80       2.771  -9.343  -3.419  1.00 89.94           H  
ATOM   1297  C   LEU A  80       2.691  -7.686  -4.757  1.00 89.94           C  
ATOM   1298  CB  LEU A  80       0.732  -8.644  -3.492  1.00 89.94           C  
ATOM   1299  HB2 LEU A  80       0.222  -7.682  -3.528  1.00 89.94           H  
ATOM   1300  HB3 LEU A  80       0.477  -9.191  -4.400  1.00 89.94           H  
ATOM   1301  O   LEU A  80       2.271  -6.564  -5.021  1.00 89.94           O  
ATOM   1302  CG  LEU A  80       0.213  -9.428  -2.275  1.00 89.94           C  
ATOM   1303  HG  LEU A  80       0.472  -8.905  -1.355  1.00 89.94           H  
ATOM   1304  CD1 LEU A  80      -1.308  -9.514  -2.355  1.00 89.94           C  
ATOM   1305 HD11 LEU A  80      -1.700  -8.499  -2.306  1.00 89.94           H  
ATOM   1306 HD12 LEU A  80      -1.695 -10.074  -1.504  1.00 89.94           H  
ATOM   1307 HD13 LEU A  80      -1.614  -9.991  -3.286  1.00 89.94           H  
ATOM   1308  CD2 LEU A  80       0.776 -10.848  -2.208  1.00 89.94           C  
ATOM   1309 HD21 LEU A  80       0.312 -11.390  -1.384  1.00 89.94           H  
ATOM   1310 HD22 LEU A  80       1.850 -10.809  -2.027  1.00 89.94           H  
ATOM   1311 HD23 LEU A  80       0.585 -11.374  -3.143  1.00 89.94           H  
ATOM   1312  N   VAL A  81       3.507  -8.365  -5.553  1.00 82.91           N  
ATOM   1313  H   VAL A  81       3.792  -9.295  -5.281  1.00 82.91           H  
ATOM   1314  CA  VAL A  81       4.008  -7.860  -6.833  1.00 82.91           C  
ATOM   1315  HA  VAL A  81       3.658  -6.840  -6.988  1.00 82.91           H  
ATOM   1316  C   VAL A  81       3.441  -8.738  -7.945  1.00 82.91           C  
ATOM   1317  CB  VAL A  81       5.548  -7.834  -6.845  1.00 82.91           C  
ATOM   1318  HB  VAL A  81       5.926  -8.857  -6.846  1.00 82.91           H  
ATOM   1319  O   VAL A  81       3.481  -9.964  -7.839  1.00 82.91           O  
ATOM   1320  CG1 VAL A  81       6.046  -7.123  -8.099  1.00 82.91           C  
ATOM   1321 HG11 VAL A  81       5.755  -7.673  -8.994  1.00 82.91           H  
ATOM   1322 HG12 VAL A  81       5.622  -6.119  -8.137  1.00 82.91           H  
ATOM   1323 HG13 VAL A  81       7.133  -7.049  -8.077  1.00 82.91           H  
ATOM   1324  CG2 VAL A  81       6.146  -7.104  -5.631  1.00 82.91           C  
ATOM   1325 HG21 VAL A  81       5.788  -6.076  -5.592  1.00 82.91           H  
ATOM   1326 HG22 VAL A  81       5.880  -7.617  -4.707  1.00 82.91           H  
ATOM   1327 HG23 VAL A  81       7.233  -7.095  -5.708  1.00 82.91           H  
ATOM   1328  N   THR A  82       2.895  -8.138  -9.003  1.00 72.29           N  
ATOM   1329  H   THR A  82       2.960  -7.132  -9.060  1.00 72.29           H  
ATOM   1330  CA  THR A  82       2.413  -8.882 -10.187  1.00 72.29           C  
ATOM   1331  HA  THR A  82       2.524  -9.952 -10.013  1.00 72.29           H  
ATOM   1332  C   THR A  82       3.237  -8.563 -11.425  1.00 72.29           C  
ATOM   1333  CB  THR A  82       0.932  -8.637 -10.494  1.00 72.29           C  
ATOM   1334  HB  THR A  82       0.686  -9.122 -11.439  1.00 72.29           H  
ATOM   1335  O   THR A  82       4.000  -7.605 -11.454  1.00 72.29           O  
ATOM   1336  CG2 THR A  82      -0.004  -9.239  -9.447  1.00 72.29           C  
ATOM   1337 HG21 THR A  82      -0.989  -8.779  -9.526  1.00 72.29           H  
ATOM   1338 HG22 THR A  82       0.398  -9.118  -8.441  1.00 72.29           H  
ATOM   1339 HG23 THR A  82      -0.104 -10.308  -9.638  1.00 72.29           H  
ATOM   1340  OG1 THR A  82       0.710  -7.267 -10.678  1.00 72.29           O  
ATOM   1341  HG1 THR A  82       1.017  -6.787  -9.905  1.00 72.29           H  
ATOM   1342  N   ALA A  83       3.086  -9.380 -12.468  1.00 67.55           N  
ATOM   1343  H   ALA A  83       2.428 -10.143 -12.394  1.00 67.55           H  
ATOM   1344  CA  ALA A  83       3.839  -9.263 -13.712  1.00 67.55           C  
ATOM   1345  HA  ALA A  83       4.812  -8.833 -13.474  1.00 67.55           H  
ATOM   1346  C   ALA A  83       3.201  -8.325 -14.760  1.00 67.55           C  
ATOM   1347  CB  ALA A  83       4.089 -10.680 -14.249  1.00 67.55           C  
ATOM   1348  HB1 ALA A  83       4.740 -10.634 -15.122  1.00 67.55           H  
ATOM   1349  HB2 ALA A  83       3.144 -11.139 -14.541  1.00 67.55           H  
ATOM   1350  HB3 ALA A  83       4.570 -11.290 -13.485  1.00 67.55           H  
ATOM   1351  O   ALA A  83       3.545  -8.436 -15.932  1.00 67.55           O  
ATOM   1352  N   TRP A  84       2.255  -7.453 -14.386  1.00 68.07           N  
ATOM   1353  H   TRP A  84       2.022  -7.344 -13.409  1.00 68.07           H  
ATOM   1354  CA  TRP A  84       1.458  -6.712 -15.376  1.00 68.07           C  
ATOM   1355  HA  TRP A  84       1.152  -7.408 -16.157  1.00 68.07           H  
ATOM   1356  C   TRP A  84       2.232  -5.625 -16.128  1.00 68.07           C  
ATOM   1357  CB  TRP A  84       0.182  -6.166 -14.729  1.00 68.07           C  
ATOM   1358  HB2 TRP A  84      -0.343  -5.559 -15.466  1.00 68.07           H  
ATOM   1359  HB3 TRP A  84       0.458  -5.512 -13.902  1.00 68.07           H  
ATOM   1360  O   TRP A  84       1.902  -5.373 -17.283  1.00 68.07           O  
ATOM   1361  CG  TRP A  84      -0.781  -7.207 -14.237  1.00 68.07           C  
ATOM   1362  CD1 TRP A  84      -1.043  -8.407 -14.803  1.00 68.07           C  
ATOM   1363  HD1 TRP A  84      -0.571  -8.775 -15.702  1.00 68.07           H  
ATOM   1364  CD2 TRP A  84      -1.674  -7.126 -13.099  1.00 68.07           C  
ATOM   1365  CE2 TRP A  84      -2.429  -8.329 -12.994  1.00 68.07           C  
ATOM   1366  CE3 TRP A  84      -1.928  -6.126 -12.161  1.00 68.07           C  
ATOM   1367  HE3 TRP A  84      -1.347  -5.217 -12.218  1.00 68.07           H  
ATOM   1368  NE1 TRP A  84      -1.990  -9.085 -14.058  1.00 68.07           N  
ATOM   1369  HE1 TRP A  84      -2.304 -10.016 -14.294  1.00 68.07           H  
ATOM   1370  CH2 TRP A  84      -3.627  -7.503 -11.073  1.00 68.07           C  
ATOM   1371  HH2 TRP A  84      -4.378  -7.620 -10.305  1.00 68.07           H  
ATOM   1372  CZ2 TRP A  84      -3.373  -8.545 -11.978  1.00 68.07           C  
ATOM   1373  HZ2 TRP A  84      -3.895  -9.487 -11.896  1.00 68.07           H  
ATOM   1374  CZ3 TRP A  84      -2.918  -6.296 -11.190  1.00 68.07           C  
ATOM   1375  HZ3 TRP A  84      -3.117  -5.455 -10.542  1.00 68.07           H  
ATOM   1376  N   GLY A  85       3.287  -5.057 -15.532  1.00 60.91           N  
ATOM   1377  H   GLY A  85       3.475  -5.296 -14.569  1.00 60.91           H  
ATOM   1378  CA  GLY A  85       4.114  -4.028 -16.170  1.00 60.91           C  
ATOM   1379  HA2 GLY A  85       3.823  -3.904 -17.213  1.00 60.91           H  
ATOM   1380  HA3 GLY A  85       3.946  -3.075 -15.668  1.00 60.91           H  
ATOM   1381  C   GLY A  85       5.613  -4.283 -16.111  1.00 60.91           C  
ATOM   1382  O   GLY A  85       6.139  -4.767 -15.102  1.00 60.91           O  
ATOM   1383  N   ASN A  86       6.307  -3.878 -17.176  1.00 61.89           N  
ATOM   1384  H   ASN A  86       5.788  -3.404 -17.901  1.00 61.89           H  
ATOM   1385  CA  ASN A  86       7.748  -3.652 -17.166  1.00 61.89           C  
ATOM   1386  HA  ASN A  86       8.202  -4.189 -16.333  1.00 61.89           H  
ATOM   1387  C   ASN A  86       7.989  -2.152 -16.969  1.00 61.89           C  
ATOM   1388  CB  ASN A  86       8.372  -4.157 -18.480  1.00 61.89           C  
ATOM   1389  HB2 ASN A  86       9.410  -3.830 -18.541  1.00 61.89           H  
ATOM   1390  HB3 ASN A  86       7.839  -3.711 -19.320  1.00 61.89           H  
ATOM   1391  O   ASN A  86       7.367  -1.341 -17.638  1.00 61.89           O  
ATOM   1392  CG  ASN A  86       8.363  -5.670 -18.608  1.00 61.89           C  
ATOM   1393  ND2 ASN A  86       8.128  -6.176 -19.795  1.00 61.89           N  
ATOM   1394 HD21 ASN A  86       7.930  -5.561 -20.571  1.00 61.89           H  
ATOM   1395 HD22 ASN A  86       8.094  -7.183 -19.877  1.00 61.89           H  
ATOM   1396  OD1 ASN A  86       8.600  -6.413 -17.664  1.00 61.89           O  
ATOM   1397  N   LYS A  87       8.954  -1.777 -16.121  1.00 57.46           N  
ATOM   1398  H   LYS A  87       9.434  -2.504 -15.610  1.00 57.46           H  
ATOM   1399  CA  LYS A  87       9.375  -0.376 -15.890  1.00 57.46           C  
ATOM   1400  HA  LYS A  87       8.511   0.194 -15.546  1.00 57.46           H  
ATOM   1401  C   LYS A  87       9.866   0.337 -17.169  1.00 57.46           C  
ATOM   1402  CB  LYS A  87      10.461  -0.389 -14.779  1.00 57.46           C  
ATOM   1403  HB2 LYS A  87      10.059  -0.939 -13.928  1.00 57.46           H  
ATOM   1404  HB3 LYS A  87      11.321  -0.943 -15.154  1.00 57.46           H  
ATOM   1405  O   LYS A  87      10.266   1.490 -17.076  1.00 57.46           O  
ATOM   1406  CG  LYS A  87      10.965   0.975 -14.247  1.00 57.46           C  
ATOM   1407  HG2 LYS A  87      11.454   1.535 -15.044  1.00 57.46           H  
ATOM   1408  HG3 LYS A  87      10.122   1.553 -13.868  1.00 57.46           H  
ATOM   1409  CD  LYS A  87      12.016   0.807 -13.134  1.00 57.46           C  
ATOM   1410  HD2 LYS A  87      12.804   0.145 -13.494  1.00 57.46           H  
ATOM   1411  HD3 LYS A  87      11.544   0.351 -12.264  1.00 57.46           H  
ATOM   1412  CE  LYS A  87      12.643   2.157 -12.735  1.00 57.46           C  
ATOM   1413  HE2 LYS A  87      11.850   2.803 -12.359  1.00 57.46           H  
ATOM   1414  HE3 LYS A  87      13.055   2.621 -13.632  1.00 57.46           H  
ATOM   1415  NZ  LYS A  87      13.714   2.006 -11.701  1.00 57.46           N  
ATOM   1416  HZ1 LYS A  87      14.466   1.410 -12.017  1.00 57.46           H  
ATOM   1417  HZ2 LYS A  87      14.132   2.888 -11.443  1.00 57.46           H  
ATOM   1418  HZ3 LYS A  87      13.365   1.603 -10.843  1.00 57.46           H  
ATOM   1419  N   SER A  88       9.924  -0.344 -18.323  1.00 56.02           N  
ATOM   1420  H   SER A  88       9.337  -1.158 -18.429  1.00 56.02           H  
ATOM   1421  CA  SER A  88      10.756   0.046 -19.468  1.00 56.02           C  
ATOM   1422  HA  SER A  88      11.785   0.098 -19.112  1.00 56.02           H  
ATOM   1423  C   SER A  88      10.464   1.432 -20.019  1.00 56.02           C  
ATOM   1424  CB  SER A  88      10.741  -0.998 -20.590  1.00 56.02           C  
ATOM   1425  HB2 SER A  88      11.286  -0.617 -21.454  1.00 56.02           H  
ATOM   1426  HB3 SER A  88      11.249  -1.895 -20.234  1.00 56.02           H  
ATOM   1427  O   SER A  88      11.376   2.003 -20.594  1.00 56.02           O  
ATOM   1428  OG  SER A  88       9.430  -1.353 -20.976  1.00 56.02           O  
ATOM   1429  HG  SER A  88       9.068  -0.637 -21.503  1.00 56.02           H  
ATOM   1430  N   ASP A  89       9.305   2.025 -19.739  1.00 49.72           N  
ATOM   1431  H   ASP A  89       8.589   1.518 -19.239  1.00 49.72           H  
ATOM   1432  CA  ASP A  89       9.123   3.454 -19.925  1.00 49.72           C  
ATOM   1433  HA  ASP A  89      10.088   3.923 -20.117  1.00 49.72           H  
ATOM   1434  C   ASP A  89       8.573   4.080 -18.646  1.00 49.72           C  
ATOM   1435  CB  ASP A  89       8.256   3.710 -21.162  1.00 49.72           C  
ATOM   1436  HB2 ASP A  89       7.316   3.167 -21.069  1.00 49.72           H  
ATOM   1437  HB3 ASP A  89       8.032   4.775 -21.224  1.00 49.72           H  
ATOM   1438  O   ASP A  89       7.543   3.675 -18.111  1.00 49.72           O  
ATOM   1439  CG  ASP A  89       8.998   3.286 -22.436  1.00 49.72           C  
ATOM   1440  OD1 ASP A  89      10.113   3.811 -22.638  1.00 49.72           O  
ATOM   1441  OD2 ASP A  89       8.437   2.464 -23.192  1.00 49.72           O  
ATOM   1442  N   HIS A  90       9.215   5.154 -18.191  1.00 52.66           N  
ATOM   1443  H   HIS A  90      10.068   5.400 -18.673  1.00 52.66           H  
ATOM   1444  CA  HIS A  90       8.764   6.052 -17.116  1.00 52.66           C  
ATOM   1445  HA  HIS A  90       8.705   5.480 -16.190  1.00 52.66           H  
ATOM   1446  C   HIS A  90       7.361   6.672 -17.357  1.00 52.66           C  
ATOM   1447  CB  HIS A  90       9.839   7.141 -16.970  1.00 52.66           C  
ATOM   1448  HB2 HIS A  90       9.987   7.637 -17.929  1.00 52.66           H  
ATOM   1449  HB3 HIS A  90       9.488   7.892 -16.263  1.00 52.66           H  
ATOM   1450  O   HIS A  90       6.902   7.521 -16.593  1.00 52.66           O  
ATOM   1451  CG  HIS A  90      11.164   6.618 -16.468  1.00 52.66           C  
ATOM   1452  CD2 HIS A  90      12.233   6.177 -17.206  1.00 52.66           C  
ATOM   1453  HD2 HIS A  90      12.290   6.124 -18.283  1.00 52.66           H  
ATOM   1454  ND1 HIS A  90      11.519   6.525 -15.144  1.00 52.66           N  
ATOM   1455  HD1 HIS A  90      10.950   6.825 -14.366  1.00 52.66           H  
ATOM   1456  CE1 HIS A  90      12.772   6.047 -15.081  1.00 52.66           C  
ATOM   1457  HE1 HIS A  90      13.337   5.896 -14.173  1.00 52.66           H  
ATOM   1458  NE2 HIS A  90      13.248   5.816 -16.310  1.00 52.66           N  
ATOM   1459  N   VAL A  91       6.692   6.245 -18.429  1.00 53.58           N  
ATOM   1460  H   VAL A  91       7.121   5.476 -18.923  1.00 53.58           H  
ATOM   1461  CA  VAL A  91       5.386   6.647 -18.944  1.00 53.58           C  
ATOM   1462  HA  VAL A  91       5.041   7.505 -18.366  1.00 53.58           H  
ATOM   1463  C   VAL A  91       4.352   5.528 -18.766  1.00 53.58           C  
ATOM   1464  CB  VAL A  91       5.496   7.067 -20.431  1.00 53.58           C  
ATOM   1465  HB  VAL A  91       5.482   6.176 -21.059  1.00 53.58           H  
ATOM   1466  O   VAL A  91       3.270   5.609 -19.344  1.00 53.58           O  
ATOM   1467  CG1 VAL A  91       4.347   7.998 -20.856  1.00 53.58           C  
ATOM   1468 HG11 VAL A  91       4.492   8.309 -21.891  1.00 53.58           H  
ATOM   1469 HG12 VAL A  91       3.384   7.490 -20.809  1.00 53.58           H  
ATOM   1470 HG13 VAL A  91       4.324   8.881 -20.218  1.00 53.58           H  
ATOM   1471  CG2 VAL A  91       6.794   7.834 -20.737  1.00 53.58           C  
ATOM   1472 HG21 VAL A  91       6.893   8.691 -20.071  1.00 53.58           H  
ATOM   1473 HG22 VAL A  91       6.788   8.179 -21.771  1.00 53.58           H  
ATOM   1474 HG23 VAL A  91       7.659   7.180 -20.625  1.00 53.58           H  
ATOM   1475  N   ASP A  92       4.629   4.485 -17.976  1.00 59.07           N  
ATOM   1476  H   ASP A  92       5.569   4.342 -17.635  1.00 59.07           H  
ATOM   1477  CA  ASP A  92       3.623   3.456 -17.713  1.00 59.07           C  
ATOM   1478  HA  ASP A  92       3.158   3.266 -18.681  1.00 59.07           H  
ATOM   1479  C   ASP A  92       2.518   4.010 -16.790  1.00 59.07           C  
ATOM   1480  CB  ASP A  92       4.260   2.126 -17.278  1.00 59.07           C  
ATOM   1481  HB2 ASP A  92       4.259   2.044 -16.191  1.00 59.07           H  
ATOM   1482  HB3 ASP A  92       5.298   2.104 -17.609  1.00 59.07           H  
ATOM   1483  O   ASP A  92       2.513   3.894 -15.563  1.00 59.07           O  
ATOM   1484  CG  ASP A  92       3.559   0.907 -17.894  1.00 59.07           C  
ATOM   1485  OD1 ASP A  92       2.479   1.080 -18.520  1.00 59.07           O  
ATOM   1486  OD2 ASP A  92       4.103  -0.202 -17.707  1.00 59.07           O  
ATOM   1487  N   THR A  93       1.576   4.711 -17.420  1.00 68.50           N  
ATOM   1488  H   THR A  93       1.732   4.833 -18.410  1.00 68.50           H  
ATOM   1489  CA  THR A  93       0.431   5.410 -16.816  1.00 68.50           C  
ATOM   1490  HA  THR A  93       0.795   5.997 -15.973  1.00 68.50           H  
ATOM   1491  C   THR A  93      -0.620   4.448 -16.255  1.00 68.50           C  
ATOM   1492  CB  THR A  93      -0.222   6.369 -17.829  1.00 68.50           C  
ATOM   1493  HB  THR A  93      -1.161   6.733 -17.411  1.00 68.50           H  
ATOM   1494  O   THR A  93      -1.609   4.876 -15.657  1.00 68.50           O  
ATOM   1495  CG2 THR A  93       0.647   7.587 -18.148  1.00 68.50           C  
ATOM   1496 HG21 THR A  93       1.594   7.283 -18.594  1.00 68.50           H  
ATOM   1497 HG22 THR A  93       0.846   8.141 -17.230  1.00 68.50           H  
ATOM   1498 HG23 THR A  93       0.116   8.234 -18.846  1.00 68.50           H  
ATOM   1499  OG1 THR A  93      -0.498   5.724 -19.049  1.00 68.50           O  
ATOM   1500  HG1 THR A  93       0.316   5.647 -19.552  1.00 68.50           H  
ATOM   1501  N   HIS A  94      -0.399   3.140 -16.397  1.00 84.91           N  
ATOM   1502  H   HIS A  94       0.428   2.857 -16.903  1.00 84.91           H  
ATOM   1503  CA  HIS A  94      -1.359   2.098 -16.063  1.00 84.91           C  
ATOM   1504  HA  HIS A  94      -2.359   2.497 -16.229  1.00 84.91           H  
ATOM   1505  C   HIS A  94      -1.312   1.636 -14.605  1.00 84.91           C  
ATOM   1506  CB  HIS A  94      -1.173   0.921 -17.022  1.00 84.91           C  
ATOM   1507  HB2 HIS A  94      -0.189   0.479 -16.862  1.00 84.91           H  
ATOM   1508  HB3 HIS A  94      -1.921   0.156 -16.815  1.00 84.91           H  
ATOM   1509  O   HIS A  94      -2.160   0.834 -14.224  1.00 84.91           O  
ATOM   1510  CG  HIS A  94      -1.293   1.331 -18.463  1.00 84.91           C  
ATOM   1511  CD2 HIS A  94      -2.444   1.652 -19.131  1.00 84.91           C  
ATOM   1512  HD2 HIS A  94      -3.441   1.645 -18.717  1.00 84.91           H  
ATOM   1513  ND1 HIS A  94      -0.245   1.494 -19.338  1.00 84.91           N  
ATOM   1514  HD1 HIS A  94       0.726   1.287 -19.152  1.00 84.91           H  
ATOM   1515  CE1 HIS A  94      -0.760   1.895 -20.513  1.00 84.91           C  
ATOM   1516  HE1 HIS A  94      -0.179   2.082 -21.404  1.00 84.91           H  
ATOM   1517  NE2 HIS A  94      -2.101   2.004 -20.437  1.00 84.91           N  
ATOM   1518  N   CYS A  95      -0.404   2.140 -13.757  1.00 88.43           N  
ATOM   1519  H   CYS A  95       0.302   2.763 -14.122  1.00 88.43           H  
ATOM   1520  CA  CYS A  95      -0.335   1.718 -12.348  1.00 88.43           C  
ATOM   1521  HA  CYS A  95      -0.053   0.666 -12.328  1.00 88.43           H  
ATOM   1522  C   CYS A  95      -1.698   1.812 -11.632  1.00 88.43           C  
ATOM   1523  CB  CYS A  95       0.752   2.510 -11.601  1.00 88.43           C  
ATOM   1524  HB2 CYS A  95       0.773   2.187 -10.561  1.00 88.43           H  
ATOM   1525  HB3 CYS A  95       1.729   2.292 -12.034  1.00 88.43           H  
ATOM   1526  O   CYS A  95      -2.109   0.872 -10.951  1.00 88.43           O  
ATOM   1527  SG  CYS A  95       0.463   4.306 -11.657  1.00 88.43           S  
ATOM   1528  HG  CYS A  95       1.251   4.551 -12.707  1.00 88.43           H  
ATOM   1529  N   CYS A  96      -2.451   2.894 -11.858  1.00 90.54           N  
ATOM   1530  H   CYS A  96      -2.038   3.650 -12.385  1.00 90.54           H  
ATOM   1531  CA  CYS A  96      -3.807   3.055 -11.330  1.00 90.54           C  
ATOM   1532  HA  CYS A  96      -3.786   2.937 -10.247  1.00 90.54           H  
ATOM   1533  C   CYS A  96      -4.774   2.000 -11.882  1.00 90.54           C  
ATOM   1534  CB  CYS A  96      -4.321   4.459 -11.673  1.00 90.54           C  
ATOM   1535  HB2 CYS A  96      -4.219   4.636 -12.744  1.00 90.54           H  
ATOM   1536  HB3 CYS A  96      -5.376   4.529 -11.408  1.00 90.54           H  
ATOM   1537  O   CYS A  96      -5.511   1.389 -11.112  1.00 90.54           O  
ATOM   1538  SG  CYS A  96      -3.397   5.721 -10.752  1.00 90.54           S  
ATOM   1539  HG  CYS A  96      -3.850   6.770 -11.445  1.00 90.54           H  
ATOM   1540  N   ARG A  97      -4.756   1.767 -13.201  1.00 90.58           N  
ATOM   1541  H   ARG A  97      -4.037   2.218 -13.748  1.00 90.58           H  
ATOM   1542  CA  ARG A  97      -5.598   0.762 -13.865  1.00 90.58           C  
ATOM   1543  HA  ARG A  97      -6.650   0.977 -13.672  1.00 90.58           H  
ATOM   1544  C   ARG A  97      -5.338  -0.629 -13.290  1.00 90.58           C  
ATOM   1545  CB  ARG A  97      -5.343   0.809 -15.381  1.00 90.58           C  
ATOM   1546  HB2 ARG A  97      -4.280   0.676 -15.582  1.00 90.58           H  
ATOM   1547  HB3 ARG A  97      -5.651   1.781 -15.767  1.00 90.58           H  
ATOM   1548  O   ARG A  97      -6.273  -1.327 -12.929  1.00 90.58           O  
ATOM   1549  CG  ARG A  97      -6.113  -0.292 -16.113  1.00 90.58           C  
ATOM   1550  HG2 ARG A  97      -5.821  -1.268 -15.724  1.00 90.58           H  
ATOM   1551  HG3 ARG A  97      -7.183  -0.160 -15.954  1.00 90.58           H  
ATOM   1552  CD  ARG A  97      -5.814  -0.285 -17.610  1.00 90.58           C  
ATOM   1553  HD2 ARG A  97      -4.738  -0.352 -17.765  1.00 90.58           H  
ATOM   1554  HD3 ARG A  97      -6.188   0.640 -18.048  1.00 90.58           H  
ATOM   1555  NE  ARG A  97      -6.455  -1.462 -18.199  1.00 90.58           N  
ATOM   1556  HE  ARG A  97      -6.408  -2.309 -17.652  1.00 90.58           H  
ATOM   1557  NH1 ARG A  97      -7.589  -0.519 -19.967  1.00 90.58           N  
ATOM   1558 HH11 ARG A  97      -7.082   0.345 -19.834  1.00 90.58           H  
ATOM   1559 HH12 ARG A  97      -8.246  -0.632 -20.726  1.00 90.58           H  
ATOM   1560  NH2 ARG A  97      -7.887  -2.675 -19.388  1.00 90.58           N  
ATOM   1561 HH21 ARG A  97      -7.717  -3.374 -18.679  1.00 90.58           H  
ATOM   1562 HH22 ARG A  97      -8.598  -2.814 -20.091  1.00 90.58           H  
ATOM   1563  CZ  ARG A  97      -7.304  -1.534 -19.195  1.00 90.58           C  
ATOM   1564  N   TRP A  98      -4.074  -0.999 -13.144  1.00 90.42           N  
ATOM   1565  H   TRP A  98      -3.354  -0.387 -13.499  1.00 90.42           H  
ATOM   1566  CA  TRP A  98      -3.664  -2.276 -12.571  1.00 90.42           C  
ATOM   1567  HA  TRP A  98      -4.160  -3.091 -13.097  1.00 90.42           H  
ATOM   1568  C   TRP A  98      -4.071  -2.429 -11.109  1.00 90.42           C  
ATOM   1569  CB  TRP A  98      -2.154  -2.388 -12.771  1.00 90.42           C  
ATOM   1570  HB2 TRP A  98      -1.775  -3.210 -12.164  1.00 90.42           H  
ATOM   1571  HB3 TRP A  98      -1.683  -1.477 -12.401  1.00 90.42           H  
ATOM   1572  O   TRP A  98      -4.526  -3.498 -10.715  1.00 90.42           O  
ATOM   1573  CG  TRP A  98      -1.731  -2.591 -14.194  1.00 90.42           C  
ATOM   1574  CD1 TRP A  98      -2.502  -3.129 -15.173  1.00 90.42           C  
ATOM   1575  HD1 TRP A  98      -3.509  -3.502 -15.058  1.00 90.42           H  
ATOM   1576  CD2 TRP A  98      -0.447  -2.281 -14.827  1.00 90.42           C  
ATOM   1577  CE2 TRP A  98      -0.539  -2.658 -16.201  1.00 90.42           C  
ATOM   1578  CE3 TRP A  98       0.787  -1.726 -14.414  1.00 90.42           C  
ATOM   1579  HE3 TRP A  98       0.924  -1.366 -13.405  1.00 90.42           H  
ATOM   1580  NE1 TRP A  98      -1.808  -3.150 -16.357  1.00 90.42           N  
ATOM   1581  HE1 TRP A  98      -2.173  -3.540 -17.214  1.00 90.42           H  
ATOM   1582  CH2 TRP A  98       1.715  -1.989 -16.655  1.00 90.42           C  
ATOM   1583  HH2 TRP A  98       2.533  -1.883 -17.352  1.00 90.42           H  
ATOM   1584  CZ2 TRP A  98       0.509  -2.514 -17.106  1.00 90.42           C  
ATOM   1585  HZ2 TRP A  98       0.402  -2.820 -18.136  1.00 90.42           H  
ATOM   1586  CZ3 TRP A  98       1.857  -1.607 -15.320  1.00 90.42           C  
ATOM   1587  HZ3 TRP A  98       2.821  -1.210 -15.039  1.00 90.42           H  
ATOM   1588  N   CYS A  99      -3.991  -1.364 -10.307  1.00 92.88           N  
ATOM   1589  H   CYS A  99      -3.583  -0.510 -10.658  1.00 92.88           H  
ATOM   1590  CA  CYS A  99      -4.533  -1.396  -8.949  1.00 92.88           C  
ATOM   1591  HA  CYS A  99      -4.070  -2.215  -8.399  1.00 92.88           H  
ATOM   1592  C   CYS A  99      -6.044  -1.673  -8.945  1.00 92.88           C  
ATOM   1593  CB  CYS A  99      -4.221  -0.083  -8.222  1.00 92.88           C  
ATOM   1594  HB2 CYS A  99      -4.747  -0.078  -7.268  1.00 92.88           H  
ATOM   1595  HB3 CYS A  99      -4.567   0.765  -8.814  1.00 92.88           H  
ATOM   1596  O   CYS A  99      -6.502  -2.479  -8.140  1.00 92.88           O  
ATOM   1597  SG  CYS A  99      -2.442   0.063  -7.900  1.00 92.88           S  
ATOM   1598  HG  CYS A  99      -2.061   0.206  -9.173  1.00 92.88           H  
ATOM   1599  N   LEU A 100      -6.808  -1.047  -9.845  1.00 93.01           N  
ATOM   1600  H   LEU A 100      -6.371  -0.413 -10.500  1.00 93.01           H  
ATOM   1601  CA  LEU A 100      -8.251  -1.279  -9.961  1.00 93.01           C  
ATOM   1602  HA  LEU A 100      -8.707  -1.173  -8.976  1.00 93.01           H  
ATOM   1603  C   LEU A 100      -8.563  -2.712 -10.409  1.00 93.01           C  
ATOM   1604  CB  LEU A 100      -8.881  -0.246 -10.910  1.00 93.01           C  
ATOM   1605  HB2 LEU A 100      -8.364  -0.289 -11.869  1.00 93.01           H  
ATOM   1606  HB3 LEU A 100      -9.918  -0.530 -11.089  1.00 93.01           H  
ATOM   1607  O   LEU A 100      -9.326  -3.396  -9.735  1.00 93.01           O  
ATOM   1608  CG  LEU A 100      -8.854   1.201 -10.391  1.00 93.01           C  
ATOM   1609  HG  LEU A 100      -7.834   1.487 -10.134  1.00 93.01           H  
ATOM   1610  CD1 LEU A 100      -9.353   2.145 -11.485  1.00 93.01           C  
ATOM   1611 HD11 LEU A 100      -9.311   3.176 -11.135  1.00 93.01           H  
ATOM   1612 HD12 LEU A 100      -8.725   2.042 -12.370  1.00 93.01           H  
ATOM   1613 HD13 LEU A 100     -10.380   1.892 -11.748  1.00 93.01           H  
ATOM   1614  CD2 LEU A 100      -9.724   1.397  -9.148  1.00 93.01           C  
ATOM   1615 HD21 LEU A 100      -9.331   0.811  -8.317  1.00 93.01           H  
ATOM   1616 HD22 LEU A 100     -10.745   1.077  -9.360  1.00 93.01           H  
ATOM   1617 HD23 LEU A 100      -9.728   2.448  -8.860  1.00 93.01           H  
ATOM   1618  N   GLU A 101      -7.904  -3.208 -11.457  1.00 92.06           N  
ATOM   1619  H   GLU A 101      -7.314  -2.588 -11.994  1.00 92.06           H  
ATOM   1620  CA  GLU A 101      -8.086  -4.588 -11.931  1.00 92.06           C  
ATOM   1621  HA  GLU A 101      -9.132  -4.742 -12.196  1.00 92.06           H  
ATOM   1622  C   GLU A 101      -7.721  -5.628 -10.854  1.00 92.06           C  
ATOM   1623  CB  GLU A 101      -7.214  -4.838 -13.174  1.00 92.06           C  
ATOM   1624  HB2 GLU A 101      -7.221  -5.911 -13.366  1.00 92.06           H  
ATOM   1625  HB3 GLU A 101      -6.188  -4.540 -12.958  1.00 92.06           H  
ATOM   1626  O   GLU A 101      -8.342  -6.689 -10.761  1.00 92.06           O  
ATOM   1627  CG  GLU A 101      -7.696  -4.121 -14.451  1.00 92.06           C  
ATOM   1628  HG2 GLU A 101      -8.730  -4.410 -14.641  1.00 92.06           H  
ATOM   1629  HG3 GLU A 101      -7.673  -3.043 -14.293  1.00 92.06           H  
ATOM   1630  CD  GLU A 101      -6.851  -4.471 -15.693  1.00 92.06           C  
ATOM   1631  OE1 GLU A 101      -6.955  -3.744 -16.719  1.00 92.06           O  
ATOM   1632  OE2 GLU A 101      -6.086  -5.464 -15.633  1.00 92.06           O  
ATOM   1633  N   TRP A 102      -6.717  -5.350 -10.015  1.00 92.76           N  
ATOM   1634  H   TRP A 102      -6.194  -4.497 -10.154  1.00 92.76           H  
ATOM   1635  CA  TRP A 102      -6.391  -6.207  -8.873  1.00 92.76           C  
ATOM   1636  HA  TRP A 102      -6.294  -7.236  -9.218  1.00 92.76           H  
ATOM   1637  C   TRP A 102      -7.485  -6.202  -7.809  1.00 92.76           C  
ATOM   1638  CB  TRP A 102      -5.073  -5.771  -8.240  1.00 92.76           C  
ATOM   1639  HB2 TRP A 102      -5.170  -4.749  -7.873  1.00 92.76           H  
ATOM   1640  HB3 TRP A 102      -4.284  -5.758  -8.992  1.00 92.76           H  
ATOM   1641  O   TRP A 102      -7.844  -7.266  -7.301  1.00 92.76           O  
ATOM   1642  CG  TRP A 102      -4.607  -6.639  -7.125  1.00 92.76           C  
ATOM   1643  CD1 TRP A 102      -4.022  -7.854  -7.222  1.00 92.76           C  
ATOM   1644  HD1 TRP A 102      -3.793  -8.354  -8.151  1.00 92.76           H  
ATOM   1645  CD2 TRP A 102      -4.690  -6.345  -5.711  1.00 92.76           C  
ATOM   1646  CE2 TRP A 102      -4.156  -7.445  -4.981  1.00 92.76           C  
ATOM   1647  CE3 TRP A 102      -5.160  -5.240  -4.982  1.00 92.76           C  
ATOM   1648  HE3 TRP A 102      -5.564  -4.393  -5.516  1.00 92.76           H  
ATOM   1649  NE1 TRP A 102      -3.765  -8.342  -5.954  1.00 92.76           N  
ATOM   1650  HE1 TRP A 102      -3.310  -9.228  -5.785  1.00 92.76           H  
ATOM   1651  CH2 TRP A 102      -4.539  -6.313  -2.876  1.00 92.76           C  
ATOM   1652  HH2 TRP A 102      -4.460  -6.273  -1.800  1.00 92.76           H  
ATOM   1653  CZ2 TRP A 102      -4.102  -7.450  -3.580  1.00 92.76           C  
ATOM   1654  HZ2 TRP A 102      -3.712  -8.307  -3.052  1.00 92.76           H  
ATOM   1655  CZ3 TRP A 102      -5.067  -5.218  -3.584  1.00 92.76           C  
ATOM   1656  HZ3 TRP A 102      -5.388  -4.327  -3.065  1.00 92.76           H  
ATOM   1657  N   LEU A 103      -8.028  -5.026  -7.481  1.00 94.87           N  
ATOM   1658  H   LEU A 103      -7.716  -4.199  -7.970  1.00 94.87           H  
ATOM   1659  CA  LEU A 103      -9.126  -4.899  -6.526  1.00 94.87           C  
ATOM   1660  HA  LEU A 103      -8.841  -5.384  -5.592  1.00 94.87           H  
ATOM   1661  C   LEU A 103     -10.386  -5.610  -7.022  1.00 94.87           C  
ATOM   1662  CB  LEU A 103      -9.430  -3.418  -6.262  1.00 94.87           C  
ATOM   1663  HB2 LEU A 103     -10.379  -3.349  -5.730  1.00 94.87           H  
ATOM   1664  HB3 LEU A 103      -9.565  -2.921  -7.223  1.00 94.87           H  
ATOM   1665  O   LEU A 103     -11.000  -6.324  -6.238  1.00 94.87           O  
ATOM   1666  CG  LEU A 103      -8.367  -2.667  -5.449  1.00 94.87           C  
ATOM   1667  HG  LEU A 103      -7.377  -2.823  -5.876  1.00 94.87           H  
ATOM   1668  CD1 LEU A 103      -8.710  -1.177  -5.515  1.00 94.87           C  
ATOM   1669 HD11 LEU A 103      -7.968  -0.581  -4.984  1.00 94.87           H  
ATOM   1670 HD12 LEU A 103      -8.711  -0.858  -6.558  1.00 94.87           H  
ATOM   1671 HD13 LEU A 103      -9.698  -1.000  -5.089  1.00 94.87           H  
ATOM   1672  CD2 LEU A 103      -8.326  -3.127  -3.990  1.00 94.87           C  
ATOM   1673 HD21 LEU A 103      -7.569  -2.559  -3.448  1.00 94.87           H  
ATOM   1674 HD22 LEU A 103      -9.300  -2.971  -3.526  1.00 94.87           H  
ATOM   1675 HD23 LEU A 103      -8.061  -4.183  -3.939  1.00 94.87           H  
ATOM   1676  N   GLU A 104     -10.730  -5.484  -8.303  1.00 93.66           N  
ATOM   1677  H   GLU A 104     -10.210  -4.839  -8.882  1.00 93.66           H  
ATOM   1678  CA  GLU A 104     -11.873  -6.178  -8.914  1.00 93.66           C  
ATOM   1679  HA  GLU A 104     -12.794  -5.908  -8.397  1.00 93.66           H  
ATOM   1680  C   GLU A 104     -11.730  -7.702  -8.823  1.00 93.66           C  
ATOM   1681  CB  GLU A 104     -11.990  -5.771 -10.389  1.00 93.66           C  
ATOM   1682  HB2 GLU A 104     -12.676  -6.454 -10.889  1.00 93.66           H  
ATOM   1683  HB3 GLU A 104     -11.009  -5.866 -10.855  1.00 93.66           H  
ATOM   1684  O   GLU A 104     -12.675  -8.402  -8.468  1.00 93.66           O  
ATOM   1685  CG  GLU A 104     -12.518  -4.340 -10.573  1.00 93.66           C  
ATOM   1686  HG2 GLU A 104     -13.542  -4.301 -10.199  1.00 93.66           H  
ATOM   1687  HG3 GLU A 104     -11.923  -3.652  -9.972  1.00 93.66           H  
ATOM   1688  CD  GLU A 104     -12.492  -3.874 -12.039  1.00 93.66           C  
ATOM   1689  OE1 GLU A 104     -12.919  -2.721 -12.274  1.00 93.66           O  
ATOM   1690  OE2 GLU A 104     -12.027  -4.649 -12.908  1.00 93.66           O  
ATOM   1691  N   LYS A 105     -10.525  -8.233  -9.070  1.00 92.07           N  
ATOM   1692  H   LYS A 105      -9.800  -7.612  -9.401  1.00 92.07           H  
ATOM   1693  CA  LYS A 105     -10.245  -9.673  -8.923  1.00 92.07           C  
ATOM   1694  HA  LYS A 105     -11.026 -10.239  -9.431  1.00 92.07           H  
ATOM   1695  C   LYS A 105     -10.280 -10.128  -7.465  1.00 92.07           C  
ATOM   1696  CB  LYS A 105      -8.884 -10.000  -9.548  1.00 92.07           C  
ATOM   1697  HB2 LYS A 105      -8.140  -9.300  -9.167  1.00 92.07           H  
ATOM   1698  HB3 LYS A 105      -8.587 -11.009  -9.261  1.00 92.07           H  
ATOM   1699  O   LYS A 105     -10.663 -11.261  -7.184  1.00 92.07           O  
ATOM   1700  CG  LYS A 105      -8.939  -9.926 -11.078  1.00 92.07           C  
ATOM   1701  HG2 LYS A 105      -9.422  -8.998 -11.382  1.00 92.07           H  
ATOM   1702  HG3 LYS A 105      -9.530 -10.760 -11.458  1.00 92.07           H  
ATOM   1703  CD  LYS A 105      -7.533  -9.972 -11.685  1.00 92.07           C  
ATOM   1704  HD2 LYS A 105      -7.071 -10.941 -11.495  1.00 92.07           H  
ATOM   1705  HD3 LYS A 105      -6.934  -9.181 -11.234  1.00 92.07           H  
ATOM   1706  CE  LYS A 105      -7.654  -9.718 -13.191  1.00 92.07           C  
ATOM   1707  HE2 LYS A 105      -8.326  -8.870 -13.326  1.00 92.07           H  
ATOM   1708  HE3 LYS A 105      -8.119 -10.582 -13.667  1.00 92.07           H  
ATOM   1709  NZ  LYS A 105      -6.349  -9.397 -13.820  1.00 92.07           N  
ATOM   1710  HZ1 LYS A 105      -5.943  -8.587 -13.374  1.00 92.07           H  
ATOM   1711  HZ2 LYS A 105      -5.709 -10.177 -13.779  1.00 92.07           H  
ATOM   1712  HZ3 LYS A 105      -6.491  -9.123 -14.782  1.00 92.07           H  
ATOM   1713  N   LYS A 106      -9.844  -9.272  -6.538  1.00 91.57           N  
ATOM   1714  H   LYS A 106      -9.513  -8.373  -6.859  1.00 91.57           H  
ATOM   1715  CA  LYS A 106      -9.821  -9.565  -5.100  1.00 91.57           C  
ATOM   1716  HA  LYS A 106      -9.459 -10.584  -4.955  1.00 91.57           H  
ATOM   1717  C   LYS A 106     -11.212  -9.505  -4.471  1.00 91.57           C  
ATOM   1718  CB  LYS A 106      -8.864  -8.576  -4.428  1.00 91.57           C  
ATOM   1719  HB2 LYS A 106      -7.911  -8.597  -4.957  1.00 91.57           H  
ATOM   1720  HB3 LYS A 106      -9.274  -7.568  -4.491  1.00 91.57           H  
ATOM   1721  O   LYS A 106     -11.498 -10.270  -3.552  1.00 91.57           O  
ATOM   1722  CG  LYS A 106      -8.621  -8.941  -2.962  1.00 91.57           C  
ATOM   1723  HG2 LYS A 106      -9.548  -8.867  -2.392  1.00 91.57           H  
ATOM   1724  HG3 LYS A 106      -8.249  -9.964  -2.911  1.00 91.57           H  
ATOM   1725  CD  LYS A 106      -7.596  -7.975  -2.369  1.00 91.57           C  
ATOM   1726  HD2 LYS A 106      -6.711  -7.959  -3.004  1.00 91.57           H  
ATOM   1727  HD3 LYS A 106      -8.020  -6.970  -2.356  1.00 91.57           H  
ATOM   1728  CE  LYS A 106      -7.197  -8.364  -0.947  1.00 91.57           C  
ATOM   1729  HE2 LYS A 106      -8.083  -8.397  -0.312  1.00 91.57           H  
ATOM   1730  HE3 LYS A 106      -6.533  -7.592  -0.561  1.00 91.57           H  
ATOM   1731  NZ  LYS A 106      -6.481  -9.655  -0.927  1.00 91.57           N  
ATOM   1732  HZ1 LYS A 106      -7.114 -10.442  -0.947  1.00 91.57           H  
ATOM   1733  HZ2 LYS A 106      -5.829  -9.692  -1.697  1.00 91.57           H  
ATOM   1734  HZ3 LYS A 106      -5.888  -9.677  -0.109  1.00 91.57           H  
ATOM   1735  N   PHE A 107     -12.046  -8.597  -4.961  1.00 92.37           N  
ATOM   1736  H   PHE A 107     -11.703  -7.991  -5.693  1.00 92.37           H  
ATOM   1737  CA  PHE A 107     -13.391  -8.321  -4.479  1.00 92.37           C  
ATOM   1738  HA  PHE A 107     -13.677  -9.054  -3.724  1.00 92.37           H  
ATOM   1739  C   PHE A 107     -14.378  -8.444  -5.643  1.00 92.37           C  
ATOM   1740  CB  PHE A 107     -13.416  -6.933  -3.825  1.00 92.37           C  
ATOM   1741  HB2 PHE A 107     -13.262  -6.175  -4.594  1.00 92.37           H  
ATOM   1742  HB3 PHE A 107     -14.403  -6.766  -3.393  1.00 92.37           H  
ATOM   1743  O   PHE A 107     -14.905  -7.429  -6.105  1.00 92.37           O  
ATOM   1744  CG  PHE A 107     -12.378  -6.737  -2.740  1.00 92.37           C  
ATOM   1745  CD1 PHE A 107     -12.400  -7.553  -1.596  1.00 92.37           C  
ATOM   1746  HD1 PHE A 107     -13.149  -8.324  -1.495  1.00 92.37           H  
ATOM   1747  CD2 PHE A 107     -11.385  -5.749  -2.880  1.00 92.37           C  
ATOM   1748  HD2 PHE A 107     -11.361  -5.135  -3.768  1.00 92.37           H  
ATOM   1749  CE1 PHE A 107     -11.447  -7.364  -0.584  1.00 92.37           C  
ATOM   1750  HE1 PHE A 107     -11.469  -7.992   0.293  1.00 92.37           H  
ATOM   1751  CE2 PHE A 107     -10.445  -5.546  -1.855  1.00 92.37           C  
ATOM   1752  HE2 PHE A 107      -9.707  -4.763  -1.945  1.00 92.37           H  
ATOM   1753  CZ  PHE A 107     -10.488  -6.346  -0.701  1.00 92.37           C  
ATOM   1754  HZ  PHE A 107      -9.800  -6.171   0.113  1.00 92.37           H  
ATOM   1755  N   PRO A 108     -14.611  -9.672  -6.147  1.00 87.56           N  
ATOM   1756  CA  PRO A 108     -15.554  -9.864  -7.232  1.00 87.56           C  
ATOM   1757  HA  PRO A 108     -15.216  -9.292  -8.096  1.00 87.56           H  
ATOM   1758  C   PRO A 108     -16.948  -9.387  -6.799  1.00 87.56           C  
ATOM   1759  CB  PRO A 108     -15.522 -11.359  -7.560  1.00 87.56           C  
ATOM   1760  HB2 PRO A 108     -16.489 -11.729  -7.899  1.00 87.56           H  
ATOM   1761  HB3 PRO A 108     -14.756 -11.546  -8.312  1.00 87.56           H  
ATOM   1762  O   PRO A 108     -17.299  -9.501  -5.616  1.00 87.56           O  
ATOM   1763  CG  PRO A 108     -15.103 -11.996  -6.235  1.00 87.56           C  
ATOM   1764  HG2 PRO A 108     -14.615 -12.959  -6.385  1.00 87.56           H  
ATOM   1765  HG3 PRO A 108     -15.973 -12.101  -5.587  1.00 87.56           H  
ATOM   1766  CD  PRO A 108     -14.146 -10.960  -5.646  1.00 87.56           C  
ATOM   1767  HD2 PRO A 108     -13.135 -11.145  -6.011  1.00 87.56           H  
ATOM   1768  HD3 PRO A 108     -14.170 -11.008  -4.558  1.00 87.56           H  
ATOM   1769  N   PRO A 109     -17.757  -8.863  -7.733  1.00 84.92           N  
ATOM   1770  CA  PRO A 109     -19.136  -8.516  -7.430  1.00 84.92           C  
ATOM   1771  HA  PRO A 109     -19.144  -7.739  -6.665  1.00 84.92           H  
ATOM   1772  C   PRO A 109     -19.897  -9.757  -6.932  1.00 84.92           C  
ATOM   1773  CB  PRO A 109     -19.716  -7.960  -8.734  1.00 84.92           C  
ATOM   1774  HB2 PRO A 109     -19.556  -6.882  -8.771  1.00 84.92           H  
ATOM   1775  HB3 PRO A 109     -20.776  -8.190  -8.847  1.00 84.92           H  
ATOM   1776  O   PRO A 109     -19.541 -10.885  -7.299  1.00 84.92           O  
ATOM   1777  CG  PRO A 109     -18.872  -8.636  -9.814  1.00 84.92           C  
ATOM   1778  HG2 PRO A 109     -19.265  -9.633 -10.014  1.00 84.92           H  
ATOM   1779  HG3 PRO A 109     -18.837  -8.046 -10.730  1.00 84.92           H  
ATOM   1780  CD  PRO A 109     -17.497  -8.749  -9.160  1.00 84.92           C  
ATOM   1781  HD2 PRO A 109     -16.918  -7.845  -9.350  1.00 84.92           H  
ATOM   1782  HD3 PRO A 109     -16.974  -9.623  -9.549  1.00 84.92           H  
ATOM   1783  N   PRO A 110     -20.955  -9.580  -6.118  1.00 82.78           N  
ATOM   1784  CA  PRO A 110     -21.859 -10.672  -5.789  1.00 82.78           C  
ATOM   1785  HA  PRO A 110     -21.337 -11.386  -5.152  1.00 82.78           H  
ATOM   1786  C   PRO A 110     -22.327 -11.349  -7.077  1.00 82.78           C  
ATOM   1787  CB  PRO A 110     -23.028 -10.041  -5.022  1.00 82.78           C  
ATOM   1788  HB2 PRO A 110     -23.847  -9.808  -5.703  1.00 82.78           H  
ATOM   1789  HB3 PRO A 110     -23.378 -10.689  -4.219  1.00 82.78           H  
ATOM   1790  O   PRO A 110     -22.754 -10.674  -8.014  1.00 82.78           O  
ATOM   1791  CG  PRO A 110     -22.442  -8.737  -4.482  1.00 82.78           C  
ATOM   1792  HG2 PRO A 110     -21.918  -8.933  -3.547  1.00 82.78           H  
ATOM   1793  HG3 PRO A 110     -23.210  -7.976  -4.340  1.00 82.78           H  
ATOM   1794  CD  PRO A 110     -21.434  -8.331  -5.554  1.00 82.78           C  
ATOM   1795  HD2 PRO A 110     -20.626  -7.755  -5.102  1.00 82.78           H  
ATOM   1796  HD3 PRO A 110     -21.931  -7.750  -6.330  1.00 82.78           H  
ATOM   1797  N   VAL A 111     -22.232 -12.676  -7.137  1.00 81.59           N  
ATOM   1798  H   VAL A 111     -21.846 -13.182  -6.352  1.00 81.59           H  
ATOM   1799  CA  VAL A 111     -22.781 -13.426  -8.268  1.00 81.59           C  
ATOM   1800  HA  VAL A 111     -22.362 -13.030  -9.193  1.00 81.59           H  
ATOM   1801  C   VAL A 111     -24.289 -13.189  -8.271  1.00 81.59           C  
ATOM   1802  CB  VAL A 111     -22.438 -14.926  -8.175  1.00 81.59           C  
ATOM   1803  HB  VAL A 111     -22.850 -15.335  -7.252  1.00 81.59           H  
ATOM   1804  O   VAL A 111     -24.959 -13.509  -7.289  1.00 81.59           O  
ATOM   1805  CG1 VAL A 111     -23.017 -15.712  -9.359  1.00 81.59           C  
ATOM   1806 HG11 VAL A 111     -22.733 -16.762  -9.281  1.00 81.59           H  
ATOM   1807 HG12 VAL A 111     -24.105 -15.655  -9.354  1.00 81.59           H  
ATOM   1808 HG13 VAL A 111     -22.642 -15.308 -10.299  1.00 81.59           H  
ATOM   1809  CG2 VAL A 111     -20.918 -15.146  -8.166  1.00 81.59           C  
ATOM   1810 HG21 VAL A 111     -20.468 -14.665  -7.297  1.00 81.59           H  
ATOM   1811 HG22 VAL A 111     -20.700 -16.213  -8.118  1.00 81.59           H  
ATOM   1812 HG23 VAL A 111     -20.476 -14.730  -9.071  1.00 81.59           H  
ATOM   1813  N   GLU A 112     -24.826 -12.610  -9.346  1.00 77.91           N  
ATOM   1814  H   GLU A 112     -24.220 -12.267 -10.078  1.00 77.91           H  
ATOM   1815  CA  GLU A 112     -26.272 -12.500  -9.530  1.00 77.91           C  
ATOM   1816  HA  GLU A 112     -26.713 -12.037  -8.647  1.00 77.91           H  
ATOM   1817  C   GLU A 112     -26.857 -13.915  -9.668  1.00 77.91           C  
ATOM   1818  CB  GLU A 112     -26.637 -11.632 -10.753  1.00 77.91           C  
ATOM   1819  HB2 GLU A 112     -27.705 -11.758 -10.930  1.00 77.91           H  
ATOM   1820  HB3 GLU A 112     -26.101 -12.001 -11.628  1.00 77.91           H  
ATOM   1821  O   GLU A 112     -26.896 -14.496 -10.752  1.00 77.91           O  
ATOM   1822  CG  GLU A 112     -26.364 -10.123 -10.595  1.00 77.91           C  
ATOM   1823  HG2 GLU A 112     -25.287  -9.962 -10.541  1.00 77.91           H  
ATOM   1824  HG3 GLU A 112     -26.807  -9.787  -9.658  1.00 77.91           H  
ATOM   1825  CD  GLU A 112     -26.953  -9.288 -11.757  1.00 77.91           C  
ATOM   1826  OE1 GLU A 112     -26.975  -8.041 -11.690  1.00 77.91           O  
ATOM   1827  OE2 GLU A 112     -27.440  -9.859 -12.759  1.00 77.91           O  
ATOM   1828  N   VAL A 113     -27.306 -14.500  -8.557  1.00 69.54           N  
ATOM   1829  H   VAL A 113     -27.124 -14.046  -7.673  1.00 69.54           H  
ATOM   1830  CA  VAL A 113     -28.097 -15.732  -8.576  1.00 69.54           C  
ATOM   1831  HA  VAL A 113     -27.664 -16.426  -9.295  1.00 69.54           H  
ATOM   1832  C   VAL A 113     -29.497 -15.345  -9.050  1.00 69.54           C  
ATOM   1833  CB  VAL A 113     -28.120 -16.425  -7.194  1.00 69.54           C  
ATOM   1834  HB  VAL A 113     -28.596 -15.772  -6.462  1.00 69.54           H  
ATOM   1835  O   VAL A 113     -30.313 -14.900  -8.249  1.00 69.54           O  
ATOM   1836  CG1 VAL A 113     -28.895 -17.749  -7.258  1.00 69.54           C  
ATOM   1837 HG11 VAL A 113     -28.886 -18.229  -6.280  1.00 69.54           H  
ATOM   1838 HG12 VAL A 113     -28.442 -18.417  -7.991  1.00 69.54           H  
ATOM   1839 HG13 VAL A 113     -29.934 -17.563  -7.533  1.00 69.54           H  
ATOM   1840  CG2 VAL A 113     -26.705 -16.744  -6.692  1.00 69.54           C  
ATOM   1841 HG21 VAL A 113     -26.759 -17.269  -5.738  1.00 69.54           H  
ATOM   1842 HG22 VAL A 113     -26.143 -15.822  -6.541  1.00 69.54           H  
ATOM   1843 HG23 VAL A 113     -26.181 -17.365  -7.418  1.00 69.54           H  
ATOM   1844  N   GLY A 114     -29.776 -15.455 -10.352  1.00 63.29           N  
ATOM   1845  H   GLY A 114     -29.036 -15.735 -10.979  1.00 63.29           H  
ATOM   1846  CA  GLY A 114     -31.157 -15.338 -10.837  1.00 63.29           C  
ATOM   1847  HA2 GLY A 114     -31.597 -16.335 -10.840  1.00 63.29           H  
ATOM   1848  HA3 GLY A 114     -31.740 -14.733 -10.142  1.00 63.29           H  
ATOM   1849  C   GLY A 114     -31.404 -14.735 -12.215  1.00 63.29           C  
ATOM   1850  O   GLY A 114     -32.555 -14.753 -12.645  1.00 63.29           O  
ATOM   1851  N   LYS A 115     -30.399 -14.262 -12.963  1.00 53.46           N  
ATOM   1852  H   LYS A 115     -29.462 -14.229 -12.587  1.00 53.46           H  
ATOM   1853  CA  LYS A 115     -30.613 -14.028 -14.401  1.00 53.46           C  
ATOM   1854  HA  LYS A 115     -31.642 -13.708 -14.567  1.00 53.46           H  
ATOM   1855  C   LYS A 115     -30.497 -15.356 -15.136  1.00 53.46           C  
ATOM   1856  CB  LYS A 115     -29.737 -12.904 -14.962  1.00 53.46           C  
ATOM   1857  HB2 LYS A 115     -29.791 -12.930 -16.051  1.00 53.46           H  
ATOM   1858  HB3 LYS A 115     -28.700 -13.046 -14.657  1.00 53.46           H  
ATOM   1859  O   LYS A 115     -29.459 -15.690 -15.700  1.00 53.46           O  
ATOM   1860  CG  LYS A 115     -30.259 -11.543 -14.475  1.00 53.46           C  
ATOM   1861  HG2 LYS A 115     -31.323 -11.456 -14.693  1.00 53.46           H  
ATOM   1862  HG3 LYS A 115     -30.111 -11.471 -13.398  1.00 53.46           H  
ATOM   1863  CD  LYS A 115     -29.519 -10.397 -15.166  1.00 53.46           C  
ATOM   1864  HD2 LYS A 115     -28.449 -10.549 -15.020  1.00 53.46           H  
ATOM   1865  HD3 LYS A 115     -29.729 -10.407 -16.236  1.00 53.46           H  
ATOM   1866  CE  LYS A 115     -29.957  -9.057 -14.561  1.00 53.46           C  
ATOM   1867  HE2 LYS A 115     -30.383  -9.256 -13.577  1.00 53.46           H  
ATOM   1868  HE3 LYS A 115     -30.727  -8.608 -15.188  1.00 53.46           H  
ATOM   1869  NZ  LYS A 115     -28.797  -8.154 -14.390  1.00 53.46           N  
ATOM   1870  HZ1 LYS A 115     -28.141  -8.621 -13.780  1.00 53.46           H  
ATOM   1871  HZ2 LYS A 115     -28.317  -7.969 -15.259  1.00 53.46           H  
ATOM   1872  HZ3 LYS A 115     -29.034  -7.304 -13.900  1.00 53.46           H  
ATOM   1873  N   ASN A 116     -31.582 -16.125 -15.073  1.00 56.35           N  
ATOM   1874  H   ASN A 116     -32.350 -15.790 -14.510  1.00 56.35           H  
ATOM   1875  CA  ASN A 116     -31.851 -17.167 -16.050  1.00 56.35           C  
ATOM   1876  HA  ASN A 116     -31.138 -17.982 -15.928  1.00 56.35           H  
ATOM   1877  C   ASN A 116     -31.662 -16.543 -17.435  1.00 56.35           C  
ATOM   1878  CB  ASN A 116     -33.287 -17.697 -15.865  1.00 56.35           C  
ATOM   1879  HB2 ASN A 116     -33.977 -16.859 -15.768  1.00 56.35           H  
ATOM   1880  HB3 ASN A 116     -33.574 -18.259 -16.753  1.00 56.35           H  
ATOM   1881  O   ASN A 116     -32.366 -15.601 -17.795  1.00 56.35           O  
ATOM   1882  CG  ASN A 116     -33.438 -18.632 -14.678  1.00 56.35           C  
ATOM   1883  ND2 ASN A 116     -34.623 -18.739 -14.126  1.00 56.35           N  
ATOM   1884 HD21 ASN A 116     -34.698 -19.385 -13.353  1.00 56.35           H  
ATOM   1885 HD22 ASN A 116     -35.406 -18.221 -14.497  1.00 56.35           H  
ATOM   1886  OD1 ASN A 116     -32.511 -19.288 -14.239  1.00 56.35           O  
ATOM   1887  N   GLN A 117     -30.688 -17.056 -18.183  1.00 51.33           N  
ATOM   1888  H   GLN A 117     -30.103 -17.773 -17.779  1.00 51.33           H  
ATOM   1889  CA  GLN A 117     -30.655 -16.921 -19.632  1.00 51.33           C  
ATOM   1890  HA  GLN A 117     -30.764 -15.875 -19.921  1.00 51.33           H  
ATOM   1891  C   GLN A 117     -31.859 -17.706 -20.151  1.00 51.33           C  
ATOM   1892  CB  GLN A 117     -29.333 -17.467 -20.186  1.00 51.33           C  
ATOM   1893  HB2 GLN A 117     -29.395 -17.480 -21.274  1.00 51.33           H  
ATOM   1894  HB3 GLN A 117     -29.187 -18.490 -19.839  1.00 51.33           H  
ATOM   1895  O   GLN A 117     -31.795 -18.914 -20.360  1.00 51.33           O  
ATOM   1896  CG  GLN A 117     -28.122 -16.618 -19.775  1.00 51.33           C  
ATOM   1897  HG2 GLN A 117     -28.047 -16.589 -18.688  1.00 51.33           H  
ATOM   1898  HG3 GLN A 117     -28.257 -15.599 -20.138  1.00 51.33           H  
ATOM   1899  CD  GLN A 117     -26.809 -17.159 -20.336  1.00 51.33           C  
ATOM   1900  NE2 GLN A 117     -25.687 -16.611 -19.925  1.00 51.33           N  
ATOM   1901 HE21 GLN A 117     -25.701 -15.844 -19.269  1.00 51.33           H  
ATOM   1902 HE22 GLN A 117     -24.849 -16.989 -20.342  1.00 51.33           H  
ATOM   1903  OE1 GLN A 117     -26.740 -18.075 -21.135  1.00 51.33           O  
ATOM   1904  N   GLY A 118     -32.995 -17.028 -20.198  1.00 51.29           N  
ATOM   1905  H   GLY A 118     -32.985 -16.063 -19.901  1.00 51.29           H  
ATOM   1906  CA  GLY A 118     -34.247 -17.532 -20.721  1.00 51.29           C  
ATOM   1907  HA2 GLY A 118     -34.941 -17.741 -19.907  1.00 51.29           H  
ATOM   1908  HA3 GLY A 118     -34.092 -18.434 -21.313  1.00 51.29           H  
ATOM   1909  C   GLY A 118     -34.830 -16.458 -21.609  1.00 51.29           C  
ATOM   1910  O   GLY A 118     -35.745 -15.774 -21.176  1.00 51.29           O  
ATOM   1911  N   GLU A 119     -34.228 -16.291 -22.784  1.00 43.75           N  
ATOM   1912  H   GLU A 119     -33.354 -16.769 -22.950  1.00 43.75           H  
ATOM   1913  CA  GLU A 119     -34.834 -15.783 -24.020  1.00 43.75           C  
ATOM   1914  HA  GLU A 119     -35.771 -16.308 -24.205  1.00 43.75           H  
ATOM   1915  C   GLU A 119     -33.933 -16.162 -25.202  1.00 43.75           C  
ATOM   1916  CB  GLU A 119     -35.133 -14.272 -23.939  1.00 43.75           C  
ATOM   1917  HB2 GLU A 119     -34.835 -13.788 -24.868  1.00 43.75           H  
ATOM   1918  HB3 GLU A 119     -34.566 -13.824 -23.123  1.00 43.75           H  
ATOM   1919  O   GLU A 119     -32.708 -15.905 -25.121  1.00 43.75           O  
ATOM   1920  CG  GLU A 119     -36.643 -14.027 -23.725  1.00 43.75           C  
ATOM   1921  HG2 GLU A 119     -37.159 -14.304 -24.645  1.00 43.75           H  
ATOM   1922  HG3 GLU A 119     -37.028 -14.688 -22.949  1.00 43.75           H  
ATOM   1923  CD  GLU A 119     -37.015 -12.575 -23.371  1.00 43.75           C  
ATOM   1924  OE1 GLU A 119     -38.122 -12.378 -22.810  1.00 43.75           O  
ATOM   1925  OE2 GLU A 119     -36.237 -11.645 -23.695  1.00 43.75           O  
ATOM   1926  OXT GLU A 119     -34.477 -16.827 -26.107  1.00 43.75           O  
TER    1927      GLU A 119                                                       
END   
