# Supplementary material for: Widespread Horizontal Gene Transfer Among Animal Viruses
Source: bioRxiv. 2024 Mar 26:2024.03.25.586562. Preprint. [Version 2] doi: 10.1101/2024.03.25.586562 (PMC11071296; doi:10.1101/2024.03.25.586562)
Supplement: Supplement 7 [file media-7.zip › File7_PDB/Parvo4268_VP.pdb]

ATOM      1  N   MET A   1      -1.572  42.662 -27.999  1.00 63.31           N  
ATOM      2  H   MET A   1      -2.237  42.689 -28.759  1.00 63.31           H  
ATOM      3  H2  MET A   1      -1.661  43.489 -27.427  1.00 63.31           H  
ATOM      4  H3  MET A   1      -0.632  42.632 -28.368  1.00 63.31           H  
ATOM      5  CA  MET A   1      -1.780  41.452 -27.178  1.00 63.31           C  
ATOM      6  HA  MET A   1      -2.749  41.490 -26.681  1.00 63.31           H  
ATOM      7  C   MET A   1      -0.684  41.442 -26.126  1.00 63.31           C  
ATOM      8  CB  MET A   1      -1.739  40.200 -28.057  1.00 63.31           C  
ATOM      9  HB2 MET A   1      -1.757  39.304 -27.437  1.00 63.31           H  
ATOM     10  HB3 MET A   1      -0.815  40.201 -28.634  1.00 63.31           H  
ATOM     11  O   MET A   1       0.440  41.783 -26.489  1.00 63.31           O  
ATOM     12  CG  MET A   1      -2.934  40.183 -29.023  1.00 63.31           C  
ATOM     13  HG2 MET A   1      -3.175  41.191 -29.361  1.00 63.31           H  
ATOM     14  HG3 MET A   1      -2.637  39.645 -29.923  1.00 63.31           H  
ATOM     15  SD  MET A   1      -4.436  39.439 -28.335  1.00 63.31           S  
ATOM     16  CE  MET A   1      -5.067  38.529 -29.783  1.00 63.31           C  
ATOM     17  HE1 MET A   1      -4.833  37.467 -29.713  1.00 63.31           H  
ATOM     18  HE2 MET A   1      -4.646  38.934 -30.703  1.00 63.31           H  
ATOM     19  HE3 MET A   1      -6.152  38.627 -29.817  1.00 63.31           H  
ATOM     20  N   PRO A   2      -1.002  41.227 -24.842  1.00 75.98           N  
ATOM     21  CA  PRO A   2      -0.016  41.315 -23.771  1.00 75.98           C  
ATOM     22  HA  PRO A   2       0.512  42.268 -23.818  1.00 75.98           H  
ATOM     23  C   PRO A   2       0.997  40.173 -23.901  1.00 75.98           C  
ATOM     24  CB  PRO A   2      -0.824  41.249 -22.470  1.00 75.98           C  
ATOM     25  HB2 PRO A   2      -0.268  40.770 -21.664  1.00 75.98           H  
ATOM     26  HB3 PRO A   2      -1.123  42.255 -22.177  1.00 75.98           H  
ATOM     27  O   PRO A   2       0.606  39.015 -23.967  1.00 75.98           O  
ATOM     28  CG  PRO A   2      -2.065  40.444 -22.859  1.00 75.98           C  
ATOM     29  HG2 PRO A   2      -1.844  39.380 -22.781  1.00 75.98           H  
ATOM     30  HG3 PRO A   2      -2.925  40.698 -22.238  1.00 75.98           H  
ATOM     31  CD  PRO A   2      -2.297  40.808 -24.326  1.00 75.98           C  
ATOM     32  HD2 PRO A   2      -2.676  39.940 -24.866  1.00 75.98           H  
ATOM     33  HD3 PRO A   2      -3.005  41.634 -24.390  1.00 75.98           H  
ATOM     34  N   VAL A   3       2.282  40.514 -23.929  1.00 83.80           N  
ATOM     35  H   VAL A   3       2.526  41.491 -23.852  1.00 83.80           H  
ATOM     36  CA  VAL A   3       3.405  39.573 -23.819  1.00 83.80           C  
ATOM     37  HA  VAL A   3       3.022  38.557 -23.726  1.00 83.80           H  
ATOM     38  C   VAL A   3       4.165  39.884 -22.534  1.00 83.80           C  
ATOM     39  CB  VAL A   3       4.334  39.602 -25.051  1.00 83.80           C  
ATOM     40  HB  VAL A   3       5.194  38.965 -24.846  1.00 83.80           H  
ATOM     41  O   VAL A   3       4.169  41.036 -22.085  1.00 83.80           O  
ATOM     42  CG1 VAL A   3       3.612  39.033 -26.277  1.00 83.80           C  
ATOM     43 HG11 VAL A   3       4.301  38.991 -27.121  1.00 83.80           H  
ATOM     44 HG12 VAL A   3       2.752  39.649 -26.538  1.00 83.80           H  
ATOM     45 HG13 VAL A   3       3.277  38.019 -26.059  1.00 83.80           H  
ATOM     46  CG2 VAL A   3       4.849  41.009 -25.392  1.00 83.80           C  
ATOM     47 HG21 VAL A   3       4.025  41.664 -25.675  1.00 83.80           H  
ATOM     48 HG22 VAL A   3       5.552  40.937 -26.222  1.00 83.80           H  
ATOM     49 HG23 VAL A   3       5.379  41.426 -24.536  1.00 83.80           H  
ATOM     50  N   LEU A   4       4.780  38.879 -21.914  1.00 82.29           N  
ATOM     51  H   LEU A   4       4.739  37.955 -22.319  1.00 82.29           H  
ATOM     52  CA  LEU A   4       5.603  39.096 -20.728  1.00 82.29           C  
ATOM     53  HA  LEU A   4       4.964  39.568 -19.981  1.00 82.29           H  
ATOM     54  C   LEU A   4       6.761  40.055 -21.060  1.00 82.29           C  
ATOM     55  CB  LEU A   4       6.134  37.768 -20.158  1.00 82.29           C  
ATOM     56  HB2 LEU A   4       6.877  37.995 -19.394  1.00 82.29           H  
ATOM     57  HB3 LEU A   4       6.646  37.220 -20.949  1.00 82.29           H  
ATOM     58  O   LEU A   4       7.316  39.984 -22.163  1.00 82.29           O  
ATOM     59  CG  LEU A   4       5.073  36.846 -19.536  1.00 82.29           C  
ATOM     60  HG  LEU A   4       4.338  36.564 -20.289  1.00 82.29           H  
ATOM     61  CD1 LEU A   4       5.754  35.582 -19.014  1.00 82.29           C  
ATOM     62 HD11 LEU A   4       6.329  35.807 -18.116  1.00 82.29           H  
ATOM     63 HD12 LEU A   4       6.434  35.193 -19.772  1.00 82.29           H  
ATOM     64 HD13 LEU A   4       5.001  34.827 -18.790  1.00 82.29           H  
ATOM     65  CD2 LEU A   4       4.357  37.510 -18.356  1.00 82.29           C  
ATOM     66 HD21 LEU A   4       5.086  37.937 -17.667  1.00 82.29           H  
ATOM     67 HD22 LEU A   4       3.746  36.770 -17.839  1.00 82.29           H  
ATOM     68 HD23 LEU A   4       3.696  38.294 -18.724  1.00 82.29           H  
ATOM     69  N   PRO A   5       7.150  40.951 -20.132  1.00 77.89           N  
ATOM     70  CA  PRO A   5       8.302  41.825 -20.327  1.00 77.89           C  
ATOM     71  HA  PRO A   5       8.068  42.545 -21.111  1.00 77.89           H  
ATOM     72  C   PRO A   5       9.548  41.020 -20.704  1.00 77.89           C  
ATOM     73  CB  PRO A   5       8.502  42.550 -18.991  1.00 77.89           C  
ATOM     74  HB2 PRO A   5       8.848  43.573 -19.137  1.00 77.89           H  
ATOM     75  HB3 PRO A   5       9.201  42.002 -18.360  1.00 77.89           H  
ATOM     76  O   PRO A   5       9.855  40.045 -20.033  1.00 77.89           O  
ATOM     77  CG  PRO A   5       7.118  42.509 -18.346  1.00 77.89           C  
ATOM     78  HG2 PRO A   5       7.175  42.552 -17.258  1.00 77.89           H  
ATOM     79  HG3 PRO A   5       6.512  43.329 -18.732  1.00 77.89           H  
ATOM     80  CD  PRO A   5       6.544  41.182 -18.830  1.00 77.89           C  
ATOM     81  HD2 PRO A   5       5.459  41.260 -18.894  1.00 77.89           H  
ATOM     82  HD3 PRO A   5       6.832  40.380 -18.150  1.00 77.89           H  
ATOM     83  N   LEU A   6      10.290  41.457 -21.728  1.00 81.54           N  
ATOM     84  H   LEU A   6       9.949  42.249 -22.254  1.00 81.54           H  
ATOM     85  CA  LEU A   6      11.495  40.768 -22.227  1.00 81.54           C  
ATOM     86  HA  LEU A   6      11.872  41.363 -23.059  1.00 81.54           H  
ATOM     87  C   LEU A   6      11.224  39.379 -22.848  1.00 81.54           C  
ATOM     88  CB  LEU A   6      12.607  40.743 -21.152  1.00 81.54           C  
ATOM     89  HB2 LEU A   6      12.325  40.031 -20.376  1.00 81.54           H  
ATOM     90  HB3 LEU A   6      13.521  40.364 -21.610  1.00 81.54           H  
ATOM     91  O   LEU A   6      12.120  38.538 -22.913  1.00 81.54           O  
ATOM     92  CG  LEU A   6      12.920  42.096 -20.490  1.00 81.54           C  
ATOM     93  HG  LEU A   6      12.010  42.543 -20.090  1.00 81.54           H  
ATOM     94  CD1 LEU A   6      13.889  41.910 -19.324  1.00 81.54           C  
ATOM     95 HD11 LEU A   6      14.813  41.452 -19.677  1.00 81.54           H  
ATOM     96 HD12 LEU A   6      14.112  42.876 -18.871  1.00 81.54           H  
ATOM     97 HD13 LEU A   6      13.427  41.271 -18.571  1.00 81.54           H  
ATOM     98  CD2 LEU A   6      13.554  43.070 -21.483  1.00 81.54           C  
ATOM     99 HD21 LEU A   6      13.801  44.005 -20.980  1.00 81.54           H  
ATOM    100 HD22 LEU A   6      14.460  42.636 -21.904  1.00 81.54           H  
ATOM    101 HD23 LEU A   6      12.854  43.286 -22.291  1.00 81.54           H  
ATOM    102  N   SER A   7      10.004  39.159 -23.339  1.00 83.62           N  
ATOM    103  H   SER A   7       9.293  39.862 -23.197  1.00 83.62           H  
ATOM    104  CA  SER A   7       9.633  38.043 -24.213  1.00 83.62           C  
ATOM    105  HA  SER A   7      10.534  37.529 -24.550  1.00 83.62           H  
ATOM    106  C   SER A   7       8.905  38.568 -25.453  1.00 83.62           C  
ATOM    107  CB  SER A   7       8.773  37.030 -23.453  1.00 83.62           C  
ATOM    108  HB2 SER A   7       9.205  36.842 -22.471  1.00 83.62           H  
ATOM    109  HB3 SER A   7       8.751  36.090 -24.006  1.00 83.62           H  
ATOM    110  O   SER A   7       8.353  39.674 -25.433  1.00 83.62           O  
ATOM    111  OG  SER A   7       7.449  37.502 -23.314  1.00 83.62           O  
ATOM    112  HG  SER A   7       7.475  38.391 -22.952  1.00 83.62           H  
ATOM    113  N   LYS A   8       8.905  37.792 -26.538  1.00 86.50           N  
ATOM    114  H   LYS A   8       9.376  36.900 -26.497  1.00 86.50           H  
ATOM    115  CA  LYS A   8       8.185  38.126 -27.777  1.00 86.50           C  
ATOM    116  HA  LYS A   8       7.780  39.136 -27.716  1.00 86.50           H  
ATOM    117  C   LYS A   8       6.977  37.225 -28.015  1.00 86.50           C  
ATOM    118  CB  LYS A   8       9.167  38.064 -28.952  1.00 86.50           C  
ATOM    119  HB2 LYS A   8       9.743  37.140 -28.892  1.00 86.50           H  
ATOM    120  HB3 LYS A   8       8.610  38.052 -29.888  1.00 86.50           H  
ATOM    121  O   LYS A   8       6.055  37.649 -28.707  1.00 86.50           O  
ATOM    122  CG  LYS A   8      10.106  39.279 -28.959  1.00 86.50           C  
ATOM    123  HG2 LYS A   8      10.545  39.428 -27.972  1.00 86.50           H  
ATOM    124  HG3 LYS A   8       9.535  40.167 -29.231  1.00 86.50           H  
ATOM    125  CD  LYS A   8      11.232  39.058 -29.968  1.00 86.50           C  
ATOM    126  HD2 LYS A   8      11.870  38.268 -29.572  1.00 86.50           H  
ATOM    127  HD3 LYS A   8      10.810  38.741 -30.922  1.00 86.50           H  
ATOM    128  CE  LYS A   8      12.055  40.324 -30.184  1.00 86.50           C  
ATOM    129  HE2 LYS A   8      12.100  40.870 -29.242  1.00 86.50           H  
ATOM    130  HE3 LYS A   8      11.558  40.947 -30.928  1.00 86.50           H  
ATOM    131  NZ  LYS A   8      13.435  39.992 -30.592  1.00 86.50           N  
ATOM    132  HZ1 LYS A   8      13.475  39.193 -31.209  1.00 86.50           H  
ATOM    133  HZ2 LYS A   8      13.911  39.761 -29.732  1.00 86.50           H  
ATOM    134  HZ3 LYS A   8      13.930  40.795 -30.953  1.00 86.50           H  
ATOM    135  N   ASN A   9       6.976  36.031 -27.426  1.00 86.70           N  
ATOM    136  H   ASN A   9       7.809  35.755 -26.926  1.00 86.70           H  
ATOM    137  CA  ASN A   9       6.004  34.974 -27.683  1.00 86.70           C  
ATOM    138  HA  ASN A   9       5.250  35.349 -28.375  1.00 86.70           H  
ATOM    139  C   ASN A   9       5.246  34.503 -26.432  1.00 86.70           C  
ATOM    140  CB  ASN A   9       6.729  33.811 -28.375  1.00 86.70           C  
ATOM    141  HB2 ASN A   9       7.492  33.407 -27.710  1.00 86.70           H  
ATOM    142  HB3 ASN A   9       6.010  33.020 -28.591  1.00 86.70           H  
ATOM    143  O   ASN A   9       4.294  33.748 -26.550  1.00 86.70           O  
ATOM    144  CG  ASN A   9       7.355  34.236 -29.685  1.00 86.70           C  
ATOM    145  ND2 ASN A   9       8.659  34.190 -29.807  1.00 86.70           N  
ATOM    146 HD21 ASN A   9       9.035  34.372 -30.727  1.00 86.70           H  
ATOM    147 HD22 ASN A   9       9.211  33.824 -29.044  1.00 86.70           H  
ATOM    148  OD1 ASN A   9       6.676  34.653 -30.608  1.00 86.70           O  
ATOM    149  N   ILE A  10       5.627  34.930 -25.222  1.00 84.46           N  
ATOM    150  H   ILE A  10       6.424  35.545 -25.149  1.00 84.46           H  
ATOM    151  CA  ILE A  10       4.980  34.444 -23.993  1.00 84.46           C  
ATOM    152  HA  ILE A  10       4.553  33.463 -24.202  1.00 84.46           H  
ATOM    153  C   ILE A  10       3.818  35.363 -23.608  1.00 84.46           C  
ATOM    154  CB  ILE A  10       5.988  34.233 -22.840  1.00 84.46           C  
ATOM    155  HB  ILE A  10       6.339  35.203 -22.487  1.00 84.46           H  
ATOM    156  O   ILE A  10       4.009  36.373 -22.929  1.00 84.46           O  
ATOM    157  CG1 ILE A  10       7.213  33.407 -23.294  1.00 84.46           C  
ATOM    158 HG12 ILE A  10       6.891  32.404 -23.576  1.00 84.46           H  
ATOM    159 HG13 ILE A  10       7.671  33.874 -24.166  1.00 84.46           H  
ATOM    160  CG2 ILE A  10       5.253  33.515 -21.689  1.00 84.46           C  
ATOM    161 HG21 ILE A  10       4.847  32.569 -22.046  1.00 84.46           H  
ATOM    162 HG22 ILE A  10       4.437  34.132 -21.314  1.00 84.46           H  
ATOM    163 HG23 ILE A  10       5.932  33.307 -20.861  1.00 84.46           H  
ATOM    164  CD1 ILE A  10       8.311  33.289 -22.235  1.00 84.46           C  
ATOM    165 HD11 ILE A  10       7.977  32.649 -21.419  1.00 84.46           H  
ATOM    166 HD12 ILE A  10       8.567  34.278 -21.853  1.00 84.46           H  
ATOM    167 HD13 ILE A  10       9.199  32.844 -22.685  1.00 84.46           H  
ATOM    168  N   GLY A  11       2.599  35.015 -24.012  1.00 81.27           N  
ATOM    169  H   GLY A  11       2.504  34.275 -24.692  1.00 81.27           H  
ATOM    170  CA  GLY A  11       1.385  35.716 -23.597  1.00 81.27           C  
ATOM    171  HA2 GLY A  11       1.502  36.780 -23.800  1.00 81.27           H  
ATOM    172  HA3 GLY A  11       1.247  35.577 -22.525  1.00 81.27           H  
ATOM    173  C   GLY A  11       0.136  35.226 -24.332  1.00 81.27           C  
ATOM    174  O   GLY A  11       0.242  34.501 -25.307  1.00 81.27           O  
ATOM    175  N   PRO A  12      -1.078  35.573 -23.882  1.00 79.85           N  
ATOM    176  CA  PRO A  12      -2.287  35.162 -24.581  1.00 79.85           C  
ATOM    177  HA  PRO A  12      -2.216  34.107 -24.846  1.00 79.85           H  
ATOM    178  C   PRO A  12      -2.499  35.978 -25.866  1.00 79.85           C  
ATOM    179  CB  PRO A  12      -3.414  35.330 -23.561  1.00 79.85           C  
ATOM    180  HB2 PRO A  12      -3.515  34.411 -22.983  1.00 79.85           H  
ATOM    181  HB3 PRO A  12      -4.362  35.588 -24.032  1.00 79.85           H  
ATOM    182  O   PRO A  12      -2.591  37.210 -25.837  1.00 79.85           O  
ATOM    183  CG  PRO A  12      -2.904  36.449 -22.651  1.00 79.85           C  
ATOM    184  HG2 PRO A  12      -3.151  37.413 -23.095  1.00 79.85           H  
ATOM    185  HG3 PRO A  12      -3.323  36.374 -21.647  1.00 79.85           H  
ATOM    186  CD  PRO A  12      -1.386  36.262 -22.644  1.00 79.85           C  
ATOM    187  HD2 PRO A  12      -0.880  37.225 -22.592  1.00 79.85           H  
ATOM    188  HD3 PRO A  12      -1.097  35.634 -21.801  1.00 79.85           H  
ATOM    189  N   GLY A  13      -2.652  35.272 -26.990  1.00 75.05           N  
ATOM    190  H   GLY A  13      -2.410  34.292 -26.965  1.00 75.05           H  
ATOM    191  CA  GLY A  13      -3.114  35.831 -28.262  1.00 75.05           C  
ATOM    192  HA2 GLY A  13      -3.433  35.009 -28.903  1.00 75.05           H  
ATOM    193  HA3 GLY A  13      -3.974  36.470 -28.060  1.00 75.05           H  
ATOM    194  C   GLY A  13      -2.078  36.646 -29.047  1.00 75.05           C  
ATOM    195  O   GLY A  13      -2.441  37.372 -29.967  1.00 75.05           O  
ATOM    196  N   ASN A  14      -0.794  36.586 -28.711  1.00 82.05           N  
ATOM    197  H   ASN A  14      -0.501  35.886 -28.044  1.00 82.05           H  
ATOM    198  CA  ASN A  14       0.261  37.205 -29.515  1.00 82.05           C  
ATOM    199  HA  ASN A  14       0.033  38.266 -29.614  1.00 82.05           H  
ATOM    200  C   ASN A  14       0.320  36.623 -30.941  1.00 82.05           C  
ATOM    201  CB  ASN A  14       1.610  37.073 -28.785  1.00 82.05           C  
ATOM    202  HB2 ASN A  14       1.546  37.547 -27.805  1.00 82.05           H  
ATOM    203  HB3 ASN A  14       2.404  37.551 -29.357  1.00 82.05           H  
ATOM    204  O   ASN A  14      -0.157  35.529 -31.225  1.00 82.05           O  
ATOM    205  CG  ASN A  14       1.955  35.612 -28.569  1.00 82.05           C  
ATOM    206  ND2 ASN A  14       2.972  35.089 -29.195  1.00 82.05           N  
ATOM    207 HD21 ASN A  14       3.550  35.592 -29.854  1.00 82.05           H  
ATOM    208 HD22 ASN A  14       3.008  34.081 -29.143  1.00 82.05           H  
ATOM    209  OD1 ASN A  14       1.243  34.940 -27.860  1.00 82.05           O  
ATOM    210  N   VAL A  15       0.916  37.388 -31.857  1.00 83.21           N  
ATOM    211  H   VAL A  15       1.384  38.228 -31.547  1.00 83.21           H  
ATOM    212  CA  VAL A  15       1.271  36.872 -33.184  1.00 83.21           C  
ATOM    213  HA  VAL A  15       0.507  36.158 -33.492  1.00 83.21           H  
ATOM    214  C   VAL A  15       2.630  36.176 -33.051  1.00 83.21           C  
ATOM    215  CB  VAL A  15       1.300  37.983 -34.245  1.00 83.21           C  
ATOM    216  HB  VAL A  15       2.014  38.752 -33.947  1.00 83.21           H  
ATOM    217  O   VAL A  15       3.548  36.819 -32.531  1.00 83.21           O  
ATOM    218  CG1 VAL A  15       1.704  37.444 -35.623  1.00 83.21           C  
ATOM    219 HG11 VAL A  15       1.023  36.650 -35.930  1.00 83.21           H  
ATOM    220 HG12 VAL A  15       2.720  37.050 -35.591  1.00 83.21           H  
ATOM    221 HG13 VAL A  15       1.677  38.247 -36.360  1.00 83.21           H  
ATOM    222  CG2 VAL A  15      -0.085  38.632 -34.384  1.00 83.21           C  
ATOM    223 HG21 VAL A  15      -0.058  39.402 -35.155  1.00 83.21           H  
ATOM    224 HG22 VAL A  15      -0.822  37.876 -34.656  1.00 83.21           H  
ATOM    225 HG23 VAL A  15      -0.383  39.093 -33.441  1.00 83.21           H  
ATOM    226  N   PRO A  16       2.787  34.922 -33.514  1.00 84.04           N  
ATOM    227  CA  PRO A  16       4.037  34.179 -33.364  1.00 84.04           C  
ATOM    228  HA  PRO A  16       4.244  34.058 -32.301  1.00 84.04           H  
ATOM    229  C   PRO A  16       5.197  34.906 -34.043  1.00 84.04           C  
ATOM    230  CB  PRO A  16       3.791  32.797 -33.984  1.00 84.04           C  
ATOM    231  HB2 PRO A  16       4.302  32.009 -33.430  1.00 84.04           H  
ATOM    232  HB3 PRO A  16       4.082  32.783 -35.034  1.00 84.04           H  
ATOM    233  O   PRO A  16       5.131  35.236 -35.230  1.00 84.04           O  
ATOM    234  CG  PRO A  16       2.279  32.656 -33.882  1.00 84.04           C  
ATOM    235  HG2 PRO A  16       2.026  32.394 -32.855  1.00 84.04           H  
ATOM    236  HG3 PRO A  16       1.869  31.941 -34.596  1.00 84.04           H  
ATOM    237  CD  PRO A  16       1.764  34.065 -34.095  1.00 84.04           C  
ATOM    238  HD2 PRO A  16       0.803  34.162 -33.589  1.00 84.04           H  
ATOM    239  HD3 PRO A  16       1.667  34.272 -35.161  1.00 84.04           H  
ATOM    240  N   ASN A  17       6.273  35.148 -33.300  1.00 85.94           N  
ATOM    241  H   ASN A  17       6.254  34.875 -32.328  1.00 85.94           H  
ATOM    242  CA  ASN A  17       7.472  35.823 -33.771  1.00 85.94           C  
ATOM    243  HA  ASN A  17       7.284  36.186 -34.782  1.00 85.94           H  
ATOM    244  C   ASN A  17       8.664  34.849 -33.775  1.00 85.94           C  
ATOM    245  CB  ASN A  17       7.724  37.058 -32.895  1.00 85.94           C  
ATOM    246  HB2 ASN A  17       8.009  36.743 -31.891  1.00 85.94           H  
ATOM    247  HB3 ASN A  17       6.796  37.625 -32.819  1.00 85.94           H  
ATOM    248  O   ASN A  17       9.093  34.414 -32.705  1.00 85.94           O  
ATOM    249  CG  ASN A  17       8.808  37.964 -33.452  1.00 85.94           C  
ATOM    250  ND2 ASN A  17       8.794  39.220 -33.074  1.00 85.94           N  
ATOM    251 HD21 ASN A  17       9.466  39.833 -33.512  1.00 85.94           H  
ATOM    252 HD22 ASN A  17       8.082  39.522 -32.425  1.00 85.94           H  
ATOM    253  OD1 ASN A  17       9.662  37.597 -34.247  1.00 85.94           O  
ATOM    254  N   PRO A  18       9.264  34.551 -34.946  1.00 84.96           N  
ATOM    255  CA  PRO A  18      10.416  33.650 -35.030  1.00 84.96           C  
ATOM    256  HA  PRO A  18      10.176  32.694 -34.565  1.00 84.96           H  
ATOM    257  C   PRO A  18      11.668  34.212 -34.340  1.00 84.96           C  
ATOM    258  CB  PRO A  18      10.653  33.452 -36.530  1.00 84.96           C  
ATOM    259  HB2 PRO A  18      11.703  33.281 -36.767  1.00 84.96           H  
ATOM    260  HB3 PRO A  18      10.050  32.616 -36.886  1.00 84.96           H  
ATOM    261  O   PRO A  18      12.633  33.486 -34.121  1.00 84.96           O  
ATOM    262  CG  PRO A  18      10.134  34.749 -37.148  1.00 84.96           C  
ATOM    263  HG2 PRO A  18       9.841  34.613 -38.189  1.00 84.96           H  
ATOM    264  HG3 PRO A  18      10.890  35.529 -37.058  1.00 84.96           H  
ATOM    265  CD  PRO A  18       8.938  35.083 -36.263  1.00 84.96           C  
ATOM    266  HD2 PRO A  18       8.045  34.586 -36.641  1.00 84.96           H  
ATOM    267  HD3 PRO A  18       8.791  36.163 -36.245  1.00 84.96           H  
ATOM    268  N   SER A  19      11.682  35.507 -34.011  1.00 80.31           N  
ATOM    269  H   SER A  19      10.835  36.039 -34.147  1.00 80.31           H  
ATOM    270  CA  SER A  19      12.722  36.090 -33.168  1.00 80.31           C  
ATOM    271  HA  SER A  19      13.689  35.665 -33.434  1.00 80.31           H  
ATOM    272  C   SER A  19      12.422  35.770 -31.707  1.00 80.31           C  
ATOM    273  CB  SER A  19      12.797  37.605 -33.362  1.00 80.31           C  
ATOM    274  HB2 SER A  19      11.866  38.065 -33.031  1.00 80.31           H  
ATOM    275  HB3 SER A  19      13.618  37.996 -32.761  1.00 80.31           H  
ATOM    276  O   SER A  19      11.475  36.314 -31.148  1.00 80.31           O  
ATOM    277  OG  SER A  19      13.026  37.938 -34.713  1.00 80.31           O  
ATOM    278  HG  SER A  19      12.331  37.517 -35.225  1.00 80.31           H  
ATOM    279  N   THR A  20      13.251  34.937 -31.088  1.00 83.07           N  
ATOM    280  H   THR A  20      13.956  34.463 -31.633  1.00 83.07           H  
ATOM    281  CA  THR A  20      13.102  34.497 -29.693  1.00 83.07           C  
ATOM    282  HA  THR A  20      12.105  34.747 -29.331  1.00 83.07           H  
ATOM    283  C   THR A  20      14.136  35.187 -28.802  1.00 83.07           C  
ATOM    284  CB  THR A  20      13.264  32.972 -29.605  1.00 83.07           C  
ATOM    285  HB  THR A  20      13.121  32.653 -28.573  1.00 83.07           H  
ATOM    286  O   THR A  20      15.305  35.253 -29.177  1.00 83.07           O  
ATOM    287  CG2 THR A  20      12.273  32.234 -30.507  1.00 83.07           C  
ATOM    288 HG21 THR A  20      12.320  32.597 -31.534  1.00 83.07           H  
ATOM    289 HG22 THR A  20      12.532  31.176 -30.532  1.00 83.07           H  
ATOM    290 HG23 THR A  20      11.259  32.369 -30.130  1.00 83.07           H  
ATOM    291  OG1 THR A  20      14.560  32.600 -30.028  1.00 83.07           O  
ATOM    292  HG1 THR A  20      15.175  33.243 -29.667  1.00 83.07           H  
ATOM    293  N   GLU A  21      13.749  35.675 -27.625  1.00 82.98           N  
ATOM    294  H   GLU A  21      12.762  35.660 -27.412  1.00 82.98           H  
ATOM    295  CA  GLU A  21      14.669  36.314 -26.661  1.00 82.98           C  
ATOM    296  HA  GLU A  21      15.419  36.899 -27.193  1.00 82.98           H  
ATOM    297  C   GLU A  21      15.441  35.305 -25.795  1.00 82.98           C  
ATOM    298  CB  GLU A  21      13.871  37.253 -25.739  1.00 82.98           C  
ATOM    299  HB2 GLU A  21      14.513  37.587 -24.924  1.00 82.98           H  
ATOM    300  HB3 GLU A  21      13.047  36.694 -25.295  1.00 82.98           H  
ATOM    301  O   GLU A  21      16.552  35.564 -25.338  1.00 82.98           O  
ATOM    302  CG  GLU A  21      13.301  38.489 -26.452  1.00 82.98           C  
ATOM    303  HG2 GLU A  21      12.714  39.062 -25.734  1.00 82.98           H  
ATOM    304  HG3 GLU A  21      12.620  38.160 -27.237  1.00 82.98           H  
ATOM    305  CD  GLU A  21      14.376  39.407 -27.056  1.00 82.98           C  
ATOM    306  OE1 GLU A  21      14.041  40.128 -28.026  1.00 82.98           O  
ATOM    307  OE2 GLU A  21      15.537  39.388 -26.600  1.00 82.98           O  
ATOM    308  N   ASN A  22      14.847  34.143 -25.538  1.00 84.96           N  
ATOM    309  H   ASN A  22      13.960  33.961 -25.987  1.00 84.96           H  
ATOM    310  CA  ASN A  22      15.440  33.047 -24.775  1.00 84.96           C  
ATOM    311  HA  ASN A  22      16.501  32.986 -25.017  1.00 84.96           H  
ATOM    312  C   ASN A  22      14.793  31.721 -25.204  1.00 84.96           C  
ATOM    313  CB  ASN A  22      15.292  33.334 -23.265  1.00 84.96           C  
ATOM    314  HB2 ASN A  22      15.843  34.243 -23.024  1.00 84.96           H  
ATOM    315  HB3 ASN A  22      15.725  32.520 -22.685  1.00 84.96           H  
ATOM    316  O   ASN A  22      13.872  31.703 -26.019  1.00 84.96           O  
ATOM    317  CG  ASN A  22      13.845  33.496 -22.847  1.00 84.96           C  
ATOM    318  ND2 ASN A  22      13.425  34.671 -22.438  1.00 84.96           N  
ATOM    319 HD21 ASN A  22      14.036  35.467 -22.553  1.00 84.96           H  
ATOM    320 HD22 ASN A  22      12.423  34.790 -22.460  1.00 84.96           H  
ATOM    321  OD1 ASN A  22      13.061  32.571 -22.915  1.00 84.96           O  
ATOM    322  N   TRP A  23      15.265  30.597 -24.668  1.00 87.28           N  
ATOM    323  H   TRP A  23      16.003  30.631 -23.979  1.00 87.28           H  
ATOM    324  CA  TRP A  23      14.764  29.291 -25.091  1.00 87.28           C  
ATOM    325  HA  TRP A  23      14.808  29.239 -26.179  1.00 87.28           H  
ATOM    326  C   TRP A  23      13.296  29.050 -24.706  1.00 87.28           C  
ATOM    327  CB  TRP A  23      15.678  28.204 -24.541  1.00 87.28           C  
ATOM    328  HB2 TRP A  23      16.703  28.400 -24.857  1.00 87.28           H  
ATOM    329  HB3 TRP A  23      15.379  27.251 -24.977  1.00 87.28           H  
ATOM    330  O   TRP A  23      12.586  28.431 -25.487  1.00 87.28           O  
ATOM    331  CG  TRP A  23      15.637  28.071 -23.060  1.00 87.28           C  
ATOM    332  CD1 TRP A  23      16.492  28.647 -22.187  1.00 87.28           C  
ATOM    333  HD1 TRP A  23      17.329  29.279 -22.444  1.00 87.28           H  
ATOM    334  CD2 TRP A  23      14.714  27.267 -22.268  1.00 87.28           C  
ATOM    335  CE2 TRP A  23      15.159  27.319 -20.923  1.00 87.28           C  
ATOM    336  CE3 TRP A  23      13.602  26.441 -22.554  1.00 87.28           C  
ATOM    337  HE3 TRP A  23      13.247  26.357 -23.570  1.00 87.28           H  
ATOM    338  NE1 TRP A  23      16.199  28.216 -20.917  1.00 87.28           N  
ATOM    339  HE1 TRP A  23      16.753  28.479 -20.114  1.00 87.28           H  
ATOM    340  CH2 TRP A  23      13.489  25.712 -20.232  1.00 87.28           C  
ATOM    341  HH2 TRP A  23      13.063  25.061 -19.483  1.00 87.28           H  
ATOM    342  CZ2 TRP A  23      14.618  26.499 -19.947  1.00 87.28           C  
ATOM    343  HZ2 TRP A  23      15.139  26.437 -19.003  1.00 87.28           H  
ATOM    344  CZ3 TRP A  23      12.978  25.695 -21.535  1.00 87.28           C  
ATOM    345  HZ3 TRP A  23      12.154  25.033 -21.756  1.00 87.28           H  
ATOM    346  N   VAL A  24      12.806  29.585 -23.578  1.00 86.15           N  
ATOM    347  H   VAL A  24      13.429  30.120 -22.991  1.00 86.15           H  
ATOM    348  CA  VAL A  24      11.381  29.496 -23.183  1.00 86.15           C  
ATOM    349  HA  VAL A  24      11.070  28.452 -23.218  1.00 86.15           H  
ATOM    350  C   VAL A  24      10.505  30.277 -24.164  1.00 86.15           C  
ATOM    351  CB  VAL A  24      11.149  30.027 -21.752  1.00 86.15           C  
ATOM    352  HB  VAL A  24      11.381  31.091 -21.720  1.00 86.15           H  
ATOM    353  O   VAL A  24       9.434  29.817 -24.545  1.00 86.15           O  
ATOM    354  CG1 VAL A  24       9.697  29.852 -21.285  1.00 86.15           C  
ATOM    355 HG11 VAL A  24       9.419  28.798 -21.311  1.00 86.15           H  
ATOM    356 HG12 VAL A  24       9.017  30.404 -21.933  1.00 86.15           H  
ATOM    357 HG13 VAL A  24       9.582  30.226 -20.268  1.00 86.15           H  
ATOM    358  CG2 VAL A  24      12.043  29.321 -20.729  1.00 86.15           C  
ATOM    359 HG21 VAL A  24      13.094  29.414 -21.003  1.00 86.15           H  
ATOM    360 HG22 VAL A  24      11.783  28.264 -20.671  1.00 86.15           H  
ATOM    361 HG23 VAL A  24      11.905  29.799 -19.759  1.00 86.15           H  
ATOM    362  N   ASP A  25      10.986  31.430 -24.630  1.00 86.25           N  
ATOM    363  H   ASP A  25      11.860  31.762 -24.247  1.00 86.25           H  
ATOM    364  CA  ASP A  25      10.352  32.225 -25.688  1.00 86.25           C  
ATOM    365  HA  ASP A  25       9.319  32.424 -25.404  1.00 86.25           H  
ATOM    366  C   ASP A  25      10.337  31.476 -27.035  1.00 86.25           C  
ATOM    367  CB  ASP A  25      11.112  33.558 -25.783  1.00 86.25           C  
ATOM    368  HB2 ASP A  25      12.061  33.402 -26.296  1.00 86.25           H  
ATOM    369  HB3 ASP A  25      11.330  33.916 -24.777  1.00 86.25           H  
ATOM    370  O   ASP A  25       9.392  31.601 -27.811  1.00 86.25           O  
ATOM    371  CG  ASP A  25      10.343  34.664 -26.495  1.00 86.25           C  
ATOM    372  OD1 ASP A  25       9.150  34.860 -26.199  1.00 86.25           O  
ATOM    373  OD2 ASP A  25      10.981  35.424 -27.251  1.00 86.25           O  
ATOM    374  N   GLY A  26      11.356  30.646 -27.291  1.00 89.12           N  
ATOM    375  H   GLY A  26      12.118  30.619 -26.629  1.00 89.12           H  
ATOM    376  CA  GLY A  26      11.381  29.710 -28.417  1.00 89.12           C  
ATOM    377  HA2 GLY A  26      12.385  29.298 -28.524  1.00 89.12           H  
ATOM    378  HA3 GLY A  26      11.101  30.236 -29.330  1.00 89.12           H  
ATOM    379  C   GLY A  26      10.394  28.556 -28.282  1.00 89.12           C  
ATOM    380  O   GLY A  26       9.753  28.190 -29.267  1.00 89.12           O  
ATOM    381  N   LEU A  27      10.198  28.035 -27.070  1.00 89.93           N  
ATOM    382  H   LEU A  27      10.785  28.343 -26.308  1.00 89.93           H  
ATOM    383  CA  LEU A  27       9.145  27.055 -26.805  1.00 89.93           C  
ATOM    384  HA  LEU A  27       9.224  26.247 -27.532  1.00 89.93           H  
ATOM    385  C   LEU A  27       7.755  27.655 -26.998  1.00 89.93           C  
ATOM    386  CB  LEU A  27       9.278  26.474 -25.388  1.00 89.93           C  
ATOM    387  HB2 LEU A  27       9.192  27.270 -24.648  1.00 89.93           H  
ATOM    388  HB3 LEU A  27       8.436  25.798 -25.240  1.00 89.93           H  
ATOM    389  O   LEU A  27       6.889  26.995 -27.561  1.00 89.93           O  
ATOM    390  CG  LEU A  27      10.569  25.690 -25.122  1.00 89.93           C  
ATOM    391  HG  LEU A  27      11.409  26.377 -25.022  1.00 89.93           H  
ATOM    392  CD1 LEU A  27      10.428  24.944 -23.804  1.00 89.93           C  
ATOM    393 HD11 LEU A  27      10.346  25.668 -22.993  1.00 89.93           H  
ATOM    394 HD12 LEU A  27       9.529  24.327 -23.823  1.00 89.93           H  
ATOM    395 HD13 LEU A  27      11.299  24.308 -23.648  1.00 89.93           H  
ATOM    396  CD2 LEU A  27      10.880  24.722 -26.250  1.00 89.93           C  
ATOM    397 HD21 LEU A  27       9.951  24.249 -26.570  1.00 89.93           H  
ATOM    398 HD22 LEU A  27      11.305  25.264 -27.096  1.00 89.93           H  
ATOM    399 HD23 LEU A  27      11.597  23.968 -25.928  1.00 89.93           H  
ATOM    400  N   ALA A  28       7.549  28.906 -26.580  1.00 89.08           N  
ATOM    401  H   ALA A  28       8.287  29.375 -26.074  1.00 89.08           H  
ATOM    402  CA  ALA A  28       6.267  29.586 -26.740  1.00 89.08           C  
ATOM    403  HA  ALA A  28       5.473  28.950 -26.347  1.00 89.08           H  
ATOM    404  C   ALA A  28       5.955  29.825 -28.223  1.00 89.08           C  
ATOM    405  CB  ALA A  28       6.291  30.874 -25.919  1.00 89.08           C  
ATOM    406  HB1 ALA A  28       6.444  30.622 -24.870  1.00 89.08           H  
ATOM    407  HB2 ALA A  28       7.090  31.532 -26.261  1.00 89.08           H  
ATOM    408  HB3 ALA A  28       5.332  31.382 -26.025  1.00 89.08           H  
ATOM    409  O   ALA A  28       4.850  29.550 -28.673  1.00 89.08           O  
ATOM    410  N   TYR A  29       6.962  30.200 -29.018  1.00 90.99           N  
ATOM    411  H   TYR A  29       7.846  30.443 -28.596  1.00 90.99           H  
ATOM    412  CA  TYR A  29       6.827  30.269 -30.473  1.00 90.99           C  
ATOM    413  HA  TYR A  29       6.038  30.980 -30.716  1.00 90.99           H  
ATOM    414  C   TYR A  29       6.437  28.920 -31.106  1.00 90.99           C  
ATOM    415  CB  TYR A  29       8.151  30.769 -31.061  1.00 90.99           C  
ATOM    416  HB2 TYR A  29       8.336  31.784 -30.708  1.00 90.99           H  
ATOM    417  HB3 TYR A  29       8.967  30.147 -30.694  1.00 90.99           H  
ATOM    418  O   TYR A  29       5.591  28.872 -32.000  1.00 90.99           O  
ATOM    419  CG  TYR A  29       8.180  30.777 -32.572  1.00 90.99           C  
ATOM    420  CD1 TYR A  29       9.021  29.889 -33.267  1.00 90.99           C  
ATOM    421  HD1 TYR A  29       9.665  29.217 -32.720  1.00 90.99           H  
ATOM    422  CD2 TYR A  29       7.338  31.656 -33.277  1.00 90.99           C  
ATOM    423  HD2 TYR A  29       6.697  32.327 -32.726  1.00 90.99           H  
ATOM    424  CE1 TYR A  29       9.032  29.895 -34.673  1.00 90.99           C  
ATOM    425  HE1 TYR A  29       9.683  29.230 -35.221  1.00 90.99           H  
ATOM    426  CE2 TYR A  29       7.314  31.636 -34.684  1.00 90.99           C  
ATOM    427  HE2 TYR A  29       6.648  32.294 -35.222  1.00 90.99           H  
ATOM    428  OH  TYR A  29       8.130  30.704 -36.739  1.00 90.99           O  
ATOM    429  HH  TYR A  29       7.398  31.215 -37.091  1.00 90.99           H  
ATOM    430  CZ  TYR A  29       8.161  30.749 -35.382  1.00 90.99           C  
ATOM    431  N   ALA A  30       7.044  27.814 -30.660  1.00 90.08           N  
ATOM    432  H   ALA A  30       7.747  27.902 -29.939  1.00 90.08           H  
ATOM    433  CA  ALA A  30       6.700  26.476 -31.141  1.00 90.08           C  
ATOM    434  HA  ALA A  30       6.725  26.479 -32.230  1.00 90.08           H  
ATOM    435  C   ALA A  30       5.277  26.056 -30.724  1.00 90.08           C  
ATOM    436  CB  ALA A  30       7.758  25.485 -30.640  1.00 90.08           C  
ATOM    437  HB1 ALA A  30       7.541  24.491 -31.031  1.00 90.08           H  
ATOM    438  HB2 ALA A  30       7.750  25.444 -29.551  1.00 90.08           H  
ATOM    439  HB3 ALA A  30       8.746  25.795 -30.979  1.00 90.08           H  
ATOM    440  O   ALA A  30       4.545  25.486 -31.533  1.00 90.08           O  
ATOM    441  N   HIS A  31       4.872  26.383 -29.493  1.00 90.88           N  
ATOM    442  H   HIS A  31       5.534  26.840 -28.882  1.00 90.88           H  
ATOM    443  CA  HIS A  31       3.522  26.156 -28.973  1.00 90.88           C  
ATOM    444  HA  HIS A  31       3.272  25.099 -29.065  1.00 90.88           H  
ATOM    445  C   HIS A  31       2.468  26.923 -29.773  1.00 90.88           C  
ATOM    446  CB  HIS A  31       3.494  26.526 -27.486  1.00 90.88           C  
ATOM    447  HB2 HIS A  31       3.847  27.549 -27.359  1.00 90.88           H  
ATOM    448  HB3 HIS A  31       4.173  25.862 -26.951  1.00 90.88           H  
ATOM    449  O   HIS A  31       1.503  26.309 -30.228  1.00 90.88           O  
ATOM    450  CG  HIS A  31       2.129  26.432 -26.859  1.00 90.88           C  
ATOM    451  CD2 HIS A  31       1.572  25.327 -26.289  1.00 90.88           C  
ATOM    452  HD2 HIS A  31       2.026  24.349 -26.213  1.00 90.88           H  
ATOM    453  ND1 HIS A  31       1.225  27.484 -26.775  1.00 90.88           N  
ATOM    454  CE1 HIS A  31       0.143  26.996 -26.163  1.00 90.88           C  
ATOM    455  HE1 HIS A  31      -0.756  27.561 -25.967  1.00 90.88           H  
ATOM    456  NE2 HIS A  31       0.328  25.707 -25.840  1.00 90.88           N  
ATOM    457  HE2 HIS A  31      -0.363  25.135 -25.376  1.00 90.88           H  
ATOM    458  N   ASP A  32       2.695  28.207 -30.065  1.00 88.66           N  
ATOM    459  H   ASP A  32       3.444  28.689 -29.587  1.00 88.66           H  
ATOM    460  CA  ASP A  32       1.767  28.997 -30.875  1.00 88.66           C  
ATOM    461  HA  ASP A  32       0.783  28.971 -30.407  1.00 88.66           H  
ATOM    462  C   ASP A  32       1.637  28.454 -32.312  1.00 88.66           C  
ATOM    463  CB  ASP A  32       2.206  30.459 -30.974  1.00 88.66           C  
ATOM    464  HB2 ASP A  32       1.483  30.893 -31.665  1.00 88.66           H  
ATOM    465  HB3 ASP A  32       3.204  30.522 -31.407  1.00 88.66           H  
ATOM    466  O   ASP A  32       0.549  28.469 -32.895  1.00 88.66           O  
ATOM    467  CG  ASP A  32       2.117  31.317 -29.712  1.00 88.66           C  
ATOM    468  OD1 ASP A  32       1.226  31.037 -28.883  1.00 88.66           O  
ATOM    469  OD2 ASP A  32       2.860  32.331 -29.677  1.00 88.66           O  
ATOM    470  N   GLN A  33       2.728  27.945 -32.903  1.00 89.36           N  
ATOM    471  H   GLN A  33       3.599  27.977 -32.392  1.00 89.36           H  
ATOM    472  CA  GLN A  33       2.682  27.292 -34.218  1.00 89.36           C  
ATOM    473  HA  GLN A  33       2.170  27.951 -34.919  1.00 89.36           H  
ATOM    474  C   GLN A  33       1.887  25.981 -34.193  1.00 89.36           C  
ATOM    475  CB  GLN A  33       4.096  27.015 -34.742  1.00 89.36           C  
ATOM    476  HB2 GLN A  33       4.021  26.277 -35.540  1.00 89.36           H  
ATOM    477  HB3 GLN A  33       4.719  26.594 -33.953  1.00 89.36           H  
ATOM    478  O   GLN A  33       1.103  25.715 -35.111  1.00 89.36           O  
ATOM    479  CG  GLN A  33       4.766  28.261 -35.325  1.00 89.36           C  
ATOM    480  HG2 GLN A  33       5.049  28.948 -34.527  1.00 89.36           H  
ATOM    481  HG3 GLN A  33       4.072  28.771 -35.993  1.00 89.36           H  
ATOM    482  CD  GLN A  33       5.988  27.853 -36.130  1.00 89.36           C  
ATOM    483  NE2 GLN A  33       7.146  27.778 -35.524  1.00 89.36           N  
ATOM    484 HE21 GLN A  33       7.224  28.057 -34.557  1.00 89.36           H  
ATOM    485 HE22 GLN A  33       7.934  27.509 -36.096  1.00 89.36           H  
ATOM    486  OE1 GLN A  33       5.919  27.563 -37.313  1.00 89.36           O  
ATOM    487  N   ALA A  34       2.059  25.168 -33.147  1.00 88.39           N  
ATOM    488  H   ALA A  34       2.722  25.426 -32.430  1.00 88.39           H  
ATOM    489  CA  ALA A  34       1.264  23.960 -32.948  1.00 88.39           C  
ATOM    490  HA  ALA A  34       1.345  23.331 -33.835  1.00 88.39           H  
ATOM    491  C   ALA A  34      -0.224  24.309 -32.764  1.00 88.39           C  
ATOM    492  CB  ALA A  34       1.840  23.178 -31.764  1.00 88.39           C  
ATOM    493  HB1 ALA A  34       2.884  22.929 -31.957  1.00 88.39           H  
ATOM    494  HB2 ALA A  34       1.778  23.771 -30.852  1.00 88.39           H  
ATOM    495  HB3 ALA A  34       1.276  22.255 -31.629  1.00 88.39           H  
ATOM    496  O   ALA A  34      -1.081  23.704 -33.404  1.00 88.39           O  
ATOM    497  N   TYR A  35      -0.534  25.364 -32.004  1.00 86.23           N  
ATOM    498  H   TYR A  35       0.205  25.810 -31.480  1.00 86.23           H  
ATOM    499  CA  TYR A  35      -1.895  25.890 -31.865  1.00 86.23           C  
ATOM    500  HA  TYR A  35      -2.537  25.097 -31.480  1.00 86.23           H  
ATOM    501  C   TYR A  35      -2.500  26.345 -33.189  1.00 86.23           C  
ATOM    502  CB  TYR A  35      -1.910  27.068 -30.884  1.00 86.23           C  
ATOM    503  HB2 TYR A  35      -2.474  27.901 -31.304  1.00 86.23           H  
ATOM    504  HB3 TYR A  35      -0.898  27.431 -30.705  1.00 86.23           H  
ATOM    505  O   TYR A  35      -3.643  26.011 -33.495  1.00 86.23           O  
ATOM    506  CG  TYR A  35      -2.530  26.690 -29.572  1.00 86.23           C  
ATOM    507  CD1 TYR A  35      -3.799  27.178 -29.199  1.00 86.23           C  
ATOM    508  HD1 TYR A  35      -4.340  27.833 -29.866  1.00 86.23           H  
ATOM    509  CD2 TYR A  35      -1.836  25.795 -28.750  1.00 86.23           C  
ATOM    510  HD2 TYR A  35      -0.873  25.410 -29.052  1.00 86.23           H  
ATOM    511  CE1 TYR A  35      -4.333  26.830 -27.942  1.00 86.23           C  
ATOM    512  HE1 TYR A  35      -5.290  27.219 -27.628  1.00 86.23           H  
ATOM    513  CE2 TYR A  35      -2.386  25.409 -27.528  1.00 86.23           C  
ATOM    514  HE2 TYR A  35      -1.864  24.687 -26.919  1.00 86.23           H  
ATOM    515  OH  TYR A  35      -3.999  25.679 -25.839  1.00 86.23           O  
ATOM    516  HH  TYR A  35      -3.332  25.165 -25.379  1.00 86.23           H  
ATOM    517  CZ  TYR A  35      -3.588  25.979 -27.091  1.00 86.23           C  
ATOM    518  N   GLY A  36      -1.743  27.096 -33.991  1.00 85.16           N  
ATOM    519  H   GLY A  36      -0.839  27.390 -33.651  1.00 85.16           H  
ATOM    520  CA  GLY A  36      -2.201  27.591 -35.290  1.00 85.16           C  
ATOM    521  HA2 GLY A  36      -3.132  28.141 -35.156  1.00 85.16           H  
ATOM    522  HA3 GLY A  36      -1.446  28.270 -35.687  1.00 85.16           H  
ATOM    523  C   GLY A  36      -2.441  26.488 -36.327  1.00 85.16           C  
ATOM    524  O   GLY A  36      -3.147  26.720 -37.307  1.00 85.16           O  
ATOM    525  N   SER A  37      -1.871  25.297 -36.118  1.00 85.90           N  
ATOM    526  H   SER A  37      -1.330  25.176 -35.274  1.00 85.90           H  
ATOM    527  CA  SER A  37      -1.997  24.135 -37.009  1.00 85.90           C  
ATOM    528  HA  SER A  37      -2.469  24.463 -37.936  1.00 85.90           H  
ATOM    529  C   SER A  37      -2.903  23.018 -36.471  1.00 85.90           C  
ATOM    530  CB  SER A  37      -0.608  23.611 -37.389  1.00 85.90           C  
ATOM    531  HB2 SER A  37      -0.086  24.378 -37.960  1.00 85.90           H  
ATOM    532  HB3 SER A  37      -0.716  22.728 -38.018  1.00 85.90           H  
ATOM    533  O   SER A  37      -3.143  22.040 -37.186  1.00 85.90           O  
ATOM    534  OG  SER A  37       0.171  23.281 -36.260  1.00 85.90           O  
ATOM    535  HG  SER A  37       0.432  24.092 -35.817  1.00 85.90           H  
ATOM    536  N   ALA A  38      -3.442  23.171 -35.258  1.00 86.43           N  
ATOM    537  H   ALA A  38      -3.193  23.990 -34.723  1.00 86.43           H  
ATOM    538  CA  ALA A  38      -4.319  22.203 -34.611  1.00 86.43           C  
ATOM    539  HA  ALA A  38      -3.802  21.245 -34.569  1.00 86.43           H  
ATOM    540  C   ALA A  38      -5.641  22.008 -35.376  1.00 86.43           C  
ATOM    541  CB  ALA A  38      -4.567  22.676 -33.178  1.00 86.43           C  
ATOM    542  HB1 ALA A  38      -4.994  23.679 -33.198  1.00 86.43           H  
ATOM    543  HB2 ALA A  38      -3.628  22.692 -32.626  1.00 86.43           H  
ATOM    544  HB3 ALA A  38      -5.270  22.008 -32.679  1.00 86.43           H  
ATOM    545  O   ALA A  38      -6.299  22.968 -35.781  1.00 86.43           O  
ATOM    546  N   LYS A  39      -6.050  20.747 -35.559  1.00 84.98           N  
ATOM    547  H   LYS A  39      -5.486  20.006 -35.169  1.00 84.98           H  
ATOM    548  CA  LYS A  39      -7.281  20.350 -36.270  1.00 84.98           C  
ATOM    549  HA  LYS A  39      -7.751  21.230 -36.711  1.00 84.98           H  
ATOM    550  C   LYS A  39      -8.325  19.728 -35.352  1.00 84.98           C  
ATOM    551  CB  LYS A  39      -6.933  19.356 -37.380  1.00 84.98           C  
ATOM    552  HB2 LYS A  39      -6.427  18.498 -36.937  1.00 84.98           H  
ATOM    553  HB3 LYS A  39      -7.855  19.008 -37.846  1.00 84.98           H  
ATOM    554  O   LYS A  39      -9.472  19.566 -35.761  1.00 84.98           O  
ATOM    555  CG  LYS A  39      -6.042  19.976 -38.458  1.00 84.98           C  
ATOM    556  HG2 LYS A  39      -5.105  20.312 -38.015  1.00 84.98           H  
ATOM    557  HG3 LYS A  39      -6.551  20.827 -38.911  1.00 84.98           H  
ATOM    558  CD  LYS A  39      -5.739  18.924 -39.523  1.00 84.98           C  
ATOM    559  HD2 LYS A  39      -6.666  18.612 -40.004  1.00 84.98           H  
ATOM    560  HD3 LYS A  39      -5.272  18.065 -39.041  1.00 84.98           H  
ATOM    561  CE  LYS A  39      -4.782  19.520 -40.552  1.00 84.98           C  
ATOM    562  HE2 LYS A  39      -5.281  20.345 -41.060  1.00 84.98           H  
ATOM    563  HE3 LYS A  39      -3.924  19.927 -40.018  1.00 84.98           H  
ATOM    564  NZ  LYS A  39      -4.344  18.485 -41.516  1.00 84.98           N  
ATOM    565  HZ1 LYS A  39      -5.140  18.098 -42.003  1.00 84.98           H  
ATOM    566  HZ2 LYS A  39      -3.691  18.879 -42.178  1.00 84.98           H  
ATOM    567  HZ3 LYS A  39      -3.880  17.742 -41.013  1.00 84.98           H  
ATOM    568  N   SER A  40      -7.942  19.381 -34.131  1.00 83.59           N  
ATOM    569  H   SER A  40      -6.957  19.448 -33.921  1.00 83.59           H  
ATOM    570  CA  SER A  40      -8.790  18.779 -33.110  1.00 83.59           C  
ATOM    571  HA  SER A  40      -9.836  19.000 -33.320  1.00 83.59           H  
ATOM    572  C   SER A  40      -8.448  19.332 -31.729  1.00 83.59           C  
ATOM    573  CB  SER A  40      -8.606  17.260 -33.134  1.00 83.59           C  
ATOM    574  HB2 SER A  40      -9.355  16.800 -32.489  1.00 83.59           H  
ATOM    575  HB3 SER A  40      -8.747  16.885 -34.148  1.00 83.59           H  
ATOM    576  O   SER A  40      -7.378  19.904 -31.517  1.00 83.59           O  
ATOM    577  OG  SER A  40      -7.320  16.907 -32.666  1.00 83.59           O  
ATOM    578  HG  SER A  40      -6.654  17.141 -33.318  1.00 83.59           H  
ATOM    579  N   GLN A  41      -9.342  19.129 -30.761  1.00 77.62           N  
ATOM    580  H   GLN A  41     -10.221  18.680 -30.979  1.00 77.62           H  
ATOM    581  CA  GLN A  41      -9.058  19.498 -29.373  1.00 77.62           C  
ATOM    582  HA  GLN A  41      -8.756  20.545 -29.360  1.00 77.62           H  
ATOM    583  C   GLN A  41      -7.902  18.676 -28.773  1.00 77.62           C  
ATOM    584  CB  GLN A  41     -10.349  19.339 -28.563  1.00 77.62           C  
ATOM    585  HB2 GLN A  41     -11.166  19.836 -29.086  1.00 77.62           H  
ATOM    586  HB3 GLN A  41     -10.595  18.281 -28.477  1.00 77.62           H  
ATOM    587  O   GLN A  41      -7.178  19.169 -27.912  1.00 77.62           O  
ATOM    588  CG  GLN A  41     -10.231  19.942 -27.161  1.00 77.62           C  
ATOM    589  HG2 GLN A  41     -11.191  19.795 -26.666  1.00 77.62           H  
ATOM    590  HG3 GLN A  41      -9.474  19.409 -26.586  1.00 77.62           H  
ATOM    591  CD  GLN A  41      -9.920  21.439 -27.170  1.00 77.62           C  
ATOM    592  NE2 GLN A  41      -9.065  21.917 -26.293  1.00 77.62           N  
ATOM    593 HE21 GLN A  41      -8.899  22.913 -26.299  1.00 77.62           H  
ATOM    594 HE22 GLN A  41      -8.605  21.293 -25.646  1.00 77.62           H  
ATOM    595  OE1 GLN A  41     -10.442  22.203 -27.965  1.00 77.62           O  
ATOM    596  N   ALA A  42      -7.686  17.453 -29.267  1.00 77.88           N  
ATOM    597  H   ALA A  42      -8.267  17.119 -30.022  1.00 77.88           H  
ATOM    598  CA  ALA A  42      -6.560  16.617 -28.864  1.00 77.88           C  
ATOM    599  HA  ALA A  42      -6.557  16.527 -27.778  1.00 77.88           H  
ATOM    600  C   ALA A  42      -5.214  17.235 -29.279  1.00 77.88           C  
ATOM    601  CB  ALA A  42      -6.755  15.219 -29.461  1.00 77.88           C  
ATOM    602  HB1 ALA A  42      -7.696  14.791 -29.115  1.00 77.88           H  
ATOM    603  HB2 ALA A  42      -6.750  15.265 -30.550  1.00 77.88           H  
ATOM    604  HB3 ALA A  42      -5.941  14.572 -29.135  1.00 77.88           H  
ATOM    605  O   ALA A  42      -4.280  17.225 -28.484  1.00 77.88           O  
ATOM    606  N   ASP A  43      -5.131  17.854 -30.463  1.00 85.43           N  
ATOM    607  H   ASP A  43      -5.914  17.787 -31.099  1.00 85.43           H  
ATOM    608  CA  ASP A  43      -3.914  18.550 -30.916  1.00 85.43           C  
ATOM    609  HA  ASP A  43      -3.078  17.851 -30.904  1.00 85.43           H  
ATOM    610  C   ASP A  43      -3.572  19.732 -29.997  1.00 85.43           C  
ATOM    611  CB  ASP A  43      -4.087  19.083 -32.347  1.00 85.43           C  
ATOM    612  HB2 ASP A  43      -3.161  19.570 -32.654  1.00 85.43           H  
ATOM    613  HB3 ASP A  43      -4.873  19.839 -32.340  1.00 85.43           H  
ATOM    614  O   ASP A  43      -2.409  19.971 -29.677  1.00 85.43           O  
ATOM    615  CG  ASP A  43      -4.443  18.027 -33.389  1.00 85.43           C  
ATOM    616  OD1 ASP A  43      -3.940  16.892 -33.312  1.00 85.43           O  
ATOM    617  OD2 ASP A  43      -5.279  18.359 -34.265  1.00 85.43           O  
ATOM    618  N   ILE A  44      -4.601  20.444 -29.528  1.00 84.59           N  
ATOM    619  H   ILE A  44      -5.526  20.175 -29.834  1.00 84.59           H  
ATOM    620  CA  ILE A  44      -4.471  21.546 -28.569  1.00 84.59           C  
ATOM    621  HA  ILE A  44      -3.733  22.255 -28.943  1.00 84.59           H  
ATOM    622  C   ILE A  44      -3.943  21.034 -27.225  1.00 84.59           C  
ATOM    623  CB  ILE A  44      -5.834  22.261 -28.417  1.00 84.59           C  
ATOM    624  HB  ILE A  44      -6.589  21.525 -28.143  1.00 84.59           H  
ATOM    625  O   ILE A  44      -2.978  21.575 -26.684  1.00 84.59           O  
ATOM    626  CG1 ILE A  44      -6.311  22.917 -29.731  1.00 84.59           C  
ATOM    627 HG12 ILE A  44      -6.391  22.155 -30.506  1.00 84.59           H  
ATOM    628 HG13 ILE A  44      -7.315  23.310 -29.569  1.00 84.59           H  
ATOM    629  CG2 ILE A  44      -5.805  23.294 -27.287  1.00 84.59           C  
ATOM    630 HG21 ILE A  44      -6.704  23.909 -27.311  1.00 84.59           H  
ATOM    631 HG22 ILE A  44      -4.917  23.912 -27.425  1.00 84.59           H  
ATOM    632 HG23 ILE A  44      -5.743  22.799 -26.318  1.00 84.59           H  
ATOM    633  CD1 ILE A  44      -5.428  24.055 -30.258  1.00 84.59           C  
ATOM    634 HD11 ILE A  44      -4.420  23.699 -30.469  1.00 84.59           H  
ATOM    635 HD12 ILE A  44      -5.381  24.862 -29.526  1.00 84.59           H  
ATOM    636 HD13 ILE A  44      -5.867  24.454 -31.172  1.00 84.59           H  
ATOM    637  N   SER A  45      -4.543  19.963 -26.698  1.00 84.94           N  
ATOM    638  H   SER A  45      -5.340  19.566 -27.176  1.00 84.94           H  
ATOM    639  CA  SER A  45      -4.098  19.340 -25.450  1.00 84.94           C  
ATOM    640  HA  SER A  45      -4.085  20.101 -24.669  1.00 84.94           H  
ATOM    641  C   SER A  45      -2.677  18.779 -25.554  1.00 84.94           C  
ATOM    642  CB  SER A  45      -5.067  18.231 -25.035  1.00 84.94           C  
ATOM    643  HB2 SER A  45      -5.142  17.487 -25.828  1.00 84.94           H  
ATOM    644  HB3 SER A  45      -4.695  17.747 -24.133  1.00 84.94           H  
ATOM    645  O   SER A  45      -1.902  18.932 -24.608  1.00 84.94           O  
ATOM    646  OG  SER A  45      -6.348  18.775 -24.773  1.00 84.94           O  
ATOM    647  HG  SER A  45      -6.251  19.610 -24.310  1.00 84.94           H  
ATOM    648  N   ALA A  46      -2.316  18.189 -26.696  1.00 86.97           N  
ATOM    649  H   ALA A  46      -3.012  18.061 -27.416  1.00 86.97           H  
ATOM    650  CA  ALA A  46      -0.971  17.697 -26.975  1.00 86.97           C  
ATOM    651  HA  ALA A  46      -0.669  17.026 -26.171  1.00 86.97           H  
ATOM    652  C   ALA A  46       0.049  18.842 -27.031  1.00 86.97           C  
ATOM    653  CB  ALA A  46      -1.001  16.895 -28.282  1.00 86.97           C  
ATOM    654  HB1 ALA A  46      -1.303  17.534 -29.112  1.00 86.97           H  
ATOM    655  HB2 ALA A  46      -0.009  16.490 -28.485  1.00 86.97           H  
ATOM    656  HB3 ALA A  46      -1.707  16.069 -28.193  1.00 86.97           H  
ATOM    657  O   ALA A  46       1.104  18.741 -26.409  1.00 86.97           O  
ATOM    658  N   ALA A  47      -0.280  19.958 -27.691  1.00 88.22           N  
ATOM    659  H   ALA A  47      -1.144  19.978 -28.214  1.00 88.22           H  
ATOM    660  CA  ALA A  47       0.573  21.145 -27.729  1.00 88.22           C  
ATOM    661  HA  ALA A  47       1.543  20.860 -28.137  1.00 88.22           H  
ATOM    662  C   ALA A  47       0.817  21.719 -26.322  1.00 88.22           C  
ATOM    663  CB  ALA A  47      -0.060  22.184 -28.663  1.00 88.22           C  
ATOM    664  HB1 ALA A  47       0.591  23.054 -28.738  1.00 88.22           H  
ATOM    665  HB2 ALA A  47      -0.200  21.753 -29.655  1.00 88.22           H  
ATOM    666  HB3 ALA A  47      -1.029  22.499 -28.276  1.00 88.22           H  
ATOM    667  O   ALA A  47       1.964  21.981 -25.955  1.00 88.22           O  
ATOM    668  N   ASP A  48      -0.236  21.857 -25.506  1.00 89.00           N  
ATOM    669  H   ASP A  48      -1.153  21.660 -25.881  1.00 89.00           H  
ATOM    670  CA  ASP A  48      -0.124  22.325 -24.118  1.00 89.00           C  
ATOM    671  HA  ASP A  48       0.343  23.310 -24.106  1.00 89.00           H  
ATOM    672  C   ASP A  48       0.751  21.395 -23.264  1.00 89.00           C  
ATOM    673  CB  ASP A  48      -1.517  22.421 -23.467  1.00 89.00           C  
ATOM    674  HB2 ASP A  48      -2.073  21.503 -23.661  1.00 89.00           H  
ATOM    675  HB3 ASP A  48      -1.379  22.495 -22.388  1.00 89.00           H  
ATOM    676  O   ASP A  48       1.587  21.862 -22.488  1.00 89.00           O  
ATOM    677  CG  ASP A  48      -2.363  23.623 -23.891  1.00 89.00           C  
ATOM    678  OD1 ASP A  48      -1.848  24.543 -24.562  1.00 89.00           O  
ATOM    679  OD2 ASP A  48      -3.538  23.678 -23.477  1.00 89.00           O  
ATOM    680  N   SER A  49       0.557  20.078 -23.383  1.00 87.41           N  
ATOM    681  H   SER A  49      -0.135  19.748 -24.041  1.00 87.41           H  
ATOM    682  CA  SER A  49       1.332  19.083 -22.633  1.00 87.41           C  
ATOM    683  HA  SER A  49       1.330  19.354 -21.578  1.00 87.41           H  
ATOM    684  C   SER A  49       2.798  19.048 -23.073  1.00 87.41           C  
ATOM    685  CB  SER A  49       0.689  17.699 -22.763  1.00 87.41           C  
ATOM    686  HB2 SER A  49       1.353  16.950 -22.332  1.00 87.41           H  
ATOM    687  HB3 SER A  49       0.531  17.464 -23.816  1.00 87.41           H  
ATOM    688  O   SER A  49       3.681  19.007 -22.217  1.00 87.41           O  
ATOM    689  OG  SER A  49      -0.553  17.669 -22.066  1.00 87.41           O  
ATOM    690  HG  SER A  49      -0.929  16.803 -22.241  1.00 87.41           H  
ATOM    691  N   GLU A  50       3.079  19.140 -24.374  1.00 89.53           N  
ATOM    692  H   GLU A  50       2.322  19.151 -25.043  1.00 89.53           H  
ATOM    693  CA  GLU A  50       4.447  19.183 -24.893  1.00 89.53           C  
ATOM    694  HA  GLU A  50       4.988  18.327 -24.489  1.00 89.53           H  
ATOM    695  C   GLU A  50       5.182  20.445 -24.431  1.00 89.53           C  
ATOM    696  CB  GLU A  50       4.427  19.063 -26.427  1.00 89.53           C  
ATOM    697  HB2 GLU A  50       3.857  18.178 -26.708  1.00 89.53           H  
ATOM    698  HB3 GLU A  50       3.921  19.933 -26.846  1.00 89.53           H  
ATOM    699  O   GLU A  50       6.305  20.357 -23.934  1.00 89.53           O  
ATOM    700  CG  GLU A  50       5.830  18.961 -27.052  1.00 89.53           C  
ATOM    701  HG2 GLU A  50       5.718  18.882 -28.133  1.00 89.53           H  
ATOM    702  HG3 GLU A  50       6.365  19.889 -26.850  1.00 89.53           H  
ATOM    703  CD  GLU A  50       6.661  17.763 -26.549  1.00 89.53           C  
ATOM    704  OE1 GLU A  50       7.908  17.824 -26.664  1.00 89.53           O  
ATOM    705  OE2 GLU A  50       6.086  16.796 -26.008  1.00 89.53           O  
ATOM    706  N   PHE A  51       4.533  21.612 -24.493  1.00 89.10           N  
ATOM    707  H   PHE A  51       3.613  21.638 -24.909  1.00 89.10           H  
ATOM    708  CA  PHE A  51       5.119  22.853 -23.988  1.00 89.10           C  
ATOM    709  HA  PHE A  51       6.064  23.024 -24.504  1.00 89.10           H  
ATOM    710  C   PHE A  51       5.436  22.766 -22.488  1.00 89.10           C  
ATOM    711  CB  PHE A  51       4.187  24.024 -24.305  1.00 89.10           C  
ATOM    712  HB2 PHE A  51       4.108  24.110 -25.388  1.00 89.10           H  
ATOM    713  HB3 PHE A  51       3.193  23.815 -23.911  1.00 89.10           H  
ATOM    714  O   PHE A  51       6.556  23.082 -22.084  1.00 89.10           O  
ATOM    715  CG  PHE A  51       4.673  25.342 -23.740  1.00 89.10           C  
ATOM    716  CD1 PHE A  51       4.296  25.722 -22.443  1.00 89.10           C  
ATOM    717  HD1 PHE A  51       3.686  25.048 -21.860  1.00 89.10           H  
ATOM    718  CD2 PHE A  51       5.556  26.157 -24.468  1.00 89.10           C  
ATOM    719  HD2 PHE A  51       5.892  25.851 -25.448  1.00 89.10           H  
ATOM    720  CE1 PHE A  51       4.724  26.944 -21.898  1.00 89.10           C  
ATOM    721  HE1 PHE A  51       4.421  27.224 -20.899  1.00 89.10           H  
ATOM    722  CE2 PHE A  51       6.019  27.359 -23.906  1.00 89.10           C  
ATOM    723  HE2 PHE A  51       6.725  27.980 -24.437  1.00 89.10           H  
ATOM    724  CZ  PHE A  51       5.587  27.767 -22.638  1.00 89.10           C  
ATOM    725  HZ  PHE A  51       5.964  28.690 -22.222  1.00 89.10           H  
ATOM    726  N   ILE A  52       4.498  22.284 -21.660  1.00 87.88           N  
ATOM    727  H   ILE A  52       3.604  22.022 -22.051  1.00 87.88           H  
ATOM    728  CA  ILE A  52       4.728  22.100 -20.215  1.00 87.88           C  
ATOM    729  HA  ILE A  52       5.015  23.060 -19.784  1.00 87.88           H  
ATOM    730  C   ILE A  52       5.900  21.142 -19.974  1.00 87.88           C  
ATOM    731  CB  ILE A  52       3.440  21.613 -19.510  1.00 87.88           C  
ATOM    732  HB  ILE A  52       3.020  20.787 -20.085  1.00 87.88           H  
ATOM    733  O   ILE A  52       6.796  21.449 -19.187  1.00 87.88           O  
ATOM    734  CG1 ILE A  52       2.407  22.759 -19.446  1.00 87.88           C  
ATOM    735 HG12 ILE A  52       2.748  23.513 -18.736  1.00 87.88           H  
ATOM    736 HG13 ILE A  52       2.326  23.241 -20.420  1.00 87.88           H  
ATOM    737  CG2 ILE A  52       3.734  21.106 -18.082  1.00 87.88           C  
ATOM    738 HG21 ILE A  52       4.382  20.229 -18.117  1.00 87.88           H  
ATOM    739 HG22 ILE A  52       4.217  21.889 -17.497  1.00 87.88           H  
ATOM    740 HG23 ILE A  52       2.823  20.785 -17.577  1.00 87.88           H  
ATOM    741  CD1 ILE A  52       1.005  22.289 -19.040  1.00 87.88           C  
ATOM    742 HD11 ILE A  52       0.344  23.155 -18.988  1.00 87.88           H  
ATOM    743 HD12 ILE A  52       0.621  21.583 -19.777  1.00 87.88           H  
ATOM    744 HD13 ILE A  52       1.013  21.824 -18.054  1.00 87.88           H  
ATOM    745  N   ASN A  53       5.927  20.005 -20.672  1.00 85.50           N  
ATOM    746  H   ASN A  53       5.169  19.812 -21.311  1.00 85.50           H  
ATOM    747  CA  ASN A  53       6.985  19.010 -20.534  1.00 85.50           C  
ATOM    748  HA  ASN A  53       7.046  18.703 -19.490  1.00 85.50           H  
ATOM    749  C   ASN A  53       8.358  19.583 -20.902  1.00 85.50           C  
ATOM    750  CB  ASN A  53       6.637  17.789 -21.405  1.00 85.50           C  
ATOM    751  HB2 ASN A  53       7.533  17.189 -21.564  1.00 85.50           H  
ATOM    752  HB3 ASN A  53       6.284  18.120 -22.382  1.00 85.50           H  
ATOM    753  O   ASN A  53       9.333  19.330 -20.196  1.00 85.50           O  
ATOM    754  CG  ASN A  53       5.601  16.879 -20.769  1.00 85.50           C  
ATOM    755  ND2 ASN A  53       4.863  16.141 -21.564  1.00 85.50           N  
ATOM    756 HD21 ASN A  53       4.878  16.294 -22.562  1.00 85.50           H  
ATOM    757 HD22 ASN A  53       4.153  15.562 -21.138  1.00 85.50           H  
ATOM    758  OD1 ASN A  53       5.516  16.751 -19.558  1.00 85.50           O  
ATOM    759  N   GLN A  54       8.453  20.369 -21.975  1.00 85.72           N  
ATOM    760  H   GLN A  54       7.632  20.523 -22.542  1.00 85.72           H  
ATOM    761  CA  GLN A  54       9.715  20.980 -22.390  1.00 85.72           C  
ATOM    762  HA  GLN A  54      10.494  20.217 -22.370  1.00 85.72           H  
ATOM    763  C   GLN A  54      10.170  22.087 -21.427  1.00 85.72           C  
ATOM    764  CB  GLN A  54       9.603  21.493 -23.829  1.00 85.72           C  
ATOM    765  HB2 GLN A  54      10.502  22.070 -24.044  1.00 85.72           H  
ATOM    766  HB3 GLN A  54       8.733  22.143 -23.925  1.00 85.72           H  
ATOM    767  O   GLN A  54      11.349  22.131 -21.073  1.00 85.72           O  
ATOM    768  CG  GLN A  54       9.506  20.360 -24.866  1.00 85.72           C  
ATOM    769  HG2 GLN A  54      10.334  19.665 -24.726  1.00 85.72           H  
ATOM    770  HG3 GLN A  54       8.579  19.802 -24.732  1.00 85.72           H  
ATOM    771  CD  GLN A  54       9.571  20.881 -26.299  1.00 85.72           C  
ATOM    772  NE2 GLN A  54       9.074  20.177 -27.278  1.00 85.72           N  
ATOM    773 HE21 GLN A  54       9.112  20.571 -28.207  1.00 85.72           H  
ATOM    774 HE22 GLN A  54       8.634  19.289 -27.085  1.00 85.72           H  
ATOM    775  OE1 GLN A  54      10.137  21.912 -26.590  1.00 85.72           O  
ATOM    776  N   VAL A  55       9.253  22.931 -20.939  1.00 83.09           N  
ATOM    777  H   VAL A  55       8.303  22.857 -21.276  1.00 83.09           H  
ATOM    778  CA  VAL A  55       9.574  23.988 -19.964  1.00 83.09           C  
ATOM    779  HA  VAL A  55      10.410  24.570 -20.352  1.00 83.09           H  
ATOM    780  C   VAL A  55      10.042  23.404 -18.626  1.00 83.09           C  
ATOM    781  CB  VAL A  55       8.380  24.950 -19.784  1.00 83.09           C  
ATOM    782  HB  VAL A  55       7.478  24.380 -19.562  1.00 83.09           H  
ATOM    783  O   VAL A  55      10.992  23.920 -18.039  1.00 83.09           O  
ATOM    784  CG1 VAL A  55       8.616  25.959 -18.653  1.00 83.09           C  
ATOM    785 HG11 VAL A  55       8.593  25.456 -17.687  1.00 83.09           H  
ATOM    786 HG12 VAL A  55       7.837  26.722 -18.665  1.00 83.09           H  
ATOM    787 HG13 VAL A  55       9.586  26.435 -18.795  1.00 83.09           H  
ATOM    788  CG2 VAL A  55       8.156  25.784 -21.051  1.00 83.09           C  
ATOM    789 HG21 VAL A  55       7.981  25.141 -21.913  1.00 83.09           H  
ATOM    790 HG22 VAL A  55       9.023  26.414 -21.246  1.00 83.09           H  
ATOM    791 HG23 VAL A  55       7.279  26.417 -20.917  1.00 83.09           H  
ATOM    792  N   LEU A  56       9.429  22.313 -18.152  1.00 82.68           N  
ATOM    793  H   LEU A  56       8.636  21.952 -18.664  1.00 82.68           H  
ATOM    794  CA  LEU A  56       9.769  21.687 -16.866  1.00 82.68           C  
ATOM    795  HA  LEU A  56       9.980  22.475 -16.143  1.00 82.68           H  
ATOM    796  C   LEU A  56      11.041  20.821 -16.904  1.00 82.68           C  
ATOM    797  CB  LEU A  56       8.566  20.866 -16.362  1.00 82.68           C  
ATOM    798  HB2 LEU A  56       8.885  20.286 -15.497  1.00 82.68           H  
ATOM    799  HB3 LEU A  56       8.279  20.161 -17.142  1.00 82.68           H  
ATOM    800  O   LEU A  56      11.654  20.599 -15.860  1.00 82.68           O  
ATOM    801  CG  LEU A  56       7.328  21.687 -15.951  1.00 82.68           C  
ATOM    802  HG  LEU A  56       6.967  22.276 -16.794  1.00 82.68           H  
ATOM    803  CD1 LEU A  56       6.220  20.731 -15.509  1.00 82.68           C  
ATOM    804 HD11 LEU A  56       6.537  20.161 -14.636  1.00 82.68           H  
ATOM    805 HD12 LEU A  56       5.989  20.039 -16.319  1.00 82.68           H  
ATOM    806 HD13 LEU A  56       5.320  21.292 -15.256  1.00 82.68           H  
ATOM    807  CD2 LEU A  56       7.613  22.646 -14.791  1.00 82.68           C  
ATOM    808 HD21 LEU A  56       6.682  23.112 -14.468  1.00 82.68           H  
ATOM    809 HD22 LEU A  56       8.297  23.430 -15.115  1.00 82.68           H  
ATOM    810 HD23 LEU A  56       8.048  22.096 -13.956  1.00 82.68           H  
ATOM    811  N   ARG A  57      11.469  20.341 -18.081  1.00 79.86           N  
ATOM    812  H   ARG A  57      10.903  20.532 -18.896  1.00 79.86           H  
ATOM    813  CA  ARG A  57      12.672  19.493 -18.227  1.00 79.86           C  
ATOM    814  HA  ARG A  57      12.623  18.679 -17.504  1.00 79.86           H  
ATOM    815  C   ARG A  57      13.978  20.222 -17.918  1.00 79.86           C  
ATOM    816  CB  ARG A  57      12.731  18.913 -19.650  1.00 79.86           C  
ATOM    817  HB2 ARG A  57      13.767  18.696 -19.911  1.00 79.86           H  
ATOM    818  HB3 ARG A  57      12.360  19.657 -20.356  1.00 79.86           H  
ATOM    819  O   ARG A  57      14.928  19.584 -17.468  1.00 79.86           O  
ATOM    820  CG  ARG A  57      11.935  17.609 -19.787  1.00 79.86           C  
ATOM    821  HG2 ARG A  57      10.939  17.727 -19.361  1.00 79.86           H  
ATOM    822  HG3 ARG A  57      12.443  16.816 -19.238  1.00 79.86           H  
ATOM    823  CD  ARG A  57      11.840  17.222 -21.269  1.00 79.86           C  
ATOM    824  HD2 ARG A  57      11.500  18.091 -21.833  1.00 79.86           H  
ATOM    825  HD3 ARG A  57      12.833  16.943 -21.621  1.00 79.86           H  
ATOM    826  NE  ARG A  57      10.891  16.118 -21.503  1.00 79.86           N  
ATOM    827  HE  ARG A  57      10.263  15.892 -20.744  1.00 79.86           H  
ATOM    828  NH1 ARG A  57      11.369  15.790 -23.729  1.00 79.86           N  
ATOM    829 HH11 ARG A  57      12.095  16.490 -23.677  1.00 79.86           H  
ATOM    830 HH12 ARG A  57      11.080  15.429 -24.627  1.00 79.86           H  
ATOM    831  NH2 ARG A  57       9.691  14.667 -22.798  1.00 79.86           N  
ATOM    832 HH21 ARG A  57       9.037  14.504 -22.046  1.00 79.86           H  
ATOM    833 HH22 ARG A  57       9.464  14.314 -23.716  1.00 79.86           H  
ATOM    834  CZ  ARG A  57      10.662  15.527 -22.666  1.00 79.86           C  
ATOM    835  N   VAL A  58      14.050  21.527 -18.177  1.00 76.91           N  
ATOM    836  H   VAL A  58      13.221  21.989 -18.522  1.00 76.91           H  
ATOM    837  CA  VAL A  58      15.298  22.297 -18.083  1.00 76.91           C  
ATOM    838  HA  VAL A  58      16.091  21.658 -17.693  1.00 76.91           H  
ATOM    839  C   VAL A  58      15.111  23.462 -17.111  1.00 76.91           C  
ATOM    840  CB  VAL A  58      15.784  22.756 -19.474  1.00 76.91           C  
ATOM    841  HB  VAL A  58      15.070  23.459 -19.903  1.00 76.91           H  
ATOM    842  O   VAL A  58      14.687  24.539 -17.521  1.00 76.91           O  
ATOM    843  CG1 VAL A  58      17.159  23.432 -19.374  1.00 76.91           C  
ATOM    844 HG11 VAL A  58      17.891  22.741 -18.956  1.00 76.91           H  
ATOM    845 HG12 VAL A  58      17.098  24.321 -18.746  1.00 76.91           H  
ATOM    846 HG13 VAL A  58      17.483  23.746 -20.366  1.00 76.91           H  
ATOM    847  CG2 VAL A  58      15.921  21.570 -20.442  1.00 76.91           C  
ATOM    848 HG21 VAL A  58      16.566  20.804 -20.011  1.00 76.91           H  
ATOM    849 HG22 VAL A  58      16.344  21.912 -21.386  1.00 76.91           H  
ATOM    850 HG23 VAL A  58      14.940  21.145 -20.651  1.00 76.91           H  
ATOM    851  N   PRO A  59      15.415  23.306 -15.813  1.00 73.44           N  
ATOM    852  CA  PRO A  59      15.435  24.449 -14.908  1.00 73.44           C  
ATOM    853  HA  PRO A  59      14.480  24.973 -14.944  1.00 73.44           H  
ATOM    854  C   PRO A  59      16.555  25.415 -15.325  1.00 73.44           C  
ATOM    855  CB  PRO A  59      15.633  23.856 -13.511  1.00 73.44           C  
ATOM    856  HB2 PRO A  59      14.658  23.660 -13.066  1.00 73.44           H  
ATOM    857  HB3 PRO A  59      16.219  24.510 -12.865  1.00 73.44           H  
ATOM    858  O   PRO A  59      17.715  25.013 -15.434  1.00 73.44           O  
ATOM    859  CG  PRO A  59      16.344  22.525 -13.771  1.00 73.44           C  
ATOM    860  HG2 PRO A  59      17.418  22.694 -13.846  1.00 73.44           H  
ATOM    861  HG3 PRO A  59      16.126  21.792 -12.995  1.00 73.44           H  
ATOM    862  CD  PRO A  59      15.804  22.081 -15.130  1.00 73.44           C  
ATOM    863  HD2 PRO A  59      14.926  21.450 -14.996  1.00 73.44           H  
ATOM    864  HD3 PRO A  59      16.579  21.538 -15.671  1.00 73.44           H  
ATOM    865  N   ASP A  60      16.224  26.689 -15.549  1.00 76.62           N  
ATOM    866  H   ASP A  60      15.263  26.980 -15.440  1.00 76.62           H  
ATOM    867  CA  ASP A  60      17.223  27.709 -15.881  1.00 76.62           C  
ATOM    868  HA  ASP A  60      18.072  27.205 -16.343  1.00 76.62           H  
ATOM    869  C   ASP A  60      17.730  28.402 -14.607  1.00 76.62           C  
ATOM    870  CB  ASP A  60      16.700  28.701 -16.931  1.00 76.62           C  
ATOM    871  HB2 ASP A  60      16.104  29.472 -16.443  1.00 76.62           H  
ATOM    872  HB3 ASP A  60      16.059  28.169 -17.634  1.00 76.62           H  
ATOM    873  O   ASP A  60      16.984  28.665 -13.663  1.00 76.62           O  
ATOM    874  CG  ASP A  60      17.851  29.348 -17.714  1.00 76.62           C  
ATOM    875  OD1 ASP A  60      18.797  29.862 -17.071  1.00 76.62           O  
ATOM    876  OD2 ASP A  60      17.798  29.319 -18.960  1.00 76.62           O  
ATOM    877  N   SER A  61      19.024  28.706 -14.574  1.00 75.63           N  
ATOM    878  H   SER A  61      19.491  28.663 -15.468  1.00 75.63           H  
ATOM    879  CA  SER A  61      19.655  29.424 -13.460  1.00 75.63           C  
ATOM    880  HA  SER A  61      19.115  29.174 -12.547  1.00 75.63           H  
ATOM    881  C   SER A  61      19.570  30.949 -13.595  1.00 75.63           C  
ATOM    882  CB  SER A  61      21.093  28.943 -13.271  1.00 75.63           C  
ATOM    883  HB2 SER A  61      21.563  29.502 -12.461  1.00 75.63           H  
ATOM    884  HB3 SER A  61      21.074  27.887 -12.998  1.00 75.63           H  
ATOM    885  O   SER A  61      19.832  31.661 -12.623  1.00 75.63           O  
ATOM    886  OG  SER A  61      21.856  29.107 -14.448  1.00 75.63           O  
ATOM    887  HG  SER A  61      21.318  28.849 -15.201  1.00 75.63           H  
ATOM    888  N   ASN A  62      19.183  31.465 -14.768  1.00 79.88           N  
ATOM    889  H   ASN A  62      18.989  30.833 -15.531  1.00 79.88           H  
ATOM    890  CA  ASN A  62      18.901  32.878 -14.988  1.00 79.88           C  
ATOM    891  HA  ASN A  62      19.681  33.449 -14.484  1.00 79.88           H  
ATOM    892  C   ASN A  62      17.517  33.241 -14.403  1.00 79.88           C  
ATOM    893  CB  ASN A  62      19.007  33.170 -16.495  1.00 79.88           C  
ATOM    894  HB2 ASN A  62      18.253  32.597 -17.034  1.00 79.88           H  
ATOM    895  HB3 ASN A  62      19.983  32.836 -16.846  1.00 79.88           H  
ATOM    896  O   ASN A  62      16.508  32.703 -14.862  1.00 79.88           O  
ATOM    897  CG  ASN A  62      18.834  34.640 -16.841  1.00 79.88           C  
ATOM    898  ND2 ASN A  62      19.479  35.098 -17.886  1.00 79.88           N  
ATOM    899 HD21 ASN A  62      19.325  36.064 -18.136  1.00 79.88           H  
ATOM    900 HD22 ASN A  62      20.007  34.463 -18.467  1.00 79.88           H  
ATOM    901  OD1 ASN A  62      18.125  35.397 -16.195  1.00 79.88           O  
ATOM    902  N   PRO A  63      17.425  34.179 -13.438  1.00 74.82           N  
ATOM    903  CA  PRO A  63      16.167  34.507 -12.763  1.00 74.82           C  
ATOM    904  HA  PRO A  63      15.764  33.614 -12.286  1.00 74.82           H  
ATOM    905  C   PRO A  63      15.092  35.067 -13.702  1.00 74.82           C  
ATOM    906  CB  PRO A  63      16.545  35.531 -11.686  1.00 74.82           C  
ATOM    907  HB2 PRO A  63      15.756  36.262 -11.512  1.00 74.82           H  
ATOM    908  HB3 PRO A  63      16.782  35.006 -10.760  1.00 74.82           H  
ATOM    909  O   PRO A  63      13.908  34.863 -13.447  1.00 74.82           O  
ATOM    910  CG  PRO A  63      17.812  36.184 -12.236  1.00 74.82           C  
ATOM    911  HG2 PRO A  63      17.548  36.953 -12.962  1.00 74.82           H  
ATOM    912  HG3 PRO A  63      18.432  36.601 -11.442  1.00 74.82           H  
ATOM    913  CD  PRO A  63      18.501  35.023 -12.943  1.00 74.82           C  
ATOM    914  HD2 PRO A  63      19.105  34.458 -12.232  1.00 74.82           H  
ATOM    915  HD3 PRO A  63      19.125  35.404 -13.751  1.00 74.82           H  
ATOM    916  N   LEU A  64      15.482  35.746 -14.789  1.00 78.40           N  
ATOM    917  H   LEU A  64      16.469  35.817 -14.993  1.00 78.40           H  
ATOM    918  CA  LEU A  64      14.533  36.238 -15.789  1.00 78.40           C  
ATOM    919  HA  LEU A  64      13.736  36.776 -15.276  1.00 78.40           H  
ATOM    920  C   LEU A  64      13.891  35.070 -16.546  1.00 78.40           C  
ATOM    921  CB  LEU A  64      15.262  37.199 -16.747  1.00 78.40           C  
ATOM    922  HB2 LEU A  64      16.072  36.655 -17.233  1.00 78.40           H  
ATOM    923  HB3 LEU A  64      15.702  38.014 -16.171  1.00 78.40           H  
ATOM    924  O   LEU A  64      12.672  35.016 -16.684  1.00 78.40           O  
ATOM    925  CG  LEU A  64      14.356  37.790 -17.844  1.00 78.40           C  
ATOM    926  HG  LEU A  64      13.848  36.986 -18.376  1.00 78.40           H  
ATOM    927  CD1 LEU A  64      13.310  38.742 -17.263  1.00 78.40           C  
ATOM    928 HD11 LEU A  64      12.684  39.122 -18.071  1.00 78.40           H  
ATOM    929 HD12 LEU A  64      12.653  38.203 -16.581  1.00 78.40           H  
ATOM    930 HD13 LEU A  64      13.790  39.570 -16.742  1.00 78.40           H  
ATOM    931  CD2 LEU A  64      15.209  38.548 -18.859  1.00 78.40           C  
ATOM    932 HD21 LEU A  64      15.945  37.875 -19.300  1.00 78.40           H  
ATOM    933 HD22 LEU A  64      14.569  38.923 -19.658  1.00 78.40           H  
ATOM    934 HD23 LEU A  64      15.718  39.383 -18.378  1.00 78.40           H  
ATOM    935  N   VAL A  65      14.710  34.112 -16.992  1.00 82.69           N  
ATOM    936  H   VAL A  65      15.692  34.178 -16.767  1.00 82.69           H  
ATOM    937  CA  VAL A  65      14.237  32.933 -17.730  1.00 82.69           C  
ATOM    938  HA  VAL A  65      13.565  33.270 -18.519  1.00 82.69           H  
ATOM    939  C   VAL A  65      13.422  32.024 -16.813  1.00 82.69           C  
ATOM    940  CB  VAL A  65      15.396  32.168 -18.393  1.00 82.69           C  
ATOM    941  HB  VAL A  65      16.055  31.767 -17.623  1.00 82.69           H  
ATOM    942  O   VAL A  65      12.328  31.622 -17.190  1.00 82.69           O  
ATOM    943  CG1 VAL A  65      14.857  31.019 -19.246  1.00 82.69           C  
ATOM    944 HG11 VAL A  65      15.678  30.562 -19.799  1.00 82.69           H  
ATOM    945 HG12 VAL A  65      14.118  31.389 -19.957  1.00 82.69           H  
ATOM    946 HG13 VAL A  65      14.406  30.252 -18.617  1.00 82.69           H  
ATOM    947  CG2 VAL A  65      16.214  33.085 -19.316  1.00 82.69           C  
ATOM    948 HG21 VAL A  65      17.013  32.506 -19.780  1.00 82.69           H  
ATOM    949 HG22 VAL A  65      15.572  33.501 -20.093  1.00 82.69           H  
ATOM    950 HG23 VAL A  65      16.667  33.897 -18.748  1.00 82.69           H  
ATOM    951  N   ALA A  66      13.869  31.791 -15.577  1.00 79.28           N  
ATOM    952  H   ALA A  66      14.790  32.118 -15.324  1.00 79.28           H  
ATOM    953  CA  ALA A  66      13.096  31.061 -14.571  1.00 79.28           C  
ATOM    954  HA  ALA A  66      12.896  30.056 -14.944  1.00 79.28           H  
ATOM    955  C   ALA A  66      11.739  31.734 -14.272  1.00 79.28           C  
ATOM    956  CB  ALA A  66      13.957  30.948 -13.308  1.00 79.28           C  
ATOM    957  HB1 ALA A  66      13.451  30.310 -12.583  1.00 79.28           H  
ATOM    958  HB2 ALA A  66      14.918  30.499 -13.557  1.00 79.28           H  
ATOM    959  HB3 ALA A  66      14.119  31.934 -12.874  1.00 79.28           H  
ATOM    960  O   ALA A  66      10.727  31.055 -14.093  1.00 79.28           O  
ATOM    961  N   GLY A  67      11.688  33.073 -14.271  1.00 80.25           N  
ATOM    962  H   GLY A  67      12.551  33.589 -14.373  1.00 80.25           H  
ATOM    963  CA  GLY A  67      10.441  33.833 -14.174  1.00 80.25           C  
ATOM    964  HA2 GLY A  67      10.680  34.896 -14.150  1.00 80.25           H  
ATOM    965  HA3 GLY A  67       9.920  33.565 -13.255  1.00 80.25           H  
ATOM    966  C   GLY A  67       9.501  33.583 -15.358  1.00 80.25           C  
ATOM    967  O   GLY A  67       8.313  33.329 -15.155  1.00 80.25           O  
ATOM    968  N   HIS A  68      10.032  33.583 -16.586  1.00 84.52           N  
ATOM    969  H   HIS A  68      11.007  33.826 -16.690  1.00 84.52           H  
ATOM    970  CA  HIS A  68       9.280  33.216 -17.790  1.00 84.52           C  
ATOM    971  HA  HIS A  68       8.395  33.848 -17.859  1.00 84.52           H  
ATOM    972  C   HIS A  68       8.764  31.768 -17.752  1.00 84.52           C  
ATOM    973  CB  HIS A  68      10.147  33.446 -19.039  1.00 84.52           C  
ATOM    974  HB2 HIS A  68       9.652  32.975 -19.889  1.00 84.52           H  
ATOM    975  HB3 HIS A  68      11.109  32.947 -18.922  1.00 84.52           H  
ATOM    976  O   HIS A  68       7.616  31.528 -18.127  1.00 84.52           O  
ATOM    977  CG  HIS A  68      10.390  34.890 -19.396  1.00 84.52           C  
ATOM    978  CD2 HIS A  68       9.577  35.958 -19.125  1.00 84.52           C  
ATOM    979  HD2 HIS A  68       8.641  35.932 -18.587  1.00 84.52           H  
ATOM    980  ND1 HIS A  68      11.457  35.372 -20.120  1.00 84.52           N  
ATOM    981  HD1 HIS A  68      12.244  34.831 -20.450  1.00 84.52           H  
ATOM    982  CE1 HIS A  68      11.290  36.695 -20.278  1.00 84.52           C  
ATOM    983  HE1 HIS A  68      11.974  37.357 -20.789  1.00 84.52           H  
ATOM    984  NE2 HIS A  68      10.159  37.092 -19.683  1.00 84.52           N  
ATOM    985  N   GLN A  69       9.553  30.808 -17.255  1.00 83.03           N  
ATOM    986  H   GLN A  69      10.500  31.050 -17.003  1.00 83.03           H  
ATOM    987  CA  GLN A  69       9.112  29.415 -17.074  1.00 83.03           C  
ATOM    988  HA  GLN A  69       8.819  28.991 -18.034  1.00 83.03           H  
ATOM    989  C   GLN A  69       7.918  29.317 -16.125  1.00 83.03           C  
ATOM    990  CB  GLN A  69      10.227  28.558 -16.469  1.00 83.03           C  
ATOM    991  HB2 GLN A  69       9.824  27.568 -16.254  1.00 83.03           H  
ATOM    992  HB3 GLN A  69      10.553  28.996 -15.527  1.00 83.03           H  
ATOM    993  O   GLN A  69       6.896  28.724 -16.458  1.00 83.03           O  
ATOM    994  CG  GLN A  69      11.435  28.381 -17.376  1.00 83.03           C  
ATOM    995  HG2 GLN A  69      11.873  29.348 -17.621  1.00 83.03           H  
ATOM    996  HG3 GLN A  69      11.129  27.898 -18.304  1.00 83.03           H  
ATOM    997  CD  GLN A  69      12.512  27.551 -16.708  1.00 83.03           C  
ATOM    998  NE2 GLN A  69      13.392  27.015 -17.487  1.00 83.03           N  
ATOM    999 HE21 GLN A  69      13.919  26.230 -17.133  1.00 83.03           H  
ATOM   1000 HE22 GLN A  69      13.290  27.093 -18.489  1.00 83.03           H  
ATOM   1001  OE1 GLN A  69      12.616  27.389 -15.504  1.00 83.03           O  
ATOM   1002  N   LEU A  70       8.028  29.930 -14.944  1.00 82.03           N  
ATOM   1003  H   LEU A  70       8.901  30.384 -14.716  1.00 82.03           H  
ATOM   1004  CA  LEU A  70       6.981  29.860 -13.931  1.00 82.03           C  
ATOM   1005  HA  LEU A  70       6.780  28.809 -13.721  1.00 82.03           H  
ATOM   1006  C   LEU A  70       5.674  30.489 -14.427  1.00 82.03           C  
ATOM   1007  CB  LEU A  70       7.496  30.546 -12.656  1.00 82.03           C  
ATOM   1008  HB2 LEU A  70       8.393  30.027 -12.317  1.00 82.03           H  
ATOM   1009  HB3 LEU A  70       7.776  31.571 -12.903  1.00 82.03           H  
ATOM   1010  O   LEU A  70       4.607  29.899 -14.273  1.00 82.03           O  
ATOM   1011  CG  LEU A  70       6.469  30.581 -11.510  1.00 82.03           C  
ATOM   1012  HG  LEU A  70       5.574  31.113 -11.831  1.00 82.03           H  
ATOM   1013  CD1 LEU A  70       6.073  29.181 -11.038  1.00 82.03           C  
ATOM   1014 HD11 LEU A  70       5.537  28.661 -11.833  1.00 82.03           H  
ATOM   1015 HD12 LEU A  70       5.409  29.254 -10.177  1.00 82.03           H  
ATOM   1016 HD13 LEU A  70       6.961  28.609 -10.768  1.00 82.03           H  
ATOM   1017  CD2 LEU A  70       7.061  31.343 -10.324  1.00 82.03           C  
ATOM   1018 HD21 LEU A  70       7.326  32.353 -10.636  1.00 82.03           H  
ATOM   1019 HD22 LEU A  70       6.324  31.404  -9.524  1.00 82.03           H  
ATOM   1020 HD23 LEU A  70       7.953  30.832  -9.961  1.00 82.03           H  
ATOM   1021  N   LEU A  71       5.756  31.680 -15.028  1.00 80.73           N  
ATOM   1022  H   LEU A  71       6.666  32.105 -15.133  1.00 80.73           H  
ATOM   1023  CA  LEU A  71       4.580  32.397 -15.521  1.00 80.73           C  
ATOM   1024  HA  LEU A  71       3.829  32.421 -14.731  1.00 80.73           H  
ATOM   1025  C   LEU A  71       3.917  31.682 -16.703  1.00 80.73           C  
ATOM   1026  CB  LEU A  71       4.976  33.836 -15.894  1.00 80.73           C  
ATOM   1027  HB2 LEU A  71       5.886  33.800 -16.493  1.00 80.73           H  
ATOM   1028  HB3 LEU A  71       4.190  34.271 -16.510  1.00 80.73           H  
ATOM   1029  O   LEU A  71       2.689  31.652 -16.770  1.00 80.73           O  
ATOM   1030  CG  LEU A  71       5.196  34.749 -14.675  1.00 80.73           C  
ATOM   1031  HG  LEU A  71       5.851  34.256 -13.956  1.00 80.73           H  
ATOM   1032  CD1 LEU A  71       5.857  36.056 -15.108  1.00 80.73           C  
ATOM   1033 HD11 LEU A  71       6.052  36.678 -14.235  1.00 80.73           H  
ATOM   1034 HD12 LEU A  71       5.203  36.591 -15.797  1.00 80.73           H  
ATOM   1035 HD13 LEU A  71       6.806  35.838 -15.599  1.00 80.73           H  
ATOM   1036  CD2 LEU A  71       3.873  35.104 -13.986  1.00 80.73           C  
ATOM   1037 HD21 LEU A  71       3.191  35.567 -14.699  1.00 80.73           H  
ATOM   1038 HD22 LEU A  71       4.062  35.796 -13.165  1.00 80.73           H  
ATOM   1039 HD23 LEU A  71       3.409  34.207 -13.575  1.00 80.73           H  
ATOM   1040  N   SER A  72       4.700  31.081 -17.602  1.00 79.94           N  
ATOM   1041  H   SER A  72       5.703  31.126 -17.490  1.00 79.94           H  
ATOM   1042  CA  SER A  72       4.157  30.331 -18.740  1.00 79.94           C  
ATOM   1043  HA  SER A  72       3.406  30.953 -19.229  1.00 79.94           H  
ATOM   1044  C   SER A  72       3.439  29.047 -18.308  1.00 79.94           C  
ATOM   1045  CB  SER A  72       5.238  30.045 -19.783  1.00 79.94           C  
ATOM   1046  HB2 SER A  72       5.600  30.986 -20.197  1.00 79.94           H  
ATOM   1047  HB3 SER A  72       4.785  29.468 -20.589  1.00 79.94           H  
ATOM   1048  O   SER A  72       2.303  28.820 -18.727  1.00 79.94           O  
ATOM   1049  OG  SER A  72       6.329  29.337 -19.239  1.00 79.94           O  
ATOM   1050  HG  SER A  72       6.889  29.977 -18.792  1.00 79.94           H  
ATOM   1051  N   VAL A  73       4.024  28.258 -17.397  1.00 83.17           N  
ATOM   1052  H   VAL A  73       4.977  28.464 -17.133  1.00 83.17           H  
ATOM   1053  CA  VAL A  73       3.378  27.054 -16.838  1.00 83.17           C  
ATOM   1054  HA  VAL A  73       3.067  26.410 -17.661  1.00 83.17           H  
ATOM   1055  C   VAL A  73       2.114  27.415 -16.057  1.00 83.17           C  
ATOM   1056  CB  VAL A  73       4.359  26.258 -15.952  1.00 83.17           C  
ATOM   1057  HB  VAL A  73       4.794  26.928 -15.209  1.00 83.17           H  
ATOM   1058  O   VAL A  73       1.088  26.751 -16.199  1.00 83.17           O  
ATOM   1059  CG1 VAL A  73       3.690  25.087 -15.217  1.00 83.17           C  
ATOM   1060 HG11 VAL A  73       4.442  24.506 -14.684  1.00 83.17           H  
ATOM   1061 HG12 VAL A  73       3.184  24.439 -15.932  1.00 83.17           H  
ATOM   1062 HG13 VAL A  73       2.968  25.454 -14.488  1.00 83.17           H  
ATOM   1063  CG2 VAL A  73       5.486  25.666 -16.805  1.00 83.17           C  
ATOM   1064 HG21 VAL A  73       5.083  24.947 -17.518  1.00 83.17           H  
ATOM   1065 HG22 VAL A  73       5.992  26.458 -17.358  1.00 83.17           H  
ATOM   1066 HG23 VAL A  73       6.217  25.168 -16.168  1.00 83.17           H  
ATOM   1067  N   LEU A  74       2.150  28.496 -15.270  1.00 81.92           N  
ATOM   1068  H   LEU A  74       3.022  28.996 -15.174  1.00 81.92           H  
ATOM   1069  CA  LEU A  74       0.985  28.962 -14.518  1.00 81.92           C  
ATOM   1070  HA  LEU A  74       0.603  28.121 -13.940  1.00 81.92           H  
ATOM   1071  C   LEU A  74      -0.147  29.413 -15.450  1.00 81.92           C  
ATOM   1072  CB  LEU A  74       1.443  30.054 -13.537  1.00 81.92           C  
ATOM   1073  HB2 LEU A  74       1.801  30.924 -14.087  1.00 81.92           H  
ATOM   1074  HB3 LEU A  74       2.290  29.646 -12.985  1.00 81.92           H  
ATOM   1075  O   LEU A  74      -1.305  29.090 -15.191  1.00 81.92           O  
ATOM   1076  CG  LEU A  74       0.359  30.474 -12.524  1.00 81.92           C  
ATOM   1077  HG  LEU A  74      -0.346  29.656 -12.377  1.00 81.92           H  
ATOM   1078  CD1 LEU A  74       1.005  30.785 -11.172  1.00 81.92           C  
ATOM   1079 HD11 LEU A  74       1.507  29.895 -10.794  1.00 81.92           H  
ATOM   1080 HD12 LEU A  74       0.238  31.082 -10.457  1.00 81.92           H  
ATOM   1081 HD13 LEU A  74       1.732  31.590 -11.283  1.00 81.92           H  
ATOM   1082  CD2 LEU A  74      -0.405  31.723 -12.971  1.00 81.92           C  
ATOM   1083 HD21 LEU A  74      -0.915  31.529 -13.915  1.00 81.92           H  
ATOM   1084 HD22 LEU A  74      -1.157  31.980 -12.225  1.00 81.92           H  
ATOM   1085 HD23 LEU A  74       0.281  32.559 -13.101  1.00 81.92           H  
ATOM   1086  N   GLY A  75       0.177  30.099 -16.550  1.00 80.19           N  
ATOM   1087  H   GLY A  75       1.146  30.340 -16.701  1.00 80.19           H  
ATOM   1088  CA  GLY A  75      -0.801  30.514 -17.558  1.00 80.19           C  
ATOM   1089  HA2 GLY A  75      -0.277  31.034 -18.361  1.00 80.19           H  
ATOM   1090  HA3 GLY A  75      -1.522  31.196 -17.107  1.00 80.19           H  
ATOM   1091  C   GLY A  75      -1.562  29.334 -18.170  1.00 80.19           C  
ATOM   1092  O   GLY A  75      -2.794  29.343 -18.197  1.00 80.19           O  
ATOM   1093  N   ILE A  76      -0.851  28.282 -18.587  1.00 80.39           N  
ATOM   1094  H   ILE A  76       0.158  28.332 -18.550  1.00 80.39           H  
ATOM   1095  CA  ILE A  76      -1.478  27.069 -19.143  1.00 80.39           C  
ATOM   1096  HA  ILE A  76      -2.235  27.375 -19.865  1.00 80.39           H  
ATOM   1097  C   ILE A  76      -2.209  26.273 -18.050  1.00 80.39           C  
ATOM   1098  CB  ILE A  76      -0.440  26.215 -19.902  1.00 80.39           C  
ATOM   1099  HB  ILE A  76       0.357  25.940 -19.212  1.00 80.39           H  
ATOM   1100  O   ILE A  76      -3.284  25.730 -18.297  1.00 80.39           O  
ATOM   1101  CG1 ILE A  76       0.153  27.038 -21.068  1.00 80.39           C  
ATOM   1102 HG12 ILE A  76       0.549  27.982 -20.696  1.00 80.39           H  
ATOM   1103 HG13 ILE A  76      -0.624  27.261 -21.799  1.00 80.39           H  
ATOM   1104  CG2 ILE A  76      -1.087  24.928 -20.454  1.00 80.39           C  
ATOM   1105 HG21 ILE A  76      -1.871  25.180 -21.168  1.00 80.39           H  
ATOM   1106 HG22 ILE A  76      -1.521  24.329 -19.654  1.00 80.39           H  
ATOM   1107 HG23 ILE A  76      -0.344  24.313 -20.962  1.00 80.39           H  
ATOM   1108  CD1 ILE A  76       1.302  26.324 -21.766  1.00 80.39           C  
ATOM   1109 HD11 ILE A  76       2.004  25.997 -20.999  1.00 80.39           H  
ATOM   1110 HD12 ILE A  76       0.945  25.469 -22.342  1.00 80.39           H  
ATOM   1111 HD13 ILE A  76       1.791  27.018 -22.449  1.00 80.39           H  
ATOM   1112  N   GLY A  77      -1.691  26.267 -16.818  1.00 73.45           N  
ATOM   1113  H   GLY A  77      -0.780  26.683 -16.689  1.00 73.45           H  
ATOM   1114  CA  GLY A  77      -2.370  25.738 -15.628  1.00 73.45           C  
ATOM   1115  HA2 GLY A  77      -2.470  24.654 -15.677  1.00 73.45           H  
ATOM   1116  HA3 GLY A  77      -1.767  25.983 -14.753  1.00 73.45           H  
ATOM   1117  C   GLY A  77      -3.761  26.326 -15.418  1.00 73.45           C  
ATOM   1118  O   GLY A  77      -4.740  25.592 -15.280  1.00 73.45           O  
ATOM   1119  N   VAL A  78      -3.856  27.657 -15.450  1.00 74.94           N  
ATOM   1120  H   VAL A  78      -3.006  28.190 -15.563  1.00 74.94           H  
ATOM   1121  CA  VAL A  78      -5.129  28.380 -15.329  1.00 74.94           C  
ATOM   1122  HA  VAL A  78      -5.630  28.058 -14.416  1.00 74.94           H  
ATOM   1123  C   VAL A  78      -6.062  28.036 -16.487  1.00 74.94           C  
ATOM   1124  CB  VAL A  78      -4.883  29.898 -15.234  1.00 74.94           C  
ATOM   1125  HB  VAL A  78      -4.242  30.215 -16.057  1.00 74.94           H  
ATOM   1126  O   VAL A  78      -7.249  27.808 -16.252  1.00 74.94           O  
ATOM   1127  CG1 VAL A  78      -6.182  30.713 -15.290  1.00 74.94           C  
ATOM   1128 HG11 VAL A  78      -6.877  30.365 -14.525  1.00 74.94           H  
ATOM   1129 HG12 VAL A  78      -5.966  31.769 -15.131  1.00 74.94           H  
ATOM   1130 HG13 VAL A  78      -6.650  30.610 -16.270  1.00 74.94           H  
ATOM   1131  CG2 VAL A  78      -4.193  30.251 -13.908  1.00 74.94           C  
ATOM   1132 HG21 VAL A  78      -3.946  31.313 -13.892  1.00 74.94           H  
ATOM   1133 HG22 VAL A  78      -4.853  30.020 -13.072  1.00 74.94           H  
ATOM   1134 HG23 VAL A  78      -3.271  29.683 -13.789  1.00 74.94           H  
ATOM   1135  N   LYS A  79      -5.537  27.930 -17.717  1.00 74.54           N  
ATOM   1136  H   LYS A  79      -4.556  28.138 -17.841  1.00 74.54           H  
ATOM   1137  CA  LYS A  79      -6.324  27.506 -18.880  1.00 74.54           C  
ATOM   1138  HA  LYS A  79      -7.175  28.180 -18.978  1.00 74.54           H  
ATOM   1139  C   LYS A  79      -6.926  26.110 -18.673  1.00 74.54           C  
ATOM   1140  CB  LYS A  79      -5.486  27.603 -20.170  1.00 74.54           C  
ATOM   1141  HB2 LYS A  79      -5.143  28.628 -20.309  1.00 74.54           H  
ATOM   1142  HB3 LYS A  79      -4.621  26.943 -20.112  1.00 74.54           H  
ATOM   1143  O   LYS A  79      -8.147  25.981 -18.732  1.00 74.54           O  
ATOM   1144  CG  LYS A  79      -6.353  27.187 -21.363  1.00 74.54           C  
ATOM   1145  HG2 LYS A  79      -7.222  27.844 -21.407  1.00 74.54           H  
ATOM   1146  HG3 LYS A  79      -6.706  26.171 -21.190  1.00 74.54           H  
ATOM   1147  CD  LYS A  79      -5.656  27.192 -22.727  1.00 74.54           C  
ATOM   1148  HD2 LYS A  79      -4.764  26.565 -22.709  1.00 74.54           H  
ATOM   1149  HD3 LYS A  79      -5.417  28.209 -23.037  1.00 74.54           H  
ATOM   1150  CE  LYS A  79      -6.724  26.565 -23.625  1.00 74.54           C  
ATOM   1151  HE2 LYS A  79      -6.916  25.556 -23.262  1.00 74.54           H  
ATOM   1152  HE3 LYS A  79      -7.661  27.110 -23.505  1.00 74.54           H  
ATOM   1153  NZ  LYS A  79      -6.394  26.475 -25.049  1.00 74.54           N  
ATOM   1154  HZ1 LYS A  79      -6.082  27.357 -25.429  1.00 74.54           H  
ATOM   1155  HZ2 LYS A  79      -7.193  26.124 -25.557  1.00 74.54           H  
ATOM   1156  HZ3 LYS A  79      -5.649  25.804 -25.170  1.00 74.54           H  
ATOM   1157  N   LYS A  80      -6.110  25.091 -18.366  1.00 74.67           N  
ATOM   1158  H   LYS A  80      -5.117  25.274 -18.334  1.00 74.67           H  
ATOM   1159  CA  LYS A  80      -6.599  23.713 -18.157  1.00 74.67           C  
ATOM   1160  HA  LYS A  80      -7.161  23.412 -19.041  1.00 74.67           H  
ATOM   1161  C   LYS A  80      -7.588  23.619 -16.989  1.00 74.67           C  
ATOM   1162  CB  LYS A  80      -5.438  22.716 -17.964  1.00 74.67           C  
ATOM   1163  HB2 LYS A  80      -5.877  21.755 -17.694  1.00 74.67           H  
ATOM   1164  HB3 LYS A  80      -4.810  23.040 -17.134  1.00 74.67           H  
ATOM   1165  O   LYS A  80      -8.547  22.860 -17.063  1.00 74.67           O  
ATOM   1166  CG  LYS A  80      -4.573  22.508 -19.225  1.00 74.67           C  
ATOM   1167  HG2 LYS A  80      -3.855  23.324 -19.307  1.00 74.67           H  
ATOM   1168  HG3 LYS A  80      -5.215  22.529 -20.105  1.00 74.67           H  
ATOM   1169  CD  LYS A  80      -3.824  21.157 -19.213  1.00 74.67           C  
ATOM   1170  HD2 LYS A  80      -4.564  20.357 -19.243  1.00 74.67           H  
ATOM   1171  HD3 LYS A  80      -3.251  21.052 -18.292  1.00 74.67           H  
ATOM   1172  CE  LYS A  80      -2.893  21.021 -20.432  1.00 74.67           C  
ATOM   1173  HE2 LYS A  80      -3.491  21.161 -21.333  1.00 74.67           H  
ATOM   1174  HE3 LYS A  80      -2.166  21.834 -20.411  1.00 74.67           H  
ATOM   1175  NZ  LYS A  80      -2.186  19.707 -20.501  1.00 74.67           N  
ATOM   1176  HZ1 LYS A  80      -1.643  19.622 -21.349  1.00 74.67           H  
ATOM   1177  HZ2 LYS A  80      -1.548  19.570 -19.731  1.00 74.67           H  
ATOM   1178  HZ3 LYS A  80      -2.840  18.938 -20.535  1.00 74.67           H  
ATOM   1179  N   GLY A  81      -7.391  24.412 -15.932  1.00 68.57           N  
ATOM   1180  H   GLY A  81      -6.551  24.973 -15.909  1.00 68.57           H  
ATOM   1181  CA  GLY A  81      -8.327  24.503 -14.807  1.00 68.57           C  
ATOM   1182  HA2 GLY A  81      -7.871  25.109 -14.024  1.00 68.57           H  
ATOM   1183  HA3 GLY A  81      -8.516  23.506 -14.410  1.00 68.57           H  
ATOM   1184  C   GLY A  81      -9.675  25.137 -15.171  1.00 68.57           C  
ATOM   1185  O   GLY A  81     -10.702  24.742 -14.631  1.00 68.57           O  
ATOM   1186  N   PHE A  82      -9.700  26.100 -16.097  1.00 69.21           N  
ATOM   1187  H   PHE A  82      -8.830  26.417 -16.501  1.00 69.21           H  
ATOM   1188  CA  PHE A  82     -10.951  26.670 -16.601  1.00 69.21           C  
ATOM   1189  HA  PHE A  82     -11.618  26.847 -15.757  1.00 69.21           H  
ATOM   1190  C   PHE A  82     -11.666  25.696 -17.547  1.00 69.21           C  
ATOM   1191  CB  PHE A  82     -10.660  28.018 -17.273  1.00 69.21           C  
ATOM   1192  HB2 PHE A  82     -10.162  27.850 -18.227  1.00 69.21           H  
ATOM   1193  HB3 PHE A  82      -9.974  28.585 -16.643  1.00 69.21           H  
ATOM   1194  O   PHE A  82     -12.878  25.513 -17.446  1.00 69.21           O  
ATOM   1195  CG  PHE A  82     -11.900  28.863 -17.490  1.00 69.21           C  
ATOM   1196  CD1 PHE A  82     -12.593  28.819 -18.714  1.00 69.21           C  
ATOM   1197  HD1 PHE A  82     -12.250  28.175 -19.510  1.00 69.21           H  
ATOM   1198  CD2 PHE A  82     -12.372  29.685 -16.449  1.00 69.21           C  
ATOM   1199  HD2 PHE A  82     -11.848  29.709 -15.504  1.00 69.21           H  
ATOM   1200  CE1 PHE A  82     -13.747  29.604 -18.892  1.00 69.21           C  
ATOM   1201  HE1 PHE A  82     -14.287  29.572 -19.827  1.00 69.21           H  
ATOM   1202  CE2 PHE A  82     -13.528  30.464 -16.629  1.00 69.21           C  
ATOM   1203  HE2 PHE A  82     -13.898  31.080 -15.823  1.00 69.21           H  
ATOM   1204  CZ  PHE A  82     -14.217  30.421 -17.852  1.00 69.21           C  
ATOM   1205  HZ  PHE A  82     -15.116  31.004 -17.988  1.00 69.21           H  
ATOM   1206  N   GLU A  83     -10.916  25.019 -18.420  1.00 71.17           N  
ATOM   1207  H   GLU A  83      -9.930  25.228 -18.475  1.00 71.17           H  
ATOM   1208  CA  GLU A  83     -11.463  24.039 -19.368  1.00 71.17           C  
ATOM   1209  HA  GLU A  83     -12.311  24.490 -19.884  1.00 71.17           H  
ATOM   1210  C   GLU A  83     -12.005  22.780 -18.680  1.00 71.17           C  
ATOM   1211  CB  GLU A  83     -10.403  23.672 -20.417  1.00 71.17           C  
ATOM   1212  HB2 GLU A  83     -10.773  22.842 -21.019  1.00 71.17           H  
ATOM   1213  HB3 GLU A  83      -9.486  23.363 -19.915  1.00 71.17           H  
ATOM   1214  O   GLU A  83     -12.999  22.218 -19.137  1.00 71.17           O  
ATOM   1215  CG  GLU A  83     -10.125  24.860 -21.347  1.00 71.17           C  
ATOM   1216  HG2 GLU A  83     -11.069  25.171 -21.797  1.00 71.17           H  
ATOM   1217  HG3 GLU A  83      -9.749  25.704 -20.770  1.00 71.17           H  
ATOM   1218  CD  GLU A  83      -9.127  24.547 -22.464  1.00 71.17           C  
ATOM   1219  OE1 GLU A  83      -9.207  25.261 -23.493  1.00 71.17           O  
ATOM   1220  OE2 GLU A  83      -8.268  23.656 -22.297  1.00 71.17           O  
ATOM   1221  N   SER A  84     -11.428  22.369 -17.545  1.00 61.93           N  
ATOM   1222  H   SER A  84     -10.586  22.827 -17.228  1.00 61.93           H  
ATOM   1223  CA  SER A  84     -11.939  21.237 -16.762  1.00 61.93           C  
ATOM   1224  HA  SER A  84     -12.135  20.413 -17.448  1.00 61.93           H  
ATOM   1225  C   SER A  84     -13.260  21.533 -16.043  1.00 61.93           C  
ATOM   1226  CB  SER A  84     -10.884  20.761 -15.763  1.00 61.93           C  
ATOM   1227  HB2 SER A  84      -9.955  20.559 -16.297  1.00 61.93           H  
ATOM   1228  HB3 SER A  84     -11.226  19.836 -15.299  1.00 61.93           H  
ATOM   1229  O   SER A  84     -14.009  20.605 -15.743  1.00 61.93           O  
ATOM   1230  OG  SER A  84     -10.648  21.724 -14.756  1.00 61.93           O  
ATOM   1231  HG  SER A  84      -9.846  21.480 -14.288  1.00 61.93           H  
ATOM   1232  N   VAL A  85     -13.572  22.809 -15.787  1.00 61.85           N  
ATOM   1233  H   VAL A  85     -12.885  23.508 -16.031  1.00 61.85           H  
ATOM   1234  CA  VAL A  85     -14.800  23.236 -15.095  1.00 61.85           C  
ATOM   1235  HA  VAL A  85     -15.194  22.399 -14.519  1.00 61.85           H  
ATOM   1236  C   VAL A  85     -15.902  23.639 -16.077  1.00 61.85           C  
ATOM   1237  CB  VAL A  85     -14.486  24.375 -14.103  1.00 61.85           C  
ATOM   1238  HB  VAL A  85     -14.013  25.197 -14.640  1.00 61.85           H  
ATOM   1239  O   VAL A  85     -17.069  23.336 -15.843  1.00 61.85           O  
ATOM   1240  CG1 VAL A  85     -15.740  24.910 -13.398  1.00 61.85           C  
ATOM   1241 HG11 VAL A  85     -16.409  25.374 -14.122  1.00 61.85           H  
ATOM   1242 HG12 VAL A  85     -16.265  24.094 -12.901  1.00 61.85           H  
ATOM   1243 HG13 VAL A  85     -15.460  25.665 -12.664  1.00 61.85           H  
ATOM   1244  CG2 VAL A  85     -13.531  23.894 -13.001  1.00 61.85           C  
ATOM   1245 HG21 VAL A  85     -13.998  23.096 -12.423  1.00 61.85           H  
ATOM   1246 HG22 VAL A  85     -12.609  23.510 -13.440  1.00 61.85           H  
ATOM   1247 HG23 VAL A  85     -13.275  24.724 -12.343  1.00 61.85           H  
ATOM   1248  N   PHE A  86     -15.551  24.317 -17.173  1.00 63.63           N  
ATOM   1249  H   PHE A  86     -14.577  24.551 -17.297  1.00 63.63           H  
ATOM   1250  CA  PHE A  86     -16.519  24.921 -18.098  1.00 63.63           C  
ATOM   1251  HA  PHE A  86     -17.523  24.793 -17.692  1.00 63.63           H  
ATOM   1252  C   PHE A  86     -16.568  24.258 -19.485  1.00 63.63           C  
ATOM   1253  CB  PHE A  86     -16.257  26.433 -18.171  1.00 63.63           C  
ATOM   1254  HB2 PHE A  86     -16.938  26.875 -18.899  1.00 63.63           H  
ATOM   1255  HB3 PHE A  86     -15.243  26.603 -18.532  1.00 63.63           H  
ATOM   1256  O   PHE A  86     -17.374  24.665 -20.322  1.00 63.63           O  
ATOM   1257  CG  PHE A  86     -16.458  27.151 -16.847  1.00 63.63           C  
ATOM   1258  CD1 PHE A  86     -17.760  27.406 -16.376  1.00 63.63           C  
ATOM   1259  HD1 PHE A  86     -18.611  27.090 -16.960  1.00 63.63           H  
ATOM   1260  CD2 PHE A  86     -15.351  27.544 -16.072  1.00 63.63           C  
ATOM   1261  HD2 PHE A  86     -14.350  27.348 -16.427  1.00 63.63           H  
ATOM   1262  CE1 PHE A  86     -17.954  28.053 -15.142  1.00 63.63           C  
ATOM   1263  HE1 PHE A  86     -18.956  28.235 -14.781  1.00 63.63           H  
ATOM   1264  CE2 PHE A  86     -15.543  28.189 -14.837  1.00 63.63           C  
ATOM   1265  HE2 PHE A  86     -14.686  28.478 -14.246  1.00 63.63           H  
ATOM   1266  CZ  PHE A  86     -16.845  28.445 -14.372  1.00 63.63           C  
ATOM   1267  HZ  PHE A  86     -16.992  28.931 -13.419  1.00 63.63           H  
ATOM   1268  N   GLY A  87     -15.750  23.229 -19.729  1.00 55.06           N  
ATOM   1269  H   GLY A  87     -15.088  22.964 -19.014  1.00 55.06           H  
ATOM   1270  CA  GLY A  87     -15.566  22.623 -21.048  1.00 55.06           C  
ATOM   1271  HA2 GLY A  87     -16.519  22.578 -21.577  1.00 55.06           H  
ATOM   1272  HA3 GLY A  87     -15.196  21.606 -20.916  1.00 55.06           H  
ATOM   1273  C   GLY A  87     -14.561  23.393 -21.910  1.00 55.06           C  
ATOM   1274  O   GLY A  87     -14.118  24.481 -21.554  1.00 55.06           O  
ATOM   1275  N   HIS A  88     -14.165  22.818 -23.049  1.00 61.37           N  
ATOM   1276  H   HIS A  88     -14.528  21.906 -23.283  1.00 61.37           H  
ATOM   1277  CA  HIS A  88     -13.158  23.404 -23.939  1.00 61.37           C  
ATOM   1278  HA  HIS A  88     -12.242  23.558 -23.369  1.00 61.37           H  
ATOM   1279  C   HIS A  88     -13.614  24.759 -24.494  1.00 61.37           C  
ATOM   1280  CB  HIS A  88     -12.846  22.428 -25.076  1.00 61.37           C  
ATOM   1281  HB2 HIS A  88     -13.751  22.231 -25.650  1.00 61.37           H  
ATOM   1282  HB3 HIS A  88     -12.120  22.889 -25.746  1.00 61.37           H  
ATOM   1283  O   HIS A  88     -14.581  24.838 -25.252  1.00 61.37           O  
ATOM   1284  CG  HIS A  88     -12.277  21.126 -24.582  1.00 61.37           C  
ATOM   1285  CD2 HIS A  88     -11.012  20.925 -24.102  1.00 61.37           C  
ATOM   1286  HD2 HIS A  88     -10.251  21.681 -23.974  1.00 61.37           H  
ATOM   1287  ND1 HIS A  88     -12.928  19.914 -24.532  1.00 61.37           N  
ATOM   1288  HD1 HIS A  88     -13.860  19.719 -24.870  1.00 61.37           H  
ATOM   1289  CE1 HIS A  88     -12.062  18.998 -24.067  1.00 61.37           C  
ATOM   1290  HE1 HIS A  88     -12.268  17.944 -23.950  1.00 61.37           H  
ATOM   1291  NE2 HIS A  88     -10.878  19.567 -23.807  1.00 61.37           N  
ATOM   1292  N   VAL A  89     -12.909  25.827 -24.114  1.00 58.31           N  
ATOM   1293  H   VAL A  89     -12.152  25.682 -23.462  1.00 58.31           H  
ATOM   1294  CA  VAL A  89     -13.289  27.207 -24.457  1.00 58.31           C  
ATOM   1295  HA  VAL A  89     -14.318  27.203 -24.818  1.00 58.31           H  
ATOM   1296  C   VAL A  89     -12.458  27.764 -25.619  1.00 58.31           C  
ATOM   1297  CB  VAL A  89     -13.279  28.100 -23.191  1.00 58.31           C  
ATOM   1298  HB  VAL A  89     -12.274  28.108 -22.769  1.00 58.31           H  
ATOM   1299  O   VAL A  89     -12.897  28.721 -26.259  1.00 58.31           O  
ATOM   1300  CG1 VAL A  89     -13.683  29.558 -23.453  1.00 58.31           C  
ATOM   1301 HG11 VAL A  89     -13.709  30.114 -22.516  1.00 58.31           H  
ATOM   1302 HG12 VAL A  89     -12.950  30.039 -24.101  1.00 58.31           H  
ATOM   1303 HG13 VAL A  89     -14.664  29.591 -23.926  1.00 58.31           H  
ATOM   1304  CG2 VAL A  89     -14.248  27.544 -22.134  1.00 58.31           C  
ATOM   1305 HG21 VAL A  89     -13.699  26.876 -21.469  1.00 58.31           H  
ATOM   1306 HG22 VAL A  89     -14.686  28.335 -21.526  1.00 58.31           H  
ATOM   1307 HG23 VAL A  89     -15.062  26.992 -22.603  1.00 58.31           H  
ATOM   1308  N   TYR A  90     -11.286  27.192 -25.948  1.00 57.45           N  
ATOM   1309  H   TYR A  90     -10.946  26.397 -25.428  1.00 57.45           H  
ATOM   1310  CA  TYR A  90     -10.421  27.796 -26.971  1.00 57.45           C  
ATOM   1311  HA  TYR A  90     -11.072  28.268 -27.706  1.00 57.45           H  
ATOM   1312  C   TYR A  90      -9.462  26.834 -27.709  1.00 57.45           C  
ATOM   1313  CB  TYR A  90      -9.613  28.912 -26.295  1.00 57.45           C  
ATOM   1314  HB2 TYR A  90     -10.235  29.422 -25.560  1.00 57.45           H  
ATOM   1315  HB3 TYR A  90      -8.768  28.487 -25.753  1.00 57.45           H  
ATOM   1316  O   TYR A  90      -8.641  26.193 -27.041  1.00 57.45           O  
ATOM   1317  CG  TYR A  90      -9.127  29.954 -27.272  1.00 57.45           C  
ATOM   1318  CD1 TYR A  90      -7.847  29.850 -27.848  1.00 57.45           C  
ATOM   1319  HD1 TYR A  90      -7.206  29.017 -27.601  1.00 57.45           H  
ATOM   1320  CD2 TYR A  90      -9.976  31.023 -27.612  1.00 57.45           C  
ATOM   1321  HD2 TYR A  90     -10.962  31.085 -27.176  1.00 57.45           H  
ATOM   1322  CE1 TYR A  90      -7.401  30.835 -28.748  1.00 57.45           C  
ATOM   1323  HE1 TYR A  90      -6.417  30.760 -29.185  1.00 57.45           H  
ATOM   1324  CE2 TYR A  90      -9.533  32.011 -28.510  1.00 57.45           C  
ATOM   1325  HE2 TYR A  90     -10.170  32.843 -28.772  1.00 57.45           H  
ATOM   1326  OH  TYR A  90      -7.813  32.883 -29.930  1.00 57.45           O  
ATOM   1327  HH  TYR A  90      -6.932  32.688 -30.258  1.00 57.45           H  
ATOM   1328  CZ  TYR A  90      -8.243  31.922 -29.072  1.00 57.45           C  
ATOM   1329  N   PRO A  91      -9.439  26.833 -29.065  1.00 58.68           N  
ATOM   1330  CA  PRO A  91     -10.307  27.576 -29.993  1.00 58.68           C  
ATOM   1331  HA  PRO A  91     -10.347  28.618 -29.677  1.00 58.68           H  
ATOM   1332  C   PRO A  91     -11.720  26.967 -30.075  1.00 58.68           C  
ATOM   1333  CB  PRO A  91      -9.632  27.518 -31.374  1.00 58.68           C  
ATOM   1334  HB2 PRO A  91      -9.540  28.512 -31.811  1.00 58.68           H  
ATOM   1335  HB3 PRO A  91     -10.192  26.867 -32.046  1.00 58.68           H  
ATOM   1336  O   PRO A  91     -11.856  25.744 -30.087  1.00 58.68           O  
ATOM   1337  CG  PRO A  91      -8.258  26.902 -31.117  1.00 58.68           C  
ATOM   1338  HG2 PRO A  91      -7.933  26.270 -31.943  1.00 58.68           H  
ATOM   1339  HG3 PRO A  91      -7.532  27.695 -30.939  1.00 58.68           H  
ATOM   1340  CD  PRO A  91      -8.450  26.104 -29.833  1.00 58.68           C  
ATOM   1341  HD2 PRO A  91      -8.845  25.114 -30.062  1.00 58.68           H  
ATOM   1342  HD3 PRO A  91      -7.504  26.014 -29.300  1.00 58.68           H  
ATOM   1343  N   PRO A  92     -12.789  27.775 -30.170  1.00 56.17           N  
ATOM   1344  CA  PRO A  92     -14.141  27.240 -30.300  1.00 56.17           C  
ATOM   1345  HA  PRO A  92     -14.337  26.544 -29.485  1.00 56.17           H  
ATOM   1346  C   PRO A  92     -14.324  26.503 -31.640  1.00 56.17           C  
ATOM   1347  CB  PRO A  92     -15.066  28.454 -30.156  1.00 56.17           C  
ATOM   1348  HB2 PRO A  92     -15.975  28.354 -30.750  1.00 56.17           H  
ATOM   1349  HB3 PRO A  92     -15.315  28.591 -29.104  1.00 56.17           H  
ATOM   1350  O   PRO A  92     -13.941  27.013 -32.690  1.00 56.17           O  
ATOM   1351  CG  PRO A  92     -14.204  29.627 -30.627  1.00 56.17           C  
ATOM   1352  HG2 PRO A  92     -14.245  29.696 -31.714  1.00 56.17           H  
ATOM   1353  HG3 PRO A  92     -14.515  30.567 -30.171  1.00 56.17           H  
ATOM   1354  CD  PRO A  92     -12.794  29.229 -30.195  1.00 56.17           C  
ATOM   1355  HD2 PRO A  92     -12.595  29.606 -29.192  1.00 56.17           H  
ATOM   1356  HD3 PRO A  92     -12.061  29.619 -30.901  1.00 56.17           H  
ATOM   1357  N   GLY A  93     -14.967  25.331 -31.612  1.00 58.09           N  
ATOM   1358  H   GLY A  93     -15.195  24.935 -30.711  1.00 58.09           H  
ATOM   1359  CA  GLY A  93     -15.438  24.630 -32.818  1.00 58.09           C  
ATOM   1360  HA2 GLY A  93     -16.396  24.163 -32.586  1.00 58.09           H  
ATOM   1361  HA3 GLY A  93     -15.609  25.355 -33.613  1.00 58.09           H  
ATOM   1362  C   GLY A  93     -14.530  23.532 -33.386  1.00 58.09           C  
ATOM   1363  O   GLY A  93     -14.807  23.051 -34.484  1.00 58.09           O  
ATOM   1364  N   LEU A  94     -13.480  23.110 -32.675  1.00 62.74           N  
ATOM   1365  H   LEU A  94     -13.279  23.544 -31.785  1.00 62.74           H  
ATOM   1366  CA  LEU A  94     -12.692  21.938 -33.072  1.00 62.74           C  
ATOM   1367  HA  LEU A  94     -12.572  21.980 -34.154  1.00 62.74           H  
ATOM   1368  C   LEU A  94     -13.426  20.625 -32.730  1.00 62.74           C  
ATOM   1369  CB  LEU A  94     -11.296  21.989 -32.429  1.00 62.74           C  
ATOM   1370  HB2 LEU A  94     -10.799  21.033 -32.594  1.00 62.74           H  
ATOM   1371  HB3 LEU A  94     -11.415  22.116 -31.353  1.00 62.74           H  
ATOM   1372  O   LEU A  94     -14.076  20.541 -31.685  1.00 62.74           O  
ATOM   1373  CG  LEU A  94     -10.388  23.107 -32.975  1.00 62.74           C  
ATOM   1374  HG  LEU A  94     -10.891  24.069 -32.880  1.00 62.74           H  
ATOM   1375  CD1 LEU A  94      -9.102  23.152 -32.156  1.00 62.74           C  
ATOM   1376 HD11 LEU A  94      -9.347  23.257 -31.099  1.00 62.74           H  
ATOM   1377 HD12 LEU A  94      -8.531  22.234 -32.294  1.00 62.74           H  
ATOM   1378 HD13 LEU A  94      -8.489  23.996 -32.472  1.00 62.74           H  
ATOM   1379  CD2 LEU A  94      -9.996  22.885 -34.437  1.00 62.74           C  
ATOM   1380 HD21 LEU A  94      -9.277  23.645 -34.744  1.00 62.74           H  
ATOM   1381 HD22 LEU A  94     -10.871  22.956 -35.084  1.00 62.74           H  
ATOM   1382 HD23 LEU A  94      -9.534  21.904 -34.548  1.00 62.74           H  
ATOM   1383  N   PRO A  95     -13.335  19.586 -33.583  1.00 51.11           N  
ATOM   1384  CA  PRO A  95     -13.943  18.289 -33.315  1.00 51.11           C  
ATOM   1385  HA  PRO A  95     -15.016  18.420 -33.177  1.00 51.11           H  
ATOM   1386  C   PRO A  95     -13.357  17.651 -32.046  1.00 51.11           C  
ATOM   1387  CB  PRO A  95     -13.704  17.445 -34.574  1.00 51.11           C  
ATOM   1388  HB2 PRO A  95     -14.557  17.549 -35.245  1.00 51.11           H  
ATOM   1389  HB3 PRO A  95     -13.533  16.394 -34.340  1.00 51.11           H  
ATOM   1390  O   PRO A  95     -12.136  17.590 -31.861  1.00 51.11           O  
ATOM   1391  CG  PRO A  95     -12.475  18.089 -35.216  1.00 51.11           C  
ATOM   1392  HG2 PRO A  95     -12.453  17.942 -36.296  1.00 51.11           H  
ATOM   1393  HG3 PRO A  95     -11.571  17.687 -34.758  1.00 51.11           H  
ATOM   1394  CD  PRO A  95     -12.621  19.562 -34.848  1.00 51.11           C  
ATOM   1395  HD2 PRO A  95     -11.639  20.027 -34.755  1.00 51.11           H  
ATOM   1396  HD3 PRO A  95     -13.210  20.078 -35.605  1.00 51.11           H  
ATOM   1397  N   LEU A  96     -14.251  17.153 -31.187  1.00 48.26           N  
ATOM   1398  H   LEU A  96     -15.230  17.262 -31.409  1.00 48.26           H  
ATOM   1399  CA  LEU A  96     -13.921  16.287 -30.058  1.00 48.26           C  
ATOM   1400  HA  LEU A  96     -13.012  16.638 -29.569  1.00 48.26           H  
ATOM   1401  C   LEU A  96     -13.669  14.883 -30.618  1.00 48.26           C  
ATOM   1402  CB  LEU A  96     -15.085  16.287 -29.042  1.00 48.26           C  
ATOM   1403  HB2 LEU A  96     -15.990  15.971 -29.562  1.00 48.26           H  
ATOM   1404  HB3 LEU A  96     -14.876  15.541 -28.275  1.00 48.26           H  
ATOM   1405  O   LEU A  96     -14.611  14.194 -30.999  1.00 48.26           O  
ATOM   1406  CG  LEU A  96     -15.364  17.636 -28.353  1.00 48.26           C  
ATOM   1407  HG  LEU A  96     -15.467  18.416 -29.108  1.00 48.26           H  
ATOM   1408  CD1 LEU A  96     -16.676  17.560 -27.570  1.00 48.26           C  
ATOM   1409 HD11 LEU A  96     -16.607  16.794 -26.798  1.00 48.26           H  
ATOM   1410 HD12 LEU A  96     -16.887  18.525 -27.109  1.00 48.26           H  
ATOM   1411 HD13 LEU A  96     -17.493  17.310 -28.248  1.00 48.26           H  
ATOM   1412  CD2 LEU A  96     -14.252  18.031 -27.379  1.00 48.26           C  
ATOM   1413 HD21 LEU A  96     -14.129  17.262 -26.616  1.00 48.26           H  
ATOM   1414 HD22 LEU A  96     -14.503  18.983 -26.911  1.00 48.26           H  
ATOM   1415 HD23 LEU A  96     -13.314  18.157 -27.919  1.00 48.26           H  
ATOM   1416  N   SER A  97     -12.405  14.481 -30.730  1.00 41.65           N  
ATOM   1417  H   SER A  97     -11.669  15.094 -30.409  1.00 41.65           H  
ATOM   1418  CA  SER A  97     -12.058  13.098 -31.059  1.00 41.65           C  
ATOM   1419  HA  SER A  97     -12.834  12.671 -31.696  1.00 41.65           H  
ATOM   1420  C   SER A  97     -11.983  12.285 -29.770  1.00 41.65           C  
ATOM   1421  CB  SER A  97     -10.744  13.033 -31.841  1.00 41.65           C  
ATOM   1422  HB2 SER A  97      -9.911  13.325 -31.201  1.00 41.65           H  
ATOM   1423  HB3 SER A  97     -10.800  13.722 -32.684  1.00 41.65           H  
ATOM   1424  O   SER A  97     -11.298  12.683 -28.830  1.00 41.65           O  
ATOM   1425  OG  SER A  97     -10.536  11.728 -32.342  1.00 41.65           O  
ATOM   1426  HG  SER A  97     -10.165  11.173 -31.652  1.00 41.65           H  
ATOM   1427  N   GLU A  98     -12.673  11.147 -29.726  1.00 31.40           N  
ATOM   1428  H   GLU A  98     -13.236  10.890 -30.524  1.00 31.40           H  
ATOM   1429  CA  GLU A  98     -12.550  10.150 -28.662  1.00 31.40           C  
ATOM   1430  HA  GLU A  98     -12.643  10.627 -27.687  1.00 31.40           H  
ATOM   1431  C   GLU A  98     -11.167   9.483 -28.752  1.00 31.40           C  
ATOM   1432  CB  GLU A  98     -13.665   9.088 -28.808  1.00 31.40           C  
ATOM   1433  HB2 GLU A  98     -13.464   8.281 -28.103  1.00 31.40           H  
ATOM   1434  HB3 GLU A  98     -13.628   8.681 -29.818  1.00 31.40           H  
ATOM   1435  O   GLU A  98     -11.015   8.502 -29.470  1.00 31.40           O  
ATOM   1436  CG  GLU A  98     -15.084   9.612 -28.536  1.00 31.40           C  
ATOM   1437  HG2 GLU A  98     -15.292  10.436 -29.219  1.00 31.40           H  
ATOM   1438  HG3 GLU A  98     -15.116  10.003 -27.519  1.00 31.40           H  
ATOM   1439  CD  GLU A  98     -16.178   8.537 -28.710  1.00 31.40           C  
ATOM   1440  OE1 GLU A  98     -17.310   8.799 -28.245  1.00 31.40           O  
ATOM   1441  OE2 GLU A  98     -15.898   7.477 -29.316  1.00 31.40           O  
ATOM   1442  N   MET A  99     -10.134  10.022 -28.090  1.00 35.82           N  
ATOM   1443  H   MET A  99     -10.239  10.946 -27.696  1.00 35.82           H  
ATOM   1444  CA  MET A  99      -8.913   9.264 -27.766  1.00 35.82           C  
ATOM   1445  HA  MET A  99      -9.249   8.341 -27.293  1.00 35.82           H  
ATOM   1446  C   MET A  99      -8.003   9.980 -26.748  1.00 35.82           C  
ATOM   1447  CB  MET A  99      -8.119   8.868 -29.036  1.00 35.82           C  
ATOM   1448  HB2 MET A  99      -8.545   9.350 -29.916  1.00 35.82           H  
ATOM   1449  HB3 MET A  99      -7.081   9.192 -28.953  1.00 35.82           H  
ATOM   1450  O   MET A  99      -7.612  11.125 -26.939  1.00 35.82           O  
ATOM   1451  CG  MET A  99      -8.136   7.341 -29.236  1.00 35.82           C  
ATOM   1452  HG2 MET A  99      -9.148   6.968 -29.079  1.00 35.82           H  
ATOM   1453  HG3 MET A  99      -7.495   6.889 -28.479  1.00 35.82           H  
ATOM   1454  SD  MET A  99      -7.593   6.759 -30.866  1.00 35.82           S  
ATOM   1455  CE  MET A  99      -7.650   4.974 -30.562  1.00 35.82           C  
ATOM   1456  HE1 MET A  99      -8.664   4.683 -30.287  1.00 35.82           H  
ATOM   1457  HE2 MET A  99      -7.348   4.442 -31.465  1.00 35.82           H  
ATOM   1458  HE3 MET A  99      -6.966   4.724 -29.751  1.00 35.82           H  
ATOM   1459  N   GLU A 100      -7.687   9.226 -25.688  1.00 29.67           N  
ATOM   1460  H   GLU A 100      -8.161   8.334 -25.678  1.00 29.67           H  
ATOM   1461  CA  GLU A 100      -6.505   9.252 -24.805  1.00 29.67           C  
ATOM   1462  HA  GLU A 100      -6.749   8.563 -23.996  1.00 29.67           H  
ATOM   1463  C   GLU A 100      -6.148  10.547 -24.046  1.00 29.67           C  
ATOM   1464  CB  GLU A 100      -5.316   8.573 -25.506  1.00 29.67           C  
ATOM   1465  HB2 GLU A 100      -5.111   9.067 -26.455  1.00 29.67           H  
ATOM   1466  HB3 GLU A 100      -4.439   8.650 -24.863  1.00 29.67           H  
ATOM   1467  O   GLU A 100      -5.360  11.386 -24.473  1.00 29.67           O  
ATOM   1468  CG  GLU A 100      -5.631   7.079 -25.730  1.00 29.67           C  
ATOM   1469  HG2 GLU A 100      -6.460   6.986 -26.432  1.00 29.67           H  
ATOM   1470  HG3 GLU A 100      -5.959   6.650 -24.783  1.00 29.67           H  
ATOM   1471  CD  GLU A 100      -4.446   6.261 -26.258  1.00 29.67           C  
ATOM   1472  OE1 GLU A 100      -4.374   5.067 -25.880  1.00 29.67           O  
ATOM   1473  OE2 GLU A 100      -3.650   6.809 -27.048  1.00 29.67           O  
ATOM   1474  N   ALA A 101      -6.680  10.645 -22.822  1.00 31.90           N  
ATOM   1475  H   ALA A 101      -7.321   9.922 -22.527  1.00 31.90           H  
ATOM   1476  CA  ALA A 101      -6.300  11.633 -21.818  1.00 31.90           C  
ATOM   1477  HA  ALA A 101      -6.309  12.619 -22.284  1.00 31.90           H  
ATOM   1478  C   ALA A 101      -4.878  11.381 -21.271  1.00 31.90           C  
ATOM   1479  CB  ALA A 101      -7.366  11.614 -20.709  1.00 31.90           C  
ATOM   1480  HB1 ALA A 101      -8.341  11.858 -21.129  1.00 31.90           H  
ATOM   1481  HB2 ALA A 101      -7.110  12.355 -19.952  1.00 31.90           H  
ATOM   1482  HB3 ALA A 101      -7.404  10.630 -20.243  1.00 31.90           H  
ATOM   1483  O   ALA A 101      -4.693  10.643 -20.302  1.00 31.90           O  
ATOM   1484  N   ASP A 102      -3.885  12.033 -21.876  1.00 27.15           N  
ATOM   1485  H   ASP A 102      -4.083  12.466 -22.767  1.00 27.15           H  
ATOM   1486  CA  ASP A 102      -2.558  12.259 -21.296  1.00 27.15           C  
ATOM   1487  HA  ASP A 102      -2.328  11.439 -20.615  1.00 27.15           H  
ATOM   1488  C   ASP A 102      -2.564  13.573 -20.490  1.00 27.15           C  
ATOM   1489  CB  ASP A 102      -1.484  12.242 -22.399  1.00 27.15           C  
ATOM   1490  HB2 ASP A 102      -1.564  11.307 -22.954  1.00 27.15           H  
ATOM   1491  HB3 ASP A 102      -1.666  13.065 -23.091  1.00 27.15           H  
ATOM   1492  O   ASP A 102      -2.603  14.680 -21.039  1.00 27.15           O  
ATOM   1493  CG  ASP A 102      -0.059  12.351 -21.837  1.00 27.15           C  
ATOM   1494  OD1 ASP A 102       0.118  12.059 -20.628  1.00 27.15           O  
ATOM   1495  OD2 ASP A 102       0.843  12.753 -22.603  1.00 27.15           O  
ATOM   1496  N   SER A 103      -2.588  13.468 -19.157  1.00 32.05           N  
ATOM   1497  H   SER A 103      -2.601  12.537 -18.767  1.00 32.05           H  
ATOM   1498  CA  SER A 103      -2.501  14.625 -18.260  1.00 32.05           C  
ATOM   1499  HA  SER A 103      -2.005  15.427 -18.806  1.00 32.05           H  
ATOM   1500  C   SER A 103      -1.623  14.338 -17.036  1.00 32.05           C  
ATOM   1501  CB  SER A 103      -3.898  15.160 -17.891  1.00 32.05           C  
ATOM   1502  HB2 SER A 103      -4.476  15.318 -18.801  1.00 32.05           H  
ATOM   1503  HB3 SER A 103      -3.781  16.119 -17.388  1.00 32.05           H  
ATOM   1504  O   SER A 103      -2.104  13.962 -15.961  1.00 32.05           O  
ATOM   1505  OG  SER A 103      -4.604  14.286 -17.035  1.00 32.05           O  
ATOM   1506  HG  SER A 103      -3.974  13.953 -16.392  1.00 32.05           H  
ATOM   1507  N   SER A 104      -0.317  14.567 -17.174  1.00 34.00           N  
ATOM   1508  H   SER A 104       0.060  14.673 -18.105  1.00 34.00           H  
ATOM   1509  CA  SER A 104       0.579  14.867 -16.052  1.00 34.00           C  
ATOM   1510  HA  SER A 104       0.103  14.574 -15.117  1.00 34.00           H  
ATOM   1511  C   SER A 104       0.831  16.378 -15.997  1.00 34.00           C  
ATOM   1512  CB  SER A 104       1.885  14.063 -16.141  1.00 34.00           C  
ATOM   1513  HB2 SER A 104       1.660  12.997 -16.125  1.00 34.00           H  
ATOM   1514  HB3 SER A 104       2.512  14.295 -15.281  1.00 34.00           H  
ATOM   1515  O   SER A 104       1.545  16.936 -16.827  1.00 34.00           O  
ATOM   1516  OG  SER A 104       2.589  14.370 -17.327  1.00 34.00           O  
ATOM   1517  HG  SER A 104       2.637  15.324 -17.419  1.00 34.00           H  
ATOM   1518  N   MET A 105       0.223  17.047 -15.018  1.00 32.52           N  
ATOM   1519  H   MET A 105      -0.373  16.524 -14.393  1.00 32.52           H  
ATOM   1520  CA  MET A 105       0.635  18.368 -14.541  1.00 32.52           C  
ATOM   1521  HA  MET A 105       1.348  18.822 -15.229  1.00 32.52           H  
ATOM   1522  C   MET A 105       1.332  18.165 -13.196  1.00 32.52           C  
ATOM   1523  CB  MET A 105      -0.582  19.300 -14.387  1.00 32.52           C  
ATOM   1524  HB2 MET A 105      -0.368  20.035 -13.611  1.00 32.52           H  
ATOM   1525  HB3 MET A 105      -1.458  18.729 -14.080  1.00 32.52           H  
ATOM   1526  O   MET A 105       0.688  17.743 -12.239  1.00 32.52           O  
ATOM   1527  CG  MET A 105      -0.885  20.070 -15.672  1.00 32.52           C  
ATOM   1528  HG2 MET A 105      -1.071  19.363 -16.480  1.00 32.52           H  
ATOM   1529  HG3 MET A 105      -0.001  20.655 -15.927  1.00 32.52           H  
ATOM   1530  SD  MET A 105      -2.303  21.194 -15.534  1.00 32.52           S  
ATOM   1531  CE  MET A 105      -1.736  22.475 -16.680  1.00 32.52           C  
ATOM   1532  HE1 MET A 105      -2.573  23.109 -16.973  1.00 32.52           H  
ATOM   1533  HE2 MET A 105      -0.956  23.073 -16.210  1.00 32.52           H  
ATOM   1534  HE3 MET A 105      -1.331  22.009 -17.577  1.00 32.52           H  
ATOM   1535  N   GLU A 106       2.629  18.466 -13.123  1.00 34.34           N  
ATOM   1536  H   GLU A 106       3.105  18.787 -13.954  1.00 34.34           H  
ATOM   1537  CA  GLU A 106       3.389  18.531 -11.871  1.00 34.34           C  
ATOM   1538  HA  GLU A 106       2.786  18.098 -11.073  1.00 34.34           H  
ATOM   1539  C   GLU A 106       3.661  20.001 -11.513  1.00 34.34           C  
ATOM   1540  CB  GLU A 106       4.670  17.679 -11.969  1.00 34.34           C  
ATOM   1541  HB2 GLU A 106       4.382  16.692 -12.330  1.00 34.34           H  
ATOM   1542  HB3 GLU A 106       5.353  18.128 -12.690  1.00 34.34           H  
ATOM   1543  O   GLU A 106       3.990  20.823 -12.369  1.00 34.34           O  
ATOM   1544  CG  GLU A 106       5.382  17.518 -10.610  1.00 34.34           C  
ATOM   1545  HG2 GLU A 106       4.641  17.224  -9.867  1.00 34.34           H  
ATOM   1546  HG3 GLU A 106       5.782  18.487 -10.312  1.00 34.34           H  
ATOM   1547  CD  GLU A 106       6.521  16.476 -10.608  1.00 34.34           C  
ATOM   1548  OE1 GLU A 106       7.187  16.353  -9.551  1.00 34.34           O  
ATOM   1549  OE2 GLU A 106       6.740  15.820 -11.650  1.00 34.34           O  
ATOM   1550  N   ALA A 107       3.507  20.335 -10.234  1.00 32.20           N  
ATOM   1551  H   ALA A 107       3.269  19.599  -9.584  1.00 32.20           H  
ATOM   1552  CA  ALA A 107       3.866  21.614  -9.628  1.00 32.20           C  
ATOM   1553  HA  ALA A 107       4.639  22.101 -10.224  1.00 32.20           H  
ATOM   1554  C   ALA A 107       4.414  21.346  -8.209  1.00 32.20           C  
ATOM   1555  CB  ALA A 107       2.605  22.496  -9.590  1.00 32.20           C  
ATOM   1556  HB1 ALA A 107       2.197  22.587 -10.597  1.00 32.20           H  
ATOM   1557  HB2 ALA A 107       2.853  23.494  -9.228  1.00 32.20           H  
ATOM   1558  HB3 ALA A 107       1.855  22.044  -8.941  1.00 32.20           H  
ATOM   1559  O   ALA A 107       4.016  20.355  -7.599  1.00 32.20           O  
ATOM   1560  N   PRO A 108       5.112  22.299  -7.562  1.00 29.91           N  
ATOM   1561  CA  PRO A 108       6.439  22.863  -7.842  1.00 29.91           C  
ATOM   1562  HA  PRO A 108       6.872  22.402  -8.730  1.00 29.91           H  
ATOM   1563  C   PRO A 108       7.407  22.614  -6.629  1.00 29.91           C  
ATOM   1564  CB  PRO A 108       6.094  24.332  -8.138  1.00 29.91           C  
ATOM   1565  HB2 PRO A 108       6.901  25.043  -7.963  1.00 29.91           H  
ATOM   1566  HB3 PRO A 108       5.772  24.410  -9.176  1.00 29.91           H  
ATOM   1567  O   PRO A 108       7.024  21.945  -5.669  1.00 29.91           O  
ATOM   1568  CG  PRO A 108       4.902  24.643  -7.230  1.00 29.91           C  
ATOM   1569  HG2 PRO A 108       4.135  25.180  -7.786  1.00 29.91           H  
ATOM   1570  HG3 PRO A 108       5.220  25.225  -6.365  1.00 29.91           H  
ATOM   1571  CD  PRO A 108       4.388  23.278  -6.775  1.00 29.91           C  
ATOM   1572  HD2 PRO A 108       4.614  23.128  -5.719  1.00 29.91           H  
ATOM   1573  HD3 PRO A 108       3.312  23.202  -6.925  1.00 29.91           H  
ATOM   1574  N   PRO A 109       8.676  23.088  -6.623  1.00 31.05           N  
ATOM   1575  CA  PRO A 109       9.788  22.394  -5.960  1.00 31.05           C  
ATOM   1576  HA  PRO A 109       9.601  21.320  -5.969  1.00 31.05           H  
ATOM   1577  C   PRO A 109      10.070  22.827  -4.507  1.00 31.05           C  
ATOM   1578  CB  PRO A 109      10.993  22.696  -6.858  1.00 31.05           C  
ATOM   1579  HB2 PRO A 109      10.974  22.037  -7.726  1.00 31.05           H  
ATOM   1580  HB3 PRO A 109      11.942  22.599  -6.329  1.00 31.05           H  
ATOM   1581  O   PRO A 109       9.949  23.996  -4.149  1.00 31.05           O  
ATOM   1582  CG  PRO A 109      10.729  24.133  -7.300  1.00 31.05           C  
ATOM   1583  HG2 PRO A 109      11.214  24.356  -8.251  1.00 31.05           H  
ATOM   1584  HG3 PRO A 109      11.062  24.826  -6.528  1.00 31.05           H  
ATOM   1585  CD  PRO A 109       9.208  24.184  -7.420  1.00 31.05           C  
ATOM   1586  HD2 PRO A 109       8.930  24.051  -8.465  1.00 31.05           H  
ATOM   1587  HD3 PRO A 109       8.851  25.143  -7.044  1.00 31.05           H  
ATOM   1588  N   LEU A 110      10.589  21.898  -3.696  1.00 32.04           N  
ATOM   1589  H   LEU A 110      10.613  20.950  -4.043  1.00 32.04           H  
ATOM   1590  CA  LEU A 110      11.206  22.107  -2.372  1.00 32.04           C  
ATOM   1591  HA  LEU A 110      11.606  23.118  -2.287  1.00 32.04           H  
ATOM   1592  C   LEU A 110      12.351  21.077  -2.239  1.00 32.04           C  
ATOM   1593  CB  LEU A 110      10.137  21.849  -1.282  1.00 32.04           C  
ATOM   1594  HB2 LEU A 110       9.569  20.969  -1.582  1.00 32.04           H  
ATOM   1595  HB3 LEU A 110      10.633  21.588  -0.346  1.00 32.04           H  
ATOM   1596  O   LEU A 110      12.147  19.920  -2.559  1.00 32.04           O  
ATOM   1597  CG  LEU A 110       9.155  23.008  -1.009  1.00 32.04           C  
ATOM   1598  HG  LEU A 110       8.960  23.569  -1.923  1.00 32.04           H  
ATOM   1599  CD1 LEU A 110       7.812  22.482  -0.503  1.00 32.04           C  
ATOM   1600 HD11 LEU A 110       7.947  21.905   0.412  1.00 32.04           H  
ATOM   1601 HD12 LEU A 110       7.135  23.315  -0.316  1.00 32.04           H  
ATOM   1602 HD13 LEU A 110       7.364  21.846  -1.266  1.00 32.04           H  
ATOM   1603  CD2 LEU A 110       9.721  23.965   0.046  1.00 32.04           C  
ATOM   1604 HD21 LEU A 110       9.016  24.780   0.205  1.00 32.04           H  
ATOM   1605 HD22 LEU A 110      10.662  24.383  -0.312  1.00 32.04           H  
ATOM   1606 HD23 LEU A 110       9.879  23.438   0.987  1.00 32.04           H  
ATOM   1607  N   SER A 111      13.571  21.326  -1.762  1.00 35.53           N  
ATOM   1608  H   SER A 111      14.148  20.497  -1.789  1.00 35.53           H  
ATOM   1609  CA  SER A 111      14.269  22.507  -1.267  1.00 35.53           C  
ATOM   1610  HA  SER A 111      14.072  23.346  -1.935  1.00 35.53           H  
ATOM   1611  C   SER A 111      15.789  22.199  -1.261  1.00 35.53           C  
ATOM   1612  CB  SER A 111      13.773  22.851   0.144  1.00 35.53           C  
ATOM   1613  HB2 SER A 111      14.278  23.750   0.499  1.00 35.53           H  
ATOM   1614  HB3 SER A 111      12.701  23.046   0.112  1.00 35.53           H  
ATOM   1615  O   SER A 111      16.215  21.046  -1.297  1.00 35.53           O  
ATOM   1616  OG  SER A 111      14.020  21.794   1.043  1.00 35.53           O  
ATOM   1617  HG  SER A 111      13.573  21.003   0.733  1.00 35.53           H  
ATOM   1618  N   LYS A 112      16.604  23.258  -1.266  1.00 29.88           N  
ATOM   1619  H   LYS A 112      16.123  24.146  -1.242  1.00 29.88           H  
ATOM   1620  CA  LYS A 112      18.081  23.331  -1.315  1.00 29.88           C  
ATOM   1621  HA  LYS A 112      18.407  23.301  -2.355  1.00 29.88           H  
ATOM   1622  C   LYS A 112      18.840  22.225  -0.545  1.00 29.88           C  
ATOM   1623  CB  LYS A 112      18.456  24.694  -0.691  1.00 29.88           C  
ATOM   1624  HB2 LYS A 112      18.056  24.729   0.322  1.00 29.88           H  
ATOM   1625  HB3 LYS A 112      19.542  24.768  -0.619  1.00 29.88           H  
ATOM   1626  O   LYS A 112      18.777  22.187   0.680  1.00 29.88           O  
ATOM   1627  CG  LYS A 112      17.937  25.917  -1.472  1.00 29.88           C  
ATOM   1628  HG2 LYS A 112      18.515  26.021  -2.390  1.00 29.88           H  
ATOM   1629  HG3 LYS A 112      16.889  25.780  -1.739  1.00 29.88           H  
ATOM   1630  CD  LYS A 112      18.048  27.206  -0.644  1.00 29.88           C  
ATOM   1631  HD2 LYS A 112      17.451  27.097   0.261  1.00 29.88           H  
ATOM   1632  HD3 LYS A 112      19.089  27.371  -0.366  1.00 29.88           H  
ATOM   1633  CE  LYS A 112      17.530  28.395  -1.464  1.00 29.88           C  
ATOM   1634  HE2 LYS A 112      18.162  28.513  -2.344  1.00 29.88           H  
ATOM   1635  HE3 LYS A 112      16.523  28.164  -1.812  1.00 29.88           H  
ATOM   1636  NZ  LYS A 112      17.512  29.654  -0.675  1.00 29.88           N  
ATOM   1637  HZ1 LYS A 112      16.893  29.566   0.118  1.00 29.88           H  
ATOM   1638  HZ2 LYS A 112      18.436  29.886  -0.340  1.00 29.88           H  
ATOM   1639  HZ3 LYS A 112      17.177  30.419  -1.243  1.00 29.88           H  
ATOM   1640  N   ARG A 113      19.723  21.472  -1.223  1.00 34.01           N  
ATOM   1641  H   ARG A 113      19.698  21.496  -2.232  1.00 34.01           H  
ATOM   1642  CA  ARG A 113      20.873  20.795  -0.582  1.00 34.01           C  
ATOM   1643  HA  ARG A 113      20.879  21.113   0.461  1.00 34.01           H  
ATOM   1644  C   ARG A 113      22.193  21.278  -1.190  1.00 34.01           C  
ATOM   1645  CB  ARG A 113      20.698  19.265  -0.557  1.00 34.01           C  
ATOM   1646  HB2 ARG A 113      20.929  18.848  -1.537  1.00 34.01           H  
ATOM   1647  HB3 ARG A 113      19.656  19.043  -0.328  1.00 34.01           H  
ATOM   1648  O   ARG A 113      22.318  21.455  -2.398  1.00 34.01           O  
ATOM   1649  CG  ARG A 113      21.578  18.597   0.522  1.00 34.01           C  
ATOM   1650  HG2 ARG A 113      21.430  19.107   1.474  1.00 34.01           H  
ATOM   1651  HG3 ARG A 113      22.626  18.678   0.235  1.00 34.01           H  
ATOM   1652  CD  ARG A 113      21.212  17.116   0.704  1.00 34.01           C  
ATOM   1653  HD2 ARG A 113      21.339  16.604  -0.250  1.00 34.01           H  
ATOM   1654  HD3 ARG A 113      20.162  17.052   0.992  1.00 34.01           H  
ATOM   1655  NE  ARG A 113      22.044  16.450   1.731  1.00 34.01           N  
ATOM   1656  HE  ARG A 113      22.817  16.975   2.114  1.00 34.01           H  
ATOM   1657  NH1 ARG A 113      20.939  14.428   1.748  1.00 34.01           N  
ATOM   1658 HH11 ARG A 113      20.849  13.481   2.087  1.00 34.01           H  
ATOM   1659 HH12 ARG A 113      20.282  14.766   1.060  1.00 34.01           H  
ATOM   1660  NH2 ARG A 113      22.711  14.715   3.062  1.00 34.01           N  
ATOM   1661 HH21 ARG A 113      23.481  15.258   3.425  1.00 34.01           H  
ATOM   1662 HH22 ARG A 113      22.581  13.765   3.379  1.00 34.01           H  
ATOM   1663  CZ  ARG A 113      21.894  15.208   2.173  1.00 34.01           C  
ATOM   1664  N   ALA A 114      23.125  21.591  -0.295  1.00 33.83           N  
ATOM   1665  H   ALA A 114      22.922  21.354   0.666  1.00 33.83           H  
ATOM   1666  CA  ALA A 114      24.336  22.368  -0.515  1.00 33.83           C  
ATOM   1667  HA  ALA A 114      24.041  23.359  -0.861  1.00 33.83           H  
ATOM   1668  C   ALA A 114      25.305  21.767  -1.552  1.00 33.83           C  
ATOM   1669  CB  ALA A 114      25.013  22.518   0.853  1.00 33.83           C  
ATOM   1670  HB1 ALA A 114      25.325  21.542   1.225  1.00 33.83           H  
ATOM   1671  HB2 ALA A 114      24.328  22.976   1.567  1.00 33.83           H  
ATOM   1672  HB3 ALA A 114      25.894  23.152   0.759  1.00 33.83           H  
ATOM   1673  O   ALA A 114      25.594  20.573  -1.537  1.00 33.83           O  
ATOM   1674  N   LYS A 115      25.859  22.642  -2.402  1.00 30.73           N  
ATOM   1675  H   LYS A 115      25.575  23.607  -2.317  1.00 30.73           H  
ATOM   1676  CA  LYS A 115      26.990  22.358  -3.294  1.00 30.73           C  
ATOM   1677  HA  LYS A 115      26.789  21.455  -3.870  1.00 30.73           H  
ATOM   1678  C   LYS A 115      28.255  22.125  -2.460  1.00 30.73           C  
ATOM   1679  CB  LYS A 115      27.211  23.549  -4.256  1.00 30.73           C  
ATOM   1680  HB2 LYS A 115      28.183  23.425  -4.733  1.00 30.73           H  
ATOM   1681  HB3 LYS A 115      27.241  24.474  -3.680  1.00 30.73           H  
ATOM   1682  O   LYS A 115      28.758  23.066  -1.850  1.00 30.73           O  
ATOM   1683  CG  LYS A 115      26.154  23.673  -5.368  1.00 30.73           C  
ATOM   1684  HG2 LYS A 115      25.163  23.746  -4.921  1.00 30.73           H  
ATOM   1685  HG3 LYS A 115      26.192  22.778  -5.989  1.00 30.73           H  
ATOM   1686  CD  LYS A 115      26.401  24.914  -6.247  1.00 30.73           C  
ATOM   1687  HD2 LYS A 115      26.284  25.811  -5.638  1.00 30.73           H  
ATOM   1688  HD3 LYS A 115      27.419  24.879  -6.636  1.00 30.73           H  
ATOM   1689  CE  LYS A 115      25.409  24.947  -7.421  1.00 30.73           C  
ATOM   1690  HE2 LYS A 115      24.395  24.916  -7.022  1.00 30.73           H  
ATOM   1691  HE3 LYS A 115      25.551  24.044  -8.015  1.00 30.73           H  
ATOM   1692  NZ  LYS A 115      25.577  26.147  -8.285  1.00 30.73           N  
ATOM   1693  HZ1 LYS A 115      24.920  26.120  -9.052  1.00 30.73           H  
ATOM   1694  HZ2 LYS A 115      25.417  26.999  -7.767  1.00 30.73           H  
ATOM   1695  HZ3 LYS A 115      26.504  26.176  -8.684  1.00 30.73           H  
ATOM   1696  N   MET A 116      28.795  20.907  -2.471  1.00 30.45           N  
ATOM   1697  H   MET A 116      28.299  20.167  -2.946  1.00 30.45           H  
ATOM   1698  CA  MET A 116      30.208  20.689  -2.145  1.00 30.45           C  
ATOM   1699  HA  MET A 116      30.469  21.294  -1.277  1.00 30.45           H  
ATOM   1700  C   MET A 116      31.068  21.171  -3.320  1.00 30.45           C  
ATOM   1701  CB  MET A 116      30.491  19.222  -1.794  1.00 30.45           C  
ATOM   1702  HB2 MET A 116      31.568  19.059  -1.827  1.00 30.45           H  
ATOM   1703  HB3 MET A 116      30.018  18.565  -2.524  1.00 30.45           H  
ATOM   1704  O   MET A 116      30.733  20.949  -4.483  1.00 30.45           O  
ATOM   1705  CG  MET A 116      29.990  18.886  -0.384  1.00 30.45           C  
ATOM   1706  HG2 MET A 116      30.477  19.548   0.332  1.00 30.45           H  
ATOM   1707  HG3 MET A 116      28.918  19.076  -0.344  1.00 30.45           H  
ATOM   1708  SD  MET A 116      30.271  17.173   0.141  1.00 30.45           S  
ATOM   1709  CE  MET A 116      32.085  17.109   0.211  1.00 30.45           C  
ATOM   1710  HE1 MET A 116      32.396  16.144   0.613  1.00 30.45           H  
ATOM   1711  HE2 MET A 116      32.503  17.225  -0.788  1.00 30.45           H  
ATOM   1712  HE3 MET A 116      32.460  17.901   0.858  1.00 30.45           H  
ATOM   1713  N   SER A 117      32.141  21.895  -3.009  1.00 35.37           N  
ATOM   1714  H   SER A 117      32.415  21.972  -2.040  1.00 35.37           H  
ATOM   1715  CA  SER A 117      33.007  22.553  -3.983  1.00 35.37           C  
ATOM   1716  HA  SER A 117      32.369  23.035  -4.724  1.00 35.37           H  
ATOM   1717  C   SER A 117      33.913  21.560  -4.719  1.00 35.37           C  
ATOM   1718  CB  SER A 117      33.824  23.653  -3.291  1.00 35.37           C  
ATOM   1719  HB2 SER A 117      34.468  24.144  -4.021  1.00 35.37           H  
ATOM   1720  HB3 SER A 117      33.143  24.391  -2.868  1.00 35.37           H  
ATOM   1721  O   SER A 117      34.410  20.583  -4.161  1.00 35.37           O  
ATOM   1722  OG  SER A 117      34.615  23.101  -2.258  1.00 35.37           O  
ATOM   1723  HG  SER A 117      35.053  23.802  -1.769  1.00 35.37           H  
ATOM   1724  N   ALA A 118      34.182  21.862  -5.989  1.00 40.40           N  
ATOM   1725  H   ALA A 118      33.720  22.668  -6.384  1.00 40.40           H  
ATOM   1726  CA  ALA A 118      35.018  21.089  -6.909  1.00 40.40           C  
ATOM   1727  HA  ALA A 118      34.647  20.065  -6.925  1.00 40.40           H  
ATOM   1728  C   ALA A 118      36.519  21.011  -6.526  1.00 40.40           C  
ATOM   1729  CB  ALA A 118      34.808  21.698  -8.303  1.00 40.40           C  
ATOM   1730  HB1 ALA A 118      33.750  21.679  -8.566  1.00 40.40           H  
ATOM   1731  HB2 ALA A 118      35.358  21.116  -9.042  1.00 40.40           H  
ATOM   1732  HB3 ALA A 118      35.173  22.725  -8.327  1.00 40.40           H  
ATOM   1733  O   ALA A 118      37.319  20.469  -7.281  1.00 40.40           O  
ATOM   1734  N   ALA A 119      36.916  21.519  -5.355  1.00 37.86           N  
ATOM   1735  H   ALA A 119      36.205  21.848  -4.718  1.00 37.86           H  
ATOM   1736  CA  ALA A 119      38.311  21.607  -4.921  1.00 37.86           C  
ATOM   1737  HA  ALA A 119      38.947  21.655  -5.805  1.00 37.86           H  
ATOM   1738  C   ALA A 119      38.803  20.392  -4.108  1.00 37.86           C  
ATOM   1739  CB  ALA A 119      38.485  22.930  -4.168  1.00 37.86           C  
ATOM   1740  HB1 ALA A 119      37.876  22.929  -3.264  1.00 37.86           H  
ATOM   1741  HB2 ALA A 119      38.192  23.764  -4.806  1.00 37.86           H  
ATOM   1742  HB3 ALA A 119      39.532  23.055  -3.889  1.00 37.86           H  
ATOM   1743  O   ALA A 119      39.984  20.311  -3.789  1.00 37.86           O  
ATOM   1744  N   GLN A 120      37.935  19.422  -3.795  1.00 38.13           N  
ATOM   1745  H   GLN A 120      36.963  19.557  -4.033  1.00 38.13           H  
ATOM   1746  CA  GLN A 120      38.290  18.262  -2.959  1.00 38.13           C  
ATOM   1747  HA  GLN A 120      39.259  18.470  -2.505  1.00 38.13           H  
ATOM   1748  C   GLN A 120      38.513  16.958  -3.750  1.00 38.13           C  
ATOM   1749  CB  GLN A 120      37.278  18.151  -1.803  1.00 38.13           C  
ATOM   1750  HB2 GLN A 120      36.562  17.353  -2.002  1.00 38.13           H  
ATOM   1751  HB3 GLN A 120      36.723  19.086  -1.730  1.00 38.13           H  
ATOM   1752  O   GLN A 120      38.684  15.897  -3.157  1.00 38.13           O  
ATOM   1753  CG  GLN A 120      37.979  17.906  -0.457  1.00 38.13           C  
ATOM   1754  HG2 GLN A 120      38.799  18.614  -0.333  1.00 38.13           H  
ATOM   1755  HG3 GLN A 120      38.393  16.898  -0.452  1.00 38.13           H  
ATOM   1756  CD  GLN A 120      37.046  18.078   0.740  1.00 38.13           C  
ATOM   1757  NE2 GLN A 120      37.315  17.415   1.843  1.00 38.13           N  
ATOM   1758 HE21 GLN A 120      38.106  16.789   1.892  1.00 38.13           H  
ATOM   1759 HE22 GLN A 120      36.679  17.560   2.614  1.00 38.13           H  
ATOM   1760  OE1 GLN A 120      36.076  18.818   0.725  1.00 38.13           O  
ATOM   1761  N   LYS A 121      38.556  17.034  -5.090  1.00 33.99           N  
ATOM   1762  H   LYS A 121      38.422  17.945  -5.504  1.00 33.99           H  
ATOM   1763  CA  LYS A 121      38.718  15.878  -5.996  1.00 33.99           C  
ATOM   1764  HA  LYS A 121      38.629  14.976  -5.391  1.00 33.99           H  
ATOM   1765  C   LYS A 121      40.114  15.761  -6.644  1.00 33.99           C  
ATOM   1766  CB  LYS A 121      37.556  15.859  -7.018  1.00 33.99           C  
ATOM   1767  HB2 LYS A 121      37.882  16.316  -7.953  1.00 33.99           H  
ATOM   1768  HB3 LYS A 121      36.724  16.447  -6.631  1.00 33.99           H  
ATOM   1769  O   LYS A 121      40.275  14.985  -7.575  1.00 33.99           O  
ATOM   1770  CG  LYS A 121      37.033  14.435  -7.284  1.00 33.99           C  
ATOM   1771  HG2 LYS A 121      37.842  13.816  -7.671  1.00 33.99           H  
ATOM   1772  HG3 LYS A 121      36.689  14.007  -6.342  1.00 33.99           H  
ATOM   1773  CD  LYS A 121      35.868  14.421  -8.289  1.00 33.99           C  
ATOM   1774  HD2 LYS A 121      35.076  15.081  -7.937  1.00 33.99           H  
ATOM   1775  HD3 LYS A 121      36.233  14.782  -9.251  1.00 33.99           H  
ATOM   1776  CE  LYS A 121      35.320  12.993  -8.443  1.00 33.99           C  
ATOM   1777  HE2 LYS A 121      36.152  12.333  -8.686  1.00 33.99           H  
ATOM   1778  HE3 LYS A 121      34.915  12.669  -7.484  1.00 33.99           H  
ATOM   1779  NZ  LYS A 121      34.279  12.891  -9.501  1.00 33.99           N  
ATOM   1780  HZ1 LYS A 121      33.488  13.486  -9.303  1.00 33.99           H  
ATOM   1781  HZ2 LYS A 121      34.661  13.145 -10.401  1.00 33.99           H  
ATOM   1782  HZ3 LYS A 121      33.948  11.940  -9.579  1.00 33.99           H  
ATOM   1783  N   VAL A 122      41.117  16.519  -6.176  1.00 35.45           N  
ATOM   1784  H   VAL A 122      40.912  17.136  -5.403  1.00 35.45           H  
ATOM   1785  CA  VAL A 122      42.421  16.677  -6.872  1.00 35.45           C  
ATOM   1786  HA  VAL A 122      42.397  16.076  -7.781  1.00 35.45           H  
ATOM   1787  C   VAL A 122      43.637  16.117  -6.100  1.00 35.45           C  
ATOM   1788  CB  VAL A 122      42.593  18.146  -7.355  1.00 35.45           C  
ATOM   1789  HB  VAL A 122      42.573  18.805  -6.487  1.00 35.45           H  
ATOM   1790  O   VAL A 122      44.752  16.182  -6.596  1.00 35.45           O  
ATOM   1791  CG1 VAL A 122      43.872  18.440  -8.154  1.00 35.45           C  
ATOM   1792 HG11 VAL A 122      44.005  17.696  -8.939  1.00 35.45           H  
ATOM   1793 HG12 VAL A 122      43.824  19.432  -8.604  1.00 35.45           H  
ATOM   1794 HG13 VAL A 122      44.741  18.434  -7.496  1.00 35.45           H  
ATOM   1795  CG2 VAL A 122      41.427  18.535  -8.284  1.00 35.45           C  
ATOM   1796 HG21 VAL A 122      40.477  18.500  -7.750  1.00 35.45           H  
ATOM   1797 HG22 VAL A 122      41.559  19.554  -8.647  1.00 35.45           H  
ATOM   1798 HG23 VAL A 122      41.388  17.856  -9.136  1.00 35.45           H  
ATOM   1799  N   MET A 123      43.485  15.507  -4.917  1.00 33.97           N  
ATOM   1800  H   MET A 123      42.555  15.386  -4.543  1.00 33.97           H  
ATOM   1801  CA  MET A 123      44.648  15.152  -4.068  1.00 33.97           C  
ATOM   1802  HA  MET A 123      45.556  15.176  -4.670  1.00 33.97           H  
ATOM   1803  C   MET A 123      44.620  13.723  -3.503  1.00 33.97           C  
ATOM   1804  CB  MET A 123      44.838  16.218  -2.971  1.00 33.97           C  
ATOM   1805  HB2 MET A 123      45.615  15.899  -2.276  1.00 33.97           H  
ATOM   1806  HB3 MET A 123      43.907  16.322  -2.414  1.00 33.97           H  
ATOM   1807  O   MET A 123      44.768  13.527  -2.300  1.00 33.97           O  
ATOM   1808  CG  MET A 123      45.248  17.591  -3.521  1.00 33.97           C  
ATOM   1809  HG2 MET A 123      45.090  18.333  -2.739  1.00 33.97           H  
ATOM   1810  HG3 MET A 123      44.590  17.863  -4.346  1.00 33.97           H  
ATOM   1811  SD  MET A 123      46.967  17.739  -4.087  1.00 33.97           S  
ATOM   1812  CE  MET A 123      47.818  18.006  -2.507  1.00 33.97           C  
ATOM   1813  HE1 MET A 123      47.167  18.536  -1.812  1.00 33.97           H  
ATOM   1814  HE2 MET A 123      48.717  18.598  -2.680  1.00 33.97           H  
ATOM   1815  HE3 MET A 123      48.100  17.044  -2.079  1.00 33.97           H  
ATOM   1816  N   ALA A 124      44.475  12.707  -4.357  1.00 33.74           N  
ATOM   1817  H   ALA A 124      44.326  12.902  -5.336  1.00 33.74           H  
ATOM   1818  CA  ALA A 124      44.738  11.322  -3.960  1.00 33.74           C  
ATOM   1819  HA  ALA A 124      45.412  11.320  -3.103  1.00 33.74           H  
ATOM   1820  C   ALA A 124      45.440  10.536  -5.081  1.00 33.74           C  
ATOM   1821  CB  ALA A 124      43.431  10.662  -3.495  1.00 33.74           C  
ATOM   1822  HB1 ALA A 124      42.710  10.646  -4.312  1.00 33.74           H  
ATOM   1823  HB2 ALA A 124      43.012  11.217  -2.655  1.00 33.74           H  
ATOM   1824  HB3 ALA A 124      43.630   9.638  -3.179  1.00 33.74           H  
ATOM   1825  O   ALA A 124      44.796  10.050  -6.004  1.00 33.74           O  
ATOM   1826  N   GLY A 125      46.764  10.383  -4.954  1.00 31.88           N  
ATOM   1827  H   GLY A 125      47.213  10.900  -4.211  1.00 31.88           H  
ATOM   1828  CA  GLY A 125      47.438   9.157  -5.399  1.00 31.88           C  
ATOM   1829  HA2 GLY A 125      48.076   8.810  -4.587  1.00 31.88           H  
ATOM   1830  HA3 GLY A 125      46.692   8.380  -5.566  1.00 31.88           H  
ATOM   1831  C   GLY A 125      48.310   9.212  -6.654  1.00 31.88           C  
ATOM   1832  O   GLY A 125      48.205   8.336  -7.503  1.00 31.88           O  
ATOM   1833  N   GLN A 126      49.218  10.183  -6.754  1.00 29.54           N  
ATOM   1834  H   GLN A 126      49.241  10.886  -6.030  1.00 29.54           H  
ATOM   1835  CA  GLN A 126      50.371  10.120  -7.656  1.00 29.54           C  
ATOM   1836  HA  GLN A 126      50.039   9.791  -8.640  1.00 29.54           H  
ATOM   1837  C   GLN A 126      51.399   9.114  -7.095  1.00 29.54           C  
ATOM   1838  CB  GLN A 126      50.934  11.553  -7.765  1.00 29.54           C  
ATOM   1839  HB2 GLN A 126      51.397  11.829  -6.817  1.00 29.54           H  
ATOM   1840  HB3 GLN A 126      50.098  12.233  -7.928  1.00 29.54           H  
ATOM   1841  O   GLN A 126      52.034   9.388  -6.081  1.00 29.54           O  
ATOM   1842  CG  GLN A 126      51.935  11.795  -8.905  1.00 29.54           C  
ATOM   1843  HG2 GLN A 126      51.465  11.530  -9.851  1.00 29.54           H  
ATOM   1844  HG3 GLN A 126      52.814  11.166  -8.763  1.00 29.54           H  
ATOM   1845  CD  GLN A 126      52.387  13.259  -8.963  1.00 29.54           C  
ATOM   1846  NE2 GLN A 126      52.828  13.748 -10.102  1.00 29.54           N  
ATOM   1847 HE21 GLN A 126      52.852  13.186 -10.941  1.00 29.54           H  
ATOM   1848 HE22 GLN A 126      53.100  14.720 -10.074  1.00 29.54           H  
ATOM   1849  OE1 GLN A 126      52.360  13.999  -7.996  1.00 29.54           O  
ATOM   1850  N   HIS A 127      51.584   7.957  -7.737  1.00 32.83           N  
ATOM   1851  H   HIS A 127      50.929   7.684  -8.455  1.00 32.83           H  
ATOM   1852  CA  HIS A 127      52.789   7.138  -7.558  1.00 32.83           C  
ATOM   1853  HA  HIS A 127      53.608   7.814  -7.315  1.00 32.83           H  
ATOM   1854  C   HIS A 127      53.143   6.443  -8.877  1.00 32.83           C  
ATOM   1855  CB  HIS A 127      52.656   6.152  -6.380  1.00 32.83           C  
ATOM   1856  HB2 HIS A 127      51.735   6.354  -5.833  1.00 32.83           H  
ATOM   1857  HB3 HIS A 127      52.598   5.126  -6.745  1.00 32.83           H  
ATOM   1858  O   HIS A 127      52.435   5.558  -9.348  1.00 32.83           O  
ATOM   1859  CG  HIS A 127      53.814   6.269  -5.416  1.00 32.83           C  
ATOM   1860  CD2 HIS A 127      53.821   6.983  -4.247  1.00 32.83           C  
ATOM   1861  HD2 HIS A 127      52.994   7.551  -3.848  1.00 32.83           H  
ATOM   1862  ND1 HIS A 127      55.077   5.740  -5.573  1.00 32.83           N  
ATOM   1863  HD1 HIS A 127      55.388   5.148  -6.330  1.00 32.83           H  
ATOM   1864  CE1 HIS A 127      55.818   6.113  -4.514  1.00 32.83           C  
ATOM   1865  HE1 HIS A 127      56.848   5.837  -4.348  1.00 32.83           H  
ATOM   1866  NE2 HIS A 127      55.095   6.873  -3.679  1.00 32.83           N  
ATOM   1867  N   GLY A 128      54.231   6.897  -9.499  1.00 29.14           N  
ATOM   1868  H   GLY A 128      54.782   7.604  -9.033  1.00 29.14           H  
ATOM   1869  CA  GLY A 128      54.779   6.307 -10.713  1.00 29.14           C  
ATOM   1870  HA2 GLY A 128      55.342   7.060 -11.264  1.00 29.14           H  
ATOM   1871  HA3 GLY A 128      53.964   5.959 -11.349  1.00 29.14           H  
ATOM   1872  C   GLY A 128      55.712   5.138 -10.410  1.00 29.14           C  
ATOM   1873  O   GLY A 128      56.477   5.188  -9.447  1.00 29.14           O  
ATOM   1874  N   SER A 129      55.692   4.119 -11.271  1.00 31.94           N  
ATOM   1875  H   SER A 129      54.882   4.021 -11.866  1.00 31.94           H  
ATOM   1876  CA  SER A 129      56.895   3.400 -11.712  1.00 31.94           C  
ATOM   1877  HA  SER A 129      57.628   4.149 -12.012  1.00 31.94           H  
ATOM   1878  C   SER A 129      56.623   2.510 -12.931  1.00 31.94           C  
ATOM   1879  CB  SER A 129      57.546   2.565 -10.604  1.00 31.94           C  
ATOM   1880  HB2 SER A 129      58.115   1.746 -11.045  1.00 31.94           H  
ATOM   1881  HB3 SER A 129      56.789   2.156  -9.935  1.00 31.94           H  
ATOM   1882  O   SER A 129      55.701   1.706 -12.947  1.00 31.94           O  
ATOM   1883  OG  SER A 129      58.442   3.405  -9.902  1.00 31.94           O  
ATOM   1884  HG  SER A 129      57.905   4.086  -9.490  1.00 31.94           H  
ATOM   1885  N   ALA A 130      57.458   2.753 -13.942  1.00 29.72           N  
ATOM   1886  H   ALA A 130      58.064   3.540 -13.761  1.00 29.72           H  
ATOM   1887  CA  ALA A 130      57.947   1.944 -15.059  1.00 29.72           C  
ATOM   1888  HA  ALA A 130      57.923   2.599 -15.929  1.00 29.72           H  
ATOM   1889  C   ALA A 130      57.263   0.620 -15.488  1.00 29.72           C  
ATOM   1890  CB  ALA A 130      59.431   1.695 -14.756  1.00 29.72           C  
ATOM   1891  HB1 ALA A 130      59.523   1.061 -13.875  1.00 29.72           H  
ATOM   1892  HB2 ALA A 130      59.951   2.637 -14.579  1.00 29.72           H  
ATOM   1893  HB3 ALA A 130      59.900   1.187 -15.598  1.00 29.72           H  
ATOM   1894  O   ALA A 130      57.255  -0.368 -14.768  1.00 29.72           O  
ATOM   1895  N   ALA A 131      56.906   0.615 -16.782  1.00 29.05           N  
ATOM   1896  H   ALA A 131      56.780   1.537 -17.174  1.00 29.05           H  
ATOM   1897  CA  ALA A 131      57.176  -0.410 -17.803  1.00 29.05           C  
ATOM   1898  HA  ALA A 131      56.605  -0.105 -18.680  1.00 29.05           H  
ATOM   1899  C   ALA A 131      56.774  -1.883 -17.548  1.00 29.05           C  
ATOM   1900  CB  ALA A 131      58.653  -0.289 -18.214  1.00 29.05           C  
ATOM   1901  HB1 ALA A 131      59.291  -0.579 -17.379  1.00 29.05           H  
ATOM   1902  HB2 ALA A 131      58.856  -0.957 -19.051  1.00 29.05           H  
ATOM   1903  HB3 ALA A 131      58.885   0.734 -18.510  1.00 29.05           H  
ATOM   1904  O   ALA A 131      57.495  -2.644 -16.913  1.00 29.05           O  
ATOM   1905  N   GLY A 132      55.710  -2.323 -18.230  1.00 29.82           N  
ATOM   1906  H   GLY A 132      55.080  -1.644 -18.632  1.00 29.82           H  
ATOM   1907  CA  GLY A 132      55.410  -3.738 -18.487  1.00 29.82           C  
ATOM   1908  HA2 GLY A 132      55.356  -4.276 -17.541  1.00 29.82           H  
ATOM   1909  HA3 GLY A 132      56.207  -4.178 -19.087  1.00 29.82           H  
ATOM   1910  C   GLY A 132      54.067  -3.892 -19.206  1.00 29.82           C  
ATOM   1911  O   GLY A 132      53.055  -3.420 -18.705  1.00 29.82           O  
ATOM   1912  N   GLY A 133      54.065  -4.463 -20.414  1.00 28.24           N  
ATOM   1913  H   GLY A 133      54.918  -4.898 -20.734  1.00 28.24           H  
ATOM   1914  CA  GLY A 133      52.887  -4.565 -21.283  1.00 28.24           C  
ATOM   1915  HA2 GLY A 133      52.418  -3.583 -21.350  1.00 28.24           H  
ATOM   1916  HA3 GLY A 133      53.202  -4.855 -22.285  1.00 28.24           H  
ATOM   1917  C   GLY A 133      51.829  -5.574 -20.814  1.00 28.24           C  
ATOM   1918  O   GLY A 133      52.162  -6.621 -20.271  1.00 28.24           O  
ATOM   1919  N   GLY A 134      50.558  -5.263 -21.086  1.00 28.02           N  
ATOM   1920  H   GLY A 134      50.352  -4.340 -21.439  1.00 28.02           H  
ATOM   1921  CA  GLY A 134      49.395  -6.140 -20.896  1.00 28.02           C  
ATOM   1922  HA2 GLY A 134      49.566  -7.068 -21.441  1.00 28.02           H  
ATOM   1923  HA3 GLY A 134      49.277  -6.379 -19.839  1.00 28.02           H  
ATOM   1924  C   GLY A 134      48.109  -5.449 -21.390  1.00 28.02           C  
ATOM   1925  O   GLY A 134      48.011  -4.226 -21.255  1.00 28.02           O  
ATOM   1926  N   PRO A 135      47.161  -6.161 -22.026  1.00 32.60           N  
ATOM   1927  CA  PRO A 135      46.096  -5.570 -22.835  1.00 32.60           C  
ATOM   1928  HA  PRO A 135      46.450  -4.661 -23.322  1.00 32.60           H  
ATOM   1929  C   PRO A 135      44.854  -5.211 -22.001  1.00 32.60           C  
ATOM   1930  CB  PRO A 135      45.819  -6.639 -23.904  1.00 32.60           C  
ATOM   1931  HB2 PRO A 135      44.839  -6.541 -24.373  1.00 32.60           H  
ATOM   1932  HB3 PRO A 135      46.598  -6.602 -24.665  1.00 32.60           H  
ATOM   1933  O   PRO A 135      43.793  -5.740 -22.265  1.00 32.60           O  
ATOM   1934  CG  PRO A 135      45.951  -7.932 -23.100  1.00 32.60           C  
ATOM   1935  HG2 PRO A 135      46.195  -8.782 -23.738  1.00 32.60           H  
ATOM   1936  HG3 PRO A 135      45.032  -8.124 -22.547  1.00 32.60           H  
ATOM   1937  CD  PRO A 135      47.085  -7.615 -22.120  1.00 32.60           C  
ATOM   1938  HD2 PRO A 135      46.875  -8.057 -21.146  1.00 32.60           H  
ATOM   1939  HD3 PRO A 135      48.015  -8.014 -22.524  1.00 32.60           H  
ATOM   1940  N   ASP A 136      44.951  -4.310 -21.020  1.00 32.21           N  
ATOM   1941  H   ASP A 136      45.870  -3.973 -20.771  1.00 32.21           H  
ATOM   1942  CA  ASP A 136      43.808  -3.977 -20.139  1.00 32.21           C  
ATOM   1943  HA  ASP A 136      42.886  -4.331 -20.601  1.00 32.21           H  
ATOM   1944  C   ASP A 136      43.591  -2.465 -19.978  1.00 32.21           C  
ATOM   1945  CB  ASP A 136      43.917  -4.710 -18.791  1.00 32.21           C  
ATOM   1946  HB2 ASP A 136      44.913  -4.553 -18.376  1.00 32.21           H  
ATOM   1947  HB3 ASP A 136      43.193  -4.292 -18.092  1.00 32.21           H  
ATOM   1948  O   ASP A 136      43.418  -1.936 -18.881  1.00 32.21           O  
ATOM   1949  CG  ASP A 136      43.610  -6.207 -18.882  1.00 32.21           C  
ATOM   1950  OD1 ASP A 136      42.667  -6.577 -19.612  1.00 32.21           O  
ATOM   1951  OD2 ASP A 136      44.313  -6.967 -18.181  1.00 32.21           O  
ATOM   1952  N   LYS A 137      43.591  -1.725 -21.092  1.00 28.41           N  
ATOM   1953  H   LYS A 137      43.704  -2.217 -21.966  1.00 28.41           H  
ATOM   1954  CA  LYS A 137      43.044  -0.360 -21.105  1.00 28.41           C  
ATOM   1955  HA  LYS A 137      42.992   0.027 -20.087  1.00 28.41           H  
ATOM   1956  C   LYS A 137      41.599  -0.409 -21.583  1.00 28.41           C  
ATOM   1957  CB  LYS A 137      43.923   0.610 -21.902  1.00 28.41           C  
ATOM   1958  HB2 LYS A 137      43.385   1.554 -21.993  1.00 28.41           H  
ATOM   1959  HB3 LYS A 137      44.105   0.217 -22.902  1.00 28.41           H  
ATOM   1960  O   LYS A 137      41.328  -0.183 -22.759  1.00 28.41           O  
ATOM   1961  CG  LYS A 137      45.255   0.864 -21.183  1.00 28.41           C  
ATOM   1962  HG2 LYS A 137      45.886  -0.021 -21.260  1.00 28.41           H  
ATOM   1963  HG3 LYS A 137      45.065   1.073 -20.130  1.00 28.41           H  
ATOM   1964  CD  LYS A 137      45.970   2.068 -21.800  1.00 28.41           C  
ATOM   1965  HD2 LYS A 137      46.154   1.875 -22.857  1.00 28.41           H  
ATOM   1966  HD3 LYS A 137      45.329   2.944 -21.702  1.00 28.41           H  
ATOM   1967  CE  LYS A 137      47.293   2.309 -21.071  1.00 28.41           C  
ATOM   1968  HE2 LYS A 137      47.087   2.365 -20.002  1.00 28.41           H  
ATOM   1969  HE3 LYS A 137      47.944   1.451 -21.240  1.00 28.41           H  
ATOM   1970  NZ  LYS A 137      47.933   3.561 -21.537  1.00 28.41           N  
ATOM   1971  HZ1 LYS A 137      48.801   3.717 -21.045  1.00 28.41           H  
ATOM   1972  HZ2 LYS A 137      47.316   4.342 -21.365  1.00 28.41           H  
ATOM   1973  HZ3 LYS A 137      48.115   3.510 -22.529  1.00 28.41           H  
ATOM   1974  N   ILE A 138      40.687  -0.712 -20.661  1.00 31.82           N  
ATOM   1975  H   ILE A 138      41.008  -0.934 -19.729  1.00 31.82           H  
ATOM   1976  CA  ILE A 138      39.260  -0.441 -20.851  1.00 31.82           C  
ATOM   1977  HA  ILE A 138      38.926  -0.915 -21.774  1.00 31.82           H  
ATOM   1978  C   ILE A 138      39.137   1.078 -21.005  1.00 31.82           C  
ATOM   1979  CB  ILE A 138      38.419  -1.012 -19.683  1.00 31.82           C  
ATOM   1980  HB  ILE A 138      38.790  -0.591 -18.748  1.00 31.82           H  
ATOM   1981  O   ILE A 138      39.493   1.834 -20.102  1.00 31.82           O  
ATOM   1982  CG1 ILE A 138      38.577  -2.552 -19.633  1.00 31.82           C  
ATOM   1983 HG12 ILE A 138      39.635  -2.805 -19.566  1.00 31.82           H  
ATOM   1984 HG13 ILE A 138      38.189  -2.987 -20.554  1.00 31.82           H  
ATOM   1985  CG2 ILE A 138      36.938  -0.617 -19.836  1.00 31.82           C  
ATOM   1986 HG21 ILE A 138      36.828   0.468 -19.844  1.00 31.82           H  
ATOM   1987 HG22 ILE A 138      36.355  -0.982 -18.990  1.00 31.82           H  
ATOM   1988 HG23 ILE A 138      36.524  -1.024 -20.759  1.00 31.82           H  
ATOM   1989  CD1 ILE A 138      37.888  -3.228 -18.441  1.00 31.82           C  
ATOM   1990 HD11 ILE A 138      38.206  -2.757 -17.511  1.00 31.82           H  
ATOM   1991 HD12 ILE A 138      36.804  -3.159 -18.535  1.00 31.82           H  
ATOM   1992 HD13 ILE A 138      38.165  -4.282 -18.417  1.00 31.82           H  
ATOM   1993  N   MET A 139      38.741   1.524 -22.197  1.00 26.75           N  
ATOM   1994  H   MET A 139      38.484   0.847 -22.900  1.00 26.75           H  
ATOM   1995  CA  MET A 139      38.378   2.917 -22.419  1.00 26.75           C  
ATOM   1996  HA  MET A 139      39.159   3.570 -22.030  1.00 26.75           H  
ATOM   1997  C   MET A 139      37.090   3.193 -21.647  1.00 26.75           C  
ATOM   1998  CB  MET A 139      38.169   3.216 -23.917  1.00 26.75           C  
ATOM   1999  HB2 MET A 139      37.672   4.183 -23.995  1.00 26.75           H  
ATOM   2000  HB3 MET A 139      37.517   2.466 -24.365  1.00 26.75           H  
ATOM   2001  O   MET A 139      36.057   2.611 -21.968  1.00 26.75           O  
ATOM   2002  CG  MET A 139      39.480   3.306 -24.706  1.00 26.75           C  
ATOM   2003  HG2 MET A 139      40.211   3.827 -24.088  1.00 26.75           H  
ATOM   2004  HG3 MET A 139      39.856   2.300 -24.895  1.00 26.75           H  
ATOM   2005  SD  MET A 139      39.359   4.218 -26.277  1.00 26.75           S  
ATOM   2006  CE  MET A 139      38.374   3.071 -27.277  1.00 26.75           C  
ATOM   2007  HE1 MET A 139      37.394   2.935 -26.821  1.00 26.75           H  
ATOM   2008  HE2 MET A 139      38.881   2.108 -27.340  1.00 26.75           H  
ATOM   2009  HE3 MET A 139      38.246   3.480 -28.280  1.00 26.75           H  
ATOM   2010  N   ASP A 140      37.148   4.099 -20.673  1.00 29.25           N  
ATOM   2011  H   ASP A 140      38.047   4.423 -20.347  1.00 29.25           H  
ATOM   2012  CA  ASP A 140      35.959   4.770 -20.146  1.00 29.25           C  
ATOM   2013  HA  ASP A 140      35.209   4.031 -19.864  1.00 29.25           H  
ATOM   2014  C   ASP A 140      35.383   5.641 -21.275  1.00 29.25           C  
ATOM   2015  CB  ASP A 140      36.311   5.614 -18.904  1.00 29.25           C  
ATOM   2016  HB2 ASP A 140      35.495   6.314 -18.725  1.00 29.25           H  
ATOM   2017  HB3 ASP A 140      37.207   6.199 -19.110  1.00 29.25           H  
ATOM   2018  O   ASP A 140      35.755   6.805 -21.441  1.00 29.25           O  
ATOM   2019  CG  ASP A 140      36.507   4.814 -17.610  1.00 29.25           C  
ATOM   2020  OD1 ASP A 140      35.892   3.735 -17.475  1.00 29.25           O  
ATOM   2021  OD2 ASP A 140      37.257   5.320 -16.742  1.00 29.25           O  
ATOM   2022  N   LEU A 141      34.533   5.053 -22.119  1.00 28.14           N  
ATOM   2023  H   LEU A 141      34.336   4.072 -21.977  1.00 28.14           H  
ATOM   2024  CA  LEU A 141      33.695   5.799 -23.050  1.00 28.14           C  
ATOM   2025  HA  LEU A 141      34.299   6.570 -23.528  1.00 28.14           H  
ATOM   2026  C   LEU A 141      32.572   6.454 -22.230  1.00 28.14           C  
ATOM   2027  CB  LEU A 141      33.138   4.863 -24.140  1.00 28.14           C  
ATOM   2028  HB2 LEU A 141      32.247   5.312 -24.579  1.00 28.14           H  
ATOM   2029  HB3 LEU A 141      32.828   3.931 -23.669  1.00 28.14           H  
ATOM   2030  O   LEU A 141      31.783   5.738 -21.615  1.00 28.14           O  
ATOM   2031  CG  LEU A 141      34.146   4.567 -25.266  1.00 28.14           C  
ATOM   2032  HG  LEU A 141      35.133   4.389 -24.838  1.00 28.14           H  
ATOM   2033  CD1 LEU A 141      33.731   3.317 -26.040  1.00 28.14           C  
ATOM   2034 HD11 LEU A 141      32.735   3.455 -26.460  1.00 28.14           H  
ATOM   2035 HD12 LEU A 141      34.443   3.115 -26.840  1.00 28.14           H  
ATOM   2036 HD13 LEU A 141      33.709   2.464 -25.362  1.00 28.14           H  
ATOM   2037  CD2 LEU A 141      34.236   5.728 -26.265  1.00 28.14           C  
ATOM   2038 HD21 LEU A 141      34.556   6.635 -25.753  1.00 28.14           H  
ATOM   2039 HD22 LEU A 141      33.261   5.898 -26.721  1.00 28.14           H  
ATOM   2040 HD23 LEU A 141      34.963   5.488 -27.041  1.00 28.14           H  
ATOM   2041  N   PRO A 142      32.481   7.795 -22.188  1.00 29.90           N  
ATOM   2042  CA  PRO A 142      31.360   8.468 -21.563  1.00 29.90           C  
ATOM   2043  HA  PRO A 142      31.072   7.982 -20.631  1.00 29.90           H  
ATOM   2044  C   PRO A 142      30.198   8.412 -22.552  1.00 29.90           C  
ATOM   2045  CB  PRO A 142      31.860   9.886 -21.280  1.00 29.90           C  
ATOM   2046  HB2 PRO A 142      32.398   9.892 -20.332  1.00 29.90           H  
ATOM   2047  HB3 PRO A 142      31.048  10.613 -21.258  1.00 29.90           H  
ATOM   2048  O   PRO A 142      30.076   9.264 -23.430  1.00 29.90           O  
ATOM   2049  CG  PRO A 142      32.842  10.152 -22.423  1.00 29.90           C  
ATOM   2050  HG2 PRO A 142      32.316  10.592 -23.271  1.00 29.90           H  
ATOM   2051  HG3 PRO A 142      33.650  10.810 -22.105  1.00 29.90           H  
ATOM   2052  CD  PRO A 142      33.368   8.768 -22.808  1.00 29.90           C  
ATOM   2053  HD2 PRO A 142      34.378   8.646 -22.417  1.00 29.90           H  
ATOM   2054  HD3 PRO A 142      33.367   8.655 -23.892  1.00 29.90           H  
ATOM   2055  N   CYS A 143      29.369   7.384 -22.459  1.00 31.25           N  
ATOM   2056  H   CYS A 143      29.563   6.634 -21.811  1.00 31.25           H  
ATOM   2057  CA  CYS A 143      28.092   7.363 -23.145  1.00 31.25           C  
ATOM   2058  HA  CYS A 143      27.895   8.359 -23.541  1.00 31.25           H  
ATOM   2059  C   CYS A 143      26.986   7.142 -22.104  1.00 31.25           C  
ATOM   2060  CB  CYS A 143      28.160   6.451 -24.387  1.00 31.25           C  
ATOM   2061  HB2 CYS A 143      28.701   6.993 -25.162  1.00 31.25           H  
ATOM   2062  HB3 CYS A 143      27.153   6.260 -24.760  1.00 31.25           H  
ATOM   2063  O   CYS A 143      27.067   6.272 -21.240  1.00 31.25           O  
ATOM   2064  SG  CYS A 143      29.037   4.874 -24.127  1.00 31.25           S  
ATOM   2065  HG  CYS A 143      27.930   4.129 -24.050  1.00 31.25           H  
ATOM   2066  N   ASP A 144      25.997   8.037 -22.102  1.00 37.44           N  
ATOM   2067  H   ASP A 144      26.003   8.779 -22.788  1.00 37.44           H  
ATOM   2068  CA  ASP A 144      24.804   7.924 -21.265  1.00 37.44           C  
ATOM   2069  HA  ASP A 144      25.089   7.640 -20.252  1.00 37.44           H  
ATOM   2070  C   ASP A 144      23.938   6.801 -21.864  1.00 37.44           C  
ATOM   2071  CB  ASP A 144      24.067   9.279 -21.204  1.00 37.44           C  
ATOM   2072  HB2 ASP A 144      23.090   9.114 -20.748  1.00 37.44           H  
ATOM   2073  HB3 ASP A 144      23.902   9.642 -22.219  1.00 37.44           H  
ATOM   2074  O   ASP A 144      23.058   7.040 -22.686  1.00 37.44           O  
ATOM   2075  CG  ASP A 144      24.781  10.365 -20.384  1.00 37.44           C  
ATOM   2076  OD1 ASP A 144      25.383  10.026 -19.339  1.00 37.44           O  
ATOM   2077  OD2 ASP A 144      24.684  11.549 -20.781  1.00 37.44           O  
ATOM   2078  N   ASN A 145      24.244   5.548 -21.524  1.00 50.62           N  
ATOM   2079  H   ASN A 145      25.075   5.441 -20.960  1.00 50.62           H  
ATOM   2080  CA  ASN A 145      23.822   4.360 -22.287  1.00 50.62           C  
ATOM   2081  HA  ASN A 145      23.864   4.618 -23.345  1.00 50.62           H  
ATOM   2082  C   ASN A 145      22.382   3.902 -22.066  1.00 50.62           C  
ATOM   2083  CB  ASN A 145      24.836   3.238 -22.037  1.00 50.62           C  
ATOM   2084  HB2 ASN A 145      24.892   2.995 -20.976  1.00 50.62           H  
ATOM   2085  HB3 ASN A 145      24.546   2.343 -22.587  1.00 50.62           H  
ATOM   2086  O   ASN A 145      22.025   2.766 -22.360  1.00 50.62           O  
ATOM   2087  CG  ASN A 145      26.191   3.667 -22.539  1.00 50.62           C  
ATOM   2088  ND2 ASN A 145      27.260   3.238 -21.915  1.00 50.62           N  
ATOM   2089 HD21 ASN A 145      28.141   3.512 -22.327  1.00 50.62           H  
ATOM   2090 HD22 ASN A 145      27.156   2.298 -21.561  1.00 50.62           H  
ATOM   2091  OD1 ASN A 145      26.268   4.440 -23.477  1.00 50.62           O  
ATOM   2092  N   ILE A 146      21.532   4.774 -21.538  1.00 54.93           N  
ATOM   2093  H   ILE A 146      21.843   5.732 -21.470  1.00 54.93           H  
ATOM   2094  CA  ILE A 146      20.146   4.459 -21.218  1.00 54.93           C  
ATOM   2095  HA  ILE A 146      19.936   3.412 -21.438  1.00 54.93           H  
ATOM   2096  C   ILE A 146      19.260   5.309 -22.119  1.00 54.93           C  
ATOM   2097  CB  ILE A 146      19.898   4.666 -19.712  1.00 54.93           C  
ATOM   2098  HB  ILE A 146      20.174   5.689 -19.456  1.00 54.93           H  
ATOM   2099  O   ILE A 146      19.116   6.513 -21.917  1.00 54.93           O  
ATOM   2100  CG1 ILE A 146      20.734   3.681 -18.859  1.00 54.93           C  
ATOM   2101 HG12 ILE A 146      21.699   3.482 -19.324  1.00 54.93           H  
ATOM   2102 HG13 ILE A 146      20.212   2.728 -18.775  1.00 54.93           H  
ATOM   2103  CG2 ILE A 146      18.413   4.453 -19.383  1.00 54.93           C  
ATOM   2104 HG21 ILE A 146      18.115   3.454 -19.701  1.00 54.93           H  
ATOM   2105 HG22 ILE A 146      17.806   5.203 -19.890  1.00 54.93           H  
ATOM   2106 HG23 ILE A 146      18.241   4.554 -18.311  1.00 54.93           H  
ATOM   2107  CD1 ILE A 146      21.015   4.234 -17.458  1.00 54.93           C  
ATOM   2108 HD11 ILE A 146      21.705   5.074 -17.540  1.00 54.93           H  
ATOM   2109 HD12 ILE A 146      21.480   3.461 -16.846  1.00 54.93           H  
ATOM   2110 HD13 ILE A 146      20.100   4.584 -16.981  1.00 54.93           H  
ATOM   2111  N   THR A 147      18.633   4.670 -23.104  1.00 54.49           N  
ATOM   2112  H   THR A 147      18.741   3.668 -23.170  1.00 54.49           H  
ATOM   2113  CA  THR A 147      17.596   5.317 -23.906  1.00 54.49           C  
ATOM   2114  HA  THR A 147      17.806   6.384 -23.972  1.00 54.49           H  
ATOM   2115  C   THR A 147      16.261   5.129 -23.200  1.00 54.49           C  
ATOM   2116  CB  THR A 147      17.575   4.789 -25.343  1.00 54.49           C  
ATOM   2117  HB  THR A 147      17.395   3.714 -25.347  1.00 54.49           H  
ATOM   2118  O   THR A 147      15.757   4.012 -23.072  1.00 54.49           O  
ATOM   2119  CG2 THR A 147      16.525   5.493 -26.202  1.00 54.49           C  
ATOM   2120 HG21 THR A 147      16.605   5.139 -27.230  1.00 54.49           H  
ATOM   2121 HG22 THR A 147      16.685   6.571 -26.181  1.00 54.49           H  
ATOM   2122 HG23 THR A 147      15.524   5.266 -25.835  1.00 54.49           H  
ATOM   2123  OG1 THR A 147      18.815   5.073 -25.946  1.00 54.49           O  
ATOM   2124  HG1 THR A 147      19.506   4.591 -25.487  1.00 54.49           H  
ATOM   2125  N   ASN A 148      15.683   6.225 -22.713  1.00 62.82           N  
ATOM   2126  H   ASN A 148      16.161   7.107 -22.825  1.00 62.82           H  
ATOM   2127  CA  ASN A 148      14.308   6.240 -22.225  1.00 62.82           C  
ATOM   2128  HA  ASN A 148      14.152   5.395 -21.554  1.00 62.82           H  
ATOM   2129  C   ASN A 148      13.358   6.083 -23.423  1.00 62.82           C  
ATOM   2130  CB  ASN A 148      14.098   7.527 -21.420  1.00 62.82           C  
ATOM   2131  HB2 ASN A 148      14.228   8.393 -22.069  1.00 62.82           H  
ATOM   2132  HB3 ASN A 148      14.846   7.573 -20.629  1.00 62.82           H  
ATOM   2133  O   ASN A 148      13.427   6.856 -24.377  1.00 62.82           O  
ATOM   2134  CG  ASN A 148      12.724   7.623 -20.788  1.00 62.82           C  
ATOM   2135  ND2 ASN A 148      12.626   8.148 -19.602  1.00 62.82           N  
ATOM   2136 HD21 ASN A 148      13.410   8.127 -18.967  1.00 62.82           H  
ATOM   2137 HD22 ASN A 148      11.694   8.102 -19.215  1.00 62.82           H  
ATOM   2138  OD1 ASN A 148      11.698   7.285 -21.345  1.00 62.82           O  
ATOM   2139  N   LEU A 149      12.509   5.059 -23.381  1.00 64.13           N  
ATOM   2140  H   LEU A 149      12.447   4.525 -22.526  1.00 64.13           H  
ATOM   2141  CA  LEU A 149      11.589   4.708 -24.464  1.00 64.13           C  
ATOM   2142  HA  LEU A 149      11.935   5.152 -25.397  1.00 64.13           H  
ATOM   2143  C   LEU A 149      10.179   5.250 -24.253  1.00 64.13           C  
ATOM   2144  CB  LEU A 149      11.561   3.185 -24.607  1.00 64.13           C  
ATOM   2145  HB2 LEU A 149      11.379   2.750 -23.624  1.00 64.13           H  
ATOM   2146  HB3 LEU A 149      10.737   2.900 -25.261  1.00 64.13           H  
ATOM   2147  O   LEU A 149       9.384   5.259 -25.190  1.00 64.13           O  
ATOM   2148  CG  LEU A 149      12.862   2.623 -25.183  1.00 64.13           C  
ATOM   2149  HG  LEU A 149      13.713   2.934 -24.576  1.00 64.13           H  
ATOM   2150  CD1 LEU A 149      12.771   1.118 -25.144  1.00 64.13           C  
ATOM   2151 HD11 LEU A 149      11.915   0.765 -25.720  1.00 64.13           H  
ATOM   2152 HD12 LEU A 149      13.695   0.737 -25.580  1.00 64.13           H  
ATOM   2153 HD13 LEU A 149      12.682   0.809 -24.102  1.00 64.13           H  
ATOM   2154  CD2 LEU A 149      13.111   3.011 -26.641  1.00 64.13           C  
ATOM   2155 HD21 LEU A 149      12.258   2.723 -27.256  1.00 64.13           H  
ATOM   2156 HD22 LEU A 149      14.010   2.517 -27.010  1.00 64.13           H  
ATOM   2157 HD23 LEU A 149      13.266   4.087 -26.720  1.00 64.13           H  
ATOM   2158  N   GLY A 150       9.862   5.719 -23.048  1.00 73.62           N  
ATOM   2159  H   GLY A 150      10.564   5.723 -22.322  1.00 73.62           H  
ATOM   2160  CA  GLY A 150       8.580   6.336 -22.764  1.00 73.62           C  
ATOM   2161  HA2 GLY A 150       7.797   5.833 -23.331  1.00 73.62           H  
ATOM   2162  HA3 GLY A 150       8.617   7.376 -23.087  1.00 73.62           H  
ATOM   2163  C   GLY A 150       8.189   6.297 -21.294  1.00 73.62           C  
ATOM   2164  O   GLY A 150       8.808   5.644 -20.450  1.00 73.62           O  
ATOM   2165  N   LYS A 151       7.100   7.009 -21.004  1.00 82.89           N  
ATOM   2166  H   LYS A 151       6.621   7.463 -21.768  1.00 82.89           H  
ATOM   2167  CA  LYS A 151       6.398   6.958 -19.724  1.00 82.89           C  
ATOM   2168  HA  LYS A 151       6.974   6.370 -19.010  1.00 82.89           H  
ATOM   2169  C   LYS A 151       5.059   6.262 -19.927  1.00 82.89           C  
ATOM   2170  CB  LYS A 151       6.207   8.365 -19.149  1.00 82.89           C  
ATOM   2171  HB2 LYS A 151       5.658   8.974 -19.867  1.00 82.89           H  
ATOM   2172  HB3 LYS A 151       5.604   8.283 -18.245  1.00 82.89           H  
ATOM   2173  O   LYS A 151       4.319   6.584 -20.850  1.00 82.89           O  
ATOM   2174  CG  LYS A 151       7.533   9.057 -18.797  1.00 82.89           C  
ATOM   2175  HG2 LYS A 151       8.129   9.207 -19.697  1.00 82.89           H  
ATOM   2176  HG3 LYS A 151       8.092   8.440 -18.093  1.00 82.89           H  
ATOM   2177  CD  LYS A 151       7.222  10.414 -18.157  1.00 82.89           C  
ATOM   2178  HD2 LYS A 151       6.611  10.245 -17.271  1.00 82.89           H  
ATOM   2179  HD3 LYS A 151       6.649  11.017 -18.861  1.00 82.89           H  
ATOM   2180  CE  LYS A 151       8.490  11.169 -17.754  1.00 82.89           C  
ATOM   2181  HE2 LYS A 151       9.059  11.413 -18.651  1.00 82.89           H  
ATOM   2182  HE3 LYS A 151       9.100  10.515 -17.131  1.00 82.89           H  
ATOM   2183  NZ  LYS A 151       8.126  12.398 -17.003  1.00 82.89           N  
ATOM   2184  HZ1 LYS A 151       7.588  12.154 -16.183  1.00 82.89           H  
ATOM   2185  HZ2 LYS A 151       7.535  13.004 -17.555  1.00 82.89           H  
ATOM   2186  HZ3 LYS A 151       8.942  12.907 -16.693  1.00 82.89           H  
ATOM   2187  N   PHE A 152       4.753   5.319 -19.055  1.00 83.49           N  
ATOM   2188  H   PHE A 152       5.435   5.102 -18.341  1.00 83.49           H  
ATOM   2189  CA  PHE A 152       3.483   4.622 -18.991  1.00 83.49           C  
ATOM   2190  HA  PHE A 152       2.899   4.825 -19.889  1.00 83.49           H  
ATOM   2191  C   PHE A 152       2.705   5.124 -17.778  1.00 83.49           C  
ATOM   2192  CB  PHE A 152       3.759   3.121 -18.932  1.00 83.49           C  
ATOM   2193  HB2 PHE A 152       4.443   2.912 -18.110  1.00 83.49           H  
ATOM   2194  HB3 PHE A 152       4.263   2.823 -19.852  1.00 83.49           H  
ATOM   2195  O   PHE A 152       3.137   4.938 -16.640  1.00 83.49           O  
ATOM   2196  CG  PHE A 152       2.517   2.276 -18.769  1.00 83.49           C  
ATOM   2197  CD1 PHE A 152       2.163   1.781 -17.502  1.00 83.49           C  
ATOM   2198  HD1 PHE A 152       2.744   2.055 -16.634  1.00 83.49           H  
ATOM   2199  CD2 PHE A 152       1.733   1.958 -19.893  1.00 83.49           C  
ATOM   2200  HD2 PHE A 152       1.995   2.354 -20.863  1.00 83.49           H  
ATOM   2201  CE1 PHE A 152       1.077   0.902 -17.376  1.00 83.49           C  
ATOM   2202  HE1 PHE A 152       0.832   0.488 -16.409  1.00 83.49           H  
ATOM   2203  CE2 PHE A 152       0.628   1.101 -19.760  1.00 83.49           C  
ATOM   2204  HE2 PHE A 152       0.041   0.840 -20.628  1.00 83.49           H  
ATOM   2205  CZ  PHE A 152       0.320   0.548 -18.506  1.00 83.49           C  
ATOM   2206  HZ  PHE A 152      -0.491  -0.158 -18.410  1.00 83.49           H  
ATOM   2207  N   THR A 153       1.555   5.744 -18.027  1.00 88.32           N  
ATOM   2208  H   THR A 153       1.274   5.884 -18.987  1.00 88.32           H  
ATOM   2209  CA  THR A 153       0.676   6.273 -16.981  1.00 88.32           C  
ATOM   2210  HA  THR A 153       1.170   6.167 -16.015  1.00 88.32           H  
ATOM   2211  C   THR A 153      -0.622   5.480 -16.950  1.00 88.32           C  
ATOM   2212  CB  THR A 153       0.420   7.774 -17.175  1.00 88.32           C  
ATOM   2213  HB  THR A 153      -0.061   7.940 -18.139  1.00 88.32           H  
ATOM   2214  O   THR A 153      -1.268   5.284 -17.981  1.00 88.32           O  
ATOM   2215  CG2 THR A 153      -0.442   8.373 -16.064  1.00 88.32           C  
ATOM   2216 HG21 THR A 153      -1.457   7.979 -16.124  1.00 88.32           H  
ATOM   2217 HG22 THR A 153      -0.483   9.455 -16.189  1.00 88.32           H  
ATOM   2218 HG23 THR A 153      -0.015   8.132 -15.090  1.00 88.32           H  
ATOM   2219  OG1 THR A 153       1.653   8.456 -17.150  1.00 88.32           O  
ATOM   2220  HG1 THR A 153       1.536   9.293 -17.605  1.00 88.32           H  
ATOM   2221  N   ARG A 154      -1.030   5.026 -15.762  1.00 86.85           N  
ATOM   2222  H   ARG A 154      -0.450   5.225 -14.959  1.00 86.85           H  
ATOM   2223  CA  ARG A 154      -2.319   4.355 -15.549  1.00 86.85           C  
ATOM   2224  HA  ARG A 154      -2.936   4.492 -16.438  1.00 86.85           H  
ATOM   2225  C   ARG A 154      -3.085   4.995 -14.412  1.00 86.85           C  
ATOM   2226  CB  ARG A 154      -2.129   2.851 -15.292  1.00 86.85           C  
ATOM   2227  HB2 ARG A 154      -3.031   2.441 -14.837  1.00 86.85           H  
ATOM   2228  HB3 ARG A 154      -1.310   2.705 -14.588  1.00 86.85           H  
ATOM   2229  O   ARG A 154      -2.505   5.307 -13.376  1.00 86.85           O  
ATOM   2230  CG  ARG A 154      -1.833   2.057 -16.566  1.00 86.85           C  
ATOM   2231  HG2 ARG A 154      -0.961   2.490 -17.057  1.00 86.85           H  
ATOM   2232  HG3 ARG A 154      -1.619   1.029 -16.275  1.00 86.85           H  
ATOM   2233  CD  ARG A 154      -3.008   2.062 -17.550  1.00 86.85           C  
ATOM   2234  HD2 ARG A 154      -3.041   3.032 -18.045  1.00 86.85           H  
ATOM   2235  HD3 ARG A 154      -3.935   1.917 -16.995  1.00 86.85           H  
ATOM   2236  NE  ARG A 154      -2.891   0.977 -18.538  1.00 86.85           N  
ATOM   2237  HE  ARG A 154      -2.715   0.049 -18.182  1.00 86.85           H  
ATOM   2238  NH1 ARG A 154      -3.601   2.081 -20.426  1.00 86.85           N  
ATOM   2239 HH11 ARG A 154      -3.686   2.935 -19.894  1.00 86.85           H  
ATOM   2240 HH12 ARG A 154      -3.738   2.102 -21.426  1.00 86.85           H  
ATOM   2241  NH2 ARG A 154      -2.947  -0.060 -20.524  1.00 86.85           N  
ATOM   2242 HH21 ARG A 154      -2.752  -0.895 -19.991  1.00 86.85           H  
ATOM   2243 HH22 ARG A 154      -3.140  -0.090 -21.515  1.00 86.85           H  
ATOM   2244  CZ  ARG A 154      -3.144   1.018 -19.828  1.00 86.85           C  
ATOM   2245  N   CYS A 155      -4.392   5.127 -14.615  1.00 87.92           N  
ATOM   2246  H   CYS A 155      -4.778   4.807 -15.492  1.00 87.92           H  
ATOM   2247  CA  CYS A 155      -5.343   5.631 -13.637  1.00 87.92           C  
ATOM   2248  HA  CYS A 155      -4.842   5.763 -12.678  1.00 87.92           H  
ATOM   2249  C   CYS A 155      -6.479   4.620 -13.472  1.00 87.92           C  
ATOM   2250  CB  CYS A 155      -5.891   6.993 -14.086  1.00 87.92           C  
ATOM   2251  HB2 CYS A 155      -6.627   7.341 -13.361  1.00 87.92           H  
ATOM   2252  HB3 CYS A 155      -6.381   6.884 -15.053  1.00 87.92           H  
ATOM   2253  O   CYS A 155      -7.052   4.168 -14.463  1.00 87.92           O  
ATOM   2254  SG  CYS A 155      -4.561   8.222 -14.215  1.00 87.92           S  
ATOM   2255  HG  CYS A 155      -5.301   9.210 -14.727  1.00 87.92           H  
ATOM   2256  N   TYR A 156      -6.833   4.313 -12.229  1.00 87.63           N  
ATOM   2257  H   TYR A 156      -6.336   4.759 -11.471  1.00 87.63           H  
ATOM   2258  CA  TYR A 156      -7.992   3.498 -11.882  1.00 87.63           C  
ATOM   2259  HA  TYR A 156      -8.603   3.347 -12.772  1.00 87.63           H  
ATOM   2260  C   TYR A 156      -8.859   4.216 -10.858  1.00 87.63           C  
ATOM   2261  CB  TYR A 156      -7.570   2.116 -11.376  1.00 87.63           C  
ATOM   2262  HB2 TYR A 156      -8.434   1.645 -10.908  1.00 87.63           H  
ATOM   2263  HB3 TYR A 156      -6.797   2.220 -10.614  1.00 87.63           H  
ATOM   2264  O   TYR A 156      -8.379   5.002 -10.044  1.00 87.63           O  
ATOM   2265  CG  TYR A 156      -7.088   1.197 -12.474  1.00 87.63           C  
ATOM   2266  CD1 TYR A 156      -8.032   0.533 -13.277  1.00 87.63           C  
ATOM   2267  HD1 TYR A 156      -9.088   0.656 -13.084  1.00 87.63           H  
ATOM   2268  CD2 TYR A 156      -5.712   1.032 -12.718  1.00 87.63           C  
ATOM   2269  HD2 TYR A 156      -4.995   1.554 -12.103  1.00 87.63           H  
ATOM   2270  CE1 TYR A 156      -7.601  -0.280 -14.338  1.00 87.63           C  
ATOM   2271  HE1 TYR A 156      -8.322  -0.780 -14.969  1.00 87.63           H  
ATOM   2272  CE2 TYR A 156      -5.276   0.215 -13.781  1.00 87.63           C  
ATOM   2273  HE2 TYR A 156      -4.222   0.106 -13.992  1.00 87.63           H  
ATOM   2274  OH  TYR A 156      -5.855  -1.192 -15.652  1.00 87.63           O  
ATOM   2275  HH  TYR A 156      -4.909  -1.238 -15.811  1.00 87.63           H  
ATOM   2276  CZ  TYR A 156      -6.226  -0.430 -14.596  1.00 87.63           C  
ATOM   2277  N   THR A 157     -10.157   3.945 -10.921  1.00 88.17           N  
ATOM   2278  H   THR A 157     -10.473   3.267 -11.599  1.00 88.17           H  
ATOM   2279  CA  THR A 157     -11.147   4.401  -9.947  1.00 88.17           C  
ATOM   2280  HA  THR A 157     -10.651   4.824  -9.074  1.00 88.17           H  
ATOM   2281  C   THR A 157     -11.962   3.194  -9.510  1.00 88.17           C  
ATOM   2282  CB  THR A 157     -12.042   5.481 -10.557  1.00 88.17           C  
ATOM   2283  HB  THR A 157     -12.498   5.104 -11.473  1.00 88.17           H  
ATOM   2284  O   THR A 157     -12.533   2.501 -10.350  1.00 88.17           O  
ATOM   2285  CG2 THR A 157     -13.134   5.948  -9.607  1.00 88.17           C  
ATOM   2286 HG21 THR A 157     -13.864   5.154  -9.450  1.00 88.17           H  
ATOM   2287 HG22 THR A 157     -12.700   6.241  -8.651  1.00 88.17           H  
ATOM   2288 HG23 THR A 157     -13.633   6.801 -10.068  1.00 88.17           H  
ATOM   2289  OG1 THR A 157     -11.265   6.615 -10.862  1.00 88.17           O  
ATOM   2290  HG1 THR A 157     -10.434   6.311 -11.234  1.00 88.17           H  
ATOM   2291  N   TYR A 158     -12.000   2.942  -8.206  1.00 88.68           N  
ATOM   2292  H   TYR A 158     -11.474   3.542  -7.587  1.00 88.68           H  
ATOM   2293  CA  TYR A 158     -12.703   1.819  -7.598  1.00 88.68           C  
ATOM   2294  HA  TYR A 158     -13.153   1.203  -8.377  1.00 88.68           H  
ATOM   2295  C   TYR A 158     -13.803   2.328  -6.679  1.00 88.68           C  
ATOM   2296  CB  TYR A 158     -11.729   0.945  -6.795  1.00 88.68           C  
ATOM   2297  HB2 TYR A 158     -11.463   1.465  -5.875  1.00 88.68           H  
ATOM   2298  HB3 TYR A 158     -12.242   0.028  -6.505  1.00 88.68           H  
ATOM   2299  O   TYR A 158     -13.535   3.140  -5.796  1.00 88.68           O  
ATOM   2300  CG  TYR A 158     -10.453   0.578  -7.520  1.00 88.68           C  
ATOM   2301  CD1 TYR A 158     -10.469  -0.409  -8.526  1.00 88.68           C  
ATOM   2302  HD1 TYR A 158     -11.393  -0.900  -8.792  1.00 88.68           H  
ATOM   2303  CD2 TYR A 158      -9.254   1.242  -7.197  1.00 88.68           C  
ATOM   2304  HD2 TYR A 158      -9.248   2.027  -6.455  1.00 88.68           H  
ATOM   2305  CE1 TYR A 158      -9.276  -0.747  -9.192  1.00 88.68           C  
ATOM   2306  HE1 TYR A 158      -9.264  -1.500  -9.967  1.00 88.68           H  
ATOM   2307  CE2 TYR A 158      -8.062   0.902  -7.856  1.00 88.68           C  
ATOM   2308  HE2 TYR A 158      -7.143   1.419  -7.622  1.00 88.68           H  
ATOM   2309  OH  TYR A 158      -6.923  -0.427  -9.473  1.00 88.68           O  
ATOM   2310  HH  TYR A 158      -6.182   0.047  -9.088  1.00 88.68           H  
ATOM   2311  CZ  TYR A 158      -8.073  -0.100  -8.845  1.00 88.68           C  
ATOM   2312  N   ASP A 159     -15.009   1.790  -6.827  1.00 88.33           N  
ATOM   2313  H   ASP A 159     -15.194   1.184  -7.614  1.00 88.33           H  
ATOM   2314  CA  ASP A 159     -16.102   2.019  -5.887  1.00 88.33           C  
ATOM   2315  HA  ASP A 159     -15.906   2.924  -5.312  1.00 88.33           H  
ATOM   2316  C   ASP A 159     -16.183   0.843  -4.914  1.00 88.33           C  
ATOM   2317  CB  ASP A 159     -17.411   2.260  -6.639  1.00 88.33           C  
ATOM   2318  HB2 ASP A 159     -18.212   2.423  -5.918  1.00 88.33           H  
ATOM   2319  HB3 ASP A 159     -17.659   1.384  -7.238  1.00 88.33           H  
ATOM   2320  O   ASP A 159     -16.449  -0.301  -5.298  1.00 88.33           O  
ATOM   2321  CG  ASP A 159     -17.281   3.492  -7.534  1.00 88.33           C  
ATOM   2322  OD1 ASP A 159     -17.061   4.596  -6.987  1.00 88.33           O  
ATOM   2323  OD2 ASP A 159     -17.333   3.300  -8.767  1.00 88.33           O  
ATOM   2324  N   LEU A 160     -15.916   1.120  -3.640  1.00 90.79           N  
ATOM   2325  H   LEU A 160     -15.769   2.087  -3.385  1.00 90.79           H  
ATOM   2326  CA  LEU A 160     -15.855   0.119  -2.582  1.00 90.79           C  
ATOM   2327  HA  LEU A 160     -16.058  -0.860  -3.016  1.00 90.79           H  
ATOM   2328  C   LEU A 160     -16.939   0.378  -1.531  1.00 90.79           C  
ATOM   2329  CB  LEU A 160     -14.445   0.063  -1.966  1.00 90.79           C  
ATOM   2330  HB2 LEU A 160     -14.429  -0.744  -1.234  1.00 90.79           H  
ATOM   2331  HB3 LEU A 160     -14.275   0.993  -1.423  1.00 90.79           H  
ATOM   2332  O   LEU A 160     -17.255   1.519  -1.204  1.00 90.79           O  
ATOM   2333  CG  LEU A 160     -13.279  -0.130  -2.956  1.00 90.79           C  
ATOM   2334  HG  LEU A 160     -13.251   0.700  -3.662  1.00 90.79           H  
ATOM   2335  CD1 LEU A 160     -11.957  -0.140  -2.190  1.00 90.79           C  
ATOM   2336 HD11 LEU A 160     -11.859   0.798  -1.644  1.00 90.79           H  
ATOM   2337 HD12 LEU A 160     -11.931  -0.974  -1.489  1.00 90.79           H  
ATOM   2338 HD13 LEU A 160     -11.127  -0.226  -2.892  1.00 90.79           H  
ATOM   2339  CD2 LEU A 160     -13.383  -1.441  -3.737  1.00 90.79           C  
ATOM   2340 HD21 LEU A 160     -14.246  -1.396  -4.401  1.00 90.79           H  
ATOM   2341 HD22 LEU A 160     -13.494  -2.281  -3.051  1.00 90.79           H  
ATOM   2342 HD23 LEU A 160     -12.490  -1.572  -4.348  1.00 90.79           H  
ATOM   2343  N   GLU A 161     -17.497  -0.694  -0.978  1.00 90.72           N  
ATOM   2344  H   GLU A 161     -17.172  -1.597  -1.292  1.00 90.72           H  
ATOM   2345  CA  GLU A 161     -18.445  -0.670   0.134  1.00 90.72           C  
ATOM   2346  HA  GLU A 161     -18.771   0.355   0.310  1.00 90.72           H  
ATOM   2347  C   GLU A 161     -17.746  -1.174   1.399  1.00 90.72           C  
ATOM   2348  CB  GLU A 161     -19.701  -1.496  -0.213  1.00 90.72           C  
ATOM   2349  HB2 GLU A 161     -20.129  -1.103  -1.135  1.00 90.72           H  
ATOM   2350  HB3 GLU A 161     -19.422  -2.537  -0.377  1.00 90.72           H  
ATOM   2351  O   GLU A 161     -17.260  -2.306   1.447  1.00 90.72           O  
ATOM   2352  CG  GLU A 161     -20.791  -1.424   0.868  1.00 90.72           C  
ATOM   2353  HG2 GLU A 161     -20.377  -1.761   1.818  1.00 90.72           H  
ATOM   2354  HG3 GLU A 161     -21.096  -0.385   0.992  1.00 90.72           H  
ATOM   2355  CD  GLU A 161     -22.022  -2.286   0.528  1.00 90.72           C  
ATOM   2356  OE1 GLU A 161     -22.119  -3.446   0.993  1.00 90.72           O  
ATOM   2357  OE2 GLU A 161     -22.988  -1.808  -0.104  1.00 90.72           O  
ATOM   2358  N   LEU A 162     -17.718  -0.328   2.426  1.00 91.20           N  
ATOM   2359  H   LEU A 162     -18.118   0.588   2.287  1.00 91.20           H  
ATOM   2360  CA  LEU A 162     -17.332  -0.677   3.789  1.00 91.20           C  
ATOM   2361  HA  LEU A 162     -16.792  -1.624   3.785  1.00 91.20           H  
ATOM   2362  C   LEU A 162     -18.598  -0.839   4.629  1.00 91.20           C  
ATOM   2363  CB  LEU A 162     -16.425   0.408   4.398  1.00 91.20           C  
ATOM   2364  HB2 LEU A 162     -17.046   1.263   4.666  1.00 91.20           H  
ATOM   2365  HB3 LEU A 162     -16.001   0.012   5.321  1.00 91.20           H  
ATOM   2366  O   LEU A 162     -19.581  -0.130   4.415  1.00 91.20           O  
ATOM   2367  CG  LEU A 162     -15.282   0.932   3.512  1.00 91.20           C  
ATOM   2368  HG  LEU A 162     -15.689   1.423   2.628  1.00 91.20           H  
ATOM   2369  CD1 LEU A 162     -14.478   1.962   4.310  1.00 91.20           C  
ATOM   2370 HD11 LEU A 162     -15.112   2.816   4.546  1.00 91.20           H  
ATOM   2371 HD12 LEU A 162     -13.625   2.304   3.724  1.00 91.20           H  
ATOM   2372 HD13 LEU A 162     -14.107   1.512   5.232  1.00 91.20           H  
ATOM   2373  CD2 LEU A 162     -14.348  -0.190   3.074  1.00 91.20           C  
ATOM   2374 HD21 LEU A 162     -14.919  -0.938   2.524  1.00 91.20           H  
ATOM   2375 HD22 LEU A 162     -13.897  -0.662   3.947  1.00 91.20           H  
ATOM   2376 HD23 LEU A 162     -13.570   0.206   2.421  1.00 91.20           H  
ATOM   2377  N   VAL A 163     -18.581  -1.717   5.627  1.00 88.41           N  
ATOM   2378  H   VAL A 163     -17.758  -2.287   5.762  1.00 88.41           H  
ATOM   2379  CA  VAL A 163     -19.733  -1.919   6.523  1.00 88.41           C  
ATOM   2380  HA  VAL A 163     -20.502  -1.185   6.285  1.00 88.41           H  
ATOM   2381  C   VAL A 163     -19.350  -1.674   7.975  1.00 88.41           C  
ATOM   2382  CB  VAL A 163     -20.390  -3.296   6.324  1.00 88.41           C  
ATOM   2383  HB  VAL A 163     -21.193  -3.390   7.055  1.00 88.41           H  
ATOM   2384  O   VAL A 163     -18.223  -1.963   8.383  1.00 88.41           O  
ATOM   2385  CG1 VAL A 163     -21.023  -3.426   4.930  1.00 88.41           C  
ATOM   2386 HG11 VAL A 163     -22.041  -3.037   4.969  1.00 88.41           H  
ATOM   2387 HG12 VAL A 163     -21.064  -4.469   4.618  1.00 88.41           H  
ATOM   2388 HG13 VAL A 163     -20.465  -2.869   4.178  1.00 88.41           H  
ATOM   2389  CG2 VAL A 163     -19.427  -4.459   6.564  1.00 88.41           C  
ATOM   2390 HG21 VAL A 163     -19.026  -4.408   7.576  1.00 88.41           H  
ATOM   2391 HG22 VAL A 163     -19.970  -5.398   6.460  1.00 88.41           H  
ATOM   2392 HG23 VAL A 163     -18.614  -4.438   5.838  1.00 88.41           H  
ATOM   2393  N   THR A 164     -20.276  -1.144   8.773  1.00 86.75           N  
ATOM   2394  H   THR A 164     -21.173  -0.892   8.384  1.00 86.75           H  
ATOM   2395  CA  THR A 164     -20.096  -1.043  10.226  1.00 86.75           C  
ATOM   2396  HA  THR A 164     -19.072  -0.721  10.416  1.00 86.75           H  
ATOM   2397  C   THR A 164     -20.279  -2.400  10.882  1.00 86.75           C  
ATOM   2398  CB  THR A 164     -21.028  -0.023  10.893  1.00 86.75           C  
ATOM   2399  HB  THR A 164     -20.905  -0.091  11.974  1.00 86.75           H  
ATOM   2400  O   THR A 164     -21.253  -3.092  10.620  1.00 86.75           O  
ATOM   2401  CG2 THR A 164     -20.686   1.400  10.459  1.00 86.75           C  
ATOM   2402 HG21 THR A 164     -20.741   1.487   9.373  1.00 86.75           H  
ATOM   2403 HG22 THR A 164     -21.379   2.102  10.923  1.00 86.75           H  
ATOM   2404 HG23 THR A 164     -19.673   1.649  10.775  1.00 86.75           H  
ATOM   2405  OG1 THR A 164     -22.374  -0.280  10.577  1.00 86.75           O  
ATOM   2406  HG1 THR A 164     -22.939   0.034  11.288  1.00 86.75           H  
ATOM   2407  N   PHE A 165     -19.365  -2.770  11.773  1.00 84.59           N  
ATOM   2408  H   PHE A 165     -18.564  -2.178  11.944  1.00 84.59           H  
ATOM   2409  CA  PHE A 165     -19.425  -4.021  12.526  1.00 84.59           C  
ATOM   2410  HA  PHE A 165     -20.457  -4.368  12.572  1.00 84.59           H  
ATOM   2411  C   PHE A 165     -18.944  -3.805  13.960  1.00 84.59           C  
ATOM   2412  CB  PHE A 165     -18.603  -5.101  11.806  1.00 84.59           C  
ATOM   2413  HB2 PHE A 165     -18.746  -6.054  12.314  1.00 84.59           H  
ATOM   2414  HB3 PHE A 165     -19.000  -5.218  10.798  1.00 84.59           H  
ATOM   2415  O   PHE A 165     -18.319  -2.786  14.280  1.00 84.59           O  
ATOM   2416  CG  PHE A 165     -17.117  -4.804  11.723  1.00 84.59           C  
ATOM   2417  CD1 PHE A 165     -16.611  -4.042  10.656  1.00 84.59           C  
ATOM   2418  HD1 PHE A 165     -17.275  -3.706   9.873  1.00 84.59           H  
ATOM   2419  CD2 PHE A 165     -16.239  -5.292  12.707  1.00 84.59           C  
ATOM   2420  HD2 PHE A 165     -16.615  -5.926  13.496  1.00 84.59           H  
ATOM   2421  CE1 PHE A 165     -15.240  -3.754  10.584  1.00 84.59           C  
ATOM   2422  HE1 PHE A 165     -14.845  -3.198   9.747  1.00 84.59           H  
ATOM   2423  CE2 PHE A 165     -14.868  -4.993  12.648  1.00 84.59           C  
ATOM   2424  HE2 PHE A 165     -14.191  -5.376  13.398  1.00 84.59           H  
ATOM   2425  CZ  PHE A 165     -14.375  -4.230  11.579  1.00 84.59           C  
ATOM   2426  HZ  PHE A 165     -13.316  -4.033  11.498  1.00 84.59           H  
ATOM   2427  N   ASN A 166     -19.240  -4.771  14.828  1.00 79.28           N  
ATOM   2428  H   ASN A 166     -19.719  -5.595  14.494  1.00 79.28           H  
ATOM   2429  CA  ASN A 166     -18.734  -4.766  16.193  1.00 79.28           C  
ATOM   2430  HA  ASN A 166     -18.766  -3.738  16.554  1.00 79.28           H  
ATOM   2431  C   ASN A 166     -17.280  -5.252  16.227  1.00 79.28           C  
ATOM   2432  CB  ASN A 166     -19.643  -5.627  17.088  1.00 79.28           C  
ATOM   2433  HB2 ASN A 166     -19.437  -6.682  16.910  1.00 79.28           H  
ATOM   2434  HB3 ASN A 166     -20.690  -5.446  16.846  1.00 79.28           H  
ATOM   2435  O   ASN A 166     -17.042  -6.379  15.785  1.00 79.28           O  
ATOM   2436  CG  ASN A 166     -19.449  -5.332  18.567  1.00 79.28           C  
ATOM   2437  ND2 ASN A 166     -20.085  -6.090  19.425  1.00 79.28           N  
ATOM   2438 HD21 ASN A 166     -19.926  -5.887  20.401  1.00 79.28           H  
ATOM   2439 HD22 ASN A 166     -20.628  -6.880  19.106  1.00 79.28           H  
ATOM   2440  OD1 ASN A 166     -18.776  -4.401  18.977  1.00 79.28           O  
ATOM   2441  N   PRO A 167     -16.311  -4.467  16.740  1.00 80.11           N  
ATOM   2442  CA  PRO A 167     -14.966  -4.984  16.959  1.00 80.11           C  
ATOM   2443  HA  PRO A 167     -14.489  -5.173  15.997  1.00 80.11           H  
ATOM   2444  C   PRO A 167     -14.998  -6.278  17.770  1.00 80.11           C  
ATOM   2445  CB  PRO A 167     -14.198  -3.896  17.704  1.00 80.11           C  
ATOM   2446  HB2 PRO A 167     -13.556  -3.373  16.995  1.00 80.11           H  
ATOM   2447  HB3 PRO A 167     -13.591  -4.310  18.509  1.00 80.11           H  
ATOM   2448  O   PRO A 167     -15.668  -6.368  18.799  1.00 80.11           O  
ATOM   2449  CG  PRO A 167     -15.278  -2.966  18.253  1.00 80.11           C  
ATOM   2450  HG2 PRO A 167     -15.617  -3.334  19.222  1.00 80.11           H  
ATOM   2451  HG3 PRO A 167     -14.927  -1.937  18.332  1.00 80.11           H  
ATOM   2452  CD  PRO A 167     -16.409  -3.103  17.242  1.00 80.11           C  
ATOM   2453  HD2 PRO A 167     -16.254  -2.410  16.415  1.00 80.11           H  
ATOM   2454  HD3 PRO A 167     -17.358  -2.886  17.732  1.00 80.11           H  
ATOM   2455  N   GLY A 168     -14.246  -7.271  17.310  1.00 75.44           N  
ATOM   2456  H   GLY A 168     -13.675  -7.098  16.494  1.00 75.44           H  
ATOM   2457  CA  GLY A 168     -14.213  -8.607  17.895  1.00 75.44           C  
ATOM   2458  HA2 GLY A 168     -14.894  -8.668  18.744  1.00 75.44           H  
ATOM   2459  HA3 GLY A 168     -14.542  -9.332  17.151  1.00 75.44           H  
ATOM   2460  C   GLY A 168     -12.812  -8.993  18.348  1.00 75.44           C  
ATOM   2461  O   GLY A 168     -11.817  -8.594  17.740  1.00 75.44           O  
ATOM   2462  N   VAL A 169     -12.736  -9.789  19.416  1.00 71.82           N  
ATOM   2463  H   VAL A 169     -13.601 -10.102  19.832  1.00 71.82           H  
ATOM   2464  CA  VAL A 169     -11.516 -10.521  19.782  1.00 71.82           C  
ATOM   2465  HA  VAL A 169     -10.646 -10.016  19.363  1.00 71.82           H  
ATOM   2466  C   VAL A 169     -11.606 -11.913  19.170  1.00 71.82           C  
ATOM   2467  CB  VAL A 169     -11.314 -10.616  21.307  1.00 71.82           C  
ATOM   2468  HB  VAL A 169     -12.163 -11.136  21.751  1.00 71.82           H  
ATOM   2469  O   VAL A 169     -12.540 -12.660  19.458  1.00 71.82           O  
ATOM   2470  CG1 VAL A 169     -10.029 -11.385  21.651  1.00 71.82           C  
ATOM   2471 HG11 VAL A 169      -9.172 -10.922  21.161  1.00 71.82           H  
ATOM   2472 HG12 VAL A 169     -10.106 -12.422  21.324  1.00 71.82           H  
ATOM   2473 HG13 VAL A 169      -9.870 -11.380  22.729  1.00 71.82           H  
ATOM   2474  CG2 VAL A 169     -11.200  -9.236  21.964  1.00 71.82           C  
ATOM   2475 HG21 VAL A 169     -10.288  -8.743  21.629  1.00 71.82           H  
ATOM   2476 HG22 VAL A 169     -12.071  -8.626  21.724  1.00 71.82           H  
ATOM   2477 HG23 VAL A 169     -11.154  -9.353  23.047  1.00 71.82           H  
ATOM   2478  N   PHE A 170     -10.613 -12.273  18.367  1.00 71.85           N  
ATOM   2479  H   PHE A 170      -9.868 -11.614  18.189  1.00 71.85           H  
ATOM   2480  CA  PHE A 170     -10.477 -13.605  17.795  1.00 71.85           C  
ATOM   2481  HA  PHE A 170     -11.462 -14.068  17.742  1.00 71.85           H  
ATOM   2482  C   PHE A 170      -9.615 -14.444  18.725  1.00 71.85           C  
ATOM   2483  CB  PHE A 170      -9.953 -13.520  16.357  1.00 71.85           C  
ATOM   2484  HB2 PHE A 170      -9.728 -14.523  15.993  1.00 71.85           H  
ATOM   2485  HB3 PHE A 170      -9.037 -12.930  16.326  1.00 71.85           H  
ATOM   2486  O   PHE A 170      -8.488 -14.072  19.064  1.00 71.85           O  
ATOM   2487  CG  PHE A 170     -11.007 -12.893  15.474  1.00 71.85           C  
ATOM   2488  CD1 PHE A 170     -11.982 -13.709  14.868  1.00 71.85           C  
ATOM   2489  HD1 PHE A 170     -11.885 -14.784  14.887  1.00 71.85           H  
ATOM   2490  CD2 PHE A 170     -11.137 -11.493  15.450  1.00 71.85           C  
ATOM   2491  HD2 PHE A 170     -10.394 -10.866  15.920  1.00 71.85           H  
ATOM   2492  CE1 PHE A 170     -13.131 -13.129  14.311  1.00 71.85           C  
ATOM   2493  HE1 PHE A 170     -13.914 -13.749  13.900  1.00 71.85           H  
ATOM   2494  CE2 PHE A 170     -12.303 -10.918  14.930  1.00 71.85           C  
ATOM   2495  HE2 PHE A 170     -12.460  -9.852  15.003  1.00 71.85           H  
ATOM   2496  CZ  PHE A 170     -13.306 -11.742  14.399  1.00 71.85           C  
ATOM   2497  HZ  PHE A 170     -14.266 -11.322  14.139  1.00 71.85           H  
ATOM   2498  N   LYS A 171     -10.191 -15.553  19.196  1.00 64.21           N  
ATOM   2499  H   LYS A 171     -11.093 -15.810  18.820  1.00 64.21           H  
ATOM   2500  CA  LYS A 171      -9.513 -16.489  20.095  1.00 64.21           C  
ATOM   2501  HA  LYS A 171      -9.084 -15.914  20.916  1.00 64.21           H  
ATOM   2502  C   LYS A 171      -8.358 -17.173  19.354  1.00 64.21           C  
ATOM   2503  CB  LYS A 171     -10.508 -17.515  20.655  1.00 64.21           C  
ATOM   2504  HB2 LYS A 171      -9.961 -18.296  21.184  1.00 64.21           H  
ATOM   2505  HB3 LYS A 171     -11.044 -17.985  19.829  1.00 64.21           H  
ATOM   2506  O   LYS A 171      -8.470 -17.387  18.148  1.00 64.21           O  
ATOM   2507  CG  LYS A 171     -11.506 -16.863  21.623  1.00 64.21           C  
ATOM   2508  HG2 LYS A 171     -10.961 -16.378  22.433  1.00 64.21           H  
ATOM   2509  HG3 LYS A 171     -12.093 -16.113  21.092  1.00 64.21           H  
ATOM   2510  CD  LYS A 171     -12.449 -17.918  22.207  1.00 64.21           C  
ATOM   2511  HD2 LYS A 171     -11.868 -18.643  22.779  1.00 64.21           H  
ATOM   2512  HD3 LYS A 171     -12.948 -18.434  21.387  1.00 64.21           H  
ATOM   2513  CE  LYS A 171     -13.495 -17.255  23.108  1.00 64.21           C  
ATOM   2514  HE2 LYS A 171     -12.985 -16.763  23.935  1.00 64.21           H  
ATOM   2515  HE3 LYS A 171     -14.008 -16.487  22.528  1.00 64.21           H  
ATOM   2516  NZ  LYS A 171     -14.473 -18.254  23.606  1.00 64.21           N  
ATOM   2517  HZ1 LYS A 171     -15.185 -17.813  24.170  1.00 64.21           H  
ATOM   2518  HZ2 LYS A 171     -14.009 -18.972  24.144  1.00 64.21           H  
ATOM   2519  HZ3 LYS A 171     -14.929 -18.702  22.825  1.00 64.21           H  
ATOM   2520  N   PRO A 172      -7.263 -17.510  20.058  1.00 60.04           N  
ATOM   2521  CA  PRO A 172      -6.172 -18.255  19.452  1.00 60.04           C  
ATOM   2522  HA  PRO A 172      -5.742 -17.693  18.623  1.00 60.04           H  
ATOM   2523  C   PRO A 172      -6.694 -19.602  18.940  1.00 60.04           C  
ATOM   2524  CB  PRO A 172      -5.127 -18.416  20.563  1.00 60.04           C  
ATOM   2525  HB2 PRO A 172      -4.455 -17.558  20.554  1.00 60.04           H  
ATOM   2526  HB3 PRO A 172      -4.561 -19.343  20.467  1.00 60.04           H  
ATOM   2527  O   PRO A 172      -7.447 -20.280  19.641  1.00 60.04           O  
ATOM   2528  CG  PRO A 172      -5.951 -18.380  21.847  1.00 60.04           C  
ATOM   2529  HG2 PRO A 172      -6.364 -19.369  22.045  1.00 60.04           H  
ATOM   2530  HG3 PRO A 172      -5.363 -18.034  22.697  1.00 60.04           H  
ATOM   2531  CD  PRO A 172      -7.076 -17.410  21.500  1.00 60.04           C  
ATOM   2532  HD2 PRO A 172      -6.773 -16.397  21.763  1.00 60.04           H  
ATOM   2533  HD3 PRO A 172      -7.975 -17.688  22.050  1.00 60.04           H  
ATOM   2534  N   ASN A 173      -6.290 -19.986  17.730  1.00 60.98           N  
ATOM   2535  H   ASN A 173      -5.688 -19.374  17.199  1.00 60.98           H  
ATOM   2536  CA  ASN A 173      -6.377 -21.378  17.314  1.00 60.98           C  
ATOM   2537  HA  ASN A 173      -7.256 -21.838  17.766  1.00 60.98           H  
ATOM   2538  C   ASN A 173      -5.129 -22.082  17.862  1.00 60.98           C  
ATOM   2539  CB  ASN A 173      -6.529 -21.478  15.783  1.00 60.98           C  
ATOM   2540  HB2 ASN A 173      -7.337 -20.825  15.452  1.00 60.98           H  
ATOM   2541  HB3 ASN A 173      -5.607 -21.172  15.290  1.00 60.98           H  
ATOM   2542  O   ASN A 173      -4.026 -21.877  17.346  1.00 60.98           O  
ATOM   2543  CG  ASN A 173      -6.873 -22.893  15.348  1.00 60.98           C  
ATOM   2544  ND2 ASN A 173      -6.934 -23.159  14.066  1.00 60.98           N  
ATOM   2545 HD21 ASN A 173      -7.117 -24.124  13.830  1.00 60.98           H  
ATOM   2546 HD22 ASN A 173      -6.584 -22.514  13.372  1.00 60.98           H  
ATOM   2547  OD1 ASN A 173      -7.092 -23.773  16.164  1.00 60.98           O  
ATOM   2548  N   GLU A 174      -5.286 -22.833  18.956  1.00 53.34           N  
ATOM   2549  H   GLU A 174      -6.213 -22.934  19.344  1.00 53.34           H  
ATOM   2550  CA  GLU A 174      -4.172 -23.493  19.655  1.00 53.34           C  
ATOM   2551  HA  GLU A 174      -3.436 -22.742  19.939  1.00 53.34           H  
ATOM   2552  C   GLU A 174      -3.437 -24.498  18.755  1.00 53.34           C  
ATOM   2553  CB  GLU A 174      -4.672 -24.184  20.938  1.00 53.34           C  
ATOM   2554  HB2 GLU A 174      -3.850 -24.765  21.357  1.00 53.34           H  
ATOM   2555  HB3 GLU A 174      -5.487 -24.863  20.688  1.00 53.34           H  
ATOM   2556  O   GLU A 174      -2.231 -24.677  18.902  1.00 53.34           O  
ATOM   2557  CG  GLU A 174      -5.145 -23.175  22.001  1.00 53.34           C  
ATOM   2558  HG2 GLU A 174      -5.987 -22.612  21.599  1.00 53.34           H  
ATOM   2559  HG3 GLU A 174      -4.336 -22.469  22.188  1.00 53.34           H  
ATOM   2560  CD  GLU A 174      -5.568 -23.814  23.338  1.00 53.34           C  
ATOM   2561  OE1 GLU A 174      -5.927 -23.029  24.248  1.00 53.34           O  
ATOM   2562  OE2 GLU A 174      -5.533 -25.058  23.461  1.00 53.34           O  
ATOM   2563  N   GLU A 175      -4.125 -25.077  17.767  1.00 53.91           N  
ATOM   2564  H   GLU A 175      -5.114 -24.890  17.685  1.00 53.91           H  
ATOM   2565  CA  GLU A 175      -3.527 -26.007  16.801  1.00 53.91           C  
ATOM   2566  HA  GLU A 175      -2.949 -26.758  17.339  1.00 53.91           H  
ATOM   2567  C   GLU A 175      -2.559 -25.324  15.821  1.00 53.91           C  
ATOM   2568  CB  GLU A 175      -4.636 -26.720  16.013  1.00 53.91           C  
ATOM   2569  HB2 GLU A 175      -5.270 -25.977  15.529  1.00 53.91           H  
ATOM   2570  HB3 GLU A 175      -4.165 -27.329  15.242  1.00 53.91           H  
ATOM   2571  O   GLU A 175      -1.644 -25.963  15.308  1.00 53.91           O  
ATOM   2572  CG  GLU A 175      -5.494 -27.638  16.898  1.00 53.91           C  
ATOM   2573  HG2 GLU A 175      -6.042 -27.029  17.618  1.00 53.91           H  
ATOM   2574  HG3 GLU A 175      -4.830 -28.300  17.454  1.00 53.91           H  
ATOM   2575  CD  GLU A 175      -6.495 -28.490  16.096  1.00 53.91           C  
ATOM   2576  OE1 GLU A 175      -7.073 -29.416  16.711  1.00 53.91           O  
ATOM   2577  OE2 GLU A 175      -6.673 -28.233  14.882  1.00 53.91           O  
ATOM   2578  N   GLU A 176      -2.728 -24.023  15.569  1.00 51.92           N  
ATOM   2579  H   GLU A 176      -3.465 -23.542  16.064  1.00 51.92           H  
ATOM   2580  CA  GLU A 176      -1.963 -23.281  14.555  1.00 51.92           C  
ATOM   2581  HA  GLU A 176      -1.335 -23.982  14.004  1.00 51.92           H  
ATOM   2582  C   GLU A 176      -0.976 -22.267  15.164  1.00 51.92           C  
ATOM   2583  CB  GLU A 176      -2.934 -22.660  13.531  1.00 51.92           C  
ATOM   2584  HB2 GLU A 176      -2.377 -22.005  12.861  1.00 51.92           H  
ATOM   2585  HB3 GLU A 176      -3.682 -22.072  14.062  1.00 51.92           H  
ATOM   2586  O   GLU A 176      -0.298 -21.542  14.434  1.00 51.92           O  
ATOM   2587  CG  GLU A 176      -3.630 -23.736  12.676  1.00 51.92           C  
ATOM   2588  HG2 GLU A 176      -2.863 -24.341  12.193  1.00 51.92           H  
ATOM   2589  HG3 GLU A 176      -4.210 -24.392  13.325  1.00 51.92           H  
ATOM   2590  CD  GLU A 176      -4.567 -23.166  11.602  1.00 51.92           C  
ATOM   2591  OE1 GLU A 176      -4.752 -23.867  10.570  1.00 51.92           O  
ATOM   2592  OE2 GLU A 176      -5.136 -22.074  11.826  1.00 51.92           O  
ATOM   2593  N   GLY A 177      -0.864 -22.206  16.499  1.00 52.16           N  
ATOM   2594  H   GLY A 177      -1.424 -22.848  17.042  1.00 52.16           H  
ATOM   2595  CA  GLY A 177       0.053 -21.294  17.198  1.00 52.16           C  
ATOM   2596  HA2 GLY A 177       0.022 -21.520  18.264  1.00 52.16           H  
ATOM   2597  HA3 GLY A 177       1.066 -21.461  16.834  1.00 52.16           H  
ATOM   2598  C   GLY A 177      -0.283 -19.807  17.014  1.00 52.16           C  
ATOM   2599  O   GLY A 177       0.578 -18.941  17.188  1.00 52.16           O  
ATOM   2600  N   ILE A 178      -1.527 -19.494  16.640  1.00 55.47           N  
ATOM   2601  H   ILE A 178      -2.189 -20.251  16.546  1.00 55.47           H  
ATOM   2602  CA  ILE A 178      -1.958 -18.140  16.283  1.00 55.47           C  
ATOM   2603  HA  ILE A 178      -1.134 -17.654  15.759  1.00 55.47           H  
ATOM   2604  C   ILE A 178      -2.249 -17.351  17.562  1.00 55.47           C  
ATOM   2605  CB  ILE A 178      -3.163 -18.178  15.312  1.00 55.47           C  
ATOM   2606  HB  ILE A 178      -4.012 -18.631  15.825  1.00 55.47           H  
ATOM   2607  O   ILE A 178      -3.065 -17.763  18.385  1.00 55.47           O  
ATOM   2608  CG1 ILE A 178      -2.825 -19.030  14.069  1.00 55.47           C  
ATOM   2609 HG12 ILE A 178      -1.954 -18.606  13.570  1.00 55.47           H  
ATOM   2610 HG13 ILE A 178      -2.561 -20.038  14.389  1.00 55.47           H  
ATOM   2611  CG2 ILE A 178      -3.552 -16.751  14.883  1.00 55.47           C  
ATOM   2612 HG21 ILE A 178      -2.731 -16.285  14.339  1.00 55.47           H  
ATOM   2613 HG22 ILE A 178      -3.816 -16.155  15.757  1.00 55.47           H  
ATOM   2614 HG23 ILE A 178      -4.437 -16.775  14.247  1.00 55.47           H  
ATOM   2615  CD1 ILE A 178      -3.969 -19.174  13.058  1.00 55.47           C  
ATOM   2616 HD11 ILE A 178      -4.186 -18.217  12.583  1.00 55.47           H  
ATOM   2617 HD12 ILE A 178      -3.675 -19.880  12.282  1.00 55.47           H  
ATOM   2618 HD13 ILE A 178      -4.865 -19.549  13.553  1.00 55.47           H  
ATOM   2619  N   ARG A 179      -1.592 -16.197  17.735  1.00 62.09           N  
ATOM   2620  H   ARG A 179      -0.957 -15.912  17.004  1.00 62.09           H  
ATOM   2621  CA  ARG A 179      -1.873 -15.269  18.848  1.00 62.09           C  
ATOM   2622  HA  ARG A 179      -1.816 -15.834  19.778  1.00 62.09           H  
ATOM   2623  C   ARG A 179      -3.299 -14.713  18.734  1.00 62.09           C  
ATOM   2624  CB  ARG A 179      -0.848 -14.124  18.871  1.00 62.09           C  
ATOM   2625  HB2 ARG A 179      -1.148 -13.396  19.624  1.00 62.09           H  
ATOM   2626  HB3 ARG A 179      -0.838 -13.625  17.902  1.00 62.09           H  
ATOM   2627  O   ARG A 179      -3.792 -14.580  17.620  1.00 62.09           O  
ATOM   2628  CG  ARG A 179       0.557 -14.637  19.209  1.00 62.09           C  
ATOM   2629  HG2 ARG A 179       0.908 -15.300  18.418  1.00 62.09           H  
ATOM   2630  HG3 ARG A 179       0.519 -15.192  20.146  1.00 62.09           H  
ATOM   2631  CD  ARG A 179       1.533 -13.468  19.359  1.00 62.09           C  
ATOM   2632  HD2 ARG A 179       1.152 -12.800  20.132  1.00 62.09           H  
ATOM   2633  HD3 ARG A 179       1.582 -12.924  18.416  1.00 62.09           H  
ATOM   2634  NE  ARG A 179       2.878 -13.953  19.722  1.00 62.09           N  
ATOM   2635  HE  ARG A 179       3.088 -14.909  19.471  1.00 62.09           H  
ATOM   2636  NH1 ARG A 179       3.675 -12.008  20.649  1.00 62.09           N  
ATOM   2637 HH11 ARG A 179       4.432 -11.477  21.055  1.00 62.09           H  
ATOM   2638 HH12 ARG A 179       2.823 -11.543  20.370  1.00 62.09           H  
ATOM   2639  NH2 ARG A 179       4.979 -13.820  20.586  1.00 62.09           N  
ATOM   2640 HH21 ARG A 179       5.139 -14.784  20.331  1.00 62.09           H  
ATOM   2641 HH22 ARG A 179       5.723 -13.283  21.009  1.00 62.09           H  
ATOM   2642  CZ  ARG A 179       3.833 -13.260  20.317  1.00 62.09           C  
ATOM   2643  N   PRO A 180      -3.971 -14.354  19.841  1.00 65.97           N  
ATOM   2644  CA  PRO A 180      -5.257 -13.689  19.727  1.00 65.97           C  
ATOM   2645  HA  PRO A 180      -5.921 -14.297  19.111  1.00 65.97           H  
ATOM   2646  C   PRO A 180      -5.095 -12.317  19.071  1.00 65.97           C  
ATOM   2647  CB  PRO A 180      -5.836 -13.592  21.133  1.00 65.97           C  
ATOM   2648  HB2 PRO A 180      -6.644 -14.316  21.240  1.00 65.97           H  
ATOM   2649  HB3 PRO A 180      -6.226 -12.592  21.324  1.00 65.97           H  
ATOM   2650  O   PRO A 180      -4.138 -11.590  19.348  1.00 65.97           O  
ATOM   2651  CG  PRO A 180      -4.690 -13.939  22.083  1.00 65.97           C  
ATOM   2652  HG2 PRO A 180      -4.397 -13.062  22.660  1.00 65.97           H  
ATOM   2653  HG3 PRO A 180      -5.015 -14.732  22.757  1.00 65.97           H  
ATOM   2654  CD  PRO A 180      -3.530 -14.444  21.221  1.00 65.97           C  
ATOM   2655  HD2 PRO A 180      -3.310 -15.481  21.476  1.00 65.97           H  
ATOM   2656  HD3 PRO A 180      -2.652 -13.819  21.381  1.00 65.97           H  
ATOM   2657  N   TRP A 181      -6.063 -11.949  18.240  1.00 74.44           N  
ATOM   2658  H   TRP A 181      -6.834 -12.586  18.092  1.00 74.44           H  
ATOM   2659  CA  TRP A 181      -6.090 -10.670  17.536  1.00 74.44           C  
ATOM   2660  HA  TRP A 181      -5.232 -10.070  17.838  1.00 74.44           H  
ATOM   2661  C   TRP A 181      -7.355  -9.903  17.902  1.00 74.44           C  
ATOM   2662  CB  TRP A 181      -5.986 -10.885  16.021  1.00 74.44           C  
ATOM   2663  HB2 TRP A 181      -6.882 -11.400  15.675  1.00 74.44           H  
ATOM   2664  HB3 TRP A 181      -5.962  -9.909  15.538  1.00 74.44           H  
ATOM   2665  O   TRP A 181      -8.429 -10.487  18.047  1.00 74.44           O  
ATOM   2666  CG  TRP A 181      -4.786 -11.659  15.565  1.00 74.44           C  
ATOM   2667  CD1 TRP A 181      -4.777 -12.976  15.260  1.00 74.44           C  
ATOM   2668  HD1 TRP A 181      -5.635 -13.630  15.312  1.00 74.44           H  
ATOM   2669  CD2 TRP A 181      -3.409 -11.205  15.376  1.00 74.44           C  
ATOM   2670  CE2 TRP A 181      -2.608 -12.325  14.999  1.00 74.44           C  
ATOM   2671  CE3 TRP A 181      -2.758  -9.958  15.466  1.00 74.44           C  
ATOM   2672  HE3 TRP A 181      -3.346  -9.080  15.692  1.00 74.44           H  
ATOM   2673  NE1 TRP A 181      -3.500 -13.368  14.917  1.00 74.44           N  
ATOM   2674  HE1 TRP A 181      -3.267 -14.323  14.686  1.00 74.44           H  
ATOM   2675  CH2 TRP A 181      -0.611 -10.967  14.873  1.00 74.44           C  
ATOM   2676  HH2 TRP A 181       0.438 -10.851  14.642  1.00 74.44           H  
ATOM   2677  CZ2 TRP A 181      -1.229 -12.224  14.764  1.00 74.44           C  
ATOM   2678  HZ2 TRP A 181      -0.665 -13.091  14.452  1.00 74.44           H  
ATOM   2679  CZ3 TRP A 181      -1.377  -9.839  15.217  1.00 74.44           C  
ATOM   2680  HZ3 TRP A 181      -0.903  -8.869  15.242  1.00 74.44           H  
ATOM   2681  N   TRP A 182      -7.242  -8.586  18.034  1.00 80.69           N  
ATOM   2682  H   TRP A 182      -6.329  -8.170  17.915  1.00 80.69           H  
ATOM   2683  CA  TRP A 182      -8.390  -7.694  18.133  1.00 80.69           C  
ATOM   2684  HA  TRP A 182      -9.290  -8.269  18.353  1.00 80.69           H  
ATOM   2685  C   TRP A 182      -8.606  -6.990  16.796  1.00 80.69           C  
ATOM   2686  CB  TRP A 182      -8.193  -6.704  19.279  1.00 80.69           C  
ATOM   2687  HB2 TRP A 182      -8.045  -7.261  20.204  1.00 80.69           H  
ATOM   2688  HB3 TRP A 182      -7.294  -6.116  19.096  1.00 80.69           H  
ATOM   2689  O   TRP A 182      -7.729  -6.259  16.332  1.00 80.69           O  
ATOM   2690  CG  TRP A 182      -9.352  -5.778  19.464  1.00 80.69           C  
ATOM   2691  CD1 TRP A 182     -10.554  -6.119  19.976  1.00 80.69           C  
ATOM   2692  HD1 TRP A 182     -10.823  -7.113  20.303  1.00 80.69           H  
ATOM   2693  CD2 TRP A 182      -9.479  -4.382  19.063  1.00 80.69           C  
ATOM   2694  CE2 TRP A 182     -10.783  -3.926  19.417  1.00 80.69           C  
ATOM   2695  CE3 TRP A 182      -8.628  -3.458  18.428  1.00 80.69           C  
ATOM   2696  HE3 TRP A 182      -7.636  -3.782  18.152  1.00 80.69           H  
ATOM   2697  NE1 TRP A 182     -11.393  -5.026  19.976  1.00 80.69           N  
ATOM   2698  HE1 TRP A 182     -12.358  -5.074  20.270  1.00 80.69           H  
ATOM   2699  CH2 TRP A 182     -10.334  -1.713  18.554  1.00 80.69           C  
ATOM   2700  HH2 TRP A 182     -10.654  -0.697  18.372  1.00 80.69           H  
ATOM   2701  CZ2 TRP A 182     -11.213  -2.614  19.175  1.00 80.69           C  
ATOM   2702  HZ2 TRP A 182     -12.209  -2.312  19.463  1.00 80.69           H  
ATOM   2703  CZ3 TRP A 182      -9.044  -2.135  18.182  1.00 80.69           C  
ATOM   2704  HZ3 TRP A 182      -8.354  -1.446  17.717  1.00 80.69           H  
ATOM   2705  N   ALA A 183      -9.766  -7.207  16.183  1.00 85.84           N  
ATOM   2706  H   ALA A 183     -10.459  -7.784  16.639  1.00 85.84           H  
ATOM   2707  CA  ALA A 183     -10.134  -6.570  14.928  1.00 85.84           C  
ATOM   2708  HA  ALA A 183      -9.243  -6.426  14.318  1.00 85.84           H  
ATOM   2709  C   ALA A 183     -10.767  -5.209  15.206  1.00 85.84           C  
ATOM   2710  CB  ALA A 183     -11.065  -7.501  14.164  1.00 85.84           C  
ATOM   2711  HB1 ALA A 183     -12.015  -7.600  14.689  1.00 85.84           H  
ATOM   2712  HB2 ALA A 183     -11.241  -7.112  13.161  1.00 85.84           H  
ATOM   2713  HB3 ALA A 183     -10.576  -8.473  14.101  1.00 85.84           H  
ATOM   2714  O   ALA A 183     -11.854  -5.114  15.785  1.00 85.84           O  
ATOM   2715  N   ALA A 184     -10.076  -4.148  14.803  1.00 86.80           N  
ATOM   2716  H   ALA A 184      -9.241  -4.294  14.254  1.00 86.80           H  
ATOM   2717  CA  ALA A 184     -10.584  -2.794  14.927  1.00 86.80           C  
ATOM   2718  HA  ALA A 184     -11.027  -2.684  15.917  1.00 86.80           H  
ATOM   2719  C   ALA A 184     -11.650  -2.522  13.854  1.00 86.80           C  
ATOM   2720  CB  ALA A 184      -9.402  -1.833  14.797  1.00 86.80           C  
ATOM   2721  HB1 ALA A 184      -8.654  -2.096  15.544  1.00 86.80           H  
ATOM   2722  HB2 ALA A 184      -8.957  -1.936  13.807  1.00 86.80           H  
ATOM   2723  HB3 ALA A 184      -9.729  -0.803  14.940  1.00 86.80           H  
ATOM   2724  O   ALA A 184     -11.542  -3.074  12.760  1.00 86.80           O  
ATOM   2725  N   PRO A 185     -12.619  -1.612  14.091  1.00 88.37           N  
ATOM   2726  CA  PRO A 185     -13.513  -1.091  13.055  1.00 88.37           C  
ATOM   2727  HA  PRO A 185     -13.894  -1.901  12.433  1.00 88.37           H  
ATOM   2728  C   PRO A 185     -12.745  -0.114  12.146  1.00 88.37           C  
ATOM   2729  CB  PRO A 185     -14.681  -0.472  13.823  1.00 88.37           C  
ATOM   2730  HB2 PRO A 185     -15.184   0.317  13.263  1.00 88.37           H  
ATOM   2731  HB3 PRO A 185     -15.388  -1.253  14.100  1.00 88.37           H  
ATOM   2732  O   PRO A 185     -13.021   1.085  12.082  1.00 88.37           O  
ATOM   2733  CG  PRO A 185     -14.002   0.074  15.075  1.00 88.37           C  
ATOM   2734  HG2 PRO A 185     -14.695   0.130  15.915  1.00 88.37           H  
ATOM   2735  HG3 PRO A 185     -13.589   1.059  14.856  1.00 88.37           H  
ATOM   2736  CD  PRO A 185     -12.863  -0.909  15.342  1.00 88.37           C  
ATOM   2737  HD2 PRO A 185     -11.973  -0.371  15.669  1.00 88.37           H  
ATOM   2738  HD3 PRO A 185     -13.175  -1.614  16.113  1.00 88.37           H  
ATOM   2739  N   CYS A 186     -11.689  -0.628  11.524  1.00 90.55           N  
ATOM   2740  H   CYS A 186     -11.541  -1.623  11.609  1.00 90.55           H  
ATOM   2741  CA  CYS A 186     -10.715   0.088  10.729  1.00 90.55           C  
ATOM   2742  HA  CYS A 186     -11.176   0.979  10.304  1.00 90.55           H  
ATOM   2743  C   CYS A 186     -10.279  -0.798   9.568  1.00 90.55           C  
ATOM   2744  CB  CYS A 186      -9.546   0.502  11.629  1.00 90.55           C  
ATOM   2745  HB2 CYS A 186      -9.106  -0.386  12.083  1.00 90.55           H  
ATOM   2746  HB3 CYS A 186      -9.909   1.166  12.413  1.00 90.55           H  
ATOM   2747  O   CYS A 186      -9.891  -1.946   9.768  1.00 90.55           O  
ATOM   2748  SG  CYS A 186      -8.290   1.359  10.646  1.00 90.55           S  
ATOM   2749  HG  CYS A 186      -9.095   2.231  10.032  1.00 90.55           H  
ATOM   2750  N   TYR A 187     -10.352  -0.238   8.370  1.00 93.25           N  
ATOM   2751  H   TYR A 187     -10.647   0.725   8.301  1.00 93.25           H  
ATOM   2752  CA  TYR A 187      -9.988  -0.877   7.123  1.00 93.25           C  
ATOM   2753  HA  TYR A 187      -9.968  -1.956   7.275  1.00 93.25           H  
ATOM   2754  C   TYR A 187      -8.599  -0.414   6.701  1.00 93.25           C  
ATOM   2755  CB  TYR A 187     -11.045  -0.564   6.056  1.00 93.25           C  
ATOM   2756  HB2 TYR A 187     -10.680  -0.919   5.092  1.00 93.25           H  
ATOM   2757  HB3 TYR A 187     -11.176   0.515   5.977  1.00 93.25           H  
ATOM   2758  O   TYR A 187      -8.312   0.788   6.722  1.00 93.25           O  
ATOM   2759  CG  TYR A 187     -12.389  -1.212   6.334  1.00 93.25           C  
ATOM   2760  CD1 TYR A 187     -12.741  -2.406   5.677  1.00 93.25           C  
ATOM   2761  HD1 TYR A 187     -12.057  -2.866   4.979  1.00 93.25           H  
ATOM   2762  CD2 TYR A 187     -13.264  -0.661   7.290  1.00 93.25           C  
ATOM   2763  HD2 TYR A 187     -12.986   0.234   7.828  1.00 93.25           H  
ATOM   2764  CE1 TYR A 187     -13.988  -3.009   5.928  1.00 93.25           C  
ATOM   2765  HE1 TYR A 187     -14.281  -3.923   5.433  1.00 93.25           H  
ATOM   2766  CE2 TYR A 187     -14.480  -1.309   7.576  1.00 93.25           C  
ATOM   2767  HE2 TYR A 187     -15.111  -0.978   8.387  1.00 93.25           H  
ATOM   2768  OH  TYR A 187     -16.093  -3.011   7.065  1.00 93.25           O  
ATOM   2769  HH  TYR A 187     -16.656  -2.541   7.684  1.00 93.25           H  
ATOM   2770  CZ  TYR A 187     -14.876  -2.445   6.855  1.00 93.25           C  
ATOM   2771  N   THR A 188      -7.760  -1.368   6.307  1.00 92.76           N  
ATOM   2772  H   THR A 188      -8.085  -2.324   6.320  1.00 92.76           H  
ATOM   2773  CA  THR A 188      -6.424  -1.095   5.768  1.00 92.76           C  
ATOM   2774  HA  THR A 188      -6.083  -0.119   6.114  1.00 92.76           H  
ATOM   2775  C   THR A 188      -6.480  -1.093   4.251  1.00 92.76           C  
ATOM   2776  CB  THR A 188      -5.381  -2.142   6.189  1.00 92.76           C  
ATOM   2777  HB  THR A 188      -5.587  -3.084   5.682  1.00 92.76           H  
ATOM   2778  O   THR A 188      -6.975  -2.046   3.655  1.00 92.76           O  
ATOM   2779  CG2 THR A 188      -3.972  -1.677   5.815  1.00 92.76           C  
ATOM   2780 HG21 THR A 188      -3.822  -0.647   6.136  1.00 92.76           H  
ATOM   2781 HG22 THR A 188      -3.225  -2.306   6.298  1.00 92.76           H  
ATOM   2782 HG23 THR A 188      -3.829  -1.739   4.736  1.00 92.76           H  
ATOM   2783  OG1 THR A 188      -5.383  -2.394   7.567  1.00 92.76           O  
ATOM   2784  HG1 THR A 188      -4.776  -3.122   7.715  1.00 92.76           H  
ATOM   2785  N   PHE A 189      -5.897  -0.085   3.618  1.00 93.23           N  
ATOM   2786  H   PHE A 189      -5.522   0.672   4.171  1.00 93.23           H  
ATOM   2787  CA  PHE A 189      -5.657  -0.007   2.182  1.00 93.23           C  
ATOM   2788  HA  PHE A 189      -6.169  -0.819   1.666  1.00 93.23           H  
ATOM   2789  C   PHE A 189      -4.157  -0.148   1.952  1.00 93.23           C  
ATOM   2790  CB  PHE A 189      -6.214   1.307   1.629  1.00 93.23           C  
ATOM   2791  HB2 PHE A 189      -5.728   2.136   2.143  1.00 93.23           H  
ATOM   2792  HB3 PHE A 189      -5.978   1.379   0.568  1.00 93.23           H  
ATOM   2793  O   PHE A 189      -3.373   0.756   2.250  1.00 93.23           O  
ATOM   2794  CG  PHE A 189      -7.705   1.448   1.823  1.00 93.23           C  
ATOM   2795  CD1 PHE A 189      -8.590   1.039   0.811  1.00 93.23           C  
ATOM   2796  HD1 PHE A 189      -8.205   0.681  -0.132  1.00 93.23           H  
ATOM   2797  CD2 PHE A 189      -8.206   1.926   3.047  1.00 93.23           C  
ATOM   2798  HD2 PHE A 189      -7.527   2.237   3.827  1.00 93.23           H  
ATOM   2799  CE1 PHE A 189      -9.976   1.076   1.038  1.00 93.23           C  
ATOM   2800  HE1 PHE A 189     -10.657   0.733   0.273  1.00 93.23           H  
ATOM   2801  CE2 PHE A 189      -9.589   1.952   3.275  1.00 93.23           C  
ATOM   2802  HE2 PHE A 189      -9.967   2.269   4.235  1.00 93.23           H  
ATOM   2803  CZ  PHE A 189     -10.473   1.521   2.275  1.00 93.23           C  
ATOM   2804  HZ  PHE A 189     -11.535   1.509   2.472  1.00 93.23           H  
ATOM   2805  N   ALA A 190      -3.758  -1.317   1.453  1.00 90.16           N  
ATOM   2806  H   ALA A 190      -4.455  -2.015   1.237  1.00 90.16           H  
ATOM   2807  CA  ALA A 190      -2.362  -1.647   1.195  1.00 90.16           C  
ATOM   2808  HA  ALA A 190      -1.760  -1.217   1.995  1.00 90.16           H  
ATOM   2809  C   ALA A 190      -1.869  -1.015  -0.115  1.00 90.16           C  
ATOM   2810  CB  ALA A 190      -2.190  -3.166   1.264  1.00 90.16           C  
ATOM   2811  HB1 ALA A 190      -2.482  -3.519   2.252  1.00 90.16           H  
ATOM   2812  HB2 ALA A 190      -1.141  -3.417   1.101  1.00 90.16           H  
ATOM   2813  HB3 ALA A 190      -2.794  -3.651   0.497  1.00 90.16           H  
ATOM   2814  O   ALA A 190      -1.540  -1.720  -1.069  1.00 90.16           O  
ATOM   2815  N   ILE A 191      -1.865   0.321  -0.166  1.00 90.90           N  
ATOM   2816  H   ILE A 191      -2.142   0.813   0.672  1.00 90.90           H  
ATOM   2817  CA  ILE A 191      -1.492   1.128  -1.337  1.00 90.90           C  
ATOM   2818  HA  ILE A 191      -2.107   0.806  -2.178  1.00 90.90           H  
ATOM   2819  C   ILE A 191      -0.033   0.938  -1.768  1.00 90.90           C  
ATOM   2820  CB  ILE A 191      -1.763   2.627  -1.092  1.00 90.90           C  
ATOM   2821  HB  ILE A 191      -1.510   3.153  -2.012  1.00 90.90           H  
ATOM   2822  O   ILE A 191       0.373   1.472  -2.795  1.00 90.90           O  
ATOM   2823  CG1 ILE A 191      -0.892   3.204   0.049  1.00 90.90           C  
ATOM   2824 HG12 ILE A 191      -1.376   3.028   1.010  1.00 90.90           H  
ATOM   2825 HG13 ILE A 191       0.084   2.720   0.082  1.00 90.90           H  
ATOM   2826  CG2 ILE A 191      -3.259   2.880  -0.830  1.00 90.90           C  
ATOM   2827 HG21 ILE A 191      -3.572   2.419   0.107  1.00 90.90           H  
ATOM   2828 HG22 ILE A 191      -3.851   2.475  -1.650  1.00 90.90           H  
ATOM   2829 HG23 ILE A 191      -3.446   3.952  -0.765  1.00 90.90           H  
ATOM   2830  CD1 ILE A 191      -0.638   4.703  -0.132  1.00 90.90           C  
ATOM   2831 HD11 ILE A 191      -0.092   5.091   0.728  1.00 90.90           H  
ATOM   2832 HD12 ILE A 191      -0.045   4.868  -1.031  1.00 90.90           H  
ATOM   2833 HD13 ILE A 191      -1.582   5.241  -0.219  1.00 90.90           H  
ATOM   2834  N   GLU A 192       0.767   0.206  -0.993  1.00 87.16           N  
ATOM   2835  H   GLU A 192       0.418  -0.130  -0.107  1.00 87.16           H  
ATOM   2836  CA  GLU A 192       2.089  -0.249  -1.394  1.00 87.16           C  
ATOM   2837  HA  GLU A 192       2.598   0.583  -1.879  1.00 87.16           H  
ATOM   2838  C   GLU A 192       2.034  -1.382  -2.426  1.00 87.16           C  
ATOM   2839  CB  GLU A 192       2.930  -0.639  -0.160  1.00 87.16           C  
ATOM   2840  HB2 GLU A 192       3.967  -0.679  -0.492  1.00 87.16           H  
ATOM   2841  HB3 GLU A 192       2.873   0.154   0.586  1.00 87.16           H  
ATOM   2842  O   GLU A 192       3.040  -1.652  -3.065  1.00 87.16           O  
ATOM   2843  CG  GLU A 192       2.628  -1.996   0.517  1.00 87.16           C  
ATOM   2844  HG2 GLU A 192       3.519  -2.274   1.080  1.00 87.16           H  
ATOM   2845  HG3 GLU A 192       2.492  -2.770  -0.238  1.00 87.16           H  
ATOM   2846  CD  GLU A 192       1.441  -2.018   1.493  1.00 87.16           C  
ATOM   2847  OE1 GLU A 192       1.342  -3.002   2.279  1.00 87.16           O  
ATOM   2848  OE2 GLU A 192       0.610  -1.089   1.469  1.00 87.16           O  
ATOM   2849  N   GLN A 193       0.909  -2.077  -2.608  1.00 87.16           N  
ATOM   2850  H   GLN A 193       0.085  -1.818  -2.083  1.00 87.16           H  
ATOM   2851  CA  GLN A 193       0.819  -3.191  -3.555  1.00 87.16           C  
ATOM   2852  HA  GLN A 193       1.777  -3.710  -3.571  1.00 87.16           H  
ATOM   2853  C   GLN A 193       0.535  -2.708  -4.980  1.00 87.16           C  
ATOM   2854  CB  GLN A 193      -0.237  -4.204  -3.108  1.00 87.16           C  
ATOM   2855  HB2 GLN A 193      -1.217  -3.728  -3.069  1.00 87.16           H  
ATOM   2856  HB3 GLN A 193      -0.274  -5.007  -3.845  1.00 87.16           H  
ATOM   2857  O   GLN A 193      -0.399  -1.940  -5.218  1.00 87.16           O  
ATOM   2858  CG  GLN A 193       0.082  -4.818  -1.745  1.00 87.16           C  
ATOM   2859  HG2 GLN A 193       1.098  -5.212  -1.760  1.00 87.16           H  
ATOM   2860  HG3 GLN A 193       0.017  -4.059  -0.965  1.00 87.16           H  
ATOM   2861  CD  GLN A 193      -0.895  -5.935  -1.417  1.00 87.16           C  
ATOM   2862  NE2 GLN A 193      -0.409  -7.127  -1.160  1.00 87.16           N  
ATOM   2863 HE21 GLN A 193       0.576  -7.303  -1.293  1.00 87.16           H  
ATOM   2864 HE22 GLN A 193      -1.101  -7.858  -1.076  1.00 87.16           H  
ATOM   2865  OE1 GLN A 193      -2.104  -5.778  -1.395  1.00 87.16           O  
ATOM   2866  N   LEU A 194       1.297  -3.226  -5.947  1.00 87.09           N  
ATOM   2867  H   LEU A 194       2.076  -3.808  -5.675  1.00 87.09           H  
ATOM   2868  CA  LEU A 194       1.189  -2.863  -7.362  1.00 87.09           C  
ATOM   2869  HA  LEU A 194       1.442  -1.806  -7.452  1.00 87.09           H  
ATOM   2870  C   LEU A 194      -0.224  -3.055  -7.942  1.00 87.09           C  
ATOM   2871  CB  LEU A 194       2.222  -3.704  -8.133  1.00 87.09           C  
ATOM   2872  HB2 LEU A 194       3.192  -3.599  -7.647  1.00 87.09           H  
ATOM   2873  HB3 LEU A 194       1.931  -4.753  -8.074  1.00 87.09           H  
ATOM   2874  O   LEU A 194      -0.650  -2.282  -8.799  1.00 87.09           O  
ATOM   2875  CG  LEU A 194       2.390  -3.314  -9.611  1.00 87.09           C  
ATOM   2876  HG  LEU A 194       1.437  -3.410 -10.130  1.00 87.09           H  
ATOM   2877  CD1 LEU A 194       2.906  -1.879  -9.749  1.00 87.09           C  
ATOM   2878 HD11 LEU A 194       3.208  -1.678 -10.777  1.00 87.09           H  
ATOM   2879 HD12 LEU A 194       3.764  -1.727  -9.093  1.00 87.09           H  
ATOM   2880 HD13 LEU A 194       2.118  -1.174  -9.483  1.00 87.09           H  
ATOM   2881  CD2 LEU A 194       3.388  -4.266 -10.273  1.00 87.09           C  
ATOM   2882 HD21 LEU A 194       3.008  -5.286 -10.214  1.00 87.09           H  
ATOM   2883 HD22 LEU A 194       3.528  -3.997 -11.320  1.00 87.09           H  
ATOM   2884 HD23 LEU A 194       4.348  -4.213  -9.758  1.00 87.09           H  
ATOM   2885  N   GLY A 195      -0.972  -4.046  -7.455  1.00 87.21           N  
ATOM   2886  H   GLY A 195      -0.563  -4.646  -6.753  1.00 87.21           H  
ATOM   2887  CA  GLY A 195      -2.320  -4.365  -7.924  1.00 87.21           C  
ATOM   2888  HA2 GLY A 195      -2.651  -5.293  -7.458  1.00 87.21           H  
ATOM   2889  HA3 GLY A 195      -2.295  -4.519  -9.003  1.00 87.21           H  
ATOM   2890  C   GLY A 195      -3.377  -3.304  -7.623  1.00 87.21           C  
ATOM   2891  O   GLY A 195      -4.455  -3.363  -8.204  1.00 87.21           O  
ATOM   2892  N   TRP A 196      -3.091  -2.309  -6.778  1.00 89.98           N  
ATOM   2893  H   TRP A 196      -2.204  -2.302  -6.295  1.00 89.98           H  
ATOM   2894  CA  TRP A 196      -3.950  -1.124  -6.673  1.00 89.98           C  
ATOM   2895  HA  TRP A 196      -4.991  -1.437  -6.592  1.00 89.98           H  
ATOM   2896  C   TRP A 196      -3.861  -0.225  -7.900  1.00 89.98           C  
ATOM   2897  CB  TRP A 196      -3.593  -0.319  -5.425  1.00 89.98           C  
ATOM   2898  HB2 TRP A 196      -2.511  -0.221  -5.338  1.00 89.98           H  
ATOM   2899  HB3 TRP A 196      -4.004   0.686  -5.520  1.00 89.98           H  
ATOM   2900  O   TRP A 196      -4.819   0.477  -8.199  1.00 89.98           O  
ATOM   2901  CG  TRP A 196      -4.154  -0.908  -4.180  1.00 89.98           C  
ATOM   2902  CD1 TRP A 196      -3.480  -1.682  -3.311  1.00 89.98           C  
ATOM   2903  HD1 TRP A 196      -2.435  -1.938  -3.409  1.00 89.98           H  
ATOM   2904  CD2 TRP A 196      -5.517  -0.818  -3.673  1.00 89.98           C  
ATOM   2905  CE2 TRP A 196      -5.594  -1.573  -2.464  1.00 89.98           C  
ATOM   2906  CE3 TRP A 196      -6.696  -0.181  -4.117  1.00 89.98           C  
ATOM   2907  HE3 TRP A 196      -6.670   0.394  -5.032  1.00 89.98           H  
ATOM   2908  NE1 TRP A 196      -4.321  -2.078  -2.293  1.00 89.98           N  
ATOM   2909  HE1 TRP A 196      -4.004  -2.679  -1.546  1.00 89.98           H  
ATOM   2910  CH2 TRP A 196      -7.943  -1.048  -2.204  1.00 89.98           C  
ATOM   2911  HH2 TRP A 196      -8.871  -1.134  -1.659  1.00 89.98           H  
ATOM   2912  CZ2 TRP A 196      -6.784  -1.690  -1.732  1.00 89.98           C  
ATOM   2913  HZ2 TRP A 196      -6.807  -2.276  -0.826  1.00 89.98           H  
ATOM   2914  CZ3 TRP A 196      -7.896  -0.294  -3.391  1.00 89.98           C  
ATOM   2915  HZ3 TRP A 196      -8.787   0.198  -3.754  1.00 89.98           H  
ATOM   2916  N   TYR A 197      -2.745  -0.248  -8.624  1.00 90.48           N  
ATOM   2917  H   TYR A 197      -2.000  -0.870  -8.344  1.00 90.48           H  
ATOM   2918  CA  TYR A 197      -2.487   0.678  -9.725  1.00 90.48           C  
ATOM   2919  HA  TYR A 197      -3.245   1.461  -9.736  1.00 90.48           H  
ATOM   2920  C   TYR A 197      -2.499   0.017 -11.096  1.00 90.48           C  
ATOM   2921  CB  TYR A 197      -1.133   1.344  -9.524  1.00 90.48           C  
ATOM   2922  HB2 TYR A 197      -1.052   2.105 -10.300  1.00 90.48           H  
ATOM   2923  HB3 TYR A 197      -0.338   0.614  -9.676  1.00 90.48           H  
ATOM   2924  O   TYR A 197      -2.649   0.712 -12.095  1.00 90.48           O  
ATOM   2925  CG  TYR A 197      -0.941   2.012  -8.185  1.00 90.48           C  
ATOM   2926  CD1 TYR A 197      -1.295   3.362  -8.001  1.00 90.48           C  
ATOM   2927  HD1 TYR A 197      -1.700   3.931  -8.826  1.00 90.48           H  
ATOM   2928  CD2 TYR A 197      -0.404   1.271  -7.122  1.00 90.48           C  
ATOM   2929  HD2 TYR A 197      -0.129   0.236  -7.259  1.00 90.48           H  
ATOM   2930  CE1 TYR A 197      -1.121   3.974  -6.744  1.00 90.48           C  
ATOM   2931  HE1 TYR A 197      -1.385   5.011  -6.598  1.00 90.48           H  
ATOM   2932  CE2 TYR A 197      -0.231   1.876  -5.872  1.00 90.48           C  
ATOM   2933  HE2 TYR A 197       0.189   1.283  -5.074  1.00 90.48           H  
ATOM   2934  OH  TYR A 197      -0.409   3.795  -4.451  1.00 90.48           O  
ATOM   2935  HH  TYR A 197      -0.053   3.141  -3.846  1.00 90.48           H  
ATOM   2936  CZ  TYR A 197      -0.590   3.226  -5.672  1.00 90.48           C  
ATOM   2937  N   LEU A 198      -2.307  -1.301 -11.156  1.00 87.02           N  
ATOM   2938  H   LEU A 198      -2.150  -1.801 -10.293  1.00 87.02           H  
ATOM   2939  CA  LEU A 198      -2.241  -2.060 -12.397  1.00 87.02           C  
ATOM   2940  HA  LEU A 198      -2.577  -1.444 -13.231  1.00 87.02           H  
ATOM   2941  C   LEU A 198      -3.153  -3.278 -12.327  1.00 87.02           C  
ATOM   2942  CB  LEU A 198      -0.799  -2.506 -12.666  1.00 87.02           C  
ATOM   2943  HB2 LEU A 198      -0.483  -3.147 -11.844  1.00 87.02           H  
ATOM   2944  HB3 LEU A 198      -0.801  -3.107 -13.576  1.00 87.02           H  
ATOM   2945  O   LEU A 198      -3.155  -4.010 -11.336  1.00 87.02           O  
ATOM   2946  CG  LEU A 198       0.233  -1.380 -12.832  1.00 87.02           C  
ATOM   2947  HG  LEU A 198       0.321  -0.808 -11.908  1.00 87.02           H  
ATOM   2948  CD1 LEU A 198       1.569  -2.046 -13.138  1.00 87.02           C  
ATOM   2949 HD11 LEU A 198       1.819  -2.752 -12.346  1.00 87.02           H  
ATOM   2950 HD12 LEU A 198       1.486  -2.594 -14.077  1.00 87.02           H  
ATOM   2951 HD13 LEU A 198       2.356  -1.296 -13.214  1.00 87.02           H  
ATOM   2952  CD2 LEU A 198      -0.072  -0.438 -13.996  1.00 87.02           C  
ATOM   2953 HD21 LEU A 198       0.725   0.301 -14.080  1.00 87.02           H  
ATOM   2954 HD22 LEU A 198      -1.007   0.095 -13.823  1.00 87.02           H  
ATOM   2955 HD23 LEU A 198      -0.155  -1.003 -14.924  1.00 87.02           H  
ATOM   2956  N   ASN A 199      -3.878  -3.529 -13.414  1.00 85.01           N  
ATOM   2957  H   ASN A 199      -3.800  -2.909 -14.207  1.00 85.01           H  
ATOM   2958  CA  ASN A 199      -4.622  -4.771 -13.562  1.00 85.01           C  
ATOM   2959  HA  ASN A 199      -5.001  -5.043 -12.577  1.00 85.01           H  
ATOM   2960  C   ASN A 199      -3.684  -5.918 -14.003  1.00 85.01           C  
ATOM   2961  CB  ASN A 199      -5.861  -4.513 -14.447  1.00 85.01           C  
ATOM   2962  HB2 ASN A 199      -6.590  -5.306 -14.285  1.00 85.01           H  
ATOM   2963  HB3 ASN A 199      -6.323  -3.575 -14.137  1.00 85.01           H  
ATOM   2964  O   ASN A 199      -2.542  -5.704 -14.417  1.00 85.01           O  
ATOM   2965  CG  ASN A 199      -5.608  -4.434 -15.938  1.00 85.01           C  
ATOM   2966  ND2 ASN A 199      -6.413  -3.738 -16.691  1.00 85.01           N  
ATOM   2967 HD21 ASN A 199      -6.096  -3.607 -17.641  1.00 85.01           H  
ATOM   2968 HD22 ASN A 199      -6.926  -2.991 -16.243  1.00 85.01           H  
ATOM   2969  OD1 ASN A 199      -4.736  -5.079 -16.473  1.00 85.01           O  
ATOM   2970  N   GLN A 200      -4.167  -7.163 -13.956  1.00 82.03           N  
ATOM   2971  H   GLN A 200      -5.085  -7.311 -13.563  1.00 82.03           H  
ATOM   2972  CA  GLN A 200      -3.367  -8.324 -14.373  1.00 82.03           C  
ATOM   2973  HA  GLN A 200      -2.472  -8.351 -13.752  1.00 82.03           H  
ATOM   2974  C   GLN A 200      -2.910  -8.246 -15.845  1.00 82.03           C  
ATOM   2975  CB  GLN A 200      -4.182  -9.603 -14.122  1.00 82.03           C  
ATOM   2976  HB2 GLN A 200      -4.523  -9.608 -13.087  1.00 82.03           H  
ATOM   2977  HB3 GLN A 200      -5.061  -9.597 -14.767  1.00 82.03           H  
ATOM   2978  O   GLN A 200      -1.831  -8.734 -16.176  1.00 82.03           O  
ATOM   2979  CG  GLN A 200      -3.391 -10.897 -14.384  1.00 82.03           C  
ATOM   2980  HG2 GLN A 200      -3.063 -10.934 -15.423  1.00 82.03           H  
ATOM   2981  HG3 GLN A 200      -4.050 -11.749 -14.220  1.00 82.03           H  
ATOM   2982  CD  GLN A 200      -2.192 -11.049 -13.453  1.00 82.03           C  
ATOM   2983  NE2 GLN A 200      -0.989 -11.222 -13.951  1.00 82.03           N  
ATOM   2984 HE21 GLN A 200      -0.253 -11.241 -13.260  1.00 82.03           H  
ATOM   2985 HE22 GLN A 200      -0.801 -11.120 -14.938  1.00 82.03           H  
ATOM   2986  OE1 GLN A 200      -2.314 -11.032 -12.242  1.00 82.03           O  
ATOM   2987  N   GLY A 201      -3.712  -7.644 -16.725  1.00 78.86           N  
ATOM   2988  H   GLY A 201      -4.492  -7.114 -16.364  1.00 78.86           H  
ATOM   2989  CA  GLY A 201      -3.378  -7.422 -18.133  1.00 78.86           C  
ATOM   2990  HA2 GLY A 201      -4.255  -7.028 -18.646  1.00 78.86           H  
ATOM   2991  HA3 GLY A 201      -3.091  -8.365 -18.598  1.00 78.86           H  
ATOM   2992  C   GLY A 201      -2.239  -6.417 -18.322  1.00 78.86           C  
ATOM   2993  O   GLY A 201      -1.304  -6.714 -19.057  1.00 78.86           O  
ATOM   2994  N   ASP A 202      -2.259  -5.292 -17.606  1.00 84.60           N  
ATOM   2995  H   ASP A 202      -3.068  -5.117 -17.027  1.00 84.60           H  
ATOM   2996  CA  ASP A 202      -1.184  -4.299 -17.582  1.00 84.60           C  
ATOM   2997  HA  ASP A 202      -1.000  -3.928 -18.590  1.00 84.60           H  
ATOM   2998  C   ASP A 202       0.106  -4.927 -17.052  1.00 84.60           C  
ATOM   2999  CB  ASP A 202      -1.544  -3.118 -16.668  1.00 84.60           C  
ATOM   3000  HB2 ASP A 202      -1.807  -3.498 -15.681  1.00 84.60           H  
ATOM   3001  HB3 ASP A 202      -0.652  -2.501 -16.559  1.00 84.60           H  
ATOM   3002  O   ASP A 202       1.169  -4.760 -17.640  1.00 84.60           O  
ATOM   3003  CG  ASP A 202      -2.662  -2.209 -17.170  1.00 84.60           C  
ATOM   3004  OD1 ASP A 202      -2.710  -1.902 -18.385  1.00 84.60           O  
ATOM   3005  OD2 ASP A 202      -3.421  -1.720 -16.303  1.00 84.60           O  
ATOM   3006  N   ILE A 203       0.014  -5.718 -15.978  1.00 82.71           N  
ATOM   3007  H   ILE A 203      -0.881  -5.779 -15.513  1.00 82.71           H  
ATOM   3008  CA  ILE A 203       1.158  -6.460 -15.437  1.00 82.71           C  
ATOM   3009  HA  ILE A 203       1.949  -5.747 -15.206  1.00 82.71           H  
ATOM   3010  C   ILE A 203       1.719  -7.420 -16.491  1.00 82.71           C  
ATOM   3011  CB  ILE A 203       0.751  -7.186 -14.134  1.00 82.71           C  
ATOM   3012  HB  ILE A 203      -0.194  -7.701 -14.307  1.00 82.71           H  
ATOM   3013  O   ILE A 203       2.928  -7.464 -16.699  1.00 82.71           O  
ATOM   3014  CG1 ILE A 203       0.542  -6.144 -13.014  1.00 82.71           C  
ATOM   3015 HG12 ILE A 203       1.497  -5.683 -12.760  1.00 82.71           H  
ATOM   3016 HG13 ILE A 203      -0.120  -5.356 -13.373  1.00 82.71           H  
ATOM   3017  CG2 ILE A 203       1.789  -8.246 -13.714  1.00 82.71           C  
ATOM   3018 HG21 ILE A 203       1.485  -8.724 -12.784  1.00 82.71           H  
ATOM   3019 HG22 ILE A 203       2.765  -7.778 -13.578  1.00 82.71           H  
ATOM   3020 HG23 ILE A 203       1.851  -9.024 -14.474  1.00 82.71           H  
ATOM   3021  CD1 ILE A 203      -0.089  -6.715 -11.741  1.00 82.71           C  
ATOM   3022 HD11 ILE A 203       0.603  -7.402 -11.253  1.00 82.71           H  
ATOM   3023 HD12 ILE A 203      -0.310  -5.899 -11.053  1.00 82.71           H  
ATOM   3024 HD13 ILE A 203      -1.017  -7.234 -11.982  1.00 82.71           H  
ATOM   3025  N   ASN A 204       0.863  -8.181 -17.177  1.00 82.01           N  
ATOM   3026  H   ASN A 204      -0.122  -8.103 -16.969  1.00 82.01           H  
ATOM   3027  CA  ASN A 204       1.292  -9.103 -18.230  1.00 82.01           C  
ATOM   3028  HA  ASN A 204       2.063  -9.763 -17.833  1.00 82.01           H  
ATOM   3029  C   ASN A 204       1.921  -8.367 -19.424  1.00 82.01           C  
ATOM   3030  CB  ASN A 204       0.097  -9.959 -18.672  1.00 82.01           C  
ATOM   3031  HB2 ASN A 204       0.380 -10.523 -19.561  1.00 82.01           H  
ATOM   3032  HB3 ASN A 204      -0.734  -9.307 -18.941  1.00 82.01           H  
ATOM   3033  O   ASN A 204       2.910  -8.846 -19.975  1.00 82.01           O  
ATOM   3034  CG  ASN A 204      -0.377 -10.959 -17.630  1.00 82.01           C  
ATOM   3035  ND2 ASN A 204      -1.520 -11.561 -17.864  1.00 82.01           N  
ATOM   3036 HD21 ASN A 204      -1.819 -12.266 -17.205  1.00 82.01           H  
ATOM   3037 HD22 ASN A 204      -2.050 -11.317 -18.688  1.00 82.01           H  
ATOM   3038  OD1 ASN A 204       0.259 -11.249 -16.623  1.00 82.01           O  
ATOM   3039  N   TYR A 205       1.391  -7.199 -19.788  1.00 80.57           N  
ATOM   3040  H   TYR A 205       0.559  -6.878 -19.314  1.00 80.57           H  
ATOM   3041  CA  TYR A 205       1.939  -6.344 -20.837  1.00 80.57           C  
ATOM   3042  HA  TYR A 205       2.058  -6.928 -21.749  1.00 80.57           H  
ATOM   3043  C   TYR A 205       3.324  -5.808 -20.458  1.00 80.57           C  
ATOM   3044  CB  TYR A 205       0.950  -5.207 -21.118  1.00 80.57           C  
ATOM   3045  HB2 TYR A 205       0.720  -4.685 -20.190  1.00 80.57           H  
ATOM   3046  HB3 TYR A 205       0.019  -5.633 -21.492  1.00 80.57           H  
ATOM   3047  O   TYR A 205       4.287  -6.023 -21.187  1.00 80.57           O  
ATOM   3048  CG  TYR A 205       1.463  -4.205 -22.128  1.00 80.57           C  
ATOM   3049  CD1 TYR A 205       1.900  -2.934 -21.706  1.00 80.57           C  
ATOM   3050  HD1 TYR A 205       1.859  -2.662 -20.662  1.00 80.57           H  
ATOM   3051  CD2 TYR A 205       1.522  -4.558 -23.489  1.00 80.57           C  
ATOM   3052  HD2 TYR A 205       1.193  -5.535 -23.813  1.00 80.57           H  
ATOM   3053  CE1 TYR A 205       2.381  -2.009 -22.651  1.00 80.57           C  
ATOM   3054  HE1 TYR A 205       2.714  -1.032 -22.331  1.00 80.57           H  
ATOM   3055  CE2 TYR A 205       2.029  -3.645 -24.431  1.00 80.57           C  
ATOM   3056  HE2 TYR A 205       2.099  -3.906 -25.476  1.00 80.57           H  
ATOM   3057  OH  TYR A 205       2.981  -1.512 -24.929  1.00 80.57           O  
ATOM   3058  HH  TYR A 205       3.266  -0.682 -24.541  1.00 80.57           H  
ATOM   3059  CZ  TYR A 205       2.467  -2.373 -24.013  1.00 80.57           C  
ATOM   3060  N   LEU A 206       3.466  -5.213 -19.271  1.00 80.56           N  
ATOM   3061  H   LEU A 206       2.641  -5.066 -18.708  1.00 80.56           H  
ATOM   3062  CA  LEU A 206       4.751  -4.719 -18.773  1.00 80.56           C  
ATOM   3063  HA  LEU A 206       5.165  -4.009 -19.489  1.00 80.56           H  
ATOM   3064  C   LEU A 206       5.782  -5.848 -18.629  1.00 80.56           C  
ATOM   3065  CB  LEU A 206       4.530  -4.018 -17.426  1.00 80.56           C  
ATOM   3066  HB2 LEU A 206       5.505  -3.806 -16.987  1.00 80.56           H  
ATOM   3067  HB3 LEU A 206       4.006  -4.708 -16.764  1.00 80.56           H  
ATOM   3068  O   LEU A 206       6.969  -5.644 -18.861  1.00 80.56           O  
ATOM   3069  CG  LEU A 206       3.745  -2.696 -17.481  1.00 80.56           C  
ATOM   3070  HG  LEU A 206       2.760  -2.858 -17.919  1.00 80.56           H  
ATOM   3071  CD1 LEU A 206       3.569  -2.195 -16.051  1.00 80.56           C  
ATOM   3072 HD11 LEU A 206       4.531  -1.899 -15.633  1.00 80.56           H  
ATOM   3073 HD12 LEU A 206       2.891  -1.342 -16.049  1.00 80.56           H  
ATOM   3074 HD13 LEU A 206       3.142  -2.993 -15.443  1.00 80.56           H  
ATOM   3075  CD2 LEU A 206       4.453  -1.611 -18.288  1.00 80.56           C  
ATOM   3076 HD21 LEU A 206       5.481  -1.489 -17.947  1.00 80.56           H  
ATOM   3077 HD22 LEU A 206       4.445  -1.875 -19.345  1.00 80.56           H  
ATOM   3078 HD23 LEU A 206       3.923  -0.665 -18.177  1.00 80.56           H  
ATOM   3079  N   LYS A 207       5.353  -7.071 -18.292  1.00 75.54           N  
ATOM   3080  H   LYS A 207       4.376  -7.181 -18.059  1.00 75.54           H  
ATOM   3081  CA  LYS A 207       6.241  -8.244 -18.284  1.00 75.54           C  
ATOM   3082  HA  LYS A 207       7.105  -8.025 -17.657  1.00 75.54           H  
ATOM   3083  C   LYS A 207       6.782  -8.591 -19.667  1.00 75.54           C  
ATOM   3084  CB  LYS A 207       5.503  -9.471 -17.753  1.00 75.54           C  
ATOM   3085  HB2 LYS A 207       4.510  -9.522 -18.202  1.00 75.54           H  
ATOM   3086  HB3 LYS A 207       6.047 -10.370 -18.041  1.00 75.54           H  
ATOM   3087  O   LYS A 207       7.891  -9.124 -19.738  1.00 75.54           O  
ATOM   3088  CG  LYS A 207       5.385  -9.463 -16.238  1.00 75.54           C  
ATOM   3089  HG2 LYS A 207       6.377  -9.549 -15.796  1.00 75.54           H  
ATOM   3090  HG3 LYS A 207       4.933  -8.535 -15.887  1.00 75.54           H  
ATOM   3091  CD  LYS A 207       4.527 -10.655 -15.827  1.00 75.54           C  
ATOM   3092  HD2 LYS A 207       5.020 -11.583 -16.115  1.00 75.54           H  
ATOM   3093  HD3 LYS A 207       3.540 -10.593 -16.285  1.00 75.54           H  
ATOM   3094  CE  LYS A 207       4.404 -10.564 -14.325  1.00 75.54           C  
ATOM   3095  HE2 LYS A 207       3.855  -9.658 -14.066  1.00 75.54           H  
ATOM   3096  HE3 LYS A 207       5.404 -10.456 -13.905  1.00 75.54           H  
ATOM   3097  NZ  LYS A 207       3.761 -11.748 -13.724  1.00 75.54           N  
ATOM   3098  HZ1 LYS A 207       4.332 -12.563 -13.896  1.00 75.54           H  
ATOM   3099  HZ2 LYS A 207       2.827 -11.874 -14.087  1.00 75.54           H  
ATOM   3100  HZ3 LYS A 207       3.732 -11.577 -12.729  1.00 75.54           H  
ATOM   3101  N   ALA A 208       6.012  -8.346 -20.721  1.00 71.96           N  
ATOM   3102  H   ALA A 208       5.120  -7.893 -20.583  1.00 71.96           H  
ATOM   3103  CA  ALA A 208       6.407  -8.642 -22.093  1.00 71.96           C  
ATOM   3104  HA  ALA A 208       6.914  -9.606 -22.115  1.00 71.96           H  
ATOM   3105  C   ALA A 208       7.393  -7.607 -22.662  1.00 71.96           C  
ATOM   3106  CB  ALA A 208       5.137  -8.759 -22.944  1.00 71.96           C  
ATOM   3107  HB1 ALA A 208       5.406  -9.086 -23.948  1.00 71.96           H  
ATOM   3108  HB2 ALA A 208       4.455  -9.486 -22.503  1.00 71.96           H  
ATOM   3109  HB3 ALA A 208       4.639  -7.792 -23.016  1.00 71.96           H  
ATOM   3110  O   ALA A 208       8.130  -7.932 -23.585  1.00 71.96           O  
ATOM   3111  N   ILE A 209       7.440  -6.395 -22.099  1.00 70.69           N  
ATOM   3112  H   ILE A 209       6.792  -6.182 -21.355  1.00 70.69           H  
ATOM   3113  CA  ILE A 209       8.347  -5.328 -22.538  1.00 70.69           C  
ATOM   3114  HA  ILE A 209       8.363  -5.321 -23.628  1.00 70.69           H  
ATOM   3115  C   ILE A 209       9.782  -5.593 -22.059  1.00 70.69           C  
ATOM   3116  CB  ILE A 209       7.819  -3.955 -22.069  1.00 70.69           C  
ATOM   3117  HB  ILE A 209       7.673  -3.986 -20.989  1.00 70.69           H  
ATOM   3118  O   ILE A 209      10.023  -5.863 -20.881  1.00 70.69           O  
ATOM   3119  CG1 ILE A 209       6.470  -3.641 -22.749  1.00 70.69           C  
ATOM   3120 HG12 ILE A 209       5.766  -4.454 -22.571  1.00 70.69           H  
ATOM   3121 HG13 ILE A 209       6.617  -3.557 -23.826  1.00 70.69           H  
ATOM   3122  CG2 ILE A 209       8.830  -2.846 -22.387  1.00 70.69           C  
ATOM   3123 HG21 ILE A 209       9.018  -2.791 -23.460  1.00 70.69           H  
ATOM   3124 HG22 ILE A 209       8.475  -1.879 -22.030  1.00 70.69           H  
ATOM   3125 HG23 ILE A 209       9.767  -3.026 -21.861  1.00 70.69           H  
ATOM   3126  CD1 ILE A 209       5.820  -2.354 -22.239  1.00 70.69           C  
ATOM   3127 HD11 ILE A 209       4.857  -2.241 -22.736  1.00 70.69           H  
ATOM   3128 HD12 ILE A 209       5.679  -2.409 -21.159  1.00 70.69           H  
ATOM   3129 HD13 ILE A 209       6.417  -1.478 -22.494  1.00 70.69           H  
ATOM   3130  N   GLU A 210      10.751  -5.480 -22.966  1.00 67.65           N  
ATOM   3131  H   GLU A 210      10.501  -5.259 -23.920  1.00 67.65           H  
ATOM   3132  CA  GLU A 210      12.182  -5.540 -22.649  1.00 67.65           C  
ATOM   3133  HA  GLU A 210      12.346  -6.297 -21.883  1.00 67.65           H  
ATOM   3134  C   GLU A 210      12.695  -4.201 -22.113  1.00 67.65           C  
ATOM   3135  CB  GLU A 210      12.995  -5.933 -23.886  1.00 67.65           C  
ATOM   3136  HB2 GLU A 210      14.052  -5.901 -23.621  1.00 67.65           H  
ATOM   3137  HB3 GLU A 210      12.810  -5.214 -24.684  1.00 67.65           H  
ATOM   3138  O   GLU A 210      12.277  -3.152 -22.587  1.00 67.65           O  
ATOM   3139  CG  GLU A 210      12.651  -7.347 -24.372  1.00 67.65           C  
ATOM   3140  HG2 GLU A 210      11.618  -7.366 -24.719  1.00 67.65           H  
ATOM   3141  HG3 GLU A 210      12.736  -8.030 -23.526  1.00 67.65           H  
ATOM   3142  CD  GLU A 210      13.569  -7.833 -25.502  1.00 67.65           C  
ATOM   3143  OE1 GLU A 210      13.515  -9.053 -25.777  1.00 67.65           O  
ATOM   3144  OE2 GLU A 210      14.326  -7.008 -26.058  1.00 67.65           O  
ATOM   3145  N   GLY A 211      13.622  -4.229 -21.155  1.00 67.13           N  
ATOM   3146  H   GLY A 211      13.929  -5.124 -20.802  1.00 67.13           H  
ATOM   3147  CA  GLY A 211      14.217  -3.031 -20.557  1.00 67.13           C  
ATOM   3148  HA2 GLY A 211      15.293  -3.041 -20.731  1.00 67.13           H  
ATOM   3149  HA3 GLY A 211      13.825  -2.131 -21.030  1.00 67.13           H  
ATOM   3150  C   GLY A 211      13.970  -2.896 -19.056  1.00 67.13           C  
ATOM   3151  O   GLY A 211      13.354  -3.752 -18.410  1.00 67.13           O  
ATOM   3152  N   ASP A 212      14.474  -1.796 -18.513  1.00 71.11           N  
ATOM   3153  H   ASP A 212      14.931  -1.139 -19.129  1.00 71.11           H  
ATOM   3154  CA  ASP A 212      14.233  -1.349 -17.151  1.00 71.11           C  
ATOM   3155  HA  ASP A 212      14.313  -2.206 -16.483  1.00 71.11           H  
ATOM   3156  C   ASP A 212      12.839  -0.730 -17.044  1.00 71.11           C  
ATOM   3157  CB  ASP A 212      15.255  -0.293 -16.712  1.00 71.11           C  
ATOM   3158  HB2 ASP A 212      15.028   0.001 -15.687  1.00 71.11           H  
ATOM   3159  HB3 ASP A 212      15.119   0.585 -17.344  1.00 71.11           H  
ATOM   3160  O   ASP A 212      12.438   0.100 -17.864  1.00 71.11           O  
ATOM   3161  CG  ASP A 212      16.721  -0.711 -16.768  1.00 71.11           C  
ATOM   3162  OD1 ASP A 212      16.990  -1.926 -16.682  1.00 71.11           O  
ATOM   3163  OD2 ASP A 212      17.557   0.224 -16.824  1.00 71.11           O  
ATOM   3164  N   LEU A 213      12.123  -1.091 -15.982  1.00 76.66           N  
ATOM   3165  H   LEU A 213      12.553  -1.733 -15.331  1.00 76.66           H  
ATOM   3166  CA  LEU A 213      10.837  -0.499 -15.628  1.00 76.66           C  
ATOM   3167  HA  LEU A 213      10.582   0.297 -16.328  1.00 76.66           H  
ATOM   3168  C   LEU A 213      10.957   0.125 -14.243  1.00 76.66           C  
ATOM   3169  CB  LEU A 213       9.736  -1.569 -15.675  1.00 76.66           C  
ATOM   3170  HB2 LEU A 213      10.024  -2.383 -15.010  1.00 76.66           H  
ATOM   3171  HB3 LEU A 213       8.813  -1.132 -15.292  1.00 76.66           H  
ATOM   3172  O   LEU A 213      11.162  -0.590 -13.259  1.00 76.66           O  
ATOM   3173  CG  LEU A 213       9.464  -2.148 -17.074  1.00 76.66           C  
ATOM   3174  HG  LEU A 213      10.385  -2.545 -17.500  1.00 76.66           H  
ATOM   3175  CD1 LEU A 213       8.472  -3.299 -16.926  1.00 76.66           C  
ATOM   3176 HD11 LEU A 213       8.908  -4.089 -16.316  1.00 76.66           H  
ATOM   3177 HD12 LEU A 213       7.553  -2.937 -16.464  1.00 76.66           H  
ATOM   3178 HD13 LEU A 213       8.251  -3.699 -17.916  1.00 76.66           H  
ATOM   3179  CD2 LEU A 213       8.868  -1.116 -18.032  1.00 76.66           C  
ATOM   3180 HD21 LEU A 213       8.648  -1.587 -18.990  1.00 76.66           H  
ATOM   3181 HD22 LEU A 213       7.954  -0.687 -17.619  1.00 76.66           H  
ATOM   3182 HD23 LEU A 213       9.590  -0.320 -18.213  1.00 76.66           H  
ATOM   3183  N   CYS A 214      10.825   1.446 -14.161  1.00 81.01           N  
ATOM   3184  H   CYS A 214      10.652   1.959 -15.014  1.00 81.01           H  
ATOM   3185  CA  CYS A 214      10.978   2.213 -12.929  1.00 81.01           C  
ATOM   3186  HA  CYS A 214      11.209   1.538 -12.105  1.00 81.01           H  
ATOM   3187  C   CYS A 214       9.688   2.956 -12.587  1.00 81.01           C  
ATOM   3188  CB  CYS A 214      12.163   3.169 -13.100  1.00 81.01           C  
ATOM   3189  HB2 CYS A 214      11.933   3.889 -13.885  1.00 81.01           H  
ATOM   3190  HB3 CYS A 214      13.036   2.594 -13.405  1.00 81.01           H  
ATOM   3191  O   CYS A 214       9.228   3.787 -13.359  1.00 81.01           O  
ATOM   3192  SG  CYS A 214      12.520   4.045 -11.545  1.00 81.01           S  
ATOM   3193  HG  CYS A 214      12.508   2.978 -10.742  1.00 81.01           H  
ATOM   3194  N   ILE A 215       9.110   2.700 -11.415  1.00 86.49           N  
ATOM   3195  H   ILE A 215       9.578   2.073 -10.777  1.00 86.49           H  
ATOM   3196  CA  ILE A 215       7.988   3.487 -10.904  1.00 86.49           C  
ATOM   3197  HA  ILE A 215       7.277   3.659 -11.712  1.00 86.49           H  
ATOM   3198  C   ILE A 215       8.534   4.834 -10.440  1.00 86.49           C  
ATOM   3199  CB  ILE A 215       7.243   2.759  -9.769  1.00 86.49           C  
ATOM   3200  HB  ILE A 215       7.937   2.602  -8.943  1.00 86.49           H  
ATOM   3201  O   ILE A 215       9.285   4.905  -9.464  1.00 86.49           O  
ATOM   3202  CG1 ILE A 215       6.717   1.389 -10.251  1.00 86.49           C  
ATOM   3203 HG12 ILE A 215       7.514   0.836 -10.748  1.00 86.49           H  
ATOM   3204 HG13 ILE A 215       5.921   1.550 -10.978  1.00 86.49           H  
ATOM   3205  CG2 ILE A 215       6.075   3.641  -9.280  1.00 86.49           C  
ATOM   3206 HG21 ILE A 215       5.564   3.184  -8.433  1.00 86.49           H  
ATOM   3207 HG22 ILE A 215       5.362   3.797 -10.089  1.00 86.49           H  
ATOM   3208 HG23 ILE A 215       6.428   4.618  -8.949  1.00 86.49           H  
ATOM   3209  CD1 ILE A 215       6.178   0.500  -9.128  1.00 86.49           C  
ATOM   3210 HD11 ILE A 215       5.435   1.030  -8.531  1.00 86.49           H  
ATOM   3211 HD12 ILE A 215       6.993   0.163  -8.488  1.00 86.49           H  
ATOM   3212 HD13 ILE A 215       5.684  -0.366  -9.570  1.00 86.49           H  
ATOM   3213  N   LYS A 216       8.133   5.898 -11.134  1.00 89.45           N  
ATOM   3214  H   LYS A 216       7.484   5.744 -11.892  1.00 89.45           H  
ATOM   3215  CA  LYS A 216       8.541   7.275 -10.842  1.00 89.45           C  
ATOM   3216  HA  LYS A 216       9.495   7.277 -10.316  1.00 89.45           H  
ATOM   3217  C   LYS A 216       7.605   7.968  -9.881  1.00 89.45           C  
ATOM   3218  CB  LYS A 216       8.644   8.069 -12.157  1.00 89.45           C  
ATOM   3219  HB2 LYS A 216       8.764   9.126 -11.920  1.00 89.45           H  
ATOM   3220  HB3 LYS A 216       7.721   7.961 -12.728  1.00 89.45           H  
ATOM   3221  O   LYS A 216       8.069   8.646  -8.970  1.00 89.45           O  
ATOM   3222  CG  LYS A 216       9.829   7.634 -13.026  1.00 89.45           C  
ATOM   3223  HG2 LYS A 216       9.676   6.619 -13.392  1.00 89.45           H  
ATOM   3224  HG3 LYS A 216       9.903   8.313 -13.876  1.00 89.45           H  
ATOM   3225  CD  LYS A 216      11.115   7.695 -12.202  1.00 89.45           C  
ATOM   3226  HD2 LYS A 216      11.128   8.620 -11.625  1.00 89.45           H  
ATOM   3227  HD3 LYS A 216      11.147   6.844 -11.521  1.00 89.45           H  
ATOM   3228  CE  LYS A 216      12.356   7.646 -13.059  1.00 89.45           C  
ATOM   3229  HE2 LYS A 216      12.349   6.743 -13.671  1.00 89.45           H  
ATOM   3230  HE3 LYS A 216      12.338   8.509 -13.724  1.00 89.45           H  
ATOM   3231  NZ  LYS A 216      13.544   7.712 -12.198  1.00 89.45           N  
ATOM   3232  HZ1 LYS A 216      14.041   8.571 -12.385  1.00 89.45           H  
ATOM   3233  HZ2 LYS A 216      13.239   7.728 -11.236  1.00 89.45           H  
ATOM   3234  HZ3 LYS A 216      14.127   6.903 -12.359  1.00 89.45           H  
ATOM   3235  N   HIS A 217       6.309   7.754 -10.062  1.00 91.72           N  
ATOM   3236  H   HIS A 217       6.018   7.163 -10.828  1.00 91.72           H  
ATOM   3237  CA  HIS A 217       5.277   8.420  -9.286  1.00 91.72           C  
ATOM   3238  HA  HIS A 217       5.680   8.739  -8.325  1.00 91.72           H  
ATOM   3239  C   HIS A 217       4.114   7.473  -9.029  1.00 91.72           C  
ATOM   3240  CB  HIS A 217       4.822   9.674 -10.035  1.00 91.72           C  
ATOM   3241  HB2 HIS A 217       5.692  10.273 -10.302  1.00 91.72           H  
ATOM   3242  HB3 HIS A 217       4.308   9.392 -10.954  1.00 91.72           H  
ATOM   3243  O   HIS A 217       3.723   6.702  -9.904  1.00 91.72           O  
ATOM   3244  CG  HIS A 217       3.900  10.538  -9.226  1.00 91.72           C  
ATOM   3245  CD2 HIS A 217       2.560  10.694  -9.430  1.00 91.72           C  
ATOM   3246  HD2 HIS A 217       1.971  10.221 -10.203  1.00 91.72           H  
ATOM   3247  ND1 HIS A 217       4.310  11.368  -8.186  1.00 91.72           N  
ATOM   3248  CE1 HIS A 217       3.211  12.039  -7.819  1.00 91.72           C  
ATOM   3249  HE1 HIS A 217       3.205  12.849  -7.105  1.00 91.72           H  
ATOM   3250  NE2 HIS A 217       2.141  11.646  -8.527  1.00 91.72           N  
ATOM   3251  HE2 HIS A 217       1.225  12.064  -8.449  1.00 91.72           H  
ATOM   3252  N   CYS A 218       3.546   7.539  -7.833  1.00 92.82           N  
ATOM   3253  H   CYS A 218       3.933   8.180  -7.155  1.00 92.82           H  
ATOM   3254  CA  CYS A 218       2.272   6.911  -7.517  1.00 92.82           C  
ATOM   3255  HA  CYS A 218       1.700   6.819  -8.440  1.00 92.82           H  
ATOM   3256  C   CYS A 218       1.475   7.815  -6.576  1.00 92.82           C  
ATOM   3257  CB  CYS A 218       2.481   5.498  -6.951  1.00 92.82           C  
ATOM   3258  HB2 CYS A 218       1.510   5.060  -6.723  1.00 92.82           H  
ATOM   3259  HB3 CYS A 218       2.976   4.876  -7.697  1.00 92.82           H  
ATOM   3260  O   CYS A 218       1.985   8.290  -5.559  1.00 92.82           O  
ATOM   3261  SG  CYS A 218       3.487   5.550  -5.444  1.00 92.82           S  
ATOM   3262  HG  CYS A 218       2.972   6.697  -4.993  1.00 92.82           H  
ATOM   3263  N   GLU A 219       0.209   8.038  -6.892  1.00 94.76           N  
ATOM   3264  H   GLU A 219      -0.178   7.584  -7.706  1.00 94.76           H  
ATOM   3265  CA  GLU A 219      -0.683   8.891  -6.114  1.00 94.76           C  
ATOM   3266  HA  GLU A 219      -0.322   8.941  -5.087  1.00 94.76           H  
ATOM   3267  C   GLU A 219      -2.084   8.301  -6.043  1.00 94.76           C  
ATOM   3268  CB  GLU A 219      -0.686  10.326  -6.671  1.00 94.76           C  
ATOM   3269  HB2 GLU A 219       0.342  10.687  -6.677  1.00 94.76           H  
ATOM   3270  HB3 GLU A 219      -1.259  10.964  -5.998  1.00 94.76           H  
ATOM   3271  O   GLU A 219      -2.450   7.399  -6.799  1.00 94.76           O  
ATOM   3272  CG  GLU A 219      -1.287  10.459  -8.078  1.00 94.76           C  
ATOM   3273  HG2 GLU A 219      -0.707   9.843  -8.766  1.00 94.76           H  
ATOM   3274  HG3 GLU A 219      -2.313  10.094  -8.051  1.00 94.76           H  
ATOM   3275  CD  GLU A 219      -1.290  11.905  -8.592  1.00 94.76           C  
ATOM   3276  OE1 GLU A 219      -2.063  12.190  -9.533  1.00 94.76           O  
ATOM   3277  OE2 GLU A 219      -0.491  12.718  -8.077  1.00 94.76           O  
ATOM   3278  N   GLY A 220      -2.883   8.822  -5.124  1.00 93.70           N  
ATOM   3279  H   GLY A 220      -2.533   9.534  -4.499  1.00 93.70           H  
ATOM   3280  CA  GLY A 220      -4.275   8.446  -5.042  1.00 93.70           C  
ATOM   3281  HA2 GLY A 220      -4.737   8.646  -6.009  1.00 93.70           H  
ATOM   3282  HA3 GLY A 220      -4.362   7.378  -4.846  1.00 93.70           H  
ATOM   3283  C   GLY A 220      -5.051   9.208  -3.989  1.00 93.70           C  
ATOM   3284  O   GLY A 220      -4.515  10.004  -3.211  1.00 93.70           O  
ATOM   3285  N   THR A 221      -6.358   8.992  -4.012  1.00 94.17           N  
ATOM   3286  H   THR A 221      -6.701   8.281  -4.641  1.00 94.17           H  
ATOM   3287  CA  THR A 221      -7.311   9.603  -3.093  1.00 94.17           C  
ATOM   3288  HA  THR A 221      -6.779   9.922  -2.196  1.00 94.17           H  
ATOM   3289  C   THR A 221      -8.346   8.577  -2.665  1.00 94.17           C  
ATOM   3290  CB  THR A 221      -8.000  10.840  -3.693  1.00 94.17           C  
ATOM   3291  HB  THR A 221      -8.698  11.231  -2.953  1.00 94.17           H  
ATOM   3292  O   THR A 221      -8.754   7.725  -3.452  1.00 94.17           O  
ATOM   3293  CG2 THR A 221      -7.033  11.962  -4.063  1.00 94.17           C  
ATOM   3294 HG21 THR A 221      -6.529  12.292  -3.155  1.00 94.17           H  
ATOM   3295 HG22 THR A 221      -6.301  11.620  -4.796  1.00 94.17           H  
ATOM   3296 HG23 THR A 221      -7.596  12.797  -4.481  1.00 94.17           H  
ATOM   3297  OG1 THR A 221      -8.725  10.539  -4.855  1.00 94.17           O  
ATOM   3298  HG1 THR A 221      -8.119  10.208  -5.522  1.00 94.17           H  
ATOM   3299  N   ILE A 222      -8.773   8.664  -1.409  1.00 93.13           N  
ATOM   3300  H   ILE A 222      -8.364   9.376  -0.821  1.00 93.13           H  
ATOM   3301  CA  ILE A 222      -9.969   7.994  -0.905  1.00 93.13           C  
ATOM   3302  HA  ILE A 222     -10.383   7.337  -1.670  1.00 93.13           H  
ATOM   3303  C   ILE A 222     -10.979   9.096  -0.617  1.00 93.13           C  
ATOM   3304  CB  ILE A 222      -9.657   7.138   0.343  1.00 93.13           C  
ATOM   3305  HB  ILE A 222      -9.187   7.775   1.092  1.00 93.13           H  
ATOM   3306  O   ILE A 222     -10.764   9.908   0.285  1.00 93.13           O  
ATOM   3307  CG1 ILE A 222      -8.713   5.960   0.015  1.00 93.13           C  
ATOM   3308 HG12 ILE A 222      -8.001   6.251  -0.757  1.00 93.13           H  
ATOM   3309 HG13 ILE A 222      -9.291   5.133  -0.398  1.00 93.13           H  
ATOM   3310  CG2 ILE A 222     -10.965   6.565   0.919  1.00 93.13           C  
ATOM   3311 HG21 ILE A 222     -11.495   6.004   0.150  1.00 93.13           H  
ATOM   3312 HG22 ILE A 222     -10.752   5.901   1.757  1.00 93.13           H  
ATOM   3313 HG23 ILE A 222     -11.609   7.371   1.271  1.00 93.13           H  
ATOM   3314  CD1 ILE A 222      -7.934   5.436   1.229  1.00 93.13           C  
ATOM   3315 HD11 ILE A 222      -7.289   6.221   1.624  1.00 93.13           H  
ATOM   3316 HD12 ILE A 222      -8.616   5.097   2.008  1.00 93.13           H  
ATOM   3317 HD13 ILE A 222      -7.311   4.597   0.920  1.00 93.13           H  
ATOM   3318  N   SER A 223     -12.067   9.136  -1.374  1.00 90.99           N  
ATOM   3319  H   SER A 223     -12.174   8.462  -2.119  1.00 90.99           H  
ATOM   3320  CA  SER A 223     -13.189  10.045  -1.158  1.00 90.99           C  
ATOM   3321  HA  SER A 223     -12.917  10.771  -0.392  1.00 90.99           H  
ATOM   3322  C   SER A 223     -14.402   9.291  -0.630  1.00 90.99           C  
ATOM   3323  CB  SER A 223     -13.512  10.850  -2.422  1.00 90.99           C  
ATOM   3324  HB2 SER A 223     -12.679  11.516  -2.646  1.00 90.99           H  
ATOM   3325  HB3 SER A 223     -14.407  11.449  -2.254  1.00 90.99           H  
ATOM   3326  O   SER A 223     -14.624   8.111  -0.909  1.00 90.99           O  
ATOM   3327  OG  SER A 223     -13.714   9.984  -3.514  1.00 90.99           O  
ATOM   3328  HG  SER A 223     -14.047  10.466  -4.274  1.00 90.99           H  
ATOM   3329  N   LEU A 224     -15.188   9.977   0.189  1.00 89.42           N  
ATOM   3330  H   LEU A 224     -14.950  10.936   0.400  1.00 89.42           H  
ATOM   3331  CA  LEU A 224     -16.443   9.466   0.704  1.00 89.42           C  
ATOM   3332  HA  LEU A 224     -16.304   8.421   0.981  1.00 89.42           H  
ATOM   3333  C   LEU A 224     -17.507   9.550  -0.394  1.00 89.42           C  
ATOM   3334  CB  LEU A 224     -16.804  10.277   1.956  1.00 89.42           C  
ATOM   3335  HB2 LEU A 224     -16.955  11.316   1.663  1.00 89.42           H  
ATOM   3336  HB3 LEU A 224     -15.964  10.245   2.650  1.00 89.42           H  
ATOM   3337  O   LEU A 224     -17.723  10.607  -0.975  1.00 89.42           O  
ATOM   3338  CG  LEU A 224     -18.063   9.784   2.682  1.00 89.42           C  
ATOM   3339  HG  LEU A 224     -18.922   9.847   2.015  1.00 89.42           H  
ATOM   3340  CD1 LEU A 224     -17.920   8.349   3.194  1.00 89.42           C  
ATOM   3341 HD11 LEU A 224     -18.783   8.101   3.811  1.00 89.42           H  
ATOM   3342 HD12 LEU A 224     -17.892   7.653   2.355  1.00 89.42           H  
ATOM   3343 HD13 LEU A 224     -17.009   8.253   3.785  1.00 89.42           H  
ATOM   3344  CD2 LEU A 224     -18.321  10.682   3.885  1.00 89.42           C  
ATOM   3345 HD21 LEU A 224     -17.538  10.549   4.632  1.00 89.42           H  
ATOM   3346 HD22 LEU A 224     -18.331  11.721   3.556  1.00 89.42           H  
ATOM   3347 HD23 LEU A 224     -19.294  10.444   4.314  1.00 89.42           H  
ATOM   3348  N   GLY A 225     -18.178   8.441  -0.674  1.00 84.22           N  
ATOM   3349  H   GLY A 225     -17.950   7.600  -0.162  1.00 84.22           H  
ATOM   3350  CA  GLY A 225     -19.371   8.398  -1.509  1.00 84.22           C  
ATOM   3351  HA2 GLY A 225     -19.331   9.169  -2.278  1.00 84.22           H  
ATOM   3352  HA3 GLY A 225     -19.418   7.426  -2.001  1.00 84.22           H  
ATOM   3353  C   GLY A 225     -20.628   8.605  -0.665  1.00 84.22           C  
ATOM   3354  O   GLY A 225     -20.701   9.483   0.192  1.00 84.22           O  
ATOM   3355  N   THR A 226     -21.642   7.777  -0.894  1.00 82.63           N  
ATOM   3356  H   THR A 226     -21.554   7.079  -1.618  1.00 82.63           H  
ATOM   3357  CA  THR A 226     -22.883   7.789  -0.112  1.00 82.63           C  
ATOM   3358  HA  THR A 226     -23.098   8.814   0.192  1.00 82.63           H  
ATOM   3359  C   THR A 226     -22.772   6.941   1.153  1.00 82.63           C  
ATOM   3360  CB  THR A 226     -24.060   7.300  -0.962  1.00 82.63           C  
ATOM   3361  HB  THR A 226     -24.943   7.199  -0.331  1.00 82.63           H  
ATOM   3362  O   THR A 226     -22.250   5.828   1.122  1.00 82.63           O  
ATOM   3363  CG2 THR A 226     -24.370   8.279  -2.095  1.00 82.63           C  
ATOM   3364 HG21 THR A 226     -25.238   7.922  -2.650  1.00 82.63           H  
ATOM   3365 HG22 THR A 226     -23.524   8.353  -2.778  1.00 82.63           H  
ATOM   3366 HG23 THR A 226     -24.592   9.264  -1.685  1.00 82.63           H  
ATOM   3367  OG1 THR A 226     -23.760   6.055  -1.554  1.00 82.63           O  
ATOM   3368  HG1 THR A 226     -23.445   5.453  -0.876  1.00 82.63           H  
ATOM   3369  N   ILE A 227     -23.346   7.411   2.258  1.00 80.15           N  
ATOM   3370  H   ILE A 227     -23.764   8.331   2.237  1.00 80.15           H  
ATOM   3371  CA  ILE A 227     -23.571   6.599   3.459  1.00 80.15           C  
ATOM   3372  HA  ILE A 227     -22.942   5.709   3.427  1.00 80.15           H  
ATOM   3373  C   ILE A 227     -25.030   6.144   3.442  1.00 80.15           C  
ATOM   3374  CB  ILE A 227     -23.197   7.382   4.737  1.00 80.15           C  
ATOM   3375  HB  ILE A 227     -23.798   8.290   4.781  1.00 80.15           H  
ATOM   3376  O   ILE A 227     -25.936   6.968   3.344  1.00 80.15           O  
ATOM   3377  CG1 ILE A 227     -21.700   7.772   4.704  1.00 80.15           C  
ATOM   3378 HG12 ILE A 227     -21.494   8.354   3.806  1.00 80.15           H  
ATOM   3379 HG13 ILE A 227     -21.096   6.866   4.662  1.00 80.15           H  
ATOM   3380  CG2 ILE A 227     -23.503   6.529   5.982  1.00 80.15           C  
ATOM   3381 HG21 ILE A 227     -23.307   7.099   6.890  1.00 80.15           H  
ATOM   3382 HG22 ILE A 227     -22.881   5.634   5.967  1.00 80.15           H  
ATOM   3383 HG23 ILE A 227     -24.555   6.244   6.007  1.00 80.15           H  
ATOM   3384  CD1 ILE A 227     -21.238   8.616   5.899  1.00 80.15           C  
ATOM   3385 HD11 ILE A 227     -21.303   8.045   6.825  1.00 80.15           H  
ATOM   3386 HD12 ILE A 227     -21.846   9.517   5.978  1.00 80.15           H  
ATOM   3387 HD13 ILE A 227     -20.195   8.902   5.759  1.00 80.15           H  
ATOM   3388  N   THR A 228     -25.270   4.838   3.527  1.00 78.33           N  
ATOM   3389  H   THR A 228     -24.492   4.204   3.640  1.00 78.33           H  
ATOM   3390  CA  THR A 228     -26.620   4.264   3.530  1.00 78.33           C  
ATOM   3391  HA  THR A 228     -27.344   5.070   3.646  1.00 78.33           H  
ATOM   3392  C   THR A 228     -26.808   3.338   4.725  1.00 78.33           C  
ATOM   3393  CB  THR A 228     -26.967   3.556   2.208  1.00 78.33           C  
ATOM   3394  HB  THR A 228     -28.018   3.271   2.258  1.00 78.33           H  
ATOM   3395  O   THR A 228     -25.882   2.663   5.167  1.00 78.33           O  
ATOM   3396  CG2 THR A 228     -26.777   4.441   0.977  1.00 78.33           C  
ATOM   3397 HG21 THR A 228     -25.721   4.666   0.826  1.00 78.33           H  
ATOM   3398 HG22 THR A 228     -27.158   3.927   0.095  1.00 78.33           H  
ATOM   3399 HG23 THR A 228     -27.323   5.375   1.106  1.00 78.33           H  
ATOM   3400  OG1 THR A 228     -26.213   2.388   1.999  1.00 78.33           O  
ATOM   3401  HG1 THR A 228     -25.414   2.621   1.522  1.00 78.33           H  
ATOM   3402  N   SER A 229     -28.016   3.291   5.280  1.00 74.25           N  
ATOM   3403  H   SER A 229     -28.751   3.876   4.908  1.00 74.25           H  
ATOM   3404  CA  SER A 229     -28.377   2.313   6.309  1.00 74.25           C  
ATOM   3405  HA  SER A 229     -27.490   1.753   6.604  1.00 74.25           H  
ATOM   3406  C   SER A 229     -29.411   1.352   5.712  1.00 74.25           C  
ATOM   3407  CB  SER A 229     -28.868   3.028   7.572  1.00 74.25           C  
ATOM   3408  HB2 SER A 229     -28.139   3.788   7.852  1.00 74.25           H  
ATOM   3409  HB3 SER A 229     -29.816   3.523   7.365  1.00 74.25           H  
ATOM   3410  O   SER A 229     -30.413   1.819   5.158  1.00 74.25           O  
ATOM   3411  OG  SER A 229     -29.028   2.131   8.660  1.00 74.25           O  
ATOM   3412  HG  SER A 229     -28.252   1.572   8.742  1.00 74.25           H  
ATOM   3413  N   PRO A 230     -29.181   0.025   5.736  1.00 66.14           N  
ATOM   3414  CA  PRO A 230     -30.205  -0.932   5.348  1.00 66.14           C  
ATOM   3415  HA  PRO A 230     -30.587  -0.698   4.355  1.00 66.14           H  
ATOM   3416  C   PRO A 230     -31.356  -0.873   6.355  1.00 66.14           C  
ATOM   3417  CB  PRO A 230     -29.506  -2.297   5.310  1.00 66.14           C  
ATOM   3418  HB2 PRO A 230     -30.175  -3.112   5.587  1.00 66.14           H  
ATOM   3419  HB3 PRO A 230     -29.099  -2.465   4.313  1.00 66.14           H  
ATOM   3420  O   PRO A 230     -31.155  -1.051   7.557  1.00 66.14           O  
ATOM   3421  CG  PRO A 230     -28.358  -2.142   6.305  1.00 66.14           C  
ATOM   3422  HG2 PRO A 230     -27.524  -2.804   6.073  1.00 66.14           H  
ATOM   3423  HG3 PRO A 230     -28.728  -2.329   7.313  1.00 66.14           H  
ATOM   3424  CD  PRO A 230     -27.975  -0.671   6.163  1.00 66.14           C  
ATOM   3425  HD2 PRO A 230     -27.624  -0.298   7.126  1.00 66.14           H  
ATOM   3426  HD3 PRO A 230     -27.200  -0.556   5.406  1.00 66.14           H  
ATOM   3427  N   PHE A 231     -32.570  -0.635   5.864  1.00 57.71           N  
ATOM   3428  H   PHE A 231     -32.692  -0.484   4.873  1.00 57.71           H  
ATOM   3429  CA  PHE A 231     -33.777  -0.732   6.669  1.00 57.71           C  
ATOM   3430  HA  PHE A 231     -33.535  -0.479   7.701  1.00 57.71           H  
ATOM   3431  C   PHE A 231     -34.277  -2.178   6.617  1.00 57.71           C  
ATOM   3432  CB  PHE A 231     -34.812   0.286   6.173  1.00 57.71           C  
ATOM   3433  HB2 PHE A 231     -34.304   1.224   5.946  1.00 57.71           H  
ATOM   3434  HB3 PHE A 231     -35.262  -0.068   5.246  1.00 57.71           H  
ATOM   3435  O   PHE A 231     -34.591  -2.697   5.542  1.00 57.71           O  
ATOM   3436  CG  PHE A 231     -35.899   0.578   7.187  1.00 57.71           C  
ATOM   3437  CD1 PHE A 231     -37.095  -0.163   7.185  1.00 57.71           C  
ATOM   3438  HD1 PHE A 231     -37.243  -0.947   6.457  1.00 57.71           H  
ATOM   3439  CD2 PHE A 231     -35.703   1.586   8.150  1.00 57.71           C  
ATOM   3440  HD2 PHE A 231     -34.786   2.156   8.155  1.00 57.71           H  
ATOM   3441  CE1 PHE A 231     -38.093   0.108   8.138  1.00 57.71           C  
ATOM   3442  HE1 PHE A 231     -39.005  -0.471   8.141  1.00 57.71           H  
ATOM   3443  CE2 PHE A 231     -36.702   1.858   9.102  1.00 57.71           C  
ATOM   3444  HE2 PHE A 231     -36.549   2.633   9.839  1.00 57.71           H  
ATOM   3445  CZ  PHE A 231     -37.898   1.120   9.095  1.00 57.71           C  
ATOM   3446  HZ  PHE A 231     -38.665   1.324   9.828  1.00 57.71           H  
ATOM   3447  N   ALA A 232     -34.346  -2.846   7.771  1.00 53.95           N  
ATOM   3448  H   ALA A 232     -34.052  -2.391   8.623  1.00 53.95           H  
ATOM   3449  CA  ALA A 232     -34.958  -4.166   7.864  1.00 53.95           C  
ATOM   3450  HA  ALA A 232     -34.568  -4.797   7.065  1.00 53.95           H  
ATOM   3451  C   ALA A 232     -36.474  -4.016   7.668  1.00 53.95           C  
ATOM   3452  CB  ALA A 232     -34.584  -4.820   9.200  1.00 53.95           C  
ATOM   3453  HB1 ALA A 232     -33.501  -4.916   9.275  1.00 53.95           H  
ATOM   3454  HB2 ALA A 232     -35.030  -5.813   9.256  1.00 53.95           H  
ATOM   3455  HB3 ALA A 232     -34.954  -4.219  10.030  1.00 53.95           H  
ATOM   3456  O   ALA A 232     -37.201  -3.602   8.568  1.00 53.95           O  
ATOM   3457  N   THR A 233     -36.958  -4.325   6.468  1.00 50.28           N  
ATOM   3458  H   THR A 233     -36.303  -4.644   5.769  1.00 50.28           H  
ATOM   3459  CA  THR A 233     -38.392  -4.535   6.243  1.00 50.28           C  
ATOM   3460  HA  THR A 233     -38.953  -3.854   6.883  1.00 50.28           H  
ATOM   3461  C   THR A 233     -38.738  -5.958   6.685  1.00 50.28           C  
ATOM   3462  CB  THR A 233     -38.798  -4.226   4.794  1.00 50.28           C  
ATOM   3463  HB  THR A 233     -39.839  -4.514   4.649  1.00 50.28           H  
ATOM   3464  O   THR A 233     -37.903  -6.853   6.597  1.00 50.28           O  
ATOM   3465  CG2 THR A 233     -38.651  -2.741   4.459  1.00 50.28           C  
ATOM   3466 HG21 THR A 233     -37.611  -2.428   4.551  1.00 50.28           H  
ATOM   3467 HG22 THR A 233     -38.984  -2.564   3.437  1.00 50.28           H  
ATOM   3468 HG23 THR A 233     -39.267  -2.147   5.135  1.00 50.28           H  
ATOM   3469  OG1 THR A 233     -37.997  -4.928   3.878  1.00 50.28           O  
ATOM   3470  HG1 THR A 233     -37.087  -4.636   3.968  1.00 50.28           H  
ATOM   3471  N   SER A 234     -39.954  -6.197   7.182  1.00 48.36           N  
ATOM   3472  H   SER A 234     -40.628  -5.446   7.201  1.00 48.36           H  
ATOM   3473  CA  SER A 234     -40.406  -7.488   7.743  1.00 48.36           C  
ATOM   3474  HA  SER A 234     -39.733  -7.760   8.556  1.00 48.36           H  
ATOM   3475  C   SER A 234     -40.404  -8.672   6.756  1.00 48.36           C  
ATOM   3476  CB  SER A 234     -41.813  -7.308   8.325  1.00 48.36           C  
ATOM   3477  HB2 SER A 234     -42.197  -8.267   8.674  1.00 48.36           H  
ATOM   3478  HB3 SER A 234     -41.767  -6.624   9.172  1.00 48.36           H  
ATOM   3479  O   SER A 234     -40.883  -9.755   7.083  1.00 48.36           O  
ATOM   3480  OG  SER A 234     -42.673  -6.768   7.336  1.00 48.36           O  
ATOM   3481  HG  SER A 234     -43.568  -7.065   7.516  1.00 48.36           H  
ATOM   3482  N   THR A 235     -39.870  -8.483   5.550  1.00 45.97           N  
ATOM   3483  H   THR A 235     -39.311  -7.650   5.428  1.00 45.97           H  
ATOM   3484  CA  THR A 235     -39.742  -9.503   4.516  1.00 45.97           C  
ATOM   3485  HA  THR A 235     -40.269 -10.405   4.827  1.00 45.97           H  
ATOM   3486  C   THR A 235     -38.260  -9.825   4.350  1.00 45.97           C  
ATOM   3487  CB  THR A 235     -40.370  -9.021   3.200  1.00 45.97           C  
ATOM   3488  HB  THR A 235     -39.711  -8.303   2.713  1.00 45.97           H  
ATOM   3489  O   THR A 235     -37.470  -8.944   4.020  1.00 45.97           O  
ATOM   3490  CG2 THR A 235     -40.656 -10.189   2.259  1.00 45.97           C  
ATOM   3491 HG21 THR A 235     -41.110  -9.806   1.345  1.00 45.97           H  
ATOM   3492 HG22 THR A 235     -39.728 -10.700   2.003  1.00 45.97           H  
ATOM   3493 HG23 THR A 235     -41.345 -10.890   2.731  1.00 45.97           H  
ATOM   3494  OG1 THR A 235     -41.610  -8.403   3.456  1.00 45.97           O  
ATOM   3495  HG1 THR A 235     -41.472  -7.783   4.175  1.00 45.97           H  
ATOM   3496  N   ALA A 236     -37.890 -11.090   4.567  1.00 51.69           N  
ATOM   3497  H   ALA A 236     -38.613 -11.740   4.841  1.00 51.69           H  
ATOM   3498  CA  ALA A 236     -36.511 -11.587   4.673  1.00 51.69           C  
ATOM   3499  HA  ALA A 236     -36.059 -11.147   5.562  1.00 51.69           H  
ATOM   3500  C   ALA A 236     -35.567 -11.252   3.494  1.00 51.69           C  
ATOM   3501  CB  ALA A 236     -36.601 -13.106   4.880  1.00 51.69           C  
ATOM   3502  HB1 ALA A 236     -37.211 -13.335   5.755  1.00 51.69           H  
ATOM   3503  HB2 ALA A 236     -35.601 -13.508   5.039  1.00 51.69           H  
ATOM   3504  HB3 ALA A 236     -37.028 -13.581   3.997  1.00 51.69           H  
ATOM   3505  O   ALA A 236     -34.366 -11.470   3.605  1.00 51.69           O  
ATOM   3506  N   ASN A 237     -36.086 -10.703   2.390  1.00 47.56           N  
ATOM   3507  H   ASN A 237     -37.052 -10.413   2.431  1.00 47.56           H  
ATOM   3508  CA  ASN A 237     -35.365 -10.527   1.132  1.00 47.56           C  
ATOM   3509  HA  ASN A 237     -34.316 -10.780   1.289  1.00 47.56           H  
ATOM   3510  C   ASN A 237     -35.350  -9.080   0.591  1.00 47.56           C  
ATOM   3511  CB  ASN A 237     -35.933 -11.529   0.107  1.00 47.56           C  
ATOM   3512  HB2 ASN A 237     -37.013 -11.406   0.032  1.00 47.56           H  
ATOM   3513  HB3 ASN A 237     -35.503 -11.318  -0.873  1.00 47.56           H  
ATOM   3514  O   ASN A 237     -34.939  -8.887  -0.551  1.00 47.56           O  
ATOM   3515  CG  ASN A 237     -35.615 -12.985   0.410  1.00 47.56           C  
ATOM   3516  ND2 ASN A 237     -36.148 -13.895  -0.368  1.00 47.56           N  
ATOM   3517 HD21 ASN A 237     -36.703 -13.629  -1.169  1.00 47.56           H  
ATOM   3518 HD22 ASN A 237     -35.880 -14.847  -0.162  1.00 47.56           H  
ATOM   3519  OD1 ASN A 237     -34.897 -13.349   1.318  1.00 47.56           O  
ATOM   3520  N   SER A 238     -35.774  -8.057   1.347  1.00 42.01           N  
ATOM   3521  H   SER A 238     -36.148  -8.238   2.267  1.00 42.01           H  
ATOM   3522  CA  SER A 238     -35.700  -6.657   0.881  1.00 42.01           C  
ATOM   3523  HA  SER A 238     -35.210  -6.637  -0.093  1.00 42.01           H  
ATOM   3524  C   SER A 238     -34.831  -5.770   1.771  1.00 42.01           C  
ATOM   3525  CB  SER A 238     -37.084  -6.050   0.611  1.00 42.01           C  
ATOM   3526  HB2 SER A 238     -37.460  -6.472  -0.321  1.00 42.01           H  
ATOM   3527  HB3 SER A 238     -36.993  -4.971   0.478  1.00 42.01           H  
ATOM   3528  O   SER A 238     -35.295  -5.176   2.745  1.00 42.01           O  
ATOM   3529  OG  SER A 238     -38.031  -6.322   1.615  1.00 42.01           O  
ATOM   3530  HG  SER A 238     -37.847  -5.821   2.413  1.00 42.01           H  
ATOM   3531  N   THR A 239     -33.568  -5.602   1.369  1.00 49.19           N  
ATOM   3532  H   THR A 239     -33.218  -6.175   0.615  1.00 49.19           H  
ATOM   3533  CA  THR A 239     -32.714  -4.484   1.791  1.00 49.19           C  
ATOM   3534  HA  THR A 239     -32.831  -4.319   2.862  1.00 49.19           H  
ATOM   3535  C   THR A 239     -33.162  -3.212   1.069  1.00 49.19           C  
ATOM   3536  CB  THR A 239     -31.226  -4.765   1.501  1.00 49.19           C  
ATOM   3537  HB  THR A 239     -30.657  -3.845   1.633  1.00 49.19           H  
ATOM   3538  O   THR A 239     -32.529  -2.785   0.105  1.00 49.19           O  
ATOM   3539  CG2 THR A 239     -30.637  -5.818   2.436  1.00 49.19           C  
ATOM   3540 HG21 THR A 239     -29.583  -5.963   2.200  1.00 49.19           H  
ATOM   3541 HG22 THR A 239     -30.729  -5.488   3.471  1.00 49.19           H  
ATOM   3542 HG23 THR A 239     -31.162  -6.765   2.312  1.00 49.19           H  
ATOM   3543  OG1 THR A 239     -31.061  -5.224   0.178  1.00 49.19           O  
ATOM   3544  HG1 THR A 239     -31.304  -4.492  -0.394  1.00 49.19           H  
ATOM   3545  N   GLN A 240     -34.269  -2.598   1.498  1.00 48.36           N  
ATOM   3546  H   GLN A 240     -34.767  -2.989   2.285  1.00 48.36           H  
ATOM   3547  CA  GLN A 240     -34.494  -1.195   1.147  1.00 48.36           C  
ATOM   3548  HA  GLN A 240     -34.302  -1.052   0.084  1.00 48.36           H  
ATOM   3549  C   GLN A 240     -33.465  -0.364   1.915  1.00 48.36           C  
ATOM   3550  CB  GLN A 240     -35.930  -0.730   1.436  1.00 48.36           C  
ATOM   3551  HB2 GLN A 240     -36.299  -1.183   2.356  1.00 48.36           H  
ATOM   3552  HB3 GLN A 240     -35.910   0.351   1.571  1.00 48.36           H  
ATOM   3553  O   GLN A 240     -33.486  -0.295   3.142  1.00 48.36           O  
ATOM   3554  CG  GLN A 240     -36.884  -1.041   0.270  1.00 48.36           C  
ATOM   3555  HG2 GLN A 240     -36.447  -0.683  -0.662  1.00 48.36           H  
ATOM   3556  HG3 GLN A 240     -37.012  -2.121   0.196  1.00 48.36           H  
ATOM   3557  CD  GLN A 240     -38.257  -0.387   0.423  1.00 48.36           C  
ATOM   3558  NE2 GLN A 240     -39.204  -0.722  -0.426  1.00 48.36           N  
ATOM   3559 HE21 GLN A 240     -40.089  -0.252  -0.298  1.00 48.36           H  
ATOM   3560 HE22 GLN A 240     -39.030  -1.391  -1.162  1.00 48.36           H  
ATOM   3561  OE1 GLN A 240     -38.517   0.433   1.286  1.00 48.36           O  
ATOM   3562  N   THR A 241     -32.518   0.227   1.197  1.00 53.21           N  
ATOM   3563  H   THR A 241     -32.483   0.088   0.197  1.00 53.21           H  
ATOM   3564  CA  THR A 241     -31.561   1.183   1.750  1.00 53.21           C  
ATOM   3565  HA  THR A 241     -31.380   0.962   2.802  1.00 53.21           H  
ATOM   3566  C   THR A 241     -32.170   2.575   1.662  1.00 53.21           C  
ATOM   3567  CB  THR A 241     -30.212   1.106   1.016  1.00 53.21           C  
ATOM   3568  HB  THR A 241     -29.619   1.989   1.253  1.00 53.21           H  
ATOM   3569  O   THR A 241     -32.520   3.053   0.584  1.00 53.21           O  
ATOM   3570  CG2 THR A 241     -29.431  -0.142   1.429  1.00 53.21           C  
ATOM   3571 HG21 THR A 241     -28.509  -0.204   0.852  1.00 53.21           H  
ATOM   3572 HG22 THR A 241     -30.029  -1.036   1.251  1.00 53.21           H  
ATOM   3573 HG23 THR A 241     -29.174  -0.077   2.487  1.00 53.21           H  
ATOM   3574  OG1 THR A 241     -30.398   1.024  -0.378  1.00 53.21           O  
ATOM   3575  HG1 THR A 241     -29.553   1.183  -0.805  1.00 53.21           H  
ATOM   3576  N   SER A 242     -32.316   3.255   2.796  1.00 52.74           N  
ATOM   3577  H   SER A 242     -32.052   2.831   3.674  1.00 52.74           H  
ATOM   3578  CA  SER A 242     -32.653   4.677   2.785  1.00 52.74           C  
ATOM   3579  HA  SER A 242     -33.251   4.906   1.903  1.00 52.74           H  
ATOM   3580  C   SER A 242     -31.358   5.480   2.717  1.00 52.74           C  
ATOM   3581  CB  SER A 242     -33.502   5.055   3.999  1.00 52.74           C  
ATOM   3582  HB2 SER A 242     -33.737   6.119   3.958  1.00 52.74           H  
ATOM   3583  HB3 SER A 242     -34.435   4.491   3.981  1.00 52.74           H  
ATOM   3584  O   SER A 242     -30.548   5.423   3.642  1.00 52.74           O  
ATOM   3585  OG  SER A 242     -32.814   4.777   5.197  1.00 52.74           O  
ATOM   3586  HG  SER A 242     -31.884   4.984   5.086  1.00 52.74           H  
ATOM   3587  N   ALA A 243     -31.172   6.260   1.651  1.00 53.33           N  
ATOM   3588  H   ALA A 243     -31.813   6.184   0.875  1.00 53.33           H  
ATOM   3589  CA  ALA A 243     -30.041   7.187   1.519  1.00 53.33           C  
ATOM   3590  HA  ALA A 243     -29.130   6.679   1.837  1.00 53.33           H  
ATOM   3591  C   ALA A 243     -30.176   8.446   2.403  1.00 53.33           C  
ATOM   3592  CB  ALA A 243     -29.894   7.549   0.035  1.00 53.33           C  
ATOM   3593  HB1 ALA A 243     -30.769   8.100  -0.308  1.00 53.33           H  
ATOM   3594  HB2 ALA A 243     -29.010   8.173  -0.100  1.00 53.33           H  
ATOM   3595  HB3 ALA A 243     -29.774   6.644  -0.561  1.00 53.33           H  
ATOM   3596  O   ALA A 243     -29.295   9.295   2.402  1.00 53.33           O  
ATOM   3597  N   ASN A 244     -31.290   8.584   3.130  1.00 48.12           N  
ATOM   3598  H   ASN A 244     -31.954   7.823   3.115  1.00 48.12           H  
ATOM   3599  CA  ASN A 244     -31.705   9.840   3.756  1.00 48.12           C  
ATOM   3600  HA  ASN A 244     -30.917  10.571   3.575  1.00 48.12           H  
ATOM   3601  C   ASN A 244     -31.818   9.769   5.287  1.00 48.12           C  
ATOM   3602  CB  ASN A 244     -33.000  10.320   3.065  1.00 48.12           C  
ATOM   3603  HB2 ASN A 244     -33.148   9.784   2.128  1.00 48.12           H  
ATOM   3604  HB3 ASN A 244     -33.859  10.122   3.707  1.00 48.12           H  
ATOM   3605  O   ASN A 244     -32.437  10.628   5.912  1.00 48.12           O  
ATOM   3606  CG  ASN A 244     -32.980  11.797   2.709  1.00 48.12           C  
ATOM   3607  ND2 ASN A 244     -34.087  12.324   2.244  1.00 48.12           N  
ATOM   3608 HD21 ASN A 244     -34.024  13.303   2.007  1.00 48.12           H  
ATOM   3609 HD22 ASN A 244     -34.934  11.780   2.163  1.00 48.12           H  
ATOM   3610  OD1 ASN A 244     -31.985  12.490   2.780  1.00 48.12           O  
ATOM   3611  N   THR A 245     -31.248   8.742   5.920  1.00 51.15           N  
ATOM   3612  H   THR A 245     -30.706   8.069   5.397  1.00 51.15           H  
ATOM   3613  CA  THR A 245     -31.099   8.752   7.376  1.00 51.15           C  
ATOM   3614  HA  THR A 245     -31.990   9.188   7.827  1.00 51.15           H  
ATOM   3615  C   THR A 245     -29.918   9.658   7.699  1.00 51.15           C  
ATOM   3616  CB  THR A 245     -30.953   7.332   7.956  1.00 51.15           C  
ATOM   3617  HB  THR A 245     -30.672   7.399   9.007  1.00 51.15           H  
ATOM   3618  O   THR A 245     -28.800   9.360   7.282  1.00 51.15           O  
ATOM   3619  CG2 THR A 245     -32.282   6.586   7.865  1.00 51.15           C  
ATOM   3620 HG21 THR A 245     -32.136   5.532   8.100  1.00 51.15           H  
ATOM   3621 HG22 THR A 245     -32.702   6.680   6.863  1.00 51.15           H  
ATOM   3622 HG23 THR A 245     -32.988   7.013   8.578  1.00 51.15           H  
ATOM   3623  OG1 THR A 245     -29.992   6.554   7.279  1.00 51.15           O  
ATOM   3624  HG1 THR A 245     -29.166   6.647   7.760  1.00 51.15           H  
ATOM   3625  N   HIS A 246     -30.153  10.766   8.416  1.00 55.62           N  
ATOM   3626  H   HIS A 246     -31.117  11.005   8.603  1.00 55.62           H  
ATOM   3627  CA  HIS A 246     -29.125  11.660   8.975  1.00 55.62           C  
ATOM   3628  HA  HIS A 246     -28.495  12.039   8.170  1.00 55.62           H  
ATOM   3629  C   HIS A 246     -28.222  10.895   9.962  1.00 55.62           C  
ATOM   3630  CB  HIS A 246     -29.792  12.850   9.688  1.00 55.62           C  
ATOM   3631  HB2 HIS A 246     -29.019  13.384  10.240  1.00 55.62           H  
ATOM   3632  HB3 HIS A 246     -30.509  12.471  10.415  1.00 55.62           H  
ATOM   3633  O   HIS A 246     -28.294  11.061  11.180  1.00 55.62           O  
ATOM   3634  CG  HIS A 246     -30.484  13.881   8.833  1.00 55.62           C  
ATOM   3635  CD2 HIS A 246     -30.649  13.899   7.471  1.00 55.62           C  
ATOM   3636  HD2 HIS A 246     -30.321  13.145   6.771  1.00 55.62           H  
ATOM   3637  ND1 HIS A 246     -31.034  15.044   9.321  1.00 55.62           N  
ATOM   3638  HD1 HIS A 246     -31.039  15.339  10.287  1.00 55.62           H  
ATOM   3639  CE1 HIS A 246     -31.518  15.747   8.286  1.00 55.62           C  
ATOM   3640  HE1 HIS A 246     -31.998  16.712   8.353  1.00 55.62           H  
ATOM   3641  NE2 HIS A 246     -31.311  15.086   7.141  1.00 55.62           N  
ATOM   3642  N   THR A 247     -27.417   9.979   9.438  1.00 62.35           N  
ATOM   3643  H   THR A 247     -27.399   9.901   8.431  1.00 62.35           H  
ATOM   3644  CA  THR A 247     -26.651   9.019  10.217  1.00 62.35           C  
ATOM   3645  HA  THR A 247     -27.085   8.949  11.215  1.00 62.35           H  
ATOM   3646  C   THR A 247     -25.252   9.581  10.345  1.00 62.35           C  
ATOM   3647  CB  THR A 247     -26.656   7.603   9.610  1.00 62.35           C  
ATOM   3648  HB  THR A 247     -25.827   7.480   8.913  1.00 62.35           H  
ATOM   3649  O   THR A 247     -24.438   9.467   9.434  1.00 62.35           O  
ATOM   3650  CG2 THR A 247     -26.546   6.575  10.728  1.00 62.35           C  
ATOM   3651 HG21 THR A 247     -27.362   6.701  11.440  1.00 62.35           H  
ATOM   3652 HG22 THR A 247     -26.604   5.576  10.296  1.00 62.35           H  
ATOM   3653 HG23 THR A 247     -25.595   6.691  11.248  1.00 62.35           H  
ATOM   3654  OG1 THR A 247     -27.854   7.329   8.916  1.00 62.35           O  
ATOM   3655  HG1 THR A 247     -27.927   8.006   8.239  1.00 62.35           H  
ATOM   3656  N   ASN A 248     -24.986  10.233  11.473  1.00 65.73           N  
ATOM   3657  H   ASN A 248     -25.735  10.374  12.136  1.00 65.73           H  
ATOM   3658  CA  ASN A 248     -23.678  10.809  11.750  1.00 65.73           C  
ATOM   3659  HA  ASN A 248     -23.306  11.302  10.851  1.00 65.73           H  
ATOM   3660  C   ASN A 248     -22.698   9.685  12.105  1.00 65.73           C  
ATOM   3661  CB  ASN A 248     -23.808  11.867  12.858  1.00 65.73           C  
ATOM   3662  HB2 ASN A 248     -22.811  12.184  13.163  1.00 65.73           H  
ATOM   3663  HB3 ASN A 248     -24.307  11.429  13.723  1.00 65.73           H  
ATOM   3664  O   ASN A 248     -22.585   9.282  13.263  1.00 65.73           O  
ATOM   3665  CG  ASN A 248     -24.562  13.108  12.413  1.00 65.73           C  
ATOM   3666  ND2 ASN A 248     -25.050  13.896  13.341  1.00 65.73           N  
ATOM   3667 HD21 ASN A 248     -25.546  14.705  12.994  1.00 65.73           H  
ATOM   3668 HD22 ASN A 248     -24.957  13.670  14.321  1.00 65.73           H  
ATOM   3669  OD1 ASN A 248     -24.719  13.404  11.245  1.00 65.73           O  
ATOM   3670  N   VAL A 249     -21.984   9.169  11.106  1.00 76.72           N  
ATOM   3671  H   VAL A 249     -22.171   9.490  10.167  1.00 76.72           H  
ATOM   3672  CA  VAL A 249     -20.859   8.259  11.333  1.00 76.72           C  
ATOM   3673  HA  VAL A 249     -21.083   7.624  12.190  1.00 76.72           H  
ATOM   3674  C   VAL A 249     -19.632   9.095  11.650  1.00 76.72           C  
ATOM   3675  CB  VAL A 249     -20.598   7.336  10.132  1.00 76.72           C  
ATOM   3676  HB  VAL A 249     -20.336   7.930   9.256  1.00 76.72           H  
ATOM   3677  O   VAL A 249     -19.222   9.940  10.863  1.00 76.72           O  
ATOM   3678  CG1 VAL A 249     -19.455   6.355  10.436  1.00 76.72           C  
ATOM   3679 HG11 VAL A 249     -19.300   5.704   9.576  1.00 76.72           H  
ATOM   3680 HG12 VAL A 249     -18.525   6.895  10.612  1.00 76.72           H  
ATOM   3681 HG13 VAL A 249     -19.695   5.746  11.308  1.00 76.72           H  
ATOM   3682  CG2 VAL A 249     -21.842   6.507   9.818  1.00 76.72           C  
ATOM   3683 HG21 VAL A 249     -21.616   5.823   9.000  1.00 76.72           H  
ATOM   3684 HG22 VAL A 249     -22.662   7.154   9.506  1.00 76.72           H  
ATOM   3685 HG23 VAL A 249     -22.136   5.941  10.702  1.00 76.72           H  
ATOM   3686  N   THR A 250     -19.007   8.855  12.801  1.00 83.78           N  
ATOM   3687  H   THR A 250     -19.345   8.110  13.395  1.00 83.78           H  
ATOM   3688  CA  THR A 250     -17.708   9.474  13.070  1.00 83.78           C  
ATOM   3689  HA  THR A 250     -17.694  10.478  12.646  1.00 83.78           H  
ATOM   3690  C   THR A 250     -16.618   8.658  12.390  1.00 83.78           C  
ATOM   3691  CB  THR A 250     -17.438   9.621  14.565  1.00 83.78           C  
ATOM   3692  HB  THR A 250     -17.469   8.646  15.051  1.00 83.78           H  
ATOM   3693  O   THR A 250     -16.311   7.552  12.838  1.00 83.78           O  
ATOM   3694  CG2 THR A 250     -16.082  10.277  14.792  1.00 83.78           C  
ATOM   3695 HG21 THR A 250     -15.999  11.149  14.143  1.00 83.78           H  
ATOM   3696 HG22 THR A 250     -15.969  10.551  15.841  1.00 83.78           H  
ATOM   3697 HG23 THR A 250     -15.288   9.582  14.518  1.00 83.78           H  
ATOM   3698  OG1 THR A 250     -18.401  10.462  15.154  1.00 83.78           O  
ATOM   3699  HG1 THR A 250     -19.261  10.181  14.831  1.00 83.78           H  
ATOM   3700  N   MET A 251     -16.030   9.213  11.334  1.00 87.31           N  
ATOM   3701  H   MET A 251     -16.371  10.105  11.003  1.00 87.31           H  
ATOM   3702  CA  MET A 251     -14.945   8.589  10.579  1.00 87.31           C  
ATOM   3703  HA  MET A 251     -14.948   7.518  10.782  1.00 87.31           H  
ATOM   3704  C   MET A 251     -13.576   9.125  11.012  1.00 87.31           C  
ATOM   3705  CB  MET A 251     -15.180   8.749   9.071  1.00 87.31           C  
ATOM   3706  HB2 MET A 251     -14.352   8.285   8.535  1.00 87.31           H  
ATOM   3707  HB3 MET A 251     -15.213   9.807   8.810  1.00 87.31           H  
ATOM   3708  O   MET A 251     -13.435  10.267  11.452  1.00 87.31           O  
ATOM   3709  CG  MET A 251     -16.494   8.093   8.630  1.00 87.31           C  
ATOM   3710  HG2 MET A 251     -17.322   8.590   9.135  1.00 87.31           H  
ATOM   3711  HG3 MET A 251     -16.492   7.046   8.933  1.00 87.31           H  
ATOM   3712  SD  MET A 251     -16.822   8.181   6.853  1.00 87.31           S  
ATOM   3713  CE  MET A 251     -15.639   6.948   6.248  1.00 87.31           C  
ATOM   3714  HE1 MET A 251     -15.814   5.995   6.748  1.00 87.31           H  
ATOM   3715  HE2 MET A 251     -15.770   6.815   5.174  1.00 87.31           H  
ATOM   3716  HE3 MET A 251     -14.621   7.283   6.446  1.00 87.31           H  
ATOM   3717  N   TYR A 252     -12.565   8.279  10.880  1.00 90.29           N  
ATOM   3718  H   TYR A 252     -12.761   7.372  10.481  1.00 90.29           H  
ATOM   3719  CA  TYR A 252     -11.160   8.569  11.114  1.00 90.29           C  
ATOM   3720  HA  TYR A 252     -11.020   9.641  11.258  1.00 90.29           H  
ATOM   3721  C   TYR A 252     -10.374   8.131   9.888  1.00 90.29           C  
ATOM   3722  CB  TYR A 252     -10.653   7.826  12.354  1.00 90.29           C  
ATOM   3723  HB2 TYR A 252     -10.909   6.770  12.261  1.00 90.29           H  
ATOM   3724  HB3 TYR A 252      -9.566   7.895  12.381  1.00 90.29           H  
ATOM   3725  O   TYR A 252     -10.609   7.045   9.363  1.00 90.29           O  
ATOM   3726  CG  TYR A 252     -11.200   8.358  13.659  1.00 90.29           C  
ATOM   3727  CD1 TYR A 252     -10.468   9.308  14.397  1.00 90.29           C  
ATOM   3728  HD1 TYR A 252      -9.507   9.645  14.038  1.00 90.29           H  
ATOM   3729  CD2 TYR A 252     -12.455   7.921  14.120  1.00 90.29           C  
ATOM   3730  HD2 TYR A 252     -13.025   7.212  13.537  1.00 90.29           H  
ATOM   3731  CE1 TYR A 252     -10.987   9.823  15.599  1.00 90.29           C  
ATOM   3732  HE1 TYR A 252     -10.409  10.544  16.158  1.00 90.29           H  
ATOM   3733  CE2 TYR A 252     -12.980   8.447  15.311  1.00 90.29           C  
ATOM   3734  HE2 TYR A 252     -13.966   8.160  15.645  1.00 90.29           H  
ATOM   3735  OH  TYR A 252     -12.765   9.895  17.208  1.00 90.29           O  
ATOM   3736  HH  TYR A 252     -12.145  10.506  17.611  1.00 90.29           H  
ATOM   3737  CZ  TYR A 252     -12.252   9.395  16.053  1.00 90.29           C  
ATOM   3738  N   ALA A 253      -9.435   8.954   9.456  1.00 90.82           N  
ATOM   3739  H   ALA A 253      -9.287   9.836   9.927  1.00 90.82           H  
ATOM   3740  CA  ALA A 253      -8.568   8.658   8.335  1.00 90.82           C  
ATOM   3741  HA  ALA A 253      -8.648   7.601   8.082  1.00 90.82           H  
ATOM   3742  C   ALA A 253      -7.117   8.938   8.740  1.00 90.82           C  
ATOM   3743  CB  ALA A 253      -9.059   9.457   7.126  1.00 90.82           C  
ATOM   3744  HB1 ALA A 253      -8.745  10.498   7.207  1.00 90.82           H  
ATOM   3745  HB2 ALA A 253      -8.652   9.021   6.214  1.00 90.82           H  
ATOM   3746  HB3 ALA A 253     -10.145   9.411   7.055  1.00 90.82           H  
ATOM   3747  O   ALA A 253      -6.825   9.885   9.477  1.00 90.82           O  
ATOM   3748  N   GLY A 254      -6.198   8.067   8.347  1.00 88.60           N  
ATOM   3749  H   GLY A 254      -6.484   7.269   7.797  1.00 88.60           H  
ATOM   3750  CA  GLY A 254      -4.783   8.234   8.655  1.00 88.60           C  
ATOM   3751  HA2 GLY A 254      -4.496   9.269   8.469  1.00 88.60           H  
ATOM   3752  HA3 GLY A 254      -4.605   8.006   9.706  1.00 88.60           H  
ATOM   3753  C   GLY A 254      -3.902   7.340   7.803  1.00 88.60           C  
ATOM   3754  O   GLY A 254      -4.400   6.531   7.028  1.00 88.60           O  
ATOM   3755  N   LYS A 255      -2.590   7.483   7.977  1.00 90.23           N  
ATOM   3756  H   LYS A 255      -2.261   8.117   8.691  1.00 90.23           H  
ATOM   3757  CA  LYS A 255      -1.572   6.742   7.230  1.00 90.23           C  
ATOM   3758  HA  LYS A 255      -2.042   5.875   6.766  1.00 90.23           H  
ATOM   3759  C   LYS A 255      -0.477   6.227   8.155  1.00 90.23           C  
ATOM   3760  CB  LYS A 255      -1.014   7.613   6.094  1.00 90.23           C  
ATOM   3761  HB2 LYS A 255      -1.846   7.915   5.458  1.00 90.23           H  
ATOM   3762  HB3 LYS A 255      -0.340   7.011   5.484  1.00 90.23           H  
ATOM   3763  O   LYS A 255      -0.199   6.862   9.173  1.00 90.23           O  
ATOM   3764  CG  LYS A 255      -0.272   8.867   6.589  1.00 90.23           C  
ATOM   3765  HG2 LYS A 255       0.617   8.578   7.149  1.00 90.23           H  
ATOM   3766  HG3 LYS A 255      -0.928   9.453   7.233  1.00 90.23           H  
ATOM   3767  CD  LYS A 255       0.142   9.724   5.394  1.00 90.23           C  
ATOM   3768  HD2 LYS A 255       0.836   9.159   4.771  1.00 90.23           H  
ATOM   3769  HD3 LYS A 255      -0.746   9.946   4.802  1.00 90.23           H  
ATOM   3770  CE  LYS A 255       0.789  11.028   5.866  1.00 90.23           C  
ATOM   3771  HE2 LYS A 255       0.113  11.507   6.574  1.00 90.23           H  
ATOM   3772  HE3 LYS A 255       1.720  10.794   6.383  1.00 90.23           H  
ATOM   3773  NZ  LYS A 255       1.031  11.920   4.708  1.00 90.23           N  
ATOM   3774  HZ1 LYS A 255       1.423  12.806   4.994  1.00 90.23           H  
ATOM   3775  HZ2 LYS A 255       0.159  12.083   4.225  1.00 90.23           H  
ATOM   3776  HZ3 LYS A 255       1.647  11.472   4.044  1.00 90.23           H  
ATOM   3777  N   GLY A 256       0.162   5.121   7.788  1.00 85.54           N  
ATOM   3778  H   GLY A 256      -0.150   4.640   6.956  1.00 85.54           H  
ATOM   3779  CA  GLY A 256       1.360   4.629   8.471  1.00 85.54           C  
ATOM   3780  HA2 GLY A 256       1.785   3.812   7.888  1.00 85.54           H  
ATOM   3781  HA3 GLY A 256       2.099   5.429   8.510  1.00 85.54           H  
ATOM   3782  C   GLY A 256       1.122   4.136   9.904  1.00 85.54           C  
ATOM   3783  O   GLY A 256       1.987   4.307  10.763  1.00 85.54           O  
ATOM   3784  N   LEU A 257      -0.051   3.570  10.207  1.00 84.88           N  
ATOM   3785  H   LEU A 257      -0.664   3.340   9.437  1.00 84.88           H  
ATOM   3786  CA  LEU A 257      -0.367   3.047  11.541  1.00 84.88           C  
ATOM   3787  HA  LEU A 257      -0.244   3.861  12.255  1.00 84.88           H  
ATOM   3788  C   LEU A 257       0.576   1.904  11.959  1.00 84.88           C  
ATOM   3789  CB  LEU A 257      -1.826   2.574  11.527  1.00 84.88           C  
ATOM   3790  HB2 LEU A 257      -1.872   1.654  10.944  1.00 84.88           H  
ATOM   3791  HB3 LEU A 257      -2.438   3.324  11.025  1.00 84.88           H  
ATOM   3792  O   LEU A 257       0.895   1.766  13.141  1.00 84.88           O  
ATOM   3793  CG  LEU A 257      -2.432   2.293  12.907  1.00 84.88           C  
ATOM   3794  HG  LEU A 257      -1.805   1.594  13.459  1.00 84.88           H  
ATOM   3795  CD1 LEU A 257      -2.603   3.573  13.734  1.00 84.88           C  
ATOM   3796 HD11 LEU A 257      -1.626   4.000  13.959  1.00 84.88           H  
ATOM   3797 HD12 LEU A 257      -3.193   4.299  13.175  1.00 84.88           H  
ATOM   3798 HD13 LEU A 257      -3.105   3.340  14.673  1.00 84.88           H  
ATOM   3799  CD2 LEU A 257      -3.794   1.638  12.692  1.00 84.88           C  
ATOM   3800 HD21 LEU A 257      -3.646   0.573  12.513  1.00 84.88           H  
ATOM   3801 HD22 LEU A 257      -4.284   2.056  11.813  1.00 84.88           H  
ATOM   3802 HD23 LEU A 257      -4.439   1.789  13.558  1.00 84.88           H  
ATOM   3803  N   GLU A 258       1.057   1.137  10.983  1.00 80.87           N  
ATOM   3804  H   GLU A 258       0.751   1.343  10.043  1.00 80.87           H  
ATOM   3805  CA  GLU A 258       2.069   0.086  11.098  1.00 80.87           C  
ATOM   3806  HA  GLU A 258       1.718  -0.649  11.823  1.00 80.87           H  
ATOM   3807  C   GLU A 258       3.426   0.587  11.616  1.00 80.87           C  
ATOM   3808  CB  GLU A 258       2.231  -0.634   9.739  1.00 80.87           C  
ATOM   3809  HB2 GLU A 258       2.833  -1.523   9.927  1.00 80.87           H  
ATOM   3810  HB3 GLU A 258       1.258  -0.991   9.400  1.00 80.87           H  
ATOM   3811  O   GLU A 258       4.207  -0.195  12.149  1.00 80.87           O  
ATOM   3812  CG  GLU A 258       2.921   0.140   8.588  1.00 80.87           C  
ATOM   3813  HG2 GLU A 258       3.797   0.664   8.968  1.00 80.87           H  
ATOM   3814  HG3 GLU A 258       3.283  -0.606   7.881  1.00 80.87           H  
ATOM   3815  CD  GLU A 258       2.030   1.123   7.810  1.00 80.87           C  
ATOM   3816  OE1 GLU A 258       2.408   1.517   6.689  1.00 80.87           O  
ATOM   3817  OE2 GLU A 258       0.967   1.524   8.323  1.00 80.87           O  
ATOM   3818  N   TYR A 259       3.710   1.891  11.516  1.00 82.91           N  
ATOM   3819  H   TYR A 259       3.059   2.498  11.038  1.00 82.91           H  
ATOM   3820  CA  TYR A 259       4.919   2.484  12.099  1.00 82.91           C  
ATOM   3821  HA  TYR A 259       5.739   1.771  12.011  1.00 82.91           H  
ATOM   3822  C   TYR A 259       4.780   2.787  13.592  1.00 82.91           C  
ATOM   3823  CB  TYR A 259       5.293   3.759  11.335  1.00 82.91           C  
ATOM   3824  HB2 TYR A 259       4.494   4.491  11.454  1.00 82.91           H  
ATOM   3825  HB3 TYR A 259       6.190   4.182  11.788  1.00 82.91           H  
ATOM   3826  O   TYR A 259       5.773   3.034  14.275  1.00 82.91           O  
ATOM   3827  CG  TYR A 259       5.584   3.553   9.863  1.00 82.91           C  
ATOM   3828  CD1 TYR A 259       6.459   2.526   9.457  1.00 82.91           C  
ATOM   3829  HD1 TYR A 259       6.904   1.864  10.186  1.00 82.91           H  
ATOM   3830  CD2 TYR A 259       5.027   4.418   8.902  1.00 82.91           C  
ATOM   3831  HD2 TYR A 259       4.373   5.219   9.215  1.00 82.91           H  
ATOM   3832  CE1 TYR A 259       6.757   2.344   8.097  1.00 82.91           C  
ATOM   3833  HE1 TYR A 259       7.413   1.548   7.778  1.00 82.91           H  
ATOM   3834  CE2 TYR A 259       5.351   4.251   7.542  1.00 82.91           C  
ATOM   3835  HE2 TYR A 259       4.993   4.953   6.803  1.00 82.91           H  
ATOM   3836  OH  TYR A 259       6.533   3.021   5.832  1.00 82.91           O  
ATOM   3837  HH  TYR A 259       5.982   3.487   5.199  1.00 82.91           H  
ATOM   3838  CZ  TYR A 259       6.194   3.199   7.134  1.00 82.91           C  
ATOM   3839  N   HIS A 260       3.553   2.800  14.112  1.00 79.73           N  
ATOM   3840  H   HIS A 260       2.783   2.576  13.499  1.00 79.73           H  
ATOM   3841  CA  HIS A 260       3.272   3.089  15.517  1.00 79.73           C  
ATOM   3842  HA  HIS A 260       4.155   3.515  15.992  1.00 79.73           H  
ATOM   3843  C   HIS A 260       2.919   1.842  16.321  1.00 79.73           C  
ATOM   3844  CB  HIS A 260       2.139   4.116  15.587  1.00 79.73           C  
ATOM   3845  HB2 HIS A 260       1.852   4.254  16.630  1.00 79.73           H  
ATOM   3846  HB3 HIS A 260       1.271   3.735  15.049  1.00 79.73           H  
ATOM   3847  O   HIS A 260       3.162   1.806  17.528  1.00 79.73           O  
ATOM   3848  CG  HIS A 260       2.529   5.457  15.026  1.00 79.73           C  
ATOM   3849  CD2 HIS A 260       1.861   6.177  14.073  1.00 79.73           C  
ATOM   3850  HD2 HIS A 260       0.951   5.884  13.571  1.00 79.73           H  
ATOM   3851  ND1 HIS A 260       3.663   6.165  15.356  1.00 79.73           N  
ATOM   3852  HD1 HIS A 260       4.469   5.778  15.825  1.00 79.73           H  
ATOM   3853  CE1 HIS A 260       3.670   7.292  14.626  1.00 79.73           C  
ATOM   3854  HE1 HIS A 260       4.480   8.006  14.592  1.00 79.73           H  
ATOM   3855  NE2 HIS A 260       2.568   7.366  13.870  1.00 79.73           N  
ATOM   3856  N   TYR A 261       2.331   0.842  15.670  1.00 80.30           N  
ATOM   3857  H   TYR A 261       2.188   0.925  14.674  1.00 80.30           H  
ATOM   3858  CA  TYR A 261       1.842  -0.369  16.307  1.00 80.30           C  
ATOM   3859  HA  TYR A 261       2.308  -0.482  17.286  1.00 80.30           H  
ATOM   3860  C   TYR A 261       2.203  -1.591  15.472  1.00 80.30           C  
ATOM   3861  CB  TYR A 261       0.320  -0.271  16.488  1.00 80.30           C  
ATOM   3862  HB2 TYR A 261      -0.140  -0.262  15.500  1.00 80.30           H  
ATOM   3863  HB3 TYR A 261      -0.034  -1.161  17.007  1.00 80.30           H  
ATOM   3864  O   TYR A 261       2.300  -1.514  14.251  1.00 80.30           O  
ATOM   3865  CG  TYR A 261      -0.146   0.953  17.255  1.00 80.30           C  
ATOM   3866  CD1 TYR A 261       0.188   1.102  18.615  1.00 80.30           C  
ATOM   3867  HD1 TYR A 261       0.782   0.345  19.105  1.00 80.30           H  
ATOM   3868  CD2 TYR A 261      -0.871   1.965  16.598  1.00 80.30           C  
ATOM   3869  HD2 TYR A 261      -1.083   1.863  15.544  1.00 80.30           H  
ATOM   3870  CE1 TYR A 261      -0.213   2.252  19.321  1.00 80.30           C  
ATOM   3871  HE1 TYR A 261       0.066   2.363  20.358  1.00 80.30           H  
ATOM   3872  CE2 TYR A 261      -1.296   3.106  17.304  1.00 80.30           C  
ATOM   3873  HE2 TYR A 261      -1.860   3.878  16.802  1.00 80.30           H  
ATOM   3874  OH  TYR A 261      -1.382   4.346  19.356  1.00 80.30           O  
ATOM   3875  HH  TYR A 261      -1.096   4.301  20.271  1.00 80.30           H  
ATOM   3876  CZ  TYR A 261      -0.971   3.248  18.668  1.00 80.30           C  
ATOM   3877  N   GLN A 262       2.315  -2.742  16.130  1.00 77.29           N  
ATOM   3878  H   GLN A 262       2.198  -2.751  17.133  1.00 77.29           H  
ATOM   3879  CA  GLN A 262       2.241  -4.016  15.423  1.00 77.29           C  
ATOM   3880  HA  GLN A 262       2.924  -4.003  14.574  1.00 77.29           H  
ATOM   3881  C   GLN A 262       0.814  -4.167  14.892  1.00 77.29           C  
ATOM   3882  CB  GLN A 262       2.644  -5.163  16.355  1.00 77.29           C  
ATOM   3883  HB2 GLN A 262       2.083  -5.093  17.286  1.00 77.29           H  
ATOM   3884  HB3 GLN A 262       2.413  -6.111  15.869  1.00 77.29           H  
ATOM   3885  O   GLN A 262      -0.142  -4.189  15.671  1.00 77.29           O  
ATOM   3886  CG  GLN A 262       4.150  -5.114  16.647  1.00 77.29           C  
ATOM   3887  HG2 GLN A 262       4.692  -5.198  15.705  1.00 77.29           H  
ATOM   3888  HG3 GLN A 262       4.409  -4.159  17.103  1.00 77.29           H  
ATOM   3889  CD  GLN A 262       4.630  -6.223  17.575  1.00 77.29           C  
ATOM   3890  NE2 GLN A 262       5.928  -6.355  17.740  1.00 77.29           N  
ATOM   3891 HE21 GLN A 262       6.560  -5.811  17.170  1.00 77.29           H  
ATOM   3892 HE22 GLN A 262       6.233  -7.118  18.326  1.00 77.29           H  
ATOM   3893  OE1 GLN A 262       3.880  -6.967  18.190  1.00 77.29           O  
ATOM   3894  N   VAL A 263       0.681  -4.186  13.570  1.00 79.68           N  
ATOM   3895  H   VAL A 263       1.515  -4.192  13.001  1.00 79.68           H  
ATOM   3896  CA  VAL A 263      -0.597  -4.237  12.863  1.00 79.68           C  
ATOM   3897  HA  VAL A 263      -1.412  -4.392  13.570  1.00 79.68           H  
ATOM   3898  C   VAL A 263      -0.560  -5.402  11.901  1.00 79.68           C  
ATOM   3899  CB  VAL A 263      -0.879  -2.943  12.075  1.00 79.68           C  
ATOM   3900  HB  VAL A 263      -0.049  -2.733  11.400  1.00 79.68           H  
ATOM   3901  O   VAL A 263       0.270  -5.421  10.998  1.00 79.68           O  
ATOM   3902  CG1 VAL A 263      -2.163  -3.073  11.247  1.00 79.68           C  
ATOM   3903 HG11 VAL A 263      -2.028  -3.791  10.438  1.00 79.68           H  
ATOM   3904 HG12 VAL A 263      -2.407  -2.110  10.797  1.00 79.68           H  
ATOM   3905 HG13 VAL A 263      -2.980  -3.412  11.884  1.00 79.68           H  
ATOM   3906  CG2 VAL A 263      -1.057  -1.740  13.002  1.00 79.68           C  
ATOM   3907 HG21 VAL A 263      -0.147  -1.588  13.583  1.00 79.68           H  
ATOM   3908 HG22 VAL A 263      -1.240  -0.841  12.414  1.00 79.68           H  
ATOM   3909 HG23 VAL A 263      -1.896  -1.924  13.672  1.00 79.68           H  
ATOM   3910  N   TYR A 264      -1.537  -6.285  12.045  1.00 79.66           N  
ATOM   3911  H   TYR A 264      -2.214  -6.129  12.777  1.00 79.66           H  
ATOM   3912  CA  TYR A 264      -1.813  -7.363  11.116  1.00 79.66           C  
ATOM   3913  HA  TYR A 264      -0.932  -7.537  10.499  1.00 79.66           H  
ATOM   3914  C   TYR A 264      -2.985  -6.985  10.208  1.00 79.66           C  
ATOM   3915  CB  TYR A 264      -2.084  -8.633  11.922  1.00 79.66           C  
ATOM   3916  HB2 TYR A 264      -2.953  -8.489  12.564  1.00 79.66           H  
ATOM   3917  HB3 TYR A 264      -1.225  -8.819  12.567  1.00 79.66           H  
ATOM   3918  O   TYR A 264      -3.922  -6.314  10.641  1.00 79.66           O  
ATOM   3919  CG  TYR A 264      -2.283  -9.849  11.051  1.00 79.66           C  
ATOM   3920  CD1 TYR A 264      -3.570 -10.376  10.823  1.00 79.66           C  
ATOM   3921  HD1 TYR A 264      -4.436  -9.929  11.288  1.00 79.66           H  
ATOM   3922  CD2 TYR A 264      -1.157 -10.424  10.435  1.00 79.66           C  
ATOM   3923  HD2 TYR A 264      -0.180  -9.998  10.608  1.00 79.66           H  
ATOM   3924  CE1 TYR A 264      -3.728 -11.491   9.979  1.00 79.66           C  
ATOM   3925  HE1 TYR A 264      -4.708 -11.903   9.786  1.00 79.66           H  
ATOM   3926  CE2 TYR A 264      -1.312 -11.539   9.595  1.00 79.66           C  
ATOM   3927  HE2 TYR A 264      -0.445 -11.978   9.124  1.00 79.66           H  
ATOM   3928  OH  TYR A 264      -2.737 -13.153   8.558  1.00 79.66           O  
ATOM   3929  HH  TYR A 264      -1.884 -13.482   8.265  1.00 79.66           H  
ATOM   3930  CZ  TYR A 264      -2.599 -12.069   9.362  1.00 79.66           C  
ATOM   3931  N   ASN A 265      -2.968  -7.441   8.956  1.00 83.82           N  
ATOM   3932  H   ASN A 265      -2.232  -8.080   8.693  1.00 83.82           H  
ATOM   3933  CA  ASN A 265      -4.121  -7.298   8.068  1.00 83.82           C  
ATOM   3934  HA  ASN A 265      -4.833  -6.593   8.497  1.00 83.82           H  
ATOM   3935  C   ASN A 265      -4.820  -8.637   7.912  1.00 83.82           C  
ATOM   3936  CB  ASN A 265      -3.722  -6.747   6.707  1.00 83.82           C  
ATOM   3937  HB2 ASN A 265      -3.109  -7.482   6.185  1.00 83.82           H  
ATOM   3938  HB3 ASN A 265      -4.631  -6.580   6.129  1.00 83.82           H  
ATOM   3939  O   ASN A 265      -4.190  -9.626   7.532  1.00 83.82           O  
ATOM   3940  CG  ASN A 265      -2.992  -5.435   6.813  1.00 83.82           C  
ATOM   3941  ND2 ASN A 265      -1.855  -5.359   6.177  1.00 83.82           N  
ATOM   3942 HD21 ASN A 265      -1.528  -6.157   5.652  1.00 83.82           H  
ATOM   3943 HD22 ASN A 265      -1.349  -4.489   6.264  1.00 83.82           H  
ATOM   3944  OD1 ASN A 265      -3.418  -4.479   7.439  1.00 83.82           O  
ATOM   3945  N   GLY A 266      -6.118  -8.635   8.179  1.00 81.58           N  
ATOM   3946  H   GLY A 266      -6.558  -7.765   8.443  1.00 81.58           H  
ATOM   3947  CA  GLY A 266      -6.969  -9.798   8.007  1.00 81.58           C  
ATOM   3948  HA2 GLY A 266      -6.382 -10.671   7.725  1.00 81.58           H  
ATOM   3949  HA3 GLY A 266      -7.459 -10.006   8.959  1.00 81.58           H  
ATOM   3950  C   GLY A 266      -8.035  -9.549   6.952  1.00 81.58           C  
ATOM   3951  O   GLY A 266      -8.628  -8.470   6.905  1.00 81.58           O  
ATOM   3952  N   ASN A 267      -8.310 -10.555   6.130  1.00 86.15           N  
ATOM   3953  H   ASN A 267      -7.814 -11.425   6.260  1.00 86.15           H  
ATOM   3954  CA  ASN A 267      -9.429 -10.532   5.202  1.00 86.15           C  
ATOM   3955  HA  ASN A 267      -9.631  -9.502   4.906  1.00 86.15           H  
ATOM   3956  C   ASN A 267     -10.665 -11.075   5.919  1.00 86.15           C  
ATOM   3957  CB  ASN A 267      -9.059 -11.315   3.943  1.00 86.15           C  
ATOM   3958  HB2 ASN A 267      -8.923 -12.368   4.192  1.00 86.15           H  
ATOM   3959  HB3 ASN A 267      -8.118 -10.932   3.549  1.00 86.15           H  
ATOM   3960  O   ASN A 267     -10.759 -12.265   6.220  1.00 86.15           O  
ATOM   3961  CG  ASN A 267     -10.109 -11.197   2.855  1.00 86.15           C  
ATOM   3962  ND2 ASN A 267      -9.859 -11.812   1.726  1.00 86.15           N  
ATOM   3963 HD21 ASN A 267     -10.587 -11.769   1.027  1.00 86.15           H  
ATOM   3964 HD22 ASN A 267      -8.990 -12.315   1.628  1.00 86.15           H  
ATOM   3965  OD1 ASN A 267     -11.136 -10.545   2.959  1.00 86.15           O  
ATOM   3966  N   ALA A 268     -11.586 -10.182   6.243  1.00 84.69           N  
ATOM   3967  H   ALA A 268     -11.459  -9.223   5.951  1.00 84.69           H  
ATOM   3968  CA  ALA A 268     -12.742 -10.494   7.055  1.00 84.69           C  
ATOM   3969  HA  ALA A 268     -12.469 -11.249   7.793  1.00 84.69           H  
ATOM   3970  C   ALA A 268     -13.921 -11.036   6.247  1.00 84.69           C  
ATOM   3971  CB  ALA A 268     -13.120  -9.228   7.803  1.00 84.69           C  
ATOM   3972  HB1 ALA A 268     -13.203  -8.388   7.113  1.00 84.69           H  
ATOM   3973  HB2 ALA A 268     -14.094  -9.369   8.271  1.00 84.69           H  
ATOM   3974  HB3 ALA A 268     -12.350  -9.030   8.549  1.00 84.69           H  
ATOM   3975  O   ALA A 268     -14.215 -10.595   5.133  1.00 84.69           O  
ATOM   3976  N   ASN A 269     -14.684 -11.926   6.870  1.00 85.08           N  
ATOM   3977  H   ASN A 269     -14.381 -12.291   7.762  1.00 85.08           H  
ATOM   3978  CA  ASN A 269     -16.015 -12.273   6.400  1.00 85.08           C  
ATOM   3979  HA  ASN A 269     -16.119 -12.009   5.348  1.00 85.08           H  
ATOM   3980  C   ASN A 269     -17.056 -11.477   7.194  1.00 85.08           C  
ATOM   3981  CB  ASN A 269     -16.184 -13.779   6.485  1.00 85.08           C  
ATOM   3982  HB2 ASN A 269     -15.312 -14.264   6.047  1.00 85.08           H  
ATOM   3983  HB3 ASN A 269     -16.267 -14.048   7.539  1.00 85.08           H  
ATOM   3984  O   ASN A 269     -17.395 -11.802   8.338  1.00 85.08           O  
ATOM   3985  CG  ASN A 269     -17.414 -14.292   5.772  1.00 85.08           C  
ATOM   3986  ND2 ASN A 269     -17.381 -15.537   5.368  1.00 85.08           N  
ATOM   3987 HD21 ASN A 269     -16.580 -16.109   5.595  1.00 85.08           H  
ATOM   3988 HD22 ASN A 269     -18.219 -15.933   4.966  1.00 85.08           H  
ATOM   3989  OD1 ASN A 269     -18.388 -13.582   5.554  1.00 85.08           O  
ATOM   3990  N   LEU A 270     -17.517 -10.395   6.568  1.00 84.95           N  
ATOM   3991  H   LEU A 270     -17.182 -10.218   5.632  1.00 84.95           H  
ATOM   3992  CA  LEU A 270     -18.545  -9.501   7.081  1.00 84.95           C  
ATOM   3993  HA  LEU A 270     -18.676  -9.661   8.151  1.00 84.95           H  
ATOM   3994  C   LEU A 270     -19.865  -9.826   6.384  1.00 84.95           C  
ATOM   3995  CB  LEU A 270     -18.110  -8.046   6.843  1.00 84.95           C  
ATOM   3996  HB2 LEU A 270     -17.855  -7.928   5.790  1.00 84.95           H  
ATOM   3997  HB3 LEU A 270     -18.953  -7.387   7.056  1.00 84.95           H  
ATOM   3998  O   LEU A 270     -20.012  -9.589   5.186  1.00 84.95           O  
ATOM   3999  CG  LEU A 270     -16.911  -7.618   7.707  1.00 84.95           C  
ATOM   4000  HG  LEU A 270     -16.144  -8.393   7.687  1.00 84.95           H  
ATOM   4001  CD1 LEU A 270     -16.289  -6.334   7.168  1.00 84.95           C  
ATOM   4002 HD11 LEU A 270     -16.008  -6.463   6.123  1.00 84.95           H  
ATOM   4003 HD12 LEU A 270     -15.396  -6.088   7.743  1.00 84.95           H  
ATOM   4004 HD13 LEU A 270     -16.998  -5.510   7.249  1.00 84.95           H  
ATOM   4005  CD2 LEU A 270     -17.337  -7.369   9.154  1.00 84.95           C  
ATOM   4006 HD21 LEU A 270     -16.491  -6.997   9.731  1.00 84.95           H  
ATOM   4007 HD22 LEU A 270     -18.137  -6.629   9.177  1.00 84.95           H  
ATOM   4008 HD23 LEU A 270     -17.696  -8.296   9.602  1.00 84.95           H  
ATOM   4009  N   SER A 271     -20.819 -10.364   7.138  1.00 82.02           N  
ATOM   4010  H   SER A 271     -20.632 -10.501   8.121  1.00 82.02           H  
ATOM   4011  CA  SER A 271     -22.125 -10.777   6.618  1.00 82.02           C  
ATOM   4012  HA  SER A 271     -22.213 -10.492   5.570  1.00 82.02           H  
ATOM   4013  C   SER A 271     -23.251 -10.083   7.376  1.00 82.02           C  
ATOM   4014  CB  SER A 271     -22.265 -12.299   6.686  1.00 82.02           C  
ATOM   4015  HB2 SER A 271     -23.305 -12.571   6.507  1.00 82.02           H  
ATOM   4016  HB3 SER A 271     -21.974 -12.660   7.673  1.00 82.02           H  
ATOM   4017  O   SER A 271     -23.158  -9.873   8.584  1.00 82.02           O  
ATOM   4018  OG  SER A 271     -21.468 -12.908   5.686  1.00 82.02           O  
ATOM   4019  HG  SER A 271     -20.537 -12.871   5.917  1.00 82.02           H  
ATOM   4020  N   TYR A 272     -24.324  -9.708   6.677  1.00 80.96           N  
ATOM   4021  H   TYR A 272     -24.377  -9.948   5.697  1.00 80.96           H  
ATOM   4022  CA  TYR A 272     -25.512  -9.154   7.326  1.00 80.96           C  
ATOM   4023  HA  TYR A 272     -25.197  -8.484   8.126  1.00 80.96           H  
ATOM   4024  C   TYR A 272     -26.338 -10.283   7.946  1.00 80.96           C  
ATOM   4025  CB  TYR A 272     -26.337  -8.324   6.337  1.00 80.96           C  
ATOM   4026  HB2 TYR A 272     -26.749  -8.980   5.570  1.00 80.96           H  
ATOM   4027  HB3 TYR A 272     -25.682  -7.609   5.839  1.00 80.96           H  
ATOM   4028  O   TYR A 272     -26.803 -11.177   7.241  1.00 80.96           O  
ATOM   4029  CG  TYR A 272     -27.463  -7.558   7.007  1.00 80.96           C  
ATOM   4030  CD1 TYR A 272     -28.768  -8.088   7.025  1.00 80.96           C  
ATOM   4031  HD1 TYR A 272     -28.970  -9.040   6.555  1.00 80.96           H  
ATOM   4032  CD2 TYR A 272     -27.193  -6.331   7.645  1.00 80.96           C  
ATOM   4033  HD2 TYR A 272     -26.187  -5.939   7.654  1.00 80.96           H  
ATOM   4034  CE1 TYR A 272     -29.806  -7.388   7.670  1.00 80.96           C  
ATOM   4035  HE1 TYR A 272     -30.808  -7.788   7.695  1.00 80.96           H  
ATOM   4036  CE2 TYR A 272     -28.228  -5.634   8.299  1.00 80.96           C  
ATOM   4037  HE2 TYR A 272     -28.021  -4.705   8.808  1.00 80.96           H  
ATOM   4038  OH  TYR A 272     -30.533  -5.496   8.954  1.00 80.96           O  
ATOM   4039  HH  TYR A 272     -30.205  -4.734   9.437  1.00 80.96           H  
ATOM   4040  CZ  TYR A 272     -29.536  -6.162   8.313  1.00 80.96           C  
ATOM   4041  N   SER A 273     -26.535 -10.233   9.258  1.00 76.24           N  
ATOM   4042  H   SER A 273     -26.143  -9.458   9.774  1.00 76.24           H  
ATOM   4043  CA  SER A 273     -27.373 -11.169   9.998  1.00 76.24           C  
ATOM   4044  HA  SER A 273     -27.444 -12.112   9.455  1.00 76.24           H  
ATOM   4045  C   SER A 273     -28.769 -10.578  10.154  1.00 76.24           C  
ATOM   4046  CB  SER A 273     -26.711 -11.465  11.341  1.00 76.24           C  
ATOM   4047  HB2 SER A 273     -25.778 -12.000  11.163  1.00 76.24           H  
ATOM   4048  HB3 SER A 273     -26.467 -10.519  11.823  1.00 76.24           H  
ATOM   4049  O   SER A 273     -28.971  -9.568  10.830  1.00 76.24           O  
ATOM   4050  OG  SER A 273     -27.525 -12.239  12.206  1.00 76.24           O  
ATOM   4051  HG  SER A 273     -26.963 -12.374  12.972  1.00 76.24           H  
ATOM   4052  N   THR A 274     -29.765 -11.221   9.544  1.00 72.88           N  
ATOM   4053  H   THR A 274     -29.556 -12.028   8.974  1.00 72.88           H  
ATOM   4054  CA  THR A 274     -31.177 -10.830   9.697  1.00 72.88           C  
ATOM   4055  HA  THR A 274     -31.278  -9.766   9.482  1.00 72.88           H  
ATOM   4056  C   THR A 274     -31.685 -11.051  11.120  1.00 72.88           C  
ATOM   4057  CB  THR A 274     -32.076 -11.613   8.730  1.00 72.88           C  
ATOM   4058  HB  THR A 274     -33.121 -11.384   8.940  1.00 72.88           H  
ATOM   4059  O   THR A 274     -32.640 -10.404  11.535  1.00 72.88           O  
ATOM   4060  CG2 THR A 274     -31.784 -11.252   7.274  1.00 72.88           C  
ATOM   4061 HG21 THR A 274     -32.472 -11.793   6.623  1.00 72.88           H  
ATOM   4062 HG22 THR A 274     -30.762 -11.525   7.010  1.00 72.88           H  
ATOM   4063 HG23 THR A 274     -31.924 -10.182   7.122  1.00 72.88           H  
ATOM   4064  OG1 THR A 274     -31.863 -13.001   8.875  1.00 72.88           O  
ATOM   4065  HG1 THR A 274     -32.313 -13.303   9.667  1.00 72.88           H  
ATOM   4066  N   THR A 275     -31.051 -11.957  11.869  1.00 74.71           N  
ATOM   4067  H   THR A 275     -30.277 -12.459  11.459  1.00 74.71           H  
ATOM   4068  CA  THR A 275     -31.430 -12.294  13.245  1.00 74.71           C  
ATOM   4069  HA  THR A 275     -32.514 -12.397  13.302  1.00 74.71           H  
ATOM   4070  C   THR A 275     -31.017 -11.201  14.225  1.00 74.71           C  
ATOM   4071  CB  THR A 275     -30.795 -13.629  13.658  1.00 74.71           C  
ATOM   4072  HB  THR A 275     -29.711 -13.520  13.687  1.00 74.71           H  
ATOM   4073  O   THR A 275     -31.801 -10.839  15.099  1.00 74.71           O  
ATOM   4074  CG2 THR A 275     -31.289 -14.129  15.014  1.00 74.71           C  
ATOM   4075 HG21 THR A 275     -30.985 -13.438  15.801  1.00 74.71           H  
ATOM   4076 HG22 THR A 275     -30.855 -15.106  15.227  1.00 74.71           H  
ATOM   4077 HG23 THR A 275     -32.376 -14.210  15.007  1.00 74.71           H  
ATOM   4078  OG1 THR A 275     -31.126 -14.620  12.710  1.00 74.71           O  
ATOM   4079  HG1 THR A 275     -30.541 -15.367  12.858  1.00 74.71           H  
ATOM   4080  N   THR A 276     -29.805 -10.656  14.088  1.00 71.21           N  
ATOM   4081  H   THR A 276     -29.183 -10.985  13.364  1.00 71.21           H  
ATOM   4082  CA  THR A 276     -29.313  -9.568  14.953  1.00 71.21           C  
ATOM   4083  HA  THR A 276     -29.840  -9.603  15.907  1.00 71.21           H  
ATOM   4084  C   THR A 276     -29.581  -8.181  14.376  1.00 71.21           C  
ATOM   4085  CB  THR A 276     -27.823  -9.731  15.257  1.00 71.21           C  
ATOM   4086  HB  THR A 276     -27.490  -8.901  15.881  1.00 71.21           H  
ATOM   4087  O   THR A 276     -29.458  -7.186  15.090  1.00 71.21           O  
ATOM   4088  CG2 THR A 276     -27.564 -11.039  16.005  1.00 71.21           C  
ATOM   4089 HG21 THR A 276     -28.239 -11.121  16.857  1.00 71.21           H  
ATOM   4090 HG22 THR A 276     -26.538 -11.047  16.375  1.00 71.21           H  
ATOM   4091 HG23 THR A 276     -27.711 -11.893  15.344  1.00 71.21           H  
ATOM   4092  OG1 THR A 276     -27.112  -9.716  14.050  1.00 71.21           O  
ATOM   4093  HG1 THR A 276     -26.394 -10.346  14.142  1.00 71.21           H  
ATOM   4094  N   GLY A 277     -29.977  -8.105  13.101  1.00 68.95           N  
ATOM   4095  H   GLY A 277     -29.969  -8.952  12.552  1.00 68.95           H  
ATOM   4096  CA  GLY A 277     -30.242  -6.852  12.400  1.00 68.95           C  
ATOM   4097  HA2 GLY A 277     -30.689  -7.081  11.432  1.00 68.95           H  
ATOM   4098  HA3 GLY A 277     -30.942  -6.250  12.980  1.00 68.95           H  
ATOM   4099  C   GLY A 277     -28.977  -6.028  12.154  1.00 68.95           C  
ATOM   4100  O   GLY A 277     -29.060  -4.803  12.085  1.00 68.95           O  
ATOM   4101  N   GLY A 278     -27.810  -6.673  12.051  1.00 75.71           N  
ATOM   4102  H   GLY A 278     -27.825  -7.683  12.063  1.00 75.71           H  
ATOM   4103  CA  GLY A 278     -26.502  -6.022  11.965  1.00 75.71           C  
ATOM   4104  HA2 GLY A 278     -26.070  -5.970  12.964  1.00 75.71           H  
ATOM   4105  HA3 GLY A 278     -26.618  -5.002  11.599  1.00 75.71           H  
ATOM   4106  C   GLY A 278     -25.517  -6.766  11.062  1.00 75.71           C  
ATOM   4107  O   GLY A 278     -25.761  -7.907  10.673  1.00 75.71           O  
ATOM   4108  N   PHE A 279     -24.390  -6.131  10.727  1.00 81.18           N  
ATOM   4109  H   PHE A 279     -24.204  -5.213  11.104  1.00 81.18           H  
ATOM   4110  CA  PHE A 279     -23.267  -6.853  10.123  1.00 81.18           C  
ATOM   4111  HA  PHE A 279     -23.659  -7.638   9.476  1.00 81.18           H  
ATOM   4112  C   PHE A 279     -22.431  -7.517  11.212  1.00 81.18           C  
ATOM   4113  CB  PHE A 279     -22.388  -5.959   9.251  1.00 81.18           C  
ATOM   4114  HB2 PHE A 279     -21.961  -5.179   9.881  1.00 81.18           H  
ATOM   4115  HB3 PHE A 279     -21.555  -6.553   8.876  1.00 81.18           H  
ATOM   4116  O   PHE A 279     -22.019  -6.877  12.184  1.00 81.18           O  
ATOM   4117  CG  PHE A 279     -23.099  -5.342   8.071  1.00 81.18           C  
ATOM   4118  CD1 PHE A 279     -23.202  -6.067   6.871  1.00 81.18           C  
ATOM   4119  HD1 PHE A 279     -22.757  -7.048   6.791  1.00 81.18           H  
ATOM   4120  CD2 PHE A 279     -23.654  -4.052   8.166  1.00 81.18           C  
ATOM   4121  HD2 PHE A 279     -23.536  -3.484   9.077  1.00 81.18           H  
ATOM   4122  CE1 PHE A 279     -23.882  -5.515   5.774  1.00 81.18           C  
ATOM   4123  HE1 PHE A 279     -23.955  -6.072   4.851  1.00 81.18           H  
ATOM   4124  CE2 PHE A 279     -24.340  -3.501   7.071  1.00 81.18           C  
ATOM   4125  HE2 PHE A 279     -24.758  -2.507   7.138  1.00 81.18           H  
ATOM   4126  CZ  PHE A 279     -24.468  -4.242   5.884  1.00 81.18           C  
ATOM   4127  HZ  PHE A 279     -25.015  -3.821   5.052  1.00 81.18           H  
ATOM   4128  N   GLU A 280     -22.162  -8.798  11.019  1.00 80.87           N  
ATOM   4129  H   GLU A 280     -22.522  -9.252  10.192  1.00 80.87           H  
ATOM   4130  CA  GLU A 280     -21.375  -9.616  11.922  1.00 80.87           C  
ATOM   4131  HA  GLU A 280     -21.154  -9.051  12.828  1.00 80.87           H  
ATOM   4132  C   GLU A 280     -20.052  -9.989  11.268  1.00 80.87           C  
ATOM   4133  CB  GLU A 280     -22.156 -10.862  12.345  1.00 80.87           C  
ATOM   4134  HB2 GLU A 280     -22.499 -11.393  11.457  1.00 80.87           H  
ATOM   4135  HB3 GLU A 280     -21.489 -11.512  12.910  1.00 80.87           H  
ATOM   4136  O   GLU A 280     -19.987 -10.378  10.099  1.00 80.87           O  
ATOM   4137  CG  GLU A 280     -23.354 -10.491  13.229  1.00 80.87           C  
ATOM   4138  HG2 GLU A 280     -22.990  -9.977  14.119  1.00 80.87           H  
ATOM   4139  HG3 GLU A 280     -24.005  -9.805  12.686  1.00 80.87           H  
ATOM   4140  CD  GLU A 280     -24.177 -11.711  13.654  1.00 80.87           C  
ATOM   4141  OE1 GLU A 280     -25.283 -11.491  14.194  1.00 80.87           O  
ATOM   4142  OE2 GLU A 280     -23.757 -12.860  13.417  1.00 80.87           O  
ATOM   4143  N   LEU A 281     -18.993  -9.866  12.060  1.00 82.54           N  
ATOM   4144  H   LEU A 281     -19.140  -9.577  13.016  1.00 82.54           H  
ATOM   4145  CA  LEU A 281     -17.670 -10.346  11.719  1.00 82.54           C  
ATOM   4146  HA  LEU A 281     -17.536 -10.312  10.638  1.00 82.54           H  
ATOM   4147  C   LEU A 281     -17.558 -11.801  12.181  1.00 82.54           C  
ATOM   4148  CB  LEU A 281     -16.669  -9.399  12.387  1.00 82.54           C  
ATOM   4149  HB2 LEU A 281     -16.842  -9.412  13.464  1.00 82.54           H  
ATOM   4150  HB3 LEU A 281     -16.840  -8.384  12.029  1.00 82.54           H  
ATOM   4151  O   LEU A 281     -17.453 -12.063  13.379  1.00 82.54           O  
ATOM   4152  CG  LEU A 281     -15.217  -9.785  12.119  1.00 82.54           C  
ATOM   4153  HG  LEU A 281     -15.060 -10.827  12.399  1.00 82.54           H  
ATOM   4154  CD1 LEU A 281     -14.821  -9.678  10.661  1.00 82.54           C  
ATOM   4155 HD11 LEU A 281     -15.396 -10.383  10.060  1.00 82.54           H  
ATOM   4156 HD12 LEU A 281     -13.767  -9.935  10.561  1.00 82.54           H  
ATOM   4157 HD13 LEU A 281     -14.987  -8.661  10.305  1.00 82.54           H  
ATOM   4158  CD2 LEU A 281     -14.332  -8.846  12.937  1.00 82.54           C  
ATOM   4159 HD21 LEU A 281     -13.285  -9.091  12.762  1.00 82.54           H  
ATOM   4160 HD22 LEU A 281     -14.563  -8.942  13.998  1.00 82.54           H  
ATOM   4161 HD23 LEU A 281     -14.503  -7.816  12.623  1.00 82.54           H  
ATOM   4162  N   THR A 282     -17.630 -12.733  11.233  1.00 81.12           N  
ATOM   4163  H   THR A 282     -17.695 -12.426  10.273  1.00 81.12           H  
ATOM   4164  CA  THR A 282     -17.740 -14.177  11.517  1.00 81.12           C  
ATOM   4165  HA  THR A 282     -18.201 -14.316  12.495  1.00 81.12           H  
ATOM   4166  C   THR A 282     -16.380 -14.866  11.582  1.00 81.12           C  
ATOM   4167  CB  THR A 282     -18.635 -14.876  10.483  1.00 81.12           C  
ATOM   4168  HB  THR A 282     -18.596 -15.952  10.652  1.00 81.12           H  
ATOM   4169  O   THR A 282     -16.112 -15.643  12.496  1.00 81.12           O  
ATOM   4170  CG2 THR A 282     -20.090 -14.419  10.581  1.00 81.12           C  
ATOM   4171 HG21 THR A 282     -20.474 -14.627  11.580  1.00 81.12           H  
ATOM   4172 HG22 THR A 282     -20.691 -14.965   9.854  1.00 81.12           H  
ATOM   4173 HG23 THR A 282     -20.173 -13.350  10.384  1.00 81.12           H  
ATOM   4174  OG1 THR A 282     -18.209 -14.601   9.168  1.00 81.12           O  
ATOM   4175  HG1 THR A 282     -18.445 -13.698   8.943  1.00 81.12           H  
ATOM   4176  N   GLU A 283     -15.495 -14.532  10.649  1.00 79.07           N  
ATOM   4177  H   GLU A 283     -15.798 -13.907   9.916  1.00 79.07           H  
ATOM   4178  CA  GLU A 283     -14.141 -15.068  10.539  1.00 79.07           C  
ATOM   4179  HA  GLU A 283     -13.799 -15.360  11.532  1.00 79.07           H  
ATOM   4180  C   GLU A 283     -13.183 -13.989  10.023  1.00 79.07           C  
ATOM   4181  CB  GLU A 283     -14.106 -16.334   9.649  1.00 79.07           C  
ATOM   4182  HB2 GLU A 283     -14.667 -17.127  10.144  1.00 79.07           H  
ATOM   4183  HB3 GLU A 283     -13.071 -16.661   9.543  1.00 79.07           H  
ATOM   4184  O   GLU A 283     -13.583 -13.032   9.349  1.00 79.07           O  
ATOM   4185  CG  GLU A 283     -14.708 -16.086   8.261  1.00 79.07           C  
ATOM   4186  HG2 GLU A 283     -15.764 -15.865   8.412  1.00 79.07           H  
ATOM   4187  HG3 GLU A 283     -14.204 -15.226   7.819  1.00 79.07           H  
ATOM   4188  CD  GLU A 283     -14.651 -17.247   7.265  1.00 79.07           C  
ATOM   4189  OE1 GLU A 283     -15.085 -17.002   6.110  1.00 79.07           O  
ATOM   4190  OE2 GLU A 283     -14.214 -18.352   7.648  1.00 79.07           O  
ATOM   4191  N   ILE A 284     -11.901 -14.163  10.338  1.00 77.68           N  
ATOM   4192  H   ILE A 284     -11.645 -14.985  10.866  1.00 77.68           H  
ATOM   4193  CA  ILE A 284     -10.805 -13.389   9.763  1.00 77.68           C  
ATOM   4194  HA  ILE A 284     -11.184 -12.752   8.964  1.00 77.68           H  
ATOM   4195  C   ILE A 284      -9.828 -14.375   9.142  1.00 77.68           C  
ATOM   4196  CB  ILE A 284     -10.133 -12.482  10.809  1.00 77.68           C  
ATOM   4197  HB  ILE A 284      -9.790 -13.086  11.649  1.00 77.68           H  
ATOM   4198  O   ILE A 284      -9.152 -15.121   9.848  1.00 77.68           O  
ATOM   4199  CG1 ILE A 284     -11.161 -11.453  11.312  1.00 77.68           C  
ATOM   4200 HG12 ILE A 284     -11.604 -10.935  10.463  1.00 77.68           H  
ATOM   4201 HG13 ILE A 284     -11.954 -11.971  11.851  1.00 77.68           H  
ATOM   4202  CG2 ILE A 284      -8.920 -11.772  10.183  1.00 77.68           C  
ATOM   4203 HG21 ILE A 284      -9.262 -11.143   9.361  1.00 77.68           H  
ATOM   4204 HG22 ILE A 284      -8.197 -12.495   9.805  1.00 77.68           H  
ATOM   4205 HG23 ILE A 284      -8.395 -11.169  10.924  1.00 77.68           H  
ATOM   4206  CD1 ILE A 284     -10.550 -10.417  12.246  1.00 77.68           C  
ATOM   4207 HD11 ILE A 284      -9.940  -9.711  11.683  1.00 77.68           H  
ATOM   4208 HD12 ILE A 284      -9.951 -10.900  13.018  1.00 77.68           H  
ATOM   4209 HD13 ILE A 284     -11.368  -9.859  12.703  1.00 77.68           H  
ATOM   4210  N   GLY A 285      -9.769 -14.364   7.816  1.00 74.16           N  
ATOM   4211  H   GLY A 285     -10.345 -13.703   7.315  1.00 74.16           H  
ATOM   4212  CA  GLY A 285      -8.763 -15.079   7.054  1.00 74.16           C  
ATOM   4213  HA2 GLY A 285      -9.116 -15.229   6.034  1.00 74.16           H  
ATOM   4214  HA3 GLY A 285      -8.603 -16.056   7.511  1.00 74.16           H  
ATOM   4215  C   GLY A 285      -7.440 -14.310   7.004  1.00 74.16           C  
ATOM   4216  O   GLY A 285      -7.407 -13.090   7.207  1.00 74.16           O  
ATOM   4217  N   PRO A 286      -6.332 -15.004   6.711  1.00 69.16           N  
ATOM   4218  CA  PRO A 286      -5.050 -14.351   6.539  1.00 69.16           C  
ATOM   4219  HA  PRO A 286      -4.855 -13.715   7.402  1.00 69.16           H  
ATOM   4220  C   PRO A 286      -5.026 -13.491   5.272  1.00 69.16           C  
ATOM   4221  CB  PRO A 286      -4.025 -15.487   6.490  1.00 69.16           C  
ATOM   4222  HB2 PRO A 286      -3.157 -15.238   5.879  1.00 69.16           H  
ATOM   4223  HB3 PRO A 286      -3.715 -15.739   7.505  1.00 69.16           H  
ATOM   4224  O   PRO A 286      -5.596 -13.849   4.240  1.00 69.16           O  
ATOM   4225  CG  PRO A 286      -4.822 -16.651   5.900  1.00 69.16           C  
ATOM   4226  HG2 PRO A 286      -4.410 -17.616   6.197  1.00 69.16           H  
ATOM   4227  HG3 PRO A 286      -4.849 -16.564   4.814  1.00 69.16           H  
ATOM   4228  CD  PRO A 286      -6.224 -16.436   6.468  1.00 69.16           C  
ATOM   4229  HD2 PRO A 286      -6.974 -16.778   5.755  1.00 69.16           H  
ATOM   4230  HD3 PRO A 286      -6.326 -16.971   7.412  1.00 69.16           H  
ATOM   4231  N   GLY A 287      -4.283 -12.389   5.340  1.00 71.60           N  
ATOM   4232  H   GLY A 287      -3.962 -12.078   6.245  1.00 71.60           H  
ATOM   4233  CA  GLY A 287      -3.889 -11.623   4.165  1.00 71.60           C  
ATOM   4234  HA2 GLY A 287      -2.870 -11.264   4.312  1.00 71.60           H  
ATOM   4235  HA3 GLY A 287      -3.884 -12.276   3.293  1.00 71.60           H  
ATOM   4236  C   GLY A 287      -4.767 -10.416   3.848  1.00 71.60           C  
ATOM   4237  O   GLY A 287      -5.615  -9.978   4.620  1.00 71.60           O  
ATOM   4238  N   LEU A 288      -4.476  -9.835   2.690  1.00 81.57           N  
ATOM   4239  H   LEU A 288      -3.841 -10.318   2.071  1.00 81.57           H  
ATOM   4240  CA  LEU A 288      -5.096  -8.618   2.183  1.00 81.57           C  
ATOM   4241  HA  LEU A 288      -5.512  -8.046   3.012  1.00 81.57           H  
ATOM   4242  C   LEU A 288      -6.265  -8.952   1.254  1.00 81.57           C  
ATOM   4243  CB  LEU A 288      -3.997  -7.786   1.489  1.00 81.57           C  
ATOM   4244  HB2 LEU A 288      -3.469  -8.424   0.781  1.00 81.57           H  
ATOM   4245  HB3 LEU A 288      -4.449  -6.977   0.916  1.00 81.57           H  
ATOM   4246  O   LEU A 288      -6.436 -10.097   0.826  1.00 81.57           O  
ATOM   4247  CG  LEU A 288      -2.991  -7.190   2.494  1.00 81.57           C  
ATOM   4248  HG  LEU A 288      -2.691  -7.942   3.224  1.00 81.57           H  
ATOM   4249  CD1 LEU A 288      -1.728  -6.696   1.810  1.00 81.57           C  
ATOM   4250 HD11 LEU A 288      -1.038  -6.272   2.540  1.00 81.57           H  
ATOM   4251 HD12 LEU A 288      -1.992  -5.926   1.085  1.00 81.57           H  
ATOM   4252 HD13 LEU A 288      -1.241  -7.531   1.306  1.00 81.57           H  
ATOM   4253  CD2 LEU A 288      -3.607  -6.008   3.232  1.00 81.57           C  
ATOM   4254 HD21 LEU A 288      -4.068  -5.323   2.521  1.00 81.57           H  
ATOM   4255 HD22 LEU A 288      -4.365  -6.382   3.921  1.00 81.57           H  
ATOM   4256 HD23 LEU A 288      -2.846  -5.465   3.791  1.00 81.57           H  
ATOM   4257  N   TYR A 289      -7.067  -7.940   0.926  1.00 81.89           N  
ATOM   4258  H   TYR A 289      -6.956  -7.050   1.392  1.00 81.89           H  
ATOM   4259  CA  TYR A 289      -8.095  -8.063  -0.098  1.00 81.89           C  
ATOM   4260  HA  TYR A 289      -8.860  -8.730   0.299  1.00 81.89           H  
ATOM   4261  C   TYR A 289      -7.489  -8.626  -1.392  1.00 81.89           C  
ATOM   4262  CB  TYR A 289      -8.738  -6.707  -0.401  1.00 81.89           C  
ATOM   4263  HB2 TYR A 289      -9.073  -6.238   0.523  1.00 81.89           H  
ATOM   4264  HB3 TYR A 289      -8.008  -6.047  -0.871  1.00 81.89           H  
ATOM   4265  O   TYR A 289      -6.469  -8.114  -1.856  1.00 81.89           O  
ATOM   4266  CG  TYR A 289      -9.975  -6.802  -1.253  1.00 81.89           C  
ATOM   4267  CD1 TYR A 289      -9.926  -6.527  -2.631  1.00 81.89           C  
ATOM   4268  HD1 TYR A 289      -8.988  -6.267  -3.100  1.00 81.89           H  
ATOM   4269  CD2 TYR A 289     -11.190  -7.146  -0.635  1.00 81.89           C  
ATOM   4270  HD2 TYR A 289     -11.211  -7.369   0.422  1.00 81.89           H  
ATOM   4271  CE1 TYR A 289     -11.111  -6.568  -3.390  1.00 81.89           C  
ATOM   4272  HE1 TYR A 289     -11.094  -6.331  -4.444  1.00 81.89           H  
ATOM   4273  CE2 TYR A 289     -12.371  -7.185  -1.390  1.00 81.89           C  
ATOM   4274  HE2 TYR A 289     -13.307  -7.438  -0.912  1.00 81.89           H  
ATOM   4275  OH  TYR A 289     -13.498  -6.871  -3.468  1.00 81.89           O  
ATOM   4276  HH  TYR A 289     -14.239  -6.838  -2.859  1.00 81.89           H  
ATOM   4277  CZ  TYR A 289     -12.337  -6.877  -2.765  1.00 81.89           C  
ATOM   4278  N   PRO A 290      -8.101  -9.653  -2.005  1.00 83.59           N  
ATOM   4279  CA  PRO A 290      -7.613 -10.199  -3.263  1.00 83.59           C  
ATOM   4280  HA  PRO A 290      -6.566 -10.487  -3.164  1.00 83.59           H  
ATOM   4281  C   PRO A 290      -7.741  -9.144  -4.370  1.00 83.59           C  
ATOM   4282  CB  PRO A 290      -8.462 -11.452  -3.507  1.00 83.59           C  
ATOM   4283  HB2 PRO A 290      -8.644 -11.629  -4.567  1.00 83.59           H  
ATOM   4284  HB3 PRO A 290      -7.964 -12.314  -3.062  1.00 83.59           H  
ATOM   4285  O   PRO A 290      -8.839  -8.901  -4.872  1.00 83.59           O  
ATOM   4286  CG  PRO A 290      -9.754 -11.164  -2.744  1.00 83.59           C  
ATOM   4287  HG2 PRO A 290     -10.269 -12.078  -2.446  1.00 83.59           H  
ATOM   4288  HG3 PRO A 290     -10.393 -10.527  -3.355  1.00 83.59           H  
ATOM   4289  CD  PRO A 290      -9.281 -10.361  -1.543  1.00 83.59           C  
ATOM   4290  HD2 PRO A 290     -10.068  -9.677  -1.223  1.00 83.59           H  
ATOM   4291  HD3 PRO A 290      -8.997 -11.031  -0.732  1.00 83.59           H  
ATOM   4292  N   LEU A 291      -6.619  -8.531  -4.763  1.00 84.05           N  
ATOM   4293  H   LEU A 291      -5.773  -8.736  -4.252  1.00 84.05           H  
ATOM   4294  CA  LEU A 291      -6.581  -7.400  -5.702  1.00 84.05           C  
ATOM   4295  HA  LEU A 291      -7.206  -6.602  -5.303  1.00 84.05           H  
ATOM   4296  C   LEU A 291      -7.162  -7.751  -7.079  1.00 84.05           C  
ATOM   4297  CB  LEU A 291      -5.143  -6.866  -5.829  1.00 84.05           C  
ATOM   4298  HB2 LEU A 291      -4.512  -7.669  -6.210  1.00 84.05           H  
ATOM   4299  HB3 LEU A 291      -5.134  -6.061  -6.564  1.00 84.05           H  
ATOM   4300  O   LEU A 291      -7.801  -6.903  -7.698  1.00 84.05           O  
ATOM   4301  CG  LEU A 291      -4.532  -6.337  -4.519  1.00 84.05           C  
ATOM   4302  HG  LEU A 291      -4.557  -7.126  -3.768  1.00 84.05           H  
ATOM   4303  CD1 LEU A 291      -3.075  -5.957  -4.749  1.00 84.05           C  
ATOM   4304 HD11 LEU A 291      -2.544  -6.772  -5.241  1.00 84.05           H  
ATOM   4305 HD12 LEU A 291      -2.603  -5.769  -3.784  1.00 84.05           H  
ATOM   4306 HD13 LEU A 291      -3.009  -5.043  -5.339  1.00 84.05           H  
ATOM   4307  CD2 LEU A 291      -5.247  -5.102  -3.972  1.00 84.05           C  
ATOM   4308 HD21 LEU A 291      -5.204  -4.285  -4.692  1.00 84.05           H  
ATOM   4309 HD22 LEU A 291      -6.282  -5.340  -3.728  1.00 84.05           H  
ATOM   4310 HD23 LEU A 291      -4.749  -4.785  -3.055  1.00 84.05           H  
ATOM   4311  N   LYS A 292      -7.104  -9.023  -7.502  1.00 79.29           N  
ATOM   4312  H   LYS A 292      -6.372  -9.593  -7.105  1.00 79.29           H  
ATOM   4313  CA  LYS A 292      -7.841  -9.530  -8.679  1.00 79.29           C  
ATOM   4314  HA  LYS A 292      -7.394  -9.084  -9.568  1.00 79.29           H  
ATOM   4315  C   LYS A 292      -9.316  -9.132  -8.669  1.00 79.29           C  
ATOM   4316  CB  LYS A 292      -7.745 -11.065  -8.790  1.00 79.29           C  
ATOM   4317  HB2 LYS A 292      -8.249 -11.525  -7.940  1.00 79.29           H  
ATOM   4318  HB3 LYS A 292      -8.243 -11.383  -9.706  1.00 79.29           H  
ATOM   4319  O   LYS A 292      -9.867  -8.828  -9.722  1.00 79.29           O  
ATOM   4320  CG  LYS A 292      -6.293 -11.536  -8.825  1.00 79.29           C  
ATOM   4321  HG2 LYS A 292      -5.872 -11.292  -7.850  1.00 79.29           H  
ATOM   4322  HG3 LYS A 292      -5.759 -10.996  -9.606  1.00 79.29           H  
ATOM   4323  CD  LYS A 292      -6.099 -13.040  -9.037  1.00 79.29           C  
ATOM   4324  HD2 LYS A 292      -6.641 -13.587  -8.265  1.00 79.29           H  
ATOM   4325  HD3 LYS A 292      -6.453 -13.328 -10.027  1.00 79.29           H  
ATOM   4326  CE  LYS A 292      -4.592 -13.298  -8.906  1.00 79.29           C  
ATOM   4327  HE2 LYS A 292      -4.264 -12.857  -7.964  1.00 79.29           H  
ATOM   4328  HE3 LYS A 292      -4.066 -12.760  -9.695  1.00 79.29           H  
ATOM   4329  NZ  LYS A 292      -4.231 -14.733  -8.899  1.00 79.29           N  
ATOM   4330  HZ1 LYS A 292      -4.467 -15.179  -9.775  1.00 79.29           H  
ATOM   4331  HZ2 LYS A 292      -3.236 -14.807  -8.741  1.00 79.29           H  
ATOM   4332  HZ3 LYS A 292      -4.680 -15.197  -8.123  1.00 79.29           H  
ATOM   4333  N   LYS A 293      -9.963  -9.107  -7.496  1.00 81.19           N  
ATOM   4334  H   LYS A 293      -9.423  -9.251  -6.655  1.00 81.19           H  
ATOM   4335  CA  LYS A 293     -11.373  -8.716  -7.372  1.00 81.19           C  
ATOM   4336  HA  LYS A 293     -11.948  -9.238  -8.137  1.00 81.19           H  
ATOM   4337  C   LYS A 293     -11.602  -7.230  -7.626  1.00 81.19           C  
ATOM   4338  CB  LYS A 293     -11.960  -9.094  -6.004  1.00 81.19           C  
ATOM   4339  HB2 LYS A 293     -11.366  -8.643  -5.209  1.00 81.19           H  
ATOM   4340  HB3 LYS A 293     -12.965  -8.677  -5.945  1.00 81.19           H  
ATOM   4341  O   LYS A 293     -12.710  -6.902  -8.025  1.00 81.19           O  
ATOM   4342  CG  LYS A 293     -12.057 -10.607  -5.774  1.00 81.19           C  
ATOM   4343  HG2 LYS A 293     -12.517 -11.082  -6.641  1.00 81.19           H  
ATOM   4344  HG3 LYS A 293     -11.058 -11.018  -5.632  1.00 81.19           H  
ATOM   4345  CD  LYS A 293     -12.925 -10.881  -4.535  1.00 81.19           C  
ATOM   4346  HD2 LYS A 293     -12.564 -10.288  -3.695  1.00 81.19           H  
ATOM   4347  HD3 LYS A 293     -13.948 -10.572  -4.752  1.00 81.19           H  
ATOM   4348  CE  LYS A 293     -12.909 -12.370  -4.174  1.00 81.19           C  
ATOM   4349  HE2 LYS A 293     -13.312 -12.934  -5.016  1.00 81.19           H  
ATOM   4350  HE3 LYS A 293     -11.874 -12.681  -4.028  1.00 81.19           H  
ATOM   4351  NZ  LYS A 293     -13.702 -12.641  -2.946  1.00 81.19           N  
ATOM   4352  HZ1 LYS A 293     -13.344 -12.112  -2.163  1.00 81.19           H  
ATOM   4353  HZ2 LYS A 293     -14.667 -12.376  -3.082  1.00 81.19           H  
ATOM   4354  HZ3 LYS A 293     -13.676 -13.621  -2.706  1.00 81.19           H  
ATOM   4355  N   LEU A 294     -10.610  -6.351  -7.443  1.00 80.41           N  
ATOM   4356  H   LEU A 294      -9.696  -6.692  -7.181  1.00 80.41           H  
ATOM   4357  CA  LEU A 294     -10.740  -4.919  -7.760  1.00 80.41           C  
ATOM   4358  HA  LEU A 294     -11.619  -4.515  -7.258  1.00 80.41           H  
ATOM   4359  C   LEU A 294     -10.949  -4.701  -9.265  1.00 80.41           C  
ATOM   4360  CB  LEU A 294      -9.492  -4.141  -7.290  1.00 80.41           C  
ATOM   4361  HB2 LEU A 294      -8.610  -4.546  -7.786  1.00 80.41           H  
ATOM   4362  HB3 LEU A 294      -9.589  -3.111  -7.631  1.00 80.41           H  
ATOM   4363  O   LEU A 294     -11.788  -3.895  -9.666  1.00 80.41           O  
ATOM   4364  CG  LEU A 294      -9.251  -4.110  -5.772  1.00 80.41           C  
ATOM   4365  HG  LEU A 294      -9.214  -5.129  -5.386  1.00 80.41           H  
ATOM   4366  CD1 LEU A 294      -7.915  -3.436  -5.481  1.00 80.41           C  
ATOM   4367 HD11 LEU A 294      -7.930  -2.406  -5.838  1.00 80.41           H  
ATOM   4368 HD12 LEU A 294      -7.718  -3.430  -4.409  1.00 80.41           H  
ATOM   4369 HD13 LEU A 294      -7.114  -3.967  -5.996  1.00 80.41           H  
ATOM   4370  CD2 LEU A 294     -10.345  -3.330  -5.042  1.00 80.41           C  
ATOM   4371 HD21 LEU A 294     -11.310  -3.825  -5.155  1.00 80.41           H  
ATOM   4372 HD22 LEU A 294     -10.107  -3.273  -3.980  1.00 80.41           H  
ATOM   4373 HD23 LEU A 294     -10.403  -2.318  -5.442  1.00 80.41           H  
ATOM   4374  N   HIS A 295     -10.236  -5.482 -10.081  1.00 75.28           N  
ATOM   4375  H   HIS A 295      -9.547  -6.080  -9.647  1.00 75.28           H  
ATOM   4376  CA  HIS A 295     -10.201  -5.366 -11.546  1.00 75.28           C  
ATOM   4377  HA  HIS A 295     -10.436  -4.341 -11.834  1.00 75.28           H  
ATOM   4378  C   HIS A 295     -11.188  -6.276 -12.279  1.00 75.28           C  
ATOM   4379  CB  HIS A 295      -8.774  -5.668 -12.004  1.00 75.28           C  
ATOM   4380  HB2 HIS A 295      -8.735  -5.637 -13.093  1.00 75.28           H  
ATOM   4381  HB3 HIS A 295      -8.483  -6.666 -11.677  1.00 75.28           H  
ATOM   4382  O   HIS A 295     -11.387  -6.143 -13.486  1.00 75.28           O  
ATOM   4383  CG  HIS A 295      -7.795  -4.661 -11.479  1.00 75.28           C  
ATOM   4384  CD2 HIS A 295      -6.891  -4.849 -10.476  1.00 75.28           C  
ATOM   4385  HD2 HIS A 295      -6.734  -5.743  -9.891  1.00 75.28           H  
ATOM   4386  ND1 HIS A 295      -7.699  -3.360 -11.952  1.00 75.28           N  
ATOM   4387  CE1 HIS A 295      -6.717  -2.786 -11.244  1.00 75.28           C  
ATOM   4388  HE1 HIS A 295      -6.370  -1.774 -11.391  1.00 75.28           H  
ATOM   4389  NE2 HIS A 295      -6.224  -3.653 -10.345  1.00 75.28           N  
ATOM   4390  HE2 HIS A 295      -5.498  -3.444  -9.675  1.00 75.28           H  
ATOM   4391  N   GLN A 296     -11.795  -7.236 -11.581  1.00 68.30           N  
ATOM   4392  H   GLN A 296     -11.568  -7.328 -10.601  1.00 68.30           H  
ATOM   4393  CA  GLN A 296     -12.712  -8.193 -12.192  1.00 68.30           C  
ATOM   4394  HA  GLN A 296     -12.233  -8.627 -13.069  1.00 68.30           H  
ATOM   4395  C   GLN A 296     -13.998  -7.520 -12.656  1.00 68.30           C  
ATOM   4396  CB  GLN A 296     -13.041  -9.320 -11.204  1.00 68.30           C  
ATOM   4397  HB2 GLN A 296     -14.045  -9.698 -11.396  1.00 68.30           H  
ATOM   4398  HB3 GLN A 296     -13.014  -8.933 -10.185  1.00 68.30           H  
ATOM   4399  O   GLN A 296     -14.821  -7.097 -11.848  1.00 68.30           O  
ATOM   4400  CG  GLN A 296     -12.069 -10.492 -11.360  1.00 68.30           C  
ATOM   4401  HG2 GLN A 296     -12.263 -10.982 -12.314  1.00 68.30           H  
ATOM   4402  HG3 GLN A 296     -11.040 -10.133 -11.387  1.00 68.30           H  
ATOM   4403  CD  GLN A 296     -12.212 -11.530 -10.255  1.00 68.30           C  
ATOM   4404  NE2 GLN A 296     -11.347 -12.518 -10.224  1.00 68.30           N  
ATOM   4405 HE21 GLN A 296     -11.511 -13.227  -9.524  1.00 68.30           H  
ATOM   4406 HE22 GLN A 296     -10.631 -12.585 -10.934  1.00 68.30           H  
ATOM   4407  OE1 GLN A 296     -13.092 -11.500  -9.409  1.00 68.30           O  
ATOM   4408  N   TRP A 297     -14.244  -7.514 -13.957  1.00 58.98           N  
ATOM   4409  H   TRP A 297     -13.520  -7.801 -14.601  1.00 58.98           H  
ATOM   4410  CA  TRP A 297     -15.575  -7.248 -14.485  1.00 58.98           C  
ATOM   4411  HA  TRP A 297     -15.968  -6.327 -14.055  1.00 58.98           H  
ATOM   4412  C   TRP A 297     -16.501  -8.401 -14.090  1.00 58.98           C  
ATOM   4413  CB  TRP A 297     -15.477  -7.048 -15.996  1.00 58.98           C  
ATOM   4414  HB2 TRP A 297     -16.483  -7.063 -16.415  1.00 58.98           H  
ATOM   4415  HB3 TRP A 297     -14.924  -7.872 -16.447  1.00 58.98           H  
ATOM   4416  O   TRP A 297     -16.462  -9.481 -14.674  1.00 58.98           O  
ATOM   4417  CG  TRP A 297     -14.836  -5.750 -16.374  1.00 58.98           C  
ATOM   4418  CD1 TRP A 297     -13.509  -5.485 -16.424  1.00 58.98           C  
ATOM   4419  HD1 TRP A 297     -12.721  -6.188 -16.201  1.00 58.98           H  
ATOM   4420  CD2 TRP A 297     -15.503  -4.497 -16.704  1.00 58.98           C  
ATOM   4421  CE2 TRP A 297     -14.510  -3.509 -16.975  1.00 58.98           C  
ATOM   4422  CE3 TRP A 297     -16.852  -4.100 -16.791  1.00 58.98           C  
ATOM   4423  HE3 TRP A 297     -17.633  -4.819 -16.592  1.00 58.98           H  
ATOM   4424  NE1 TRP A 297     -13.314  -4.166 -16.786  1.00 58.98           N  
ATOM   4425  HE1 TRP A 297     -12.403  -3.738 -16.875  1.00 58.98           H  
ATOM   4426  CH2 TRP A 297     -16.192  -1.831 -17.418  1.00 58.98           C  
ATOM   4427  HH2 TRP A 297     -16.464  -0.822 -17.689  1.00 58.98           H  
ATOM   4428  CZ2 TRP A 297     -14.837  -2.194 -17.332  1.00 58.98           C  
ATOM   4429  HZ2 TRP A 297     -14.062  -1.471 -17.535  1.00 58.98           H  
ATOM   4430  CZ3 TRP A 297     -17.192  -2.783 -17.141  1.00 58.98           C  
ATOM   4431  HZ3 TRP A 297     -18.236  -2.512 -17.197  1.00 58.98           H  
ATOM   4432  N   THR A 298     -17.305  -8.207 -13.048  1.00 49.02           N  
ATOM   4433  H   THR A 298     -17.238  -7.354 -12.512  1.00 49.02           H  
ATOM   4434  CA  THR A 298     -18.385  -9.137 -12.721  1.00 49.02           C  
ATOM   4435  HA  THR A 298     -18.060 -10.158 -12.922  1.00 49.02           H  
ATOM   4436  C   THR A 298     -19.554  -8.839 -13.638  1.00 49.02           C  
ATOM   4437  CB  THR A 298     -18.817  -9.073 -11.249  1.00 49.02           C  
ATOM   4438  HB  THR A 298     -19.876  -9.317 -11.163  1.00 49.02           H  
ATOM   4439  O   THR A 298     -20.295  -7.883 -13.426  1.00 49.02           O  
ATOM   4440  CG2 THR A 298     -18.034 -10.071 -10.402  1.00 49.02           C  
ATOM   4441 HG21 THR A 298     -18.237 -11.086 -10.745  1.00 49.02           H  
ATOM   4442 HG22 THR A 298     -18.342  -9.982  -9.360  1.00 49.02           H  
ATOM   4443 HG23 THR A 298     -16.966  -9.867 -10.482  1.00 49.02           H  
ATOM   4444  OG1 THR A 298     -18.585  -7.795 -10.713  1.00 49.02           O  
ATOM   4445  HG1 THR A 298     -19.282  -7.229 -11.054  1.00 49.02           H  
ATOM   4446  N   PHE A 299     -19.725  -9.680 -14.652  1.00 44.19           N  
ATOM   4447  H   PHE A 299     -19.020 -10.382 -14.828  1.00 44.19           H  
ATOM   4448  CA  PHE A 299     -21.011  -9.811 -15.317  1.00 44.19           C  
ATOM   4449  HA  PHE A 299     -21.354  -8.814 -15.597  1.00 44.19           H  
ATOM   4450  C   PHE A 299     -21.991 -10.443 -14.321  1.00 44.19           C  
ATOM   4451  CB  PHE A 299     -20.857 -10.652 -16.589  1.00 44.19           C  
ATOM   4452  HB2 PHE A 299     -20.490 -11.644 -16.326  1.00 44.19           H  
ATOM   4453  HB3 PHE A 299     -21.836 -10.774 -17.051  1.00 44.19           H  
ATOM   4454  O   PHE A 299     -21.594 -11.380 -13.617  1.00 44.19           O  
ATOM   4455  CG  PHE A 299     -19.919 -10.014 -17.594  1.00 44.19           C  
ATOM   4456  CD1 PHE A 299     -20.397  -9.011 -18.457  1.00 44.19           C  
ATOM   4457  HD1 PHE A 299     -21.437  -8.720 -18.430  1.00 44.19           H  
ATOM   4458  CD2 PHE A 299     -18.557 -10.374 -17.627  1.00 44.19           C  
ATOM   4459  HD2 PHE A 299     -18.176 -11.129 -16.956  1.00 44.19           H  
ATOM   4460  CE1 PHE A 299     -19.521  -8.373 -19.351  1.00 44.19           C  
ATOM   4461  HE1 PHE A 299     -19.888  -7.600 -20.009  1.00 44.19           H  
ATOM   4462  CE2 PHE A 299     -17.680  -9.732 -18.519  1.00 44.19           C  
ATOM   4463  HE2 PHE A 299     -16.634  -9.999 -18.536  1.00 44.19           H  
ATOM   4464  CZ  PHE A 299     -18.162  -8.732 -19.381  1.00 44.19           C  
ATOM   4465  HZ  PHE A 299     -17.489  -8.234 -20.063  1.00 44.19           H  
ATOM   4466  N   PRO A 300     -23.242  -9.963 -14.212  1.00 44.74           N  
ATOM   4467  CA  PRO A 300     -24.242 -10.632 -13.395  1.00 44.74           C  
ATOM   4468  HA  PRO A 300     -23.934 -10.612 -12.350  1.00 44.74           H  
ATOM   4469  C   PRO A 300     -24.356 -12.085 -13.863  1.00 44.74           C  
ATOM   4470  CB  PRO A 300     -25.533  -9.821 -13.549  1.00 44.74           C  
ATOM   4471  HB2 PRO A 300     -26.418 -10.456 -13.593  1.00 44.74           H  
ATOM   4472  HB3 PRO A 300     -25.616  -9.119 -12.719  1.00 44.74           H  
ATOM   4473  O   PRO A 300     -24.735 -12.378 -14.998  1.00 44.74           O  
ATOM   4474  CG  PRO A 300     -25.333  -9.038 -14.846  1.00 44.74           C  
ATOM   4475  HG2 PRO A 300     -25.864  -8.086 -14.834  1.00 44.74           H  
ATOM   4476  HG3 PRO A 300     -25.664  -9.645 -15.689  1.00 44.74           H  
ATOM   4477  CD  PRO A 300     -23.822  -8.841 -14.929  1.00 44.74           C  
ATOM   4478  HD2 PRO A 300     -23.513  -8.822 -15.974  1.00 44.74           H  
ATOM   4479  HD3 PRO A 300     -23.541  -7.911 -14.434  1.00 44.74           H  
ATOM   4480  N   ALA A 301     -23.951 -13.006 -12.993  1.00 43.46           N  
ATOM   4481  H   ALA A 301     -23.566 -12.703 -12.110  1.00 43.46           H  
ATOM   4482  CA  ALA A 301     -24.033 -14.427 -13.254  1.00 43.46           C  
ATOM   4483  HA  ALA A 301     -23.582 -14.645 -14.222  1.00 43.46           H  
ATOM   4484  C   ALA A 301     -25.513 -14.810 -13.291  1.00 43.46           C  
ATOM   4485  CB  ALA A 301     -23.251 -15.176 -12.164  1.00 43.46           C  
ATOM   4486  HB1 ALA A 301     -23.661 -14.950 -11.180  1.00 43.46           H  
ATOM   4487  HB2 ALA A 301     -22.202 -14.879 -12.193  1.00 43.46           H  
ATOM   4488  HB3 ALA A 301     -23.320 -16.250 -12.336  1.00 43.46           H  
ATOM   4489  O   ALA A 301     -26.139 -14.884 -12.241  1.00 43.46           O  
ATOM   4490  N   THR A 302     -26.084 -14.957 -14.488  1.00 41.65           N  
ATOM   4491  H   THR A 302     -25.623 -14.442 -15.225  1.00 41.65           H  
ATOM   4492  CA  THR A 302     -26.959 -16.060 -14.937  1.00 41.65           C  
ATOM   4493  HA  THR A 302     -26.370 -16.976 -14.984  1.00 41.65           H  
ATOM   4494  C   THR A 302     -27.481 -15.701 -16.339  1.00 41.65           C  
ATOM   4495  CB  THR A 302     -28.194 -16.352 -14.042  1.00 41.65           C  
ATOM   4496  HB  THR A 302     -28.897 -15.519 -14.066  1.00 41.65           H  
ATOM   4497  O   THR A 302     -28.406 -14.895 -16.452  1.00 41.65           O  
ATOM   4498  CG2 THR A 302     -28.884 -17.651 -14.462  1.00 41.65           C  
ATOM   4499 HG21 THR A 302     -29.756 -17.821 -13.830  1.00 41.65           H  
ATOM   4500 HG22 THR A 302     -29.219 -17.589 -15.498  1.00 41.65           H  
ATOM   4501 HG23 THR A 302     -28.200 -18.493 -14.361  1.00 41.65           H  
ATOM   4502  OG1 THR A 302     -27.871 -16.647 -12.713  1.00 41.65           O  
ATOM   4503  HG1 THR A 302     -27.321 -15.930 -12.387  1.00 41.65           H  
ATOM   4504  N   PRO A 303     -26.977 -16.305 -17.431  1.00 36.30           N  
ATOM   4505  CA  PRO A 303     -27.695 -16.302 -18.699  1.00 36.30           C  
ATOM   4506  HA  PRO A 303     -28.122 -15.321 -18.905  1.00 36.30           H  
ATOM   4507  C   PRO A 303     -28.832 -17.329 -18.593  1.00 36.30           C  
ATOM   4508  CB  PRO A 303     -26.639 -16.611 -19.760  1.00 36.30           C  
ATOM   4509  HB2 PRO A 303     -27.057 -17.117 -20.631  1.00 36.30           H  
ATOM   4510  HB3 PRO A 303     -26.157 -15.682 -20.064  1.00 36.30           H  
ATOM   4511  O   PRO A 303     -28.717 -18.466 -19.033  1.00 36.30           O  
ATOM   4512  CG  PRO A 303     -25.627 -17.484 -19.017  1.00 36.30           C  
ATOM   4513  HG2 PRO A 303     -25.890 -18.534 -19.145  1.00 36.30           H  
ATOM   4514  HG3 PRO A 303     -24.614 -17.307 -19.379  1.00 36.30           H  
ATOM   4515  CD  PRO A 303     -25.766 -17.102 -17.538  1.00 36.30           C  
ATOM   4516  HD2 PRO A 303     -24.907 -16.509 -17.226  1.00 36.30           H  
ATOM   4517  HD3 PRO A 303     -25.842 -18.005 -16.932  1.00 36.30           H  
ATOM   4518  N   GLY A 304     -29.906 -16.947 -17.903  1.00 44.92           N  
ATOM   4519  H   GLY A 304     -29.857 -16.045 -17.450  1.00 44.92           H  
ATOM   4520  CA  GLY A 304     -31.106 -17.770 -17.708  1.00 44.92           C  
ATOM   4521  HA2 GLY A 304     -31.140 -18.120 -16.676  1.00 44.92           H  
ATOM   4522  HA3 GLY A 304     -31.076 -18.641 -18.362  1.00 44.92           H  
ATOM   4523  C   GLY A 304     -32.407 -17.022 -17.994  1.00 44.92           C  
ATOM   4524  O   GLY A 304     -33.476 -17.619 -17.944  1.00 44.92           O  
ATOM   4525  N   GLY A 305     -32.330 -15.729 -18.316  1.00 46.01           N  
ATOM   4526  H   GLY A 305     -31.417 -15.306 -18.403  1.00 46.01           H  
ATOM   4527  CA  GLY A 305     -33.474 -14.923 -18.721  1.00 46.01           C  
ATOM   4528  HA2 GLY A 305     -33.527 -14.030 -18.097  1.00 46.01           H  
ATOM   4529  HA3 GLY A 305     -34.405 -15.477 -18.600  1.00 46.01           H  
ATOM   4530  C   GLY A 305     -33.326 -14.485 -20.170  1.00 46.01           C  
ATOM   4531  O   GLY A 305     -32.321 -13.885 -20.534  1.00 46.01           O  
ATOM   4532  N   THR A 306     -34.347 -14.737 -20.986  1.00 50.49           N  
ATOM   4533  H   THR A 306     -35.127 -15.260 -20.615  1.00 50.49           H  
ATOM   4534  CA  THR A 306     -34.532 -14.248 -22.366  1.00 50.49           C  
ATOM   4535  HA  THR A 306     -33.632 -14.467 -22.940  1.00 50.49           H  
ATOM   4536  C   THR A 306     -34.742 -12.724 -22.452  1.00 50.49           C  
ATOM   4537  CB  THR A 306     -35.720 -14.998 -23.004  1.00 50.49           C  
ATOM   4538  HB  THR A 306     -36.056 -14.495 -23.912  1.00 50.49           H  
ATOM   4539  O   THR A 306     -35.475 -12.240 -23.310  1.00 50.49           O  
ATOM   4540  CG2 THR A 306     -35.357 -16.430 -23.387  1.00 50.49           C  
ATOM   4541 HG21 THR A 306     -35.057 -16.993 -22.503  1.00 50.49           H  
ATOM   4542 HG22 THR A 306     -36.221 -16.912 -23.843  1.00 50.49           H  
ATOM   4543 HG23 THR A 306     -34.537 -16.421 -24.105  1.00 50.49           H  
ATOM   4544  OG1 THR A 306     -36.786 -15.074 -22.078  1.00 50.49           O  
ATOM   4545  HG1 THR A 306     -37.293 -14.264 -22.175  1.00 50.49           H  
ATOM   4546  N   GLY A 307     -34.148 -11.955 -21.538  1.00 46.87           N  
ATOM   4547  H   GLY A 307     -33.440 -12.388 -20.962  1.00 46.87           H  
ATOM   4548  CA  GLY A 307     -34.205 -10.498 -21.523  1.00 46.87           C  
ATOM   4549  HA2 GLY A 307     -35.142 -10.150 -21.957  1.00 46.87           H  
ATOM   4550  HA3 GLY A 307     -34.147 -10.138 -20.496  1.00 46.87           H  
ATOM   4551  C   GLY A 307     -33.032  -9.912 -22.298  1.00 46.87           C  
ATOM   4552  O   GLY A 307     -31.881 -10.264 -22.049  1.00 46.87           O  
ATOM   4553  N   THR A 308     -33.330  -9.023 -23.238  1.00 40.65           N  
ATOM   4554  H   THR A 308     -34.301  -8.821 -23.431  1.00 40.65           H  
ATOM   4555  CA  THR A 308     -32.372  -8.216 -23.996  1.00 40.65           C  
ATOM   4556  HA  THR A 308     -31.778  -8.879 -24.626  1.00 40.65           H  
ATOM   4557  C   THR A 308     -31.438  -7.478 -23.030  1.00 40.65           C  
ATOM   4558  CB  THR A 308     -33.128  -7.204 -24.892  1.00 40.65           C  
ATOM   4559  HB  THR A 308     -33.036  -6.197 -24.485  1.00 40.65           H  
ATOM   4560  O   THR A 308     -31.853  -6.551 -22.339  1.00 40.65           O  
ATOM   4561  CG2 THR A 308     -32.593  -7.201 -26.321  1.00 40.65           C  
ATOM   4562 HG21 THR A 308     -31.532  -6.952 -26.312  1.00 40.65           H  
ATOM   4563 HG22 THR A 308     -32.731  -8.183 -26.775  1.00 40.65           H  
ATOM   4564 HG23 THR A 308     -33.117  -6.450 -26.912  1.00 40.65           H  
ATOM   4565  OG1 THR A 308     -34.509  -7.508 -24.995  1.00 40.65           O  
ATOM   4566  HG1 THR A 308     -34.913  -6.770 -25.458  1.00 40.65           H  
ATOM   4567  N   LEU A 309     -30.180  -7.911 -22.946  1.00 39.07           N  
ATOM   4568  H   LEU A 309     -29.922  -8.735 -23.471  1.00 39.07           H  
ATOM   4569  CA  LEU A 309     -29.132  -7.246 -22.171  1.00 39.07           C  
ATOM   4570  HA  LEU A 309     -29.570  -6.794 -21.282  1.00 39.07           H  
ATOM   4571  C   LEU A 309     -28.554  -6.091 -23.002  1.00 39.07           C  
ATOM   4572  CB  LEU A 309     -28.083  -8.291 -21.719  1.00 39.07           C  
ATOM   4573  HB2 LEU A 309     -27.086  -7.851 -21.737  1.00 39.07           H  
ATOM   4574  HB3 LEU A 309     -28.073  -9.112 -22.436  1.00 39.07           H  
ATOM   4575  O   LEU A 309     -27.479  -6.204 -23.580  1.00 39.07           O  
ATOM   4576  CG  LEU A 309     -28.340  -8.835 -20.299  1.00 39.07           C  
ATOM   4577  HG  LEU A 309     -29.404  -8.778 -20.067  1.00 39.07           H  
ATOM   4578  CD1 LEU A 309     -27.912 -10.299 -20.190  1.00 39.07           C  
ATOM   4579 HD11 LEU A 309     -26.861 -10.402 -20.457  1.00 39.07           H  
ATOM   4580 HD12 LEU A 309     -28.068 -10.654 -19.171  1.00 39.07           H  
ATOM   4581 HD13 LEU A 309     -28.521 -10.901 -20.865  1.00 39.07           H  
ATOM   4582  CD2 LEU A 309     -27.553  -8.031 -19.257  1.00 39.07           C  
ATOM   4583 HD21 LEU A 309     -26.482  -8.117 -19.441  1.00 39.07           H  
ATOM   4584 HD22 LEU A 309     -27.780  -8.401 -18.257  1.00 39.07           H  
ATOM   4585 HD23 LEU A 309     -27.842  -6.982 -19.313  1.00 39.07           H  
ATOM   4586  N   GLU A 310     -29.277  -4.975 -23.062  1.00 33.94           N  
ATOM   4587  H   GLU A 310     -30.198  -4.982 -22.648  1.00 33.94           H  
ATOM   4588  CA  GLU A 310     -28.651  -3.666 -23.256  1.00 33.94           C  
ATOM   4589  HA  GLU A 310     -27.697  -3.767 -23.774  1.00 33.94           H  
ATOM   4590  C   GLU A 310     -28.386  -3.091 -21.867  1.00 33.94           C  
ATOM   4591  CB  GLU A 310     -29.530  -2.708 -24.075  1.00 33.94           C  
ATOM   4592  HB2 GLU A 310     -30.552  -2.731 -23.694  1.00 33.94           H  
ATOM   4593  HB3 GLU A 310     -29.131  -1.702 -23.945  1.00 33.94           H  
ATOM   4594  O   GLU A 310     -29.297  -2.587 -21.213  1.00 33.94           O  
ATOM   4595  CG  GLU A 310     -29.530  -3.029 -25.574  1.00 33.94           C  
ATOM   4596  HG2 GLU A 310     -30.021  -3.990 -25.728  1.00 33.94           H  
ATOM   4597  HG3 GLU A 310     -28.496  -3.122 -25.908  1.00 33.94           H  
ATOM   4598  CD  GLU A 310     -30.233  -1.952 -26.421  1.00 33.94           C  
ATOM   4599  OE1 GLU A 310     -30.169  -2.082 -27.664  1.00 33.94           O  
ATOM   4600  OE2 GLU A 310     -30.841  -1.025 -25.839  1.00 33.94           O  
ATOM   4601  N   MET A 311     -27.154  -3.200 -21.373  1.00 42.76           N  
ATOM   4602  H   MET A 311     -26.438  -3.665 -21.913  1.00 42.76           H  
ATOM   4603  CA  MET A 311     -26.749  -2.441 -20.193  1.00 42.76           C  
ATOM   4604  HA  MET A 311     -27.478  -1.643 -20.052  1.00 42.76           H  
ATOM   4605  C   MET A 311     -25.380  -1.801 -20.427  1.00 42.76           C  
ATOM   4606  CB  MET A 311     -26.789  -3.289 -18.912  1.00 42.76           C  
ATOM   4607  HB2 MET A 311     -26.299  -2.731 -18.114  1.00 42.76           H  
ATOM   4608  HB3 MET A 311     -26.259  -4.230 -19.058  1.00 42.76           H  
ATOM   4609  O   MET A 311     -24.422  -2.522 -20.717  1.00 42.76           O  
ATOM   4610  CG  MET A 311     -28.239  -3.556 -18.490  1.00 42.76           C  
ATOM   4611  HG2 MET A 311     -28.696  -4.259 -19.186  1.00 42.76           H  
ATOM   4612  HG3 MET A 311     -28.784  -2.615 -18.560  1.00 42.76           H  
ATOM   4613  SD  MET A 311     -28.446  -4.181 -16.802  1.00 42.76           S  
ATOM   4614  CE  MET A 311     -30.037  -3.402 -16.415  1.00 42.76           C  
ATOM   4615  HE1 MET A 311     -30.350  -3.693 -15.412  1.00 42.76           H  
ATOM   4616  HE2 MET A 311     -29.933  -2.318 -16.461  1.00 42.76           H  
ATOM   4617  HE3 MET A 311     -30.786  -3.726 -17.138  1.00 42.76           H  
ATOM   4618  N   PRO A 312     -25.265  -0.464 -20.306  1.00 36.62           N  
ATOM   4619  CA  PRO A 312     -23.968   0.190 -20.245  1.00 36.62           C  
ATOM   4620  HA  PRO A 312     -23.375  -0.067 -21.123  1.00 36.62           H  
ATOM   4621  C   PRO A 312     -23.241  -0.285 -18.983  1.00 36.62           C  
ATOM   4622  CB  PRO A 312     -24.263   1.693 -20.242  1.00 36.62           C  
ATOM   4623  HB2 PRO A 312     -23.512   2.261 -19.692  1.00 36.62           H  
ATOM   4624  HB3 PRO A 312     -24.329   2.050 -21.270  1.00 36.62           H  
ATOM   4625  O   PRO A 312     -23.876  -0.584 -17.974  1.00 36.62           O  
ATOM   4626  CG  PRO A 312     -25.639   1.785 -19.585  1.00 36.62           C  
ATOM   4627  HG2 PRO A 312     -26.190   2.663 -19.922  1.00 36.62           H  
ATOM   4628  HG3 PRO A 312     -25.523   1.800 -18.501  1.00 36.62           H  
ATOM   4629  CD  PRO A 312     -26.327   0.490 -20.002  1.00 36.62           C  
ATOM   4630  HD2 PRO A 312     -26.929   0.659 -20.895  1.00 36.62           H  
ATOM   4631  HD3 PRO A 312     -26.955   0.147 -19.180  1.00 36.62           H  
ATOM   4632  N   ALA A 313     -21.915  -0.366 -19.050  1.00 37.97           N  
ATOM   4633  H   ALA A 313     -21.475  -0.115 -19.924  1.00 37.97           H  
ATOM   4634  CA  ALA A 313     -21.031  -0.716 -17.944  1.00 37.97           C  
ATOM   4635  HA  ALA A 313     -21.132  -1.778 -17.719  1.00 37.97           H  
ATOM   4636  C   ALA A 313     -21.351   0.085 -16.662  1.00 37.97           C  
ATOM   4637  CB  ALA A 313     -19.602  -0.438 -18.439  1.00 37.97           C  
ATOM   4638  HB1 ALA A 313     -19.317  -1.166 -19.199  1.00 37.97           H  
ATOM   4639  HB2 ALA A 313     -19.539   0.566 -18.856  1.00 37.97           H  
ATOM   4640  HB3 ALA A 313     -18.910  -0.487 -17.598  1.00 37.97           H  
ATOM   4641  O   ALA A 313     -20.828   1.176 -16.455  1.00 37.97           O  
ATOM   4642  N   THR A 314     -22.212  -0.435 -15.787  1.00 39.90           N  
ATOM   4643  H   THR A 314     -22.777  -1.224 -16.067  1.00 39.90           H  
ATOM   4644  CA  THR A 314     -22.435   0.139 -14.457  1.00 39.90           C  
ATOM   4645  HA  THR A 314     -22.476   1.225 -14.543  1.00 39.90           H  
ATOM   4646  C   THR A 314     -21.256  -0.219 -13.560  1.00 39.90           C  
ATOM   4647  CB  THR A 314     -23.756  -0.332 -13.826  1.00 39.90           C  
ATOM   4648  HB  THR A 314     -23.712  -0.174 -12.749  1.00 39.90           H  
ATOM   4649  O   THR A 314     -20.919  -1.398 -13.433  1.00 39.90           O  
ATOM   4650  CG2 THR A 314     -24.949   0.448 -14.374  1.00 39.90           C  
ATOM   4651 HG21 THR A 314     -25.015   0.313 -15.453  1.00 39.90           H  
ATOM   4652 HG22 THR A 314     -25.865   0.080 -13.911  1.00 39.90           H  
ATOM   4653 HG23 THR A 314     -24.835   1.508 -14.147  1.00 39.90           H  
ATOM   4654  OG1 THR A 314     -23.973  -1.703 -14.082  1.00 39.90           O  
ATOM   4655  HG1 THR A 314     -23.184  -2.164 -13.790  1.00 39.90           H  
ATOM   4656  N   GLN A 315     -20.642   0.791 -12.932  1.00 54.61           N  
ATOM   4657  H   GLN A 315     -20.949   1.734 -13.125  1.00 54.61           H  
ATOM   4658  CA  GLN A 315     -19.617   0.626 -11.898  1.00 54.61           C  
ATOM   4659  HA  GLN A 315     -18.710   0.224 -12.350  1.00 54.61           H  
ATOM   4660  C   GLN A 315     -20.105  -0.360 -10.827  1.00 54.61           C  
ATOM   4661  CB  GLN A 315     -19.297   1.989 -11.257  1.00 54.61           C  
ATOM   4662  HB2 GLN A 315     -20.215   2.570 -11.165  1.00 54.61           H  
ATOM   4663  HB3 GLN A 315     -18.908   1.823 -10.253  1.00 54.61           H  
ATOM   4664  O   GLN A 315     -21.119  -0.138 -10.164  1.00 54.61           O  
ATOM   4665  CG  GLN A 315     -18.242   2.784 -12.040  1.00 54.61           C  
ATOM   4666  HG2 GLN A 315     -18.536   2.855 -13.088  1.00 54.61           H  
ATOM   4667  HG3 GLN A 315     -17.290   2.257 -11.983  1.00 54.61           H  
ATOM   4668  CD  GLN A 315     -18.066   4.205 -11.504  1.00 54.61           C  
ATOM   4669  NE2 GLN A 315     -16.856   4.706 -11.406  1.00 54.61           N  
ATOM   4670 HE21 GLN A 315     -16.856   5.541 -10.839  1.00 54.61           H  
ATOM   4671 HE22 GLN A 315     -16.086   4.054 -11.359  1.00 54.61           H  
ATOM   4672  OE1 GLN A 315     -19.016   4.917 -11.223  1.00 54.61           O  
ATOM   4673  N   VAL A 316     -19.399  -1.483 -10.683  1.00 65.42           N  
ATOM   4674  H   VAL A 316     -18.587  -1.620 -11.267  1.00 65.42           H  
ATOM   4675  CA  VAL A 316     -19.723  -2.495  -9.674  1.00 65.42           C  
ATOM   4676  HA  VAL A 316     -20.806  -2.565  -9.582  1.00 65.42           H  
ATOM   4677  C   VAL A 316     -19.150  -2.034  -8.341  1.00 65.42           C  
ATOM   4678  CB  VAL A 316     -19.194  -3.891 -10.053  1.00 65.42           C  
ATOM   4679  HB  VAL A 316     -18.108  -3.862 -10.135  1.00 65.42           H  
ATOM   4680  O   VAL A 316     -17.934  -2.013  -8.167  1.00 65.42           O  
ATOM   4681  CG1 VAL A 316     -19.582  -4.915  -8.976  1.00 65.42           C  
ATOM   4682 HG11 VAL A 316     -19.154  -4.637  -8.012  1.00 65.42           H  
ATOM   4683 HG12 VAL A 316     -20.666  -4.970  -8.880  1.00 65.42           H  
ATOM   4684 HG13 VAL A 316     -19.190  -5.899  -9.232  1.00 65.42           H  
ATOM   4685  CG2 VAL A 316     -19.767  -4.361 -11.398  1.00 65.42           C  
ATOM   4686 HG21 VAL A 316     -19.494  -3.663 -12.190  1.00 65.42           H  
ATOM   4687 HG22 VAL A 316     -20.854  -4.417 -11.344  1.00 65.42           H  
ATOM   4688 HG23 VAL A 316     -19.364  -5.340 -11.658  1.00 65.42           H  
ATOM   4689  N   ILE A 317     -20.029  -1.709  -7.396  1.00 71.20           N  
ATOM   4690  H   ILE A 317     -21.008  -1.680  -7.644  1.00 71.20           H  
ATOM   4691  CA  ILE A 317     -19.651  -1.424  -6.011  1.00 71.20           C  
ATOM   4692  HA  ILE A 317     -18.801  -0.741  -6.017  1.00 71.20           H  
ATOM   4693  C   ILE A 317     -19.227  -2.742  -5.354  1.00 71.20           C  
ATOM   4694  CB  ILE A 317     -20.812  -0.748  -5.254  1.00 71.20           C  
ATOM   4695  HB  ILE A 317     -21.646  -1.448  -5.210  1.00 71.20           H  
ATOM   4696  O   ILE A 317     -20.005  -3.698  -5.320  1.00 71.20           O  
ATOM   4697  CG1 ILE A 317     -21.284   0.523  -6.001  1.00 71.20           C  
ATOM   4698 HG12 ILE A 317     -21.549   0.263  -7.025  1.00 71.20           H  
ATOM   4699 HG13 ILE A 317     -20.470   1.248  -6.047  1.00 71.20           H  
ATOM   4700  CG2 ILE A 317     -20.377  -0.426  -3.816  1.00 71.20           C  
ATOM   4701 HG21 ILE A 317     -19.601   0.339  -3.814  1.00 71.20           H  
ATOM   4702 HG22 ILE A 317     -21.237  -0.092  -3.236  1.00 71.20           H  
ATOM   4703 HG23 ILE A 317     -19.991  -1.322  -3.329  1.00 71.20           H  
ATOM   4704  CD1 ILE A 317     -22.522   1.198  -5.406  1.00 71.20           C  
ATOM   4705 HD11 ILE A 317     -22.222   1.850  -4.585  1.00 71.20           H  
ATOM   4706 HD12 ILE A 317     -22.987   1.823  -6.168  1.00 71.20           H  
ATOM   4707 HD13 ILE A 317     -23.241   0.453  -5.067  1.00 71.20           H  
ATOM   4708  N   ARG A 318     -17.996  -2.814  -4.838  1.00 81.67           N  
ATOM   4709  H   ARG A 318     -17.408  -1.997  -4.921  1.00 81.67           H  
ATOM   4710  CA  ARG A 318     -17.429  -4.051  -4.272  1.00 81.67           C  
ATOM   4711  HA  ARG A 318     -18.085  -4.888  -4.512  1.00 81.67           H  
ATOM   4712  C   ARG A 318     -17.312  -3.972  -2.762  1.00 81.67           C  
ATOM   4713  CB  ARG A 318     -16.047  -4.338  -4.870  1.00 81.67           C  
ATOM   4714  HB2 ARG A 318     -15.688  -5.291  -4.481  1.00 81.67           H  
ATOM   4715  HB3 ARG A 318     -15.356  -3.557  -4.553  1.00 81.67           H  
ATOM   4716  O   ARG A 318     -16.707  -3.041  -2.246  1.00 81.67           O  
ATOM   4717  CG  ARG A 318     -16.057  -4.391  -6.398  1.00 81.67           C  
ATOM   4718  HG2 ARG A 318     -16.336  -3.411  -6.786  1.00 81.67           H  
ATOM   4719  HG3 ARG A 318     -16.768  -5.139  -6.749  1.00 81.67           H  
ATOM   4720  CD  ARG A 318     -14.653  -4.723  -6.893  1.00 81.67           C  
ATOM   4721  HD2 ARG A 318     -13.934  -4.095  -6.368  1.00 81.67           H  
ATOM   4722  HD3 ARG A 318     -14.426  -5.764  -6.664  1.00 81.67           H  
ATOM   4723  NE  ARG A 318     -14.535  -4.449  -8.329  1.00 81.67           N  
ATOM   4724  HE  ARG A 318     -14.151  -3.551  -8.586  1.00 81.67           H  
ATOM   4725  NH1 ARG A 318     -15.299  -6.452  -9.168  1.00 81.67           N  
ATOM   4726 HH11 ARG A 318     -15.099  -6.882  -8.277  1.00 81.67           H  
ATOM   4727 HH12 ARG A 318     -15.457  -7.001 -10.002  1.00 81.67           H  
ATOM   4728  NH2 ARG A 318     -14.783  -4.769 -10.534  1.00 81.67           N  
ATOM   4729 HH21 ARG A 318     -14.940  -5.414 -11.295  1.00 81.67           H  
ATOM   4730 HH22 ARG A 318     -14.329  -3.881 -10.691  1.00 81.67           H  
ATOM   4731  CZ  ARG A 318     -14.882  -5.229  -9.327  1.00 81.67           C  
ATOM   4732  N   SER A 319     -17.785  -4.989  -2.049  1.00 85.94           N  
ATOM   4733  H   SER A 319     -18.355  -5.696  -2.490  1.00 85.94           H  
ATOM   4734  CA  SER A 319     -17.506  -5.113  -0.615  1.00 85.94           C  
ATOM   4735  HA  SER A 319     -17.841  -4.207  -0.111  1.00 85.94           H  
ATOM   4736  C   SER A 319     -16.001  -5.266  -0.390  1.00 85.94           C  
ATOM   4737  CB  SER A 319     -18.262  -6.293  -0.004  1.00 85.94           C  
ATOM   4738  HB2 SER A 319     -17.855  -7.225  -0.395  1.00 85.94           H  
ATOM   4739  HB3 SER A 319     -18.142  -6.282   1.079  1.00 85.94           H  
ATOM   4740  O   SER A 319     -15.370  -6.161  -0.967  1.00 85.94           O  
ATOM   4741  OG  SER A 319     -19.636  -6.213  -0.339  1.00 85.94           O  
ATOM   4742  HG  SER A 319     -20.034  -5.477   0.131  1.00 85.94           H  
ATOM   4743  N   TYR A 320     -15.428  -4.375   0.415  1.00 90.59           N  
ATOM   4744  H   TYR A 320     -16.015  -3.682   0.858  1.00 90.59           H  
ATOM   4745  CA  TYR A 320     -14.014  -4.370   0.770  1.00 90.59           C  
ATOM   4746  HA  TYR A 320     -13.479  -5.094   0.156  1.00 90.59           H  
ATOM   4747  C   TYR A 320     -13.856  -4.764   2.233  1.00 90.59           C  
ATOM   4748  CB  TYR A 320     -13.416  -2.992   0.488  1.00 90.59           C  
ATOM   4749  HB2 TYR A 320     -13.588  -2.754  -0.561  1.00 90.59           H  
ATOM   4750  HB3 TYR A 320     -13.927  -2.239   1.088  1.00 90.59           H  
ATOM   4751  O   TYR A 320     -14.438  -4.125   3.101  1.00 90.59           O  
ATOM   4752  CG  TYR A 320     -11.929  -2.934   0.754  1.00 90.59           C  
ATOM   4753  CD1 TYR A 320     -11.425  -2.455   1.980  1.00 90.59           C  
ATOM   4754  HD1 TYR A 320     -12.107  -2.089   2.733  1.00 90.59           H  
ATOM   4755  CD2 TYR A 320     -11.051  -3.400  -0.239  1.00 90.59           C  
ATOM   4756  HD2 TYR A 320     -11.439  -3.762  -1.180  1.00 90.59           H  
ATOM   4757  CE1 TYR A 320     -10.035  -2.449   2.214  1.00 90.59           C  
ATOM   4758  HE1 TYR A 320      -9.640  -2.080   3.149  1.00 90.59           H  
ATOM   4759  CE2 TYR A 320      -9.666  -3.391  -0.012  1.00 90.59           C  
ATOM   4760  HE2 TYR A 320      -8.988  -3.741  -0.776  1.00 90.59           H  
ATOM   4761  OH  TYR A 320      -7.819  -2.993   1.423  1.00 90.59           O  
ATOM   4762  HH  TYR A 320      -7.575  -2.600   2.264  1.00 90.59           H  
ATOM   4763  CZ  TYR A 320      -9.157  -2.923   1.213  1.00 90.59           C  
ATOM   4764  N   ASN A 321     -13.060  -5.803   2.505  1.00 88.91           N  
ATOM   4765  H   ASN A 321     -12.611  -6.266   1.728  1.00 88.91           H  
ATOM   4766  CA  ASN A 321     -13.057  -6.481   3.806  1.00 88.91           C  
ATOM   4767  HA  ASN A 321     -13.648  -5.899   4.514  1.00 88.91           H  
ATOM   4768  C   ASN A 321     -11.662  -6.617   4.448  1.00 88.91           C  
ATOM   4769  CB  ASN A 321     -13.734  -7.853   3.679  1.00 88.91           C  
ATOM   4770  HB2 ASN A 321     -13.150  -8.494   3.019  1.00 88.91           H  
ATOM   4771  HB3 ASN A 321     -13.723  -8.301   4.673  1.00 88.91           H  
ATOM   4772  O   ASN A 321     -11.484  -7.425   5.358  1.00 88.91           O  
ATOM   4773  CG  ASN A 321     -15.184  -7.873   3.233  1.00 88.91           C  
ATOM   4774  ND2 ASN A 321     -15.721  -9.055   3.064  1.00 88.91           N  
ATOM   4775 HD21 ASN A 321     -15.208  -9.847   3.424  1.00 88.91           H  
ATOM   4776 HD22 ASN A 321     -16.711  -9.075   2.866  1.00 88.91           H  
ATOM   4777  OD1 ASN A 321     -15.857  -6.879   3.040  1.00 88.91           O  
ATOM   4778  N   THR A 322     -10.654  -5.867   3.996  1.00 90.41           N  
ATOM   4779  H   THR A 322     -10.818  -5.200   3.256  1.00 90.41           H  
ATOM   4780  CA  THR A 322      -9.351  -5.867   4.685  1.00 90.41           C  
ATOM   4781  HA  THR A 322      -9.062  -6.892   4.917  1.00 90.41           H  
ATOM   4782  C   THR A 322      -9.454  -5.070   5.976  1.00 90.41           C  
ATOM   4783  CB  THR A 322      -8.231  -5.235   3.863  1.00 90.41           C  
ATOM   4784  HB  THR A 322      -8.428  -4.169   3.745  1.00 90.41           H  
ATOM   4785  O   THR A 322      -9.581  -3.846   5.927  1.00 90.41           O  
ATOM   4786  CG2 THR A 322      -6.869  -5.428   4.514  1.00 90.41           C  
ATOM   4787 HG21 THR A 322      -6.119  -4.911   3.917  1.00 90.41           H  
ATOM   4788 HG22 THR A 322      -6.859  -5.000   5.517  1.00 90.41           H  
ATOM   4789 HG23 THR A 322      -6.641  -6.492   4.580  1.00 90.41           H  
ATOM   4790  OG1 THR A 322      -8.119  -5.805   2.597  1.00 90.41           O  
ATOM   4791  HG1 THR A 322      -7.972  -5.067   2.001  1.00 90.41           H  
ATOM   4792  N   LEU A 323      -9.343  -5.740   7.120  1.00 89.94           N  
ATOM   4793  H   LEU A 323      -9.212  -6.740   7.074  1.00 89.94           H  
ATOM   4794  CA  LEU A 323      -9.403  -5.123   8.440  1.00 89.94           C  
ATOM   4795  HA  LEU A 323      -9.786  -4.107   8.341  1.00 89.94           H  
ATOM   4796  C   LEU A 323      -8.030  -5.018   9.101  1.00 89.94           C  
ATOM   4797  CB  LEU A 323     -10.364  -5.898   9.353  1.00 89.94           C  
ATOM   4798  HB2 LEU A 323      -9.974  -6.907   9.491  1.00 89.94           H  
ATOM   4799  HB3 LEU A 323     -10.369  -5.408  10.326  1.00 89.94           H  
ATOM   4800  O   LEU A 323      -7.194  -5.921   9.011  1.00 89.94           O  
ATOM   4801  CG  LEU A 323     -11.813  -6.001   8.853  1.00 89.94           C  
ATOM   4802  HG  LEU A 323     -11.847  -6.619   7.956  1.00 89.94           H  
ATOM   4803  CD1 LEU A 323     -12.644  -6.668   9.950  1.00 89.94           C  
ATOM   4804 HD11 LEU A 323     -12.612  -6.068  10.859  1.00 89.94           H  
ATOM   4805 HD12 LEU A 323     -12.232  -7.647  10.194  1.00 89.94           H  
ATOM   4806 HD13 LEU A 323     -13.677  -6.776   9.618  1.00 89.94           H  
ATOM   4807  CD2 LEU A 323     -12.424  -4.637   8.532  1.00 89.94           C  
ATOM   4808 HD21 LEU A 323     -11.935  -4.216   7.653  1.00 89.94           H  
ATOM   4809 HD22 LEU A 323     -13.484  -4.750   8.308  1.00 89.94           H  
ATOM   4810 HD23 LEU A 323     -12.292  -3.955   9.372  1.00 89.94           H  
ATOM   4811  N   THR A 324      -7.860  -3.936   9.853  1.00 88.89           N  
ATOM   4812  H   THR A 324      -8.586  -3.233   9.830  1.00 88.89           H  
ATOM   4813  CA  THR A 324      -6.746  -3.710  10.770  1.00 88.89           C  
ATOM   4814  HA  THR A 324      -5.811  -3.981  10.280  1.00 88.89           H  
ATOM   4815  C   THR A 324      -6.942  -4.551  12.027  1.00 88.89           C  
ATOM   4816  CB  THR A 324      -6.681  -2.233  11.175  1.00 88.89           C  
ATOM   4817  HB  THR A 324      -7.565  -1.987  11.762  1.00 88.89           H  
ATOM   4818  O   THR A 324      -7.882  -4.343  12.801  1.00 88.89           O  
ATOM   4819  CG2 THR A 324      -5.433  -1.880  11.975  1.00 88.89           C  
ATOM   4820 HG21 THR A 324      -4.574  -1.879  11.303  1.00 88.89           H  
ATOM   4821 HG22 THR A 324      -5.553  -0.881  12.392  1.00 88.89           H  
ATOM   4822 HG23 THR A 324      -5.272  -2.588  12.788  1.00 88.89           H  
ATOM   4823  OG1 THR A 324      -6.651  -1.406  10.043  1.00 88.89           O  
ATOM   4824  HG1 THR A 324      -7.220  -0.648  10.196  1.00 88.89           H  
ATOM   4825  N   CYS A 325      -6.021  -5.475  12.265  1.00 86.01           N  
ATOM   4826  H   CYS A 325      -5.275  -5.597  11.595  1.00 86.01           H  
ATOM   4827  CA  CYS A 325      -5.990  -6.332  13.439  1.00 86.01           C  
ATOM   4828  HA  CYS A 325      -6.892  -6.177  14.031  1.00 86.01           H  
ATOM   4829  C   CYS A 325      -4.781  -5.981  14.306  1.00 86.01           C  
ATOM   4830  CB  CYS A 325      -5.970  -7.795  12.988  1.00 86.01           C  
ATOM   4831  HB2 CYS A 325      -5.088  -7.965  12.370  1.00 86.01           H  
ATOM   4832  HB3 CYS A 325      -5.926  -8.450  13.857  1.00 86.01           H  
ATOM   4833  O   CYS A 325      -3.678  -5.777  13.806  1.00 86.01           O  
ATOM   4834  SG  CYS A 325      -7.456  -8.173  12.017  1.00 86.01           S  
ATOM   4835  HG  CYS A 325      -7.219  -7.314  11.022  1.00 86.01           H  
ATOM   4836  N   PHE A 326      -4.972  -5.936  15.618  1.00 83.14           N  
ATOM   4837  H   PHE A 326      -5.901  -6.109  15.975  1.00 83.14           H  
ATOM   4838  CA  PHE A 326      -3.896  -5.696  16.574  1.00 83.14           C  
ATOM   4839  HA  PHE A 326      -2.991  -5.413  16.036  1.00 83.14           H  
ATOM   4840  C   PHE A 326      -3.618  -6.967  17.370  1.00 83.14           C  
ATOM   4841  CB  PHE A 326      -4.262  -4.528  17.488  1.00 83.14           C  
ATOM   4842  HB2 PHE A 326      -3.489  -4.422  18.249  1.00 83.14           H  
ATOM   4843  HB3 PHE A 326      -5.200  -4.748  17.998  1.00 83.14           H  
ATOM   4844  O   PHE A 326      -4.576  -7.638  17.772  1.00 83.14           O  
ATOM   4845  CG  PHE A 326      -4.387  -3.221  16.739  1.00 83.14           C  
ATOM   4846  CD1 PHE A 326      -3.239  -2.449  16.483  1.00 83.14           C  
ATOM   4847  HD1 PHE A 326      -2.267  -2.801  16.796  1.00 83.14           H  
ATOM   4848  CD2 PHE A 326      -5.638  -2.801  16.249  1.00 83.14           C  
ATOM   4849  HD2 PHE A 326      -6.506  -3.434  16.359  1.00 83.14           H  
ATOM   4850  CE1 PHE A 326      -3.353  -1.228  15.801  1.00 83.14           C  
ATOM   4851  HE1 PHE A 326      -2.473  -0.634  15.601  1.00 83.14           H  
ATOM   4852  CE2 PHE A 326      -5.747  -1.585  15.556  1.00 83.14           C  
ATOM   4853  HE2 PHE A 326      -6.692  -1.263  15.145  1.00 83.14           H  
ATOM   4854  CZ  PHE A 326      -4.607  -0.800  15.343  1.00 83.14           C  
ATOM   4855  HZ  PHE A 326      -4.695   0.124  14.791  1.00 83.14           H  
ATOM   4856  N   PRO A 327      -2.345  -7.315  17.624  1.00 74.12           N  
ATOM   4857  CA  PRO A 327      -2.031  -8.429  18.497  1.00 74.12           C  
ATOM   4858  HA  PRO A 327      -2.486  -9.345  18.122  1.00 74.12           H  
ATOM   4859  C   PRO A 327      -2.574  -8.129  19.889  1.00 74.12           C  
ATOM   4860  CB  PRO A 327      -0.509  -8.572  18.480  1.00 74.12           C  
ATOM   4861  HB2 PRO A 327      -0.116  -8.917  19.436  1.00 74.12           H  
ATOM   4862  HB3 PRO A 327      -0.215  -9.257  17.685  1.00 74.12           H  
ATOM   4863  O   PRO A 327      -2.433  -7.024  20.418  1.00 74.12           O  
ATOM   4864  CG  PRO A 327      -0.022  -7.165  18.143  1.00 74.12           C  
ATOM   4865  HG2 PRO A 327       0.931  -7.193  17.615  1.00 74.12           H  
ATOM   4866  HG3 PRO A 327       0.063  -6.577  19.057  1.00 74.12           H  
ATOM   4867  CD  PRO A 327      -1.136  -6.590  17.268  1.00 74.12           C  
ATOM   4868  HD2 PRO A 327      -0.906  -6.750  16.215  1.00 74.12           H  
ATOM   4869  HD3 PRO A 327      -1.245  -5.525  17.475  1.00 74.12           H  
ATOM   4870  N   TYR A 328      -3.196  -9.131  20.486  1.00 68.69           N  
ATOM   4871  H   TYR A 328      -3.306 -10.005  19.993  1.00 68.69           H  
ATOM   4872  CA  TYR A 328      -3.753  -9.050  21.821  1.00 68.69           C  
ATOM   4873  HA  TYR A 328      -3.540  -8.071  22.250  1.00 68.69           H  
ATOM   4874  C   TYR A 328      -3.084 -10.098  22.712  1.00 68.69           C  
ATOM   4875  CB  TYR A 328      -5.276  -9.189  21.724  1.00 68.69           C  
ATOM   4876  HB2 TYR A 328      -5.513 -10.122  21.212  1.00 68.69           H  
ATOM   4877  HB3 TYR A 328      -5.665  -8.374  21.114  1.00 68.69           H  
ATOM   4878  O   TYR A 328      -2.815 -11.220  22.286  1.00 68.69           O  
ATOM   4879  CG  TYR A 328      -5.980  -9.164  23.062  1.00 68.69           C  
ATOM   4880  CD1 TYR A 328      -6.613 -10.325  23.537  1.00 68.69           C  
ATOM   4881  HD1 TYR A 328      -6.627 -11.223  22.937  1.00 68.69           H  
ATOM   4882  CD2 TYR A 328      -6.004  -7.985  23.834  1.00 68.69           C  
ATOM   4883  HD2 TYR A 328      -5.533  -7.089  23.457  1.00 68.69           H  
ATOM   4884  CE1 TYR A 328      -7.270 -10.308  24.777  1.00 68.69           C  
ATOM   4885  HE1 TYR A 328      -7.826 -11.167  25.122  1.00 68.69           H  
ATOM   4886  CE2 TYR A 328      -6.627  -7.981  25.100  1.00 68.69           C  
ATOM   4887  HE2 TYR A 328      -6.627  -7.087  25.706  1.00 68.69           H  
ATOM   4888  OH  TYR A 328      -7.865  -9.186  26.792  1.00 68.69           O  
ATOM   4889  HH  TYR A 328      -7.767  -8.373  27.294  1.00 68.69           H  
ATOM   4890  CZ  TYR A 328      -7.252  -9.154  25.578  1.00 68.69           C  
ATOM   4891  N   SER A 329      -2.792  -9.735  23.961  1.00 59.92           N  
ATOM   4892  H   SER A 329      -3.040  -8.807  24.273  1.00 59.92           H  
ATOM   4893  CA  SER A 329      -2.359 -10.684  24.985  1.00 59.92           C  
ATOM   4894  HA  SER A 329      -2.113 -11.634  24.512  1.00 59.92           H  
ATOM   4895  C   SER A 329      -3.513 -10.946  25.950  1.00 59.92           C  
ATOM   4896  CB  SER A 329      -1.075 -10.222  25.690  1.00 59.92           C  
ATOM   4897  HB2 SER A 329      -0.796 -10.969  26.433  1.00 59.92           H  
ATOM   4898  HB3 SER A 329      -0.277 -10.162  24.950  1.00 59.92           H  
ATOM   4899  O   SER A 329      -4.012 -10.039  26.613  1.00 59.92           O  
ATOM   4900  OG  SER A 329      -1.201  -8.961  26.327  1.00 59.92           O  
ATOM   4901  HG  SER A 329      -0.367  -8.768  26.762  1.00 59.92           H  
ATOM   4902  N   VAL A 330      -3.938 -12.206  26.040  1.00 55.42           N  
ATOM   4903  H   VAL A 330      -3.515 -12.906  25.448  1.00 55.42           H  
ATOM   4904  CA  VAL A 330      -4.833 -12.670  27.107  1.00 55.42           C  
ATOM   4905  HA  VAL A 330      -5.534 -11.876  27.363  1.00 55.42           H  
ATOM   4906  C   VAL A 330      -3.990 -12.954  28.348  1.00 55.42           C  
ATOM   4907  CB  VAL A 330      -5.663 -13.912  26.701  1.00 55.42           C  
ATOM   4908  HB  VAL A 330      -6.003 -14.408  27.610  1.00 55.42           H  
ATOM   4909  O   VAL A 330      -3.346 -13.995  28.446  1.00 55.42           O  
ATOM   4910  CG1 VAL A 330      -6.915 -13.512  25.923  1.00 55.42           C  
ATOM   4911 HG11 VAL A 330      -6.627 -13.042  24.983  1.00 55.42           H  
ATOM   4912 HG12 VAL A 330      -7.513 -12.832  26.530  1.00 55.42           H  
ATOM   4913 HG13 VAL A 330      -7.514 -14.397  25.708  1.00 55.42           H  
ATOM   4914  CG2 VAL A 330      -4.897 -14.938  25.850  1.00 55.42           C  
ATOM   4915 HG21 VAL A 330      -4.034 -15.311  26.402  1.00 55.42           H  
ATOM   4916 HG22 VAL A 330      -4.558 -14.494  24.915  1.00 55.42           H  
ATOM   4917 HG23 VAL A 330      -5.543 -15.788  25.627  1.00 55.42           H  
ATOM   4918  N   SER A 331      -3.957 -12.034  29.312  1.00 49.28           N  
ATOM   4919  H   SER A 331      -4.417 -11.147  29.166  1.00 49.28           H  
ATOM   4920  CA  SER A 331      -3.440 -12.345  30.648  1.00 49.28           C  
ATOM   4921  HA  SER A 331      -2.708 -13.149  30.576  1.00 49.28           H  
ATOM   4922  C   SER A 331      -4.588 -12.840  31.534  1.00 49.28           C  
ATOM   4923  CB  SER A 331      -2.692 -11.153  31.257  1.00 49.28           C  
ATOM   4924  HB2 SER A 331      -2.271 -11.450  32.217  1.00 49.28           H  
ATOM   4925  HB3 SER A 331      -1.878 -10.856  30.595  1.00 49.28           H  
ATOM   4926  O   SER A 331      -5.318 -12.039  32.116  1.00 49.28           O  
ATOM   4927  OG  SER A 331      -3.557 -10.057  31.458  1.00 49.28           O  
ATOM   4928  HG  SER A 331      -4.363 -10.405  31.845  1.00 49.28           H  
ATOM   4929  N   GLY A 332      -4.745 -14.160  31.649  1.00 49.73           N  
ATOM   4930  H   GLY A 332      -4.184 -14.755  31.056  1.00 49.73           H  
ATOM   4931  CA  GLY A 332      -5.694 -14.790  32.574  1.00 49.73           C  
ATOM   4932  HA2 GLY A 332      -5.742 -14.207  33.494  1.00 49.73           H  
ATOM   4933  HA3 GLY A 332      -5.314 -15.778  32.831  1.00 49.73           H  
ATOM   4934  C   GLY A 332      -7.124 -14.952  32.041  1.00 49.73           C  
ATOM   4935  O   GLY A 332      -7.527 -14.347  31.053  1.00 49.73           O  
ATOM   4936  N   ALA A 333      -7.903 -15.803  32.714  1.00 47.10           N  
ATOM   4937  H   ALA A 333      -7.508 -16.262  33.522  1.00 47.10           H  
ATOM   4938  CA  ALA A 333      -9.240 -16.249  32.301  1.00 47.10           C
[truncated: 248,112 more chars]
