# Supplementary material for: Widespread Horizontal Gene Transfer Among Animal Viruses
Source: bioRxiv. 2024 Mar 26:2024.03.25.586562. Preprint. [Version 2] doi: 10.1101/2024.03.25.586562 (PMC11071296; doi:10.1101/2024.03.25.586562)
Supplement: Supplement 7 [file media-7.zip › File7_PDB/Parvo7324_VP.pdb]

ATOM      1  N   MET A   1      33.891  -4.566  35.942  1.00 38.68           N  
ATOM      2  H   MET A   1      34.240  -4.985  36.792  1.00 38.68           H  
ATOM      3  H2  MET A   1      34.472  -4.870  35.174  1.00 38.68           H  
ATOM      4  H3  MET A   1      33.959  -3.561  36.016  1.00 38.68           H  
ATOM      5  CA  MET A   1      32.489  -4.989  35.708  1.00 38.68           C  
ATOM      6  HA  MET A   1      32.131  -4.542  34.781  1.00 38.68           H  
ATOM      7  C   MET A   1      31.540  -4.520  36.834  1.00 38.68           C  
ATOM      8  CB  MET A   1      32.409  -6.522  35.539  1.00 38.68           C  
ATOM      9  HB2 MET A   1      31.362  -6.789  35.395  1.00 38.68           H  
ATOM     10  HB3 MET A   1      32.759  -7.010  36.449  1.00 38.68           H  
ATOM     11  O   MET A   1      30.829  -5.331  37.408  1.00 38.68           O  
ATOM     12  CG  MET A   1      33.178  -7.100  34.347  1.00 38.68           C  
ATOM     13  HG2 MET A   1      32.944  -6.532  33.446  1.00 38.68           H  
ATOM     14  HG3 MET A   1      34.250  -7.042  34.540  1.00 38.68           H  
ATOM     15  SD  MET A   1      32.714  -8.828  34.076  1.00 38.68           S  
ATOM     16  CE  MET A   1      33.966  -9.361  32.879  1.00 38.68           C  
ATOM     17  HE1 MET A   1      33.892  -8.758  31.974  1.00 38.68           H  
ATOM     18  HE2 MET A   1      33.797 -10.407  32.622  1.00 38.68           H  
ATOM     19  HE3 MET A   1      34.962  -9.255  33.309  1.00 38.68           H  
ATOM     20  N   SER A   2      31.492  -3.223  37.178  1.00 46.59           N  
ATOM     21  H   SER A   2      32.082  -2.545  36.717  1.00 46.59           H  
ATOM     22  CA  SER A   2      30.778  -2.718  38.380  1.00 46.59           C  
ATOM     23  HA  SER A   2      30.156  -3.511  38.794  1.00 46.59           H  
ATOM     24  C   SER A   2      29.819  -1.531  38.147  1.00 46.59           C  
ATOM     25  CB  SER A   2      31.805  -2.351  39.462  1.00 46.59           C  
ATOM     26  HB2 SER A   2      32.298  -3.256  39.815  1.00 46.59           H  
ATOM     27  HB3 SER A   2      31.306  -1.873  40.305  1.00 46.59           H  
ATOM     28  O   SER A   2      29.172  -1.082  39.094  1.00 46.59           O  
ATOM     29  OG  SER A   2      32.772  -1.476  38.909  1.00 46.59           O  
ATOM     30  HG  SER A   2      33.209  -1.003  39.622  1.00 46.59           H  
ATOM     31  N   GLY A   3      29.674  -1.033  36.911  1.00 53.41           N  
ATOM     32  H   GLY A   3      30.209  -1.438  36.156  1.00 53.41           H  
ATOM     33  CA  GLY A   3      28.921   0.202  36.622  1.00 53.41           C  
ATOM     34  HA2 GLY A   3      29.059   0.464  35.573  1.00 53.41           H  
ATOM     35  HA3 GLY A   3      29.321   1.017  37.224  1.00 53.41           H  
ATOM     36  C   GLY A   3      27.410   0.115  36.884  1.00 53.41           C  
ATOM     37  O   GLY A   3      26.830   1.014  37.489  1.00 53.41           O  
ATOM     38  N   GLY A   4      26.767  -1.001  36.516  1.00 53.03           N  
ATOM     39  H   GLY A   4      27.282  -1.696  35.995  1.00 53.03           H  
ATOM     40  CA  GLY A   4      25.306  -1.147  36.620  1.00 53.03           C  
ATOM     41  HA2 GLY A   4      24.826  -0.300  36.130  1.00 53.03           H  
ATOM     42  HA3 GLY A   4      25.004  -2.056  36.101  1.00 53.03           H  
ATOM     43  C   GLY A   4      24.767  -1.213  38.053  1.00 53.03           C  
ATOM     44  O   GLY A   4      23.727  -0.627  38.357  1.00 53.03           O  
ATOM     45  N   ALA A   5      25.489  -1.877  38.961  1.00 55.35           N  
ATOM     46  H   ALA A   5      26.352  -2.313  38.669  1.00 55.35           H  
ATOM     47  CA  ALA A   5      25.088  -1.984  40.366  1.00 55.35           C  
ATOM     48  HA  ALA A   5      24.027  -2.230  40.410  1.00 55.35           H  
ATOM     49  C   ALA A   5      25.280  -0.657  41.123  1.00 55.35           C  
ATOM     50  CB  ALA A   5      25.869  -3.135  41.009  1.00 55.35           C  
ATOM     51  HB1 ALA A   5      26.939  -2.928  40.981  1.00 55.35           H  
ATOM     52  HB2 ALA A   5      25.667  -4.065  40.477  1.00 55.35           H  
ATOM     53  HB3 ALA A   5      25.556  -3.252  42.047  1.00 55.35           H  
ATOM     54  O   ALA A   5      24.429  -0.275  41.929  1.00 55.35           O  
ATOM     55  N   GLY A   6      26.359   0.078  40.824  1.00 60.28           N  
ATOM     56  H   GLY A   6      27.018  -0.279  40.147  1.00 60.28           H  
ATOM     57  CA  GLY A   6      26.597   1.415  41.374  1.00 60.28           C  
ATOM     58  HA2 GLY A   6      27.572   1.769  41.037  1.00 60.28           H  
ATOM     59  HA3 GLY A   6      26.596   1.371  42.463  1.00 60.28           H  
ATOM     60  C   GLY A   6      25.541   2.427  40.922  1.00 60.28           C  
ATOM     61  O   GLY A   6      25.017   3.178  41.746  1.00 60.28           O  
ATOM     62  N   TYR A   7      25.158   2.383  39.642  1.00 59.88           N  
ATOM     63  H   TYR A   7      25.664   1.784  39.006  1.00 59.88           H  
ATOM     64  CA  TYR A   7      24.126   3.249  39.071  1.00 59.88           C  
ATOM     65  HA  TYR A   7      24.395   4.288  39.262  1.00 59.88           H  
ATOM     66  C   TYR A   7      22.737   3.017  39.682  1.00 59.88           C  
ATOM     67  CB  TYR A   7      24.087   3.039  37.557  1.00 59.88           C  
ATOM     68  HB2 TYR A   7      25.064   3.293  37.148  1.00 59.88           H  
ATOM     69  HB3 TYR A   7      23.895   1.989  37.336  1.00 59.88           H  
ATOM     70  O   TYR A   7      22.085   3.973  40.109  1.00 59.88           O  
ATOM     71  CG  TYR A   7      23.038   3.891  36.877  1.00 59.88           C  
ATOM     72  CD1 TYR A   7      21.783   3.354  36.530  1.00 59.88           C  
ATOM     73  HD1 TYR A   7      21.562   2.316  36.728  1.00 59.88           H  
ATOM     74  CD2 TYR A   7      23.317   5.242  36.618  1.00 59.88           C  
ATOM     75  HD2 TYR A   7      24.290   5.643  36.859  1.00 59.88           H  
ATOM     76  CE1 TYR A   7      20.822   4.167  35.898  1.00 59.88           C  
ATOM     77  HE1 TYR A   7      19.861   3.767  35.608  1.00 59.88           H  
ATOM     78  CE2 TYR A   7      22.355   6.057  35.999  1.00 59.88           C  
ATOM     79  HE2 TYR A   7      22.584   7.091  35.784  1.00 59.88           H  
ATOM     80  OH  TYR A   7      20.179   6.296  35.005  1.00 59.88           O  
ATOM     81  HH  TYR A   7      20.476   7.196  34.853  1.00 59.88           H  
ATOM     82  CZ  TYR A   7      21.106   5.522  35.627  1.00 59.88           C  
ATOM     83  N   LYS A   8      22.291   1.755  39.795  1.00 60.63           N  
ATOM     84  H   LYS A   8      22.848   1.011  39.400  1.00 60.63           H  
ATOM     85  CA  LYS A   8      21.013   1.426  40.457  1.00 60.63           C  
ATOM     86  HA  LYS A   8      20.205   1.973  39.971  1.00 60.63           H  
ATOM     87  C   LYS A   8      20.990   1.888  41.916  1.00 60.63           C  
ATOM     88  CB  LYS A   8      20.705  -0.078  40.360  1.00 60.63           C  
ATOM     89  HB2 LYS A   8      21.627  -0.652  40.262  1.00 60.63           H  
ATOM     90  HB3 LYS A   8      20.208  -0.394  41.277  1.00 60.63           H  
ATOM     91  O   LYS A   8      20.030   2.513  42.354  1.00 60.63           O  
ATOM     92  CG  LYS A   8      19.759  -0.381  39.189  1.00 60.63           C  
ATOM     93  HG2 LYS A   8      20.258  -0.149  38.248  1.00 60.63           H  
ATOM     94  HG3 LYS A   8      18.869   0.240  39.281  1.00 60.63           H  
ATOM     95  CD  LYS A   8      19.334  -1.856  39.200  1.00 60.63           C  
ATOM     96  HD2 LYS A   8      18.910  -2.095  40.175  1.00 60.63           H  
ATOM     97  HD3 LYS A   8      20.209  -2.482  39.027  1.00 60.63           H  
ATOM     98  CE  LYS A   8      18.280  -2.113  38.116  1.00 60.63           C  
ATOM     99  HE2 LYS A   8      17.437  -1.446  38.292  1.00 60.63           H  
ATOM    100  HE3 LYS A   8      18.707  -1.858  37.146  1.00 60.63           H  
ATOM    101  NZ  LYS A   8      17.817  -3.525  38.118  1.00 60.63           N  
ATOM    102  HZ1 LYS A   8      17.404  -3.758  39.010  1.00 60.63           H  
ATOM    103  HZ2 LYS A   8      18.583  -4.157  37.938  1.00 60.63           H  
ATOM    104  HZ3 LYS A   8      17.116  -3.666  37.404  1.00 60.63           H  
ATOM    105  N   LYS A   9      22.079   1.662  42.657  1.00 66.87           N  
ATOM    106  H   LYS A   9      22.838   1.138  42.246  1.00 66.87           H  
ATOM    107  CA  LYS A   9      22.175   2.091  44.059  1.00 66.87           C  
ATOM    108  HA  LYS A   9      21.293   1.718  44.580  1.00 66.87           H  
ATOM    109  C   LYS A   9      22.140   3.618  44.195  1.00 66.87           C  
ATOM    110  CB  LYS A   9      23.423   1.455  44.685  1.00 66.87           C  
ATOM    111  HB2 LYS A   9      24.318   1.937  44.291  1.00 66.87           H  
ATOM    112  HB3 LYS A   9      23.449   0.402  44.406  1.00 66.87           H  
ATOM    113  O   LYS A   9      21.462   4.130  45.082  1.00 66.87           O  
ATOM    114  CG  LYS A   9      23.411   1.541  46.217  1.00 66.87           C  
ATOM    115  HG2 LYS A   9      23.464   2.585  46.528  1.00 66.87           H  
ATOM    116  HG3 LYS A   9      22.486   1.105  46.593  1.00 66.87           H  
ATOM    117  CD  LYS A   9      24.603   0.771  46.800  1.00 66.87           C  
ATOM    118  HD2 LYS A   9      25.528   1.223  46.443  1.00 66.87           H  
ATOM    119  HD3 LYS A   9      24.557  -0.263  46.457  1.00 66.87           H  
ATOM    120  CE  LYS A   9      24.565   0.803  48.332  1.00 66.87           C  
ATOM    121  HE2 LYS A   9      23.618   0.376  48.662  1.00 66.87           H  
ATOM    122  HE3 LYS A   9      24.594   1.843  48.657  1.00 66.87           H  
ATOM    123  NZ  LYS A   9      25.701   0.050  48.922  1.00 66.87           N  
ATOM    124  HZ1 LYS A   9      26.582   0.447  48.630  1.00 66.87           H  
ATOM    125  HZ2 LYS A   9      25.661   0.076  49.931  1.00 66.87           H  
ATOM    126  HZ3 LYS A   9      25.675  -0.917  48.631  1.00 66.87           H  
ATOM    127  N   MET A  10      22.815   4.357  43.310  1.00 65.19           N  
ATOM    128  H   MET A  10      23.383   3.890  42.618  1.00 65.19           H  
ATOM    129  CA  MET A  10      22.770   5.824  43.318  1.00 65.19           C  
ATOM    130  HA  MET A  10      22.943   6.168  44.338  1.00 65.19           H  
ATOM    131  C   MET A  10      21.398   6.379  42.926  1.00 65.19           C  
ATOM    132  CB  MET A  10      23.861   6.423  42.415  1.00 65.19           C  
ATOM    133  HB2 MET A  10      23.524   7.398  42.064  1.00 65.19           H  
ATOM    134  HB3 MET A  10      24.039   5.794  41.543  1.00 65.19           H  
ATOM    135  O   MET A  10      20.903   7.286  43.595  1.00 65.19           O  
ATOM    136  CG  MET A  10      25.162   6.647  43.190  1.00 65.19           C  
ATOM    137  HG2 MET A  10      24.915   7.064  44.166  1.00 65.19           H  
ATOM    138  HG3 MET A  10      25.667   5.693  43.344  1.00 65.19           H  
ATOM    139  SD  MET A  10      26.283   7.822  42.390  1.00 65.19           S  
ATOM    140  CE  MET A  10      27.358   6.696  41.466  1.00 65.19           C  
ATOM    141  HE1 MET A  10      28.086   7.277  40.900  1.00 65.19           H  
ATOM    142  HE2 MET A  10      26.761   6.101  40.775  1.00 65.19           H  
ATOM    143  HE3 MET A  10      27.884   6.038  42.158  1.00 65.19           H  
ATOM    144  N   THR A  11      20.755   5.836  41.891  1.00 67.26           N  
ATOM    145  H   THR A  11      21.199   5.087  41.379  1.00 67.26           H  
ATOM    146  CA  THR A  11      19.414   6.279  41.468  1.00 67.26           C  
ATOM    147  HA  THR A  11      19.443   7.357  41.316  1.00 67.26           H  
ATOM    148  C   THR A  11      18.361   6.032  42.549  1.00 67.26           C  
ATOM    149  CB  THR A  11      18.973   5.640  40.140  1.00 67.26           C  
ATOM    150  HB  THR A  11      17.897   5.768  40.023  1.00 67.26           H  
ATOM    151  O   THR A  11      17.549   6.919  42.815  1.00 67.26           O  
ATOM    152  CG2 THR A  11      19.667   6.280  38.942  1.00 67.26           C  
ATOM    153 HG21 THR A  11      19.315   5.808  38.024  1.00 67.26           H  
ATOM    154 HG22 THR A  11      19.429   7.342  38.898  1.00 67.26           H  
ATOM    155 HG23 THR A  11      20.748   6.159  39.012  1.00 67.26           H  
ATOM    156  OG1 THR A  11      19.283   4.273  40.093  1.00 67.26           O  
ATOM    157  HG1 THR A  11      20.225   4.201  39.925  1.00 67.26           H  
ATOM    158  N   GLU A  12      18.416   4.901  43.256  1.00 68.40           N  
ATOM    159  H   GLU A  12      19.034   4.165  42.944  1.00 68.40           H  
ATOM    160  CA  GLU A  12      17.540   4.635  44.403  1.00 68.40           C  
ATOM    161  HA  GLU A  12      16.501   4.756  44.095  1.00 68.40           H  
ATOM    162  C   GLU A  12      17.779   5.599  45.574  1.00 68.40           C  
ATOM    163  CB  GLU A  12      17.733   3.198  44.897  1.00 68.40           C  
ATOM    164  HB2 GLU A  12      17.296   3.123  45.893  1.00 68.40           H  
ATOM    165  HB3 GLU A  12      18.798   2.979  44.970  1.00 68.40           H  
ATOM    166  O   GLU A  12      16.822   6.149  46.127  1.00 68.40           O  
ATOM    167  CG  GLU A  12      17.042   2.167  43.995  1.00 68.40           C  
ATOM    168  HG2 GLU A  12      17.425   2.260  42.979  1.00 68.40           H  
ATOM    169  HG3 GLU A  12      15.975   2.386  43.974  1.00 68.40           H  
ATOM    170  CD  GLU A  12      17.251   0.730  44.497  1.00 68.40           C  
ATOM    171  OE1 GLU A  12      16.921  -0.198  43.727  1.00 68.40           O  
ATOM    172  OE2 GLU A  12      17.705   0.567  45.657  1.00 68.40           O  
ATOM    173  N   VAL A  13      19.042   5.848  45.945  1.00 73.24           N  
ATOM    174  H   VAL A  13      19.784   5.357  45.468  1.00 73.24           H  
ATOM    175  CA  VAL A  13      19.394   6.794  47.021  1.00 73.24           C  
ATOM    176  HA  VAL A  13      18.890   6.486  47.937  1.00 73.24           H  
ATOM    177  C   VAL A  13      18.885   8.200  46.692  1.00 73.24           C  
ATOM    178  CB  VAL A  13      20.914   6.780  47.282  1.00 73.24           C  
ATOM    179  HB  VAL A  13      21.444   6.859  46.332  1.00 73.24           H  
ATOM    180  O   VAL A  13      18.295   8.863  47.548  1.00 73.24           O  
ATOM    181  CG1 VAL A  13      21.381   7.923  48.193  1.00 73.24           C  
ATOM    182 HG11 VAL A  13      21.253   8.882  47.691  1.00 73.24           H  
ATOM    183 HG12 VAL A  13      20.812   7.924  49.123  1.00 73.24           H  
ATOM    184 HG13 VAL A  13      22.441   7.807  48.420  1.00 73.24           H  
ATOM    185  CG2 VAL A  13      21.321   5.471  47.974  1.00 73.24           C  
ATOM    186 HG21 VAL A  13      20.936   5.450  48.993  1.00 73.24           H  
ATOM    187 HG22 VAL A  13      20.921   4.609  47.439  1.00 73.24           H  
ATOM    188 HG23 VAL A  13      22.408   5.394  47.997  1.00 73.24           H  
ATOM    189  N   TRP A  14      19.014   8.631  45.439  1.00 69.90           N  
ATOM    190  H   TRP A  14      19.520   8.055  44.781  1.00 69.90           H  
ATOM    191  CA  TRP A  14      18.535   9.936  44.992  1.00 69.90           C  
ATOM    192  HA  TRP A  14      18.800  10.674  45.750  1.00 69.90           H  
ATOM    193  C   TRP A  14      17.014  10.019  44.837  1.00 69.90           C  
ATOM    194  CB  TRP A  14      19.275  10.318  43.714  1.00 69.90           C  
ATOM    195  HB2 TRP A  14      18.665  11.025  43.152  1.00 69.90           H  
ATOM    196  HB3 TRP A  14      19.427   9.444  43.080  1.00 69.90           H  
ATOM    197  O   TRP A  14      16.426  11.052  45.161  1.00 69.90           O  
ATOM    198  CG  TRP A  14      20.578  10.986  44.008  1.00 69.90           C  
ATOM    199  CD1 TRP A  14      21.812  10.428  44.017  1.00 69.90           C  
ATOM    200  HD1 TRP A  14      22.033   9.395  43.790  1.00 69.90           H  
ATOM    201  CD2 TRP A  14      20.773  12.384  44.355  1.00 69.90           C  
ATOM    202  CE2 TRP A  14      22.163  12.609  44.564  1.00 69.90           C  
ATOM    203  CE3 TRP A  14      19.905  13.489  44.479  1.00 69.90           C  
ATOM    204  HE3 TRP A  14      18.847  13.340  44.323  1.00 69.90           H  
ATOM    205  NE1 TRP A  14      22.755  11.395  44.311  1.00 69.90           N  
ATOM    206  HE1 TRP A  14      23.756  11.260  44.276  1.00 69.90           H  
ATOM    207  CH2 TRP A  14      21.789  14.961  44.939  1.00 69.90           C  
ATOM    208  HH2 TRP A  14      22.194  15.946  45.115  1.00 69.90           H  
ATOM    209  CZ2 TRP A  14      22.666  13.876  44.873  1.00 69.90           C  
ATOM    210  HZ2 TRP A  14      23.722  14.037  45.035  1.00 69.90           H  
ATOM    211  CZ3 TRP A  14      20.410  14.774  44.756  1.00 69.90           C  
ATOM    212  HZ3 TRP A  14      19.751  15.627  44.813  1.00 69.90           H  
ATOM    213  N   GLY A  15      16.349   8.936  44.427  1.00 74.27           N  
ATOM    214  H   GLY A  15      16.878   8.135  44.111  1.00 74.27           H  
ATOM    215  CA  GLY A  15      14.887   8.840  44.447  1.00 74.27           C  
ATOM    216  HA2 GLY A  15      14.596   7.860  44.068  1.00 74.27           H  
ATOM    217  HA3 GLY A  15      14.459   9.611  43.806  1.00 74.27           H  
ATOM    218  C   GLY A  15      14.326   8.999  45.864  1.00 74.27           C  
ATOM    219  O   GLY A  15      13.348   9.727  46.081  1.00 74.27           O  
ATOM    220  N   ARG A  16      15.001   8.403  46.857  1.00 74.38           N  
ATOM    221  H   ARG A  16      15.778   7.809  46.605  1.00 74.38           H  
ATOM    222  CA  ARG A  16      14.677   8.578  48.282  1.00 74.38           C  
ATOM    223  HA  ARG A  16      13.607   8.424  48.423  1.00 74.38           H  
ATOM    224  C   ARG A  16      14.962  10.002  48.760  1.00 74.38           C  
ATOM    225  CB  ARG A  16      15.430   7.544  49.131  1.00 74.38           C  
ATOM    226  HB2 ARG A  16      16.496   7.595  48.906  1.00 74.38           H  
ATOM    227  HB3 ARG A  16      15.294   7.788  50.185  1.00 74.38           H  
ATOM    228  O   ARG A  16      14.093  10.592  49.400  1.00 74.38           O  
ATOM    229  CG  ARG A  16      14.927   6.112  48.896  1.00 74.38           C  
ATOM    230  HG2 ARG A  16      13.881   6.038  49.195  1.00 74.38           H  
ATOM    231  HG3 ARG A  16      15.003   5.856  47.839  1.00 74.38           H  
ATOM    232  CD  ARG A  16      15.760   5.122  49.717  1.00 74.38           C  
ATOM    233  HD2 ARG A  16      16.816   5.297  49.509  1.00 74.38           H  
ATOM    234  HD3 ARG A  16      15.573   5.304  50.775  1.00 74.38           H  
ATOM    235  NE  ARG A  16      15.440   3.724  49.372  1.00 74.38           N  
ATOM    236  HE  ARG A  16      15.033   3.561  48.462  1.00 74.38           H  
ATOM    237  NH1 ARG A  16      16.334   2.719  51.238  1.00 74.38           N  
ATOM    238 HH11 ARG A  16      16.551   1.876  51.749  1.00 74.38           H  
ATOM    239 HH12 ARG A  16      16.565   3.627  51.616  1.00 74.38           H  
ATOM    240  NH2 ARG A  16      15.488   1.459  49.604  1.00 74.38           N  
ATOM    241 HH21 ARG A  16      15.758   0.629  50.112  1.00 74.38           H  
ATOM    242 HH22 ARG A  16      15.167   1.345  48.653  1.00 74.38           H  
ATOM    243  CZ  ARG A  16      15.751   2.646  50.072  1.00 74.38           C  
ATOM    244  N   ALA A  17      16.107  10.585  48.399  1.00 77.32           N  
ATOM    245  H   ALA A  17      16.799  10.026  47.921  1.00 77.32           H  
ATOM    246  CA  ALA A  17      16.455  11.965  48.750  1.00 77.32           C  
ATOM    247  HA  ALA A  17      16.442  12.059  49.836  1.00 77.32           H  
ATOM    248  C   ALA A  17      15.444  12.979  48.186  1.00 77.32           C  
ATOM    249  CB  ALA A  17      17.879  12.264  48.268  1.00 77.32           C  
ATOM    250  HB1 ALA A  17      18.176  13.259  48.598  1.00 77.32           H  
ATOM    251  HB2 ALA A  17      18.575  11.535  48.684  1.00 77.32           H  
ATOM    252  HB3 ALA A  17      17.928  12.227  47.180  1.00 77.32           H  
ATOM    253  O   ALA A  17      14.956  13.830  48.929  1.00 77.32           O  
ATOM    254  N   ARG A  18      15.040  12.825  46.915  1.00 84.60           N  
ATOM    255  H   ARG A  18      15.517  12.134  46.354  1.00 84.60           H  
ATOM    256  CA  ARG A  18      13.984  13.633  46.281  1.00 84.60           C  
ATOM    257  HA  ARG A  18      14.290  14.679  46.283  1.00 84.60           H  
ATOM    258  C   ARG A  18      12.681  13.547  47.059  1.00 84.60           C  
ATOM    259  CB  ARG A  18      13.771  13.167  44.829  1.00 84.60           C  
ATOM    260  HB2 ARG A  18      13.521  12.107  44.816  1.00 84.60           H  
ATOM    261  HB3 ARG A  18      14.699  13.296  44.272  1.00 84.60           H  
ATOM    262  O   ARG A  18      12.075  14.565  47.381  1.00 84.60           O  
ATOM    263  CG  ARG A  18      12.644  13.953  44.138  1.00 84.60           C  
ATOM    264  HG2 ARG A  18      11.696  13.745  44.634  1.00 84.60           H  
ATOM    265  HG3 ARG A  18      12.847  15.022  44.211  1.00 84.60           H  
ATOM    266  CD  ARG A  18      12.503  13.552  42.668  1.00 84.60           C  
ATOM    267  HD2 ARG A  18      13.459  13.700  42.167  1.00 84.60           H  
ATOM    268  HD3 ARG A  18      12.243  12.494  42.626  1.00 84.60           H  
ATOM    269  NE  ARG A  18      11.466  14.357  41.992  1.00 84.60           N  
ATOM    270  HE  ARG A  18      11.214  15.229  42.436  1.00 84.60           H  
ATOM    271  NH1 ARG A  18      11.157  13.000  40.161  1.00 84.60           N  
ATOM    272 HH11 ARG A  18      11.832  12.344  40.525  1.00 84.60           H  
ATOM    273 HH12 ARG A  18      10.697  12.807  39.282  1.00 84.60           H  
ATOM    274  NH2 ARG A  18       9.991  14.891  40.335  1.00 84.60           N  
ATOM    275 HH21 ARG A  18       9.574  14.688  39.438  1.00 84.60           H  
ATOM    276 HH22 ARG A  18       9.780  15.769  40.788  1.00 84.60           H  
ATOM    277  CZ  ARG A  18      10.877  14.078  40.840  1.00 84.60           C  
ATOM    278  N   THR A  19      12.248  12.326  47.357  1.00 80.16           N  
ATOM    279  H   THR A  19      12.796  11.537  47.048  1.00 80.16           H  
ATOM    280  CA  THR A  19      10.983  12.090  48.060  1.00 80.16           C  
ATOM    281  HA  THR A  19      10.182  12.588  47.514  1.00 80.16           H  
ATOM    282  C   THR A  19      11.021  12.688  49.467  1.00 80.16           C  
ATOM    283  CB  THR A  19      10.663  10.591  48.104  1.00 80.16           C  
ATOM    284  HB  THR A  19      11.415  10.065  48.693  1.00 80.16           H  
ATOM    285  O   THR A  19      10.072  13.358  49.870  1.00 80.16           O  
ATOM    286  CG2 THR A  19       9.277  10.322  48.692  1.00 80.16           C  
ATOM    287 HG21 THR A  19       8.523  10.879  48.134  1.00 80.16           H  
ATOM    288 HG22 THR A  19       9.252  10.616  49.741  1.00 80.16           H  
ATOM    289 HG23 THR A  19       9.060   9.257  48.621  1.00 80.16           H  
ATOM    290  OG1 THR A  19      10.658  10.075  46.793  1.00 80.16           O  
ATOM    291  HG1 THR A  19      11.561   9.878  46.533  1.00 80.16           H  
ATOM    292  N   SER A  20      12.132  12.516  50.189  1.00 80.46           N  
ATOM    293  H   SER A  20      12.876  11.956  49.800  1.00 80.46           H  
ATOM    294  CA  SER A  20      12.344  13.098  51.519  1.00 80.46           C  
ATOM    295  HA  SER A  20      11.534  12.782  52.177  1.00 80.46           H  
ATOM    296  C   SER A  20      12.349  14.627  51.482  1.00 80.46           C  
ATOM    297  CB  SER A  20      13.659  12.575  52.103  1.00 80.46           C  
ATOM    298  HB2 SER A  20      13.669  11.487  52.037  1.00 80.46           H  
ATOM    299  HB3 SER A  20      14.508  12.967  51.543  1.00 80.46           H  
ATOM    300  O   SER A  20      11.682  15.268  52.293  1.00 80.46           O  
ATOM    301  OG  SER A  20      13.759  12.941  53.462  1.00 80.46           O  
ATOM    302  HG  SER A  20      14.224  13.776  53.549  1.00 80.46           H  
ATOM    303  N   PHE A  21      13.031  15.229  50.504  1.00 85.80           N  
ATOM    304  H   PHE A  21      13.582  14.667  49.871  1.00 85.80           H  
ATOM    305  CA  PHE A  21      13.062  16.678  50.334  1.00 85.80           C  
ATOM    306  HA  PHE A  21      13.415  17.132  51.260  1.00 85.80           H  
ATOM    307  C   PHE A  21      11.668  17.234  50.041  1.00 85.80           C  
ATOM    308  CB  PHE A  21      14.043  17.052  49.221  1.00 85.80           C  
ATOM    309  HB2 PHE A  21      13.710  16.616  48.279  1.00 85.80           H  
ATOM    310  HB3 PHE A  21      15.018  16.623  49.451  1.00 85.80           H  
ATOM    311  O   PHE A  21      11.227  18.151  50.732  1.00 85.80           O  
ATOM    312  CG  PHE A  21      14.198  18.550  49.048  1.00 85.80           C  
ATOM    313  CD1 PHE A  21      13.331  19.263  48.197  1.00 85.80           C  
ATOM    314  HD1 PHE A  21      12.539  18.750  47.672  1.00 85.80           H  
ATOM    315  CD2 PHE A  21      15.221  19.234  49.731  1.00 85.80           C  
ATOM    316  HD2 PHE A  21      15.894  18.696  50.382  1.00 85.80           H  
ATOM    317  CE1 PHE A  21      13.511  20.643  48.002  1.00 85.80           C  
ATOM    318  HE1 PHE A  21      12.863  21.177  47.324  1.00 85.80           H  
ATOM    319  CE2 PHE A  21      15.402  20.614  49.532  1.00 85.80           C  
ATOM    320  HE2 PHE A  21      16.222  21.126  50.013  1.00 85.80           H  
ATOM    321  CZ  PHE A  21      14.558  21.316  48.654  1.00 85.80           C  
ATOM    322  HZ  PHE A  21      14.739  22.361  48.453  1.00 85.80           H  
ATOM    323  N   ILE A  22      10.942  16.645  49.085  1.00 82.23           N  
ATOM    324  H   ILE A  22      11.364  15.893  48.558  1.00 82.23           H  
ATOM    325  CA  ILE A  22       9.577  17.069  48.742  1.00 82.23           C  
ATOM    326  HA  ILE A  22       9.610  18.121  48.459  1.00 82.23           H  
ATOM    327  C   ILE A  22       8.667  16.974  49.971  1.00 82.23           C  
ATOM    328  CB  ILE A  22       9.034  16.262  47.540  1.00 82.23           C  
ATOM    329  HB  ILE A  22       9.211  15.203  47.727  1.00 82.23           H  
ATOM    330  O   ILE A  22       7.974  17.940  50.282  1.00 82.23           O  
ATOM    331  CG1 ILE A  22       9.789  16.680  46.255  1.00 82.23           C  
ATOM    332 HG12 ILE A  22      10.864  16.642  46.430  1.00 82.23           H  
ATOM    333 HG13 ILE A  22       9.537  17.711  46.006  1.00 82.23           H  
ATOM    334  CG2 ILE A  22       7.516  16.466  47.348  1.00 82.23           C  
ATOM    335 HG21 ILE A  22       7.295  17.517  47.165  1.00 82.23           H  
ATOM    336 HG22 ILE A  22       6.964  16.138  48.228  1.00 82.23           H  
ATOM    337 HG23 ILE A  22       7.150  15.874  46.509  1.00 82.23           H  
ATOM    338  CD1 ILE A  22       9.488  15.791  45.041  1.00 82.23           C  
ATOM    339 HD11 ILE A  22       8.459  15.929  44.710  1.00 82.23           H  
ATOM    340 HD12 ILE A  22       9.648  14.745  45.301  1.00 82.23           H  
ATOM    341 HD13 ILE A  22      10.154  16.067  44.224  1.00 82.23           H  
ATOM    342  N   ARG A  23       8.723  15.865  50.722  1.00 82.83           N  
ATOM    343  H   ARG A  23       9.329  15.112  50.427  1.00 82.83           H  
ATOM    344  CA  ARG A  23       7.960  15.717  51.972  1.00 82.83           C  
ATOM    345  HA  ARG A  23       6.902  15.874  51.767  1.00 82.83           H  
ATOM    346  C   ARG A  23       8.331  16.785  53.001  1.00 82.83           C  
ATOM    347  CB  ARG A  23       8.152  14.312  52.559  1.00 82.83           C  
ATOM    348  HB2 ARG A  23       7.792  14.313  53.588  1.00 82.83           H  
ATOM    349  HB3 ARG A  23       9.213  14.063  52.571  1.00 82.83           H  
ATOM    350  O   ARG A  23       7.436  17.355  53.612  1.00 82.83           O  
ATOM    351  CG  ARG A  23       7.372  13.242  51.782  1.00 82.83           C  
ATOM    352  HG2 ARG A  23       7.691  13.228  50.739  1.00 82.83           H  
ATOM    353  HG3 ARG A  23       6.307  13.472  51.819  1.00 82.83           H  
ATOM    354  CD  ARG A  23       7.618  11.869  52.416  1.00 82.83           C  
ATOM    355  HD2 ARG A  23       8.693  11.689  52.450  1.00 82.83           H  
ATOM    356  HD3 ARG A  23       7.233  11.885  53.436  1.00 82.83           H  
ATOM    357  NE  ARG A  23       6.970  10.784  51.655  1.00 82.83           N  
ATOM    358  HE  ARG A  23       6.510  11.041  50.794  1.00 82.83           H  
ATOM    359  NH1 ARG A  23       7.445   9.078  53.121  1.00 82.83           N  
ATOM    360 HH11 ARG A  23       7.855   9.743  53.761  1.00 82.83           H  
ATOM    361 HH12 ARG A  23       7.354   8.110  53.395  1.00 82.83           H  
ATOM    362  NH2 ARG A  23       6.347   8.630  51.234  1.00 82.83           N  
ATOM    363 HH21 ARG A  23       6.280   7.666  51.529  1.00 82.83           H  
ATOM    364 HH22 ARG A  23       5.889   8.915  50.380  1.00 82.83           H  
ATOM    365  CZ  ARG A  23       6.924   9.508  52.005  1.00 82.83           C  
ATOM    366  N   SER A  24       9.616  17.112  53.153  1.00 87.24           N  
ATOM    367  H   SER A  24      10.310  16.568  52.661  1.00 87.24           H  
ATOM    368  CA  SER A  24      10.060  18.159  54.085  1.00 87.24           C  
ATOM    369  HA  SER A  24       9.639  17.935  55.065  1.00 87.24           H  
ATOM    370  C   SER A  24       9.573  19.559  53.694  1.00 87.24           C  
ATOM    371  CB  SER A  24      11.586  18.146  54.225  1.00 87.24           C  
ATOM    372  HB2 SER A  24      11.939  17.116  54.289  1.00 87.24           H  
ATOM    373  HB3 SER A  24      11.853  18.656  55.150  1.00 87.24           H  
ATOM    374  O   SER A  24       9.258  20.365  54.564  1.00 87.24           O  
ATOM    375  OG  SER A  24      12.231  18.810  53.152  1.00 87.24           O  
ATOM    376  HG  SER A  24      11.879  18.487  52.319  1.00 87.24           H  
ATOM    377  N   GLN A  25       9.474  19.854  52.393  1.00 90.06           N  
ATOM    378  H   GLN A  25       9.766  19.160  51.719  1.00 90.06           H  
ATOM    379  CA  GLN A  25       8.946  21.127  51.899  1.00 90.06           C  
ATOM    380  HA  GLN A  25       9.373  21.942  52.483  1.00 90.06           H  
ATOM    381  C   GLN A  25       7.431  21.207  52.085  1.00 90.06           C  
ATOM    382  CB  GLN A  25       9.321  21.311  50.421  1.00 90.06           C  
ATOM    383  HB2 GLN A  25       8.792  22.177  50.022  1.00 90.06           H  
ATOM    384  HB3 GLN A  25       8.992  20.433  49.865  1.00 90.06           H  
ATOM    385  O   GLN A  25       6.920  22.244  52.504  1.00 90.06           O  
ATOM    386  CG  GLN A  25      10.827  21.500  50.184  1.00 90.06           C  
ATOM    387  HG2 GLN A  25      11.367  20.621  50.535  1.00 90.06           H  
ATOM    388  HG3 GLN A  25      11.002  21.589  49.112  1.00 90.06           H  
ATOM    389  CD  GLN A  25      11.420  22.724  50.867  1.00 90.06           C  
ATOM    390  NE2 GLN A  25      12.724  22.790  51.007  1.00 90.06           N  
ATOM    391 HE21 GLN A  25      13.305  22.050  50.639  1.00 90.06           H  
ATOM    392 HE22 GLN A  25      13.108  23.645  51.383  1.00 90.06           H  
ATOM    393  OE1 GLN A  25      10.743  23.649  51.278  1.00 90.06           O  
ATOM    394  N   MET A  26       6.725  20.099  51.846  1.00 87.04           N  
ATOM    395  H   MET A  26       7.196  19.288  51.472  1.00 87.04           H  
ATOM    396  CA  MET A  26       5.292  20.003  52.127  1.00 87.04           C  
ATOM    397  HA  MET A  26       4.781  20.832  51.636  1.00 87.04           H  
ATOM    398  C   MET A  26       4.996  20.144  53.626  1.00 87.04           C  
ATOM    399  CB  MET A  26       4.729  18.693  51.563  1.00 87.04           C  
ATOM    400  HB2 MET A  26       3.708  18.579  51.929  1.00 87.04           H  
ATOM    401  HB3 MET A  26       5.320  17.850  51.919  1.00 87.04           H  
ATOM    402  O   MET A  26       4.069  20.857  53.995  1.00 87.04           O  
ATOM    403  CG  MET A  26       4.704  18.696  50.028  1.00 87.04           C  
ATOM    404  HG2 MET A  26       5.716  18.857  49.654  1.00 87.04           H  
ATOM    405  HG3 MET A  26       4.095  19.536  49.694  1.00 87.04           H  
ATOM    406  SD  MET A  26       4.059  17.176  49.269  1.00 87.04           S  
ATOM    407  CE  MET A  26       2.332  17.257  49.830  1.00 87.04           C  
ATOM    408  HE1 MET A  26       1.758  16.455  49.366  1.00 87.04           H  
ATOM    409  HE2 MET A  26       1.898  18.217  49.553  1.00 87.04           H  
ATOM    410  HE3 MET A  26       2.284  17.141  50.912  1.00 87.04           H  
ATOM    411  N   ALA A  27       5.830  19.570  54.501  1.00 85.08           N  
ATOM    412  H   ALA A  27       6.539  18.941  54.153  1.00 85.08           H  
ATOM    413  CA  ALA A  27       5.721  19.746  55.953  1.00 85.08           C  
ATOM    414  HA  ALA A  27       4.715  19.465  56.262  1.00 85.08           H  
ATOM    415  C   ALA A  27       5.939  21.204  56.409  1.00 85.08           C  
ATOM    416  CB  ALA A  27       6.716  18.798  56.632  1.00 85.08           C  
ATOM    417  HB1 ALA A  27       6.601  18.869  57.714  1.00 85.08           H  
ATOM    418  HB2 ALA A  27       7.738  19.070  56.366  1.00 85.08           H  
ATOM    419  HB3 ALA A  27       6.520  17.771  56.325  1.00 85.08           H  
ATOM    420  O   ALA A  27       5.437  21.602  57.454  1.00 85.08           O  
ATOM    421  N   LYS A  28       6.644  22.021  55.614  1.00 88.42           N  
ATOM    422  H   LYS A  28       7.030  21.623  54.770  1.00 88.42           H  
ATOM    423  CA  LYS A  28       6.812  23.470  55.830  1.00 88.42           C  
ATOM    424  HA  LYS A  28       6.754  23.670  56.900  1.00 88.42           H  
ATOM    425  C   LYS A  28       5.678  24.309  55.217  1.00 88.42           C  
ATOM    426  CB  LYS A  28       8.199  23.912  55.333  1.00 88.42           C  
ATOM    427  HB2 LYS A  28       8.323  23.604  54.295  1.00 88.42           H  
ATOM    428  HB3 LYS A  28       8.273  24.999  55.376  1.00 88.42           H  
ATOM    429  O   LYS A  28       5.839  25.514  55.053  1.00 88.42           O  
ATOM    430  CG  LYS A  28       9.334  23.335  56.188  1.00 88.42           C  
ATOM    431  HG2 LYS A  28       9.242  22.251  56.255  1.00 88.42           H  
ATOM    432  HG3 LYS A  28       9.268  23.748  57.194  1.00 88.42           H  
ATOM    433  CD  LYS A  28      10.695  23.691  55.579  1.00 88.42           C  
ATOM    434  HD2 LYS A  28      10.813  24.774  55.578  1.00 88.42           H  
ATOM    435  HD3 LYS A  28      10.737  23.319  54.555  1.00 88.42           H  
ATOM    436  CE  LYS A  28      11.802  23.039  56.411  1.00 88.42           C  
ATOM    437  HE2 LYS A  28      11.654  21.960  56.388  1.00 88.42           H  
ATOM    438  HE3 LYS A  28      11.694  23.365  57.446  1.00 88.42           H  
ATOM    439  NZ  LYS A  28      13.151  23.386  55.901  1.00 88.42           N  
ATOM    440  HZ1 LYS A  28      13.859  22.937  56.463  1.00 88.42           H  
ATOM    441  HZ2 LYS A  28      13.297  24.384  55.950  1.00 88.42           H  
ATOM    442  HZ3 LYS A  28      13.253  23.076  54.945  1.00 88.42           H  
ATOM    443  N   GLY A  29       4.562  23.682  54.836  1.00 82.51           N  
ATOM    444  H   GLY A  29       4.498  22.685  54.983  1.00 82.51           H  
ATOM    445  CA  GLY A  29       3.377  24.354  54.296  1.00 82.51           C  
ATOM    446  HA2 GLY A  29       2.514  23.707  54.447  1.00 82.51           H  
ATOM    447  HA3 GLY A  29       3.205  25.281  54.844  1.00 82.51           H  
ATOM    448  C   GLY A  29       3.442  24.696  52.804  1.00 82.51           C  
ATOM    449  O   GLY A  29       2.577  25.414  52.313  1.00 82.51           O  
ATOM    450  N   ARG A  30       4.443  24.206  52.056  1.00 87.33           N  
ATOM    451  H   ARG A  30       5.101  23.575  52.491  1.00 87.33           H  
ATOM    452  CA  ARG A  30       4.529  24.443  50.603  1.00 87.33           C  
ATOM    453  HA  ARG A  30       4.134  25.438  50.397  1.00 87.33           H  
ATOM    454  C   ARG A  30       3.650  23.465  49.831  1.00 87.33           C  
ATOM    455  CB  ARG A  30       5.978  24.403  50.100  1.00 87.33           C  
ATOM    456  HB2 ARG A  30       5.979  24.632  49.034  1.00 87.33           H  
ATOM    457  HB3 ARG A  30       6.386  23.401  50.233  1.00 87.33           H  
ATOM    458  O   ARG A  30       3.514  22.300  50.207  1.00 87.33           O  
ATOM    459  CG  ARG A  30       6.858  25.427  50.826  1.00 87.33           C  
ATOM    460  HG2 ARG A  30       6.947  25.149  51.876  1.00 87.33           H  
ATOM    461  HG3 ARG A  30       6.398  26.413  50.758  1.00 87.33           H  
ATOM    462  CD  ARG A  30       8.256  25.483  50.207  1.00 87.33           C  
ATOM    463  HD2 ARG A  30       8.676  24.477  50.199  1.00 87.33           H  
ATOM    464  HD3 ARG A  30       8.171  25.842  49.181  1.00 87.33           H  
ATOM    465  NE  ARG A  30       9.129  26.384  50.980  1.00 87.33           N  
ATOM    466  HE  ARG A  30       8.692  26.853  51.761  1.00 87.33           H  
ATOM    467  NH1 ARG A  30      11.084  26.098  49.791  1.00 87.33           N  
ATOM    468 HH11 ARG A  30      10.584  25.518  49.132  1.00 87.33           H  
ATOM    469 HH12 ARG A  30      12.021  26.404  49.570  1.00 87.33           H  
ATOM    470  NH2 ARG A  30      11.051  27.463  51.540  1.00 87.33           N  
ATOM    471 HH21 ARG A  30      12.005  27.716  51.326  1.00 87.33           H  
ATOM    472 HH22 ARG A  30      10.546  27.961  52.259  1.00 87.33           H  
ATOM    473  CZ  ARG A  30      10.412  26.626  50.773  1.00 87.33           C  
ATOM    474  N   THR A  31       3.109  23.904  48.697  1.00 86.97           N  
ATOM    475  H   THR A  31       3.288  24.855  48.406  1.00 86.97           H  
ATOM    476  CA  THR A  31       2.349  23.012  47.810  1.00 86.97           C  
ATOM    477  HA  THR A  31       1.640  22.459  48.426  1.00 86.97           H  
ATOM    478  C   THR A  31       3.272  21.990  47.139  1.00 86.97           C  
ATOM    479  CB  THR A  31       1.532  23.784  46.763  1.00 86.97           C  
ATOM    480  HB  THR A  31       0.903  23.075  46.225  1.00 86.97           H  
ATOM    481  O   THR A  31       4.482  22.200  47.007  1.00 86.97           O  
ATOM    482  CG2 THR A  31       0.629  24.844  47.388  1.00 86.97           C  
ATOM    483 HG21 THR A  31       0.007  24.393  48.162  1.00 86.97           H  
ATOM    484 HG22 THR A  31       1.221  25.644  47.833  1.00 86.97           H  
ATOM    485 HG23 THR A  31      -0.024  25.269  46.626  1.00 86.97           H  
ATOM    486  OG1 THR A  31       2.380  24.418  45.837  1.00 86.97           O  
ATOM    487  HG1 THR A  31       1.888  25.164  45.487  1.00 86.97           H  
ATOM    488  N   ARG A  32       2.715  20.862  46.676  1.00 85.62           N  
ATOM    489  H   ARG A  32       1.727  20.722  46.831  1.00 85.62           H  
ATOM    490  CA  ARG A  32       3.488  19.808  45.993  1.00 85.62           C  
ATOM    491  HA  ARG A  32       4.241  19.433  46.687  1.00 85.62           H  
ATOM    492  C   ARG A  32       4.248  20.348  44.776  1.00 85.62           C  
ATOM    493  CB  ARG A  32       2.544  18.658  45.611  1.00 85.62           C  
ATOM    494  HB2 ARG A  32       2.015  18.329  46.506  1.00 85.62           H  
ATOM    495  HB3 ARG A  32       1.809  19.021  44.892  1.00 85.62           H  
ATOM    496  O   ARG A  32       5.400  19.974  44.572  1.00 85.62           O  
ATOM    497  CG  ARG A  32       3.287  17.454  45.012  1.00 85.62           C  
ATOM    498  HG2 ARG A  32       3.809  17.755  44.103  1.00 85.62           H  
ATOM    499  HG3 ARG A  32       4.012  17.080  45.735  1.00 85.62           H  
ATOM    500  CD  ARG A  32       2.290  16.344  44.662  1.00 85.62           C  
ATOM    501  HD2 ARG A  32       1.570  16.739  43.946  1.00 85.62           H  
ATOM    502  HD3 ARG A  32       1.757  16.051  45.567  1.00 85.62           H  
ATOM    503  NE  ARG A  32       2.960  15.162  44.085  1.00 85.62           N  
ATOM    504  HE  ARG A  32       3.970  15.177  44.057  1.00 85.62           H  
ATOM    505  NH1 ARG A  32       1.055  13.989  43.550  1.00 85.62           N  
ATOM    506 HH11 ARG A  32       0.603  13.182  43.143  1.00 85.62           H  
ATOM    507 HH12 ARG A  32       0.483  14.746  43.896  1.00 85.62           H  
ATOM    508  NH2 ARG A  32       3.047  13.104  43.101  1.00 85.62           N  
ATOM    509 HH21 ARG A  32       4.056  13.139  43.076  1.00 85.62           H  
ATOM    510 HH22 ARG A  32       2.562  12.313  42.703  1.00 85.62           H  
ATOM    511  CZ  ARG A  32       2.354  14.097  43.584  1.00 85.62           C  
ATOM    512  N   THR A  33       3.630  21.242  44.007  1.00 87.75           N  
ATOM    513  H   THR A  33       2.663  21.467  44.192  1.00 87.75           H  
ATOM    514  CA  THR A  33       4.246  21.879  42.834  1.00 87.75           C  
ATOM    515  HA  THR A  33       4.601  21.101  42.158  1.00 87.75           H  
ATOM    516  C   THR A  33       5.455  22.722  43.240  1.00 87.75           C  
ATOM    517  CB  THR A  33       3.215  22.727  42.073  1.00 87.75           C  
ATOM    518  HB  THR A  33       3.004  23.639  42.632  1.00 87.75           H  
ATOM    519  O   THR A  33       6.554  22.483  42.744  1.00 87.75           O  
ATOM    520  CG2 THR A  33       3.693  23.090  40.672  1.00 87.75           C  
ATOM    521 HG21 THR A  33       2.938  23.693  40.166  1.00 87.75           H  
ATOM    522 HG22 THR A  33       3.885  22.190  40.088  1.00 87.75           H  
ATOM    523 HG23 THR A  33       4.608  23.679  40.726  1.00 87.75           H  
ATOM    524  OG1 THR A  33       2.019  21.988  41.944  1.00 87.75           O  
ATOM    525  HG1 THR A  33       1.471  22.451  41.306  1.00 87.75           H  
ATOM    526  N   GLN A  34       5.306  23.592  44.247  1.00 85.91           N  
ATOM    527  H   GLN A  34       4.391  23.720  44.656  1.00 85.91           H  
ATOM    528  CA  GLN A  34       6.414  24.391  44.786  1.00 85.91           C  
ATOM    529  HA  GLN A  34       6.840  25.005  43.992  1.00 85.91           H  
ATOM    530  C   GLN A  34       7.534  23.517  45.367  1.00 85.91           C  
ATOM    531  CB  GLN A  34       5.886  25.298  45.903  1.00 85.91           C  
ATOM    532  HB2 GLN A  34       5.308  24.691  46.600  1.00 85.91           H  
ATOM    533  HB3 GLN A  34       6.730  25.723  46.445  1.00 85.91           H  
ATOM    534  O   GLN A  34       8.716  23.845  45.262  1.00 85.91           O  
ATOM    535  CG  GLN A  34       5.022  26.460  45.395  1.00 85.91           C  
ATOM    536  HG2 GLN A  34       5.643  27.133  44.804  1.00 85.91           H  
ATOM    537  HG3 GLN A  34       4.224  26.086  44.754  1.00 85.91           H  
ATOM    538  CD  GLN A  34       4.392  27.241  46.546  1.00 85.91           C  
ATOM    539  NE2 GLN A  34       3.843  28.405  46.280  1.00 85.91           N  
ATOM    540 HE21 GLN A  34       3.857  28.785  45.345  1.00 85.91           H  
ATOM    541 HE22 GLN A  34       3.427  28.903  47.054  1.00 85.91           H  
ATOM    542  OE1 GLN A  34       4.372  26.813  47.694  1.00 85.91           O  
ATOM    543  N   ALA A  35       7.199  22.395  46.004  1.00 86.48           N  
ATOM    544  H   ALA A  35       6.219  22.198  46.145  1.00 86.48           H  
ATOM    545  CA  ALA A  35       8.188  21.458  46.528  1.00 86.48           C  
ATOM    546  HA  ALA A  35       8.889  22.004  47.160  1.00 86.48           H  
ATOM    547  C   ALA A  35       9.008  20.788  45.407  1.00 86.48           C  
ATOM    548  CB  ALA A  35       7.458  20.436  47.404  1.00 86.48           C  
ATOM    549  HB1 ALA A  35       8.178  19.733  47.823  1.00 86.48           H  
ATOM    550  HB2 ALA A  35       6.940  20.944  48.216  1.00 86.48           H  
ATOM    551  HB3 ALA A  35       6.729  19.884  46.811  1.00 86.48           H  
ATOM    552  O   ALA A  35      10.217  20.603  45.563  1.00 86.48           O  
ATOM    553  N   ILE A  36       8.376  20.465  44.272  1.00 87.37           N  
ATOM    554  H   ILE A  36       7.388  20.666  44.206  1.00 87.37           H  
ATOM    555  CA  ILE A  36       9.045  19.909  43.086  1.00 87.37           C  
ATOM    556  HA  ILE A  36       9.702  19.101  43.406  1.00 87.37           H  
ATOM    557  C   ILE A  36       9.941  20.958  42.416  1.00 87.37           C  
ATOM    558  CB  ILE A  36       8.003  19.320  42.103  1.00 87.37           C  
ATOM    559  HB  ILE A  36       7.226  20.064  41.930  1.00 87.37           H  
ATOM    560  O   ILE A  36      11.078  20.645  42.066  1.00 87.37           O  
ATOM    561  CG1 ILE A  36       7.358  18.053  42.711  1.00 87.37           C  
ATOM    562 HG12 ILE A  36       7.101  18.231  43.755  1.00 87.37           H  
ATOM    563 HG13 ILE A  36       8.080  17.237  42.688  1.00 87.37           H  
ATOM    564  CG2 ILE A  36       8.647  18.971  40.745  1.00 87.37           C  
ATOM    565 HG21 ILE A  36       8.980  19.881  40.248  1.00 87.37           H  
ATOM    566 HG22 ILE A  36       9.504  18.312  40.886  1.00 87.37           H  
ATOM    567 HG23 ILE A  36       7.920  18.505  40.080  1.00 87.37           H  
ATOM    568  CD1 ILE A  36       6.078  17.604  41.993  1.00 87.37           C  
ATOM    569 HD11 ILE A  36       6.295  17.279  40.975  1.00 87.37           H  
ATOM    570 HD12 ILE A  36       5.637  16.768  42.536  1.00 87.37           H  
ATOM    571 HD13 ILE A  36       5.361  18.425  41.967  1.00 87.37           H  
ATOM    572  N   GLU A  37       9.479  22.200  42.283  1.00 88.72           N  
ATOM    573  H   GLU A  37       8.515  22.396  42.514  1.00 88.72           H  
ATOM    574  CA  GLU A  37      10.288  23.297  41.735  1.00 88.72           C  
ATOM    575  HA  GLU A  37      10.646  23.034  40.740  1.00 88.72           H  
ATOM    576  C   GLU A  37      11.516  23.587  42.602  1.00 88.72           C  
ATOM    577  CB  GLU A  37       9.434  24.560  41.625  1.00 88.72           C  
ATOM    578  HB2 GLU A  37       8.903  24.702  42.566  1.00 88.72           H  
ATOM    579  HB3 GLU A  37      10.088  25.416  41.458  1.00 88.72           H  
ATOM    580  O   GLU A  37      12.634  23.663  42.091  1.00 88.72           O  
ATOM    581  CG  GLU A  37       8.442  24.472  40.460  1.00 88.72           C  
ATOM    582  HG2 GLU A  37       7.866  23.551  40.547  1.00 88.72           H  
ATOM    583  HG3 GLU A  37       9.005  24.428  39.527  1.00 88.72           H  
ATOM    584  CD  GLU A  37       7.475  25.662  40.429  1.00 88.72           C  
ATOM    585  OE1 GLU A  37       6.673  25.700  39.475  1.00 88.72           O  
ATOM    586  OE2 GLU A  37       7.503  26.473  41.385  1.00 88.72           O  
ATOM    587  N   ASN A  38      11.337  23.651  43.926  1.00 87.87           N  
ATOM    588  H   ASN A  38      10.390  23.624  44.276  1.00 87.87           H  
ATOM    589  CA  ASN A  38      12.448  23.814  44.865  1.00 87.87           C  
ATOM    590  HA  ASN A  38      12.992  24.724  44.613  1.00 87.87           H  
ATOM    591  C   ASN A  38      13.452  22.661  44.761  1.00 87.87           C  
ATOM    592  CB  ASN A  38      11.903  23.933  46.295  1.00 87.87           C  
ATOM    593  HB2 ASN A  38      11.156  23.160  46.474  1.00 87.87           H  
ATOM    594  HB3 ASN A  38      12.723  23.787  46.998  1.00 87.87           H  
ATOM    595  O   ASN A  38      14.654  22.903  44.776  1.00 87.87           O  
ATOM    596  CG  ASN A  38      11.328  25.305  46.572  1.00 87.87           C  
ATOM    597  ND2 ASN A  38      10.140  25.394  47.114  1.00 87.87           N  
ATOM    598 HD21 ASN A  38       9.789  26.338  47.045  1.00 87.87           H  
ATOM    599 HD22 ASN A  38       9.516  24.646  46.848  1.00 87.87           H  
ATOM    600  OD1 ASN A  38      11.947  26.326  46.370  1.00 87.87           O  
ATOM    601  N   TRP A  39      12.977  21.420  44.606  1.00 88.29           N  
ATOM    602  H   TRP A  39      11.978  21.275  44.595  1.00 88.29           H  
ATOM    603  CA  TRP A  39      13.861  20.279  44.371  1.00 88.29           C  
ATOM    604  HA  TRP A  39      14.582  20.212  45.186  1.00 88.29           H  
ATOM    605  C   TRP A  39      14.669  20.444  43.081  1.00 88.29           C  
ATOM    606  CB  TRP A  39      13.053  18.979  44.320  1.00 88.29           C  
ATOM    607  HB2 TRP A  39      12.209  19.095  43.640  1.00 88.29           H  
ATOM    608  HB3 TRP A  39      12.650  18.771  45.311  1.00 88.29           H  
ATOM    609  O   TRP A  39      15.873  20.206  43.082  1.00 88.29           O  
ATOM    610  CG  TRP A  39      13.861  17.806  43.868  1.00 88.29           C  
ATOM    611  CD1 TRP A  39      13.852  17.267  42.626  1.00 88.29           C  
ATOM    612  HD1 TRP A  39      13.250  17.631  41.807  1.00 88.29           H  
ATOM    613  CD2 TRP A  39      14.919  17.120  44.597  1.00 88.29           C  
ATOM    614  CE2 TRP A  39      15.481  16.123  43.747  1.00 88.29           C  
ATOM    615  CE3 TRP A  39      15.481  17.268  45.881  1.00 88.29           C  
ATOM    616  HE3 TRP A  39      15.126  18.060  46.524  1.00 88.29           H  
ATOM    617  NE1 TRP A  39      14.795  16.257  42.557  1.00 88.29           N  
ATOM    618  HE1 TRP A  39      15.020  15.767  41.703  1.00 88.29           H  
ATOM    619  CH2 TRP A  39      17.010  15.412  45.481  1.00 88.29           C  
ATOM    620  HH2 TRP A  39      17.794  14.763  45.844  1.00 88.29           H  
ATOM    621  CZ2 TRP A  39      16.513  15.275  44.173  1.00 88.29           C  
ATOM    622  HZ2 TRP A  39      16.919  14.525  43.510  1.00 88.29           H  
ATOM    623  CZ3 TRP A  39      16.509  16.418  46.324  1.00 88.29           C  
ATOM    624  HZ3 TRP A  39      16.924  16.544  47.313  1.00 88.29           H  
ATOM    625  N   ASN A  40      14.035  20.872  41.988  1.00 86.86           N  
ATOM    626  H   ASN A  40      13.043  21.056  42.042  1.00 86.86           H  
ATOM    627  CA  ASN A  40      14.726  21.088  40.718  1.00 86.86           C  
ATOM    628  HA  ASN A  40      15.260  20.176  40.450  1.00 86.86           H  
ATOM    629  C   ASN A  40      15.784  22.197  40.827  1.00 86.86           C  
ATOM    630  CB  ASN A  40      13.691  21.387  39.623  1.00 86.86           C  
ATOM    631  HB2 ASN A  40      14.210  21.715  38.722  1.00 86.86           H  
ATOM    632  HB3 ASN A  40      13.040  22.199  39.947  1.00 86.86           H  
ATOM    633  O   ASN A  40      16.877  22.039  40.281  1.00 86.86           O  
ATOM    634  CG  ASN A  40      12.841  20.186  39.245  1.00 86.86           C  
ATOM    635  ND2 ASN A  40      11.729  20.427  38.591  1.00 86.86           N  
ATOM    636 HD21 ASN A  40      11.184  19.638  38.275  1.00 86.86           H  
ATOM    637 HD22 ASN A  40      11.466  21.376  38.367  1.00 86.86           H  
ATOM    638  OD1 ASN A  40      13.173  19.030  39.486  1.00 86.86           O  
ATOM    639  N   LYS A  41      15.501  23.269  41.580  1.00 88.13           N  
ATOM    640  H   LYS A  41      14.569  23.348  41.961  1.00 88.13           H  
ATOM    641  CA  LYS A  41      16.466  24.340  41.856  1.00 88.13           C  
ATOM    642  HA  LYS A  41      16.881  24.679  40.907  1.00 88.13           H  
ATOM    643  C   LYS A  41      17.655  23.837  42.679  1.00 88.13           C  
ATOM    644  CB  LYS A  41      15.752  25.528  42.519  1.00 88.13           C  
ATOM    645  HB2 LYS A  41      14.885  25.805  41.921  1.00 88.13           H  
ATOM    646  HB3 LYS A  41      15.414  25.249  43.518  1.00 88.13           H  
ATOM    647  O   LYS A  41      18.788  23.956  42.227  1.00 88.13           O  
ATOM    648  CG  LYS A  41      16.701  26.729  42.610  1.00 88.13           C  
ATOM    649  HG2 LYS A  41      17.565  26.459  43.217  1.00 88.13           H  
ATOM    650  HG3 LYS A  41      17.047  26.990  41.609  1.00 88.13           H  
ATOM    651  CD  LYS A  41      16.029  27.949  43.242  1.00 88.13           C  
ATOM    652  HD2 LYS A  41      15.194  28.274  42.621  1.00 88.13           H  
ATOM    653  HD3 LYS A  41      15.670  27.686  44.237  1.00 88.13           H  
ATOM    654  CE  LYS A  41      17.083  29.056  43.345  1.00 88.13           C  
ATOM    655  HE2 LYS A  41      17.458  29.282  42.347  1.00 88.13           H  
ATOM    656  HE3 LYS A  41      17.926  28.671  43.919  1.00 88.13           H  
ATOM    657  NZ  LYS A  41      16.549  30.279  43.988  1.00 88.13           N  
ATOM    658  HZ1 LYS A  41      15.781  30.663  43.456  1.00 88.13           H  
ATOM    659  HZ2 LYS A  41      16.249  30.066  44.928  1.00 88.13           H  
ATOM    660  HZ3 LYS A  41      17.287  30.966  44.049  1.00 88.13           H  
ATOM    661  N   THR A  42      17.406  23.180  43.814  1.00 83.07           N  
ATOM    662  H   THR A  42      16.454  23.132  44.148  1.00 83.07           H  
ATOM    663  CA  THR A  42      18.465  22.586  44.650  1.00 83.07           C  
ATOM    664  HA  THR A  42      19.156  23.370  44.959  1.00 83.07           H  
ATOM    665  C   THR A  42      19.277  21.543  43.877  1.00 83.07           C  
ATOM    666  CB  THR A  42      17.849  21.949  45.904  1.00 83.07           C  
ATOM    667  HB  THR A  42      17.153  21.163  45.609  1.00 83.07           H  
ATOM    668  O   THR A  42      20.492  21.465  44.010  1.00 83.07           O  
ATOM    669  CG2 THR A  42      18.885  21.360  46.858  1.00 83.07           C  
ATOM    670 HG21 THR A  42      19.645  22.106  47.091  1.00 83.07           H  
ATOM    671 HG22 THR A  42      18.397  21.038  47.777  1.00 83.07           H  
ATOM    672 HG23 THR A  42      19.364  20.496  46.398  1.00 83.07           H  
ATOM    673  OG1 THR A  42      17.146  22.925  46.637  1.00 83.07           O  
ATOM    674  HG1 THR A  42      17.742  23.673  46.730  1.00 83.07           H  
ATOM    675  N   ARG A  43      18.635  20.764  43.000  1.00 77.68           N  
ATOM    676  H   ARG A  43      17.628  20.828  42.959  1.00 77.68           H  
ATOM    677  CA  ARG A  43      19.317  19.811  42.116  1.00 77.68           C  
ATOM    678  HA  ARG A  43      19.957  19.174  42.726  1.00 77.68           H  
ATOM    679  C   ARG A  43      20.248  20.509  41.119  1.00 77.68           C  
ATOM    680  CB  ARG A  43      18.255  18.942  41.425  1.00 77.68           C  
ATOM    681  HB2 ARG A  43      17.561  19.580  40.878  1.00 77.68           H  
ATOM    682  HB3 ARG A  43      17.698  18.398  42.189  1.00 77.68           H  
ATOM    683  O   ARG A  43      21.313  19.968  40.827  1.00 77.68           O  
ATOM    684  CG  ARG A  43      18.869  17.935  40.450  1.00 77.68           C  
ATOM    685  HG2 ARG A  43      19.345  18.490  39.641  1.00 77.68           H  
ATOM    686  HG3 ARG A  43      19.606  17.327  40.974  1.00 77.68           H  
ATOM    687  CD  ARG A  43      17.808  17.030  39.823  1.00 77.68           C  
ATOM    688  HD2 ARG A  43      17.088  17.664  39.305  1.00 77.68           H  
ATOM    689  HD3 ARG A  43      17.291  16.496  40.620  1.00 77.68           H  
ATOM    690  NE  ARG A  43      18.410  16.052  38.890  1.00 77.68           N  
ATOM    691  HE  ARG A  43      19.328  15.701  39.125  1.00 77.68           H  
ATOM    692  NH1 ARG A  43      16.675  15.895  37.384  1.00 77.68           N  
ATOM    693 HH11 ARG A  43      16.317  15.529  36.514  1.00 77.68           H  
ATOM    694 HH12 ARG A  43      16.191  16.647  37.854  1.00 77.68           H  
ATOM    695  NH2 ARG A  43      18.482  14.629  37.104  1.00 77.68           N  
ATOM    696 HH21 ARG A  43      19.461  14.455  37.279  1.00 77.68           H  
ATOM    697 HH22 ARG A  43      18.077  14.247  36.262  1.00 77.68           H  
ATOM    698  CZ  ARG A  43      17.855  15.531  37.805  1.00 77.68           C  
ATOM    699  N   LYS A  44      19.856  21.668  40.584  1.00 76.28           N  
ATOM    700  H   LYS A  44      18.967  22.050  40.871  1.00 76.28           H  
ATOM    701  CA  LYS A  44      20.704  22.474  39.694  1.00 76.28           C  
ATOM    702  HA  LYS A  44      21.105  21.830  38.911  1.00 76.28           H  
ATOM    703  C   LYS A  44      21.916  23.026  40.450  1.00 76.28           C  
ATOM    704  CB  LYS A  44      19.860  23.580  39.040  1.00 76.28           C  
ATOM    705  HB2 LYS A  44      19.603  24.334  39.784  1.00 76.28           H  
ATOM    706  HB3 LYS A  44      18.939  23.149  38.648  1.00 76.28           H  
ATOM    707  O   LYS A  44      23.032  22.861  39.974  1.00 76.28           O  
ATOM    708  CG  LYS A  44      20.619  24.247  37.886  1.00 76.28           C  
ATOM    709  HG2 LYS A  44      21.561  24.646  38.262  1.00 76.28           H  
ATOM    710  HG3 LYS A  44      20.836  23.502  37.120  1.00 76.28           H  
ATOM    711  CD  LYS A  44      19.813  25.395  37.268  1.00 76.28           C  
ATOM    712  HD2 LYS A  44      19.603  26.131  38.043  1.00 76.28           H  
ATOM    713  HD3 LYS A  44      18.878  25.016  36.855  1.00 76.28           H  
ATOM    714  CE  LYS A  44      20.660  26.041  36.166  1.00 76.28           C  
ATOM    715  HE2 LYS A  44      20.836  25.313  35.375  1.00 76.28           H  
ATOM    716  HE3 LYS A  44      21.630  26.293  36.594  1.00 76.28           H  
ATOM    717  NZ  LYS A  44      20.035  27.268  35.618  1.00 76.28           N  
ATOM    718  HZ1 LYS A  44      19.953  27.955  36.355  1.00 76.28           H  
ATOM    719  HZ2 LYS A  44      20.643  27.666  34.917  1.00 76.28           H  
ATOM    720  HZ3 LYS A  44      19.129  27.082  35.212  1.00 76.28           H  
ATOM    721  N   GLU A  45      21.707  23.547  41.658  1.00 78.20           N  
ATOM    722  H   GLU A  45      20.753  23.677  41.964  1.00 78.20           H  
ATOM    723  CA  GLU A  45      22.778  24.040  42.539  1.00 78.20           C  
ATOM    724  HA  GLU A  45      23.340  24.821  42.027  1.00 78.20           H  
ATOM    725  C   GLU A  45      23.779  22.927  42.904  1.00 78.20           C  
ATOM    726  CB  GLU A  45      22.150  24.644  43.811  1.00 78.20           C  
ATOM    727  HB2 GLU A  45      22.938  24.848  44.535  1.00 78.20           H  
ATOM    728  HB3 GLU A  45      21.474  23.905  44.242  1.00 78.20           H  
ATOM    729  O   GLU A  45      24.986  23.126  42.817  1.00 78.20           O  
ATOM    730  CG  GLU A  45      21.381  25.956  43.544  1.00 78.20           C  
ATOM    731  HG2 GLU A  45      20.749  25.826  42.666  1.00 78.20           H  
ATOM    732  HG3 GLU A  45      22.104  26.739  43.314  1.00 78.20           H  
ATOM    733  CD  GLU A  45      20.482  26.415  44.711  1.00 78.20           C  
ATOM    734  OE1 GLU A  45      19.769  27.437  44.532  1.00 78.20           O  
ATOM    735  OE2 GLU A  45      20.412  25.710  45.745  1.00 78.20           O  
ATOM    736  N   LEU A  46      23.304  21.716  43.223  1.00 74.83           N  
ATOM    737  H   LEU A  46      22.307  21.620  43.356  1.00 74.83           H  
ATOM    738  CA  LEU A  46      24.176  20.566  43.514  1.00 74.83           C  
ATOM    739  HA  LEU A  46      24.906  20.868  44.265  1.00 74.83           H  
ATOM    740  C   LEU A  46      24.994  20.115  42.295  1.00 74.83           C  
ATOM    741  CB  LEU A  46      23.329  19.403  44.065  1.00 74.83           C  
ATOM    742  HB2 LEU A  46      23.934  18.496  44.078  1.00 74.83           H  
ATOM    743  HB3 LEU A  46      22.489  19.237  43.390  1.00 74.83           H  
ATOM    744  O   LEU A  46      26.136  19.679  42.452  1.00 74.83           O  
ATOM    745  CG  LEU A  46      22.804  19.661  45.490  1.00 74.83           C  
ATOM    746  HG  LEU A  46      22.339  20.645  45.540  1.00 74.83           H  
ATOM    747  CD1 LEU A  46      21.755  18.623  45.893  1.00 74.83           C  
ATOM    748 HD11 LEU A  46      21.220  18.991  46.768  1.00 74.83           H  
ATOM    749 HD12 LEU A  46      22.256  17.696  46.173  1.00 74.83           H  
ATOM    750 HD13 LEU A  46      21.046  18.461  45.081  1.00 74.83           H  
ATOM    751  CD2 LEU A  46      23.923  19.603  46.532  1.00 74.83           C  
ATOM    752 HD21 LEU A  46      24.464  18.659  46.461  1.00 74.83           H  
ATOM    753 HD22 LEU A  46      24.623  20.424  46.375  1.00 74.83           H  
ATOM    754 HD23 LEU A  46      23.505  19.711  47.532  1.00 74.83           H  
ATOM    755  N   LYS A  47      24.433  20.244  41.083  1.00 69.62           N  
ATOM    756  H   LYS A  47      23.505  20.639  41.037  1.00 69.62           H  
ATOM    757  CA  LYS A  47      25.162  19.997  39.831  1.00 69.62           C  
ATOM    758  HA  LYS A  47      25.678  19.040  39.916  1.00 69.62           H  
ATOM    759  C   LYS A  47      26.252  21.048  39.614  1.00 69.62           C  
ATOM    760  CB  LYS A  47      24.183  19.935  38.645  1.00 69.62           C  
ATOM    761  HB2 LYS A  47      23.724  20.912  38.493  1.00 69.62           H  
ATOM    762  HB3 LYS A  47      23.397  19.214  38.871  1.00 69.62           H  
ATOM    763  O   LYS A  47      27.373  20.687  39.280  1.00 69.62           O  
ATOM    764  CG  LYS A  47      24.897  19.510  37.352  1.00 69.62           C  
ATOM    765  HG2 LYS A  47      25.679  20.233  37.119  1.00 69.62           H  
ATOM    766  HG3 LYS A  47      25.360  18.536  37.507  1.00 69.62           H  
ATOM    767  CD  LYS A  47      23.945  19.429  36.151  1.00 69.62           C  
ATOM    768  HD2 LYS A  47      23.191  18.665  36.342  1.00 69.62           H  
ATOM    769  HD3 LYS A  47      23.466  20.396  36.005  1.00 69.62           H  
ATOM    770  CE  LYS A  47      24.771  19.058  34.911  1.00 69.62           C  
ATOM    771  HE2 LYS A  47      25.536  19.821  34.768  1.00 69.62           H  
ATOM    772  HE3 LYS A  47      25.290  18.120  35.111  1.00 69.62           H  
ATOM    773  NZ  LYS A  47      23.950  18.927  33.680  1.00 69.62           N  
ATOM    774  HZ1 LYS A  47      23.490  19.799  33.458  1.00 69.62           H  
ATOM    775  HZ2 LYS A  47      23.268  18.189  33.781  1.00 69.62           H  
ATOM    776  HZ3 LYS A  47      24.545  18.681  32.902  1.00 69.62           H  
ATOM    777  N   GLU A  48      25.934  22.323  39.822  1.00 73.77           N  
ATOM    778  H   GLU A  48      24.987  22.550  40.090  1.00 73.77           H  
ATOM    779  CA  GLU A  48      26.888  23.433  39.684  1.00 73.77           C  
ATOM    780  HA  GLU A  48      27.358  23.390  38.701  1.00 73.77           H  
ATOM    781  C   GLU A  48      28.030  23.343  40.709  1.00 73.77           C  
ATOM    782  CB  GLU A  48      26.132  24.769  39.803  1.00 73.77           C  
ATOM    783  HB2 GLU A  48      26.852  25.579  39.921  1.00 73.77           H  
ATOM    784  HB3 GLU A  48      25.496  24.739  40.688  1.00 73.77           H  
ATOM    785  O   GLU A  48      29.173  23.648  40.385  1.00 73.77           O  
ATOM    786  CG  GLU A  48      25.276  25.059  38.552  1.00 73.77           C  
ATOM    787  HG2 GLU A  48      25.947  25.235  37.711  1.00 73.77           H  
ATOM    788  HG3 GLU A  48      24.683  24.177  38.311  1.00 73.77           H  
ATOM    789  CD  GLU A  48      24.321  26.260  38.695  1.00 73.77           C  
ATOM    790  OE1 GLU A  48      23.508  26.462  37.755  1.00 73.77           O  
ATOM    791  OE2 GLU A  48      24.352  26.942  39.742  1.00 73.77           O  
ATOM    792  N   GLN A  49      27.750  22.843  41.916  1.00 74.40           N  
ATOM    793  H   GLN A  49      26.779  22.688  42.148  1.00 74.40           H  
ATOM    794  CA  GLN A  49      28.752  22.621  42.967  1.00 74.40           C  
ATOM    795  HA  GLN A  49      29.496  23.415  42.907  1.00 74.40           H  
ATOM    796  C   GLN A  49      29.532  21.303  42.822  1.00 74.40           C  
ATOM    797  CB  GLN A  49      28.070  22.717  44.338  1.00 74.40           C  
ATOM    798  HB2 GLN A  49      28.780  22.435  45.116  1.00 74.40           H  
ATOM    799  HB3 GLN A  49      27.225  22.029  44.372  1.00 74.40           H  
ATOM    800  O   GLN A  49      30.414  21.024  43.631  1.00 74.40           O  
ATOM    801  CG  GLN A  49      27.595  24.148  44.628  1.00 74.40           C  
ATOM    802  HG2 GLN A  49      28.460  24.811  44.644  1.00 74.40           H  
ATOM    803  HG3 GLN A  49      26.927  24.492  43.839  1.00 74.40           H  
ATOM    804  CD  GLN A  49      26.864  24.277  45.958  1.00 74.40           C  
ATOM    805  NE2 GLN A  49      26.410  25.465  46.293  1.00 74.40           N  
ATOM    806 HE21 GLN A  49      25.903  25.516  47.164  1.00 74.40           H  
ATOM    807 HE22 GLN A  49      26.507  26.244  45.657  1.00 74.40           H  
ATOM    808  OE1 GLN A  49      26.681  23.343  46.722  1.00 74.40           O  
ATOM    809  N   ASN A  50      29.230  20.491  41.804  1.00 59.66           N  
ATOM    810  H   ASN A  50      28.534  20.805  41.142  1.00 59.66           H  
ATOM    811  CA  ASN A  50      29.878  19.205  41.540  1.00 59.66           C  
ATOM    812  HA  ASN A  50      29.281  18.747  40.751  1.00 59.66           H  
ATOM    813  C   ASN A  50      29.815  18.209  42.725  1.00 59.66           C  
ATOM    814  CB  ASN A  50      31.298  19.471  40.984  1.00 59.66           C  
ATOM    815  HB2 ASN A  50      32.036  19.299  41.768  1.00 59.66           H  
ATOM    816  HB3 ASN A  50      31.384  20.514  40.681  1.00 59.66           H  
ATOM    817  O   ASN A  50      30.693  17.364  42.902  1.00 59.66           O  
ATOM    818  CG  ASN A  50      31.658  18.643  39.765  1.00 59.66           C  
ATOM    819  ND2 ASN A  50      32.881  18.755  39.303  1.00 59.66           N  
ATOM    820 HD21 ASN A  50      33.548  19.353  39.770  1.00 59.66           H  
ATOM    821 HD22 ASN A  50      33.099  18.206  38.484  1.00 59.66           H  
ATOM    822  OD1 ASN A  50      30.861  17.929  39.178  1.00 59.66           O  
ATOM    823  N   ILE A  51      28.767  18.293  43.555  1.00 59.35           N  
ATOM    824  H   ILE A  51      28.050  18.971  43.340  1.00 59.35           H  
ATOM    825  CA  ILE A  51      28.578  17.424  44.726  1.00 59.35           C  
ATOM    826  HA  ILE A  51      29.552  17.060  45.054  1.00 59.35           H  
ATOM    827  C   ILE A  51      27.731  16.212  44.317  1.00 59.35           C  
ATOM    828  CB  ILE A  51      27.964  18.204  45.917  1.00 59.35           C  
ATOM    829  HB  ILE A  51      27.003  18.613  45.605  1.00 59.35           H  
ATOM    830  O   ILE A  51      26.515  16.333  44.189  1.00 59.35           O  
ATOM    831  CG1 ILE A  51      28.878  19.378  46.339  1.00 59.35           C  
ATOM    832 HG12 ILE A  51      29.846  18.994  46.660  1.00 59.35           H  
ATOM    833 HG13 ILE A  51      29.041  20.020  45.473  1.00 59.35           H  
ATOM    834  CG2 ILE A  51      27.729  17.259  47.115  1.00 59.35           C  
ATOM    835 HG21 ILE A  51      27.257  17.801  47.934  1.00 59.35           H  
ATOM    836 HG22 ILE A  51      28.678  16.846  47.457  1.00 59.35           H  
ATOM    837 HG23 ILE A  51      27.055  16.448  46.839  1.00 59.35           H  
ATOM    838  CD1 ILE A  51      28.303  20.277  47.441  1.00 59.35           C  
ATOM    839 HD11 ILE A  51      27.294  20.591  47.175  1.00 59.35           H  
ATOM    840 HD12 ILE A  51      28.287  19.752  48.397  1.00 59.35           H  
ATOM    841 HD13 ILE A  51      28.931  21.162  47.545  1.00 59.35           H  
ATOM    842  N   ASN A  52      28.383  15.052  44.128  1.00 52.86           N  
ATOM    843  H   ASN A  52      29.391  15.111  44.136  1.00 52.86           H  
ATOM    844  CA  ASN A  52      27.810  13.694  43.991  1.00 52.86           C  
ATOM    845  HA  ASN A  52      28.426  13.173  43.259  1.00 52.86           H  
ATOM    846  C   ASN A  52      26.397  13.621  43.375  1.00 52.86           C  
ATOM    847  CB  ASN A  52      27.939  12.933  45.332  1.00 52.86           C  
ATOM    848  HB2 ASN A  52      27.709  13.605  46.159  1.00 52.86           H  
ATOM    849  HB3 ASN A  52      27.229  12.106  45.363  1.00 52.86           H  
ATOM    850  O   ASN A  52      25.486  13.003  43.927  1.00 52.86           O  
ATOM    851  CG  ASN A  52      29.302  12.300  45.541  1.00 52.86           C  
ATOM    852  ND2 ASN A  52      29.608  11.884  46.747  1.00 52.86           N  
ATOM    853 HD21 ASN A  52      30.534  11.494  46.845  1.00 52.86           H  
ATOM    854 HD22 ASN A  52      28.980  12.039  47.523  1.00 52.86           H  
ATOM    855  OD1 ASN A  52      30.101  12.135  44.639  1.00 52.86           O  
ATOM    856  N   TYR A  53      26.216  14.259  42.221  1.00 56.96           N  
ATOM    857  H   TYR A  53      27.001  14.768  41.842  1.00 56.96           H  
ATOM    858  CA  TYR A  53      24.961  14.293  41.477  1.00 56.96           C  
ATOM    859  HA  TYR A  53      24.167  14.608  42.155  1.00 56.96           H  
ATOM    860  C   TYR A  53      24.624  12.898  40.909  1.00 56.96           C  
ATOM    861  CB  TYR A  53      25.131  15.352  40.383  1.00 56.96           C  
ATOM    862  HB2 TYR A  53      25.382  16.302  40.855  1.00 56.96           H  
ATOM    863  HB3 TYR A  53      25.978  15.074  39.754  1.00 56.96           H  
ATOM    864  O   TYR A  53      25.539  12.194  40.478  1.00 56.96           O  
ATOM    865  CG  TYR A  53      23.928  15.563  39.497  1.00 56.96           C  
ATOM    866  CD1 TYR A  53      23.809  14.838  38.299  1.00 56.96           C  
ATOM    867  HD1 TYR A  53      24.557  14.106  38.033  1.00 56.96           H  
ATOM    868  CD2 TYR A  53      22.952  16.510  39.852  1.00 56.96           C  
ATOM    869  HD2 TYR A  53      23.074  17.094  40.752  1.00 56.96           H  
ATOM    870  CE1 TYR A  53      22.709  15.051  37.452  1.00 56.96           C  
ATOM    871  HE1 TYR A  53      22.627  14.486  36.535  1.00 56.96           H  
ATOM    872  CE2 TYR A  53      21.876  16.755  38.984  1.00 56.96           C  
ATOM    873  HE2 TYR A  53      21.205  17.570  39.211  1.00 56.96           H  
ATOM    874  OH  TYR A  53      20.746  16.312  36.925  1.00 56.96           O  
ATOM    875  HH  TYR A  53      20.345  17.158  37.135  1.00 56.96           H  
ATOM    876  CZ  TYR A  53      21.753  16.024  37.786  1.00 56.96           C  
ATOM    877  N   PRO A  54      23.346  12.462  40.873  1.00 49.02           N  
ATOM    878  CA  PRO A  54      23.007  11.180  40.276  1.00 49.02           C  
ATOM    879  HA  PRO A  54      23.615  10.402  40.737  1.00 49.02           H  
ATOM    880  C   PRO A  54      23.240  11.272  38.768  1.00 49.02           C  
ATOM    881  CB  PRO A  54      21.536  10.915  40.584  1.00 49.02           C  
ATOM    882  HB2 PRO A  54      21.035  10.397  39.767  1.00 49.02           H  
ATOM    883  HB3 PRO A  54      21.456  10.318  41.492  1.00 49.02           H  
ATOM    884  O   PRO A  54      22.620  12.122  38.120  1.00 49.02           O  
ATOM    885  CG  PRO A  54      20.956  12.314  40.800  1.00 49.02           C  
ATOM    886  HG2 PRO A  54      20.550  12.680  39.857  1.00 49.02           H  
ATOM    887  HG3 PRO A  54      20.173  12.316  41.559  1.00 49.02           H  
ATOM    888  CD  PRO A  54      22.139  13.200  41.202  1.00 49.02           C  
ATOM    889  HD2 PRO A  54      22.088  14.130  40.637  1.00 49.02           H  
ATOM    890  HD3 PRO A  54      22.110  13.432  42.267  1.00 49.02           H  
ATOM    891  N   PRO A  55      24.090  10.412  38.195  1.00 50.06           N  
ATOM    892  CA  PRO A  55      24.337  10.427  36.764  1.00 50.06           C  
ATOM    893  HA  PRO A  55      24.722  11.401  36.463  1.00 50.06           H  
ATOM    894  C   PRO A  55      23.006  10.174  36.035  1.00 50.06           C  
ATOM    895  CB  PRO A  55      25.439   9.383  36.574  1.00 50.06           C  
ATOM    896  HB2 PRO A  55      26.407   9.857  36.736  1.00 50.06           H  
ATOM    897  HB3 PRO A  55      25.430   8.926  35.584  1.00 50.06           H  
ATOM    898  O   PRO A  55      22.186   9.356  36.461  1.00 50.06           O  
ATOM    899  CG  PRO A  55      25.197   8.382  37.696  1.00 50.06           C  
ATOM    900  HG2 PRO A  55      26.092   7.809  37.938  1.00 50.06           H  
ATOM    901  HG3 PRO A  55      24.364   7.732  37.430  1.00 50.06           H  
ATOM    902  CD  PRO A  55      24.770   9.295  38.835  1.00 50.06           C  
ATOM    903  HD2 PRO A  55      25.648   9.660  39.368  1.00 50.06           H  
ATOM    904  HD3 PRO A  55      24.112   8.747  39.509  1.00 50.06           H  
ATOM    905  N   THR A  56      22.721  10.956  34.990  1.00 52.75           N  
ATOM    906  H   THR A  56      23.442  11.563  34.629  1.00 52.75           H  
ATOM    907  CA  THR A  56      21.431  10.851  34.276  1.00 52.75           C  
ATOM    908  HA  THR A  56      20.625  10.795  35.007  1.00 52.75           H  
ATOM    909  C   THR A  56      21.350   9.576  33.450  1.00 52.75           C  
ATOM    910  CB  THR A  56      21.169  12.055  33.368  1.00 52.75           C  
ATOM    911  HB  THR A  56      20.283  11.840  32.770  1.00 52.75           H  
ATOM    912  O   THR A  56      20.274   9.016  33.253  1.00 52.75           O  
ATOM    913  CG2 THR A  56      20.870  13.316  34.175  1.00 52.75           C  
ATOM    914 HG21 THR A  56      21.765  13.612  34.721  1.00 52.75           H  
ATOM    915 HG22 THR A  56      20.053  13.125  34.871  1.00 52.75           H  
ATOM    916 HG23 THR A  56      20.587  14.116  33.491  1.00 52.75           H  
ATOM    917  OG1 THR A  56      22.237  12.323  32.486  1.00 52.75           O  
ATOM    918  HG1 THR A  56      23.099  12.331  32.909  1.00 52.75           H  
ATOM    919  N   SER A  57      22.511   9.072  33.051  1.00 52.58           N  
ATOM    920  H   SER A  57      23.345   9.588  33.292  1.00 52.58           H  
ATOM    921  CA  SER A  57      22.708   7.782  32.413  1.00 52.58           C  
ATOM    922  HA  SER A  57      21.776   7.217  32.421  1.00 52.58           H  
ATOM    923  C   SER A  57      23.757   6.985  33.183  1.00 52.58           C  
ATOM    924  CB  SER A  57      23.132   8.000  30.960  1.00 52.58           C  
ATOM    925  HB2 SER A  57      23.021   7.061  30.417  1.00 52.58           H  
ATOM    926  HB3 SER A  57      22.498   8.751  30.489  1.00 52.58           H  
ATOM    927  O   SER A  57      24.445   7.527  34.042  1.00 52.58           O  
ATOM    928  OG  SER A  57      24.487   8.394  30.896  1.00 52.58           O  
ATOM    929  HG  SER A  57      24.538   9.352  30.888  1.00 52.58           H  
ATOM    930  N   LEU A  58      23.920   5.705  32.862  1.00 48.12           N  
ATOM    931  H   LEU A  58      23.351   5.309  32.127  1.00 48.12           H  
ATOM    932  CA  LEU A  58      24.932   4.842  33.480  1.00 48.12           C  
ATOM    933  HA  LEU A  58      24.735   4.812  34.551  1.00 48.12           H  
ATOM    934  C   LEU A  58      26.384   5.351  33.314  1.00 48.12           C  
ATOM    935  CB  LEU A  58      24.773   3.428  32.885  1.00 48.12           C  
ATOM    936  HB2 LEU A  58      25.595   3.267  32.187  1.00 48.12           H  
ATOM    937  HB3 LEU A  58      23.860   3.360  32.293  1.00 48.12           H  
ATOM    938  O   LEU A  58      27.283   4.800  33.943  1.00 48.12           O  
ATOM    939  CG  LEU A  58      24.782   2.297  33.929  1.00 48.12           C  
ATOM    940  HG  LEU A  58      25.029   2.693  34.915  1.00 48.12           H  
ATOM    941  CD1 LEU A  58      23.412   1.615  33.996  1.00 48.12           C  
ATOM    942 HD11 LEU A  58      23.392   0.895  34.814  1.00 48.12           H  
ATOM    943 HD12 LEU A  58      22.641   2.368  34.159  1.00 48.12           H  
ATOM    944 HD13 LEU A  58      23.209   1.102  33.056  1.00 48.12           H  
ATOM    945  CD2 LEU A  58      25.832   1.247  33.572  1.00 48.12           C  
ATOM    946 HD21 LEU A  58      26.818   1.711  33.586  1.00 48.12           H  
ATOM    947 HD22 LEU A  58      25.809   0.423  34.285  1.00 48.12           H  
ATOM    948 HD23 LEU A  58      25.646   0.860  32.570  1.00 48.12           H  
ATOM    949  N   TYR A  59      26.609   6.374  32.480  1.00 51.36           N  
ATOM    950  H   TYR A  59      25.807   6.818  32.056  1.00 51.36           H  
ATOM    951  CA  TYR A  59      27.902   6.673  31.867  1.00 51.36           C  
ATOM    952  HA  TYR A  59      28.675   6.078  32.354  1.00 51.36           H  
ATOM    953  C   TYR A  59      28.359   8.141  31.976  1.00 51.36           C  
ATOM    954  CB  TYR A  59      27.825   6.228  30.406  1.00 51.36           C  
ATOM    955  HB2 TYR A  59      27.118   6.865  29.875  1.00 51.36           H  
ATOM    956  HB3 TYR A  59      28.806   6.389  29.959  1.00 51.36           H  
ATOM    957  O   TYR A  59      29.390   8.501  31.407  1.00 51.36           O  
ATOM    958  CG  TYR A  59      27.444   4.770  30.204  1.00 51.36           C  
ATOM    959  CD1 TYR A  59      28.416   3.766  30.380  1.00 51.36           C  
ATOM    960  HD1 TYR A  59      29.422   4.036  30.666  1.00 51.36           H  
ATOM    961  CD2 TYR A  59      26.145   4.424  29.779  1.00 51.36           C  
ATOM    962  HD2 TYR A  59      25.413   5.199  29.605  1.00 51.36           H  
ATOM    963  CE1 TYR A  59      28.109   2.424  30.085  1.00 51.36           C  
ATOM    964  HE1 TYR A  59      28.874   1.664  30.130  1.00 51.36           H  
ATOM    965  CE2 TYR A  59      25.823   3.074  29.526  1.00 51.36           C  
ATOM    966  HE2 TYR A  59      24.850   2.794  29.150  1.00 51.36           H  
ATOM    967  OH  TYR A  59      26.533   0.794  29.301  1.00 51.36           O  
ATOM    968  HH  TYR A  59      27.283   0.386  28.863  1.00 51.36           H  
ATOM    969  CZ  TYR A  59      26.814   2.075  29.653  1.00 51.36           C  
ATOM    970  N   ASP A  60      27.642   8.996  32.719  1.00 49.51           N  
ATOM    971  H   ASP A  60      26.830   8.650  33.210  1.00 49.51           H  
ATOM    972  CA  ASP A  60      28.111  10.367  32.984  1.00 49.51           C  
ATOM    973  HA  ASP A  60      28.324  10.856  32.034  1.00 49.51           H  
ATOM    974  C   ASP A  60      29.429  10.324  33.787  1.00 49.51           C  
ATOM    975  CB  ASP A  60      27.048  11.207  33.734  1.00 49.51           C  
ATOM    976  HB2 ASP A  60      27.561  11.989  34.296  1.00 49.51           H  
ATOM    977  HB3 ASP A  60      26.537  10.570  34.456  1.00 49.51           H  
ATOM    978  O   ASP A  60      29.426  10.030  34.983  1.00 49.51           O  
ATOM    979  CG  ASP A  60      26.008  11.912  32.858  1.00 49.51           C  
ATOM    980  OD1 ASP A  60      26.327  12.209  31.688  1.00 49.51           O  
ATOM    981  OD2 ASP A  60      24.878  12.153  33.364  1.00 49.51           O  
ATOM    982  N   GLY A  61      30.554  10.617  33.120  1.00 49.95           N  
ATOM    983  H   GLY A  61      30.467  10.757  32.123  1.00 49.95           H  
ATOM    984  CA  GLY A  61      31.862  10.848  33.747  1.00 49.95           C  
ATOM    985  HA2 GLY A  61      32.151  11.882  33.559  1.00 49.95           H  
ATOM    986  HA3 GLY A  61      31.773  10.729  34.827  1.00 49.95           H  
ATOM    987  C   GLY A  61      33.029   9.960  33.297  1.00 49.95           C  
ATOM    988  O   GLY A  61      34.134  10.185  33.781  1.00 49.95           O  
ATOM    989  N   ASN A  62      32.847   8.985  32.391  1.00 50.98           N  
ATOM    990  H   ASN A  62      31.915   8.797  32.050  1.00 50.98           H  
ATOM    991  CA  ASN A  62      33.964   8.119  31.966  1.00 50.98           C  
ATOM    992  HA  ASN A  62      34.856   8.744  31.984  1.00 50.98           H  
ATOM    993  C   ASN A  62      33.881   7.634  30.500  1.00 50.98           C  
ATOM    994  CB  ASN A  62      34.152   6.990  33.011  1.00 50.98           C  
ATOM    995  HB2 ASN A  62      33.754   6.046  32.638  1.00 50.98           H  
ATOM    996  HB3 ASN A  62      33.596   7.230  33.917  1.00 50.98           H  
ATOM    997  O   ASN A  62      33.971   6.439  30.211  1.00 50.98           O  
ATOM    998  CG  ASN A  62      35.597   6.795  33.449  1.00 50.98           C  
ATOM    999  ND2 ASN A  62      35.867   5.745  34.187  1.00 50.98           N  
ATOM   1000 HD21 ASN A  62      36.841   5.630  34.428  1.00 50.98           H  
ATOM   1001 HD22 ASN A  62      35.161   5.036  34.324  1.00 50.98           H  
ATOM   1002  OD1 ASN A  62      36.498   7.568  33.179  1.00 50.98           O  
ATOM   1003  N   MET A  63      33.740   8.581  29.563  1.00 53.35           N  
ATOM   1004  H   MET A  63      33.643   9.537  29.874  1.00 53.35           H  
ATOM   1005  CA  MET A  63      33.662   8.321  28.110  1.00 53.35           C  
ATOM   1006  HA  MET A  63      32.760   7.748  27.895  1.00 53.35           H  
ATOM   1007  C   MET A  63      34.845   7.503  27.566  1.00 53.35           C  
ATOM   1008  CB  MET A  63      33.585   9.662  27.357  1.00 53.35           C  
ATOM   1009  HB2 MET A  63      33.860   9.510  26.313  1.00 53.35           H  
ATOM   1010  HB3 MET A  63      34.304  10.357  27.790  1.00 53.35           H  
ATOM   1011  O   MET A  63      34.668   6.728  26.637  1.00 53.35           O  
ATOM   1012  CG  MET A  63      32.185  10.288  27.403  1.00 53.35           C  
ATOM   1013  HG2 MET A  63      31.711  10.039  28.353  1.00 53.35           H  
ATOM   1014  HG3 MET A  63      32.285  11.372  27.359  1.00 53.35           H  
ATOM   1015  SD  MET A  63      31.084   9.774  26.055  1.00 53.35           S  
ATOM   1016  CE  MET A  63      31.683  10.841  24.719  1.00 53.35           C  
ATOM   1017  HE1 MET A  63      31.597  11.885  25.018  1.00 53.35           H  
ATOM   1018  HE2 MET A  63      31.074  10.668  23.831  1.00 53.35           H  
ATOM   1019  HE3 MET A  63      32.723  10.604  24.497  1.00 53.35           H  
ATOM   1020  N   SER A  64      36.037   7.612  28.162  1.00 54.90           N  
ATOM   1021  H   SER A  64      36.130   8.199  28.979  1.00 54.90           H  
ATOM   1022  CA  SER A  64      37.240   6.887  27.718  1.00 54.90           C  
ATOM   1023  HA  SER A  64      37.359   7.029  26.644  1.00 54.90           H  
ATOM   1024  C   SER A  64      37.197   5.376  27.962  1.00 54.90           C  
ATOM   1025  CB  SER A  64      38.473   7.459  28.421  1.00 54.90           C  
ATOM   1026  HB2 SER A  64      38.607   8.499  28.124  1.00 54.90           H  
ATOM   1027  HB3 SER A  64      39.356   6.892  28.128  1.00 54.90           H  
ATOM   1028  O   SER A  64      38.030   4.652  27.427  1.00 54.90           O  
ATOM   1029  OG  SER A  64      38.298   7.387  29.825  1.00 54.90           O  
ATOM   1030  HG  SER A  64      39.122   7.619  30.259  1.00 54.90           H  
ATOM   1031  N   THR A  65      36.251   4.895  28.772  1.00 54.38           N  
ATOM   1032  H   THR A  65      35.597   5.555  29.169  1.00 54.38           H  
ATOM   1033  CA  THR A  65      36.074   3.460  29.054  1.00 54.38           C  
ATOM   1034  HA  THR A  65      36.978   2.930  28.754  1.00 54.38           H  
ATOM   1035  C   THR A  65      34.954   2.816  28.242  1.00 54.38           C  
ATOM   1036  CB  THR A  65      35.886   3.197  30.555  1.00 54.38           C  
ATOM   1037  HB  THR A  65      35.754   2.126  30.710  1.00 54.38           H  
ATOM   1038  O   THR A  65      34.737   1.613  28.360  1.00 54.38           O  
ATOM   1039  CG2 THR A  65      37.111   3.632  31.359  1.00 54.38           C  
ATOM   1040 HG21 THR A  65      37.241   4.712  31.298  1.00 54.38           H  
ATOM   1041 HG22 THR A  65      38.001   3.141  30.965  1.00 54.38           H  
ATOM   1042 HG23 THR A  65      36.978   3.346  32.403  1.00 54.38           H  
ATOM   1043  OG1 THR A  65      34.769   3.868  31.109  1.00 54.38           O  
ATOM   1044  HG1 THR A  65      34.608   4.682  30.627  1.00 54.38           H  
ATOM   1045  N   MET A  66      34.247   3.610  27.434  1.00 55.94           N  
ATOM   1046  H   MET A  66      34.554   4.563  27.301  1.00 55.94           H  
ATOM   1047  CA  MET A  66      33.134   3.158  26.606  1.00 55.94           C  
ATOM   1048  HA  MET A  66      32.633   2.319  27.089  1.00 55.94           H  
ATOM   1049  C   MET A  66      33.648   2.681  25.254  1.00 55.94           C  
ATOM   1050  CB  MET A  66      32.117   4.293  26.443  1.00 55.94           C  
ATOM   1051  HB2 MET A  66      32.626   5.181  26.068  1.00 55.94           H  
ATOM   1052  HB3 MET A  66      31.349   4.003  25.726  1.00 55.94           H  
ATOM   1053  O   MET A  66      34.530   3.310  24.662  1.00 55.94           O  
ATOM   1054  CG  MET A  66      31.451   4.637  27.776  1.00 55.94           C  
ATOM   1055  HG2 MET A  66      30.923   3.759  28.149  1.00 55.94           H  
ATOM   1056  HG3 MET A  66      32.231   4.889  28.495  1.00 55.94           H  
ATOM   1057  SD  MET A  66      30.310   6.041  27.715  1.00 55.94           S  
ATOM   1058  CE  MET A  66      28.780   5.205  27.240  1.00 55.94           C  
ATOM   1059  HE1 MET A  66      27.923   5.834  27.483  1.00 55.94           H  
ATOM   1060  HE2 MET A  66      28.803   5.057  26.160  1.00 55.94           H  
ATOM   1061  HE3 MET A  66      28.692   4.242  27.743  1.00 55.94           H  
ATOM   1062  N   THR A  67      33.062   1.591  24.767  1.00 69.79           N  
ATOM   1063  H   THR A  67      32.313   1.176  25.303  1.00 69.79           H  
ATOM   1064  CA  THR A  67      33.244   1.153  23.378  1.00 69.79           C  
ATOM   1065  HA  THR A  67      34.308   1.022  23.185  1.00 69.79           H  
ATOM   1066  C   THR A  67      32.729   2.229  22.415  1.00 69.79           C  
ATOM   1067  CB  THR A  67      32.534  -0.186  23.130  1.00 69.79           C  
ATOM   1068  HB  THR A  67      32.638  -0.450  22.078  1.00 69.79           H  
ATOM   1069  O   THR A  67      31.882   3.045  22.789  1.00 69.79           O  
ATOM   1070  CG2 THR A  67      33.117  -1.318  23.978  1.00 69.79           C  
ATOM   1071 HG21 THR A  67      32.968  -1.117  25.039  1.00 69.79           H  
ATOM   1072 HG22 THR A  67      34.183  -1.418  23.772  1.00 69.79           H  
ATOM   1073 HG23 THR A  67      32.616  -2.251  23.719  1.00 69.79           H  
ATOM   1074  OG1 THR A  67      31.166  -0.088  23.441  1.00 69.79           O  
ATOM   1075  HG1 THR A  67      31.062  -0.007  24.392  1.00 69.79           H  
ATOM   1076  N   ASP A  68      33.230   2.259  21.178  1.00 72.86           N  
ATOM   1077  H   ASP A  68      33.994   1.647  20.929  1.00 72.86           H  
ATOM   1078  CA  ASP A  68      32.840   3.284  20.195  1.00 72.86           C  
ATOM   1079  HA  ASP A  68      33.141   4.263  20.567  1.00 72.86           H  
ATOM   1080  C   ASP A  68      31.315   3.329  19.974  1.00 72.86           C  
ATOM   1081  CB  ASP A  68      33.569   3.025  18.864  1.00 72.86           C  
ATOM   1082  HB2 ASP A  68      33.356   2.009  18.533  1.00 72.86           H  
ATOM   1083  HB3 ASP A  68      33.176   3.712  18.115  1.00 72.86           H  
ATOM   1084  O   ASP A  68      30.731   4.404  19.822  1.00 72.86           O  
ATOM   1085  CG  ASP A  68      35.087   3.233  18.946  1.00 72.86           C  
ATOM   1086  OD1 ASP A  68      35.530   4.029  19.805  1.00 72.86           O  
ATOM   1087  OD2 ASP A  68      35.797   2.581  18.152  1.00 72.86           O  
ATOM   1088  N   GLU A  69      30.657   2.170  20.057  1.00 66.12           N  
ATOM   1089  H   GLU A  69      31.202   1.332  20.197  1.00 66.12           H  
ATOM   1090  CA  GLU A  69      29.202   2.018  19.969  1.00 66.12           C  
ATOM   1091  HA  GLU A  69      28.858   2.510  19.059  1.00 66.12           H  
ATOM   1092  C   GLU A  69      28.473   2.683  21.150  1.00 66.12           C  
ATOM   1093  CB  GLU A  69      28.878   0.512  19.882  1.00 66.12           C  
ATOM   1094  HB2 GLU A  69      28.427   0.173  20.814  1.00 66.12           H  
ATOM   1095  HB3 GLU A  69      29.801  -0.049  19.734  1.00 66.12           H  
ATOM   1096  O   GLU A  69      27.530   3.453  20.963  1.00 66.12           O  
ATOM   1097  CG  GLU A  69      27.937   0.198  18.712  1.00 66.12           C  
ATOM   1098  HG2 GLU A  69      26.985   0.699  18.885  1.00 66.12           H  
ATOM   1099  HG3 GLU A  69      28.373   0.608  17.801  1.00 66.12           H  
ATOM   1100  CD  GLU A  69      27.700  -1.310  18.509  1.00 66.12           C  
ATOM   1101  OE1 GLU A  69      26.988  -1.643  17.536  1.00 66.12           O  
ATOM   1102  OE2 GLU A  69      28.228  -2.120  19.307  1.00 66.12           O  
ATOM   1103  N   GLU A  70      28.955   2.473  22.377  1.00 60.03           N  
ATOM   1104  H   GLU A  70      29.759   1.870  22.477  1.00 60.03           H  
ATOM   1105  CA  GLU A  70      28.391   3.093  23.579  1.00 60.03           C  
ATOM   1106  HA  GLU A  70      27.314   2.926  23.596  1.00 60.03           H  
ATOM   1107  C   GLU A  70      28.620   4.616  23.596  1.00 60.03           C  
ATOM   1108  CB  GLU A  70      29.014   2.439  24.821  1.00 60.03           C  
ATOM   1109  HB2 GLU A  70      28.752   3.029  25.700  1.00 60.03           H  
ATOM   1110  HB3 GLU A  70      30.098   2.455  24.707  1.00 60.03           H  
ATOM   1111  O   GLU A  70      27.739   5.376  24.012  1.00 60.03           O  
ATOM   1112  CG  GLU A  70      28.547   1.008  25.116  1.00 60.03           C  
ATOM   1113  HG2 GLU A  70      27.481   1.029  25.341  1.00 60.03           H  
ATOM   1114  HG3 GLU A  70      28.695   0.378  24.239  1.00 60.03           H  
ATOM   1115  CD  GLU A  70      29.328   0.431  26.309  1.00 60.03           C  
ATOM   1116  OE1 GLU A  70      28.683  -0.049  27.277  1.00 60.03           O  
ATOM   1117  OE2 GLU A  70      30.584   0.517  26.271  1.00 60.03           O  
ATOM   1118  N   GLN A  71      29.773   5.092  23.108  1.00 69.50           N  
ATOM   1119  H   GLN A  71      30.456   4.427  22.773  1.00 69.50           H  
ATOM   1120  CA  GLN A  71      30.027   6.529  22.958  1.00 69.50           C  
ATOM   1121  HA  GLN A  71      29.847   7.021  23.914  1.00 69.50           H  
ATOM   1122  C   GLN A  71      29.094   7.165  21.923  1.00 69.50           C  
ATOM   1123  CB  GLN A  71      31.470   6.800  22.523  1.00 69.50           C  
ATOM   1124  HB2 GLN A  71      31.694   6.235  21.618  1.00 69.50           H  
ATOM   1125  HB3 GLN A  71      31.546   7.862  22.287  1.00 69.50           H  
ATOM   1126  O   GLN A  71      28.619   8.288  22.131  1.00 69.50           O  
ATOM   1127  CG  GLN A  71      32.515   6.471  23.591  1.00 69.50           C  
ATOM   1128  HG2 GLN A  71      32.520   5.394  23.759  1.00 69.50           H  
ATOM   1129  HG3 GLN A  71      32.265   6.975  24.525  1.00 69.50           H  
ATOM   1130  CD  GLN A  71      33.911   6.908  23.163  1.00 69.50           C  
ATOM   1131  NE2 GLN A  71      34.944   6.263  23.648  1.00 69.50           N  
ATOM   1132 HE21 GLN A  71      35.826   6.425  23.185  1.00 69.50           H  
ATOM   1133 HE22 GLN A  71      34.796   5.406  24.162  1.00 69.50           H  
ATOM   1134  OE1 GLN A  71      34.089   7.860  22.406  1.00 69.50           O  
ATOM   1135  N   ALA A  72      28.831   6.474  20.811  1.00 70.02           N  
ATOM   1136  H   ALA A  72      29.274   5.577  20.673  1.00 70.02           H  
ATOM   1137  CA  ALA A  72      27.901   6.940  19.791  1.00 70.02           C  
ATOM   1138  HA  ALA A  72      28.214   7.931  19.462  1.00 70.02           H  
ATOM   1139  C   ALA A  72      26.478   7.066  20.358  1.00 70.02           C  
ATOM   1140  CB  ALA A  72      27.969   5.995  18.586  1.00 70.02           C  
ATOM   1141  HB1 ALA A  72      27.311   6.355  17.795  1.00 70.02           H  
ATOM   1142  HB2 ALA A  72      27.656   4.992  18.873  1.00 70.02           H  
ATOM   1143  HB3 ALA A  72      28.990   5.947  18.207  1.00 70.02           H  
ATOM   1144  O   ALA A  72      25.823   8.093  20.144  1.00 70.02           O  
ATOM   1145  N   ASP A  73      26.040   6.087  21.153  1.00 70.80           N  
ATOM   1146  H   ASP A  73      26.599   5.250  21.238  1.00 70.80           H  
ATOM   1147  CA  ASP A  73      24.710   6.086  21.763  1.00 70.80           C  
ATOM   1148  HA  ASP A  73      24.000   6.323  20.971  1.00 70.80           H  
ATOM   1149  C   ASP A  73      24.556   7.171  22.850  1.00 70.80           C  
ATOM   1150  CB  ASP A  73      24.385   4.674  22.281  1.00 70.80           C  
ATOM   1151  HB2 ASP A  73      24.887   4.506  23.234  1.00 70.80           H  
ATOM   1152  HB3 ASP A  73      24.747   3.934  21.567  1.00 70.80           H  
ATOM   1153  O   ASP A  73      23.553   7.891  22.891  1.00 70.80           O  
ATOM   1154  CG  ASP A  73      22.873   4.485  22.426  1.00 70.80           C  
ATOM   1155  OD1 ASP A  73      22.159   4.897  21.484  1.00 70.80           O  
ATOM   1156  OD2 ASP A  73      22.429   4.048  23.519  1.00 70.80           O  
ATOM   1157  N   TYR A  74      25.591   7.409  23.668  1.00 69.73           N  
ATOM   1158  H   TYR A  74      26.381   6.781  23.630  1.00 69.73           H  
ATOM   1159  CA  TYR A  74      25.607   8.530  24.618  1.00 69.73           C  
ATOM   1160  HA  TYR A  74      24.737   8.440  25.268  1.00 69.73           H  
ATOM   1161  C   TYR A  74      25.497   9.888  23.902  1.00 69.73           C  
ATOM   1162  CB  TYR A  74      26.863   8.463  25.500  1.00 69.73           C  
ATOM   1163  HB2 TYR A  74      26.872   7.508  26.024  1.00 69.73           H  
ATOM   1164  HB3 TYR A  74      27.750   8.492  24.866  1.00 69.73           H  
ATOM   1165  O   TYR A  74      24.639  10.708  24.247  1.00 69.73           O  
ATOM   1166  CG  TYR A  74      26.948   9.586  26.523  1.00 69.73           C  
ATOM   1167  CD1 TYR A  74      27.627  10.778  26.202  1.00 69.73           C  
ATOM   1168  HD1 TYR A  74      28.099  10.887  25.237  1.00 69.73           H  
ATOM   1169  CD2 TYR A  74      26.337   9.450  27.786  1.00 69.73           C  
ATOM   1170  HD2 TYR A  74      25.829   8.531  28.041  1.00 69.73           H  
ATOM   1171  CE1 TYR A  74      27.693  11.831  27.134  1.00 69.73           C  
ATOM   1172  HE1 TYR A  74      28.199  12.752  26.886  1.00 69.73           H  
ATOM   1173  CE2 TYR A  74      26.417  10.498  28.728  1.00 69.73           C  
ATOM   1174  HE2 TYR A  74      25.982  10.398  29.712  1.00 69.73           H  
ATOM   1175  OH  TYR A  74      27.192  12.708  29.301  1.00 69.73           O  
ATOM   1176  HH  TYR A  74      26.812  12.497  30.157  1.00 69.73           H  
ATOM   1177  CZ  TYR A  74      27.095  11.692  28.403  1.00 69.73           C  
ATOM   1178  N   ARG A  75      26.291  10.110  22.842  1.00 75.18           N  
ATOM   1179  H   ARG A  75      26.948   9.386  22.588  1.00 75.18           H  
ATOM   1180  CA  ARG A  75      26.215  11.341  22.030  1.00 75.18           C  
ATOM   1181  HA  ARG A  75      26.326  12.205  22.686  1.00 75.18           H  
ATOM   1182  C   ARG A  75      24.857  11.498  21.344  1.00 75.18           C  
ATOM   1183  CB  ARG A  75      27.329  11.360  20.972  1.00 75.18           C  
ATOM   1184  HB2 ARG A  75      27.290  10.432  20.402  1.00 75.18           H  
ATOM   1185  HB3 ARG A  75      27.143  12.189  20.289  1.00 75.18           H  
ATOM   1186  O   ARG A  75      24.424  12.624  21.096  1.00 75.18           O  
ATOM   1187  CG  ARG A  75      28.737  11.539  21.558  1.00 75.18           C  
ATOM   1188  HG2 ARG A  75      28.959  10.720  22.241  1.00 75.18           H  
ATOM   1189  HG3 ARG A  75      28.793  12.473  22.117  1.00 75.18           H  
ATOM   1190  CD  ARG A  75      29.764  11.565  20.415  1.00 75.18           C  
ATOM   1191  HD2 ARG A  75      29.441  10.875  19.635  1.00 75.18           H  
ATOM   1192  HD3 ARG A  75      29.794  12.572  19.999  1.00 75.18           H  
ATOM   1193  NE  ARG A  75      31.105  11.141  20.857  1.00 75.18           N  
ATOM   1194  HE  ARG A  75      31.140  10.503  21.639  1.00 75.18           H  
ATOM   1195  NH1 ARG A  75      32.325  12.086  19.150  1.00 75.18           N  
ATOM   1196 HH11 ARG A  75      31.484  12.509  18.784  1.00 75.18           H  
ATOM   1197 HH12 ARG A  75      33.195  12.157  18.643  1.00 75.18           H  
ATOM   1198  NH2 ARG A  75      33.338  10.742  20.619  1.00 75.18           N  
ATOM   1199 HH21 ARG A  75      34.188  10.816  20.079  1.00 75.18           H  
ATOM   1200 HH22 ARG A  75      33.309  10.011  21.316  1.00 75.18           H  
ATOM   1201  CZ  ARG A  75      32.246  11.331  20.214  1.00 75.18           C  
ATOM   1202  N   ARG A  76      24.176  10.399  21.006  1.00 71.61           N  
ATOM   1203  H   ARG A  76      24.611   9.503  21.174  1.00 71.61           H  
ATOM   1204  CA  ARG A  76      22.830  10.425  20.417  1.00 71.61           C  
ATOM   1205  HA  ARG A  76      22.805  11.163  19.615  1.00 71.61           H  
ATOM   1206  C   ARG A  76      21.775  10.862  21.433  1.00 71.61           C  
ATOM   1207  CB  ARG A  76      22.530   9.051  19.812  1.00 71.61           C  
ATOM   1208  HB2 ARG A  76      22.512   8.293  20.595  1.00 71.61           H  
ATOM   1209  HB3 ARG A  76      23.322   8.797  19.108  1.00 71.61           H  
ATOM   1210  O   ARG A  76      20.969  11.738  21.120  1.00 71.61           O  
ATOM   1211  CG  ARG A  76      21.187   9.033  19.074  1.00 71.61           C  
ATOM   1212  HG2 ARG A  76      21.156   9.830  18.331  1.00 71.61           H  
ATOM   1213  HG3 ARG A  76      20.373   9.166  19.787  1.00 71.61           H  
ATOM   1214  CD  ARG A  76      21.035   7.683  18.383  1.00 71.61           C  
ATOM   1215  HD2 ARG A  76      21.784   7.595  17.596  1.00 71.61           H  
ATOM   1216  HD3 ARG A  76      21.242   6.906  19.119  1.00 71.61           H  
ATOM   1217  NE  ARG A  76      19.691   7.525  17.794  1.00 71.61           N  
ATOM   1218  HE  ARG A  76      19.360   8.244  17.166  1.00 71.61           H  
ATOM   1219  NH1 ARG A  76      19.285   5.486  18.721  1.00 71.61           N  
ATOM   1220 HH11 ARG A  76      18.712   4.695  18.976  1.00 71.61           H  
ATOM   1221 HH12 ARG A  76      20.118   5.531  19.289  1.00 71.61           H  
ATOM   1222  NH2 ARG A  76      17.795   6.368  17.294  1.00 71.61           N  
ATOM   1223 HH21 ARG A  76      17.314   5.481  17.329  1.00 71.61           H  
ATOM   1224 HH22 ARG A  76      17.503   7.066  16.624  1.00 71.61           H  
ATOM   1225  CZ  ARG A  76      18.920   6.462  17.946  1.00 71.61           C  
ATOM   1226  N   ARG A  77      21.815  10.340  22.662  1.00 71.11           N  
ATOM   1227  H   ARG A  77      22.484   9.604  22.838  1.00 71.11           H  
ATOM   1228  CA  ARG A  77      20.907  10.771  23.743  1.00 71.11           C  
ATOM   1229  HA  ARG A  77      19.877  10.699  23.393  1.00 71.11           H  
ATOM   1230  C   ARG A  77      21.123  12.230  24.129  1.00 71.11           C  
ATOM   1231  CB  ARG A  77      21.070   9.875  24.973  1.00 71.11           C  
ATOM   1232  HB2 ARG A  77      20.477  10.285  25.790  1.00 71.11           H  
ATOM   1233  HB3 ARG A  77      22.117   9.861  25.275  1.00 71.11           H  
ATOM   1234  O   ARG A  77      20.152  12.957  24.330  1.00 71.11           O  
ATOM   1235  CG  ARG A  77      20.596   8.445  24.694  1.00 71.11           C  
ATOM   1236  HG2 ARG A  77      21.205   8.010  23.902  1.00 71.11           H  
ATOM   1237  HG3 ARG A  77      19.555   8.446  24.370  1.00 71.11           H  
ATOM   1238  CD  ARG A  77      20.734   7.601  25.960  1.00 71.11           C  
ATOM   1239  HD2 ARG A  77      19.868   7.774  26.598  1.00 71.11           H  
ATOM   1240  HD3 ARG A  77      21.639   7.901  26.488  1.00 71.11           H  
ATOM   1241  NE  ARG A  77      20.852   6.177  25.621  1.00 71.11           N  
ATOM   1242  HE  ARG A  77      20.971   5.930  24.649  1.00 71.11           H  
ATOM   1243  NH1 ARG A  77      20.845   5.328  27.749  1.00 71.11           N  
ATOM   1244 HH11 ARG A  77      20.571   6.242  28.081  1.00 71.11           H  
ATOM   1245 HH12 ARG A  77      20.885   4.509  28.338  1.00 71.11           H  
ATOM   1246  NH2 ARG A  77      21.234   3.990  25.990  1.00 71.11           N  
ATOM   1247 HH21 ARG A  77      21.496   3.920  25.017  1.00 71.11           H  
ATOM   1248 HH22 ARG A  77      21.369   3.167  26.560  1.00 71.11           H  
ATOM   1249  CZ  ARG A  77      20.972   5.171  26.457  1.00 71.11           C  
ATOM   1250  N   GLU A  78      22.376  12.679  24.174  1.00 72.90           N  
ATOM   1251  H   GLU A  78      23.133  12.018  24.078  1.00 72.90           H  
ATOM   1252  CA  GLU A  78      22.692  14.085  24.443  1.00 72.90           C  
ATOM   1253  HA  GLU A  78      22.230  14.362  25.390  1.00 72.90           H  
ATOM   1254  C   GLU A  78      22.117  15.010  23.352  1.00 72.90           C  
ATOM   1255  CB  GLU A  78      24.215  14.261  24.571  1.00 72.90           C  
ATOM   1256  HB2 GLU A  78      24.634  14.406  23.575  1.00 72.90           H  
ATOM   1257  HB3 GLU A  78      24.660  13.367  25.007  1.00 72.90           H  
ATOM   1258  O   GLU A  78      21.561  16.068  23.658  1.00 72.90           O  
ATOM   1259  CG  GLU A  78      24.555  15.454  25.480  1.00 72.90           C  
ATOM   1260  HG2 GLU A  78      24.463  15.146  26.522  1.00 72.90           H  
ATOM   1261  HG3 GLU A  78      23.824  16.244  25.306  1.00 72.90           H  
ATOM   1262  CD  GLU A  78      25.952  16.041  25.227  1.00 72.90           C  
ATOM   1263  OE1 GLU A  78      26.103  17.264  25.480  1.00 72.90           O  
ATOM   1264  OE2 GLU A  78      26.817  15.346  24.656  1.00 72.90           O  
ATOM   1265  N   ARG A  79      22.174  14.583  22.080  1.00 73.09           N  
ATOM   1266  H   ARG A  79      22.662  13.718  21.896  1.00 73.09           H  
ATOM   1267  CA  ARG A  79      21.566  15.299  20.946  1.00 73.09           C  
ATOM   1268  HA  ARG A  79      21.882  16.341  20.978  1.00 73.09           H  
ATOM   1269  C   ARG A  79      20.041  15.354  21.035  1.00 73.09           C  
ATOM   1270  CB  ARG A  79      22.027  14.686  19.611  1.00 73.09           C  
ATOM   1271  HB2 ARG A  79      21.329  14.986  18.830  1.00 73.09           H  
ATOM   1272  HB3 ARG A  79      22.028  13.597  19.668  1.00 73.09           H  
ATOM   1273  O   ARG A  79      19.477  16.436  20.893  1.00 73.09           O  
ATOM   1274  CG  ARG A  79      23.423  15.191  19.218  1.00 73.09           C  
ATOM   1275  HG2 ARG A  79      23.380  16.279  19.173  1.00 73.09           H  
ATOM   1276  HG3 ARG A  79      24.163  14.920  19.970  1.00 73.09           H  
ATOM   1277  CD  ARG A  79      23.858  14.693  17.832  1.00 73.09           C  
ATOM   1278  HD2 ARG A  79      24.470  15.473  17.379  1.00 73.09           H  
ATOM   1279  HD3 ARG A  79      22.981  14.558  17.199  1.00 73.09           H  
ATOM   1280  NE  ARG A  79      24.655  13.450  17.882  1.00 73.09           N  
ATOM   1281  HE  ARG A  79      24.802  13.039  18.793  1.00 73.09           H  
ATOM   1282  NH1 ARG A  79      25.049  13.345  15.615  1.00 73.09           N  
ATOM   1283 HH11 ARG A  79      24.473  14.161  15.463  1.00 73.09           H  
ATOM   1284 HH12 ARG A  79      25.507  12.933  14.815  1.00 73.09           H  
ATOM   1285  NH2 ARG A  79      25.995  11.840  16.959  1.00 73.09           N  
ATOM   1286 HH21 ARG A  79      26.390  11.414  16.133  1.00 73.09           H  
ATOM   1287 HH22 ARG A  79      26.084  11.379  17.853  1.00 73.09           H  
ATOM   1288  CZ  ARG A  79      25.227  12.887  16.826  1.00 73.09           C  
ATOM   1289  N   LEU A  80      19.378  14.236  21.338  1.00 69.87           N  
ATOM   1290  H   LEU A  80      19.905  13.378  21.420  1.00 69.87           H  
ATOM   1291  CA  LEU A  80      17.920  14.200  21.524  1.00 69.87           C  
ATOM   1292  HA  LEU A  80      17.441  14.576  20.620  1.00 69.87           H  
ATOM   1293  C   LEU A  80      17.466  15.121  22.663  1.00 69.87           C  
ATOM   1294  CB  LEU A  80      17.464  12.753  21.784  1.00 69.87           C  
ATOM   1295  HB2 LEU A  80      16.465  12.770  22.219  1.00 69.87           H  
ATOM   1296  HB3 LEU A  80      18.132  12.302  22.517  1.00 69.87           H  
ATOM   1297  O   LEU A  80      16.504  15.871  22.504  1.00 69.87           O  
ATOM   1298  CG  LEU A  80      17.422  11.871  20.523  1.00 69.87           C  
ATOM   1299  HG  LEU A  80      18.369  11.944  19.990  1.00 69.87           H  
ATOM   1300  CD1 LEU A  80      17.204  10.414  20.927  1.00 69.87           C  
ATOM   1301 HD11 LEU A  80      17.178   9.781  20.040  1.00 69.87           H  
ATOM   1302 HD12 LEU A  80      16.264  10.305  21.468  1.00 69.87           H  
ATOM   1303 HD13 LEU A  80      18.024  10.078  21.562  1.00 69.87           H  
ATOM   1304  CD2 LEU A  80      16.284  12.280  19.582  1.00 69.87           C  
ATOM   1305 HD21 LEU A  80      16.452  13.284  19.192  1.00 69.87           H  
ATOM   1306 HD22 LEU A  80      15.331  12.248  20.109  1.00 69.87           H  
ATOM   1307 HD23 LEU A  80      16.245  11.591  18.737  1.00 69.87           H  
ATOM   1308  N   HIS A  81      18.196  15.134  23.779  1.00 71.41           N  
ATOM   1309  H   HIS A  81      18.957  14.476  23.869  1.00 71.41           H  
ATOM   1310  CA  HIS A  81      17.891  16.016  24.902  1.00 71.41           C  
ATOM   1311  HA  HIS A  81      16.848  15.867  25.181  1.00 71.41           H  
ATOM   1312  C   HIS A  81      18.057  17.502  24.535  1.00 71.41           C  
ATOM   1313  CB  HIS A  81      18.768  15.616  26.091  1.00 71.41           C  
ATOM   1314  HB2 HIS A  81      18.670  14.544  26.259  1.00 71.41           H  
ATOM   1315  HB3 HIS A  81      19.813  15.823  25.859  1.00 71.41           H  
ATOM   1316  O   HIS A  81      17.200  18.317  24.877  1.00 71.41           O  
ATOM   1317  CG  HIS A  81      18.395  16.329  27.363  1.00 71.41           C  
ATOM   1318  CD2 HIS A  81      17.584  15.851  28.358  1.00 71.41           C  
ATOM   1319  HD2 HIS A  81      17.086  14.893  28.361  1.00 71.41           H  
ATOM   1320  ND1 HIS A  81      18.815  17.581  27.748  1.00 71.41           N  
ATOM   1321  HD1 HIS A  81      19.360  18.225  27.193  1.00 71.41           H  
ATOM   1322  CE1 HIS A  81      18.287  17.835  28.955  1.00 71.41           C  
ATOM   1323  HE1 HIS A  81      18.453  18.738  29.525  1.00 71.41           H  
ATOM   1324  NE2 HIS A  81      17.536  16.809  29.378  1.00 71.41           N  
ATOM   1325  N   LYS A  82      19.115  17.869  23.796  1.00 74.44           N  
ATOM   1326  H   LYS A  82      19.797  17.165  23.550  1.00 74.44           H  
ATOM   1327  CA  LYS A  82      19.295  19.243  23.286  1.00 74.44           C  
ATOM   1328  HA  LYS A  82      19.210  19.946  24.115  1.00 74.44           H  
ATOM   1329  C   LYS A  82      18.189  19.642  22.303  1.00 74.44           C  
ATOM   1330  CB  LYS A  82      20.683  19.407  22.643  1.00 74.44           C  
ATOM   1331  HB2 LYS A  82      20.881  18.564  21.981  1.00 74.44           H  
ATOM   1332  HB3 LYS A  82      20.691  20.319  22.045  1.00 74.44           H  
ATOM   1333  O   LYS A  82      17.672  20.751  22.402  1.00 74.44           O  
ATOM   1334  CG  LYS A  82      21.790  19.518  23.701  1.00 74.44           C  
ATOM   1335  HG2 LYS A  82      21.751  18.645  24.352  1.00 74.44           H  
ATOM   1336  HG3 LYS A  82      21.618  20.407  24.307  1.00 74.44           H  
ATOM   1337  CD  LYS A  82      23.187  19.602  23.064  1.00 74.44           C  
ATOM   1338  HD2 LYS A  82      23.279  20.516  22.478  1.00 74.44           H  
ATOM   1339  HD3 LYS A  82      23.324  18.737  22.416  1.00 74.44           H  
ATOM   1340  CE  LYS A  82      24.234  19.575  24.186  1.00 74.44           C  
ATOM   1341  HE2 LYS A  82      24.213  20.514  24.739  1.00 74.44           H  
ATOM   1342  HE3 LYS A  82      23.947  18.781  24.876  1.00 74.44           H  
ATOM   1343  NZ  LYS A  82      25.604  19.269  23.708  1.00 74.44           N  
ATOM   1344  HZ1 LYS A  82      26.082  18.769  24.443  1.00 74.44           H  
ATOM   1345  HZ2 LYS A  82      25.582  18.594  22.957  1.00 74.44           H  
ATOM   1346  HZ3 LYS A  82      26.129  20.089  23.440  1.00 74.44           H  
ATOM   1347  N   ALA A  83      17.773  18.742  21.411  1.00 71.33           N  
ATOM   1348  H   ALA A  83      18.261  17.860  21.349  1.00 71.33           H  
ATOM   1349  CA  ALA A  83      16.675  18.995  20.475  1.00 71.33           C  
ATOM   1350  HA  ALA A  83      16.894  19.902  19.912  1.00 71.33           H  
ATOM   1351  C   ALA A  83      15.336  19.211  21.203  1.00 71.33           C  
ATOM   1352  CB  ALA A  83      16.594  17.821  19.492  1.00 71.33           C  
ATOM   1353  HB1 ALA A  83      17.546  17.710  18.971  1.00 71.33           H  
ATOM   1354  HB2 ALA A  83      15.813  18.015  18.757  1.00 71.33           H  
ATOM   1355  HB3 ALA A  83      16.366  16.896  20.021  1.00 71.33           H  
ATOM   1356  O   ALA A  83      14.556  20.094  20.844  1.00 71.33           O  
ATOM   1357  N   GLN A  84      15.082  18.445  22.265  1.00 76.37           N  
ATOM   1358  H   GLN A  84      15.719  17.693  22.486  1.00 76.37           H  
ATOM   1359  CA  GLN A  84      13.880  18.602  23.079  1.00 76.37           C  
ATOM   1360  HA  GLN A  84      13.027  18.632  22.401  1.00 76.37           H  
ATOM   1361  C   GLN A  84      13.884  19.930  23.854  1.00 76.37           C  
ATOM   1362  CB  GLN A  84      13.735  17.365  23.971  1.00 76.37           C  
ATOM   1363  HB2 GLN A  84      13.940  16.488  23.357  1.00 76.37           H  
ATOM   1364  HB3 GLN A  84      14.461  17.395  24.783  1.00 76.37           H  
ATOM   1365  O   GLN A  84      12.866  20.618  23.866  1.00 76.37           O  
ATOM   1366  CG  GLN A  84      12.317  17.222  24.538  1.00 76.37           C  
ATOM   1367  HG2 GLN A  84      11.590  17.416  23.749  1.00 76.37           H  
ATOM   1368  HG3 GLN A  84      12.165  17.957  25.329  1.00 76.37           H  
ATOM   1369  CD  GLN A  84      12.041  15.825  25.091  1.00 76.37           C  
ATOM   1370  NE2 GLN A  84      10.836  15.568  25.546  1.00 76.37           N  
ATOM   1371 HE21 GLN A  84      10.175  16.322  25.671  1.00 76.37           H  
ATOM   1372 HE22 GLN A  84      10.700  14.639  25.919  1.00 76.37           H  
ATOM   1373  OE1 GLN A  84      12.873  14.934  25.114  1.00 76.37           O  
ATOM   1374  N   GLN A  85      15.037  20.348  24.394  1.00 79.00           N  
ATOM   1375  H   GLN A  85      15.835  19.730  24.368  1.00 79.00           H  
ATOM   1376  CA  GLN A  85      15.197  21.672  25.011  1.00 79.00           C  
ATOM   1377  HA  GLN A  85      14.451  21.787  25.797  1.00 79.00           H  
ATOM   1378  C   GLN A  85      14.959  22.813  24.014  1.00 79.00           C  
ATOM   1379  CB  GLN A  85      16.595  21.808  25.630  1.00 79.00           C  
ATOM   1380  HB2 GLN A  85      16.782  22.861  25.844  1.00 79.00           H  
ATOM   1381  HB3 GLN A  85      17.352  21.462  24.927  1.00 79.00           H  
ATOM   1382  O   GLN A  85      14.223  23.744  24.323  1.00 79.00           O  
ATOM   1383  CG  GLN A  85      16.706  21.032  26.945  1.00 79.00           C  
ATOM   1384  HG2 GLN A  85      16.554  19.967  26.770  1.00 79.00           H  
ATOM   1385  HG3 GLN A  85      15.921  21.377  27.617  1.00 79.00           H  
ATOM   1386  CD  GLN A  85      18.054  21.228  27.628  1.00 79.00           C  
ATOM   1387  NE2 GLN A  85      18.108  21.096  28.933  1.00 79.00           N  
ATOM   1388 HE21 GLN A  85      18.981  21.392  29.346  1.00 79.00           H  
ATOM   1389 HE22 GLN A  85      17.241  20.985  29.439  1.00 79.00           H  
ATOM   1390  OE1 GLN A  85      19.092  21.484  27.043  1.00 79.00           O  
ATOM   1391  N   GLN A  86      15.505  22.723  22.799  1.00 80.13           N  
ATOM   1392  H   GLN A  86      16.136  21.959  22.601  1.00 80.13           H  
ATOM   1393  CA  GLN A  86      15.269  23.732  21.759  1.00 80.13           C  
ATOM   1394  HA  GLN A  86      15.545  24.713  22.143  1.00 80.13           H  
ATOM   1395  C   GLN A  86      13.793  23.806  21.347  1.00 80.13           C  
ATOM   1396  CB  GLN A  86      16.129  23.420  20.531  1.00 80.13           C  
ATOM   1397  HB2 GLN A  86      16.023  22.368  20.267  1.00 80.13           H  
ATOM   1398  HB3 GLN A  86      15.777  24.021  19.693  1.00 80.13           H  
ATOM   1399  O   GLN A  86      13.269  24.894  21.109  1.00 80.13           O  
ATOM   1400  CG  GLN A  86      17.608  23.752  20.765  1.00 80.13           C  
ATOM   1401  HG2 GLN A  86      17.987  23.199  21.624  1.00 80.13           H  
ATOM   1402  HG3 GLN A  86      17.703  24.817  20.980  1.00 80.13           H  
ATOM   1403  CD  GLN A  86      18.473  23.422  19.554  1.00 80.13           C  
ATOM   1404  NE2 GLN A  86      19.747  23.741  19.593  1.00 80.13           N  
ATOM   1405 HE21 GLN A  86      20.124  24.239  20.386  1.00 80.13           H  
ATOM   1406 HE22 GLN A  86      20.270  23.535  18.754  1.00 80.13           H  
ATOM   1407  OE1 GLN A  86      18.039  22.879  18.553  1.00 80.13           O  
ATOM   1408  N   LYS A  87      13.094  22.665  21.299  1.00 81.74           N  
ATOM   1409  H   LYS A  87      13.591  21.799  21.456  1.00 81.74           H  
ATOM   1410  CA  LYS A  87      11.653  22.623  21.024  1.00 81.74           C  
ATOM   1411  HA  LYS A  87      11.466  23.185  20.109  1.00 81.74           H  
ATOM   1412  C   LYS A  87      10.845  23.309  22.127  1.00 81.74           C  
ATOM   1413  CB  LYS A  87      11.227  21.165  20.812  1.00 81.74           C  
ATOM   1414  HB2 LYS A  87      11.346  20.613  21.744  1.00 81.74           H  
ATOM   1415  HB3 LYS A  87      11.880  20.717  20.062  1.00 81.74           H  
ATOM   1416  O   LYS A  87       9.918  24.055  21.816  1.00 81.74           O  
ATOM   1417  CG  LYS A  87       9.773  21.049  20.336  1.00 81.74           C  
ATOM   1418  HG2 LYS A  87       9.104  21.464  21.090  1.00 81.74           H  
ATOM   1419  HG3 LYS A  87       9.651  21.605  19.406  1.00 81.74           H  
ATOM   1420  CD  LYS A  87       9.414  19.578  20.105  1.00 81.74           C  
ATOM   1421  HD2 LYS A  87       9.550  19.031  21.038  1.00 81.74           H  
ATOM   1422  HD3 LYS A  87      10.081  19.164  19.349  1.00 81.74           H  
ATOM   1423  CE  LYS A  87       7.961  19.456  19.640  1.00 81.74           C  
ATOM   1424  HE2 LYS A  87       7.317  19.892  20.404  1.00 81.74           H  
ATOM   1425  HE3 LYS A  87       7.842  20.038  18.726  1.00 81.74           H  
ATOM   1426  NZ  LYS A  87       7.595  18.038  19.398  1.00 81.74           N  
ATOM   1427  HZ1 LYS A  87       6.640  17.959  19.079  1.00 81.74           H  
ATOM   1428  HZ2 LYS A  87       8.198  17.636  18.694  1.00 81.74           H  
ATOM   1429  HZ3 LYS A  87       7.700  17.497  20.244  1.00 81.74           H  
ATOM   1430  N   GLU A  88      11.192  23.086  23.393  1.00 81.06           N  
ATOM   1431  H   GLU A  88      11.950  22.446  23.584  1.00 81.06           H  
ATOM   1432  CA  GLU A  88      10.563  23.772  24.528  1.00 81.06           C  
ATOM   1433  HA  GLU A  88       9.480  23.670  24.454  1.00 81.06           H  
ATOM   1434  C   GLU A  88      10.856  25.282  24.517  1.00 81.06           C  
ATOM   1435  CB  GLU A  88      11.009  23.133  25.854  1.00 81.06           C  
ATOM   1436  HB2 GLU A  88      12.094  23.027  25.859  1.00 81.06           H  
ATOM   1437  HB3 GLU A  88      10.722  23.796  26.670  1.00 81.06           H  
ATOM   1438  O   GLU A  88       9.938  26.082  24.701  1.00 81.06           O  
ATOM   1439  CG  GLU A  88      10.348  21.764  26.090  1.00 81.06           C  
ATOM   1440  HG2 GLU A  88      10.583  21.104  25.255  1.00 81.06           H  
ATOM   1441  HG3 GLU A  88       9.267  21.904  26.101  1.00 81.06           H  
ATOM   1442  CD  GLU A  88      10.776  21.083  27.403  1.00 81.06           C  
ATOM   1443  OE1 GLU A  88      10.262  19.967  27.653  1.00 81.06           O  
ATOM   1444  OE2 GLU A  88      11.597  21.658  28.156  1.00 81.06           O  
ATOM   1445  N   GLU A  89      12.093  25.696  24.222  1.00 83.54           N  
ATOM   1446  H   GLU A  89      12.825  25.006  24.129  1.00 83.54           H  
ATOM   1447  CA  GLU A  89      12.455  27.114  24.068  1.00 83.54           C  
ATOM   1448  HA  GLU A  89      12.197  27.649  24.982  1.00 83.54           H  
ATOM   1449  C   GLU A  89      11.685  27.791  22.927  1.00 83.54           C  
ATOM   1450  CB  GLU A  89      13.964  27.269  23.823  1.00 83.54           C  
ATOM   1451  HB2 GLU A  89      14.286  26.550  23.070  1.00 83.54           H  
ATOM   1452  HB3 GLU A  89      14.143  28.273  23.439  1.00 83.54           H  
ATOM   1453  O   GLU A  89      11.197  28.911  23.091  1.00 83.54           O  
ATOM   1454  CG  GLU A  89      14.796  27.099  25.103  1.00 83.54           C  
ATOM   1455  HG2 GLU A  89      14.633  26.101  25.509  1.00 83.54           H  
ATOM   1456  HG3 GLU A  89      14.440  27.819  25.840  1.00 83.54           H  
ATOM   1457  CD  GLU A  89      16.303  27.319  24.878  1.00 83.54           C  
ATOM   1458  OE1 GLU A  89      17.043  27.244  25.886  1.00 83.54           O  
ATOM   1459  OE2 GLU A  89      16.711  27.592  23.724  1.00 83.54           O  
ATOM   1460  N   PHE A  90      11.522  27.110  21.789  1.00 81.13           N  
ATOM   1461  H   PHE A  90      11.992  26.221  21.692  1.00 81.13           H  
ATOM   1462  CA  PHE A  90      10.745  27.620  20.660  1.00 81.13           C  
ATOM   1463  HA  PHE A  90      11.116  28.613  20.406  1.00 81.13           H  
ATOM   1464  C   PHE A  90       9.259  27.769  21.011  1.00 81.13           C  
ATOM   1465  CB  PHE A  90      10.946  26.710  19.442  1.00 81.13           C  
ATOM   1466  HB2 PHE A  90      12.015  26.596  19.259  1.00 81.13           H  
ATOM   1467  HB3 PHE A  90      10.542  25.721  19.655  1.00 81.13           H  
ATOM   1468  O   PHE A  90       8.665  28.813  20.743  1.00 81.13           O  
ATOM   1469  CG  PHE A  90      10.299  27.259  18.186  1.00 81.13           C  
ATOM   1470  CD1 PHE A  90       8.986  26.886  17.839  1.00 81.13           C  
ATOM   1471  HD1 PHE A  90       8.432  26.199  18.461  1.00 81.13           H  
ATOM   1472  CD2 PHE A  90      10.993  28.190  17.391  1.00 81.13           C  
ATOM   1473  HD2 PHE A  90      11.997  28.486  17.658  1.00 81.13           H  
ATOM   1474  CE1 PHE A  90       8.370  27.444  16.705  1.00 81.13           C  
ATOM   1475  HE1 PHE A  90       7.348  27.190  16.464  1.00 81.13           H  
ATOM   1476  CE2 PHE A  90      10.378  28.745  16.254  1.00 81.13           C  
ATOM   1477  HE2 PHE A  90      10.906  29.468  15.649  1.00 81.13           H  
ATOM   1478  CZ  PHE A  90       9.066  28.373  15.913  1.00 81.13           C  
ATOM   1479  HZ  PHE A  90       8.582  28.817  15.055  1.00 81.13           H  
ATOM   1480  N   GLN A  91       8.665  26.770  21.673  1.00 84.84           N  
ATOM   1481  H   GLN A  91       9.207  25.946  21.890  1.00 84.84           H  
ATOM   1482  CA  GLN A  91       7.271  26.844  22.125  1.00 84.84           C  
ATOM   1483  HA  GLN A  91       6.636  27.076  21.270  1.00 84.84           H  
ATOM   1484  C   GLN A  91       7.051  27.959  23.153  1.00 84.84           C  
ATOM   1485  CB  GLN A  91       6.838  25.498  22.720  1.00 84.84           C  
ATOM   1486  HB2 GLN A  91       7.591  25.143  23.423  1.00 84.84           H  
ATOM   1487  HB3 GLN A  91       5.903  25.643  23.262  1.00 84.84           H  
ATOM   1488  O   GLN A  91       6.011  28.621  23.124  1.00 84.84           O  
ATOM   1489  CG  GLN A  91       6.600  24.445  21.632  1.00 84.84           C  
ATOM   1490  HG2 GLN A  91       7.520  24.268  21.075  1.00 84.84           H  
ATOM   1491  HG3 GLN A  91       5.856  24.824  20.931  1.00 84.84           H  
ATOM   1492  CD  GLN A  91       6.098  23.117  22.188  1.00 84.84           C  
ATOM   1493  NE2 GLN A  91       5.827  22.155  21.333  1.00 84.84           N  
ATOM   1494 HE21 GLN A  91       5.373  21.351  21.744  1.00 84.84           H  
ATOM   1495 HE22 GLN A  91       5.870  22.357  20.344  1.00 84.84           H  
ATOM   1496  OE1 GLN A  91       5.872  22.913  23.368  1.00 84.84           O  
ATOM   1497  N   ASN A  92       8.020  28.199  24.039  1.00 84.50           N  
ATOM   1498  H   ASN A  92       8.819  27.581  24.066  1.00 84.50           H  
ATOM   1499  CA  ASN A  92       7.961  29.312  24.983  1.00 84.50           C  
ATOM   1500  HA  ASN A  92       6.981  29.314  25.462  1.00 84.50           H  
ATOM   1501  C   ASN A  92       8.074  30.666  24.267  1.00 84.50           C  
ATOM   1502  CB  ASN A  92       9.022  29.115  26.076  1.00 84.50           C  
ATOM   1503  HB2 ASN A  92       9.983  28.883  25.618  1.00 84.50           H  
ATOM   1504  HB3 ASN A  92       9.126  30.043  26.639  1.00 84.50           H  
ATOM   1505  O   ASN A  92       7.266  31.550  24.545  1.00 84.50           O  
ATOM   1506  CG  ASN A  92       8.653  28.023  27.070  1.00 84.50           C  
ATOM   1507  ND2 ASN A  92       9.619  27.522  27.805  1.00 84.50           N  
ATOM   1508 HD21 ASN A  92      10.576  27.788  27.622  1.00 84.50           H  
ATOM   1509 HD22 ASN A  92       9.372  26.737  28.390  1.00 84.50           H  
ATOM   1510  OD1 ASN A  92       7.507  27.623  27.229  1.00 84.50           O  
ATOM   1511  N   ARG A  93       8.970  30.812  23.276  1.00 84.26           N  
ATOM   1512  H   ARG A  93       9.609  30.052  23.089  1.00 84.26           H  
ATOM   1513  CA  ARG A  93       9.032  32.027  22.439  1.00 84.26           C  
ATOM   1514  HA  ARG A  93       9.163  32.892  23.090  1.00 84.26           H  
ATOM   1515  C   ARG A  93       7.727  32.294  21.691  1.00 84.26           C  
ATOM   1516  CB  ARG A  93      10.190  31.965  21.433  1.00 84.26           C  
ATOM   1517  HB2 ARG A  93       9.954  32.625  20.598  1.00 84.26           H  
ATOM   1518  HB3 ARG A  93      10.293  30.953  21.042  1.00 84.26           H  
ATOM   1519  O   ARG A  93       7.266  33.430  21.691  1.00 84.26           O  
ATOM   1520  CG  ARG A  93      11.517  32.435  22.035  1.00 84.26           C  
ATOM   1521  HG2 ARG A  93      11.843  31.721  22.791  1.00 84.26           H  
ATOM   1522  HG3 ARG A  93      11.386  33.415  22.494  1.00 84.26           H  
ATOM   1523  CD  ARG A  93      12.563  32.534  20.921  1.00 84.26           C  
ATOM   1524  HD2 ARG A  93      12.237  33.283  20.200  1.00 84.26           H  
ATOM   1525  HD3 ARG A  93      12.627  31.567  20.421  1.00 84.26           H  
ATOM   1526  NE  ARG A  93      13.889  32.897  21.452  1.00 84.26           N  
ATOM   1527  HE  ARG A  93      13.957  33.008  22.454  1.00 84.26           H  
ATOM   1528  NH1 ARG A  93      15.018  32.844  19.455  1.00 84.26           N  
ATOM   1529 HH11 ARG A  93      15.878  32.908  18.929  1.00 84.26           H  
ATOM   1530 HH12 ARG A  93      14.143  32.653  18.987  1.00 84.26           H  
ATOM   1531  NH2 ARG A  93      16.135  33.253  21.344  1.00 84.26           N  
ATOM   1532 HH21 ARG A  93      16.172  33.296  22.352  1.00 84.26           H  
ATOM   1533 HH22 ARG A  93      16.992  33.278  20.809  1.00 84.26           H  
ATOM   1534  CZ  ARG A  93      15.004  32.999  20.750  1.00 84.26           C  
ATOM   1535  N   GLU A  94       7.105  31.274  21.096  1.00 80.98           N  
ATOM   1536  H   GLU A  94       7.566  30.376  21.065  1.00 80.98           H  
ATOM   1537  CA  GLU A  94       5.805  31.439  20.427  1.00 80.98           C  
ATOM   1538  HA  GLU A  94       5.883  32.231  19.682  1.00 80.98           H  
ATOM   1539  C   GLU A  94       4.697  31.861  21.403  1.00 80.98           C  
ATOM   1540  CB  GLU A  94       5.359  30.141  19.735  1.00 80.98           C  
ATOM   1541  HB2 GLU A  94       5.717  29.274  20.291  1.00 80.98           H  
ATOM   1542  HB3 GLU A  94       4.270  30.113  19.761  1.00 80.98           H  
ATOM   1543  O   GLU A  94       3.845  32.684  21.053  1.00 80.98           O  
ATOM   1544  CG  GLU A  94       5.772  30.030  18.261  1.00 80.98           C  
ATOM   1545  HG2 GLU A  94       5.721  31.015  17.799  1.00 80.98           H  
ATOM   1546  HG3 GLU A  94       6.799  29.670  18.196  1.00 80.98           H  
ATOM   1547  CD  GLU A  94       4.814  29.076  17.528  1.00 80.98           C  
ATOM   1548  OE1 GLU A  94       4.199  29.505  16.524  1.00 80.98           O  
ATOM   1549  OE2 GLU A  94       4.601  27.948  18.031  1.00 80.98           O  
ATOM   1550  N   ARG A  95       4.685  31.316  22.629  1.00 79.85           N  
ATOM   1551  H   ARG A  95       5.403  30.644  22.859  1.00 79.85           H  
ATOM   1552  CA  ARG A  95       3.729  31.739  23.666  1.00 79.85           C  
ATOM   1553  HA  ARG A  95       2.721  31.702  23.253  1.00 79.85           H  
ATOM   1554  C   ARG A  95       3.945  33.197  24.063  1.00 79.85           C  
ATOM   1555  CB  ARG A  95       3.803  30.829  24.898  1.00 79.85           C  
ATOM   1556  HB2 ARG A  95       4.845  30.656  25.166  1.00 79.85           H  
ATOM   1557  HB3 ARG A  95       3.320  31.335  25.734  1.00 79.85           H  
ATOM   1558  O   ARG A  95       2.963  33.936  24.128  1.00 79.85           O  
ATOM   1559  CG  ARG A  95       3.089  29.492  24.672  1.00 79.85           C  
ATOM   1560  HG2 ARG A  95       2.045  29.668  24.414  1.00 79.85           H  
ATOM   1561  HG3 ARG A  95       3.572  28.954  23.856  1.00 79.85           H  
ATOM   1562  CD  ARG A  95       3.163  28.664  25.957  1.00 79.85           C  
ATOM   1563  HD2 ARG A  95       2.573  29.162  26.726  1.00 79.85           H  
ATOM   1564  HD3 ARG A  95       4.203  28.624  26.282  1.00 79.85           H  
ATOM   1565  NE  ARG A  95       2.679  27.288  25.745  1.00 79.85           N  
ATOM   1566  HE  ARG A  95       2.608  26.983  24.785  1.00 79.85           H  
ATOM   1567  NH1 ARG A  95       2.628  26.668  27.952  1.00 79.85           N  
ATOM   1568 HH11 ARG A  95       2.525  25.959  28.664  1.00 79.85           H  
ATOM   1569 HH12 ARG A  95       2.980  27.583  28.192  1.00 79.85           H  
ATOM   1570  NH2 ARG A  95       2.149  25.165  26.372  1.00 79.85           N  
ATOM   1571 HH21 ARG A  95       2.127  24.889  25.401  1.00 79.85           H  
ATOM   1572 HH22 ARG A  95       2.046  24.468  27.096  1.00 79.85           H  
ATOM   1573  CZ  ARG A  95       2.484  26.384  26.688  1.00 79.85           C  
ATOM   1574  N   ASP A  96       5.192  33.616  24.255  1.00 78.95           N  
ATOM   1575  H   ASP A  96       5.937  32.934  24.244  1.00 78.95           H  
ATOM   1576  CA  ASP A  96       5.536  34.996  24.612  1.00 78.95           C  
ATOM   1577  HA  ASP A  96       4.947  35.293  25.480  1.00 78.95           H  
ATOM   1578  C   ASP A  96       5.202  35.983  23.481  1.00 78.95           C  
ATOM   1579  CB  ASP A  96       7.024  35.084  24.990  1.00 78.95           C  
ATOM   1580  HB2 ASP A  96       7.624  34.610  24.213  1.00 78.95           H  
ATOM   1581  HB3 ASP A  96       7.305  36.137  25.027  1.00 78.95           H  
ATOM   1582  O   ASP A  96       4.655  37.059  23.732  1.00 78.95           O  
ATOM   1583  CG  ASP A  96       7.369  34.466  26.352  1.00 78.95           C  
ATOM   1584  OD1 ASP A  96       6.433  34.183  27.136  1.00 78.95           O  
ATOM   1585  OD2 ASP A  96       8.586  34.344  26.618  1.00 78.95           O  
ATOM   1586  N   GLU A  97       5.446  35.621  22.217  1.00 76.89           N  
ATOM   1587  H   GLU A  97       5.949  34.761  22.050  1.00 76.89           H  
ATOM   1588  CA  GLU A  97       5.050  36.444  21.067  1.00 76.89           C  
ATOM   1589  HA  GLU A  97       5.410  37.461  21.223  1.00 76.89           H  
ATOM   1590  C   GLU A  97       3.529  36.544  20.914  1.00 76.89           C  
ATOM   1591  CB  GLU A  97       5.654  35.915  19.762  1.00 76.89           C  
ATOM   1592  HB2 GLU A  97       5.074  36.333  18.939  1.00 76.89           H  
ATOM   1593  HB3 GLU A  97       5.573  34.829  19.724  1.00 76.89           H  
ATOM   1594  O   GLU A  97       3.008  37.632  20.650  1.00 76.89           O  
ATOM   1595  CG  GLU A  97       7.113  36.352  19.579  1.00 76.89           C  
ATOM   1596  HG2 GLU A  97       7.178  37.425  19.760  1.00 76.89           H  
ATOM   1597  HG3 GLU A  97       7.734  35.849  20.320  1.00 76.89           H  
ATOM   1598  CD  GLU A  97       7.649  36.060  18.168  1.00 76.89           C  
ATOM   1599  OE1 GLU A  97       8.778  36.521  17.892  1.00 76.89           O  
ATOM   1600  OE2 GLU A  97       6.913  35.450  17.358  1.00 76.89           O  
ATOM   1601  N   ARG A  98       2.784  35.450  21.126  1.00 73.63           N  
ATOM   1602  H   ARG A  98       3.262  34.580  21.315  1.00 73.63           H  
ATOM   1603  CA  ARG A  98       1.311  35.492  21.131  1.00 73.63           C  
ATOM   1604  HA  ARG A  98       0.973  35.987  20.221  1.00 73.63           H  
ATOM   1605  C   ARG A  98       0.765  36.336  22.279  1.00 73.63           C  
ATOM   1606  CB  ARG A  98       0.722  34.077  21.185  1.00 73.63           C  
ATOM   1607  HB2 ARG A  98      -0.323  34.146  21.488  1.00 73.63           H  
ATOM   1608  HB3 ARG A  98       1.254  33.485  21.929  1.00 73.63           H  
ATOM   1609  O   ARG A  98      -0.218  37.046  22.075  1.00 73.63           O  
ATOM   1610  CG  ARG A  98       0.776  33.381  19.821  1.00 73.63           C  
ATOM   1611  HG2 ARG A  98       1.815  33.260  19.514  1.00 73.63           H  
ATOM   1612  HG3 ARG A  98       0.255  33.984  19.078  1.00 73.63           H  
ATOM   1613  CD  ARG A  98       0.105  32.008  19.919  1.00 73.63           C  
ATOM   1614  HD2 ARG A  98       0.564  31.458  20.741  1.00 73.63           H  
ATOM   1615  HD3 ARG A  98      -0.955  32.148  20.130  1.00 73.63           H  
ATOM   1616  NE  ARG A  98       0.279  31.235  18.678  1.00 73.63           N  
ATOM   1617  HE  ARG A  98       1.017  31.537  18.058  1.00 73.63           H  
ATOM   1618  NH1 ARG A  98      -1.204  29.542  19.136  1.00 73.63           N  
ATOM   1619 HH11 ARG A  98      -1.443  30.001  20.003  1.00 73.63           H  
ATOM   1620 HH12 ARG A  98      -1.624  28.663  18.868  1.00 73.63           H  
ATOM   1621  NH2 ARG A  98       0.032  29.469  17.275  1.00 73.63           N  
ATOM   1622 HH21 ARG A  98       0.858  29.762  16.773  1.00 73.63           H  
ATOM   1623 HH22 ARG A  98      -0.359  28.566  17.044  1.00 73.63           H  
ATOM   1624  CZ  ARG A  98      -0.302  30.092  18.367  1.00 73.63           C  
ATOM   1625  N   ALA A  99       1.397  36.294  23.451  1.00 72.05           N  
ATOM   1626  H   ALA A  99       2.169  35.652  23.565  1.00 72.05           H  
ATOM   1627  CA  ALA A  99       1.039  37.151  24.577  1.00 72.05           C  
ATOM   1628  HA  ALA A  99      -0.028  37.042  24.775  1.00 72.05           H  
ATOM   1629  C   ALA A  99       1.290  38.635  24.256  1.00 72.05           C  
ATOM   1630  CB  ALA A  99       1.801  36.683  25.822  1.00 72.05           C  
ATOM   1631  HB1 ALA A  99       1.505  37.285  26.680  1.00 72.05           H  
ATOM   1632  HB2 ALA A  99       1.572  35.637  26.027  1.00 72.05           H  
ATOM   1633  HB3 ALA A  99       2.875  36.786  25.672  1.00 72.05           H  
ATOM   1634  O   ALA A  99       0.420  39.465  24.508  1.00 72.05           O  
ATOM   1635  N   ARG A 100       2.413  38.966  23.601  1.00 73.37           N  
ATOM   1636  H   ARG A 100       3.106  38.244  23.463  1.00 73.37           H  
ATOM   1637  CA  ARG A 100       2.709  40.336  23.141  1.00 73.37           C  
ATOM   1638  HA  ARG A 100       2.590  41.024  23.978  1.00 73.37           H  
ATOM   1639  C   ARG A 100       1.726  40.833  22.081  1.00 73.37           C  
ATOM   1640  CB  ARG A 100       4.151  40.423  22.624  1.00 73.37           C  
ATOM   1641  HB2 ARG A 100       4.271  41.351  22.067  1.00 73.37           H  
ATOM   1642  HB3 ARG A 100       4.352  39.589  21.951  1.00 73.37           H  
ATOM   1643  O   ARG A 100       1.294  41.977  22.152  1.00 73.37           O  
ATOM   1644  CG  ARG A 100       5.161  40.422  23.777  1.00 73.37           C  
ATOM   1645  HG2 ARG A 100       4.991  41.299  24.402  1.00 73.37           H  
ATOM   1646  HG3 ARG A 100       5.037  39.527  24.387  1.00 73.37           H  
ATOM   1647  CD  ARG A 100       6.585  40.464  23.221  1.00 73.37           C  
ATOM   1648  HD2 ARG A 100       6.692  41.348  22.593  1.00 73.37           H  
ATOM   1649  HD3 ARG A 100       6.746  39.573  22.613  1.00 73.37           H  
ATOM   1650  NE  ARG A 100       7.579  40.505  24.307  1.00 73.37           N  
ATOM   1651  HE  ARG A 100       7.219  40.454  25.249  1.00 73.37           H  
ATOM   1652  NH1 ARG A 100       9.451  40.579  22.982  1.00 73.37           N  
ATOM   1653 HH11 ARG A 100       8.859  40.519  22.166  1.00 73.37           H  
ATOM   1654 HH12 ARG A 100      10.455  40.607  22.881  1.00 73.37           H  
ATOM   1655  NH2 ARG A 100       9.667  40.587  25.205  1.00 73.37           N  
ATOM   1656 HH21 ARG A 100      10.670  40.611  25.092  1.00 73.37           H  
ATOM   1657 HH22 ARG A 100       9.264  40.533  26.130  1.00 73.37           H  
ATOM   1658  CZ  ARG A 100       8.890  40.558  24.160  1.00 73.37           C  
ATOM   1659  N   ARG A 101       1.319  39.980  21.135  1.00 65.27           N  
ATOM   1660  H   ARG A 101       1.757  39.070  21.110  1.00 65.27           H  
ATOM   1661  CA  ARG A 101       0.340  40.344  20.090  1.00 65.27           C  
ATOM   1662  HA  ARG A 101       0.607  41.318  19.681  1.00 65.27           H  
ATOM   1663  C   ARG A 101      -1.084  40.535  20.619  1.00 65.27           C  
ATOM   1664  CB  ARG A 101       0.364  39.314  18.953  1.00 65.27           C  
ATOM   1665  HB2 ARG A 101      -0.492  39.491  18.302  1.00 65.27           H  
ATOM   1666  HB3 ARG A 101       0.280  38.310  19.367  1.00 65.27           H  
ATOM   1667  O   ARG A 101      -1.859  41.240  19.989  1.00 65.27           O  
ATOM   1668  CG  ARG A 101       1.640  39.430  18.107  1.00 65.27           C  
ATOM   1669  HG2 ARG A 101       1.714  40.437  17.698  1.00 65.27           H  
ATOM   1670  HG3 ARG A 101       2.516  39.238  18.726  1.00 65.27           H  
ATOM   1671  CD  ARG A 101       1.598  38.422  16.954  1.00 65.27           C  
ATOM   1672  HD2 ARG A 101       1.421  37.429  17.366  1.00 65.27           H  
ATOM   1673  HD3 ARG A 101       0.774  38.687  16.292  1.00 65.27           H  
ATOM   1674  NE  ARG A 101       2.865  38.409  16.201  1.00 65.27           N  
ATOM   1675  HE  ARG A 101       3.642  38.912  16.605  1.00 65.27           H  
ATOM   1676  NH1 ARG A 101       2.188  37.050  14.478  1.00 65.27           N  
ATOM   1677 HH11 ARG A 101       1.243  37.086  14.832  1.00 65.27           H  
ATOM   1678 HH12 ARG A 101       2.407  36.553  13.626  1.00 65.27           H  
ATOM   1679  NH2 ARG A 101       4.312  37.719  14.584  1.00 65.27           N  
ATOM   1680 HH21 ARG A 101       4.522  37.144  13.781  1.00 65.27           H  
ATOM   1681 HH22 ARG A 101       5.087  38.105  15.105  1.00 65.27           H  
ATOM   1682  CZ  ARG A 101       3.114  37.733  15.094  1.00 65.27           C  
ATOM   1683  N   ARG A 102      -1.436  39.945  21.766  1.00 56.63           N  
ATOM   1684  H   ARG A 102      -0.757  39.354  22.223  1.00 56.63           H  
ATOM   1685  CA  ARG A 102      -2.741  40.162  22.418  1.00 56.63           C  
ATOM   1686  HA  ARG A 102      -3.489  40.368  21.652  1.00 56.63           H  
ATOM   1687  C   ARG A 102      -2.799  41.415  23.303  1.00 56.63           C  
ATOM   1688  CB  ARG A 102      -3.170  38.898  23.179  1.00 56.63           C  
ATOM   1689  HB2 ARG A 102      -2.322  38.487  23.727  1.00 56.63           H  
ATOM   1690  HB3 ARG A 102      -3.943  39.164  23.900  1.00 56.63           H  
ATOM   1691  O   ARG A 102      -3.885  41.766  23.741  1.00 56.63           O  
ATOM   1692  CG  ARG A 102      -3.753  37.843  22.228  1.00 56.63           C  
ATOM   1693  HG2 ARG A 102      -4.572  38.289  21.664  1.00 56.63           H  
ATOM   1694  HG3 ARG A 102      -2.984  37.505  21.533  1.00 56.63           H  
ATOM   1695  CD  ARG A 102      -4.288  36.652  23.029  1.00 56.63           C  
ATOM   1696  HD2 ARG A 102      -3.450  36.152  23.515  1.00 56.63           H  
ATOM   1697  HD3 ARG A 102      -4.963  37.033  23.796  1.00 56.63           H  
ATOM   1698  NE  ARG A 102      -5.016  35.697  22.170  1.00 56.63           N  
ATOM   1699  HE  ARG A 102      -5.001  35.887  21.178  1.00 56.63           H  
ATOM   1700  NH1 ARG A 102      -5.896  34.405  23.853  1.00 56.63           N  
ATOM   1701 HH11 ARG A 102      -6.536  33.688  24.161  1.00 56.63           H  
ATOM   1702 HH12 ARG A 102      -5.450  35.009  24.529  1.00 56.63           H  
ATOM   1703  NH2 ARG A 102      -6.421  33.956  21.731  1.00 56.63           N  
ATOM   1704 HH21 ARG A 102      -6.430  34.210  20.754  1.00 56.63           H  
ATOM   1705 HH22 ARG A 102      -7.056  33.244  22.062  1.00 56.63           H  
ATOM   1706  CZ  ARG A 102      -5.769  34.693  22.586  1.00 56.63           C  
ATOM   1707  N   GLY A 103      -1.670  42.088  23.541  1.00 49.38           N  
ATOM   1708  H   GLY A 103      -0.808  41.736  23.150  1.00 49.38           H  
ATOM   1709  CA  GLY A 103      -1.592  43.319  24.337  1.00 49.38           C  
ATOM   1710  HA2 GLY A 103      -2.445  43.378  25.014  1.00 49.38           H  
ATOM   1711  HA3 GLY A 103      -0.687  43.286  24.943  1.00 49.38           H  
ATOM   1712  C   GLY A 103      -1.558  44.621  23.529  1.00 49.38           C  
ATOM   1713  O   GLY A 103      -1.331  45.669  24.118  1.00 49.38           O  
ATOM   1714  N   GLY A 104      -1.732  44.573  22.205  1.00 35.91           N  
ATOM   1715  H   GLY A 104      -1.943  43.687  21.769  1.00 35.91           H  
ATOM   1716  CA  GLY A 104      -1.677  45.756  21.346  1.00 35.91           C  
ATOM   1717  HA2 GLY A 104      -1.393  46.643  21.913  1.00 35.91           H  
ATOM   1718  HA3 GLY A 104      -0.925  45.601  20.573  1.00 35.91           H  
ATOM   1719  C   GLY A 104      -3.008  46.025  20.660  1.00 35.91           C  
ATOM   1720  O   GLY A 104      -3.224  45.527  19.561  1.00 35.91           O  
ATOM   1721  N   ASN A 105      -3.879  46.800  21.305  1.00 36.43           N  
ATOM   1722  H   ASN A 105      -3.662  47.081  22.251  1.00 36.43           H  
ATOM   1723  CA  ASN A 105      -4.914  47.589  20.640  1.00 36.43           C  
ATOM   1724  HA  ASN A 105      -4.491  47.999  19.722  1.00 36.43           H  
ATOM   1725  C   ASN A 105      -5.300  48.784  21.529  1.00 36.43           C  
ATOM   1726  CB  ASN A 105      -6.147  46.716  20.298  1.00 36.43           C  
ATOM   1727  HB2 ASN A 105      -7.056  47.245  20.584  1.00 36.43           H  
ATOM   1728  HB3 ASN A 105      -6.116  45.791  20.873  1.00 36.43           H  
ATOM   1729  O   ASN A 105      -5.631  48.563  22.693  1.00 36.43           O  
ATOM   1730  CG  ASN A 105      -6.273  46.375  18.819  1.00 36.43           C  
ATOM   1731  ND2 ASN A 105      -7.251  45.577  18.458  1.00 36.43           N  
ATOM   1732 HD21 ASN A 105      -7.912  45.239  19.143  1.00 36.43           H  
ATOM   1733 HD22 ASN A 105      -7.339  45.428  17.463  1.00 36.43           H  
ATOM   1734  OD1 ASN A 105      -5.550  46.836  17.954  1.00 36.43           O  
ATOM   1735  N   LEU A 106      -5.335  49.974  20.899  1.00 35.70           N  
ATOM   1736  H   LEU A 106      -5.000  49.976  19.947  1.00 35.70           H  
ATOM   1737  CA  LEU A 106      -5.856  51.282  21.362  1.00 35.70           C  
ATOM   1738  HA  LEU A 106      -5.962  51.927  20.490  1.00 35.70           H  
ATOM   1739  C   LEU A 106      -4.888  52.008  22.322  1.00 35.70           C  
ATOM   1740  CB  LEU A 106      -7.274  51.081  21.945  1.00 35.70           C  
ATOM   1741  HB2 LEU A 106      -7.179  50.549  22.892  1.00 35.70           H  
ATOM   1742  HB3 LEU A 106      -7.696  52.056  22.189  1.00 35.70           H  
ATOM   1743  O   LEU A 106      -4.579  51.477  23.378  1.00 35.70           O  
ATOM   1744  CG  LEU A 106      -8.260  50.314  21.032  1.00 35.70           C  
ATOM   1745  HG  LEU A 106      -7.759  49.504  20.502  1.00 35.70           H  
ATOM   1746  CD1 LEU A 106      -9.376  49.664  21.847  1.00 35.70           C  
ATOM   1747 HD11 LEU A 106     -10.060  49.132  21.186  1.00 35.70           H  
ATOM   1748 HD12 LEU A 106      -9.920  50.433  22.394  1.00 35.70           H  
ATOM   1749 HD13 LEU A 106      -8.940  48.962  22.558  1.00 35.70           H  
ATOM   1750  CD2 LEU A 106      -8.876  51.234  19.980  1.00 35.70           C  
ATOM   1751 HD21 LEU A 106      -9.412  52.047  20.472  1.00 35.70           H  
ATOM   1752 HD22 LEU A 106      -9.565  50.674  19.348  1.00 35.70           H  
ATOM   1753 HD23 LEU A 106      -8.089  51.663  19.361  1.00 35.70           H  
ATOM   1754  N   ASP A 107      -4.261  53.151  22.032  1.00 32.46           N  
ATOM   1755  H   ASP A 107      -3.547  53.353  22.718  1.00 32.46           H  
ATOM   1756  CA  ASP A 107      -4.555  54.324  21.190  1.00 32.46           C  
ATOM   1757  HA  ASP A 107      -5.364  54.116  20.490  1.00 32.46           H  
ATOM   1758  C   ASP A 107      -3.265  54.718  20.410  1.00 32.46           C  
ATOM   1759  CB  ASP A 107      -4.989  55.438  22.161  1.00 32.46           C  
ATOM   1760  HB2 ASP A 107      -5.253  56.315  21.570  1.00 32.46           H  
ATOM   1761  HB3 ASP A 107      -4.157  55.699  22.815  1.00 32.46           H  
ATOM   1762  O   ASP A 107      -2.175  54.302  20.787  1.00 32.46           O  
ATOM   1763  CG  ASP A 107      -6.216  55.052  22.999  1.00 32.46           C  
ATOM   1764  OD1 ASP A 107      -7.218  54.658  22.359  1.00 32.46           O  
ATOM   1765  OD2 ASP A 107      -6.153  55.151  24.246  1.00 32.46           O  
ATOM   1766  N   GLU A 108      -3.228  55.417  19.274  1.00 36.95           N  
ATOM   1767  H   GLU A 108      -2.392  55.199  18.750  1.00 36.95           H  
ATOM   1768  CA  GLU A 108      -3.566  56.827  19.066  1.00 36.95           C  
ATOM   1769  HA  GLU A 108      -4.636  56.983  19.203  1.00 36.95           H  
ATOM   1770  C   GLU A 108      -3.131  57.185  17.613  1.00 36.95           C  
ATOM   1771  CB  GLU A 108      -2.750  57.698  20.066  1.00 36.95           C  
ATOM   1772  HB2 GLU A 108      -2.312  57.071  20.842  1.00 36.95           H  
ATOM   1773  HB3 GLU A 108      -1.916  58.166  19.542  1.00 36.95           H  
ATOM   1774  O   GLU A 108      -2.089  56.720  17.149  1.00 36.95           O  
ATOM   1775  CG  GLU A 108      -3.564  58.784  20.787  1.00 36.95           C  
ATOM   1776  HG2 GLU A 108      -3.911  59.506  20.048  1.00 36.95           H  
ATOM   1777  HG3 GLU A 108      -4.446  58.331  21.240  1.00 36.95           H  
ATOM   1778  CD  GLU A 108      -2.749  59.515  21.874  1.00 36.95           C  
ATOM   1779  OE1 GLU A 108      -3.382  60.110  22.774  1.00 36.95           O  
ATOM   1780  OE2 GLU A 108      -1.504  59.570  21.749  1.00 36.95           O  
ATOM   1781  N   GLN A 109      -3.888  58.065  16.948  1.00 35.72           N  
ATOM   1782  H   GLN A 109      -4.745  58.332  17.410  1.00 35.72           H  
ATOM   1783  CA  GLN A 109      -3.520  58.884  15.771  1.00 35.72           C  
ATOM   1784  HA  GLN A 109      -4.278  59.668  15.775  1.00 35.72           H  
ATOM   1785  C   GLN A 109      -3.634  58.297  14.346  1.00 35.72           C  
ATOM   1786  CB  GLN A 109      -2.229  59.683  15.999  1.00 35.72           C  
ATOM   1787  HB2 GLN A 109      -2.047  60.310  15.127  1.00 35.72           H  
ATOM   1788  HB3 GLN A 109      -1.380  59.009  16.122  1.00 35.72           H  
ATOM   1789  O   GLN A 109      -2.726  57.716  13.758  1.00 35.72           O  
ATOM   1790  CG  GLN A 109      -2.373  60.584  17.237  1.00 35.72           C  
ATOM   1791  HG2 GLN A 109      -2.554  59.968  18.118  1.00 35.72           H  
ATOM   1792  HG3 GLN A 109      -3.225  61.252  17.109  1.00 35.72           H  
ATOM   1793  CD  GLN A 109      -1.148  61.435  17.520  1.00 35.72           C  
ATOM   1794  NE2 GLN A 109      -0.960  61.842  18.756  1.00 35.72           N  
ATOM   1795 HE21 GLN A 109      -1.492  61.435  19.511  1.00 35.72           H  
ATOM   1796 HE22 GLN A 109      -0.097  62.336  18.933  1.00 35.72           H  
ATOM   1797  OE1 GLN A 109      -0.351  61.771  16.658  1.00 35.72           O  
ATOM   1798  N   ASP A 110      -4.788  58.631  13.773  1.00 31.06           N  
ATOM   1799  H   ASP A 110      -5.470  59.048  14.390  1.00 31.06           H  
ATOM   1800  CA  ASP A 110      -5.101  58.825  12.356  1.00 31.06           C  
ATOM   1801  HA  ASP A 110      -5.008  57.880  11.820  1.00 31.06           H  
ATOM   1802  C   ASP A 110      -4.198  59.906  11.706  1.00 31.06           C  
ATOM   1803  CB  ASP A 110      -6.574  59.306  12.376  1.00 31.06           C  
ATOM   1804  HB2 ASP A 110      -6.597  60.388  12.504  1.00 31.06           H  
ATOM   1805  HB3 ASP A 110      -7.081  58.880  13.242  1.00 31.06           H  
ATOM   1806  O   ASP A 110      -3.902  60.920  12.350  1.00 31.06           O  
ATOM   1807  CG  ASP A 110      -7.432  58.932  11.174  1.00 31.06           C  
ATOM   1808  OD1 ASP A 110      -6.916  58.259  10.259  1.00 31.06           O  
ATOM   1809  OD2 ASP A 110      -8.612  59.348  11.186  1.00 31.06           O  
ATOM   1810  N   PRO A 111      -3.827  59.772  10.416  1.00 41.11           N  
ATOM   1811  CA  PRO A 111      -3.961  60.936   9.543  1.00 41.11           C  
ATOM   1812  HA  PRO A 111      -4.598  61.681  10.021  1.00 41.11           H  
ATOM   1813  C   PRO A 111      -4.569  60.606   8.168  1.00 41.11           C  
ATOM   1814  CB  PRO A 111      -2.556  61.529   9.427  1.00 41.11           C  
ATOM   1815  HB2 PRO A 111      -2.365  62.175  10.283  1.00 41.11           H  
ATOM   1816  HB3 PRO A 111      -2.416  62.080   8.497  1.00 41.11           H  
ATOM   1817  O   PRO A 111      -3.944  59.991   7.308  1.00 41.11           O  
ATOM   1818  CG  PRO A 111      -1.648  60.302   9.507  1.00 41.11           C  
ATOM   1819  HG2 PRO A 111      -0.783  60.506  10.138  1.00 41.11           H  
ATOM   1820  HG3 PRO A 111      -1.327  60.007   8.508  1.00 41.11           H  
ATOM   1821  CD  PRO A 111      -2.521  59.192  10.114  1.00 41.11           C  
ATOM   1822  HD2 PRO A 111      -2.643  58.383   9.394  1.00 41.11           H  
ATOM   1823  HD3 PRO A 111      -2.054  58.805  11.019  1.00 41.11           H  
ATOM   1824  N   GLN A 112      -5.778  61.135   7.969  1.00 32.27           N  
ATOM   1825  H   GLN A 112      -6.292  61.308   8.821  1.00 32.27           H  
ATOM   1826  CA  GLN A 112      -6.283  61.848   6.785  1.00 32.27           C  
ATOM   1827  HA  GLN A 112      -7.363  61.703   6.776  1.00 32.27           H  
ATOM   1828  C   GLN A 112      -5.775  61.428   5.390  1.00 32.27           C  
ATOM   1829  CB  GLN A 112      -6.028  63.360   6.968  1.00 32.27           C  
ATOM   1830  HB2 GLN A 112      -4.970  63.523   7.174  1.00 32.27           H  
ATOM   1831  HB3 GLN A 112      -6.273  63.869   6.035  1.00 32.27           H  
ATOM   1832  O   GLN A 112      -4.680  61.796   4.967  1.00 32.27           O  
ATOM   1833  CG  GLN A 112      -6.872  63.997   8.082  1.00 32.27           C  
ATOM   1834  HG2 GLN A 112      -7.928  63.844   7.860  1.00 32.27           H  
ATOM   1835  HG3 GLN A 112      -6.650  63.510   9.031  1.00 32.27           H  
ATOM   1836  CD  GLN A 112      -6.621  65.496   8.249  1.00 32.27           C  
ATOM   1837  NE2 GLN A 112      -7.383  66.161   9.090  1.00 32.27           N  
ATOM   1838 HE21 GLN A 112      -7.153  67.138   9.206  1.00 32.27           H  
ATOM   1839 HE22 GLN A 112      -8.072  65.678   9.648  1.00 32.27           H  
ATOM   1840  OE1 GLN A 112      -5.757  66.108   7.646  1.00 32.27           O  
ATOM   1841  N   LEU A 113      -6.699  60.902   4.576  1.00 37.41           N  
ATOM   1842  H   LEU A 113      -7.547  60.546   4.993  1.00 37.41           H  
ATOM   1843  CA  LEU A 113      -6.761  61.196   3.138  1.00 37.41           C  
ATOM   1844  HA  LEU A 113      -6.076  62.022   2.944  1.00 37.41           H  
ATOM   1845  C   LEU A 113      -8.188  61.640   2.752  1.00 37.41           C  
ATOM   1846  CB  LEU A 113      -6.291  59.995   2.299  1.00 37.41           C  
ATOM   1847  HB2 LEU A 113      -6.696  60.090   1.291  1.00 37.41           H  
ATOM   1848  HB3 LEU A 113      -6.704  59.085   2.734  1.00 37.41           H  
ATOM   1849  O   LEU A 113      -9.149  60.973   3.139  1.00 37.41           O  
ATOM   1850  CG  LEU A 113      -4.759  59.867   2.191  1.00 37.41           C  
ATOM   1851  HG  LEU A 113      -4.313  59.862   3.185  1.00 37.41           H  
ATOM   1852  CD1 LEU A 113      -4.412  58.542   1.511  1.00 37.41           C  
ATOM   1853 HD11 LEU A 113      -4.815  57.718   2.099  1.00 37.41           H  
ATOM   1854 HD12 LEU A 113      -4.833  58.511   0.506  1.00 37.41           H  
ATOM   1855 HD13 LEU A 113      -3.329  58.430   1.459  1.00 37.41           H  
ATOM   1856  CD2 LEU A 113      -4.136  60.993   1.354  1.00 37.41           C  
ATOM   1857 HD21 LEU A 113      -3.072  60.797   1.218  1.00 37.41           H  
ATOM   1858 HD22 LEU A 113      -4.231  61.944   1.879  1.00 37.41           H  
ATOM   1859 HD23 LEU A 113      -4.622  61.056   0.380  1.00 37.41           H  
ATOM   1860  N   PRO A 114      -8.358  62.760   2.017  1.00 35.06           N  
ATOM   1861  CA  PRO A 114      -9.666  63.318   1.692  1.00 35.06           C  
ATOM   1862  HA  PRO A 114     -10.404  63.015   2.435  1.00 35.06           H  
ATOM   1863  C   PRO A 114     -10.166  62.918   0.293  1.00 35.06           C  
ATOM   1864  CB  PRO A 114      -9.454  64.832   1.790  1.00 35.06           C  
ATOM   1865  HB2 PRO A 114      -9.489  65.137   2.836  1.00 35.06           H  
ATOM   1866  HB3 PRO A 114     -10.184  65.393   1.206  1.00 35.06           H  
ATOM   1867  O   PRO A 114      -9.410  62.925  -0.674  1.00 35.06           O  
ATOM   1868  CG  PRO A 114      -8.033  65.015   1.253  1.00 35.06           C  
ATOM   1869  HG2 PRO A 114      -8.056  65.105   0.167  1.00 35.06           H  
ATOM   1870  HG3 PRO A 114      -7.549  65.886   1.694  1.00 35.06           H  
ATOM   1871  CD  PRO A 114      -7.321  63.719   1.645  1.00 35.06           C  
ATOM   1872  HD2 PRO A 114      -6.727  63.342   0.812  1.00 35.06           H  
ATOM   1873  HD3 PRO A 114      -6.680  63.930   2.501  1.00 35.06           H  
ATOM   1874  N   GLY A 115     -11.487  62.744   0.182  1.00 31.64           N  
ATOM   1875  H   GLY A 115     -11.993  62.604   1.045  1.00 31.64           H  
ATOM   1876  CA  GLY A 115     -12.269  63.196  -0.976  1.00 31.64           C  
ATOM   1877  HA2 GLY A 115     -13.196  63.636  -0.607  1.00 31.64           H  
ATOM   1878  HA3 GLY A 115     -11.719  63.994  -1.475  1.00 31.64           H  
ATOM   1879  C   GLY A 115     -12.617  62.167  -2.060  1.00 31.64           C  
ATOM   1880  O   GLY A 115     -11.750  61.681  -2.776  1.00 31.64           O  
ATOM   1881  N   GLY A 116     -13.924  61.951  -2.263  1.00 34.01           N  
ATOM   1882  H   GLY A 116     -14.578  62.328  -1.592  1.00 34.01           H  
ATOM   1883  CA  GLY A 116     -14.474  61.353  -3.488  1.00 34.01           C  
ATOM   1884  HA2 GLY A 116     -14.520  62.112  -4.269  1.00 34.01           H  
ATOM   1885  HA3 GLY A 116     -13.805  60.565  -3.832  1.00 34.01           H  
ATOM   1886  C   GLY A 116     -15.860  60.730  -3.310  1.00 34.01           C  
ATOM   1887  O   GLY A 116     -15.974  59.562  -2.973  1.00 34.01           O  
ATOM   1888  N   SER A 117     -16.904  61.529  -3.521  1.00 34.58           N  
ATOM   1889  H   SER A 117     -16.706  62.441  -3.907  1.00 34.58           H  
ATOM   1890  CA  SER A 117     -18.322  61.299  -3.213  1.00 34.58           C  
ATOM   1891  HA  SER A 117     -18.410  60.788  -2.254  1.00 34.58           H  
ATOM   1892  C   SER A 117     -19.130  60.529  -4.275  1.00 34.58           C  
ATOM   1893  CB  SER A 117     -18.934  62.701  -3.105  1.00 34.58           C  
ATOM   1894  HB2 SER A 117     -19.970  62.621  -2.779  1.00 34.58           H  
ATOM   1895  HB3 SER A 117     -18.392  63.281  -2.358  1.00 34.58           H  
ATOM   1896  O   SER A 117     -18.949  60.803  -5.460  1.00 34.58           O  
ATOM   1897  OG  SER A 117     -18.850  63.360  -4.364  1.00 34.58           O  
ATOM   1898  HG  SER A 117     -19.035  62.709  -5.045  1.00 34.58           H  
ATOM   1899  N   ASN A 118     -20.114  59.716  -3.856  1.00 35.38           N  
ATOM   1900  H   ASN A 118     -19.899  59.211  -3.008  1.00 35.38           H  
ATOM   1901  CA  ASN A 118     -21.576  59.923  -4.033  1.00 35.38           C  
ATOM   1902  HA  ASN A 118     -21.936  60.393  -3.118  1.00 35.38           H  
ATOM   1903  C   ASN A 118     -22.384  58.612  -4.167  1.00 35.38           C  
ATOM   1904  CB  ASN A 118     -21.959  60.857  -5.209  1.00 35.38           C  
ATOM   1905  HB2 ASN A 118     -21.323  60.670  -6.074  1.00 35.38           H  
ATOM   1906  HB3 ASN A 118     -22.976  60.629  -5.528  1.00 35.38           H  
ATOM   1907  O   ASN A 118     -22.122  57.838  -5.078  1.00 35.38           O  
ATOM   1908  CG  ASN A 118     -21.965  62.327  -4.832  1.00 35.38           C  
ATOM   1909  ND2 ASN A 118     -21.780  63.212  -5.780  1.00 35.38           N  
ATOM   1910 HD21 ASN A 118     -21.743  64.177  -5.484  1.00 35.38           H  
ATOM   1911 HD22 ASN A 118     -21.611  62.909  -6.728  1.00 35.38           H  
ATOM   1912  OD1 ASN A 118     -22.146  62.710  -3.689  1.00 35.38           O  
ATOM   1913  N   ASN A 119     -23.401  58.498  -3.289  1.00 34.40           N  
ATOM   1914  H   ASN A 119     -23.359  59.167  -2.534  1.00 34.40           H  
ATOM   1915  CA  ASN A 119     -24.801  58.048  -3.481  1.00 34.40           C  
ATOM   1916  HA  ASN A 119     -25.241  57.957  -2.488  1.00 34.40           H  
ATOM   1917  C   ASN A 119     -25.043  56.667  -4.146  1.00 34.40           C  
ATOM   1918  CB  ASN A 119     -25.524  59.218  -4.180  1.00 34.40           C  
ATOM   1919  HB2 ASN A 119     -26.575  58.964  -4.324  1.00 34.40           H  
ATOM   1920  HB3 ASN A 119     -25.089  59.358  -5.169  1.00 34.40           H  
ATOM   1921  O   ASN A 119     -24.551  56.404  -5.230  1.00 34.40           O  
ATOM   1922  CG  ASN A 119     -25.466  60.532  -3.409  1.00 34.40           C  
ATOM   1923  ND2 ASN A 119     -25.847  61.626  -4.023  1.00 34.40           N  
ATOM   1924 HD21 ASN A 119     -25.784  62.481  -3.489  1.00 34.40           H  
ATOM   1925 HD22 ASN A 119     -26.285  61.559  -4.931  1.00 34.40           H  
ATOM   1926  OD1 ASN A 119     -25.044  60.612  -2.264  1.00 34.40           O  
ATOM   1927  N   ASP A 120     -25.783  55.705  -3.578  1.00 35.39           N  
ATOM   1928  H   ASP A 120     -25.624  54.823  -4.044  1.00 35.39           H  
ATOM   1929  CA  ASP A 120     -27.153  55.793  -3.040  1.00 35.39           C  
ATOM   1930  HA  ASP A 120     -27.302  56.764  -2.569  1.00 35.39           H  
ATOM   1931  C   ASP A 120     -27.499  54.692  -1.993  1.00 35.39           C  
ATOM   1932  CB  ASP A 120     -28.115  55.636  -4.240  1.00 35.39           C  
ATOM   1933  HB2 ASP A 120     -29.030  55.142  -3.915  1.00 35.39           H  
ATOM   1934  HB3 ASP A 120     -27.656  54.988  -4.988  1.00 35.39           H  
ATOM   1935  O   ASP A 120     -27.013  53.565  -2.038  1.00 35.39           O  
ATOM   1936  CG  ASP A 120     -28.499  56.970  -4.884  1.00 35.39           C  
ATOM   1937  OD1 ASP A 120     -28.736  57.927  -4.110  1.00 35.39           O  
ATOM   1938  OD2 ASP A 120     -28.564  57.030  -6.130  1.00 35.39           O  
ATOM   1939  N   THR A 121     -28.377  55.040  -1.044  1.00 30.18           N  
ATOM   1940  H   THR A 121     -28.791  55.952  -1.174  1.00 30.18           H  
ATOM   1941  CA  THR A 121     -29.003  54.227   0.043  1.00 30.18           C  
ATOM   1942  HA  THR A 121     -28.334  53.411   0.316  1.00 30.18           H  
ATOM   1943  C   THR A 121     -30.346  53.615  -0.484  1.00 30.18           C  
ATOM   1944  CB  THR A 121     -29.204  55.189   1.256  1.00 30.18           C  
ATOM   1945  HB  THR A 121     -30.238  55.533   1.277  1.00 30.18           H  
ATOM   1946  O   THR A 121     -30.682  53.951  -1.617  1.00 30.18           O  
ATOM   1947  CG2 THR A 121     -28.789  54.652   2.635  1.00 30.18           C  
ATOM   1948 HG21 THR A 121     -27.879  54.059   2.542  1.00 30.18           H  
ATOM   1949 HG22 THR A 121     -28.590  55.480   3.315  1.00 30.18           H  
ATOM   1950 HG23 THR A 121     -29.569  54.054   3.107  1.00 30.18           H  
ATOM   1951  OG1 THR A 121     -28.434  56.367   1.152  1.00 30.18           O  
ATOM   1952  HG1 THR A 121     -27.629  56.136   0.683  1.00 30.18           H  
ATOM   1953  N   PRO A 122     -31.210  52.829   0.234  1.00 39.98           N  
ATOM   1954  CA  PRO A 122     -31.177  52.394   1.642  1.00 39.98           C  
ATOM   1955  HA  PRO A 122     -30.159  52.425   2.031  1.00 39.98           H  
ATOM   1956  C   PRO A 122     -31.797  50.995   2.007  1.00 39.98           C  
ATOM   1957  CB  PRO A 122     -32.088  53.477   2.252  1.00 39.98           C  
ATOM   1958  HB2 PRO A 122     -31.602  54.452   2.273  1.00 39.98           H  
ATOM   1959  HB3 PRO A 122     -32.406  53.264   3.272  1.00 39.98           H  
ATOM   1960  O   PRO A 122     -32.508  50.370   1.231  1.00 39.98           O  
ATOM   1961  CG  PRO A 122     -33.246  53.551   1.247  1.00 39.98           C  
ATOM   1962  HG2 PRO A 122     -33.586  54.579   1.128  1.00 39.98           H  
ATOM   1963  HG3 PRO A 122     -34.070  52.910   1.561  1.00 39.98           H  
ATOM   1964  CD  PRO A 122     -32.640  53.016  -0.054  1.00 39.98           C  
ATOM   1965  HD2 PRO A 122     -32.836  53.738  -0.847  1.00 39.98           H  
ATOM   1966  HD3 PRO A 122     -33.106  52.073  -0.340  1.00 39.98           H  
ATOM   1967  N   ARG A 123     -31.678  50.630   3.302  1.00 29.31           N  
ATOM   1968  H   ARG A 123     -30.937  51.101   3.801  1.00 29.31           H  
ATOM   1969  CA  ARG A 123     -32.726  50.000   4.160  1.00 29.31           C  
ATOM   1970  HA  ARG A 123     -32.381  50.116   5.188  1.00 29.31           H  
ATOM   1971  C   ARG A 123     -33.065  48.496   4.017  1.00 29.31           C  
ATOM   1972  CB  ARG A 123     -34.002  50.863   4.031  1.00 29.31           C  
ATOM   1973  HB2 ARG A 123     -34.474  50.669   3.068  1.00 29.31           H  
ATOM   1974  HB3 ARG A 123     -33.703  51.911   4.052  1.00 29.31           H  
ATOM   1975  O   ARG A 123     -33.902  48.126   3.209  1.00 29.31           O  
ATOM   1976  CG  ARG A 123     -35.050  50.732   5.137  1.00 29.31           C  
ATOM   1977  HG2 ARG A 123     -35.457  49.722   5.161  1.00 29.31           H  
ATOM   1978  HG3 ARG A 123     -34.588  50.967   6.097  1.00 29.31           H  
ATOM   1979  CD  ARG A 123     -36.166  51.746   4.831  1.00 29.31           C  
ATOM   1980  HD2 ARG A 123     -36.744  51.378   3.983  1.00 29.31           H  
ATOM   1981  HD3 ARG A 123     -35.713  52.698   4.554  1.00 29.31           H  
ATOM   1982  NE  ARG A 123     -37.054  51.971   5.985  1.00 29.31           N  
ATOM   1983  HE  ARG A 123     -36.915  51.379   6.791  1.00 29.31           H  
ATOM   1984  NH1 ARG A 123     -38.314  53.649   5.046  1.00 29.31           N  
ATOM   1985 HH11 ARG A 123     -39.058  54.329   5.112  1.00 29.31           H  
ATOM   1986 HH12 ARG A 123     -37.809  53.530   4.180  1.00 29.31           H  
ATOM   1987  NH2 ARG A 123     -38.704  53.024   7.152  1.00 29.31           N  
ATOM   1988 HH21 ARG A 123     -38.508  52.446   7.957  1.00 29.31           H  
ATOM   1989 HH22 ARG A 123     -39.438  53.715   7.203  1.00 29.31           H  
ATOM   1990  CZ  ARG A 123     -38.016  52.877   6.055  1.00 29.31           C  
ATOM   1991  N   ALA A 124     -32.593  47.695   4.982  1.00 34.60           N  
ATOM   1992  H   ALA A 124     -31.704  47.958   5.384  1.00 34.60           H  
ATOM   1993  CA  ALA A 124     -33.380  46.747   5.807  1.00 34.60           C  
ATOM   1994  HA  ALA A 124     -34.202  47.279   6.287  1.00 34.60           H  
ATOM   1995  C   ALA A 124     -32.458  46.177   6.912  1.00 34.60           C  
ATOM   1996  CB  ALA A 124     -33.976  45.616   4.959  1.00 34.60           C  
ATOM   1997  HB1 ALA A 124     -34.444  44.875   5.608  1.00 34.60           H  
ATOM   1998  HB2 ALA A 124     -34.734  46.001   4.277  1.00 34.60           H  
ATOM   1999  HB3 ALA A 124     -33.189  45.128   4.384  1.00 34.60           H  
ATOM   2000  O   ALA A 124     -31.458  45.540   6.615  1.00 34.60           O  
ATOM   2001  N   GLN A 125     -32.583  46.678   8.144  1.00 34.60           N  
ATOM   2002  H   GLN A 125     -31.682  47.035   8.427  1.00 34.60           H  
ATOM   2003  CA  GLN A 125     -33.179  45.985   9.301  1.00 34.60           C  
ATOM   2004  HA  GLN A 125     -33.252  46.747  10.077  1.00 34.60           H  
ATOM   2005  C   GLN A 125     -32.297  44.889   9.927  1.00 34.60           C  
ATOM   2006  CB  GLN A 125     -34.628  45.520   9.070  1.00 34.60           C  
ATOM   2007  HB2 GLN A 125     -34.736  45.097   8.071  1.00 34.60           H  
ATOM   2008  HB3 GLN A 125     -34.865  44.739   9.792  1.00 34.60           H  
ATOM   2009  O   GLN A 125     -32.106  43.812   9.377  1.00 34.60           O  
ATOM   2010  CG  GLN A 125     -35.623  46.671   9.281  1.00 34.60           C  
ATOM   2011  HG2 GLN A 125     -35.403  47.475   8.579  1.00 34.60           H  
ATOM   2012  HG3 GLN A 125     -35.508  47.056  10.294  1.00 34.60           H  
ATOM   2013  CD  GLN A 125     -37.079  46.254   9.094  1.00 34.60           C  
ATOM   2014  NE2 GLN A 125     -38.023  47.075   9.497  1.00 34.60           N  
ATOM   2015 HE21 GLN A 125     -38.952  46.684   9.429  1.00 34.60           H  
ATOM   2016 HE22 GLN A 125     -37.798  47.849  10.106  1.00 34.60           H  
ATOM   2017  OE1 GLN A 125     -37.415  45.217   8.559  1.00 34.60           O  
ATOM   2018  N   ALA A 126     -31.810  45.212  11.129  1.00 29.75           N  
ATOM   2019  H   ALA A 126     -32.032  46.129  11.488  1.00 29.75           H  
ATOM   2020  CA  ALA A 126     -31.302  44.282  12.130  1.00 29.75           C  
ATOM   2021  HA  ALA A 126     -30.418  43.774  11.747  1.00 29.75           H  
ATOM   2022  C   ALA A 126     -32.356  43.222  12.505  1.00 29.75           C  
ATOM   2023  CB  ALA A 126     -30.926  45.126  13.359  1.00 29.75           C  
ATOM   2024  HB1 ALA A 126     -30.184  45.877  13.087  1.00 29.75           H  
ATOM   2025  HB2 ALA A 126     -31.810  45.614  13.769  1.00 29.75           H  
ATOM   2026  HB3 ALA A 126     -30.497  44.481  14.126  1.00 29.75           H  
ATOM   2027  O   ALA A 126     -33.557  43.459  12.340  1.00 29.75           O  
ATOM   2028  N   PRO A 127     -31.906  42.109  13.099  1.00 35.23           N  
ATOM   2029  CA  PRO A 127     -32.364  41.878  14.464  1.00 35.23           C  
ATOM   2030  HA  PRO A 127     -32.830  42.782  14.856  1.00 35.23           H  
ATOM   2031  C   PRO A 127     -31.238  41.468  15.424  1.00 35.23           C  
ATOM   2032  CB  PRO A 127     -33.455  40.815  14.363  1.00 35.23           C  
ATOM   2033  HB2 PRO A 127     -33.544  40.231  15.279  1.00 35.23           H  
ATOM   2034  HB3 PRO A 127     -34.405  41.292  14.124  1.00 35.23           H  
ATOM   2035  O   PRO A 127     -30.409  40.612  15.129  1.00 35.23           O  
ATOM   2036  CG  PRO A 127     -33.004  39.958  13.183  1.00 35.23           C  
ATOM   2037  HG2 PRO A 127     -33.855  39.681  12.562  1.00 35.23           H  
ATOM   2038  HG3 PRO A 127     -32.494  39.066  13.546  1.00 35.23           H  
ATOM   2039  CD  PRO A 127     -32.014  40.831  12.404  1.00 35.23           C  
ATOM   2040  HD2 PRO A 127     -31.037  40.347  12.382  1.00 35.23           H  
ATOM   2041  HD3 PRO A 127     -32.370  40.976  11.384  1.00 35.23           H  
ATOM   2042  N   GLU A 128     -31.244  42.181  16.548  1.00 32.53           N  
ATOM   2043  H   GLU A 128     -31.865  42.977  16.507  1.00 32.53           H  
ATOM   2044  CA  GLU A 128     -31.112  41.734  17.940  1.00 32.53           C  
ATOM   2045  HA  GLU A 128     -30.508  42.483  18.452  1.00 32.53           H  
ATOM   2046  C   GLU A 128     -30.448  40.378  18.246  1.00 32.53           C  
ATOM   2047  CB  GLU A 128     -32.507  41.811  18.589  1.00 32.53           C  
ATOM   2048  HB2 GLU A 128     -33.222  41.293  17.951  1.00 32.53           H  
ATOM   2049  HB3 GLU A 128     -32.484  41.319  19.561  1.00 32.53           H  
ATOM   2050  O   GLU A 128     -30.901  39.307  17.848  1.00 32.53           O  
ATOM   2051  CG  GLU A 128     -32.932  43.279  18.799  1.00 32.53           C  
ATOM   2052  HG2 GLU A 128     -32.814  43.822  17.862  1.00 32.53           H  
ATOM   2053  HG3 GLU A 128     -32.257  43.733  19.525  1.00 32.53           H  
ATOM   2054  CD  GLU A 128     -34.388  43.454  19.258  1.00 32.53           C  
ATOM   2055  OE1 GLU A 128     -34.662  44.486  19.912  1.00 32.53           O  
ATOM   2056  OE2 GLU A 128     -35.243  42.637  18.847  1.00 32.53           O  
ATOM   2057  N   GLU A 129     -29.384  40.496  19.047  1.00 28.74           N  
ATOM   2058  H   GLU A 129     -29.050  41.444  19.145  1.00 28.74           H  
ATOM   2059  CA  GLU A 129     -29.040  39.686  20.222  1.00 28.74           C  
ATOM   2060  HA  GLU A 129     -28.005  39.358  20.123  1.00 28.74           H  
ATOM   2061  C   GLU A 129     -29.898  38.435  20.474  1.00 28.74           C  
ATOM   2062  CB  GLU A 129     -29.119  40.604  21.464  1.00 28.74           C  
ATOM   2063  HB2 GLU A 129     -30.111  41.053  21.507  1.00 28.74           H  
ATOM   2064  HB3 GLU A 129     -28.969  40.000  22.358  1.00 28.74           H  
ATOM   2065  O   GLU A 129     -31.030  38.519  20.943  1.00 28.74           O  
ATOM   2066  CG  GLU A 129     -28.051  41.714  21.453  1.00 28.74           C  
ATOM   2067  HG2 GLU A 129     -28.142  42.288  20.531  1.00 28.74           H  
ATOM   2068  HG3 GLU A 129     -27.069  41.240  21.446  1.00 28.74           H  
ATOM   2069  CD  GLU A 129     -28.141  42.693  22.638  1.00 28.74           C  
ATOM   2070  OE1 GLU A 129     -27.120  43.379  22.873  1.00 28.74           O  
ATOM   2071  OE2 GLU A 129     -29.223  42.802  23.253  1.00 28.74           O  
ATOM   2072  N   VAL A 130     -29.294  37.256  20.296  1.00 32.37           N  
ATOM   2073  H   VAL A 130     -28.393  37.238  19.839  1.00 32.37           H  
ATOM   2074  CA  VAL A 130     -29.687  36.065  21.056  1.00 32.37           C  
ATOM   2075  HA  VAL A 130     -30.288  36.394  21.903  1.00 32.37           H  
ATOM   2076  C   VAL A 130     -28.435  35.408  21.616  1.00 32.37           C  
ATOM   2077  CB  VAL A 130     -30.574  35.083  20.272  1.00 32.37           C  
ATOM   2078  HB  VAL A 130     -30.039  34.724  19.393  1.00 32.37           H  
ATOM   2079  O   VAL A 130     -27.586  34.873  20.901  1.00 32.37           O  
ATOM   2080  CG1 VAL A 130     -30.961  33.880  21.147  1.00 32.37           C  
ATOM   2081 HG11 VAL A 130     -30.072  33.309  21.419  1.00 32.37           H  
ATOM   2082 HG12 VAL A 130     -31.633  33.221  20.598  1.00 32.37           H  
ATOM   2083 HG13 VAL A 130     -31.456  34.221  22.056  1.00 32.37           H  
ATOM   2084  CG2 VAL A 130     -31.884  35.744  19.822  1.00 32.37           C  
ATOM   2085 HG21 VAL A 130     -31.669  36.561  19.133  1.00 32.37           H  
ATOM   2086 HG22 VAL A 130     -32.417  36.147  20.682  1.00 32.37           H  
ATOM   2087 HG23 VAL A 130     -32.516  35.020  19.307  1.00 32.37           H  
ATOM   2088  N   GLU A 131     -28.349  35.508  22.933  1.00 30.88           N  
ATOM   2089  H   GLU A 131     -29.088  36.018  23.395  1.00 30.88           H  
ATOM   2090  CA  GLU A 131     -27.403  34.863  23.822  1.00 30.88           C  
ATOM   2091  HA  GLU A 131     -26.403  35.253  23.630  1.00 30.88           H  
ATOM   2092  C   GLU A 131     -27.405  33.336  23.639  1.00 30.88           C  
ATOM   2093  CB  GLU A 131     -27.811  35.206  25.266  1.00 30.88           C  
ATOM   2094  HB2 GLU A 131     -27.129  34.702  25.950  1.00 30.88           H  
ATOM   2095  HB3 GLU A 131     -28.814  34.815  25.435  1.00 30.88           H  
ATOM   2096  O   GLU A 131     -28.443  32.678  23.572  1.00 30.88           O  
ATOM   2097  CG  GLU A 131     -27.788  36.716  25.576  1.00 30.88           C  
ATOM   2098  HG2 GLU A 131     -26.762  37.071  25.478  1.00 30.88           H  
ATOM   2099  HG3 GLU A 131     -28.398  37.250  24.847  1.00 30.88           H  
ATOM   2100  CD  GLU A 131     -28.332  37.037  26.978  1.00 30.88           C  
ATOM   2101  OE1 GLU A 131     -27.754  37.935  27.630  1.00 30.88           O  
ATOM   2102  OE2 GLU A 131     -29.307  36.372  27.396  1.00 30.88           O  
ATOM   2103  N   THR A 132     -26.214  32.747  23.617  1.00 30.09           N  
ATOM   2104  H   THR A 132     -25.393  33.335  23.631  1.00 30.09           H  
ATOM   2105  CA  THR A 132     -26.013  31.323  23.902  1.00 30.09           C  
ATOM   2106  HA  THR A 132     -26.678  30.717  23.286  1.00 30.09           H  
ATOM   2107  C   THR A 132     -26.276  31.026  25.379  1.00 30.09           C  
ATOM   2108  CB  THR A 132     -24.547  30.942  23.638  1.00 30.09           C  
ATOM   2109  HB  THR A 132     -24.344  29.973  24.094  1.00 30.09           H  
ATOM   2110  O   THR A 132     -25.766  31.765  26.222  1.00 30.09           O  
ATOM   2111  CG2 THR A 132     -24.215  30.844  22.152  1.00 30.09           C  
ATOM   2112 HG21 THR A 132     -24.397  31.804  21.667  1.00 30.09           H  
ATOM   2113 HG22 THR A 132     -23.166  30.573  22.031  1.00 30.09           H  
ATOM   2114 HG23 THR A 132     -24.840  30.083  21.685  1.00 30.09           H  
ATOM   2115  OG1 THR A 132     -23.683  31.908  24.204  1.00 30.09           O  
ATOM   2116  HG1 THR A 132     -24.042  32.128  25.067  1.00 30.09           H  
ATOM   2117  N   PRO A 133     -26.842  29.851  25.710  1.00 34.48           N  
ATOM   2118  CA  PRO A 133     -26.436  29.163  26.927  1.00 34.48           C  
ATOM   2119  HA  PRO A 133     -25.608  29.682  27.411  1.00 34.48           H  
ATOM   2120  C   PRO A 133     -25.978  27.734  26.623  1.00 34.48           C  
ATOM   2121  CB  PRO A 133     -27.633  29.239  27.870  1.00 34.48           C  
ATOM   2122  HB2 PRO A 133     -27.714  28.352  28.499  1.00 34.48           H  
ATOM   2123  HB3 PRO A 133     -27.547  30.131  28.491  1.00 34.48           H  
ATOM   2124  O   PRO A 133     -26.756  26.812  26.385  1.00 34.48           O  
ATOM   2125  CG  PRO A 133     -28.840  29.386  26.940  1.00 34.48           C  
ATOM   2126  HG2 PRO A 133     -29.436  30.248  27.238  1.00 34.48           H  
ATOM   2127  HG3 PRO A 133     -29.452  28.484  26.959  1.00 34.48           H  
ATOM   2128  CD  PRO A 133     -28.265  29.599  25.533  1.00 34.48           C  
ATOM   2129  HD2 PRO A 133     -28.759  30.441  25.049  1.00 34.48           H  
ATOM   2130  HD3 PRO A 133     -28.403  28.697  24.936  1.00 34.48           H  
ATOM   2131  N   SER A 134     -24.663  27.554  26.682  1.00 27.78           N  
ATOM   2132  H   SER A 134     -24.093  28.373  26.837  1.00 27.78           H  
ATOM   2133  CA  SER A 134     -24.033  26.286  27.025  1.00 27.78           C  
ATOM   2134  HA  SER A 134     -24.369  25.505  26.343  1.00 27.78           H  
ATOM   2135  C   SER A 134     -24.381  25.907  28.469  1.00 27.78           C  
ATOM   2136  CB  SER A 134     -22.513  26.461  26.908  1.00 27.78           C  
ATOM   2137  HB2 SER A 134     -22.243  26.579  25.858  1.00 27.78           H  
ATOM   2138  HB3 SER A 134     -22.011  25.579  27.304  1.00 27.78           H  
ATOM   2139  O   SER A 134     -24.136  26.703  29.371  1.00 27.78           O  
ATOM   2140  OG  SER A 134     -22.095  27.613  27.624  1.00 27.78           O  
ATOM   2141  HG  SER A 134     -22.525  27.593  28.482  1.00 27.78           H  
ATOM   2142  N   GLY A 135     -24.854  24.678  28.685  1.00 27.42           N  
ATOM   2143  H   GLY A 135     -25.134  24.133  27.883  1.00 27.42           H  
ATOM   2144  CA  GLY A 135     -24.835  24.014  29.992  1.00 27.42           C  
ATOM   2145  HA2 GLY A 135     -24.871  22.935  29.844  1.00 27.42           H  
ATOM   2146  HA3 GLY A 135     -23.895  24.245  30.492  1.00 27.42           H  
ATOM   2147  C   GLY A 135     -25.962  24.402  30.951  1.00 27.42           C  
ATOM   2148  O   GLY A 135     -25.763  25.214  31.846  1.00 27.42           O  
ATOM   2149  N   GLN A 136     -27.114  23.738  30.826  1.00 31.32           N  
ATOM   2150  H   GLN A 136     -27.227  23.099  30.053  1.00 31.32           H  
ATOM   2151  CA  GLN A 136     -28.028  23.553  31.955  1.00 31.32           C  
ATOM   2152  HA  GLN A 136     -27.771  24.254  32.749  1.00 31.32           H  
ATOM   2153  C   GLN A 136     -27.829  22.149  32.528  1.00 31.32           C  
ATOM   2154  CB  GLN A 136     -29.489  23.825  31.558  1.00 31.32           C  
ATOM   2155  HB2 GLN A 136     -29.636  23.622  30.497  1.00 31.32           H  
ATOM   2156  HB3 GLN A 136     -30.141  23.163  32.127  1.00 31.32           H  
ATOM   2157  O   GLN A 136     -28.043  21.144  31.850  1.00 31.32           O  
ATOM   2158  CG  GLN A 136     -29.885  25.272  31.889  1.00 31.32           C  
ATOM   2159  HG2 GLN A 136     -29.254  25.961  31.327  1.00 31.32           H  
ATOM   2160  HG3 GLN A 136     -29.723  25.448  32.952  1.00 31.32           H  
ATOM   2161  CD  GLN A 136     -31.345  25.581  31.569  1.00 31.32           C  
ATOM   2162  NE2 GLN A 136     -31.924  26.588  32.185  1.00 31.32           N  
ATOM   2163 HE21 GLN A 136     -32.886  26.760  31.931  1.00 31.32           H  
ATOM   2164 HE22 GLN A 136     -31.417  27.146  32.857  1.00 31.32           H  
ATOM   2165  OE1 GLN A 136     -31.994  24.944  30.758  1.00 31.32           O  
ATOM   2166  N   GLU A 137     -27.384  22.106  33.781  1.00 29.23           N  
ATOM   2167  H   GLU A 137     -27.193  22.980  34.248  1.00 29.23           H  
ATOM   2168  CA  GLU A 137     -27.416  20.925  34.636  1.00 29.23           C  
ATOM   2169  HA  GLU A 137     -26.893  20.104  34.145  1.00 29.23           H  
ATOM   2170  C   GLU A 137     -28.877  20.517  34.872  1.00 29.23           C  
ATOM   2171  CB  GLU A 137     -26.713  21.236  35.972  1.00 29.23           C  
ATOM   2172  HB2 GLU A 137     -27.160  22.133  36.401  1.00 29.23           H  
ATOM   2173  HB3 GLU A 137     -26.881  20.404  36.656  1.00 29.23           H  
ATOM   2174  O   GLU A 137     -29.713  21.333  35.264  1.00 29.23           O  
ATOM   2175  CG  GLU A 137     -25.195  21.433  35.809  1.00 29.23           C  
ATOM   2176  HG2 GLU A 137     -24.774  20.512  35.406  1.00 29.23           H  
ATOM   2177  HG3 GLU A 137     -25.014  22.225  35.082  1.00 29.23           H  
ATOM   2178  CD  GLU A 137     -24.475  21.803  37.119  1.00 29.23           C  
ATOM   2179  OE1 GLU A 137     -23.269  21.478  37.217  1.00 29.23           O  
ATOM   2180  OE2 GLU A 137     -25.111  22.434  37.991  1.00 29.23           O  
ATOM   2181  N   VAL A 138     -29.197  19.246  34.618  1.00 32.59           N  
ATOM   2182  H   VAL A 138     -28.474  18.623  34.289  1.00 32.59           H  
ATOM   2183  CA  VAL A 138     -30.498  18.667  34.966  1.00 32.59           C  
ATOM   2184  HA  VAL A 138     -31.282  19.380  34.713  1.00 32.59           H  
ATOM   2185  C   VAL A 138     -30.510  18.442  36.476  1.00 32.59           C  
ATOM   2186  CB  VAL A 138     -30.769  17.366  34.184  1.00 32.59           C  
ATOM   2187  HB  VAL A 138     -29.997  16.633  34.418  1.00 32.59           H  
ATOM   2188  O   VAL A 138     -29.791  17.584  36.988  1.00 32.59           O  
ATOM   2189  CG1 VAL A 138     -32.137  16.767  34.535  1.00 32.59           C  
ATOM   2190 HG11 VAL A 138     -32.164  16.485  35.588  1.00 32.59           H  
ATOM   2191 HG12 VAL A 138     -32.929  17.489  34.337  1.00 32.59           H  
ATOM   2192 HG13 VAL A 138     -32.313  15.869  33.943  1.00 32.59           H  
ATOM   2193  CG2 VAL A 138     -30.745  17.621  32.669  1.00 32.59           C  
ATOM   2194 HG21 VAL A 138     -30.961  16.696  32.134  1.00 32.59           H  
ATOM   2195 HG22 VAL A 138     -29.763  17.976  32.357  1.00 32.59           H  
ATOM   2196 HG23 VAL A 138     -31.490  18.372  32.407  1.00 32.59           H  
ATOM   2197  N   ASN A 139     -31.308  19.236  37.187  1.00 31.04           N  
ATOM   2198  H   ASN A 139     -31.805  19.970  36.702  1.00 31.04           H  
ATOM   2199  CA  ASN A 139     -31.525  19.094  38.620  1.00 31.04           C  
ATOM   2200  HA  ASN A 139     -30.570  18.851  39.086  1.00 31.04           H  
ATOM   2201  C   ASN A 139     -32.502  17.928  38.878  1.00 31.04           C  
ATOM   2202  CB  ASN A 139     -31.998  20.451  39.183  1.00 31.04           C  
ATOM   2203  HB2 ASN A 139     -31.361  21.244  38.790  1.00 31.04           H  
ATOM   2204  HB3 ASN A 139     -33.028  20.642  38.881  1.00 31.04           H  
ATOM   2205  O   ASN A 139     -33.682  18.017  38.540  1.00 31.04           O  
ATOM   2206  CG  ASN A 139     -31.907  20.504  40.697  1.00 31.04           C  
ATOM   2207  ND2 ASN A 139     -32.218  21.620  41.311  1.00 31.04           N  
ATOM   2208 HD21 ASN A 139     -32.153  21.576  42.318  1.00 31.04           H  
ATOM   2209 HD22 ASN A 139     -32.508  22.442  40.801  1.00 31.04           H  
ATOM   2210  OD1 ASN A 139     -31.548  19.538  41.344  1.00 31.04           O  
ATOM   2211  N   PHE A 140     -32.000  16.825  39.440  1.00 32.58           N  
ATOM   2212  H   PHE A 140     -31.021  16.834  39.689  1.00 32.58           H  
ATOM   2213  CA  PHE A 140     -32.757  15.590  39.699  1.00 32.58           C  
ATOM   2214  HA  PHE A 140     -33.463  15.447  38.880  1.00 32.58           H  
ATOM   2215  C   PHE A 140     -33.621  15.631  40.974  1.00 32.58           C  
ATOM   2216  CB  PHE A 140     -31.796  14.385  39.697  1.00 32.58           C  
ATOM   2217  HB2 PHE A 140     -30.901  14.633  40.268  1.00 32.58           H  
ATOM   2218  HB3 PHE A 140     -32.268  13.544  40.205  1.00 32.58           H  
ATOM   2219  O   PHE A 140     -34.249  14.632  41.309  1.00 32.58           O  
ATOM   2220  CG  PHE A 140     -31.407  13.901  38.313  1.00 32.58           C  
ATOM   2221  CD1 PHE A 140     -32.262  13.026  37.615  1.00 32.58           C  
ATOM   2222  HD1 PHE A 140     -33.192  12.712  38.066  1.00 32.58           H  
ATOM   2223  CD2 PHE A 140     -30.201  14.317  37.718  1.00 32.58           C  
ATOM   2224  HD2 PHE A 140     -29.552  15.007  38.236  1.00 32.58           H  
ATOM   2225  CE1 PHE A 140     -31.913  12.568  36.332  1.00 32.58           C  
ATOM   2226  HE1 PHE A 140     -32.578  11.904  35.800  1.00 32.58           H  
ATOM   2227  CE2 PHE A 140     -29.851  13.857  36.436  1.00 32.58           C  
ATOM   2228  HE2 PHE A 140     -28.933  14.197  35.979  1.00 32.58           H  
ATOM   2229  CZ  PHE A 140     -30.706  12.982  35.742  1.00 32.58           C  
ATOM   2230  HZ  PHE A 140     -30.442  12.639  34.753  1.00 32.58           H  
ATOM   2231  N   GLU A 141     -33.701  16.760  41.681  1.00 32.14           N  
ATOM   2232  H   GLU A 141     -33.136  17.553  41.412  1.00 32.14           H  
ATOM   2233  CA  GLU A 141     -34.400  16.830  42.976  1.00 32.14           C  
ATOM   2234  HA  GLU A 141     -34.276  15.868  43.474  1.00 32.14           H  
ATOM   2235  C   GLU A 141     -35.933  16.997  42.896  1.00 32.14           C  
ATOM   2236  CB  GLU A 141     -33.719  17.867  43.890  1.00 32.14           C  
ATOM   2237  HB2 GLU A 141     -34.333  18.020  44.778  1.00 32.14           H  
ATOM   2238  HB3 GLU A 141     -33.626  18.816  43.362  1.00 32.14           H  
ATOM   2239  O   GLU A 141     -36.579  17.007  43.935  1.00 32.14           O  
ATOM   2240  CG  GLU A 141     -32.334  17.371  44.350  1.00 32.14           C  
ATOM   2241  HG2 GLU A 141     -32.447  16.370  44.767  1.00 32.14           H  
ATOM   2242  HG3 GLU A 141     -31.677  17.295  43.483  1.00 32.14           H  
ATOM   2243  CD  GLU A 141     -31.670  18.275  45.403  1.00 32.14           C  
ATOM   2244  OE1 GLU A 141     -30.787  17.754  46.126  1.00 32.14           O  
ATOM   2245  OE2 GLU A 141     -32.018  19.476  45.476  1.00 32.14           O  
ATOM   2246  N   ASN A 142     -36.541  17.046  41.699  1.00 32.95           N  
ATOM   2247  H   ASN A 142     -35.955  16.997  40.878  1.00 32.95           H  
ATOM   2248  CA  ASN A 142     -38.002  17.203  41.526  1.00 32.95           C  
ATOM   2249  HA  ASN A 142     -38.485  17.064  42.494  1.00 32.95           H  
ATOM   2250  C   ASN A 142     -38.667  16.140  40.620  1.00 32.95           C  
ATOM   2251  CB  ASN A 142     -38.307  18.642  41.065  1.00 32.95           C  
ATOM   2252  HB2 ASN A 142     -39.351  18.716  40.760  1.00 32.95           H  
ATOM   2253  HB3 ASN A 142     -37.684  18.883  40.204  1.00 32.95           H  
ATOM   2254  O   ASN A 142     -39.744  16.379  40.074  1.00 32.95           O  
ATOM   2255  CG  ASN A 142     -38.120  19.689  42.148  1.00 32.95           C  
ATOM   2256  ND2 ASN A 142     -37.821  20.909  41.769  1.00 32.95           N  
ATOM   2257 HD21 ASN A 142     -37.689  21.122  40.791  1.00 32.95           H  
ATOM   2258 HD22 ASN A 142     -37.695  21.565  42.526  1.00 32.95           H  
ATOM   2259  OD1 ASN A 142     -38.283  19.479  43.333  1.00 32.95           O  
ATOM   2260  N   ALA A 143     -38.045  14.973  40.422  1.00 31.85           N  
ATOM   2261  H   ALA A 143     -37.192  14.787  40.929  1.00 31.85           H  
ATOM   2262  CA  ALA A 143     -38.704  13.855  39.744  1.00 31.85           C  
ATOM   2263  HA  ALA A 143     -39.404  14.240  39.003  1.00 31.85           H  
ATOM   2264  C   ALA A 143     -39.518  13.033  40.761  1.00 31.85           C  
ATOM   2265  CB  ALA A 143     -37.660  13.030  38.980  1.00 31.85           C  
ATOM   2266  HB1 ALA A 143     -37.162  13.657  38.241  1.00 31.85           H  
ATOM   2267  HB2 ALA A 143     -38.153  12.199  38.476  1.00 31.85           H  
ATOM   2268  HB3 ALA A 143     -36.921  12.633  39.676  1.00 31.85           H  
ATOM   2269  O   ALA A 143     -38.968  12.184  41.461  1.00 31.85           O  
ATOM   2270  N   ASP A 144     -40.824  13.298  40.848  1.00 28.41           N  
ATOM   2271  H   ASP A 144     -41.198  14.082  40.332  1.00 28.41           H  
ATOM   2272  CA  ASP A 144     -41.765  12.481  41.619  1.00 28.41           C  
ATOM   2273  HA  ASP A 144     -41.404  12.398  42.644  1.00 28.41           H  
ATOM   2274  C   ASP A 144     -41.834  11.061  41.029  1.00 28.41           C  
ATOM   2275  CB  ASP A 144     -43.167  13.130  41.642  1.00 28.41           C  
ATOM   2276  HB2 ASP A 144     -43.905  12.344  41.798  1.00 28.41           H  
ATOM   2277  HB3 ASP A 144     -43.373  13.582  40.672  1.00 28.41           H  
ATOM   2278  O   ASP A 144     -42.413  10.828  39.966  1.00 28.41           O  
ATOM   2279  CG  ASP A 144     -43.381  14.161  42.757  1.00 28.41           C  
ATOM   2280  OD1 ASP A 144     -42.729  14.030  43.816  1.00 28.41           O  
ATOM   2281  OD2 ASP A 144     -44.256  15.035  42.564  1.00 28.41           O  
ATOM   2282  N   PHE A 145     -41.243  10.093  41.730  1.00 30.99           N  
ATOM   2283  H   PHE A 145     -40.720  10.363  42.551  1.00 30.99           H  
ATOM   2284  CA  PHE A 145     -41.420   8.668  41.458  1.00 30.99           C  
ATOM   2285  HA  PHE A 145     -41.523   8.512  40.384  1.00 30.99           H  
ATOM   2286  C   PHE A 145     -42.707   8.190  42.141  1.00 30.99           C  
ATOM   2287  CB  PHE A 145     -40.193   7.876  41.942  1.00 30.99           C  
ATOM   2288  HB2 PHE A 145     -40.438   6.814  41.908  1.00 30.99           H  
ATOM   2289  HB3 PHE A 145     -39.994   8.125  42.984  1.00 30.99           H  
ATOM   2290  O   PHE A 145     -42.732   7.990  43.356  1.00 30.99           O  
ATOM   2291  CG  PHE A 145     -38.931   8.091  41.127  1.00 30.99           C  
ATOM   2292  CD1 PHE A 145     -38.703   7.325  39.968  1.00 30.99           C  
ATOM   2293  HD1 PHE A 145     -39.433   6.593  39.655  1.00 30.99           H  
ATOM   2294  CD2 PHE A 145     -37.982   9.052  41.522  1.00 30.99           C  
ATOM   2295  HD2 PHE A 145     -38.164   9.668  42.391  1.00 30.99           H  
ATOM   2296  CE1 PHE A 145     -37.532   7.516  39.211  1.00 30.99           C  
ATOM   2297  HE1 PHE A 145     -37.368   6.933  38.317  1.00 30.99           H  
ATOM   2298  CE2 PHE A 145     -36.812   9.245  40.767  1.00 30.99           C  
ATOM   2299  HE2 PHE A 145     -36.104  10.003  41.065  1.00 30.99           H  
ATOM   2300  CZ  PHE A 145     -36.585   8.476  39.612  1.00 30.99           C  
ATOM   2301  HZ  PHE A 145     -35.692   8.635  39.025  1.00 30.99           H  
ATOM   2302  N   GLN A 146     -43.782   7.996  41.376  1.00 35.34           N  
ATOM   2303  H   GLN A 146     -43.731   8.214  40.391  1.00 35.34           H  
ATOM   2304  CA  GLN A 146     -44.965   7.291  41.877  1.00 35.34           C  
ATOM   2305  HA  GLN A 146     -45.131   7.587  42.913  1.00 35.34           H  
ATOM   2306  C   GLN A 146     -44.697   5.778  41.881  1.00 35.34           C  
ATOM   2307  CB  GLN A 146     -46.225   7.684  41.088  1.00 35.34           C  
ATOM   2308  HB2 GLN A 146     -46.035   7.608  40.017  1.00 35.34           H  
ATOM   2309  HB3 GLN A 146     -47.029   6.996  41.348  1.00 35.34           H  
ATOM   2310  O   GLN A 146     -44.271   5.211  40.874  1.00 35.34           O  
ATOM   2311  CG  GLN A 146     -46.670   9.114  41.449  1.00 35.34           C  
ATOM   2312  HG2 GLN A 146     -45.893   9.819  41.156  1.00 35.34           H  
ATOM   2313  HG3 GLN A 146     -46.799   9.182  42.529  1.00 35.34           H  
ATOM   2314  CD  GLN A 146     -47.979   9.546  40.791  1.00 35.34           C  
ATOM   2315  NE2 GLN A 146     -48.507  10.694  41.157  1.00 35.34           N  
ATOM   2316 HE21 GLN A 146     -49.355  10.949  40.673  1.00 35.34           H  
ATOM   2317 HE22 GLN A 146     -48.020  11.298  41.803  1.00 35.34           H  
ATOM   2318  OE1 GLN A 146     -48.557   8.893  39.943  1.00 35.34           O  
ATOM   2319  N   LEU A 147     -44.902   5.139  43.039  1.00 35.66           N  
ATOM   2320  H   LEU A 147     -45.255   5.677  43.817  1.00 35.66           H  
ATOM   2321  CA  LEU A 147     -44.869   3.683  43.185  1.00 35.66           C  
ATOM   2322  HA  LEU A 147     -43.918   3.307  42.807  1.00 35.66           H  
ATOM   2323  C   LEU A 147     -45.988   3.052  42.346  1.00 35.66           C  
ATOM   2324  CB  LEU A 147     -45.037   3.275  44.666  1.00 35.66           C  
ATOM   2325  HB2 LEU A 147     -45.751   3.940  45.154  1.00 35.66           H  
ATOM   2326  HB3 LEU A 147     -45.498   2.287  44.675  1.00 35.66           H  
ATOM   2327  O   LEU A 147     -47.130   3.502  42.416  1.00 35.66           O  
ATOM   2328  CG  LEU A 147     -43.723   3.199  45.471  1.00 35.66           C  
ATOM   2329  HG  LEU A 147     -42.870   3.293  44.799  1.00 35.66           H  
ATOM   2330  CD1 LEU A 147     -43.632   4.300  46.529  1.00 35.66           C  
ATOM   2331 HD11 LEU A 147     -42.683   4.225  47.061  1.00 35.66           H  
ATOM   2332 HD12 LEU A 147     -43.682   5.273  46.040  1.00 35.66           H  
ATOM   2333 HD13 LEU A 147     -44.456   4.208  47.237  1.00 35.66           H  
ATOM   2334  CD2 LEU A 147     -43.613   1.851  46.189  1.00 35.66           C  
ATOM   2335 HD21 LEU A 147     -42.675   1.799  46.743  1.00 35.66           H  
ATOM   2336 HD22 LEU A 147     -43.631   1.045  45.455  1.00 35.66           H  
ATOM   2337 HD23 LEU A 147     -44.451   1.722  46.874  1.00 35.66           H  
ATOM   2338  N   ILE A 148     -45.642   1.990  41.612  1.00 41.73           N  
ATOM   2339  H   ILE A 148     -44.673   1.707  41.616  1.00 41.73           H  
ATOM   2340  CA  ILE A 148     -46.592   1.099  40.931  1.00 41.73           C  
ATOM   2341  HA  ILE A 148     -47.110   1.654  40.149  1.00 41.73           H  
ATOM   2342  C   ILE A 148     -47.631   0.629  41.951  1.00 41.73           C  
ATOM   2343  CB  ILE A 148     -45.831  -0.089  40.288  1.00 41.73           C  
ATOM   2344  HB  ILE A 148     -45.189  -0.534  41.048  1.00 41.73           H  
ATOM   2345  O   ILE A 148     -47.283   0.200  43.053  1.00 41.73           O  
ATOM   2346  CG1 ILE A 148     -44.945   0.435  39.132  1.00 41.73           C  
ATOM   2347 HG12 ILE A 148     -44.295   1.226  39.507  1.00 41.73           H  
ATOM   2348 HG13 ILE A 148     -45.581   0.867  38.359  1.00 41.73           H  
ATOM   2349  CG2 ILE A 148     -46.770  -1.192  39.773  1.00 41.73           C  
ATOM   2350 HG21 ILE A 148     -47.384  -0.802  38.961  1.00 41.73           H  
ATOM   2351 HG22 ILE A 148     -47.413  -1.561  40.573  1.00 41.73           H  
ATOM   2352 HG23 ILE A 148     -46.201  -2.050  39.416  1.00 41.73           H  
ATOM   2353  CD1 ILE A 148     -44.041  -0.626  38.490  1.00 41.73           C  
ATOM   2354 HD11 ILE A 148     -43.356  -0.140  37.795  1.00 41.73           H  
ATOM   2355 HD12 ILE A 148     -43.464  -1.138  39.260  1.00 41.73           H  
ATOM   2356 HD13 ILE A 148     -44.637  -1.350  37.935  1.00 41.73           H  
ATOM   2357  N   THR A 149     -48.904   0.747  41.595  1.00 52.76           N  
ATOM   2358  H   THR A 149     -49.110   1.083  40.665  1.00 52.76           H  
ATOM   2359  CA  THR A 149     -50.008   0.303  42.448  1.00 52.76           C  
ATOM   2360  HA  THR A 149     -49.762   0.545  43.482  1.00 52.76           H  
ATOM   2361  C   THR A 149     -50.183  -1.215  42.363  1.00 52.76           C  
ATOM   2362  CB  THR A 149     -51.307   1.038  42.091  1.00 52.76           C  
ATOM   2363  HB  THR A 149     -52.099   0.665  42.741  1.00 52.76           H  
ATOM   2364  O   THR A 149     -49.909  -1.823  41.330  1.00 52.76           O  
ATOM   2365  CG2 THR A 149     -51.202   2.550  42.291  1.00 52.76           C  
ATOM   2366 HG21 THR A 149     -50.905   2.768  43.317  1.00 52.76           H  
ATOM   2367 HG22 THR A 149     -50.462   2.968  41.609  1.00 52.76           H  
ATOM   2368 HG23 THR A 149     -52.169   3.010  42.088  1.00 52.76           H  
ATOM   2369  OG1 THR A 149     -51.683   0.803  40.756  1.00 52.76           O  
ATOM   2370  HG1 THR A 149     -50.999   1.156  40.182  1.00 52.76           H  
ATOM   2371  N   ASP A 150     -50.697  -1.851  43.422  1.00 46.15           N  
ATOM   2372  H   ASP A 150     -50.770  -1.357  44.300  1.00 46.15           H  
ATOM   2373  CA  ASP A 150     -50.932  -3.308  43.445  1.00 46.15           C  
ATOM   2374  HA  ASP A 150     -49.975  -3.820  43.341  1.00 46.15           H  
ATOM   2375  C   ASP A 150     -51.839  -3.790  42.290  1.00 46.15           C  
ATOM   2376  CB  ASP A 150     -51.559  -3.717  44.792  1.00 46.15           C  
ATOM   2377  HB2 ASP A 150     -51.845  -4.767  44.735  1.00 46.15           H  
ATOM   2378  HB3 ASP A 150     -52.468  -3.136  44.946  1.00 46.15           H  
ATOM   2379  O   ASP A 150     -51.756  -4.944  41.877  1.00 46.15           O  
ATOM   2380  CG  ASP A 150     -50.639  -3.555  46.010  1.00 46.15           C  
ATOM   2381  OD1 ASP A 150     -49.403  -3.622  45.845  1.00 46.15           O  
ATOM   2382  OD2 ASP A 150     -51.194  -3.364  47.117  1.00 46.15           O  
ATOM   2383  N   ALA A 151     -52.679  -2.907  41.733  1.00 51.61           N  
ATOM   2384  H   ALA A 151     -52.640  -1.954  42.064  1.00 51.61           H  
ATOM   2385  CA  ALA A 151     -53.502  -3.194  40.558  1.00 51.61           C  
ATOM   2386  HA  ALA A 151     -53.988  -4.159  40.698  1.00 51.61           H  
ATOM   2387  C   ALA A 151     -52.672  -3.289  39.264  1.00 51.61           C  
ATOM   2388  CB  ALA A 151     -54.587  -2.114  40.457  1.00 51.61           C  
ATOM   2389  HB1 ALA A 151     -55.231  -2.331  39.604  1.00 51.61           H  
ATOM   2390  HB2 ALA A 151     -55.189  -2.104  41.366  1.00 51.61           H  
ATOM   2391  HB3 ALA A 151     -54.127  -1.137  40.311  1.00 51.61           H  
ATOM   2392  O   ALA A 151     -52.879  -4.208  38.478  1.00 51.61           O  
ATOM   2393  N   GLU A 152     -51.699  -2.395  39.075  1.00 42.95           N  
ATOM   2394  H   GLU A 152     -51.532  -1.700  39.789  1.00 42.95           H  
ATOM   2395  CA  GLU A 152     -50.776  -2.406  37.928  1.00 42.95           C  
ATOM   2396  HA  GLU A 152     -51.335  -2.538  37.001  1.00 42.95           H  
ATOM   2397  C   GLU A 152     -49.768  -3.562  38.030  1.00 42.95           C  
ATOM   2398  CB  GLU A 152     -50.036  -1.060  37.882  1.00 42.95           C  
ATOM   2399  HB2 GLU A 152     -49.225  -1.115  37.156  1.00 42.95           H  
ATOM   2400  HB3 GLU A 152     -49.605  -0.894  38.869  1.00 42.95           H  
ATOM   2401  O   GLU A 152     -49.349  -4.122  37.017  1.00 42.95           O  
ATOM   2402  CG  GLU A 152     -50.945   0.125  37.509  1.00 42.95           C  
ATOM   2403  HG2 GLU A 152     -51.178   0.063  36.446  1.00 42.95           H  
ATOM   2404  HG3 GLU A 152     -51.884   0.055  38.058  1.00 42.95           H  
ATOM   2405  CD  GLU A 152     -50.303   1.483  37.833  1.00 42.95           C  
ATOM   2406  OE1 GLU A 152     -50.508   2.435  37.048  1.00 42.95           O  
ATOM   2407  OE2 GLU A 152     -49.672   1.586  38.918  1.00 42.95           O  
ATOM   2408  N   GLN A 153     -49.419  -3.971  39.255  1.00 48.04           N  
ATOM   2409  H   GLN A 153     -49.743  -3.426  40.041  1.00 48.04           H  
ATOM   2410  CA  GLN A 153     -48.594  -5.152  39.508  1.00 48.04           C  
ATOM   2411  HA  GLN A 153     -47.753  -5.127  38.816  1.00 48.04           H  
ATOM   2412  C   GLN A 153     -49.367  -6.460  39.249  1.00 48.04           C  
ATOM   2413  CB  GLN A 153     -48.043  -5.071  40.940  1.00 48.04           C  
ATOM   2414  HB2 GLN A 153     -48.847  -5.287  41.643  1.00 48.04           H  
ATOM   2415  HB3 GLN A 153     -47.714  -4.049  41.131  1.00 48.04           H  
ATOM   2416  O   GLN A 153     -48.827  -7.368  38.621  1.00 48.04           O  
ATOM   2417  CG  GLN A 153     -46.886  -6.060  41.178  1.00 48.04           C  
ATOM   2418  HG2 GLN A 153     -47.175  -6.735  41.984  1.00 48.04           H  
ATOM   2419  HG3 GLN A 153     -46.731  -6.679  40.294  1.00 48.04           H  
ATOM   2420  CD  GLN A 153     -45.543  -5.430  41.554  1.00 48.04           C  
ATOM   2421  NE2 GLN A 153     -44.525  -6.243  41.724  1.00 48.04           N  
ATOM   2422 HE21 GLN A 153     -44.665  -7.232  41.574  1.00 48.04           H  
ATOM   2423 HE22 GLN A 153     -43.647  -5.805  41.963  1.00 48.04           H  
ATOM   2424  OE1 GLN A 153     -45.344  -4.234  41.699  1.00 48.04           O  
ATOM   2425  N   ALA A 154     -50.642  -6.542  39.652  1.00 42.38           N  
ATOM   2426  H   ALA A 154     -51.030  -5.784  40.195  1.00 42.38           H  
ATOM   2427  CA  ALA A 154     -51.503  -7.697  39.378  1.00 42.38           C  
ATOM   2428  HA  ALA A 154     -50.995  -8.596  39.726  1.00 42.38           H  
ATOM   2429  C   ALA A 154     -51.783  -7.883  37.876  1.00 42.38           C  
ATOM   2430  CB  ALA A 154     -52.805  -7.535  40.171  1.00 42.38           C  
ATOM   2431  HB1 ALA A 154     -52.582  -7.473  41.237  1.00 42.38           H  
ATOM   2432  HB2 ALA A 154     -53.321  -6.628  39.856  1.00 42.38           H  
ATOM   2433  HB3 ALA A 154     -53.450  -8.395  39.989  1.00 42.38           H  
ATOM   2434  O   ALA A 154     -51.824  -9.014  37.396  1.00 42.38           O  
ATOM   2435  N   GLU A 155     -51.912  -6.786  37.124  1.00 44.50           N  
ATOM   2436  H   GLU A 155     -51.952  -5.887  37.582  1.00 44.50           H  
ATOM   2437  CA  GLU A 155     -52.074  -6.816  35.665  1.00 44.50           C  
ATOM   2438  HA  GLU A 155     -52.860  -7.532  35.423  1.00 44.50           H  
ATOM   2439  C   GLU A 155     -50.782  -7.292  34.964  1.00 44.50           C  
ATOM   2440  CB  GLU A 155     -52.530  -5.415  35.210  1.00 44.50           C  
ATOM   2441  HB2 GLU A 155     -53.145  -4.974  35.994  1.00 44.50           H  
ATOM   2442  HB3 GLU A 155     -51.657  -4.780  35.064  1.00 44.50           H  
ATOM   2443  O   GLU A 155     -50.832  -8.052  33.993  1.00 44.50           O  
ATOM   2444  CG  GLU A 155     -53.391  -5.437  33.938  1.00 44.50           C  
ATOM   2445  HG2 GLU A 155     -54.213  -6.136  34.090  1.00 44.50           H  
ATOM   2446  HG3 GLU A 155     -52.785  -5.805  33.110  1.00 44.50           H  
ATOM   2447  CD  GLU A 155     -53.969  -4.054  33.571  1.00 44.50           C  
ATOM   2448  OE1 GLU A 155     -54.987  -4.025  32.837  1.00 44.50           O  
ATOM   2449  OE2 GLU A 155     -53.382  -3.025  33.976  1.00 44.50           O  
ATOM   2450  N   LEU A 156     -49.608  -6.936  35.507  1.00 44.77           N  
ATOM   2451  H   LEU A 156     -49.626  -6.295  36.287  1.00 44.77           H  
ATOM   2452  CA  LEU A 156     -48.307  -7.452  35.059  1.00 44.77           C  
ATOM   2453  HA  LEU A 156     -48.277  -7.363  33.973  1.00 44.77           H  
ATOM   2454  C   LEU A 156     -48.116  -8.947  35.374  1.00 44.77           C  
ATOM   2455  CB  LEU A 156     -47.163  -6.624  35.689  1.00 44.77           C  
ATOM   2456  HB2 LEU A 156     -46.509  -7.305  36.232  1.00 44.77           H  
ATOM   2457  HB3 LEU A 156     -47.558  -5.940  36.440  1.00 44.77           H  
ATOM   2458  O   LEU A 156     -47.565  -9.679  34.549  1.00 44.77           O  
ATOM   2459  CG  LEU A 156     -46.327  -5.843  34.655  1.00 44.77           C  
ATOM   2460  HG  LEU A 156     -46.537  -6.200  33.647  1.00 44.77           H  
ATOM   2461  CD1 LEU A 156     -46.625  -4.345  34.711  1.00 44.77           C  
ATOM   2462 HD11 LEU A 156     -46.059  -3.815  33.945  1.00 44.77           H  
ATOM   2463 HD12 LEU A 156     -47.690  -4.187  34.542  1.00 44.77           H  
ATOM   2464 HD13 LEU A 156     -46.377  -3.949  35.696  1.00 44.77           H  
ATOM   2465  CD2 LEU A 156     -44.829  -6.043  34.902  1.00 44.77           C  
ATOM   2466 HD21 LEU A 156     -44.591  -7.103  34.821  1.00 44.77           H  
ATOM   2467 HD22 LEU A 156     -44.574  -5.692  35.902  1.00 44.77           H  
ATOM   2468 HD23 LEU A 156     -44.257  -5.486  34.160  1.00 44.77           H  
ATOM   2469  N   ASP A 157     -48.579  -9.405  36.538  1.00 40.02           N  
ATOM   2470  H   ASP A 157     -48.941  -8.732  37.199  1.00 40.02           H  
ATOM   2471  CA  ASP A 157     -48.490 -10.807  36.962  1.00 40.02           C  
ATOM   2472  HA  ASP A 157     -47.491 -11.175  36.732  1.00 40.02           H  
ATOM   2473  C   ASP A 157     -49.472 -11.711  36.185  1.00 40.02           C  
ATOM   2474  CB  ASP A 157     -48.690 -10.902  38.489  1.00 40.02           C  
ATOM   2475  HB2 ASP A 157     -48.902 -11.942  38.739  1.00 40.02           H  
ATOM   2476  HB3 ASP A 157     -49.559 -10.311  38.777  1.00 40.02           H  
ATOM   2477  O   ASP A 157     -49.134 -12.855  35.860  1.00 40.02           O  
ATOM   2478  CG  ASP A 157     -47.466 -10.473  39.321  1.00 40.02           C  
ATOM   2479  OD1 ASP A 157     -46.328 -10.520  38.793  1.00 40.02           O  
ATOM   2480  OD2 ASP A 157     -47.651 -10.207  40.532  1.00 40.02           O  
ATOM   2481  N   GLU A 158     -50.643 -11.195  35.787  1.00 48.60           N  
ATOM   2482  H   GLU A 158     -50.899 -10.282  36.134  1.00 48.60           H  
ATOM   2483  CA  GLU A 158     -51.597 -11.881  34.897  1.00 48.60           C  
ATOM   2484  HA  GLU A 158     -51.757 -12.887  35.283  1.00 48.60           H  
ATOM   2485  C   GLU A 158     -51.044 -12.030  33.464  1.00 48.60           C  
ATOM   2486  CB  GLU A 158     -52.949 -11.137  34.935  1.00 48.60           C  
ATOM   2487  HB2 GLU A 158     -52.849 -10.174  34.435  1.00 48.60           H  
ATOM   2488  HB3 GLU A 158     -53.212 -10.964  35.978  1.00 48.60           H  
ATOM   2489  O   GLU A 158     -51.262 -13.046  32.799  1.00 48.60           O  
ATOM   2490  CG  GLU A 158     -54.088 -11.946  34.287  1.00 48.60           C  
ATOM   2491  HG2 GLU A 158     -54.082 -12.947  34.717  1.00 48.60           H  
ATOM   2492  HG3 GLU A 158     -53.886 -12.042  33.220  1.00 48.60           H  
ATOM   2493  CD  GLU A 158     -55.493 -11.337  34.473  1.00 48.60           C  
ATOM   2494  OE1 GLU A 158     -56.470 -12.069  34.177  1.00 48.60           O  
ATOM   2495  OE2 GLU A 158     -55.607 -10.169  34.901  1.00 48.60           O  
ATOM   2496  N   LEU A 159     -50.229 -11.071  33.012  1.00 37.91           N  
ATOM   2497  H   LEU A 159     -50.122 -10.248  33.588  1.00 37.91           H  
ATOM   2498  CA  LEU A 159     -49.539 -11.112  31.717  1.00 37.91           C  
ATOM   2499  HA  LEU A 159     -50.244 -11.485  30.974  1.00 37.91           H  
ATOM   2500  C   LEU A 159     -48.339 -12.078  31.677  1.00 37.91           C  
ATOM   2501  CB  LEU A 159     -49.140  -9.668  31.345  1.00 37.91           C  
ATOM   2502  HB2 LEU A 159     -48.933  -9.108  32.257  1.00 37.91           H  
ATOM   2503  HB3 LEU A 159     -48.219  -9.675  30.761  1.00 37.91           H  
ATOM   2504  O   LEU A 159     -47.914 -12.480  30.587  1.00 37.91           O  
ATOM   2505  CG  LEU A 159     -50.239  -8.952  30.538  1.00 37.91           C  
ATOM   2506  HG  LEU A 159     -51.222  -9.248  30.904  1.00 37.91           H  
ATOM   2507  CD1 LEU A 159     -50.121  -7.433  30.649  1.00 37.91           C  
ATOM   2508 HD11 LEU A 159     -49.146  -7.097  30.296  1.00 37.91           H  
ATOM   2509 HD12 LEU A 159     -50.241  -7.138  31.691  1.00 37.91           H  
ATOM   2510 HD13 LEU A 159     -50.915  -6.954  30.075  1.00 37.91           H  
ATOM   2511  CD2 LEU A 159     -50.122  -9.311  29.050  1.00 37.91           C  
ATOM   2512 HD21 LEU A 159     -50.210 -10.390  28.928  1.00 37.91           H  
ATOM   2513 HD22 LEU A 159     -49.162  -8.974  28.659  1.00 37.91           H  
ATOM   2514 HD23 LEU A 159     -50.931  -8.826  28.502  1.00 37.91           H  
ATOM   2515  N   LEU A 160     -47.793 -12.480  32.833  1.00 36.00           N  
ATOM   2516  H   LEU A 160     -48.189 -12.097  33.679  1.00 36.00           H  
ATOM   2517  CA  LEU A 160     -46.520 -13.211  32.935  1.00 36.00           C  
ATOM   2518  HA  LEU A 160     -46.144 -13.382  31.926  1.00 36.00           H  
ATOM   2519  C   LEU A 160     -46.625 -14.637  33.526  1.00 36.00           C  
ATOM   2520  CB  LEU A 160     -45.493 -12.308  33.655  1.00 36.00           C  
ATOM   2521  HB2 LEU A 160     -45.929 -11.983  34.600  1.00 36.00           H  
ATOM   2522  HB3 LEU A 160     -44.601 -12.890  33.889  1.00 36.00           H  
ATOM   2523  O   LEU A 160     -45.606 -15.329  33.608  1.00 36.00           O  
ATOM   2524  CG  LEU A 160     -45.064 -11.063  32.844  1.00 36.00           C  
ATOM   2525  HG  LEU A 160     -45.943 -10.518  32.497  1.00 36.00           H  
ATOM   2526  CD1 LEU A 160     -44.230 -10.120  33.712  1.00 36.00           C  
ATOM   2527 HD11 LEU A 160     -43.973  -9.223  33.148  1.00 36.00           H  
ATOM   2528 HD12 LEU A 160     -43.326 -10.620  34.060  1.00 36.00           H  
ATOM   2529 HD13 LEU A 160     -44.824  -9.820  34.576  1.00 36.00           H  
ATOM   2530  CD2 LEU A 160     -44.209 -11.434  31.624  1.00 36.00           C  
ATOM   2531 HD21 LEU A 160     -43.869 -10.523  31.131  1.00 36.00           H  
ATOM   2532 HD22 LEU A 160     -43.349 -12.026  31.938  1.00 36.00           H  
ATOM   2533 HD23 LEU A 160     -44.812 -11.999  30.913  1.00 36.00           H  
ATOM   2534  N   GLY A 161     -47.824 -15.142  33.856  1.00 29.90           N  
ATOM   2535  H   GLY A 161     -48.614 -14.514  33.827  1.00 29.90           H  
ATOM   2536  CA  GLY A 161     -48.007 -16.451  34.508  1.00 29.90           C  
ATOM   2537  HA2 GLY A 161     -47.040 -16.902  34.729  1.00 29.90           H  
ATOM   2538  HA3 GLY A 161     -48.489 -16.263  35.467  1.00 29.90           H  
ATOM   2539  C   GLY A 161     -48.874 -17.485  33.768  1.00 29.90           C  
ATOM   2540  O   GLY A 161     -50.094 -17.451  33.855  1.00 29.90           O  
ATOM   2541  N   THR A 162     -48.255 -18.482  33.114  1.00 32.40           N  
ATOM   2542  H   THR A 162     -47.320 -18.236  32.823  1.00 32.40           H  
ATOM   2543  CA  THR A 162     -48.442 -19.939  33.383  1.00 32.40           C  
ATOM   2544  HA  THR A 162     -48.006 -20.128  34.364  1.00 32.40           H  
ATOM   2545  C   THR A 162     -47.663 -20.811  32.378  1.00 32.40           C  
ATOM   2546  CB  THR A 162     -49.896 -20.473  33.456  1.00 32.40           C  
ATOM   2547  HB  THR A 162     -49.887 -21.523  33.164  1.00 32.40           H  
ATOM   2548  O   THR A 162     -47.978 -20.911  31.194  1.00 32.40           O  
ATOM   2549  CG2 THR A 162     -50.465 -20.429  34.878  1.00 32.40           C  
ATOM   2550 HG21 THR A 162     -49.842 -21.023  35.546  1.00 32.40           H  
ATOM   2551 HG22 THR A 162     -50.518 -19.409  35.259  1.00 32.40           H  
ATOM   2552 HG23 THR A 162     -51.470 -20.850  34.873  1.00 32.40           H  
ATOM   2553  OG1 THR A 162     -50.779 -19.802  32.602  1.00 32.40           O  
ATOM   2554  HG1 THR A 162     -50.811 -18.894  32.913  1.00 32.40           H  
ATOM   2555  N   HIS A 163     -46.630 -21.492  32.880  1.00 29.00           N  
ATOM   2556  H   HIS A 163     -46.431 -21.359  33.861  1.00 29.00           H  
ATOM   2557  CA  HIS A 163     -45.968 -22.638  32.247  1.00 29.00           C  
ATOM   2558  HA  HIS A 163     -46.037 -22.574  31.161  1.00 29.00           H  
ATOM   2559  C   HIS A 163     -46.617 -23.944  32.730  1.00 29.00           C  
ATOM   2560  CB  HIS A 163     -44.492 -22.676  32.693  1.00 29.00           C  
ATOM   2561  HB2 HIS A 163     -44.429 -22.462  33.760  1.00 29.00           H  
ATOM   2562  HB3 HIS A 163     -44.114 -23.689  32.553  1.00 29.00           H  
ATOM   2563  O   HIS A 163     -46.867 -24.054  33.924  1.00 29.00           O  
ATOM   2564  CG  HIS A 163     -43.554 -21.767  31.949  1.00 29.00           C  
ATOM   2565  CD2 HIS A 163     -42.864 -20.698  32.457  1.00 29.00           C  
ATOM   2566  HD2 HIS A 163     -42.938 -20.306  33.461  1.00 29.00           H  
ATOM   2567  ND1 HIS A 163     -43.118 -21.955  30.657  1.00 29.00           N  
ATOM   2568  HD1 HIS A 163     -43.433 -22.668  30.015  1.00 29.00           H  
ATOM   2569  CE1 HIS A 163     -42.194 -21.018  30.389  1.00 29.00           C  
ATOM   2570  HE1 HIS A 163     -41.667 -20.905  29.453  1.00 29.00           H  
ATOM   2571  NE2 HIS A 163     -42.002 -20.236  31.457  1.00 29.00           N  
ATOM   2572  N   THR A 164     -46.739 -24.980  31.884  1.00 29.99           N  
ATOM   2573  H   THR A 164     -46.695 -24.815  30.888  1.00 29.99           H  
ATOM   2574  CA  THR A 164     -46.683 -26.391  32.342  1.00 29.99           C  
ATOM   2575  HA  THR A 164     -45.983 -26.421  33.177  1.00 29.99           H  
ATOM   2576  C   THR A 164     -46.116 -27.363  31.277  1.00 29.99           C  
ATOM   2577  CB  THR A 164     -48.015 -26.934  32.914  1.00 29.99           C  
ATOM   2578  HB  THR A 164     -48.043 -28.010  32.742  1.00 29.99           H  
ATOM   2579  O   THR A 164     -46.760 -27.696  30.294  1.00 29.99           O  
ATOM   2580  CG2 THR A 164     -48.180 -26.714  34.423  1.00 29.99           C  
ATOM   2581 HG21 THR A 164     -48.494 -25.694  34.646  1.00 29.99           H  
ATOM   2582 HG22 THR A 164     -47.252 -26.939  34.949  1.00 29.99           H  
ATOM   2583 HG23 THR A 164     -48.956 -27.386  34.788  1.00 29.99           H  
ATOM   2584  OG1 THR A 164     -49.137 -26.352  32.304  1.00 29.99           O  
ATOM   2585  HG1 THR A 164     -49.234 -25.465  32.658  1.00 29.99           H  
ATOM   2586  N   ILE A 165     -44.834 -27.712  31.473  1.00 26.59           N  
ATOM   2587  H   ILE A 165     -44.376 -27.059  32.092  1.00 26.59           H  
ATOM   2588  CA  ILE A 165     -44.106 -29.016  31.465  1.00 26.59           C  
ATOM   2589  HA  ILE A 165     -43.105 -28.756  31.121  1.00 26.59           H  
ATOM   2590  C   ILE A 165     -44.599 -30.200  30.568  1.00 26.59           C  
ATOM   2591  CB  ILE A 165     -43.938 -29.467  32.944  1.00 26.59           C  
ATOM   2592  HB  ILE A 165     -44.920 -29.750  33.321  1.00 26.59           H  
ATOM   2593  O   ILE A 165     -45.783 -30.519  30.585  1.00 26.59           O  
ATOM   2594  CG1 ILE A 165     -43.388 -28.314  33.835  1.00 26.59           C  
ATOM   2595 HG12 ILE A 165     -44.043 -27.444  33.783  1.00 26.59           H  
ATOM   2596 HG13 ILE A 165     -42.404 -28.015  33.474  1.00 26.59           H  
ATOM   2597  CG2 ILE A 165     -43.002 -30.685  33.084  1.00 26.59           C  
ATOM   2598 HG21 ILE A 165     -43.007 -31.044  34.113  1.00 26.59           H  
ATOM   2599 HG22 ILE A 165     -43.351 -31.520  32.476  1.00 26.59           H  
ATOM   2600 HG23 ILE A 165     -41.982 -30.418  32.809  1.00 26.59           H  
ATOM   2601  CD1 ILE A 165     -43.287 -28.636  35.328  1.00 26.59           C  
ATOM   2602 HD11 ILE A 165     -42.499 -29.366  35.514  1.00 26.59           H  
ATOM   2603 HD12 ILE A 165     -43.043 -27.726  35.876  1.00 26.59           H  
ATOM   2604 HD13 ILE A 165     -44.240 -29.022  35.691  1.00 26.59           H  
ATOM   2605  N   PRO A 166     -43.694 -30.944  29.868  1.00 26.35           N  
ATOM   2606  CA  PRO A 166     -44.055 -31.966  28.875  1.00 26.35           C  
ATOM   2607  HA  PRO A 166     -45.020 -31.707  28.440  1.00 26.35           H  
ATOM   2608  C   PRO A 166     -44.123 -33.437  29.359  1.00 26.35           C  
ATOM   2609  CB  PRO A 166     -42.985 -31.824  27.786  1.00 26.35           C  
ATOM   2610  HB2 PRO A 166     -42.877 -32.726  27.184  1.00 26.35           H  
ATOM   2611  HB3 PRO A 166     -43.224 -30.971  27.151  1.00 26.35           H  
ATOM   2612  O   PRO A 166     -43.323 -33.892  30.173  1.00 26.35           O  
ATOM   2613  CG  PRO A 166     -41.726 -31.525  28.596  1.00 26.35           C  
ATOM   2614  HG2 PRO A 166     -41.292 -32.455  28.962  1.00 26.35           H  
ATOM   2615  HG3 PRO A 166     -40.995 -30.967  28.011  1.00 26.35           H  
ATOM   2616  CD  PRO A 166     -42.252 -30.705  29.775  1.00 26.35           C  
ATOM   2617  HD2 PRO A 166     -42.064 -29.651  29.568  1.00 26.35           H  
ATOM   2618  HD3 PRO A 166     -41.738 -31.010  30.687  1.00 26.35           H  
ATOM   2619  N   ASN A 167     -45.013 -34.165  28.667  1.00 27.13           N  
ATOM   2620  H   ASN A 167     -45.639 -33.599  28.113  1.00 27.13           H  
ATOM   2621  CA  ASN A 167     -45.116 -35.601  28.345  1.00 27.13           C  
ATOM   2622  HA  ASN A 167     -46.066 -35.676  27.817  1.00 27.13           H  
ATOM   2623  C   ASN A 167     -45.241 -36.682  29.437  1.00 27.13           C  
ATOM   2624  CB  ASN A 167     -44.035 -35.989  27.311  1.00 27.13           C  
ATOM   2625  HB2 ASN A 167     -43.912 -37.072  27.310  1.00 27.13           H  
ATOM   2626  HB3 ASN A 167     -43.079 -35.549  27.595  1.00 27.13           H  
ATOM   2627  O   ASN A 167     -44.265 -37.056  30.086  1.00 27.13           O  
ATOM   2628  CG  ASN A 167     -44.382 -35.585  25.889  1.00 27.13           C  
ATOM   2629  ND2 ASN A 167     -43.511 -35.840  24.943  1.00 27.13           N  
ATOM   2630 HD21 ASN A 167     -42.627 -36.282  25.151  1.00 27.13           H  
ATOM   2631 HD22 ASN A 167     -43.791 -35.568  24.011  1.00 27.13           H  
ATOM   2632  OD1 ASN A 167     -45.439 -35.060  25.599  1.00 27.13           O  
ATOM   2633  N   ARG A 168     -46.377 -37.403  29.381  1.00 22.82           N  
ATOM   2634  H   ARG A 168     -47.196 -36.944  29.009  1.00 22.82           H  
ATOM   2635  CA  ARG A 168     -46.409 -38.879  29.338  1.00 22.82           C  
ATOM   2636  HA  ARG A 168     -45.591 -39.201  28.693  1.00 22.82           H  
ATOM   2637  C   ARG A 168     -47.712 -39.430  28.725  1.00 22.82           C  
ATOM   2638  CB  ARG A 168     -46.181 -39.482  30.740  1.00 22.82           C  
ATOM   2639  HB2 ARG A 168     -46.970 -40.196  30.975  1.00 22.82           H  
ATOM   2640  HB3 ARG A 168     -46.213 -38.695  31.494  1.00 22.82           H  
ATOM   2641  O   ARG A 168     -48.784 -39.150  29.232  1.00 22.82           O  
ATOM   2642  CG  ARG A 168     -44.829 -40.208  30.810  1.00 22.82           C  
ATOM   2643  HG2 ARG A 168     -44.027 -39.521  30.543  1.00 22.82           H  
ATOM   2644  HG3 ARG A 168     -44.829 -41.040  30.106  1.00 22.82           H  
ATOM   2645  CD  ARG A 168     -44.578 -40.740  32.221  1.00 22.82           C  
ATOM   2646  HD2 ARG A 168     -45.329 -41.496  32.449  1.00 22.82           H  
ATOM   2647  HD3 ARG A 168     -44.684 -39.914  32.924  1.00 22.82           H  
ATOM   2648  NE  ARG A 168     -43.225 -41.315  32.343  1.00 22.82           N  
ATOM   2649  HE  ARG A 168     -42.641 -41.269  31.520  1.00 22.82           H  
ATOM   2650  NH1 ARG A 168     -43.381 -41.917  34.549  1.00 22.82           N  
ATOM   2651 HH11 ARG A 168     -42.984 -42.323  35.384  1.00 22.82           H  
ATOM   2652 HH12 ARG A 168     -44.333 -41.578  34.553  1.00 22.82           H  
ATOM   2653  NH2 ARG A 168     -41.479 -42.285  33.439  1.00 22.82           N  
ATOM   2654 HH21 ARG A 168     -41.092 -42.688  34.281  1.00 22.82           H  
ATOM   2655 HH22 ARG A 168     -40.927 -42.243  32.594  1.00 22.82           H  
ATOM   2656  CZ  ARG A 168     -42.702 -41.835  33.438  1.00 22.82           C  
ATOM   2657  N   ALA A 169     -47.514 -40.228  27.671  1.00 23.00           N  
ATOM   2658  H   ALA A 169     -46.589 -40.150  27.271  1.00 23.00           H  
ATOM   2659  CA  ALA A 169     -48.205 -41.453  27.241  1.00 23.00           C  
ATOM   2660  HA  ALA A 169     -47.826 -41.641  26.237  1.00 23.00           H  
ATOM   2661  C   ALA A 169     -49.745 -41.520  27.105  1.00 23.00           C  
ATOM   2662  CB  ALA A 169     -47.669 -42.615  28.085  1.00 23.00           C  
ATOM   2663  HB1 ALA A 169     -48.000 -42.497  29.117  1.00 23.00           H  
ATOM   2664  HB2 ALA A 169     -48.070 -43.553  27.704  1.00 23.00           H  
ATOM   2665  HB3 ALA A 169     -46.580 -42.649  28.045  1.00 23.00           H  
ATOM   2666  O   ALA A 169     -50.484 -41.343  28.064  1.00 23.00           O  
ATOM   2667  N   ASN A 170     -50.136 -41.900  25.878  1.00 26.16           N  
ATOM   2668  H   ASN A 170     -49.438 -41.806  25.154  1.00 26.16           H  
ATOM   2669  CA  ASN A 170     -51.260 -42.736  25.436  1.00 26.16           C  
ATOM   2670  HA  ASN A 170     -51.894 -42.153  24.768  1.00 26.16           H  
ATOM   2671  C   ASN A 170     -52.148 -43.361  26.521  1.00 26.16           C  
ATOM   2672  CB  ASN A 170     -50.663 -43.924  24.649  1.00 26.16           C  
ATOM   2673  HB2 ASN A 170     -50.049 -44.527  25.319  1.00 26.16           H  
ATOM   2674  HB3 ASN A 170     -51.484 -44.557  24.313  1.00 26.16           H  
ATOM   2675  O   ASN A 170     -51.643 -44.042  27.407  1.00 26.16           O  
ATOM   2676  CG  ASN A 170     -49.857 -43.591  23.416  1.00 26.16           C  
ATOM   2677  ND2 ASN A 170     -49.210 -44.576  22.843  1.00 26.16           N  
ATOM   2678 HD21 ASN A 170     -48.770 -44.373  21.957  1.00 26.16           H  
ATOM   2679 HD22 ASN A 170     -49.402 -45.514  23.167  1.00 26.16           H  
ATOM   2680  OD1 ASN A 170     -49.767 -42.463  22.963  1.00 26.16           O  
ATOM   2681  N   ASP A 171     -53.464 -43.270  26.341  1.00 25.42           N  
ATOM   2682  H   ASP A 171     -53.827 -42.361  26.093  1.00 25.42           H  
ATOM   2683  CA  ASP A 171     -54.303 -44.372  25.843  1.00 25.42           C  
ATOM   2684  HA  ASP A 171     -54.061 -44.539  24.793  1.00 25.42           H  
ATOM   2685  C   ASP A 171     -55.786 -43.954  25.886  1.00 25.42           C  
ATOM   2686  CB  ASP A 171     -54.081 -45.691  26.626  1.00 25.42           C  
ATOM   2687  HB2 ASP A 171     -53.816 -45.474  27.661  1.00 25.42           H  
ATOM   2688  HB3 ASP A 171     -55.021 -46.241  26.661  1.00 25.42           H  
ATOM   2689  O   ASP A 171     -56.175 -43.219  26.787  1.00 25.42           O  
ATOM   2690  CG  ASP A 171     -53.029 -46.616  25.984  1.00 25.42           C  
ATOM   2691  OD1 ASP A 171     -52.852 -46.542  24.742  1.00 25.42           O  
ATOM   2692  OD2 ASP A 171     -52.416 -47.425  26.716  1.00 25.42           O  
ATOM   2693  N   LEU A 172     -56.541 -44.399  24.865  1.00 23.91           N  
ATOM   2694  H   LEU A 172     -55.996 -44.775  24.102  1.00 23.91           H  
ATOM   2695  CA  LEU A 172     -57.891 -45.004  24.917  1.00 23.91           C  
ATOM   2696  HA  LEU A 172     -58.299 -45.005  23.906  1.00 23.91           H  
ATOM   2697  C   LEU A 172     -58.939 -44.298  25.811  1.00 23.91           C  
ATOM   2698  CB  LEU A 172     -57.676 -46.478  25.341  1.00 23.91           C  
ATOM   2699  HB2 LEU A 172     -58.628 -46.997  25.451  1.00 23.91           H  
ATOM   2700  HB3 LEU A 172     -57.228 -46.475  26.335  1.00 23.91           H  
ATOM   2701  O   LEU A 172     -58.727 -44.043  26.983  1.00 23.91           O  
ATOM   2702  CG  LEU A 172     -56.796 -47.315  24.389  1.00 23.91           C  
ATOM   2703  HG  LEU A 172     -55.953 -46.722  24.034  1.00 23.91           H  
ATOM   2704  CD1 LEU A 172     -56.228 -48.542  25.097  1.00 23.91           C  
ATOM   2705 HD11 LEU A 172     -57.042 -49.178  25.445  1.00 23.91           H  
ATOM   2706 HD12 LEU A 172     -55.625 -48.240  25.954  1.00 23.91           H  
ATOM   2707 HD13 LEU A 172     -55.590 -49.098  24.411  1.00 23.91           H  
ATOM   2708  CD2 LEU A 172     -57.568 -47.827  23.179  1.00 23.91           C  
ATOM   2709 HD21 LEU A 172     -58.081 -47.006  22.679  1.00 23.91           H  
ATOM   2710 HD22 LEU A 172     -58.303 -48.568  23.494  1.00 23.91           H  
ATOM   2711 HD23 LEU A 172     -56.879 -48.292  22.473  1.00 23.91           H  
ATOM   2712  N   ASP A 173     -60.178 -44.051  25.427  1.00 24.78           N  
ATOM   2713  H   ASP A 173     -60.703 -43.566  26.141  1.00 24.78           H  
ATOM   2714  CA  ASP A 173     -61.030 -44.518  24.347  1.00 24.78           C  
ATOM   2715  HA  ASP A 173     -60.643 -44.199  23.380  1.00 24.78           H  
ATOM   2716  C   ASP A 173     -62.402 -43.852  24.617  1.00 24.78           C  
ATOM   2717  CB  ASP A 173     -61.188 -46.061  24.440  1.00 24.78           C  
ATOM   2718  HB2 ASP A 173     -62.212 -46.313  24.715  1.00 24.78           H  
ATOM   2719  HB3 ASP A 173     -60.600 -46.457  25.268  1.00 24.78           H  
ATOM   2720  O   ASP A 173     -62.601 -43.189  25.635  1.00 24.78           O  
ATOM   2721  CG  ASP A 173     -60.847 -46.821  23.155  1.00 24.78           C  
ATOM   2722  OD1 ASP A 173     -60.816 -46.178  22.079  1.00 24.78           O  
ATOM   2723  OD2 ASP A 173     -60.653 -48.051  23.246  1.00 24.78           O  
ATOM   2724  N   GLU A 174     -63.365 -44.135  23.748  1.00 32.10           N  
ATOM   2725  H   GLU A 174     -63.062 -44.707  22.973  1.00 32.10           H  
ATOM   2726  CA  GLU A 174     -64.806 -44.122  24.038  1.00 32.10           C  
ATOM   2727  HA  GLU A 174     -65.187 -44.766  23.245  1.00 32.10           H  
ATOM   2728  C   GLU A 174     -65.632 -42.829  23.863  1.00 32.10           C  
ATOM   2729  CB  GLU A 174     -65.185 -44.922  25.304  1.00 32.10           C  
ATOM   2730  HB2 GLU A 174     -64.506 -44.711  26.130  1.00 32.10           H  
ATOM   2731  HB3 GLU A 174     -66.188 -44.629  25.614  1.00 32.10           H  
ATOM   2732  O   GLU A 174     -65.781 -41.977  24.732  1.00 32.10           O  
ATOM   2733  CG  GLU A 174     -65.212 -46.431  25.006  1.00 32.10           C  
ATOM   2734  HG2 GLU A 174     -65.895 -46.611  24.176  1.00 32.10           H  
ATOM   2735  HG3 GLU A 174     -64.231 -46.770  24.673  1.00 32.10           H  
ATOM   2736  CD  GLU A 174     -65.661 -47.291  26.192  1.00 32.10           C  
ATOM   2737  OE1 GLU A 174     -66.059 -48.447  25.918  1.00 32.10           O  
ATOM   2738  OE2 GLU A 174     -65.693 -46.793  27.339  1.00 32.10           O  
ATOM   2739  N   MET A 175     -66.351 -42.890  22.730  1.00 28.88           N  
ATOM   2740  H   MET A 175     -65.964 -43.529  22.050  1.00 28.88           H  
ATOM   2741  CA  MET A 175     -67.783 -42.605  22.540  1.00 28.88           C  
ATOM   2742  HA  MET A 175     -68.027 -42.995  21.552  1.00 28.88           H  
ATOM   2743  C   MET A 175     -68.187 -41.127  22.502  1.00 28.88           C  
ATOM   2744  CB  MET A 175     -68.632 -43.421  23.535  1.00 28.88           C  
ATOM   2745  HB2 MET A 175     -69.679 -43.174  23.361  1.00 28.88           H  
ATOM   2746  HB3 MET A 175     -68.388 -43.152  24.562  1.00 28.88           H  
ATOM   2747  O   MET A 175     -68.151 -40.421  23.494  1.00 28.88           O  
ATOM   2748  CG  MET A 175     -68.460 -44.934  23.337  1.00 28.88           C  
ATOM   2749  HG2 MET A 175     -68.372 -45.135  22.269  1.00 28.88           H  
ATOM   2750  HG3 MET A 175     -67.536 -45.258  23.816  1.00 28.88           H  
ATOM   2751  SD  MET A 175     -69.842 -45.934  23.951  1.00 28.88           S  
ATOM   2752  CE  MET A 175     -69.101 -46.613  25.463  1.00 28.88           C  
ATOM   2753  HE1 MET A 175     -68.278 -47.278  25.202  1.00 28.88           H  
ATOM   2754  HE2 MET A 175     -69.846 -47.179  26.023  1.00 28.88           H  
ATOM   2755  HE3 MET A 175     -68.716 -45.807  26.088  1.00 28.88           H  
ATOM   2756  N   GLY A 176     -68.650 -40.568  21.382  1.00 30.06           N  
ATOM   2757  H   GLY A 176     -68.758 -39.574  21.529  1.00 30.06           H  
ATOM   2758  CA  GLY A 176     -69.544 -41.099  20.343  1.00 30.06           C  
ATOM   2759  HA2 GLY A 176     -69.004 -41.195  19.401  1.00 30.06           H  
ATOM   2760  HA3 GLY A 176     -69.962 -42.061  20.639  1.00 30.06           H  
ATOM   2761  C   GLY A 176     -70.688 -40.075  20.192  1.00 30.06           C  
ATOM   2762  O   GLY A 176     -71.047 -39.416  21.152  1.00 30.06           O  
ATOM   2763  N   GLY A 177     -71.323 -39.805  19.060  1.00 28.44           N  
ATOM   2764  H   GLY A 177     -72.038 -39.105  19.196  1.00 28.44           H  
ATOM   2765  CA  GLY A 177     -71.235 -40.292  17.699  1.00 28.44           C  
ATOM   2766  HA2 GLY A 177     -70.291 -39.974  17.258  1.00 28.44           H  
ATOM   2767  HA3 GLY A 177     -71.303 -41.380  17.683  1.00 28.44           H  
ATOM   2768  C   GLY A 177     -72.403 -39.690  16.895  1.00 28.44           C  
ATOM   2769  O   GLY A 177     -73.332 -39.116  17.459  1.00 28.44           O  
ATOM   2770  N   ARG A 178     -72.364 -39.949  15.583  1.00 28.69           N  
ATOM   2771  H   ARG A 178     -71.481 -40.317  15.260  1.00 28.69           H  
ATOM   2772  CA  ARG A 178     -73.460 -39.932  14.590  1.00 28.69           C  
ATOM   2773  HA  ARG A 178     -73.073 -40.492  13.739  1.00 28.69           H  
ATOM   2774  C   ARG A 178     -73.911 -38.598  13.979  1.00 28.69           C  
ATOM   2775  CB  ARG A 178     -74.671 -40.748  15.075  1.00 28.69           C  
ATOM   2776  HB2 ARG A 178     -75.026 -40.376  16.036  1.00 28.69           H  
ATOM   2777  HB3 ARG A 178     -75.479 -40.625  14.354  1.00 28.69           H  
ATOM   2778  O   ARG A 178     -74.761 -37.891  14.498  1.00 28.69           O  
ATOM   2779  CG  ARG A 178     -74.342 -42.240  15.169  1.00 28.69           C  
ATOM   2780  HG2 ARG A 178     -74.001 -42.590  14.195  1.00 28.69           H  
ATOM   2781  HG3 ARG A 178     -73.557 -42.410  15.906  1.00 28.69           H  
ATOM   2782  CD  ARG A 178     -75.587 -43.027  15.573  1.00 28.69           C  
ATOM   2783  HD2 ARG A 178     -75.828 -42.796  16.610  1.00 28.69           H  
ATOM   2784  HD3 ARG A 178     -76.420 -42.719  14.941  1.00 28.69           H  
ATOM   2785  NE  ARG A 178     -75.365 -44.474  15.409  1.00 28.69           N  
ATOM   2786  HE  ARG A 178     -74.450 -44.764  15.094  1.00 28.69           H  
ATOM   2787  NH1 ARG A 178     -77.432 -45.158  16.123  1.00 28.69           N  
ATOM   2788 HH11 ARG A 178     -77.658 -44.200  16.346  1.00 28.69           H  
ATOM   2789 HH12 ARG A 178     -78.086 -45.897  16.340  1.00 28.69           H  
ATOM   2790  NH2 ARG A 178     -75.944 -46.675  15.434  1.00 28.69           N  
ATOM   2791 HH21 ARG A 178     -75.019 -46.929  15.118  1.00 28.69           H  
ATOM   2792 HH22 ARG A 178     -76.609 -47.402  15.654  1.00 28.69           H  
ATOM   2793  CZ  ARG A 178     -76.245 -45.427  15.654  1.00 28.69           C  
ATOM   2794  N   GLY A 179     -73.501 -38.446  12.719  1.00 31.43           N  
ATOM   2795  H   GLY A 179     -72.692 -38.973  12.424  1.00 31.43           H  
ATOM   2796  CA  GLY A 179     -74.210 -37.713  11.673  1.00 31.43           C  
ATOM   2797  HA2 GLY A 179     -75.248 -38.039  11.622  1.00 31.43           H  
ATOM   2798  HA3 GLY A 179     -74.197 -36.648  11.906  1.00 31.43           H  
ATOM   2799  C   GLY A 179     -73.534 -37.917  10.311  1.00 31.43           C  
ATOM   2800  O   GLY A 179     -72.658 -37.145   9.967  1.00 31.43           O  
ATOM   2801  N   GLN A 180     -73.886 -39.025   9.641  1.00 32.41           N  
ATOM   2802  H   GLN A 180     -74.538 -39.598  10.157  1.00 32.41           H  
ATOM   2803  CA  GLN A 180     -73.855 -39.361   8.193  1.00 32.41           C  
ATOM   2804  HA  GLN A 180     -73.271 -40.268   8.037  1.00 32.41           H  
ATOM   2805  C   GLN A 180     -73.357 -38.279   7.202  1.00 32.41           C  
ATOM   2806  CB  GLN A 180     -75.334 -39.612   7.829  1.00 32.41           C  
ATOM   2807  HB2 GLN A 180     -75.417 -39.808   6.760  1.00 32.41           H  
ATOM   2808  HB3 GLN A 180     -75.886 -38.694   8.030  1.00 32.41           H  
ATOM   2809  O   GLN A 180     -73.674 -37.116   7.369  1.00 32.41           O  
ATOM   2810  CG  GLN A 180     -76.024 -40.762   8.588  1.00 32.41           C  
ATOM   2811  HG2 GLN A 180     -75.919 -40.627   9.665  1.00 32.41           H  
ATOM   2812  HG3 GLN A 180     -75.556 -41.708   8.313  1.00 32.41           H  
ATOM   2813  CD  GLN A 180     -77.520 -40.843   8.289  1.00 32.41           C  
ATOM   2814  NE2 GLN A 180     -78.216 -41.824   8.817  1.00 32.41           N  
ATOM   2815 HE21 GLN A 180     -79.196 -41.818   8.572  1.00 32.41           H  
ATOM   2816 HE22 GLN A 180     -77.781 -42.548   9.370  1.00 32.41           H  
ATOM   2817  OE1 GLN A 180     -78.106 -40.035   7.596  1.00 32.41           O  
ATOM   2818  N   ALA A 181     -72.766 -38.537   6.035  1.00 30.65           N  
ATOM   2819  H   ALA A 181     -72.690 -37.688   5.492  1.00 30.65           H  
ATOM   2820  CA  ALA A 181     -72.214 -39.683   5.321  1.00 30.65           C  
ATOM   2821  HA  ALA A 181     -71.416 -40.144   5.903  1.00 30.65           H  
ATOM   2822  C   ALA A 181     -71.643 -39.114   3.992  1.00 30.65           C  
ATOM   2823  CB  ALA A 181     -73.316 -40.709   4.993  1.00 30.65           C  
ATOM   2824  HB1 ALA A 181     -74.142 -40.214   4.483  1.00 30.65           H  
ATOM   2825  HB2 ALA A 181     -72.915 -41.484   4.340  1.00 30.65           H  
ATOM   2826  HB3 ALA A 181     -73.681 -41.183   5.905  1.00 30.65           H  
ATOM   2827  O   ALA A 181     -72.177 -38.143   3.466  1.00 30.65           O  
ATOM   2828  N   GLN A 182     -70.645 -39.806   3.436  1.00 31.21           N  
ATOM   2829  H   GLN A 182     -70.247 -40.529   4.019  1.00 31.21           H  
ATOM   2830  CA  GLN A 182     -70.150 -39.791   2.044  1.00 31.21           C  
ATOM   2831  HA  GLN A 182     -69.591 -40.726   2.050  1.00 31.21           H  
ATOM   2832  C   GLN A 182     -69.124 -38.727   1.557  1.00 31.21           C  
ATOM   2833  CB  GLN A 182     -71.272 -40.039   1.022  1.00 31.21           C  
ATOM   2834  HB2 GLN A 182     -72.136 -39.410   1.238  1.00 31.21           H  
ATOM   2835  HB3 GLN A 182     -70.913 -39.782   0.025  1.00 31.21           H  
ATOM   2836  O   GLN A 182     -69.270 -37.540   1.831  1.00 31.21           O  
ATOM   2837  CG  GLN A 182     -71.672 -41.521   1.012  1.00 31.21           C  
ATOM   2838  HG2 GLN A 182     -70.807 -42.120   0.727  1.00 31.21           H  
ATOM   2839  HG3 GLN A 182     -71.988 -41.825   2.010  1.00 31.21           H  
ATOM   2840  CD  GLN A 182     -72.809 -41.827   0.047  1.00 31.21           C  
ATOM   2841  NE2 GLN A 182     -72.981 -43.071  -0.341  1.00 31.21           N  
ATOM   2842 HE21 GLN A 182     -73.729 -43.206  -1.006  1.00 31.21           H  
ATOM   2843 HE22 GLN A 182     -72.348 -43.806  -0.057  1.00 31.21           H  
ATOM   2844  OE1 GLN A 182     -73.580 -40.982  -0.364  1.00 31.21           O  
ATOM   2845  N   PRO A 183     -68.074 -39.172   0.817  1.00 33.32           N  
ATOM   2846  CA  PRO A 183     -66.911 -38.375   0.404  1.00 33.32           C  
ATOM   2847  HA  PRO A 183     -66.730 -37.566   1.112  1.00 33.32           H  
ATOM   2848  C   PRO A 183     -67.051 -37.800  -1.024  1.00 33.32           C  
ATOM   2849  CB  PRO A 183     -65.758 -39.384   0.450  1.00 33.32           C  
ATOM   2850  HB2 PRO A 183     -65.459 -39.553   1.484  1.00 33.32           H  
ATOM   2851  HB3 PRO A 183     -64.902 -39.067  -0.147  1.00 33.32           H  
ATOM   2852  O   PRO A 183     -67.833 -38.336  -1.813  1.00 33.32           O  
ATOM   2853  CG  PRO A 183     -66.407 -40.647  -0.116  1.00 33.32           C  
ATOM   2854  HG2 PRO A 183     -66.397 -40.616  -1.205  1.00 33.32           H  
ATOM   2855  HG3 PRO A 183     -65.907 -41.547   0.243  1.00 33.32           H  
ATOM   2856  CD  PRO A 183     -67.842 -40.558   0.393  1.00 33.32           C  
ATOM   2857  HD2 PRO A 183     -68.541 -40.849  -0.391  1.00 33.32           H  
ATOM   2858  HD3 PRO A 183     -67.910 -41.241   1.240  1.00 33.32           H  
ATOM   2859  N   PRO A 184     -66.268 -36.775  -1.419  1.00 35.88           N  
ATOM   2860  CA  PRO A 184     -66.278 -36.291  -2.792  1.00 35.88           C  
ATOM   2861  HA  PRO A 184     -67.286 -36.343  -3.203  1.00 35.88           H  
ATOM   2862  C   PRO A 184     -65.337 -37.117  -3.680  1.00 35.88           C  
ATOM   2863  CB  PRO A 184     -65.881 -34.819  -2.703  1.00 35.88           C  
ATOM   2864  HB2 PRO A 184     -66.764 -34.221  -2.478  1.00 35.88           H  
ATOM   2865  HB3 PRO A 184     -65.403 -34.464  -3.616  1.00 35.88           H  
ATOM   2866  O   PRO A 184     -64.145 -37.259  -3.400  1.00 35.88           O  
ATOM   2867  CG  PRO A 184     -64.928 -34.789  -1.508  1.00 35.88           C  
ATOM   2868  HG2 PRO A 184     -64.974 -33.833  -0.986  1.00 35.88           H  
ATOM   2869  HG3 PRO A 184     -63.910 -34.980  -1.849  1.00 35.88           H  
ATOM   2870  CD  PRO A 184     -65.387 -35.944  -0.608  1.00 35.88           C  
ATOM   2871  HD2 PRO A 184     -65.942 -35.545   0.240  1.00 35.88           H  
ATOM   2872  HD3 PRO A 184     -64.526 -36.516  -0.260  1.00 35.88           H  
ATOM   2873  N   ALA A 185     -65.897 -37.632  -4.771  1.00 35.35           N  
ATOM   2874  H   ALA A 185     -66.881 -37.458  -4.919  1.00 35.35           H  
ATOM   2875  CA  ALA A 185     -65.165 -38.146  -5.917  1.00 35.35           C  
ATOM   2876  HA  ALA A 185     -64.217 -38.561  -5.576  1.00 35.35           H  
ATOM   2877  C   ALA A 185     -64.881 -37.013  -6.918  1.00 35.35           C  
ATOM   2878  CB  ALA A 185     -65.981 -39.277  -6.558  1.00 35.35           C  
ATOM   2879  HB1 ALA A 185     -66.936 -38.891  -6.914  1.00 35.35           H  
ATOM   2880  HB2 ALA A 185     -66.157 -40.069  -5.830  1.00 35.35           H  
ATOM   2881  HB3 ALA A 185     -65.434 -39.688  -7.406  1.00 35.35           H  
ATOM   2882  O   ALA A 185     -65.761 -36.203  -7.193  1.00 35.35           O  
ATOM   2883  N   GLU A 186     -63.652 -37.046  -7.443  1.00 27.91           N  
ATOM   2884  H   GLU A 186     -63.043 -37.719  -7.001  1.00 27.91           H  
ATOM   2885  CA  GLU A 186     -63.191 -36.628  -8.776  1.00 27.91           C  
ATOM   2886  HA  GLU A 186     -62.104 -36.716  -8.750  1.00 27.91           H  
ATOM   2887  C   GLU A 186     -63.457 -35.194  -9.269  1.00 27.91           C  
ATOM   2888  CB  GLU A 186     -63.657 -37.660  -9.821  1.00 27.91           C  
ATOM   2889  HB2 GLU A 186     -64.741 -37.763  -9.766  1.00 27.91           H  
ATOM   2890  HB3 GLU A 186     -63.391 -37.301 -10.815  1.00 27.91           H  
ATOM   2891  O   GLU A 186     -64.587 -34.748  -9.388  1.00 27.91           O  
ATOM   2892  CG  GLU A 186     -62.981 -39.026  -9.606  1.00 27.91           C  
ATOM   2893  HG2 GLU A 186     -63.215 -39.392  -8.607  1.00 27.91           H  
ATOM   2894  HG3 GLU A 186     -61.902 -38.883  -9.660  1.00 27.91           H  
ATOM   2895  CD  GLU A 186     -63.406 -40.092 -10.627  1.00 27.91           C  
ATOM   2896  OE1 GLU A 186     -62.607 -41.036 -10.818  1.00 27.91           O  
ATOM   2897  OE2 GLU A 186     -64.515 -39.973 -11.193  1.00 27.91           O  
ATOM   2898  N   LEU A 187     -62.386 -34.519  -9.712  1.00 32.50           N  
ATOM   2899  H   LEU A 187     -61.514 -34.706  -9.239  1.00 32.50           H  
ATOM   2900  CA  LEU A 187     -62.199 -34.172 -11.131  1.00 32.50           C  
ATOM   2901  HA  LEU A 187     -62.472 -35.068 -11.689  1.00 32.50           H  
ATOM   2902  C   LEU A 187     -60.704 -33.837 -11.416  1.00 32.50           C  
ATOM   2903  CB  LEU A 187     -63.140 -33.032 -11.577  1.00 32.50           C  
ATOM   2904  HB2 LEU A 187     -62.624 -32.411 -12.309  1.00 32.50           H  
ATOM   2905  HB3 LEU A 187     -63.350 -32.401 -10.713  1.00 32.50           H  
ATOM   2906  O   LEU A 187     -60.042 -33.258 -10.552  1.00 32.50           O  
ATOM   2907  CG  LEU A 187     -64.477 -33.496 -12.209  1.00 32.50           C  
ATOM   2908  HG  LEU A 187     -64.987 -34.241 -11.598  1.00 32.50           H  
ATOM   2909  CD1 LEU A 187     -65.415 -32.297 -12.341  1.00 32.50           C  
ATOM   2910 HD11 LEU A 187     -65.604 -31.881 -11.351  1.00 32.50           H  
ATOM   2911 HD12 LEU A 187     -64.966 -31.536 -12.979  1.00 32.50           H  
ATOM   2912 HD13 LEU A 187     -66.365 -32.620 -12.765  1.00 32.50           H  
ATOM   2913  CD2 LEU A 187     -64.304 -34.131 -13.589  1.00 32.50           C  
ATOM   2914 HD21 LEU A 187     -65.284 -34.358 -14.009  1.00 32.50           H  
ATOM   2915 HD22 LEU A 187     -63.775 -33.448 -14.254  1.00 32.50           H  
ATOM   2916 HD23 LEU A 187     -63.757 -35.070 -13.501  1.00 32.50           H  
ATOM   2917  N   PRO A 188     -60.148 -34.223 -12.587  1.00 35.70           N  
ATOM   2918  CA  PRO A 188     -58.709 -34.234 -12.889  1.00 35.70           C  
ATOM   2919  HA  PRO A 188     -58.134 -34.289 -11.964  1.00 35.70           H  
ATOM   2920  C   PRO A 188     -58.208 -33.014 -13.701  1.00 35.70           C  
ATOM   2921  CB  PRO A 188     -58.524 -35.539 -13.670  1.00 35.70           C  
ATOM   2922  HB2 PRO A 188     -57.616 -35.550 -14.273  1.00 35.70           H  
ATOM   2923  HB3 PRO A 188     -58.535 -36.384 -12.982  1.00 35.70           H  
ATOM   2924  O   PRO A 188     -58.983 -32.194 -14.185  1.00 35.70           O  
ATOM   2925  CG  PRO A 188     -59.781 -35.568 -14.538  1.00 35.70           C  
ATOM   2926  HG2 PRO A 188     -60.043 -36.585 -14.831  1.00 35.70           H  
ATOM   2927  HG3 PRO A 188     -59.633 -34.944 -15.419  1.00 35.70           H  
ATOM   2928  CD  PRO A 188     -60.847 -34.945 -13.643  1.00 35.70           C  
ATOM   2929  HD2 PRO A 188     -61.478 -34.270 -14.222  1.00 35.70           H  
ATOM   2930  HD3 PRO A 188     -61.438 -35.762 -13.230  1.00 35.70           H  
ATOM   2931  N   ALA A 189     -56.880 -32.921 -13.857  1.00 28.88           N  
ATOM   2932  H   ALA A 189     -56.336 -33.675 -13.463  1.00 28.88           H  
ATOM   2933  CA  ALA A 189     -56.114 -31.845 -14.509  1.00 28.88           C  
ATOM   2934  HA  ALA A 189     -56.637 -30.904 -14.337  1.00 28.88           H  
ATOM   2935  C   ALA A 189     -55.974 -32.003 -16.065  1.00 28.88           C  
ATOM   2936  CB  ALA A 189     -54.792 -31.802 -13.722  1.00 28.88           C  
ATOM   2937  HB1 ALA A 189     -54.212 -32.706 -13.901  1.00 28.88           H  
ATOM   2938  HB2 ALA A 189     -55.004 -31.732 -12.655  1.00 28.88           H  
ATOM   2939  HB3 ALA A 189     -54.219 -30.915 -13.992  1.00 28.88           H  
ATOM   2940  O   ALA A 189     -56.645 -32.851 -16.646  1.00 28.88           O  
ATOM   2941  N   PRO A 190     -55.085 -31.262 -16.775  1.00 37.79           N  
ATOM   2942  CA  PRO A 190     -55.318 -29.998 -17.499  1.00 37.79           C  
ATOM   2943  HA  PRO A 190     -56.333 -29.638 -17.329  1.00 37.79           H  
ATOM   2944  C   PRO A 190     -55.049 -30.081 -19.033  1.00 37.79           C  
ATOM   2945  CB  PRO A 190     -54.302 -29.058 -16.834  1.00 37.79           C  
ATOM   2946  HB2 PRO A 190     -54.022 -28.226 -17.480  1.00 37.79           H  
ATOM   2947  HB3 PRO A 190     -54.717 -28.682 -15.899  1.00 37.79           H  
ATOM   2948  O   PRO A 190     -54.357 -30.981 -19.504  1.00 37.79           O  
ATOM   2949  CG  PRO A 190     -53.099 -29.964 -16.528  1.00 37.79           C  
ATOM   2950  HG2 PRO A 190     -52.707 -29.760 -15.531  1.00 37.79           H  
ATOM   2951  HG3 PRO A 190     -52.320 -29.818 -17.276  1.00 37.79           H  
ATOM   2952  CD  PRO A 190     -53.644 -31.391 -16.623  1.00 37.79           C  
ATOM   2953  HD2 PRO A 190     -53.230 -31.880 -17.505  1.00 37.79           H  
ATOM   2954  HD3 PRO A 190     -53.348 -31.985 -15.757  1.00 37.79           H  
ATOM   2955  N   GLY A 191     -55.506 -29.103 -19.838  1.00 31.56           N  
ATOM   2956  H   GLY A 191     -56.116 -28.394 -19.456  1.00 31.56           H  
ATOM   2957  CA  GLY A 191     -55.181 -29.037 -21.279  1.00 31.56           C  
ATOM   2958  HA2 GLY A 191     -54.102 -29.142 -21.393  1.00 31.56           H  
ATOM   2959  HA3 GLY A 191     -55.644 -29.888 -21.778  1.00 31.56           H  
ATOM   2960  C   GLY A 191     -55.637 -27.764 -22.018  1.00 31.56           C  
ATOM   2961  O   GLY A 191     -56.750 -27.290 -21.840  1.00 31.56           O  
ATOM   2962  N   ALA A 192     -54.744 -27.218 -22.846  1.00 28.14           N  
ATOM   2963  H   ALA A 192     -53.897 -27.753 -22.977  1.00 28.14           H  
ATOM   2964  CA  ALA A 192     -54.745 -25.894 -23.478  1.00 28.14           C  
ATOM   2965  HA  ALA A 192     -54.934 -25.144 -22.710  1.00 28.14           H  
ATOM   2966  C   ALA A 192     -55.731 -25.657 -24.649  1.00 28.14           C  
ATOM   2967  CB  ALA A 192     -53.312 -25.730 -24.010  1.00 28.14           C  
ATOM   2968  HB1 ALA A 192     -52.594 -25.813 -23.194  1.00 28.14           H  
ATOM   2969  HB2 ALA A 192     -53.198 -24.748 -24.470  1.00 28.14           H  
ATOM   2970  HB3 ALA A 192     -53.101 -26.494 -24.758  1.00 28.14           H  
ATOM   2971  O   ALA A 192     -55.991 -26.581 -25.417  1.00 28.14           O  
ATOM   2972  N   ARG A 193     -56.121 -24.380 -24.879  1.00 32.58           N  
ATOM   2973  H   ARG A 193     -56.131 -23.777 -24.069  1.00 32.58           H  
ATOM   2974  CA  ARG A 193     -56.158 -23.672 -26.196  1.00 32.58           C  
ATOM   2975  HA  ARG A 193     -55.144 -23.692 -26.595  1.00 32.58           H  
ATOM   2976  C   ARG A 193     -56.556 -22.171 -26.071  1.00 32.58           C  
ATOM   2977  CB  ARG A 193     -57.073 -24.396 -27.214  1.00 32.58           C  
ATOM   2978  HB2 ARG A 193     -57.809 -24.996 -26.679  1.00 32.58           H  
ATOM   2979  HB3 ARG A 193     -57.619 -23.662 -27.806  1.00 32.58           H  
ATOM   2980  O   ARG A 193     -57.548 -21.829 -25.447  1.00 32.58           O  
ATOM   2981  CG  ARG A 193     -56.264 -25.285 -28.187  1.00 32.58           C  
ATOM   2982  HG2 ARG A 193     -55.515 -25.865 -27.648  1.00 32.58           H  
ATOM   2983  HG3 ARG A 193     -55.734 -24.645 -28.893  1.00 32.58           H  
ATOM   2984  CD  ARG A 193     -57.170 -26.246 -28.965  1.00 32.58           C  
ATOM   2985  HD2 ARG A 193     -57.803 -25.656 -29.628  1.00 32.58           H  
ATOM   2986  HD3 ARG A 193     -57.806 -26.773 -28.254  1.00 32.58           H  
ATOM   2987  NE  ARG A 193     -56.387 -27.242 -29.729  1.00 32.58           N  
ATOM   2988  HE  ARG A 193     -55.497 -27.504 -29.330  1.00 32.58           H  
ATOM   2989  NH1 ARG A 193     -57.936 -27.680 -31.370  1.00 32.58           N  
ATOM   2990 HH11 ARG A 193     -58.558 -27.007 -30.946  1.00 32.58           H  
ATOM   2991 HH12 ARG A 193     -58.226 -28.193 -32.190  1.00 32.58           H  
ATOM   2992  NH2 ARG A 193     -56.005 -28.795 -31.357  1.00 32.58           N  
ATOM   2993 HH21 ARG A 193     -55.110 -29.014 -30.943  1.00 32.58           H  
ATOM   2994 HH22 ARG A 193     -56.317 -29.300 -32.174  1.00 32.58           H  
ATOM   2995  CZ  ARG A 193     -56.777 -27.896 -30.811  1.00 32.58           C  
ATOM   2996  N   ARG A 194     -55.716 -21.315 -26.677  1.00 25.28           N  
ATOM   2997  H   ARG A 194     -54.979 -21.804 -27.164  1.00 25.28           H  
ATOM   2998  CA  ARG A 194     -55.748 -19.848 -26.985  1.00 25.28           C  
ATOM   2999  HA  ARG A 194     -56.040 -19.257 -26.117  1.00 25.28           H  
ATOM   3000  C   ARG A 194     -56.721 -19.514 -28.167  1.00 25.28           C  
ATOM   3001  CB  ARG A 194     -54.283 -19.574 -27.425  1.00 25.28           C  
ATOM   3002  HB2 ARG A 194     -53.831 -20.494 -27.795  1.00 25.28           H  
ATOM   3003  HB3 ARG A 194     -54.271 -18.922 -28.298  1.00 25.28           H  
ATOM   3004  O   ARG A 194     -57.203 -20.492 -28.735  1.00 25.28           O  
ATOM   3005  CG  ARG A 194     -53.335 -18.975 -26.378  1.00 25.28           C  
ATOM   3006  HG2 ARG A 194     -53.704 -17.994 -26.077  1.00 25.28           H  
ATOM   3007  HG3 ARG A 194     -53.277 -19.625 -25.505  1.00 25.28           H  
ATOM   3008  CD  ARG A 194     -51.945 -18.839 -27.029  1.00 25.28           C  
ATOM   3009  HD2 ARG A 194     -51.514 -19.833 -27.149  1.00 25.28           H  
ATOM   3010  HD3 ARG A 194     -52.068 -18.394 -28.017  1.00 25.28           H  
ATOM   3011  NE  ARG A 194     -51.025 -17.987 -26.254  1.00 25.28           N  
ATOM   3012  HE  ARG A 194     -51.356 -17.634 -25.368  1.00 25.28           H  
ATOM   3013  NH1 ARG A 194     -49.275 -18.010 -27.753  1.00 25.28           N  
ATOM   3014 HH11 ARG A 194     -49.792 -18.636 -28.354  1.00 25.28           H  
ATOM   3015 HH12 ARG A 194     -48.356 -17.689 -28.022  1.00 25.28           H  
ATOM   3016  NH2 ARG A 194     -49.123 -16.774 -25.907  1.00 25.28           N  
ATOM   3017 HH21 ARG A 194     -49.497 -16.409 -25.043  1.00 25.28           H  
ATOM   3018 HH22 ARG A 194     -48.204 -16.475 -26.202  1.00 25.28           H  
ATOM   3019  CZ  ARG A 194     -49.817 -17.598 -26.639  1.00 25.28           C  
ATOM   3020  N   PRO A 195     -56.805 -18.286 -28.771  1.00 39.60           N  
ATOM   3021  CA  PRO A 195     -56.736 -16.856 -28.335  1.00 39.60           C  
ATOM   3022  HA  PRO A 195     -56.854 -16.753 -27.257  1.00 39.60           H  
ATOM   3023  C   PRO A 195     -57.754 -15.899 -29.081  1.00 39.60           C  
ATOM   3024  CB  PRO A 195     -55.318 -16.458 -28.778  1.00 39.60           C  
ATOM   3025  HB2 PRO A 195     -55.164 -15.384 -28.880  1.00 39.60           H  
ATOM   3026  HB3 PRO A 195     -54.586 -16.831 -28.062  1.00 39.60           H  
ATOM   3027  O   PRO A 195     -58.610 -16.385 -29.810  1.00 39.60           O  
ATOM   3028  CG  PRO A 195     -55.181 -17.171 -30.132  1.00 39.60           C  
ATOM   3029  HG2 PRO A 195     -54.184 -17.597 -30.245  1.00 39.60           H  
ATOM   3030  HG3 PRO A 195     -55.381 -16.473 -30.945  1.00 39.60           H  
ATOM   3031  CD  PRO A 195     -56.258 -18.264 -30.126  1.00 39.60           C  
ATOM   3032  HD2 PRO A 195     -57.043 -18.026 -30.844  1.00 39.60           H  
ATOM   3033  HD3 PRO A 195     -55.809 -19.217 -30.405  1.00 39.60           H  
ATOM   3034  N   ALA A 196     -57.524 -14.562 -28.990  1.00 30.39           N  
ATOM   3035  H   ALA A 196     -56.864 -14.292 -28.275  1.00 30.39           H  
ATOM   3036  CA  ALA A 196     -57.987 -13.414 -29.832  1.00 30.39           C  
ATOM   3037  HA  ALA A 196     -57.263 -12.616 -29.666  1.00 30.39           H  
ATOM   3038  C   ALA A 196     -59.357 -12.776 -29.488  1.00 30.39           C  
ATOM   3039  CB  ALA A 196     -57.877 -13.780 -31.324  1.00 30.39           C  
ATOM   3040  HB1 ALA A 196     -58.618 -14.539 -31.577  1.00 30.39           H  
ATOM   3041  HB2 ALA A 196     -58.075 -12.905 -31.943  1.00 30.39           H  
ATOM   3042  HB3 ALA A 196     -56.879 -14.156 -31.549  1.00 30.39           H  
ATOM   3043  O   ALA A 196     -60.252 -13.489 -29.063  1.00 30.39           O  
ATOM   3044  N   ALA A 197     -59.658 -11.485 -29.688  1.00 26.17           N  
ATOM   3045  H   ALA A 197     -60.652 -11.333 -29.593  1.00 26.17           H  
ATOM   3046  CA  ALA A 197     -58.973 -10.191 -29.894  1.00 26.17           C  
ATOM   3047  HA  ALA A 197     -58.323  -9.968 -29.048  1.00 26.17           H  
ATOM   3048  C   ALA A 197     -60.100  -9.106 -29.957  1.00 26.17           C  
ATOM   3049  CB  ALA A 197     -58.161 -10.179 -31.200  1.00 26.17           C  
ATOM   3050  HB1 ALA A 197     -57.787  -9.174 -31.399  1.00 26.17           H  
ATOM   3051  HB2 ALA A 197     -58.800 -10.469 -32.034  1.00 26.17           H  
ATOM   3052  HB3 ALA A 197     -57.307 -10.852 -31.132  1.00 26.17           H  
ATOM   3053  O   ALA A 197     -61.270  -9.476 -30.015  1.00 26.17           O  
ATOM   3054  N   ASP A 198     -59.726  -7.817 -29.994  1.00 30.52           N  
ATOM   3055  H   ASP A 198     -58.731  -7.671 -30.090  1.00 30.52           H  
ATOM   3056  CA  ASP A 198     -60.519  -6.603 -30.334  1.00 30.52           C  
ATOM   3057  HA  ASP A 198     -59.761  -5.880 -30.635  1.00 30.52           H  
ATOM   3058  C   ASP A 198     -61.294  -5.917 -29.177  1.00 30.52           C  
ATOM   3059  CB  ASP A 198     -61.347  -6.813 -31.620  1.00 30.52           C  
ATOM   3060  HB2 ASP A 198     -61.848  -5.878 -31.869  1.00 30.52           H  
ATOM   3061  HB3 ASP A 198     -62.126  -7.555 -31.445  1.00 30.52           H  
ATOM   3062  O   ASP A 198     -62.277  -6.443 -28.669  1.00 30.52           O  
ATOM   3063  CG  ASP A 198     -60.488  -7.237 -32.824  1.00 30.52           C  
ATOM   3064  OD1 ASP A 198     -59.240  -7.111 -32.749  1.00 30.52           O  
ATOM   3065  OD2 ASP A 198     -61.083  -7.698 -33.823  1.00 30.52           O  
ATOM   3066  N   SER A 199     -60.836  -4.816 -28.551  1.00 26.70           N  
ATOM   3067  H   SER A 199     -61.273  -4.793 -27.641  1.00 26.70           H  
ATOM   3068  CA  SER A 199     -60.435  -3.449 -28.987  1.00 26.70           C  
ATOM   3069  HA  SER A 199     -59.705  -3.108 -28.253  1.00 26.70           H  
ATOM   3070  C   SER A 199     -61.588  -2.436 -28.957  1.00 26.70           C  
ATOM   3071  CB  SER A 199     -59.719  -3.343 -30.349  1.00 26.70           C  
ATOM   3072  HB2 SER A 199     -58.874  -4.030 -30.386  1.00 26.70           H  
ATOM   3073  HB3 SER A 199     -59.324  -2.332 -30.449  1.00 26.70           H  
ATOM   3074  O   SER A 199     -62.440  -2.519 -29.832  1.00 26.70           O  
ATOM   3075  OG  SER A 199     -60.593  -3.579 -31.434  1.00 26.70           O  
ATOM   3076  HG  SER A 199     -61.477  -3.309 -31.175  1.00 26.70           H  
ATOM   3077  N   VAL A 200     -61.556  -1.428 -28.061  1.00 31.23           N  
ATOM   3078  H   VAL A 200     -60.910  -1.500 -27.289  1.00 31.23           H  
ATOM   3079  CA  VAL A 200     -62.140  -0.081 -28.289  1.00 31.23           C  
ATOM   3080  HA  VAL A 200     -61.990   0.159 -29.342  1.00 31.23           H  
ATOM   3081  C   VAL A 200     -61.409   1.000 -27.446  1.00 31.23           C  
ATOM   3082  CB  VAL A 200     -63.678   0.004 -28.045  1.00 31.23           C  
ATOM   3083  HB  VAL A 200     -63.883  -0.177 -26.989  1.00 31.23           H  
ATOM   3084  O   VAL A 200     -61.517   1.018 -26.227  1.00 31.23           O  
ATOM   3085  CG1 VAL A 200     -64.212   1.394 -28.418  1.00 31.23           C  
ATOM   3086 HG11 VAL A 200     -65.295   1.391 -28.539  1.00 31.23           H  
ATOM   3087 HG12 VAL A 200     -64.014   2.065 -27.582  1.00 31.23           H  
ATOM   3088 HG13 VAL A 200     -63.750   1.765 -29.333  1.00 31.23           H  
ATOM   3089  CG2 VAL A 200     -64.554  -0.963 -28.852  1.00 31.23           C  
ATOM   3090 HG21 VAL A 200     -65.611  -0.764 -28.675  1.00 31.23           H  
ATOM   3091 HG22 VAL A 200     -64.349  -0.868 -29.918  1.00 31.23           H  
ATOM   3092 HG23 VAL A 200     -64.383  -1.986 -28.516  1.00 31.23           H  
ATOM   3093  N   SER A 201     -60.684   1.879 -28.160  1.00 29.96           N  
ATOM   3094  H   SER A 201     -60.550   1.588 -29.118  1.00 29.96           H  
ATOM   3095  CA  SER A 201     -60.422   3.331 -27.969  1.00 29.96           C  
ATOM   3096  HA  SER A 201     -59.743   3.594 -28.780  1.00 29.96           H  
ATOM   3097  C   SER A 201     -59.784   3.935 -26.698  1.00 29.96           C  
ATOM   3098  CB  SER A 201     -61.705   4.118 -28.256  1.00 29.96           C  
ATOM   3099  HB2 SER A 201     -61.463   5.177 -28.345  1.00 29.96           H  
ATOM   3100  HB3 SER A 201     -62.152   3.785 -29.193  1.00 29.96           H  
ATOM   3101  O   SER A 201     -60.326   3.806 -25.604  1.00 29.96           O  
ATOM   3102  OG  SER A 201     -62.626   3.947 -27.202  1.00 29.96           O  
ATOM   3103  HG  SER A 201     -62.132   3.832 -26.388  1.00 29.96           H  
ATOM   3104  N   GLY A 202     -58.773   4.799 -26.912  1.00 29.02           N  
ATOM   3105  H   GLY A 202     -58.334   4.807 -27.822  1.00 29.02           H  
ATOM   3106  CA  GLY A 202     -58.507   5.974 -26.061  1.00 29.02           C  
ATOM   3107  HA2 GLY A 202     -58.734   5.720 -25.026  1.00 29.02           H  
ATOM   3108  HA3 GLY A 202     -59.183   6.780 -26.349  1.00 29.02           H  
ATOM   3109  C   GLY A 202     -57.070   6.532 -26.078  1.00 29.02           C  
ATOM   3110  O   GLY A 202     -56.297   6.189 -25.198  1.00 29.02           O  
ATOM   3111  N   ASP A 203     -56.751   7.370 -27.073  1.00 29.96           N  
ATOM   3112  H   ASP A 203     -57.480   7.501 -27.760  1.00 29.96           H  
ATOM   3113  CA  ASP A 203     -55.800   8.512 -27.118  1.00 29.96           C  
ATOM   3114  HA  ASP A 203     -55.576   8.632 -28.178  1.00 29.96           H  
ATOM   3115  C   ASP A 203     -54.394   8.488 -26.448  1.00 29.96           C  
ATOM   3116  CB  ASP A 203     -56.576   9.788 -26.739  1.00 29.96           C  
ATOM   3117  HB2 ASP A 203     -55.894  10.638 -26.774  1.00 29.96           H  
ATOM   3118  HB3 ASP A 203     -56.953   9.693 -25.720  1.00 29.96           H  
ATOM   3119  O   ASP A 203     -54.244   8.646 -25.245  1.00 29.96           O  
ATOM   3120  CG  ASP A 203     -57.741  10.073 -27.700  1.00 29.96           C  
ATOM   3121  OD1 ASP A 203     -57.653   9.626 -28.869  1.00 29.96           O  
ATOM   3122  OD2 ASP A 203     -58.729  10.698 -27.261  1.00 29.96           O  
ATOM   3123  N   SER A 204     -53.364   8.393 -27.310  1.00 26.12           N  
ATOM   3124  H   SER A 204     -53.634   7.897 -28.147  1.00 26.12           H  
ATOM   3125  CA  SER A 204     -52.248   9.334 -27.620  1.00 26.12           C  
ATOM   3126  HA  SER A 204     -51.502   8.666 -28.053  1.00 26.12           H  
ATOM   3127  C   SER A 204     -51.413  10.136 -26.569  1.00 26.12           C  
ATOM   3128  CB  SER A 204     -52.723  10.244 -28.761  1.00 26.12           C  
ATOM   3129  HB2 SER A 204     -52.219  11.210 -28.730  1.00 26.12           H  
ATOM   3130  HB3 SER A 204     -53.793  10.428 -28.666  1.00 26.12           H  
ATOM   3131  O   SER A 204     -51.861  10.411 -25.465  1.00 26.12           O  
ATOM   3132  OG  SER A 204     -52.447   9.603 -29.998  1.00 26.12           O  
ATOM   3133  HG  SER A 204     -52.929  10.072 -30.683  1.00 26.12           H  
ATOM   3134  N   PRO A 205     -50.167  10.550 -26.944  1.00 37.28           N  
ATOM   3135  CA  PRO A 205     -48.974  10.687 -26.085  1.00 37.28           C  
ATOM   3136  HA  PRO A 205     -49.111  10.146 -25.148  1.00 37.28           H  
ATOM   3137  C   PRO A 205     -48.536  12.141 -25.776  1.00 37.28           C  
ATOM   3138  CB  PRO A 205     -47.892  10.010 -26.938  1.00 37.28           C  
ATOM   3139  HB2 PRO A 205     -48.030   8.929 -26.911  1.00 37.28           H  
ATOM   3140  HB3 PRO A 205     -46.882  10.270 -26.622  1.00 37.28           H  
ATOM   3141  O   PRO A 205     -48.981  13.077 -26.437  1.00 37.28           O  
ATOM   3142  CG  PRO A 205     -48.200  10.535 -28.339  1.00 37.28           C  
ATOM   3143  HG2 PRO A 205     -47.864   9.839 -29.108  1.00 37.28           H  
ATOM   3144  HG3 PRO A 205     -47.741  11.513 -28.484  1.00 37.28           H  
ATOM   3145  CD  PRO A 205     -49.715  10.674 -28.332  1.00 37.28           C  
ATOM   3146  HD2 PRO A 205     -50.109   9.878 -28.964  1.00 37.28           H  
ATOM   3147  HD3 PRO A 205     -49.998  11.645 -28.737  1.00 37.28           H  
ATOM   3148  N   GLY A 206     -47.576  12.333 -24.856  1.00 26.62           N  
ATOM   3149  H   GLY A 206     -47.288  11.562 -24.270  1.00 26.62           H  
ATOM   3150  CA  GLY A 206     -46.868  13.614 -24.684  1.00 26.62           C  
ATOM   3151  HA2 GLY A 206     -46.256  13.792 -25.568  1.00 26.62           H  
ATOM   3152  HA3 GLY A 206     -47.597  14.421 -24.621  1.00 26.62           H  
ATOM   3153  C   GLY A 206     -45.975  13.703 -23.438  1.00 26.62           C  
ATOM   3154  O   GLY A 206     -46.312  13.182 -22.383  1.00 26.62           O  
ATOM   3155  N   GLU A 207     -44.825  14.347 -23.603  1.00 27.06           N  
ATOM   3156  H   GLU A 207     -44.690  14.805 -24.493  1.00 27.06           H  
ATOM   3157  CA  GLU A 207     -43.695  14.487 -22.680  1.00 27.06           C  
ATOM   3158  HA  GLU A 207     -43.430  13.504 -22.291  1.00 27.06           H  
ATOM   3159  C   GLU A 207     -43.928  15.442 -21.485  1.00 27.06           C  
ATOM   3160  CB  GLU A 207     -42.514  15.035 -23.511  1.00 27.06           C  
ATOM   3161  HB2 GLU A 207     -42.815  16.003 -23.913  1.00 27.06           H  
ATOM   3162  HB3 GLU A 207     -41.661  15.200 -22.853  1.00 27.06           H  
ATOM   3163  O   GLU A 207     -44.702  16.389 -21.567  1.00 27.06           O  
ATOM   3164  CG  GLU A 207     -42.045  14.122 -24.660  1.00 27.06           C  
ATOM   3165  HG2 GLU A 207     -42.907  13.766 -25.225  1.00 27.06           H  
ATOM   3166  HG3 GLU A 207     -41.553  13.249 -24.229  1.00 27.06           H  
ATOM   3167  CD  GLU A 207     -41.106  14.843 -25.643  1.00 27.06           C  
ATOM   3168  OE1 GLU A 207     -40.079  14.236 -26.020  1.00 27.06           O  
ATOM   3169  OE2 GLU A 207     -41.450  15.974 -26.054  1.00 27.06           O  
ATOM   3170  N   ASN A 208     -43.110  15.222 -20.446  1.00 26.76           N  
ATOM   3171  H   ASN A 208     -42.581  14.364 -20.515  1.00 26.76           H  
ATOM   3172  CA  ASN A 208     -42.526  16.174 -19.489  1.00 26.76           C  
ATOM   3173  HA  ASN A 208     -41.881  15.531 -18.891  1.00 26.76           H  
ATOM   3174  C   ASN A 208     -43.362  16.905 -18.407  1.00 26.76           C  
ATOM   3175  CB  ASN A 208     -41.552  17.112 -20.233  1.00 26.76           C  
ATOM   3176  HB2 ASN A 208     -41.281  17.952 -19.594  1.00 26.76           H  
ATOM   3177  HB3 ASN A 208     -42.048  17.528 -21.110  1.00 26.76           H  
ATOM   3178  O   ASN A 208     -44.305  17.643 -18.654  1.00 26.76           O  
ATOM   3179  CG  ASN A 208     -40.265  16.421 -20.655  1.00 26.76           C  
ATOM   3180  ND2 ASN A 208     -39.479  17.049 -21.494  1.00 26.76           N  
ATOM   3181 HD21 ASN A 208     -38.653  16.555 -21.799  1.00 26.76           H  
ATOM   3182 HD22 ASN A 208     -39.732  17.967 -21.833  1.00 26.76           H  
ATOM   3183  OD1 ASN A 208     -39.950  15.312 -20.247  1.00 26.76           O  
ATOM   3184  N   GLU A 209     -42.797  16.785 -17.196  1.00 28.23           N  
ATOM   3185  H   GLU A 209     -42.062  16.092 -17.168  1.00 28.23           H  
ATOM   3186  CA  GLU A 209     -42.721  17.761 -16.098  1.00 28.23           C  
ATOM   3187  HA  GLU A 209     -41.977  17.319 -15.436  1.00 28.23           H  
ATOM   3188  C   GLU A 209     -43.926  17.996 -15.163  1.00 28.23           C  
ATOM   3189  CB  GLU A 209     -42.027  19.058 -16.549  1.00 28.23           C  
ATOM   3190  HB2 GLU A 209     -42.114  19.794 -15.750  1.00 28.23           H  
ATOM   3191  HB3 GLU A 209     -42.511  19.452 -17.443  1.00 28.23           H  
ATOM   3192  O   GLU A 209     -44.905  18.665 -15.457  1.00 28.23           O  
ATOM   3193  CG  GLU A 209     -40.531  18.802 -16.816  1.00 28.23           C  
ATOM   3194  HG2 GLU A 209     -40.072  18.470 -15.885  1.00 28.23           H  
ATOM   3195  HG3 GLU A 209     -40.419  17.991 -17.535  1.00 28.23           H  
ATOM   3196  CD  GLU A 209     -39.770  20.037 -17.319  1.00 28.23           C  
ATOM   3197  OE1 GLU A 209     -38.644  19.836 -17.824  1.00 28.23           O  
ATOM   3198  OE2 GLU A 209     -40.277  21.166 -17.140  1.00 28.23           O  
ATOM   3199  N   ASN A 210     -43.722  17.499 -13.936  1.00 30.21           N  
ATOM   3200  H   ASN A 210     -42.978  16.817 -13.889  1.00 30.21           H  
ATOM   3201  CA  ASN A 210     -44.046  18.096 -12.639  1.00 30.21           C  
ATOM   3202  HA  ASN A 210     -44.038  17.245 -11.957  1.00 30.21           H  
ATOM   3203  C   ASN A 210     -45.415  18.764 -12.396  1.00 30.21           C  
ATOM   3204  CB  ASN A 210     -42.884  19.018 -12.203  1.00 30.21           C  
ATOM   3205  HB2 ASN A 210     -42.456  19.509 -13.077  1.00 30.21           H  
ATOM   3206  HB3 ASN A 210     -43.269  19.806 -11.555  1.00 30.21           H  
ATOM   3207  O   ASN A 210     -45.687  19.897 -12.771  1.00 30.21           O  
ATOM   3208  CG  ASN A 210     -41.791  18.307 -11.422  1.00 30.21           C  
ATOM   3209  ND2 ASN A 210     -40.629  18.902 -11.315  1.00 30.21           N  
ATOM   3210 HD21 ASN A 210     -40.449  19.750 -11.834  1.00 30.21           H  
ATOM   3211 HD22 ASN A 210     -39.899  18.385 -10.846  1.00 30.21           H  
ATOM   3212  OD1 ASN A 210     -41.970  17.235 -10.868  1.00 30.21           O  
ATOM   3213  N   MET A 211     -46.105  18.129 -11.443  1.00 26.34           N  
ATOM   3214  H   MET A 211     -45.821  17.173 -11.286  1.00 26.34           H  
ATOM   3215  CA  MET A 211     -46.892  18.742 -10.369  1.00 26.34           C  
ATOM   3216  HA  MET A 211     -47.188  17.911  -9.728  1.00 26.34           H  
ATOM   3217  C   MET A 211     -48.210  19.445 -10.735  1.00 26.34           C  
ATOM   3218  CB  MET A 211     -46.008  19.638  -9.473  1.00 26.34           C  
ATOM   3219  HB2 MET A 211     -46.662  20.127  -8.751  1.00 26.34           H  
ATOM   3220  HB3 MET A 211     -45.528  20.419 -10.063  1.00 26.34           H  
ATOM   3221  O   MET A 211     -48.283  20.658 -10.871  1.00 26.34           O  
ATOM   3222  CG  MET A 211     -44.950  18.854  -8.686  1.00 26.34           C  
ATOM   3223  HG2 MET A 211     -44.009  18.853  -9.236  1.00 26.34           H  
ATOM   3224  HG3 MET A 211     -45.278  17.819  -8.594  1.00 26.34           H  
ATOM   3225  SD  MET A 211     -44.692  19.474  -6.995  1.00 26.34           S  
ATOM   3226  CE  MET A 211     -43.105  20.326  -7.189  1.00 26.34           C  
ATOM   3227  HE1 MET A 211     -43.208  21.133  -7.915  1.00 26.34           H  
ATOM   3228  HE2 MET A 211     -42.791  20.738  -6.230  1.00 26.34           H  
ATOM   3229  HE3 MET A 211     -42.353  19.621  -7.540  1.00 26.34           H  
ATOM   3230  N   GLY A 212     -49.299  18.716 -10.485  1.00 27.17           N  
ATOM   3231  H   GLY A 212     -49.252  17.751 -10.777  1.00 27.17           H  
ATOM   3232  CA  GLY A 212     -49.981  18.947  -9.211  1.00 27.17           C  
ATOM   3233  HA2 GLY A 212     -49.939  18.015  -8.648  1.00 27.17           H  
ATOM   3234  HA3 GLY A 212     -49.420  19.686  -8.638  1.00 27.17           H  
ATOM   3235  C   GLY A 212     -51.429  19.444  -9.243  1.00 27.17           C  
ATOM   3236  O   GLY A 212     -51.769  20.433  -9.875  1.00 27.17           O  
ATOM   3237  N   LYS A 213     -52.179  18.826  -8.319  1.00 29.29           N  
ATOM   3238  H   LYS A 213     -51.811  17.933  -8.025  1.00 29.29           H  
ATOM   3239  CA  LYS A 213     -53.241  19.380  -7.458  1.00 29.29           C  
ATOM   3240  HA  LYS A 213     -53.169  18.802  -6.537  1.00 29.29           H  
ATOM   3241  C   LYS A 213     -54.705  19.246  -7.892  1.00 29.29           C  
ATOM   3242  CB  LYS A 213     -52.958  20.832  -7.026  1.00 29.29           C  
ATOM   3243  HB2 LYS A 213     -52.904  21.484  -7.898  1.00 29.29           H  
ATOM   3244  HB3 LYS A 213     -53.803  21.172  -6.427  1.00 29.29           H  
ATOM   3245  O   LYS A 213     -55.196  19.964  -8.748  1.00 29.29           O  
ATOM   3246  CG  LYS A 213     -51.689  20.979  -6.179  1.00 29.29           C  
ATOM   3247  HG2 LYS A 213     -51.740  20.293  -5.333  1.00 29.29           H  
ATOM   3248  HG3 LYS A 213     -50.809  20.742  -6.778  1.00 29.29           H  
ATOM   3249  CD  LYS A 213     -51.575  22.414  -5.659  1.00 29.29           C  
ATOM   3250  HD2 LYS A 213     -52.478  22.672  -5.106  1.00 29.29           H  
ATOM   3251  HD3 LYS A 213     -51.471  23.090  -6.508  1.00 29.29           H  
ATOM   3252  CE  LYS A 213     -50.356  22.539  -4.741  1.00 29.29           C  
ATOM   3253  HE2 LYS A 213     -49.470  22.255  -5.309  1.00 29.29           H  
ATOM   3254  HE3 LYS A 213     -50.463  21.835  -3.915  1.00 29.29           H  
ATOM   3255  NZ  LYS A 213     -50.208  23.922  -4.226  1.00 29.29           N  
ATOM   3256  HZ1 LYS A 213     -49.390  23.995  -3.638  1.00 29.29           H  
ATOM   3257  HZ2 LYS A 213     -51.021  24.198  -3.695  1.00 29.29           H  
ATOM   3258  HZ3 LYS A 213     -50.095  24.564  -4.997  1.00 29.29           H  
ATOM   3259  N   GLY A 214     -55.423  18.540  -7.013  1.00 26.97           N  
ATOM   3260  H   GLY A 214     -54.951  17.763  -6.576  1.00 26.97           H  
ATOM   3261  CA  GLY A 214     -56.500  19.143  -6.214  1.00 26.97           C  
ATOM   3262  HA2 GLY A 214     -56.675  20.167  -6.544  1.00 26.97           H  
ATOM   3263  HA3 GLY A 214     -56.186  19.173  -5.171  1.00 26.97           H  
ATOM   3264  C   GLY A 214     -57.834  18.399  -6.321  1.00 26.97           C  
ATOM   3265  O   GLY A 214     -58.264  18.097  -7.419  1.00 26.97           O  
ATOM   3266  N   GLY A 215     -58.561  18.084  -5.246  1.00 26.18           N  
ATOM   3267  H   GLY A 215     -59.443  17.649  -5.475  1.00 26.18           H  
ATOM   3268  CA  GLY A 215     -58.384  18.405  -3.830  1.00 26.18           C  
ATOM   3269  HA2 GLY A 215     -57.728  17.665  -3.372  1.00 26.18           H  
ATOM   3270  HA3 GLY A 215     -57.938  19.394  -3.724  1.00 26.18           H  
ATOM   3271  C   GLY A 215     -59.727  18.405  -3.075  1.00 26.18           C  
ATOM   3272  O   GLY A 215     -60.782  18.293  -3.690  1.00 26.18           O  
ATOM   3273  N   GLY A 216     -59.643  18.620  -1.754  1.00 27.77           N  
ATOM   3274  H   GLY A 216     -58.724  18.557  -1.342  1.00 27.77           H  
ATOM   3275  CA  GLY A 216     -60.694  19.205  -0.895  1.00 27.77           C  
ATOM   3276  HA2 GLY A 216     -60.252  19.997  -0.291  1.00 27.77           H  
ATOM   3277  HA3 GLY A 216     -61.458  19.661  -1.525  1.00 27.77           H  
ATOM   3278  C   GLY A 216     -61.406  18.215   0.037  1.00 27.77           C  
ATOM   3279  O   GLY A 216     -61.884  17.192  -0.427  1.00 27.77           O  
ATOM   3280  N   GLY A 217     -61.545  18.425   1.353  1.00 25.86           N  
ATOM   3281  H   GLY A 217     -62.027  17.659   1.802  1.00 25.86           H  
ATOM   3282  CA  GLY A 217     -61.246  19.528   2.294  1.00 25.86           C  
ATOM   3283  HA2 GLY A 217     -60.175  19.732   2.306  1.00 25.86           H  
ATOM   3284  HA3 GLY A 217     -61.793  20.428   2.013  1.00 25.86           H  
ATOM   3285  C   GLY A 217     -61.698  19.080   3.713  1.00 25.86           C  
ATOM   3286  O   GLY A 217     -62.325  18.034   3.823  1.00 25.86           O  
ATOM   3287  N   GLY A 218     -61.433  19.739   4.849  1.00 24.95           N  
ATOM   3288  H   GLY A 218     -61.753  19.245   5.670  1.00 24.95           H  
ATOM   3289  CA  GLY A 218     -60.842  21.044   5.153  1.00 24.95           C  
ATOM   3290  HA2 GLY A 218     -61.469  21.831   4.733  1.00 24.95           H  
ATOM   3291  HA3 GLY A 218     -59.849  21.108   4.709  1.00 24.95           H  
ATOM   3292  C   GLY A 218     -60.713  21.280   6.682  1.00 24.95           C  
ATOM   3293  O   GLY A 218     -61.080  20.414   7.472  1.00 24.95           O  
ATOM   3294  N   GLY A 219     -60.203  22.467   7.059  1.00 25.76           N  
ATOM   3295  H   GLY A 219     -59.897  23.082   6.318  1.00 25.76           H  
ATOM   3296  CA  GLY A 219     -60.093  23.019   8.431  1.00 25.76           C  
ATOM   3297  HA2 GLY A 219     -60.487  22.300   9.149  1.00 25.76           H  
ATOM   3298  HA3 GLY A 219     -60.692  23.927   8.503  1.00 25.76           H  
ATOM   3299  C   GLY A 219     -58.637  23.336   8.835  1.00 25.76           C  
ATOM   3300  O   GLY A 219     -57.927  22.430   9.245  1.00 25.76           O  
ATOM   3301  N   LEU A 220     -58.052  24.502   8.496  1.00 27.45           N  
ATOM   3302  H   LEU A 220     -57.112  24.289   8.194  1.00 27.45           H  
ATOM   3303  CA  LEU A 220     -58.030  25.781   9.261  1.00 27.45           C  
ATOM   3304  HA  LEU A 220     -57.283  26.429   8.803  1.00 27.45           H  
ATOM   3305  C   LEU A 220     -57.606  25.593  10.733  1.00 27.45           C  
ATOM   3306  CB  LEU A 220     -59.394  26.508   9.215  1.00 27.45           C  
ATOM   3307  HB2 LEU A 220     -59.388  27.303   9.961  1.00 27.45           H  
ATOM   3308  HB3 LEU A 220     -60.165  25.805   9.531  1.00 27.45           H  
ATOM   3309  O   LEU A 220     -58.229  24.805  11.421  1.00 27.45           O  
ATOM   3310  CG  LEU A 220     -59.793  27.133   7.867  1.00 27.45           C  
ATOM   3311  HG  LEU A 220     -59.586  26.430   7.061  1.00 27.45           H  
ATOM   3312  CD1 LEU A 220     -61.290  27.445   7.863  1.00 27.45           C  
ATOM   3313 HD11 LEU A 220     -61.529  28.141   8.667  1.00 27.45           H  
ATOM   3314 HD12 LEU A 220     -61.574  27.889   6.909  1.00 27.45           H  
ATOM   3315 HD13 LEU A 220     -61.860  26.528   8.005  1.00 27.45           H  
ATOM   3316  CD2 LEU A 220     -59.037  28.440   7.610  1.00 27.45           C  
ATOM   3317 HD21 LEU A 220     -59.223  29.147   8.418  1.00 27.45           H  
ATOM   3318 HD22 LEU A 220     -59.371  28.879   6.670  1.00 27.45           H  
ATOM   3319 HD23 LEU A 220     -57.968  28.243   7.537  1.00 27.45           H  
ATOM   3320  N   ALA A 221     -56.687  26.315  11.374  1.00 26.18           N  
ATOM   3321  H   ALA A 221     -56.706  26.091  12.358  1.00 26.18           H  
ATOM   3322  CA  ALA A 221     -55.664  27.318  11.078  1.00 26.18           C  
ATOM   3323  HA  ALA A 221     -54.959  26.955  10.331  1.00 26.18           H  
ATOM   3324  C   ALA A 221     -54.951  27.544  12.439  1.00 26.18           C  
ATOM   3325  CB  ALA A 221     -56.329  28.634  10.639  1.00 26.18           C  
ATOM   3326  HB1 ALA A 221     -56.872  28.493   9.704  1.00 26.18           H  
ATOM   3327  HB2 ALA A 221     -57.023  28.976  11.407  1.00 26.18           H  
ATOM   3328  HB3 ALA A 221     -55.565  29.397  10.487  1.00 26.18           H  
ATOM   3329  O   ALA A 221     -55.637  27.538  13.460  1.00 26.18           O  
ATOM   3330  N   GLY A 222     -53.634  27.777  12.500  1.00 23.39           N  
ATOM   3331  H   GLY A 222     -53.067  27.686  11.670  1.00 23.39           H  
ATOM   3332  CA  GLY A 222     -53.004  28.245  13.748  1.00 23.39           C  
ATOM   3333  HA2 GLY A 222     -53.068  29.332  13.791  1.00 23.39           H  
ATOM   3334  HA3 GLY A 222     -53.560  27.863  14.605  1.00 23.39           H  
ATOM   3335  C   GLY A 222     -51.555  27.812  13.973  1.00 23.39           C  
ATOM   3336  O   GLY A 222     -51.306  26.664  14.296  1.00 23.39           O  
ATOM   3337  N   ALA A 223     -50.647  28.778  13.811  1.00 23.70           N  
ATOM   3338  H   ALA A 223     -51.017  29.625  13.403  1.00 23.70           H  
ATOM   3339  CA  ALA A 223     -49.379  28.990  14.520  1.00 23.70           C  
ATOM   3340  HA  ALA A 223     -48.778  29.630  13.873  1.00 23.70           H  
ATOM   3341  C   ALA A 223     -48.472  27.795  14.898  1.00 23.70           C  
ATOM   3342  CB  ALA A 223     -49.703  29.825  15.767  1.00 23.70           C  
ATOM   3343  HB1 ALA A 223     -48.779  30.095  16.279  1.00 23.70           H  
ATOM   3344  HB2 ALA A 223     -50.231  30.738  15.490  1.00 23.70           H  
ATOM   3345  HB3 ALA A 223     -50.319  29.243  16.452  1.00 23.70           H  
ATOM   3346  O   ALA A 223     -48.810  26.979  15.745  1.00 23.70           O  
ATOM   3347  N   GLY A 224     -47.216  27.855  14.437  1.00 22.49           N  
ATOM   3348  H   GLY A 224     -47.014  28.506  13.691  1.00 22.49           H  
ATOM   3349  CA  GLY A 224     -46.078  27.361  15.219  1.00 22.49           C  
ATOM   3350  HA2 GLY A 224     -46.431  26.819  16.096  1.00 22.49           H  
ATOM   3351  HA3 GLY A 224     -45.510  28.214  15.590  1.00 22.49           H  
ATOM   3352  C   GLY A 224     -45.132  26.418  14.483  1.00 22.49           C  
ATOM   3353  O   GLY A 224     -45.433  25.251  14.265  1.00 22.49           O  
ATOM   3354  N   ASN A 225     -43.935  26.921  14.185  1.00 24.47           N  
ATOM   3355  H   ASN A 225     -43.802  27.907  14.358  1.00 24.47           H  
ATOM   3356  CA  ASN A 225     -42.713  26.120  14.172  1.00 24.47           C  
ATOM   3357  HA  ASN A 225     -42.642  25.523  13.263  1.00 24.47           H  
ATOM   3358  C   ASN A 225     -42.669  25.196  15.405  1.00 24.47           C  
ATOM   3359  CB  ASN A 225     -41.526  27.106  14.292  1.00 24.47           C  
ATOM   3360  HB2 ASN A 225     -41.800  27.952  14.923  1.00 24.47           H  
ATOM   3361  HB3 ASN A 225     -40.701  26.605  14.798  1.00 24.47           H  
ATOM   3362  O   ASN A 225     -42.737  25.704  16.521  1.00 24.47           O  
ATOM   3363  CG  ASN A 225     -40.938  27.612  12.996  1.00 24.47           C  
ATOM   3364  ND2 ASN A 225     -40.105  28.623  13.068  1.00 24.47           N  
ATOM   3365 HD21 ASN A 225     -39.835  29.002  13.965  1.00 24.47           H  
ATOM   3366 HD22 ASN A 225     -39.682  28.917  12.200  1.00 24.47           H  
ATOM   3367  OD1 ASN A 225     -41.185  27.102  11.919  1.00 24.47           O  
ATOM   3368  N   ASN A 226     -42.480  23.886  15.228  1.00 22.87           N  
ATOM   3369  H   ASN A 226     -42.918  23.491  14.408  1.00 22.87           H  
ATOM   3370  CA  ASN A 226     -41.256  23.188  15.647  1.00 22.87           C  
ATOM   3371  HA  ASN A 226     -40.514  23.410  14.881  1.00 22.87           H  
ATOM   3372  C   ASN A 226     -41.385  21.658  15.633  1.00 22.87           C  
ATOM   3373  CB  ASN A 226     -40.692  23.662  17.009  1.00 22.87           C  
ATOM   3374  HB2 ASN A 226     -41.503  23.892  17.699  1.00 22.87           H  
ATOM   3375  HB3 ASN A 226     -40.110  22.865  17.471  1.00 22.87           H  
ATOM   3376  O   ASN A 226     -42.445  21.064  15.788  1.00 22.87           O  
ATOM   3377  CG  ASN A 226     -39.750  24.849  16.860  1.00 22.87           C  
ATOM   3378  ND2 ASN A 226     -39.580  25.644  17.888  1.00 22.87           N  
ATOM   3379 HD21 ASN A 226     -38.922  26.402  17.781  1.00 22.87           H  
ATOM   3380 HD22 ASN A 226     -40.119  25.497  18.729  1.00 22.87           H  
ATOM   3381  OD1 ASN A 226     -39.130  25.061  15.828  1.00 22.87           O  
ATOM   3382  N   GLN A 227     -40.214  21.070  15.414  1.00 28.39           N  
ATOM   3383  H   GLN A 227     -39.434  21.709  15.366  1.00 28.39           H  
ATOM   3384  CA  GLN A 227     -39.832  19.668  15.462  1.00 28.39           C  
ATOM   3385  HA  GLN A 227     -40.271  19.140  14.615  1.00 28.39           H  
ATOM   3386  C   GLN A 227     -40.257  18.969  16.775  1.00 28.39           C  
ATOM   3387  CB  GLN A 227     -38.291  19.682  15.345  1.00 28.39           C  
ATOM   3388  HB2 GLN A 227     -37.914  18.665  15.446  1.00 28.39           H  
ATOM   3389  HB3 GLN A 227     -37.904  20.262  16.183  1.00 28.39           H  
ATOM   3390  O   GLN A 227     -40.314  19.608  17.819  1.00 28.39           O  
ATOM   3391  CG  GLN A 227     -37.747  20.267  14.017  1.00 28.39           C  
ATOM   3392  HG2 GLN A 227     -38.360  21.103  13.680  1.00 28.39           H  
ATOM   3393  HG3 GLN A 227     -37.802  19.494  13.251  1.00 28.39           H  
ATOM   3394  CD  GLN A 227     -36.310  20.788  14.101  1.00 28.39           C  
ATOM   3395  NE2 GLN A 227     -35.636  20.961  12.985  1.00 28.39           N  
ATOM   3396 HE21 GLN A 227     -34.709  21.343  13.102  1.00 28.39           H  
ATOM   3397 HE22 GLN A 227     -36.052  20.773  12.084  1.00 28.39           H  
ATOM   3398  OE1 GLN A 227     -35.767  21.083  15.149  1.00 28.39           O  
ATOM   3399  N   PHE A 228     -40.409  17.639  16.701  1.00 23.37           N  
ATOM   3400  H   PHE A 228     -40.321  17.250  15.773  1.00 23.37           H  
ATOM   3401  CA  PHE A 228     -40.599  16.655  17.787  1.00 23.37           C  
ATOM   3402  HA  PHE A 228     -40.263  15.721  17.338  1.00 23.37           H  
ATOM   3403  C   PHE A 228     -42.039  16.336  18.270  1.00 23.37           C  
ATOM   3404  CB  PHE A 228     -39.588  16.839  18.937  1.00 23.37           C  
ATOM   3405  HB2 PHE A 228     -39.722  17.811  19.411  1.00 23.37           H  
ATOM   3406  HB3 PHE A 228     -39.808  16.100  19.707  1.00 23.37           H  
ATOM   3407  O   PHE A 228     -42.615  16.996  19.120  1.00 23.37           O  
ATOM   3408  CG  PHE A 228     -38.139  16.661  18.514  1.00 23.37           C  
ATOM   3409  CD1 PHE A 228     -37.581  15.370  18.443  1.00 23.37           C  
ATOM   3410  HD1 PHE A 228     -38.177  14.507  18.700  1.00 23.37           H  
ATOM   3411  CD2 PHE A 228     -37.350  17.775  18.176  1.00 23.37           C  
ATOM   3412  HD2 PHE A 228     -37.762  18.770  18.252  1.00 23.37           H  
ATOM   3413  CE1 PHE A 228     -36.246  15.192  18.042  1.00 23.37           C  
ATOM   3414  HE1 PHE A 228     -35.820  14.201  18.002  1.00 23.37           H  
ATOM   3415  CE2 PHE A 228     -36.020  17.598  17.753  1.00 23.37           C  
ATOM   3416  HE2 PHE A 228     -35.420  18.459  17.497  1.00 23.37           H  
ATOM   3417  CZ  PHE A 228     -35.466  16.308  17.691  1.00 23.37           C  
ATOM   3418  HZ  PHE A 228     -34.439  16.176  17.384  1.00 23.37           H  
ATOM   3419  N   PHE A 229     -42.483  15.159  17.800  1.00 26.14           N  
ATOM   3420  H   PHE A 229     -41.987  14.843  16.979  1.00 26.14           H  
ATOM   3421  CA  PHE A 229     -43.171  14.068  18.514  1.00 26.14           C  
ATOM   3422  HA  PHE A 229     -42.925  13.233  17.857  1.00 26.14           H  
ATOM   3423  C   PHE A 229     -44.716  13.943  18.638  1.00 26.14           C  
ATOM   3424  CB  PHE A 229     -42.432  13.702  19.815  1.00 26.14           C  
ATOM   3425  HB2 PHE A 229     -41.998  14.595  20.265  1.00 26.14           H  
ATOM   3426  HB3 PHE A 229     -43.163  13.351  20.543  1.00 26.14           H  
ATOM   3427  O   PHE A 229     -45.414  14.744  19.241  1.00 26.14           O  
ATOM   3428  CG  PHE A 229     -41.357  12.636  19.653  1.00 26.14           C  
ATOM   3429  CD1 PHE A 229     -41.691  11.339  19.221  1.00 26.14           C  
ATOM   3430  HD1 PHE A 229     -42.720  11.105  18.988  1.00 26.14           H  
ATOM   3431  CD2 PHE A 229     -40.015  12.935  19.939  1.00 26.14           C  
ATOM   3432  HD2 PHE A 229     -39.749  13.912  20.313  1.00 26.14           H  
ATOM   3433  CE1 PHE A 229     -40.708  10.340  19.114  1.00 26.14           C  
ATOM   3434  HE1 PHE A 229     -40.978   9.338  18.815  1.00 26.14           H  
ATOM   3435  CE2 PHE A 229     -39.021  11.952  19.789  1.00 26.14           C  
ATOM   3436  HE2 PHE A 229     -37.994  12.184  20.031  1.00 26.14           H  
ATOM   3437  CZ  PHE A 229     -39.367  10.650  19.391  1.00 26.14           C  
ATOM   3438  HZ  PHE A 229     -38.606   9.887  19.314  1.00 26.14           H  
ATOM   3439  N   HIS A 230     -45.134  12.743  18.188  1.00 28.04           N  
ATOM   3440  H   HIS A 230     -44.438  12.281  17.620  1.00 28.04           H  
ATOM   3441  CA  HIS A 230     -46.196  11.821  18.637  1.00 28.04           C  
ATOM   3442  HA  HIS A 230     -45.793  10.863  18.309  1.00 28.04           H  
ATOM   3443  C   HIS A 230     -47.598  11.819  17.992  1.00 28.04           C  
ATOM   3444  CB  HIS A 230     -46.228  11.646  20.163  1.00 28.04           C  
ATOM   3445  HB2 HIS A 230     -47.091  11.036  20.431  1.00 28.04           H  
ATOM   3446  HB3 HIS A 230     -46.356  12.618  20.639  1.00 28.04           H  
ATOM   3447  O   HIS A 230     -48.449  12.664  18.229  1.00 28.04           O  
ATOM   3448  CG  HIS A 230     -44.997  10.963  20.709  1.00 28.04           C  
ATOM   3449  CD2 HIS A 230     -44.193  11.428  21.713  1.00 28.04           C  
ATOM   3450  HD2 HIS A 230     -44.325  12.350  22.260  1.00 28.04           H  
ATOM   3451  ND1 HIS A 230     -44.484   9.742  20.315  1.00 28.04           N  
ATOM   3452  HD1 HIS A 230     -44.932   9.059  19.722  1.00 28.04           H  
ATOM   3453  CE1 HIS A 230     -43.379   9.502  21.043  1.00 28.04           C  
ATOM   3454  HE1 HIS A 230     -42.776   8.607  20.994  1.00 28.04           H  
ATOM   3455  NE2 HIS A 230     -43.159  10.508  21.896  1.00 28.04           N  
ATOM   3456  N   GLY A 231     -47.869  10.700  17.301  1.00 25.93           N  
ATOM   3457  H   GLY A 231     -47.089  10.092  17.093  1.00 25.93           H  
ATOM   3458  CA  GLY A 231     -49.192  10.132  17.037  1.00 25.93           C  
ATOM   3459  HA2 GLY A 231     -49.922  10.542  17.734  1.00 25.93           H  
ATOM   3460  HA3 GLY A 231     -49.501  10.384  16.022  1.00 25.93           H  
ATOM   3461  C   GLY A 231     -49.134   8.602  17.178  1.00 25.93           C  
ATOM   3462  O   GLY A 231     -48.703   7.899  16.269  1.00 25.93           O  
ATOM   3463  N   PHE A 232     -49.542   8.108  18.346  1.00 25.25           N  
ATOM   3464  H   PHE A 232     -49.906   8.784  19.003  1.00 25.25           H  
ATOM   3465  CA  PHE A 232     -49.366   6.755  18.902  1.00 25.25           C  
ATOM   3466  HA  PHE A 232     -48.420   6.357  18.535  1.00 25.25           H  
ATOM   3467  C   PHE A 232     -50.446   5.720  18.499  1.00 25.25           C  
ATOM   3468  CB  PHE A 232     -49.249   6.917  20.440  1.00 25.25           C  
ATOM   3469  HB2 PHE A 232     -49.960   6.278  20.965  1.00 25.25           H  
ATOM   3470  HB3 PHE A 232     -49.534   7.928  20.732  1.00 25.25           H  
ATOM   3471  O   PHE A 232     -50.762   4.829  19.276  1.00 25.25           O  
ATOM   3472  CG  PHE A 232     -47.882   6.625  21.015  1.00 25.25           C  
ATOM   3473  CD1 PHE A 232     -47.480   5.293  21.230  1.00 25.25           C  
ATOM   3474  HD1 PHE A 232     -48.132   4.479  20.953  1.00 25.25           H  
ATOM   3475  CD2 PHE A 232     -47.049   7.683  21.425  1.00 25.25           C  
ATOM   3476  HD2 PHE A 232     -47.375   8.707  21.323  1.00 25.25           H  
ATOM   3477  CE1 PHE A 232     -46.244   5.021  21.844  1.00 25.25           C  
ATOM   3478  HE1 PHE A 232     -45.946   3.999  22.029  1.00 25.25           H  
ATOM   3479  CE2 PHE A 232     -45.826   7.407  22.059  1.00 25.25           C  
ATOM   3480  HE2 PHE A 232     -45.227   8.213  22.456  1.00 25.25           H  
ATOM   3481  CZ  PHE A 232     -45.416   6.078  22.257  1.00 25.25           C  
ATOM   3482  HZ  PHE A 232     -44.488   5.869  22.768  1.00 25.25           H  
ATOM   3483  N   ALA A 233     -51.051   5.800  17.310  1.00 25.45           N  
ATOM   3484  H   ALA A 233     -50.773   6.543  16.684  1.00 25.45           H  
ATOM   3485  CA  ALA A 233     -52.289   5.040  17.035  1.00 25.45           C  
ATOM   3486  HA  ALA A 233     -52.545   4.433  17.903  1.00 25.45           H  
ATOM   3487  C   ALA A 233     -52.231   4.014  15.883  1.00 25.45           C  
ATOM   3488  CB  ALA A 233     -53.438   6.044  16.899  1.00 25.45           C  
ATOM   3489  HB1 ALA A 233     -54.383   5.509  16.800  1.00 25.45           H  
ATOM   3490  HB2 ALA A 233     -53.490   6.670  17.789  1.00 25.45           H  
ATOM   3491  HB3 ALA A 233     -53.289   6.671  16.020  1.00 25.45           H  
ATOM   3492  O   ALA A 233     -53.254   3.418  15.556  1.00 25.45           O  
ATOM   3493  N   LYS A 234     -51.070   3.789  15.244  1.00 28.39           N  
ATOM   3494  H   LYS A 234     -50.259   4.308  15.551  1.00 28.39           H  
ATOM   3495  CA  LYS A 234     -50.951   2.848  14.102  1.00 28.39           C  
ATOM   3496  HA  LYS A 234     -51.784   2.147  14.156  1.00 28.39           H  
ATOM   3497  C   LYS A 234     -49.735   1.910  14.119  1.00 28.39           C  
ATOM   3498  CB  LYS A 234     -51.089   3.602  12.762  1.00 28.39           C  
ATOM   3499  HB2 LYS A 234     -50.409   4.454  12.746  1.00 28.39           H  
ATOM   3500  HB3 LYS A 234     -50.815   2.935  11.945  1.00 28.39           H  
ATOM   3501  O   LYS A 234     -49.529   1.188  13.152  1.00 28.39           O  
ATOM   3502  CG  LYS A 234     -52.530   4.075  12.507  1.00 28.39           C  
ATOM   3503  HG2 LYS A 234     -52.790   4.857  13.221  1.00 28.39           H  
ATOM   3504  HG3 LYS A 234     -53.211   3.234  12.640  1.00 28.39           H  
ATOM   3505  CD  LYS A 234     -52.693   4.623  11.085  1.00 28.39           C  
ATOM   3506  HD2 LYS A 234     -52.039   5.485  10.958  1.00 28.39           H  
ATOM   3507  HD3 LYS A 234     -52.412   3.849  10.370  1.00 28.39           H  
ATOM   3508  CE  LYS A 234     -54.153   5.032  10.855  1.00 28.39           C  
ATOM   3509  HE2 LYS A 234     -54.785   4.161  11.030  1.00 28.39           H  
ATOM   3510  HE3 LYS A 234     -54.422   5.788  11.592  1.00 28.39           H  
ATOM   3511  NZ  LYS A 234     -54.365   5.550   9.480  1.00 28.39           N  
ATOM   3512  HZ1 LYS A 234     -55.334   5.804   9.348  1.00 28.39           H  
ATOM   3513  HZ2 LYS A 234     -54.126   4.844   8.799  1.00 28.39           H  
ATOM   3514  HZ3 LYS A 234     -53.793   6.366   9.317  1.00 28.39           H  
ATOM   3515  N   SER A 235     -48.954   1.864  15.200  1.00 29.43           N  
ATOM   3516  H   SER A 235     -49.173   2.453  15.990  1.00 29.43           H  
ATOM   3517  CA  SER A 235     -47.861   0.890  15.366  1.00 29.43           C  
ATOM   3518  HA  SER A 235     -47.750   0.312  14.449  1.00 29.43           H  
ATOM   3519  C   SER A 235     -48.199  -0.126  16.461  1.00 29.43           C  
ATOM   3520  CB  SER A 235     -46.511   1.583  15.585  1.00 29.43           C  
ATOM   3521  HB2 SER A 235     -46.350   2.323  14.801  1.00 29.43           H  
ATOM   3522  HB3 SER A 235     -45.718   0.838  15.531  1.00 29.43           H  
ATOM   3523  O   SER A 235     -47.551  -0.186  17.499  1.00 29.43           O  
ATOM   3524  OG  SER A 235     -46.461   2.209  16.845  1.00 29.43           O  
ATOM   3525  HG  SER A 235     -46.587   1.519  17.501  1.00 29.43           H  
ATOM   3526  N   THR A 236     -49.267  -0.892  16.252  1.00 26.22           N  
ATOM   3527  H   THR A 236     -49.827  -0.744  15.425  1.00 26.22           H  
ATOM   3528  CA  THR A 236     -49.663  -2.038  17.092  1.00 26.22           C  
ATOM   3529  HA  THR A 236     -49.267  -1.895  18.098  1.00 26.22           H  
ATOM   3530  C   THR A 236     -49.062  -3.361  16.605  1.00 26.22           C  
ATOM   3531  CB  THR A 236     -51.189  -2.133  17.211  1.00 26.22           C  
ATOM   3532  HB  THR A 236     -51.482  -3.116  17.579  1.00 26.22           H  
ATOM   3533  O   THR A 236     -49.494  -4.437  17.005  1.00 26.22           O  
ATOM   3534  CG2 THR A 236     -51.737  -1.082  18.174  1.00 26.22           C  
ATOM   3535 HG21 THR A 236     -52.819  -1.184  18.254  1.00 26.22           H  
ATOM   3536 HG22 THR A 236     -51.496  -0.079  17.820  1.00 26.22           H  
ATOM   3537 HG23 THR A 236     -51.299  -1.228  19.161  1.00 26.22           H  
ATOM   3538  OG1 THR A 236     -51.784  -1.900  15.950  1.00 26.22           O  
ATOM   3539  HG1 THR A 236     -52.684  -2.231  16.007  1.00 26.22           H  
ATOM   3540  N   ILE A 237     -48.030  -3.295  15.767  1.00 27.88           N  
ATOM   3541  H   ILE A 237     -47.707  -2.371  15.516  1.00 27.88           H  
ATOM   3542  CA  ILE A 237     -47.031  -4.356  15.663  1.00 27.88           C  
ATOM   3543  HA  ILE A 237     -47.479  -5.317  15.916  1.00 27.88           H  
ATOM   3544  C   ILE A 237     -45.974  -3.959  16.697  1.00 27.88           C  
ATOM   3545  CB  ILE A 237     -46.457  -4.438  14.228  1.00 27.88           C  
ATOM   3546  HB  ILE A 237     -45.880  -3.535  14.033  1.00 27.88           H  
ATOM   3547  O   ILE A 237     -45.556  -2.796  16.649  1.00 27.88           O  
ATOM   3548  CG1 ILE A 237     -47.592  -4.525  13.177  1.00 27.88           C  
ATOM   3549 HG12 ILE A 237     -48.278  -3.688  13.303  1.00 27.88           H  
ATOM   3550 HG13 ILE A 237     -48.157  -5.445  13.328  1.00 27.88           H  
ATOM   3551  CG2 ILE A 237     -45.524  -5.654  14.095  1.00 27.88           C  
ATOM   3552 HG21 ILE A 237     -45.022  -5.649  13.128  1.00 27.88           H  
ATOM   3553 HG22 ILE A 237     -46.087  -6.581  14.206  1.00 27.88           H  
ATOM   3554 HG23 ILE A 237     -44.746  -5.625  14.858  1.00 27.88           H  
ATOM   3555  CD1 ILE A 237     -47.112  -4.465  11.724  1.00 27.88           C  
ATOM   3556 HD11 ILE A 237     -47.976  -4.406  11.062  1.00 27.88           H  
ATOM   3557 HD12 ILE A 237     -46.545  -5.361  11.470  1.00 27.88           H  
ATOM   3558 HD13 ILE A 237     -46.489  -3.583  11.573  1.00 27.88           H  
ATOM   3559  N   PRO A 238     -45.550  -4.833  17.632  1.00 28.27           N  
ATOM   3560  CA  PRO A 238     -44.328  -4.578  18.379  1.00 28.27           C  
ATOM   3561  HA  PRO A 238     -44.473  -3.753  19.076  1.00 28.27           H  
ATOM   3562  C   PRO A 238     -43.283  -4.234  17.325  1.00 28.27           C  
ATOM   3563  CB  PRO A 238     -43.986  -5.875  19.133  1.00 28.27           C  
ATOM   3564  HB2 PRO A 238     -43.189  -6.423  18.630  1.00 28.27           H  
ATOM   3565  HB3 PRO A 238     -43.697  -5.669  20.164  1.00 28.27           H  
ATOM   3566  O   PRO A 238     -42.992  -5.068  16.468  1.00 28.27           O  
ATOM   3567  CG  PRO A 238     -45.274  -6.695  19.073  1.00 28.27           C  
ATOM   3568  HG2 PRO A 238     -45.070  -7.765  19.032  1.00 28.27           H  
ATOM   3569  HG3 PRO A 238     -45.892  -6.459  19.939  1.00 28.27           H  
ATOM   3570  CD  PRO A 238     -45.977  -6.207  17.808  1.00 28.27           C  
ATOM   3571  HD2 PRO A 238     -47.058  -6.277  17.927  1.00 28.27           H  
ATOM   3572  HD3 PRO A 238     -45.648  -6.800  16.955  1.00 28.27           H  
ATOM   3573  N   ARG A 239     -42.794  -2.989  17.300  1.00 29.35           N  
ATOM   3574  H   ARG A 239     -43.122  -2.321  17.983  1.00 29.35           H  
ATOM   3575  CA  ARG A 239     -41.549  -2.738  16.588  1.00 29.35           C  
ATOM   3576  HA  ARG A 239     -41.626  -3.038  15.543  1.00 29.35           H  
ATOM   3577  C   ARG A 239     -40.585  -3.681  17.278  1.00 29.35           C  
ATOM   3578  CB  ARG A 239     -41.085  -1.275  16.691  1.00 29.35           C  
ATOM   3579  HB2 ARG A 239     -41.244  -0.906  17.704  1.00 29.35           H  
ATOM   3580  HB3 ARG A 239     -40.014  -1.251  16.488  1.00 29.35           H  
ATOM   3581  O   ARG A 239     -40.273  -3.457  18.450  1.00 29.35           O  
ATOM   3582  CG  ARG A 239     -41.779  -0.354  15.679  1.00 29.35           C  
ATOM   3583  HG2 ARG A 239     -42.844  -0.301  15.904  1.00 29.35           H  
ATOM   3584  HG3 ARG A 239     -41.639  -0.753  14.674  1.00 29.35           H  
ATOM   3585  CD  ARG A 239     -41.156   1.044  15.756  1.00 29.35           C  
ATOM   3586  HD2 ARG A 239     -40.088   0.951  15.557  1.00 29.35           H  
ATOM   3587  HD3 ARG A 239     -41.282   1.438  16.765  1.00 29.35           H  
ATOM   3588  NE  ARG A 239     -41.761   1.976  14.788  1.00 29.35           N  
ATOM   3589  HE  ARG A 239     -42.620   1.679  14.347  1.00 29.35           H  
ATOM   3590  NH1 ARG A 239     -40.065   3.538  14.809  1.00 29.35           N  
ATOM   3591 HH11 ARG A 239     -39.631   4.350  14.395  1.00 29.35           H  
ATOM   3592 HH12 ARG A 239     -39.384   2.818  15.005  1.00 29.35           H  
ATOM   3593  NH2 ARG A 239     -41.893   3.907  13.594  1.00 29.35           N  
ATOM   3594 HH21 ARG A 239     -42.763   3.583  13.196  1.00 29.35           H  
ATOM   3595 HH22 ARG A 239     -41.431   4.738  13.252  1.00 29.35           H  
ATOM   3596  CZ  ARG A 239     -41.233   3.127  14.407  1.00 29.35           C  
ATOM   3597  N   ASP A 240     -40.202  -4.757  16.589  1.00 32.41           N  
ATOM   3598  H   ASP A 240     -40.653  -4.967  15.710  1.00 32.41           H  
ATOM   3599  CA  ASP A 240     -38.971  -5.457  16.916  1.00 32.41           C  
ATOM   3600  HA  ASP A 240     -39.145  -6.107  17.773  1.00 32.41           H  
ATOM   3601  C   ASP A 240     -37.974  -4.353  17.242  1.00 32.41           C  
ATOM   3602  CB  ASP A 240     -38.447  -6.267  15.721  1.00 32.41           C  
ATOM   3603  HB2 ASP A 240     -38.600  -5.705  14.799  1.00 32.41           H  
ATOM   3604  HB3 ASP A 240     -37.374  -6.415  15.846  1.00 32.41           H  
ATOM   3605  O   ASP A 240     -37.933  -3.391  16.464  1.00 32.41           O  
ATOM   3606  CG  ASP A 240     -39.081  -7.652  15.604  1.00 32.41           C  
ATOM   3607  OD1 ASP A 240     -39.364  -8.254  16.666  1.00 32.41           O  
ATOM   3608  OD2 ASP A 240     -39.236  -8.116  14.454  1.00 32.41           O  
ATOM   3609  N   PRO A 241     -37.313  -4.387  18.414  1.00 37.87           N  
ATOM   3610  CA  PRO A 241     -36.432  -3.313  18.835  1.00 37.87           C  
ATOM   3611  HA  PRO A 241     -37.020  -2.457  19.166  1.00 37.87           H  
ATOM   3612  C   PRO A 241     -35.571  -2.923  17.633  1.00 37.87           C  
ATOM   3613  CB  PRO A 241     -35.638  -3.897  20.011  1.00 37.87           C  
ATOM   3614  HB2 PRO A 241     -34.565  -3.816  19.837  1.00 37.87           H  
ATOM   3615  HB3 PRO A 241     -35.932  -3.408  20.939  1.00 37.87           H  
ATOM   3616  O   PRO A 241     -34.754  -3.731  17.196  1.00 37.87           O  
ATOM   3617  CG  PRO A 241     -35.961  -5.385  20.069  1.00 37.87           C  
ATOM   3618  HG2 PRO A 241     -35.209  -5.941  19.510  1.00 37.87           H  
ATOM   3619  HG3 PRO A 241     -36.022  -5.749  21.095  1.00 37.87           H  
ATOM   3620  CD  PRO A 241     -37.293  -5.491  19.353  1.00 37.87           C  
ATOM   3621  HD2 PRO A 241     -38.114  -5.376  20.061  1.00 37.87           H  
ATOM   3622  HD3 PRO A 241     -37.356  -6.456  18.850  1.00 37.87           H  
ATOM   3623  N   GLU A 242     -35.853  -1.759  17.030  1.00 38.43           N  
ATOM   3624  H   GLU A 242     -36.638  -1.218  17.365  1.00 38.43           H  
ATOM   3625  CA  GLU A 242     -35.291  -1.418  15.722  1.00 38.43           C  
ATOM   3626  HA  GLU A 242     -35.553  -2.196  15.005  1.00 38.43           H  
ATOM   3627  C   GLU A 242     -33.778  -1.411  15.900  1.00 38.43           C  
ATOM   3628  CB  GLU A 242     -35.803  -0.053  15.201  1.00 38.43           C  
ATOM   3629  HB2 GLU A 242     -35.850   0.648  16.035  1.00 38.43           H  
ATOM   3630  HB3 GLU A 242     -35.088   0.334  14.475  1.00 38.43           H  
ATOM   3631  O   GLU A 242     -33.280  -0.681  16.760  1.00 38.43           O  
ATOM   3632  CG  GLU A 242     -37.177  -0.130  14.505  1.00 38.43           C  
ATOM   3633  HG2 GLU A 242     -37.082  -0.768  13.626  1.00 38.43           H  
ATOM   3634  HG3 GLU A 242     -37.881  -0.605  15.188  1.00 38.43           H  
ATOM   3635  CD  GLU A 242     -37.767   1.236  14.081  1.00 38.43           C  
ATOM   3636  OE1 GLU A 242     -38.754   1.253  13.310  1.00 38.43           O  
ATOM   3637  OE2 GLU A 242     -37.396   2.296  14.633  1.00 38.43           O  
ATOM   3638  N   ASP A 243     -33.069  -2.258  15.145  1.00 49.75           N  
ATOM   3639  H   ASP A 243     -33.564  -2.934  14.581  1.00 49.75           H  
ATOM   3640  CA  ASP A 243     -31.611  -2.331  15.180  1.00 49.75           C  
ATOM   3641  HA  ASP A 243     -31.293  -2.785  16.119  1.00 49.75           H  
ATOM   3642  C   ASP A 243     -31.053  -0.903  15.111  1.00 49.75           C  
ATOM   3643  CB  ASP A 243     -31.075  -3.179  14.010  1.00 49.75           C  
ATOM   3644  HB2 ASP A 243     -31.594  -2.896  13.094  1.00 49.75           H  
ATOM   3645  HB3 ASP A 243     -30.021  -2.937  13.874  1.00 49.75           H  
ATOM   3646  O   ASP A 243     -31.164  -0.211  14.091  1.00 49.75           O  
ATOM   3647  CG  ASP A 243     -31.161  -4.700  14.204  1.00 49.75           C  
ATOM   3648  OD1 ASP A 243     -31.082  -5.170  15.362  1.00 49.75           O  
ATOM   3649  OD2 ASP A 243     -31.188  -5.399  13.164  1.00 49.75           O  
ATOM   3650  N   TYR A 244     -30.483  -0.425  16.220  1.00 60.23           N  
ATOM   3651  H   TYR A 244     -30.402  -1.034  17.022  1.00 60.23           H  
ATOM   3652  CA  TYR A 244     -29.939   0.921  16.270  1.00 60.23           C  
ATOM   3653  HA  TYR A 244     -30.617   1.585  15.734  1.00 60.23           H  
ATOM   3654  C   TYR A 244     -28.605   0.888  15.537  1.00 60.23           C  
ATOM   3655  CB  TYR A 244     -29.831   1.450  17.704  1.00 60.23           C  
ATOM   3656  HB2 TYR A 244     -30.833   1.512  18.129  1.00 60.23           H  
ATOM   3657  HB3 TYR A 244     -29.263   0.738  18.303  1.00 60.23           H  
ATOM   3658  O   TYR A 244     -27.693   0.136  15.891  1.00 60.23           O  
ATOM   3659  CG  TYR A 244     -29.169   2.818  17.791  1.00 60.23           C  
ATOM   3660  CD1 TYR A 244     -27.809   2.912  18.141  1.00 60.23           C  
ATOM   3661  HD1 TYR A 244     -27.250   2.013  18.353  1.00 60.23           H  
ATOM   3662  CD2 TYR A 244     -29.899   3.988  17.499  1.00 60.23           C  
ATOM   3663  HD2 TYR A 244     -30.942   3.916  17.227  1.00 60.23           H  
ATOM   3664  CE1 TYR A 244     -27.180   4.170  18.217  1.00 60.23           C  
ATOM   3665  HE1 TYR A 244     -26.140   4.236  18.498  1.00 60.23           H  
ATOM   3666  CE2 TYR A 244     -29.270   5.248  17.559  1.00 60.23           C  
ATOM   3667  HE2 TYR A 244     -29.820   6.149  17.331  1.00 60.23           H  
ATOM   3668  OH  TYR A 244     -27.298   6.554  17.975  1.00 60.23           O  
ATOM   3669  HH  TYR A 244     -26.375   6.475  18.226  1.00 60.23           H  
ATOM   3670  CZ  TYR A 244     -27.909   5.341  17.917  1.00 60.23           C  
ATOM   3671  N   THR A 245     -28.490   1.699  14.490  1.00 69.71           N  
ATOM   3672  H   THR A 245     -29.263   2.314  14.278  1.00 69.71           H  
ATOM   3673  CA  THR A 245     -27.240   1.838  13.747  1.00 69.71           C  
ATOM   3674  HA  THR A 245     -26.512   1.157  14.187  1.00 69.71           H  
ATOM   3675  C   THR A 245     -26.678   3.232  13.923  1.00 69.71           C  
ATOM   3676  CB  THR A 245     -27.346   1.442  12.269  1.00 69.71           C  
ATOM   3677  HB  THR A 245     -26.339   1.465  11.851  1.00 69.71           H  
ATOM   3678  O   THR A 245     -27.414   4.216  13.886  1.00 69.71           O  
ATOM   3679  CG2 THR A 245     -27.909   0.042  12.066  1.00 69.71           C  
ATOM   3680 HG21 THR A 245     -28.936  -0.016  12.426  1.00 69.71           H  
ATOM   3681 HG22 THR A 245     -27.889  -0.217  11.007  1.00 69.71           H  
ATOM   3682 HG23 THR A 245     -27.306  -0.673  12.625  1.00 69.71           H  
ATOM   3683  OG1 THR A 245     -28.160   2.311  11.513  1.00 69.71           O  
ATOM   3684  HG1 THR A 245     -28.998   2.359  11.979  1.00 69.71           H  
ATOM   3685  N   TYR A 246     -25.365   3.329  14.099  1.00 75.75           N  
ATOM   3686  H   TYR A 246     -24.807   2.487  14.120  1.00 75.75           H  
ATOM   3687  CA  TYR A 246     -24.677   4.611  14.223  1.00 75.75           C  
ATOM   3688  HA  TYR A 246     -25.255   5.367  13.692  1.00 75.75           H  
ATOM   3689  C   TYR A 246     -23.298   4.549  13.563  1.00 75.75           C  
ATOM   3690  CB  TYR A 246     -24.628   5.024  15.697  1.00 75.75           C  
ATOM   3691  HB2 TYR A 246     -25.620   4.896  16.132  1.00 75.75           H  
ATOM   3692  HB3 TYR A 246     -24.405   6.090  15.744  1.00 75.75           H  
ATOM   3693  O   TYR A 246     -22.764   3.464  13.343  1.00 75.75           O  
ATOM   3694  CG  TYR A 246     -23.611   4.281  16.534  1.00 75.75           C  
ATOM   3695  CD1 TYR A 246     -23.901   3.038  17.143  1.00 75.75           C  
ATOM   3696  HD1 TYR A 246     -24.868   2.578  17.004  1.00 75.75           H  
ATOM   3697  CD2 TYR A 246     -22.350   4.869  16.703  1.00 75.75           C  
ATOM   3698  HD2 TYR A 246     -22.117   5.828  16.263  1.00 75.75           H  
ATOM   3699  CE1 TYR A 246     -22.910   2.384  17.912  1.00 75.75           C  
ATOM   3700  HE1 TYR A 246     -23.090   1.419  18.364  1.00 75.75           H  
ATOM   3701  CE2 TYR A 246     -21.385   4.228  17.477  1.00 75.75           C  
ATOM   3702  HE2 TYR A 246     -20.442   4.724  17.654  1.00 75.75           H  
ATOM   3703  OH  TYR A 246     -20.606   2.433  18.737  1.00 75.75           O  
ATOM   3704  HH  TYR A 246     -19.858   3.004  18.546  1.00 75.75           H  
ATOM   3705  CZ  TYR A 246     -21.641   2.983  18.061  1.00 75.75           C  
ATOM   3706  N   VAL A 247     -22.737   5.703  13.194  1.00 80.04           N  
ATOM   3707  H   VAL A 247     -23.179   6.569  13.466  1.00 80.04           H  
ATOM   3708  CA  VAL A 247     -21.459   5.786  12.469  1.00 80.04           C  
ATOM   3709  HA  VAL A 247     -21.136   4.779  12.204  1.00 80.04           H  
ATOM   3710  C   VAL A 247     -20.381   6.385  13.366  1.00 80.04           C  
ATOM   3711  CB  VAL A 247     -21.599   6.567  11.146  1.00 80.04           C  
ATOM   3712  HB  VAL A 247     -21.919   7.587  11.359  1.00 80.04           H  
ATOM   3713  O   VAL A 247     -20.510   7.528  13.792  1.00 80.04           O  
ATOM   3714  CG1 VAL A 247     -20.272   6.619  10.373  1.00 80.04           C  
ATOM   3715 HG11 VAL A 247     -19.523   7.161  10.950  1.00 80.04           H  
ATOM   3716 HG12 VAL A 247     -20.414   7.139   9.425  1.00 80.04           H  
ATOM   3717 HG13 VAL A 247     -19.910   5.609  10.183  1.00 80.04           H  
ATOM   3718  CG2 VAL A 247     -22.639   5.917  10.220  1.00 80.04           C  
ATOM   3719 HG21 VAL A 247     -22.352   4.886  10.010  1.00 80.04           H  
ATOM   3720 HG22 VAL A 247     -23.621   5.928  10.693  1.00 80.04           H  
ATOM   3721 HG23 VAL A 247     -22.703   6.474   9.286  1.00 80.04           H  
ATOM   3722  N   ASP A 248     -19.300   5.638  13.586  1.00 79.06           N  
ATOM   3723  H   ASP A 248     -19.271   4.720  13.165  1.00 79.06           H  
ATOM   3724  CA  ASP A 248     -18.067   6.111  14.221  1.00 79.06           C  
ATOM   3725  HA  ASP A 248     -18.274   7.030  14.770  1.00 79.06           H  
ATOM   3726  C   ASP A 248     -17.007   6.435  13.164  1.00 79.06           C  
ATOM   3727  CB  ASP A 248     -17.511   5.068  15.209  1.00 79.06           C  
ATOM   3728  HB2 ASP A 248     -16.448   5.264  15.351  1.00 79.06           H  
ATOM   3729  HB3 ASP A 248     -17.606   4.073  14.776  1.00 79.06           H  
ATOM   3730  O   ASP A 248     -16.893   5.750  12.147  1.00 79.06           O  
ATOM   3731  CG  ASP A 248     -18.151   5.105  16.598  1.00 79.06           C  
ATOM   3732  OD1 ASP A 248     -18.650   6.179  16.988  1.00 79.06           O  
ATOM   3733  OD2 ASP A 248     -18.105   4.054  17.295  1.00 79.06           O  
ATOM   3734  N   THR A 249     -16.198   7.467  13.420  1.00 82.41           N  
ATOM   3735  H   THR A 249     -16.295   7.932  14.311  1.00 82.41           H  
ATOM   3736  CA  THR A 249     -15.014   7.789  12.610  1.00 82.41           C  
ATOM   3737  HA  THR A 249     -14.948   7.093  11.774  1.00 82.41           H  
ATOM   3738  C   THR A 249     -13.757   7.636  13.453  1.00 82.41           C  
ATOM   3739  CB  THR A 249     -15.077   9.202  12.017  1.00 82.41           C  
ATOM   3740  HB  THR A 249     -15.045   9.936  12.823  1.00 82.41           H  
ATOM   3741  O   THR A 249     -13.616   8.288  14.484  1.00 82.41           O  
ATOM   3742  CG2 THR A 249     -13.928   9.474  11.041  1.00 82.41           C  
ATOM   3743 HG21 THR A 249     -13.893   8.697  10.278  1.00 82.41           H  
ATOM   3744 HG22 THR A 249     -12.979   9.489  11.577  1.00 82.41           H  
ATOM   3745 HG23 THR A 249     -14.077  10.444  10.567  1.00 82.41           H  
ATOM   3746  OG1 THR A 249     -16.280   9.373  11.302  1.00 82.41           O  
ATOM   3747  HG1 THR A 249     -16.979   9.059  11.881  1.00 82.41           H  
ATOM   3748  N   TYR A 250     -12.825   6.817  12.984  1.00 77.86           N  
ATOM   3749  H   TYR A 250     -13.008   6.335  12.116  1.00 77.86           H  
ATOM   3750  CA  TYR A 250     -11.540   6.567  13.621  1.00 77.86           C  
ATOM   3751  HA  TYR A 250     -11.537   7.000  14.621  1.00 77.86           H  
ATOM   3752  C   TYR A 250     -10.423   7.203  12.814  1.00 77.86           C  
ATOM   3753  CB  TYR A 250     -11.321   5.067  13.765  1.00 77.86           C  
ATOM   3754  HB2 TYR A 250     -11.261   4.610  12.777  1.00 77.86           H  
ATOM   3755  HB3 TYR A 250     -10.370   4.899  14.270  1.00 77.86           H  
ATOM   3756  O   TYR A 250     -10.481   7.236  11.583  1.00 77.86           O  
ATOM   3757  CG  TYR A 250     -12.408   4.399  14.567  1.00 77.86           C  
ATOM   3758  CD1 TYR A 250     -12.282   4.327  15.966  1.00 77.86           C  
ATOM   3759  HD1 TYR A 250     -11.413   4.734  16.462  1.00 77.86           H  
ATOM   3760  CD2 TYR A 250     -13.528   3.844  13.918  1.00 77.86           C  
ATOM   3761  HD2 TYR A 250     -13.611   3.894  12.842  1.00 77.86           H  
ATOM   3762  CE1 TYR A 250     -13.271   3.681  16.721  1.00 77.86           C  
ATOM   3763  HE1 TYR A 250     -13.155   3.603  17.792  1.00 77.86           H  
ATOM   3764  CE2 TYR A 250     -14.519   3.193  14.673  1.00 77.86           C  
ATOM   3765  HE2 TYR A 250     -15.362   2.724  14.186  1.00 77.86           H  
ATOM   3766  OH  TYR A 250     -15.241   2.350  16.793  1.00 77.86           O  
ATOM   3767  HH  TYR A 250     -14.817   2.134  17.627  1.00 77.86           H  
ATOM   3768  CZ  TYR A 250     -14.377   3.098  16.071  1.00 77.86           C  
ATOM   3769  N   ARG A 251      -9.402   7.712  13.504  1.00 78.56           N  
ATOM   3770  H   ARG A 251      -9.402   7.601  14.508  1.00 78.56           H  
ATOM   3771  CA  ARG A 251      -8.232   8.330  12.883  1.00 78.56           C  
ATOM   3772  HA  ARG A 251      -8.103   7.889  11.895  1.00 78.56           H  
ATOM   3773  C   ARG A 251      -6.987   8.031  13.697  1.00 78.56           C  
ATOM   3774  CB  ARG A 251      -8.475   9.836  12.719  1.00 78.56           C  
ATOM   3775  HB2 ARG A 251      -8.518  10.311  13.699  1.00 78.56           H  
ATOM   3776  HB3 ARG A 251      -9.445   9.962  12.237  1.00 78.56           H  
ATOM   3777  O   ARG A 251      -6.978   8.230  14.911  1.00 78.56           O  
ATOM   3778  CG  ARG A 251      -7.408  10.531  11.854  1.00 78.56           C  
ATOM   3779  HG2 ARG A 251      -6.465  10.596  12.396  1.00 78.56           H  
ATOM   3780  HG3 ARG A 251      -7.248   9.966  10.936  1.00 78.56           H  
ATOM   3781  CD  ARG A 251      -7.910  11.936  11.508  1.00 78.56           C  
ATOM   3782  HD2 ARG A 251      -7.890  12.543  12.413  1.00 78.56           H  
ATOM   3783  HD3 ARG A 251      -8.942  11.859  11.164  1.00 78.56           H  
ATOM   3784  NE  ARG A 251      -7.129  12.595  10.444  1.00 78.56           N  
ATOM   3785  HE  ARG A 251      -6.477  12.049   9.899  1.00 78.56           H  
ATOM   3786  NH1 ARG A 251      -8.283  14.578  10.489  1.00 78.56           N  
ATOM   3787 HH11 ARG A 251      -8.436  15.496  10.098  1.00 78.56           H  
ATOM   3788 HH12 ARG A 251      -8.900  14.194  11.191  1.00 78.56           H  
ATOM   3789  NH2 ARG A 251      -6.611  14.338   9.073  1.00 78.56           N  
ATOM   3790 HH21 ARG A 251      -6.032  13.740   8.501  1.00 78.56           H  
ATOM   3791 HH22 ARG A 251      -6.772  15.263   8.702  1.00 78.56           H  
ATOM   3792  CZ  ARG A 251      -7.337  13.822  10.007  1.00 78.56           C  
ATOM   3793  N   ARG A 252      -5.919   7.617  13.021  1.00 70.81           N  
ATOM   3794  H   ARG A 252      -6.018   7.466  12.028  1.00 70.81           H  
ATOM   3795  CA  ARG A 252      -4.640   7.289  13.645  1.00 70.81           C  
ATOM   3796  HA  ARG A 252      -4.645   7.686  14.660  1.00 70.81           H  
ATOM   3797  C   ARG A 252      -3.484   7.901  12.838  1.00 70.81           C  
ATOM   3798  CB  ARG A 252      -4.550   5.768  13.782  1.00 70.81           C  
ATOM   3799  HB2 ARG A 252      -4.461   5.371  12.771  1.00 70.81           H  
ATOM   3800  HB3 ARG A 252      -5.474   5.394  14.223  1.00 70.81           H  
ATOM   3801  O   ARG A 252      -3.329   7.585  11.657  1.00 70.81           O  
ATOM   3802  CG  ARG A 252      -3.372   5.292  14.648  1.00 70.81           C  
ATOM   3803  HG2 ARG A 252      -3.413   5.792  15.615  1.00 70.81           H  
ATOM   3804  HG3 ARG A 252      -2.434   5.565  14.163  1.00 70.81           H  
ATOM   3805  CD  ARG A 252      -3.417   3.768  14.881  1.00 70.81           C  
ATOM   3806  HD2 ARG A 252      -4.262   3.533  15.528  1.00 70.81           H  
ATOM   3807  HD3 ARG A 252      -3.582   3.263  13.930  1.00 70.81           H  
ATOM   3808  NE  ARG A 252      -2.166   3.265  15.492  1.00 70.81           N  
ATOM   3809  HE  ARG A 252      -1.490   3.958  15.778  1.00 70.81           H  
ATOM   3810  NH1 ARG A 252      -2.453   0.986  15.128  1.00 70.81           N  
ATOM   3811 HH11 ARG A 252      -3.343   1.100  14.664  1.00 70.81           H  
ATOM   3812 HH12 ARG A 252      -2.141   0.042  15.305  1.00 70.81           H  
ATOM   3813  NH2 ARG A 252      -0.611   1.730  16.131  1.00 70.81           N  
ATOM   3814 HH21 ARG A 252       0.011   2.450  16.471  1.00 70.81           H  
ATOM   3815 HH22 ARG A 252      -0.255   0.786  16.156  1.00 70.81           H  
ATOM   3816  CZ  ARG A 252      -1.762   2.001  15.577  1.00 70.81           C  
ATOM   3817  N   PRO A 253      -2.698   8.801  13.453  1.00 74.56           N  
ATOM   3818  CA  PRO A 253      -1.522   9.397  12.833  1.00 74.56           C  
ATOM   3819  HA  PRO A 253      -1.712   9.630  11.785  1.00 74.56           H  
ATOM   3820  C   PRO A 253      -0.299   8.476  12.923  1.00 74.56           C  
ATOM   3821  CB  PRO A 253      -1.303  10.695  13.613  1.00 74.56           C  
ATOM   3822  HB2 PRO A 253      -1.970  11.471  13.237  1.00 74.56           H  
ATOM   3823  HB3 PRO A 253      -0.265  11.025  13.591  1.00 74.56           H  
ATOM   3824  O   PRO A 253      -0.076   7.837  13.951  1.00 74.56           O  
ATOM   3825  CG  PRO A 253      -1.766  10.352  15.023  1.00 74.56           C  
ATOM   3826  HG2 PRO A 253      -2.087  11.238  15.570  1.00 74.56           H  
ATOM   3827  HG3 PRO A 253      -0.971   9.835  15.560  1.00 74.56           H  
ATOM   3828  CD  PRO A 253      -2.927   9.395  14.768  1.00 74.56           C  
ATOM   3829  HD2 PRO A 253      -2.946   8.634  15.548  1.00 74.56           H  
ATOM   3830  HD3 PRO A 253      -3.865   9.951  14.756  1.00 74.56           H  
ATOM   3831  N   PHE A 254       0.534   8.478  11.883  1.00 70.50           N  
ATOM   3832  H   PHE A 254       0.228   8.928  11.032  1.00 70.50           H  
ATOM   3833  CA  PHE A 254       1.808   7.761  11.812  1.00 70.50           C  
ATOM   3834  HA  PHE A 254       2.098   7.426  12.808  1.00 70.50           H  
ATOM   3835  C   PHE A 254       2.888   8.679  11.275  1.00 70.50           C  
ATOM   3836  CB  PHE A 254       1.705   6.534  10.905  1.00 70.50           C  
ATOM   3837  HB2 PHE A 254       2.695   6.092  10.790  1.00 70.50           H  
ATOM   3838  HB3 PHE A 254       1.362   6.835   9.915  1.00 70.50           H  
ATOM   3839  O   PHE A 254       2.718   9.285  10.223  1.00 70.50           O  
ATOM   3840  CG  PHE A 254       0.772   5.499  11.463  1.00 70.50           C  
ATOM   3841  CD1 PHE A 254       1.259   4.437  12.245  1.00 70.50           C  
ATOM   3842  HD1 PHE A 254       2.320   4.327  12.415  1.00 70.50           H  
ATOM   3843  CD2 PHE A 254      -0.602   5.650  11.252  1.00 70.50           C  
ATOM   3844  HD2 PHE A 254      -0.968   6.497  10.690  1.00 70.50           H  
ATOM   3845  CE1 PHE A 254       0.361   3.509  12.795  1.00 70.50           C  
ATOM   3846  HE1 PHE A 254       0.731   2.667  13.361  1.00 70.50           H  
ATOM   3847  CE2 PHE A 254      -1.496   4.721  11.787  1.00 70.50           C  
ATOM   3848  HE2 PHE A 254      -2.554   4.843  11.606  1.00 70.50           H  
ATOM   3849  CZ  PHE A 254      -1.015   3.652  12.555  1.00 70.50           C  
ATOM   3850  HZ  PHE A 254      -1.702   2.900  12.915  1.00 70.50           H  
ATOM   3851  N   GLN A 255       4.007   8.768  11.982  1.00 71.62           N  
ATOM   3852  H   GLN A 255       4.131   8.163  12.782  1.00 71.62           H  
ATOM   3853  CA  GLN A 255       5.179   9.466  11.471  1.00 71.62           C  
ATOM   3854  HA  GLN A 255       4.868  10.333  10.889  1.00 71.62           H  
ATOM   3855  C   GLN A 255       5.942   8.530  10.541  1.00 71.62           C  
ATOM   3856  CB  GLN A 255       6.060   9.956  12.628  1.00 71.62           C  
ATOM   3857  HB2 GLN A 255       6.958  10.418  12.218  1.00 71.62           H  
ATOM   3858  HB3 GLN A 255       6.366   9.102  13.232  1.00 71.62           H  
ATOM   3859  O   GLN A 255       6.210   7.385  10.903  1.00 71.62           O  
ATOM   3860  CG  GLN A 255       5.343  10.973  13.530  1.00 71.62           C  
ATOM   3861  HG2 GLN A 255       4.467  10.505  13.978  1.00 71.62           H  
ATOM   3862  HG3 GLN A 255       6.015  11.256  14.341  1.00 71.62           H  
ATOM   3863  CD  GLN A 255       4.922  12.250  12.805  1.00 71.62           C  
ATOM   3864  NE2 GLN A 255       3.852  12.878  13.239  1.00 71.62           N  
ATOM   3865 HE21 GLN A 255       3.530  13.673  12.705  1.00 71.62           H  
ATOM   3866 HE22 GLN A 255       3.295  12.502  13.992  1.00 71.62           H  
ATOM   3867  OE1 GLN A 255       5.544  12.714  11.867  1.00 71.62           O  
ATOM   3868  N   VAL A 256       6.290   9.023   9.359  1.00 72.23           N  
ATOM   3869  H   VAL A 256       6.036   9.975   9.137  1.00 72.23           H  
ATOM   3870  CA  VAL A 256       7.040   8.277   8.350  1.00 72.23           C  
ATOM   3871  HA  VAL A 256       7.354   7.330   8.789  1.00 72.23           H  
ATOM   3872  C   VAL A 256       8.308   9.013   7.972  1.00 72.23           C  
ATOM   3873  CB  VAL A 256       6.208   7.937   7.099  1.00 72.23           C  
ATOM   3874  HB  VAL A 256       6.885   7.776   6.259  1.00 72.23           H  
ATOM   3875  O   VAL A 256       8.319  10.230   7.777  1.00 72.23           O  
ATOM   3876  CG1 VAL A 256       5.448   6.633   7.323  1.00 72.23           C  
ATOM   3877 HG11 VAL A 256       6.150   5.805   7.417  1.00 72.23           H  
ATOM   3878 HG12 VAL A 256       4.857   6.701   8.236  1.00 72.23           H  
ATOM   3879 HG13 VAL A 256       4.775   6.450   6.485  1.00 72.23           H  
ATOM   3880  CG2 VAL A 256       5.204   9.020   6.700  1.00 72.23           C  
ATOM   3881 HG21 VAL A 256       5.727   9.969   6.577  1.00 72.23           H  
ATOM   3882 HG22 VAL A 256       4.428   9.126   7.458  1.00 72.23           H  
ATOM   3883 HG23 VAL A 256       4.754   8.755   5.744  1.00 72.23           H  
ATOM   3884  N   HIS A 257       9.379   8.237   7.845  1.00 73.07           N  
ATOM   3885  H   HIS A 257       9.278   7.254   8.055  1.00 73.07           H  
ATOM   3886  CA  HIS A 257      10.666   8.687   7.342  1.00 73.07           C  
ATOM   3887  HA  HIS A 257      10.536   9.623   6.800  1.00 73.07           H  
ATOM   3888  C   HIS A 257      11.197   7.633   6.371  1.00 73.07           C  
ATOM   3889  CB  HIS A 257      11.612   8.951   8.515  1.00 73.07           C  
ATOM   3890  HB2 HIS A 257      11.138   9.649   9.205  1.00 73.07           H  
ATOM   3891  HB3 HIS A 257      11.799   8.021   9.053  1.00 73.07           H  
ATOM   3892  O   HIS A 257      11.736   6.607   6.779  1.00 73.07           O  
ATOM   3893  CG  HIS A 257      12.921   9.544   8.066  1.00 73.07           C  
ATOM   3894  CD2 HIS A 257      13.105  10.740   7.425  1.00 73.07           C  
ATOM   3895  HD2 HIS A 257      12.330  11.426   7.116  1.00 73.07           H  
ATOM   3896  ND1 HIS A 257      14.157   8.952   8.171  1.00 73.07           N  
ATOM   3897  HD1 HIS A 257      14.337   8.025   8.529  1.00 73.07           H  
ATOM   3898  CE1 HIS A 257      15.065   9.786   7.636  1.00 73.07           C  
ATOM   3899  HE1 HIS A 257      16.123   9.586   7.559  1.00 73.07           H  
ATOM   3900  NE2 HIS A 257      14.468  10.896   7.175  1.00 73.07           N  
ATOM   3901  N   THR A 258      10.981   7.859   5.075  1.00 74.55           N  
ATOM   3902  H   THR A 258      10.593   8.750   4.799  1.00 74.55           H  
ATOM   3903  CA  THR A 258      11.228   6.853   4.031  1.00 74.55           C  
ATOM   3904  HA  THR A 258      11.693   5.971   4.472  1.00 74.55           H  
ATOM   3905  C   THR A 258      12.159   7.395   2.963  1.00 74.55           C  
ATOM   3906  CB  THR A 258       9.921   6.399   3.374  1.00 74.55           C  
ATOM   3907  HB  THR A 258       9.519   7.204   2.759  1.00 74.55           H  
ATOM   3908  O   THR A 258      11.880   8.437   2.377  1.00 74.55           O  
ATOM   3909  CG2 THR A 258      10.135   5.151   2.519  1.00 74.55           C  
ATOM   3910 HG21 THR A 258      10.539   4.340   3.125  1.00 74.55           H  
ATOM   3911 HG22 THR A 258      10.819   5.363   1.697  1.00 74.55           H  
ATOM   3912 HG23 THR A 258       9.188   4.828   2.086  1.00 74.55           H  
ATOM   3913  OG1 THR A 258       8.982   6.091   4.374  1.00 74.55           O  
ATOM   3914  HG1 THR A 258       8.932   6.851   4.958  1.00 74.55           H  
ATOM   3915  N   GLN A 259      13.247   6.681   2.679  1.00 74.75           N  
ATOM   3916  H   GLN A 259      13.403   5.809   3.164  1.00 74.75           H  
ATOM   3917  CA  GLN A 259      14.105   6.983   1.535  1.00 74.75           C  
ATOM   3918  HA  GLN A 259      14.251   8.062   1.478  1.00 74.75           H  
ATOM   3919  C   GLN A 259      13.437   6.499   0.240  1.00 74.75           C  
ATOM   3920  CB  GLN A 259      15.480   6.320   1.726  1.00 74.75           C  
ATOM   3921  HB2 GLN A 259      15.823   6.461   2.751  1.00 74.75           H  
ATOM   3922  HB3 GLN A 259      15.393   5.248   1.544  1.00 74.75           H  
ATOM   3923  O   GLN A 259      13.001   5.346   0.171  1.00 74.75           O  
ATOM   3924  CG  GLN A 259      16.515   6.921   0.766  1.00 74.75           C  
ATOM   3925  HG2 GLN A 259      16.101   6.942  -0.243  1.00 74.75           H  
ATOM   3926  HG3 GLN A 259      16.719   7.953   1.051  1.00 74.75           H  
ATOM   3927  CD  GLN A 259      17.835   6.158   0.720  1.00 74.75           C  
ATOM   3928  NE2 GLN A 259      18.433   6.047  -0.446  1.00 74.75           N  
ATOM   3929 HE21 GLN A 259      19.212   5.409  -0.525  1.00 74.75           H  
ATOM   3930 HE22 GLN A 259      17.939   6.315  -1.285  1.00 74.75           H  
ATOM   3931  OE1 GLN A 259      18.386   5.693   1.708  1.00 74.75           O  
ATOM   3932  N   PHE A 260      13.400   7.342  -0.794  1.00 77.27           N  
ATOM   3933  H   PHE A 260      13.807   8.261  -0.700  1.00 77.27           H  
ATOM   3934  CA  PHE A 260      13.026   6.882  -2.130  1.00 77.27           C  
ATOM   3935  HA  PHE A 260      12.065   6.377  -2.036  1.00 77.27           H  
ATOM   3936  C   PHE A 260      14.068   5.880  -2.662  1.00 77.27           C  
ATOM   3937  CB  PHE A 260      12.827   8.056  -3.094  1.00 77.27           C  
ATOM   3938  HB2 PHE A 260      13.619   8.791  -2.948  1.00 77.27           H  
ATOM   3939  HB3 PHE A 260      12.913   7.682  -4.115  1.00 77.27           H  
ATOM   3940  O   PHE A 260      15.268   6.093  -2.452  1.00 77.27           O  
ATOM   3941  CG  PHE A 260      11.467   8.707  -2.952  1.00 77.27           C  
ATOM   3942  CD1 PHE A 260      10.360   8.159  -3.628  1.00 77.27           C  
ATOM   3943  HD1 PHE A 260      10.488   7.301  -4.271  1.00 77.27           H  
ATOM   3944  CD2 PHE A 260      11.290   9.820  -2.109  1.00 77.27           C  
ATOM   3945  HD2 PHE A 260      12.134  10.233  -1.577  1.00 77.27           H  
ATOM   3946  CE1 PHE A 260       9.082   8.714  -3.450  1.00 77.27           C  
ATOM   3947  HE1 PHE A 260       8.225   8.262  -3.928  1.00 77.27           H  
ATOM   3948  CE2 PHE A 260      10.010  10.379  -1.944  1.00 77.27           C  
ATOM   3949  HE2 PHE A 260       9.868  11.225  -1.287  1.00 77.27           H  
ATOM   3950  CZ  PHE A 260       8.905   9.824  -2.610  1.00 77.27           C  
ATOM   3951  HZ  PHE A 260       7.916  10.226  -2.452  1.00 77.27           H  
ATOM   3952  N   PRO A 261      13.634   4.786  -3.318  1.00 74.73           N  
ATOM   3953  CA  PRO A 261      14.548   3.867  -3.984  1.00 74.73           C  
ATOM   3954  HA  PRO A 261      15.247   3.457  -3.255  1.00 74.73           H  
ATOM   3955  C   PRO A 261      15.322   4.582  -5.089  1.00 74.73           C  
ATOM   3956  CB  PRO A 261      13.700   2.738  -4.581  1.00 74.73           C  
ATOM   3957  HB2 PRO A 261      13.722   2.776  -5.670  1.00 74.73           H  
ATOM   3958  HB3 PRO A 261      14.054   1.764  -4.244  1.00 74.73           H  
ATOM   3959  O   PRO A 261      14.801   5.507  -5.715  1.00 74.73           O  
ATOM   3960  CG  PRO A 261      12.274   2.994  -4.099  1.00 74.73           C  
ATOM   3961  HG2 PRO A 261      11.544   2.843  -4.894  1.00 74.73           H  
ATOM   3962  HG3 PRO A 261      12.044   2.320  -3.274  1.00 74.73           H  
ATOM   3963  CD  PRO A 261      12.253   4.430  -3.594  1.00 74.73           C  
ATOM   3964  HD2 PRO A 261      11.632   4.482  -2.699  1.00 74.73           H  
ATOM   3965  HD3 PRO A 261      11.862   5.090  -4.368  1.00 74.73           H  
ATOM   3966  N   ASP A 262      16.527   4.103  -5.378  1.00 71.87           N  
ATOM   3967  H   ASP A 262      16.915   3.340  -4.842  1.00 71.87           H  
ATOM   3968  CA  ASP A 262      17.268   4.567  -6.547  1.00 71.87           C  
ATOM   3969  HA  ASP A 262      17.321   5.654  -6.489  1.00 71.87           H  
ATOM   3970  C   ASP A 262      16.515   4.187  -7.845  1.00 71.87           C  
ATOM   3971  CB  ASP A 262      18.707   4.023  -6.516  1.00 71.87           C  
ATOM   3972  HB2 ASP A 262      19.209   4.301  -7.443  1.00 71.87           H  
ATOM   3973  HB3 ASP A 262      18.673   2.935  -6.470  1.00 71.87           H  
ATOM   3974  O   ASP A 262      15.781   3.187  -7.874  1.00 71.87           O  
ATOM   3975  CG  ASP A 262      19.541   4.563  -5.340  1.00 71.87           C  
ATOM   3976  OD1 ASP A 262      19.304   5.713  -4.905  1.00 71.87           O  
ATOM   3977  OD2 ASP A 262      20.421   3.814  -4.858  1.00 71.87           O  
ATOM   3978  N   PRO A 263      16.638   4.982  -8.924  1.00 72.45           N  
ATOM   3979  CA  PRO A 263      16.049   4.658 -10.219  1.00 72.45           C  
ATOM   3980  HA  PRO A 263      14.966   4.568 -10.132  1.00 72.45           H  
ATOM   3981  C   PRO A 263      16.614   3.348 -10.776  1.00 72.45           C  
ATOM   3982  CB  PRO A 263      16.304   5.860 -11.126  1.00 72.45           C  
ATOM   3983  HB2 PRO A 263      16.523   5.567 -12.153  1.00 72.45           H  
ATOM   3984  HB3 PRO A 263      15.433   6.515 -11.100  1.00 72.45           H  
ATOM   3985  O   PRO A 263      17.825   3.151 -10.828  1.00 72.45           O  
ATOM   3986  CG  PRO A 263      17.489   6.567 -10.475  1.00 72.45           C  
ATOM   3987  HG2 PRO A 263      17.474   7.640 -10.667  1.00 72.45           H  
ATOM   3988  HG3 PRO A 263      18.417   6.126 -10.839  1.00 72.45           H  
ATOM   3989  CD  PRO A 263      17.332   6.257  -8.990  1.00 72.45           C  
ATOM   3990  HD2 PRO A 263      18.312   6.212  -8.514  1.00 72.45           H  
ATOM   3991  HD3 PRO A 263      16.717   7.023  -8.518  1.00 72.45           H  
ATOM   3992  N   TYR A 264      15.727   2.462 -11.231  1.00 74.77           N  
ATOM   3993  H   TYR A 264      14.744   2.654 -11.099  1.00 74.77           H  
ATOM   3994  CA  TYR A 264      16.125   1.263 -11.968  1.00 74.77           C  
ATOM   3995  HA  TYR A 264      17.009   0.839 -11.492  1.00 74.77           H  
ATOM   3996  C   TYR A 264      16.482   1.616 -13.417  1.00 74.77           C  
ATOM   3997  CB  TYR A 264      15.012   0.205 -11.933  1.00 74.77           C  
ATOM   3998  HB2 TYR A 264      14.092   0.635 -12.331  1.00 74.77           H  
ATOM   3999  HB3 TYR A 264      15.297  -0.615 -12.592  1.00 74.77           H  
ATOM   4000  O   TYR A 264      15.738   2.351 -14.074  1.00 74.77           O  
ATOM   4001  CG  TYR A 264      14.728  -0.370 -10.561  1.00 74.77           C  
ATOM   4002  CD1 TYR A 264      15.405  -1.528 -10.134  1.00 74.77           C  
ATOM   4003  HD1 TYR A 264      16.129  -2.000 -10.782  1.00 74.77           H  
ATOM   4004  CD2 TYR A 264      13.788   0.250  -9.713  1.00 74.77           C  
ATOM   4005  HD2 TYR A 264      13.283   1.150 -10.031  1.00 74.77           H  
ATOM   4006  CE1 TYR A 264      15.139  -2.072  -8.864  1.00 74.77           C  
ATOM   4007  HE1 TYR A 264      15.653  -2.959  -8.524  1.00 74.77           H  
ATOM   4008  CE2 TYR A 264      13.521  -0.289  -8.440  1.00 74.77           C  
ATOM   4009  HE2 TYR A 264      12.807   0.194  -7.790  1.00 74.77           H  
ATOM   4010  OH  TYR A 264      13.923  -2.000  -6.802  1.00 74.77           O  
ATOM   4011  HH  TYR A 264      13.273  -1.483  -6.320  1.00 74.77           H  
ATOM   4012  CZ  TYR A 264      14.193  -1.457  -8.018  1.00 74.77           C  
ATOM   4013  N   ASP A 265      17.566   1.025 -13.930  1.00 76.38           N  
ATOM   4014  H   ASP A 265      18.210   0.573 -13.296  1.00 76.38           H  
ATOM   4015  CA  ASP A 265      17.970   1.146 -15.340  1.00 76.38           C  
ATOM   4016  HA  ASP A 265      18.078   2.199 -15.599  1.00 76.38           H  
ATOM   4017  C   ASP A 265      16.924   0.533 -16.288  1.00 76.38           C  
ATOM   4018  CB  ASP A 265      19.317   0.433 -15.561  1.00 76.38           C  
ATOM   4019  HB2 ASP A 265      19.262  -0.572 -15.141  1.00 76.38           H  
ATOM   4020  HB3 ASP A 265      19.480   0.331 -16.634  1.00 76.38           H  
ATOM   4021  O   ASP A 265      16.607   1.090 -17.341  1.00 76.38           O  
ATOM   4022  CG  ASP A 265      20.532   1.165 -14.983  1.00 76.38           C  
ATOM   4023  OD1 ASP A 265      20.473   2.408 -14.866  1.00 76.38           O  
ATOM   4024  OD2 ASP A 265      21.532   0.466 -14.709  1.00 76.38           O  
ATOM   4025  N   VAL A 266      16.358  -0.613 -15.896  1.00 83.82           N  
ATOM   4026  H   VAL A 266      16.641  -0.981 -14.999  1.00 83.82           H  
ATOM   4027  CA  VAL A 266      15.255  -1.284 -16.593  1.00 83.82           C  
ATOM   4028  HA  VAL A 266      15.049  -0.767 -17.531  1.00 83.82           H  
ATOM   4029  C   VAL A 266      14.017  -1.200 -15.718  1.00 83.82           C  
ATOM   4030  CB  VAL A 266      15.590  -2.746 -16.934  1.00 83.82           C  
ATOM   4031  HB  VAL A 266      15.771  -3.305 -16.015  1.00 83.82           H  
ATOM   4032  O   VAL A 266      13.978  -1.772 -14.631  1.00 83.82           O  
ATOM   4033  CG1 VAL A 266      14.435  -3.410 -17.696  1.00 83.82           C  
ATOM   4034 HG11 VAL A 266      14.246  -2.889 -18.634  1.00 83.82           H  
ATOM   4035 HG12 VAL A 266      14.694  -4.450 -17.899  1.00 83.82           H  
ATOM   4036 HG13 VAL A 266      13.527  -3.409 -17.094  1.00 83.82           H  
ATOM   4037  CG2 VAL A 266      16.844  -2.835 -17.810  1.00 83.82           C  
ATOM   4038 HG21 VAL A 266      17.025  -3.869 -18.104  1.00 83.82           H  
ATOM   4039 HG22 VAL A 266      16.710  -2.220 -18.700  1.00 83.82           H  
ATOM   4040 HG23 VAL A 266      17.713  -2.477 -17.258  1.00 83.82           H  
ATOM   4041  N   GLN A 267      13.002  -0.492 -16.206  1.00 83.54           N  
ATOM   4042  H   GLN A 267      13.097  -0.098 -17.131  1.00 83.54           H  
ATOM   4043  CA  GLN A 267      11.770  -0.231 -15.458  1.00 83.54           C  
ATOM   4044  HA  GLN A 267      11.912  -0.505 -14.412  1.00 83.54           H  
ATOM   4045  C   GLN A 267      10.588  -1.056 -15.957  1.00 83.54           C  
ATOM   4046  CB  GLN A 267      11.443   1.261 -15.505  1.00 83.54           C  
ATOM   4047  HB2 GLN A 267      10.511   1.423 -14.963  1.00 83.54           H  
ATOM   4048  HB3 GLN A 267      11.309   1.579 -16.539  1.00 83.54           H  
ATOM   4049  O   GLN A 267       9.615  -1.242 -15.232  1.00 83.54           O  
ATOM   4050  CG  GLN A 267      12.546   2.095 -14.848  1.00 83.54           C  
ATOM   4051  HG2 GLN A 267      12.810   1.643 -13.892  1.00 83.54           H  
ATOM   4052  HG3 GLN A 267      13.431   2.096 -15.484  1.00 83.54           H  
ATOM   4053  CD  GLN A 267      12.143   3.536 -14.576  1.00 83.54           C  
ATOM   4054  NE2 GLN A 267      13.057   4.316 -14.043  1.00 83.54           N  
ATOM   4055 HE21 GLN A 267      12.789   5.231 -13.710  1.00 83.54           H  
ATOM   4056 HE22 GLN A 267      13.981   3.938 -13.885  1.00 83.54           H  
ATOM   4057  OE1 GLN A 267      11.022   3.973 -14.809  1.00 83.54           O  
ATOM   4058  N   ALA A 268      10.653  -1.589 -17.175  1.00 87.02           N  
ATOM   4059  H   ALA A 268      11.451  -1.398 -17.764  1.00 87.02           H  
ATOM   4060  CA  ALA A 268       9.748  -2.653 -17.574  1.00 87.02           C  
ATOM   4061  HA  ALA A 268       9.521  -3.225 -16.675  1.00 87.02           H  
ATOM   4062  C   ALA A 268      10.409  -3.631 -18.541  1.00 87.02           C  
ATOM   4063  CB  ALA A 268       8.424  -2.080 -18.105  1.00 87.02           C  
ATOM   4064  HB1 ALA A 268       7.770  -2.901 -18.399  1.00 87.02           H  
ATOM   4065  HB2 ALA A 268       8.579  -1.429 -18.966  1.00 87.02           H  
ATOM   4066  HB3 ALA A 268       7.928  -1.513 -17.317  1.00 87.02           H  
ATOM   4067  O   ALA A 268      11.334  -3.286 -19.284  1.00 87.02           O  
ATOM   4068  N   LYS A 269       9.917  -4.868 -18.517  1.00 90.36           N  
ATOM   4069  H   LYS A 269       9.157  -5.054 -17.878  1.00 90.36           H  
ATOM   4070  CA  LYS A 269      10.336  -5.936 -19.420  1.00 90.36           C  
ATOM   4071  HA  LYS A 269      10.723  -5.459 -20.320  1.00 90.36           H  
ATOM   4072  C   LYS A 269       9.156  -6.799 -19.842  1.00 90.36           C  
ATOM   4073  CB  LYS A 269      11.496  -6.750 -18.828  1.00 90.36           C  
ATOM   4074  HB2 LYS A 269      11.780  -7.530 -19.534  1.00 90.36           H  
ATOM   4075  HB3 LYS A 269      12.345  -6.081 -18.685  1.00 90.36           H  
ATOM   4076  O   LYS A 269       8.187  -6.932 -19.108  1.00 90.36           O  
ATOM   4077  CG  LYS A 269      11.171  -7.392 -17.491  1.00 90.36           C  
ATOM   4078  HG2 LYS A 269      10.296  -8.031 -17.614  1.00 90.36           H  
ATOM   4079  HG3 LYS A 269      10.955  -6.595 -16.779  1.00 90.36           H  
ATOM   4080  CD  LYS A 269      12.343  -8.227 -16.957  1.00 90.36           C  
ATOM   4081  HD2 LYS A 269      13.242  -7.621 -16.844  1.00 90.36           H  
ATOM   4082  HD3 LYS A 269      12.527  -9.077 -17.615  1.00 90.36           H  
ATOM   4083  CE  LYS A 269      11.823  -8.674 -15.612  1.00 90.36           C  
ATOM   4084  HE2 LYS A 269      11.802  -7.839 -14.910  1.00 90.36           H  
ATOM   4085  HE3 LYS A 269      10.786  -8.926 -15.831  1.00 90.36           H  
ATOM   4086  NZ  LYS A 269      12.446  -9.867 -15.002  1.00 90.36           N  
ATOM   4087  HZ1 LYS A 269      11.828 -10.110 -14.241  1.00 90.36           H  
ATOM   4088  HZ2 LYS A 269      12.385 -10.656 -15.629  1.00 90.36           H  
ATOM   4089  HZ3 LYS A 269      13.382  -9.694 -14.664  1.00 90.36           H  
ATOM   4090  N   ILE A 270       9.239  -7.392 -21.023  1.00 87.14           N  
ATOM   4091  H   ILE A 270      10.060  -7.201 -21.580  1.00 87.14           H  
ATOM   4092  CA  ILE A 270       8.276  -8.369 -21.528  1.00 87.14           C  
ATOM   4093  HA  ILE A 270       7.580  -8.645 -20.736  1.00 87.14           H  
ATOM   4094  C   ILE A 270       9.063  -9.606 -21.927  1.00 87.14           C  
ATOM   4095  CB  ILE A 270       7.453  -7.808 -22.706  1.00 87.14           C  
ATOM   4096  HB  ILE A 270       8.148  -7.508 -23.490  1.00 87.14           H  
ATOM   4097  O   ILE A 270       9.967  -9.538 -22.759  1.00 87.14           O  
ATOM   4098  CG1 ILE A 270       6.628  -6.574 -22.289  1.00 87.14           C  
ATOM   4099 HG12 ILE A 270       5.818  -6.875 -21.625  1.00 87.14           H  
ATOM   4100 HG13 ILE A 270       7.263  -5.880 -21.739  1.00 87.14           H  
ATOM   4101  CG2 ILE A 270       6.521  -8.885 -23.286  1.00 87.14           C  
ATOM   4102 HG21 ILE A 270       7.099  -9.720 -23.680  1.00 87.14           H  
ATOM   4103 HG22 ILE A 270       5.953  -8.471 -24.120  1.00 87.14           H  
ATOM   4104 HG23 ILE A 270       5.835  -9.247 -22.520  1.00 87.14           H  
ATOM   4105  CD1 ILE A 270       6.053  -5.813 -23.489  1.00 87.14           C  
ATOM   4106 HD11 ILE A 270       5.647  -4.862 -23.143  1.00 87.14           H  
ATOM   4107 HD12 ILE A 270       5.249  -6.379 -23.960  1.00 87.14           H  
ATOM   4108 HD13 ILE A 270       6.837  -5.608 -24.218  1.00 87.14           H  
ATOM   4109  N   THR A 271       8.714 -10.743 -21.345  1.00 87.69           N  
ATOM   4110  H   THR A 271       7.947 -10.719 -20.689  1.00 87.69           H  
ATOM   4111  CA  THR A 271       9.249 -12.040 -21.765  1.00 87.69           C  
ATOM   4112  HA  THR A 271      10.336 -11.975 -21.810  1.00 87.69           H  
ATOM   4113  C   THR A 271       8.741 -12.377 -23.164  1.00 87.69           C  
ATOM   4114  CB  THR A 271       8.883 -13.154 -20.777  1.00 87.69           C  
ATOM   4115  HB  THR A 271       9.192 -14.114 -21.190  1.00 87.69           H  
ATOM   4116  O   THR A 271       7.559 -12.226 -23.464  1.00 87.69           O  
ATOM   4117  CG2 THR A 271       9.569 -12.954 -19.427  1.00 87.69           C  
ATOM   4118 HG21 THR A 271       9.246 -12.022 -18.963  1.00 87.69           H  
ATOM   4119 HG22 THR A 271      10.651 -12.934 -19.560  1.00 87.69           H  
ATOM   4120 HG23 THR A 271       9.313 -13.782 -18.766  1.00 87.69           H  
ATOM   4121  OG1 THR A 271       7.498 -13.172 -20.547  1.00 87.69           O  
ATOM   4122  HG1 THR A 271       7.272 -12.358 -20.092  1.00 87.69           H  
ATOM   4123  N   THR A 272       9.630 -12.820 -24.051  1.00 85.71           N  
ATOM   4124  H   THR A 272      10.605 -12.856 -23.791  1.00 85.71           H  
ATOM   4125  CA  THR A 272       9.251 -13.214 -25.423  1.00 85.71           C  
ATOM   4126  HA  THR A 272       8.505 -12.519 -25.808  1.00 85.71           H  
ATOM   4127  C   THR A 272       8.636 -14.608 -25.472  1.00 85.71           C  
ATOM   4128  CB  THR A 272      10.447 -13.189 -26.378  1.00 85.71           C  
ATOM   4129  HB  THR A 272      10.129 -13.561 -27.351  1.00 85.71           H  
ATOM   4130  O   THR A 272       7.816 -14.884 -26.347  1.00 85.71           O  
ATOM   4131  CG2 THR A 272      11.013 -11.784 -26.566  1.00 85.71           C  
ATOM   4132 HG21 THR A 272      11.260 -11.325 -25.609  1.00 85.71           H  
ATOM   4133 HG22 THR A 272      10.270 -11.169 -27.075  1.00 85.71           H  
ATOM   4134 HG23 THR A 272      11.908 -11.831 -27.187  1.00 85.71           H  
ATOM   4135  OG1 THR A 272      11.461 -14.030 -25.888  1.00 85.71           O  
ATOM   4136  HG1 THR A 272      11.896 -13.568 -25.168  1.00 85.71           H  
ATOM   4137  N   ARG A 273       9.002 -15.480 -24.524  1.00 83.09           N  
ATOM   4138  H   ARG A 273       9.665 -15.165 -23.830  1.00 83.09           H  
ATOM   4139  CA  ARG A 273       8.481 -16.842 -24.433  1.00 83.09           C  
ATOM   4140  HA  ARG A 273       8.460 -17.246 -25.445  1.00 83.09           H  
ATOM   4141  C   ARG A 273       7.058 -16.821 -23.857  1.00 83.09           C  
ATOM   4142  CB  ARG A 273       9.434 -17.713 -23.602  1.00 83.09           C  
ATOM   4143  HB2 ARG A 273      10.436 -17.641 -24.026  1.00 83.09           H  
ATOM   4144  HB3 ARG A 273       9.463 -17.349 -22.575  1.00 83.09           H  
ATOM   4145  O   ARG A 273       6.903 -16.417 -22.705  1.00 83.09           O  
ATOM   4146  CG  ARG A 273       8.993 -19.184 -23.614  1.00 83.09           C  
ATOM   4147  HG2 ARG A 273       8.921 -19.534 -24.643  1.00 83.09           H  
ATOM   4148  HG3 ARG A 273       8.017 -19.276 -23.137  1.00 83.09           H  
ATOM   4149  CD  ARG A 273       9.997 -20.054 -22.853  1.00 83.09           C  
ATOM   4150  HD2 ARG A 273      10.073 -19.682 -21.831  1.00 83.09           H  
ATOM   4151  HD3 ARG A 273      10.971 -19.971 -23.334  1.00 83.09           H  
ATOM   4152  NE  ARG A 273       9.571 -21.465 -22.831  1.00 83.09           N  
ATOM   4153  HE  ARG A 273       8.669 -21.669 -23.238  1.00 83.09           H  
ATOM   4154  NH1 ARG A 273      11.343 -22.293 -21.624  1.00 83.09           N  
ATOM   4155 HH11 ARG A 273      11.780 -23.054 -21.125  1.00 83.09           H  
ATOM   4156 HH12 ARG A 273      11.717 -21.358 -21.544  1.00 83.09           H  
ATOM   4157  NH2 ARG A 273       9.712 -23.669 -22.270  1.00 83.09           N  
ATOM   4158 HH21 ARG A 273      10.175 -24.415 -21.772  1.00 83.09           H  
ATOM   4159 HH22 ARG A 273       8.807 -23.834 -22.688  1.00 83.09           H  
ATOM   4160  CZ  ARG A 273      10.210 -22.465 -22.248  1.00 83.09           C  
ATOM   4161  N   PRO A 274       6.043 -17.277 -24.612  1.00 77.67           N  
ATOM   4162  CA  PRO A 274       4.700 -17.423 -24.077  1.00 77.67           C  
ATOM   4163  HA  PRO A 274       4.391 -16.485 -23.616  1.00 77.67           H  
ATOM   4164  C   PRO A 274       4.653 -18.540 -23.026  1.00 77.67           C  
ATOM   4165  CB  PRO A 274       3.799 -17.701 -25.280  1.00 77.67           C  
ATOM   4166  HB2 PRO A 274       3.418 -16.761 -25.679  1.00 77.67           H  
ATOM   4167  HB3 PRO A 274       2.979 -18.371 -25.020  1.00 77.67           H  
ATOM   4168  O   PRO A 274       5.322 -19.571 -23.147  1.00 77.67           O  
ATOM   4169  CG  PRO A 274       4.734 -18.349 -26.297  1.00 77.67           C  
ATOM   4170  HG2 PRO A 274       4.790 -19.420 -26.105  1.00 77.67           H  
ATOM   4171  HG3 PRO A 274       4.410 -18.161 -27.320  1.00 77.67           H  
ATOM   4172  CD  PRO A 274       6.087 -17.708 -26.003  1.00 77.67           C  
ATOM   4173  HD2 PRO A 274       6.223 -16.840 -26.649  1.00 77.67           H  
ATOM   4174  HD3 PRO A 274       6.878 -18.439 -26.174  1.00 77.67           H  
ATOM   4175  N   VAL A 275       3.847 -18.318 -21.996  1.00 66.12           N  
ATOM   4176  H   VAL A 275       3.332 -17.449 -21.994  1.00 66.12           H  
ATOM   4177  CA  VAL A 275       3.572 -19.214 -20.876  1.00 66.12           C  
ATOM   4178  HA  VAL A 275       4.258 -20.059 -20.931  1.00 66.12           H  
ATOM   4179  C   VAL A 275       2.124 -19.697 -21.002  1.00 66.12           C  
ATOM   4180  CB  VAL A 275       3.806 -18.496 -19.530  1.00 66.12           C  
ATOM   4181  HB  VAL A 275       3.080 -17.690 -19.416  1.00 66.12           H  
ATOM   4182  O   VAL A 275       1.246 -18.889 -21.315  1.00 66.12           O  
ATOM   4183  CG1 VAL A 275       3.674 -19.451 -18.336  1.00 66.12           C  
ATOM   4184 HG11 VAL A 275       3.841 -18.903 -17.409  1.00 66.12           H  
ATOM   4185 HG12 VAL A 275       2.669 -19.869 -18.296  1.00 66.12           H  
ATOM   4186 HG13 VAL A 275       4.406 -20.256 -18.407  1.00 66.12           H  
ATOM   4187  CG2 VAL A 275       5.216 -17.890 -19.475  1.00 66.12           C  
ATOM   4188 HG21 VAL A 275       5.299 -17.066 -20.184  1.00 66.12           H  
ATOM   4189 HG22 VAL A 275       5.959 -18.650 -19.716  1.00 66.12           H  
ATOM   4190 HG23 VAL A 275       5.417 -17.503 -18.476  1.00 66.12           H  
ATOM   4191  N   PRO A 276       1.848 -20.997 -20.812  1.00 59.08           N  
ATOM   4192  CA  PRO A 276       0.483 -21.506 -20.806  1.00 59.08           C  
ATOM   4193  HA  PRO A 276      -0.037 -21.144 -21.693  1.00 59.08           H  
ATOM   4194  C   PRO A 276      -0.281 -21.044 -19.556  1.00 59.08           C  
ATOM   4195  CB  PRO A 276       0.611 -23.027 -20.895  1.00 59.08           C  
ATOM   4196  HB2 PRO A 276      -0.198 -23.540 -20.376  1.00 59.08           H  
ATOM   4197  HB3 PRO A 276       0.637 -23.326 -21.943  1.00 59.08           H  
ATOM   4198  O   PRO A 276       0.288 -20.969 -18.465  1.00 59.08           O  
ATOM   4199  CG  PRO A 276       1.969 -23.306 -20.251  1.00 59.08           C  
ATOM   4200  HG2 PRO A 276       2.417 -24.224 -20.631  1.00 59.08           H  
ATOM   4201  HG3 PRO A 276       1.851 -23.360 -19.169  1.00 59.08           H  
ATOM   4202  CD  PRO A 276       2.800 -22.078 -20.610  1.00 59.08           C  
ATOM   4203  HD2 PRO A 276       3.343 -22.258 -21.538  1.00 59.08           H  
ATOM   4204  HD3 PRO A 276       3.496 -21.857 -19.800  1.00 59.08           H  
ATOM   4205  N   TRP A 277      -1.573 -20.743 -19.702  1.00 52.21           N  
ATOM   4206  H   TRP A 277      -1.991 -20.863 -20.614  1.00 52.21           H  
ATOM   4207  CA  TRP A 277      -2.457 -20.458 -18.569  1.00 52.21           C  
ATOM   4208  HA  TRP A 277      -1.965 -19.744 -17.908  1.00 52.21           H  
ATOM   4209  C   TRP A 277      -2.689 -21.743 -17.763  1.00 52.21           C  
ATOM   4210  CB  TRP A 277      -3.759 -19.808 -19.058  1.00 52.21           C  
ATOM   4211  HB2 TRP A 277      -3.518 -19.092 -19.844  1.00 52.21           H  
ATOM   4212  HB3 TRP A 277      -4.402 -20.571 -19.497  1.00 52.21           H  
ATOM   4213  O   TRP A 277      -3.082 -22.760 -18.324  1.00 52.21           O  
ATOM   4214  CG  TRP A 277      -4.511 -19.068 -17.993  1.00 52.21           C  
ATOM   4215  CD1 TRP A 277      -5.547 -19.551 -17.276  1.00 52.21           C  
ATOM   4216  HD1 TRP A 277      -5.974 -20.534 -17.406  1.00 52.21           H  
ATOM   4217  CD2 TRP A 277      -4.283 -17.716 -17.487  1.00 52.21           C  
ATOM   4218  CE2 TRP A 277      -5.197 -17.462 -16.422  1.00 52.21           C  
ATOM   4219  CE3 TRP A 277      -3.392 -16.678 -17.819  1.00 52.21           C  
ATOM   4220  HE3 TRP A 277      -2.724 -16.824 -18.655  1.00 52.21           H  
ATOM   4221  NE1 TRP A 277      -5.946 -18.616 -16.340  1.00 52.21           N  
ATOM   4222  HE1 TRP A 277      -6.649 -18.818 -15.643  1.00 52.21           H  
ATOM   4223  CH2 TRP A 277      -4.275 -15.250 -16.050  1.00 52.21           C  
ATOM   4224  HH2 TRP A 277      -4.254 -14.316 -15.508  1.00 52.21           H  
ATOM   4225  CZ2 TRP A 277      -5.200 -16.253 -15.707  1.00 52.21           C  
ATOM   4226  HZ2 TRP A 277      -5.895 -16.112 -14.892  1.00 52.21           H  
ATOM   4227  CZ3 TRP A 277      -3.375 -15.465 -17.108  1.00 52.21           C  
ATOM   4228  HZ3 TRP A 277      -2.668 -14.697 -17.384  1.00 52.21           H  
ATOM   4229  N   ILE A 278      -2.402 -21.714 -16.457  1.00 47.93           N  
ATOM   4230  H   ILE A 278      -2.057 -20.852 -16.060  1.00 47.93           H  
ATOM   4231  CA  ILE A 278      -2.408 -22.920 -15.603  1.00 47.93           C  
ATOM   4232  HA  ILE A 278      -2.004 -23.745 -16.190  1.00 47.93           H  
ATOM   4233  C   ILE A 278      -3.849 -23.332 -15.232  1.00 47.93           C  
ATOM   4234  CB  ILE A 278      -1.475 -22.726 -14.376  1.00 47.93           C  
ATOM   4235  HB  ILE A 278      -1.913 -21.961 -13.734  1.00 47.93           H  
ATOM   4236  O   ILE A 278      -4.113 -24.509 -15.008  1.00 47.93           O  
ATOM   4237  CG1 ILE A 278      -0.060 -22.253 -14.811  1.00 47.93           C  
ATOM   4238 HG12 ILE A 278      -0.142 -21.375 -15.453  1.00 47.93           H  
ATOM   4239 HG13 ILE A 278       0.423 -23.040 -15.389  1.00 47.93           H  
ATOM   4240  CG2 ILE A 278      -1.348 -24.031 -13.566  1.00 47.93           C  
ATOM   4241 HG21 ILE A 278      -2.327 -24.344 -13.204  1.00 47.93           H  
ATOM   4242 HG22 ILE A 278      -0.932 -24.824 -14.187  1.00 47.93           H  
ATOM   4243 HG23 ILE A 278      -0.721 -23.884 -12.686  1.00 47.93           H  
ATOM   4244  CD1 ILE A 278       0.863 -21.841 -13.657  1.00 47.93           C  
ATOM   4245 HD11 ILE A 278       1.127 -22.702 -13.042  1.00 47.93           H  
ATOM   4246 HD12 ILE A 278       1.780 -21.418 -14.066  1.00 47.93           H  
ATOM   4247 HD13 ILE A 278       0.366 -21.088 -13.046  1.00 47.93           H  
ATOM   4248  N   ASP A 279      -4.798 -22.391 -15.269  1.00 39.79           N  
ATOM   4249  H   ASP A 279      -4.518 -21.445 -15.485  1.00 39.79           H  
ATOM   4250  CA  ASP A 279      -6.227 -22.646 -15.045  1.00 39.79           C  
ATOM   4251  HA  ASP A 279      -6.344 -23.564 -14.469  1.00 39.79           H  
ATOM   4252  C   ASP A 279      -6.966 -22.847 -16.377  1.00 39.79           C  
ATOM   4253  CB  ASP A 279      -6.878 -21.504 -14.236  1.00 39.79           C  
ATOM   4254  HB2 ASP A 279      -6.664 -20.553 -14.723  1.00 39.79           H  
ATOM   4255  HB3 ASP A 279      -7.959 -21.646 -14.248  1.00 39.79           H  
ATOM   4256  O   ASP A 279      -7.817 -22.037 -16.745  1.00 39.79           O  
ATOM   4257  CG  ASP A 279      -6.483 -21.405 -12.765  1.00 39.79           C  
ATOM   4258  OD1 ASP A 279      -6.055 -22.423 -12.185  1.00 39.79           O  
ATOM   4259  OD2 ASP A 279      -6.669 -20.288 -12.223  1.00 39.79           O  
ATOM   4260  N   GLU A 280      -6.650 -23.893 -17.141  1.00 31.90           N  
ATOM   4261  H   GLU A 280      -5.898 -24.498 -16.842  1.00 31.90           H  
ATOM   4262  CA  GLU A 280      -7.613 -24.410 -18.120  1.00 31.90           C  
ATOM   4263  HA  GLU A 280      -8.130 -23.584 -18.608  1.00 31.90           H  
ATOM   4264  C   GLU A 280      -8.654 -25.248 -17.359  1.00 31.90           C  
ATOM   4265  CB  GLU A 280      -6.941 -25.251 -19.231  1.00 31.90           C  
ATOM   4266  HB2 GLU A 280      -6.116 -25.826 -18.810  1.00 31.90           H  
ATOM   4267  HB3 GLU A 280      -7.684 -25.949 -19.616  1.00 31.90           H  
ATOM   4268  O   GLU A 280      -8.401 -26.423 -17.079  1.00 31.90           O  
ATOM   4269  CG  GLU A 280      -6.449 -24.419 -20.429  1.00 31.90           C  
ATOM   4270  HG2 GLU A 280      -7.269 -23.783 -20.762  1.00 31.90           H  
ATOM   4271  HG3 GLU A 280      -5.638 -23.771 -20.099  1.00 31.90           H  
ATOM   4272  CD  GLU A 280      -5.971 -25.276 -21.621  1.00 31.90           C  
ATOM   4273  OE1 GLU A 280      -5.856 -24.703 -22.731  1.00 31.90           O  
ATOM   4274  OE2 GLU A 280      -5.753 -26.498 -21.448  1.00 31.90           O  
ATOM   4275  N   PRO A 281      -9.860 -24.730 -17.034  1.00 31.68           N  
ATOM   4276  CA  PRO A 281     -10.977 -25.631 -16.871  1.00 31.68           C  
ATOM   4277  HA  PRO A 281     -10.747 -26.421 -16.156  1.00 31.68           H  
ATOM   4278  C   PRO A 281     -11.212 -26.221 -18.258  1.00 31.68           C  
ATOM   4279  CB  PRO A 281     -12.139 -24.787 -16.348  1.00 31.68           C  
ATOM   4280  HB2 PRO A 281     -13.107 -25.174 -16.667  1.00 31.68           H  
ATOM   4281  HB3 PRO A 281     -12.088 -24.741 -15.260  1.00 31.68           H  
ATOM   4282  O   PRO A 281     -11.675 -25.530 -19.169  1.00 31.68           O  
ATOM   4283  CG  PRO A 281     -11.859 -23.402 -16.925  1.00 31.68           C  
ATOM   4284  HG2 PRO A 281     -12.296 -23.317 -17.920  1.00 31.68           H  
ATOM   4285  HG3 PRO A 281     -12.240 -22.612 -16.278  1.00 31.68           H  
ATOM   4286  CD  PRO A 281     -10.335 -23.353 -17.033  1.00 31.68           C  
ATOM   4287  HD2 PRO A 281      -9.956 -22.855 -16.140  1.00 31.68           H  
ATOM   4288  HD3 PRO A 281     -10.037 -22.815 -17.932  1.00 31.68           H  
ATOM   4289  N   THR A 282     -10.814 -27.482 -18.416  1.00 32.44           N  
ATOM   4290  H   THR A 282     -10.272 -27.865 -17.655  1.00 32.44           H  
ATOM   4291  CA  THR A 282     -11.320 -28.439 -19.404  1.00 32.44           C  
ATOM   4292  HA  THR A 282     -10.509 -28.715 -20.078  1.00 32.44           H  
ATOM   4293  C   THR A 282     -12.469 -27.865 -20.246  1.00 32.44           C  
ATOM   4294  CB  THR A 282     -11.804 -29.706 -18.668  1.00 32.44           C  
ATOM   4295  HB  THR A 282     -12.467 -30.272 -19.322  1.00 32.44           H  
ATOM   4296  O   THR A 282     -13.622 -27.870 -19.821  1.00 32.44           O  
ATOM   4297  CG2 THR A 282     -10.647 -30.619 -18.268  1.00 32.44           C  
ATOM   4298 HG21 THR A 282     -11.039 -31.500 -17.760  1.00 32.44           H  
ATOM   4299 HG22 THR A 282     -10.099 -30.935 -19.156  1.00 32.44           H  
ATOM   4300 HG23 THR A 282      -9.969 -30.093 -17.596  1.00 32.44           H  
ATOM   4301  OG1 THR A 282     -12.496 -29.368 -17.484  1.00 32.44           O  
ATOM   4302  HG1 THR A 282     -13.216 -28.794 -17.756  1.00 32.44           H  
ATOM   4303  N   GLY A 283     -12.153 -27.330 -21.429  1.00 29.29           N  
ATOM   4304  H   GLY A 283     -11.173 -27.223 -21.652  1.00 29.29           H  
ATOM   4305  CA  GLY A 283     -13.138 -27.042 -22.475  1.00 29.29           C  
ATOM   4306  HA2 GLY A 283     -12.601 -26.943 -23.418  1.00 29.29           H  
ATOM   4307  HA3 GLY A 283     -13.802 -27.901 -22.567  1.00 29.29           H  
ATOM   4308  C   GLY A 283     -14.026 -25.795 -22.339  1.00 29.29           C  
ATOM   4309  O   GLY A 283     -15.122 -25.807 -22.898  1.00 29.29           O  
ATOM   4310  N   SER A 284     -13.622 -24.709 -21.665  1.00 32.29           N  
ATOM   4311  H   SER A 284     -12.769 -24.746 -21.125  1.00 32.29           H  
ATOM   4312  CA  SER A 284     -14.466 -23.497 -21.675  1.00 32.29           C  
ATOM   4313  HA  SER A 284     -15.472 -23.831 -21.420  1.00 32.29           H  
ATOM   4314  C   SER A 284     -14.554 -22.859 -23.079  1.00 32.29           C  
ATOM   4315  CB  SER A 284     -14.099 -22.503 -20.563  1.00 32.29           C  
ATOM   4316  HB2 SER A 284     -14.979 -21.902 -20.335  1.00 32.29           H  
ATOM   4317  HB3 SER A 284     -13.827 -23.056 -19.664  1.00 32.29           H  
ATOM   4318  O   SER A 284     -13.573 -22.364 -23.633  1.00 32.29           O  
ATOM   4319  OG  SER A 284     -13.054 -21.621 -20.913  1.00 32.29           O  
ATOM   4320  HG  SER A 284     -12.311 -22.134 -21.240  1.00 32.29           H  
ATOM   4321  N   GLY A 285     -15.756 -22.852 -23.664  1.00 34.31           N  
ATOM   4322  H   GLY A 285     -16.486 -23.372 -23.200  1.00 34.31           H  
ATOM   4323  CA  GLY A 285     -16.078 -22.282 -24.983  1.00 34.31           C  
ATOM   4324  HA2 GLY A 285     -15.375 -22.686 -25.712  1.00 34.31           H  
ATOM   4325  HA3 GLY A 285     -17.081 -22.596 -25.271  1.00 34.31           H  
ATOM   4326  C   GLY A 285     -16.014 -20.750 -25.076  1.00 34.31           C  
ATOM   4327  O   GLY A 285     -16.715 -20.165 -25.893  1.00 34.31           O  
ATOM   4328  N   LEU A 286     -15.209 -20.090 -24.237  1.00 37.74           N  
ATOM   4329  H   LEU A 286     -14.603 -20.641 -23.646  1.00 37.74           H  
ATOM   4330  CA  LEU A 286     -15.091 -18.627 -24.180  1.00 37.74           C  
ATOM   4331  HA  LEU A 286     -15.999 -18.191 -24.597  1.00 37.74           H  
ATOM   4332  C   LEU A 286     -13.959 -18.064 -25.059  1.00 37.74           C  
ATOM   4333  CB  LEU A 286     -14.984 -18.181 -22.710  1.00 37.74           C  
ATOM   4334  HB2 LEU A 286     -14.747 -17.118 -22.688  1.00 37.74           H  
ATOM   4335  HB3 LEU A 286     -14.161 -18.723 -22.245  1.00 37.74           H  
ATOM   4336  O   LEU A 286     -13.787 -16.850 -25.116  1.00 37.74           O  
ATOM   4337  CG  LEU A 286     -16.269 -18.397 -21.888  1.00 37.74           C  
ATOM   4338  HG  LEU A 286     -16.611 -19.426 -22.004  1.00 37.74           H  
ATOM   4339  CD1 LEU A 286     -16.000 -18.155 -20.402  1.00 37.74           C  
ATOM   4340 HD11 LEU A 286     -15.177 -18.787 -20.069  1.00 37.74           H  
ATOM   4341 HD12 LEU A 286     -16.888 -18.411 -19.826  1.00 37.74           H  
ATOM   4342 HD13 LEU A 286     -15.756 -17.107 -20.229  1.00 37.74           H  
ATOM   4343  CD2 LEU A 286     -17.390 -17.445 -22.316  1.00 37.74           C  
ATOM   4344 HD21 LEU A 286     -17.051 -16.411 -22.254  1.00 37.74           H  
ATOM   4345 HD22 LEU A 286     -18.256 -17.580 -21.667  1.00 37.74           H  
ATOM   4346 HD23 LEU A 286     -17.698 -17.663 -23.339  1.00 37.74           H  
ATOM   4347  N   GLY A 287     -13.208 -18.920 -25.764  1.00 37.74           N  
ATOM   4348  H   GLY A 287     -13.393 -19.908 -25.663  1.00 37.74           H  
ATOM   4349  CA  GLY A 287     -12.239 -18.491 -26.781  1.00 37.74           C  
ATOM   4350  HA2 GLY A 287     -11.871 -19.371 -27.307  1.00 37.74           H  
ATOM   4351  HA3 GLY A 287     -12.741 -17.845 -27.501  1.00 37.74           H  
ATOM   4352  C   GLY A 287     -11.021 -17.733 -26.242  1.00 37.74           C  
ATOM   4353  O   GLY A 287     -10.398 -16.982 -26.988  1.00 37.74           O  
ATOM   4354  N   TYR A 288     -10.678 -17.894 -24.962  1.00 38.73           N  
ATOM   4355  H   TYR A 288     -11.211 -18.531 -24.387  1.00 38.73           H  
ATOM   4356  CA  TYR A 288      -9.470 -17.286 -24.404  1.00 38.73           C  
ATOM   4357  HA  TYR A 288      -9.428 -16.251 -24.743  1.00 38.73           H  
ATOM   4358  C   TYR A 288      -8.215 -17.987 -24.938  1.00 38.73           C  
ATOM   4359  CB  TYR A 288      -9.533 -17.274 -22.870  1.00 38.73           C  
ATOM   4360  HB2 TYR A 288      -8.581 -16.906 -22.485  1.00 38.73           H  
ATOM   4361  HB3 TYR A 288      -9.660 -18.294 -22.509  1.00 38.73           H  
ATOM   4362  O   TYR A 288      -8.160 -19.215 -24.993  1.00 38.73           O  
ATOM   4363  CG  TYR A 288     -10.638 -16.387 -22.323  1.00 38.73           C  
ATOM   4364  CD1 TYR A 288     -10.592 -14.998 -22.552  1.00 38.73           C  
ATOM   4365  HD1 TYR A 288      -9.759 -14.573 -23.093  1.00 38.73           H  
ATOM   4366  CD2 TYR A 288     -11.720 -16.943 -21.612  1.00 38.73           C  
ATOM   4367  HD2 TYR A 288     -11.751 -18.006 -21.425  1.00 38.73           H  
ATOM   4368  CE1 TYR A 288     -11.648 -14.171 -22.129  1.00 38.73           C  
ATOM   4369  HE1 TYR A 288     -11.619 -13.115 -22.354  1.00 38.73           H  
ATOM   4370  CE2 TYR A 288     -12.754 -16.111 -21.142  1.00 38.73           C  
ATOM   4371  HE2 TYR A 288     -13.583 -16.534 -20.594  1.00 38.73           H  
ATOM   4372  OH  TYR A 288     -13.760 -13.934 -21.029  1.00 38.73           O  
ATOM   4373  HH  TYR A 288     -13.841 -13.184 -21.624  1.00 38.73           H  
ATOM   4374  CZ  TYR A 288     -12.739 -14.733 -21.436  1.00 38.73           C  
ATOM   4375  N   ASN A 289      -7.207 -17.204 -25.333  1.00 50.16           N  
ATOM   4376  H   ASN A 289      -7.301 -16.202 -25.244  1.00 50.16           H  
ATOM   4377  CA  ASN A 289      -5.909 -17.736 -25.741  1.00 50.16           C  
ATOM   4378  HA  ASN A 289      -6.071 -18.481 -26.519  1.00 50.16           H  
ATOM   4379  C   ASN A 289      -5.263 -18.444 -24.543  1.00 50.16           C  
ATOM   4380  CB  ASN A 289      -5.014 -16.594 -26.278  1.00 50.16           C  
ATOM   4381  HB2 ASN A 289      -4.027 -16.659 -25.821  1.00 50.16           H  
ATOM   4382  HB3 ASN A 289      -5.422 -15.625 -25.989  1.00 50.16           H  
ATOM   4383  O   ASN A 289      -5.014 -17.821 -23.515  1.00 50.16           O  
ATOM   4384  CG  ASN A 289      -4.798 -16.621 -27.781  1.00 50.16           C  
ATOM   4385  ND2 ASN A 289      -4.395 -15.511 -28.351  1.00 50.16           N  
ATOM   4386 HD21 ASN A 289      -4.270 -14.686 -27.781  1.00 50.16           H  
ATOM   4387 HD22 ASN A 289      -4.257 -15.546 -29.351  1.00 50.16           H  
ATOM   4388  OD1 ASN A 289      -4.955 -17.620 -28.463  1.00 50.16           O  
ATOM   4389  N   GLY A 290      -4.961 -19.736 -24.685  1.00 54.59           N  
ATOM   4390  H   GLY A 290      -5.279 -20.215 -25.515  1.00 54.59           H  
ATOM   4391  CA  GLY A 290      -4.331 -20.540 -23.629  1.00 54.59           C  
ATOM   4392  HA2 GLY A 290      -4.901 -20.424 -22.708  1.00 54.59           H  
ATOM   4393  HA3 GLY A 290      -4.362 -21.593 -23.911  1.00 54.59           H  
ATOM   4394  C   GLY A 290      -2.874 -20.166 -23.331  1.00 54.59           C  
ATOM   4395  O   GLY A 290      -2.237 -20.815 -22.508  1.00 54.59           O  
ATOM   4396  N   GLN A 291      -2.322 -19.147 -23.999  1.00 66.60           N  
ATOM   4397  H   GLN A 291      -2.935 -18.570 -24.557  1.00 66.60           H  
ATOM   4398  CA  GLN A 291      -0.939 -18.695 -23.864  1.00 66.60           C  
ATOM   4399  HA  GLN A 291      -0.509 -19.135 -22.964  1.00 66.60           H  
ATOM   4400  C   GLN A 291      -0.862 -17.172 -23.715  1.00 66.60           C  
ATOM   4401  CB  GLN A 291      -0.113 -19.154 -25.073  1.00 66.60           C  
ATOM   4402  HB2 GLN A 291       0.866 -18.677 -25.012  1.00 66.60           H  
ATOM   4403  HB3 GLN A 291      -0.595 -18.824 -25.993  1.00 66.60           H  
ATOM   4404  O   GLN A 291      -1.569 -16.436 -24.402  1.00 66.60           O  
ATOM   4405  CG  GLN A 291       0.084 -20.676 -25.110  1.00 66.60           C  
ATOM   4406  HG2 GLN A 291      -0.880 -21.166 -25.251  1.00 66.60           H  
ATOM   4407  HG3 GLN A 291       0.493 -21.002 -24.154  1.00 66.60           H  
ATOM   4408  CD  GLN A 291       1.025 -21.145 -26.216  1.00 66.60           C  
ATOM   4409  NE2 GLN A 291       1.329 -22.423 -26.261  1.00 66.60           N  
ATOM   4410 HE21 GLN A 291       1.923 -22.710 -27.025  1.00 66.60           H  
ATOM   4411 HE22 GLN A 291       0.902 -23.067 -25.610  1.00 66.60           H  
ATOM   4412  OE1 GLN A 291       1.516 -20.402 -27.052  1.00 66.60           O  
ATOM   4413  N   PHE A 292       0.031 -16.708 -22.842  1.00 69.72           N  
ATOM   4414  H   PHE A 292       0.559 -17.376 -22.298  1.00 69.72           H  
ATOM   4415  CA  PHE A 292       0.269 -15.293 -22.555  1.00 69.72           C  
ATOM   4416  HA  PHE A 292      -0.077 -14.691 -23.395  1.00 69.72           H  
ATOM   4417  C   PHE A 292       1.762 -15.022 -22.365  1.00 69.72           C  
ATOM   4418  CB  PHE A 292      -0.525 -14.875 -21.307  1.00 69.72           C  
ATOM   4419  HB2 PHE A 292      -0.450 -13.795 -21.183  1.00 69.72           H  
ATOM   4420  HB3 PHE A 292      -1.579 -15.102 -21.469  1.00 69.72           H  
ATOM   4421  O   PHE A 292       2.538 -15.915 -22.043  1.00 69.72           O  
ATOM   4422  CG  PHE A 292      -0.073 -15.539 -20.019  1.00 69.72           C  
ATOM   4423  CD1 PHE A 292      -0.488 -16.847 -19.720  1.00 69.72           C  
ATOM   4424  HD1 PHE A 292      -1.117 -17.391 -20.410  1.00 69.72           H  
ATOM   4425  CD2 PHE A 292       0.776 -14.860 -19.122  1.00 69.72           C  
ATOM   4426  HD2 PHE A 292       1.114 -13.860 -19.351  1.00 69.72           H  
ATOM   4427  CE1 PHE A 292      -0.078 -17.462 -18.526  1.00 69.72           C  
ATOM   4428  HE1 PHE A 292      -0.372 -18.479 -18.309  1.00 69.72           H  
ATOM   4429  CE2 PHE A 292       1.174 -15.476 -17.922  1.00 69.72           C  
ATOM   4430  HE2 PHE A 292       1.809 -14.950 -17.224  1.00 69.72           H  
ATOM   4431  CZ  PHE A 292       0.743 -16.777 -17.621  1.00 69.72           C  
ATOM   4432  HZ  PHE A 292       1.055 -17.259 -16.706  1.00 69.72           H  
ATOM   4433  N   ASN A 293       2.182 -13.778 -22.531  1.00 73.68           N  
ATOM   4434  H   ASN A 293       1.489 -13.075 -22.745  1.00 73.68           H  
ATOM   4435  CA  ASN A 293       3.531 -13.329 -22.220  1.00 73.68           C  
ATOM   4436  HA  ASN A 293       4.194 -14.185 -22.100  1.00 73.68           H  
ATOM   4437  C   ASN A 293       3.514 -12.568 -20.897  1.00 73.68           C  
ATOM   4438  CB  ASN A 293       4.061 -12.480 -23.376  1.00 73.68           C  
ATOM   4439  HB2 ASN A 293       4.966 -11.963 -23.058  1.00 73.68           H  
ATOM   4440  HB3 ASN A 293       3.306 -11.736 -23.631  1.00 73.68           H  
ATOM   4441  O   ASN A 293       2.554 -11.871 -20.568  1.00 73.68           O  
ATOM   4442  CG  ASN A 293       4.361 -13.313 -24.609  1.00 73.68           C  
ATOM   4443  ND2 ASN A 293       5.575 -13.267 -25.095  1.00 73.68           N  
ATOM   4444 HD21 ASN A 293       5.809 -13.899 -25.847  1.00 73.68           H  
ATOM   4445 HD22 ASN A 293       6.285 -12.776 -24.570  1.00 73.68           H  
ATOM   4446  OD1 ASN A 293       3.520 -14.012 -25.147  1.00 73.68           O  
ATOM   4447  N   ILE A 294       4.599 -12.681 -20.140  1.00 75.02           N  
ATOM   4448  H   ILE A 294       5.368 -13.251 -20.463  1.00 75.02           H  
ATOM   4449  CA  ILE A 294       4.728 -11.999 -18.857  1.00 75.02           C  
ATOM   4450  HA  ILE A 294       3.737 -11.839 -18.433  1.00 75.02           H  
ATOM   4451  C   ILE A 294       5.364 -10.636 -19.092  1.00 75.02           C  
ATOM   4452  CB  ILE A 294       5.509 -12.867 -17.856  1.00 75.02           C  
ATOM   4453  HB  ILE A 294       6.490 -13.112 -18.263  1.00 75.02           H  
ATOM   4454  O   ILE A 294       6.503 -10.559 -19.560  1.00 75.02           O  
ATOM   4455  CG1 ILE A 294       4.731 -14.172 -17.597  1.00 75.02           C  
ATOM   4456 HG12 ILE A 294       3.821 -13.942 -17.043  1.00 75.02           H  
ATOM   4457 HG13 ILE A 294       4.446 -14.642 -18.539  1.00 75.02           H  
ATOM   4458  CG2 ILE A 294       5.719 -12.091 -16.551  1.00 75.02           C  
ATOM   4459 HG21 ILE A 294       4.750 -11.831 -16.125  1.00 75.02           H  
ATOM   4460 HG22 ILE A 294       6.289 -12.692 -15.843  1.00 75.02           H  
ATOM   4461 HG23 ILE A 294       6.293 -11.182 -16.727  1.00 75.02           H  
ATOM   4462  CD1 ILE A 294       5.539 -15.204 -16.820  1.00 75.02           C  
ATOM   4463 HD11 ILE A 294       6.457 -15.445 -17.357  1.00 75.02           H  
ATOM   4464 HD12 ILE A 294       4.932 -16.103 -16.716  1.00 75.02           H  
ATOM   4465 HD13 ILE A 294       5.783 -14.824 -15.828  1.00 75.02           H  
ATOM   4466  N   GLY A 295       4.626  -9.585 -18.752  1.00 75.27           N  
ATOM   4467  H   GLY A 295       3.705  -9.768 -18.380  1.00 75.27           H  
ATOM   4468  CA  GLY A 295       5.148  -8.243 -18.553  1.00 75.27           C  
ATOM   4469  HA2 GLY A 295       4.374  -7.515 -18.800  1.00 75.27           H  
ATOM   4470  HA3 GLY A 295       6.004  -8.072 -19.205  1.00 75.27           H  
ATOM   4471  C   GLY A 295       5.554  -8.044 -17.095  1.00 75.27           C  
ATOM   4472  O   GLY A 295       4.837  -8.455 -16.185  1.00 75.27           O  
ATOM   4473  N   GLU A 296       6.688  -7.401 -16.863  1.00 80.73           N  
ATOM   4474  H   GLU A 296       7.232  -7.087 -17.654  1.00 80.73           H  
ATOM   4475  CA  GLU A 296       7.139  -6.992 -15.540  1.00 80.73           C  
ATOM   4476  HA  GLU A 296       6.357  -7.243 -14.823  1.00 80.73           H  
ATOM   4477  C   GLU A 296       7.348  -5.484 -15.517  1.00 80.73           C  
ATOM   4478  CB  GLU A 296       8.404  -7.729 -15.086  1.00 80.73           C  
ATOM   4479  HB2 GLU A 296       9.256  -7.369 -15.662  1.00 80.73           H  
ATOM   4480  HB3 GLU A 296       8.574  -7.480 -14.039  1.00 80.73           H  
ATOM   4481  O   GLU A 296       7.943  -4.927 -16.440  1.00 80.73           O  
ATOM   4482  CG  GLU A 296       8.286  -9.252 -15.234  1.00 80.73           C  
ATOM   4483  HG2 GLU A 296       7.342  -9.559 -14.786  1.00 80.73           H  
ATOM   4484  HG3 GLU A 296       8.244  -9.497 -16.296  1.00 80.73           H  
ATOM   4485  CD  GLU A 296       9.451 -10.030 -14.601  1.00 80.73           C  
ATOM   4486  OE1 GLU A 296       9.880 -11.052 -15.178  1.00 80.73           O  
ATOM   4487  OE2 GLU A 296      10.094  -9.561 -13.635  1.00 80.73           O  
ATOM   4488  N   VAL A 297       6.874  -4.835 -14.458  1.00 78.53           N  
ATOM   4489  H   VAL A 297       6.392  -5.376 -13.754  1.00 78.53           H  
ATOM   4490  CA  VAL A 297       7.065  -3.408 -14.201  1.00 78.53           C  
ATOM   4491  HA  VAL A 297       7.714  -2.987 -14.970  1.00 78.53           H  
ATOM   4492  C   VAL A 297       7.755  -3.235 -12.858  1.00 78.53           C  
ATOM   4493  CB  VAL A 297       5.739  -2.625 -14.230  1.00 78.53           C  
ATOM   4494  HB  VAL A 297       5.063  -3.006 -13.464  1.00 78.53           H  
ATOM   4495  O   VAL A 297       7.321  -3.787 -11.848  1.00 78.53           O  
ATOM   4496  CG1 VAL A 297       5.986  -1.140 -13.974  1.00 78.53           C  
ATOM   4497 HG11 VAL A 297       6.776  -0.794 -14.641  1.00 78.53           H  
ATOM   4498 HG12 VAL A 297       6.286  -0.974 -12.939  1.00 78.53           H  
ATOM   4499 HG13 VAL A 297       5.075  -0.569 -14.157  1.00 78.53           H  
ATOM   4500  CG2 VAL A 297       5.043  -2.731 -15.584  1.00 78.53           C  
ATOM   4501 HG21 VAL A 297       4.818  -3.777 -15.789  1.00 78.53           H  
ATOM   4502 HG22 VAL A 297       4.108  -2.170 -15.568  1.00 78.53           H  
ATOM   4503 HG23 VAL A 297       5.693  -2.321 -16.358  1.00 78.53           H  
ATOM   4504  N   THR A 298       8.797  -2.421 -12.835  1.00 79.58           N  
ATOM   4505  H   THR A 298       9.090  -1.992 -13.702  1.00 79.58           H  
ATOM   4506  CA  THR A 298       9.495  -1.999 -11.627  1.00 79.58           C  
ATOM   4507  HA  THR A 298       8.904  -2.274 -10.753  1.00 79.58           H  
ATOM   4508  C   THR A 298       9.627  -0.481 -11.662  1.00 79.58           C  
ATOM   4509  CB  THR A 298      10.867  -2.681 -11.505  1.00 79.58           C  
ATOM   4510  HB  THR A 298      11.535  -2.300 -12.278  1.00 79.58           H  
ATOM   4511  O   THR A 298      10.052   0.104 -12.654  1.00 79.58           O  
ATOM   4512  CG2 THR A 298      11.474  -2.443 -10.128  1.00 79.58           C  
ATOM   4513 HG21 THR A 298      12.464  -2.897 -10.086  1.00 79.58           H  
ATOM   4514 HG22 THR A 298      11.578  -1.372  -9.955  1.00 79.58           H  
ATOM   4515 HG23 THR A 298      10.843  -2.870  -9.349  1.00 79.58           H  
ATOM   4516  OG1 THR A 298      10.755  -4.081 -11.638  1.00 79.58           O  
ATOM   4517  HG1 THR A 298      10.729  -4.464 -10.758  1.00 79.58           H  
ATOM   4518  N   SER A 299       9.260   0.179 -10.569  1.00 75.78           N  
ATOM   4519  H   SER A 299       8.951  -0.341  -9.760  1.00 75.78           H  
ATOM   4520  CA  SER A 299       9.349   1.635 -10.444  1.00 75.78           C  
ATOM   4521  HA  SER A 299      10.029   2.029 -11.199  1.00 75.78           H  
ATOM   4522  C   SER A 299       9.902   2.007  -9.079  1.00 75.78           C  
ATOM   4523  CB  SER A 299       7.975   2.287 -10.660  1.00 75.78           C  
ATOM   4524  HB2 SER A 299       7.594   2.018 -11.646  1.00 75.78           H  
ATOM   4525  HB3 SER A 299       8.082   3.370 -10.616  1.00 75.78           H  
ATOM   4526  O   SER A 299       9.601   1.330  -8.096  1.00 75.78           O  
ATOM   4527  OG  SER A 299       7.055   1.871  -9.667  1.00 75.78           O  
ATOM   4528  HG  SER A 299       7.547   1.640  -8.875  1.00 75.78           H  
ATOM   4529  N   SER A 300      10.619   3.124  -8.994  1.00 77.49           N  
ATOM   4530  H   SER A 300      10.898   3.594  -9.843  1.00 77.49           H  
ATOM   4531  CA  SER A 300      11.190   3.660  -7.748  1.00 77.49           C  
ATOM   4532  HA  SER A 300      11.541   2.814  -7.156  1.00 77.49           H  
ATOM   4533  C   SER A 300      10.147   4.392  -6.894  1.00 77.49           C  
ATOM   4534  CB  SER A 300      12.420   4.510  -8.066  1.00 77.49           C  
ATOM   4535  HB2 SER A 300      12.132   5.407  -8.614  1.00 77.49           H  
ATOM   4536  HB3 SER A 300      12.927   4.791  -7.143  1.00 77.49           H  
ATOM   4537  O   SER A 300      10.356   5.500  -6.405  1.00 77.49           O  
ATOM   4538  OG  SER A 300      13.261   3.702  -8.866  1.00 77.49           O  
ATOM   4539  HG  SER A 300      14.106   3.605  -8.421  1.00 77.49           H  
ATOM   4540  N   ALA A 301       8.981   3.767  -6.750  1.00 79.24           N  
ATOM   4541  H   ALA A 301       8.929   2.814  -7.080  1.00 79.24           H  
ATOM   4542  CA  ALA A 301       7.843   4.289  -6.018  1.00 79.24           C  
ATOM   4543  HA  ALA A 301       7.910   5.377  -5.989  1.00 79.24           H  
ATOM   4544  C   ALA A 301       7.833   3.762  -4.584  1.00 79.24           C  
ATOM   4545  CB  ALA A 301       6.565   3.915  -6.766  1.00 79.24           C  
ATOM   4546  HB1 ALA A 301       6.344   2.857  -6.626  1.00 79.24           H  
ATOM   4547  HB2 ALA A 301       5.733   4.515  -6.396  1.00 79.24           H  
ATOM   4548  HB3 ALA A 301       6.716   4.102  -7.829  1.00 79.24           H  
ATOM   4549  O   ALA A 301       8.208   2.618  -4.315  1.00 79.24           O  
ATOM   4550  N   ILE A 302       7.343   4.585  -3.668  1.00 78.75           N  
ATOM   4551  H   ILE A 302       7.011   5.487  -3.978  1.00 78.75           H  
ATOM   4552  CA  ILE A 302       7.000   4.174  -2.312  1.00 78.75           C  
ATOM   4553  HA  ILE A 302       7.598   3.308  -2.029  1.00 78.75           H  
ATOM   4554  C   ILE A 302       5.531   3.756  -2.314  1.00 78.75           C  
ATOM   4555  CB  ILE A 302       7.316   5.302  -1.311  1.00 78.75           C  
ATOM   4556  HB  ILE A 302       6.785   6.198  -1.632  1.00 78.75           H  
ATOM   4557  O   ILE A 302       4.673   4.439  -2.876  1.00 78.75           O  
ATOM   4558  CG1 ILE A 302       8.830   5.620  -1.299  1.00 78.75           C  
ATOM   4559 HG12 ILE A 302       9.183   5.772  -2.319  1.00 78.75           H  
ATOM   4560 HG13 ILE A 302       9.379   4.777  -0.878  1.00 78.75           H  
ATOM   4561  CG2 ILE A 302       6.823   4.930   0.097  1.00 78.75           C  
ATOM   4562 HG21 ILE A 302       7.034   5.738   0.797  1.00 78.75           H  
ATOM   4563 HG22 ILE A 302       5.744   4.779   0.103  1.00 78.75           H  
ATOM   4564 HG23 ILE A 302       7.313   4.017   0.436  1.00 78.75           H  
ATOM   4565  CD1 ILE A 302       9.176   6.889  -0.511  1.00 78.75           C  
ATOM   4566 HD11 ILE A 302       8.571   7.724  -0.866  1.00 78.75           H  
ATOM   4567 HD12 ILE A 302       8.982   6.750   0.553  1.00 78.75           H  
ATOM   4568 HD13 ILE A 302      10.232   7.126  -0.642  1.00 78.75           H  
ATOM   4569  N   TYR A 303       5.244   2.626  -1.681  1.00 75.57           N  
ATOM   4570  H   TYR A 303       5.982   2.149  -1.182  1.00 75.57           H  
ATOM   4571  CA  TYR A 303       3.890   2.146  -1.464  1.00 75.57           C  
ATOM   4572  HA  TYR A 303       3.238   2.520  -2.254  1.00 75.57           H  
ATOM   4573  C   TYR A 303       3.372   2.683  -0.126  1.00 75.57           C  
ATOM   4574  CB  TYR A 303       3.902   0.613  -1.542  1.00 75.57           C  
ATOM   4575  HB2 TYR A 303       4.704   0.237  -0.907  1.00 75.57           H  
ATOM   4576  HB3 TYR A 303       4.140   0.322  -2.565  1.00 75.57           H  
ATOM   4577  O   TYR A 303       4.021   2.513   0.906  1.00 75.57           O  
ATOM   4578  CG  TYR A 303       2.604  -0.061  -1.142  1.00 75.57           C  
ATOM   4579  CD1 TYR A 303       2.594  -1.020  -0.111  1.00 75.57           C  
ATOM   4580  HD1 TYR A 303       3.517  -1.303   0.373  1.00 75.57           H  
ATOM   4581  CD2 TYR A 303       1.403   0.263  -1.800  1.00 75.57           C  
ATOM   4582  HD2 TYR A 303       1.394   1.010  -2.579  1.00 75.57           H  
ATOM   4583  CE1 TYR A 303       1.396  -1.644   0.275  1.00 75.57           C  
ATOM   4584  HE1 TYR A 303       1.402  -2.375   1.070  1.00 75.57           H  
ATOM   4585  CE2 TYR A 303       0.200  -0.355  -1.416  1.00 75.57           C  
ATOM   4586  HE2 TYR A 303      -0.729  -0.076  -1.890  1.00 75.57           H  
ATOM   4587  OH  TYR A 303      -0.970  -1.903  -0.004  1.00 75.57           O  
ATOM   4588  HH  TYR A 303      -0.823  -2.556   0.684  1.00 75.57           H  
ATOM   4589  CZ  TYR A 303       0.195  -1.319  -0.388  1.00 75.57           C  
ATOM   4590  N   ILE A 304       2.199   3.323  -0.137  1.00 69.63           N  
ATOM   4591  H   ILE A 304       1.716   3.423  -1.019  1.00 69.63           H  
ATOM   4592  CA  ILE A 304       1.459   3.660   1.083  1.00 69.63           C  
ATOM   4593  HA  ILE A 304       2.150   3.668   1.926  1.00 69.63           H  
ATOM   4594  C   ILE A 304       0.408   2.566   1.281  1.00 69.63           C  
ATOM   4595  CB  ILE A 304       0.838   5.073   1.047  1.00 69.63           C  
ATOM   4596  HB  ILE A 304       0.061   5.105   0.284  1.00 69.63           H  
ATOM   4597  O   ILE A 304      -0.560   2.508   0.515  1.00 69.63           O  
ATOM   4598  CG1 ILE A 304       1.910   6.124   0.676  1.00 69.63           C  
ATOM   4599 HG12 ILE A 304       2.193   5.980  -0.366  1.00 69.63           H  
ATOM   4600 HG13 ILE A 304       2.804   5.972   1.280  1.00 69.63           H  
ATOM   4601  CG2 ILE A 304       0.180   5.370   2.410  1.00 69.63           C  
ATOM   4602 HG21 ILE A 304       0.937   5.422   3.192  1.00 69.63           H  
ATOM   4603 HG22 ILE A 304      -0.361   6.315   2.370  1.00 69.63           H  
ATOM   4604 HG23 ILE A 304      -0.547   4.599   2.667  1.00 69.63           H  
ATOM   4605  CD1 ILE A 304       1.476   7.584   0.841  1.00 69.63           C  
ATOM   4606 HD11 ILE A 304       0.515   7.746   0.353  1.00 69.63           H  
ATOM   4607 HD12 ILE A 304       1.395   7.837   1.898  1.00 69.63           H  
ATOM   4608 HD13 ILE A 304       2.225   8.231   0.385  1.00 69.63           H  
ATOM   4609  N   PRO A 305       0.577   1.678   2.275  1.00 58.47           N  
ATOM   4610  CA  PRO A 305      -0.355   0.590   2.490  1.00 58.47           C  
ATOM   4611  HA  PRO A 305      -0.401  -0.009   1.581  1.00 58.47           H  
ATOM   4612  C   PRO A 305      -1.751   1.108   2.817  1.00 58.47           C  
ATOM   4613  CB  PRO A 305       0.234  -0.253   3.615  1.00 58.47           C  
ATOM   4614  HB2 PRO A 305       0.065  -1.319   3.465  1.00 58.47           H  
ATOM   4615  HB3 PRO A 305      -0.195   0.086   4.559  1.00 58.47           H  
ATOM   4616  O   PRO A 305      -1.997   1.677   3.875  1.00 58.47           O  
ATOM   4617  CG  PRO A 305       1.714   0.101   3.629  1.00 58.47           C  
ATOM   4618  HG2 PRO A 305       2.154  -0.024   4.618  1.00 58.47           H  
ATOM   4619  HG3 PRO A 305       2.244  -0.499   2.890  1.00 58.47           H  
ATOM   4620  CD  PRO A 305       1.700   1.559   3.193  1.00 58.47           C  
ATOM   4621  HD2 PRO A 305       2.655   1.795   2.724  1.00 58.47           H  
ATOM   4622  HD3 PRO A 305       1.531   2.204   4.055  1.00 58.47           H  
ATOM   4623  N   TYR A 306      -2.687   0.883   1.902  1.00 51.59           N  
ATOM   4624  H   TYR A 306      -2.394   0.513   1.009  1.00 51.59           H  
ATOM   4625  CA  TYR A 306      -4.061   1.364   2.035  1.00 51.59           C  
ATOM   4626  HA  TYR A 306      -4.034   2.342   2.517  1.00 51.59           H  
ATOM   4627  C   TYR A 306      -4.929   0.447   2.915  1.00 51.59           C  
ATOM   4628  CB  TYR A 306      -4.627   1.538   0.622  1.00 51.59           C  
ATOM   4629  HB2 TYR A 306      -3.837   1.895  -0.038  1.00 51.59           H  
ATOM   4630  HB3 TYR A 306      -4.949   0.564   0.253  1.00 51.59           H  
ATOM   4631  O   TYR A 306      -6.093   0.740   3.185  1.00 51.59           O  
ATOM   4632  CG  TYR A 306      -5.760   2.534   0.520  1.00 51.59           C  
ATOM   4633  CD1 TYR A 306      -7.050   2.110   0.175  1.00 51.59           C  
ATOM   4634  HD1 TYR A 306      -7.213   1.063  -0.035  1.00 51.59           H  
ATOM   4635  CD2 TYR A 306      -5.503   3.899   0.729  1.00 51.59           C  
ATOM   4636  HD2 TYR A 306      -4.494   4.212   0.953  1.00 51.59           H  
ATOM   4637  CE1 TYR A 306      -8.102   3.044   0.085  1.00 51.59           C  
ATOM   4638  HE1 TYR A 306      -9.101   2.736  -0.184  1.00 51.59           H  
ATOM   4639  CE2 TYR A 306      -6.547   4.839   0.638  1.00 51.59           C  
ATOM   4640  HE2 TYR A 306      -6.357   5.892   0.789  1.00 51.59           H  
ATOM   4641  OH  TYR A 306      -8.851   5.318   0.262  1.00 51.59           O  
ATOM   4642  HH  TYR A 306      -8.539   6.200   0.476  1.00 51.59           H  
ATOM   4643  CZ  TYR A 306      -7.851   4.407   0.334  1.00 51.59           C  
ATOM   4644  N   TRP A 307      -4.378  -0.689   3.357  1.00 48.39           N  
ATOM   4645  H   TRP A 307      -3.397  -0.839   3.169  1.00 48.39           H  
ATOM   4646  CA  TRP A 307      -5.101  -1.727   4.080  1.00 48.39           C  
ATOM   4647  HA  TRP A 307      -6.125  -1.396   4.253  1.00 48.39           H  
ATOM   4648  C   TRP A 307      -4.525  -1.975   5.448  1.00 48.39           C  
ATOM   4649  CB  TRP A 307      -5.185  -3.019   3.261  1.00 48.39           C  
ATOM   4650  HB2 TRP A 307      -5.087  -3.899   3.897  1.00 48.39           H  
ATOM   4651  HB3 TRP A 307      -4.378  -3.056   2.528  1.00 48.39           H  
ATOM   4652  O   TRP A 307      -3.814  -2.948   5.660  1.00 48.39           O  
ATOM   4653  CG  TRP A 307      -6.487  -3.159   2.570  1.00 48.39           C  
ATOM   4654  CD1 TRP A 307      -7.088  -2.193   1.852  1.00 48.39           C  
ATOM   4655  HD1 TRP A 307      -6.696  -1.198   1.699  1.00 48.39           H  
ATOM   4656  CD2 TRP A 307      -7.422  -4.276   2.578  1.00 48.39           C  
ATOM   4657  CE2 TRP A 307      -8.462  -3.986   1.648  1.00 48.39           C  
ATOM   4658  CE3 TRP A 307      -7.524  -5.485   3.290  1.00 48.39           C  
ATOM   4659  HE3 TRP A 307      -6.783  -5.712   4.042  1.00 48.39           H  
ATOM   4660  NE1 TRP A 307      -8.228  -2.694   1.266  1.00 48.39           N  
ATOM   4661  HE1 TRP A 307      -8.846  -2.156   0.676  1.00 48.39           H  
ATOM   4662  CH2 TRP A 307      -9.550  -6.092   2.050  1.00 48.39           C  
ATOM   4663  HH2 TRP A 307     -10.365  -6.774   1.858  1.00 48.39           H  
ATOM   4664  CZ2 TRP A 307      -9.482  -4.889   1.337  1.00 48.39           C  
ATOM   4665  HZ2 TRP A 307     -10.232  -4.633   0.602  1.00 48.39           H  
ATOM   4666  CZ3 TRP A 307      -8.602  -6.358   3.056  1.00 48.39           C  
ATOM   4667  HZ3 TRP A 307      -8.702  -7.235   3.678  1.00 48.39           H  
ATOM   4668  N   VAL A 308      -5.015  -1.203   6.408  1.00 49.60           N  
ATOM   4669  H   VAL A 308      -5.472  -0.339   6.152  1.00 49.60           H  
ATOM   4670  CA  VAL A 308      -5.450  -1.882   7.613  1.00 49.60           C  
ATOM   4671  HA  VAL A 308      -5.791  -2.869   7.300  1.00 49.60           H  
ATOM   4672  C   VAL A 308      -6.671  -1.168   8.184  1.00 49.60           C  
ATOM   4673  CB  VAL A 308      -4.309  -2.131   8.631  1.00 49.60           C  
ATOM   4674  HB  VAL A 308      -4.452  -1.479   9.492  1.00 49.60           H  
ATOM   4675  O   VAL A 308      -6.636   0.002   8.563  1.00 49.60           O  
ATOM   4676  CG1 VAL A 308      -4.400  -3.551   9.152  1.00 49.60           C  
ATOM   4677 HG11 VAL A 308      -3.609  -3.735   9.879  1.00 49.60           H  
ATOM   4678 HG12 VAL A 308      -5.374  -3.749   9.599  1.00 49.60           H  
ATOM   4679 HG13 VAL A 308      -4.249  -4.256   8.335  1.00 49.60           H  
ATOM   4680  CG2 VAL A 308      -2.856  -1.946   8.221  1.00 49.60           C  
ATOM   4681 HG21 VAL A 308      -2.507  -2.817   7.667  1.00 49.60           H  
ATOM   4682 HG22 VAL A 308      -2.741  -1.049   7.612  1.00 49.60           H  
ATOM   4683 HG23 VAL A 308      -2.235  -1.852   9.111  1.00 49.60           H  
ATOM   4684  N   ARG A 309      -7.781  -1.899   8.302  1.00 44.20           N  
ATOM   4685  H   ARG A 309      -7.768  -2.833   7.919  1.00 44.20           H  
ATOM   4686  CA  ARG A 309      -8.815  -1.567   9.294  1.00 44.20           C  
ATOM   4687  HA  ARG A 309      -9.311  -0.635   9.027  1.00 44.20           H  
ATOM   4688  C   ARG A 309      -8.155  -1.303  10.667  1.00 44.20           C  
ATOM   4689  CB  ARG A 309      -9.835  -2.724   9.333  1.00 44.20           C  
ATOM   4690  HB2 ARG A 309      -9.366  -3.640   8.973  1.00 44.20           H  
ATOM   4691  HB3 ARG A 309     -10.127  -2.920  10.364  1.00 44.20           H  
ATOM   4692  O   ARG A 309      -8.552  -0.390  11.372  1.00 44.20           O  
ATOM   4693  CG  ARG A 309     -11.111  -2.451   8.520  1.00 44.20           C  
ATOM   4694  HG2 ARG A 309     -10.838  -2.218   7.490  1.00 44.20           H  
ATOM   4695  HG3 ARG A 309     -11.640  -1.600   8.951  1.00 44.20           H  
ATOM   4696  CD  ARG A 309     -12.025  -3.690   8.538  1.00 44.20           C  
ATOM   4697  HD2 ARG A 309     -12.308  -3.910   9.567  1.00 44.20           H  
ATOM   4698  HD3 ARG A 309     -11.462  -4.540   8.151  1.00 44.20           H  
ATOM   4699  NE  ARG A 309     -13.236  -3.498   7.717  1.00 44.20           N  
ATOM   4700  HE  ARG A 309     -13.321  -2.603   7.257  1.00 44.20           H  
ATOM   4701  NH1 ARG A 309     -14.201  -5.550   8.030  1.00 44.20           N  
ATOM   4702 HH11 ARG A 309     -15.028  -6.128   7.998  1.00 44.20           H  
ATOM   4703 HH12 ARG A 309     -13.509  -5.771   8.732  1.00 44.20           H  
ATOM   4704  NH2 ARG A 309     -15.275  -4.043   6.814  1.00 44.20           N  
ATOM   4705 HH21 ARG A 309     -15.353  -3.131   6.386  1.00 44.20           H  
ATOM   4706 HH22 ARG A 309     -16.028  -4.707   6.696  1.00 44.20           H  
ATOM   4707  CZ  ARG A 309     -14.222  -4.359   7.516  1.00 44.20           C  
ATOM   4708  N   GLU A 310      -7.062  -2.007  10.972  1.00 47.61           N  
ATOM   4709  H   GLU A 310      -6.829  -2.784  10.370  1.00 47.61           H  
ATOM   4710  CA  GLU A 310      -6.211  -1.859  12.172  1.00 47.61           C  
ATOM   4711  HA  GLU A 310      -6.848  -1.721  13.046  1.00 47.61           H  
ATOM   4712  C   GLU A 310      -5.248  -0.646  12.118  1.00 47.61           C  
ATOM   4713  CB  GLU A 310      -5.386  -3.148  12.381  1.00 47.61           C  
ATOM   4714  HB2 GLU A 310      -4.538  -3.102  11.698  1.00 47.61           H  
ATOM   4715  HB3 GLU A 310      -4.965  -3.126  13.386  1.00 47.61           H  
ATOM   4716  O   GLU A 310      -4.546  -0.325  13.077  1.00 47.61           O  
ATOM   4717  CG  GLU A 310      -6.158  -4.482  12.216  1.00 47.61           C  
ATOM   4718  HG2 GLU A 310      -6.699  -4.677  13.142  1.00 47.61           H  
ATOM   4719  HG3 GLU A 310      -6.909  -4.396  11.430  1.00 47.61           H  
ATOM   4720  CD  GLU A 310      -5.295  -5.704  11.849  1.00 47.61           C  
ATOM   4721  OE1 GLU A 310      -5.912  -6.777  11.675  1.00 47.61           O  
ATOM   4722  OE2 GLU A 310      -4.077  -5.548  11.613  1.00 47.61           O  
ATOM   4723  N   ALA A 311      -5.180   0.052  10.985  1.00 48.04           N  
ATOM   4724  H   ALA A 311      -5.759  -0.234  10.209  1.00 48.04           H  
ATOM   4725  CA  ALA A 311      -4.289   1.184  10.775  1.00 48.04           C  
ATOM   4726  HA  ALA A 311      -3.449   1.097  11.463  1.00 48.04           H  
ATOM   4727  C   ALA A 311      -4.995   2.447  11.163  1.00 48.04           C  
ATOM   4728  CB  ALA A 311      -3.767   1.281   9.331  1.00 48.04           C  
ATOM   4729  HB1 ALA A 311      -4.574   1.226   8.600  1.00 48.04           H  
ATOM   4730  HB2 ALA A 311      -3.265   2.237   9.183  1.00 48.04           H  
ATOM   4731  HB3 ALA A 311      -3.038   0.490   9.155  1.00 48.04           H  
ATOM   4732  O   ALA A 311      -4.374   3.344  11.701  1.00 48.04           O  
ATOM   4733  N   SER A 312      -6.296   2.490  10.928  1.00 55.48           N  
ATOM   4734  H   SER A 312      -6.726   1.674  10.518  1.00 55.48           H  
ATOM   4735  CA  SER A 312      -7.169   3.572  11.347  1.00 55.48           C  
ATOM   4736  HA  SER A 312      -6.606   4.505  11.362  1.00 55.48           H  
ATOM   4737  C   SER A 312      -7.706   3.369  12.767  1.00 55.48           C  
ATOM   4738  CB  SER A 312      -8.284   3.729  10.311  1.00 55.48           C  
ATOM   4739  HB2 SER A 312      -9.142   4.215  10.774  1.00 55.48           H  
ATOM   4740  HB3 SER A 312      -7.918   4.369   9.508  1.00 55.48           H  
ATOM   4741  O   SER A 312      -8.037   4.360  13.412  1.00 55.48           O  
ATOM   4742  OG  SER A 312      -8.673   2.489   9.734  1.00 55.48           O  
ATOM   4743  HG  SER A 312      -8.014   2.225   9.087  1.00 55.48           H  
ATOM   4744  N   MET A 313      -7.737   2.128  13.269  1.00 57.32           N  
ATOM   4745  H   MET A 313      -7.463   1.363  12.670  1.00 57.32           H  
ATOM   4746  CA  MET A 313      -8.275   1.761  14.586  1.00 57.32           C  
ATOM   4747  HA  MET A 313      -8.601   2.650  15.125  1.00 57.32           H  
ATOM   4748  C   MET A 313      -7.254   1.033  15.448  1.00 57.32           C  
ATOM   4749  CB  MET A 313      -9.475   0.834  14.410  1.00 57.32           C  
ATOM   4750  HB2 MET A 313      -9.784   0.467  15.389  1.00 57.32           H  
ATOM   4751  HB3 MET A 313      -9.200  -0.027  13.801  1.00 57.32           H  
ATOM   4752  O   MET A 313      -6.552   0.146  14.972  1.00 57.32           O  
ATOM   4753  CG  MET A 313     -10.635   1.573  13.767  1.00 57.32           C  
ATOM   4754  HG2 MET A 313     -10.318   1.973  12.804  1.00 57.32           H  
ATOM   4755  HG3 MET A 313     -10.909   2.399  14.423  1.00 57.32           H  
ATOM   4756  SD  MET A 313     -12.081   0.541  13.500  1.00 57.32           S  
ATOM   4757  CE  MET A 313     -12.584   0.193  15.202  1.00 57.32           C  
ATOM   4758  HE1 MET A 313     -12.740   1.130  15.737  1.00 57.32           H  
ATOM   4759  HE2 MET A 313     -11.816  -0.392  15.707  1.00 57.32           H  
ATOM   4760  HE3 MET A 313     -13.506  -0.388  15.195  1.00 57.32           H  
ATOM   4761  N   LYS A 314      -7.208   1.358  16.737  1.00 56.39           N  
ATOM   4762  H   LYS A 314      -7.887   2.021  17.082  1.00 56.39           H  
ATOM   4763  CA  LYS A 314      -6.444   0.592  17.726  1.00 56.39           C  
ATOM   4764  HA  LYS A 314      -5.489   0.295  17.294  1.00 56.39           H  
ATOM   4765  C   LYS A 314      -7.189  -0.690  18.093  1.00 56.39           C  
ATOM   4766  CB  LYS A 314      -6.192   1.463  18.958  1.00 56.39           C  
ATOM   4767  HB2 LYS A 314      -5.644   0.871  19.691  1.00 56.39           H  
ATOM   4768  HB3 LYS A 314      -7.148   1.755  19.393  1.00 56.39           H  
ATOM   4769  O   LYS A 314      -8.401  -0.783  17.924  1.00 56.39           O  
ATOM   4770  CG  LYS A 314      -5.371   2.718  18.618  1.00 56.39           C  
ATOM   4771  HG2 LYS A 314      -5.923   3.358  17.930  1.00 56.39           H  
ATOM   4772  HG3 LYS A 314      -4.426   2.423  18.162  1.00 56.39           H  
ATOM   4773  CD  LYS A 314      -5.102   3.485  19.907  1.00 56.39           C  
ATOM   4774  HD2 LYS A 314      -6.063   3.730  20.359  1.00 56.39           H  
ATOM   4775  HD3 LYS A 314      -4.522   2.839  20.566  1.00 56.39           H  
ATOM   4776  CE  LYS A 314      -4.331   4.780  19.698  1.00 56.39           C  
ATOM   4777  HE2 LYS A 314      -3.375   4.550  19.229  1.00 56.39           H  
ATOM   4778  HE3 LYS A 314      -4.910   5.418  19.030  1.00 56.39           H  
ATOM   4779  NZ  LYS A 314      -4.130   5.445  21.007  1.00 56.39           N  
ATOM   4780  HZ1 LYS A 314      -5.027   5.587  21.449  1.00 56.39           H  
ATOM   4781  HZ2 LYS A 314      -3.665   6.335  20.900  1.00 56.39           H  
ATOM   4782  HZ3 LYS A 314      -3.576   4.856  21.612  1.00 56.39           H  
ATOM   4783  N   THR A 315      -6.486  -1.669  18.656  1.00 53.97           N  
ATOM   4784  H   THR A 315      -5.481  -1.595  18.725  1.00 53.97           H  
ATOM   4785  CA  THR A 315      -7.081  -2.955  19.057  1.00 53.97           C  
ATOM   4786  HA  THR A 315      -7.427  -3.476  18.165  1.00 53.97           H  
ATOM   4787  C   THR A 315      -8.280  -2.765  19.991  1.00 53.97           C  
ATOM   4788  CB  THR A 315      -6.019  -3.835  19.728  1.00 53.97           C  
ATOM   4789  HB  THR A 315      -5.784  -3.437  20.716  1.00 53.97           H  
ATOM   4790  O   THR A 315      -9.320  -3.383  19.796  1.00 53.97           O  
ATOM   4791  CG2 THR A 315      -6.470  -5.287  19.854  1.00 53.97           C  
ATOM   4792 HG21 THR A 315      -5.683  -5.877  20.324  1.00 53.97           H  
ATOM   4793 HG22 THR A 315      -7.367  -5.352  20.471  1.00 53.97           H  
ATOM   4794 HG23 THR A 315      -6.685  -5.699  18.869  1.00 53.97           H  
ATOM   4795  OG1 THR A 315      -4.851  -3.815  18.940  1.00 53.97           O  
ATOM   4796  HG1 THR A 315      -4.189  -4.348  19.386  1.00 53.97           H  
ATOM   4797  N   HIS A 316      -8.195  -1.835  20.946  1.00 53.90           N  
ATOM   4798  H   HIS A 316      -7.331  -1.323  21.053  1.00 53.90           H  
ATOM   4799  CA  HIS A 316      -9.301  -1.535  21.860  1.00 53.90           C  
ATOM   4800  HA  HIS A 316      -9.685  -2.480  22.245  1.00 53.90           H  
ATOM   4801  C   HIS A 316     -10.491  -0.815  21.214  1.00 53.90           C  
ATOM   4802  CB  HIS A 316      -8.782  -0.722  23.044  1.00 53.90           C  
ATOM   4803  HB2 HIS A 316      -8.088  -1.341  23.613  1.00 53.90           H  
ATOM   4804  HB3 HIS A 316      -9.615  -0.475  23.701  1.00 53.90           H  
ATOM   4805  O   HIS A 316     -11.584  -0.864  21.769  1.00 53.90           O  
ATOM   4806  CG  HIS A 316      -8.077   0.548  22.648  1.00 53.90           C  
ATOM   4807  CD2 HIS A 316      -8.634   1.784  22.426  1.00 53.90           C  
ATOM   4808  HD2 HIS A 316      -9.687   2.024  22.430  1.00 53.90           H  
ATOM   4809  ND1 HIS A 316      -6.713   0.683  22.558  1.00 53.90           N  
ATOM   4810  HD1 HIS A 316      -6.017  -0.025  22.743  1.00 53.90           H  
ATOM   4811  CE1 HIS A 316      -6.454   1.980  22.375  1.00 53.90           C  
ATOM   4812  HE1 HIS A 316      -5.458   2.396  22.408  1.00 53.90           H  
ATOM   4813  NE2 HIS A 316      -7.581   2.697  22.266  1.00 53.90           N  
ATOM   4814  N   ASP A 317     -10.330  -0.189  20.047  1.00 59.58           N  
ATOM   4815  H   ASP A 317      -9.435  -0.217  19.579  1.00 59.58           H  
ATOM   4816  CA  ASP A 317     -11.458   0.420  19.331  1.00 59.58           C  
ATOM   4817  HA  ASP A 317     -12.021   1.045  20.025  1.00 59.58           H  
ATOM   4818  C   ASP A 317     -12.424  -0.647  18.783  1.00 59.58           C  
ATOM   4819  CB  ASP A 317     -10.950   1.311  18.191  1.00 59.58           C  
ATOM   4820  HB2 ASP A 317     -10.352   0.712  17.505  1.00 59.58           H  
ATOM   4821  HB3 ASP A 317     -11.817   1.669  17.637  1.00 59.58           H  
ATOM   4822  O   ASP A 317     -13.601  -0.357  18.543  1.00 59.58           O  
ATOM   4823  CG  ASP A 317     -10.153   2.537  18.642  1.00 59.58           C  
ATOM   4824  OD1 ASP A 317     -10.507   3.111  19.694  1.00 59.58           O  
ATOM   4825  OD2 ASP A 317      -9.216   2.921  17.900  1.00 59.58           O  
ATOM   4826  N   TRP A 318     -11.939  -1.888  18.629  1.00 58.12           N  
ATOM   4827  H   TRP A 318     -10.958  -2.037  18.822  1.00 58.12           H  
ATOM   4828  CA  TRP A 318     -12.738  -3.069  18.290  1.00 58.12           C  
ATOM   4829  HA  TRP A 318     -13.496  -2.779  17.562  1.00 58.12           H  
ATOM   4830  C   TRP A 318     -13.482  -3.663  19.488  1.00 58.12           C  
ATOM   4831  CB  TRP A 318     -11.844  -4.138  17.648  1.00 58.12           C  
ATOM   4832  HB2 TRP A 318     -11.063  -4.439  18.346  1.00 58.12           H  
ATOM   4833  HB3 TRP A 318     -12.449  -5.022  17.446  1.00 58.12           H  
ATOM   4834  O   TRP A 318     -14.415  -4.441  19.287  1.00 58.12           O  
ATOM   4835  CG  TRP A 318     -11.226  -3.710  16.360  1.00 58.12           C  
ATOM   4836  CD1 TRP A 318      -9.988  -3.194  16.201  1.00 58.12           C  
ATOM   4837  HD1 TRP A 318      -9.277  -3.054  17.002  1.00 58.12           H  
ATOM   4838  CD2 TRP A 318     -11.856  -3.661  15.050  1.00 58.12           C  
ATOM   4839  CE2 TRP A 318     -10.945  -3.049  14.143  1.00 58.12           C  
ATOM   4840  CE3 TRP A 318     -13.132  -4.011  14.558  1.00 58.12           C  
ATOM   4841  HE3 TRP A 318     -13.845  -4.462  15.233  1.00 58.12           H  
ATOM   4842  NE1 TRP A 318      -9.808  -2.817  14.887  1.00 58.12           N  
ATOM   4843  HE1 TRP A 318      -8.967  -2.364  14.557  1.00 58.12           H  
ATOM   4844  CH2 TRP A 318     -12.589  -3.091  12.366  1.00 58.12           C  
ATOM   4845  HH2 TRP A 318     -12.907  -2.796  11.377  1.00 58.12           H  
ATOM   4846  CZ2 TRP A 318     -11.306  -2.743  12.827  1.00 58.12           C  
ATOM   4847  HZ2 TRP A 318     -10.628  -2.154  12.229  1.00 58.12           H  
ATOM   4848  CZ3 TRP A 318     -13.493  -3.740  13.226  1.00 58.12           C  
ATOM   4849  HZ3 TRP A 318     -14.491  -3.977  12.886  1.00 58.12           H  
ATOM   4850  N   ASN A 319     -13.122  -3.284  20.720  1.00 54.60           N  
ATOM   4851  H   ASN A 319     -12.393  -2.592  20.816  1.00 54.60           H  
ATOM   4852  CA  ASN A 319     -13.787  -3.749  21.938  1.00 54.60           C  
ATOM   4853  HA  ASN A 319     -14.037  -4.803  21.816  1.00 54.60           H  
ATOM   4854  C   ASN A 319     -15.106  -3.000  22.142  1.00 54.60           C  
ATOM   4855  CB  ASN A 319     -12.854  -3.632  23.153  1.00 54.60           C  
ATOM   4856  HB2 ASN A 319     -12.492  -2.608  23.247  1.00 54.60           H  
ATOM   4857  HB3 ASN A 319     -13.428  -3.857  24.052  1.00 54.60           H  
ATOM   4858  O   ASN A 319     -15.248  -2.148  23.022  1.00 54.60           O  
ATOM   4859  CG  ASN A 319     -11.685  -4.593  23.132  1.00 54.60           C  
ATOM   4860  ND2 ASN A 319     -10.703  -4.331  23.959  1.00 54.60           N  
ATOM   4861 HD21 ASN A 319      -9.976  -5.025  24.062  1.00 54.60           H  
ATOM   4862 HD22 ASN A 319     -10.745  -3.521  24.560  1.00 54.60           H  
ATOM   4863  OD1 ASN A 319     -11.661  -5.593  22.438  1.00 54.60           O  
ATOM   4864  N   LYS A 320     -16.085  -3.312  21.296  1.00 61.70           N  
ATOM   4865  H   LYS A 320     -15.881  -3.989  20.574  1.00 61.70           H  
ATOM   4866  CA  LYS A 320     -17.444  -2.804  21.434  1.00 61.70           C  
ATOM   4867  HA  LYS A 320     -17.374  -1.786  21.817  1.00 61.70           H  
ATOM   4868  C   LYS A 320     -18.234  -3.612  22.472  1.00 61.70           C  
ATOM   4869  CB  LYS A 320     -18.132  -2.773  20.068  1.00 61.70           C  
ATOM   4870  HB2 LYS A 320     -19.167  -2.477  20.236  1.00 61.70           H  
ATOM   4871  HB3 LYS A 320     -18.131  -3.773  19.633  1.00 61.70           H  
ATOM   4872  O   LYS A 320     -17.979  -4.806  22.636  1.00 61.70           O  
ATOM   4873  CG  LYS A 320     -17.506  -1.784  19.072  1.00 61.70           C  
ATOM   4874  HG2 LYS A 320     -18.119  -1.798  18.170  1.00 61.70           H  
ATOM   4875  HG3 LYS A 320     -16.498  -2.105  18.808  1.00 61.70           H  
ATOM   4876  CD  LYS A 320     -17.463  -0.348  19.615  1.00 61.70           C  
ATOM   4877  HD2 LYS A 320     -16.696  -0.267  20.386  1.00 61.70           H  
ATOM   4878  HD3 LYS A 320     -18.437  -0.102  20.036  1.00 61.70           H  
ATOM   4879  CE  LYS A 320     -17.145   0.626  18.487  1.00 61.70           C  
ATOM   4880  HE2 LYS A 320     -16.150   0.417  18.094  1.00 61.70           H  
ATOM   4881  HE3 LYS A 320     -17.872   0.446  17.695  1.00 61.70           H  
ATOM   4882  NZ  LYS A 320     -17.270   2.035  18.928  1.00 61.70           N  
ATOM   4883  HZ1 LYS A 320     -17.283   2.669  18.142  1.00 61.70           H  
ATOM   4884  HZ2 LYS A 320     -16.529   2.307  19.558  1.00 61.70           H  
ATOM   4885  HZ3 LYS A 320     -18.165   2.172  19.375  1.00 61.70           H  
ATOM   4886  N   PRO A 321     -19.172  -2.978  23.201  1.00 53.09           N  
ATOM   4887  CA  PRO A 321     -20.018  -3.691  24.151  1.00 53.09           C  
ATOM   4888  HA  PRO A 321     -19.375  -4.171  24.889  1.00 53.09           H  
ATOM   4889  C   PRO A 321     -20.840  -4.800  23.470  1.00 53.09           C  
ATOM   4890  CB  PRO A 321     -20.853  -2.625  24.871  1.00 53.09           C  
ATOM   4891  HB2 PRO A 321     -20.433  -2.464  25.864  1.00 53.09           H  
ATOM   4892  HB3 PRO A 321     -21.899  -2.914  24.965  1.00 53.09           H  
ATOM   4893  O   PRO A 321     -21.057  -4.787  22.260  1.00 53.09           O  
ATOM   4894  CG  PRO A 321     -20.694  -1.341  24.053  1.00 53.09           C  
ATOM   4895  HG2 PRO A 321     -21.560  -1.215  23.402  1.00 53.09           H  
ATOM   4896  HG3 PRO A 321     -20.591  -0.470  24.699  1.00 53.09           H  
ATOM   4897  CD  PRO A 321     -19.446  -1.549  23.201  1.00 53.09           C  
ATOM   4898  HD2 PRO A 321     -18.606  -1.021  23.651  1.00 53.09           H  
ATOM   4899  HD3 PRO A 321     -19.621  -1.181  22.190  1.00 53.09           H  
ATOM   4900  N   ALA A 322     -21.279  -5.791  24.256  1.00 53.03           N  
ATOM   4901  H   ALA A 322     -21.053  -5.745  25.239  1.00 53.03           H  
ATOM   4902  CA  ALA A 322     -21.898  -7.034  23.764  1.00 53.03           C  
ATOM   4903  HA  ALA A 322     -21.219  -7.483  23.039  1.00 53.03           H  
ATOM   4904  C   ALA A 322     -23.259  -6.864  23.050  1.00 53.03           C  
ATOM   4905  CB  ALA A 322     -22.039  -7.980  24.963  1.00 53.03           C  
ATOM   4906  HB1 ALA A 322     -22.729  -7.556  25.692  1.00 53.03           H  
ATOM   4907  HB2 ALA A 322     -22.418  -8.946  24.628  1.00 53.03           H  
ATOM   4908  HB3 ALA A 322     -21.067  -8.129  25.433  1.00 53.03           H  
ATOM   4909  O   ALA A 322     -23.848  -7.847  22.585  1.00 53.03           O  
ATOM   4910  N   ASP A 323     -23.781  -5.640  23.029  1.00 59.02           N  
ATOM   4911  H   ASP A 323     -23.204  -4.880  23.360  1.00 59.02           H  
ATOM   4912  CA  ASP A 323     -24.938  -5.211  22.251  1.00 59.02           C  
ATOM   4913  HA  ASP A 323     -25.687  -6.003  22.258  1.00 59.02           H  
ATOM   4914  C   ASP A 323     -24.580  -4.960  20.776  1.00 59.02           C  
ATOM   4915  CB  ASP A 323     -25.568  -3.973  22.930  1.00 59.02           C  
ATOM   4916  HB2 ASP A 323     -25.915  -4.269  23.920  1.00 59.02           H  
ATOM   4917  HB3 ASP A 323     -26.444  -3.672  22.356  1.00 59.02           H  
ATOM   4918  O   ASP A 323     -25.458  -5.002  19.923  1.00 59.02           O  
ATOM   4919  CG  ASP A 323     -24.640  -2.753  23.097  1.00 59.02           C  
ATOM   4920  OD1 ASP A 323     -23.416  -2.891  22.862  1.00 59.02           O  
ATOM   4921  OD2 ASP A 323     -25.125  -1.682  23.528  1.00 59.02           O  
ATOM   4922  N   HIS A 324     -23.305  -4.777  20.428  1.00 67.86           N  
ATOM   4923  H   HIS A 324     -22.599  -4.765  21.151  1.00 67.86           H  
ATOM   4924  CA  HIS A 324     -22.872  -4.662  19.039  1.00 67.86           C  
ATOM   4925  HA  HIS A 324     -23.578  -4.025  18.507  1.00 67.86           H  
ATOM   4926  C   HIS A 324     -22.870  -6.036  18.371  1.00 67.86           C  
ATOM   4927  CB  HIS A 324     -21.503  -3.989  18.958  1.00 67.86           C  
ATOM   4928  HB2 HIS A 324     -21.148  -4.041  17.929  1.00 67.86           H  
ATOM   4929  HB3 HIS A 324     -20.792  -4.524  19.588  1.00 67.86           H  
ATOM   4930  O   HIS A 324     -22.199  -6.968  18.816  1.00 67.86           O  
ATOM   4931  CG  HIS A 324     -21.553  -2.545  19.374  1.00 67.86           C  
ATOM   4932  CD2 HIS A 324     -21.147  -1.479  18.623  1.00 67.86           C  
ATOM   4933  HD2 HIS A 324     -20.734  -1.524  17.626  1.00 67.86           H  
ATOM   4934  ND1 HIS A 324     -21.975  -2.048  20.589  1.00 67.86           N  
ATOM   4935  HD1 HIS A 324     -22.397  -2.563  21.348  1.00 67.86           H  
ATOM   4936  CE1 HIS A 324     -21.848  -0.717  20.557  1.00 67.86           C  
ATOM   4937  HE1 HIS A 324     -22.147  -0.051  21.353  1.00 67.86           H  
ATOM   4938  NE2 HIS A 324     -21.319  -0.329  19.390  1.00 67.86           N
[truncated: 507,879 more chars]
