# Supplementary material for: Widespread Horizontal Gene Transfer Among Animal Viruses
Source: bioRxiv. 2024 Mar 26:2024.03.25.586562. Preprint. [Version 2] doi: 10.1101/2024.03.25.586562 (PMC11071296; doi:10.1101/2024.03.25.586562)
Supplement: Supplement 7 [file media-7.zip › File7_PDB/Parvo5722_VP.pdb]

ATOM      1  N   MET A   1       1.865  38.815  17.891  1.00 40.95           N  
ATOM      2  H   MET A   1       2.772  38.567  18.260  1.00 40.95           H  
ATOM      3  H2  MET A   1       1.249  39.055  18.654  1.00 40.95           H  
ATOM      4  H3  MET A   1       1.972  39.621  17.293  1.00 40.95           H  
ATOM      5  CA  MET A   1       1.299  37.697  17.100  1.00 40.95           C  
ATOM      6  HA  MET A   1       1.224  36.799  17.713  1.00 40.95           H  
ATOM      7  C   MET A   1       2.232  37.412  15.925  1.00 40.95           C  
ATOM      8  CB  MET A   1      -0.105  38.055  16.580  1.00 40.95           C  
ATOM      9  HB2 MET A   1      -0.090  39.047  16.130  1.00 40.95           H  
ATOM     10  HB3 MET A   1      -0.384  37.337  15.809  1.00 40.95           H  
ATOM     11  O   MET A   1       2.363  38.294  15.084  1.00 40.95           O  
ATOM     12  CG  MET A   1      -1.178  38.007  17.672  1.00 40.95           C  
ATOM     13  HG2 MET A   1      -1.225  36.995  18.073  1.00 40.95           H  
ATOM     14  HG3 MET A   1      -0.922  38.693  18.479  1.00 40.95           H  
ATOM     15  SD  MET A   1      -2.812  38.453  17.035  1.00 40.95           S  
ATOM     16  CE  MET A   1      -3.877  37.830  18.365  1.00 40.95           C  
ATOM     17  HE1 MET A   1      -3.738  36.755  18.480  1.00 40.95           H  
ATOM     18  HE2 MET A   1      -3.634  38.332  19.301  1.00 40.95           H  
ATOM     19  HE3 MET A   1      -4.919  38.029  18.116  1.00 40.95           H  
ATOM     20  N   PRO A   2       2.957  36.278  15.887  1.00 37.78           N  
ATOM     21  CA  PRO A   2       3.951  36.022  14.845  1.00 37.78           C  
ATOM     22  HA  PRO A   2       4.435  36.963  14.585  1.00 37.78           H  
ATOM     23  C   PRO A   2       3.325  35.413  13.569  1.00 37.78           C  
ATOM     24  CB  PRO A   2       4.993  35.119  15.505  1.00 37.78           C  
ATOM     25  HB2 PRO A   2       5.704  35.730  16.061  1.00 37.78           H  
ATOM     26  HB3 PRO A   2       5.516  34.486  14.788  1.00 37.78           H  
ATOM     27  O   PRO A   2       2.268  34.780  13.632  1.00 37.78           O  
ATOM     28  CG  PRO A   2       4.160  34.293  16.484  1.00 37.78           C  
ATOM     29  HG2 PRO A   2       4.747  33.984  17.348  1.00 37.78           H  
ATOM     30  HG3 PRO A   2       3.759  33.420  15.970  1.00 37.78           H  
ATOM     31  CD  PRO A   2       3.005  35.217  16.886  1.00 37.78           C  
ATOM     32  HD2 PRO A   2       3.211  35.642  17.869  1.00 37.78           H  
ATOM     33  HD3 PRO A   2       2.069  34.659  16.907  1.00 37.78           H  
ATOM     34  N   PRO A   3       3.961  35.585  12.395  1.00 44.13           N  
ATOM     35  CA  PRO A   3       3.361  35.380  11.075  1.00 44.13           C  
ATOM     36  HA  PRO A   3       2.305  35.648  11.108  1.00 44.13           H  
ATOM     37  C   PRO A   3       3.465  33.921  10.585  1.00 44.13           C  
ATOM     38  CB  PRO A   3       4.101  36.386  10.180  1.00 44.13           C  
ATOM     39  HB2 PRO A   3       4.059  36.137   9.120  1.00 44.13           H  
ATOM     40  HB3 PRO A   3       3.695  37.384  10.344  1.00 44.13           H  
ATOM     41  O   PRO A   3       3.944  33.664   9.485  1.00 44.13           O  
ATOM     42  CG  PRO A   3       5.523  36.320  10.735  1.00 44.13           C  
ATOM     43  HG2 PRO A   3       6.031  35.438  10.346  1.00 44.13           H  
ATOM     44  HG3 PRO A   3       6.090  37.222  10.505  1.00 44.13           H  
ATOM     45  CD  PRO A   3       5.292  36.163  12.236  1.00 44.13           C  
ATOM     46  HD2 PRO A   3       5.327  37.151  12.694  1.00 44.13           H  
ATOM     47  HD3 PRO A   3       6.058  35.519  12.668  1.00 44.13           H  
ATOM     48  N   ALA A   4       3.025  32.940  11.380  1.00 50.20           N  
ATOM     49  H   ALA A   4       2.675  33.184  12.295  1.00 50.20           H  
ATOM     50  CA  ALA A   4       3.116  31.518  11.004  1.00 50.20           C  
ATOM     51  HA  ALA A   4       4.017  31.376  10.408  1.00 50.20           H  
ATOM     52  C   ALA A   4       1.939  31.017  10.131  1.00 50.20           C  
ATOM     53  CB  ALA A   4       3.299  30.689  12.279  1.00 50.20           C  
ATOM     54  HB1 ALA A   4       2.421  30.781  12.918  1.00 50.20           H  
ATOM     55  HB2 ALA A   4       3.434  29.640  12.013  1.00 50.20           H  
ATOM     56  HB3 ALA A   4       4.181  31.028  12.821  1.00 50.20           H  
ATOM     57  O   ALA A   4       2.079  30.030   9.411  1.00 50.20           O  
ATOM     58  N   ASN A   5       0.798  31.718  10.122  1.00 55.18           N  
ATOM     59  H   ASN A   5       0.721  32.496  10.762  1.00 55.18           H  
ATOM     60  CA  ASN A   5      -0.417  31.252   9.434  1.00 55.18           C  
ATOM     61  HA  ASN A   5      -0.412  30.162   9.442  1.00 55.18           H  
ATOM     62  C   ASN A   5      -0.505  31.593   7.936  1.00 55.18           C  
ATOM     63  CB  ASN A   5      -1.666  31.719  10.212  1.00 55.18           C  
ATOM     64  HB2 ASN A   5      -2.514  31.771   9.529  1.00 55.18           H  
ATOM     65  HB3 ASN A   5      -1.512  32.715  10.629  1.00 55.18           H  
ATOM     66  O   ASN A   5      -1.311  30.989   7.234  1.00 55.18           O  
ATOM     67  CG  ASN A   5      -2.072  30.758  11.319  1.00 55.18           C  
ATOM     68  ND2 ASN A   5      -3.038  31.119  12.128  1.00 55.18           N  
ATOM     69 HD21 ASN A   5      -3.307  30.436  12.822  1.00 55.18           H  
ATOM     70 HD22 ASN A   5      -3.553  31.977  11.995  1.00 55.18           H  
ATOM     71  OD1 ASN A   5      -1.537  29.675  11.471  1.00 55.18           O  
ATOM     72  N   LYS A   6       0.316  32.513   7.405  1.00 49.74           N  
ATOM     73  H   LYS A   6       0.988  32.967   8.007  1.00 49.74           H  
ATOM     74  CA  LYS A   6       0.263  32.849   5.966  1.00 49.74           C  
ATOM     75  HA  LYS A   6      -0.780  32.838   5.647  1.00 49.74           H  
ATOM     76  C   LYS A   6       0.917  31.788   5.078  1.00 49.74           C  
ATOM     77  CB  LYS A   6       0.821  34.258   5.687  1.00 49.74           C  
ATOM     78  HB2 LYS A   6       1.223  34.278   4.674  1.00 49.74           H  
ATOM     79  HB3 LYS A   6       1.632  34.488   6.378  1.00 49.74           H  
ATOM     80  O   LYS A   6       0.416  31.533   3.992  1.00 49.74           O  
ATOM     81  CG  LYS A   6      -0.282  35.327   5.775  1.00 49.74           C  
ATOM     82  HG2 LYS A   6      -0.674  35.360   6.792  1.00 49.74           H  
ATOM     83  HG3 LYS A   6      -1.091  35.057   5.096  1.00 49.74           H  
ATOM     84  CD  LYS A   6       0.242  36.719   5.384  1.00 49.74           C  
ATOM     85  HD2 LYS A   6       1.004  37.030   6.098  1.00 49.74           H  
ATOM     86  HD3 LYS A   6       0.688  36.662   4.391  1.00 49.74           H  
ATOM     87  CE  LYS A   6      -0.906  37.742   5.365  1.00 49.74           C  
ATOM     88  HE2 LYS A   6      -1.350  37.791   6.359  1.00 49.74           H  
ATOM     89  HE3 LYS A   6      -1.672  37.384   4.676  1.00 49.74           H  
ATOM     90  NZ  LYS A   6      -0.446  39.092   4.942  1.00 49.74           N  
ATOM     91  HZ1 LYS A   6       0.256  39.457   5.571  1.00 49.74           H  
ATOM     92  HZ2 LYS A   6      -1.220  39.740   4.921  1.00 49.74           H  
ATOM     93  HZ3 LYS A   6      -0.056  39.059   4.011  1.00 49.74           H  
ATOM     94  N   LYS A   7       1.989  31.135   5.540  1.00 54.13           N  
ATOM     95  H   LYS A   7       2.332  31.368   6.461  1.00 54.13           H  
ATOM     96  CA  LYS A   7       2.742  30.171   4.717  1.00 54.13           C  
ATOM     97  HA  LYS A   7       2.841  30.598   3.718  1.00 54.13           H  
ATOM     98  C   LYS A   7       1.982  28.852   4.506  1.00 54.13           C  
ATOM     99  CB  LYS A   7       4.154  29.989   5.302  1.00 54.13           C  
ATOM    100  HB2 LYS A   7       4.457  30.909   5.802  1.00 54.13           H  
ATOM    101  HB3 LYS A   7       4.151  29.183   6.036  1.00 54.13           H  
ATOM    102  O   LYS A   7       1.942  28.352   3.391  1.00 54.13           O  
ATOM    103  CG  LYS A   7       5.181  29.695   4.200  1.00 54.13           C  
ATOM    104  HG2 LYS A   7       4.928  28.752   3.714  1.00 54.13           H  
ATOM    105  HG3 LYS A   7       5.147  30.492   3.458  1.00 54.13           H  
ATOM    106  CD  LYS A   7       6.604  29.608   4.770  1.00 54.13           C  
ATOM    107  HD2 LYS A   7       6.651  28.779   5.476  1.00 54.13           H  
ATOM    108  HD3 LYS A   7       6.851  30.538   5.282  1.00 54.13           H  
ATOM    109  CE  LYS A   7       7.594  29.368   3.623  1.00 54.13           C  
ATOM    110  HE2 LYS A   7       7.276  28.477   3.083  1.00 54.13           H  
ATOM    111  HE3 LYS A   7       7.539  30.206   2.928  1.00 54.13           H  
ATOM    112  NZ  LYS A   7       8.984  29.191   4.114  1.00 54.13           N  
ATOM    113  HZ1 LYS A   7       9.600  29.024   3.331  1.00 54.13           H  
ATOM    114  HZ2 LYS A   7       9.304  30.009   4.611  1.00 54.13           H  
ATOM    115  HZ3 LYS A   7       9.033  28.383   4.719  1.00 54.13           H  
ATOM    116  N   ARG A   8       1.278  28.365   5.540  1.00 56.11           N  
ATOM    117  H   ARG A   8       1.364  28.836   6.429  1.00 56.11           H  
ATOM    118  CA  ARG A   8       0.420  27.164   5.457  1.00 56.11           C  
ATOM    119  HA  ARG A   8       0.994  26.342   5.029  1.00 56.11           H  
ATOM    120  C   ARG A   8      -0.775  27.324   4.515  1.00 56.11           C  
ATOM    121  CB  ARG A   8      -0.083  26.765   6.855  1.00 56.11           C  
ATOM    122  HB2 ARG A   8      -1.023  26.225   6.747  1.00 56.11           H  
ATOM    123  HB3 ARG A   8      -0.273  27.654   7.457  1.00 56.11           H  
ATOM    124  O   ARG A   8      -1.168  26.361   3.871  1.00 56.11           O  
ATOM    125  CG  ARG A   8       0.903  25.836   7.572  1.00 56.11           C  
ATOM    126  HG2 ARG A   8       1.847  26.354   7.739  1.00 56.11           H  
ATOM    127  HG3 ARG A   8       1.082  24.961   6.947  1.00 56.11           H  
ATOM    128  CD  ARG A   8       0.314  25.383   8.914  1.00 56.11           C  
ATOM    129  HD2 ARG A   8      -0.689  24.994   8.738  1.00 56.11           H  
ATOM    130  HD3 ARG A   8       0.246  26.245   9.578  1.00 56.11           H  
ATOM    131  NE  ARG A   8       1.134  24.327   9.536  1.00 56.11           N  
ATOM    132  HE  ARG A   8       1.939  24.015   9.012  1.00 56.11           H  
ATOM    133  NH1 ARG A   8      -0.183  23.985  11.388  1.00 56.11           N  
ATOM    134 HH11 ARG A   8      -0.406  23.457  12.219  1.00 56.11           H  
ATOM    135 HH12 ARG A   8      -0.815  24.706  11.068  1.00 56.11           H  
ATOM    136  NH2 ARG A   8       1.630  22.727  11.077  1.00 56.11           N  
ATOM    137 HH21 ARG A   8       1.390  22.216  11.915  1.00 56.11           H  
ATOM    138 HH22 ARG A   8       2.420  22.432  10.522  1.00 56.11           H  
ATOM    139  CZ  ARG A   8       0.859  23.690  10.660  1.00 56.11           C  
ATOM    140  N   ARG A   9      -1.343  28.531   4.428  1.00 55.32           N  
ATOM    141  H   ARG A   9      -0.976  29.278   5.001  1.00 55.32           H  
ATOM    142  CA  ARG A   9      -2.505  28.798   3.571  1.00 55.32           C  
ATOM    143  HA  ARG A   9      -3.228  27.995   3.714  1.00 55.32           H  
ATOM    144  C   ARG A   9      -2.139  28.753   2.083  1.00 55.32           C  
ATOM    145  CB  ARG A   9      -3.148  30.123   4.002  1.00 55.32           C  
ATOM    146  HB2 ARG A   9      -3.134  30.187   5.090  1.00 55.32           H  
ATOM    147  HB3 ARG A   9      -2.577  30.959   3.596  1.00 55.32           H  
ATOM    148  O   ARG A   9      -2.883  28.184   1.299  1.00 55.32           O  
ATOM    149  CG  ARG A   9      -4.608  30.213   3.541  1.00 55.32           C  
ATOM    150  HG2 ARG A   9      -5.166  29.359   3.925  1.00 55.32           H  
ATOM    151  HG3 ARG A   9      -4.650  30.204   2.452  1.00 55.32           H  
ATOM    152  CD  ARG A   9      -5.240  31.507   4.065  1.00 55.32           C  
ATOM    153  HD2 ARG A   9      -4.670  32.352   3.679  1.00 55.32           H  
ATOM    154  HD3 ARG A   9      -5.198  31.503   5.154  1.00 55.32           H  
ATOM    155  NE  ARG A   9      -6.637  31.624   3.620  1.00 55.32           N  
ATOM    156  HE  ARG A   9      -6.900  31.024   2.852  1.00 55.32           H  
ATOM    157  NH1 ARG A   9      -7.211  33.489   4.830  1.00 55.32           N  
ATOM    158 HH11 ARG A   9      -6.253  33.550   5.146  1.00 55.32           H  
ATOM    159 HH12 ARG A   9      -7.912  34.167   5.091  1.00 55.32           H  
ATOM    160  NH2 ARG A   9      -8.745  32.468   3.572  1.00 55.32           N  
ATOM    161 HH21 ARG A   9      -8.980  31.769   2.881  1.00 55.32           H  
ATOM    162 HH22 ARG A   9      -9.439  33.152   3.836  1.00 55.32           H  
ATOM    163  CZ  ARG A   9      -7.522  32.521   4.009  1.00 55.32           C  
ATOM    164  N   VAL A  10      -0.956  29.260   1.727  1.00 60.79           N  
ATOM    165  H   VAL A  10      -0.391  29.707   2.436  1.00 60.79           H  
ATOM    166  CA  VAL A  10      -0.442  29.222   0.346  1.00 60.79           C  
ATOM    167  HA  VAL A  10      -1.224  29.580  -0.324  1.00 60.79           H  
ATOM    168  C   VAL A  10      -0.119  27.789  -0.093  1.00 60.79           C  
ATOM    169  CB  VAL A  10       0.776  30.156   0.193  1.00 60.79           C  
ATOM    170  HB  VAL A  10       1.550  29.852   0.896  1.00 60.79           H  
ATOM    171  O   VAL A  10      -0.457  27.409  -1.206  1.00 60.79           O  
ATOM    172  CG1 VAL A  10       1.366  30.132  -1.222  1.00 60.79           C  
ATOM    173 HG11 VAL A  10       1.756  29.141  -1.455  1.00 60.79           H  
ATOM    174 HG12 VAL A  10       2.184  30.847  -1.307  1.00 60.79           H  
ATOM    175 HG13 VAL A  10       0.596  30.378  -1.953  1.00 60.79           H  
ATOM    176  CG2 VAL A  10       0.392  31.614   0.494  1.00 60.79           C  
ATOM    177 HG21 VAL A  10      -0.008  31.710   1.503  1.00 60.79           H  
ATOM    178 HG22 VAL A  10      -0.368  31.943  -0.215  1.00 60.79           H  
ATOM    179 HG23 VAL A  10       1.269  32.255   0.400  1.00 60.79           H  
ATOM    180  N   GLU A  11       0.457  26.957   0.782  1.00 60.89           N  
ATOM    181  H   GLU A  11       0.759  27.311   1.679  1.00 60.89           H  
ATOM    182  CA  GLU A  11       0.744  25.547   0.457  1.00 60.89           C  
ATOM    183  HA  GLU A  11       1.281  25.506  -0.490  1.00 60.89           H  
ATOM    184  C   GLU A  11      -0.535  24.709   0.251  1.00 60.89           C  
ATOM    185  CB  GLU A  11       1.648  24.931   1.544  1.00 60.89           C  
ATOM    186  HB2 GLU A  11       1.228  25.162   2.523  1.00 60.89           H  
ATOM    187  HB3 GLU A  11       1.666  23.849   1.420  1.00 60.89           H  
ATOM    188  O   GLU A  11      -0.561  23.863  -0.640  1.00 60.89           O  
ATOM    189  CG  GLU A  11       3.098  25.451   1.457  1.00 60.89           C  
ATOM    190  HG2 GLU A  11       3.083  26.541   1.472  1.00 60.89           H  
ATOM    191  HG3 GLU A  11       3.518  25.141   0.500  1.00 60.89           H  
ATOM    192  CD  GLU A  11       4.020  24.967   2.595  1.00 60.89           C  
ATOM    193  OE1 GLU A  11       5.243  25.242   2.509  1.00 60.89           O  
ATOM    194  OE2 GLU A  11       3.517  24.398   3.593  1.00 60.89           O  
ATOM    195  N   GLN A  12      -1.608  24.975   1.010  1.00 55.49           N  
ATOM    196  H   GLN A  12      -1.524  25.676   1.732  1.00 55.49           H  
ATOM    197  CA  GLN A  12      -2.916  24.323   0.822  1.00 55.49           C  
ATOM    198  HA  GLN A  12      -2.763  23.251   0.701  1.00 55.49           H  
ATOM    199  C   GLN A  12      -3.663  24.796  -0.438  1.00 55.49           C  
ATOM    200  CB  GLN A  12      -3.802  24.561   2.057  1.00 55.49           C  
ATOM    201  HB2 GLN A  12      -4.834  24.331   1.794  1.00 55.49           H  
ATOM    202  HB3 GLN A  12      -3.752  25.612   2.343  1.00 55.49           H  
ATOM    203  O   GLN A  12      -4.377  24.014  -1.062  1.00 55.49           O  
ATOM    204  CG  GLN A  12      -3.414  23.672   3.247  1.00 55.49           C  
ATOM    205  HG2 GLN A  12      -3.461  22.629   2.933  1.00 55.49           H  
ATOM    206  HG3 GLN A  12      -2.391  23.891   3.552  1.00 55.49           H  
ATOM    207  CD  GLN A  12      -4.334  23.865   4.450  1.00 55.49           C  
ATOM    208  NE2 GLN A  12      -4.404  22.903   5.345  1.00 55.49           N  
ATOM    209 HE21 GLN A  12      -5.110  23.022   6.056  1.00 55.49           H  
ATOM    210 HE22 GLN A  12      -3.958  22.014   5.167  1.00 55.49           H  
ATOM    211  OE1 GLN A  12      -4.998  24.872   4.633  1.00 55.49           O  
ATOM    212  N   GLU A  13      -3.523  26.066  -0.824  1.00 57.94           N  
ATOM    213  H   GLU A  13      -2.993  26.702  -0.246  1.00 57.94           H  
ATOM    214  CA  GLU A  13      -4.127  26.589  -2.059  1.00 57.94           C  
ATOM    215  HA  GLU A  13      -5.145  26.212  -2.151  1.00 57.94           H  
ATOM    216  C   GLU A  13      -3.378  26.100  -3.310  1.00 57.94           C  
ATOM    217  CB  GLU A  13      -4.196  28.127  -1.994  1.00 57.94           C  
ATOM    218  HB2 GLU A  13      -4.371  28.517  -2.997  1.00 57.94           H  
ATOM    219  HB3 GLU A  13      -3.243  28.513  -1.634  1.00 57.94           H  
ATOM    220  O   GLU A  13      -4.002  25.799  -4.328  1.00 57.94           O  
ATOM    221  CG  GLU A  13      -5.345  28.605  -1.082  1.00 57.94           C  
ATOM    222  HG2 GLU A  13      -5.264  28.102  -0.119  1.00 57.94           H  
ATOM    223  HG3 GLU A  13      -6.290  28.297  -1.530  1.00 57.94           H  
ATOM    224  CD  GLU A  13      -5.378  30.127  -0.835  1.00 57.94           C  
ATOM    225  OE1 GLU A  13      -6.234  30.560  -0.018  1.00 57.94           O  
ATOM    226  OE2 GLU A  13      -4.531  30.859  -1.395  1.00 57.94           O  
ATOM    227  N   GLN A  14      -2.053  25.946  -3.228  1.00 52.37           N  
ATOM    228  H   GLN A  14      -1.583  26.253  -2.388  1.00 52.37           H  
ATOM    229  CA  GLN A  14      -1.240  25.431  -4.331  1.00 52.37           C  
ATOM    230  HA  GLN A  14      -1.560  25.937  -5.242  1.00 52.37           H  
ATOM    231  C   GLN A  14      -1.439  23.923  -4.545  1.00 52.37           C  
ATOM    232  CB  GLN A  14       0.233  25.778  -4.068  1.00 52.37           C  
ATOM    233  HB2 GLN A  14       0.273  26.752  -3.579  1.00 52.37           H  
ATOM    234  HB3 GLN A  14       0.657  25.053  -3.373  1.00 52.37           H  
ATOM    235  O   GLN A  14      -1.484  23.473  -5.689  1.00 52.37           O  
ATOM    236  CG  GLN A  14       1.076  25.810  -5.360  1.00 52.37           C  
ATOM    237  HG2 GLN A  14       1.888  25.089  -5.263  1.00 52.37           H  
ATOM    238  HG3 GLN A  14       0.470  25.494  -6.209  1.00 52.37           H  
ATOM    239  CD  GLN A  14       1.692  27.174  -5.684  1.00 52.37           C  
ATOM    240  NE2 GLN A  14       2.193  27.352  -6.885  1.00 52.37           N  
ATOM    241 HE21 GLN A  14       2.582  28.263  -7.080  1.00 52.37           H  
ATOM    242 HE22 GLN A  14       2.110  26.628  -7.585  1.00 52.37           H  
ATOM    243  OE1 GLN A  14       1.768  28.099  -4.890  1.00 52.37           O  
ATOM    244  N   SER A  15      -1.613  23.143  -3.469  1.00 51.52           N  
ATOM    245  H   SER A  15      -1.554  23.542  -2.543  1.00 51.52           H  
ATOM    246  CA  SER A  15      -1.951  21.720  -3.587  1.00 51.52           C  
ATOM    247  HA  SER A  15      -1.245  21.259  -4.278  1.00 51.52           H  
ATOM    248  C   SER A  15      -3.345  21.506  -4.176  1.00 51.52           C  
ATOM    249  CB  SER A  15      -1.817  20.995  -2.247  1.00 51.52           C  
ATOM    250  HB2 SER A  15      -0.805  21.126  -1.863  1.00 51.52           H  
ATOM    251  HB3 SER A  15      -1.996  19.932  -2.407  1.00 51.52           H  
ATOM    252  O   SER A  15      -3.502  20.606  -4.992  1.00 51.52           O  
ATOM    253  OG  SER A  15      -2.744  21.481  -1.298  1.00 51.52           O  
ATOM    254  HG  SER A  15      -2.878  20.802  -0.633  1.00 51.52           H  
ATOM    255  N   LYS A  16      -4.327  22.360  -3.842  1.00 58.03           N  
ATOM    256  H   LYS A  16      -4.141  23.022  -3.103  1.00 58.03           H  
ATOM    257  CA  LYS A  16      -5.658  22.348  -4.474  1.00 58.03           C  
ATOM    258  HA  LYS A  16      -6.077  21.345  -4.392  1.00 58.03           H  
ATOM    259  C   LYS A  16      -5.599  22.617  -5.979  1.00 58.03           C  
ATOM    260  CB  LYS A  16      -6.602  23.349  -3.791  1.00 58.03           C  
ATOM    261  HB2 LYS A  16      -6.043  24.205  -3.413  1.00 58.03           H  
ATOM    262  HB3 LYS A  16      -7.313  23.712  -4.533  1.00 58.03           H  
ATOM    263  O   LYS A  16      -6.166  21.839  -6.736  1.00 58.03           O  
ATOM    264  CG  LYS A  16      -7.400  22.693  -2.659  1.00 58.03           C  
ATOM    265  HG2 LYS A  16      -7.901  21.807  -3.049  1.00 58.03           H  
ATOM    266  HG3 LYS A  16      -6.728  22.398  -1.853  1.00 58.03           H  
ATOM    267  CD  LYS A  16      -8.457  23.669  -2.130  1.00 58.03           C  
ATOM    268  HD2 LYS A  16      -7.965  24.497  -1.620  1.00 58.03           H  
ATOM    269  HD3 LYS A  16      -9.028  24.055  -2.974  1.00 58.03           H  
ATOM    270  CE  LYS A  16      -9.406  22.940  -1.174  1.00 58.03           C  
ATOM    271  HE2 LYS A  16      -9.745  22.029  -1.667  1.00 58.03           H  
ATOM    272  HE3 LYS A  16      -8.857  22.651  -0.278  1.00 58.03           H  
ATOM    273  NZ  LYS A  16     -10.576  23.786  -0.836  1.00 58.03           N  
ATOM    274  HZ1 LYS A  16     -10.284  24.639  -0.380  1.00 58.03           H  
ATOM    275  HZ2 LYS A  16     -11.217  23.277  -0.244  1.00 58.03           H  
ATOM    276  HZ3 LYS A  16     -11.067  24.023  -1.686  1.00 58.03           H  
ATOM    277  N   LYS A  17      -4.871  23.654  -6.416  1.00 54.22           N  
ATOM    278  H   LYS A  17      -4.455  24.265  -5.728  1.00 54.22           H  
ATOM    279  CA  LYS A  17      -4.733  23.981  -7.850  1.00 54.22           C  
ATOM    280  HA  LYS A  17      -5.727  24.089  -8.285  1.00 54.22           H  
ATOM    281  C   LYS A  17      -4.082  22.864  -8.664  1.00 54.22           C  
ATOM    282  CB  LYS A  17      -3.946  25.284  -8.037  1.00 54.22           C  
ATOM    283  HB2 LYS A  17      -3.428  25.243  -8.995  1.00 54.22           H  
ATOM    284  HB3 LYS A  17      -3.201  25.397  -7.249  1.00 54.22           H  
ATOM    285  O   LYS A  17      -4.565  22.535  -9.738  1.00 54.22           O  
ATOM    286  CG  LYS A  17      -4.893  26.485  -8.062  1.00 54.22           C  
ATOM    287  HG2 LYS A  17      -5.363  26.607  -7.086  1.00 54.22           H  
ATOM    288  HG3 LYS A  17      -5.666  26.310  -8.810  1.00 54.22           H  
ATOM    289  CD  LYS A  17      -4.122  27.754  -8.433  1.00 54.22           C  
ATOM    290  HD2 LYS A  17      -3.434  28.010  -7.627  1.00 54.22           H  
ATOM    291  HD3 LYS A  17      -3.561  27.572  -9.350  1.00 54.22           H  
ATOM    292  CE  LYS A  17      -5.125  28.883  -8.666  1.00 54.22           C  
ATOM    293  HE2 LYS A  17      -5.862  28.534  -9.390  1.00 54.22           H  
ATOM    294  HE3 LYS A  17      -5.651  29.086  -7.733  1.00 54.22           H  
ATOM    295  NZ  LYS A  17      -4.450  30.100  -9.174  1.00 54.22           N  
ATOM    296  HZ1 LYS A  17      -5.136  30.817  -9.359  1.00 54.22           H  
ATOM    297  HZ2 LYS A  17      -3.774  30.433  -8.501  1.00 54.22           H  
ATOM    298  HZ3 LYS A  17      -3.981  29.878 -10.041  1.00 54.22           H  
ATOM    299  N   ASN A  18      -3.027  22.247  -8.132  1.00 52.69           N  
ATOM    300  H   ASN A  18      -2.640  22.596  -7.267  1.00 52.69           H  
ATOM    301  CA  ASN A  18      -2.380  21.119  -8.804  1.00 52.69           C  
ATOM    302  HA  ASN A  18      -2.174  21.392  -9.839  1.00 52.69           H  
ATOM    303  C   ASN A  18      -3.281  19.866  -8.852  1.00 52.69           C  
ATOM    304  CB  ASN A  18      -1.052  20.808  -8.094  1.00 52.69           C  
ATOM    305  HB2 ASN A  18      -1.243  20.652  -7.032  1.00 52.69           H  
ATOM    306  HB3 ASN A  18      -0.657  19.880  -8.507  1.00 52.69           H  
ATOM    307  O   ASN A  18      -3.031  18.979  -9.662  1.00 52.69           O  
ATOM    308  CG  ASN A  18       0.026  21.866  -8.257  1.00 52.69           C  
ATOM    309  ND2 ASN A  18       1.145  21.681  -7.598  1.00 52.69           N  
ATOM    310 HD21 ASN A  18       1.271  20.835  -7.061  1.00 52.69           H  
ATOM    311 HD22 ASN A  18       1.873  22.353  -7.795  1.00 52.69           H  
ATOM    312  OD1 ASN A  18      -0.075  22.859  -8.953  1.00 52.69           O  
ATOM    313  N   LEU A  19      -4.296  19.767  -7.981  1.00 52.19           N  
ATOM    314  H   LEU A  19      -4.458  20.530  -7.339  1.00 52.19           H  
ATOM    315  CA  LEU A  19      -5.237  18.645  -7.939  1.00 52.19           C  
ATOM    316  HA  LEU A  19      -4.688  17.737  -8.189  1.00 52.19           H  
ATOM    317  C   LEU A  19      -6.367  18.792  -8.968  1.00 52.19           C  
ATOM    318  CB  LEU A  19      -5.827  18.506  -6.521  1.00 52.19           C  
ATOM    319  HB2 LEU A  19      -5.207  19.028  -5.792  1.00 52.19           H  
ATOM    320  HB3 LEU A  19      -6.803  18.991  -6.504  1.00 52.19           H  
ATOM    321  O   LEU A  19      -6.756  17.794  -9.569  1.00 52.19           O  
ATOM    322  CG  LEU A  19      -5.968  17.036  -6.086  1.00 52.19           C  
ATOM    323  HG  LEU A  19      -6.097  16.397  -6.959  1.00 52.19           H  
ATOM    324  CD1 LEU A  19      -4.726  16.589  -5.309  1.00 52.19           C  
ATOM    325 HD11 LEU A  19      -4.609  17.184  -4.404  1.00 52.19           H  
ATOM    326 HD12 LEU A  19      -3.844  16.715  -5.937  1.00 52.19           H  
ATOM    327 HD13 LEU A  19      -4.814  15.535  -5.045  1.00 52.19           H  
ATOM    328  CD2 LEU A  19      -7.187  16.846  -5.183  1.00 52.19           C  
ATOM    329 HD21 LEU A  19      -7.264  15.800  -4.888  1.00 52.19           H  
ATOM    330 HD22 LEU A  19      -7.096  17.473  -4.296  1.00 52.19           H  
ATOM    331 HD23 LEU A  19      -8.086  17.124  -5.732  1.00 52.19           H  
ATOM    332  N   GLU A  20      -6.877  20.012  -9.170  1.00 53.49           N  
ATOM    333  H   GLU A  20      -6.538  20.780  -8.608  1.00 53.49           H  
ATOM    334  CA  GLU A  20      -7.891  20.318 -10.196  1.00 53.49           C  
ATOM    335  HA  GLU A  20      -8.759  19.672 -10.064  1.00 53.49           H  
ATOM    336  C   GLU A  20      -7.342  20.010 -11.599  1.00 53.49           C  
ATOM    337  CB  GLU A  20      -8.359  21.784 -10.053  1.00 53.49           C  
ATOM    338  HB2 GLU A  20      -7.484  22.427  -9.954  1.00 53.49           H  
ATOM    339  HB3 GLU A  20      -8.906  22.074 -10.950  1.00 53.49           H  
ATOM    340  O   GLU A  20      -7.970  19.287 -12.364  1.00 53.49           O  
ATOM    341  CG  GLU A  20      -9.289  21.968  -8.834  1.00 53.49           C  
ATOM    342  HG2 GLU A  20     -10.200  21.394  -9.005  1.00 53.49           H  
ATOM    343  HG3 GLU A  20      -8.799  21.543  -7.958  1.00 53.49           H  
ATOM    344  CD  GLU A  20      -9.665  23.429  -8.501  1.00 53.49           C  
ATOM    345  OE1 GLU A  20     -10.459  23.608  -7.543  1.00 53.49           O  
ATOM    346  OE2 GLU A  20      -9.083  24.374  -9.085  1.00 53.49           O  
ATOM    347  N   GLU A  21      -6.092  20.393 -11.877  1.00 53.00           N  
ATOM    348  H   GLU A  21      -5.624  20.997 -11.216  1.00 53.00           H  
ATOM    349  CA  GLU A  21      -5.440  20.154 -13.175  1.00 53.00           C  
ATOM    350  HA  GLU A  21      -6.111  20.501 -13.961  1.00 53.00           H  
ATOM    351  C   GLU A  21      -5.138  18.666 -13.462  1.00 53.00           C  
ATOM    352  CB  GLU A  21      -4.159  21.007 -13.204  1.00 53.00           C  
ATOM    353  HB2 GLU A  21      -3.387  20.500 -12.625  1.00 53.00           H  
ATOM    354  HB3 GLU A  21      -4.368  21.964 -12.727  1.00 53.00           H  
ATOM    355  O   GLU A  21      -4.926  18.275 -14.608  1.00 53.00           O  
ATOM    356  CG  GLU A  21      -3.642  21.306 -14.621  1.00 53.00           C  
ATOM    357  HG2 GLU A  21      -4.444  21.770 -15.193  1.00 53.00           H  
ATOM    358  HG3 GLU A  21      -3.369  20.369 -15.107  1.00 53.00           H  
ATOM    359  CD  GLU A  21      -2.412  22.234 -14.621  1.00 53.00           C  
ATOM    360  OE1 GLU A  21      -2.122  22.824 -15.686  1.00 53.00           O  
ATOM    361  OE2 GLU A  21      -1.721  22.326 -13.577  1.00 53.00           O  
ATOM    362  N   VAL A  22      -5.109  17.812 -12.431  1.00 49.82           N  
ATOM    363  H   VAL A  22      -5.325  18.185 -11.517  1.00 49.82           H  
ATOM    364  CA  VAL A  22      -4.932  16.355 -12.588  1.00 49.82           C  
ATOM    365  HA  VAL A  22      -4.431  16.161 -13.536  1.00 49.82           H  
ATOM    366  C   VAL A  22      -6.275  15.626 -12.686  1.00 49.82           C  
ATOM    367  CB  VAL A  22      -4.031  15.790 -11.468  1.00 49.82           C  
ATOM    368  HB  VAL A  22      -4.438  16.081 -10.499  1.00 49.82           H  
ATOM    369  O   VAL A  22      -6.327  14.561 -13.295  1.00 49.82           O  
ATOM    370  CG1 VAL A  22      -3.884  14.260 -11.497  1.00 49.82           C  
ATOM    371 HG11 VAL A  22      -3.578  13.931 -12.490  1.00 49.82           H  
ATOM    372 HG12 VAL A  22      -4.839  13.794 -11.256  1.00 49.82           H  
ATOM    373 HG13 VAL A  22      -3.154  13.935 -10.757  1.00 49.82           H  
ATOM    374  CG2 VAL A  22      -2.605  16.348 -11.596  1.00 49.82           C  
ATOM    375 HG21 VAL A  22      -2.012  16.044 -10.733  1.00 49.82           H  
ATOM    376 HG22 VAL A  22      -2.630  17.437 -11.631  1.00 49.82           H  
ATOM    377 HG23 VAL A  22      -2.151  15.974 -12.513  1.00 49.82           H  
ATOM    378  N   CYS A  23      -7.353  16.178 -12.118  1.00 49.04           N  
ATOM    379  H   CYS A  23      -7.272  17.102 -11.717  1.00 49.04           H  
ATOM    380  CA  CYS A  23      -8.683  15.562 -12.159  1.00 49.04           C  
ATOM    381  HA  CYS A  23      -8.573  14.477 -12.176  1.00 49.04           H  
ATOM    382  C   CYS A  23      -9.473  15.912 -13.431  1.00 49.04           C  
ATOM    383  CB  CYS A  23      -9.474  15.939 -10.898  1.00 49.04           C  
ATOM    384  HB2 CYS A  23      -9.544  17.025 -10.838  1.00 49.04           H  
ATOM    385  HB3 CYS A  23     -10.483  15.542 -11.007  1.00 49.04           H  
ATOM    386  O   CYS A  23     -10.235  15.071 -13.891  1.00 49.04           O  
ATOM    387  SG  CYS A  23      -8.693  15.265  -9.392  1.00 49.04           S  
ATOM    388  HG  CYS A  23      -7.617  16.049  -9.502  1.00 49.04           H  
ATOM    389  N   ASP A  24      -9.254  17.083 -14.036  1.00 46.02           N  
ATOM    390  H   ASP A  24      -8.704  17.788 -13.566  1.00 46.02           H  
ATOM    391  CA  ASP A  24      -9.985  17.504 -15.246  1.00 46.02           C  
ATOM    392  HA  ASP A  24     -11.036  17.243 -15.125  1.00 46.02           H  
ATOM    393  C   ASP A  24      -9.529  16.784 -16.534  1.00 46.02           C  
ATOM    394  CB  ASP A  24      -9.897  19.038 -15.394  1.00 46.02           C  
ATOM    395  HB2 ASP A  24      -8.867  19.356 -15.233  1.00 46.02           H  
ATOM    396  HB3 ASP A  24     -10.166  19.310 -16.415  1.00 46.02           H  
ATOM    397  O   ASP A  24     -10.113  16.972 -17.597  1.00 46.02           O  
ATOM    398  CG  ASP A  24     -10.834  19.822 -14.461  1.00 46.02           C  
ATOM    399  OD1 ASP A  24     -11.730  19.208 -13.839  1.00 46.02           O  
ATOM    400  OD2 ASP A  24     -10.647  21.058 -14.376  1.00 46.02           O  
ATOM    401  N   ALA A  25      -8.501  15.929 -16.463  1.00 45.42           N  
ATOM    402  H   ALA A  25      -8.081  15.780 -15.557  1.00 45.42           H  
ATOM    403  CA  ALA A  25      -7.951  15.221 -17.622  1.00 45.42           C  
ATOM    404  HA  ALA A  25      -8.232  15.770 -18.521  1.00 45.42           H  
ATOM    405  C   ALA A  25      -8.503  13.792 -17.829  1.00 45.42           C  
ATOM    406  CB  ALA A  25      -6.419  15.272 -17.535  1.00 45.42           C  
ATOM    407  HB1 ALA A  25      -6.091  16.308 -17.454  1.00 45.42           H  
ATOM    408  HB2 ALA A  25      -6.083  14.714 -16.660  1.00 45.42           H  
ATOM    409  HB3 ALA A  25      -5.986  14.830 -18.433  1.00 45.42           H  
ATOM    410  O   ALA A  25      -7.993  13.080 -18.693  1.00 45.42           O  
ATOM    411  N   SER A  26      -9.502  13.344 -17.055  1.00 48.44           N  
ATOM    412  H   SER A  26      -9.865  13.952 -16.334  1.00 48.44           H  
ATOM    413  CA  SER A  26     -10.016  11.961 -17.134  1.00 48.44           C  
ATOM    414  HA  SER A  26      -9.722  11.542 -18.096  1.00 48.44           H  
ATOM    415  C   SER A  26     -11.542  11.800 -17.109  1.00 48.44           C  
ATOM    416  CB  SER A  26      -9.354  11.086 -16.059  1.00 48.44           C  
ATOM    417  HB2 SER A  26      -8.273  11.117 -16.193  1.00 48.44           H  
ATOM    418  HB3 SER A  26      -9.681  10.053 -16.181  1.00 48.44           H  
ATOM    419  O   SER A  26     -12.012  10.674 -16.972  1.00 48.44           O  
ATOM    420  OG  SER A  26      -9.668  11.525 -14.749  1.00 48.44           O  
ATOM    421  HG  SER A  26     -10.615  11.681 -14.709  1.00 48.44           H  
ATOM    422  N   ASP A  27     -12.315  12.881 -17.243  1.00 38.95           N  
ATOM    423  H   ASP A  27     -11.881  13.785 -17.365  1.00 38.95           H  
ATOM    424  CA  ASP A  27     -13.789  12.840 -17.165  1.00 38.95           C  
ATOM    425  HA  ASP A  27     -14.068  11.935 -16.626  1.00 38.95           H  
ATOM    426  C   ASP A  27     -14.502  12.654 -18.526  1.00 38.95           C  
ATOM    427  CB  ASP A  27     -14.314  14.028 -16.323  1.00 38.95           C  
ATOM    428  HB2 ASP A  27     -13.691  14.903 -16.505  1.00 38.95           H  
ATOM    429  HB3 ASP A  27     -15.324  14.281 -16.644  1.00 38.95           H  
ATOM    430  O   ASP A  27     -15.727  12.753 -18.603  1.00 38.95           O  
ATOM    431  CG  ASP A  27     -14.385  13.752 -14.806  1.00 38.95           C  
ATOM    432  OD1 ASP A  27     -14.083  12.618 -14.361  1.00 38.95           O  
ATOM    433  OD2 ASP A  27     -14.782  14.681 -14.065  1.00 38.95           O  
ATOM    434  N   GLU A  28     -13.781  12.291 -19.593  1.00 37.59           N  
ATOM    435  H   GLU A  28     -12.786  12.161 -19.482  1.00 37.59           H  
ATOM    436  CA  GLU A  28     -14.385  11.845 -20.859  1.00 37.59           C  
ATOM    437  HA  GLU A  28     -15.465  11.989 -20.811  1.00 37.59           H  
ATOM    438  C   GLU A  28     -14.164  10.338 -21.061  1.00 37.59           C  
ATOM    439  CB  GLU A  28     -13.925  12.699 -22.056  1.00 37.59           C  
ATOM    440  HB2 GLU A  28     -12.843  12.642 -22.173  1.00 37.59           H  
ATOM    441  HB3 GLU A  28     -14.397  12.277 -22.943  1.00 37.59           H  
ATOM    442  O   GLU A  28     -13.047   9.901 -21.310  1.00 37.59           O  
ATOM    443  CG  GLU A  28     -14.355  14.175 -21.893  1.00 37.59           C  
ATOM    444  HG2 GLU A  28     -13.584  14.702 -21.329  1.00 37.59           H  
ATOM    445  HG3 GLU A  28     -15.267  14.205 -21.298  1.00 37.59           H  
ATOM    446  CD  GLU A  28     -14.647  14.936 -23.203  1.00 37.59           C  
ATOM    447  OE1 GLU A  28     -15.109  16.098 -23.097  1.00 37.59           O  
ATOM    448  OE2 GLU A  28     -14.445  14.383 -24.308  1.00 37.59           O  
ATOM    449  N   ASP A  29     -15.248   9.570 -20.870  1.00 32.27           N  
ATOM    450  H   ASP A  29     -16.035  10.085 -20.503  1.00 32.27           H  
ATOM    451  CA  ASP A  29     -15.547   8.207 -21.366  1.00 32.27           C  
ATOM    452  HA  ASP A  29     -16.358   8.344 -22.080  1.00 32.27           H  
ATOM    453  C   ASP A  29     -16.169   7.297 -20.290  1.00 32.27           C  
ATOM    454  CB  ASP A  29     -14.429   7.510 -22.176  1.00 32.27           C  
ATOM    455  HB2 ASP A  29     -13.501   7.478 -21.605  1.00 32.27           H  
ATOM    456  HB3 ASP A  29     -14.729   6.476 -22.345  1.00 32.27           H  
ATOM    457  O   ASP A  29     -15.681   6.216 -19.957  1.00 32.27           O  
ATOM    458  CG  ASP A  29     -14.205   8.119 -23.570  1.00 32.27           C  
ATOM    459  OD1 ASP A  29     -15.151   8.768 -24.080  1.00 32.27           O  
ATOM    460  OD2 ASP A  29     -13.162   7.792 -24.181  1.00 32.27           O  
ATOM    461  N   PHE A  30     -17.331   7.710 -19.772  1.00 33.50           N  
ATOM    462  H   PHE A  30     -17.658   8.630 -20.030  1.00 33.50           H  
ATOM    463  CA  PHE A  30     -18.278   6.804 -19.118  1.00 33.50           C  
ATOM    464  HA  PHE A  30     -17.775   5.857 -18.922  1.00 33.50           H  
ATOM    465  C   PHE A  30     -19.430   6.500 -20.086  1.00 33.50           C  
ATOM    466  CB  PHE A  30     -18.711   7.353 -17.744  1.00 33.50           C  
ATOM    467  HB2 PHE A  30     -19.611   7.961 -17.835  1.00 33.50           H  
ATOM    468  HB3 PHE A  30     -17.929   8.015 -17.373  1.00 33.50           H  
ATOM    469  O   PHE A  30     -20.513   7.078 -20.003  1.00 33.50           O  
ATOM    470  CG  PHE A  30     -18.921   6.268 -16.699  1.00 33.50           C  
ATOM    471  CD1 PHE A  30     -20.167   5.629 -16.550  1.00 33.50           C  
ATOM    472  HD1 PHE A  30     -20.991   5.911 -17.188  1.00 33.50           H  
ATOM    473  CD2 PHE A  30     -17.845   5.893 -15.872  1.00 33.50           C  
ATOM    474  HD2 PHE A  30     -16.886   6.374 -15.992  1.00 33.50           H  
ATOM    475  CE1 PHE A  30     -20.335   4.630 -15.571  1.00 33.50           C  
ATOM    476  HE1 PHE A  30     -21.294   4.144 -15.459  1.00 33.50           H  
ATOM    477  CE2 PHE A  30     -18.013   4.897 -14.893  1.00 33.50           C  
ATOM    478  HE2 PHE A  30     -17.181   4.620 -14.264  1.00 33.50           H  
ATOM    479  CZ  PHE A  30     -19.260   4.266 -14.740  1.00 33.50           C  
ATOM    480  HZ  PHE A  30     -19.390   3.501 -13.990  1.00 33.50           H  
ATOM    481  N   VAL A  31     -19.195   5.595 -21.042  1.00 31.55           N  
ATOM    482  H   VAL A  31     -18.266   5.205 -21.110  1.00 31.55           H  
ATOM    483  CA  VAL A  31     -20.269   5.000 -21.852  1.00 31.55           C  
ATOM    484  HA  VAL A  31     -21.123   5.677 -21.856  1.00 31.55           H  
ATOM    485  C   VAL A  31     -20.709   3.702 -21.185  1.00 31.55           C  
ATOM    486  CB  VAL A  31     -19.876   4.803 -23.330  1.00 31.55           C  
ATOM    487  HB  VAL A  31     -19.007   4.150 -23.394  1.00 31.55           H  
ATOM    488  O   VAL A  31     -20.025   2.682 -21.229  1.00 31.55           O  
ATOM    489  CG1 VAL A  31     -21.030   4.177 -24.133  1.00 31.55           C  
ATOM    490 HG11 VAL A  31     -20.733   4.080 -25.177  1.00 31.55           H  
ATOM    491 HG12 VAL A  31     -21.260   3.183 -23.750  1.00 31.55           H  
ATOM    492 HG13 VAL A  31     -21.918   4.806 -24.070  1.00 31.55           H  
ATOM    493  CG2 VAL A  31     -19.535   6.148 -23.985  1.00 31.55           C  
ATOM    494 HG21 VAL A  31     -18.669   6.595 -23.494  1.00 31.55           H  
ATOM    495 HG22 VAL A  31     -20.377   6.836 -23.910  1.00 31.55           H  
ATOM    496 HG23 VAL A  31     -19.281   5.999 -25.034  1.00 31.55           H  
ATOM    497  N   SER A  32     -21.890   3.740 -20.574  1.00 31.41           N  
ATOM    498  H   SER A  32     -22.374   4.625 -20.531  1.00 31.41           H  
ATOM    499  CA  SER A  32     -22.651   2.548 -20.214  1.00 31.41           C  
ATOM    500  HA  SER A  32     -22.047   1.907 -19.572  1.00 31.41           H  
ATOM    501  C   SER A  32     -23.036   1.785 -21.486  1.00 31.41           C  
ATOM    502  CB  SER A  32     -23.918   2.972 -19.454  1.00 31.41           C  
ATOM    503  HB2 SER A  32     -24.510   2.088 -19.216  1.00 31.41           H  
ATOM    504  HB3 SER A  32     -23.637   3.465 -18.523  1.00 31.41           H  
ATOM    505  O   SER A  32     -23.831   2.285 -22.283  1.00 31.41           O  
ATOM    506  OG  SER A  32     -24.694   3.861 -20.237  1.00 31.41           O  
ATOM    507  HG  SER A  32     -24.717   3.503 -21.127  1.00 31.41           H  
ATOM    508  N   GLN A  33     -22.531   0.566 -21.669  1.00 30.85           N  
ATOM    509  H   GLN A  33     -21.797   0.244 -21.055  1.00 30.85           H  
ATOM    510  CA  GLN A  33     -23.169  -0.413 -22.550  1.00 30.85           C  
ATOM    511  HA  GLN A  33     -23.989   0.067 -23.085  1.00 30.85           H  
ATOM    512  C   GLN A  33     -23.836  -1.498 -21.710  1.00 30.85           C  
ATOM    513  CB  GLN A  33     -22.218  -0.953 -23.630  1.00 30.85           C  
ATOM    514  HB2 GLN A  33     -21.202  -1.031 -23.242  1.00 30.85           H  
ATOM    515  HB3 GLN A  33     -22.554  -1.946 -23.925  1.00 30.85           H  
ATOM    516  O   GLN A  33     -23.248  -2.519 -21.367  1.00 30.85           O  
ATOM    517  CG  GLN A  33     -22.254  -0.058 -24.882  1.00 30.85           C  
ATOM    518  HG2 GLN A  33     -23.292   0.106 -25.173  1.00 30.85           H  
ATOM    519  HG3 GLN A  33     -21.808   0.909 -24.649  1.00 30.85           H  
ATOM    520  CD  GLN A  33     -21.524  -0.665 -26.075  1.00 30.85           C  
ATOM    521  NE2 GLN A  33     -21.804  -0.210 -27.276  1.00 30.85           N  
ATOM    522 HE21 GLN A  33     -21.271  -0.624 -28.029  1.00 30.85           H  
ATOM    523 HE22 GLN A  33     -22.462   0.546 -27.398  1.00 30.85           H  
ATOM    524  OE1 GLN A  33     -20.696  -1.551 -25.972  1.00 30.85           O  
ATOM    525  N   ASP A  34     -25.106  -1.241 -21.412  1.00 29.68           N  
ATOM    526  H   ASP A  34     -25.466  -0.332 -21.668  1.00 29.68           H  
ATOM    527  CA  ASP A  34     -26.115  -2.278 -21.248  1.00 29.68           C  
ATOM    528  HA  ASP A  34     -25.771  -3.018 -20.526  1.00 29.68           H  
ATOM    529  C   ASP A  34     -26.328  -2.956 -22.611  1.00 29.68           C  
ATOM    530  CB  ASP A  34     -27.446  -1.636 -20.785  1.00 29.68           C  
ATOM    531  HB2 ASP A  34     -27.406  -0.555 -20.925  1.00 29.68           H  
ATOM    532  HB3 ASP A  34     -28.257  -2.002 -21.415  1.00 29.68           H  
ATOM    533  O   ASP A  34     -26.668  -2.305 -23.599  1.00 29.68           O  
ATOM    534  CG  ASP A  34     -27.850  -1.942 -19.341  1.00 29.68           C  
ATOM    535  OD1 ASP A  34     -27.408  -2.988 -18.814  1.00 29.68           O  
ATOM    536  OD2 ASP A  34     -28.665  -1.161 -18.804  1.00 29.68           O  
ATOM    537  N   SER A  35     -26.129  -4.268 -22.690  1.00 33.79           N  
ATOM    538  H   SER A  35     -25.648  -4.703 -21.917  1.00 33.79           H  
ATOM    539  CA  SER A  35     -26.903  -5.149 -23.577  1.00 33.79           C  
ATOM    540  HA  SER A  35     -27.957  -4.987 -23.355  1.00 33.79           H  
ATOM    541  C   SER A  35     -26.577  -6.603 -23.257  1.00 33.79           C  
ATOM    542  CB  SER A  35     -26.734  -4.870 -25.083  1.00 33.79           C  
ATOM    543  HB2 SER A  35     -26.934  -5.778 -25.651  1.00 33.79           H  
ATOM    544  HB3 SER A  35     -27.469  -4.121 -25.378  1.00 33.79           H  
ATOM    545  O   SER A  35     -25.484  -7.107 -23.503  1.00 33.79           O  
ATOM    546  OG  SER A  35     -25.460  -4.376 -25.416  1.00 33.79           O  
ATOM    547  HG  SER A  35     -25.337  -3.587 -24.884  1.00 33.79           H  
ATOM    548  N   GLY A  36     -27.557  -7.284 -22.667  1.00 26.03           N  
ATOM    549  H   GLY A  36     -28.420  -6.800 -22.465  1.00 26.03           H  
ATOM    550  CA  GLY A  36     -27.512  -8.722 -22.467  1.00 26.03           C  
ATOM    551  HA2 GLY A  36     -26.602  -8.972 -21.922  1.00 26.03           H  
ATOM    552  HA3 GLY A  36     -28.370  -9.041 -21.875  1.00 26.03           H  
ATOM    553  C   GLY A  36     -27.522  -9.481 -23.790  1.00 26.03           C  
ATOM    554  O   GLY A  36     -28.162  -9.063 -24.751  1.00 26.03           O  
ATOM    555  N   ILE A  37     -26.876 -10.645 -23.811  1.00 33.27           N  
ATOM    556  H   ILE A  37     -26.293 -10.897 -23.025  1.00 33.27           H  
ATOM    557  CA  ILE A  37     -27.130 -11.672 -24.820  1.00 33.27           C  
ATOM    558  HA  ILE A  37     -28.099 -11.466 -25.273  1.00 33.27           H  
ATOM    559  C   ILE A  37     -27.248 -13.023 -24.115  1.00 33.27           C  
ATOM    560  CB  ILE A  37     -26.105 -11.636 -25.979  1.00 33.27           C  
ATOM    561  HB  ILE A  37     -25.098 -11.688 -25.565  1.00 33.27           H  
ATOM    562  O   ILE A  37     -26.341 -13.493 -23.431  1.00 33.27           O  
ATOM    563  CG1 ILE A  37     -26.261 -10.309 -26.764  1.00 33.27           C  
ATOM    564 HG12 ILE A  37     -26.015  -9.482 -26.098  1.00 33.27           H  
ATOM    565 HG13 ILE A  37     -27.295 -10.195 -27.087  1.00 33.27           H  
ATOM    566  CG2 ILE A  37     -26.309 -12.845 -26.912  1.00 33.27           C  
ATOM    567 HG21 ILE A  37     -27.320 -12.851 -27.320  1.00 33.27           H  
ATOM    568 HG22 ILE A  37     -26.126 -13.774 -26.371  1.00 33.27           H  
ATOM    569 HG23 ILE A  37     -25.589 -12.822 -27.730  1.00 33.27           H  
ATOM    570  CD1 ILE A  37     -25.359 -10.146 -27.989  1.00 33.27           C  
ATOM    571 HD11 ILE A  37     -25.438  -9.123 -28.358  1.00 33.27           H  
ATOM    572 HD12 ILE A  37     -25.667 -10.824 -28.785  1.00 33.27           H  
ATOM    573 HD13 ILE A  37     -24.323 -10.343 -27.715  1.00 33.27           H  
ATOM    574  N   ASN A  38     -28.434 -13.604 -24.283  1.00 33.05           N  
ATOM    575  H   ASN A  38     -29.087 -13.102 -24.868  1.00 33.05           H  
ATOM    576  CA  ASN A  38     -28.797 -14.965 -23.932  1.00 33.05           C  
ATOM    577  HA  ASN A  38     -28.579 -15.124 -22.876  1.00 33.05           H  
ATOM    578  C   ASN A  38     -27.993 -15.993 -24.740  1.00 33.05           C  
ATOM    579  CB  ASN A  38     -30.308 -15.153 -24.206  1.00 33.05           C  
ATOM    580  HB2 ASN A  38     -30.636 -14.468 -24.988  1.00 33.05           H  
ATOM    581  HB3 ASN A  38     -30.480 -16.160 -24.586  1.00 33.05           H  
ATOM    582  O   ASN A  38     -27.637 -15.785 -25.895  1.00 33.05           O  
ATOM    583  CG  ASN A  38     -31.192 -15.007 -22.986  1.00 33.05           C  
ATOM    584  ND2 ASN A  38     -32.443 -14.659 -23.176  1.00 33.05           N  
ATOM    585 HD21 ASN A  38     -32.788 -14.461 -24.104  1.00 33.05           H  
ATOM    586 HD22 ASN A  38     -33.006 -14.560 -22.344  1.00 33.05           H  
ATOM    587  OD1 ASN A  38     -30.801 -15.247 -21.858  1.00 33.05           O  
ATOM    588  N   SER A  39     -27.820 -17.150 -24.111  1.00 29.32           N  
ATOM    589  H   SER A  39     -28.203 -17.199 -23.178  1.00 29.32           H  
ATOM    590  CA  SER A  39     -27.349 -18.422 -24.655  1.00 29.32           C  
ATOM    591  HA  SER A  39     -26.259 -18.423 -24.691  1.00 29.32           H  
ATOM    592  C   SER A  39     -27.912 -18.799 -26.031  1.00 29.32           C  
ATOM    593  CB  SER A  39     -27.843 -19.502 -23.680  1.00 29.32           C  
ATOM    594  HB2 SER A  39     -27.553 -20.485 -24.052  1.00 29.32           H  
ATOM    595  HB3 SER A  39     -27.388 -19.350 -22.701  1.00 29.32           H  
ATOM    596  O   SER A  39     -29.130 -18.765 -26.203  1.00 29.32           O  
ATOM    597  OG  SER A  39     -29.258 -19.441 -23.557  1.00 29.32           O  
ATOM    598  HG  SER A  39     -29.603 -19.235 -24.429  1.00 29.32           H  
ATOM    599  N   GLN A  40     -27.063 -19.349 -26.906  1.00 31.06           N  
ATOM    600  H   GLN A  40     -26.088 -19.095 -26.834  1.00 31.06           H  
ATOM    601  CA  GLN A  40     -27.340 -20.591 -27.641  1.00 31.06           C  
ATOM    602  HA  GLN A  40     -27.717 -21.310 -26.914  1.00 31.06           H  
ATOM    603  C   GLN A  40     -26.040 -21.194 -28.221  1.00 31.06           C  
ATOM    604  CB  GLN A  40     -28.436 -20.405 -28.717  1.00 31.06           C  
ATOM    605  HB2 GLN A  40     -28.125 -20.876 -29.649  1.00 31.06           H  
ATOM    606  HB3 GLN A  40     -28.593 -19.344 -28.912  1.00 31.06           H  
ATOM    607  O   GLN A  40     -25.319 -20.570 -28.989  1.00 31.06           O  
ATOM    608  CG  GLN A  40     -29.757 -21.056 -28.254  1.00 31.06           C  
ATOM    609  HG2 GLN A  40     -29.620 -22.137 -28.241  1.00 31.06           H  
ATOM    610  HG3 GLN A  40     -29.999 -20.754 -27.235  1.00 31.06           H  
ATOM    611  CD  GLN A  40     -30.964 -20.753 -29.132  1.00 31.06           C  
ATOM    612  NE2 GLN A  40     -32.164 -21.000 -28.649  1.00 31.06           N  
ATOM    613 HE21 GLN A  40     -32.282 -21.342 -27.707  1.00 31.06           H  
ATOM    614 HE22 GLN A  40     -32.927 -20.787 -29.276  1.00 31.06           H  
ATOM    615  OE1 GLN A  40     -30.879 -20.328 -30.268  1.00 31.06           O  
ATOM    616  N   THR A  41     -25.752 -22.420 -27.781  1.00 27.66           N  
ATOM    617  H   THR A  41     -26.406 -22.804 -27.115  1.00 27.66           H  
ATOM    618  CA  THR A  41     -24.916 -23.472 -28.397  1.00 27.66           C  
ATOM    619  HA  THR A  41     -23.856 -23.309 -28.206  1.00 27.66           H  
ATOM    620  C   THR A  41     -25.163 -23.619 -29.898  1.00 27.66           C  
ATOM    621  CB  THR A  41     -25.400 -24.827 -27.809  1.00 27.66           C  
ATOM    622  HB  THR A  41     -25.320 -25.608 -28.564  1.00 27.66           H  
ATOM    623  O   THR A  41     -26.339 -23.605 -30.234  1.00 27.66           O  
ATOM    624  CG2 THR A  41     -24.599 -25.296 -26.603  1.00 27.66           C  
ATOM    625 HG21 THR A  41     -23.586 -25.544 -26.919  1.00 27.66           H  
ATOM    626 HG22 THR A  41     -25.062 -26.190 -26.185  1.00 27.66           H  
ATOM    627 HG23 THR A  41     -24.565 -24.512 -25.846  1.00 27.66           H  
ATOM    628  OG1 THR A  41     -26.756 -24.747 -27.389  1.00 27.66           O  
ATOM    629  HG1 THR A  41     -27.267 -24.661 -28.198  1.00 27.66           H  
ATOM    630  N   VAL A  42     -24.143 -23.915 -30.729  1.00 32.67           N  
ATOM    631  H   VAL A  42     -23.262 -23.458 -30.540  1.00 32.67           H  
ATOM    632  CA  VAL A  42     -23.974 -25.221 -31.427  1.00 32.67           C  
ATOM    633  HA  VAL A  42     -24.131 -25.992 -30.673  1.00 32.67           H  
ATOM    634  C   VAL A  42     -22.544 -25.401 -31.997  1.00 32.67           C  
ATOM    635  CB  VAL A  42     -24.941 -25.541 -32.610  1.00 32.67           C  
ATOM    636  HB  VAL A  42     -24.440 -25.293 -33.546  1.00 32.67           H  
ATOM    637  O   VAL A  42     -21.984 -24.491 -32.595  1.00 32.67           O  
ATOM    638  CG1 VAL A  42     -25.262 -27.047 -32.618  1.00 32.67           C  
ATOM    639 HG11 VAL A  42     -25.711 -27.328 -33.571  1.00 32.67           H  
ATOM    640 HG12 VAL A  42     -25.952 -27.297 -31.813  1.00 32.67           H  
ATOM    641 HG13 VAL A  42     -24.372 -27.660 -32.477  1.00 32.67           H  
ATOM    642  CG2 VAL A  42     -26.327 -24.900 -32.683  1.00 32.67           C  
ATOM    643 HG21 VAL A  42     -26.966 -25.236 -31.866  1.00 32.67           H  
ATOM    644 HG22 VAL A  42     -26.231 -23.814 -32.688  1.00 32.67           H  
ATOM    645 HG23 VAL A  42     -26.805 -25.185 -33.620  1.00 32.67           H  
ATOM    646  N   ASP A  43     -22.050 -26.626 -31.806  1.00 31.98           N  
ATOM    647  H   ASP A  43     -22.598 -27.173 -31.158  1.00 31.98           H  
ATOM    648  CA  ASP A  43     -21.222 -27.516 -32.645  1.00 31.98           C  
ATOM    649  HA  ASP A  43     -21.089 -28.316 -31.917  1.00 31.98           H  
ATOM    650  C   ASP A  43     -19.767 -27.272 -33.073  1.00 31.98           C  
ATOM    651  CB  ASP A  43     -22.014 -28.131 -33.818  1.00 31.98           C  
ATOM    652  HB2 ASP A  43     -22.907 -27.544 -34.034  1.00 31.98           H  
ATOM    653  HB3 ASP A  43     -21.407 -28.082 -34.722  1.00 31.98           H  
ATOM    654  O   ASP A  43     -19.365 -26.237 -33.594  1.00 31.98           O  
ATOM    655  CG  ASP A  43     -22.365 -29.606 -33.587  1.00 31.98           C  
ATOM    656  OD1 ASP A  43     -21.606 -30.280 -32.849  1.00 31.98           O  
ATOM    657  OD2 ASP A  43     -23.411 -30.034 -34.116  1.00 31.98           O  
ATOM    658  N   MET A  44     -19.012 -28.370 -32.932  1.00 31.00           N  
ATOM    659  H   MET A  44     -19.526 -29.205 -32.691  1.00 31.00           H  
ATOM    660  CA  MET A  44     -17.628 -28.589 -33.347  1.00 31.00           C  
ATOM    661  HA  MET A  44     -17.123 -27.630 -33.459  1.00 31.00           H  
ATOM    662  C   MET A  44     -17.577 -29.342 -34.683  1.00 31.00           C  
ATOM    663  CB  MET A  44     -16.903 -29.433 -32.278  1.00 31.00           C  
ATOM    664  HB2 MET A  44     -17.465 -30.348 -32.091  1.00 31.00           H  
ATOM    665  HB3 MET A  44     -15.929 -29.719 -32.673  1.00 31.00           H  
ATOM    666  O   MET A  44     -18.255 -30.351 -34.857  1.00 31.00           O  
ATOM    667  CG  MET A  44     -16.693 -28.691 -30.951  1.00 31.00           C  
ATOM    668  HG2 MET A  44     -17.057 -27.669 -31.064  1.00 31.00           H  
ATOM    669  HG3 MET A  44     -17.291 -29.166 -30.174  1.00 31.00           H  
ATOM    670  SD  MET A  44     -14.960 -28.593 -30.408  1.00 31.00           S  
ATOM    671  CE  MET A  44     -14.798 -30.116 -29.444  1.00 31.00           C  
ATOM    672  HE1 MET A  44     -15.487 -30.089 -28.600  1.00 31.00           H  
ATOM    673  HE2 MET A  44     -13.775 -30.201 -29.077  1.00 31.00           H  
ATOM    674  HE3 MET A  44     -15.027 -30.973 -30.077  1.00 31.00           H  
ATOM    675  N   GLY A  45     -16.692 -28.918 -35.585  1.00 31.14           N  
ATOM    676  H   GLY A  45     -16.192 -28.059 -35.406  1.00 31.14           H  
ATOM    677  CA  GLY A  45     -16.329 -29.651 -36.799  1.00 31.14           C  
ATOM    678  HA2 GLY A  45     -16.422 -30.725 -36.631  1.00 31.14           H  
ATOM    679  HA3 GLY A  45     -17.002 -29.370 -37.609  1.00 31.14           H  
ATOM    680  C   GLY A  45     -14.897 -29.316 -37.219  1.00 31.14           C  
ATOM    681  O   GLY A  45     -14.615 -28.187 -37.604  1.00 31.14           O  
ATOM    682  N   ASP A  46     -14.015 -30.302 -37.072  1.00 37.05           N  
ATOM    683  H   ASP A  46     -14.394 -31.188 -36.768  1.00 37.05           H  
ATOM    684  CA  ASP A  46     -12.558 -30.300 -37.293  1.00 37.05           C  
ATOM    685  HA  ASP A  46     -12.168 -29.324 -37.005  1.00 37.05           H  
ATOM    686  C   ASP A  46     -12.207 -30.526 -38.806  1.00 37.05           C  
ATOM    687  CB  ASP A  46     -12.036 -31.363 -36.294  1.00 37.05           C  
ATOM    688  HB2 ASP A  46     -12.062 -32.343 -36.771  1.00 37.05           H  
ATOM    689  HB3 ASP A  46     -12.714 -31.420 -35.443  1.00 37.05           H  
ATOM    690  O   ASP A  46     -13.120 -30.568 -39.632  1.00 37.05           O  
ATOM    691  CG  ASP A  46     -10.651 -31.107 -35.685  1.00 37.05           C  
ATOM    692  OD1 ASP A  46     -10.121 -29.986 -35.845  1.00 37.05           O  
ATOM    693  OD2 ASP A  46     -10.116 -32.068 -35.088  1.00 37.05           O  
ATOM    694  N   PRO A  47     -10.936 -30.648 -39.257  1.00 43.10           N  
ATOM    695  CA  PRO A  47     -10.254 -29.624 -40.057  1.00 43.10           C  
ATOM    696  HA  PRO A  47     -10.904 -28.764 -40.219  1.00 43.10           H  
ATOM    697  C   PRO A  47      -9.713 -30.138 -41.418  1.00 43.10           C  
ATOM    698  CB  PRO A  47      -9.087 -29.246 -39.135  1.00 43.10           C  
ATOM    699  HB2 PRO A  47      -9.453 -28.605 -38.333  1.00 43.10           H  
ATOM    700  HB3 PRO A  47      -8.274 -28.755 -39.670  1.00 43.10           H  
ATOM    701  O   PRO A  47      -9.443 -31.322 -41.591  1.00 43.10           O  
ATOM    702  CG  PRO A  47      -8.653 -30.598 -38.548  1.00 43.10           C  
ATOM    703  HG2 PRO A  47      -8.346 -30.499 -37.507  1.00 43.10           H  
ATOM    704  HG3 PRO A  47      -7.831 -31.010 -39.132  1.00 43.10           H  
ATOM    705  CD  PRO A  47      -9.884 -31.494 -38.708  1.00 43.10           C  
ATOM    706  HD2 PRO A  47      -9.657 -32.285 -39.423  1.00 43.10           H  
ATOM    707  HD3 PRO A  47     -10.139 -32.017 -37.787  1.00 43.10           H  
ATOM    708  N   HIS A  48      -9.420 -29.248 -42.379  1.00 39.47           N  
ATOM    709  H   HIS A  48      -9.715 -28.289 -42.264  1.00 39.47           H  
ATOM    710  CA  HIS A  48      -8.518 -29.576 -43.499  1.00 39.47           C  
ATOM    711  HA  HIS A  48      -7.765 -30.254 -43.097  1.00 39.47           H  
ATOM    712  C   HIS A  48      -7.743 -28.359 -44.050  1.00 39.47           C  
ATOM    713  CB  HIS A  48      -9.241 -30.358 -44.620  1.00 39.47           C  
ATOM    714  HB2 HIS A  48     -10.315 -30.182 -44.559  1.00 39.47           H  
ATOM    715  HB3 HIS A  48      -8.908 -29.990 -45.590  1.00 39.47           H  
ATOM    716  O   HIS A  48      -8.288 -27.479 -44.701  1.00 39.47           O  
ATOM    717  CG  HIS A  48      -8.968 -31.850 -44.589  1.00 39.47           C  
ATOM    718  CD2 HIS A  48      -9.895 -32.857 -44.516  1.00 39.47           C  
ATOM    719  HD2 HIS A  48     -10.966 -32.727 -44.456  1.00 39.47           H  
ATOM    720  ND1 HIS A  48      -7.729 -32.455 -44.622  1.00 39.47           N  
ATOM    721  HD1 HIS A  48      -6.838 -31.984 -44.693  1.00 39.47           H  
ATOM    722  CE1 HIS A  48      -7.909 -33.785 -44.558  1.00 39.47           C  
ATOM    723  HE1 HIS A  48      -7.120 -34.522 -44.563  1.00 39.47           H  
ATOM    724  NE2 HIS A  48      -9.213 -34.081 -44.517  1.00 39.47           N  
ATOM    725  N   VAL A  49      -6.442 -28.362 -43.737  1.00 42.32           N  
ATOM    726  H   VAL A  49      -6.235 -28.984 -42.969  1.00 42.32           H  
ATOM    727  CA  VAL A  49      -5.239 -28.042 -44.539  1.00 42.32           C  
ATOM    728  HA  VAL A  49      -4.578 -27.472 -43.885  1.00 42.32           H  
ATOM    729  C   VAL A  49      -5.390 -27.228 -45.843  1.00 42.32           C  
ATOM    730  CB  VAL A  49      -4.515 -29.375 -44.866  1.00 42.32           C  
ATOM    731  HB  VAL A  49      -5.102 -29.934 -45.594  1.00 42.32           H  
ATOM    732  O   VAL A  49      -5.935 -27.713 -46.829  1.00 42.32           O  
ATOM    733  CG1 VAL A  49      -3.110 -29.149 -45.443  1.00 42.32           C  
ATOM    734 HG11 VAL A  49      -2.630 -30.108 -45.638  1.00 42.32           H  
ATOM    735 HG12 VAL A  49      -2.501 -28.578 -44.743  1.00 42.32           H  
ATOM    736 HG13 VAL A  49      -3.175 -28.614 -46.391  1.00 42.32           H  
ATOM    737  CG2 VAL A  49      -4.346 -30.272 -43.624  1.00 42.32           C  
ATOM    738 HG21 VAL A  49      -3.750 -31.148 -43.880  1.00 42.32           H  
ATOM    739 HG22 VAL A  49      -3.840 -29.723 -42.829  1.00 42.32           H  
ATOM    740 HG23 VAL A  49      -5.309 -30.633 -43.265  1.00 42.32           H  
ATOM    741  N   GLY A  50      -4.694 -26.083 -45.905  1.00 34.22           N  
ATOM    742  H   GLY A  50      -4.382 -25.676 -45.034  1.00 34.22           H  
ATOM    743  CA  GLY A  50      -4.258 -25.408 -47.142  1.00 34.22           C  
ATOM    744  HA2 GLY A  50      -5.135 -25.204 -47.757  1.00 34.22           H  
ATOM    745  HA3 GLY A  50      -3.613 -26.078 -47.710  1.00 34.22           H  
ATOM    746  C   GLY A  50      -3.561 -24.056 -46.861  1.00 34.22           C  
ATOM    747  O   GLY A  50      -4.175 -23.231 -46.191  1.00 34.22           O  
ATOM    748  N   PRO A  51      -2.299 -23.801 -47.285  1.00 37.45           N  
ATOM    749  CA  PRO A  51      -1.487 -22.691 -46.761  1.00 37.45           C  
ATOM    750  HA  PRO A  51      -1.848 -22.407 -45.772  1.00 37.45           H  
ATOM    751  C   PRO A  51      -1.424 -21.417 -47.639  1.00 37.45           C  
ATOM    752  CB  PRO A  51      -0.090 -23.305 -46.607  1.00 37.45           C  
ATOM    753  HB2 PRO A  51       0.699 -22.554 -46.617  1.00 37.45           H  
ATOM    754  HB3 PRO A  51      -0.050 -23.887 -45.686  1.00 37.45           H  
ATOM    755  O   PRO A  51      -1.261 -21.520 -48.849  1.00 37.45           O  
ATOM    756  CG  PRO A  51       0.004 -24.247 -47.809  1.00 37.45           C  
ATOM    757  HG2 PRO A  51       0.341 -23.693 -48.686  1.00 37.45           H  
ATOM    758  HG3 PRO A  51       0.675 -25.083 -47.611  1.00 37.45           H  
ATOM    759  CD  PRO A  51      -1.438 -24.719 -48.024  1.00 37.45           C  
ATOM    760  HD2 PRO A  51      -1.534 -25.728 -47.625  1.00 37.45           H  
ATOM    761  HD3 PRO A  51      -1.685 -24.708 -49.086  1.00 37.45           H  
ATOM    762  N   ALA A  52      -1.374 -20.259 -46.949  1.00 36.41           N  
ATOM    763  H   ALA A  52      -1.663 -20.340 -45.985  1.00 36.41           H  
ATOM    764  CA  ALA A  52      -0.777 -18.944 -47.303  1.00 36.41           C  
ATOM    765  HA  ALA A  52      -0.977 -18.294 -46.451  1.00 36.41           H  
ATOM    766  C   ALA A  52      -1.327 -18.176 -48.542  1.00 36.41           C  
ATOM    767  CB  ALA A  52       0.747 -19.153 -47.355  1.00 36.41           C  
ATOM    768  HB1 ALA A  52       1.009 -19.691 -48.266  1.00 36.41           H  
ATOM    769  HB2 ALA A  52       1.270 -18.197 -47.335  1.00 36.41           H  
ATOM    770  HB3 ALA A  52       1.075 -19.733 -46.492  1.00 36.41           H  
ATOM    771  O   ALA A  52      -1.972 -18.789 -49.384  1.00 36.41           O  
ATOM    772  N   PRO A  53      -1.050 -16.858 -48.741  1.00 39.47           N  
ATOM    773  CA  PRO A  53      -0.327 -15.876 -47.912  1.00 39.47           C  
ATOM    774  HA  PRO A  53      -0.082 -16.278 -46.928  1.00 39.47           H  
ATOM    775  C   PRO A  53      -1.043 -14.503 -47.743  1.00 39.47           C  
ATOM    776  CB  PRO A  53       0.953 -15.643 -48.729  1.00 39.47           C  
ATOM    777  HB2 PRO A  53       1.413 -14.677 -48.519  1.00 39.47           H  
ATOM    778  HB3 PRO A  53       1.676 -16.437 -48.545  1.00 39.47           H  
ATOM    779  O   PRO A  53      -1.911 -14.127 -48.519  1.00 39.47           O  
ATOM    780  CG  PRO A  53       0.473 -15.729 -50.184  1.00 39.47           C  
ATOM    781  HG2 PRO A  53       0.372 -14.732 -50.614  1.00 39.47           H  
ATOM    782  HG3 PRO A  53       1.167 -16.325 -50.776  1.00 39.47           H  
ATOM    783  CD  PRO A  53      -0.901 -16.401 -50.121  1.00 39.47           C  
ATOM    784  HD2 PRO A  53      -1.689 -15.693 -50.377  1.00 39.47           H  
ATOM    785  HD3 PRO A  53      -0.925 -17.222 -50.838  1.00 39.47           H  
ATOM    786  N   GLY A  54      -0.562 -13.685 -46.799  1.00 33.01           N  
ATOM    787  H   GLY A  54       0.094 -14.078 -46.139  1.00 33.01           H  
ATOM    788  CA  GLY A  54      -0.533 -12.221 -46.962  1.00 33.01           C  
ATOM    789  HA2 GLY A  54      -0.264 -11.999 -47.995  1.00 33.01           H  
ATOM    790  HA3 GLY A  54       0.258 -11.816 -46.331  1.00 33.01           H  
ATOM    791  C   GLY A  54      -1.821 -11.446 -46.667  1.00 33.01           C  
ATOM    792  O   GLY A  54      -2.566 -11.087 -47.569  1.00 33.01           O  
ATOM    793  N   GLY A  55      -2.006 -11.063 -45.405  1.00 35.01           N  
ATOM    794  H   GLY A  55      -1.393 -11.427 -44.689  1.00 35.01           H  
ATOM    795  CA  GLY A  55      -2.981 -10.051 -45.000  1.00 35.01           C  
ATOM    796  HA2 GLY A  55      -3.897 -10.538 -44.666  1.00 35.01           H  
ATOM    797  HA3 GLY A  55      -3.225  -9.393 -45.834  1.00 35.01           H  
ATOM    798  C   GLY A  55      -2.421  -9.226 -43.850  1.00 35.01           C  
ATOM    799  O   GLY A  55      -2.508  -9.627 -42.696  1.00 35.01           O  
ATOM    800  N   SER A  56      -1.792  -8.103 -44.189  1.00 35.06           N  
ATOM    801  H   SER A  56      -1.781  -7.868 -45.171  1.00 35.06           H  
ATOM    802  CA  SER A  56      -1.407  -7.044 -43.255  1.00 35.06           C  
ATOM    803  HA  SER A  56      -0.735  -7.435 -42.491  1.00 35.06           H  
ATOM    804  C   SER A  56      -2.670  -6.490 -42.586  1.00 35.06           C  
ATOM    805  CB  SER A  56      -0.678  -5.959 -44.064  1.00 35.06           C  
ATOM    806  HB2 SER A  56       0.343  -6.283 -44.265  1.00 35.06           H  
ATOM    807  HB3 SER A  56      -1.193  -5.819 -45.014  1.00 35.06           H  
ATOM    808  O   SER A  56      -3.496  -5.863 -43.248  1.00 35.06           O  
ATOM    809  OG  SER A  56      -0.657  -4.720 -43.399  1.00 35.06           O  
ATOM    810  HG  SER A  56      -0.556  -4.013 -44.041  1.00 35.06           H  
ATOM    811  N   ALA A  57      -2.839  -6.755 -41.290  1.00 37.98           N  
ATOM    812  H   ALA A  57      -2.152  -7.324 -40.818  1.00 37.98           H  
ATOM    813  CA  ALA A  57      -3.814  -6.066 -40.457  1.00 37.98           C  
ATOM    814  HA  ALA A  57      -4.636  -5.712 -41.079  1.00 37.98           H  
ATOM    815  C   ALA A  57      -3.121  -4.855 -39.826  1.00 37.98           C  
ATOM    816  CB  ALA A  57      -4.406  -7.034 -39.427  1.00 37.98           C  
ATOM    817  HB1 ALA A  57      -3.618  -7.413 -38.775  1.00 37.98           H  
ATOM    818  HB2 ALA A  57      -4.886  -7.868 -39.937  1.00 37.98           H  
ATOM    819  HB3 ALA A  57      -5.146  -6.513 -38.820  1.00 37.98           H  
ATOM    820  O   ALA A  57      -2.128  -4.995 -39.110  1.00 37.98           O  
ATOM    821  N   ALA A  58      -3.640  -3.673 -40.152  1.00 35.28           N  
ATOM    822  H   ALA A  58      -4.441  -3.668 -40.766  1.00 35.28           H  
ATOM    823  CA  ALA A  58      -3.212  -2.389 -39.631  1.00 35.28           C  
ATOM    824  HA  ALA A  58      -2.218  -2.161 -40.015  1.00 35.28           H  
ATOM    825  C   ALA A  58      -3.162  -2.417 -38.095  1.00 35.28           C  
ATOM    826  CB  ALA A  58      -4.200  -1.337 -40.155  1.00 35.28           C  
ATOM    827  HB1 ALA A  58      -5.205  -1.550 -39.789  1.00 35.28           H  
ATOM    828  HB2 ALA A  58      -4.202  -1.334 -41.245  1.00 35.28           H  
ATOM    829  HB3 ALA A  58      -3.901  -0.351 -39.799  1.00 35.28           H  
ATOM    830  O   ALA A  58      -4.184  -2.593 -37.432  1.00 35.28           O  
ATOM    831  N   MET A  59      -1.961  -2.252 -37.539  1.00 38.72           N  
ATOM    832  H   MET A  59      -1.158  -2.139 -38.142  1.00 38.72           H  
ATOM    833  CA  MET A  59      -1.796  -1.970 -36.120  1.00 38.72           C  
ATOM    834  HA  MET A  59      -2.388  -2.682 -35.546  1.00 38.72           H  
ATOM    835  C   MET A  59      -2.323  -0.565 -35.844  1.00 38.72           C  
ATOM    836  CB  MET A  59      -0.331  -2.091 -35.680  1.00 38.72           C  
ATOM    837  HB2 MET A  59      -0.259  -1.730 -34.654  1.00 38.72           H  
ATOM    838  HB3 MET A  59       0.304  -1.464 -36.305  1.00 38.72           H  
ATOM    839  O   MET A  59      -1.960   0.389 -36.533  1.00 38.72           O  
ATOM    840  CG  MET A  59       0.181  -3.534 -35.710  1.00 38.72           C  
ATOM    841  HG2 MET A  59       0.353  -3.826 -36.746  1.00 38.72           H  
ATOM    842  HG3 MET A  59      -0.576  -4.194 -35.285  1.00 38.72           H  
ATOM    843  SD  MET A  59       1.713  -3.742 -34.760  1.00 38.72           S  
ATOM    844  CE  MET A  59       2.224  -5.386 -35.313  1.00 38.72           C  
ATOM    845  HE1 MET A  59       2.380  -5.377 -36.391  1.00 38.72           H  
ATOM    846  HE2 MET A  59       3.153  -5.661 -34.813  1.00 38.72           H  
ATOM    847  HE3 MET A  59       1.450  -6.111 -35.062  1.00 38.72           H  
ATOM    848  N   ALA A  60      -3.178  -0.463 -34.830  1.00 40.53           N  
ATOM    849  H   ALA A  60      -3.453  -1.308 -34.350  1.00 40.53           H  
ATOM    850  CA  ALA A  60      -3.587   0.795 -34.237  1.00 40.53           C  
ATOM    851  HA  ALA A  60      -4.213   1.337 -34.946  1.00 40.53           H  
ATOM    852  C   ALA A  60      -2.342   1.634 -33.916  1.00 40.53           C  
ATOM    853  CB  ALA A  60      -4.409   0.476 -32.982  1.00 40.53           C  
ATOM    854  HB1 ALA A  60      -3.804  -0.081 -32.267  1.00 40.53           H  
ATOM    855  HB2 ALA A  60      -4.734   1.406 -32.515  1.00 40.53           H  
ATOM    856  HB3 ALA A  60      -5.289  -0.109 -33.250  1.00 40.53           H  
ATOM    857  O   ALA A  60      -1.425   1.174 -33.234  1.00 40.53           O  
ATOM    858  N   THR A  61      -2.310   2.853 -34.444  1.00 35.96           N  
ATOM    859  H   THR A  61      -3.082   3.153 -35.021  1.00 35.96           H  
ATOM    860  CA  THR A  61      -1.290   3.867 -34.183  1.00 35.96           C  
ATOM    861  HA  THR A  61      -0.297   3.440 -34.322  1.00 35.96           H  
ATOM    862  C   THR A  61      -1.407   4.335 -32.733  1.00 35.96           C  
ATOM    863  CB  THR A  61      -1.466   5.043 -35.162  1.00 35.96           C  
ATOM    864  HB  THR A  61      -0.851   5.883 -34.838  1.00 35.96           H  
ATOM    865  O   THR A  61      -2.012   5.365 -32.454  1.00 35.96           O  
ATOM    866  CG2 THR A  61      -1.068   4.669 -36.590  1.00 35.96           C  
ATOM    867 HG21 THR A  61      -0.020   4.370 -36.612  1.00 35.96           H  
ATOM    868 HG22 THR A  61      -1.204   5.535 -37.238  1.00 35.96           H  
ATOM    869 HG23 THR A  61      -1.687   3.848 -36.953  1.00 35.96           H  
ATOM    870  OG1 THR A  61      -2.822   5.431 -35.196  1.00 35.96           O  
ATOM    871  HG1 THR A  61      -3.001   5.805 -34.330  1.00 35.96           H  
ATOM    872  N   GLY A  62      -0.875   3.545 -31.801  1.00 38.02           N  
ATOM    873  H   GLY A  62      -0.517   2.648 -32.095  1.00 38.02           H  
ATOM    874  CA  GLY A  62      -0.485   4.041 -30.486  1.00 38.02           C  
ATOM    875  HA2 GLY A  62      -0.214   3.212 -29.832  1.00 38.02           H  
ATOM    876  HA3 GLY A  62      -1.308   4.598 -30.038  1.00 38.02           H  
ATOM    877  C   GLY A  62       0.726   4.951 -30.661  1.00 38.02           C  
ATOM    878  O   GLY A  62       1.645   4.586 -31.395  1.00 38.02           O  
ATOM    879  N   ASP A  63       0.681   6.135 -30.047  1.00 42.80           N  
ATOM    880  H   ASP A  63      -0.165   6.376 -29.551  1.00 42.80           H  
ATOM    881  CA  ASP A  63       1.708   7.181 -30.098  1.00 42.80           C  
ATOM    882  HA  ASP A  63       1.532   7.811 -30.970  1.00 42.80           H  
ATOM    883  C   ASP A  63       3.130   6.609 -30.195  1.00 42.80           C  
ATOM    884  CB  ASP A  63       1.607   8.056 -28.836  1.00 42.80           C  
ATOM    885  HB2 ASP A  63       1.562   7.415 -27.956  1.00 42.80           H  
ATOM    886  HB3 ASP A  63       2.515   8.655 -28.760  1.00 42.80           H  
ATOM    887  O   ASP A  63       3.691   6.098 -29.220  1.00 42.80           O  
ATOM    888  CG  ASP A  63       0.428   9.029 -28.822  1.00 42.80           C  
ATOM    889  OD1 ASP A  63      -0.007   9.439 -29.919  1.00 42.80           O  
ATOM    890  OD2 ASP A  63       0.026   9.387 -27.691  1.00 42.80           O  
ATOM    891  N   GLN A  64       3.724   6.699 -31.388  1.00 41.31           N  
ATOM    892  H   GLN A  64       3.206   7.100 -32.156  1.00 41.31           H  
ATOM    893  CA  GLN A  64       5.139   6.405 -31.566  1.00 41.31           C  
ATOM    894  HA  GLN A  64       5.306   5.393 -31.197  1.00 41.31           H  
ATOM    895  C   GLN A  64       5.952   7.403 -30.724  1.00 41.31           C  
ATOM    896  CB  GLN A  64       5.547   6.485 -33.050  1.00 41.31           C  
ATOM    897  HB2 GLN A  64       4.772   6.989 -33.628  1.00 41.31           H  
ATOM    898  HB3 GLN A  64       6.458   7.077 -33.137  1.00 41.31           H  
ATOM    899  O   GLN A  64       5.680   8.606 -30.778  1.00 41.31           O  
ATOM    900  CG  GLN A  64       5.828   5.104 -33.656  1.00 41.31           C  
ATOM    901  HG2 GLN A  64       6.548   4.582 -33.025  1.00 41.31           H  
ATOM    902  HG3 GLN A  64       4.905   4.524 -33.682  1.00 41.31           H  
ATOM    903  CD  GLN A  64       6.389   5.209 -35.071  1.00 41.31           C  
ATOM    904  NE2 GLN A  64       7.478   4.538 -35.381  1.00 41.31           N  
ATOM    905 HE21 GLN A  64       7.831   4.710 -36.311  1.00 41.31           H  
ATOM    906 HE22 GLN A  64       7.988   4.023 -34.679  1.00 41.31           H  
ATOM    907  OE1 GLN A  64       5.872   5.892 -35.935  1.00 41.31           O  
ATOM    908  N   PRO A  65       6.961   6.950 -29.959  1.00 45.71           N  
ATOM    909  CA  PRO A  65       7.851   7.868 -29.267  1.00 45.71           C  
ATOM    910  HA  PRO A  65       7.249   8.488 -28.602  1.00 45.71           H  
ATOM    911  C   PRO A  65       8.591   8.756 -30.288  1.00 45.71           C  
ATOM    912  CB  PRO A  65       8.784   6.993 -28.427  1.00 45.71           C  
ATOM    913  HB2 PRO A  65       9.791   7.406 -28.363  1.00 45.71           H  
ATOM    914  HB3 PRO A  65       8.361   6.869 -27.430  1.00 45.71           H  
ATOM    915  O   PRO A  65       8.945   8.276 -31.368  1.00 45.71           O  
ATOM    916  CG  PRO A  65       8.769   5.646 -29.150  1.00 45.71           C  
ATOM    917  HG2 PRO A  65       9.513   5.657 -29.947  1.00 45.71           H  
ATOM    918  HG3 PRO A  65       8.955   4.817 -28.467  1.00 45.71           H  
ATOM    919  CD  PRO A  65       7.374   5.572 -29.765  1.00 45.71           C  
ATOM    920  HD2 PRO A  65       6.686   5.085 -29.073  1.00 45.71           H  
ATOM    921  HD3 PRO A  65       7.416   5.027 -30.708  1.00 45.71           H  
ATOM    922  N   PRO A  66       8.812  10.046 -29.975  1.00 43.94           N  
ATOM    923  CA  PRO A  66       9.410  10.998 -30.903  1.00 43.94           C  
ATOM    924  HA  PRO A  66       8.829  11.011 -31.825  1.00 43.94           H  
ATOM    925  C   PRO A  66      10.861  10.630 -31.244  1.00 43.94           C  
ATOM    926  CB  PRO A  66       9.289  12.364 -30.217  1.00 43.94           C  
ATOM    927  HB2 PRO A  66       8.344  12.826 -30.504  1.00 43.94           H  
ATOM    928  HB3 PRO A  66      10.120  13.025 -30.466  1.00 43.94           H  
ATOM    929  O   PRO A  66      11.648  10.278 -30.364  1.00 43.94           O  
ATOM    930  CG  PRO A  66       9.249  12.017 -28.729  1.00 43.94           C  
ATOM    931  HG2 PRO A  66      10.264  11.869 -28.360  1.00 43.94           H  
ATOM    932  HG3 PRO A  66       8.734  12.782 -28.147  1.00 43.94           H  
ATOM    933  CD  PRO A  66       8.500  10.689 -28.710  1.00 43.94           C  
ATOM    934  HD2 PRO A  66       7.426  10.870 -28.654  1.00 43.94           H  
ATOM    935  HD3 PRO A  66       8.829  10.086 -27.863  1.00 43.94           H  
ATOM    936  N   ASP A  67      11.211  10.759 -32.523  1.00 41.54           N  
ATOM    937  H   ASP A  67      10.499  11.027 -33.188  1.00 41.54           H  
ATOM    938  CA  ASP A  67      12.562  10.571 -33.058  1.00 41.54           C  
ATOM    939  HA  ASP A  67      13.000   9.687 -32.595  1.00 41.54           H  
ATOM    940  C   ASP A  67      13.423  11.805 -32.711  1.00 41.54           C  
ATOM    941  CB  ASP A  67      12.429  10.318 -34.578  1.00 41.54           C  
ATOM    942  HB2 ASP A  67      11.550   9.697 -34.748  1.00 41.54           H  
ATOM    943  HB3 ASP A  67      12.262  11.263 -35.095  1.00 41.54           H  
ATOM    944  O   ASP A  67      13.173  12.904 -33.211  1.00 41.54           O  
ATOM    945  CG  ASP A  67      13.615   9.587 -35.217  1.00 41.54           C  
ATOM    946  OD1 ASP A  67      14.506   9.133 -34.464  1.00 41.54           O  
ATOM    947  OD2 ASP A  67      13.597   9.456 -36.462  1.00 41.54           O  
ATOM    948  N   ILE A  68      14.371  11.677 -31.771  1.00 43.21           N  
ATOM    949  H   ILE A  68      14.531  10.757 -31.386  1.00 43.21           H  
ATOM    950  CA  ILE A  68      15.177  12.802 -31.254  1.00 43.21           C  
ATOM    951  HA  ILE A  68      15.142  13.607 -31.988  1.00 43.21           H  
ATOM    952  C   ILE A  68      16.649  12.371 -31.116  1.00 43.21           C  
ATOM    953  CB  ILE A  68      14.598  13.370 -29.927  1.00 43.21           C  
ATOM    954  HB  ILE A  68      14.693  12.602 -29.159  1.00 43.21           H  
ATOM    955  O   ILE A  68      16.968  11.430 -30.392  1.00 43.21           O  
ATOM    956  CG1 ILE A  68      13.098  13.747 -30.050  1.00 43.21           C  
ATOM    957 HG12 ILE A  68      12.536  12.860 -30.340  1.00 43.21           H  
ATOM    958 HG13 ILE A  68      12.977  14.494 -30.835  1.00 43.21           H  
ATOM    959  CG2 ILE A  68      15.413  14.605 -29.488  1.00 43.21           C  
ATOM    960 HG21 ILE A  68      15.080  14.951 -28.509  1.00 43.21           H  
ATOM    961 HG22 ILE A  68      15.302  15.405 -30.219  1.00 43.21           H  
ATOM    962 HG23 ILE A  68      16.468  14.347 -29.390  1.00 43.21           H  
ATOM    963  CD1 ILE A  68      12.443  14.271 -28.764  1.00 43.21           C  
ATOM    964 HD11 ILE A  68      12.856  15.241 -28.489  1.00 43.21           H  
ATOM    965 HD12 ILE A  68      11.372  14.392 -28.927  1.00 43.21           H  
ATOM    966 HD13 ILE A  68      12.599  13.560 -27.953  1.00 43.21           H  
ATOM    967  N   GLY A  69      17.545  13.071 -31.825  1.00 40.26           N  
ATOM    968  H   GLY A  69      17.184  13.814 -32.406  1.00 40.26           H  
ATOM    969  CA  GLY A  69      18.984  12.781 -31.916  1.00 40.26           C  
ATOM    970  HA2 GLY A  69      19.427  13.403 -32.693  1.00 40.26           H  
ATOM    971  HA3 GLY A  69      19.097  11.742 -32.225  1.00 40.26           H  
ATOM    972  C   GLY A  69      19.801  12.980 -30.629  1.00 40.26           C  
ATOM    973  O   GLY A  69      19.390  13.722 -29.744  1.00 40.26           O  
ATOM    974  N   ASP A  70      20.967  12.312 -30.569  1.00 48.65           N  
ATOM    975  H   ASP A  70      21.166  11.744 -31.380  1.00 48.65           H  
ATOM    976  CA  ASP A  70      22.136  12.365 -29.647  1.00 48.65           C  
ATOM    977  HA  ASP A  70      22.562  11.363 -29.680  1.00 48.65           H  
ATOM    978  C   ASP A  70      21.959  12.560 -28.127  1.00 48.65           C  
ATOM    979  CB  ASP A  70      23.221  13.298 -30.222  1.00 48.65           C  
ATOM    980  HB2 ASP A  70      23.923  13.574 -29.434  1.00 48.65           H  
ATOM    981  HB3 ASP A  70      22.755  14.217 -30.578  1.00 48.65           H  
ATOM    982  O   ASP A  70      22.924  12.444 -27.371  1.00 48.65           O  
ATOM    983  CG  ASP A  70      24.039  12.659 -31.355  1.00 48.65           C  
ATOM    984  OD1 ASP A  70      23.785  11.478 -31.682  1.00 48.65           O  
ATOM    985  OD2 ASP A  70      24.913  13.378 -31.887  1.00 48.65           O  
ATOM    986  N   LYS A  71      20.750  12.783 -27.626  1.00 57.30           N  
ATOM    987  H   LYS A  71      19.988  12.885 -28.281  1.00 57.30           H  
ATOM    988  CA  LYS A  71      20.423  12.772 -26.203  1.00 57.30           C  
ATOM    989  HA  LYS A  71      21.288  12.449 -25.624  1.00 57.30           H  
ATOM    990  C   LYS A  71      19.322  11.753 -25.998  1.00 57.30           C  
ATOM    991  CB  LYS A  71      20.004  14.174 -25.738  1.00 57.30           C  
ATOM    992  HB2 LYS A  71      19.633  14.105 -24.715  1.00 57.30           H  
ATOM    993  HB3 LYS A  71      19.199  14.541 -26.376  1.00 57.30           H  
ATOM    994  O   LYS A  71      18.304  11.825 -26.676  1.00 57.30           O  
ATOM    995  CG  LYS A  71      21.188  15.149 -25.781  1.00 57.30           C  
ATOM    996  HG2 LYS A  71      21.998  14.757 -25.165  1.00 57.30           H  
ATOM    997  HG3 LYS A  71      21.542  15.251 -26.807  1.00 57.30           H  
ATOM    998  CD  LYS A  71      20.777  16.527 -25.258  1.00 57.30           C  
ATOM    999  HD2 LYS A  71      20.430  16.433 -24.229  1.00 57.30           H  
ATOM   1000  HD3 LYS A  71      19.970  16.914 -25.881  1.00 57.30           H  
ATOM   1001  CE  LYS A  71      21.986  17.463 -25.324  1.00 57.30           C  
ATOM   1002  HE2 LYS A  71      22.782  17.045 -24.708  1.00 57.30           H  
ATOM   1003  HE3 LYS A  71      22.343  17.486 -26.354  1.00 57.30           H  
ATOM   1004  NZ  LYS A  71      21.630  18.828 -24.869  1.00 57.30           N  
ATOM   1005  HZ1 LYS A  71      21.298  18.800 -23.915  1.00 57.30           H  
ATOM   1006  HZ2 LYS A  71      22.436  19.435 -24.928  1.00 57.30           H  
ATOM   1007  HZ3 LYS A  71      20.899  19.200 -25.459  1.00 57.30           H  
ATOM   1008  N   ASN A  72      19.528  10.835 -25.058  1.00 63.83           N  
ATOM   1009  H   ASN A  72      20.430  10.798 -24.605  1.00 63.83           H  
ATOM   1010  CA  ASN A  72      18.498   9.911 -24.595  1.00 63.83           C  
ATOM   1011  HA  ASN A  72      18.320   9.145 -25.349  1.00 63.83           H  
ATOM   1012  C   ASN A  72      17.200  10.693 -24.320  1.00 63.83           C  
ATOM   1013  CB  ASN A  72      19.002   9.247 -23.305  1.00 63.83           C  
ATOM   1014  HB2 ASN A  72      18.162   8.751 -22.819  1.00 63.83           H  
ATOM   1015  HB3 ASN A  72      19.367  10.005 -22.612  1.00 63.83           H  
ATOM   1016  O   ASN A  72      17.201  11.540 -23.416  1.00 63.83           O  
ATOM   1017  CG  ASN A  72      20.079   8.204 -23.518  1.00 63.83           C  
ATOM   1018  ND2 ASN A  72      20.722   7.797 -22.451  1.00 63.83           N  
ATOM   1019 HD21 ASN A  72      21.468   7.127 -22.576  1.00 63.83           H  
ATOM   1020 HD22 ASN A  72      20.450   8.169 -21.552  1.00 63.83           H  
ATOM   1021  OD1 ASN A  72      20.379   7.765 -24.618  1.00 63.83           O  
ATOM   1022  N   PRO A  73      16.120  10.504 -25.103  1.00 74.48           N  
ATOM   1023  CA  PRO A  73      14.914  11.285 -24.897  1.00 74.48           C  
ATOM   1024  HA  PRO A  73      15.167  12.345 -24.904  1.00 74.48           H  
ATOM   1025  C   PRO A  73      14.311  10.923 -23.539  1.00 74.48           C  
ATOM   1026  CB  PRO A  73      14.004  10.996 -26.095  1.00 74.48           C  
ATOM   1027  HB2 PRO A  73      14.168  11.755 -26.860  1.00 74.48           H  
ATOM   1028  HB3 PRO A  73      12.950  10.965 -25.815  1.00 74.48           H  
ATOM   1029  O   PRO A  73      14.079   9.750 -23.236  1.00 74.48           O  
ATOM   1030  CG  PRO A  73      14.490   9.647 -26.616  1.00 74.48           C  
ATOM   1031  HG2 PRO A  73      13.969   8.855 -26.079  1.00 74.48           H  
ATOM   1032  HG3 PRO A  73      14.329   9.547 -27.689  1.00 74.48           H  
ATOM   1033  CD  PRO A  73      15.978   9.633 -26.264  1.00 74.48           C  
ATOM   1034  HD2 PRO A  73      16.297   8.611 -26.058  1.00 74.48           H  
ATOM   1035  HD3 PRO A  73      16.549  10.038 -27.099  1.00 74.48           H  
ATOM   1036  N   ILE A  74      14.073  11.948 -22.716  1.00 84.76           N  
ATOM   1037  H   ILE A  74      14.318  12.877 -23.028  1.00 84.76           H  
ATOM   1038  CA  ILE A  74      13.325  11.814 -21.466  1.00 84.76           C  
ATOM   1039  HA  ILE A  74      13.448  10.792 -21.106  1.00 84.76           H  
ATOM   1040  C   ILE A  74      11.852  12.051 -21.781  1.00 84.76           C  
ATOM   1041  CB  ILE A  74      13.838  12.746 -20.347  1.00 84.76           C  
ATOM   1042  HB  ILE A  74      13.786  13.776 -20.698  1.00 84.76           H  
ATOM   1043  O   ILE A  74      11.468  13.146 -22.194  1.00 84.76           O  
ATOM   1044  CG1 ILE A  74      15.306  12.413 -19.993  1.00 84.76           C  
ATOM   1045 HG12 ILE A  74      15.357  11.424 -19.538  1.00 84.76           H  
ATOM   1046 HG13 ILE A  74      15.902  12.386 -20.905  1.00 84.76           H  
ATOM   1047  CG2 ILE A  74      12.931  12.598 -19.104  1.00 84.76           C  
ATOM   1048 HG21 ILE A  74      11.923  12.948 -19.324  1.00 84.76           H  
ATOM   1049 HG22 ILE A  74      12.879  11.549 -18.812  1.00 84.76           H  
ATOM   1050 HG23 ILE A  74      13.301  13.193 -18.269  1.00 84.76           H  
ATOM   1051  CD1 ILE A  74      15.964  13.437 -19.058  1.00 84.76           C  
ATOM   1052 HD11 ILE A  74      17.009  13.165 -18.911  1.00 84.76           H  
ATOM   1053 HD12 ILE A  74      15.469  13.453 -18.086  1.00 84.76           H  
ATOM   1054 HD13 ILE A  74      15.916  14.429 -19.506  1.00 84.76           H  
ATOM   1055  N   VAL A  75      11.023  11.038 -21.553  1.00 88.20           N  
ATOM   1056  H   VAL A  75      11.423  10.178 -21.204  1.00 88.20           H  
ATOM   1057  CA  VAL A  75       9.570  11.114 -21.705  1.00 88.20           C  
ATOM   1058  HA  VAL A  75       9.307  12.043 -22.211  1.00 88.20           H  
ATOM   1059  C   VAL A  75       8.941  11.116 -20.320  1.00 88.20           C  
ATOM   1060  CB  VAL A  75       9.035   9.957 -22.562  1.00 88.20           C  
ATOM   1061  HB  VAL A  75       9.190   9.027 -22.014  1.00 88.20           H  
ATOM   1062  O   VAL A  75       9.114  10.172 -19.556  1.00 88.20           O  
ATOM   1063  CG1 VAL A  75       7.534  10.104 -22.826  1.00 88.20           C  
ATOM   1064 HG11 VAL A  75       7.342  11.010 -23.400  1.00 88.20           H  
ATOM   1065 HG12 VAL A  75       6.992  10.154 -21.881  1.00 88.20           H  
ATOM   1066 HG13 VAL A  75       7.176   9.240 -23.387  1.00 88.20           H  
ATOM   1067  CG2 VAL A  75       9.738   9.881 -23.926  1.00 88.20           C  
ATOM   1068 HG21 VAL A  75       9.314   9.073 -24.523  1.00 88.20           H  
ATOM   1069 HG22 VAL A  75      10.801   9.681 -23.794  1.00 88.20           H  
ATOM   1070 HG23 VAL A  75       9.621  10.823 -24.461  1.00 88.20           H  
ATOM   1071  N   SER A  76       8.197  12.169 -19.998  1.00 92.97           N  
ATOM   1072  H   SER A  76       8.073  12.899 -20.685  1.00 92.97           H  
ATOM   1073  CA  SER A  76       7.430  12.265 -18.754  1.00 92.97           C  
ATOM   1074  HA  SER A  76       7.879  11.618 -18.000  1.00 92.97           H  
ATOM   1075  C   SER A  76       5.996  11.801 -19.012  1.00 92.97           C  
ATOM   1076  CB  SER A  76       7.480  13.705 -18.229  1.00 92.97           C  
ATOM   1077  HB2 SER A  76       8.403  14.178 -18.564  1.00 92.97           H  
ATOM   1078  HB3 SER A  76       6.636  14.274 -18.619  1.00 92.97           H  
ATOM   1079  O   SER A  76       5.354  12.283 -19.949  1.00 92.97           O  
ATOM   1080  OG  SER A  76       7.467  13.743 -16.819  1.00 92.97           O  
ATOM   1081  HG  SER A  76       8.299  13.371 -16.519  1.00 92.97           H  
ATOM   1082  N   LYS A  77       5.487  10.857 -18.215  1.00 94.66           N  
ATOM   1083  H   LYS A  77       6.073  10.490 -17.479  1.00 94.66           H  
ATOM   1084  CA  LYS A  77       4.107  10.361 -18.318  1.00 94.66           C  
ATOM   1085  HA  LYS A  77       3.532  11.049 -18.937  1.00 94.66           H  
ATOM   1086  C   LYS A  77       3.433  10.344 -16.954  1.00 94.66           C  
ATOM   1087  CB  LYS A  77       4.054   8.967 -18.966  1.00 94.66           C  
ATOM   1088  HB2 LYS A  77       3.049   8.557 -18.860  1.00 94.66           H  
ATOM   1089  HB3 LYS A  77       4.727   8.310 -18.415  1.00 94.66           H  
ATOM   1090  O   LYS A  77       4.052  10.056 -15.929  1.00 94.66           O  
ATOM   1091  CG  LYS A  77       4.437   8.927 -20.453  1.00 94.66           C  
ATOM   1092  HG2 LYS A  77       4.565   7.881 -20.730  1.00 94.66           H  
ATOM   1093  HG3 LYS A  77       5.393   9.432 -20.596  1.00 94.66           H  
ATOM   1094  CD  LYS A  77       3.369   9.549 -21.372  1.00 94.66           C  
ATOM   1095  HD2 LYS A  77       3.258  10.609 -21.145  1.00 94.66           H  
ATOM   1096  HD3 LYS A  77       2.421   9.044 -21.186  1.00 94.66           H  
ATOM   1097  CE  LYS A  77       3.742   9.386 -22.856  1.00 94.66           C  
ATOM   1098  HE2 LYS A  77       4.611  10.008 -23.071  1.00 94.66           H  
ATOM   1099  HE3 LYS A  77       4.018   8.345 -23.022  1.00 94.66           H  
ATOM   1100  NZ  LYS A  77       2.613   9.731 -23.767  1.00 94.66           N  
ATOM   1101  HZ1 LYS A  77       1.829   9.115 -23.607  1.00 94.66           H  
ATOM   1102  HZ2 LYS A  77       2.298  10.683 -23.644  1.00 94.66           H  
ATOM   1103  HZ3 LYS A  77       2.866   9.603 -24.736  1.00 94.66           H  
ATOM   1104  N   LYS A  78       2.137  10.644 -16.972  1.00 95.91           N  
ATOM   1105  H   LYS A  78       1.702  10.787 -17.873  1.00 95.91           H  
ATOM   1106  CA  LYS A  78       1.233  10.488 -15.837  1.00 95.91           C  
ATOM   1107  HA  LYS A  78       1.809  10.320 -14.927  1.00 95.91           H  
ATOM   1108  C   LYS A  78       0.378   9.253 -16.081  1.00 95.91           C  
ATOM   1109  CB  LYS A  78       0.373  11.745 -15.644  1.00 95.91           C  
ATOM   1110  HB2 LYS A  78      -0.162  11.963 -16.568  1.00 95.91           H  
ATOM   1111  HB3 LYS A  78      -0.365  11.540 -14.868  1.00 95.91           H  
ATOM   1112  O   LYS A  78      -0.126   9.072 -17.184  1.00 95.91           O  
ATOM   1113  CG  LYS A  78       1.203  12.968 -15.222  1.00 95.91           C  
ATOM   1114  HG2 LYS A  78       1.734  12.739 -14.298  1.00 95.91           H  
ATOM   1115  HG3 LYS A  78       1.927  13.209 -16.000  1.00 95.91           H  
ATOM   1116  CD  LYS A  78       0.290  14.180 -14.990  1.00 95.91           C  
ATOM   1117  HD2 LYS A  78      -0.432  13.939 -14.210  1.00 95.91           H  
ATOM   1118  HD3 LYS A  78      -0.252  14.398 -15.911  1.00 95.91           H  
ATOM   1119  CE  LYS A  78       1.098  15.417 -14.570  1.00 95.91           C  
ATOM   1120  HE2 LYS A  78       1.649  15.188 -13.657  1.00 95.91           H  
ATOM   1121  HE3 LYS A  78       1.831  15.638 -15.346  1.00 95.91           H  
ATOM   1122  NZ  LYS A  78       0.209  16.593 -14.353  1.00 95.91           N  
ATOM   1123  HZ1 LYS A  78       0.746  17.405 -14.086  1.00 95.91           H  
ATOM   1124  HZ2 LYS A  78      -0.312  16.820 -15.188  1.00 95.91           H  
ATOM   1125  HZ3 LYS A  78      -0.459  16.409 -13.618  1.00 95.91           H  
ATOM   1126  N   PHE A  79       0.227   8.438 -15.050  1.00 93.91           N  
ATOM   1127  H   PHE A  79       0.680   8.684 -14.181  1.00 93.91           H  
ATOM   1128  CA  PHE A  79      -0.621   7.253 -15.056  1.00 93.91           C  
ATOM   1129  HA  PHE A  79      -1.142   7.170 -16.009  1.00 93.91           H  
ATOM   1130  C   PHE A  79      -1.652   7.381 -13.952  1.00 93.91           C  
ATOM   1131  CB  PHE A  79       0.219   5.992 -14.861  1.00 93.91           C  
ATOM   1132  HB2 PHE A  79       0.639   5.979 -13.855  1.00 93.91           H  
ATOM   1133  HB3 PHE A  79      -0.436   5.127 -14.965  1.00 93.91           H  
ATOM   1134  O   PHE A  79      -1.341   7.916 -12.881  1.00 93.91           O  
ATOM   1135  CG  PHE A  79       1.325   5.847 -15.874  1.00 93.91           C  
ATOM   1136  CD1 PHE A  79       1.030   5.328 -17.145  1.00 93.91           C  
ATOM   1137  HD1 PHE A  79       0.019   5.040 -17.393  1.00 93.91           H  
ATOM   1138  CD2 PHE A  79       2.638   6.231 -15.555  1.00 93.91           C  
ATOM   1139  HD2 PHE A  79       2.869   6.630 -14.578  1.00 93.91           H  
ATOM   1140  CE1 PHE A  79       2.049   5.194 -18.099  1.00 93.91           C  
ATOM   1141  HE1 PHE A  79       1.807   4.795 -19.073  1.00 93.91           H  
ATOM   1142  CE2 PHE A  79       3.654   6.097 -16.511  1.00 93.91           C  
ATOM   1143  HE2 PHE A  79       4.660   6.395 -16.254  1.00 93.91           H  
ATOM   1144  CZ  PHE A  79       3.364   5.579 -17.786  1.00 93.91           C  
ATOM   1145  HZ  PHE A  79       4.147   5.472 -18.522  1.00 93.91           H  
ATOM   1146  N   SER A  80      -2.857   6.883 -14.203  1.00 94.28           N  
ATOM   1147  H   SER A  80      -3.040   6.421 -15.082  1.00 94.28           H  
ATOM   1148  CA  SER A  80      -3.901   6.832 -13.195  1.00 94.28           C  
ATOM   1149  HA  SER A  80      -3.408   6.723 -12.230  1.00 94.28           H  
ATOM   1150  C   SER A  80      -4.807   5.629 -13.393  1.00 94.28           C  
ATOM   1151  CB  SER A  80      -4.720   8.123 -13.190  1.00 94.28           C  
ATOM   1152  HB2 SER A  80      -4.047   8.980 -13.148  1.00 94.28           H  
ATOM   1153  HB3 SER A  80      -5.329   8.188 -14.091  1.00 94.28           H  
ATOM   1154  O   SER A  80      -5.163   5.281 -14.517  1.00 94.28           O  
ATOM   1155  OG  SER A  80      -5.545   8.133 -12.045  1.00 94.28           O  
ATOM   1156  HG  SER A  80      -5.043   7.808 -11.294  1.00 94.28           H  
ATOM   1157  N   ARG A  81      -5.188   4.997 -12.281  1.00 89.53           N  
ATOM   1158  H   ARG A  81      -4.887   5.375 -11.394  1.00 89.53           H  
ATOM   1159  CA  ARG A  81      -6.139   3.886 -12.261  1.00 89.53           C  
ATOM   1160  HA  ARG A  81      -6.771   3.955 -13.147  1.00 89.53           H  
ATOM   1161  C   ARG A  81      -7.041   3.979 -11.049  1.00 89.53           C  
ATOM   1162  CB  ARG A  81      -5.408   2.543 -12.274  1.00 89.53           C  
ATOM   1163  HB2 ARG A  81      -4.649   2.544 -11.492  1.00 89.53           H  
ATOM   1164  HB3 ARG A  81      -6.131   1.755 -12.065  1.00 89.53           H  
ATOM   1165  O   ARG A  81      -6.611   4.376  -9.968  1.00 89.53           O  
ATOM   1166  CG  ARG A  81      -4.741   2.253 -13.620  1.00 89.53           C  
ATOM   1167  HG2 ARG A  81      -5.485   2.280 -14.416  1.00 89.53           H  
ATOM   1168  HG3 ARG A  81      -3.992   3.014 -13.839  1.00 89.53           H  
ATOM   1169  CD  ARG A  81      -4.060   0.889 -13.608  1.00 89.53           C  
ATOM   1170  HD2 ARG A  81      -3.399   0.817 -12.745  1.00 89.53           H  
ATOM   1171  HD3 ARG A  81      -3.474   0.820 -14.524  1.00 89.53           H  
ATOM   1172  NE  ARG A  81      -5.061  -0.187 -13.605  1.00 89.53           N  
ATOM   1173  HE  ARG A  81      -6.008   0.086 -13.825  1.00 89.53           H  
ATOM   1174  NH1 ARG A  81      -3.724  -1.959 -12.967  1.00 89.53           N  
ATOM   1175 HH11 ARG A  81      -3.695  -2.907 -12.620  1.00 89.53           H  
ATOM   1176 HH12 ARG A  81      -2.912  -1.363 -12.887  1.00 89.53           H  
ATOM   1177  NH2 ARG A  81      -5.911  -2.244 -13.315  1.00 89.53           N  
ATOM   1178 HH21 ARG A  81      -6.841  -1.869 -13.436  1.00 89.53           H  
ATOM   1179 HH22 ARG A  81      -5.789  -3.204 -13.024  1.00 89.53           H  
ATOM   1180  CZ  ARG A  81      -4.878  -1.455 -13.311  1.00 89.53           C  
ATOM   1181  N   THR A  82      -8.284   3.565 -11.242  1.00 90.16           N  
ATOM   1182  H   THR A  82      -8.537   3.212 -12.153  1.00 90.16           H  
ATOM   1183  CA  THR A  82      -9.335   3.637 -10.231  1.00 90.16           C  
ATOM   1184  HA  THR A  82      -8.944   4.105  -9.327  1.00 90.16           H  
ATOM   1185  C   THR A  82      -9.803   2.241  -9.861  1.00 90.16           C  
ATOM   1186  CB  THR A  82     -10.492   4.508 -10.732  1.00 90.16           C  
ATOM   1187  HB  THR A  82     -10.903   4.087 -11.649  1.00 90.16           H  
ATOM   1188  O   THR A  82     -10.070   1.425 -10.742  1.00 90.16           O  
ATOM   1189  CG2 THR A  82     -11.595   4.650  -9.693  1.00 90.16           C  
ATOM   1190 HG21 THR A  82     -11.163   4.978  -8.747  1.00 90.16           H  
ATOM   1191 HG22 THR A  82     -12.326   5.385 -10.029  1.00 90.16           H  
ATOM   1192 HG23 THR A  82     -12.104   3.696  -9.556  1.00 90.16           H  
ATOM   1193  OG1 THR A  82     -10.016   5.812 -10.986  1.00 90.16           O  
ATOM   1194  HG1 THR A  82     -10.543   6.185 -11.696  1.00 90.16           H  
ATOM   1195  N   PHE A  83      -9.927   1.988  -8.559  1.00 87.16           N  
ATOM   1196  H   PHE A  83      -9.658   2.703  -7.899  1.00 87.16           H  
ATOM   1197  CA  PHE A  83     -10.375   0.713  -8.009  1.00 87.16           C  
ATOM   1198  HA  PHE A  83     -10.807   0.109  -8.807  1.00 87.16           H  
ATOM   1199  C   PHE A  83     -11.431   0.920  -6.939  1.00 87.16           C  
ATOM   1200  CB  PHE A  83      -9.203  -0.062  -7.407  1.00 87.16           C  
ATOM   1201  HB2 PHE A  83      -9.565  -0.998  -6.982  1.00 87.16           H  
ATOM   1202  HB3 PHE A  83      -8.776   0.530  -6.598  1.00 87.16           H  
ATOM   1203  O   PHE A  83     -11.406   1.904  -6.197  1.00 87.16           O  
ATOM   1204  CG  PHE A  83      -8.121  -0.364  -8.408  1.00 87.16           C  
ATOM   1205  CD1 PHE A  83      -8.118  -1.570  -9.132  1.00 87.16           C  
ATOM   1206  HD1 PHE A  83      -8.882  -2.313  -8.956  1.00 87.16           H  
ATOM   1207  CD2 PHE A  83      -7.144   0.610  -8.646  1.00 87.16           C  
ATOM   1208  HD2 PHE A  83      -7.184   1.545  -8.108  1.00 87.16           H  
ATOM   1209  CE1 PHE A  83      -7.109  -1.808 -10.078  1.00 87.16           C  
ATOM   1210  HE1 PHE A  83      -7.094  -2.743 -10.619  1.00 87.16           H  
ATOM   1211  CE2 PHE A  83      -6.146   0.378  -9.593  1.00 87.16           C  
ATOM   1212  HE2 PHE A  83      -5.388   1.128  -9.764  1.00 87.16           H  
ATOM   1213  CZ  PHE A  83      -6.117  -0.835 -10.289  1.00 87.16           C  
ATOM   1214  HZ  PHE A  83      -5.280  -1.029 -10.943  1.00 87.16           H  
ATOM   1215  N   ILE A  84     -12.328  -0.054  -6.826  1.00 87.97           N  
ATOM   1216  H   ILE A  84     -12.301  -0.808  -7.497  1.00 87.97           H  
ATOM   1217  CA  ILE A  84     -13.228  -0.169  -5.682  1.00 87.97           C  
ATOM   1218  HA  ILE A  84     -13.388   0.823  -5.262  1.00 87.97           H  
ATOM   1219  C   ILE A  84     -12.555  -1.031  -4.615  1.00 87.97           C  
ATOM   1220  CB  ILE A  84     -14.607  -0.706  -6.104  1.00 87.97           C  
ATOM   1221  HB  ILE A  84     -14.473  -1.676  -6.582  1.00 87.97           H  
ATOM   1222  O   ILE A  84     -12.161  -2.169  -4.875  1.00 87.97           O  
ATOM   1223  CG1 ILE A  84     -15.249   0.260  -7.127  1.00 87.97           C  
ATOM   1224 HG12 ILE A  84     -14.586   0.372  -7.985  1.00 87.97           H  
ATOM   1225 HG13 ILE A  84     -15.376   1.242  -6.671  1.00 87.97           H  
ATOM   1226  CG2 ILE A  84     -15.505  -0.889  -4.864  1.00 87.97           C  
ATOM   1227 HG21 ILE A  84     -15.067  -1.606  -4.169  1.00 87.97           H  
ATOM   1228 HG22 ILE A  84     -16.482  -1.277  -5.151  1.00 87.97           H  
ATOM   1229 HG23 ILE A  84     -15.636   0.067  -4.356  1.00 87.97           H  
ATOM   1230  CD1 ILE A  84     -16.600  -0.212  -7.672  1.00 87.97           C  
ATOM   1231 HD11 ILE A  84     -16.902   0.437  -8.494  1.00 87.97           H  
ATOM   1232 HD12 ILE A  84     -16.516  -1.235  -8.039  1.00 87.97           H  
ATOM   1233 HD13 ILE A  84     -17.364  -0.161  -6.897  1.00 87.97           H  
ATOM   1234  N   HIS A  85     -12.476  -0.494  -3.403  1.00 87.03           N  
ATOM   1235  H   HIS A  85     -12.863   0.429  -3.268  1.00 87.03           H  
ATOM   1236  CA  HIS A  85     -11.927  -1.167  -2.240  1.00 87.03           C  
ATOM   1237  HA  HIS A  85     -11.606  -2.165  -2.539  1.00 87.03           H  
ATOM   1238  C   HIS A  85     -12.960  -1.337  -1.134  1.00 87.03           C  
ATOM   1239  CB  HIS A  85     -10.703  -0.410  -1.731  1.00 87.03           C  
ATOM   1240  HB2 HIS A  85     -10.444  -0.793  -0.745  1.00 87.03           H  
ATOM   1241  HB3 HIS A  85     -10.944   0.648  -1.624  1.00 87.03           H  
ATOM   1242  O   HIS A  85     -13.862  -0.515  -0.972  1.00 87.03           O  
ATOM   1243  CG  HIS A  85      -9.521  -0.554  -2.643  1.00 87.03           C  
ATOM   1244  CD2 HIS A  85      -9.014   0.406  -3.469  1.00 87.03           C  
ATOM   1245  HD2 HIS A  85      -9.399   1.409  -3.582  1.00 87.03           H  
ATOM   1246  ND1 HIS A  85      -8.818  -1.712  -2.877  1.00 87.03           N  
ATOM   1247  HD1 HIS A  85      -9.048  -2.622  -2.504  1.00 87.03           H  
ATOM   1248  CE1 HIS A  85      -7.889  -1.445  -3.812  1.00 87.03           C  
ATOM   1249  HE1 HIS A  85      -7.203  -2.163  -4.238  1.00 87.03           H  
ATOM   1250  NE2 HIS A  85      -7.963  -0.162  -4.190  1.00 87.03           N  
ATOM   1251  N   TYR A  86     -12.773  -2.387  -0.339  1.00 85.87           N  
ATOM   1252  H   TYR A  86     -11.990  -2.994  -0.534  1.00 85.87           H  
ATOM   1253  CA  TYR A  86     -13.524  -2.615   0.889  1.00 85.87           C  
ATOM   1254  HA  TYR A  86     -14.293  -1.847   0.968  1.00 85.87           H  
ATOM   1255  C   TYR A  86     -12.609  -2.482   2.108  1.00 85.87           C  
ATOM   1256  CB  TYR A  86     -14.263  -3.956   0.843  1.00 85.87           C  
ATOM   1257  HB2 TYR A  86     -14.735  -4.128   1.811  1.00 85.87           H  
ATOM   1258  HB3 TYR A  86     -13.545  -4.759   0.682  1.00 85.87           H  
ATOM   1259  O   TYR A  86     -11.492  -3.006   2.131  1.00 85.87           O  
ATOM   1260  CG  TYR A  86     -15.335  -4.007  -0.230  1.00 85.87           C  
ATOM   1261  CD1 TYR A  86     -16.636  -3.535   0.036  1.00 85.87           C  
ATOM   1262  HD1 TYR A  86     -16.871  -3.122   1.005  1.00 85.87           H  
ATOM   1263  CD2 TYR A  86     -15.019  -4.505  -1.507  1.00 85.87           C  
ATOM   1264  HD2 TYR A  86     -14.018  -4.861  -1.703  1.00 85.87           H  
ATOM   1265  CE1 TYR A  86     -17.623  -3.588  -0.969  1.00 85.87           C  
ATOM   1266  HE1 TYR A  86     -18.621  -3.221  -0.781  1.00 85.87           H  
ATOM   1267  CE2 TYR A  86     -16.000  -4.556  -2.513  1.00 85.87           C  
ATOM   1268  HE2 TYR A  86     -15.758  -4.957  -3.487  1.00 85.87           H  
ATOM   1269  OH  TYR A  86     -18.272  -4.194  -3.194  1.00 85.87           O  
ATOM   1270  HH  TYR A  86     -17.921  -4.466  -4.046  1.00 85.87           H  
ATOM   1271  CZ  TYR A  86     -17.307  -4.101  -2.244  1.00 85.87           C  
ATOM   1272  N   ILE A  87     -13.092  -1.775   3.124  1.00 83.53           N  
ATOM   1273  H   ILE A  87     -13.996  -1.342   3.001  1.00 83.53           H  
ATOM   1274  CA  ILE A  87     -12.410  -1.557   4.402  1.00 83.53           C  
ATOM   1275  HA  ILE A  87     -11.472  -2.111   4.430  1.00 83.53           H  
ATOM   1276  C   ILE A  87     -13.335  -2.090   5.485  1.00 83.53           C  
ATOM   1277  CB  ILE A  87     -12.098  -0.060   4.603  1.00 83.53           C  
ATOM   1278  HB  ILE A  87     -13.040   0.488   4.554  1.00 83.53           H  
ATOM   1279  O   ILE A  87     -14.442  -1.589   5.650  1.00 83.53           O  
ATOM   1280  CG1 ILE A  87     -11.170   0.466   3.488  1.00 83.53           C  
ATOM   1281 HG12 ILE A  87     -10.143   0.168   3.699  1.00 83.53           H  
ATOM   1282 HG13 ILE A  87     -11.446   0.045   2.521  1.00 83.53           H  
ATOM   1283  CG2 ILE A  87     -11.467   0.193   5.986  1.00 83.53           C  
ATOM   1284 HG21 ILE A  87     -10.546  -0.379   6.094  1.00 83.53           H  
ATOM   1285 HG22 ILE A  87     -12.158  -0.086   6.781  1.00 83.53           H  
ATOM   1286 HG23 ILE A  87     -11.243   1.252   6.113  1.00 83.53           H  
ATOM   1287  CD1 ILE A  87     -11.244   1.982   3.331  1.00 83.53           C  
ATOM   1288 HD11 ILE A  87     -10.621   2.269   2.483  1.00 83.53           H  
ATOM   1289 HD12 ILE A  87     -12.271   2.281   3.127  1.00 83.53           H  
ATOM   1290 HD13 ILE A  87     -10.889   2.480   4.234  1.00 83.53           H  
ATOM   1291  N   ASN A  88     -12.901  -3.111   6.216  1.00 75.91           N  
ATOM   1292  H   ASN A  88     -11.957  -3.444   6.083  1.00 75.91           H  
ATOM   1293  CA  ASN A  88     -13.717  -3.704   7.272  1.00 75.91           C  
ATOM   1294  HA  ASN A  88     -14.762  -3.425   7.139  1.00 75.91           H  
ATOM   1295  C   ASN A  88     -13.271  -3.175   8.631  1.00 75.91           C  
ATOM   1296  CB  ASN A  88     -13.644  -5.238   7.214  1.00 75.91           C  
ATOM   1297  HB2 ASN A  88     -12.604  -5.552   7.305  1.00 75.91           H  
ATOM   1298  HB3 ASN A  88     -14.195  -5.643   8.063  1.00 75.91           H  
ATOM   1299  O   ASN A  88     -12.073  -3.192   8.930  1.00 75.91           O  
ATOM   1300  CG  ASN A  88     -14.238  -5.840   5.952  1.00 75.91           C  
ATOM   1301  ND2 ASN A  88     -14.075  -7.131   5.774  1.00 75.91           N  
ATOM   1302 HD21 ASN A  88     -13.888  -7.704   6.584  1.00 75.91           H  
ATOM   1303 HD22 ASN A  88     -14.538  -7.518   4.964  1.00 75.91           H  
ATOM   1304  OD1 ASN A  88     -14.837  -5.190   5.115  1.00 75.91           O  
ATOM   1305  N   CYS A  89     -14.241  -2.816   9.471  1.00 66.21           N  
ATOM   1306  H   CYS A  89     -15.203  -2.820   9.164  1.00 66.21           H  
ATOM   1307  CA  CYS A  89     -14.011  -2.721  10.901  1.00 66.21           C  
ATOM   1308  HA  CYS A  89     -13.121  -2.118  11.079  1.00 66.21           H  
ATOM   1309  C   CYS A  89     -13.708  -4.119  11.415  1.00 66.21           C  
ATOM   1310  CB  CYS A  89     -15.225  -2.064  11.574  1.00 66.21           C  
ATOM   1311  HB2 CYS A  89     -15.513  -1.182  11.002  1.00 66.21           H  
ATOM   1312  HB3 CYS A  89     -16.064  -2.760  11.590  1.00 66.21           H  
ATOM   1313  O   CYS A  89     -14.444  -5.064  11.135  1.00 66.21           O  
ATOM   1314  SG  CYS A  89     -14.807  -1.543  13.261  1.00 66.21           S  
ATOM   1315  HG  CYS A  89     -14.744  -2.765  13.797  1.00 66.21           H  
ATOM   1316  N   SER A  90     -12.578  -4.279  12.098  1.00 57.55           N  
ATOM   1317  H   SER A  90     -12.020  -3.468  12.326  1.00 57.55           H  
ATOM   1318  CA  SER A  90     -12.205  -5.571  12.657  1.00 57.55           C  
ATOM   1319  HA  SER A  90     -12.064  -6.277  11.839  1.00 57.55           H  
ATOM   1320  C   SER A  90     -13.325  -6.085  13.558  1.00 57.55           C  
ATOM   1321  CB  SER A  90     -10.898  -5.450  13.437  1.00 57.55           C  
ATOM   1322  HB2 SER A  90     -10.666  -6.407  13.904  1.00 57.55           H  
ATOM   1323  HB3 SER A  90     -10.103  -5.187  12.739  1.00 57.55           H  
ATOM   1324  O   SER A  90     -13.754  -5.360  14.454  1.00 57.55           O  
ATOM   1325  OG  SER A  90     -10.965  -4.453  14.432  1.00 57.55           O  
ATOM   1326  HG  SER A  90     -11.795  -4.545  14.907  1.00 57.55           H  
ATOM   1327  N   ASP A  91     -13.744  -7.335  13.345  1.00 50.69           N  
ATOM   1328  H   ASP A  91     -13.417  -7.804  12.512  1.00 50.69           H  
ATOM   1329  CA  ASP A  91     -14.875  -7.992  14.022  1.00 50.69           C  
ATOM   1330  HA  ASP A  91     -15.775  -7.407  13.832  1.00 50.69           H  
ATOM   1331  C   ASP A  91     -14.739  -8.112  15.555  1.00 50.69           C  
ATOM   1332  CB  ASP A  91     -15.074  -9.389  13.404  1.00 50.69           C  
ATOM   1333  HB2 ASP A  91     -15.840  -9.926  13.963  1.00 50.69           H  
ATOM   1334  HB3 ASP A  91     -14.145  -9.953  13.493  1.00 50.69           H  
ATOM   1335  O   ASP A  91     -15.618  -8.668  16.208  1.00 50.69           O  
ATOM   1336  CG  ASP A  91     -15.522  -9.349  11.941  1.00 50.69           C  
ATOM   1337  OD1 ASP A  91     -16.595  -8.764  11.677  1.00 50.69           O  
ATOM   1338  OD2 ASP A  91     -14.804  -9.940  11.103  1.00 50.69           O  
ATOM   1339  N   ASN A  92     -13.659  -7.598  16.149  1.00 44.25           N  
ATOM   1340  H   ASN A  92     -13.027  -7.051  15.582  1.00 44.25           H  
ATOM   1341  CA  ASN A  92     -13.425  -7.637  17.583  1.00 44.25           C  
ATOM   1342  HA  ASN A  92     -14.398  -7.736  18.064  1.00 44.25           H  
ATOM   1343  C   ASN A  92     -12.747  -6.341  18.065  1.00 44.25           C  
ATOM   1344  CB  ASN A  92     -12.581  -8.890  17.909  1.00 44.25           C  
ATOM   1345  HB2 ASN A  92     -11.625  -8.606  18.349  1.00 44.25           H  
ATOM   1346  HB3 ASN A  92     -12.361  -9.447  16.999  1.00 44.25           H  
ATOM   1347  O   ASN A  92     -11.585  -6.111  17.718  1.00 44.25           O  
ATOM   1348  CG  ASN A  92     -13.256  -9.837  18.880  1.00 44.25           C  
ATOM   1349  ND2 ASN A  92     -12.734 -11.034  18.991  1.00 44.25           N  
ATOM   1350 HD21 ASN A  92     -13.139 -11.632  19.696  1.00 44.25           H  
ATOM   1351 HD22 ASN A  92     -11.842 -11.225  18.555  1.00 44.25           H  
ATOM   1352  OD1 ASN A  92     -14.223  -9.532  19.559  1.00 44.25           O  
ATOM   1353  N   PRO A  93     -13.405  -5.506  18.892  1.00 41.32           N  
ATOM   1354  CA  PRO A  93     -12.739  -4.397  19.577  1.00 41.32           C  
ATOM   1355  HA  PRO A  93     -12.274  -3.738  18.843  1.00 41.32           H  
ATOM   1356  C   PRO A  93     -11.634  -4.899  20.526  1.00 41.32           C  
ATOM   1357  CB  PRO A  93     -13.858  -3.632  20.300  1.00 41.32           C  
ATOM   1358  HB2 PRO A  93     -14.212  -2.824  19.659  1.00 41.32           H  
ATOM   1359  HB3 PRO A  93     -13.529  -3.231  21.259  1.00 41.32           H  
ATOM   1360  O   PRO A  93     -10.666  -4.180  20.771  1.00 41.32           O  
ATOM   1361  CG  PRO A  93     -14.976  -4.658  20.474  1.00 41.32           C  
ATOM   1362  HG2 PRO A  93     -15.960  -4.189  20.486  1.00 41.32           H  
ATOM   1363  HG3 PRO A  93     -14.811  -5.219  21.394  1.00 41.32           H  
ATOM   1364  CD  PRO A  93     -14.801  -5.585  19.277  1.00 41.32           C  
ATOM   1365  HD2 PRO A  93     -15.395  -5.231  18.435  1.00 41.32           H  
ATOM   1366  HD3 PRO A  93     -15.095  -6.593  19.569  1.00 41.32           H  
ATOM   1367  N   THR A  94     -11.725  -6.161  20.963  1.00 38.19           N  
ATOM   1368  H   THR A  94     -12.547  -6.693  20.713  1.00 38.19           H  
ATOM   1369  CA  THR A  94     -10.799  -6.850  21.875  1.00 38.19           C  
ATOM   1370  HA  THR A  94     -10.438  -6.133  22.613  1.00 38.19           H  
ATOM   1371  C   THR A  94      -9.559  -7.456  21.210  1.00 38.19           C  
ATOM   1372  CB  THR A  94     -11.542  -7.963  22.626  1.00 38.19           C  
ATOM   1373  HB  THR A  94     -10.832  -8.595  23.159  1.00 38.19           H  
ATOM   1374  O   THR A  94      -8.638  -7.856  21.917  1.00 38.19           O  
ATOM   1375  CG2 THR A  94     -12.548  -7.407  23.632  1.00 38.19           C  
ATOM   1376 HG21 THR A  94     -12.036  -6.742  24.327  1.00 38.19           H  
ATOM   1377 HG22 THR A  94     -13.327  -6.841  23.122  1.00 38.19           H  
ATOM   1378 HG23 THR A  94     -12.999  -8.223  24.196  1.00 38.19           H  
ATOM   1379  OG1 THR A  94     -12.268  -8.737  21.697  1.00 38.19           O  
ATOM   1380  HG1 THR A  94     -12.902  -9.270  22.182  1.00 38.19           H  
ATOM   1381  N   ASP A  95      -9.448  -7.468  19.873  1.00 40.48           N  
ATOM   1382  H   ASP A  95     -10.210  -7.109  19.316  1.00 40.48           H  
ATOM   1383  CA  ASP A  95      -8.218  -7.928  19.193  1.00 40.48           C  
ATOM   1384  HA  ASP A  95      -7.876  -8.830  19.701  1.00 40.48           H  
ATOM   1385  C   ASP A  95      -7.043  -6.932  19.347  1.00 40.48           C  
ATOM   1386  CB  ASP A  95      -8.496  -8.301  17.719  1.00 40.48           C  
ATOM   1387  HB2 ASP A  95      -7.604  -8.098  17.125  1.00 40.48           H  
ATOM   1388  HB3 ASP A  95      -9.285  -7.660  17.327  1.00 40.48           H  
ATOM   1389  O   ASP A  95      -5.949  -7.154  18.827  1.00 40.48           O  
ATOM   1390  CG  ASP A  95      -8.864  -9.775  17.466  1.00 40.48           C  
ATOM   1391  OD1 ASP A  95      -8.793 -10.608  18.391  1.00 40.48           O  
ATOM   1392  OD2 ASP A  95      -9.179 -10.079  16.285  1.00 40.48           O  
ATOM   1393  N   LYS A  96      -7.216  -5.851  20.119  1.00 44.39           N  
ATOM   1394  H   LYS A  96      -8.130  -5.741  20.536  1.00 44.39           H  
ATOM   1395  CA  LYS A  96      -6.128  -5.008  20.634  1.00 44.39           C  
ATOM   1396  HA  LYS A  96      -5.380  -4.870  19.853  1.00 44.39           H  
ATOM   1397  C   LYS A  96      -5.437  -5.697  21.815  1.00 44.39           C  
ATOM   1398  CB  LYS A  96      -6.672  -3.641  21.056  1.00 44.39           C  
ATOM   1399  HB2 LYS A  96      -5.863  -3.078  21.521  1.00 44.39           H  
ATOM   1400  HB3 LYS A  96      -7.451  -3.793  21.804  1.00 44.39           H  
ATOM   1401  O   LYS A  96      -5.517  -5.248  22.955  1.00 44.39           O  
ATOM   1402  CG  LYS A  96      -7.239  -2.807  19.904  1.00 44.39           C  
ATOM   1403  HG2 LYS A  96      -8.072  -3.328  19.434  1.00 44.39           H  
ATOM   1404  HG3 LYS A  96      -6.460  -2.610  19.167  1.00 44.39           H  
ATOM   1405  CD  LYS A  96      -7.731  -1.495  20.518  1.00 44.39           C  
ATOM   1406  HD2 LYS A  96      -6.897  -0.990  21.005  1.00 44.39           H  
ATOM   1407  HD3 LYS A  96      -8.482  -1.731  21.271  1.00 44.39           H  
ATOM   1408  CE  LYS A  96      -8.350  -0.559  19.484  1.00 44.39           C  
ATOM   1409  HE2 LYS A  96      -7.589  -0.279  18.756  1.00 44.39           H  
ATOM   1410  HE3 LYS A  96      -9.148  -1.092  18.968  1.00 44.39           H  
ATOM   1411  NZ  LYS A  96      -8.890   0.638  20.178  1.00 44.39           N  
ATOM   1412  HZ1 LYS A  96      -9.268   1.306  19.521  1.00 44.39           H  
ATOM   1413  HZ2 LYS A  96      -9.623   0.352  20.811  1.00 44.39           H  
ATOM   1414  HZ3 LYS A  96      -8.189   1.084  20.753  1.00 44.39           H  
ATOM   1415  N   ALA A  97      -4.770  -6.812  21.561  1.00 33.87           N  
ATOM   1416  H   ALA A  97      -4.799  -7.192  20.625  1.00 33.87           H  
ATOM   1417  CA  ALA A  97      -4.154  -7.567  22.638  1.00 33.87           C  
ATOM   1418  HA  ALA A  97      -4.811  -7.523  23.507  1.00 33.87           H  
ATOM   1419  C   ALA A  97      -2.799  -6.964  23.051  1.00 33.87           C  
ATOM   1420  CB  ALA A  97      -4.100  -9.029  22.231  1.00 33.87           C  
ATOM   1421  HB1 ALA A  97      -3.409  -9.159  21.398  1.00 33.87           H  
ATOM   1422  HB2 ALA A  97      -3.788  -9.602  23.104  1.00 33.87           H  
ATOM   1423  HB3 ALA A  97      -5.094  -9.367  21.934  1.00 33.87           H  
ATOM   1424  O   ALA A  97      -1.780  -7.146  22.385  1.00 33.87           O  
ATOM   1425  N   PHE A  98      -2.786  -6.260  24.182  1.00 38.60           N  
ATOM   1426  H   PHE A  98      -3.669  -6.086  24.641  1.00 38.60           H  
ATOM   1427  CA  PHE A  98      -1.563  -5.847  24.861  1.00 38.60           C  
ATOM   1428  HA  PHE A  98      -0.847  -5.484  24.124  1.00 38.60           H  
ATOM   1429  C   PHE A  98      -0.965  -7.053  25.598  1.00 38.60           C  
ATOM   1430  CB  PHE A  98      -1.881  -4.712  25.847  1.00 38.60           C  
ATOM   1431  HB2 PHE A  98      -0.958  -4.423  26.350  1.00 38.60           H  
ATOM   1432  HB3 PHE A  98      -2.559  -5.086  26.614  1.00 38.60           H  
ATOM   1433  O   PHE A  98      -1.524  -7.510  26.590  1.00 38.60           O  
ATOM   1434  CG  PHE A  98      -2.498  -3.472  25.228  1.00 38.60           C  
ATOM   1435  CD1 PHE A  98      -1.678  -2.515  24.607  1.00 38.60           C  
ATOM   1436  HD1 PHE A  98      -0.625  -2.721  24.490  1.00 38.60           H  
ATOM   1437  CD2 PHE A  98      -3.888  -3.262  25.278  1.00 38.60           C  
ATOM   1438  HD2 PHE A  98      -4.536  -3.999  25.729  1.00 38.60           H  
ATOM   1439  CE1 PHE A  98      -2.224  -1.321  24.105  1.00 38.60           C  
ATOM   1440  HE1 PHE A  98      -1.585  -0.580  23.649  1.00 38.60           H  
ATOM   1441  CE2 PHE A  98      -4.443  -2.088  24.741  1.00 38.60           C  
ATOM   1442  HE2 PHE A  98      -5.512  -1.939  24.785  1.00 38.60           H  
ATOM   1443  CZ  PHE A  98      -3.611  -1.106  24.174  1.00 38.60           C  
ATOM   1444  HZ  PHE A  98      -4.041  -0.196  23.785  1.00 38.60           H  
ATOM   1445  N   TYR A  99       0.184  -7.564  25.156  1.00 36.60           N  
ATOM   1446  H   TYR A  99       0.588  -7.208  24.302  1.00 36.60           H  
ATOM   1447  CA  TYR A  99       0.906  -8.599  25.903  1.00 36.60           C  
ATOM   1448  HA  TYR A  99       0.293  -8.963  26.726  1.00 36.60           H  
ATOM   1449  C   TYR A  99       2.179  -8.020  26.493  1.00 36.60           C  
ATOM   1450  CB  TYR A  99       1.211  -9.812  25.025  1.00 36.60           C  
ATOM   1451  HB2 TYR A  99       1.867  -9.507  24.209  1.00 36.60           H  
ATOM   1452  HB3 TYR A  99       1.752 -10.547  25.621  1.00 36.60           H  
ATOM   1453  O   TYR A  99       3.057  -7.591  25.757  1.00 36.60           O  
ATOM   1454  CG  TYR A  99      -0.023 -10.471  24.455  1.00 36.60           C  
ATOM   1455  CD1 TYR A  99      -0.831 -11.291  25.266  1.00 36.60           C  
ATOM   1456  HD1 TYR A  99      -0.586 -11.440  26.307  1.00 36.60           H  
ATOM   1457  CD2 TYR A  99      -0.364 -10.250  23.109  1.00 36.60           C  
ATOM   1458  HD2 TYR A  99       0.229  -9.586  22.498  1.00 36.60           H  
ATOM   1459  CE1 TYR A  99      -1.978 -11.901  24.724  1.00 36.60           C  
ATOM   1460  HE1 TYR A  99      -2.621 -12.514  25.338  1.00 36.60           H  
ATOM   1461  CE2 TYR A  99      -1.492 -10.881  22.558  1.00 36.60           C  
ATOM   1462  HE2 TYR A  99      -1.748 -10.718  21.522  1.00 36.60           H  
ATOM   1463  OH  TYR A  99      -3.427 -12.274  22.856  1.00 36.60           O  
ATOM   1464  HH  TYR A  99      -3.615 -11.983  21.961  1.00 36.60           H  
ATOM   1465  CZ  TYR A  99      -2.307 -11.701  23.368  1.00 36.60           C  
ATOM   1466  N   LYS A 100       2.293  -8.047  27.820  1.00 39.01           N  
ATOM   1467  H   LYS A 100       1.517  -8.416  28.351  1.00 39.01           H  
ATOM   1468  CA  LYS A 100       3.533  -7.734  28.526  1.00 39.01           C  
ATOM   1469  HA  LYS A 100       4.091  -6.987  27.962  1.00 39.01           H  
ATOM   1470  C   LYS A 100       4.383  -9.001  28.619  1.00 39.01           C  
ATOM   1471  CB  LYS A 100       3.168  -7.156  29.901  1.00 39.01           C  
ATOM   1472  HB2 LYS A 100       2.643  -7.918  30.477  1.00 39.01           H  
ATOM   1473  HB3 LYS A 100       2.495  -6.311  29.761  1.00 39.01           H  
ATOM   1474  O   LYS A 100       4.051  -9.904  29.383  1.00 39.01           O  
ATOM   1475  CG  LYS A 100       4.397  -6.679  30.685  1.00 39.01           C  
ATOM   1476  HG2 LYS A 100       4.853  -5.832  30.172  1.00 39.01           H  
ATOM   1477  HG3 LYS A 100       5.125  -7.486  30.759  1.00 39.01           H  
ATOM   1478  CD  LYS A 100       3.969  -6.269  32.096  1.00 39.01           C  
ATOM   1479  HD2 LYS A 100       3.509  -7.133  32.577  1.00 39.01           H  
ATOM   1480  HD3 LYS A 100       3.242  -5.458  32.043  1.00 39.01           H  
ATOM   1481  CE  LYS A 100       5.192  -5.826  32.899  1.00 39.01           C  
ATOM   1482  HE2 LYS A 100       6.001  -6.530  32.704  1.00 39.01           H  
ATOM   1483  HE3 LYS A 100       5.508  -4.844  32.549  1.00 39.01           H  
ATOM   1484  NZ  LYS A 100       4.882  -5.814  34.347  1.00 39.01           N  
ATOM   1485  HZ1 LYS A 100       5.673  -5.474  34.875  1.00 39.01           H  
ATOM   1486  HZ2 LYS A 100       4.061  -5.257  34.533  1.00 39.01           H  
ATOM   1487  HZ3 LYS A 100       4.704  -6.763  34.644  1.00 39.01           H  
ATOM   1488  N   THR A 101       5.484  -9.068  27.883  1.00 38.82           N  
ATOM   1489  H   THR A 101       5.679  -8.351  27.199  1.00 38.82           H  
ATOM   1490  CA  THR A 101       6.566 -10.022  28.163  1.00 38.82           C  
ATOM   1491  HA  THR A 101       6.122 -10.962  28.491  1.00 38.82           H  
ATOM   1492  C   THR A 101       7.404  -9.502  29.336  1.00 38.82           C  
ATOM   1493  CB  THR A 101       7.391 -10.331  26.902  1.00 38.82           C  
ATOM   1494  HB  THR A 101       8.393 -10.660  27.178  1.00 38.82           H  
ATOM   1495  O   THR A 101       7.615  -8.299  29.485  1.00 38.82           O  
ATOM   1496  CG2 THR A 101       6.707 -11.434  26.093  1.00 38.82           C  
ATOM   1497 HG21 THR A 101       5.701 -11.123  25.813  1.00 38.82           H  
ATOM   1498 HG22 THR A 101       6.657 -12.349  26.683  1.00 38.82           H  
ATOM   1499 HG23 THR A 101       7.285 -11.634  25.190  1.00 38.82           H  
ATOM   1500  OG1 THR A 101       7.465  -9.196  26.066  1.00 38.82           O  
ATOM   1501  HG1 THR A 101       7.784  -9.471  25.203  1.00 38.82           H  
ATOM   1502  N   HIS A 102       7.774 -10.395  30.255  1.00 38.23           N  
ATOM   1503  H   HIS A 102       7.650 -11.376  30.050  1.00 38.23           H  
ATOM   1504  CA  HIS A 102       8.255 -10.056  31.600  1.00 38.23           C  
ATOM   1505  HA  HIS A 102       7.916  -9.042  31.812  1.00 38.23           H  
ATOM   1506  C   HIS A 102       9.791  -9.985  31.713  1.00 38.23           C  
ATOM   1507  CB  HIS A 102       7.579 -10.983  32.638  1.00 38.23           C  
ATOM   1508  HB2 HIS A 102       6.795 -11.565  32.153  1.00 38.23           H  
ATOM   1509  HB3 HIS A 102       8.301 -11.700  33.031  1.00 38.23           H  
ATOM   1510  O   HIS A 102      10.318 -10.166  32.808  1.00 38.23           O  
ATOM   1511  CG  HIS A 102       6.943 -10.232  33.783  1.00 38.23           C  
ATOM   1512  CD2 HIS A 102       5.604 -10.076  34.026  1.00 38.23           C  
ATOM   1513  HD2 HIS A 102       4.805 -10.490  33.429  1.00 38.23           H  
ATOM   1514  ND1 HIS A 102       7.615  -9.541  34.760  1.00 38.23           N  
ATOM   1515  HD1 HIS A 102       8.619  -9.546  34.869  1.00 38.23           H  
ATOM   1516  CE1 HIS A 102       6.706  -8.995  35.583  1.00 38.23           C  
ATOM   1517  HE1 HIS A 102       6.949  -8.443  36.479  1.00 38.23           H  
ATOM   1518  NE2 HIS A 102       5.457  -9.241  35.148  1.00 38.23           N  
ATOM   1519  N   ASP A 103      10.493  -9.691  30.615  1.00 43.55           N  
ATOM   1520  H   ASP A 103      10.005  -9.487  29.754  1.00 43.55           H  
ATOM   1521  CA  ASP A 103      11.957  -9.597  30.599  1.00 43.55           C  
ATOM   1522  HA  ASP A 103      12.348 -10.214  31.407  1.00 43.55           H  
ATOM   1523  C   ASP A 103      12.405  -8.151  30.882  1.00 43.55           C  
ATOM   1524  CB  ASP A 103      12.525 -10.188  29.297  1.00 43.55           C  
ATOM   1525  HB2 ASP A 103      12.073  -9.676  28.447  1.00 43.55           H  
ATOM   1526  HB3 ASP A 103      13.599 -10.003  29.272  1.00 43.55           H  
ATOM   1527  O   ASP A 103      11.923  -7.187  30.287  1.00 43.55           O  
ATOM   1528  CG  ASP A 103      12.294 -11.705  29.175  1.00 43.55           C  
ATOM   1529  OD1 ASP A 103      12.151 -12.374  30.223  1.00 43.55           O  
ATOM   1530  OD2 ASP A 103      12.242 -12.184  28.022  1.00 43.55           O  
ATOM   1531  N   GLU A 104      13.297  -7.987  31.860  1.00 40.90           N  
ATOM   1532  H   GLU A 104      13.701  -8.835  32.233  1.00 40.90           H  
ATOM   1533  CA  GLU A 104      13.415  -6.805  32.734  1.00 40.90           C  
ATOM   1534  HA  GLU A 104      12.421  -6.616  33.139  1.00 40.90           H  
ATOM   1535  C   GLU A 104      13.836  -5.465  32.079  1.00 40.90           C  
ATOM   1536  CB  GLU A 104      14.321  -7.172  33.928  1.00 40.90           C  
ATOM   1537  HB2 GLU A 104      14.450  -6.291  34.557  1.00 40.90           H  
ATOM   1538  HB3 GLU A 104      15.298  -7.480  33.554  1.00 40.90           H  
ATOM   1539  O   GLU A 104      13.805  -4.417  32.740  1.00 40.90           O  
ATOM   1540  CG  GLU A 104      13.709  -8.293  34.794  1.00 40.90           C  
ATOM   1541  HG2 GLU A 104      13.627  -9.204  34.201  1.00 40.90           H  
ATOM   1542  HG3 GLU A 104      12.703  -7.989  35.081  1.00 40.90           H  
ATOM   1543  CD  GLU A 104      14.529  -8.602  36.058  1.00 40.90           C  
ATOM   1544  OE1 GLU A 104      13.889  -8.869  37.103  1.00 40.90           O  
ATOM   1545  OE2 GLU A 104      15.776  -8.545  35.985  1.00 40.90           O  
ATOM   1546  N   GLU A 105      14.125  -5.431  30.776  1.00 44.92           N  
ATOM   1547  H   GLU A 105      14.059  -6.301  30.269  1.00 44.92           H  
ATOM   1548  CA  GLU A 105      14.575  -4.220  30.071  1.00 44.92           C  
ATOM   1549  HA  GLU A 105      14.736  -3.424  30.799  1.00 44.92           H  
ATOM   1550  C   GLU A 105      13.574  -3.615  29.070  1.00 44.92           C  
ATOM   1551  CB  GLU A 105      15.941  -4.466  29.419  1.00 44.92           C  
ATOM   1552  HB2 GLU A 105      16.133  -3.654  28.719  1.00 44.92           H  
ATOM   1553  HB3 GLU A 105      15.926  -5.408  28.870  1.00 44.92           H  
ATOM   1554  O   GLU A 105      13.673  -2.420  28.779  1.00 44.92           O  
ATOM   1555  CG  GLU A 105      17.078  -4.465  30.452  1.00 44.92           C  
ATOM   1556  HG2 GLU A 105      16.956  -3.600  31.104  1.00 44.92           H  
ATOM   1557  HG3 GLU A 105      17.008  -5.364  31.065  1.00 44.92           H  
ATOM   1558  CD  GLU A 105      18.458  -4.398  29.783  1.00 44.92           C  
ATOM   1559  OE1 GLU A 105      19.349  -3.742  30.371  1.00 44.92           O  
ATOM   1560  OE2 GLU A 105      18.600  -4.947  28.666  1.00 44.92           O  
ATOM   1561  N   TYR A 106      12.562  -4.351  28.595  1.00 37.69           N  
ATOM   1562  H   TYR A 106      12.438  -5.295  28.931  1.00 37.69           H  
ATOM   1563  CA  TYR A 106      11.682  -3.880  27.515  1.00 37.69           C  
ATOM   1564  HA  TYR A 106      11.738  -2.793  27.458  1.00 37.69           H  
ATOM   1565  C   TYR A 106      10.215  -4.236  27.769  1.00 37.69           C  
ATOM   1566  CB  TYR A 106      12.174  -4.428  26.163  1.00 37.69           C  
ATOM   1567  HB2 TYR A 106      11.481  -4.114  25.383  1.00 37.69           H  
ATOM   1568  HB3 TYR A 106      12.156  -5.518  26.195  1.00 37.69           H  
ATOM   1569  O   TYR A 106       9.893  -5.341  28.183  1.00 37.69           O  
ATOM   1570  CG  TYR A 106      13.573  -3.961  25.790  1.00 37.69           C  
ATOM   1571  CD1 TYR A 106      13.758  -2.746  25.100  1.00 37.69           C  
ATOM   1572  HD1 TYR A 106      12.897  -2.168  24.799  1.00 37.69           H  
ATOM   1573  CD2 TYR A 106      14.694  -4.714  26.192  1.00 37.69           C  
ATOM   1574  HD2 TYR A 106      14.559  -5.643  26.726  1.00 37.69           H  
ATOM   1575  CE1 TYR A 106      15.060  -2.279  24.831  1.00 37.69           C  
ATOM   1576  HE1 TYR A 106      15.217  -1.338  24.325  1.00 37.69           H  
ATOM   1577  CE2 TYR A 106      15.997  -4.241  25.945  1.00 37.69           C  
ATOM   1578  HE2 TYR A 106      16.848  -4.802  26.302  1.00 37.69           H  
ATOM   1579  OH  TYR A 106      17.436  -2.548  25.037  1.00 37.69           O  
ATOM   1580  HH  TYR A 106      18.070  -3.111  25.488  1.00 37.69           H  
ATOM   1581  CZ  TYR A 106      16.181  -3.020  25.266  1.00 37.69           C  
ATOM   1582  N   ILE A 107       9.308  -3.292  27.497  1.00 41.28           N  
ATOM   1583  H   ILE A 107       9.624  -2.419  27.100  1.00 41.28           H  
ATOM   1584  CA  ILE A 107       7.874  -3.582  27.410  1.00 41.28           C  
ATOM   1585  HA  ILE A 107       7.659  -4.539  27.886  1.00 41.28           H  
ATOM   1586  C   ILE A 107       7.556  -3.716  25.922  1.00 41.28           C  
ATOM   1587  CB  ILE A 107       7.013  -2.508  28.117  1.00 41.28           C  
ATOM   1588  HB  ILE A 107       7.156  -1.557  27.604  1.00 41.28           H  
ATOM   1589  O   ILE A 107       7.517  -2.725  25.191  1.00 41.28           O  
ATOM   1590  CG1 ILE A 107       7.423  -2.338  29.600  1.00 41.28           C  
ATOM   1591 HG12 ILE A 107       7.258  -3.276  30.130  1.00 41.28           H  
ATOM   1592 HG13 ILE A 107       8.487  -2.106  29.655  1.00 41.28           H  
ATOM   1593  CG2 ILE A 107       5.526  -2.900  28.033  1.00 41.28           C  
ATOM   1594 HG21 ILE A 107       4.891  -2.064  28.326  1.00 41.28           H  
ATOM   1595 HG22 ILE A 107       5.324  -3.758  28.673  1.00 41.28           H  
ATOM   1596 HG23 ILE A 107       5.265  -3.180  27.012  1.00 41.28           H  
ATOM   1597  CD1 ILE A 107       6.680  -1.211  30.332  1.00 41.28           C  
ATOM   1598 HD11 ILE A 107       7.097  -1.096  31.332  1.00 41.28           H  
ATOM   1599 HD12 ILE A 107       6.802  -0.274  29.788  1.00 41.28           H  
ATOM   1600 HD13 ILE A 107       5.619  -1.445  30.423  1.00 41.28           H  
ATOM   1601  N   GLU A 108       7.337  -4.938  25.451  1.00 38.59           N  
ATOM   1602  H   GLU A 108       7.421  -5.740  26.059  1.00 38.59           H  
ATOM   1603  CA  GLU A 108       6.744  -5.129  24.132  1.00 38.59           C  
ATOM   1604  HA  GLU A 108       7.228  -4.447  23.432  1.00 38.59           H  
ATOM   1605  C   GLU A 108       5.258  -4.753  24.215  1.00 38.59           C  
ATOM   1606  CB  GLU A 108       7.002  -6.559  23.636  1.00 38.59           C  
ATOM   1607  HB2 GLU A 108       6.418  -7.262  24.230  1.00 38.59           H  
ATOM   1608  HB3 GLU A 108       8.061  -6.787  23.754  1.00 38.59           H  
ATOM   1609  O   GLU A 108       4.519  -5.299  25.024  1.00 38.59           O  
ATOM   1610  CG  GLU A 108       6.636  -6.695  22.152  1.00 38.59           C  
ATOM   1611  HG2 GLU A 108       5.567  -6.514  22.041  1.00 38.59           H  
ATOM   1612  HG3 GLU A 108       7.151  -5.920  21.584  1.00 38.59           H  
ATOM   1613  CD  GLU A 108       6.974  -8.069  21.555  1.00 38.59           C  
ATOM   1614  OE1 GLU A 108       6.980  -8.154  20.306  1.00 38.59           O  
ATOM   1615  OE2 GLU A 108       7.072  -9.064  22.307  1.00 38.59           O  
ATOM   1616  N   LEU A 109       4.812  -3.774  23.425  1.00 38.89           N  
ATOM   1617  H   LEU A 109       5.443  -3.354  22.758  1.00 38.89           H  
ATOM   1618  CA  LEU A 109       3.401  -3.399  23.327  1.00 38.89           C  
ATOM   1619  HA  LEU A 109       2.805  -4.015  24.001  1.00 38.89           H  
ATOM   1620  C   LEU A 109       2.932  -3.733  21.914  1.00 38.89           C  
ATOM   1621  CB  LEU A 109       3.198  -1.919  23.721  1.00 38.89           C  
ATOM   1622  HB2 LEU A 109       2.320  -1.526  23.208  1.00 38.89           H  
ATOM   1623  HB3 LEU A 109       4.067  -1.355  23.382  1.00 38.89           H  
ATOM   1624  O   LEU A 109       2.982  -2.910  21.001  1.00 38.89           O  
ATOM   1625  CG  LEU A 109       3.004  -1.706  25.235  1.00 38.89           C  
ATOM   1626  HG  LEU A 109       3.757  -2.279  25.775  1.00 38.89           H  
ATOM   1627  CD1 LEU A 109       3.124  -0.240  25.640  1.00 38.89           C  
ATOM   1628 HD11 LEU A 109       4.144   0.113  25.489  1.00 38.89           H  
ATOM   1629 HD12 LEU A 109       2.413   0.367  25.079  1.00 38.89           H  
ATOM   1630 HD13 LEU A 109       2.871  -0.139  26.696  1.00 38.89           H  
ATOM   1631  CD2 LEU A 109       1.618  -2.122  25.719  1.00 38.89           C  
ATOM   1632 HD21 LEU A 109       1.408  -3.152  25.431  1.00 38.89           H  
ATOM   1633 HD22 LEU A 109       1.574  -2.068  26.806  1.00 38.89           H  
ATOM   1634 HD23 LEU A 109       0.869  -1.446  25.307  1.00 38.89           H  
ATOM   1635  N   LYS A 110       2.461  -4.966  21.716  1.00 40.51           N  
ATOM   1636  H   LYS A 110       2.481  -5.620  22.486  1.00 40.51           H  
ATOM   1637  CA  LYS A 110       1.864  -5.372  20.439  1.00 40.51           C  
ATOM   1638  HA  LYS A 110       2.513  -5.047  19.626  1.00 40.51           H  
ATOM   1639  C   LYS A 110       0.525  -4.663  20.248  1.00 40.51           C  
ATOM   1640  CB  LYS A 110       1.737  -6.900  20.339  1.00 40.51           C  
ATOM   1641  HB2 LYS A 110       1.154  -7.284  21.176  1.00 40.51           H  
ATOM   1642  HB3 LYS A 110       1.219  -7.146  19.412  1.00 40.51           H  
ATOM   1643  O   LYS A 110      -0.515  -5.134  20.680  1.00 40.51           O  
ATOM   1644  CG  LYS A 110       3.122  -7.555  20.322  1.00 40.51           C  
ATOM   1645  HG2 LYS A 110       3.741  -7.065  19.570  1.00 40.51           H  
ATOM   1646  HG3 LYS A 110       3.584  -7.422  21.300  1.00 40.51           H  
ATOM   1647  CD  LYS A 110       3.059  -9.054  20.008  1.00 40.51           C  
ATOM   1648  HD2 LYS A 110       2.440  -9.561  20.747  1.00 40.51           H  
ATOM   1649  HD3 LYS A 110       2.654  -9.205  19.007  1.00 40.51           H  
ATOM   1650  CE  LYS A 110       4.501  -9.563  20.082  1.00 40.51           C  
ATOM   1651  HE2 LYS A 110       4.898  -9.335  21.071  1.00 40.51           H  
ATOM   1652  HE3 LYS A 110       5.111  -8.999  19.376  1.00 40.51           H  
ATOM   1653  NZ  LYS A 110       4.656 -11.009  19.826  1.00 40.51           N  
ATOM   1654  HZ1 LYS A 110       4.384 -11.240  18.882  1.00 40.51           H  
ATOM   1655  HZ2 LYS A 110       5.637 -11.219  19.945  1.00 40.51           H  
ATOM   1656  HZ3 LYS A 110       4.135 -11.546  20.504  1.00 40.51           H  
ATOM   1657  N   ILE A 111       0.549  -3.499  19.610  1.00 43.27           N  
ATOM   1658  H   ILE A 111       1.448  -3.099  19.382  1.00 43.27           H  
ATOM   1659  CA  ILE A 111      -0.670  -2.794  19.222  1.00 43.27           C  
ATOM   1660  HA  ILE A 111      -1.458  -3.008  19.945  1.00 43.27           H  
ATOM   1661  C   ILE A 111      -1.103  -3.356  17.873  1.00 43.27           C  
ATOM   1662  CB  ILE A 111      -0.469  -1.263  19.206  1.00 43.27           C  
ATOM   1663  HB  ILE A 111       0.288  -1.014  18.462  1.00 43.27           H  
ATOM   1664  O   ILE A 111      -0.647  -2.893  16.830  1.00 43.27           O  
ATOM   1665  CG1 ILE A 111       0.011  -0.757  20.587  1.00 43.27           C  
ATOM   1666 HG12 ILE A 111       0.917  -1.290  20.876  1.00 43.27           H  
ATOM   1667 HG13 ILE A 111      -0.753  -0.968  21.335  1.00 43.27           H  
ATOM   1668  CG2 ILE A 111      -1.794  -0.575  18.821  1.00 43.27           C  
ATOM   1669 HG21 ILE A 111      -2.167  -0.957  17.871  1.00 43.27           H  
ATOM   1670 HG22 ILE A 111      -2.546  -0.748  19.591  1.00 43.27           H  
ATOM   1671 HG23 ILE A 111      -1.642   0.498  18.699  1.00 43.27           H  
ATOM   1672  CD1 ILE A 111       0.349   0.738  20.625  1.00 43.27           C  
ATOM   1673 HD11 ILE A 111      -0.551   1.338  20.501  1.00 43.27           H  
ATOM   1674 HD12 ILE A 111       0.793   0.978  21.591  1.00 43.27           H  
ATOM   1675 HD13 ILE A 111       1.064   0.977  19.837  1.00 43.27           H  
ATOM   1676  N   GLN A 112      -1.998  -4.344  17.867  1.00 47.06           N  
ATOM   1677  H   GLN A 112      -2.298  -4.752  18.740  1.00 47.06           H  
ATOM   1678  CA  GLN A 112      -2.605  -4.797  16.617  1.00 47.06           C  
ATOM   1679  HA  GLN A 112      -1.807  -4.889  15.880  1.00 47.06           H  
ATOM   1680  C   GLN A 112      -3.580  -3.724  16.102  1.00 47.06           C  
ATOM   1681  CB  GLN A 112      -3.221  -6.195  16.776  1.00 47.06           C  
ATOM   1682  HB2 GLN A 112      -2.485  -6.857  17.231  1.00 47.06           H  
ATOM   1683  HB3 GLN A 112      -4.098  -6.143  17.422  1.00 47.06           H  
ATOM   1684  O   GLN A 112      -4.786  -3.776  16.321  1.00 47.06           O  
ATOM   1685  CG  GLN A 112      -3.612  -6.756  15.398  1.00 47.06           C  
ATOM   1686  HG2 GLN A 112      -2.763  -6.658  14.721  1.00 47.06           H  
ATOM   1687  HG3 GLN A 112      -4.433  -6.165  14.993  1.00 47.06           H  
ATOM   1688  CD  GLN A 112      -4.044  -8.217  15.403  1.00 47.06           C  
ATOM   1689  NE2 GLN A 112      -4.099  -8.855  14.251  1.00 47.06           N  
ATOM   1690 HE21 GLN A 112      -3.695  -8.431  13.428  1.00 47.06           H  
ATOM   1691 HE22 GLN A 112      -4.197  -9.856  14.335  1.00 47.06           H  
ATOM   1692  OE1 GLN A 112      -4.358  -8.836  16.395  1.00 47.06           O  
ATOM   1693  N   HIS A 113      -3.040  -2.709  15.435  1.00 51.51           N  
ATOM   1694  H   HIS A 113      -2.033  -2.646  15.398  1.00 51.51           H  
ATOM   1695  CA  HIS A 113      -3.819  -1.687  14.755  1.00 51.51           C  
ATOM   1696  HA  HIS A 113      -4.761  -1.533  15.283  1.00 51.51           H  
ATOM   1697  C   HIS A 113      -4.120  -2.161  13.338  1.00 51.51           C  
ATOM   1698  CB  HIS A 113      -3.042  -0.370  14.775  1.00 51.51           C  
ATOM   1699  HB2 HIS A 113      -2.795  -0.114  15.805  1.00 51.51           H  
ATOM   1700  HB3 HIS A 113      -2.108  -0.487  14.225  1.00 51.51           H  
ATOM   1701  O   HIS A 113      -3.227  -2.160  12.501  1.00 51.51           O  
ATOM   1702  CG  HIS A 113      -3.822   0.773  14.191  1.00 51.51           C  
ATOM   1703  CD2 HIS A 113      -3.384   1.631  13.222  1.00 51.51           C  
ATOM   1704  HD2 HIS A 113      -2.430   1.586  12.718  1.00 51.51           H  
ATOM   1705  ND1 HIS A 113      -5.069   1.209  14.586  1.00 51.51           N  
ATOM   1706  HD1 HIS A 113      -5.710   0.762  15.227  1.00 51.51           H  
ATOM   1707  CE1 HIS A 113      -5.363   2.313  13.884  1.00 51.51           C  
ATOM   1708  HE1 HIS A 113      -6.276   2.884  13.970  1.00 51.51           H  
ATOM   1709  NE2 HIS A 113      -4.354   2.617  13.054  1.00 51.51           N  
ATOM   1710  N   ARG A 114      -5.363  -2.582  13.080  1.00 60.78           N  
ATOM   1711  H   ARG A 114      -6.038  -2.531  13.830  1.00 60.78           H  
ATOM   1712  CA  ARG A 114      -5.812  -3.165  11.803  1.00 60.78           C  
ATOM   1713  HA  ARG A 114      -4.970  -3.699  11.362  1.00 60.78           H  
ATOM   1714  C   ARG A 114      -6.184  -2.119  10.744  1.00 60.78           C  
ATOM   1715  CB  ARG A 114      -6.945  -4.175  12.066  1.00 60.78           C  
ATOM   1716  HB2 ARG A 114      -7.706  -3.718  12.699  1.00 60.78           H  
ATOM   1717  HB3 ARG A 114      -7.416  -4.450  11.122  1.00 60.78           H  
ATOM   1718  O   ARG A 114      -7.059  -2.366   9.916  1.00 60.78           O  
ATOM   1719  CG  ARG A 114      -6.432  -5.466  12.711  1.00 60.78           C  
ATOM   1720  HG2 ARG A 114      -5.629  -5.877  12.098  1.00 60.78           H  
ATOM   1721  HG3 ARG A 114      -6.051  -5.245  13.708  1.00 60.78           H  
ATOM   1722  CD  ARG A 114      -7.562  -6.493  12.817  1.00 60.78           C  
ATOM   1723  HD2 ARG A 114      -8.300  -6.103  13.518  1.00 60.78           H  
ATOM   1724  HD3 ARG A 114      -8.024  -6.630  11.839  1.00 60.78           H  
ATOM   1725  NE  ARG A 114      -7.074  -7.789  13.313  1.00 60.78           N  
ATOM   1726  HE  ARG A 114      -6.085  -7.878  13.495  1.00 60.78           H  
ATOM   1727  NH1 ARG A 114      -9.105  -8.851  13.601  1.00 60.78           N  
ATOM   1728 HH11 ARG A 114      -9.581  -9.478  14.234  1.00 60.78           H  
ATOM   1729 HH12 ARG A 114      -9.597  -8.126  13.098  1.00 60.78           H  
ATOM   1730  NH2 ARG A 114      -7.265  -9.742  14.433  1.00 60.78           N  
ATOM   1731 HH21 ARG A 114      -7.914 -10.248  15.019  1.00 60.78           H  
ATOM   1732 HH22 ARG A 114      -6.356  -9.592  14.845  1.00 60.78           H  
ATOM   1733  CZ  ARG A 114      -7.815  -8.787  13.751  1.00 60.78           C  
ATOM   1734  N   ALA A 115      -5.514  -0.969  10.742  1.00 72.05           N  
ATOM   1735  H   ALA A 115      -4.757  -0.842  11.400  1.00 72.05           H  
ATOM   1736  CA  ALA A 115      -5.740   0.033   9.713  1.00 72.05           C  
ATOM   1737  HA  ALA A 115      -6.808   0.248   9.683  1.00 72.05           H  
ATOM   1738  C   ALA A 115      -5.321  -0.501   8.341  1.00 72.05           C  
ATOM   1739  CB  ALA A 115      -5.027   1.331  10.068  1.00 72.05           C  
ATOM   1740  HB1 ALA A 115      -5.424   1.679  11.021  1.00 72.05           H  
ATOM   1741  HB2 ALA A 115      -5.267   2.088   9.321  1.00 72.05           H  
ATOM   1742  HB3 ALA A 115      -3.949   1.179  10.131  1.00 72.05           H  
ATOM   1743  O   ALA A 115      -4.283  -1.143   8.184  1.00 72.05           O  
ATOM   1744  N   SER A 116      -6.142  -0.234   7.338  1.00 77.97           N  
ATOM   1745  H   SER A 116      -6.920   0.381   7.529  1.00 77.97           H  
ATOM   1746  CA  SER A 116      -5.933  -0.647   5.958  1.00 77.97           C  
ATOM   1747  HA  SER A 116      -5.602  -1.685   5.936  1.00 77.97           H  
ATOM   1748  C   SER A 116      -4.873   0.222   5.288  1.00 77.97           C  
ATOM   1749  CB  SER A 116      -7.256  -0.566   5.206  1.00 77.97           C  
ATOM   1750  HB2 SER A 116      -7.077  -0.788   4.154  1.00 77.97           H  
ATOM   1751  HB3 SER A 116      -7.673   0.438   5.284  1.00 77.97           H  
ATOM   1752  O   SER A 116      -5.021   1.438   5.210  1.00 77.97           O  
ATOM   1753  OG  SER A 116      -8.159  -1.508   5.751  1.00 77.97           O  
ATOM   1754  HG  SER A 116      -8.348  -1.236   6.652  1.00 77.97           H  
ATOM   1755  N   TYR A 117      -3.809  -0.395   4.786  1.00 78.31           N  
ATOM   1756  H   TYR A 117      -3.770  -1.402   4.855  1.00 78.31           H  
ATOM   1757  CA  TYR A 117      -2.761   0.263   4.015  1.00 78.31           C  
ATOM   1758  HA  TYR A 117      -2.409   1.137   4.563  1.00 78.31           H  
ATOM   1759  C   TYR A 117      -3.277   0.706   2.646  1.00 78.31           C  
ATOM   1760  CB  TYR A 117      -1.599  -0.716   3.821  1.00 78.31           C  
ATOM   1761  HB2 TYR A 117      -1.216  -1.032   4.791  1.00 78.31           H  
ATOM   1762  HB3 TYR A 117      -1.984  -1.610   3.331  1.00 78.31           H  
ATOM   1763  O   TYR A 117      -3.915  -0.077   1.939  1.00 78.31           O  
ATOM   1764  CG  TYR A 117      -0.449  -0.165   3.003  1.00 78.31           C  
ATOM   1765  CD1 TYR A 117      -0.074  -0.816   1.813  1.00 78.31           C  
ATOM   1766  HD1 TYR A 117      -0.590  -1.710   1.494  1.00 78.31           H  
ATOM   1767  CD2 TYR A 117       0.229   0.999   3.416  1.00 78.31           C  
ATOM   1768  HD2 TYR A 117      -0.064   1.497   4.329  1.00 78.31           H  
ATOM   1769  CE1 TYR A 117       0.986  -0.312   1.040  1.00 78.31           C  
ATOM   1770  HE1 TYR A 117       1.298  -0.813   0.136  1.00 78.31           H  
ATOM   1771  CE2 TYR A 117       1.268   1.527   2.626  1.00 78.31           C  
ATOM   1772  HE2 TYR A 117       1.775   2.431   2.927  1.00 78.31           H  
ATOM   1773  OH  TYR A 117       2.622   1.387   0.653  1.00 78.31           O  
ATOM   1774  HH  TYR A 117       2.941   2.227   0.991  1.00 78.31           H  
ATOM   1775  CZ  TYR A 117       1.639   0.873   1.432  1.00 78.31           C  
ATOM   1776  N   ILE A 118      -2.941   1.931   2.238  1.00 84.49           N  
ATOM   1777  H   ILE A 118      -2.422   2.523   2.870  1.00 84.49           H  
ATOM   1778  CA  ILE A 118      -3.161   2.406   0.871  1.00 84.49           C  
ATOM   1779  HA  ILE A 118      -3.979   1.833   0.431  1.00 84.49           H  
ATOM   1780  C   ILE A 118      -1.871   2.189   0.058  1.00 84.49           C  
ATOM   1781  CB  ILE A 118      -3.604   3.882   0.854  1.00 84.49           C  
ATOM   1782  HB  ILE A 118      -2.790   4.491   1.250  1.00 84.49           H  
ATOM   1783  O   ILE A 118      -0.891   2.902   0.287  1.00 84.49           O  
ATOM   1784  CG1 ILE A 118      -4.854   4.126   1.729  1.00 84.49           C  
ATOM   1785 HG12 ILE A 118      -5.690   3.526   1.371  1.00 84.49           H  
ATOM   1786 HG13 ILE A 118      -4.640   3.842   2.759  1.00 84.49           H  
ATOM   1787  CG2 ILE A 118      -3.862   4.306  -0.603  1.00 84.49           C  
ATOM   1788 HG21 ILE A 118      -4.120   5.364  -0.654  1.00 84.49           H  
ATOM   1789 HG22 ILE A 118      -2.960   4.180  -1.201  1.00 84.49           H  
ATOM   1790 HG23 ILE A 118      -4.684   3.727  -1.025  1.00 84.49           H  
ATOM   1791  CD1 ILE A 118      -5.248   5.606   1.730  1.00 84.49           C  
ATOM   1792 HD11 ILE A 118      -5.943   5.837   2.537  1.00 84.49           H  
ATOM   1793 HD12 ILE A 118      -4.357   6.213   1.888  1.00 84.49           H  
ATOM   1794 HD13 ILE A 118      -5.727   5.869   0.787  1.00 84.49           H  
ATOM   1795  N   PRO A 119      -1.851   1.280  -0.933  1.00 80.67           N  
ATOM   1796  CA  PRO A 119      -0.638   0.920  -1.669  1.00 80.67           C  
ATOM   1797  HA  PRO A 119       0.226   0.953  -1.005  1.00 80.67           H  
ATOM   1798  C   PRO A 119      -0.318   1.856  -2.838  1.00 80.67           C  
ATOM   1799  CB  PRO A 119      -0.879  -0.516  -2.098  1.00 80.67           C  
ATOM   1800  HB2 PRO A 119      -0.253  -0.797  -2.945  1.00 80.67           H  
ATOM   1801  HB3 PRO A 119      -0.692  -1.163  -1.242  1.00 80.67           H  
ATOM   1802  O   PRO A 119      -0.028   1.431  -3.952  1.00 80.67           O  
ATOM   1803  CG  PRO A 119      -2.371  -0.503  -2.427  1.00 80.67           C  
ATOM   1804  HG2 PRO A 119      -2.809  -1.501  -2.421  1.00 80.67           H  
ATOM   1805  HG3 PRO A 119      -2.539  -0.013  -3.386  1.00 80.67           H  
ATOM   1806  CD  PRO A 119      -2.923   0.358  -1.293  1.00 80.67           C  
ATOM   1807  HD2 PRO A 119      -3.818   0.889  -1.618  1.00 80.67           H  
ATOM   1808  HD3 PRO A 119      -3.153  -0.283  -0.442  1.00 80.67           H  
ATOM   1809  N   TYR A 120      -0.354   3.162  -2.598  1.00 84.59           N  
ATOM   1810  H   TYR A 120      -0.523   3.467  -1.650  1.00 84.59           H  
ATOM   1811  CA  TYR A 120      -0.119   4.157  -3.648  1.00 84.59           C  
ATOM   1812  HA  TYR A 120      -0.706   3.875  -4.523  1.00 84.59           H  
ATOM   1813  C   TYR A 120       1.342   4.240  -4.113  1.00 84.59           C  
ATOM   1814  CB  TYR A 120      -0.607   5.510  -3.147  1.00 84.59           C  
ATOM   1815  HB2 TYR A 120      -1.584   5.380  -2.681  1.00 84.59           H  
ATOM   1816  HB3 TYR A 120      -0.742   6.161  -4.011  1.00 84.59           H  
ATOM   1817  O   TYR A 120       1.650   4.913  -5.095  1.00 84.59           O  
ATOM   1818  CG  TYR A 120       0.346   6.184  -2.177  1.00 84.59           C  
ATOM   1819  CD1 TYR A 120       0.307   5.900  -0.798  1.00 84.59           C  
ATOM   1820  HD1 TYR A 120      -0.423   5.209  -0.401  1.00 84.59           H  
ATOM   1821  CD2 TYR A 120       1.300   7.085  -2.683  1.00 84.59           C  
ATOM   1822  HD2 TYR A 120       1.349   7.276  -3.744  1.00 84.59           H  
ATOM   1823  CE1 TYR A 120       1.221   6.526   0.071  1.00 84.59           C  
ATOM   1824  HE1 TYR A 120       1.224   6.309   1.129  1.00 84.59           H  
ATOM   1825  CE2 TYR A 120       2.194   7.731  -1.818  1.00 84.59           C  
ATOM   1826  HE2 TYR A 120       2.907   8.437  -2.216  1.00 84.59           H  
ATOM   1827  OH  TYR A 120       2.983   8.130   0.381  1.00 84.59           O  
ATOM   1828  HH  TYR A 120       3.583   8.691  -0.114  1.00 84.59           H  
ATOM   1829  CZ  TYR A 120       2.145   7.460  -0.439  1.00 84.59           C  
ATOM   1830  N   THR A 121       2.251   3.580  -3.392  1.00 80.14           N  
ATOM   1831  H   THR A 121       1.940   3.048  -2.592  1.00 80.14           H  
ATOM   1832  CA  THR A 121       3.665   3.472  -3.750  1.00 80.14           C  
ATOM   1833  HA  THR A 121       3.957   4.398  -4.246  1.00 80.14           H  
ATOM   1834  C   THR A 121       3.944   2.324  -4.718  1.00 80.14           C  
ATOM   1835  CB  THR A 121       4.547   3.323  -2.508  1.00 80.14           C  
ATOM   1836  HB  THR A 121       5.591   3.240  -2.807  1.00 80.14           H  
ATOM   1837  O   THR A 121       5.092   2.139  -5.123  1.00 80.14           O  
ATOM   1838  CG2 THR A 121       4.397   4.513  -1.563  1.00 80.14           C  
ATOM   1839 HG21 THR A 121       5.079   4.397  -0.720  1.00 80.14           H  
ATOM   1840 HG22 THR A 121       4.629   5.434  -2.098  1.00 80.14           H  
ATOM   1841 HG23 THR A 121       3.378   4.573  -1.180  1.00 80.14           H  
ATOM   1842  OG1 THR A 121       4.167   2.166  -1.811  1.00 80.14           O  
ATOM   1843  HG1 THR A 121       4.768   2.025  -1.076  1.00 80.14           H  
ATOM   1844  N   GLU A 122       2.926   1.541  -5.083  1.00 76.08           N  
ATOM   1845  H   GLU A 122       1.999   1.725  -4.727  1.00 76.08           H  
ATOM   1846  CA  GLU A 122       3.077   0.440  -6.022  1.00 76.08           C  
ATOM   1847  HA  GLU A 122       4.117   0.115  -5.983  1.00 76.08           H  
ATOM   1848  C   GLU A 122       2.796   0.881  -7.458  1.00 76.08           C  
ATOM   1849  CB  GLU A 122       2.223  -0.770  -5.619  1.00 76.08           C  
ATOM   1850  HB2 GLU A 122       2.364  -1.528  -6.389  1.00 76.08           H  
ATOM   1851  HB3 GLU A 122       1.168  -0.500  -5.586  1.00 76.08           H  
ATOM   1852  O   GLU A 122       1.733   1.415  -7.760  1.00 76.08           O  
ATOM   1853  CG  GLU A 122       2.667  -1.322  -4.252  1.00 76.08           C  
ATOM   1854  HG2 GLU A 122       2.304  -0.659  -3.467  1.00 76.08           H  
ATOM   1855  HG3 GLU A 122       3.756  -1.323  -4.212  1.00 76.08           H  
ATOM   1856  CD  GLU A 122       2.192  -2.754  -3.985  1.00 76.08           C  
ATOM   1857  OE1 GLU A 122       2.044  -3.113  -2.797  1.00 76.08           O  
ATOM   1858  OE2 GLU A 122       2.063  -3.538  -4.957  1.00 76.08           O  
ATOM   1859  N   LEU A 123       3.717   0.582  -8.379  1.00 76.66           N  
ATOM   1860  H   LEU A 123       4.585   0.176  -8.061  1.00 76.66           H  
ATOM   1861  CA  LEU A 123       3.551   0.903  -9.806  1.00 76.66           C  
ATOM   1862  HA  LEU A 123       3.466   1.983  -9.923  1.00 76.66           H  
ATOM   1863  C   LEU A 123       2.268   0.298 -10.399  1.00 76.66           C  
ATOM   1864  CB  LEU A 123       4.776   0.376 -10.572  1.00 76.66           C  
ATOM   1865  HB2 LEU A 123       4.511   0.269 -11.624  1.00 76.66           H  
ATOM   1866  HB3 LEU A 123       5.027  -0.617 -10.198  1.00 76.66           H  
ATOM   1867  O   LEU A 123       1.594   0.920 -11.212  1.00 76.66           O  
ATOM   1868  CG  LEU A 123       6.012   1.282 -10.497  1.00 76.66           C  
ATOM   1869  HG  LEU A 123       6.193   1.589  -9.467  1.00 76.66           H  
ATOM   1870  CD1 LEU A 123       7.238   0.530 -11.013  1.00 76.66           C  
ATOM   1871 HD11 LEU A 123       7.450  -0.311 -10.353  1.00 76.66           H  
ATOM   1872 HD12 LEU A 123       8.106   1.190 -11.027  1.00 76.66           H  
ATOM   1873 HD13 LEU A 123       7.054   0.158 -12.021  1.00 76.66           H  
ATOM   1874  CD2 LEU A 123       5.837   2.507 -11.385  1.00 76.66           C  
ATOM   1875 HD21 LEU A 123       5.683   2.197 -12.418  1.00 76.66           H  
ATOM   1876 HD22 LEU A 123       6.737   3.122 -11.345  1.00 76.66           H  
ATOM   1877 HD23 LEU A 123       4.967   3.085 -11.072  1.00 76.66           H  
ATOM   1878  N   LYS A 124       1.899  -0.909  -9.956  1.00 76.49           N  
ATOM   1879  H   LYS A 124       2.467  -1.322  -9.229  1.00 76.49           H  
ATOM   1880  CA  LYS A 124       0.679  -1.610 -10.392  1.00 76.49           C  
ATOM   1881  HA  LYS A 124       0.622  -1.588 -11.481  1.00 76.49           H  
ATOM   1882  C   LYS A 124      -0.610  -0.942  -9.907  1.00 76.49           C  
ATOM   1883  CB  LYS A 124       0.721  -3.066  -9.910  1.00 76.49           C  
ATOM   1884  HB2 LYS A 124      -0.234  -3.540 -10.136  1.00 76.49           H  
ATOM   1885  HB3 LYS A 124       0.863  -3.084  -8.830  1.00 76.49           H  
ATOM   1886  O   LYS A 124      -1.672  -1.234 -10.455  1.00 76.49           O  
ATOM   1887  CG  LYS A 124       1.835  -3.866 -10.597  1.00 76.49           C  
ATOM   1888  HG2 LYS A 124       2.802  -3.399 -10.405  1.00 76.49           H  
ATOM   1889  HG3 LYS A 124       1.651  -3.880 -11.671  1.00 76.49           H  
ATOM   1890  CD  LYS A 124       1.864  -5.305 -10.077  1.00 76.49           C  
ATOM   1891  HD2 LYS A 124       0.902  -5.778 -10.275  1.00 76.49           H  
ATOM   1892  HD3 LYS A 124       2.045  -5.293  -9.002  1.00 76.49           H  
ATOM   1893  CE  LYS A 124       2.982  -6.074 -10.789  1.00 76.49           C  
ATOM   1894  HE2 LYS A 124       3.925  -5.555 -10.617  1.00 76.49           H  
ATOM   1895  HE3 LYS A 124       2.787  -6.057 -11.861  1.00 76.49           H  
ATOM   1896  NZ  LYS A 124       3.073  -7.473 -10.304  1.00 76.49           N  
ATOM   1897  HZ1 LYS A 124       2.206  -7.962 -10.474  1.00 76.49           H  
ATOM   1898  HZ2 LYS A 124       3.820  -7.956 -10.782  1.00 76.49           H  
ATOM   1899  HZ3 LYS A 124       3.269  -7.484  -9.313  1.00 76.49           H  
ATOM   1900  N   ALA A 125      -0.522  -0.071  -8.900  1.00 79.07           N  
ATOM   1901  H   ALA A 125       0.382   0.168  -8.517  1.00 79.07           H  
ATOM   1902  CA  ALA A 125      -1.668   0.681  -8.419  1.00 79.07           C  
ATOM   1903  HA  ALA A 125      -2.516  -0.000  -8.357  1.00 79.07           H  
ATOM   1904  C   ALA A 125      -2.061   1.786  -9.400  1.00 79.07           C  
ATOM   1905  CB  ALA A 125      -1.389   1.218  -7.011  1.00 79.07           C  
ATOM   1906  HB1 ALA A 125      -0.632   2.002  -7.039  1.00 79.07           H  
ATOM   1907  HB2 ALA A 125      -1.055   0.408  -6.363  1.00 79.07           H  
ATOM   1908  HB3 ALA A 125      -2.307   1.632  -6.596  1.00 79.07           H  
ATOM   1909  O   ALA A 125      -3.243   2.045  -9.561  1.00 79.07           O  
ATOM   1910  N   SER A 126      -1.102   2.402 -10.098  1.00 87.59           N  
ATOM   1911  H   SER A 126      -0.136   2.175  -9.912  1.00 87.59           H  
ATOM   1912  CA  SER A 126      -1.360   3.483 -11.058  1.00 87.59           C  
ATOM   1913  HA  SER A 126      -2.380   3.847 -10.935  1.00 87.59           H  
ATOM   1914  C   SER A 126      -1.218   3.077 -12.524  1.00 87.59           C  
ATOM   1915  CB  SER A 126      -0.427   4.655 -10.767  1.00 87.59           C  
ATOM   1916  HB2 SER A 126      -0.647   5.060  -9.779  1.00 87.59           H  
ATOM   1917  HB3 SER A 126      -0.580   5.436 -11.512  1.00 87.59           H  
ATOM   1918  O   SER A 126      -1.750   3.784 -13.370  1.00 87.59           O  
ATOM   1919  OG  SER A 126       0.913   4.209 -10.802  1.00 87.59           O  
ATOM   1920  HG  SER A 126       1.451   4.905 -11.187  1.00 87.59           H  
ATOM   1921  N   MET A 127      -0.534   1.971 -12.835  1.00 82.79           N  
ATOM   1922  H   MET A 127      -0.045   1.497 -12.089  1.00 82.79           H  
ATOM   1923  CA  MET A 127      -0.286   1.493 -14.201  1.00 82.79           C  
ATOM   1924  HA  MET A 127      -0.706   2.203 -14.914  1.00 82.79           H  
ATOM   1925  C   MET A 127      -0.946   0.135 -14.460  1.00 82.79           C  
ATOM   1926  CB  MET A 127       1.222   1.396 -14.483  1.00 82.79           C  
ATOM   1927  HB2 MET A 127       1.358   1.041 -15.504  1.00 82.79           H  
ATOM   1928  HB3 MET A 127       1.667   0.668 -13.805  1.00 82.79           H  
ATOM   1929  O   MET A 127      -1.033  -0.736 -13.587  1.00 82.79           O  
ATOM   1930  CG  MET A 127       1.949   2.736 -14.331  1.00 82.79           C  
ATOM   1931  HG2 MET A 127       1.776   3.118 -13.325  1.00 82.79           H  
ATOM   1932  HG3 MET A 127       1.511   3.436 -15.042  1.00 82.79           H  
ATOM   1933  SD  MET A 127       3.746   2.688 -14.597  1.00 82.79           S  
ATOM   1934  CE  MET A 127       3.808   2.322 -16.370  1.00 82.79           C  
ATOM   1935  HE1 MET A 127       3.389   1.332 -16.553  1.00 82.79           H  
ATOM   1936  HE2 MET A 127       3.222   3.059 -16.918  1.00 82.79           H  
ATOM   1937  HE3 MET A 127       4.840   2.347 -16.719  1.00 82.79           H  
ATOM   1938  N   THR A 128      -1.421  -0.059 -15.683  1.00 77.70           N  
ATOM   1939  H   THR A 128      -1.368   0.717 -16.327  1.00 77.70           H  
ATOM   1940  CA  THR A 128      -1.845  -1.355 -16.215  1.00 77.70           C  
ATOM   1941  HA  THR A 128      -2.416  -1.883 -15.452  1.00 77.70           H  
ATOM   1942  C   THR A 128      -0.623  -2.199 -16.567  1.00 77.70           C  
ATOM   1943  CB  THR A 128      -2.737  -1.201 -17.456  1.00 77.70           C  
ATOM   1944  HB  THR A 128      -3.025  -2.195 -17.800  1.00 77.70           H  
ATOM   1945  O   THR A 128       0.483  -1.688 -16.739  1.00 77.70           O  
ATOM   1946  CG2 THR A 128      -4.011  -0.400 -17.199  1.00 77.70           C  
ATOM   1947 HG21 THR A 128      -4.601  -0.881 -16.418  1.00 77.70           H  
ATOM   1948 HG22 THR A 128      -4.601  -0.362 -18.115  1.00 77.70           H  
ATOM   1949 HG23 THR A 128      -3.771   0.620 -16.901  1.00 77.70           H  
ATOM   1950  OG1 THR A 128      -2.023  -0.574 -18.483  1.00 77.70           O  
ATOM   1951  HG1 THR A 128      -1.969   0.353 -18.240  1.00 77.70           H  
ATOM   1952  N   ILE A 129      -0.812  -3.511 -16.713  1.00 72.20           N  
ATOM   1953  H   ILE A 129      -1.734  -3.898 -16.567  1.00 72.20           H  
ATOM   1954  CA  ILE A 129       0.266  -4.401 -17.171  1.00 72.20           C  
ATOM   1955  HA  ILE A 129       1.115  -4.301 -16.494  1.00 72.20           H  
ATOM   1956  C   ILE A 129       0.769  -3.964 -18.555  1.00 72.20           C  
ATOM   1957  CB  ILE A 129      -0.194  -5.875 -17.141  1.00 72.20           C  
ATOM   1958  HB  ILE A 129      -1.106  -5.967 -17.731  1.00 72.20           H  
ATOM   1959  O   ILE A 129       1.974  -3.885 -18.757  1.00 72.20           O  
ATOM   1960  CG1 ILE A 129      -0.497  -6.295 -15.681  1.00 72.20           C  
ATOM   1961 HG12 ILE A 129      -1.200  -5.589 -15.237  1.00 72.20           H  
ATOM   1962 HG13 ILE A 129       0.423  -6.261 -15.098  1.00 72.20           H  
ATOM   1963  CG2 ILE A 129       0.873  -6.795 -17.760  1.00 72.20           C  
ATOM   1964 HG21 ILE A 129       1.820  -6.703 -17.227  1.00 72.20           H  
ATOM   1965 HG22 ILE A 129       1.048  -6.545 -18.806  1.00 72.20           H  
ATOM   1966 HG23 ILE A 129       0.552  -7.836 -17.748  1.00 72.20           H  
ATOM   1967  CD1 ILE A 129      -1.122  -7.689 -15.540  1.00 72.20           C  
ATOM   1968 HD11 ILE A 129      -1.417  -7.847 -14.503  1.00 72.20           H  
ATOM   1969 HD12 ILE A 129      -2.005  -7.765 -16.174  1.00 72.20           H  
ATOM   1970 HD13 ILE A 129      -0.405  -8.462 -15.816  1.00 72.20           H  
ATOM   1971  N   ALA A 130      -0.137  -3.585 -19.462  1.00 71.05           N  
ATOM   1972  H   ALA A 130      -1.118  -3.624 -19.227  1.00 71.05           H  
ATOM   1973  CA  ALA A 130       0.221  -3.107 -20.795  1.00 71.05           C  
ATOM   1974  HA  ALA A 130       0.815  -3.872 -21.294  1.00 71.05           H  
ATOM   1975  C   ALA A 130       1.064  -1.820 -20.757  1.00 71.05           C  
ATOM   1976  CB  ALA A 130      -1.074  -2.899 -21.589  1.00 71.05           C  
ATOM   1977  HB1 ALA A 130      -0.828  -2.575 -22.601  1.00 71.05           H  
ATOM   1978  HB2 ALA A 130      -1.629  -3.835 -21.647  1.00 71.05           H  
ATOM   1979  HB3 ALA A 130      -1.690  -2.136 -21.114  1.00 71.05           H  
ATOM   1980  O   ALA A 130       2.030  -1.696 -21.505  1.00 71.05           O  
ATOM   1981  N   GLU A 131       0.756  -0.870 -19.869  1.00 82.23           N  
ATOM   1982  H   GLU A 131      -0.074  -0.976 -19.303  1.00 82.23           H  
ATOM   1983  CA  GLU A 131       1.570   0.341 -19.691  1.00 82.23           C  
ATOM   1984  HA  GLU A 131       1.746   0.809 -20.660  1.00 82.23           H  
ATOM   1985  C   GLU A 131       2.933   0.030 -19.073  1.00 82.23           C  
ATOM   1986  CB  GLU A 131       0.843   1.340 -18.791  1.00 82.23           C  
ATOM   1987  HB2 GLU A 131       0.529   0.810 -17.892  1.00 82.23           H  
ATOM   1988  HB3 GLU A 131       1.534   2.129 -18.492  1.00 82.23           H  
ATOM   1989  O   GLU A 131       3.942   0.578 -19.514  1.00 82.23           O  
ATOM   1990  CG  GLU A 131      -0.352   1.997 -19.494  1.00 82.23           C  
ATOM   1991  HG2 GLU A 131      -0.915   1.249 -20.053  1.00 82.23           H  
ATOM   1992  HG3 GLU A 131       0.026   2.729 -20.207  1.00 82.23           H  
ATOM   1993  CD  GLU A 131      -1.286   2.664 -18.482  1.00 82.23           C  
ATOM   1994  OE1 GLU A 131      -1.746   3.787 -18.751  1.00 82.23           O  
ATOM   1995  OE2 GLU A 131      -1.545   2.018 -17.439  1.00 82.23           O  
ATOM   1996  N   LEU A 132       2.990  -0.867 -18.081  1.00 74.76           N  
ATOM   1997  H   LEU A 132       2.129  -1.288 -17.762  1.00 74.76           H  
ATOM   1998  CA  LEU A 132       4.263  -1.326 -17.520  1.00 74.76           C  
ATOM   1999  HA  LEU A 132       4.811  -0.467 -17.133  1.00 74.76           H  
ATOM   2000  C   LEU A 132       5.132  -1.934 -18.625  1.00 74.76           C  
ATOM   2001  CB  LEU A 132       4.021  -2.341 -16.385  1.00 74.76           C  
ATOM   2002  HB2 LEU A 132       3.374  -3.134 -16.760  1.00 74.76           H  
ATOM   2003  HB3 LEU A 132       4.973  -2.797 -16.114  1.00 74.76           H  
ATOM   2004  O   LEU A 132       6.295  -1.564 -18.763  1.00 74.76           O  
ATOM   2005  CG  LEU A 132       3.390  -1.740 -15.119  1.00 74.76           C  
ATOM   2006  HG  LEU A 132       2.527  -1.133 -15.389  1.00 74.76           H  
ATOM   2007  CD1 LEU A 132       2.929  -2.846 -14.168  1.00 74.76           C  
ATOM   2008 HD11 LEU A 132       3.777  -3.465 -13.874  1.00 74.76           H  
ATOM   2009 HD12 LEU A 132       2.180  -3.459 -14.669  1.00 74.76           H  
ATOM   2010 HD13 LEU A 132       2.474  -2.387 -13.291  1.00 74.76           H  
ATOM   2011  CD2 LEU A 132       4.362  -0.866 -14.337  1.00 74.76           C  
ATOM   2012 HD21 LEU A 132       5.163  -1.469 -13.909  1.00 74.76           H  
ATOM   2013 HD22 LEU A 132       3.807  -0.366 -13.544  1.00 74.76           H  
ATOM   2014 HD23 LEU A 132       4.781  -0.095 -14.984  1.00 74.76           H  
ATOM   2015  N   GLU A 133       4.558  -2.799 -19.458  1.00 70.76           N  
ATOM   2016  H   GLU A 133       3.602  -3.076 -19.290  1.00 70.76           H  
ATOM   2017  CA  GLU A 133       5.260  -3.412 -20.584  1.00 70.76           C  
ATOM   2018  HA  GLU A 133       6.165  -3.887 -20.204  1.00 70.76           H  
ATOM   2019  C   GLU A 133       5.682  -2.382 -21.642  1.00 70.76           C  
ATOM   2020  CB  GLU A 133       4.385  -4.503 -21.213  1.00 70.76           C  
ATOM   2021  HB2 GLU A 133       3.385  -4.106 -21.388  1.00 70.76           H  
ATOM   2022  HB3 GLU A 133       4.819  -4.794 -22.170  1.00 70.76           H  
ATOM   2023  O   GLU A 133       6.810  -2.445 -22.127  1.00 70.76           O  
ATOM   2024  CG  GLU A 133       4.312  -5.750 -20.316  1.00 70.76           C  
ATOM   2025  HG2 GLU A 133       5.318  -6.156 -20.215  1.00 70.76           H  
ATOM   2026  HG3 GLU A 133       3.975  -5.466 -19.319  1.00 70.76           H  
ATOM   2027  CD  GLU A 133       3.382  -6.845 -20.863  1.00 70.76           C  
ATOM   2028  OE1 GLU A 133       3.345  -7.923 -20.225  1.00 70.76           O  
ATOM   2029  OE2 GLU A 133       2.712  -6.615 -21.895  1.00 70.76           O  
ATOM   2030  N   THR A 134       4.822  -1.412 -21.957  1.00 76.42           N  
ATOM   2031  H   THR A 134       3.909  -1.447 -21.527  1.00 76.42           H  
ATOM   2032  CA  THR A 134       5.067  -0.388 -22.987  1.00 76.42           C  
ATOM   2033  HA  THR A 134       5.396  -0.880 -23.902  1.00 76.42           H  
ATOM   2034  C   THR A 134       6.158   0.600 -22.582  1.00 76.42           C  
ATOM   2035  CB  THR A 134       3.776   0.387 -23.300  1.00 76.42           C  
ATOM   2036  HB  THR A 134       3.406   0.859 -22.390  1.00 76.42           H  
ATOM   2037  O   THR A 134       6.976   0.972 -23.419  1.00 76.42           O  
ATOM   2038  CG2 THR A 134       3.947   1.461 -24.376  1.00 76.42           C  
ATOM   2039 HG21 THR A 134       2.972   1.872 -24.637  1.00 76.42           H  
ATOM   2040 HG22 THR A 134       4.403   1.026 -25.265  1.00 76.42           H  
ATOM   2041 HG23 THR A 134       4.574   2.271 -24.004  1.00 76.42           H  
ATOM   2042  OG1 THR A 134       2.796  -0.497 -23.785  1.00 76.42           O  
ATOM   2043  HG1 THR A 134       2.501  -1.033 -23.045  1.00 76.42           H  
ATOM   2044  N   TYR A 135       6.181   1.033 -21.318  1.00 81.88           N  
ATOM   2045  H   TYR A 135       5.465   0.701 -20.688  1.00 81.88           H  
ATOM   2046  CA  TYR A 135       7.061   2.113 -20.865  1.00 81.88           C  
ATOM   2047  HA  TYR A 135       7.446   2.652 -21.731  1.00 81.88           H  
ATOM   2048  C   TYR A 135       8.288   1.627 -20.092  1.00 81.88           C  
ATOM   2049  CB  TYR A 135       6.260   3.118 -20.030  1.00 81.88           C  
ATOM   2050  HB2 TYR A 135       5.764   2.603 -19.208  1.00 81.88           H  
ATOM   2051  HB3 TYR A 135       6.969   3.824 -19.599  1.00 81.88           H  
ATOM   2052  O   TYR A 135       9.375   2.164 -20.297  1.00 81.88           O  
ATOM   2053  CG  TYR A 135       5.253   3.933 -20.817  1.00 81.88           C  
ATOM   2054  CD1 TYR A 135       5.704   5.006 -21.603  1.00 81.88           C  
ATOM   2055  HD1 TYR A 135       6.760   5.228 -21.631  1.00 81.88           H  
ATOM   2056  CD2 TYR A 135       3.877   3.645 -20.762  1.00 81.88           C  
ATOM   2057  HD2 TYR A 135       3.516   2.836 -20.144  1.00 81.88           H  
ATOM   2058  CE1 TYR A 135       4.798   5.780 -22.346  1.00 81.88           C  
ATOM   2059  HE1 TYR A 135       5.154   6.582 -22.976  1.00 81.88           H  
ATOM   2060  CE2 TYR A 135       2.958   4.421 -21.494  1.00 81.88           C  
ATOM   2061  HE2 TYR A 135       1.903   4.197 -21.445  1.00 81.88           H  
ATOM   2062  OH  TYR A 135       2.535   6.289 -22.949  1.00 81.88           O  
ATOM   2063  HH  TYR A 135       1.652   5.917 -22.903  1.00 81.88           H  
ATOM   2064  CZ  TYR A 135       3.418   5.500 -22.279  1.00 81.88           C  
ATOM   2065  N   LEU A 136       8.159   0.615 -19.221  1.00 74.98           N  
ATOM   2066  H   LEU A 136       7.274   0.137 -19.133  1.00 74.98           H  
ATOM   2067  CA  LEU A 136       9.312   0.134 -18.452  1.00 74.98           C  
ATOM   2068  HA  LEU A 136       9.921   0.996 -18.182  1.00 74.98           H  
ATOM   2069  C   LEU A 136      10.215  -0.758 -19.296  1.00 74.98           C  
ATOM   2070  CB  LEU A 136       8.907  -0.579 -17.151  1.00 74.98           C  
ATOM   2071  HB2 LEU A 136       9.803  -1.019 -16.711  1.00 74.98           H  
ATOM   2072  HB3 LEU A 136       8.239  -1.409 -17.381  1.00 74.98           H  
ATOM   2073  O   LEU A 136      11.423  -0.569 -19.252  1.00 74.98           O  
ATOM   2074  CG  LEU A 136       8.269   0.340 -16.100  1.00 74.98           C  
ATOM   2075  HG  LEU A 136       7.472   0.930 -16.554  1.00 74.98           H  
ATOM   2076  CD1 LEU A 136       7.673  -0.512 -14.984  1.00 74.98           C  
ATOM   2077 HD11 LEU A 136       7.143   0.137 -14.287  1.00 74.98           H  
ATOM   2078 HD12 LEU A 136       6.974  -1.228 -15.416  1.00 74.98           H  
ATOM   2079 HD13 LEU A 136       8.459  -1.056 -14.459  1.00 74.98           H  
ATOM   2080  CD2 LEU A 136       9.301   1.271 -15.455  1.00 74.98           C  
ATOM   2081 HD21 LEU A 136       9.806   1.874 -16.209  1.00 74.98           H  
ATOM   2082 HD22 LEU A 136      10.055   0.688 -14.926  1.00 74.98           H  
ATOM   2083 HD23 LEU A 136       8.806   1.936 -14.747  1.00 74.98           H  
ATOM   2084  N   THR A 137       9.663  -1.683 -20.087  1.00 69.14           N  
ATOM   2085  H   THR A 137       8.659  -1.793 -20.078  1.00 69.14           H  
ATOM   2086  CA  THR A 137      10.472  -2.651 -20.858  1.00 69.14           C  
ATOM   2087  HA  THR A 137      11.042  -3.239 -20.138  1.00 69.14           H  
ATOM   2088  C   THR A 137      11.489  -2.012 -21.815  1.00 69.14           C  
ATOM   2089  CB  THR A 137       9.611  -3.644 -21.650  1.00 69.14           C  
ATOM   2090  HB  THR A 137       9.195  -3.160 -22.534  1.00 69.14           H  
ATOM   2091  O   THR A 137      12.608  -2.522 -21.895  1.00 69.14           O  
ATOM   2092  CG2 THR A 137      10.384  -4.875 -22.116  1.00 69.14           C  
ATOM   2093 HG21 THR A 137      11.154  -4.587 -22.831  1.00 69.14           H  
ATOM   2094 HG22 THR A 137       9.697  -5.569 -22.601  1.00 69.14           H  
ATOM   2095 HG23 THR A 137      10.846  -5.368 -21.261  1.00 69.14           H  
ATOM   2096  OG1 THR A 137       8.556  -4.106 -20.854  1.00 69.14           O  
ATOM   2097  HG1 THR A 137       7.789  -3.655 -21.217  1.00 69.14           H  
ATOM   2098  N   PRO A 138      11.162  -0.933 -22.557  1.00 72.42           N  
ATOM   2099  CA  PRO A 138      12.115  -0.304 -23.466  1.00 72.42           C  
ATOM   2100  HA  PRO A 138      12.806  -1.052 -23.853  1.00 72.42           H  
ATOM   2101  C   PRO A 138      12.972   0.801 -22.828  1.00 72.42           C  
ATOM   2102  CB  PRO A 138      11.276   0.213 -24.638  1.00 72.42           C  
ATOM   2103  HB2 PRO A 138      11.281  -0.533 -25.432  1.00 72.42           H  
ATOM   2104  HB3 PRO A 138      11.649   1.161 -25.025  1.00 72.42           H  
ATOM   2105  O   PRO A 138      13.902   1.276 -23.481  1.00 72.42           O  
ATOM   2106  CG  PRO A 138       9.853   0.355 -24.101  1.00 72.42           C  
ATOM   2107  HG2 PRO A 138       9.586   1.404 -23.969  1.00 72.42           H  
ATOM   2108  HG3 PRO A 138       9.147  -0.111 -24.789  1.00 72.42           H  
ATOM   2109  CD  PRO A 138       9.834  -0.364 -22.757  1.00 72.42           C  
ATOM   2110  HD2 PRO A 138       9.625   0.360 -21.969  1.00 72.42           H  
ATOM   2111  HD3 PRO A 138       9.055  -1.125 -22.771  1.00 72.42           H  
ATOM   2112  N   CYS A 139      12.692   1.241 -21.595  1.00 74.01           N  
ATOM   2113  H   CYS A 139      11.977   0.782 -21.050  1.00 74.01           H  
ATOM   2114  CA  CYS A 139      13.468   2.315 -20.968  1.00 74.01           C  
ATOM   2115  HA  CYS A 139      13.703   3.042 -21.745  1.00 74.01           H  
ATOM   2116  C   CYS A 139      14.815   1.806 -20.423  1.00 74.01           C  
ATOM   2117  CB  CYS A 139      12.618   3.072 -19.932  1.00 74.01           C  
ATOM   2118  HB2 CYS A 139      13.072   4.047 -19.751  1.00 74.01           H  
ATOM   2119  HB3 CYS A 139      11.621   3.238 -20.339  1.00 74.01           H  
ATOM   2120  O   CYS A 139      14.933   0.680 -19.933  1.00 74.01           O  
ATOM   2121  SG  CYS A 139      12.501   2.198 -18.342  1.00 74.01           S  
ATOM   2122  HG  CYS A 139      12.260   0.986 -18.850  1.00 74.01           H  
ATOM   2123  N   SER A 140      15.854   2.643 -20.480  1.00 77.45           N  
ATOM   2124  H   SER A 140      15.702   3.581 -20.824  1.00 77.45           H  
ATOM   2125  CA  SER A 140      17.122   2.371 -19.791  1.00 77.45           C  
ATOM   2126  HA  SER A 140      17.382   1.319 -19.913  1.00 77.45           H  
ATOM   2127  C   SER A 140      16.991   2.649 -18.301  1.00 77.45           C  
ATOM   2128  CB  SER A 140      18.262   3.220 -20.362  1.00 77.45           C  
ATOM   2129  HB2 SER A 140      19.144   3.105 -19.733  1.00 77.45           H  
ATOM   2130  HB3 SER A 140      18.501   2.848 -21.359  1.00 77.45           H  
ATOM   2131  O   SER A 140      17.366   1.818 -17.465  1.00 77.45           O  
ATOM   2132  OG  SER A 140      17.913   4.590 -20.436  1.00 77.45           O  
ATOM   2133  HG  SER A 140      18.656   5.112 -20.748  1.00 77.45           H  
ATOM   2134  N   ASN A 141      16.433   3.816 -17.987  1.00 80.92           N  
ATOM   2135  H   ASN A 141      16.155   4.418 -18.749  1.00 80.92           H  
ATOM   2136  CA  ASN A 141      16.202   4.286 -16.639  1.00 80.92           C  
ATOM   2137  HA  ASN A 141      16.261   3.428 -15.969  1.00 80.92           H  
ATOM   2138  C   ASN A 141      14.805   4.885 -16.516  1.00 80.92           C  
ATOM   2139  CB  ASN A 141      17.274   5.312 -16.233  1.00 80.92           C  
ATOM   2140  HB2 ASN A 141      17.172   6.206 -16.849  1.00 80.92           H  
ATOM   2141  HB3 ASN A 141      17.115   5.597 -15.193  1.00 80.92           H  
ATOM   2142  O   ASN A 141      14.254   5.442 -17.462  1.00 80.92           O  
ATOM   2143  CG  ASN A 141      18.692   4.787 -16.344  1.00 80.92           C  
ATOM   2144  ND2 ASN A 141      19.511   5.401 -17.162  1.00 80.92           N  
ATOM   2145 HD21 ASN A 141      19.203   6.245 -17.623  1.00 80.92           H  
ATOM   2146 HD22 ASN A 141      20.470   5.088 -17.216  1.00 80.92           H  
ATOM   2147  OD1 ASN A 141      19.087   3.848 -15.667  1.00 80.92           O  
ATOM   2148  N   PHE A 142      14.263   4.841 -15.310  1.00 84.66           N  
ATOM   2149  H   PHE A 142      14.742   4.332 -14.581  1.00 84.66           H  
ATOM   2150  CA  PHE A 142      13.060   5.570 -14.953  1.00 84.66           C  
ATOM   2151  HA  PHE A 142      12.911   6.358 -15.691  1.00 84.66           H  
ATOM   2152  C   PHE A 142      13.239   6.239 -13.593  1.00 84.66           C  
ATOM   2153  CB  PHE A 142      11.840   4.640 -15.004  1.00 84.66           C  
ATOM   2154  HB2 PHE A 142      10.939   5.251 -14.948  1.00 84.66           H  
ATOM   2155  HB3 PHE A 142      11.818   4.134 -15.969  1.00 84.66           H  
ATOM   2156  O   PHE A 142      14.074   5.831 -12.782  1.00 84.66           O  
ATOM   2157  CG  PHE A 142      11.802   3.604 -13.898  1.00 84.66           C  
ATOM   2158  CD1 PHE A 142      12.567   2.427 -14.002  1.00 84.66           C  
ATOM   2159  HD1 PHE A 142      13.166   2.250 -14.882  1.00 84.66           H  
ATOM   2160  CD2 PHE A 142      11.014   3.826 -12.752  1.00 84.66           C  
ATOM   2161  HD2 PHE A 142      10.417   4.722 -12.675  1.00 84.66           H  
ATOM   2162  CE1 PHE A 142      12.550   1.480 -12.963  1.00 84.66           C  
ATOM   2163  HE1 PHE A 142      13.141   0.580 -13.049  1.00 84.66           H  
ATOM   2164  CE2 PHE A 142      10.992   2.877 -11.715  1.00 84.66           C  
ATOM   2165  HE2 PHE A 142      10.377   3.043 -10.843  1.00 84.66           H  
ATOM   2166  CZ  PHE A 142      11.761   1.704 -11.821  1.00 84.66           C  
ATOM   2167  HZ  PHE A 142      11.738   0.968 -11.030  1.00 84.66           H  
ATOM   2168  N   ARG A 143      12.460   7.281 -13.319  1.00 84.40           N  
ATOM   2169  H   ARG A 143      11.842   7.605 -14.049  1.00 84.40           H  
ATOM   2170  CA  ARG A 143      12.390   7.901 -11.992  1.00 84.40           C  
ATOM   2171  HA  ARG A 143      12.651   7.142 -11.254  1.00 84.40           H  
ATOM   2172  C   ARG A 143      10.985   8.368 -11.683  1.00 84.40           C  
ATOM   2173  CB  ARG A 143      13.405   9.038 -11.849  1.00 84.40           C  
ATOM   2174  HB2 ARG A 143      14.401   8.644 -12.053  1.00 84.40           H  
ATOM   2175  HB3 ARG A 143      13.370   9.413 -10.826  1.00 84.40           H  
ATOM   2176  O   ARG A 143      10.272   8.872 -12.543  1.00 84.40           O  
ATOM   2177  CG  ARG A 143      13.162  10.194 -12.805  1.00 84.40           C  
ATOM   2178  HG2 ARG A 143      12.168  10.611 -12.642  1.00 84.40           H  
ATOM   2179  HG3 ARG A 143      13.260   9.820 -13.824  1.00 84.40           H  
ATOM   2180  CD  ARG A 143      14.193  11.295 -12.604  1.00 84.40           C  
ATOM   2181  HD2 ARG A 143      15.163  10.930 -12.942  1.00 84.40           H  
ATOM   2182  HD3 ARG A 143      14.265  11.549 -11.547  1.00 84.40           H  
ATOM   2183  NE  ARG A 143      13.801  12.480 -13.371  1.00 84.40           N  
ATOM   2184  HE  ARG A 143      12.951  12.432 -13.915  1.00 84.40           H  
ATOM   2185  NH1 ARG A 143      15.612  13.788 -12.897  1.00 84.40           N  
ATOM   2186 HH11 ARG A 143      15.931  13.060 -12.275  1.00 84.40           H  
ATOM   2187 HH12 ARG A 143      16.138  14.637 -13.046  1.00 84.40           H  
ATOM   2188  NH2 ARG A 143      14.018  14.486 -14.332  1.00 84.40           N  
ATOM   2189 HH21 ARG A 143      13.141  14.246 -14.773  1.00 84.40           H  
ATOM   2190 HH22 ARG A 143      14.520  15.327 -14.578  1.00 84.40           H  
ATOM   2191  CZ  ARG A 143      14.488  13.582 -13.530  1.00 84.40           C  
ATOM   2192  N   VAL A 144      10.615   8.244 -10.421  1.00 86.81           N  
ATOM   2193  H   VAL A 144      11.276   7.844  -9.770  1.00 86.81           H  
ATOM   2194  CA  VAL A 144       9.278   8.575  -9.934  1.00 86.81           C  
ATOM   2195  HA  VAL A 144       8.558   8.517 -10.750  1.00 86.81           H  
ATOM   2196  C   VAL A 144       9.318   9.997  -9.400  1.00 86.81           C  
ATOM   2197  CB  VAL A 144       8.846   7.585  -8.849  1.00 86.81           C  
ATOM   2198  HB  VAL A 144       9.487   7.725  -7.979  1.00 86.81           H  
ATOM   2199  O   VAL A 144      10.026  10.277  -8.426  1.00 86.81           O  
ATOM   2200  CG1 VAL A 144       7.391   7.827  -8.426  1.00 86.81           C  
ATOM   2201 HG11 VAL A 144       7.112   7.112  -7.652  1.00 86.81           H  
ATOM   2202 HG12 VAL A 144       7.268   8.832  -8.024  1.00 86.81           H  
ATOM   2203 HG13 VAL A 144       6.723   7.701  -9.279  1.00 86.81           H  
ATOM   2204  CG2 VAL A 144       9.029   6.138  -9.323  1.00 86.81           C  
ATOM   2205 HG21 VAL A 144       8.183   5.824  -9.935  1.00 86.81           H  
ATOM   2206 HG22 VAL A 144       9.943   5.974  -9.894  1.00 86.81           H  
ATOM   2207 HG23 VAL A 144       9.145   5.528  -8.428  1.00 86.81           H  
ATOM   2208  N   LYS A 145       8.585  10.899 -10.053  1.00 90.54           N  
ATOM   2209  H   LYS A 145       8.014  10.575 -10.822  1.00 90.54           H  
ATOM   2210  CA  LYS A 145       8.482  12.313  -9.672  1.00 90.54           C  
ATOM   2211  HA  LYS A 145       9.426  12.656  -9.249  1.00 90.54           H  
ATOM   2212  C   LYS A 145       7.420  12.534  -8.611  1.00 90.54           C  
ATOM   2213  CB  LYS A 145       8.140  13.164 -10.897  1.00 90.54           C  
ATOM   2214  HB2 LYS A 145       7.908  14.172 -10.553  1.00 90.54           H  
ATOM   2215  HB3 LYS A 145       7.256  12.762 -11.392  1.00 90.54           H  
ATOM   2216  O   LYS A 145       7.642  13.305  -7.683  1.00 90.54           O  
ATOM   2217  CG  LYS A 145       9.299  13.229 -11.896  1.00 90.54           C  
ATOM   2218  HG2 LYS A 145       9.528  12.227 -12.259  1.00 90.54           H  
ATOM   2219  HG3 LYS A 145      10.185  13.639 -11.410  1.00 90.54           H  
ATOM   2220  CD  LYS A 145       8.922  14.103 -13.091  1.00 90.54           C  
ATOM   2221  HD2 LYS A 145       8.025  13.695 -13.557  1.00 90.54           H  
ATOM   2222  HD3 LYS A 145       9.733  14.054 -13.817  1.00 90.54           H  
ATOM   2223  CE  LYS A 145       8.721  15.583 -12.763  1.00 90.54           C  
ATOM   2224  HE2 LYS A 145       9.685  16.028 -12.514  1.00 90.54           H  
ATOM   2225  HE3 LYS A 145       8.042  15.679 -11.916  1.00 90.54           H  
ATOM   2226  NZ  LYS A 145       8.114  16.245 -13.937  1.00 90.54           N  
ATOM   2227  HZ1 LYS A 145       7.163  15.912 -13.996  1.00 90.54           H  
ATOM   2228  HZ2 LYS A 145       8.053  17.249 -13.846  1.00 90.54           H  
ATOM   2229  HZ3 LYS A 145       8.554  15.954 -14.798  1.00 90.54           H  
ATOM   2230  N   ALA A 146       6.285  11.862  -8.740  1.00 92.83           N  
ATOM   2231  H   ALA A 146       6.166  11.252  -9.536  1.00 92.83           H  
ATOM   2232  CA  ALA A 146       5.197  11.952  -7.783  1.00 92.83           C  
ATOM   2233  HA  ALA A 146       5.615  12.075  -6.785  1.00 92.83           H  
ATOM   2234  C   ALA A 146       4.372  10.667  -7.789  1.00 92.83           C  
ATOM   2235  CB  ALA A 146       4.329  13.175  -8.115  1.00 92.83           C  
ATOM   2236  HB1 ALA A 146       3.883  13.064  -9.103  1.00 92.83           H  
ATOM   2237  HB2 ALA A 146       3.532  13.271  -7.378  1.00 92.83           H  
ATOM   2238  HB3 ALA A 146       4.934  14.082  -8.096  1.00 92.83           H  
ATOM   2239  O   ALA A 146       4.306   9.962  -8.796  1.00 92.83           O  
ATOM   2240  N   CYS A 147       3.722  10.382  -6.670  1.00 92.59           N  
ATOM   2241  H   CYS A 147       3.816  11.002  -5.878  1.00 92.59           H  
ATOM   2242  CA  CYS A 147       2.699   9.352  -6.581  1.00 92.59           C  
ATOM   2243  HA  CYS A 147       2.149   9.335  -7.523  1.00 92.59           H  
ATOM   2244  C   CYS A 147       1.694   9.696  -5.489  1.00 92.59           C  
ATOM   2245  CB  CYS A 147       3.331   7.973  -6.368  1.00 92.59           C  
ATOM   2246  HB2 CYS A 147       2.544   7.219  -6.366  1.00 92.59           H  
ATOM   2247  HB3 CYS A 147       4.006   7.760  -7.196  1.00 92.59           H  
ATOM   2248  O   CYS A 147       2.003  10.425  -4.544  1.00 92.59           O  
ATOM   2249  SG  CYS A 147       4.249   7.887  -4.801  1.00 92.59           S  
ATOM   2250  HG  CYS A 147       4.708   6.645  -4.979  1.00 92.59           H  
ATOM   2251  N   GLY A 148       0.483   9.178  -5.610  1.00 94.14           N  
ATOM   2252  H   GLY A 148       0.254   8.609  -6.413  1.00 94.14           H  
ATOM   2253  CA  GLY A 148      -0.574   9.508  -4.677  1.00 94.14           C  
ATOM   2254  HA2 GLY A 148      -0.273   9.261  -3.659  1.00 94.14           H  
ATOM   2255  HA3 GLY A 148      -0.754  10.582  -4.732  1.00 94.14           H  
ATOM   2256  C   GLY A 148      -1.876   8.801  -4.983  1.00 94.14           C  
ATOM   2257  O   GLY A 148      -1.940   7.872  -5.790  1.00 94.14           O  
ATOM   2258  N   TYR A 149      -2.921   9.252  -4.307  1.00 95.18           N  
ATOM   2259  H   TYR A 149      -2.786  10.023  -3.669  1.00 95.18           H  
ATOM   2260  CA  TYR A 149      -4.262   8.718  -4.444  1.00 95.18           C  
ATOM   2261  HA  TYR A 149      -4.388   8.420  -5.485  1.00 95.18           H  
ATOM   2262  C   TYR A 149      -5.324   9.766  -4.110  1.00 95.18           C  
ATOM   2263  CB  TYR A 149      -4.428   7.478  -3.556  1.00 95.18           C  
ATOM   2264  HB2 TYR A 149      -3.741   6.704  -3.896  1.00 95.18           H  
ATOM   2265  HB3 TYR A 149      -5.438   7.086  -3.679  1.00 95.18           H  
ATOM   2266  O   TYR A 149      -5.068  10.753  -3.416  1.00 95.18           O  
ATOM   2267  CG  TYR A 149      -4.172   7.756  -2.092  1.00 95.18           C  
ATOM   2268  CD1 TYR A 149      -2.853   7.714  -1.615  1.00 95.18           C  
ATOM   2269  HD1 TYR A 149      -2.043   7.502  -2.297  1.00 95.18           H  
ATOM   2270  CD2 TYR A 149      -5.222   8.128  -1.232  1.00 95.18           C  
ATOM   2271  HD2 TYR A 149      -6.231   8.182  -1.612  1.00 95.18           H  
ATOM   2272  CE1 TYR A 149      -2.569   8.010  -0.280  1.00 95.18           C  
ATOM   2273  HE1 TYR A 149      -1.547   7.988   0.070  1.00 95.18           H  
ATOM   2274  CE2 TYR A 149      -4.943   8.473   0.105  1.00 95.18           C  
ATOM   2275  HE2 TYR A 149      -5.731   8.793   0.770  1.00 95.18           H  
ATOM   2276  OH  TYR A 149      -3.283   8.784   1.824  1.00 95.18           O  
ATOM   2277  HH  TYR A 149      -2.335   8.723   1.966  1.00 95.18           H  
ATOM   2278  CZ  TYR A 149      -3.611   8.409   0.571  1.00 95.18           C  
ATOM   2279  N   LYS A 150      -6.538   9.507  -4.587  1.00 96.53           N  
ATOM   2280  H   LYS A 150      -6.620   8.721  -5.215  1.00 96.53           H  
ATOM   2281  CA  LYS A 150      -7.771  10.219  -4.259  1.00 96.53           C  
ATOM   2282  HA  LYS A 150      -7.606  10.878  -3.407  1.00 96.53           H  
ATOM   2283  C   LYS A 150      -8.829   9.189  -3.881  1.00 96.53           C  
ATOM   2284  CB  LYS A 150      -8.182  11.066  -5.471  1.00 96.53           C  
ATOM   2285  HB2 LYS A 150      -8.309  10.408  -6.331  1.00 96.53           H  
ATOM   2286  HB3 LYS A 150      -7.375  11.762  -5.697  1.00 96.53           H  
ATOM   2287  O   LYS A 150      -9.111   8.282  -4.653  1.00 96.53           O  
ATOM   2288  CG  LYS A 150      -9.480  11.866  -5.264  1.00 96.53           C  
ATOM   2289  HG2 LYS A 150      -9.355  12.564  -4.437  1.00 96.53           H  
ATOM   2290  HG3 LYS A 150     -10.303  11.188  -5.039  1.00 96.53           H  
ATOM   2291  CD  LYS A 150      -9.805  12.637  -6.553  1.00 96.53           C  
ATOM   2292  HD2 LYS A 150      -9.912  11.922  -7.368  1.00 96.53           H  
ATOM   2293  HD3 LYS A 150      -8.975  13.304  -6.788  1.00 96.53           H  
ATOM   2294  CE  LYS A 150     -11.096  13.463  -6.445  1.00 96.53           C  
ATOM   2295  HE2 LYS A 150     -10.969  14.212  -5.664  1.00 96.53           H  
ATOM   2296  HE3 LYS A 150     -11.913  12.803  -6.156  1.00 96.53           H  
ATOM   2297  NZ  LYS A 150     -11.412  14.125  -7.745  1.00 96.53           N  
ATOM   2298  HZ1 LYS A 150     -11.584  13.446  -8.472  1.00 96.53           H  
ATOM   2299  HZ2 LYS A 150     -12.231  14.714  -7.684  1.00 96.53           H  
ATOM   2300  HZ3 LYS A 150     -10.643  14.693  -8.071  1.00 96.53           H  
ATOM   2301  N   ILE A 151      -9.391   9.335  -2.694  1.00 94.84           N  
ATOM   2302  H   ILE A 151      -9.093  10.125  -2.140  1.00 94.84           H  
ATOM   2303  CA  ILE A 151     -10.507   8.562  -2.162  1.00 94.84           C  
ATOM   2304  HA  ILE A 151     -10.534   7.593  -2.659  1.00 94.84           H  
ATOM   2305  C   ILE A 151     -11.788   9.332  -2.473  1.00 94.84           C  
ATOM   2306  CB  ILE A 151     -10.359   8.324  -0.642  1.00 94.84           C  
ATOM   2307  HB  ILE A 151     -10.470   9.281  -0.132  1.00 94.84           H  
ATOM   2308  O   ILE A 151     -11.871  10.536  -2.217  1.00 94.84           O  
ATOM   2309  CG1 ILE A 151      -8.965   7.754  -0.298  1.00 94.84           C  
ATOM   2310 HG12 ILE A 151      -8.848   6.765  -0.740  1.00 94.84           H  
ATOM   2311 HG13 ILE A 151      -8.195   8.409  -0.706  1.00 94.84           H  
ATOM   2312  CG2 ILE A 151     -11.476   7.381  -0.153  1.00 94.84           C  
ATOM   2313 HG21 ILE A 151     -11.358   6.398  -0.609  1.00 94.84           H  
ATOM   2314 HG22 ILE A 151     -12.458   7.773  -0.417  1.00 94.84           H  
ATOM   2315 HG23 ILE A 151     -11.451   7.281   0.932  1.00 94.84           H  
ATOM   2316  CD1 ILE A 151      -8.688   7.674   1.199  1.00 94.84           C  
ATOM   2317 HD11 ILE A 151      -8.769   8.663   1.650  1.00 94.84           H  
ATOM   2318 HD12 ILE A 151      -7.677   7.300   1.359  1.00 94.84           H  
ATOM   2319 HD13 ILE A 151      -9.399   6.999   1.675  1.00 94.84           H  
ATOM   2320  N   SER A 152     -12.777   8.635  -3.013  1.00 95.07           N  
ATOM   2321  H   SER A 152     -12.608   7.664  -3.235  1.00 95.07           H  
ATOM   2322  CA  SER A 152     -14.107   9.146  -3.334  1.00 95.07           C  
ATOM   2323  HA  SER A 152     -14.352   9.967  -2.660  1.00 95.07           H  
ATOM   2324  C   SER A 152     -15.163   8.054  -3.140  1.00 95.07           C  
ATOM   2325  CB  SER A 152     -14.118   9.675  -4.775  1.00 95.07           C  
ATOM   2326  HB2 SER A 152     -13.372  10.464  -4.871  1.00 95.07           H  
ATOM   2327  HB3 SER A 152     -15.098  10.095  -5.003  1.00 95.07           H  
ATOM   2328  O   SER A 152     -14.839   6.906  -2.825  1.00 95.07           O  
ATOM   2329  OG  SER A 152     -13.826   8.641  -5.695  1.00 95.07           O  
ATOM   2330  HG  SER A 152     -13.885   8.975  -6.593  1.00 95.07           H  
ATOM   2331  N   ASN A 153     -16.440   8.413  -3.320  1.00 92.85           N  
ATOM   2332  H   ASN A 153     -16.637   9.364  -3.598  1.00 92.85           H  
ATOM   2333  CA  ASN A 153     -17.579   7.486  -3.279  1.00 92.85           C  
ATOM   2334  HA  ASN A 153     -18.488   8.084  -3.213  1.00 92.85           H  
ATOM   2335  C   ASN A 153     -17.576   6.588  -2.034  1.00 92.85           C  
ATOM   2336  CB  ASN A 153     -17.646   6.692  -4.591  1.00 92.85           C  
ATOM   2337  HB2 ASN A 153     -16.739   6.095  -4.677  1.00 92.85           H  
ATOM   2338  HB3 ASN A 153     -18.499   6.013  -4.566  1.00 92.85           H  
ATOM   2339  O   ASN A 153     -17.722   5.370  -2.124  1.00 92.85           O  
ATOM   2340  CG  ASN A 153     -17.792   7.567  -5.813  1.00 92.85           C  
ATOM   2341  ND2 ASN A 153     -17.301   7.117  -6.943  1.00 92.85           N  
ATOM   2342 HD21 ASN A 153     -16.825   6.226  -6.971  1.00 92.85           H  
ATOM   2343 HD22 ASN A 153     -17.433   7.694  -7.761  1.00 92.85           H  
ATOM   2344  OD1 ASN A 153     -18.338   8.655  -5.765  1.00 92.85           O  
ATOM   2345  N   ILE A 154     -17.360   7.201  -0.872  1.00 92.93           N  
ATOM   2346  H   ILE A 154     -17.205   8.199  -0.872  1.00 92.93           H  
ATOM   2347  CA  ILE A 154     -17.330   6.495   0.404  1.00 92.93           C  
ATOM   2348  HA  ILE A 154     -16.755   5.577   0.282  1.00 92.93           H  
ATOM   2349  C   ILE A 154     -18.756   6.122   0.783  1.00 92.93           C  
ATOM   2350  CB  ILE A 154     -16.645   7.348   1.482  1.00 92.93           C  
ATOM   2351  HB  ILE A 154     -17.162   8.306   1.548  1.00 92.93           H  
ATOM   2352  O   ILE A 154     -19.600   6.992   1.005  1.00 92.93           O  
ATOM   2353  CG1 ILE A 154     -15.182   7.600   1.057  1.00 92.93           C  
ATOM   2354 HG12 ILE A 154     -15.137   7.950   0.026  1.00 92.93           H  
ATOM   2355 HG13 ILE A 154     -14.603   6.679   1.125  1.00 92.93           H  
ATOM   2356  CG2 ILE A 154     -16.732   6.651   2.854  1.00 92.93           C  
ATOM   2357 HG21 ILE A 154     -16.216   7.243   3.610  1.00 92.93           H  
ATOM   2358 HG22 ILE A 154     -16.301   5.652   2.798  1.00 92.93           H  
ATOM   2359 HG23 ILE A 154     -17.771   6.574   3.175  1.00 92.93           H  
ATOM   2360  CD1 ILE A 154     -14.512   8.668   1.899  1.00 92.93           C  
ATOM   2361 HD11 ILE A 154     -13.535   8.893   1.471  1.00 92.93           H  
ATOM   2362 HD12 ILE A 154     -15.123   9.571   1.878  1.00 92.93           H  
ATOM   2363 HD13 ILE A 154     -14.382   8.319   2.923  1.00 92.93           H  
ATOM   2364  N   ILE A 155     -19.009   4.820   0.858  1.00 91.28           N  
ATOM   2365  H   ILE A 155     -18.273   4.185   0.583  1.00 91.28           H  
ATOM   2366  CA  ILE A 155     -20.312   4.242   1.155  1.00 91.28           C  
ATOM   2367  HA  ILE A 155     -21.021   5.030   1.409  1.00 91.28           H  
ATOM   2368  C   ILE A 155     -20.144   3.308   2.354  1.00 91.28           C  
ATOM   2369  CB  ILE A 155     -20.872   3.530  -0.091  1.00 91.28           C  
ATOM   2370  HB  ILE A 155     -20.146   2.794  -0.437  1.00 91.28           H  
ATOM   2371  O   ILE A 155     -19.616   2.202   2.201  1.00 91.28           O  
ATOM   2372  CG1 ILE A 155     -21.142   4.542  -1.229  1.00 91.28           C  
ATOM   2373 HG12 ILE A 155     -20.312   5.243  -1.319  1.00 91.28           H  
ATOM   2374 HG13 ILE A 155     -22.032   5.124  -0.989  1.00 91.28           H  
ATOM   2375  CG2 ILE A 155     -22.185   2.819   0.274  1.00 91.28           C  
ATOM   2376 HG21 ILE A 155     -22.002   2.027   1.000  1.00 91.28           H  
ATOM   2377 HG22 ILE A 155     -22.895   3.533   0.691  1.00 91.28           H  
ATOM   2378 HG23 ILE A 155     -22.620   2.362  -0.615  1.00 91.28           H  
ATOM   2379  CD1 ILE A 155     -21.319   3.904  -2.609  1.00 91.28           C  
ATOM   2380 HD11 ILE A 155     -21.595   4.678  -3.325  1.00 91.28           H  
ATOM   2381 HD12 ILE A 155     -20.367   3.474  -2.924  1.00 91.28           H  
ATOM   2382 HD13 ILE A 155     -22.097   3.141  -2.603  1.00 91.28           H  
ATOM   2383  N   PRO A 156     -20.576   3.727   3.552  1.00 90.76           N  
ATOM   2384  CA  PRO A 156     -20.564   2.851   4.703  1.00 90.76           C  
ATOM   2385  HA  PRO A 156     -19.619   2.309   4.718  1.00 90.76           H  
ATOM   2386  C   PRO A 156     -21.709   1.838   4.622  1.00 90.76           C  
ATOM   2387  CB  PRO A 156     -20.600   3.738   5.943  1.00 90.76           C  
ATOM   2388  HB2 PRO A 156     -19.719   3.541   6.553  1.00 90.76           H  
ATOM   2389  HB3 PRO A 156     -21.480   3.521   6.549  1.00 90.76           H  
ATOM   2390  O   PRO A 156     -22.848   2.133   4.242  1.00 90.76           O  
ATOM   2391  CG  PRO A 156     -20.579   5.179   5.411  1.00 90.76           C  
ATOM   2392  HG2 PRO A 156     -21.245   5.833   5.973  1.00 90.76           H  
ATOM   2393  HG3 PRO A 156     -19.562   5.569   5.451  1.00 90.76           H  
ATOM   2394  CD  PRO A 156     -20.994   5.060   3.948  1.00 90.76           C  
ATOM   2395  HD2 PRO A 156     -20.502   5.836   3.362  1.00 90.76           H  
ATOM   2396  HD3 PRO A 156     -22.078   5.142   3.861  1.00 90.76           H  
ATOM   2397  N   LEU A 157     -21.368   0.616   4.989  1.00 88.30           N  
ATOM   2398  H   LEU A 157     -20.422   0.483   5.317  1.00 88.30           H  
ATOM   2399  CA  LEU A 157     -22.181  -0.580   4.946  1.00 88.30           C  
ATOM   2400  HA  LEU A 157     -23.181  -0.346   4.581  1.00 88.30           H  
ATOM   2401  C   LEU A 157     -22.279  -1.122   6.369  1.00 88.30           C  
ATOM   2402  CB  LEU A 157     -21.513  -1.605   4.015  1.00 88.30           C  
ATOM   2403  HB2 LEU A 157     -22.113  -2.514   4.015  1.00 88.30           H  
ATOM   2404  HB3 LEU A 157     -20.543  -1.852   4.447  1.00 88.30           H  
ATOM   2405  O   LEU A 157     -21.288  -1.185   7.094  1.00 88.30           O  
ATOM   2406  CG  LEU A 157     -21.271  -1.155   2.564  1.00 88.30           C  
ATOM   2407  HG  LEU A 157     -20.627  -0.275   2.554  1.00 88.30           H  
ATOM   2408  CD1 LEU A 157     -20.555  -2.268   1.796  1.00 88.30           C  
ATOM   2409 HD11 LEU A 157     -19.603  -2.482   2.281  1.00 88.30           H  
ATOM   2410 HD12 LEU A 157     -21.168  -3.169   1.794  1.00 88.30           H  
ATOM   2411 HD13 LEU A 157     -20.368  -1.944   0.772  1.00 88.30           H  
ATOM   2412  CD2 LEU A 157     -22.573  -0.822   1.835  1.00 88.30           C  
ATOM   2413 HD21 LEU A 157     -23.054   0.026   2.322  1.00 88.30           H  
ATOM   2414 HD22 LEU A 157     -22.354  -0.549   0.802  1.00 88.30           H  
ATOM   2415 HD23 LEU A 157     -23.249  -1.676   1.853  1.00 88.30           H  
ATOM   2416  N   THR A 158     -23.475  -1.510   6.785  1.00 84.76           N  
ATOM   2417  H   THR A 158     -24.261  -1.418   6.157  1.00 84.76           H  
ATOM   2418  CA  THR A 158     -23.687  -2.241   8.036  1.00 84.76           C  
ATOM   2419  HA  THR A 158     -22.749  -2.322   8.586  1.00 84.76           H  
ATOM   2420  C   THR A 158     -24.140  -3.648   7.689  1.00 84.76           C  
ATOM   2421  CB  THR A 158     -24.679  -1.506   8.944  1.00 84.76           C  
ATOM   2422  HB  THR A 158     -25.656  -1.454   8.462  1.00 84.76           H  
ATOM   2423  O   THR A 158     -25.094  -3.821   6.934  1.00 84.76           O  
ATOM   2424  CG2 THR A 158     -24.808  -2.176  10.309  1.00 84.76           C  
ATOM   2425 HG21 THR A 158     -25.239  -3.170  10.197  1.00 84.76           H  
ATOM   2426 HG22 THR A 158     -23.830  -2.257  10.783  1.00 84.76           H  
ATOM   2427 HG23 THR A 158     -25.472  -1.586  10.942  1.00 84.76           H  
ATOM   2428  OG1 THR A 158     -24.192  -0.193   9.161  1.00 84.76           O  
ATOM   2429  HG1 THR A 158     -23.501  -0.083   8.504  1.00 84.76           H  
ATOM   2430  N   ASP A 159     -23.428  -4.647   8.203  1.00 78.54           N  
ATOM   2431  H   ASP A 159     -22.662  -4.426   8.822  1.00 78.54           H  
ATOM   2432  CA  ASP A 159     -23.726  -6.056   7.976  1.00 78.54           C  
ATOM   2433  HA  ASP A 159     -24.380  -6.160   7.109  1.00 78.54           H  
ATOM   2434  C   ASP A 159     -24.478  -6.624   9.184  1.00 78.54           C  
ATOM   2435  CB  ASP A 159     -22.428  -6.823   7.664  1.00 78.54           C  
ATOM   2436  HB2 ASP A 159     -22.640  -7.892   7.689  1.00 78.54           H  
ATOM   2437  HB3 ASP A 159     -21.689  -6.612   8.437  1.00 78.54           H  
ATOM   2438  O   ASP A 159     -23.898  -6.934  10.225  1.00 78.54           O  
ATOM   2439  CG  ASP A 159     -21.840  -6.485   6.285  1.00 78.54           C  
ATOM   2440  OD1 ASP A 159     -22.603  -6.409   5.289  1.00 78.54           O  
ATOM   2441  OD2 ASP A 159     -20.602  -6.364   6.161  1.00 78.54           O  
ATOM   2442  N   GLU A 160     -25.791  -6.787   9.049  1.00 73.86           N  
ATOM   2443  H   GLU A 160     -26.236  -6.504   8.188  1.00 73.86           H  
ATOM   2444  CA  GLU A 160     -26.620  -7.412  10.075  1.00 73.86           C  
ATOM   2445  HA  GLU A 160     -26.128  -7.316  11.043  1.00 73.86           H  
ATOM   2446  C   GLU A 160     -26.789  -8.901   9.779  1.00 73.86           C  
ATOM   2447  CB  GLU A 160     -27.972  -6.703  10.199  1.00 73.86           C  
ATOM   2448  HB2 GLU A 160     -28.602  -7.285  10.872  1.00 73.86           H  
ATOM   2449  HB3 GLU A 160     -28.450  -6.659   9.220  1.00 73.86           H  
ATOM   2450  O   GLU A 160     -27.177  -9.305   8.680  1.00 73.86           O  
ATOM   2451  CG  GLU A 160     -27.812  -5.284  10.771  1.00 73.86           C  
ATOM   2452  HG2 GLU A 160     -27.298  -5.352  11.730  1.00 73.86           H  
ATOM   2453  HG3 GLU A 160     -27.192  -4.697  10.094  1.00 73.86           H  
ATOM   2454  CD  GLU A 160     -29.151  -4.558  10.968  1.00 73.86           C  
ATOM   2455  OE1 GLU A 160     -29.106  -3.399  11.435  1.00 73.86           O  
ATOM   2456  OE2 GLU A 160     -30.209  -5.145  10.636  1.00 73.86           O  
ATOM   2457  N   LEU A 161     -26.513  -9.746  10.770  1.00 68.00           N  
ATOM   2458  H   LEU A 161     -26.251  -9.364  11.669  1.00 68.00           H  
ATOM   2459  CA  LEU A 161     -26.846 -11.162  10.679  1.00 68.00           C  
ATOM   2460  HA  LEU A 161     -26.661 -11.513   9.664  1.00 68.00           H  
ATOM   2461  C   LEU A 161     -28.341 -11.330  10.951  1.00 68.00           C  
ATOM   2462  CB  LEU A 161     -25.981 -11.983  11.647  1.00 68.00           C  
ATOM   2463  HB2 LEU A 161     -26.038 -11.525  12.634  1.00 68.00           H  
ATOM   2464  HB3 LEU A 161     -26.403 -12.985  11.723  1.00 68.00           H  
ATOM   2465  O   LEU A 161     -28.810 -11.141  12.070  1.00 68.00           O  
ATOM   2466  CG  LEU A 161     -24.507 -12.104  11.223  1.00 68.00           C  
ATOM   2467  HG  LEU A 161     -24.083 -11.115  11.048  1.00 68.00           H  
ATOM   2468  CD1 LEU A 161     -23.717 -12.769  12.353  1.00 68.00           C  
ATOM   2469 HD11 LEU A 161     -22.694 -12.971  12.036  1.00 68.00           H  
ATOM   2470 HD12 LEU A 161     -24.186 -13.717  12.616  1.00 68.00           H  
ATOM   2471 HD13 LEU A 161     -23.721 -12.124  13.232  1.00 68.00           H  
ATOM   2472  CD2 LEU A 161     -24.324 -12.956   9.964  1.00 68.00           C  
ATOM   2473 HD21 LEU A 161     -24.804 -12.477   9.111  1.00 68.00           H  
ATOM   2474 HD22 LEU A 161     -23.265 -13.062   9.729  1.00 68.00           H  
ATOM   2475 HD23 LEU A 161     -24.761 -13.944  10.111  1.00 68.00           H  
ATOM   2476  N   GLY A 162     -29.083 -11.706   9.918  1.00 66.08           N  
ATOM   2477  H   GLY A 162     -28.619 -11.830   9.030  1.00 66.08           H  
ATOM   2478  CA  GLY A 162     -30.472 -12.122  10.010  1.00 66.08           C  
ATOM   2479  HA2 GLY A 162     -30.910 -11.768  10.943  1.00 66.08           H  
ATOM   2480  HA3 GLY A 162     -31.031 -11.682   9.184  1.00 66.08           H  
ATOM   2481  C   GLY A 162     -30.610 -13.639   9.935  1.00 66.08           C  
ATOM   2482  O   GLY A 162     -29.709 -14.364   9.508  1.00 66.08           O  
ATOM   2483  N   THR A 163     -31.783 -14.133  10.314  1.00 58.86           N  
ATOM   2484  H   THR A 163     -32.494 -13.494  10.642  1.00 58.86           H  
ATOM   2485  CA  THR A 163     -32.223 -15.477   9.941  1.00 58.86           C  
ATOM   2486  HA  THR A 163     -31.459 -15.954   9.326  1.00 58.86           H  
ATOM   2487  C   THR A 163     -33.466 -15.345   9.079  1.00 58.86           C  
ATOM   2488  CB  THR A 163     -32.449 -16.397  11.150  1.00 58.86           C  
ATOM   2489  HB  THR A 163     -32.944 -17.306  10.809  1.00 58.86           H  
ATOM   2490  O   THR A 163     -34.461 -14.747   9.483  1.00 58.86           O  
ATOM   2491  CG2 THR A 163     -31.130 -16.788  11.814  1.00 58.86           C  
ATOM   2492 HG21 THR A 163     -30.600 -15.901  12.162  1.00 58.86           H  
ATOM   2493 HG22 THR A 163     -30.504 -17.320  11.098  1.00 58.86           H  
ATOM   2494 HG23 THR A 163     -31.330 -17.443  12.662  1.00 58.86           H  
ATOM   2495  OG1 THR A 163     -33.245 -15.789  12.136  1.00 58.86           O  
ATOM   2496  HG1 THR A 163     -32.733 -15.077  12.528  1.00 58.86           H  
ATOM   2497  N   LEU A 164     -33.413 -15.891   7.868  1.00 65.15           N  
ATOM   2498  H   LEU A 164     -32.552 -16.326   7.570  1.00 65.15           H  
ATOM   2499  CA  LEU A 164     -34.568 -15.994   6.988  1.00 65.15           C  
ATOM   2500  HA  LEU A 164     -35.445 -15.600   7.501  1.00 65.15           H  
ATOM   2501  C   LEU A 164     -34.802 -17.478   6.707  1.00 65.15           C  
ATOM   2502  CB  LEU A 164     -34.330 -15.154   5.718  1.00 65.15           C  
ATOM   2503  HB2 LEU A 164     -33.615 -15.679   5.085  1.00 65.15           H  
ATOM   2504  HB3 LEU A 164     -33.885 -14.197   5.990  1.00 65.15           H  
ATOM   2505  O   LEU A 164     -33.945 -18.150   6.140  1.00 65.15           O  
ATOM   2506  CG  LEU A 164     -35.627 -14.891   4.930  1.00 65.15           C  
ATOM   2507  HG  LEU A 164     -36.214 -15.808   4.885  1.00 65.15           H  
ATOM   2508  CD1 LEU A 164     -36.475 -13.792   5.577  1.00 65.15           C  
ATOM   2509 HD11 LEU A 164     -37.384 -13.632   4.996  1.00 65.15           H  
ATOM   2510 HD12 LEU A 164     -36.752 -14.068   6.594  1.00 65.15           H  
ATOM   2511 HD13 LEU A 164     -35.909 -12.861   5.611  1.00 65.15           H  
ATOM   2512  CD2 LEU A 164     -35.312 -14.467   3.498  1.00 65.15           C  
ATOM   2513 HD21 LEU A 164     -36.236 -14.285   2.949  1.00 65.15           H  
ATOM   2514 HD22 LEU A 164     -34.748 -15.254   2.998  1.00 65.15           H  
ATOM   2515 HD23 LEU A 164     -34.714 -13.556   3.507  1.00 65.15           H  
ATOM   2516  N   GLN A 165     -35.957 -18.007   7.125  1.00 68.94           N  
ATOM   2517  H   GLN A 165     -36.593 -17.406   7.628  1.00 68.94           H  
ATOM   2518  CA  GLN A 165     -36.342 -19.412   6.900  1.00 68.94           C  
ATOM   2519  HA  GLN A 165     -37.222 -19.615   7.510  1.00 68.94           H  
ATOM   2520  C   GLN A 165     -35.268 -20.425   7.356  1.00 68.94           C  
ATOM   2521  CB  GLN A 165     -36.741 -19.624   5.423  1.00 68.94           C  
ATOM   2522  HB2 GLN A 165     -37.036 -20.664   5.287  1.00 68.94           H  
ATOM   2523  HB3 GLN A 165     -35.878 -19.432   4.785  1.00 68.94           H  
ATOM   2524  O   GLN A 165     -34.849 -21.283   6.582  1.00 68.94           O  
ATOM   2525  CG  GLN A 165     -37.908 -18.741   4.966  1.00 68.94           C  
ATOM   2526  HG2 GLN A 165     -38.768 -18.945   5.603  1.00 68.94           H  
ATOM   2527  HG3 GLN A 165     -37.646 -17.688   5.076  1.00 68.94           H  
ATOM   2528  CD  GLN A 165     -38.304 -18.976   3.510  1.00 68.94           C  
ATOM   2529  NE2 GLN A 165     -39.496 -18.564   3.138  1.00 68.94           N  
ATOM   2530 HE21 GLN A 165     -39.748 -18.705   2.170  1.00 68.94           H  
ATOM   2531 HE22 GLN A 165     -40.105 -18.105   3.800  1.00 68.94           H  
ATOM   2532  OE1 GLN A 165     -37.584 -19.506   2.673  1.00 68.94           O  
ATOM   2533  N   ASN A 166     -34.791 -20.309   8.601  1.00 70.98           N  
ATOM   2534  H   ASN A 166     -35.200 -19.610   9.205  1.00 70.98           H  
ATOM   2535  CA  ASN A 166     -33.725 -21.146   9.184  1.00 70.98           C  
ATOM   2536  HA  ASN A 166     -33.525 -20.751  10.180  1.00 70.98           H  
ATOM   2537  C   ASN A 166     -32.367 -21.082   8.459  1.00 70.98           C  
ATOM   2538  CB  ASN A 166     -34.216 -22.596   9.371  1.00 70.98           C  
ATOM   2539  HB2 ASN A 166     -33.425 -23.183   9.837  1.00 70.98           H  
ATOM   2540  HB3 ASN A 166     -34.426 -23.041   8.399  1.00 70.98           H  
ATOM   2541  O   ASN A 166     -31.482 -21.882   8.750  1.00 70.98           O  
ATOM   2542  CG  ASN A 166     -35.437 -22.717  10.254  1.00 70.98           C  
ATOM   2543  ND2 ASN A 166     -36.155 -23.810  10.156  1.00 70.98           N  
ATOM   2544 HD21 ASN A 166     -35.867 -24.554   9.538  1.00 70.98           H  
ATOM   2545 HD22 ASN A 166     -36.936 -23.884  10.793  1.00 70.98           H  
ATOM   2546  OD1 ASN A 166     -35.771 -21.847  11.038  1.00 70.98           O  
ATOM   2547  N   THR A 167     -32.179 -20.132   7.541  1.00 63.77           N  
ATOM   2548  H   THR A 167     -32.939 -19.507   7.315  1.00 63.77           H  
ATOM   2549  CA  THR A 167     -30.886 -19.857   6.912  1.00 63.77           C  
ATOM   2550  HA  THR A 167     -30.185 -20.661   7.137  1.00 63.77           H  
ATOM   2551  C   THR A 167     -30.342 -18.559   7.492  1.00 63.77           C  
ATOM   2552  CB  THR A 167     -31.016 -19.769   5.385  1.00 63.77           C  
ATOM   2553  HB  THR A 167     -31.516 -18.839   5.113  1.00 63.77           H  
ATOM   2554  O   THR A 167     -31.039 -17.543   7.498  1.00 63.77           O  
ATOM   2555  CG2 THR A 167     -29.654 -19.837   4.696  1.00 63.77           C  
ATOM   2556 HG21 THR A 167     -29.148 -20.766   4.958  1.00 63.77           H  
ATOM   2557 HG22 THR A 167     -29.794 -19.797   3.616  1.00 63.77           H  
ATOM   2558 HG23 THR A 167     -29.038 -18.989   4.998  1.00 63.77           H  
ATOM   2559  OG1 THR A 167     -31.778 -20.853   4.896  1.00 63.77           O  
ATOM   2560  HG1 THR A 167     -32.576 -20.895   5.428  1.00 63.77           H  
ATOM   2561  N   THR A 168     -29.112 -18.580   7.999  1.00 66.83           N  
ATOM   2562  H   THR A 168     -28.600 -19.450   8.051  1.00 66.83           H  
ATOM   2563  CA  THR A 168     -28.409 -17.354   8.385  1.00 66.83           C  
ATOM   2564  HA  THR A 168     -29.055 -16.759   9.029  1.00 66.83           H  
ATOM   2565  C   THR A 168     -28.102 -16.559   7.119  1.00 66.83           C  
ATOM   2566  CB  THR A 168     -27.121 -17.669   9.156  1.00 66.83           C  
ATOM   2567  HB  THR A 168     -26.407 -18.156   8.492  1.00 66.83           H  
ATOM   2568  O   THR A 168     -27.429 -17.056   6.218  1.00 66.83           O  
ATOM   2569  CG2 THR A 168     -26.486 -16.419   9.763  1.00 66.83           C  
ATOM   2570 HG21 THR A 168     -26.158 -15.752   8.966  1.00 66.83           H  
ATOM   2571 HG22 THR A 168     -25.616 -16.701  10.357  1.00 66.83           H  
ATOM   2572 HG23 THR A 168     -27.206 -15.894  10.391  1.00 66.83           H  
ATOM   2573  OG1 THR A 168     -27.412 -18.542  10.224  1.00 66.83           O  
ATOM   2574  HG1 THR A 168     -27.539 -18.004  11.010  1.00 66.83           H  
ATOM   2575  N   THR A 169     -28.620 -15.339   7.032  1.00 69.02           N  
ATOM   2576  H   THR A 169     -29.146 -14.982   7.817  1.00 69.02           H  
ATOM   2577  CA  THR A 169     -28.410 -14.422   5.908  1.00 69.02           C  
ATOM   2578  HA  THR A 169     -27.745 -14.877   5.174  1.00 69.02           H  
ATOM   2579  C   THR A 169     -27.751 -13.156   6.425  1.00 69.02           C  
ATOM   2580  CB  THR A 169     -29.729 -14.063   5.200  1.00 69.02           C  
ATOM   2581  HB  THR A 169     -29.522 -13.312   4.438  1.00 69.02           H  
ATOM   2582  O   THR A 169     -28.189 -12.613   7.434  1.00 69.02           O  
ATOM   2583  CG2 THR A 169     -30.371 -15.275   4.525  1.00 69.02           C  
ATOM   2584 HG21 THR A 169     -31.256 -14.952   3.976  1.00 69.02           H  
ATOM   2585 HG22 THR A 169     -29.663 -15.728   3.831  1.00 69.02           H  
ATOM   2586 HG23 THR A 169     -30.665 -16.010   5.274  1.00 69.02           H  
ATOM   2587  OG1 THR A 169     -30.673 -13.541   6.110  1.00 69.02           O  
ATOM   2588  HG1 THR A 169     -30.250 -12.808   6.562  1.00 69.02           H  
ATOM   2589  N   THR A 170     -26.740 -12.647   5.732  1.00 66.63           N  
ATOM   2590  H   THR A 170     -26.371 -13.139   4.931  1.00 66.63           H  
ATOM   2591  CA  THR A 170     -26.189 -11.322   6.035  1.00 66.63           C  
ATOM   2592  HA  THR A 170     -26.307 -11.111   7.098  1.00 66.63           H  
ATOM   2593  C   THR A 170     -26.968 -10.281   5.241  1.00 66.63           C  
ATOM   2594  CB  THR A 170     -24.689 -11.248   5.727  1.00 66.63           C  
ATOM   2595  HB  THR A 170     -24.531 -11.245   4.649  1.00 66.63           H  
ATOM   2596  O   THR A 170     -26.934 -10.290   4.011  1.00 66.63           O  
ATOM   2597  CG2 THR A 170     -24.051 -10.004   6.341  1.00 66.63           C  
ATOM   2598 HG21 THR A 170     -22.983  -9.986   6.124  1.00 66.63           H  
ATOM   2599 HG22 THR A 170     -24.498  -9.106   5.915  1.00 66.63           H  
ATOM   2600 HG23 THR A 170     -24.203  -9.995   7.420  1.00 66.63           H  
ATOM   2601  OG1 THR A 170     -24.026 -12.365   6.280  1.00 66.63           O  
ATOM   2602  HG1 THR A 170     -23.086 -12.221   6.149  1.00 66.63           H  
ATOM   2603  N   ASN A 171     -27.682  -9.400   5.935  1.00 73.35           N  
ATOM   2604  H   ASN A 171     -27.628  -9.428   6.943  1.00 73.35           H  
ATOM   2605  CA  ASN A 171     -28.325  -8.237   5.343  1.00 73.35           C  
ATOM   2606  HA  ASN A 171     -28.563  -8.429   4.296  1.00 73.35           H  
ATOM   2607  C   ASN A 171     -27.344  -7.068   5.409  1.00 73.35           C  
ATOM   2608  CB  ASN A 171     -29.630  -7.927   6.093  1.00 73.35           C  
ATOM   2609  HB2 ASN A 171     -29.974  -6.932   5.811  1.00 73.35           H  
ATOM   2610  HB3 ASN A 171     -29.434  -7.916   7.165  1.00 73.35           H  
ATOM   2611  O   ASN A 171     -27.105  -6.514   6.478  1.00 73.35           O  
ATOM   2612  CG  ASN A 171     -30.753  -8.899   5.793  1.00 73.35           C  
ATOM   2613  ND2 ASN A 171     -31.761  -8.925   6.633  1.00 73.35           N  
ATOM   2614 HD21 ASN A 171     -32.517  -9.558   6.416  1.00 73.35           H  
ATOM   2615 HD22 ASN A 171     -31.748  -8.319   7.441  1.00 73.35           H  
ATOM   2616  OD1 ASN A 171     -30.771  -9.625   4.812  1.00 73.35           O  
ATOM   2617  N   THR A 172     -26.782  -6.689   4.266  1.00 79.17           N  
ATOM   2618  H   THR A 172     -26.954  -7.219   3.424  1.00 79.17           H  
ATOM   2619  CA  THR A 172     -26.016  -5.446   4.169  1.00 79.17           C  
ATOM   2620  HA  THR A 172     -25.481  -5.279   5.103  1.00 79.17           H  
ATOM   2621  C   THR A 172     -26.968  -4.285   3.916  1.00 79.17           C  
ATOM   2622  CB  THR A 172     -24.977  -5.493   3.054  1.00 79.17           C  
ATOM   2623  HB  THR A 172     -25.484  -5.551   2.091  1.00 79.17           H  
ATOM   2624  O   THR A 172     -27.697  -4.286   2.923  1.00 79.17           O  
ATOM   2625  CG2 THR A 172     -24.082  -4.252   3.078  1.00 79.17           C  
ATOM   2626 HG21 THR A 172     -23.592  -4.119   2.113  1.00 79.17           H  
ATOM   2627 HG22 THR A 172     -23.344  -4.346   3.875  1.00 79.17           H  
ATOM   2628 HG23 THR A 172     -24.660  -3.345   3.253  1.00 79.17           H  
ATOM   2629  OG1 THR A 172     -24.146  -6.623   3.197  1.00 79.17           O  
ATOM   2630  HG1 THR A 172     -23.730  -6.568   4.061  1.00 79.17           H  
ATOM   2631  N   THR A 173     -26.927  -3.270   4.772  1.00 82.28           N  
ATOM   2632  H   THR A 173     -26.335  -3.345   5.587  1.00 82.28           H  
ATOM   2633  CA  THR A 173     -27.672  -2.019   4.597  1.00 82.28           C  
ATOM   2634  HA  THR A 173     -28.253  -2.075   3.677  1.00 82.28           H  
ATOM   2635  C   THR A 173     -26.722  -0.834   4.447  1.00 82.28           C  
ATOM   2636  CB  THR A 173     -28.671  -1.794   5.742  1.00 82.28           C  
ATOM   2637  HB  THR A 173     -29.189  -0.849   5.576  1.00 82.28           H  
ATOM   2638  O   THR A 173     -25.606  -0.833   4.971  1.00 82.28           O  
ATOM   2639  CG2 THR A 173     -29.714  -2.910   5.820  1.00 82.28           C  
ATOM   2640 HG21 THR A 173     -30.218  -3.012   4.860  1.00 82.28           H  
ATOM   2641 HG22 THR A 173     -29.239  -3.856   6.079  1.00 82.28           H  
ATOM   2642 HG23 THR A 173     -30.451  -2.664   6.584  1.00 82.28           H  
ATOM   2643  OG1 THR A 173     -28.005  -1.734   6.977  1.00 82.28           O  
ATOM   2644  HG1 THR A 173     -28.433  -2.337   7.588  1.00 82.28           H  
ATOM   2645  N   PHE A 174     -27.152   0.185   3.702  1.00 83.83           N  
ATOM   2646  H   PHE A 174     -28.073   0.143   3.290  1.00 83.83           H  
ATOM   2647  CA  PHE A 174     -26.425   1.449   3.621  1.00 83.83           C  
ATOM   2648  HA  PHE A 174     -25.359   1.244   3.523  1.00 83.83           H  
ATOM   2649  C   PHE A 174     -26.645   2.245   4.902  1.00 83.83           C  
ATOM   2650  CB  PHE A 174     -26.877   2.259   2.400  1.00 83.83           C  
ATOM   2651  HB2 PHE A 174     -27.942   2.471   2.487  1.00 83.83           H  
ATOM   2652  HB3 PHE A 174     -26.351   3.213   2.404  1.00 83.83           H  
ATOM   2653  O   PHE A 174     -27.783   2.454   5.323  1.00 83.83           O  
ATOM   2654  CG  PHE A 174     -26.601   1.576   1.079  1.00 83.83           C  
ATOM   2655  CD1 PHE A 174     -25.273   1.395   0.655  1.00 83.83           C  
ATOM   2656  HD1 PHE A 174     -24.461   1.737   1.281  1.00 83.83           H  
ATOM   2657  CD2 PHE A 174     -27.660   1.106   0.281  1.00 83.83           C  
ATOM   2658  HD2 PHE A 174     -28.683   1.240   0.600  1.00 83.83           H  
ATOM   2659  CE1 PHE A 174     -25.002   0.752  -0.565  1.00 83.83           C  
ATOM   2660  HE1 PHE A 174     -23.983   0.595  -0.885  1.00 83.83           H  
ATOM   2661  CE2 PHE A 174     -27.389   0.466  -0.941  1.00 83.83           C  
ATOM   2662  HE2 PHE A 174     -28.201   0.109  -1.557  1.00 83.83           H  
ATOM   2663  CZ  PHE A 174     -26.060   0.292  -1.366  1.00 83.83           C  
ATOM   2664  HZ  PHE A 174     -25.852  -0.200  -2.304  1.00 83.83           H  
ATOM   2665  N   ASN A 175     -25.560   2.732   5.495  1.00 81.05           N  
ATOM   2666  H   ASN A 175     -24.653   2.536   5.098  1.00 81.05           H  
ATOM   2667  CA  ASN A 175     -25.614   3.561   6.687  1.00 81.05           C  
ATOM   2668  HA  ASN A 175     -26.631   3.917   6.853  1.00 81.05           H  
ATOM   2669  C   ASN A 175     -24.711   4.769   6.465  1.00 81.05           C  
ATOM   2670  CB  ASN A 175     -25.200   2.694   7.883  1.00 81.05           C  
ATOM   2671  HB2 ASN A 175     -24.155   2.402   7.780  1.00 81.05           H  
ATOM   2672  HB3 ASN A 175     -25.806   1.789   7.884  1.00 81.05           H  
ATOM   2673  O   ASN A 175     -23.524   4.611   6.243  1.00 81.05           O  
ATOM   2674  CG  ASN A 175     -25.386   3.377   9.221  1.00 81.05           C  
ATOM   2675  ND2 ASN A 175     -25.222   2.623  10.281  1.00 81.05           N  
ATOM   2676 HD21 ASN A 175     -25.359   3.025  11.197  1.00 81.05           H  
ATOM   2677 HD22 ASN A 175     -25.005   1.645  10.150  1.00 81.05           H  
ATOM   2678  OD1 ASN A 175     -25.655   4.569   9.331  1.00 81.05           O  
ATOM   2679  N   THR A 176     -25.245   5.985   6.498  1.00 82.29           N  
ATOM   2680  H   THR A 176     -26.233   6.099   6.672  1.00 82.29           H  
ATOM   2681  CA  THR A 176     -24.447   7.195   6.231  1.00 82.29           C  
ATOM   2682  HA  THR A 176     -23.656   6.957   5.520  1.00 82.29           H  
ATOM   2683  C   THR A 176     -23.749   7.743   7.470  1.00 82.29           C  
ATOM   2684  CB  THR A 176     -25.313   8.289   5.603  1.00 82.29           C  
ATOM   2685  HB  THR A 176     -24.732   9.206   5.506  1.00 82.29           H  
ATOM   2686  O   THR A 176     -22.985   8.698   7.366  1.00 82.29           O  
ATOM   2687  CG2 THR A 176     -25.816   7.881   4.219  1.00 82.29           C  
ATOM   2688 HG21 THR A 176     -26.487   7.024   4.291  1.00 82.29           H  
ATOM   2689 HG22 THR A 176     -26.347   8.715   3.761  1.00 82.29           H  
ATOM   2690 HG23 THR A 176     -24.969   7.619   3.585  1.00 82.29           H  
ATOM   2691  OG1 THR A 176     -26.448   8.529   6.408  1.00 82.29           O  
ATOM   2692  HG1 THR A 176     -26.905   9.276   6.014  1.00 82.29           H  
ATOM   2693  N   ARG A 177     -24.018   7.169   8.650  1.00 83.01           N  
ATOM   2694  H   ARG A 177     -24.626   6.363   8.659  1.00 83.01           H  
ATOM   2695  CA  ARG A 177     -23.463   7.654   9.917  1.00 83.01           C  
ATOM   2696  HA  ARG A 177     -23.435   8.743   9.879  1.00 83.01           H  
ATOM   2697  C   ARG A 177     -22.013   7.253  10.171  1.00 83.01           C  
ATOM   2698  CB  ARG A 177     -24.338   7.236  11.101  1.00 83.01           C  
ATOM   2699  HB2 ARG A 177     -23.834   7.539  12.019  1.00 83.01           H  
ATOM   2700  HB3 ARG A 177     -24.462   6.153  11.123  1.00 83.01           H  
ATOM   2701  O   ARG A 177     -21.311   8.096  10.716  1.00 83.01           O  
ATOM   2702  CG  ARG A 177     -25.708   7.913  11.049  1.00 83.01           C  
ATOM   2703  HG2 ARG A 177     -26.268   7.561  10.183  1.00 83.01           H  
ATOM   2704  HG3 ARG A 177     -25.574   8.992  10.981  1.00 83.01           H  
ATOM   2705  CD  ARG A 177     -26.470   7.572  12.329  1.00 83.01           C  
ATOM   2706  HD2 ARG A 177     -25.847   7.826  13.186  1.00 83.01           H  
ATOM   2707  HD3 ARG A 177     -26.669   6.500  12.337  1.00 83.01           H  
ATOM   2708  NE  ARG A 177     -27.734   8.321  12.407  1.00 83.01           N  
ATOM   2709  HE  ARG A 177     -27.940   8.936  11.632  1.00 83.01           H  
ATOM   2710  NH1 ARG A 177     -28.436   7.450  14.407  1.00 83.01           N  
ATOM   2711 HH11 ARG A 177     -27.601   6.882  14.434  1.00 83.01           H  
ATOM   2712 HH12 ARG A 177     -29.120   7.378  15.146  1.00 83.01           H  
ATOM   2713  NH2 ARG A 177     -29.696   8.964  13.354  1.00 83.01           N  
ATOM   2714 HH21 ARG A 177     -30.371   8.894  14.102  1.00 83.01           H  
ATOM   2715 HH22 ARG A 177     -29.864   9.586  12.575  1.00 83.01           H  
ATOM   2716  CZ  ARG A 177     -28.613   8.243  13.386  1.00 83.01           C  
ATOM   2717  N   PRO A 178     -21.555   6.027   9.858  1.00 86.49           N  
ATOM   2718  CA  PRO A 178     -20.177   5.656  10.119  1.00 86.49           C  
ATOM   2719  HA  PRO A 178     -19.989   5.778  11.186  1.00 86.49           H  
ATOM   2720  C   PRO A 178     -19.193   6.530   9.348  1.00 86.49           C  
ATOM   2721  CB  PRO A 178     -20.051   4.179   9.748  1.00 86.49           C  
ATOM   2722  HB2 PRO A 178     -19.382   3.666  10.438  1.00 86.49           H  
ATOM   2723  HB3 PRO A 178     -19.692   4.081   8.723  1.00 86.49           H  
ATOM   2724  O   PRO A 178     -19.434   6.900   8.199  1.00 86.49           O  
ATOM   2725  CG  PRO A 178     -21.480   3.652   9.827  1.00 86.49           C  
ATOM   2726  HG2 PRO A 178     -21.638   2.802   9.163  1.00 86.49           H  
ATOM   2727  HG3 PRO A 178     -21.725   3.387  10.856  1.00 86.49           H  
ATOM   2728  CD  PRO A 178     -22.295   4.865   9.402  1.00 86.49           C  
ATOM   2729  HD2 PRO A 178     -23.282   4.818   9.863  1.00 86.49           H  
ATOM   2730  HD3 PRO A 178     -22.364   4.897   8.315  1.00 86.49           H  
ATOM   2731  N   TRP A 179     -18.062   6.814   9.984  1.00 85.92           N  
ATOM   2732  H   TRP A 179     -17.928   6.475  10.926  1.00 85.92           H  
ATOM   2733  CA  TRP A 179     -16.954   7.553   9.396  1.00 85.92           C  
ATOM   2734  HA  TRP A 179     -17.145   7.718   8.336  1.00 85.92           H  
ATOM   2735  C   TRP A 179     -15.658   6.754   9.500  1.00 85.92           C  
ATOM   2736  CB  TRP A 179     -16.835   8.929  10.058  1.00 85.92           C  
ATOM   2737  HB2 TRP A 179     -16.062   9.505   9.549  1.00 85.92           H  
ATOM   2738  HB3 TRP A 179     -17.780   9.450   9.908  1.00 85.92           H  
ATOM   2739  O   TRP A 179     -15.509   5.850  10.329  1.00 85.92           O  
ATOM   2740  CG  TRP A 179     -16.539   8.923  11.527  1.00 85.92           C  
ATOM   2741  CD1 TRP A 179     -15.310   8.869  12.087  1.00 85.92           C  
ATOM   2742  HD1 TRP A 179     -14.386   8.816  11.531  1.00 85.92           H  
ATOM   2743  CD2 TRP A 179     -17.481   8.943  12.642  1.00 85.92           C  
ATOM   2744  CE2 TRP A 179     -16.746   8.884  13.861  1.00 85.92           C  
ATOM   2745  CE3 TRP A 179     -18.884   8.993  12.745  1.00 85.92           C  
ATOM   2746  HE3 TRP A 179     -19.464   9.071  11.837  1.00 85.92           H  
ATOM   2747  NE1 TRP A 179     -15.429   8.881  13.464  1.00 85.92           N  
ATOM   2748  HE1 TRP A 179     -14.647   8.855  14.102  1.00 85.92           H  
ATOM   2749  CH2 TRP A 179     -18.770   8.875  15.182  1.00 85.92           C  
ATOM   2750  HH2 TRP A 179     -19.263   8.842  16.142  1.00 85.92           H  
ATOM   2751  CZ2 TRP A 179     -17.367   8.849  15.116  1.00 85.92           C  
ATOM   2752  HZ2 TRP A 179     -16.771   8.797  16.016  1.00 85.92           H  
ATOM   2753  CZ3 TRP A 179     -19.526   8.952  13.997  1.00 85.92           C  
ATOM   2754  HZ3 TRP A 179     -20.605   8.983  14.047  1.00 85.92           H  
ATOM   2755  N   MET A 180     -14.712   7.111   8.641  1.00 85.71           N  
ATOM   2756  H   MET A 180     -14.901   7.879   8.013  1.00 85.71           H  
ATOM   2757  CA  MET A 180     -13.361   6.576   8.665  1.00 85.71           C  
ATOM   2758  HA  MET A 180     -13.299   5.758   9.383  1.00 85.71           H  
ATOM   2759  C   MET A 180     -12.369   7.635   9.108  1.00 85.71           C  
ATOM   2760  CB  MET A 180     -12.964   6.024   7.295  1.00 85.71           C  
ATOM   2761  HB2 MET A 180     -11.903   5.775   7.287  1.00 85.71           H  
ATOM   2762  HB3 MET A 180     -13.140   6.794   6.543  1.00 85.71           H  
ATOM   2763  O   MET A 180     -12.610   8.844   9.073  1.00 85.71           O  
ATOM   2764  CG  MET A 180     -13.742   4.757   6.959  1.00 85.71           C  
ATOM   2765  HG2 MET A 180     -13.543   4.003   7.721  1.00 85.71           H  
ATOM   2766  HG3 MET A 180     -14.806   4.993   6.976  1.00 85.71           H  
ATOM   2767  SD  MET A 180     -13.334   4.064   5.341  1.00 85.71           S  
ATOM   2768  CE  MET A 180     -13.832   5.471   4.322  1.00 85.71           C  
ATOM   2769  HE1 MET A 180     -14.188   5.115   3.356  1.00 85.71           H  
ATOM   2770  HE2 MET A 180     -14.647   6.006   4.811  1.00 85.71           H  
ATOM   2771  HE3 MET A 180     -12.988   6.146   4.182  1.00 85.71           H  
ATOM   2772  N   ILE A 181     -11.214   7.136   9.492  1.00 84.39           N  
ATOM   2773  H   ILE A 181     -11.126   6.129   9.490  1.00 84.39           H  
ATOM   2774  CA  ILE A 181     -10.010   7.880   9.753  1.00 84.39           C  
ATOM   2775  HA  ILE A 181     -10.232   8.942   9.860  1.00 84.39           H  
ATOM   2776  C   ILE A 181      -9.085   7.684   8.562  1.00 84.39           C  
ATOM   2777  CB  ILE A 181      -9.399   7.363  11.058  1.00 84.39           C  
ATOM   2778  HB  ILE A 181      -9.350   6.274  11.022  1.00 84.39           H  
ATOM   2779  O   ILE A 181      -8.726   6.561   8.217  1.00 84.39           O  
ATOM   2780  CG1 ILE A 181     -10.309   7.771  12.239  1.00 84.39           C  
ATOM   2781 HG12 ILE A 181     -10.309   8.857  12.331  1.00 84.39           H  
ATOM   2782 HG13 ILE A 181     -11.334   7.468  12.028  1.00 84.39           H  
ATOM   2783  CG2 ILE A 181      -7.967   7.896  11.151  1.00 84.39           C  
ATOM   2784 HG21 ILE A 181      -7.561   7.642  12.130  1.00 84.39           H  
ATOM   2785 HG22 ILE A 181      -7.327   7.401  10.421  1.00 84.39           H  
ATOM   2786 HG23 ILE A 181      -7.945   8.971  10.972  1.00 84.39           H  
ATOM   2787  CD1 ILE A 181      -9.933   7.141  13.584  1.00 84.39           C  
ATOM   2788 HD11 ILE A 181      -8.942   7.466  13.901  1.00 84.39           H  
ATOM   2789 HD12 ILE A 181      -9.946   6.054  13.501  1.00 84.39           H  
ATOM   2790 HD13 ILE A 181     -10.647   7.456  14.344  1.00 84.39           H  
ATOM   2791  N   HIS A 182      -8.655   8.793   7.977  1.00 87.98           N  
ATOM   2792  H   HIS A 182      -9.013   9.677   8.310  1.00 87.98           H  
ATOM   2793  CA  HIS A 182      -7.562   8.844   7.025  1.00 87.98           C  
ATOM   2794  HA  HIS A 182      -7.333   7.839   6.670  1.00 87.98           H  
ATOM   2795  C   HIS A 182      -6.314   9.388   7.718  1.00 87.98           C  
ATOM   2796  CB  HIS A 182      -8.001   9.689   5.830  1.00 87.98           C  
ATOM   2797  HB2 HIS A 182      -8.813   9.173   5.317  1.00 87.98           H  
ATOM   2798  HB3 HIS A 182      -8.370  10.652   6.184  1.00 87.98           H  
ATOM   2799  O   HIS A 182      -6.339  10.465   8.320  1.00 87.98           O  
ATOM   2800  CG  HIS A 182      -6.905   9.939   4.843  1.00 87.98           C  
ATOM   2801  CD2 HIS A 182      -5.988   9.024   4.426  1.00 87.98           C  
ATOM   2802  HD2 HIS A 182      -5.919   7.988   4.724  1.00 87.98           H  
ATOM   2803  ND1 HIS A 182      -6.648  11.165   4.232  1.00 87.98           N  
ATOM   2804  CE1 HIS A 182      -5.577  10.969   3.458  1.00 87.98           C  
ATOM   2805  HE1 HIS A 182      -5.115  11.726   2.841  1.00 87.98           H  
ATOM   2806  NE2 HIS A 182      -5.162   9.701   3.572  1.00 87.98           N  
ATOM   2807  HE2 HIS A 182      -4.372   9.307   3.081  1.00 87.98           H  
ATOM   2808  N   TYR A 183      -5.224   8.628   7.649  1.00 83.98           N  
ATOM   2809  H   TYR A 183      -5.271   7.745   7.161  1.00 83.98           H  
ATOM   2810  CA  TYR A 183      -3.973   8.960   8.317  1.00 83.98           C  
ATOM   2811  HA  TYR A 183      -4.034   9.976   8.707  1.00 83.98           H  
ATOM   2812  C   TYR A 183      -2.787   8.911   7.353  1.00 83.98           C  
ATOM   2813  CB  TYR A 183      -3.786   8.026   9.513  1.00 83.98           C  
ATOM   2814  HB2 TYR A 183      -4.638   8.137  10.185  1.00 83.98           H  
ATOM   2815  HB3 TYR A 183      -3.782   6.995   9.160  1.00 83.98           H  
ATOM   2816  O   TYR A 183      -2.639   7.975   6.566  1.00 83.98           O  
ATOM   2817  CG  TYR A 183      -2.518   8.297  10.291  1.00 83.98           C  
ATOM   2818  CD1 TYR A 183      -1.378   7.498  10.083  1.00 83.98           C  
ATOM   2819  HD1 TYR A 183      -1.407   6.690   9.367  1.00 83.98           H  
ATOM   2820  CD2 TYR A 183      -2.483   9.359  11.214  1.00 83.98           C  
ATOM   2821  HD2 TYR A 183      -3.363   9.969  11.359  1.00 83.98           H  
ATOM   2822  CE1 TYR A 183      -0.207   7.756  10.818  1.00 83.98           C  
ATOM   2823  HE1 TYR A 183       0.677   7.148  10.691  1.00 83.98           H  
ATOM   2824  CE2 TYR A 183      -1.320   9.601  11.968  1.00 83.98           C  
ATOM   2825  HE2 TYR A 183      -1.310  10.384  12.711  1.00 83.98           H  
ATOM   2826  OH  TYR A 183       0.928   8.988  12.515  1.00 83.98           O  
ATOM   2827  HH  TYR A 183       0.752   9.543  13.278  1.00 83.98           H  
ATOM   2828  CZ  TYR A 183      -0.183   8.791  11.768  1.00 83.98           C  
ATOM   2829  N   VAL A 184      -1.922   9.923   7.441  1.00 85.58           N  
ATOM   2830  H   VAL A 184      -2.138  10.653   8.104  1.00 85.58           H  
ATOM   2831  CA  VAL A 184      -0.680  10.043   6.666  1.00 85.58           C  
ATOM   2832  HA  VAL A 184      -0.513   9.131   6.093  1.00 85.58           H  
ATOM   2833  C   VAL A 184       0.493  10.234   7.620  1.00 85.58           C  
ATOM   2834  CB  VAL A 184      -0.749  11.222   5.678  1.00 85.58           C  
ATOM   2835  HB  VAL A 184      -0.859  12.149   6.240  1.00 85.58           H  
ATOM   2836  O   VAL A 184       0.604  11.276   8.272  1.00 85.58           O  
ATOM   2837  CG1 VAL A 184       0.538  11.322   4.852  1.00 85.58           C  
ATOM   2838 HG11 VAL A 184       0.486  12.210   4.222  1.00 85.58           H  
ATOM   2839 HG12 VAL A 184       1.415  11.417   5.492  1.00 85.58           H  
ATOM   2840 HG13 VAL A 184       0.650  10.439   4.223  1.00 85.58           H  
ATOM   2841  CG2 VAL A 184      -1.940  11.115   4.717  1.00 85.58           C  
ATOM   2842 HG21 VAL A 184      -2.876  11.180   5.270  1.00 85.58           H  
ATOM   2843 HG22 VAL A 184      -1.908  10.162   4.189  1.00 85.58           H  
ATOM   2844 HG23 VAL A 184      -1.912  11.930   3.994  1.00 85.58           H  
ATOM   2845  N   ASP A 185       1.409   9.272   7.661  1.00 74.61           N  
ATOM   2846  H   ASP A 185       1.263   8.449   7.094  1.00 74.61           H  
ATOM   2847  CA  ASP A 185       2.561   9.258   8.566  1.00 74.61           C  
ATOM   2848  HA  ASP A 185       2.238   9.649   9.531  1.00 74.61           H  
ATOM   2849  C   ASP A 185       3.729  10.136   8.085  1.00 74.61           C  
ATOM   2850  CB  ASP A 185       3.011   7.819   8.802  1.00 74.61           C  
ATOM   2851  HB2 ASP A 185       3.355   7.392   7.860  1.00 74.61           H  
ATOM   2852  HB3 ASP A 185       2.170   7.221   9.153  1.00 74.61           H  
ATOM   2853  O   ASP A 185       4.798   9.669   7.693  1.00 74.61           O  
ATOM   2854  CG  ASP A 185       4.139   7.764   9.830  1.00 74.61           C  
ATOM   2855  OD1 ASP A 185       4.325   8.709  10.636  1.00 74.61           O  
ATOM   2856  OD2 ASP A 185       4.872   6.763   9.801  1.00 74.61           O  
ATOM   2857  N   ASN A 186       3.536  11.451   8.112  1.00 73.61           N  
ATOM   2858  H   ASN A 186       2.610  11.765   8.367  1.00 73.61           H  
ATOM   2859  CA  ASN A 186       4.538  12.407   7.631  1.00 73.61           C  
ATOM   2860  HA  ASN A 186       4.842  12.106   6.629  1.00 73.61           H  
ATOM   2861  C   ASN A 186       5.835  12.459   8.465  1.00 73.61           C  
ATOM   2862  CB  ASN A 186       3.887  13.793   7.553  1.00 73.61           C  
ATOM   2863  HB2 ASN A 186       4.658  14.536   7.347  1.00 73.61           H  
ATOM   2864  HB3 ASN A 186       3.425  14.034   8.510  1.00 73.61           H  
ATOM   2865  O   ASN A 186       6.807  13.074   8.022  1.00 73.61           O  
ATOM   2866  CG  ASN A 186       2.873  13.892   6.431  1.00 73.61           C  
ATOM   2867  ND2 ASN A 186       1.674  14.327   6.724  1.00 73.61           N  
ATOM   2868 HD21 ASN A 186       1.374  14.370   7.688  1.00 73.61           H  
ATOM   2869 HD22 ASN A 186       1.012  14.327   5.962  1.00 73.61           H  
ATOM   2870  OD1 ASN A 186       3.146  13.622   5.277  1.00 73.61           O  
ATOM   2871  N   LYS A 187       5.865  11.881   9.674  1.00 66.91           N  
ATOM   2872  H   LYS A 187       5.034  11.406   9.993  1.00 66.91           H  
ATOM   2873  CA  LYS A 187       7.080  11.790  10.504  1.00 66.91           C  
ATOM   2874  HA  LYS A 187       7.862  12.393  10.044  1.00 66.91           H  
ATOM   2875  C   LYS A 187       7.679  10.381  10.535  1.00 66.91           C  
ATOM   2876  CB  LYS A 187       6.855  12.338  11.922  1.00 66.91           C  
ATOM   2877  HB2 LYS A 187       7.774  12.206  12.493  1.00 66.91           H  
ATOM   2878  HB3 LYS A 187       6.081  11.738  12.401  1.00 66.91           H  
ATOM   2879  O   LYS A 187       8.631  10.183  11.288  1.00 66.91           O  
ATOM   2880  CG  LYS A 187       6.481  13.827  11.997  1.00 66.91           C  
ATOM   2881  HG2 LYS A 187       5.520  14.003  11.514  1.00 66.91           H  
ATOM   2882  HG3 LYS A 187       7.229  14.415  11.465  1.00 66.91           H  
ATOM   2883  CD  LYS A 187       6.439  14.285  13.465  1.00 66.91           C  
ATOM   2884  HD2 LYS A 187       6.150  13.453  14.108  1.00 66.91           H  
ATOM   2885  HD3 LYS A 187       7.443  14.583  13.766  1.00 66.91           H  
ATOM   2886  CE  LYS A 187       5.474  15.463  13.650  1.00 66.91           C  
ATOM   2887  HE2 LYS A 187       5.899  16.341  13.164  1.00 66.91           H  
ATOM   2888  HE3 LYS A 187       4.539  15.218  13.147  1.00 66.91           H  
ATOM   2889  NZ  LYS A 187       5.205  15.732  15.087  1.00 66.91           N  
ATOM   2890  HZ1 LYS A 187       6.056  15.855  15.617  1.00 66.91           H  
ATOM   2891  HZ2 LYS A 187       4.697  14.958  15.492  1.00 66.91           H  
ATOM   2892  HZ3 LYS A 187       4.594  16.527  15.207  1.00 66.91           H  
ATOM   2893  N   TYR A 188       7.176   9.448   9.723  1.00 66.41           N  
ATOM   2894  H   TYR A 188       6.363   9.668   9.166  1.00 66.41           H  
ATOM   2895  CA  TYR A 188       7.704   8.082   9.598  1.00 66.41           C  
ATOM   2896  HA  TYR A 188       6.992   7.520   8.993  1.00 66.41           H  
ATOM   2897  C   TYR A 188       7.787   7.354  10.952  1.00 66.41           C  
ATOM   2898  CB  TYR A 188       9.025   8.096   8.816  1.00 66.41           C  
ATOM   2899  HB2 TYR A 188       9.823   8.443   9.473  1.00 66.41           H  
ATOM   2900  HB3 TYR A 188       9.266   7.074   8.522  1.00 66.41           H  
ATOM   2901  O   TYR A 188       8.763   6.661  11.253  1.00 66.41           O  
ATOM   2902  CG  TYR A 188       8.995   8.969   7.576  1.00 66.41           C  
ATOM   2903  CD1 TYR A 188       8.321   8.532   6.419  1.00 66.41           C  
ATOM   2904  HD1 TYR A 188       7.841   7.565   6.406  1.00 66.41           H  
ATOM   2905  CD2 TYR A 188       9.595  10.243   7.605  1.00 66.41           C  
ATOM   2906  HD2 TYR A 188      10.092  10.577   8.504  1.00 66.41           H  
ATOM   2907  CE1 TYR A 188       8.249   9.373   5.291  1.00 66.41           C  
ATOM   2908  HE1 TYR A 188       7.735   9.055   4.397  1.00 66.41           H  
ATOM   2909  CE2 TYR A 188       9.533  11.080   6.477  1.00 66.41           C  
ATOM   2910  HE2 TYR A 188       9.983  12.061   6.505  1.00 66.41           H  
ATOM   2911  OH  TYR A 188       8.797  11.469   4.243  1.00 66.41           O  
ATOM   2912  HH  TYR A 188       9.258  12.300   4.381  1.00 66.41           H  
ATOM   2913  CZ  TYR A 188       8.859  10.645   5.319  1.00 66.41           C  
ATOM   2914  N   ALA A 189       6.804   7.605  11.822  1.00 59.38           N  
ATOM   2915  H   ALA A 189       5.984   8.068  11.456  1.00 59.38           H  
ATOM   2916  CA  ALA A 189       6.729   7.009  13.150  1.00 59.38           C  
ATOM   2917  HA  ALA A 189       7.737   6.905  13.551  1.00 59.38           H  
ATOM   2918  C   ALA A 189       6.092   5.614  13.134  1.00 59.38           C  
ATOM   2919  CB  ALA A 189       5.939   7.952  14.046  1.00 59.38           C  
ATOM   2920  HB1 ALA A 189       6.425   8.928  14.047  1.00 59.38           H  
ATOM   2921  HB2 ALA A 189       4.927   8.040  13.651  1.00 59.38           H  
ATOM   2922  HB3 ALA A 189       5.901   7.555  15.060  1.00 59.38           H  
ATOM   2923  O   ALA A 189       6.338   4.819  14.048  1.00 59.38           O  
ATOM   2924  N   LEU A 190       5.289   5.318  12.110  1.00 56.90           N  
ATOM   2925  H   LEU A 190       5.184   6.015  11.386  1.00 56.90           H  
ATOM   2926  CA  LEU A 190       4.948   3.964  11.710  1.00 56.90           C  
ATOM   2927  HA  LEU A 190       4.762   3.365  12.601  1.00 56.90           H  
ATOM   2928  C   LEU A 190       6.179   3.395  10.987  1.00 56.90           C  
ATOM   2929  CB  LEU A 190       3.674   3.964  10.840  1.00 56.90           C  
ATOM   2930  HB2 LEU A 190       3.876   4.502   9.913  1.00 56.90           H  
ATOM   2931  HB3 LEU A 190       3.455   2.933  10.564  1.00 56.90           H  
ATOM   2932  O   LEU A 190       6.717   3.996  10.063  1.00 56.90           O  
ATOM   2933  CG  LEU A 190       2.423   4.576  11.505  1.00 56.90           C  
ATOM   2934  HG  LEU A 190       2.597   5.625  11.748  1.00 56.90           H  
ATOM   2935  CD1 LEU A 190       1.238   4.489  10.542  1.00 56.90           C  
ATOM   2936 HD11 LEU A 190       1.462   5.044   9.631  1.00 56.90           H  
ATOM   2937 HD12 LEU A 190       0.344   4.904  11.006  1.00 56.90           H  
ATOM   2938 HD13 LEU A 190       1.045   3.449  10.279  1.00 56.90           H  
ATOM   2939  CD2 LEU A 190       2.044   3.819  12.780  1.00 56.90           C  
ATOM   2940 HD21 LEU A 190       2.017   2.747  12.582  1.00 56.90           H  
ATOM   2941 HD22 LEU A 190       2.770   4.033  13.565  1.00 56.90           H  
ATOM   2942 HD23 LEU A 190       1.057   4.134  13.116  1.00 56.90           H  
ATOM   2943  N   PHE A 191       6.688   2.274  11.496  1.00 51.72           N  
ATOM   2944  H   PHE A 191       6.186   1.845  12.261  1.00 51.72           H  
ATOM   2945  CA  PHE A 191       8.025   1.753  11.206  1.00 51.72           C  
ATOM   2946  HA  PHE A 191       8.732   2.340  11.791  1.00 51.72           H  
ATOM   2947  C   PHE A 191       8.432   1.781   9.715  1.00 51.72           C  
ATOM   2948  CB  PHE A 191       8.098   0.298  11.694  1.00 51.72           C  
ATOM   2949  HB2 PHE A 191       9.041  -0.137  11.366  1.00 51.72           H  
ATOM   2950  HB3 PHE A 191       7.300  -0.279  11.227  1.00 51.72           H  
ATOM   2951  O   PHE A 191       7.771   1.136   8.905  1.00 51.72           O  
ATOM   2952  CG  PHE A 191       8.010   0.147  13.195  1.00 51.72           C  
ATOM   2953  CD1 PHE A 191       9.180   0.231  13.971  1.00 51.72           C  
ATOM   2954  HD1 PHE A 191      10.136   0.393  13.494  1.00 51.72           H  
ATOM   2955  CD2 PHE A 191       6.768  -0.078  13.818  1.00 51.72           C  
ATOM   2956  HD2 PHE A 191       5.872  -0.175  13.223  1.00 51.72           H  
ATOM   2957  CE1 PHE A 191       9.111   0.096  15.367  1.00 51.72           C  
ATOM   2958  HE1 PHE A 191      10.012   0.151  15.961  1.00 51.72           H  
ATOM   2959  CE2 PHE A 191       6.698  -0.201  15.215  1.00 51.72           C  
ATOM   2960  HE2 PHE A 191       5.743  -0.395  15.680  1.00 51.72           H  
ATOM   2961  CZ  PHE A 191       7.871  -0.113  15.989  1.00 51.72           C  
ATOM   2962  HZ  PHE A 191       7.834  -0.215  17.063  1.00 51.72           H  
ATOM   2963  N   PRO A 192       9.598   2.363   9.364  1.00 41.89           N  
ATOM   2964  CA  PRO A 192      10.220   2.173   8.048  1.00 41.89           C  
ATOM   2965  HA  PRO A 192       9.459   2.250   7.271  1.00 41.89           H  
ATOM   2966  C   PRO A 192      10.914   0.806   7.882  1.00 41.89           C  
ATOM   2967  CB  PRO A 192      11.195   3.348   7.898  1.00 41.89           C  
ATOM   2968  HB2 PRO A 192      12.069   3.088   7.302  1.00 41.89           H  
ATOM   2969  HB3 PRO A 192      10.671   4.192   7.450  1.00 41.89           H  
ATOM   2970  O   PRO A 192      11.328   0.465   6.780  1.00 41.89           O  
ATOM   2971  CG  PRO A 192      11.575   3.701   9.335  1.00 41.89           C  
ATOM   2972  HG2 PRO A 192      12.395   3.060   9.659  1.00 41.89           H  
ATOM   2973  HG3 PRO A 192      11.846   4.752   9.436  1.00 41.89           H  
ATOM   2974  CD  PRO A 192      10.320   3.363  10.138  1.00 41.89           C  
ATOM   2975  HD2 PRO A 192       9.698   4.253  10.239  1.00 41.89           H  
ATOM   2976  HD3 PRO A 192      10.608   2.989  11.120  1.00 41.89           H  
ATOM   2977  N   ASN A 193      11.039   0.012   8.956  1.00 36.52           N  
ATOM   2978  H   ASN A 193      10.643   0.345   9.824  1.00 36.52           H  
ATOM   2979  CA  ASN A 193      11.905  -1.178   8.992  1.00 36.52           C  
ATOM   2980  HA  ASN A 193      12.362  -1.315   8.013  1.00 36.52           H  
ATOM   2981  C   ASN A 193      11.167  -2.493   9.272  1.00 36.52           C  
ATOM   2982  CB  ASN A 193      13.040  -0.946  10.004  1.00 36.52           C  
ATOM   2983  HB2 ASN A 193      12.618  -0.708  10.980  1.00 36.52           H  
ATOM   2984  HB3 ASN A 193      13.622  -1.863  10.101  1.00 36.52           H  
ATOM   2985  O   ASN A 193      11.814  -3.519   9.477  1.00 36.52           O  
ATOM   2986  CG  ASN A 193      14.012   0.143   9.599  1.00 36.52           C  
ATOM   2987  ND2 ASN A 193      14.943   0.466  10.462  1.00 36.52           N  
ATOM   2988 HD21 ASN A 193      15.610   1.150  10.135  1.00 36.52           H  
ATOM   2989 HD22 ASN A 193      15.053  -0.069  11.311  1.00 36.52           H  
ATOM   2990  OD1 ASN A 193      13.974   0.733   8.538  1.00 36.52           O  
ATOM   2991  N   GLN A 194       9.832  -2.485   9.292  1.00 36.36           N  
ATOM   2992  H   GLN A 194       9.345  -1.633   9.051  1.00 36.36           H  
ATOM   2993  CA  GLN A 194       9.072  -3.724   9.312  1.00 36.36           C  
ATOM   2994  HA  GLN A 194       9.767  -4.531   9.546  1.00 36.36           H  
ATOM   2995  C   GLN A 194       8.573  -4.061   7.906  1.00 36.36           C  
ATOM   2996  CB  GLN A 194       8.012  -3.753  10.437  1.00 36.36           C  
ATOM   2997  HB2 GLN A 194       7.280  -4.532  10.219  1.00 36.36           H  
ATOM   2998  HB3 GLN A 194       7.473  -2.806  10.473  1.00 36.36           H  
ATOM   2999  O   GLN A 194       7.416  -3.857   7.559  1.00 36.36           O  
ATOM   3000  CG  GLN A 194       8.669  -4.042  11.808  1.00 36.36           C  
ATOM   3001  HG2 GLN A 194       9.589  -4.610  11.669  1.00 36.36           H  
ATOM   3002  HG3 GLN A 194       8.952  -3.094  12.266  1.00 36.36           H  
ATOM   3003  CD  GLN A 194       7.800  -4.819  12.800  1.00 36.36           C  
ATOM   3004  NE2 GLN A 194       8.401  -5.411  13.810  1.00 36.36           N  
ATOM   3005 HE21 GLN A 194       9.408  -5.449  13.862  1.00 36.36           H  
ATOM   3006 HE22 GLN A 194       7.813  -5.937  14.441  1.00 36.36           H  
ATOM   3007  OE1 GLN A 194       6.585  -4.896  12.718  1.00 36.36           O  
ATOM   3008  N   THR A 195       9.470  -4.670   7.133  1.00 31.53           N  
ATOM   3009  H   THR A 195      10.429  -4.666   7.450  1.00 31.53           H  
ATOM   3010  CA  THR A 195       9.238  -5.473   5.919  1.00 31.53           C  
ATOM   3011  HA  THR A 195       8.737  -4.850   5.178  1.00 31.53           H  
ATOM   3012  C   THR A 195       8.357  -6.713   6.190  1.00 31.53           C  
ATOM   3013  CB  THR A 195      10.604  -5.933   5.362  1.00 31.53           C  
ATOM   3014  HB  THR A 195      10.888  -6.870   5.841  1.00 31.53           H  
ATOM   3015  O   THR A 195       8.502  -7.756   5.557  1.00 31.53           O  
ATOM   3016  CG2 THR A 195      10.593  -6.125   3.855  1.00 31.53           C  
ATOM   3017 HG21 THR A 195      10.398  -5.180   3.348  1.00 31.53           H  
ATOM   3018 HG22 THR A 195      11.550  -6.538   3.539  1.00 31.53           H  
ATOM   3019 HG23 THR A 195       9.815  -6.844   3.601  1.00 31.53           H  
ATOM   3020  OG1 THR A 195      11.627  -4.997   5.633  1.00 31.53           O  
ATOM   3021  HG1 THR A 195      12.457  -5.418   5.398  1.00 31.53           H  
ATOM   3022  N   TYR A 196       7.469  -6.648   7.183  1.00 33.20           N  
ATOM   3023  H   TYR A 196       7.262  -5.740   7.573  1.00 33.20           H  
ATOM   3024  CA  TYR A 196       6.673  -7.770   7.646  1.00 33.20           C  
ATOM   3025  HA  TYR A 196       7.187  -8.702   7.414  1.00 33.20           H  
ATOM   3026  C   TYR A 196       5.353  -7.743   6.892  1.00 33.20           C  
ATOM   3027  CB  TYR A 196       6.482  -7.741   9.171  1.00 33.20           C  
ATOM   3028  HB2 TYR A 196       6.096  -6.766   9.470  1.00 33.20           H  
ATOM   3029  HB3 TYR A 196       5.728  -8.482   9.436  1.00 33.20           H  
ATOM   3030  O   TYR A 196       4.496  -6.895   7.122  1.00 33.20           O  
ATOM   3031  CG  TYR A 196       7.743  -8.044   9.963  1.00 33.20           C  
ATOM   3032  CD1 TYR A 196       7.980  -9.310  10.525  1.00 33.20           C  
ATOM   3033  HD1 TYR A 196       7.281 -10.121  10.382  1.00 33.20           H  
ATOM   3034  CD2 TYR A 196       8.718  -7.050  10.100  1.00 33.20           C  
ATOM   3035  HD2 TYR A 196       8.544  -6.131   9.560  1.00 33.20           H  
ATOM   3036  CE1 TYR A 196       9.159  -9.539  11.263  1.00 33.20           C  
ATOM   3037  HE1 TYR A 196       9.361 -10.515  11.679  1.00 33.20           H  
ATOM   3038  CE2 TYR A 196       9.903  -7.261  10.825  1.00 33.20           C  
ATOM   3039  HE2 TYR A 196      10.664  -6.497  10.892  1.00 33.20           H  
ATOM   3040  OH  TYR A 196      11.237  -8.753  12.151  1.00 33.20           O  
ATOM   3041  HH  TYR A 196      11.960  -8.141  11.997  1.00 33.20           H  
ATOM   3042  CZ  TYR A 196      10.115  -8.515  11.428  1.00 33.20           C  
ATOM   3043  N   LEU A 197       5.197  -8.706   5.989  1.00 32.54           N  
ATOM   3044  H   LEU A 197       6.010  -9.277   5.803  1.00 32.54           H  
ATOM   3045  CA  LEU A 197       3.893  -9.254   5.632  1.00 32.54           C  
ATOM   3046  HA  LEU A 197       4.050  -9.894   4.764  1.00 32.54           H  
ATOM   3047  C   LEU A 197       2.826  -8.242   5.177  1.00 32.54           C  
ATOM   3048  CB  LEU A 197       3.416 -10.156   6.791  1.00 32.54           C  
ATOM   3049  HB2 LEU A 197       2.362 -10.408   6.674  1.00 32.54           H  
ATOM   3050  HB3 LEU A 197       3.499  -9.595   7.721  1.00 32.54           H  
ATOM   3051  O   LEU A 197       1.633  -8.525   5.300  1.00 32.54           O  
ATOM   3052  CG  LEU A 197       4.206 -11.471   6.904  1.00 32.54           C  
ATOM   3053  HG  LEU A 197       5.247 -11.311   6.626  1.00 32.54           H  
ATOM   3054  CD1 LEU A 197       4.169 -11.977   8.341  1.00 32.54           C  
ATOM   3055 HD11 LEU A 197       4.639 -11.247   9.000  1.00 32.54           H  
ATOM   3056 HD12 LEU A 197       3.142 -12.149   8.662  1.00 32.54           H  
ATOM   3057 HD13 LEU A 197       4.736 -12.905   8.418  1.00 32.54           H  
ATOM   3058  CD2 LEU A 197       3.600 -12.538   5.987  1.00 32.54           C  
ATOM   3059 HD21 LEU A 197       2.570 -12.745   6.280  1.00 32.54           H  
ATOM   3060 HD22 LEU A 197       3.627 -12.199   4.951  1.00 32.54           H  
ATOM   3061 HD23 LEU A 197       4.185 -13.454   6.072  1.00 32.54           H  
ATOM   3062  N   ILE A 198       3.198  -7.174   4.460  1.00 36.25           N  
ATOM   3063  H   ILE A 198       4.172  -6.909   4.453  1.00 36.25           H  
ATOM   3064  CA  ILE A 198       2.333  -6.763   3.346  1.00 36.25           C  
ATOM   3065  HA  ILE A 198       1.296  -6.796   3.681  1.00 36.25           H  
ATOM   3066  C   ILE A 198       2.522  -7.854   2.291  1.00 36.25           C  
ATOM   3067  CB  ILE A 198       2.568  -5.330   2.813  1.00 36.25           C  
ATOM   3068  HB  ILE A 198       3.500  -5.305   2.249  1.00 36.25           H  
ATOM   3069  O   ILE A 198       3.230  -7.684   1.302  1.00 36.25           O  
ATOM   3070  CG1 ILE A 198       2.674  -4.299   3.958  1.00 36.25           C  
ATOM   3071 HG12 ILE A 198       1.752  -4.300   4.539  1.00 36.25           H  
ATOM   3072 HG13 ILE A 198       3.492  -4.584   4.619  1.00 36.25           H  
ATOM   3073  CG2 ILE A 198       1.393  -4.970   1.873  1.00 36.25           C  
ATOM   3074 HG21 ILE A 198       1.592  -4.024   1.369  1.00 36.25           H  
ATOM   3075 HG22 ILE A 198       0.464  -4.888   2.437  1.00 36.25           H  
ATOM   3076 HG23 ILE A 198       1.283  -5.727   1.096  1.00 36.25           H  
ATOM   3077  CD1 ILE A 198       2.961  -2.869   3.477  1.00 36.25           C  
ATOM   3078 HD11 ILE A 198       2.101  -2.465   2.943  1.00 36.25           H  
ATOM   3079 HD12 ILE A 198       3.156  -2.234   4.341  1.00 36.25           H  
ATOM   3080 HD13 ILE A 198       3.835  -2.861   2.826  1.00 36.25           H  
ATOM   3081  N   GLY A 199       1.966  -9.048   2.549  1.00 32.44           N  
ATOM   3082  H   GLY A 199       1.488  -9.156   3.433  1.00 32.44           H  
ATOM   3083  CA  GLY A 199       1.877 -10.086   1.533  1.00 32.44           C  
ATOM   3084  HA2 GLY A 199       2.875 -10.467   1.315  1.00 32.44           H  
ATOM   3085  HA3 GLY A 199       1.235 -10.902   1.865  1.00 32.44           H  
ATOM   3086  C   GLY A 199       1.294  -9.428   0.289  1.00 32.44           C  
ATOM   3087  O   GLY A 199       0.499  -8.501   0.439  1.00 32.44           O  
ATOM   3088  N   HIS A 200       1.686  -9.864  -0.902  1.00 35.96           N  
ATOM   3089  H   HIS A 200       2.415 -10.561  -0.947  1.00 35.96           H  
ATOM   3090  CA  HIS A 200       1.213  -9.308  -2.174  1.00 35.96           C  
ATOM   3091  HA  HIS A 200       1.868  -8.492  -2.480  1.00 35.96           H  
ATOM   3092  C   HIS A 200      -0.218  -8.797  -2.093  1.00 35.96           C  
ATOM   3093  CB  HIS A 200       1.240 -10.417  -3.225  1.00 35.96           C  
ATOM   3094  HB2 HIS A 200       0.845 -10.028  -4.164  1.00 35.96           H  
ATOM   3095  HB3 HIS A 200       0.604 -11.244  -2.909  1.00 35.96           H  
ATOM   3096  O   HIS A 200      -1.094  -9.568  -1.683  1.00 35.96           O  
ATOM   3097  CG  HIS A 200       2.625 -10.920  -3.464  1.00 35.96           C  
ATOM   3098  CD2 HIS A 200       3.119 -12.144  -3.117  1.00 35.96           C  
ATOM   3099  HD2 HIS A 200       2.571 -12.937  -2.629  1.00 35.96           H  
ATOM   3100  ND1 HIS A 200       3.639 -10.210  -4.055  1.00 35.96           N  
ATOM   3101  HD1 HIS A 200       3.605  -9.247  -4.360  1.00 35.96           H  
ATOM   3102  CE1 HIS A 200       4.723 -10.993  -4.083  1.00 35.96           C  
ATOM   3103  HE1 HIS A 200       5.689 -10.694  -4.463  1.00 35.96           H  
ATOM   3104  NE2 HIS A 200       4.448 -12.189  -3.531  1.00 35.96           N  
ATOM   3105  N   LEU A 201      -0.445  -7.524  -2.437  1.00 44.01           N  
ATOM   3106  H   LEU A 201       0.337  -6.942  -2.700  1.00 44.01           H  
ATOM   3107  CA  LEU A 201      -1.787  -6.988  -2.657  1.00 44.01           C  
ATOM   3108  HA  LEU A 201      -2.249  -6.729  -1.705  1.00 44.01           H  
ATOM   3109  C   LEU A 201      -2.635  -8.040  -3.371  1.00 44.01           C  
ATOM   3110  CB  LEU A 201      -1.718  -5.745  -3.542  1.00 44.01           C  
ATOM   3111  HB2 LEU A 201      -2.737  -5.365  -3.607  1.00 44.01           H  
ATOM   3112  HB3 LEU A 201      -1.379  -6.044  -4.534  1.00 44.01           H  
ATOM   3113  O   LEU A 201      -2.100  -8.750  -4.225  1.00 44.01           O  
ATOM   3114  CG  LEU A 201      -0.836  -4.601  -3.047  1.00 44.01           C  
ATOM   3115  HG  LEU A 201       0.184  -4.958  -2.906  1.00 44.01           H  
ATOM   3116  CD1 LEU A 201      -0.873  -3.529  -4.120  1.00 44.01           C  
ATOM   3117 HD11 LEU A 201      -0.480  -3.913  -5.062  1.00 44.01           H  
ATOM   3118 HD12 LEU A 201      -1.889  -3.161  -4.263  1.00 44.01           H  
ATOM   3119 HD13 LEU A 201      -0.266  -2.677  -3.813  1.00 44.01           H  
ATOM   3120  CD2 LEU A 201      -1.382  -4.041  -1.737  1.00 44.01           C  
ATOM   3121 HD21 LEU A 201      -1.394  -4.814  -0.969  1.00 44.01           H  
ATOM   3122 HD22 LEU A 201      -0.692  -3.270  -1.394  1.00 44.01           H  
ATOM   3123 HD23 LEU A 201      -2.384  -3.633  -1.873  1.00 44.01           H  
ATOM   3124  N   ASN A 202      -3.912  -8.174  -2.996  1.00 45.17           N  
ATOM   3125  H   ASN A 202      -4.308  -7.532  -2.325  1.00 45.17           H  
ATOM   3126  CA  ASN A 202      -4.807  -9.127  -3.652  1.00 45.17           C  
ATOM   3127  HA  ASN A 202      -4.568 -10.133  -3.306  1.00 45.17           H  
ATOM   3128  C   ASN A 202      -4.570  -9.093  -5.164  1.00 45.17           C  
ATOM   3129  CB  ASN A 202      -6.273  -8.785  -3.330  1.00 45.17           C  
ATOM   3130  HB2 ASN A 202      -6.901  -9.026  -4.187  1.00 45.17           H  
ATOM   3131  HB3 ASN A 202      -6.386  -7.716  -3.149  1.00 45.17           H  
ATOM   3132  O   ASN A 202      -4.495  -8.010  -5.743  1.00 45.17           O  
ATOM   3133  CG  ASN A 202      -6.844  -9.567  -2.166  1.00 45.17           C  
ATOM   3134  ND2 ASN A 202      -7.906  -9.058  -1.608  1.00 45.17           N  
ATOM   3135 HD21 ASN A 202      -8.432  -9.590  -0.929  1.00 45.17           H  
ATOM   3136 HD22 ASN A 202      -8.348  -8.253  -2.030  1.00 45.17           H  
ATOM   3137  OD1 ASN A 202      -6.350 -10.614  -1.778  1.00 45.17           O  
ATOM   3138  N   ASN A 203      -4.413 -10.268  -5.779  1.00 43.96           N  
ATOM   3139  H   ASN A 203      -4.488 -11.101  -5.213  1.00 43.96           H  
ATOM   3140  CA  ASN A 203      -4.022 -10.455  -7.185  1.00 43.96           C  
ATOM   3141  HA  ASN A 203      -3.046  -9.995  -7.334  1.00 43.96           H  
ATOM   3142  C   ASN A 203      -4.961  -9.776  -8.209  1.00 43.96           C  
ATOM   3143  CB  ASN A 203      -3.916 -11.973  -7.461  1.00 43.96           C  
ATOM   3144  HB2 ASN A 203      -4.061 -12.154  -8.526  1.00 43.96           H  
ATOM   3145  HB3 ASN A 203      -4.718 -12.498  -6.943  1.00 43.96           H  
ATOM   3146  O   ASN A 203      -4.750  -9.906  -9.411  1.00 43.96           O  
ATOM   3147  CG  ASN A 203      -2.577 -12.598  -7.113  1.00 43.96           C  
ATOM   3148  ND2 ASN A 203      -2.521 -13.908  -7.073  1.00 43.96           N  
ATOM   3149 HD21 ASN A 203      -3.345 -14.454  -7.279  1.00 43.96           H  
ATOM   3150 HD22 ASN A 203      -1.617 -14.312  -6.872  1.00 43.96           H  
ATOM   3151  OD1 ASN A 203      -1.563 -11.954  -6.906  1.00 43.96           O  
ATOM   3152  N   ASN A 204      -5.966  -9.024  -7.765  1.00 50.01           N  
ATOM   3153  H   ASN A 204      -6.009  -8.844  -6.772  1.00 50.01           H  
ATOM   3154  CA  ASN A 204      -7.059  -8.517  -8.577  1.00 50.01           C  
ATOM   3155  HA  ASN A 204      -7.103  -9.120  -9.485  1.00 50.01           H  
ATOM   3156  C   ASN A 204      -6.854  -7.092  -9.098  1.00 50.01           C  
ATOM   3157  CB  ASN A 204      -8.384  -8.757  -7.838  1.00 50.01           C  
ATOM   3158  HB2 ASN A 204      -9.182  -8.213  -8.344  1.00 50.01           H  
ATOM   3159  HB3 ASN A 204      -8.329  -8.404  -6.808  1.00 50.01           H  
ATOM   3160  O   ASN A 204      -7.795  -6.494  -9.604  1.00 50.01           O  
ATOM   3161  CG  ASN A 204      -8.755 -10.229  -7.859  1.00 50.01           C  
ATOM   3162  ND2 ASN A 204      -9.992 -10.555  -7.637  1.00 50.01           N  
ATOM   3163 HD21 ASN A 204     -10.235 -11.532  -7.720  1.00 50.01           H  
ATOM   3164 HD22 ASN A 204     -10.733  -9.888  -7.480  1.00 50.01           H  
ATOM   3165  OD1 ASN A 204      -7.954 -11.117  -8.092  1.00 50.01           O  
ATOM   3166  N   TRP A 205      -5.616  -6.583  -9.134  1.00 58.92           N  
ATOM   3167  H   TRP A 205      -4.876  -7.098  -8.679  1.00 58.92           H  
ATOM   3168  CA  TRP A 205      -5.275  -5.374  -9.912  1.00 58.92           C  
ATOM   3169  HA  TRP A 205      -5.961  -4.582  -9.610  1.00 58.92           H  
ATOM   3170  C   TRP A 205      -5.460  -5.557 -11.429  1.00 58.92           C  
ATOM   3171  CB  TRP A 205      -3.852  -4.901  -9.589  1.00 58.92           C  
ATOM   3172  HB2 TRP A 205      -3.618  -4.022 -10.190  1.00 58.92           H  
ATOM   3173  HB3 TRP A 205      -3.141  -5.686  -9.848  1.00 58.92           H  
ATOM   3174  O   TRP A 205      -5.152  -4.654 -12.209  1.00 58.92           O  
ATOM   3175  CG  TRP A 205      -3.674  -4.529  -8.158  1.00 58.92           C  
ATOM   3176  CD1 TRP A 205      -3.377  -5.393  -7.167  1.00 58.92           C  
ATOM   3177  HD1 TRP A 205      -3.193  -6.450  -7.289  1.00 58.92           H  
ATOM   3178  CD2 TRP A 205      -3.912  -3.240  -7.509  1.00 58.92           C  
ATOM   3179  CE2 TRP A 205      -3.843  -3.426  -6.102  1.00 58.92           C  
ATOM   3180  CE3 TRP A 205      -4.202  -1.939  -7.955  1.00 58.92           C  
ATOM   3181  HE3 TRP A 205      -4.188  -1.741  -9.017  1.00 58.92           H  
ATOM   3182  NE1 TRP A 205      -3.497  -4.749  -5.961  1.00 58.92           N  
ATOM   3183  HE1 TRP A 205      -3.439  -5.242  -5.081  1.00 58.92           H  
ATOM   3184  CH2 TRP A 205      -4.436  -1.126  -5.663  1.00 58.92           C  
ATOM   3185  HH2 TRP A 205      -4.665  -0.324  -4.977  1.00 58.92           H  
ATOM   3186  CZ2 TRP A 205      -4.119  -2.403  -5.183  1.00 58.92           C  
ATOM   3187  HZ2 TRP A 205      -4.104  -2.596  -4.121  1.00 58.92           H  
ATOM   3188  CZ3 TRP A 205      -4.470  -0.896  -7.045  1.00 58.92           C  
ATOM   3189  HZ3 TRP A 205      -4.693   0.097  -7.406  1.00 58.92           H  
ATOM   3190  N   THR A 206      -5.951  -6.717 -11.862  1.00 53.09           N  
ATOM   3191  H   THR A 206      -6.153  -7.434 -11.180  1.00 53.09           H  
ATOM   3192  CA  THR A 206      -6.434  -6.989 -13.215  1.00 53.09           C  
ATOM   3193  HA  THR A 206      -5.739  -6.570 -13.944  1.00 53.09           H  
ATOM   3194  C   THR A 206      -7.804  -6.370 -13.489  1.00 53.09           C  
ATOM   3195  CB  THR A 206      -6.520  -8.505 -13.443  1.00 53.09           C  
ATOM   3196  HB  THR A 206      -6.964  -8.702 -14.419  1.00 53.09           H  
ATOM   3197  O   THR A 206      -8.113  -6.108 -14.648  1.00 53.09           O  
ATOM   3198  CG2 THR A 206      -5.137  -9.158 -13.384  1.00 53.09           C  
ATOM   3199 HG21 THR A 206      -4.705  -9.048 -12.389  1.00 53.09           H  
ATOM   3200 HG22 THR A 206      -5.234 -10.221 -13.606  1.00 53.09           H  
ATOM   3201 HG23 THR A 206      -4.481  -8.700 -14.123  1.00 53.09           H  
ATOM   3202  OG1 THR A 206      -7.305  -9.105 -12.438  1.00 53.09           O  
ATOM   3203  HG1 THR A 206      -8.042  -9.546 -12.868  1.00 53.09           H  
ATOM   3204  N   HIS A 207      -8.612  -6.095 -12.457  1.00 54.09           N  
ATOM   3205  H   HIS A 207      -8.301  -6.294 -11.517  1.00 54.09           H  
ATOM   3206  CA  HIS A 207      -9.970  -5.574 -12.606  1.00 54.09           C  
ATOM   3207  HA  HIS A 207     -10.123  -5.267 -13.641  1.00 54.09           H  
ATOM   3208  C   HIS A 207     -10.182  -4.339 -11.727  1.00 54.09           C  
ATOM   3209  CB  HIS A 207     -10.991  -6.682 -12.297  1.00 54.09           C  
ATOM   3210  HB2 HIS A 207     -11.997  -6.302 -12.476  1.00 54.09           H  
ATOM   3211  HB3 HIS A 207     -10.918  -6.949 -11.243  1.00 54.09           H  
ATOM   3212  O   HIS A 207      -9.845  -4.331 -10.549  1.00 54.09           O  
ATOM   3213  CG  HIS A 207     -10.788  -7.922 -13.134  1.00 54.09           C  
ATOM   3214  CD2 HIS A 207     -10.365  -9.143 -12.685  1.00 54.09           C  
ATOM   3215  HD2 HIS A 207     -10.165  -9.402 -11.655  1.00 54.09           H  
ATOM   3216  ND1 HIS A 207     -10.873  -8.004 -14.506  1.00 54.09           N  
ATOM   3217  HD1 HIS A 207     -11.106  -7.250 -15.137  1.00 54.09           H  
ATOM   3218  CE1 HIS A 207     -10.499  -9.240 -14.874  1.00 54.09           C  
ATOM   3219  HE1 HIS A 207     -10.443  -9.593 -15.893  1.00 54.09           H  
ATOM   3220  NE2 HIS A 207     -10.153  -9.965 -13.798  1.00 54.09           N  
ATOM   3221  N   ASN A 208     -10.780  -3.293 -12.297  1.00 61.41           N  
ATOM   3222  H   ASN A 208     -10.974  -3.321 -13.288  1.00 61.41           H  
ATOM   3223  CA  ASN A 208     -11.104  -2.062 -11.563  1.00 61.41           C  
ATOM   3224  HA  ASN A 208     -10.233  -1.742 -10.992  1.00 61.41           H  
ATOM   3225  C   ASN A 208     -12.252  -2.276 -10.550  1.00 61.41           C  
ATOM   3226  CB  ASN A 208     -11.437  -0.964 -12.588  1.00 61.41           C  
ATOM   3227  HB2 ASN A 208     -11.746  -0.068 -12.048  1.00 61.41           H  
ATOM   3228  HB3 ASN A 208     -12.277  -1.283 -13.204  1.00 61.41           H  
ATOM   3229  O   ASN A 208     -12.432  -1.490  -9.621  1.00 61.41           O  
ATOM   3230  CG  ASN A 208     -10.274  -0.574 -13.494  1.00 61.41           C  
ATOM   3231  ND2 ASN A 208     -10.559   0.195 -14.520  1.00 61.41           N  
ATOM   3232 HD21 ASN A 208     -11.489   0.570 -14.637  1.00 61.41           H  
ATOM   3233 HD22 ASN A 208      -9.800   0.463 -15.129  1.00 61.41           H  
ATOM   3234  OD1 ASN A 208      -9.125  -0.982 -13.351  1.00 61.41           O  
ATOM   3235  N   VAL A 209     -13.018  -3.359 -10.719  1.00 64.35           N  
ATOM   3236  H   VAL A 209     -12.776  -3.994 -11.466  1.00 64.35           H  
ATOM   3237  CA  VAL A 209     -14.116  -3.768  -9.841  1.00 64.35           C  
ATOM   3238  HA  VAL A 209     -14.166  -3.077  -8.999  1.00 64.35           H  
ATOM   3239  C   VAL A 209     -13.832  -5.190  -9.345  1.00 64.35           C  
ATOM   3240  CB  VAL A 209     -15.470  -3.693 -10.569  1.00 64.35           C  
ATOM   3241  HB  VAL A 209     -15.468  -4.382 -11.414  1.00 64.35           H  
ATOM   3242  O   VAL A 209     -13.692  -6.092 -10.173  1.00 64.35           O  
ATOM   3243  CG1 VAL A 209     -16.621  -4.073  -9.630  1.00 64.35           C  
ATOM   3244 HG11 VAL A 209     -16.552  -5.127  -9.362  1.00 64.35           H  
ATOM   3245 HG12 VAL A 209     -17.577  -3.916 -10.131  1.00 64.35           H  
ATOM   3246 HG13 VAL A 209     -16.589  -3.470  -8.722  1.00 64.35           H  
ATOM   3247  CG2 VAL A 209     -15.730  -2.279 -11.109  1.00 64.35           C  
ATOM   3248 HG21 VAL A 209     -14.997  -2.024 -11.874  1.00 64.35           H  
ATOM   3249 HG22 VAL A 209     -15.670  -1.549 -10.301  1.00 64.35           H  
ATOM   3250 HG23 VAL A 209     -16.720  -2.232 -11.564  1.00 64.35           H  
ATOM   3251  N   PRO A 210     -13.727  -5.416  -8.025  1.00 63.41           N  
ATOM   3252  CA  PRO A 210     -13.513  -6.750  -7.473  1.00 63.41           C  
ATOM   3253  HA  PRO A 210     -12.692  -7.246  -7.990  1.00 63.41           H  
ATOM   3254  C   PRO A 210     -14.785  -7.602  -7.617  1.00 63.41           C  
ATOM   3255  CB  PRO A 210     -13.123  -6.496  -6.017  1.00 63.41           C  
ATOM   3256  HB2 PRO A 210     -13.378  -7.340  -5.378  1.00 63.41           H  
ATOM   3257  HB3 PRO A 210     -12.056  -6.281  -5.960  1.00 63.41           H  
ATOM   3258  O   PRO A 210     -15.896  -7.085  -7.482  1.00 63.41           O  
ATOM   3259  CG  PRO A 210     -13.918  -5.237  -5.668  1.00 63.41           C  
ATOM   3260  HG2 PRO A 210     -13.487  -4.675  -4.840  1.00 63.41           H  
ATOM   3261  HG3 PRO A 210     -14.952  -5.511  -5.459  1.00 63.41           H  
ATOM   3262  CD  PRO A 210     -13.865  -4.434  -6.959  1.00 63.41           C  
ATOM   3263  HD2 PRO A 210     -12.996  -3.776  -6.953  1.00 63.41           H  
ATOM   3264  HD3 PRO A 210     -14.785  -3.860  -7.067  1.00 63.41           H  
ATOM   3265  N   LEU A 211     -14.646  -8.912  -7.852  1.00 48.81           N  
ATOM   3266  H   LEU A 211     -13.729  -9.335  -7.842  1.00 48.81           H  
ATOM   3267  CA  LEU A 211     -15.795  -9.824  -7.968  1.00 48.81           C  
ATOM   3268  HA  LEU A 211     -16.574  -9.336  -8.553  1.00 48.81           H  
ATOM   3269  C   LEU A 211     -16.398 -10.138  -6.593  1.00 48.81           C  
ATOM   3270  CB  LEU A 211     -15.384 -11.130  -8.679  1.00 48.81           C  
ATOM   3271  HB2 LEU A 211     -16.269 -11.759  -8.774  1.00 48.81           H  
ATOM   3272  HB3 LEU A 211     -14.686 -11.677  -8.044  1.00 48.81           H  
ATOM   3273  O   LEU A 211     -17.574 -10.486  -6.492  1.00 48.81           O  
ATOM   3274  CG  LEU A 211     -14.758 -10.957 -10.074  1.00 48.81           C  
ATOM   3275  HG  LEU A 211     -13.941 -10.237 -10.034  1.00 48.81           H  
ATOM   3276  CD1 LEU A 211     -14.187 -12.290 -10.559  1.00 48.81           C  
ATOM   3277 HD11 LEU A 211     -14.978 -13.038 -10.626  1.00 48.81           H  
ATOM   3278 HD12 LEU A 211     -13.720 -12.157 -11.535  1.00 48.81           H  
ATOM   3279 HD13 LEU A 211     -13.429 -12.631  -9.854  1.00 48.81           H  
ATOM   3280  CD2 LEU A 211     -15.799 -10.480 -11.089  1.00 48.81           C  
ATOM   3281 HD21 LEU A 211     -16.633 -11.181 -11.133  1.00 48.81           H  
ATOM   3282 HD22 LEU A 211     -15.338 -10.401 -12.073  1.00 48.81           H  
ATOM   3283 HD23 LEU A 211     -16.164  -9.494 -10.804  1.00 48.81           H  
ATOM   3284  N   THR A 212     -15.606 -10.003  -5.524  1.00 65.22           N  
ATOM   3285  H   THR A 212     -14.640  -9.762  -5.695  1.00 65.22           H  
ATOM   3286  CA  THR A 212     -16.048 -10.197  -4.136  1.00 65.22           C  
ATOM   3287  HA  THR A 212     -17.135 -10.122  -4.109  1.00 65.22           H  
ATOM   3288  C   THR A 212     -15.498  -9.120  -3.195  1.00 65.22           C  
ATOM   3289  CB  THR A 212     -15.672 -11.593  -3.612  1.00 65.22           C  
ATOM   3290  HB  THR A 212     -16.181 -11.740  -2.660  1.00 65.22           H  
ATOM   3291  O   THR A 212     -14.497  -8.466  -3.489  1.00 65.22           O  
ATOM   3292  CG2 THR A 212     -16.053 -12.749  -4.538  1.00 65.22           C  
ATOM   3293 HG21 THR A 212     -15.479 -12.706  -5.464  1.00 65.22           H  
ATOM   3294 HG22 THR A 212     -15.847 -13.696  -4.040  1.00 65.22           H  
ATOM   3295 HG23 THR A 212     -17.115 -12.694  -4.774  1.00 65.22           H  
ATOM   3296  OG1 THR A 212     -14.292 -11.680  -3.378  1.00 65.22           O  
ATOM   3297  HG1 THR A 212     -13.899 -12.031  -4.180  1.00 65.22           H  
ATOM   3298  N   ARG A 213     -16.118  -8.943  -2.015  1.00 68.78           N  
ATOM   3299  H   ARG A 213     -16.947  -9.484  -1.814  1.00 68.78           H  
ATOM   3300  CA  ARG A 213     -15.592  -8.019  -0.989  1.00 68.78           C  
ATOM   3301  HA  ARG A 213     -15.495  -7.026  -1.428  1.00 68.78           H  
ATOM   3302  C   ARG A 213     -14.188  -8.394  -0.526  1.00 68.78           C  
ATOM   3303  CB  ARG A 213     -16.503  -7.926   0.243  1.00 68.78           C  
ATOM   3304  HB2 ARG A 213     -15.975  -7.349   1.002  1.00 68.78           H  
ATOM   3305  HB3 ARG A 213     -16.692  -8.921   0.646  1.00 68.78           H  
ATOM   3306  O   ARG A 213     -13.359  -7.510  -0.347  1.00 68.78           O  
ATOM   3307  CG  ARG A 213     -17.831  -7.222  -0.044  1.00 68.78           C  
ATOM   3308  HG2 ARG A 213     -17.648  -6.319  -0.626  1.00 68.78           H  
ATOM   3309  HG3 ARG A 213     -18.479  -7.888  -0.614  1.00 68.78           H  
ATOM   3310  CD  ARG A 213     -18.505  -6.839   1.278  1.00 68.78           C  
ATOM   3311  HD2 ARG A 213     -18.591  -7.727   1.903  1.00 68.78           H  
ATOM   3312  HD3 ARG A 213     -17.888  -6.103   1.795  1.00 68.78           H  
ATOM   3313  NE  ARG A 213     -19.838  -6.275   1.037  1.00 68.78           N  
ATOM   3314  HE  ARG A 213     -20.044  -5.967   0.097  1.00 68.78           H  
ATOM   3315  NH1 ARG A 213     -20.671  -6.426   3.191  1.00 68.78           N  
ATOM   3316 HH11 ARG A 213     -19.759  -6.495   3.618  1.00 68.78           H  
ATOM   3317 HH12 ARG A 213     -21.430  -6.352   3.854  1.00 68.78           H  
ATOM   3318  NH2 ARG A 213     -22.009  -5.951   1.475  1.00 68.78           N  
ATOM   3319 HH21 ARG A 213     -22.768  -6.058   2.132  1.00 68.78           H  
ATOM   3320 HH22 ARG A 213     -22.194  -5.791   0.495  1.00 68.78           H  
ATOM   3321  CZ  ARG A 213     -20.820  -6.210   1.915  1.00 68.78           C  
ATOM   3322  N   GLU A 214     -13.920  -9.689  -0.371  1.00 70.49           N  
ATOM   3323  H   GLU A 214     -14.647 -10.364  -0.560  1.00 70.49           H  
ATOM   3324  CA  GLU A 214     -12.607 -10.184   0.056  1.00 70.49           C  
ATOM   3325  HA  GLU A 214     -12.301  -9.657   0.960  1.00 70.49           H  
ATOM   3326  C   GLU A 214     -11.520  -9.899  -0.979  1.00 70.49           C  
ATOM   3327  CB  GLU A 214     -12.672 -11.688   0.361  1.00 70.49           C  
ATOM   3328  HB2 GLU A 214     -13.142 -12.208  -0.474  1.00 70.49           H  
ATOM   3329  HB3 GLU A 214     -11.658 -12.074   0.465  1.00 70.49           H  
ATOM   3330  O   GLU A 214     -10.401  -9.573  -0.602  1.00 70.49           O  
ATOM   3331  CG  GLU A 214     -13.444 -12.004   1.654  1.00 70.49           C  
ATOM   3332  HG2 GLU A 214     -13.419 -13.082   1.815  1.00 70.49           H  
ATOM   3333  HG3 GLU A 214     -14.486 -11.718   1.513  1.00 70.49           H  
ATOM   3334  CD  GLU A 214     -12.870 -11.293   2.900  1.00 70.49           C  
ATOM   3335  OE1 GLU A 214     -13.668 -10.809   3.732  1.00 70.49           O  
ATOM   3336  OE2 GLU A 214     -11.630 -11.167   3.031  1.00 70.49           O  
ATOM   3337  N   GLU A 215     -11.844  -9.933  -2.273  1.00 65.62           N  
ATOM   3338  H   GLU A 215     -12.774 -10.230  -2.536  1.00 65.62           H  
ATOM   3339  CA  GLU A 215     -10.915  -9.546  -3.340  1.00 65.62           C  
ATOM   3340  HA  GLU A 215      -9.970 -10.074  -3.217  1.00 65.62           H  
ATOM   3341  C   GLU A 215     -10.612  -8.044  -3.347  1.00 65.62           C  
ATOM   3342  CB  GLU A 215     -11.518  -9.919  -4.687  1.00 65.62           C  
ATOM   3343  HB2 GLU A 215     -12.551  -9.571  -4.715  1.00 65.62           H  
ATOM   3344  HB3 GLU A 215     -10.965  -9.395  -5.467  1.00 65.62           H  
ATOM   3345  O   GLU A 215      -9.467  -7.647  -3.568  1.00 65.62           O  
ATOM   3346  CG  GLU A 215     -11.473 -11.425  -4.974  1.00 65.62           C  
ATOM   3347  HG2 GLU A 215     -11.910 -11.981  -4.145  1.00 65.62           H  
ATOM   3348  HG3 GLU A 215     -10.430 -11.731  -5.060  1.00 65.62           H  
ATOM   3349  CD  GLU A 215     -12.219 -11.755  -6.271  1.00 65.62           C  
ATOM   3350  OE1 GLU A 215     -12.231 -12.943  -6.644  1.00 65.62           O  
ATOM   3351  OE2 GLU A 215     -12.733 -10.804  -6.909  1.00 65.62           O  
ATOM   3352  N   GLY A 216     -11.615  -7.206  -3.073  1.00 66.07           N  
ATOM   3353  H   GLY A 216     -12.533  -7.601  -2.924  1.00 66.07           H  
ATOM   3354  CA  GLY A 216     -11.454  -5.751  -2.991  1.00 66.07           C  
ATOM   3355  HA2 GLY A 216     -12.430  -5.284  -3.122  1.00 66.07           H  
ATOM   3356  HA3 GLY A 216     -10.801  -5.409  -3.794  1.00 66.07           H  
ATOM   3357  C   GLY A 216     -10.885  -5.250  -1.664  1.00 66.07           C  
ATOM   3358  O   GLY A 216     -10.637  -4.053  -1.514  1.00 66.07           O  
ATOM   3359  N   LYS A 217     -10.696  -6.134  -0.682  1.00 76.54           N  
ATOM   3360  H   LYS A 217     -10.945  -7.097  -0.857  1.00 76.54           H  
ATOM   3361  CA  LYS A 217     -10.281  -5.765   0.670  1.00 76.54           C  
ATOM   3362  HA  LYS A 217     -10.970  -5.002   1.031  1.00 76.54           H  
ATOM   3363  C   LYS A 217      -8.867  -5.188   0.679  1.00 76.54           C  
ATOM   3364  CB  LYS A 217     -10.420  -6.991   1.573  1.00 76.54           C  
ATOM   3365  HB2 LYS A 217      -9.668  -7.730   1.295  1.00 76.54           H  
ATOM   3366  HB3 LYS A 217     -11.404  -7.428   1.404  1.00 76.54           H  
ATOM   3367  O   LYS A 217      -7.919  -5.835   0.225  1.00 76.54           O  
ATOM   3368  CG  LYS A 217     -10.290  -6.662   3.065  1.00 76.54           C  
ATOM   3369  HG2 LYS A 217     -11.017  -5.899   3.343  1.00 76.54           H  
ATOM   3370  HG3 LYS A 217      -9.282  -6.316   3.289  1.00 76.54           H  
ATOM   3371  CD  LYS A 217     -10.574  -7.954   3.833  1.00 76.54           C  
ATOM   3372  HD2 LYS A 217      -9.847  -8.710   3.536  1.00 76.54           H  
ATOM   3373  HD3 LYS A 217     -11.564  -8.314   3.551  1.00 76.54           H  
ATOM   3374  CE  LYS A 217     -10.534  -7.783   5.349  1.00 76.54           C  
ATOM   3375  HE2 LYS A 217     -11.238  -7.000   5.630  1.00 76.54           H  
ATOM   3376  HE3 LYS A 217      -9.531  -7.488   5.657  1.00 76.54           H  
ATOM   3377  NZ  LYS A 217     -10.927  -9.079   5.957  1.00 76.54           N  
ATOM   3378  HZ1 LYS A 217     -11.815  -9.375   5.577  1.00 76.54           H  
ATOM   3379  HZ2 LYS A 217     -10.290  -9.809   5.673  1.00 76.54           H  
ATOM   3380  HZ3 LYS A 217     -10.985  -9.034   6.965  1.00 76.54           H  
ATOM   3381  N   LEU A 218      -8.710  -3.983   1.226  1.00 75.55           N  
ATOM   3382  H   LEU A 218      -9.522  -3.513   1.601  1.00 75.55           H  
ATOM   3383  CA  LEU A 218      -7.377  -3.438   1.478  1.00 75.55           C  
ATOM   3384  HA  LEU A 218      -6.783  -3.563   0.572  1.00 75.55           H  
ATOM   3385  C   LEU A 218      -6.680  -4.237   2.578  1.00 75.55           C  
ATOM   3386  CB  LEU A 218      -7.424  -1.947   1.831  1.00 75.55           C  
ATOM   3387  HB2 LEU A 218      -6.467  -1.667   2.271  1.00 75.55           H  
ATOM   3388  HB3 LEU A 218      -8.206  -1.800   2.576  1.00 75.55           H  
ATOM   3389  O   LEU A 218      -7.294  -4.699   3.543  1.00 75.55           O  
ATOM   3390  CG  LEU A 218      -7.680  -1.010   0.645  1.00 75.55           C  
ATOM   3391  HG  LEU A 218      -8.606  -1.317   0.160  1.00 75.55           H  
ATOM   3392  CD1 LEU A 218      -7.831   0.421   1.159  1.00 75.55           C  
ATOM   3393 HD11 LEU A 218      -8.654   0.473   1.872  1.00 75.55           H  
ATOM   3394 HD12 LEU A 218      -6.909   0.747   1.642  1.00 75.55           H  
ATOM   3395 HD13 LEU A 218      -8.057   1.083   0.323  1.00 75.55           H  
ATOM   3396  CD2 LEU A 218      -6.551  -1.025  -0.390  1.00 75.55           C  
ATOM   3397 HD21 LEU A 218      -6.759  -0.284  -1.162  1.00 75.55           H  
ATOM   3398 HD22 LEU A 218      -5.600  -0.787   0.087  1.00 75.55           H  
ATOM   3399 HD23 LEU A 218      -6.491  -1.998  -0.877  1.00 75.55           H  
ATOM   3400  N   LYS A 219      -5.367  -4.402   2.430  1.00 67.29           N  
ATOM   3401  H   LYS A 219      -4.904  -3.930   1.667  1.00 67.29           H  
ATOM   3402  CA  LYS A 219      -4.575  -5.136   3.413  1.00 67.29           C  
ATOM   3403  HA  LYS A 219      -5.117  -6.044   3.674  1.00 67.29           H  
ATOM   3404  C   LYS A 219      -4.433  -4.331   4.685  1.00 67.29           C  
ATOM   3405  CB  LYS A 219      -3.208  -5.520   2.854  1.00 67.29           C  
ATOM   3406  HB2 LYS A 219      -2.618  -5.959   3.658  1.00 67.29           H  
ATOM   3407  HB3 LYS A 219      -2.685  -4.643   2.473  1.00 67.29           H  
ATOM   3408  O   LYS A 219      -4.062  -3.165   4.642  1.00 67.29           O  
ATOM   3409  CG  LYS A 219      -3.421  -6.541   1.740  1.00 67.29           C  
ATOM   3410  HG2 LYS A 219      -3.706  -6.035   0.818  1.00 67.29           H  
ATOM   3411  HG3 LYS A 219      -4.224  -7.217   2.035  1.00 67.29           H  
ATOM   3412  CD  LYS A 219      -2.165  -7.365   1.515  1.00 67.29           C  
ATOM   3413  HD2 LYS A 219      -1.386  -6.759   1.052  1.00 67.29           H  
ATOM   3414  HD3 LYS A 219      -1.812  -7.763   2.467  1.00 67.29           H  
ATOM   3415  CE  LYS A 219      -2.597  -8.499   0.592  1.00 67.29           C  
ATOM   3416  HE2 LYS A 219      -3.658  -8.710   0.722  1.00 67.29           H  
ATOM   3417  HE3 LYS A 219      -2.444  -8.180  -0.439  1.00 67.29           H  
ATOM   3418  NZ  LYS A 219      -1.820  -9.717   0.851  1.00 67.29           N  
ATOM   3419  HZ1 LYS A 219      -2.176 -10.238   1.639  1.00 67.29           H  
ATOM   3420  HZ2 LYS A 219      -1.817 -10.262   0.000  1.00 67.29           H  
ATOM   3421  HZ3 LYS A 219      -0.864  -9.426   1.000  1.00 67.29           H  
ATOM   3422  N   GLN A 220      -4.687  -4.976   5.812  1.00 65.26           N  
ATOM   3423  H   GLN A 220      -4.972  -5.944   5.774  1.00 65.26           H  
ATOM   3424  CA  GLN A 220      -4.514  -4.361   7.117  1.00 65.26           C  
ATOM   3425  HA  GLN A 220      -4.821  -3.317   7.066  1.00 65.26           H  
ATOM   3426  C   GLN A 220      -3.033  -4.392   7.496  1.00 65.26           C  
ATOM   3427  CB  GLN A 220      -5.425  -5.054   8.139  1.00 65.26           C  
ATOM   3428  HB2 GLN A 220      -5.239  -4.629   9.126  1.00 65.26           H  
ATOM   3429  HB3 GLN A 220      -5.198  -6.119   8.169  1.00 65.26           H  
ATOM   3430  O   GLN A 220      -2.386  -5.439   7.429  1.00 65.26           O  
ATOM   3431  CG  GLN A 220      -6.905  -4.839   7.769  1.00 65.26           C  
ATOM   3432  HG2 GLN A 220      -7.105  -3.768   7.725  1.00 65.26           H  
ATOM   3433  HG3 GLN A 220      -7.112  -5.251   6.782  1.00 65.26           H  
ATOM   3434  CD  GLN A 220      -7.877  -5.487   8.746  1.00 65.26           C  
ATOM   3435  NE2 GLN A 220      -9.075  -4.958   8.878  1.00 65.26           N  
ATOM   3436 HE21 GLN A 220      -9.263  -4.043   8.494  1.00 65.26           H  
ATOM   3437 HE22 GLN A 220      -9.690  -5.339   9.582  1.00 65.26           H  
ATOM   3438  OE1 GLN A 220      -7.602  -6.496   9.380  1.00 65.26           O  
ATOM   3439  N   CYS A 221      -2.492  -3.242   7.885  1.00 57.08           N  
ATOM   3440  H   CYS A 221      -3.075  -2.417   7.907  1.00 57.08           H  
ATOM   3441  CA  CYS A 221      -1.230  -3.177   8.597  1.00 57.08           C  
ATOM   3442  HA  CYS A 221      -0.455  -3.665   8.006  1.00 57.08           H  
ATOM   3443  C   CYS A 221      -1.387  -3.926   9.923  1.00 57.08           C  
ATOM   3444  CB  CYS A 221      -0.847  -1.711   8.843  1.00 57.08           C  
ATOM   3445  HB2 CYS A 221       0.024  -1.665   9.496  1.00 57.08           H  
ATOM   3446  HB3 CYS A 221      -1.675  -1.204   9.338  1.00 57.08           H  
ATOM   3447  O   CYS A 221      -2.433  -3.869  10.561  1.00 57.08           O  
ATOM   3448  SG  CYS A 221      -0.464  -0.865   7.287  1.00 57.08           S  
ATOM   3449  HG  CYS A 221       0.558  -1.637   6.909  1.00 57.08           H  
ATOM   3450  N   ILE A 222      -0.343  -4.625  10.350  1.00 52.88           N  
ATOM   3451  H   ILE A 222       0.477  -4.691   9.764  1.00 52.88           H  
ATOM   3452  CA  ILE A 222      -0.222  -5.106  11.724  1.00 52.88           C  
ATOM   3453  HA  ILE A 222      -1.063  -4.755  12.322  1.00 52.88           H  
ATOM   3454  C   ILE A 222       1.041  -4.453  12.260  1.00 52.88           C  
ATOM   3455  CB  ILE A 222      -0.201  -6.649  11.790  1.00 52.88           C  
ATOM   3456  HB  ILE A 222       0.599  -7.017  11.148  1.00 52.88           H  
ATOM   3457  O   ILE A 222       2.142  -4.774  11.823  1.00 52.88           O  
ATOM   3458  CG1 ILE A 222      -1.545  -7.223  11.282  1.00 52.88           C  
ATOM   3459 HG12 ILE A 222      -2.352  -6.893  11.936  1.00 52.88           H  
ATOM   3460 HG13 ILE A 222      -1.747  -6.836  10.283  1.00 52.88           H  
ATOM   3461  CG2 ILE A 222       0.089  -7.099  13.237  1.00 52.88           C  
ATOM   3462 HG21 ILE A 222       0.097  -8.187  13.307  1.00 52.88           H  
ATOM   3463 HG22 ILE A 222      -0.655  -6.694  13.923  1.00 52.88           H  
ATOM   3464 HG23 ILE A 222       1.076  -6.759  13.549  1.00 52.88           H  
ATOM   3465  CD1 ILE A 222      -1.578  -8.754  11.180  1.00 52.88           C  
ATOM   3466 HD11 ILE A 222      -1.541  -9.207  12.171  1.00 52.88           H  
ATOM   3467 HD12 ILE A 222      -2.505  -9.060  10.695  1.00 52.88           H  
ATOM   3468 HD13 ILE A 222      -0.736  -9.104  10.584  1.00 52.88           H  
ATOM   3469  N   THR A 223       0.887  -3.483  13.157  1.00 47.24           N  
ATOM   3470  H   THR A 223      -0.043  -3.199  13.431  1.00 47.24           H  
ATOM   3471  CA  THR A 223       2.025  -2.741  13.703  1.00 47.24           C  
ATOM   3472  HA  THR A 223       2.865  -2.800  13.010  1.00 47.24           H  
ATOM   3473  C   THR A 223       2.477  -3.355  15.021  1.00 47.24           C  
ATOM   3474  CB  THR A 223       1.701  -1.250  13.874  1.00 47.24           C  
ATOM   3475  HB  THR A 223       2.571  -0.752  14.301  1.00 47.24           H  
ATOM   3476  O   THR A 223       1.904  -3.082  16.069  1.00 47.24           O  
ATOM   3477  CG2 THR A 223       1.358  -0.584  12.541  1.00 47.24           C  
ATOM   3478 HG21 THR A 223       2.182  -0.712  11.838  1.00 47.24           H  
ATOM   3479 HG22 THR A 223       0.451  -1.019  12.121  1.00 47.24           H  
ATOM   3480 HG23 THR A 223       1.189   0.481  12.704  1.00 47.24           H  
ATOM   3481  OG1 THR A 223       0.601  -1.058  14.733  1.00 47.24           O  
ATOM   3482  HG1 THR A 223       0.679  -1.683  15.457  1.00 47.24           H  
ATOM   3483  N   ASN A 224       3.548  -4.140  15.026  1.00 43.48           N  
ATOM   3484  H   ASN A 224       4.014  -4.369  14.160  1.00 43.48           H  
ATOM   3485  CA  ASN A 224       4.145  -4.554  16.295  1.00 43.48           C  
ATOM   3486  HA  ASN A 224       3.362  -4.747  17.028  1.00 43.48           H  
ATOM   3487  C   ASN A 224       5.013  -3.405  16.823  1.00 43.48           C  
ATOM   3488  CB  ASN A 224       4.907  -5.868  16.083  1.00 43.48           C  
ATOM   3489  HB2 ASN A 224       5.461  -6.119  16.987  1.00 43.48           H  
ATOM   3490  HB3 ASN A 224       5.618  -5.744  15.267  1.00 43.48           H  
ATOM   3491  O   ASN A 224       6.097  -3.157  16.299  1.00 43.48           O  
ATOM   3492  CG  ASN A 224       3.969  -7.022  15.776  1.00 43.48           C  
ATOM   3493  ND2 ASN A 224       4.385  -7.949  14.947  1.00 43.48           N  
ATOM   3494 HD21 ASN A 224       5.274  -7.858  14.476  1.00 43.48           H  
ATOM   3495 HD22 ASN A 224       3.730  -8.682  14.718  1.00 43.48           H  
ATOM   3496  OD1 ASN A 224       2.862  -7.117  16.282  1.00 43.48           O  
ATOM   3497  N   ARG A 225       4.546  -2.659  17.833  1.00 44.20           N  
ATOM   3498  H   ARG A 225       3.645  -2.882  18.231  1.00 44.20           H  
ATOM   3499  CA  ARG A 225       5.340  -1.576  18.429  1.00 44.20           C  
ATOM   3500  HA  ARG A 225       6.080  -1.271  17.690  1.00 44.20           H  
ATOM   3501  C   ARG A 225       6.128  -2.076  19.638  1.00 44.20           C  
ATOM   3502  CB  ARG A 225       4.471  -0.339  18.723  1.00 44.20           C  
ATOM   3503  HB2 ARG A 225       3.960  -0.464  19.678  1.00 44.20           H  
ATOM   3504  HB3 ARG A 225       3.715  -0.250  17.943  1.00 44.20           H  
ATOM   3505  O   ARG A 225       5.587  -2.313  20.708  1.00 44.20           O  
ATOM   3506  CG  ARG A 225       5.304   0.957  18.731  1.00 44.20           C  
ATOM   3507  HG2 ARG A 225       5.758   1.087  17.748  1.00 44.20           H  
ATOM   3508  HG3 ARG A 225       6.092   0.898  19.482  1.00 44.20           H  
ATOM   3509  CD  ARG A 225       4.402   2.163  19.027  1.00 44.20           C  
ATOM   3510  HD2 ARG A 225       3.462   2.036  18.491  1.00 44.20           H  
ATOM   3511  HD3 ARG A 225       4.184   2.175  20.095  1.00 44.20           H  
ATOM   3512  NE  ARG A 225       5.003   3.442  18.601  1.00 44.20           N  
ATOM   3513  HE  ARG A 225       5.706   3.390  17.878  1.00 44.20           H  
ATOM   3514  NH1 ARG A 225       3.670   4.850  19.846  1.00 44.20           N  
ATOM   3515 HH11 ARG A 225       3.235   4.053  20.290  1.00 44.20           H  
ATOM   3516 HH12 ARG A 225       3.357   5.783  20.073  1.00 44.20           H  
ATOM   3517  NH2 ARG A 225       5.085   5.707  18.375  1.00 44.20           N  
ATOM   3518 HH21 ARG A 225       5.707   5.606  17.586  1.00 44.20           H  
ATOM   3519 HH22 ARG A 225       4.805   6.627  18.685  1.00 44.20           H  
ATOM   3520  CZ  ARG A 225       4.587   4.651  18.945  1.00 44.20           C  
ATOM   3521  N   LEU A 226       7.448  -2.138  19.518  1.00 34.08           N  
ATOM   3522  H   LEU A 226       7.866  -2.024  18.606  1.00 34.08           H  
ATOM   3523  CA  LEU A 226       8.304  -2.144  20.703  1.00 34.08           C  
ATOM   3524  HA  LEU A 226       7.895  -2.819  21.454  1.00 34.08           H  
ATOM   3525  C   LEU A 226       8.293  -0.725  21.287  1.00 34.08           C  
ATOM   3526  CB  LEU A 226       9.711  -2.635  20.322  1.00 34.08           C  
ATOM   3527  HB2 LEU A 226      10.031  -2.105  19.425  1.00 34.08           H  
ATOM   3528  HB3 LEU A 226      10.409  -2.386  21.121  1.00 34.08           H  
ATOM   3529  O   LEU A 226       8.842   0.200  20.687  1.00 34.08           O  
ATOM   3530  CG  LEU A 226       9.763  -4.155  20.073  1.00 34.08           C  
ATOM   3531  HG  LEU A 226       8.882  -4.469  19.513  1.00 34.08           H  
ATOM   3532  CD1 LEU A 226      11.002  -4.506  19.253  1.00 34.08           C  
ATOM   3533 HD11 LEU A 226      11.034  -5.583  19.090  1.00 34.08           H  
ATOM   3534 HD12 LEU A 226      10.958  -4.012  18.282  1.00 34.08           H  
ATOM   3535 HD13 LEU A 226      11.906  -4.201  19.781  1.00 34.08           H  
ATOM   3536  CD2 LEU A 226       9.830  -4.932  21.389  1.00 34.08           C  
ATOM   3537 HD21 LEU A 226       9.759  -6.000  21.182  1.00 34.08           H  
ATOM   3538 HD22 LEU A 226      10.772  -4.737  21.901  1.00 34.08           H  
ATOM   3539 HD23 LEU A 226       9.007  -4.652  22.046  1.00 34.08           H  
ATOM   3540  N   ILE A 227       7.630  -0.524  22.426  1.00 38.24           N  
ATOM   3541  H   ILE A 227       7.214  -1.314  22.898  1.00 38.24           H  
ATOM   3542  CA  ILE A 227       7.690   0.749  23.148  1.00 38.24           C  
ATOM   3543  HA  ILE A 227       7.929   1.550  22.449  1.00 38.24           H  
ATOM   3544  C   ILE A 227       8.852   0.647  24.134  1.00 38.24           C  
ATOM   3545  CB  ILE A 227       6.334   1.121  23.791  1.00 38.24           C  
ATOM   3546  HB  ILE A 227       5.996   0.276  24.392  1.00 38.24           H  
ATOM   3547  O   ILE A 227       8.791  -0.067  25.132  1.00 38.24           O  
ATOM   3548  CG1 ILE A 227       5.313   1.417  22.663  1.00 38.24           C  
ATOM   3549 HG12 ILE A 227       5.680   2.277  22.103  1.00 38.24           H  
ATOM   3550 HG13 ILE A 227       5.283   0.574  21.972  1.00 38.24           H  
ATOM   3551  CG2 ILE A 227       6.497   2.364  24.692  1.00 38.24           C  
ATOM   3552 HG21 ILE A 227       7.210   2.163  25.492  1.00 38.24           H  
ATOM   3553 HG22 ILE A 227       5.555   2.627  25.175  1.00 38.24           H  
ATOM   3554 HG23 ILE A 227       6.851   3.216  24.111  1.00 38.24           H  
ATOM   3555  CD1 ILE A 227       3.862   1.713  23.068  1.00 38.24           C  
ATOM   3556 HD11 ILE A 227       3.293   0.784  23.098  1.00 38.24           H  
ATOM   3557 HD12 ILE A 227       3.792   2.232  24.024  1.00 38.24           H  
ATOM   3558 HD13 ILE A 227       3.402   2.344  22.307  1.00 38.24           H  
ATOM   3559  N   ARG A 228       9.931   1.384  23.860  1.00 32.06           N  
ATOM   3560  H   ARG A 228       9.934   1.920  23.004  1.00 32.06           H  
ATOM   3561  CA  ARG A 228      11.016   1.571  24.828  1.00 32.06           C  
ATOM   3562  HA  ARG A 228      11.436   0.594  25.066  1.00 32.06           H  
ATOM   3563  C   ARG A 228      10.456   2.138  26.142  1.00 32.06           C  
ATOM   3564  CB  ARG A 228      12.106   2.470  24.222  1.00 32.06           C  
ATOM   3565  HB2 ARG A 228      12.444   3.182  24.975  1.00 32.06           H  
ATOM   3566  HB3 ARG A 228      11.703   3.054  23.394  1.00 32.06           H  
ATOM   3567  O   ARG A 228       9.616   3.039  26.123  1.00 32.06           O  
ATOM   3568  CG  ARG A 228      13.306   1.646  23.738  1.00 32.06           C  
ATOM   3569  HG2 ARG A 228      13.659   1.013  24.552  1.00 32.06           H  
ATOM   3570  HG3 ARG A 228      13.009   1.020  22.897  1.00 32.06           H  
ATOM   3571  CD  ARG A 228      14.441   2.582  23.320  1.00 32.06           C  
ATOM   3572  HD2 ARG A 228      14.099   3.219  22.503  1.00 32.06           H  
ATOM   3573  HD3 ARG A 228      14.679   3.212  24.177  1.00 32.06           H  
ATOM   3574  NE  ARG A 228      15.640   1.830  22.901  1.00 32.06           N  
ATOM   3575  HE  ARG A 228      15.510   0.856  22.666  1.00 32.06           H  
ATOM   3576  NH1 ARG A 228      17.132   3.530  23.254  1.00 32.06           N  
ATOM   3577 HH11 ARG A 228      16.382   4.051  23.684  1.00 32.06           H  
ATOM   3578 HH12 ARG A 228      18.082   3.848  23.383  1.00 32.06           H  
ATOM   3579  NH2 ARG A 228      17.873   1.517  22.605  1.00 32.06           N  
ATOM   3580 HH21 ARG A 228      18.818   1.835  22.767  1.00 32.06           H  
ATOM   3581 HH22 ARG A 228      17.704   0.526  22.503  1.00 32.06           H  
ATOM   3582  CZ  ARG A 228      16.874   2.297  22.913  1.00 32.06           C  
ATOM   3583  N   LYS A 229      10.926   1.617  27.280  1.00 32.06           N  
ATOM   3584  H   LYS A 229      11.658   0.927  27.191  1.00 32.06           H  
ATOM   3585  CA  LYS A 229      10.502   1.983  28.652  1.00 32.06           C  
ATOM   3586  HA  LYS A 229       9.458   1.700  28.790  1.00 32.06           H  
ATOM   3587  C   LYS A 229      10.609   3.498  28.914  1.00 32.06           C  
ATOM   3588  CB  LYS A 229      11.393   1.161  29.606  1.00 32.06           C  
ATOM   3589  HB2 LYS A 229      12.365   1.647  29.689  1.00 32.06           H  
ATOM   3590  HB3 LYS A 229      11.559   0.184  29.152  1.00 32.06           H  
ATOM   3591  O   LYS A 229       9.841   4.075  29.671  1.00 32.06           O  
ATOM   3592  CG  LYS A 229      10.826   0.907  31.013  1.00 32.06           C  
ATOM   3593  HG2 LYS A 229       9.857   0.413  30.931  1.00 32.06           H  
ATOM   3594  HG3 LYS A 229      10.711   1.850  31.548  1.00 32.06           H  
ATOM   3595  CD  LYS A 229      11.813  -0.010  31.762  1.00 32.06           C  
ATOM   3596  HD2 LYS A 229      12.760   0.516  31.878  1.00 32.06           H  
ATOM   3597  HD3 LYS A 229      11.995  -0.893  31.149  1.00 32.06           H  
ATOM   3598  CE  LYS A 229      11.327  -0.479  33.140  1.00 32.06           C  
ATOM   3599  HE2 LYS A 229      10.351  -0.950  33.018  1.00 32.06           H  
ATOM   3600  HE3 LYS A 229      11.216   0.388  33.790  1.00 32.06           H  
ATOM   3601  NZ  LYS A 229      12.294  -1.457  33.724  1.00 32.06           N  
ATOM   3602  HZ1 LYS A 229      11.994  -1.811  34.621  1.00 32.06           H  
ATOM   3603  HZ2 LYS A 229      12.421  -2.257  33.121  1.00 32.06           H  
ATOM   3604  HZ3 LYS A 229      13.214  -1.054  33.824  1.00 32.06           H  
ATOM   3605  N   ASP A 230      11.520   4.143  28.203  1.00 34.60           N  
ATOM   3606  H   ASP A 230      12.151   3.557  27.675  1.00 34.60           H  
ATOM   3607  CA  ASP A 230      11.863   5.560  28.204  1.00 34.60           C  
ATOM   3608  HA  ASP A 230      11.769   5.910  29.232  1.00 34.60           H  
ATOM   3609  C   ASP A 230      10.903   6.458  27.392  1.00 34.60           C  
ATOM   3610  CB  ASP A 230      13.361   5.731  27.824  1.00 34.60           C  
ATOM   3611  HB2 ASP A 230      13.521   6.743  27.453  1.00 34.60           H  
ATOM   3612  HB3 ASP A 230      13.936   5.645  28.746  1.00 34.60           H  
ATOM   3613  O   ASP A 230      10.963   7.678  27.510  1.00 34.60           O  
ATOM   3614  CG  ASP A 230      13.975   4.715  26.826  1.00 34.60           C  
ATOM   3615  OD1 ASP A 230      13.762   3.490  26.991  1.00 34.60           O  
ATOM   3616  OD2 ASP A 230      14.683   5.142  25.886  1.00 34.60           O  
ATOM   3617  N   TRP A 231       9.952   5.903  26.632  1.00 36.96           N  
ATOM   3618  H   TRP A 231       9.933   4.898  26.536  1.00 36.96           H  
ATOM   3619  CA  TRP A 231       8.903   6.692  25.960  1.00 36.96           C  
ATOM   3620  HA  TRP A 231       9.314   7.676  25.734  1.00 36.96           H  
ATOM   3621  C   TRP A 231       7.692   7.021  26.835  1.00 36.96           C  
ATOM   3622  CB  TRP A 231       8.504   6.018  24.645  1.00 36.96           C  
ATOM   3623  HB2 TRP A 231       8.957   5.029  24.576  1.00 36.96           H  
ATOM   3624  HB3 TRP A 231       7.425   5.867  24.636  1.00 36.96           H  
ATOM   3625  O   TRP A 231       6.874   7.864  26.476  1.00 36.96           O  
ATOM   3626  CG  TRP A 231       8.865   6.766  23.401  1.00 36.96           C  
ATOM   3627  CD1 TRP A 231       9.790   7.746  23.255  1.00 36.96           C  
ATOM   3628  HD1 TRP A 231      10.411   8.141  24.046  1.00 36.96           H  
ATOM   3629  CD2 TRP A 231       8.348   6.524  22.071  1.00 36.96           C  
ATOM   3630  CE2 TRP A 231       8.953   7.441  21.163  1.00 36.96           C  
ATOM   3631  CE3 TRP A 231       7.511   5.534  21.536  1.00 36.96           C  
ATOM   3632  HE3 TRP A 231       7.099   4.781  22.192  1.00 36.96           H  
ATOM   3633  NE1 TRP A 231       9.809   8.179  21.945  1.00 36.96           N  
ATOM   3634  HE1 TRP A 231      10.422   8.910  21.613  1.00 36.96           H  
ATOM   3635  CH2 TRP A 231       7.912   6.386  19.274  1.00 36.96           C  
ATOM   3636  HH2 TRP A 231       7.812   6.274  18.205  1.00 36.96           H  
ATOM   3637  CZ2 TRP A 231       8.693   7.427  19.788  1.00 36.96           C  
ATOM   3638  HZ2 TRP A 231       9.173   8.136  19.130  1.00 36.96           H  
ATOM   3639  CZ3 TRP A 231       7.379   5.421  20.150  1.00 36.96           C  
ATOM   3640  HZ3 TRP A 231       6.942   4.514  19.759  1.00 36.96           H  
ATOM   3641  N   TRP A 232       7.632   6.436  28.027  1.00 34.33           N  
ATOM   3642  H   TRP A 232       8.346   5.763  28.267  1.00 34.33           H  
ATOM   3643  CA  TRP A 232       6.651   6.771  29.056  1.00 34.33           C  
ATOM   3644  HA  TRP A 232       5.675   6.900  28.586  1.00 34.33           H  
ATOM   3645  C   TRP A 232       6.981   8.102  29.764  1.00 34.33           C  
ATOM   3646  CB  TRP A 232       6.551   5.582  30.020  1.00 34.33           C  
ATOM   3647  HB2 TRP A 232       5.850   5.844  30.812  1.00 34.33           H  
ATOM   3648  HB3 TRP A 232       7.522   5.423  30.489  1.00 34.33           H  
ATOM   3649  O   TRP A 232       6.194   8.585  30.571  1.00 34.33           O  
ATOM   3650  CG  TRP A 232       6.097   4.282  29.407  1.00 34.33           C  
ATOM   3651  CD1 TRP A 232       6.784   3.527  28.514  1.00 34.33           C  
ATOM   3652  HD1 TRP A 232       7.759   3.766  28.117  1.00 34.33           H  
ATOM   3653  CD2 TRP A 232       4.856   3.552  29.659  1.00 34.33           C  
ATOM   3654  CE2 TRP A 232       4.879   2.346  28.896  1.00 34.33           C  
ATOM   3655  CE3 TRP A 232       3.722   3.773  30.472  1.00 34.33           C  
ATOM   3656  HE3 TRP A 232       3.658   4.680  31.054  1.00 34.33           H  
ATOM   3657  NE1 TRP A 232       6.063   2.395  28.198  1.00 34.33           N  
ATOM   3658  HE1 TRP A 232       6.382   1.693  27.546  1.00 34.33           H  
ATOM   3659  CH2 TRP A 232       2.733   1.651  29.768  1.00 34.33           C  
ATOM   3660  HH2 TRP A 232       1.921   0.941  29.813  1.00 34.33           H  
ATOM   3661  CZ2 TRP A 232       3.854   1.395  28.962  1.00 34.33           C  
ATOM   3662  HZ2 TRP A 232       3.938   0.471  28.409  1.00 34.33           H  
ATOM   3663  CZ3 TRP A 232       2.669   2.839  30.518  1.00 34.33           C  
ATOM   3664  HZ3 TRP A 232       1.802   3.039  31.129  1.00 34.33           H  
ATOM   3665  N   LEU A 233       8.115   8.740  29.440  1.00 28.02           N  
ATOM   3666  H   LEU A 233       8.714   8.306  28.752  1.00 28.02           H  
ATOM   3667  CA  LEU A 233       8.609   9.969  30.079  1.00 28.02           C  
ATOM   3668  HA  LEU A 233       8.355   9.903  31.136  1.00 28.02           H  
ATOM   3669  C   LEU A 233       7.934  11.284  29.634  1.00 28.02           C  
ATOM   3670  CB  LEU A 233      10.150  10.029  29.949  1.00 28.02           C  
ATOM   3671  HB2 LEU A 233      10.460  11.045  29.703  1.00 28.02           H  
ATOM   3672  HB3 LEU A 233      10.469   9.430  29.096  1.00 28.02           H  
ATOM   3673  O   LEU A 233       8.417  12.350  30.004  1.00 28.02           O  
ATOM   3674  CG  LEU A 233      10.894   9.584  31.225  1.00 28.02           C  
ATOM   3675  HG  LEU A 233      10.186   9.283  31.997  1.00 28.02           H  
ATOM   3676  CD1 LEU A 233      11.809   8.393  30.947  1.00 28.02           C  
ATOM   3677 HD11 LEU A 233      12.521   8.640  30.160  1.00 28.02           H  
ATOM   3678 HD12 LEU A 233      12.347   8.117  31.854  1.00 28.02           H  
ATOM   3679 HD13 LEU A 233      11.197   7.549  30.630  1.00 28.02           H  
ATOM   3680  CD2 LEU A 233      11.740  10.730  31.781  1.00 28.02           C  
ATOM   3681 HD21 LEU A 233      12.495  11.027  31.053  1.00 28.02           H  
ATOM   3682 HD22 LEU A 233      11.095  11.580  31.999  1.00 28.02           H  
ATOM   3683 HD23 LEU A 233      12.228  10.414  32.704  1.00 28.02           H  
ATOM   3684  N   TRP A 234       6.829  11.245  28.881  1.00 30.05           N  
ATOM   3685  H   TRP A 234       6.473  10.342  28.602  1.00 30.05           H  
ATOM   3686  CA  TRP A 234       6.063  12.458  28.530  1.00 30.05           C  
ATOM   3687  HA  TRP A 234       6.565  13.320  28.969  1.00 30.05           H  
ATOM   3688  C   TRP A 234       4.664  12.557  29.151  1.00 30.05           C  
ATOM   3689  CB  TRP A 234       6.091  12.709  27.016  1.00 30.05           C  
ATOM   3690  HB2 TRP A 234       5.182  13.227  26.711  1.00 30.05           H  
ATOM   3691  HB3 TRP A 234       6.111  11.758  26.484  1.00 30.05           H  
ATOM   3692  O   TRP A 234       3.977  13.549  28.914  1.00 30.05           O  
ATOM   3693  CG  TRP A 234       7.250  13.555  26.582  1.00 30.05           C  
ATOM   3694  CD1 TRP A 234       8.499  13.106  26.333  1.00 30.05           C  
ATOM   3695  HD1 TRP A 234       8.803  12.073  26.417  1.00 30.05           H  
ATOM   3696  CD2 TRP A 234       7.306  15.007  26.419  1.00 30.05           C  
ATOM   3697  CE2 TRP A 234       8.633  15.365  26.032  1.00 30.05           C  
ATOM   3698  CE3 TRP A 234       6.379  16.061  26.575  1.00 30.05           C  
ATOM   3699  HE3 TRP A 234       5.375  15.828  26.898  1.00 30.05           H  
ATOM   3700  NE1 TRP A 234       9.317  14.168  26.001  1.00 30.05           N  
ATOM   3701  HE1 TRP A 234      10.309  14.069  25.836  1.00 30.05           H  
ATOM   3702  CH2 TRP A 234       8.065  17.716  25.943  1.00 30.05           C  
ATOM   3703  HH2 TRP A 234       8.344  18.746  25.780  1.00 30.05           H  
ATOM   3704  CZ2 TRP A 234       9.017  16.692  25.790  1.00 30.05           C  
ATOM   3705  HZ2 TRP A 234      10.034  16.923  25.512  1.00 30.05           H  
ATOM   3706  CZ3 TRP A 234       6.752  17.399  26.337  1.00 30.05           C  
ATOM   3707  HZ3 TRP A 234       6.028  18.187  26.479  1.00 30.05           H  
ATOM   3708  N   GLN A 235       4.259  11.613  30.006  1.00 31.37           N  
ATOM   3709  H   GLN A 235       4.862  10.825  30.193  1.00 31.37           H  
ATOM   3710  CA  GLN A 235       3.196  11.888  30.974  1.00 31.37           C  
ATOM   3711  HA  GLN A 235       2.716  12.837  30.737  1.00 31.37           H  
ATOM   3712  C   GLN A 235       3.813  12.084  32.354  1.00 31.37           C  
ATOM   3713  CB  GLN A 235       2.075  10.846  30.933  1.00 31.37           C  
ATOM   3714  HB2 GLN A 235       1.477  10.967  31.837  1.00 31.37           H  
ATOM   3715  HB3 GLN A 235       2.487   9.837  30.920  1.00 31.37           H  
ATOM   3716  O   GLN A 235       4.121  11.140  33.078  1.00 31.37           O  
ATOM   3717  CG  GLN A 235       1.161  11.072  29.712  1.00 31.37           C  
ATOM   3718  HG2 GLN A 235       0.930  12.133  29.623  1.00 31.37           H  
ATOM   3719  HG3 GLN A 235       1.683  10.759  28.808  1.00 31.37           H  
ATOM   3720  CD  GLN A 235      -0.163  10.322  29.810  1.00 31.37           C  
ATOM   3721  NE2 GLN A 235      -1.048  10.476  28.850  1.00 31.37           N  
ATOM   3722 HE21 GLN A 235      -1.901   9.949  28.973  1.00 31.37           H  
ATOM   3723 HE22 GLN A 235      -0.891  11.111  28.081  1.00 31.37           H  
ATOM   3724  OE1 GLN A 235      -0.440   9.594  30.745  1.00 31.37           O  
ATOM   3725  N   ASP A 236       3.980  13.356  32.702  1.00 30.77           N  
ATOM   3726  H   ASP A 236       3.749  14.055  32.011  1.00 30.77           H  
ATOM   3727  CA  ASP A 236       4.374  13.867  34.013  1.00 30.77           C  
ATOM   3728  HA  ASP A 236       5.234  13.289  34.349  1.00 30.77           H  
ATOM   3729  C   ASP A 236       3.246  13.675  35.052  1.00 30.77           C  
ATOM   3730  CB  ASP A 236       4.812  15.332  33.825  1.00 30.77           C  
ATOM   3731  HB2 ASP A 236       3.936  15.980  33.814  1.00 30.77           H  
ATOM   3732  HB3 ASP A 236       5.294  15.427  32.852  1.00 30.77           H  
ATOM   3733  O   ASP A 236       2.845  14.581  35.778  1.00 30.77           O  
ATOM   3734  CG  ASP A 236       5.823  15.837  34.861  1.00 30.77           C  
ATOM   3735  OD1 ASP A 236       6.274  15.037  35.718  1.00 30.77           O  
ATOM   3736  OD2 ASP A 236       6.187  17.029  34.746  1.00 30.77           O  
ATOM   3737  N   THR A 237       2.684  12.468  35.110  1.00 31.55           N  
ATOM   3738  H   THR A 237       3.005  11.777  34.446  1.00 31.55           H  
ATOM   3739  CA  THR A 237       1.727  12.043  36.128  1.00 31.55           C  
ATOM   3740  HA  THR A 237       1.665  12.810  36.901  1.00 31.55           H  
ATOM   3741  C   THR A 237       2.267  10.795  36.799  1.00 31.55           C  
ATOM   3742  CB  THR A 237       0.299  11.867  35.594  1.00 31.55           C  
ATOM   3743  HB  THR A 237      -0.296  11.337  36.338  1.00 31.55           H  
ATOM   3744  O   THR A 237       1.937   9.657  36.463  1.00 31.55           O  
ATOM   3745  CG2 THR A 237      -0.360  13.221  35.331  1.00 31.55           C  
ATOM   3746 HG21 THR A 237       0.206  13.769  34.578  1.00 31.55           H  
ATOM   3747 HG22 THR A 237      -1.376  13.063  34.969  1.00 31.55           H  
ATOM   3748 HG23 THR A 237      -0.394  13.804  36.252  1.00 31.55           H  
ATOM   3749  OG1 THR A 237       0.282  11.144  34.390  1.00 31.55           O  
ATOM   3750  HG1 THR A 237       0.623  10.263  34.561  1.00 31.55           H  
ATOM   3751  N   LYS A 238       3.110  11.030  37.806  1.00 29.63           N  
ATOM   3752  H   LYS A 238       3.391  11.993  37.929  1.00 29.63           H  
ATOM   3753  CA  LYS A 238       3.292  10.107  38.928  1.00 29.63           C  
ATOM   3754  HA  LYS A 238       3.912   9.264  38.624  1.00 29.63           H  
ATOM   3755  C   LYS A 238       1.902   9.602  39.357  1.00 29.63           C  
ATOM   3756  CB  LYS A 238       3.944  10.878  40.099  1.00 29.63           C  
ATOM   3757  HB2 LYS A 238       3.933  10.237  40.980  1.00 29.63           H  
ATOM   3758  HB3 LYS A 238       3.339  11.757  40.321  1.00 29.63           H  
ATOM   3759  O   LYS A 238       1.109  10.427  39.795  1.00 29.63           O  
ATOM   3760  CG  LYS A 238       5.393  11.329  39.847  1.00 29.63           C  
ATOM   3761  HG2 LYS A 238       5.443  11.917  38.931  1.00 29.63           H  
ATOM   3762  HG3 LYS A 238       6.026  10.448  39.736  1.00 29.63           H  
ATOM   3763  CD  LYS A 238       5.901  12.187  41.018  1.00 29.63           C  
ATOM   3764  HD2 LYS A 238       5.287  13.084  41.085  1.00 29.63           H  
ATOM   3765  HD3 LYS A 238       5.814  11.621  41.946  1.00 29.63           H  
ATOM   3766  CE  LYS A 238       7.365  12.582  40.789  1.00 29.63           C  
ATOM   3767  HE2 LYS A 238       7.971  11.677  40.754  1.00 29.63           H  
ATOM   3768  HE3 LYS A 238       7.439  13.066  39.815  1.00 29.63           H  
ATOM   3769  NZ  LYS A 238       7.858  13.499  41.848  1.00 29.63           N  
ATOM   3770  HZ1 LYS A 238       8.820  13.748  41.667  1.00 29.63           H  
ATOM   3771  HZ2 LYS A 238       7.787  13.070  42.759  1.00 29.63           H  
ATOM   3772  HZ3 LYS A 238       7.312  14.349  41.838  1.00 29.63           H  
ATOM   3773  N   ALA A 239       1.643   8.292  39.240  1.00 30.55           N  
ATOM   3774  H   ALA A 239       2.304   7.771  38.681  1.00 30.55           H  
ATOM   3775  CA  ALA A 239       0.646   7.494  39.994  1.00 30.55           C  
ATOM   3776  HA  ALA A 239       1.253   6.762  40.527  1.00 30.55           H  
ATOM   3777  C   ALA A 239      -0.354   6.603  39.219  1.00 30.55           C  
ATOM   3778  CB  ALA A 239      -0.067   8.281  41.113  1.00 30.55           C  
ATOM   3779  HB1 ALA A 239      -0.620   7.597  41.757  1.00 30.55           H  
ATOM   3780  HB2 ALA A 239      -0.776   8.988  40.682  1.00 30.55           H  
ATOM   3781  HB3 ALA A 239       0.656   8.808  41.735  1.00 30.55           H  
ATOM   3782  O   ALA A 239      -1.186   5.980  39.875  1.00 30.55           O  
ATOM   3783  N   ALA A 240      -0.269   6.410  37.901  1.00 30.84           N  
ATOM   3784  H   ALA A 240       0.374   6.948  37.337  1.00 30.84           H  
ATOM   3785  CA  ALA A 240      -1.105   5.393  37.246  1.00 30.84           C  
ATOM   3786  HA  ALA A 240      -1.985   5.180  37.853  1.00 30.84           H  
ATOM   3787  C   ALA A 240      -0.343   4.064  37.089  1.00 30.84           C  
ATOM   3788  CB  ALA A 240      -1.668   5.954  35.940  1.00 30.84           C  
ATOM   3789  HB1 ALA A 240      -2.316   5.212  35.473  1.00 30.84           H  
ATOM   3790  HB2 ALA A 240      -2.250   6.854  36.139  1.00 30.84           H  
ATOM   3791  HB3 ALA A 240      -0.858   6.194  35.252  1.00 30.84           H  
ATOM   3792  O   ALA A 240       0.500   3.910  36.207  1.00 30.84           O  
ATOM   3793  N   LYS A 241      -0.633   3.080  37.952  1.00 38.05           N  
ATOM   3794  H   LYS A 241      -1.344   3.287  38.639  1.00 38.05           H  
ATOM   3795  CA  LYS A 241      -0.412   1.667  37.591  1.00 38.05           C  
ATOM   3796  HA  LYS A 241       0.650   1.503  37.410  1.00 38.05           H  
ATOM   3797  C   LYS A 241      -1.185   1.407  36.287  1.00 38.05           C  
ATOM   3798  CB  LYS A 241      -0.932   0.727  38.693  1.00 38.05           C  
ATOM   3799  HB2 LYS A 241      -0.964  -0.286  38.292  1.00 38.05           H  
ATOM   3800  HB3 LYS A 241      -1.951   1.014  38.953  1.00 38.05           H  
ATOM   3801  O   LYS A 241      -2.287   1.939  36.173  1.00 38.05           O  
ATOM   3802  CG  LYS A 241      -0.058   0.718  39.956  1.00 38.05           C  
ATOM   3803  HG2 LYS A 241       0.948   0.391  39.694  1.00 38.05           H  
ATOM   3804  HG3 LYS A 241      -0.009   1.722  40.376  1.00 38.05           H  
ATOM   3805  CD  LYS A 241      -0.654  -0.241  40.999  1.00 38.05           C  
ATOM   3806  HD2 LYS A 241      -0.739  -1.235  40.559  1.00 38.05           H  
ATOM   3807  HD3 LYS A 241      -1.649   0.109  41.271  1.00 38.05           H  
ATOM   3808  CE  LYS A 241       0.229  -0.311  42.252  1.00 38.05           C  
ATOM   3809  HE2 LYS A 241       0.320   0.694  42.666  1.00 38.05           H  
ATOM   3810  HE3 LYS A 241       1.224  -0.646  41.957  1.00 38.05           H  
ATOM   3811  NZ  LYS A 241      -0.347  -1.234  43.264  1.00 38.05           N  
ATOM   3812  HZ1 LYS A 241       0.238  -1.275  44.086  1.00 38.05           H  
ATOM   3813  HZ2 LYS A 241      -0.433  -2.165  42.882  1.00 38.05           H  
ATOM   3814  HZ3 LYS A 241      -1.268  -0.923  43.538  1.00 38.05           H  
ATOM   3815  N   PRO A 242      -0.669   0.611  35.336  1.00 38.97           N  
ATOM   3816  CA  PRO A 242      -1.421   0.265  34.140  1.00 38.97           C  
ATOM   3817  HA  PRO A 242      -1.809   1.158  33.650  1.00 38.97           H  
ATOM   3818  C   PRO A 242      -2.592  -0.625  34.563  1.00 38.97           C  
ATOM   3819  CB  PRO A 242      -0.416  -0.428  33.212  1.00 38.97           C  
ATOM   3820  HB2 PRO A 242      -0.889  -1.170  32.569  1.00 38.97           H  
ATOM   3821  HB3 PRO A 242       0.091   0.324  32.608  1.00 38.97           H  
ATOM   3822  O   PRO A 242      -2.446  -1.832  34.729  1.00 38.97           O  
ATOM   3823  CG  PRO A 242       0.586  -1.060  34.180  1.00 38.97           C  
ATOM   3824  HG2 PRO A 242       0.223  -2.039  34.495  1.00 38.97           H  
ATOM   3825  HG3 PRO A 242       1.575  -1.150  33.731  1.00 38.97           H  
ATOM   3826  CD  PRO A 242       0.593  -0.108  35.378  1.00 38.97           C  
ATOM   3827  HD2 PRO A 242       0.698  -0.672  36.304  1.00 38.97           H  
ATOM   3828  HD3 PRO A 242       1.412   0.604  35.272  1.00 38.97           H  
ATOM   3829  N   THR A 243      -3.742  -0.023  34.838  1.00 37.17           N  
ATOM   3830  H   THR A 243      -3.775   0.986  34.854  1.00 37.17           H  
ATOM   3831  CA  THR A 243      -5.023  -0.716  34.745  1.00 37.17           C  
ATOM   3832  HA  THR A 243      -4.963  -1.662  35.281  1.00 37.17           H  
ATOM   3833  C   THR A 243      -5.257  -1.033  33.272  1.00 37.17           C  
ATOM   3834  CB  THR A 243      -6.167   0.130  35.342  1.00 37.17           C  
ATOM   3835  HB  THR A 243      -7.098  -0.080  34.816  1.00 37.17           H  
ATOM   3836  O   THR A 243      -4.925  -0.209  32.422  1.00 37.17           O  
ATOM   3837  CG2 THR A 243      -6.355  -0.216  36.819  1.00 37.17           C  
ATOM   3838 HG21 THR A 243      -5.429  -0.026  37.363  1.00 37.17           H  
ATOM   3839 HG22 THR A 243      -7.152   0.400  37.235  1.00 37.17           H  
ATOM   3840 HG23 THR A 243      -6.632  -1.266  36.919  1.00 37.17           H  
ATOM   3841  OG1 THR A 243      -5.899   1.518  35.301  1.00 37.17           O  
ATOM   3842  HG1 THR A 243      -6.144   1.851  34.435  1.00 37.17           H  
ATOM   3843  N   GLU A 244      -5.791  -2.221  32.977  1.00 39.71           N  
ATOM   3844  H   GLU A 244      -5.974  -2.862  33.736  1.00 39.71           H  
ATOM   3845  CA  GLU A 244      -6.210  -2.710  31.649  1.00 39.71           C  
ATOM   3846  HA  GLU A 244      -5.368  -2.671  30.959  1.00 39.71           H  
ATOM   3847  C   GLU A 244      -7.345  -1.855  31.045  1.00 39.71           C  
ATOM   3848  CB  GLU A 244      -6.684  -4.173  31.773  1.00 39.71           C  
ATOM   3849  HB2 GLU A 244      -7.098  -4.496  30.817  1.00 39.71           H  
ATOM   3850  HB3 GLU A 244      -7.478  -4.198  32.519  1.00 39.71           H  
ATOM   3851  O   GLU A 244      -8.406  -2.349  30.681  1.00 39.71           O  
ATOM   3852  CG  GLU A 244      -5.599  -5.188  32.148  1.00 39.71           C  
ATOM   3853  HG2 GLU A 244      -4.862  -5.225  31.345  1.00 39.71           H  
ATOM   3854  HG3 GLU A 244      -5.093  -4.851  33.052  1.00 39.71           H  
ATOM   3855  CD  GLU A 244      -6.184  -6.590  32.404  1.00 39.71           C  
ATOM   3856  OE1 GLU A 244      -5.446  -7.571  32.159  1.00 39.71           O  
ATOM   3857  OE2 GLU A 244      -7.317  -6.671  32.931  1.00 39.71           O  
ATOM   3858  N   GLN A 245      -7.178  -0.537  30.993  1.00 37.95           N  
ATOM   3859  H   GLN A 245      -6.284  -0.157  31.268  1.00 37.95           H  
ATOM   3860  CA  GLN A 245      -8.104   0.340  30.303  1.00 37.95           C  
ATOM   3861  HA  GLN A 245      -9.113  -0.061  30.394  1.00 37.95           H  
ATOM   3862  C   GLN A 245      -7.754   0.326  28.821  1.00 37.95           C  
ATOM   3863  CB  GLN A 245      -8.100   1.743  30.926  1.00 37.95           C  
ATOM   3864  HB2 GLN A 245      -7.116   1.977  31.332  1.00 37.95           H  
ATOM   3865  HB3 GLN A 245      -8.344   2.478  30.158  1.00 37.95           H  
ATOM   3866  O   GLN A 245      -6.670   0.747  28.415  1.00 37.95           O  
ATOM   3867  CG  GLN A 245      -9.176   1.819  32.020  1.00 37.95           C  
ATOM   3868  HG2 GLN A 245     -10.146   1.605  31.573  1.00 37.95           H  
ATOM   3869  HG3 GLN A 245      -8.976   1.064  32.780  1.00 37.95           H  
ATOM   3870  CD  GLN A 245      -9.235   3.179  32.700  1.00 37.95           C  
ATOM   3871  NE2 GLN A 245     -10.413   3.704  32.962  1.00 37.95           N  
ATOM   3872 HE21 GLN A 245     -10.395   4.632  33.360  1.00 37.95           H  
ATOM   3873 HE22 GLN A 245     -11.255   3.255  32.631  1.00 37.95           H  
ATOM   3874  OE1 GLN A 245      -8.235   3.781  33.050  1.00 37.95           O  
ATOM   3875  N   GLU A 246      -8.691  -0.183  28.023  1.00 42.52           N  
ATOM   3876  H   GLU A 246      -9.508  -0.603  28.441  1.00 42.52           H  
ATOM   3877  CA  GLU A 246      -8.680  -0.046  26.574  1.00 42.52           C  
ATOM   3878  HA  GLU A 246      -7.838  -0.603  26.162  1.00 42.52           H  
ATOM   3879  C   GLU A 246      -8.532   1.433  26.211  1.00 42.52           C  
ATOM   3880  CB  GLU A 246      -9.982  -0.596  25.971  1.00 42.52           C  
ATOM   3881  HB2 GLU A 246     -10.019  -0.300  24.923  1.00 42.52           H  
ATOM   3882  HB3 GLU A 246     -10.831  -0.150  26.488  1.00 42.52           H  
ATOM   3883  O   GLU A 246      -9.428   2.243  26.440  1.00 42.52           O  
ATOM   3884  CG  GLU A 246     -10.087  -2.128  26.035  1.00 42.52           C  
ATOM   3885  HG2 GLU A 246     -10.093  -2.440  27.080  1.00 42.52           H  
ATOM   3886  HG3 GLU A 246      -9.204  -2.552  25.558  1.00 42.52           H  
ATOM   3887  CD  GLU A 246     -11.352  -2.661  25.337  1.00 42.52           C  
ATOM   3888  OE1 GLU A 246     -11.360  -3.867  25.004  1.00 42.52           O  
ATOM   3889  OE2 GLU A 246     -12.290  -1.862  25.114  1.00 42.52           O  
ATOM   3890  N   ILE A 247      -7.382   1.789  25.642  1.00 45.24           N  
ATOM   3891  H   ILE A 247      -6.632   1.114  25.611  1.00 45.24           H  
ATOM   3892  CA  ILE A 247      -7.168   3.116  25.078  1.00 45.24           C  
ATOM   3893  HA  ILE A 247      -7.490   3.852  25.815  1.00 45.24           H  
ATOM   3894  C   ILE A 247      -8.037   3.218  23.805  1.00 45.24           C  
ATOM   3895  CB  ILE A 247      -5.666   3.361  24.829  1.00 45.24           C  
ATOM   3896  HB  ILE A 247      -5.301   2.609  24.129  1.00 45.24           H  
ATOM   3897  O   ILE A 247      -7.881   2.389  22.886  1.00 45.24           O  
ATOM   3898  CG1 ILE A 247      -4.859   3.255  26.146  1.00 45.24           C  
ATOM   3899 HG12 ILE A 247      -5.234   3.986  26.862  1.00 45.24           H  
ATOM   3900 HG13 ILE A 247      -5.003   2.264  26.577  1.00 45.24           H  
ATOM   3901  CG2 ILE A 247      -5.456   4.742  24.211  1.00 45.24           C  
ATOM   3902 HG21 ILE A 247      -4.422   4.865  23.888  1.00 45.24           H  
ATOM   3903 HG22 ILE A 247      -5.707   5.506  24.947  1.00 45.24           H  
ATOM   3904 HG23 ILE A 247      -6.094   4.867  23.336  1.00 45.24           H  
ATOM   3905  CD1 ILE A 247      -3.347   3.458  25.979  1.00 45.24           C  
ATOM   3906 HD11 ILE A 247      -3.125   4.495  25.726  1.00 45.24           H  
ATOM   3907 HD12 ILE A 247      -2.849   3.222  26.920  1.00 45.24           H  
ATOM   3908 HD13 ILE A 247      -2.966   2.797  25.200  1.00 45.24           H  
ATOM   3909  N   PRO A 248      -8.953   4.202  23.705  1.00 44.87           N  
ATOM   3910  CA  PRO A 248      -9.740   4.442  22.499  1.00 44.87           C  
ATOM   3911  HA  PRO A 248     -10.435   3.611  22.373  1.00 44.87           H  
ATOM   3912  C   PRO A 248      -8.835   4.564  21.265  1.00 44.87           C  
ATOM   3913  CB  PRO A 248     -10.533   5.727  22.767  1.00 44.87           C  
ATOM   3914  HB2 PRO A 248      -9.975   6.593  22.411  1.00 44.87           H  
ATOM   3915  HB3 PRO A 248     -11.521   5.698  22.306  1.00 44.87           H  
ATOM   3916  O   PRO A 248      -7.727   5.093  21.341  1.00 44.87           O  
ATOM   3917  CG  PRO A 248     -10.623   5.787  24.291  1.00 44.87           C  
ATOM   3918  HG2 PRO A 248     -11.452   5.168  24.635  1.00 44.87           H  
ATOM   3919  HG3 PRO A 248     -10.729   6.809  24.653  1.00 44.87           H  
ATOM   3920  CD  PRO A 248      -9.306   5.166  24.737  1.00 44.87           C  
ATOM   3921  HD2 PRO A 248      -8.535   5.935  24.788  1.00 44.87           H  
ATOM   3922  HD3 PRO A 248      -9.436   4.697  25.713  1.00 44.87           H  
ATOM   3923  N   ALA A 249      -9.280   4.072  20.102  1.00 44.13           N  
ATOM   3924  H   ALA A 249     -10.239   3.759  20.051  1.00 44.13           H  
ATOM   3925  CA  ALA A 249      -8.474   4.115  18.868  1.00 44.13           C  
ATOM   3926  HA  ALA A 249      -7.563   3.536  19.016  1.00 44.13           H  
ATOM   3927  C   ALA A 249      -8.040   5.550  18.499  1.00 44.13           C  
ATOM   3928  CB  ALA A 249      -9.289   3.485  17.730  1.00 44.13           C  
ATOM   3929  HB1 ALA A 249      -8.702   3.496  16.812  1.00 44.13           H  
ATOM   3930  HB2 ALA A 249      -9.551   2.453  17.963  1.00 44.13           H  
ATOM   3931  HB3 ALA A 249     -10.201   4.056  17.559  1.00 44.13           H  
ATOM   3932  O   ALA A 249      -6.922   5.772  18.033  1.00 44.13           O  
ATOM   3933  N   GLU A 250      -8.911   6.514  18.791  1.00 45.73           N  
ATOM   3934  H   GLU A 250      -9.816   6.246  19.150  1.00 45.73           H  
ATOM   3935  CA  GLU A 250      -8.674   7.950  18.644  1.00 45.73           C  
ATOM   3936  HA  GLU A 250      -8.484   8.193  17.599  1.00 45.73           H  
ATOM   3937  C   GLU A 250      -7.466   8.414  19.465  1.00 45.73           C  
ATOM   3938  CB  GLU A 250      -9.936   8.691  19.114  1.00 45.73           C  
ATOM   3939  HB2 GLU A 250     -10.125   8.422  20.153  1.00 45.73           H  
ATOM   3940  HB3 GLU A 250      -9.758   9.765  19.056  1.00 45.73           H  
ATOM   3941  O   GLU A 250      -6.629   9.168  18.969  1.00 45.73           O  
ATOM   3942  CG  GLU A 250     -11.172   8.340  18.265  1.00 45.73           C  
ATOM   3943  HG2 GLU A 250     -11.280   7.257  18.206  1.00 45.73           H  
ATOM   3944  HG3 GLU A 250     -11.014   8.714  17.253  1.00 45.73           H  
ATOM   3945  CD  GLU A 250     -12.482   8.911  18.826  1.00 45.73           C  
ATOM   3946  OE1 GLU A 250     -13.525   8.612  18.205  1.00 45.73           O  
ATOM   3947  OE2 GLU A 250     -12.434   9.622  19.854  1.00 45.73           O  
ATOM   3948  N   GLU A 251      -7.318   7.906  20.691  1.00 45.55           N  
ATOM   3949  H   GLU A 251      -7.987   7.227  21.026  1.00 45.55           H  
ATOM   3950  CA  GLU A 251      -6.214   8.262  21.572  1.00 45.55           C  
ATOM   3951  HA  GLU A 251      -6.099   9.345  21.517  1.00 45.55           H  
ATOM   3952  C   GLU A 251      -4.904   7.612  21.100  1.00 45.55           C  
ATOM   3953  CB  GLU A 251      -6.548   7.909  23.028  1.00 45.55           C  
ATOM   3954  HB2 GLU A 251      -5.932   7.057  23.313  1.00 45.55           H  
ATOM   3955  HB3 GLU A 251      -7.600   7.640  23.116  1.00 45.55           H  
ATOM   3956  O   GLU A 251      -3.882   8.289  21.063  1.00 45.55           O  
ATOM   3957  CG  GLU A 251      -6.243   9.059  23.998  1.00 45.55           C  
ATOM   3958  HG2 GLU A 251      -6.844   9.922  23.710  1.00 45.55           H  
ATOM   3959  HG3 GLU A 251      -5.193   9.332  23.892  1.00 45.55           H  
ATOM   3960  CD  GLU A 251      -6.533   8.712  25.469  1.00 45.55           C  
ATOM   3961  OE1 GLU A 251      -6.267   9.592  26.320  1.00 45.55           O  
ATOM   3962  OE2 GLU A 251      -7.006   7.583  25.735  1.00 45.55           O  
ATOM   3963  N   ILE A 252      -4.927   6.358  20.619  1.00 49.23           N  
ATOM   3964  H   ILE A 252      -5.811   5.872  20.658  1.00 49.23           H  
ATOM   3965  CA  ILE A 252      -3.749   5.674  20.036  1.00 49.23           C  
ATOM   3966  HA  ILE A 252      -2.957   5.629  20.783  1.00 49.23           H  
ATOM   3967  C   ILE A 252      -3.183   6.462  18.850  1.00 49.23           C  
ATOM   3968  CB  ILE A 252      -4.078   4.215  19.637  1.00 49.23           C  
ATOM   3969  HB  ILE A 252      -4.919   4.222  18.944  1.00 49.23           H  
ATOM   3970  O   ILE A 252      -1.977   6.711  18.781  1.00 49.23           O  
ATOM   3971  CG1 ILE A 252      -4.481   3.407  20.893  1.00 49.23           C  
ATOM   3972 HG12 ILE A 252      -3.656   3.401  21.605  1.00 49.23           H  
ATOM   3973 HG13 ILE A 252      -5.331   3.897  21.369  1.00 49.23           H  
ATOM   3974  CG2 ILE A 252      -2.879   3.546  18.929  1.00 49.23           C  
ATOM   3975 HG21 ILE A 252      -3.141   2.535  18.617  1.00 49.23           H  
ATOM   3976 HG22 ILE A 252      -2.610   4.089  18.024  1.00 49.23           H  
ATOM   3977 HG23 ILE A 252      -2.020   3.510  19.598  1.00 49.23           H  
ATOM   3978  CD1 ILE A 252      -4.910   1.961  20.619  1.00 49.23           C  
ATOM   3979 HD11 ILE A 252      -5.677   1.940  19.845  1.00 49.23           H  
ATOM   3980 HD12 ILE A 252      -4.055   1.359  20.310  1.00 49.23           H  
ATOM   3981 HD13 ILE A 252      -5.319   1.531  21.533  1.00 49.23           H  
ATOM   3982  N   LEU A 253      -4.050   6.900  17.937  1.00 49.20           N  
ATOM   3983  H   LEU A 253      -5.028   6.672  18.050  1.00 49.20           H  
ATOM   3984  CA  LEU A 253      -3.646   7.721  16.798  1.00 49.20           C  
ATOM   3985  HA  LEU A 253      -2.771   7.272  16.329  1.00 49.20           H  
ATOM   3986  C   LEU A 253      -3.229   9.136  17.230  1.00 49.20           C  
ATOM   3987  CB  LEU A 253      -4.792   7.741  15.784  1.00 49.20           C  
ATOM   3988  HB2 LEU A 253      -4.581   8.497  15.028  1.00 49.20           H  
ATOM   3989  HB3 LEU A 253      -5.706   8.035  16.300  1.00 49.20           H  
ATOM   3990  O   LEU A 253      -2.309   9.705  16.641  1.00 49.20           O  
ATOM   3991  CG  LEU A 253      -5.015   6.385  15.081  1.00 49.20           C  
ATOM   3992  HG  LEU A 253      -5.131   5.583  15.810  1.00 49.20           H  
ATOM   3993  CD1 LEU A 253      -6.289   6.492  14.270  1.00 49.20           C  
ATOM   3994 HD11 LEU A 253      -7.129   6.656  14.945  1.00 49.20           H  
ATOM   3995 HD12 LEU A 253      -6.466   5.574  13.710  1.00 49.20           H  
ATOM   3996 HD13 LEU A 253      -6.171   7.335  13.588  1.00 49.20           H  
ATOM   3997  CD2 LEU A 253      -3.879   6.040  14.118  1.00 49.20           C  
ATOM   3998 HD21 LEU A 253      -3.024   5.675  14.687  1.00 49.20           H  
ATOM   3999 HD22 LEU A 253      -3.599   6.907  13.520  1.00 49.20           H  
ATOM   4000 HD23 LEU A 253      -4.190   5.239  13.448  1.00 49.20           H  
ATOM   4001  N   SER A 254      -3.818   9.679  18.303  1.00 44.46           N  
ATOM   4002  H   SER A 254      -4.622   9.215  18.701  1.00 44.46           H  
ATOM   4003  CA  SER A 254      -3.371  10.943  18.905  1.00 44.46           C  
ATOM   4004  HA  SER A 254      -3.282  11.674  18.102  1.00 44.46           H  
ATOM   4005  C   SER A 254      -1.986  10.833  19.567  1.00 44.46           C  
ATOM   4006  CB  SER A 254      -4.420  11.482  19.885  1.00 44.46           C  
ATOM   4007  HB2 SER A 254      -5.424  11.291  19.507  1.00 44.46           H  
ATOM   4008  HB3 SER A 254      -4.291  12.562  19.965  1.00 44.46           H  
ATOM   4009  O   SER A 254      -1.184  11.765  19.474  1.00 44.46           O  
ATOM   4010  OG  SER A 254      -4.278  10.942  21.181  1.00 44.46           O  
ATOM   4011  HG  SER A 254      -4.206   9.985  21.138  1.00 44.46           H  
ATOM   4012  N   TYR A 255      -1.648   9.676  20.154  1.00 46.59           N  
ATOM   4013  H   TYR A 255      -2.369   8.980  20.276  1.00 46.59           H  
ATOM   4014  CA  TYR A 255      -0.313   9.382  20.686  1.00 46.59           C  
ATOM   4015  HA  TYR A 255      -0.001  10.214  21.317  1.00 46.59           H  
ATOM   4016  C   TYR A 255       0.720   9.253  19.566  1.00 46.59           C  
ATOM   4017  CB  TYR A 255      -0.330   8.098  21.532  1.00 46.59           C  
ATOM   4018  HB2 TYR A 255      -0.777   7.289  20.954  1.00 46.59           H  
ATOM   4019  HB3 TYR A 255       0.701   7.812  21.742  1.00 46.59           H  
ATOM   4020  O   TYR A 255       1.897   9.570  19.752  1.00 46.59           O  
ATOM   4021  CG  TYR A 255      -1.036   8.221  22.867  1.00 46.59           C  
ATOM   4022  CD1 TYR A 255      -0.588   9.160  23.817  1.00 46.59           C  
ATOM   4023  HD1 TYR A 255       0.261   9.791  23.599  1.00 46.59           H  
ATOM   4024  CD2 TYR A 255      -2.121   7.382  23.180  1.00 46.59           C  
ATOM   4025  HD2 TYR A 255      -2.465   6.642  22.473  1.00 46.59           H  
ATOM   4026  CE1 TYR A 255      -1.261   9.296  25.047  1.00 46.59           C  
ATOM   4027  HE1 TYR A 255      -0.931  10.019  25.778  1.00 46.59           H  
ATOM   4028  CE2 TYR A 255      -2.794   7.514  24.405  1.00 46.59           C  
ATOM   4029  HE2 TYR A 255      -3.653   6.906  24.645  1.00 46.59           H  
ATOM   4030  OH  TYR A 255      -3.040   8.582  26.510  1.00 46.59           O  
ATOM   4031  HH  TYR A 255      -3.141   9.484  26.822  1.00 46.59           H  
ATOM   4032  CZ  TYR A 255      -2.373   8.475  25.336  1.00 46.59           C  
ATOM   4033  N   LEU A 256       0.285   8.862  18.369  1.00 52.36           N  
ATOM   4034  H   LEU A 256      -0.685   8.593  18.289  1.00 52.36           H  
ATOM   4035  CA  LEU A 256       1.072   8.943  17.147  1.00 52.36           C  
ATOM   4036  HA  LEU A 256       2.112   8.714  17.380  1.00 52.36           H  
ATOM   4037  C   LEU A 256       1.060  10.367  16.574  1.00 52.36           C  
ATOM   4038  CB  LEU A 256       0.565   7.911  16.119  1.00 52.36           C  
ATOM   4039  HB2 LEU A 256       1.138   8.022  15.198  1.00 52.36           H  
ATOM   4040  HB3 LEU A 256      -0.474   8.137  15.882  1.00 52.36           H  
ATOM   4041  O   LEU A 256       0.878  10.496  15.368  1.00 52.36           O  
ATOM   4042  CG  LEU A 256       0.659   6.438  16.527  1.00 52.36           C  
ATOM   4043  HG  LEU A 256       0.142   6.265  17.471  1.00 52.36           H  
ATOM   4044  CD1 LEU A 256      -0.001   5.604  15.439  1.00 52.36           C  
ATOM   4045 HD11 LEU A 256       0.079   4.542  15.669  1.00 52.36           H  
ATOM   4046 HD12 LEU A 256      -1.056   5.872  15.388  1.00 52.36           H  
ATOM   4047 HD13 LEU A 256       0.462   5.814  14.475  1.00 52.36           H  
ATOM   4048  CD2 LEU A 256       2.110   5.983  16.674  1.00 52.36           C  
ATOM   4049 HD21 LEU A 256       2.652   6.172  15.748  1.00 52.36           H  
ATOM   4050 HD22 LEU A 256       2.131   4.915  16.891  1.00 52.36           H  
ATOM   4051 HD23 LEU A 256       2.574   6.527  17.497  1.00 52.36           H  
ATOM   4052  N   ASN A 257       1.292  11.416  17.385  1.00 52.35           N  
ATOM   4053  H   ASN A 257       1.368  11.185  18.366  1.00 52.35           H  
ATOM   4054  CA  ASN A 257       1.351  12.859  17.045  1.00 52.35           C  
ATOM   4055  HA  ASN A 257       0.379  13.135  16.637  1.00 52.35           H  
ATOM   4056  C   ASN A 257       2.421  13.214  15.975  1.00 52.35           C  
ATOM   4057  CB  ASN A 257       1.558  13.644  18.354  1.00 52.35           C  
ATOM   4058  HB2 ASN A 257       0.859  13.274  19.104  1.00 52.35           H  
ATOM   4059  HB3 ASN A 257       2.568  13.477  18.726  1.00 52.35           H  
ATOM   4060  O   ASN A 257       3.344  14.015  16.152  1.00 52.35           O  
ATOM   4061  CG  ASN A 257       1.313  15.137  18.222  1.00 52.35           C  
ATOM   4062  ND2 ASN A 257       1.588  15.888  19.262  1.00 52.35           N  
ATOM   4063 HD21 ASN A 257       1.822  15.444  20.139  1.00 52.35           H  
ATOM   4064 HD22 ASN A 257       1.284  16.849  19.207  1.00 52.35           H  
ATOM   4065  OD1 ASN A 257       0.890  15.661  17.205  1.00 52.35           O  
ATOM   4066  N   THR A 258       2.351  12.524  14.854  1.00 57.32           N  
ATOM   4067  H   THR A 258       1.523  11.950  14.779  1.00 57.32           H  
ATOM   4068  CA  THR A 258       3.425  12.193  13.923  1.00 57.32           C  
ATOM   4069  HA  THR A 258       4.191  12.965  13.997  1.00 57.32           H  
ATOM   4070  C   THR A 258       2.926  12.237  12.484  1.00 57.32           C  
ATOM   4071  CB  THR A 258       4.076  10.830  14.257  1.00 57.32           C  
ATOM   4072  HB  THR A 258       4.829  10.594  13.505  1.00 57.32           H  
ATOM   4073  O   THR A 258       3.727  12.388  11.573  1.00 57.32           O  
ATOM   4074  CG2 THR A 258       4.754  10.831  15.631  1.00 57.32           C  
ATOM   4075 HG21 THR A 258       5.536  11.589  15.656  1.00 57.32           H  
ATOM   4076 HG22 THR A 258       4.030  11.026  16.422  1.00 57.32           H  
ATOM   4077 HG23 THR A 258       5.204   9.857  15.824  1.00 57.32           H  
ATOM   4078  OG1 THR A 258       3.171   9.767  14.270  1.00 57.32           O  
ATOM   4079  HG1 THR A 258       2.340  10.032  14.673  1.00 57.32           H  
ATOM   4080  N   GLY A 259       1.610  12.276  12.276  1.00 63.02           N  
ATOM   4081  H   GLY A 259       0.982  12.221  13.065  1.00 63.02           H  
ATOM   4082  CA  GLY A 259       1.007  12.350  10.956  1.00 63.02           C  
ATOM   4083  HA2 GLY A 259       0.461  11.423  10.778  1.00 63.02           H  
ATOM   4084  HA3 GLY A 259       1.776  12.423  10.188  1.00 63.02           H  
ATOM   4085  C   GLY A 259       0.037  13.510  10.763  1.00 63.02           C  
ATOM   4086  O   GLY A 259      -0.184  14.337  11.649  1.00 63.02           O  
ATOM   4087  N   GLN A 260      -0.530  13.561   9.561  1.00 77.69           N  
ATOM   4088  H   GLN A 260      -0.322  12.787   8.945  1.00 77.69           H  
ATOM   4089  CA  GLN A 260      -1.766  14.282   9.279  1.00 77.69           C  
ATOM   4090  HA  GLN A 260      -1.892  15.101   9.987  1.00 77.69           H  
ATOM   4091  C   GLN A 260      -2.932  13.315   9.458  1.00 77.69           C  
ATOM   4092  CB  GLN A 260      -1.743  14.853   7.857  1.00 77.69           C  
ATOM   4093  HB2 GLN A 260      -2.755  15.129   7.561  1.00 77.69           H  
ATOM   4094  HB3 GLN A 260      -1.390  14.080   7.175  1.00 77.69           H  
ATOM   4095  O   GLN A 260      -2.850  12.160   9.046  1.00 77.69           O  
ATOM   4096  CG  GLN A 260      -0.853  16.099   7.754  1.00 77.69           C  
ATOM   4097  HG2 GLN A 260       0.102  15.920   8.249  1.00 77.69           H  
ATOM   4098  HG3 GLN A 260      -1.346  16.922   8.270  1.00 77.69           H  
ATOM   4099  CD  GLN A 260      -0.579  16.513   6.311  1.00 77.69           C  
ATOM   4100  NE2 GLN A 260      -0.021  17.682   6.088  1.00 77.69           N  
ATOM   4101 HE21 GLN A 260       0.146  17.883   5.113  1.00 77.69           H  
ATOM   4102 HE22 GLN A 260       0.201  18.311   6.846  1.00 77.69           H  
ATOM   4103  OE1 GLN A 260      -0.804  15.798   5.356  1.00 77.69           O  
ATOM   4104  N   PHE A 261      -3.996  13.801  10.080  1.00 79.28           N  
ATOM   4105  H   PHE A 261      -4.020  14.776  10.341  1.00 79.28           H  
ATOM   4106  CA  PHE A 261      -5.195  13.034  10.367  1.00 79.28           C  
ATOM   4107  HA  PHE A 261      -5.153  12.057   9.884  1.00 79.28           H  
ATOM   4108  C   PHE A 261      -6.404  13.787   9.822  1.00 79.28           C  
ATOM   4109  CB  PHE A 261      -5.277  12.823  11.880  1.00 79.28           C  
ATOM   4110  HB2 PHE A 261      -4.432  12.211  12.197  1.00 79.28           H  
ATOM   4111  HB3 PHE A 261      -5.188  13.788  12.380  1.00 79.28           H  
ATOM   4112  O   PHE A 261      -6.505  15.005   9.999  1.00 79.28           O  
ATOM   4113  CG  PHE A 261      -6.561  12.175  12.339  1.00 79.28           C  
ATOM   4114  CD1 PHE A 261      -7.722  12.956  12.485  1.00 79.28           C  
ATOM   4115  HD1 PHE A 261      -7.707  14.010  12.253  1.00 79.28           H  
ATOM   4116  CD2 PHE A 261      -6.587  10.810  12.662  1.00 79.28           C  
ATOM   4117  HD2 PHE A 261      -5.696  10.205  12.575  1.00 79.28           H  
ATOM   4118  CE1 PHE A 261      -8.912  12.363  12.920  1.00 79.28           C  
ATOM   4119  HE1 PHE A 261      -9.806  12.963  13.005  1.00 79.28           H  
ATOM   4120  CE2 PHE A 261      -7.760  10.250  13.185  1.00 79.28           C  
ATOM   4121  HE2 PHE A 261      -7.755   9.233  13.547  1.00 79.28           H  
ATOM   4122  CZ  PHE A 261      -8.928  11.012  13.286  1.00 79.28           C  
ATOM   4123  HZ  PHE A 261      -9.821  10.565  13.699  1.00 79.28           H  
ATOM   4124  N   GLN A 262      -7.319  13.059   9.193  1.00 85.97           N  
ATOM   4125  H   GLN A 262      -7.139  12.077   9.039  1.00 85.97           H  
ATOM   4126  CA  GLN A 262      -8.574  13.586   8.681  1.00 85.97           C  
ATOM   4127  HA  GLN A 262      -8.824  14.503   9.215  1.00 85.97           H  
ATOM   4128  C   GLN A 262      -9.698  12.572   8.926  1.00 85.97           C  
ATOM   4129  CB  GLN A 262      -8.383  13.929   7.193  1.00 85.97           C  
ATOM   4130  HB2 GLN A 262      -8.072  13.036   6.650  1.00 85.97           H  
ATOM   4131  HB3 GLN A 262      -7.597  14.678   7.105  1.00 85.97           H  
ATOM   4132  O   GLN A 262      -9.558  11.392   8.616  1.00 85.97           O  
ATOM   4133  CG  GLN A 262      -9.666  14.478   6.556  1.00 85.97           C  
ATOM   4134  HG2 GLN A 262     -10.036  15.319   7.141  1.00 85.97           H  
ATOM   4135  HG3 GLN A 262     -10.416  13.688   6.564  1.00 85.97           H  
ATOM   4136  CD  GLN A 262      -9.508  14.925   5.107  1.00 85.97           C  
ATOM   4137  NE2 GLN A 262     -10.599  15.272   4.461  1.00 85.97           N  
ATOM   4138 HE21 GLN A 262     -10.507  15.446   3.471  1.00 85.97           H  
ATOM   4139 HE22 GLN A 262     -11.502  15.122   4.888  1.00 85.97           H  
ATOM   4140  OE1 GLN A 262      -8.432  14.996   4.537  1.00 85.97           O  
ATOM   4141  N   PHE A 263     -10.829  13.040   9.455  1.00 87.22           N  
ATOM   4142  H   PHE A 263     -10.901  14.023   9.673  1.00 87.22           H  
ATOM   4143  CA  PHE A 263     -12.070  12.266   9.430  1.00 87.22           C  
ATOM   4144  HA  PHE A 263     -11.853  11.221   9.656  1.00 87.22           H  
ATOM   4145  C   PHE A 263     -12.686  12.339   8.037  1.00 87.22           C  
ATOM   4146  CB  PHE A 263     -13.063  12.791  10.469  1.00 87.22           C  
ATOM   4147  HB2 PHE A 263     -13.241  13.851  10.290  1.00 87.22           H  
ATOM   4148  HB3 PHE A 263     -14.013  12.276  10.327  1.00 87.22           H  
ATOM   4149  O   PHE A 263     -12.722  13.419   7.441  1.00 87.22           O  
ATOM   4150  CG  PHE A 263     -12.638  12.577  11.904  1.00 87.22           C  
ATOM   4151  CD1 PHE A 263     -12.608  11.274  12.432  1.00 87.22           C  
ATOM   4152  HD1 PHE A 263     -12.847  10.431  11.800  1.00 87.22           H  
ATOM   4153  CD2 PHE A 263     -12.325  13.675  12.729  1.00 87.22           C  
ATOM   4154  HD2 PHE A 263     -12.360  14.679  12.332  1.00 87.22           H  
ATOM   4155  CE1 PHE A 263     -12.294  11.067  13.785  1.00 87.22           C  
ATOM   4156  HE1 PHE A 263     -12.294  10.069  14.198  1.00 87.22           H  
ATOM   4157  CE2 PHE A 263     -11.996  13.467  14.081  1.00 87.22           C  
ATOM   4158  HE2 PHE A 263     -11.772  14.306  14.724  1.00 87.22           H  
ATOM   4159  CZ  PHE A 263     -11.978  12.163  14.608  1.00 87.22           C  
ATOM   4160  HZ  PHE A 263     -11.745  12.000  15.649  1.00 87.22           H  
ATOM   4161  N   VAL A 264     -13.170  11.207   7.536  1.00 89.60           N  
ATOM   4162  H   VAL A 264     -13.104  10.363   8.086  1.00 89.60           H  
ATOM   4163  CA  VAL A 264     -13.768  11.108   6.205  1.00 89.60           C  
ATOM   4164  HA  VAL A 264     -13.923  12.115   5.817  1.00 89.60           H  
ATOM   4165  C   VAL A 264     -15.141  10.448   6.313  1.00 89.60           C  
ATOM   4166  CB  VAL A 264     -12.845  10.361   5.220  1.00 89.60           C  
ATOM   4167  HB  VAL A 264     -12.975   9.284   5.327  1.00 89.60           H  
ATOM   4168  O   VAL A 264     -15.261   9.322   6.808  1.00 89.60           O  
ATOM   4169  CG1 VAL A 264     -13.217  10.783   3.806  1.00 89.60           C  
ATOM   4170 HG11 VAL A 264     -14.279  10.593   3.649  1.00 89.60           H  
ATOM   4171 HG12 VAL A 264     -12.617  10.232   3.082  1.00 89.60           H  
ATOM   4172 HG13 VAL A 264     -13.036  11.850   3.670  1.00 89.60           H  
ATOM   4173  CG2 VAL A 264     -11.353  10.687   5.373  1.00 89.60           C  
ATOM   4174 HG21 VAL A 264     -10.988  10.315   6.330  1.00 89.60           H  
ATOM   4175 HG22 VAL A 264     -11.197  11.764   5.320  1.00 89.60           H  
ATOM   4176 HG23 VAL A 264     -10.787  10.203   4.577  1.00 89.60           H  
ATOM   4177  N   TYR A 265     -16.173  11.165   5.876  1.00 91.05           N  
ATOM   4178  H   TYR A 265     -16.002  12.093   5.516  1.00 91.05           H  
ATOM   4179  CA  TYR A 265     -17.573  10.755   5.958  1.00 91.05           C  
ATOM   4180  HA  TYR A 265     -17.668   9.946   6.683  1.00 91.05           H  
ATOM   4181  C   TYR A 265     -18.097  10.224   4.617  1.00 91.05           C  
ATOM   4182  CB  TYR A 265     -18.410  11.937   6.476  1.00 91.05           C  
ATOM   4183  HB2 TYR A 265     -18.328  12.771   5.779  1.00 91.05           H  
ATOM   4184  HB3 TYR A 265     -19.461  11.648   6.502  1.00 91.05           H  
ATOM   4185  O   TYR A 265     -17.427  10.275   3.583  1.00 91.05           O  
ATOM   4186  CG  TYR A 265     -18.018  12.406   7.867  1.00 91.05           C  
ATOM   4187  CD1 TYR A 265     -18.629  11.838   9.001  1.00 91.05           C  
ATOM   4188  HD1 TYR A 265     -19.385  11.076   8.882  1.00 91.05           H  
ATOM   4189  CD2 TYR A 265     -17.029  13.395   8.031  1.00 91.05           C  
ATOM   4190  HD2 TYR A 265     -16.567  13.846   7.165  1.00 91.05           H  
ATOM   4191  CE1 TYR A 265     -18.241  12.249  10.291  1.00 91.05           C  
ATOM   4192  HE1 TYR A 265     -18.690  11.806  11.168  1.00 91.05           H  
ATOM   4193  CE2 TYR A 265     -16.631  13.803   9.315  1.00 91.05           C  
ATOM   4194  HE2 TYR A 265     -15.864  14.556   9.422  1.00 91.05           H  
ATOM   4195  OH  TYR A 265     -16.862  13.621  11.692  1.00 91.05           O  
ATOM   4196  HH  TYR A 265     -16.128  14.239  11.661  1.00 91.05           H  
ATOM   4197  CZ  TYR A 265     -17.239  13.228  10.449  1.00 91.05           C  
ATOM   4198  N   ALA A 266     -19.325   9.702   4.625  1.00 90.63           N  
ATOM   4199  H   ALA A 266     -19.847   9.691   5.489  1.00 90.63           H  
ATOM   4200  CA  ALA A 266     -20.014   9.332   3.396  1.00 90.63           C  
ATOM   4201  HA  ALA A 266     -19.418   8.573   2.890  1.00 90.63           H  
ATOM   4202  C   ALA A 266     -20.154  10.551   2.464  1.00 90.63           C  
ATOM   4203  CB  ALA A 266     -21.377   8.728   3.751  1.00 90.63           C  
ATOM   4204  HB1 ALA A 266     -22.011   9.488   4.208  1.00 90.63           H  
ATOM   4205  HB2 ALA A 266     -21.246   7.907   4.455  1.00 90.63           H  
ATOM   4206  HB3 ALA A 266     -21.856   8.354   2.846  1.00 90.63           H  
ATOM   4207  O   ALA A 266     -20.639  11.602   2.878  1.00 90.63           O  
ATOM   4208  N   GLY A 267     -19.741  10.398   1.205  1.00 86.84           N  
ATOM   4209  H   GLY A 267     -19.377   9.495   0.936  1.00 86.84           H  
ATOM   4210  CA  GLY A 267     -19.738  11.479   0.209  1.00 86.84           C  
ATOM   4211  HA2 GLY A 267     -20.628  12.093   0.348  1.00 86.84           H  
ATOM   4212  HA3 GLY A 267     -19.782  11.040  -0.788  1.00 86.84           H  
ATOM   4213  C   GLY A 267     -18.525  12.418   0.250  1.00 86.84           C  
ATOM   4214  O   GLY A 267     -18.348  13.193  -0.688  1.00 86.84           O  
ATOM   4215  N   ASP A 268     -17.663  12.328   1.266  1.00 92.50           N  
ATOM   4216  H   ASP A 268     -17.836  11.677   2.018  1.00 92.50           H  
ATOM   4217  CA  ASP A 268     -16.426  13.108   1.301  1.00 92.50           C  
ATOM   4218  HA  ASP A 268     -16.659  14.138   1.031  1.00 92.50           H  
ATOM   4219  C   ASP A 268     -15.390  12.594   0.295  1.00 92.50           C  
ATOM   4220  CB  ASP A 268     -15.804  13.111   2.704  1.00 92.50           C  
ATOM   4221  HB2 ASP A 268     -14.764  13.432   2.635  1.00 92.50           H  
ATOM   4222  HB3 ASP A 268     -15.799  12.093   3.093  1.00 92.50           H  
ATOM   4223  O   ASP A 268     -15.433  11.461  -0.199  1.00 92.50           O  
ATOM   4224  CG  ASP A 268     -16.469  14.038   3.714  1.00 92.50           C  
ATOM   4225  OD1 ASP A 268     -17.260  14.920   3.318  1.00 92.50           O  
ATOM   4226  OD2 ASP A 268     -16.090  13.885   4.895  1.00 92.50           O  
ATOM   4227  N   THR A 269     -14.391  13.440   0.050  1.00 93.05           N  
ATOM   4228  H   THR A 269     -14.425  14.345   0.499  1.00 93.05           H  
ATOM   4229  CA  THR A 269     -13.173  13.076  -0.671  1.00 93.05           C  
ATOM   4230  HA  THR A 269     -13.198  12.005  -0.876  1.00 93.05           H  
ATOM   4231  C   THR A 269     -11.945  13.359   0.180  1.00 93.05           C  
ATOM   4232  CB  THR A 269     -13.050  13.806  -2.013  1.00 93.05           C  
ATOM   4233  HB  THR A 269     -12.135  13.470  -2.501  1.00 93.05           H  
ATOM   4234  O   THR A 269     -11.854  14.414   0.812  1.00 93.05           O  
ATOM   4235  CG2 THR A 269     -14.225  13.527  -2.949  1.00 93.05           C  
ATOM   4236 HG21 THR A 269     -15.150  13.910  -2.520  1.00 93.05           H  
ATOM   4237 HG22 THR A 269     -14.051  14.014  -3.908  1.00 93.05           H  
ATOM   4238 HG23 THR A 269     -14.323  12.452  -3.101  1.00 93.05           H  
ATOM   4239  OG1 THR A 269     -12.962  15.201  -1.814  1.00 93.05           O  
ATOM   4240  HG1 THR A 269     -12.683  15.340  -0.906  1.00 93.05           H  
ATOM   4241  N   ALA A 270     -10.965  12.465   0.131  1.00 93.22           N  
ATOM   4242  H   ALA A 270     -11.095  11.646  -0.447  1.00 93.22           H  
ATOM   4243  CA  ALA A 270      -9.655  12.660   0.743  1.00 93.22           C  
ATOM   4244  HA  ALA A 270      -9.532  13.703   1.035  1.00 93.22           H  
ATOM   4245  C   ALA A 270      -8.572  12.329  -0.283  1.00 93.22           C  
ATOM   4246  CB  ALA A 270      -9.556  11.804   2.008  1.00 93.22           C  
ATOM   4247  HB1 ALA A 270     -10.315  12.118   2.724  1.00 93.22           H  
ATOM   4248  HB2 ALA A 270      -9.709  10.752   1.765  1.00 93.22           H  
ATOM   4249  HB3 ALA A 270      -8.574  11.932   2.463  1.00 93.22           H  
ATOM   4250  O   ALA A 270      -8.706  11.370  -1.033  1.00 93.22           O  
ATOM   4251  N   ALA A 271      -7.508  13.119  -0.356  1.00 94.66           N  
ATOM   4252  H   ALA A 271      -7.385  13.862   0.318  1.00 94.66           H  
ATOM   4253  CA  ALA A 271      -6.454  12.911  -1.340  1.00 94.66           C  
ATOM   4254  HA  ALA A 271      -6.457  11.868  -1.657  1.00 94.66           H  
ATOM   4255  C   ALA A 271      -5.085  13.181  -0.729  1.00 94.66           C  
ATOM   4256  CB  ALA A 271      -6.715  13.785  -2.574  1.00 94.66           C  
ATOM   4257  HB1 ALA A 271      -5.960  13.582  -3.334  1.00 94.66           H  
ATOM   4258  HB2 ALA A 271      -6.673  14.839  -2.301  1.00 94.66           H  
ATOM   4259  HB3 ALA A 271      -7.698  13.558  -2.986  1.00 94.66           H  
ATOM   4260  O   ALA A 271      -4.932  14.032   0.149  1.00 94.66           O  
ATOM   4261  N   TYR A 272      -4.086  12.463  -1.224  1.00 94.60           N  
ATOM   4262  H   TYR A 272      -4.283  11.798  -1.958  1.00 94.60           H  
ATOM   4263  CA  TYR A 272      -2.700  12.667  -0.850  1.00 94.60           C  
ATOM   4264  HA  TYR A 272      -2.567  13.693  -0.506  1.00 94.60           H  
ATOM   4265  C   TYR A 272      -1.801  12.446  -2.061  1.00 94.60           C  
ATOM   4266  CB  TYR A 272      -2.328  11.721   0.294  1.00 94.60           C  
ATOM   4267  HB2 TYR A 272      -2.449  10.697  -0.059  1.00 94.60           H  
ATOM   4268  HB3 TYR A 272      -3.004  11.876   1.135  1.00 94.60           H  
ATOM   4269  O   TYR A 272      -1.959  11.466  -2.785  1.00 94.60           O  
ATOM   4270  CG  TYR A 272      -0.906  11.921   0.758  1.00 94.60           C  
ATOM   4271  CD1 TYR A 272       0.105  11.043   0.328  1.00 94.60           C  
ATOM   4272  HD1 TYR A 272      -0.140  10.183  -0.278  1.00 94.60           H  
ATOM   4273  CD2 TYR A 272      -0.587  13.039   1.551  1.00 94.60           C  
ATOM   4274  HD2 TYR A 272      -1.371  13.704   1.883  1.00 94.60           H  
ATOM   4275  CE1 TYR A 272       1.441  11.294   0.682  1.00 94.60           C  
ATOM   4276  HE1 TYR A 272       2.218  10.609   0.376  1.00 94.60           H  
ATOM   4277  CE2 TYR A 272       0.753  13.298   1.893  1.00 94.60           C  
ATOM   4278  HE2 TYR A 272       0.999  14.163   2.492  1.00 94.60           H  
ATOM   4279  OH  TYR A 272       3.065  12.705   1.742  1.00 94.60           O  
ATOM   4280  HH  TYR A 272       3.124  13.368   2.434  1.00 94.60           H  
ATOM   4281  CZ  TYR A 272       1.770  12.430   1.447  1.00 94.60           C  
ATOM   4282  N   THR A 273      -0.827  13.334  -2.240  1.00 94.94           N  
ATOM   4283  H   THR A 273      -0.730  14.082  -1.568  1.00 94.94           H  
ATOM   4284  CA  THR A 273       0.193  13.228  -3.283  1.00 94.94           C  
ATOM   4285  HA  THR A 273       0.190  12.222  -3.705  1.00 94.94           H  
ATOM   4286  C   THR A 273       1.549  13.476  -2.645  1.00 94.94           C  
ATOM   4287  CB  THR A 273      -0.056  14.215  -4.435  1.00 94.94           C  
ATOM   4288  HB  THR A 273      -0.040  15.231  -4.042  1.00 94.94           H  
ATOM   4289  O   THR A 273       1.827  14.560  -2.128  1.00 94.94           O  
ATOM   4290  CG2 THR A 273       0.981  14.094  -5.551  1.00 94.94           C  
ATOM   4291 HG21 THR A 273       0.711  14.761  -6.370  1.00 94.94           H  
ATOM   4292 HG22 THR A 273       1.965  14.381  -5.179  1.00 94.94           H  
ATOM   4293 HG23 THR A 273       1.018  13.067  -5.915  1.00 94.94           H  
ATOM   4294  OG1 THR A 273      -1.316  14.004  -5.021  1.00 94.94           O  
ATOM   4295  HG1 THR A 273      -1.207  13.400  -5.760  1.00 94.94           H  
ATOM   4296  N   TRP A 274       2.408  12.467  -2.698  1.00 91.35           N  
ATOM   4297  H   TRP A 274       2.128  11.630  -3.188  1.00 91.35           H  
ATOM   4298  CA  TRP A 274       3.818  12.607  -2.388  1.00 91.35           C  
ATOM   4299  HA  TRP A 274       3.941  13.349  -1.599  1.00 91.35           H  
ATOM   4300  C   TRP A 274       4.565  13.081  -3.634  1.00 91.35           C  
ATOM   4301  CB  TRP A 274       4.367  11.282  -1.870  1.00 91.35           C  
ATOM   4302  HB2 TRP A 274       3.900  11.052  -0.913  1.00 91.35           H  
ATOM   4303  HB3 TRP A 274       4.101  10.492  -2.573  1.00 91.35           H  
ATOM   4304  O   TRP A 274       4.404  12.532  -4.724  1.00 91.35           O  
ATOM   4305  CG  TRP A 274       5.848  11.258  -1.688  1.00 91.35           C  
ATOM   4306  CD1 TRP A 274       6.535  11.673  -0.599  1.00 91.35           C  
ATOM   4307  HD1 TRP A 274       6.089  12.066   0.303  1.00 91.35           H  
ATOM   4308  CD2 TRP A 274       6.840  10.741  -2.618  1.00 91.35           C  
ATOM   4309  CE2 TRP A 274       8.124  10.825  -2.006  1.00 91.35           C  
ATOM   4310  CE3 TRP A 274       6.769  10.173  -3.906  1.00 91.35           C  
ATOM   4311  HE3 TRP A 274       5.810  10.118  -4.400  1.00 91.35           H  
ATOM   4312  NE1 TRP A 274       7.882  11.402  -0.775  1.00 91.35           N  
ATOM   4313  HE1 TRP A 274       8.556  11.438  -0.024  1.00 91.35           H  
ATOM   4314  CH2 TRP A 274       9.156   9.698  -3.886  1.00 91.35           C  
ATOM   4315  HH2 TRP A 274      10.022   9.256  -4.354  1.00 91.35           H  
ATOM   4316  CZ2 TRP A 274       9.273  10.330  -2.641  1.00 91.35           C  
ATOM   4317  HZ2 TRP A 274      10.244  10.383  -2.172  1.00 91.35           H  
ATOM   4318  CZ3 TRP A 274       7.910   9.639  -4.528  1.00 91.35           C  
ATOM   4319  HZ3 TRP A 274       7.820   9.164  -5.494  1.00 91.35           H  
ATOM   4320  N   VAL A 275       5.412  14.093  -3.458  1.00 90.93           N  
ATOM   4321  H   VAL A 275       5.516  14.467  -2.525  1.00 90.93           H  
ATOM   4322  CA  VAL A 275       6.271  14.630  -4.516  1.00 90.93           C  
ATOM   4323  HA  VAL A 275       6.064  14.107  -5.449  1.00 90.93           H  
ATOM   4324  C   VAL A 275       7.722  14.368  -4.150  1.00 90.93           C  
ATOM   4325  CB  VAL A 275       6.002  16.123  -4.775  1.00 90.93           C  
ATOM   4326  HB  VAL A 275       6.207  16.690  -3.867  1.00 90.93           H  
ATOM   4327  O   VAL A 275       8.222  14.820  -3.112  1.00 90.93           O  
ATOM   4328  CG1 VAL A 275       6.897  16.663  -5.899  1.00 90.93           C  
ATOM   4329 HG11 VAL A 275       6.648  17.705  -6.103  1.00 90.93           H  
ATOM   4330 HG12 VAL A 275       6.743  16.081  -6.808  1.00 90.93           H  
ATOM   4331 HG13 VAL A 275       7.948  16.608  -5.615  1.00 90.93           H  
ATOM   4332  CG2 VAL A 275       4.540  16.359  -5.176  1.00 90.93           C  
ATOM   4333 HG21 VAL A 275       4.295  15.768  -6.059  1.00 90.93           H  
ATOM   4334 HG22 VAL A 275       4.375  17.414  -5.397  1.00 90.93           H  
ATOM   4335 HG23 VAL A 275       3.871  16.071  -4.364  1.00 90.93           H  
ATOM   4336  N   ASN A 276       8.420  13.669  -5.035  1.00 83.32           N  
ATOM   4337  H   ASN A 276       7.969  13.386  -5.893  1.00 83.32           H  
ATOM   4338  CA  ASN A 276       9.838  13.418  -4.913  1.00 83.32           C  
ATOM   4339  HA  ASN A 276      10.045  13.137  -3.880  1.00 83.32           H  
ATOM   4340  C   ASN A 276      10.622  14.683  -5.267  1.00 83.32           C  
ATOM   4341  CB  ASN A 276      10.229  12.245  -5.814  1.00 83.32           C  
ATOM   4342  HB2 ASN A 276      10.270  12.562  -6.856  1.00 83.32           H  
ATOM   4343  HB3 ASN A 276       9.473  11.462  -5.751  1.00 83.32           H  
ATOM   4344  O   ASN A 276      10.786  15.032  -6.434  1.00 83.32           O  
ATOM   4345  CG  ASN A 276      11.572  11.677  -5.414  1.00 83.32           C  
ATOM   4346  ND2 ASN A 276      11.865  10.486  -5.875  1.00 83.32           N  
ATOM   4347 HD21 ASN A 276      11.235  10.066  -6.543  1.00 83.32           H  
ATOM   4348 HD22 ASN A 276      12.746  10.073  -5.602  1.00 83.32           H  
ATOM   4349  OD1 ASN A 276      12.354  12.286  -4.691  1.00 83.32           O  
ATOM   4350  N   ARG A 277      11.134  15.381  -4.250  1.00 82.60           N  
ATOM   4351  H   ARG A 277      10.888  15.085  -3.316  1.00 82.60           H  
ATOM   4352  CA  ARG A 277      11.908  16.620  -4.449  1.00 82.60           C  
ATOM   4353  HA  ARG A 277      11.346  17.284  -5.105  1.00 82.60           H  
ATOM   4354  C   ARG A 277      13.246  16.392  -5.152  1.00 82.60           C  
ATOM   4355  CB  ARG A 277      12.139  17.312  -3.102  1.00 82.60           C  
ATOM   4356  HB2 ARG A 277      12.766  18.189  -3.264  1.00 82.60           H  
ATOM   4357  HB3 ARG A 277      12.663  16.633  -2.429  1.00 82.60           H  
ATOM   4358  O   ARG A 277      13.793  17.325  -5.728  1.00 82.60           O  
ATOM   4359  CG  ARG A 277      10.824  17.762  -2.456  1.00 82.60           C  
ATOM   4360  HG2 ARG A 277      10.202  16.896  -2.230  1.00 82.60           H  
ATOM   4361  HG3 ARG A 277      10.289  18.419  -3.141  1.00 82.60           H  
ATOM   4362  CD  ARG A 277      11.126  18.514  -1.159  1.00 82.60           C  
ATOM   4363  HD2 ARG A 277      11.665  17.847  -0.486  1.00 82.60           H  
ATOM   4364  HD3 ARG A 277      11.756  19.373  -1.392  1.00 82.60           H  
ATOM   4365  NE  ARG A 277       9.885  18.969  -0.511  1.00 82.60           N  
ATOM   4366  HE  ARG A 277       9.020  18.653  -0.926  1.00 82.60           H  
ATOM   4367  NH1 ARG A 277      10.863  20.131   1.205  1.00 82.60           N  
ATOM   4368 HH11 ARG A 277      10.776  20.664   2.059  1.00 82.60           H  
ATOM   4369 HH12 ARG A 277      11.766  19.829   0.870  1.00 82.60           H  
ATOM   4370  NH2 ARG A 277       8.636  20.055   1.046  1.00 82.60           N  
ATOM   4371 HH21 ARG A 277       7.794  19.733   0.590  1.00 82.60           H  
ATOM   4372 HH22 ARG A 277       8.554  20.626   1.875  1.00 82.60           H  
ATOM   4373  CZ  ARG A 277       9.800  19.714   0.574  1.00 82.60           C  
ATOM   4374  N   THR A 278      13.787  15.179  -5.069  1.00 78.49           N  
ATOM   4375  H   THR A 278      13.229  14.440  -4.666  1.00 78.49           H  
ATOM   4376  CA  THR A 278      15.070  14.796  -5.673  1.00 78.49           C  
ATOM   4377  HA  THR A 278      15.318  15.488  -6.478  1.00 78.49           H  
ATOM   4378  C   THR A 278      14.923  13.409  -6.305  1.00 78.49           C  
ATOM   4379  CB  THR A 278      16.225  14.869  -4.656  1.00 78.49           C  
ATOM   4380  HB  THR A 278      17.089  14.329  -5.046  1.00 78.49           H  
ATOM   4381  O   THR A 278      15.365  12.413  -5.726  1.00 78.49           O  
ATOM   4382  CG2 THR A 278      16.643  16.308  -4.364  1.00 78.49           C  
ATOM   4383 HG21 THR A 278      17.500  16.304  -3.691  1.00 78.49           H  
ATOM   4384 HG22 THR A 278      15.826  16.863  -3.902  1.00 78.49           H  
ATOM   4385 HG23 THR A 278      16.930  16.801  -5.293  1.00 78.49           H  
ATOM   4386  OG1 THR A 278      15.860  14.342  -3.407  1.00 78.49           O  
ATOM   4387  HG1 THR A 278      15.065  14.798  -3.121  1.00 78.49           H  
ATOM   4388  N   PRO A 279      14.238  13.321  -7.463  1.00 78.25           N  
ATOM   4389  CA  PRO A 279      13.940  12.047  -8.094  1.00 78.25           C  
ATOM   4390  HA  PRO A 279      13.536  11.358  -7.352  1.00 78.25           H  
ATOM   4391  C   PRO A 279      15.213  11.415  -8.658  1.00 78.25           C  
ATOM   4392  CB  PRO A 279      12.847  12.347  -9.123  1.00 78.25           C  
ATOM   4393  HB2 PRO A 279      12.852  11.653  -9.963  1.00 78.25           H  
ATOM   4394  HB3 PRO A 279      11.875  12.314  -8.630  1.00 78.25           H  
ATOM   4395  O   PRO A 279      15.845  11.950  -9.571  1.00 78.25           O  
ATOM   4396  CG  PRO A 279      13.139  13.787  -9.538  1.00 78.25           C  
ATOM   4397  HG2 PRO A 279      12.242  14.296  -9.889  1.00 78.25           H  
ATOM   4398  HG3 PRO A 279      13.912  13.800 -10.307  1.00 78.25           H  
ATOM   4399  CD  PRO A 279      13.680  14.415  -8.252  1.00 78.25           C  
ATOM   4400  HD2 PRO A 279      14.441  15.157  -8.495  1.00 78.25           H  
ATOM   4401  HD3 PRO A 279      12.862  14.886  -7.706  1.00 78.25           H  
ATOM   4402  N   SER A 280      15.583  10.275  -8.080  1.00 74.02           N  
ATOM   4403  H   SER A 280      15.055   9.950  -7.283  1.00 74.02           H  
ATOM   4404  CA  SER A 280      16.729   9.462  -8.489  1.00 74.02           C  
ATOM   4405  HA  SER A 280      17.560  10.117  -8.753  1.00 74.02           H  
ATOM   4406  C   SER A 280      16.375   8.595  -9.690  1.00 74.02           C  
ATOM   4407  CB  SER A 280      17.175   8.547  -7.346  1.00 74.02           C  
ATOM   4408  HB2 SER A 280      16.364   7.860  -7.103  1.00 74.02           H  
ATOM   4409  HB3 SER A 280      18.041   7.966  -7.664  1.00 74.02           H  
ATOM   4410  O   SER A 280      15.263   8.083  -9.762  1.00 74.02           O  
ATOM   4411  OG  SER A 280      17.507   9.298  -6.193  1.00 74.02           O  
ATOM   4412  HG  SER A 280      17.693   8.679  -5.483  1.00 74.02           H  
ATOM   4413  N   TRP A 281      17.326   8.405 -10.603  1.00 78.20           N  
ATOM   4414  H   TRP A 281      18.225   8.846 -10.476  1.00 78.20           H  
ATOM   4415  CA  TRP A 281      17.200   7.451 -11.704  1.00 78.20           C  
ATOM   4416  HA  TRP A 281      16.198   7.512 -12.128  1.00 78.20           H  
ATOM   4417  C   TRP A 281      17.402   6.016 -11.223  1.00 78.20           C  
ATOM   4418  CB  TRP A 281      18.197   7.802 -12.809  1.00 78.20           C  
ATOM   4419  HB2 TRP A 281      19.201   7.856 -12.388  1.00 78.20           H  
ATOM   4420  HB3 TRP A 281      18.199   6.999 -13.546  1.00 78.20           H  
ATOM   4421  O   TRP A 281      18.310   5.734 -10.438  1.00 78.20           O  
ATOM   4422  CG  TRP A 281      17.889   9.074 -13.531  1.00 78.20           C  
ATOM   4423  CD1 TRP A 281      18.562  10.240 -13.417  1.00 78.20           C  
ATOM   4424  HD1 TRP A 281      19.433  10.388 -12.795  1.00 78.20           H  
ATOM   4425  CD2 TRP A 281      16.850   9.302 -14.530  1.00 78.20           C  
ATOM   4426  CE2 TRP A 281      16.961  10.647 -14.990  1.00 78.20           C  
ATOM   4427  CE3 TRP A 281      15.835   8.505 -15.102  1.00 78.20           C  
ATOM   4428  HE3 TRP A 281      15.727   7.476 -14.791  1.00 78.20           H  
ATOM   4429  NE1 TRP A 281      18.020  11.173 -14.280  1.00 78.20           N  
ATOM   4430  HE1 TRP A 281      18.462  12.056 -14.490  1.00 78.20           H  
ATOM   4431  CH2 TRP A 281      15.123  10.352 -16.530  1.00 78.20           C  
ATOM   4432  HH2 TRP A 281      14.478  10.724 -17.313  1.00 78.20           H  
ATOM   4433  CZ2 TRP A 281      16.115  11.176 -15.973  1.00 78.20           C  
ATOM   4434  HZ2 TRP A 281      16.247  12.189 -16.323  1.00 78.20           H  
ATOM   4435  CZ3 TRP A 281      14.982   9.023 -16.093  1.00 78.20           C  
ATOM   4436  HZ3 TRP A 281      14.230   8.391 -16.541  1.00 78.20           H  
ATOM   4437  N   PHE A 282      16.579   5.112 -11.740  1.00 73.37           N  
ATOM   4438  H   PHE A 282      15.814   5.428 -12.318  1.00 73.37           H  
ATOM   4439  CA  PHE A 282      16.631   3.682 -11.476  1.00 73.37           C  
ATOM   4440  HA  PHE A 282      17.518   3.446 -10.888  1.00 73.37           H  
ATOM   4441  C   PHE A 282      16.704   2.934 -12.793  1.00 73.37           C  
ATOM   4442  CB  PHE A 282      15.391   3.268 -10.683  1.00 73.37           C  
ATOM   4443  HB2 PHE A 282      15.445   2.203 -10.462  1.00 73.37           H  
ATOM   4444  HB3 PHE A 282      14.499   3.436 -11.287  1.00 73.37           H  
ATOM   4445  O   PHE A 282      15.891   3.181 -13.679  1.00 73.37           O  
ATOM   4446  CG  PHE A 282      15.274   4.038  -9.391  1.00 73.37           C  
ATOM   4447  CD1 PHE A 282      16.101   3.704  -8.305  1.00 73.37           C  
ATOM   4448  HD1 PHE A 282      16.801   2.886  -8.389  1.00 73.37           H  
ATOM   4449  CD2 PHE A 282      14.395   5.131  -9.297  1.00 73.37           C  
ATOM   4450  HD2 PHE A 282      13.788   5.409 -10.146  1.00 73.37           H  
ATOM   4451  CE1 PHE A 282      16.027   4.444  -7.112  1.00 73.37           C  
ATOM   4452  HE1 PHE A 282      16.659   4.186  -6.275  1.00 73.37           H  
ATOM   4453  CE2 PHE A 282      14.283   5.835  -8.085  1.00 73.37           C  
ATOM   4454  HE2 PHE A 282      13.576   6.646  -7.997  1.00 73.37           H  
ATOM   4455  CZ  PHE A 282      15.092   5.484  -6.991  1.00 73.37           C  
ATOM   4456  HZ  PHE A 282      14.996   6.019  -6.058  1.00 73.37           H  
ATOM   4457  N   ASN A 283      17.656   2.011 -12.920  1.00 68.75           N  
ATOM   4458  H   ASN A 283      18.286   1.821 -12.154  1.00 68.75           H  
ATOM   4459  CA  ASN A 283      17.727   1.177 -14.111  1.00 68.75           C  
ATOM   4460  HA  ASN A 283      17.414   1.794 -14.953  1.00 68.75           H  
ATOM   4461  C   ASN A 283      16.718   0.018 -14.029  1.00 68.75           C  
ATOM   4462  CB  ASN A 283      19.182   0.773 -14.427  1.00 68.75           C  
ATOM   4463  HB2 ASN A 283      19.229   0.509 -15.484  1.00 68.75           H  
ATOM   4464  HB3 ASN A 283      19.832   1.637 -14.288  1.00 68.75           H  
ATOM   4465  O   ASN A 283      16.361  -0.469 -12.950  1.00 68.75           O  
ATOM   4466  CG  ASN A 283      19.734  -0.394 -13.638  1.00 68.75           C  
ATOM   4467  ND2 ASN A 283      20.938  -0.825 -13.912  1.00 68.75           N  
ATOM   4468 HD21 ASN A 283      21.489  -0.366 -14.623  1.00 68.75           H  
ATOM   4469 HD22 ASN A 283      21.279  -1.585 -13.341  1.00 68.75           H  
ATOM   4470  OD1 ASN A 283      19.107  -0.966 -12.778  1.00 68.75           O  
ATOM   4471  N   MET A 284      16.281  -0.462 -15.190  1.00 61.53           N  
ATOM   4472  H   MET A 284      16.521   0.035 -16.036  1.00 61.53           H  
ATOM   4473  CA  MET A 284      15.333  -1.576 -15.277  1.00 61.53           C  
ATOM   4474  HA  MET A 284      14.459  -1.338 -14.672  1.00 61.53           H  
ATOM   4475  C   MET A 284      15.925  -2.902 -14.758  1.00 61.53           C  
ATOM   4476  CB  MET A 284      14.894  -1.685 -16.738  1.00 61.53           C  
ATOM   4477  HB2 MET A 284      15.743  -2.007 -17.342  1.00 61.53           H  
ATOM   4478  HB3 MET A 284      14.565  -0.710 -17.096  1.00 61.53           H  
ATOM   4479  O   MET A 284      15.206  -3.739 -14.216  1.00 61.53           O  
ATOM   4480  CG  MET A 284      13.739  -2.667 -16.899  1.00 61.53           C  
ATOM   4481  HG2 MET A 284      14.027  -3.634 -16.486  1.00 61.53           H  
ATOM   4482  HG3 MET A 284      12.882  -2.295 -16.338  1.00 61.53           H  
ATOM   4483  SD  MET A 284      13.227  -2.921 -18.608  1.00 61.53           S  
ATOM   4484  CE  MET A 284      14.695  -3.654 -19.366  1.00 61.53           C  
ATOM   4485  HE1 MET A 284      15.007  -4.532 -18.799  1.00 61.53           H  
ATOM   4486  HE2 MET A 284      14.451  -3.947 -20.387  1.00 61.53           H  
ATOM   4487  HE3 MET A 284      15.498  -2.918 -19.400  1.00 61.53           H  
ATOM   4488  N   MET A 285      17.246  -3.088 -14.856  1.00 50.12           N  
ATOM   4489  H   MET A 285      17.795  -2.363 -15.295  1.00 50.12           H  
ATOM   4490  CA  MET A 285      17.922  -4.276 -14.318  1.00 50.12           C  
ATOM   4491  HA  MET A 285      17.450  -5.167 -14.734  1.00 50.12           H  
ATOM   4492  C   MET A 285      17.780  -4.385 -12.799  1.00 50.12           C  
ATOM   4493  CB  MET A 285      19.407  -4.277 -14.706  1.00 50.12           C  
ATOM   4494  HB2 MET A 285      19.941  -5.002 -14.092  1.00 50.12           H  
ATOM   4495  HB3 MET A 285      19.834  -3.293 -14.512  1.00 50.12           H  
ATOM   4496  O   MET A 285      17.612  -5.487 -12.291  1.00 50.12           O  
ATOM   4497  CG  MET A 285      19.614  -4.639 -16.180  1.00 50.12           C  
ATOM   4498  HG2 MET A 285      19.036  -3.949 -16.794  1.00 50.12           H  
ATOM   4499  HG3 MET A 285      20.666  -4.500 -16.429  1.00 50.12           H  
ATOM   4500  SD  MET A 285      19.141  -6.334 -16.633  1.00 50.12           S  
ATOM   4501  CE  MET A 285      20.464  -7.289 -15.839  1.00 50.12           C  
ATOM   4502  HE1 MET A 285      20.409  -7.171 -14.757  1.00 50.12           H  
ATOM   4503  HE2 MET A 285      21.434  -6.946 -16.199  1.00 50.12           H  
ATOM   4504  HE3 MET A 285      20.341  -8.344 -16.086  1.00 50.12           H  
ATOM   4505  N   ASN A 286      17.771  -3.266 -12.075  1.00 49.74           N  
ATOM   4506  H   ASN A 286      17.945  -2.381 -12.530  1.00 49.74           H  
ATOM   4507  CA  ASN A 286      17.482  -3.245 -10.648  1.00 49.74           C  
ATOM   4508  HA  ASN A 286      18.043  -4.041 -10.160  1.00 49.74           H  
ATOM   4509  C   ASN A 286      15.998  -3.536 -10.402  1.00 49.74           C  
ATOM   4510  CB  ASN A 286      17.916  -1.900 -10.041  1.00 49.74           C  
ATOM   4511  HB2 ASN A 286      17.547  -1.845  -9.017  1.00 49.74           H  
ATOM   4512  HB3 ASN A 286      17.461  -1.086 -10.606  1.00 49.74           H  
ATOM   4513  O   ASN A 286      15.676  -4.190  -9.429  1.00 49.74           O  
ATOM   4514  CG  ASN A 286      19.423  -1.701  -9.994  1.00 49.74           C  
ATOM   4515  ND2 ASN A 286      19.866  -0.476  -9.819  1.00 49.74           N  
ATOM   4516 HD21 ASN A 286      20.869  -0.355  -9.809  1.00 49.74           H  
ATOM   4517 HD22 ASN A 286      19.210   0.291  -9.787  1.00 49.74           H  
ATOM   4518  OD1 ASN A 286      20.228  -2.615 -10.074  1.00 49.74           O  
ATOM   4519  N   TYR A 287      15.079  -3.158 -11.289  1.00 47.86           N  
ATOM   4520  H   TYR A 287      15.360  -2.633 -12.105  1.00 47.86           H  
ATOM   4521  CA  TYR A 287      13.676  -3.553 -11.132  1.00 47.86           C  
ATOM   4522  HA  TYR A 287      13.362  -3.307 -10.118  1.00 47.86           H  
ATOM   4523  C   TYR A 287      13.461  -5.073 -11.304  1.00 47.86           C  
ATOM   4524  CB  TYR A 287      12.819  -2.728 -12.095  1.00 47.86           C  
ATOM   4525  HB2 TYR A 287      13.030  -1.669 -11.941  1.00 47.86           H  
ATOM   4526  HB3 TYR A 287      13.075  -2.971 -13.126  1.00 47.86           H  
ATOM   4527  O   TYR A 287      12.750  -5.702 -10.517  1.00 47.86           O  
ATOM   4528  CG  TYR A 287      11.341  -2.954 -11.892  1.00 47.86           C  
ATOM   4529  CD1 TYR A 287      10.626  -3.790 -12.771  1.00 47.86           C  
ATOM   4530  HD1 TYR A 287      11.122  -4.251 -13.613  1.00 47.86           H  
ATOM   4531  CD2 TYR A 287      10.693  -2.358 -10.794  1.00 47.86           C  
ATOM   4532  HD2 TYR A 287      11.250  -1.737 -10.108  1.00 47.86           H  
ATOM   4533  CE1 TYR A 287       9.253  -4.019 -12.557  1.00 47.86           C  
ATOM   4534  HE1 TYR A 287       8.691  -4.648 -13.231  1.00 47.86           H  
ATOM   4535  CE2 TYR A 287       9.325  -2.593 -10.572  1.00 47.86           C  
ATOM   4536  HE2 TYR A 287       8.839  -2.157  -9.712  1.00 47.86           H  
ATOM   4537  OH  TYR A 287       7.281  -3.647 -11.237  1.00 47.86           O  
ATOM   4538  HH  TYR A 287       6.997  -3.186 -10.444  1.00 47.86           H  
ATOM   4539  CZ  TYR A 287       8.602  -3.419 -11.459  1.00 47.86           C  
ATOM   4540  N   TYR A 288      14.116  -5.700 -12.291  1.00 41.40           N  
ATOM   4541  H   TYR A 288      14.641  -5.139 -12.946  1.00 41.40           H  
ATOM   4542  CA  TYR A 288      14.008  -7.148 -12.518  1.00 41.40           C  
ATOM   4543  HA  TYR A 288      12.972  -7.439 -12.345  1.00 41.40           H  
ATOM   4544  C   TYR A 288      14.850  -7.995 -11.565  1.00 41.40           C  
ATOM   4545  CB  TYR A 288      14.340  -7.511 -13.966  1.00 41.40           C  
ATOM   4546  HB2 TYR A 288      14.520  -8.584 -14.028  1.00 41.40           H  
ATOM   4547  HB3 TYR A 288      15.260  -7.009 -14.265  1.00 41.40           H  
ATOM   4548  O   TYR A 288      14.369  -9.033 -11.130  1.00 41.40           O  
ATOM   4549  CG  TYR A 288      13.224  -7.190 -14.935  1.00 41.40           C  
ATOM   4550  CD1 TYR A 288      11.992  -7.870 -14.845  1.00 41.40           C  
ATOM   4551  HD1 TYR A 288      11.843  -8.626 -14.088  1.00 41.40           H  
ATOM   4552  CD2 TYR A 288      13.425  -6.232 -15.943  1.00 41.40           C  
ATOM   4553  HD2 TYR A 288      14.379  -5.735 -16.030  1.00 41.40           H  
ATOM   4554  CE1 TYR A 288      10.952  -7.568 -15.746  1.00 41.40           C  
ATOM   4555  HE1 TYR A 288      10.001  -8.076 -15.687  1.00 41.40           H  
ATOM   4556  CE2 TYR A 288      12.391  -5.946 -16.853  1.00 41.40           C  
ATOM   4557  HE2 TYR A 288      12.543  -5.242 -17.657  1.00 41.40           H  
ATOM   4558  OH  TYR A 288      10.142  -6.311 -17.612  1.00 41.40           O  
ATOM   4559  HH  TYR A 288      10.366  -5.632 -18.253  1.00 41.40           H  
ATOM   4560  CZ  TYR A 288      11.148  -6.600 -16.749  1.00 41.40           C  
ATOM   4561  N   ALA A 289      16.057  -7.563 -11.186  1.00 35.68           N  
ATOM   4562  H   ALA A 289      16.429  -6.718 -11.594  1.00 35.68           H  
ATOM   4563  CA  ALA A 289      16.888  -8.281 -10.214  1.00 35.68           C  
ATOM   4564  HA  ALA A 289      17.039  -9.300 -10.570  1.00 35.68           H  
ATOM   4565  C   ALA A 289      16.220  -8.373  -8.836  1.00 35.68           C  
ATOM   4566  CB  ALA A 289      18.251  -7.589 -10.107  1.00 35.68           C  
ATOM   4567  HB1 ALA A 289      18.876  -8.126  -9.393  1.00 35.68           H  
ATOM   4568  HB2 ALA A 289      18.124  -6.562  -9.767  1.00 35.68           H  
ATOM   4569  HB3 ALA A 289      18.744  -7.593 -11.079  1.00 35.68           H  
ATOM   4570  O   ALA A 289      16.490  -9.303  -8.079  1.00 35.68           O  
ATOM   4571  N   PHE A 290      15.312  -7.443  -8.536  1.00 37.41           N  
ATOM   4572  H   PHE A 290      15.172  -6.666  -9.165  1.00 37.41           H  
ATOM   4573  CA  PHE A 290      14.421  -7.577  -7.397  1.00 37.41           C  
ATOM   4574  HA  PHE A 290      14.994  -7.924  -6.537  1.00 37.41           H  
ATOM   4575  C   PHE A 290      13.377  -8.668  -7.681  1.00 37.41           C  
ATOM   4576  CB  PHE A 290      13.844  -6.204  -7.034  1.00 37.41           C  
ATOM   4577  HB2 PHE A 290      13.546  -5.675  -7.939  1.00 37.41           H  
ATOM   4578  HB3 PHE A 290      12.942  -6.362  -6.443  1.00 37.41           H  
ATOM   4579  O   PHE A 290      13.282  -9.601  -6.893  1.00 37.41           O  
ATOM   4580  CG  PHE A 290      14.796  -5.320  -6.233  1.00 37.41           C  
ATOM   4581  CD1 PHE A 290      14.441  -4.907  -4.939  1.00 37.41           C  
ATOM   4582  HD1 PHE A 290      13.504  -5.233  -4.513  1.00 37.41           H  
ATOM   4583  CD2 PHE A 290      16.040  -4.909  -6.745  1.00 37.41           C  
ATOM   4584  HD2 PHE A 290      16.424  -5.344  -7.656  1.00 37.41           H  
ATOM   4585  CE1 PHE A 290      15.275  -4.035  -4.217  1.00 37.41           C  
ATOM   4586  HE1 PHE A 290      14.982  -3.706  -3.231  1.00 37.41           H  
ATOM   4587  CE2 PHE A 290      16.832  -3.968  -6.076  1.00 37.41           C  
ATOM   4588  HE2 PHE A 290      17.758  -3.627  -6.515  1.00 37.41           H  
ATOM   4589  CZ  PHE A 290      16.439  -3.523  -4.811  1.00 37.41           C  
ATOM   4590  HZ  PHE A 290      17.042  -2.789  -4.298  1.00 37.41           H  
ATOM   4591  N   ASN A 291      12.688  -8.636  -8.831  1.00 34.84           N  
ATOM   4592  H   ASN A 291      12.871  -7.858  -9.448  1.00 34.84           H  
ATOM   4593  CA  ASN A 291      11.633  -9.589  -9.236  1.00 34.84           C  
ATOM   4594  HA  ASN A 291      10.937  -9.735  -8.409  1.00 34.84           H  
ATOM   4595  C   ASN A 291      12.068 -11.034  -9.539  1.00 34.84           C  
ATOM   4596  CB  ASN A 291      10.837  -8.967 -10.400  1.00 34.84           C  
ATOM   4597  HB2 ASN A 291      10.311  -9.755 -10.939  1.00 34.84           H  
ATOM   4598  HB3 ASN A 291      11.511  -8.475 -11.101  1.00 34.84           H  
ATOM   4599  O   ASN A 291      11.225 -11.931  -9.508  1.00 34.84           O  
ATOM   4600  CG  ASN A 291       9.778  -7.997  -9.909  1.00 34.84           C  
ATOM   4601  ND2 ASN A 291       9.724  -6.787 -10.404  1.00 34.84           N  
ATOM   4602 HD21 ASN A 291      10.487  -6.427 -10.959  1.00 34.84           H  
ATOM   4603 HD22 ASN A 291       9.087  -6.157  -9.938  1.00 34.84           H  
ATOM   4604  OD1 ASN A 291       8.962  -8.327  -9.071  1.00 34.84           O  
ATOM   4605  N   SER A 292      13.346 -11.294  -9.811  1.00 27.99           N  
ATOM   4606  H   SER A 292      13.968 -10.504  -9.911  1.00 27.99           H  
ATOM   4607  CA  SER A 292      13.845 -12.603 -10.241  1.00 27.99           C  
ATOM   4608  HA  SER A 292      13.004 -13.294 -10.308  1.00 27.99           H  
ATOM   4609  C   SER A 292      14.819 -13.229  -9.237  1.00 27.99           C  
ATOM   4610  CB  SER A 292      14.431 -12.505 -11.659  1.00 27.99           C  
ATOM   4611  HB2 SER A 292      14.586 -13.511 -12.048  1.00 27.99           H  
ATOM   4612  HB3 SER A 292      13.730 -11.984 -12.311  1.00 27.99           H  
ATOM   4613  O   SER A 292      15.943 -13.561  -9.600  1.00 27.99           O  
ATOM   4614  OG  SER A 292      15.669 -11.822 -11.656  1.00 27.99           O  
ATOM   4615  HG  SER A 292      16.209 -12.263 -10.995  1.00 27.99           H  
ATOM   4616  N   THR A 293      14.423 -13.423  -7.978  1.00 34.04           N  
ATOM   4617  H   THR A 293      13.506 -13.105  -7.702  1.00 34.04           H  
ATOM   4618  CA  THR A 293      15.080 -14.435  -7.125  1.00 34.04           C  
ATOM   4619  HA  THR A 293      16.152 -14.424  -7.322  1.00 34.04           H  
ATOM   4620  C   THR A 293      14.550 -15.807  -7.560  1.00 34.04           C  
ATOM   4621  CB  THR A 293      14.893 -14.157  -5.622  1.00 34.04           C  
ATOM   4622  HB  THR A 293      14.903 -15.100  -5.075  1.00 34.04           H  
ATOM   4623  O   THR A 293      13.436 -16.194  -7.223  1.00 34.04           O  
ATOM   4624  CG2 THR A 293      16.028 -13.278  -5.094  1.00 34.04           C  
ATOM   4625 HG21 THR A 293      16.072 -12.345  -5.655  1.00 34.04           H  
ATOM   4626 HG22 THR A 293      16.977 -13.805  -5.197  1.00 34.04           H  
ATOM   4627 HG23 THR A 293      15.860 -13.060  -4.039  1.00 34.04           H  
ATOM   4628  OG1 THR A 293      13.697 -13.463  -5.337  1.00 34.04           O  
ATOM   4629  HG1 THR A 293      13.838 -12.536  -5.541  1.00 34.04           H  
ATOM   4630  N   PHE A 294      15.148 -16.400  -8.598  1.00 29.42           N  
ATOM   4631  H   PHE A 294      14.463 -16.654  -9.296  1.00 29.42           H  
ATOM   4632  CA  PHE A 294      16.198 -17.424  -8.508  1.00 29.42           C  
ATOM   4633  HA  PHE A 294      16.219 -17.892  -9.492  1.00 29.42           H  
ATOM   4634  C   PHE A 294      15.828 -18.548  -7.532  1.00 29.42           C  
ATOM   4635  CB  PHE A 294      17.621 -16.863  -8.308  1.00 29.42           C  
ATOM   4636  HB2 PHE A 294      17.588 -15.881  -7.837  1.00 29.42           H  
ATOM   4637  HB3 PHE A 294      18.158 -17.518  -7.622  1.00 29.42           H  
ATOM   4638  O   PHE A 294      15.616 -18.317  -6.346  1.00 29.42           O  
ATOM   4639  CG  PHE A 294      18.430 -16.783  -9.596  1.00 29.42           C  
ATOM   4640  CD1 PHE A 294      19.165 -17.899 -10.042  1.00 29.42           C  
ATOM   4641  HD1 PHE A 294      19.163 -18.814  -9.468  1.00 29.42           H  
ATOM   4642  CD2 PHE A 294      18.439 -15.606 -10.365  1.00 29.42           C  
ATOM   4643  HD2 PHE A 294      17.906 -14.733 -10.019  1.00 29.42           H  
ATOM   4644  CE1 PHE A 294      19.890 -17.836 -11.248  1.00 29.42           C  
ATOM   4645  HE1 PHE A 294      20.439 -18.701 -11.590  1.00 29.42           H  
ATOM   4646  CE2 PHE A 294      19.146 -15.545 -11.578  1.00 29.42           C  
ATOM   4647  HE2 PHE A 294      19.131 -14.639 -12.165  1.00 29.42           H  
ATOM   4648  CZ  PHE A 294      19.875 -16.661 -12.020  1.00 29.42           C  
ATOM   4649  HZ  PHE A 294      20.417 -16.620 -12.953  1.00 29.42           H  
ATOM   4650  N   GLU A 295      15.731 -19.749  -8.103  1.00 27.01           N  
ATOM   4651  H   GLU A 295      15.978 -19.799  -9.081  1.00 27.01           H  
ATOM   4652  CA  GLU A 295      15.369 -21.039  -7.513  1.00 27.01           C  
ATOM   4653  HA  GLU A 295      14.287 -21.149  -7.583  1.00 27.01           H  
ATOM   4654  C   GLU A 295      15.806 -21.221  -6.049  1.00 27.01           C  
ATOM   4655  CB  GLU A 295      16.041 -22.135  -8.357  1.00 27.01           C  
ATOM   4656  HB2 GLU A 295      15.856 -23.105  -7.897  1.00 27.01           H  
ATOM   4657  HB3 GLU A 295      17.115 -21.953  -8.358  1.00 27.01           H  
ATOM   4658  O   GLU A 295      16.907 -20.800  -5.682  1.00 27.01           O  
ATOM   4659  CG  GLU A 295      15.519 -22.176  -9.804  1.00 27.01           C  
ATOM   4660  HG2 GLU A 295      14.459 -22.429  -9.779  1.00 27.01           H  
ATOM   4661  HG3 GLU A 295      15.616 -21.190 -10.258  1.00 27.01           H  
ATOM   4662  CD  GLU A 295      16.277 -23.181 -10.685  1.00 27.01           C  
ATOM   4663  OE1 GLU A 295      15.655 -23.662 -11.657  1.00 27.01           O  
ATOM   4664  OE2 GLU A 295      17.470 -23.436 -10.404  1.00 27.01           O  
ATOM   4665  N   PRO A 296      14.987 -21.888  -5.209  1.00 29.85           N  
ATOM   4666  CA  PRO A 296      15.353 -22.151  -3.825  1.00 29.85           C  
ATOM   4667  HA  PRO A 296      15.426 -21.209  -3.283  1.00 29.85           H  
ATOM   4668  C   PRO A 296      16.690 -22.904  -3.797  1.00 29.85           C  
ATOM   4669  CB  PRO A 296      14.206 -22.987  -3.239  1.00 29.85           C  
ATOM   4670  HB2 PRO A 296      13.478 -22.321  -2.776  1.00 29.85           H  
ATOM   4671  HB3 PRO A 296      14.557 -23.722  -2.515  1.00 29.85           H  
ATOM   4672  O   PRO A 296      16.770 -24.015  -4.330  1.00 29.85           O  
ATOM   4673  CG  PRO A 296      13.573 -23.652  -4.462  1.00 29.85           C  
ATOM   4674  HG2 PRO A 296      14.121 -24.560  -4.713  1.00 29.85           H  
ATOM   4675  HG3 PRO A 296      12.517 -23.873  -4.303  1.00 29.85           H  
ATOM   4676  CD  PRO A 296      13.774 -22.612  -5.562  1.00 29.85           C  
ATOM   4677  HD2 PRO A 296      12.933 -21.920  -5.575  1.00 29.85           H  
ATOM   4678  HD3 PRO A 296      13.866 -23.114  -6.525  1.00 29.85           H  
ATOM   4679  N   PRO A 297      17.753 -22.360  -3.179  1.00 30.44           N  
ATOM   4680  CA  PRO A 297      18.935 -23.159  -2.948  1.00 30.44           C  
ATOM   4681  HA  PRO A 297      19.269 -23.612  -3.881  1.00 30.44           H  
ATOM   4682  C   PRO A 297      18.541 -24.254  -1.956  1.00 30.44           C  
ATOM   4683  CB  PRO A 297      20.009 -22.191  -2.450  1.00 30.44           C  
ATOM   4684  HB2 PRO A 297      20.688 -22.656  -1.735  1.00 30.44           H  
ATOM   4685  HB3 PRO A 297      20.567 -21.812  -3.307  1.00 30.44           H  
ATOM   4686  O   PRO A 297      18.183 -23.984  -0.809  1.00 30.44           O  
ATOM   4687  CG  PRO A 297      19.214 -21.044  -1.827  1.00 30.44           C  
ATOM   4688  HG2 PRO A 297      19.736 -20.092  -1.930  1.00 30.44           H  
ATOM   4689  HG3 PRO A 297      19.029 -21.260  -0.775  1.00 30.44           H  
ATOM   4690  CD  PRO A 297      17.885 -21.038  -2.586  1.00 30.44           C  
ATOM   4691  HD2 PRO A 297      17.068 -20.831  -1.894  1.00 30.44           H  
ATOM   4692  HD3 PRO A 297      17.911 -20.285  -3.373  1.00 30.44           H  
ATOM   4693  N   THR A 298      18.579 -25.502  -2.418  1.00 25.17           N  
ATOM   4694  H   THR A 298      18.615 -25.617  -3.421  1.00 25.17           H  
ATOM   4695  CA  THR A 298      18.443 -26.705  -1.594  1.00 25.17           C  
ATOM   4696  HA  THR A 298      17.505 -26.636  -1.044  1.00 25.17           H  
ATOM   4697  C   THR A 298      19.598 -26.741  -0.589  1.00 25.17           C  
ATOM   4698  CB  THR A 298      18.421 -27.994  -2.455  1.00 25.17           C  
ATOM   4699  HB  THR A 298      19.411 -28.445  -2.513  1.00 25.17           H  
ATOM   4700  O   THR A 298      20.648 -27.327  -0.849  1.00 25.17           O  
ATOM   4701  CG2 THR A 298      17.451 -29.024  -1.880  1.00 25.17           C  
ATOM   4702 HG21 THR A 298      17.736 -29.273  -0.857  1.00 25.17           H  
ATOM   4703 HG22 THR A 298      17.474 -29.927  -2.490  1.00 25.17           H  
ATOM   4704 HG23 THR A 298      16.439 -28.619  -1.886  1.00 25.17           H  
ATOM   4705  OG1 THR A 298      18.000 -27.761  -3.779  1.00 25.17           O  
ATOM   4706  HG1 THR A 298      18.752 -27.492  -4.312  1.00 25.17           H  
ATOM   4707  N   ILE A 299      19.458 -26.065   0.551  1.00 29.40           N  
ATOM   4708  H   ILE A 299      18.648 -25.472   0.662  1.00 29.40           H  
ATOM   4709  CA  ILE A 299      20.463 -26.103   1.615  1.00 29.40           C  
ATOM   4710  HA  ILE A 299      21.432 -26.334   1.172  1.00 29.40           H  
ATOM   4711  C   ILE A 299      20.105 -27.256   2.547  1.00 29.40           C  
ATOM   4712  CB  ILE A 299      20.652 -24.737   2.309  1.00 29.40           C  
ATOM   4713  HB  ILE A 299      19.694 -24.404   2.710  1.00 29.40           H  
ATOM   4714  O   ILE A 299      19.122 -27.219   3.285  1.00 29.40           O  
ATOM   4715  CG1 ILE A 299      21.163 -23.704   1.273  1.00 29.40           C  
ATOM   4716 HG12 ILE A 299      22.142 -24.014   0.906  1.00 29.40           H  
ATOM   4717 HG13 ILE A 299      20.482 -23.680   0.423  1.00 29.40           H  
ATOM   4718  CG2 ILE A 299      21.663 -24.874   3.464  1.00 29.40           C  
ATOM   4719 HG21 ILE A 299      21.784 -23.921   3.979  1.00 29.40           H  
ATOM   4720 HG22 ILE A 299      21.302 -25.586   4.206  1.00 29.40           H  
ATOM   4721 HG23 ILE A 299      22.632 -25.206   3.092  1.00 29.40           H  
ATOM   4722  CD1 ILE A 299      21.268 -22.267   1.796  1.00 29.40           C  
ATOM   4723 HD11 ILE A 299      21.534 -21.605   0.972  1.00 29.40           H  
ATOM   4724 HD12 ILE A 299      22.038 -22.190   2.565  1.00 29.40           H  
ATOM   4725 HD13 ILE A 299      20.308 -21.953   2.205  1.00 29.40           H  
ATOM   4726  N   LYS A 300      20.927 -28.306   2.477  1.00 27.44           N  
ATOM   4727  H   LYS A 300      21.684 -28.239   1.812  1.00 27.44           H  
ATOM   4728  CA  LYS A 300      20.956 -29.402   3.444  1.00 27.44           C  
ATOM   4729  HA  LYS A 300      19.980 -29.886   3.478  1.00 27.44           H  
ATOM   4730  C   LYS A 300      21.259 -28.826   4.829  1.00 27.44           C  
ATOM   4731  CB  LYS A 300      22.038 -30.420   3.040  1.00 27.44           C  
ATOM   4732  HB2 LYS A 300      22.980 -29.897   2.874  1.00 27.44           H  
ATOM   4733  HB3 LYS A 300      22.182 -31.115   3.867  1.00 27.44           H  
ATOM   4734  O   LYS A 300      22.291 -28.188   5.017  1.00 27.44           O  
ATOM   4735  CG  LYS A 300      21.668 -31.228   1.786  1.00 27.44           C  
ATOM   4736  HG2 LYS A 300      20.758 -31.794   1.984  1.00 27.44           H  
ATOM   4737  HG3 LYS A 300      21.489 -30.552   0.950  1.00 27.44           H  
ATOM   4738  CD  LYS A 300      22.802 -32.196   1.416  1.00 27.44           C  
ATOM   4739  HD2 LYS A 300      23.026 -32.828   2.276  1.00 27.44           H  
ATOM   4740  HD3 LYS A 300      23.690 -31.618   1.159  1.00 27.44           H  
ATOM   4741  CE  LYS A 300      22.389 -33.074   0.228  1.00 27.44           C  
ATOM   4742  HE2 LYS A 300      21.497 -33.635   0.506  1.00 27.44           H  
ATOM   4743  HE3 LYS A 300      22.126 -32.425  -0.607  1.00 27.44           H  
ATOM   4744  NZ  LYS A 300      23.478 -34.004  -0.167  1.00 27.44           N  
ATOM   4745  HZ1 LYS A 300      24.299 -33.485  -0.444  1.00 27.44           H  
ATOM   4746  HZ2 LYS A 300      23.186 -34.579  -0.944  1.00 27.44           H  
ATOM   4747  HZ3 LYS A 300      23.725 -34.607   0.606  1.00 27.44           H  
ATOM   4748  N   LEU A 301      20.374 -29.078   5.789  1.00 26.54           N  
ATOM   4749  H   LEU A 301      19.517 -29.550   5.540  1.00 26.54           H  
ATOM   4750  CA  LEU A 301      20.619 -28.812   7.204  1.00 26.54           C  
ATOM   4751  HA  LEU A 301      20.922 -27.774   7.338  1.00 26.54           H  
ATOM   4752  C   LEU A 301      21.758 -29.720   7.690  1.00 26.54           C  
ATOM   4753  CB  LEU A 301      19.320 -29.074   7.995  1.00 26.54           C  
ATOM   4754  HB2 LEU A 301      19.559 -29.172   9.054  1.00 26.54           H  
ATOM   4755  HB3 LEU A 301      18.910 -30.031   7.672  1.00 26.54           H  
ATOM   4756  O   LEU A 301      21.568 -30.923   7.858  1.00 26.54           O  
ATOM   4757  CG  LEU A 301      18.249 -27.978   7.835  1.00 26.54           C  
ATOM   4758  HG  LEU A 301      18.224 -27.636   6.800  1.00 26.54           H  
ATOM   4759  CD1 LEU A 301      16.869 -28.533   8.186  1.00 26.54           C  
ATOM   4760 HD11 LEU A 301      16.615 -29.352   7.514  1.00 26.54           H  
ATOM   4761 HD12 LEU A 301      16.120 -27.748   8.075  1.00 26.54           H  
ATOM   4762 HD13 LEU A 301      16.859 -28.892   9.215  1.00 26.54           H  
ATOM   4763  CD2 LEU A 301      18.537 -26.788   8.753  1.00 26.54           C  
ATOM   4764 HD21 LEU A 301      17.771 -26.025   8.613  1.00 26.54           H  
ATOM   4765 HD22 LEU A 301      19.505 -26.350   8.509  1.00 26.54           H  
ATOM   4766 HD23 LEU A 301      18.535 -27.103   9.796  1.00 26.54           H  
ATOM   4767  N   THR A 302      22.938 -29.151   7.920  1.00 29.70           N  
ATOM   4768  H   THR A 302      23.082 -28.198   7.618  1.00 29.70           H  
ATOM   4769  CA  THR A 302      23.984 -29.773   8.742  1.00 29.70           C  
ATOM   4770  HA  THR A 302      23.708 -30.809   8.939  1.00 29.70           H  
ATOM   4771  C   THR A 302      24.031 -29.071  10.092  1.00 29.70           C  
ATOM   4772  CB  THR A 302      25.372 -29.815   8.073  1.00 29.70           C  
ATOM   4773  HB  THR A 302      26.144 -29.670   8.828  1.00 29.70           H  
ATOM   4774  O   THR A 302      24.505 -27.948  10.198  1.00 29.70           O  
ATOM   4775  CG2 THR A 302      25.615 -31.173   7.414  1.00 29.70           C  
ATOM   4776 HG21 THR A 302      24.833 -31.369   6.680  1.00 29.70           H  
ATOM   4777 HG22 THR A 302      25.612 -31.957   8.171  1.00 29.70           H  
ATOM   4778 HG23 THR A 302      26.585 -31.165   6.917  1.00 29.70           H  
ATOM   4779  OG1 THR A 302      25.523 -28.835   7.072  1.00 29.70           O  
ATOM   4780  HG1 THR A 302      25.575 -27.987   7.519  1.00 29.70           H  
ATOM   4781  N   ASN A 303      23.466 -29.763  11.081  1.00 30.54           N  
ATOM   4782  H   ASN A 303      22.930 -30.567  10.786  1.00 30.54           H  
ATOM   4783  CA  ASN A 303      23.704 -29.738  12.525  1.00 30.54           C  
ATOM   4784  HA  ASN A 303      22.726 -29.771  13.005  1.00 30.54           H  
ATOM   4785  C   ASN A 303      24.460 -28.544  13.138  1.00 30.54           C  
ATOM   4786  CB  ASN A 303      24.430 -31.052  12.881  1.00 30.54           C  
ATOM   4787  HB2 ASN A 303      25.376 -31.095  12.342  1.00 30.54           H  
ATOM   4788  HB3 ASN A 303      24.652 -31.062  13.948  1.00 30.54           H  
ATOM   4789  O   ASN A 303      25.667 -28.417  12.973  1.00 30.54           O  
ATOM   4790  CG  ASN A 303      23.615 -32.293  12.567  1.00 30.54           C  
ATOM   4791  ND2 ASN A 303      24.237 -33.445  12.511  1.00 30.54           N  
ATOM   4792 HD21 ASN A 303      25.226 -33.505  12.710  1.00 30.54           H  
ATOM   4793 HD22 ASN A 303      23.659 -34.252  12.324  1.00 30.54           H  
ATOM   4794  OD1 ASN A 303      22.418 -32.248  12.351  1.00 30.54           O  
ATOM   4795  N   GLY A 304      23.756 -27.853  14.041  1.00 27.70           N  
ATOM   4796  H   GLY A 304      22.751 -27.935  13.990  1.00 27.70           H  
ATOM   4797  CA  GLY A 304      24.296 -27.454  15.343  1.00 27.70           C  
ATOM   4798  HA2 GLY A 304      24.973 -28.234  15.693  1.00 27.70           H  
ATOM   4799  HA3 GLY A 304      23.476 -27.393  16.059  1.00 27.70           H  
ATOM   4800  C   GLY A 304      25.074 -26.143  15.391  1.00 27.70           C  
ATOM   4801  O   GLY A 304      26.269 -26.131  15.130  1.00 27.70           O  
ATOM   4802  N   LEU A 305      24.414 -25.073  15.844  1.00 27.72           N  
ATOM   4803  H   LEU A 305      23.433 -25.029  15.606  1.00 27.72           H  
ATOM   4804  CA  LEU A 305      24.750 -24.307  17.061  1.00 27.72           C  
ATOM   4805  HA  LEU A 305      24.460 -24.925  17.911  1.00 27.72           H  
ATOM   4806  C   LEU A 305      23.915 -23.004  17.120  1.00 27.72           C  
ATOM   4807  CB  LEU A 305      26.257 -23.993  17.182  1.00 27.72           C  
ATOM   4808  HB2 LEU A 305      26.399 -23.075  17.751  1.00 27.72           H  
ATOM   4809  HB3 LEU A 305      26.660 -23.806  16.186  1.00 27.72           H  
ATOM   4810  O   LEU A 305      23.585 -22.448  16.072  1.00 27.72           O  
ATOM   4811  CG  LEU A 305      27.049 -25.124  17.881  1.00 27.72           C  
ATOM   4812  HG  LEU A 305      26.677 -26.102  17.576  1.00 27.72           H  
ATOM   4813  CD1 LEU A 305      28.529 -25.047  17.515  1.00 27.72           C  
ATOM   4814 HD11 LEU A 305      29.077 -25.852  18.004  1.00 27.72           H  
ATOM   4815 HD12 LEU A 305      28.636 -25.157  16.436  1.00 27.72           H  
ATOM   4816 HD13 LEU A 305      28.940 -24.084  17.821  1.00 27.72           H  
ATOM   4817  CD2 LEU A 305      26.923 -25.060  19.405  1.00 27.72           C  
ATOM   4818 HD21 LEU A 305      27.271 -24.093  19.768  1.00 27.72           H  
ATOM   4819 HD22 LEU A 305      27.529 -25.846  19.856  1.00 27.72           H  
ATOM   4820 HD23 LEU A 305      25.886 -25.211  19.704  1.00 27.72           H  
ATOM   4821  N   PRO A 306      23.539 -22.528  18.323  1.00 28.35           N  
ATOM   4822  CA  PRO A 306      22.717 -21.337  18.516  1.00 28.35           C  
ATOM   4823  HA  PRO A 306      21.963 -21.251  17.734  1.00 28.35           H  
ATOM   4824  C   PRO A 306      23.606 -20.086  18.519  1.00 28.35           C  
ATOM   4825  CB  PRO A 306      22.042 -21.571  19.872  1.00 28.35           C  
ATOM   4826  HB2 PRO A 306      21.750 -20.637  20.352  1.00 28.35           H  
ATOM   4827  HB3 PRO A 306      21.175 -22.217  19.738  1.00 28.35           H  
ATOM   4828  O   PRO A 306      24.641 -20.080  19.180  1.00 28.35           O  
ATOM   4829  CG  PRO A 306      23.112 -22.314  20.679  1.00 28.35           C  
ATOM   4830  HG2 PRO A 306      22.662 -22.992  21.403  1.00 28.35           H  
ATOM   4831  HG3 PRO A 306      23.757 -21.597  21.187  1.00 28.35           H  
ATOM   4832  CD  PRO A 306      23.917 -23.072  19.623  1.00 28.35           C  
ATOM   4833  HD2 PRO A 306      23.655 -24.129  19.681  1.00 28.35           H  
ATOM   4834  HD3 PRO A 306      24.983 -22.932  19.803  1.00 28.35           H  
ATOM   4835  N   ALA A 307      23.226 -19.020  17.814  1.00 29.17           N  
ATOM   4836  H   ALA A 307      22.393 -19.057  17.244  1.00 29.17           H  
ATOM   4837  CA  ALA A 307      23.965 -17.759  17.868  1.00 29.17           C  
ATOM   4838  HA  ALA A 307      24.516 -17.706  18.807  1.00 29.17           H  
ATOM   4839  C   ALA A 307      23.013 -16.553  17.846  1.00 29.17           C  
ATOM   4840  CB  ALA A 307      25.017 -17.723  16.754  1.00 29.17           C  
ATOM   4841  HB1 ALA A 307      25.703 -18.563  16.866  1.00 29.17           H  
ATOM   4842  HB2 ALA A 307      24.530 -17.778  15.780  1.00 29.17           H  
ATOM   4843  HB3 ALA A 307      25.581 -16.793  16.819  1.00 29.17           H  
ATOM   4844  O   ALA A 307      22.466 -16.192  16.809  1.00 29.17           O  
ATOM   4845  N   GLU A 308      22.816 -16.013  19.050  1.00 27.47           N  
ATOM   4846  H   GLU A 308      23.199 -16.568  19.802  1.00 27.47           H  
ATOM   4847  CA  GLU A 308      22.747 -14.590  19.406  1.00 27.47           C  
ATOM   4848  HA  GLU A 308      22.264 -14.550  20.383  1.00 27.47           H  
ATOM   4849  C   GLU A 308      21.923 -13.649  18.510  1.00 27.47           C  
ATOM   4850  CB  GLU A 308      24.175 -14.075  19.654  1.00 27.47           C  
ATOM   4851  HB2 GLU A 308      24.774 -14.230  18.757  1.00 27.47           H  
ATOM   4852  HB3 GLU A 308      24.132 -13.008  19.874  1.00 27.47           H  
ATOM   4853  O   GLU A 308      22.329 -13.210  17.434  1.00 27.47           O  
ATOM   4854  CG  GLU A 308      24.817 -14.804  20.854  1.00 27.47           C  
ATOM   4855  HG2 GLU A 308      24.196 -14.631  21.732  1.00 27.47           H  
ATOM   4856  HG3 GLU A 308      24.826 -15.878  20.663  1.00 27.47           H  
ATOM   4857  CD  GLU A 308      26.257 -14.366  21.159  1.00 27.47           C  
ATOM   4858  OE1 GLU A 308      26.764 -14.809  22.215  1.00 27.47           O  
ATOM   4859  OE2 GLU A 308      26.851 -13.635  20.336  1.00 27.47           O  
ATOM   4860  N   ILE A 309      20.771 -13.254  19.058  1.00 27.48           N  
ATOM   4861  H   ILE A 309      20.522 -13.667  19.945  1.00 27.48           H  
ATOM   4862  CA  ILE A 309      19.940 -12.132  18.621  1.00 27.48           C  
ATOM   4863  HA  ILE A 309      19.683 -12.258  17.570  1.00 27.48           H  
ATOM   4864  C   ILE A 309      20.759 -10.844  18.786  1.00 27.48           C  
ATOM   4865  CB  ILE A 309      18.634 -12.118  19.461  1.00 27.48           C  
ATOM   4866  HB  ILE A 309      18.910 -12.086  20.515  1.00 27.48           H  
ATOM   4867  O   ILE A 309      20.878 -10.296  19.880  1.00 27.48           O  
ATOM   4868  CG1 ILE A 309      17.811 -13.408  19.213  1.00 27.48           C  
ATOM   4869 HG12 ILE A 309      18.461 -14.282  19.249  1.00 27.48           H  
ATOM   4870 HG13 ILE A 309      17.369 -13.369  18.217  1.00 27.48           H  
ATOM   4871  CG2 ILE A 309      17.769 -10.878  19.159  1.00 27.48           C  
ATOM   4872 HG21 ILE A 309      18.320  -9.962  19.370  1.00 27.48           H  
ATOM   4873 HG22 ILE A 309      17.464 -10.880  18.112  1.00 27.48           H  
ATOM   4874 HG23 ILE A 309      16.879 -10.873  19.788  1.00 27.48           H  
ATOM   4875  CD1 ILE A 309      16.701 -13.647  20.245  1.00 27.48           C  
ATOM   4876 HD11 ILE A 309      17.125 -13.667  21.249  1.00 27.48           H  
ATOM   4877 HD12 ILE A 309      15.942 -12.867  20.184  1.00 27.48           H  
ATOM   4878 HD13 ILE A 309      16.225 -14.606  20.043  1.00 27.48           H  
ATOM   4879  N   ASN A 310      21.341 -10.357  17.691  1.00 28.11           N  
ATOM   4880  H   ASN A 310      21.312 -10.921  16.853  1.00 28.11           H  
ATOM   4881  CA  ASN A 310      21.992  -9.052  17.649  1.00 28.11           C  
ATOM   4882  HA  ASN A 310      22.555  -8.926  18.573  1.00 28.11           H  
ATOM   4883  C   ASN A 310      20.929  -7.942  17.629  1.00 28.11           C  
ATOM   4884  CB  ASN A 310      22.979  -8.982  16.463  1.00 28.11           C  
ATOM   4885  HB2 ASN A 310      22.917  -8.002  15.990  1.00 28.11           H  
ATOM   4886  HB3 ASN A 310      22.717  -9.727  15.712  1.00 28.11           H  
ATOM   4887  O   ASN A 310      20.443  -7.515  16.582  1.00 28.11           O  
ATOM   4888  CG  ASN A 310      24.425  -9.160  16.890  1.00 28.11           C  
ATOM   4889  ND2 ASN A 310      25.238  -9.792  16.079  1.00 28.11           N  
ATOM   4890 HD21 ASN A 310      26.139 -10.013  16.480  1.00 28.11           H  
ATOM   4891 HD22 ASN A 310      24.864 -10.289  15.285  1.00 28.11           H  
ATOM   4892  OD1 ASN A 310      24.866  -8.689  17.922  1.00 28.11           O  
ATOM   4893  N   THR A 311      20.594  -7.441  18.814  1.00 26.40           N  
ATOM   4894  H   THR A 311      20.944  -7.914  19.635  1.00 26.40           H  
ATOM   4895  CA  THR A 311      19.871  -6.187  19.033  1.00 26.40           C  
ATOM   4896  HA  THR A 311      18.919  -6.219  18.504  1.00 26.40           H  
ATOM   4897  C   THR A 311      20.692  -5.000  18.513  1.00 26.40           C  
ATOM   4898  CB  THR A 311      19.601  -6.008  20.540  1.00 26.40           C  
ATOM   4899  HB  THR A 311      19.294  -4.979  20.728  1.00 26.40           H  
ATOM   4900  O   THR A 311      21.583  -4.502  19.201  1.00 26.40           O  
ATOM   4901  CG2 THR A 311      18.503  -6.938  21.050  1.00 26.40           C  
ATOM   4902 HG21 THR A 311      18.332  -6.749  22.109  1.00 26.40           H  
ATOM   4903 HG22 THR A 311      18.806  -7.978  20.924  1.00 26.40           H  
ATOM   4904 HG23 THR A 311      17.578  -6.762  20.501  1.00 26.40           H  
ATOM   4905  OG1 THR A 311      20.767  -6.290  21.280  1.00 26.40           O  
ATOM   4906  HG1 THR A 311      21.467  -5.729  20.937  1.00 26.40           H  
ATOM   4907  N   TYR A 312      20.403  -4.504  17.307  1.00 27.21           N  
ATOM   4908  H   TYR A 312      19.767  -5.022  16.717  1.00 27.21           H  
ATOM   4909  CA  TYR A 312      21.023  -3.278  16.787  1.00 27.21           C  
ATOM   4910  HA  TYR A 312      22.035  -3.229  17.190  1.00 27.21           H  
ATOM   4911  C   TYR A 312      20.304  -2.027  17.316  1.00 27.21           C  
ATOM   4912  CB  TYR A 312      21.195  -3.326  15.256  1.00 27.21           C  
ATOM   4913  HB2 TYR A 312      20.734  -2.454  14.793  1.00 27.21           H  
ATOM   4914  HB3 TYR A 312      20.683  -4.200  14.854  1.00 27.21           H  
ATOM   4915  O   TYR A 312      19.454  -1.416  16.667  1.00 27.21           O  
ATOM   4916  CG  TYR A 312      22.654  -3.373  14.830  1.00 27.21           C  
ATOM   4917  CD1 TYR A 312      23.364  -2.183  14.567  1.00 27.21           C  
ATOM   4918  HD1 TYR A 312      22.865  -1.231  14.667  1.00 27.21           H  
ATOM   4919  CD2 TYR A 312      23.305  -4.615  14.715  1.00 27.21           C  
ATOM   4920  HD2 TYR A 312      22.762  -5.526  14.923  1.00 27.21           H  
ATOM   4921  CE1 TYR A 312      24.716  -2.238  14.168  1.00 27.21           C  
ATOM   4922  HE1 TYR A 312      25.263  -1.331  13.958  1.00 27.21           H  
ATOM   4923  CE2 TYR A 312      24.654  -4.676  14.317  1.00 27.21           C  
ATOM   4924  HE2 TYR A 312      25.134  -5.639  14.223  1.00 27.21           H  
ATOM   4925  OH  TYR A 312      26.660  -3.552  13.636  1.00 27.21           O  
ATOM   4926  HH  TYR A 312      26.920  -4.475  13.595  1.00 27.21           H  
ATOM   4927  CZ  TYR A 312      25.360  -3.487  14.036  1.00 27.21           C  
ATOM   4928  N   SER A 313      20.673  -1.621  18.530  1.00 26.84           N  
ATOM   4929  H   SER A 313      21.303  -2.218  19.047  1.00 26.84           H  
ATOM   4930  CA  SER A 313      20.460  -0.263  19.024  1.00 26.84           C  
ATOM   4931  HA  SER A 313      19.426   0.023  18.831  1.00 26.84           H  
ATOM   4932  C   SER A 313      21.402   0.710  18.305  1.00 26.84           C  
ATOM   4933  CB  SER A 313      20.703  -0.212  20.536  1.00 26.84           C  
ATOM   4934  HB2 SER A 313      20.018  -0.894  21.040  1.00 26.84           H  
ATOM   4935  HB3 SER A 313      20.517   0.801  20.893  1.00 26.84           H  
ATOM   4936  O   SER A 313      22.609   0.496  18.297  1.00 26.84           O  
ATOM   4937  OG  SER A 313      22.030  -0.575  20.853  1.00 26.84           O  
ATOM   4938  HG  SER A 313      22.608  -0.334  20.126  1.00 26.84           H
[truncated: 167,112 more chars]
