# Supplementary material for: Widespread Horizontal Gene Transfer Among Animal Viruses
Source: bioRxiv. 2024 Mar 26:2024.03.25.586562. Preprint. [Version 2] doi: 10.1101/2024.03.25.586562 (PMC11071296; doi:10.1101/2024.03.25.586562)
Supplement: Supplement 7 [file media-7.zip › File7_PDB/Adinto7556_Penton_simple_jellyroll.pdb]

ATOM      1  N   MET A   1     -18.256   5.915  19.338  1.00 37.43           N  
ATOM      2  H   MET A   1     -18.573   6.301  20.216  1.00 37.43           H  
ATOM      3  H2  MET A   1     -19.038   5.854  18.702  1.00 37.43           H  
ATOM      4  H3  MET A   1     -17.891   4.987  19.501  1.00 37.43           H  
ATOM      5  CA  MET A   1     -17.189   6.762  18.766  1.00 37.43           C  
ATOM      6  HA  MET A   1     -17.596   7.752  18.561  1.00 37.43           H  
ATOM      7  C   MET A   1     -16.748   6.134  17.450  1.00 37.43           C  
ATOM      8  CB  MET A   1     -16.040   6.913  19.778  1.00 37.43           C  
ATOM      9  HB2 MET A   1     -15.368   6.057  19.721  1.00 37.43           H  
ATOM     10  HB3 MET A   1     -16.464   6.941  20.782  1.00 37.43           H  
ATOM     11  O   MET A   1     -16.344   4.974  17.447  1.00 37.43           O  
ATOM     12  CG  MET A   1     -15.245   8.205  19.584  1.00 37.43           C  
ATOM     13  HG2 MET A   1     -15.924   9.058  19.582  1.00 37.43           H  
ATOM     14  HG3 MET A   1     -14.743   8.162  18.617  1.00 37.43           H  
ATOM     15  SD  MET A   1     -13.992   8.469  20.867  1.00 37.43           S  
ATOM     16  CE  MET A   1     -14.991   8.993  22.293  1.00 37.43           C  
ATOM     17  HE1 MET A   1     -15.568   9.881  22.035  1.00 37.43           H  
ATOM     18  HE2 MET A   1     -15.661   8.190  22.602  1.00 37.43           H  
ATOM     19  HE3 MET A   1     -14.328   9.235  23.124  1.00 37.43           H  
ATOM     20  N   ASN A   2     -16.966   6.830  16.334  1.00 46.77           N  
ATOM     21  H   ASN A   2     -17.269   7.792  16.392  1.00 46.77           H  
ATOM     22  CA  ASN A   2     -16.578   6.373  15.002  1.00 46.77           C  
ATOM     23  HA  ASN A   2     -16.725   5.296  14.923  1.00 46.77           H  
ATOM     24  C   ASN A   2     -15.082   6.678  14.861  1.00 46.77           C  
ATOM     25  CB  ASN A   2     -17.487   7.088  13.971  1.00 46.77           C  
ATOM     26  HB2 ASN A   2     -18.482   7.226  14.395  1.00 46.77           H  
ATOM     27  HB3 ASN A   2     -17.091   8.075  13.732  1.00 46.77           H  
ATOM     28  O   ASN A   2     -14.714   7.777  14.465  1.00 46.77           O  
ATOM     29  CG  ASN A   2     -17.690   6.316  12.681  1.00 46.77           C  
ATOM     30  ND2 ASN A   2     -18.381   6.893  11.728  1.00 46.77           N  
ATOM     31 HD21 ASN A   2     -18.426   6.380  10.860  1.00 46.77           H  
ATOM     32 HD22 ASN A   2     -18.649   7.865  11.798  1.00 46.77           H  
ATOM     33  OD1 ASN A   2     -17.296   5.173  12.538  1.00 46.77           O  
ATOM     34  N   VAL A   3     -14.222   5.788  15.360  1.00 60.26           N  
ATOM     35  H   VAL A   3     -14.564   4.910  15.724  1.00 60.26           H  
ATOM     36  CA  VAL A   3     -12.772   6.018  15.333  1.00 60.26           C  
ATOM     37  HA  VAL A   3     -12.577   7.078  15.496  1.00 60.26           H  
ATOM     38  C   VAL A   3     -12.294   5.679  13.924  1.00 60.26           C  
ATOM     39  CB  VAL A   3     -12.010   5.255  16.438  1.00 60.26           C  
ATOM     40  HB  VAL A   3     -11.964   4.194  16.190  1.00 60.26           H  
ATOM     41  O   VAL A   3     -11.841   4.572  13.658  1.00 60.26           O  
ATOM     42  CG1 VAL A   3     -10.590   5.810  16.570  1.00 60.26           C  
ATOM     43 HG11 VAL A   3     -10.587   6.761  17.102  1.00 60.26           H  
ATOM     44 HG12 VAL A   3      -9.960   5.097  17.103  1.00 60.26           H  
ATOM     45 HG13 VAL A   3     -10.163   5.964  15.579  1.00 60.26           H  
ATOM     46  CG2 VAL A   3     -12.675   5.390  17.816  1.00 60.26           C  
ATOM     47 HG21 VAL A   3     -13.642   4.886  17.821  1.00 60.26           H  
ATOM     48 HG22 VAL A   3     -12.802   6.444  18.067  1.00 60.26           H  
ATOM     49 HG23 VAL A   3     -12.041   4.923  18.570  1.00 60.26           H  
ATOM     50  N   GLN A   4     -12.520   6.608  12.998  1.00 67.43           N  
ATOM     51  H   GLN A   4     -12.985   7.458  13.285  1.00 67.43           H  
ATOM     52  CA  GLN A   4     -11.780   6.644  11.749  1.00 67.43           C  
ATOM     53  HA  GLN A   4     -11.715   5.638  11.334  1.00 67.43           H  
ATOM     54  C   GLN A   4     -10.382   7.145  12.099  1.00 67.43           C  
ATOM     55  CB  GLN A   4     -12.513   7.539  10.744  1.00 67.43           C  
ATOM     56  HB2 GLN A   4     -12.585   8.549  11.147  1.00 67.43           H  
ATOM     57  HB3 GLN A   4     -13.523   7.145  10.631  1.00 67.43           H  
ATOM     58  O   GLN A   4     -10.228   8.218  12.688  1.00 67.43           O  
ATOM     59  CG  GLN A   4     -11.852   7.603   9.355  1.00 67.43           C  
ATOM     60  HG2 GLN A   4     -11.738   6.597   8.950  1.00 67.43           H  
ATOM     61  HG3 GLN A   4     -10.865   8.057   9.439  1.00 67.43           H  
ATOM     62  CD  GLN A   4     -12.700   8.430   8.387  1.00 67.43           C  
ATOM     63  NE2 GLN A   4     -12.162   8.948   7.313  1.00 67.43           N  
ATOM     64 HE21 GLN A   4     -11.269   8.631   6.963  1.00 67.43           H  
ATOM     65 HE22 GLN A   4     -12.822   9.339   6.656  1.00 67.43           H  
ATOM     66  OE1 GLN A   4     -13.888   8.644   8.573  1.00 67.43           O  
ATOM     67  N   SER A   5      -9.376   6.342  11.788  1.00 81.55           N  
ATOM     68  H   SER A   5      -9.575   5.477  11.306  1.00 81.55           H  
ATOM     69  CA  SER A   5      -7.981   6.654  12.074  1.00 81.55           C  
ATOM     70  HA  SER A   5      -7.898   7.660  12.487  1.00 81.55           H  
ATOM     71  C   SER A   5      -7.192   6.616  10.783  1.00 81.55           C  
ATOM     72  CB  SER A   5      -7.391   5.677  13.093  1.00 81.55           C  
ATOM     73  HB2 SER A   5      -6.324   5.870  13.206  1.00 81.55           H  
ATOM     74  HB3 SER A   5      -7.528   4.653  12.745  1.00 81.55           H  
ATOM     75  O   SER A   5      -7.298   5.661  10.018  1.00 81.55           O  
ATOM     76  OG  SER A   5      -8.024   5.844  14.345  1.00 81.55           O  
ATOM     77  HG  SER A   5      -7.991   6.772  14.586  1.00 81.55           H  
ATOM     78  N   ASN A   6      -6.380   7.645  10.563  1.00 89.93           N  
ATOM     79  H   ASN A   6      -6.304   8.373  11.260  1.00 89.93           H  
ATOM     80  CA  ASN A   6      -5.427   7.658   9.465  1.00 89.93           C  
ATOM     81  HA  ASN A   6      -5.725   6.915   8.726  1.00 89.93           H  
ATOM     82  C   ASN A   6      -4.049   7.275  10.004  1.00 89.93           C  
ATOM     83  CB  ASN A   6      -5.432   9.024   8.765  1.00 89.93           C  
ATOM     84  HB2 ASN A   6      -4.684   9.019   7.972  1.00 89.93           H  
ATOM     85  HB3 ASN A   6      -5.164   9.796   9.486  1.00 89.93           H  
ATOM     86  O   ASN A   6      -3.596   7.845  10.998  1.00 89.93           O  
ATOM     87  CG  ASN A   6      -6.772   9.354   8.134  1.00 89.93           C  
ATOM     88  ND2 ASN A   6      -7.131  10.615   8.081  1.00 89.93           N  
ATOM     89 HD21 ASN A   6      -6.515  11.336   8.430  1.00 89.93           H  
ATOM     90 HD22 ASN A   6      -8.075  10.787   7.767  1.00 89.93           H  
ATOM     91  OD1 ASN A   6      -7.529   8.512   7.692  1.00 89.93           O  
ATOM     92  N   ILE A   7      -3.385   6.340   9.334  1.00 92.60           N  
ATOM     93  H   ILE A   7      -3.829   5.935   8.522  1.00 92.60           H  
ATOM     94  CA  ILE A   7      -2.001   5.956   9.606  1.00 92.60           C  
ATOM     95  HA  ILE A   7      -1.657   6.458  10.510  1.00 92.60           H  
ATOM     96  C   ILE A   7      -1.154   6.439   8.435  1.00 92.60           C  
ATOM     97  CB  ILE A   7      -1.857   4.438   9.836  1.00 92.60           C  
ATOM     98  HB  ILE A   7      -2.127   3.917   8.917  1.00 92.60           H  
ATOM     99  O   ILE A   7      -1.405   6.077   7.288  1.00 92.60           O  
ATOM    100  CG1 ILE A   7      -2.796   3.958  10.963  1.00 92.60           C  
ATOM    101 HG12 ILE A   7      -2.551   4.471  11.893  1.00 92.60           H  
ATOM    102 HG13 ILE A   7      -3.828   4.195  10.702  1.00 92.60           H  
ATOM    103  CG2 ILE A   7      -0.388   4.108  10.164  1.00 92.60           C  
ATOM    104 HG21 ILE A   7       0.274   4.445   9.366  1.00 92.60           H  
ATOM    105 HG22 ILE A   7      -0.251   3.031  10.255  1.00 92.60           H  
ATOM    106 HG23 ILE A   7      -0.091   4.580  11.101  1.00 92.60           H  
ATOM    107  CD1 ILE A   7      -2.730   2.447  11.193  1.00 92.60           C  
ATOM    108 HD11 ILE A   7      -2.843   1.920  10.245  1.00 92.60           H  
ATOM    109 HD12 ILE A   7      -1.782   2.169  11.654  1.00 92.60           H  
ATOM    110 HD13 ILE A   7      -3.537   2.158  11.866  1.00 92.60           H  
ATOM    111  N   CYS A   8      -0.151   7.262   8.728  1.00 94.29           N  
ATOM    112  H   CYS A   8       0.033   7.468   9.700  1.00 94.29           H  
ATOM    113  CA  CYS A   8       0.815   7.723   7.740  1.00 94.29           C  
ATOM    114  HA  CYS A   8       0.407   7.598   6.737  1.00 94.29           H  
ATOM    115  C   CYS A   8       2.084   6.878   7.843  1.00 94.29           C  
ATOM    116  CB  CYS A   8       1.070   9.218   7.949  1.00 94.29           C  
ATOM    117  HB2 CYS A   8       1.511   9.383   8.932  1.00 94.29           H  
ATOM    118  HB3 CYS A   8       0.121   9.750   7.881  1.00 94.29           H  
ATOM    119  O   CYS A   8       2.740   6.860   8.885  1.00 94.29           O  
ATOM    120  SG  CYS A   8       2.193   9.832   6.660  1.00 94.29           S  
ATOM    121  HG  CYS A   8       1.896  11.129   6.783  1.00 94.29           H  
ATOM    122  N   LEU A   9       2.419   6.196   6.754  1.00 94.66           N  
ATOM    123  H   LEU A   9       1.836   6.301   5.936  1.00 94.66           H  
ATOM    124  CA  LEU A   9       3.605   5.365   6.617  1.00 94.66           C  
ATOM    125  HA  LEU A   9       4.060   5.212   7.595  1.00 94.66           H  
ATOM    126  C   LEU A   9       4.620   6.075   5.735  1.00 94.66           C  
ATOM    127  CB  LEU A   9       3.228   3.999   6.027  1.00 94.66           C  
ATOM    128  HB2 LEU A   9       2.882   4.150   5.004  1.00 94.66           H  
ATOM    129  HB3 LEU A   9       4.123   3.377   5.992  1.00 94.66           H  
ATOM    130  O   LEU A   9       4.269   6.657   4.706  1.00 94.66           O  
ATOM    131  CG  LEU A   9       2.138   3.246   6.802  1.00 94.66           C  
ATOM    132  HG  LEU A   9       1.220   3.834   6.823  1.00 94.66           H  
ATOM    133  CD1 LEU A   9       1.842   1.924   6.100  1.00 94.66           C  
ATOM    134 HD11 LEU A   9       1.068   1.396   6.657  1.00 94.66           H  
ATOM    135 HD12 LEU A   9       1.483   2.109   5.087  1.00 94.66           H  
ATOM    136 HD13 LEU A   9       2.736   1.301   6.064  1.00 94.66           H  
ATOM    137  CD2 LEU A   9       2.573   2.952   8.235  1.00 94.66           C  
ATOM    138 HD21 LEU A   9       3.427   2.273   8.238  1.00 94.66           H  
ATOM    139 HD22 LEU A   9       1.751   2.481   8.774  1.00 94.66           H  
ATOM    140 HD23 LEU A   9       2.827   3.868   8.768  1.00 94.66           H  
ATOM    141  N   LYS A  10       5.891   6.004   6.124  1.00 93.21           N  
ATOM    142  H   LYS A  10       6.097   5.500   6.975  1.00 93.21           H  
ATOM    143  CA  LYS A  10       6.991   6.622   5.379  1.00 93.21           C  
ATOM    144  HA  LYS A  10       6.684   6.735   4.339  1.00 93.21           H  
ATOM    145  C   LYS A  10       8.227   5.740   5.380  1.00 93.21           C  
ATOM    146  CB  LYS A  10       7.286   8.026   5.933  1.00 93.21           C  
ATOM    147  HB2 LYS A  10       6.368   8.613   5.893  1.00 93.21           H  
ATOM    148  HB3 LYS A  10       8.024   8.508   5.292  1.00 93.21           H  
ATOM    149  O   LYS A  10       8.584   5.163   6.409  1.00 93.21           O  
ATOM    150  CG  LYS A  10       7.813   8.003   7.379  1.00 93.21           C  
ATOM    151  HG2 LYS A  10       7.122   7.447   8.013  1.00 93.21           H  
ATOM    152  HG3 LYS A  10       8.788   7.516   7.404  1.00 93.21           H  
ATOM    153  CD  LYS A  10       7.971   9.414   7.946  1.00 93.21           C  
ATOM    154  HD2 LYS A  10       6.998   9.907   7.944  1.00 93.21           H  
ATOM    155  HD3 LYS A  10       8.670   9.979   7.329  1.00 93.21           H  
ATOM    156  CE  LYS A  10       8.499   9.298   9.379  1.00 93.21           C  
ATOM    157  HE2 LYS A  10       9.475   8.812   9.355  1.00 93.21           H  
ATOM    158  HE3 LYS A  10       7.823   8.650   9.937  1.00 93.21           H  
ATOM    159  NZ  LYS A  10       8.588  10.623  10.037  1.00 93.21           N  
ATOM    160  HZ1 LYS A  10       8.913  10.518  10.988  1.00 93.21           H  
ATOM    161  HZ2 LYS A  10       7.672  11.048  10.070  1.00 93.21           H  
ATOM    162  HZ3 LYS A  10       9.215  11.235   9.534  1.00 93.21           H  
ATOM    163  N   THR A  11       8.929   5.706   4.257  1.00 91.39           N  
ATOM    164  H   THR A  11       8.565   6.165   3.434  1.00 91.39           H  
ATOM    165  CA  THR A  11      10.227   5.028   4.172  1.00 91.39           C  
ATOM    166  HA  THR A  11      10.243   4.235   4.920  1.00 91.39           H  
ATOM    167  C   THR A  11      11.367   5.981   4.501  1.00 91.39           C  
ATOM    168  CB  THR A  11      10.456   4.322   2.829  1.00 91.39           C  
ATOM    169  HB  THR A  11      11.240   3.576   2.965  1.00 91.39           H  
ATOM    170  O   THR A  11      11.277   7.193   4.283  1.00 91.39           O  
ATOM    171  CG2 THR A  11       9.195   3.638   2.362  1.00 91.39           C  
ATOM    172 HG21 THR A  11       8.508   4.366   1.930  1.00 91.39           H  
ATOM    173 HG22 THR A  11       8.702   3.197   3.228  1.00 91.39           H  
ATOM    174 HG23 THR A  11       9.447   2.867   1.634  1.00 91.39           H  
ATOM    175  OG1 THR A  11      10.829   5.184   1.786  1.00 91.39           O  
ATOM    176  HG1 THR A  11      11.233   4.618   1.124  1.00 91.39           H  
ATOM    177  N   LYS A  12      12.471   5.435   5.021  1.00 83.89           N  
ATOM    178  H   LYS A  12      12.469   4.441   5.201  1.00 83.89           H  
ATOM    179  CA  LYS A  12      13.762   6.139   4.974  1.00 83.89           C  
ATOM    180  HA  LYS A  12      13.619   7.189   5.232  1.00 83.89           H  
ATOM    181  C   LYS A  12      14.291   6.126   3.537  1.00 83.89           C  
ATOM    182  CB  LYS A  12      14.765   5.513   5.955  1.00 83.89           C  
ATOM    183  HB2 LYS A  12      15.748   5.942   5.761  1.00 83.89           H  
ATOM    184  HB3 LYS A  12      14.825   4.438   5.782  1.00 83.89           H  
ATOM    185  O   LYS A  12      14.614   7.178   2.989  1.00 83.89           O  
ATOM    186  CG  LYS A  12      14.394   5.783   7.422  1.00 83.89           C  
ATOM    187  HG2 LYS A  12      14.334   6.859   7.586  1.00 83.89           H  
ATOM    188  HG3 LYS A  12      13.426   5.335   7.644  1.00 83.89           H  
ATOM    189  CD  LYS A  12      15.455   5.186   8.358  1.00 83.89           C  
ATOM    190  HD2 LYS A  12      15.502   4.110   8.192  1.00 83.89           H  
ATOM    191  HD3 LYS A  12      16.426   5.620   8.123  1.00 83.89           H  
ATOM    192  CE  LYS A  12      15.111   5.462   9.827  1.00 83.89           C  
ATOM    193  HE2 LYS A  12      14.111   5.076  10.026  1.00 83.89           H  
ATOM    194  HE3 LYS A  12      15.095   6.540   9.987  1.00 83.89           H  
ATOM    195  NZ  LYS A  12      16.089   4.819  10.743  1.00 83.89           N  
ATOM    196  HZ1 LYS A  12      17.025   5.158  10.574  1.00 83.89           H  
ATOM    197  HZ2 LYS A  12      16.091   3.818  10.604  1.00 83.89           H  
ATOM    198  HZ3 LYS A  12      15.849   4.991  11.709  1.00 83.89           H  
ATOM    199  N   GLU A  13      14.285   4.935   2.948  1.00 82.54           N  
ATOM    200  H   GLU A  13      14.021   4.128   3.495  1.00 82.54           H  
ATOM    201  CA  GLU A  13      14.586   4.626   1.557  1.00 82.54           C  
ATOM    202  HA  GLU A  13      14.233   5.430   0.910  1.00 82.54           H  
ATOM    203  C   GLU A  13      13.858   3.324   1.199  1.00 82.54           C  
ATOM    204  CB  GLU A  13      16.102   4.484   1.401  1.00 82.54           C  
ATOM    205  HB2 GLU A  13      16.460   3.679   2.043  1.00 82.54           H  
ATOM    206  HB3 GLU A  13      16.560   5.419   1.722  1.00 82.54           H  
ATOM    207  O   GLU A  13      13.609   2.503   2.083  1.00 82.54           O  
ATOM    208  CG  GLU A  13      16.515   4.205  -0.048  1.00 82.54           C  
ATOM    209  HG2 GLU A  13      16.143   3.223  -0.340  1.00 82.54           H  
ATOM    210  HG3 GLU A  13      16.053   4.952  -0.694  1.00 82.54           H  
ATOM    211  CD  GLU A  13      18.030   4.228  -0.256  1.00 82.54           C  
ATOM    212  OE1 GLU A  13      18.421   4.032  -1.429  1.00 82.54           O  
ATOM    213  OE2 GLU A  13      18.764   4.521   0.710  1.00 82.54           O  
ATOM    214  N   LEU A  14      13.459   3.169  -0.063  1.00 82.65           N  
ATOM    215  H   LEU A  14      13.650   3.908  -0.724  1.00 82.65           H  
ATOM    216  CA  LEU A  14      12.775   1.968  -0.542  1.00 82.65           C  
ATOM    217  HA  LEU A  14      12.260   1.522   0.309  1.00 82.65           H  
ATOM    218  C   LEU A  14      13.747   0.887  -1.054  1.00 82.65           C  
ATOM    219  CB  LEU A  14      11.743   2.419  -1.588  1.00 82.65           C  
ATOM    220  HB2 LEU A  14      12.268   2.656  -2.513  1.00 82.65           H  
ATOM    221  HB3 LEU A  14      11.258   3.329  -1.234  1.00 82.65           H  
ATOM    222  O   LEU A  14      13.492  -0.297  -0.866  1.00 82.65           O  
ATOM    223  CG  LEU A  14      10.646   1.388  -1.884  1.00 82.65           C  
ATOM    224  HG  LEU A  14      11.088   0.477  -2.286  1.00 82.65           H  
ATOM    225  CD1 LEU A  14       9.794   1.064  -0.660  1.00 82.65           C  
ATOM    226 HD11 LEU A  14       9.126   0.242  -0.919  1.00 82.65           H  
ATOM    227 HD12 LEU A  14       9.222   1.935  -0.340  1.00 82.65           H  
ATOM    228 HD13 LEU A  14      10.409   0.688   0.158  1.00 82.65           H  
ATOM    229  CD2 LEU A  14       9.692   1.995  -2.903  1.00 82.65           C  
ATOM    230 HD21 LEU A  14       9.114   2.807  -2.462  1.00 82.65           H  
ATOM    231 HD22 LEU A  14       9.011   1.230  -3.274  1.00 82.65           H  
ATOM    232 HD23 LEU A  14      10.264   2.412  -3.732  1.00 82.65           H  
ATOM    233  N   GLY A  15      14.880   1.303  -1.630  1.00 70.05           N  
ATOM    234  H   GLY A  15      15.019   2.297  -1.745  1.00 70.05           H  
ATOM    235  CA  GLY A  15      15.987   0.428  -2.024  1.00 70.05           C  
ATOM    236  HA2 GLY A  15      16.793   1.032  -2.442  1.00 70.05           H  
ATOM    237  HA3 GLY A  15      16.369  -0.067  -1.131  1.00 70.05           H  
ATOM    238  C   GLY A  15      15.623  -0.652  -3.051  1.00 70.05           C  
ATOM    239  O   GLY A  15      14.629  -0.557  -3.773  1.00 70.05           O  
ATOM    240  N   GLU A  16      16.451  -1.699  -3.103  1.00 74.82           N  
ATOM    241  H   GLU A  16      17.288  -1.679  -2.538  1.00 74.82           H  
ATOM    242  CA  GLU A  16      16.306  -2.820  -4.044  1.00 74.82           C  
ATOM    243  HA  GLU A  16      16.009  -2.437  -5.020  1.00 74.82           H  
ATOM    244  C   GLU A  16      15.255  -3.858  -3.626  1.00 74.82           C  
ATOM    245  CB  GLU A  16      17.648  -3.550  -4.203  1.00 74.82           C  
ATOM    246  HB2 GLU A  16      17.470  -4.420  -4.834  1.00 74.82           H  
ATOM    247  HB3 GLU A  16      17.989  -3.896  -3.227  1.00 74.82           H  
ATOM    248  O   GLU A  16      14.808  -4.644  -4.459  1.00 74.82           O  
ATOM    249  CG  GLU A  16      18.746  -2.696  -4.853  1.00 74.82           C  
ATOM    250  HG2 GLU A  16      18.360  -2.285  -5.786  1.00 74.82           H  
ATOM    251  HG3 GLU A  16      18.988  -1.867  -4.187  1.00 74.82           H  
ATOM    252  CD  GLU A  16      20.017  -3.511  -5.152  1.00 74.82           C  
ATOM    253  OE1 GLU A  16      21.091  -2.886  -5.272  1.00 74.82           O  
ATOM    254  OE2 GLU A  16      19.914  -4.757  -5.281  1.00 74.82           O  
ATOM    255  N   SER A  17      14.861  -3.894  -2.349  1.00 81.44           N  
ATOM    256  H   SER A  17      15.195  -3.187  -1.709  1.00 81.44           H  
ATOM    257  CA  SER A  17      13.915  -4.897  -1.843  1.00 81.44           C  
ATOM    258  HA  SER A  17      14.203  -5.875  -2.228  1.00 81.44           H  
ATOM    259  C   SER A  17      12.476  -4.636  -2.295  1.00 81.44           C  
ATOM    260  CB  SER A  17      13.977  -4.947  -0.313  1.00 81.44           C  
ATOM    261  HB2 SER A  17      13.340  -5.753   0.050  1.00 81.44           H  
ATOM    262  HB3 SER A  17      15.001  -5.147   0.004  1.00 81.44           H  
ATOM    263  O   SER A  17      11.651  -5.553  -2.269  1.00 81.44           O  
ATOM    264  OG  SER A  17      13.552  -3.704   0.216  1.00 81.44           O  
ATOM    265  HG  SER A  17      13.190  -3.810   1.099  1.00 81.44           H  
ATOM    266  N   GLY A  18      12.162  -3.390  -2.672  1.00 87.63           N  
ATOM    267  H   GLY A  18      12.899  -2.699  -2.683  1.00 87.63           H  
ATOM    268  CA  GLY A  18      10.803  -2.964  -2.998  1.00 87.63           C  
ATOM    269  HA2 GLY A  18      10.407  -3.593  -3.795  1.00 87.63           H  
ATOM    270  HA3 GLY A  18      10.831  -1.930  -3.341  1.00 87.63           H  
ATOM    271  C   GLY A  18       9.852  -3.049  -1.808  1.00 87.63           C  
ATOM    272  O   GLY A  18       8.639  -3.108  -1.989  1.00 87.63           O  
ATOM    273  N   GLU A  19      10.375  -3.094  -0.586  1.00 92.78           N  
ATOM    274  H   GLU A  19      11.377  -3.028  -0.481  1.00 92.78           H  
ATOM    275  CA  GLU A  19       9.574  -3.250   0.619  1.00 92.78           C  
ATOM    276  HA  GLU A  19       8.594  -2.813   0.428  1.00 92.78           H  
ATOM    277  C   GLU A  19      10.160  -2.492   1.799  1.00 92.78           C  
ATOM    278  CB  GLU A  19       9.358  -4.733   0.961  1.00 92.78           C  
ATOM    279  HB2 GLU A  19       8.710  -4.795   1.835  1.00 92.78           H  
ATOM    280  HB3 GLU A  19       8.835  -5.198   0.125  1.00 92.78           H  
ATOM    281  O   GLU A  19      11.366  -2.263   1.896  1.00 92.78           O  
ATOM    282  CG  GLU A  19      10.636  -5.536   1.251  1.00 92.78           C  
ATOM    283  HG2 GLU A  19      11.213  -5.040   2.031  1.00 92.78           H  
ATOM    284  HG3 GLU A  19      11.235  -5.581   0.342  1.00 92.78           H  
ATOM    285  CD  GLU A  19      10.298  -6.965   1.695  1.00 92.78           C  
ATOM    286  OE1 GLU A  19      10.962  -7.499   2.610  1.00 92.78           O  
ATOM    287  OE2 GLU A  19       9.265  -7.527   1.254  1.00 92.78           O  
ATOM    288  N   PHE A  20       9.283  -2.117   2.720  1.00 94.34           N  
ATOM    289  H   PHE A  20       8.312  -2.365   2.599  1.00 94.34           H  
ATOM    290  CA  PHE A  20       9.664  -1.469   3.961  1.00 94.34           C  
ATOM    291  HA  PHE A  20      10.651  -1.826   4.255  1.00 94.34           H  
ATOM    292  C   PHE A  20       8.680  -1.816   5.073  1.00 94.34           C  
ATOM    293  CB  PHE A  20       9.734   0.046   3.746  1.00 94.34           C  
ATOM    294  HB2 PHE A  20      10.372   0.257   2.888  1.00 94.34           H  
ATOM    295  HB3 PHE A  20      10.215   0.494   4.615  1.00 94.34           H  
ATOM    296  O   PHE A  20       7.515  -2.121   4.821  1.00 94.34           O  
ATOM    297  CG  PHE A  20       8.385   0.708   3.539  1.00 94.34           C  
ATOM    298  CD1 PHE A  20       7.813   0.787   2.255  1.00 94.34           C  
ATOM    299  HD1 PHE A  20       8.290   0.291   1.423  1.00 94.34           H  
ATOM    300  CD2 PHE A  20       7.720   1.288   4.636  1.00 94.34           C  
ATOM    301  HD2 PHE A  20       8.132   1.199   5.630  1.00 94.34           H  
ATOM    302  CE1 PHE A  20       6.625   1.516   2.055  1.00 94.34           C  
ATOM    303  HE1 PHE A  20       6.183   1.577   1.072  1.00 94.34           H  
ATOM    304  CE2 PHE A  20       6.520   1.990   4.440  1.00 94.34           C  
ATOM    305  HE2 PHE A  20       6.012   2.424   5.288  1.00 94.34           H  
ATOM    306  CZ  PHE A  20       5.983   2.121   3.150  1.00 94.34           C  
ATOM    307  HZ  PHE A  20       5.058   2.661   3.015  1.00 94.34           H  
ATOM    308  N   THR A  21       9.145  -1.688   6.311  1.00 95.50           N  
ATOM    309  H   THR A  21      10.118  -1.454   6.446  1.00 95.50           H  
ATOM    310  CA  THR A  21       8.318  -1.843   7.508  1.00 95.50           C  
ATOM    311  HA  THR A  21       7.287  -2.038   7.214  1.00 95.50           H  
ATOM    312  C   THR A  21       8.331  -0.543   8.304  1.00 95.50           C  
ATOM    313  CB  THR A  21       8.777  -3.049   8.340  1.00 95.50           C  
ATOM    314  HB  THR A  21       9.808  -2.903   8.663  1.00 95.50           H  
ATOM    315  O   THR A  21       9.363   0.128   8.417  1.00 95.50           O  
ATOM    316  CG2 THR A  21       7.901  -3.305   9.561  1.00 95.50           C  
ATOM    317 HG21 THR A  21       6.856  -3.408   9.268  1.00 95.50           H  
ATOM    318 HG22 THR A  21       8.003  -2.485  10.272  1.00 95.50           H  
ATOM    319 HG23 THR A  21       8.221  -4.215  10.068  1.00 95.50           H  
ATOM    320  OG1 THR A  21       8.699  -4.215   7.554  1.00 95.50           O  
ATOM    321  HG1 THR A  21       8.356  -4.899   8.133  1.00 95.50           H  
ATOM    322  N   ASN A  22       7.174  -0.148   8.829  1.00 95.33           N  
ATOM    323  H   ASN A  22       6.357  -0.719   8.668  1.00 95.33           H  
ATOM    324  CA  ASN A  22       7.051   0.958   9.771  1.00 95.33           C  
ATOM    325  HA  ASN A  22       8.035   1.396   9.943  1.00 95.33           H  
ATOM    326  C   ASN A  22       6.611   0.430  11.127  1.00 95.33           C  
ATOM    327  CB  ASN A  22       6.095   2.037   9.210  1.00 95.33           C  
ATOM    328  HB2 ASN A  22       5.257   2.174   9.894  1.00 95.33           H  
ATOM    329  HB3 ASN A  22       5.693   1.707   8.251  1.00 95.33           H  
ATOM    330  O   ASN A  22       5.517  -0.110  11.248  1.00 95.33           O  
ATOM    331  CG  ASN A  22       6.743   3.392   8.998  1.00 95.33           C  
ATOM    332  ND2 ASN A  22       7.983   3.412   8.567  1.00 95.33           N  
ATOM    333 HD21 ASN A  22       8.451   2.531   8.409  1.00 95.33           H  
ATOM    334 HD22 ASN A  22       8.299   4.263   8.125  1.00 95.33           H  
ATOM    335  OD1 ASN A  22       6.130   4.444   9.093  1.00 95.33           O  
ATOM    336  N   GLU A  23       7.461   0.640  12.128  1.00 94.83           N  
ATOM    337  H   GLU A  23       8.370   1.036  11.937  1.00 94.83           H  
ATOM    338  CA  GLU A  23       7.093   0.485  13.531  1.00 94.83           C  
ATOM    339  HA  GLU A  23       6.570  -0.460  13.679  1.00 94.83           H  
ATOM    340  C   GLU A  23       6.155   1.627  13.924  1.00 94.83           C  
ATOM    341  CB  GLU A  23       8.348   0.490  14.418  1.00 94.83           C  
ATOM    342  HB2 GLU A  23       8.043   0.381  15.459  1.00 94.83           H  
ATOM    343  HB3 GLU A  23       8.847   1.454  14.320  1.00 94.83           H  
ATOM    344  O   GLU A  23       6.442   2.806  13.673  1.00 94.83           O  
ATOM    345  CG  GLU A  23       9.364  -0.610  14.074  1.00 94.83           C  
ATOM    346  HG2 GLU A  23      10.194  -0.542  14.777  1.00 94.83           H  
ATOM    347  HG3 GLU A  23       9.770  -0.414  13.081  1.00 94.83           H  
ATOM    348  CD  GLU A  23       8.772  -2.025  14.131  1.00 94.83           C  
ATOM    349  OE1 GLU A  23       9.108  -2.820  13.226  1.00 94.83           O  
ATOM    350  OE2 GLU A  23       7.978  -2.295  15.056  1.00 94.83           O  
ATOM    351  N   LEU A  24       5.020   1.281  14.519  1.00 91.66           N  
ATOM    352  H   LEU A  24       4.871   0.310  14.754  1.00 91.66           H  
ATOM    353  CA  LEU A  24       4.049   2.245  15.009  1.00 91.66           C  
ATOM    354  HA  LEU A  24       3.996   3.056  14.283  1.00 91.66           H  
ATOM    355  C   LEU A  24       4.533   2.822  16.348  1.00 91.66           C  
ATOM    356  CB  LEU A  24       2.661   1.589  15.119  1.00 91.66           C  
ATOM    357  HB2 LEU A  24       1.951   2.325  15.496  1.00 91.66           H  
ATOM    358  HB3 LEU A  24       2.715   0.785  15.853  1.00 91.66           H  
ATOM    359  O   LEU A  24       5.131   2.114  17.156  1.00 91.66           O  
ATOM    360  CG  LEU A  24       2.123   1.014  13.795  1.00 91.66           C  
ATOM    361  HG  LEU A  24       2.797   0.249  13.412  1.00 91.66           H  
ATOM    362  CD1 LEU A  24       0.763   0.370  14.040  1.00 91.66           C  
ATOM    363 HD11 LEU A  24       0.403  -0.070  13.110  1.00 91.66           H  
ATOM    364 HD12 LEU A  24       0.056   1.116  14.403  1.00 91.66           H  
ATOM    365 HD13 LEU A  24       0.864  -0.422  14.782  1.00 91.66           H  
ATOM    366  CD2 LEU A  24       1.942   2.090  12.716  1.00 91.66           C  
ATOM    367 HD21 LEU A  24       1.488   1.641  11.832  1.00 91.66           H  
ATOM    368 HD22 LEU A  24       1.304   2.892  13.088  1.00 91.66           H  
ATOM    369 HD23 LEU A  24       2.915   2.487  12.427  1.00 91.66           H  
ATOM    370  N   PRO A  25       4.260   4.108  16.635  1.00 89.27           N  
ATOM    371  CA  PRO A  25       4.663   4.726  17.901  1.00 89.27           C  
ATOM    372  HA  PRO A  25       5.740   4.623  18.038  1.00 89.27           H  
ATOM    373  C   PRO A  25       3.972   4.103  19.125  1.00 89.27           C  
ATOM    374  CB  PRO A  25       4.302   6.205  17.743  1.00 89.27           C  
ATOM    375  HB2 PRO A  25       4.009   6.663  18.688  1.00 89.27           H  
ATOM    376  HB3 PRO A  25       5.152   6.739  17.316  1.00 89.27           H  
ATOM    377  O   PRO A  25       4.451   4.259  20.245  1.00 89.27           O  
ATOM    378  CG  PRO A  25       3.152   6.195  16.735  1.00 89.27           C  
ATOM    379  HG2 PRO A  25       3.071   7.141  16.199  1.00 89.27           H  
ATOM    380  HG3 PRO A  25       2.219   5.960  17.246  1.00 89.27           H  
ATOM    381  CD  PRO A  25       3.526   5.047  15.803  1.00 89.27           C  
ATOM    382  HD2 PRO A  25       4.177   5.408  15.007  1.00 89.27           H  
ATOM    383  HD3 PRO A  25       2.626   4.598  15.383  1.00 89.27           H  
ATOM    384  N   ALA A  26       2.842   3.427  18.914  1.00 88.04           N  
ATOM    385  H   ALA A  26       2.532   3.300  17.961  1.00 88.04           H  
ATOM    386  CA  ALA A  26       2.147   2.624  19.904  1.00 88.04           C  
ATOM    387  HA  ALA A  26       2.871   2.207  20.604  1.00 88.04           H  
ATOM    388  C   ALA A  26       1.427   1.474  19.194  1.00 88.04           C  
ATOM    389  CB  ALA A  26       1.153   3.510  20.667  1.00 88.04           C  
ATOM    390  HB1 ALA A  26       0.624   2.909  21.406  1.00 88.04           H  
ATOM    391  HB2 ALA A  26       1.690   4.311  21.176  1.00 88.04           H  
ATOM    392  HB3 ALA A  26       0.430   3.938  19.973  1.00 88.04           H  
ATOM    393  O   ALA A  26       0.899   1.666  18.094  1.00 88.04           O  
ATOM    394  N   SER A  27       1.371   0.317  19.853  1.00 87.48           N  
ATOM    395  H   SER A  27       1.908   0.194  20.699  1.00 87.48           H  
ATOM    396  CA  SER A  27       0.556  -0.822  19.439  1.00 87.48           C  
ATOM    397  HA  SER A  27       0.967  -1.264  18.531  1.00 87.48           H  
ATOM    398  C   SER A  27      -0.882  -0.385  19.193  1.00 87.48           C  
ATOM    399  CB  SER A  27       0.547  -1.875  20.548  1.00 87.48           C  
ATOM    400  HB2 SER A  27      -0.036  -2.740  20.229  1.00 87.48           H  
ATOM    401  HB3 SER A  27       0.097  -1.456  21.448  1.00 87.48           H  
ATOM    402  O   SER A  27      -1.522   0.201  20.074  1.00 87.48           O  
ATOM    403  OG  SER A  27       1.865  -2.274  20.838  1.00 87.48           O  
ATOM    404  HG  SER A  27       2.069  -2.905  20.143  1.00 87.48           H  
ATOM    405  N   LEU A  28      -1.410  -0.683  18.010  1.00 88.58           N  
ATOM    406  H   LEU A  28      -0.864  -1.227  17.357  1.00 88.58           H  
ATOM    407  CA  LEU A  28      -2.833  -0.515  17.756  1.00 88.58           C  
ATOM    408  HA  LEU A  28      -3.218   0.302  18.366  1.00 88.58           H  
ATOM    409  C   LEU A  28      -3.550  -1.777  18.204  1.00 88.58           C  
ATOM    410  CB  LEU A  28      -3.087  -0.180  16.281  1.00 88.58           C  
ATOM    411  HB2 LEU A  28      -2.567  -0.910  15.661  1.00 88.58           H  
ATOM    412  HB3 LEU A  28      -4.155  -0.269  16.079  1.00 88.58           H  
ATOM    413  O   LEU A  28      -3.178  -2.874  17.805  1.00 88.58           O  
ATOM    414  CG  LEU A  28      -2.626   1.238  15.904  1.00 88.58           C  
ATOM    415  HG  LEU A  28      -1.560   1.350  16.105  1.00 88.58           H  
ATOM    416  CD1 LEU A  28      -2.871   1.458  14.416  1.00 88.58           C  
ATOM    417 HD11 LEU A  28      -3.932   1.358  14.191  1.00 88.58           H  
ATOM    418 HD12 LEU A  28      -2.311   0.711  13.853  1.00 88.58           H  
ATOM    419 HD13 LEU A  28      -2.516   2.448  14.131  1.00 88.58           H  
ATOM    420  CD2 LEU A  28      -3.390   2.339  16.648  1.00 88.58           C  
ATOM    421 HD21 LEU A  28      -3.115   3.314  16.245  1.00 88.58           H  
ATOM    422 HD22 LEU A  28      -3.116   2.329  17.703  1.00 88.58           H  
ATOM    423 HD23 LEU A  28      -4.465   2.188  16.542  1.00 88.58           H  
ATOM    424  N   ASN A  29      -4.578  -1.608  19.031  1.00 87.25           N  
ATOM    425  H   ASN A  29      -4.791  -0.673  19.347  1.00 87.25           H  
ATOM    426  CA  ASN A  29      -5.424  -2.693  19.506  1.00 87.25           C  
ATOM    427  HA  ASN A  29      -5.257  -3.582  18.898  1.00 87.25           H  
ATOM    428  C   ASN A  29      -6.891  -2.287  19.345  1.00 87.25           C  
ATOM    429  CB  ASN A  29      -5.029  -3.043  20.948  1.00 87.25           C  
ATOM    430  HB2 ASN A  29      -3.960  -3.256  20.967  1.00 87.25           H  
ATOM    431  HB3 ASN A  29      -5.229  -2.200  21.609  1.00 87.25           H  
ATOM    432  O   ASN A  29      -7.409  -1.420  20.055  1.00 87.25           O  
ATOM    433  CG  ASN A  29      -5.766  -4.263  21.477  1.00 87.25           C  
ATOM    434  ND2 ASN A  29      -5.197  -4.941  22.443  1.00 87.25           N  
ATOM    435 HD21 ASN A  29      -4.249  -4.727  22.715  1.00 87.25           H  
ATOM    436 HD22 ASN A  29      -5.652  -5.811  22.682  1.00 87.25           H  
ATOM    437  OD1 ASN A  29      -6.859  -4.612  21.067  1.00 87.25           O  
ATOM    438  N   PHE A  30      -7.548  -2.898  18.367  1.00 86.71           N  
ATOM    439  H   PHE A  30      -7.056  -3.600  17.832  1.00 86.71           H  
ATOM    440  CA  PHE A  30      -8.965  -2.719  18.113  1.00 86.71           C  
ATOM    441  HA  PHE A  30      -9.253  -1.716  18.428  1.00 86.71           H  
ATOM    442  C   PHE A  30      -9.767  -3.727  18.938  1.00 86.71           C  
ATOM    443  CB  PHE A  30      -9.232  -2.830  16.609  1.00 86.71           C  
ATOM    444  HB2 PHE A  30     -10.306  -2.749  16.444  1.00 86.71           H  
ATOM    445  HB3 PHE A  30      -8.926  -3.817  16.262  1.00 86.71           H  
ATOM    446  O   PHE A  30      -9.581  -4.934  18.835  1.00 86.71           O  
ATOM    447  CG  PHE A  30      -8.528  -1.764  15.785  1.00 86.71           C  
ATOM    448  CD1 PHE A  30      -8.955  -0.423  15.845  1.00 86.71           C  
ATOM    449  HD1 PHE A  30      -9.794  -0.156  16.470  1.00 86.71           H  
ATOM    450  CD2 PHE A  30      -7.417  -2.101  14.991  1.00 86.71           C  
ATOM    451  HD2 PHE A  30      -7.065  -3.122  14.950  1.00 86.71           H  
ATOM    452  CE1 PHE A  30      -8.282   0.572  15.113  1.00 86.71           C  
ATOM    453  HE1 PHE A  30      -8.606   1.602  15.163  1.00 86.71           H  
ATOM    454  CE2 PHE A  30      -6.738  -1.106  14.267  1.00 86.71           C  
ATOM    455  HE2 PHE A  30      -5.874  -1.370  13.676  1.00 86.71           H  
ATOM    456  CZ  PHE A  30      -7.166   0.230  14.331  1.00 86.71           C  
ATOM    457  HZ  PHE A  30      -6.633   0.994  13.784  1.00 86.71           H  
ATOM    458  N   SER A  31     -10.735  -3.240  19.715  1.00 78.20           N  
ATOM    459  H   SER A  31     -10.836  -2.236  19.770  1.00 78.20           H  
ATOM    460  CA  SER A  31     -11.532  -4.052  20.651  1.00 78.20           C  
ATOM    461  HA  SER A  31     -10.844  -4.560  21.327  1.00 78.20           H  
ATOM    462  C   SER A  31     -12.415  -5.136  20.007  1.00 78.20           C  
ATOM    463  CB  SER A  31     -12.417  -3.108  21.474  1.00 78.20           C  
ATOM    464  HB2 SER A  31     -12.926  -3.674  22.255  1.00 78.20           H  
ATOM    465  HB3 SER A  31     -11.792  -2.351  21.947  1.00 78.20           H  
ATOM    466  O   SER A  31     -13.127  -5.844  20.711  1.00 78.20           O  
ATOM    467  OG  SER A  31     -13.382  -2.472  20.643  1.00 78.20           O  
ATOM    468  HG  SER A  31     -14.007  -3.153  20.386  1.00 78.20           H  
ATOM    469  N   SER A  32     -12.474  -5.207  18.677  1.00 75.54           N  
ATOM    470  H   SER A  32     -11.761  -4.709  18.164  1.00 75.54           H  
ATOM    471  CA  SER A  32     -13.321  -6.124  17.910  1.00 75.54           C  
ATOM    472  HA  SER A  32     -13.375  -7.086  18.420  1.00 75.54           H  
ATOM    473  C   SER A  32     -12.738  -6.335  16.515  1.00 75.54           C  
ATOM    474  CB  SER A  32     -14.738  -5.548  17.763  1.00 75.54           C  
ATOM    475  HB2 SER A  32     -15.355  -6.262  17.216  1.00 75.54           H  
ATOM    476  HB3 SER A  32     -15.175  -5.398  18.750  1.00 75.54           H  
ATOM    477  O   SER A  32     -12.132  -5.411  15.980  1.00 75.54           O  
ATOM    478  OG  SER A  32     -14.721  -4.315  17.055  1.00 75.54           O  
ATOM    479  HG  SER A  32     -13.901  -4.290  16.557  1.00 75.54           H  
ATOM    480  N   GLU A  33     -13.036  -7.460  15.869  1.00 72.98           N  
ATOM    481  H   GLU A  33     -13.502  -8.205  16.367  1.00 72.98           H  
ATOM    482  CA  GLU A  33     -12.587  -7.779  14.498  1.00 72.98           C  
ATOM    483  HA  GLU A  33     -11.547  -7.470  14.396  1.00 72.98           H  
ATOM    484  C   GLU A  33     -13.357  -7.036  13.382  1.00 72.98           C  
ATOM    485  CB  GLU A  33     -12.628  -9.301  14.287  1.00 72.98           C  
ATOM    486  HB2 GLU A  33     -13.655  -9.649  14.400  1.00 72.98           H  
ATOM    487  HB3 GLU A  33     -12.290  -9.519  13.274  1.00 72.98           H  
ATOM    488  O   GLU A  33     -13.198  -7.321  12.200  1.00 72.98           O  
ATOM    489  CG  GLU A  33     -11.716 -10.050  15.273  1.00 72.98           C  
ATOM    490  HG2 GLU A  33     -12.094  -9.910  16.286  1.00 72.98           H  
ATOM    491  HG3 GLU A  33     -10.719  -9.612  15.222  1.00 72.98           H  
ATOM    492  CD  GLU A  33     -11.623 -11.556  14.982  1.00 72.98           C  
ATOM    493  OE1 GLU A  33     -10.787 -12.202  15.647  1.00 72.98           O  
ATOM    494  OE2 GLU A  33     -12.384 -12.050  14.116  1.00 72.98           O  
ATOM    495  N   ASN A  34     -14.176  -6.041  13.732  1.00 87.35           N  
ATOM    496  H   ASN A  34     -14.241  -5.829  14.717  1.00 87.35           H  
ATOM    497  CA  ASN A  34     -15.037  -5.307  12.798  1.00 87.35           C  
ATOM    498  HA  ASN A  34     -15.243  -5.952  11.944  1.00 87.35           H  
ATOM    499  C   ASN A  34     -14.361  -4.051  12.232  1.00 87.35           C  
ATOM    500  CB  ASN A  34     -16.377  -4.998  13.482  1.00 87.35           C  
ATOM    501  HB2 ASN A  34     -17.010  -4.431  12.801  1.00 87.35           H  
ATOM    502  HB3 ASN A  34     -16.198  -4.396  14.373  1.00 87.35           H  
ATOM    503  O   ASN A  34     -14.962  -2.975  12.229  1.00 87.35           O  
ATOM    504  CG  ASN A  34     -17.141  -6.251  13.850  1.00 87.35           C  
ATOM    505  ND2 ASN A  34     -17.861  -6.233  14.946  1.00 87.35           N  
ATOM    506 HD21 ASN A  34     -18.346  -7.096  15.145  1.00 87.35           H  
ATOM    507 HD22 ASN A  34     -17.910  -5.407  15.525  1.00 87.35           H  
ATOM    508  OD1 ASN A  34     -17.111  -7.261  13.179  1.00 87.35           O  
ATOM    509  N   TYR A  35     -13.106  -4.160  11.806  1.00 93.47           N  
ATOM    510  H   TYR A  35     -12.694  -5.081  11.762  1.00 93.47           H  
ATOM    511  CA  TYR A  35     -12.357  -3.049  11.221  1.00 93.47           C  
ATOM    512  HA  TYR A  35     -13.033  -2.210  11.052  1.00 93.47           H  
ATOM    513  C   TYR A  35     -11.794  -3.426   9.857  1.00 93.47           C  
ATOM    514  CB  TYR A  35     -11.260  -2.563  12.170  1.00 93.47           C  
ATOM    515  HB2 TYR A  35     -10.717  -3.431  12.545  1.00 93.47           H  
ATOM    516  HB3 TYR A  35     -10.556  -1.949  11.609  1.00 93.47           H  
ATOM    517  O   TYR A  35     -11.406  -4.567   9.607  1.00 93.47           O  
ATOM    518  CG  TYR A  35     -11.756  -1.756  13.354  1.00 93.47           C  
ATOM    519  CD1 TYR A  35     -11.694  -0.351  13.330  1.00 93.47           C  
ATOM    520  HD1 TYR A  35     -11.327   0.147  12.444  1.00 93.47           H  
ATOM    521  CD2 TYR A  35     -12.228  -2.416  14.501  1.00 93.47           C  
ATOM    522  HD2 TYR A  35     -12.256  -3.495  14.506  1.00 93.47           H  
ATOM    523  CE1 TYR A  35     -12.040   0.393  14.472  1.00 93.47           C  
ATOM    524  HE1 TYR A  35     -11.927   1.467  14.458  1.00 93.47           H  
ATOM    525  CE2 TYR A  35     -12.609  -1.680  15.640  1.00 93.47           C  
ATOM    526  HE2 TYR A  35     -12.926  -2.188  16.538  1.00 93.47           H  
ATOM    527  OH  TYR A  35     -12.742   0.441  16.758  1.00 93.47           O  
ATOM    528  HH  TYR A  35     -12.298   1.290  16.695  1.00 93.47           H  
ATOM    529  CZ  TYR A  35     -12.478  -0.277  15.634  1.00 93.47           C  
ATOM    530  N   GLU A  36     -11.746  -2.433   8.984  1.00 94.92           N  
ATOM    531  H   GLU A  36     -12.056  -1.517   9.275  1.00 94.92           H  
ATOM    532  CA  GLU A  36     -11.236  -2.542   7.627  1.00 94.92           C  
ATOM    533  HA  GLU A  36     -10.646  -3.455   7.544  1.00 94.92           H  
ATOM    534  C   GLU A  36     -10.296  -1.380   7.319  1.00 94.92           C  
ATOM    535  CB  GLU A  36     -12.398  -2.646   6.626  1.00 94.92           C  
ATOM    536  HB2 GLU A  36     -12.961  -3.550   6.857  1.00 94.92           H  
ATOM    537  HB3 GLU A  36     -11.986  -2.759   5.624  1.00 94.92           H  
ATOM    538  O   GLU A  36     -10.392  -0.302   7.917  1.00 94.92           O  
ATOM    539  CG  GLU A  36     -13.348  -1.433   6.643  1.00 94.92           C  
ATOM    540  HG2 GLU A  36     -13.763  -1.311   7.644  1.00 94.92           H  
ATOM    541  HG3 GLU A  36     -12.779  -0.534   6.407  1.00 94.92           H  
ATOM    542  CD  GLU A  36     -14.512  -1.555   5.650  1.00 94.92           C  
ATOM    543  OE1 GLU A  36     -15.223  -0.535   5.475  1.00 94.92           O  
ATOM    544  OE2 GLU A  36     -14.714  -2.633   5.064  1.00 94.92           O  
ATOM    545  N   VAL A  37      -9.381  -1.613   6.386  1.00 96.21           N  
ATOM    546  H   VAL A  37      -9.394  -2.511   5.924  1.00 96.21           H  
ATOM    547  CA  VAL A  37      -8.353  -0.667   5.961  1.00 96.21           C  
ATOM    548  HA  VAL A  37      -8.531   0.281   6.468  1.00 96.21           H  
ATOM    549  C   VAL A  37      -8.449  -0.421   4.464  1.00 96.21           C  
ATOM    550  CB  VAL A  37      -6.955  -1.147   6.385  1.00 96.21           C  
ATOM    551  HB  VAL A  37      -6.983  -1.293   7.465  1.00 96.21           H  
ATOM    552  O   VAL A  37      -8.658  -1.352   3.688  1.00 96.21           O  
ATOM    553  CG1 VAL A  37      -6.529  -2.473   5.742  1.00 96.21           C  
ATOM    554 HG11 VAL A  37      -5.576  -2.795   6.161  1.00 96.21           H  
ATOM    555 HG12 VAL A  37      -7.271  -3.247   5.936  1.00 96.21           H  
ATOM    556 HG13 VAL A  37      -6.419  -2.348   4.665  1.00 96.21           H  
ATOM    557  CG2 VAL A  37      -5.883  -0.090   6.102  1.00 96.21           C  
ATOM    558 HG21 VAL A  37      -5.730   0.025   5.029  1.00 96.21           H  
ATOM    559 HG22 VAL A  37      -6.187   0.866   6.528  1.00 96.21           H  
ATOM    560 HG23 VAL A  37      -4.943  -0.399   6.561  1.00 96.21           H  
ATOM    561  N   GLY A  38      -8.280   0.835   4.066  1.00 97.08           N  
ATOM    562  H   GLY A  38      -8.173   1.547   4.774  1.00 97.08           H  
ATOM    563  CA  GLY A  38      -8.145   1.245   2.672  1.00 97.08           C  
ATOM    564  HA2 GLY A  38      -9.033   1.798   2.365  1.00 97.08           H  
ATOM    565  HA3 GLY A  38      -8.055   0.368   2.030  1.00 97.08           H  
ATOM    566  C   GLY A  38      -6.916   2.126   2.471  1.00 97.08           C  
ATOM    567  O   GLY A  38      -6.502   2.854   3.377  1.00 97.08           O  
ATOM    568  N   LEU A  39      -6.335   2.078   1.272  1.00 97.82           N  
ATOM    569  H   LEU A  39      -6.723   1.462   0.572  1.00 97.82           H  
ATOM    570  CA  LEU A  39      -5.277   3.000   0.864  1.00 97.82           C  
ATOM    571  HA  LEU A  39      -4.655   3.224   1.732  1.00 97.82           H  
ATOM    572  C   LEU A  39      -5.908   4.303   0.364  1.00 97.82           C  
ATOM    573  CB  LEU A  39      -4.397   2.333  -0.206  1.00 97.82           C  
ATOM    574  HB2 LEU A  39      -5.020   2.085  -1.065  1.00 97.82           H  
ATOM    575  HB3 LEU A  39      -3.998   1.402   0.198  1.00 97.82           H  
ATOM    576  O   LEU A  39      -6.639   4.301  -0.623  1.00 97.82           O  
ATOM    577  CG  LEU A  39      -3.222   3.206  -0.686  1.00 97.82           C  
ATOM    578  HG  LEU A  39      -3.599   4.138  -1.108  1.00 97.82           H  
ATOM    579  CD1 LEU A  39      -2.246   3.534   0.442  1.00 97.82           C  
ATOM    580 HD11 LEU A  39      -1.368   4.035   0.034  1.00 97.82           H  
ATOM    581 HD12 LEU A  39      -1.942   2.617   0.946  1.00 97.82           H  
ATOM    582 HD13 LEU A  39      -2.712   4.213   1.156  1.00 97.82           H  
ATOM    583  CD2 LEU A  39      -2.450   2.462  -1.772  1.00 97.82           C  
ATOM    584 HD21 LEU A  39      -1.624   3.074  -2.134  1.00 97.82           H  
ATOM    585 HD22 LEU A  39      -2.060   1.521  -1.383  1.00 97.82           H  
ATOM    586 HD23 LEU A  39      -3.122   2.259  -2.606  1.00 97.82           H  
ATOM    587  N   LYS A  40      -5.626   5.416   1.041  1.00 97.01           N  
ATOM    588  H   LYS A  40      -5.014   5.345   1.841  1.00 97.01           H  
ATOM    589  CA  LYS A  40      -6.176   6.735   0.705  1.00 97.01           C  
ATOM    590  HA  LYS A  40      -7.103   6.609   0.147  1.00 97.01           H  
ATOM    591  C   LYS A  40      -5.241   7.538  -0.181  1.00 97.01           C  
ATOM    592  CB  LYS A  40      -6.479   7.474   2.007  1.00 97.01           C  
ATOM    593  HB2 LYS A  40      -5.549   7.758   2.499  1.00 97.01           H  
ATOM    594  HB3 LYS A  40      -7.025   6.798   2.666  1.00 97.01           H  
ATOM    595  O   LYS A  40      -5.687   8.177  -1.127  1.00 97.01           O  
ATOM    596  CG  LYS A  40      -7.335   8.719   1.760  1.00 97.01           C  
ATOM    597  HG2 LYS A  40      -6.804   9.443   1.141  1.00 97.01           H  
ATOM    598  HG3 LYS A  40      -8.257   8.423   1.260  1.00 97.01           H  
ATOM    599  CD  LYS A  40      -7.664   9.343   3.114  1.00 97.01           C  
ATOM    600  HD2 LYS A  40      -6.768   9.796   3.539  1.00 97.01           H  
ATOM    601  HD3 LYS A  40      -8.011   8.555   3.782  1.00 97.01           H  
ATOM    602  CE  LYS A  40      -8.765  10.388   2.970  1.00 97.01           C  
ATOM    603  HE2 LYS A  40      -8.333  11.320   2.605  1.00 97.01           H  
ATOM    604  HE3 LYS A  40      -9.484  10.033   2.232  1.00 97.01           H  
ATOM    605  NZ  LYS A  40      -9.436  10.559   4.278  1.00 97.01           N  
ATOM    606  HZ1 LYS A  40      -9.791   9.668   4.594  1.00 97.01           H  
ATOM    607  HZ2 LYS A  40     -10.213  11.202   4.210  1.00 97.01           H  
ATOM    608  HZ3 LYS A  40      -8.771  10.865   4.974  1.00 97.01           H  
ATOM    609  N   GLU A  41      -3.947   7.485   0.111  1.00 96.70           N  
ATOM    610  H   GLU A  41      -3.649   6.917   0.891  1.00 96.70           H  
ATOM    611  CA  GLU A  41      -2.933   8.243  -0.618  1.00 96.70           C  
ATOM    612  HA  GLU A  41      -3.312   8.484  -1.612  1.00 96.70           H  
ATOM    613  C   GLU A  41      -1.673   7.412  -0.779  1.00 96.70           C  
ATOM    614  CB  GLU A  41      -2.578   9.564   0.083  1.00 96.70           C  
ATOM    615  HB2 GLU A  41      -1.989   9.356   0.976  1.00 96.70           H  
ATOM    616  HB3 GLU A  41      -1.966  10.153  -0.600  1.00 96.70           H  
ATOM    617  O   GLU A  41      -1.285   6.677   0.133  1.00 96.70           O  
ATOM    618  CG  GLU A  41      -3.822  10.371   0.472  1.00 96.70           C  
ATOM    619  HG2 GLU A  41      -4.387   9.811   1.218  1.00 96.70           H  
ATOM    620  HG3 GLU A  41      -4.443  10.470  -0.419  1.00 96.70           H  
ATOM    621  CD  GLU A  41      -3.530  11.754   1.063  1.00 96.70           C  
ATOM    622  OE1 GLU A  41      -4.505  12.361   1.563  1.00 96.70           O  
ATOM    623  OE2 GLU A  41      -2.356  12.186   1.038  1.00 96.70           O  
ATOM    624  N   ILE A  42      -1.013   7.567  -1.920  1.00 95.55           N  
ATOM    625  H   ILE A  42      -1.411   8.161  -2.634  1.00 95.55           H  
ATOM    626  CA  ILE A  42       0.317   7.022  -2.155  1.00 95.55           C  
ATOM    627  HA  ILE A  42       0.787   6.885  -1.181  1.00 95.55           H  
ATOM    628  C   ILE A  42       1.165   8.018  -2.937  1.00 95.55           C  
ATOM    629  CB  ILE A  42       0.245   5.631  -2.815  1.00 95.55           C  
ATOM    630  HB  ILE A  42      -0.359   5.003  -2.159  1.00 95.55           H  
ATOM    631  O   ILE A  42       0.723   8.600  -3.927  1.00 95.55           O  
ATOM    632  CG1 ILE A  42       1.653   5.011  -2.909  1.00 95.55           C  
ATOM    633 HG12 ILE A  42       2.207   5.487  -3.718  1.00 95.55           H  
ATOM    634 HG13 ILE A  42       2.198   5.195  -1.983  1.00 95.55           H  
ATOM    635  CG2 ILE A  42      -0.426   5.666  -4.199  1.00 95.55           C  
ATOM    636 HG21 ILE A  42      -1.359   6.226  -4.143  1.00 95.55           H  
ATOM    637 HG22 ILE A  42       0.225   6.147  -4.929  1.00 95.55           H  
ATOM    638 HG23 ILE A  42      -0.652   4.654  -4.536  1.00 95.55           H  
ATOM    639  CD1 ILE A  42       1.630   3.502  -3.149  1.00 95.55           C  
ATOM    640 HD11 ILE A  42       2.660   3.156  -3.241  1.00 95.55           H  
ATOM    641 HD12 ILE A  42       1.099   3.262  -4.071  1.00 95.55           H  
ATOM    642 HD13 ILE A  42       1.149   2.997  -2.312  1.00 95.55           H  
ATOM    643  N   TYR A  43       2.405   8.187  -2.493  1.00 93.47           N  
ATOM    644  H   TYR A  43       2.665   7.710  -1.642  1.00 93.47           H  
ATOM    645  CA  TYR A  43       3.445   8.922  -3.193  1.00 93.47           C  
ATOM    646  HA  TYR A  43       3.095   9.177  -4.194  1.00 93.47           H  
ATOM    647  C   TYR A  43       4.690   8.051  -3.311  1.00 93.47           C  
ATOM    648  CB  TYR A  43       3.760  10.225  -2.457  1.00 93.47           C  
ATOM    649  HB2 TYR A  43       2.857  10.834  -2.395  1.00 93.47           H  
ATOM    650  HB3 TYR A  43       4.054   9.987  -1.435  1.00 93.47           H  
ATOM    651  O   TYR A  43       5.174   7.529  -2.307  1.00 93.47           O  
ATOM    652  CG  TYR A  43       4.869  11.039  -3.096  1.00 93.47           C  
ATOM    653  CD1 TYR A  43       6.194  10.882  -2.666  1.00 93.47           C  
ATOM    654  HD1 TYR A  43       6.425  10.125  -1.930  1.00 93.47           H  
ATOM    655  CD2 TYR A  43       4.584  11.953  -4.122  1.00 93.47           C  
ATOM    656  HD2 TYR A  43       3.564  12.071  -4.457  1.00 93.47           H  
ATOM    657  CE1 TYR A  43       7.223  11.675  -3.195  1.00 93.47           C  
ATOM    658  HE1 TYR A  43       8.225  11.604  -2.798  1.00 93.47           H  
ATOM    659  CE2 TYR A  43       5.617  12.713  -4.705  1.00 93.47           C  
ATOM    660  HE2 TYR A  43       5.383  13.404  -5.502  1.00 93.47           H  
ATOM    661  OH  TYR A  43       7.938  13.324  -4.782  1.00 93.47           O  
ATOM    662  HH  TYR A  43       7.559  14.024  -5.319  1.00 93.47           H  
ATOM    663  CZ  TYR A  43       6.940  12.578  -4.235  1.00 93.47           C  
ATOM    664  N   LEU A  44       5.234   7.939  -4.519  1.00 90.95           N  
ATOM    665  H   LEU A  44       4.779   8.417  -5.283  1.00 90.95           H  
ATOM    666  CA  LEU A  44       6.489   7.255  -4.812  1.00 90.95           C  
ATOM    667  HA  LEU A  44       6.957   6.923  -3.885  1.00 90.95           H  
ATOM    668  C   LEU A  44       7.430   8.250  -5.494  1.00 90.95           C  
ATOM    669  CB  LEU A  44       6.228   6.020  -5.695  1.00 90.95           C  
ATOM    670  HB2 LEU A  44       7.175   5.500  -5.841  1.00 90.95           H  
ATOM    671  HB3 LEU A  44       5.875   6.365  -6.666  1.00 90.95           H  
ATOM    672  O   LEU A  44       7.100   8.807  -6.541  1.00 90.95           O  
ATOM    673  CG  LEU A  44       5.214   5.000  -5.153  1.00 90.95           C  
ATOM    674  HG  LEU A  44       4.264   5.493  -4.949  1.00 90.95           H  
ATOM    675  CD1 LEU A  44       4.963   3.914  -6.196  1.00 90.95           C  
ATOM    676 HD11 LEU A  44       5.885   3.373  -6.410  1.00 90.95           H  
ATOM    677 HD12 LEU A  44       4.217   3.215  -5.819  1.00 90.95           H  
ATOM    678 HD13 LEU A  44       4.587   4.362  -7.116  1.00 90.95           H  
ATOM    679  CD2 LEU A  44       5.721   4.336  -3.876  1.00 90.95           C  
ATOM    680 HD21 LEU A  44       5.803   5.086  -3.089  1.00 90.95           H  
ATOM    681 HD22 LEU A  44       6.690   3.868  -4.050  1.00 90.95           H  
ATOM    682 HD23 LEU A  44       5.013   3.572  -3.556  1.00 90.95           H  
ATOM    683  N   SER A  45       8.601   8.496  -4.909  1.00 86.89           N  
ATOM    684  H   SER A  45       8.840   7.985  -4.071  1.00 86.89           H  
ATOM    685  CA  SER A  45       9.602   9.385  -5.498  1.00 86.89           C  
ATOM    686  HA  SER A  45       9.075  10.119  -6.108  1.00 86.89           H  
ATOM    687  C   SER A  45      10.563   8.632  -6.409  1.00 86.89           C  
ATOM    688  CB  SER A  45      10.365  10.174  -4.430  1.00 86.89           C  
ATOM    689  HB2 SER A  45      10.809  11.052  -4.900  1.00 86.89           H  
ATOM    690  HB3 SER A  45       9.667  10.503  -3.661  1.00 86.89           H  
ATOM    691  O   SER A  45      10.921   7.496  -6.113  1.00 86.89           O  
ATOM    692  OG  SER A  45      11.391   9.427  -3.812  1.00 86.89           O  
ATOM    693  HG  SER A  45      11.892   9.999  -3.225  1.00 86.89           H  
ATOM    694  N   ARG A  46      11.036   9.308  -7.469  1.00 70.42           N  
ATOM    695  H   ARG A  46      10.583  10.184  -7.686  1.00 70.42           H  
ATOM    696  CA  ARG A  46      12.208   8.906  -8.284  1.00 70.42           C  
ATOM    697  HA  ARG A  46      12.159   9.441  -9.232  1.00 70.42           H  
ATOM    698  C   ARG A  46      12.215   7.419  -8.658  1.00 70.42           C  
ATOM    699  CB  ARG A  46      13.516   9.287  -7.569  1.00 70.42           C  
ATOM    700  HB2 ARG A  46      14.353   9.051  -8.226  1.00 70.42           H  
ATOM    701  HB3 ARG A  46      13.613   8.683  -6.667  1.00 70.42           H  
ATOM    702  O   ARG A  46      13.217   6.732  -8.522  1.00 70.42           O  
ATOM    703  CG  ARG A  46      13.594  10.768  -7.187  1.00 70.42           C  
ATOM    704  HG2 ARG A  46      13.417  11.396  -8.060  1.00 70.42           H  
ATOM    705  HG3 ARG A  46      12.828  10.982  -6.442  1.00 70.42           H  
ATOM    706  CD  ARG A  46      14.958  11.091  -6.569  1.00 70.42           C  
ATOM    707  HD2 ARG A  46      15.257  10.266  -5.922  1.00 70.42           H  
ATOM    708  HD3 ARG A  46      14.847  11.983  -5.953  1.00 70.42           H  
ATOM    709  NE  ARG A  46      15.991  11.355  -7.591  1.00 70.42           N  
ATOM    710  HE  ARG A  46      15.670  11.481  -8.540  1.00 70.42           H  
ATOM    711  NH1 ARG A  46      17.797  11.312  -6.177  1.00 70.42           N  
ATOM    712 HH11 ARG A  46      17.204  10.929  -5.456  1.00 70.42           H  
ATOM    713 HH12 ARG A  46      18.794  11.376  -6.024  1.00 70.42           H  
ATOM    714  NH2 ARG A  46      18.090  11.871  -8.317  1.00 70.42           N  
ATOM    715 HH21 ARG A  46      19.078  11.973  -8.130  1.00 70.42           H  
ATOM    716 HH22 ARG A  46      17.734  12.061  -9.243  1.00 70.42           H  
ATOM    717  CZ  ARG A  46      17.283  11.509  -7.359  1.00 70.42           C  
ATOM    718  N   THR A  47      11.084   6.945  -9.138  1.00 64.25           N  
ATOM    719  H   THR A  47      10.370   7.603  -9.416  1.00 64.25           H  
ATOM    720  CA  THR A  47      10.580   5.612  -8.823  1.00 64.25           C  
ATOM    721  HA  THR A  47      10.527   5.518  -7.739  1.00 64.25           H  
ATOM    722  C   THR A  47      11.454   4.444  -9.287  1.00 64.25           C  
ATOM    723  CB  THR A  47       9.152   5.523  -9.363  1.00 64.25           C  
ATOM    724  HB  THR A  47       8.807   4.489  -9.327  1.00 64.25           H  
ATOM    725  O   THR A  47      11.832   3.622  -8.465  1.00 64.25           O  
ATOM    726  CG2 THR A  47       8.182   6.407  -8.588  1.00 64.25           C  
ATOM    727 HG21 THR A  47       8.358   6.278  -7.520  1.00 64.25           H  
ATOM    728 HG22 THR A  47       7.159   6.118  -8.832  1.00 64.25           H  
ATOM    729 HG23 THR A  47       8.323   7.457  -8.843  1.00 64.25           H  
ATOM    730  OG1 THR A  47       9.149   6.057 -10.663  1.00 64.25           O  
ATOM    731  HG1 THR A  47       8.638   5.458 -11.212  1.00 64.25           H  
ATOM    732  N   TRP A  48      11.824   4.332 -10.559  1.00 72.46           N  
ATOM    733  H   TRP A  48      11.480   5.022 -11.212  1.00 72.46           H  
ATOM    734  CA  TRP A  48      12.169   3.000 -11.081  1.00 72.46           C  
ATOM    735  HA  TRP A  48      12.021   2.238 -10.316  1.00 72.46           H  
ATOM    736  C   TRP A  48      13.599   2.866 -11.590  1.00 72.46           C  
ATOM    737  CB  TRP A  48      11.205   2.668 -12.200  1.00 72.46           C  
ATOM    738  HB2 TRP A  48      11.224   1.588 -12.348  1.00 72.46           H  
ATOM    739  HB3 TRP A  48      11.588   3.155 -13.097  1.00 72.46           H  
ATOM    740  O   TRP A  48      14.043   3.689 -12.391  1.00 72.46           O  
ATOM    741  CG  TRP A  48       9.793   3.126 -12.035  1.00 72.46           C  
ATOM    742  CD1 TRP A  48       9.250   4.124 -12.748  1.00 72.46           C  
ATOM    743  HD1 TRP A  48       9.825   4.668 -13.483  1.00 72.46           H  
ATOM    744  CD2 TRP A  48       8.738   2.658 -11.153  1.00 72.46           C  
ATOM    745  CE2 TRP A  48       7.576   3.463 -11.383  1.00 72.46           C  
ATOM    746  CE3 TRP A  48       8.654   1.663 -10.160  1.00 72.46           C  
ATOM    747  HE3 TRP A  48       9.508   1.033  -9.962  1.00 72.46           H  
ATOM    748  NE1 TRP A  48       7.926   4.313 -12.408  1.00 72.46           N  
ATOM    749  HE1 TRP A  48       7.313   4.986 -12.847  1.00 72.46           H  
ATOM    750  CH2 TRP A  48       6.356   2.321  -9.659  1.00 72.46           C  
ATOM    751  HH2 TRP A  48       5.439   2.182  -9.107  1.00 72.46           H  
ATOM    752  CZ2 TRP A  48       6.410   3.325 -10.633  1.00 72.46           C  
ATOM    753  HZ2 TRP A  48       5.551   3.952 -10.826  1.00 72.46           H  
ATOM    754  CZ3 TRP A  48       7.466   1.489  -9.428  1.00 72.46           C  
ATOM    755  HZ3 TRP A  48       7.409   0.713  -8.679  1.00 72.46           H  
ATOM    756  N   GLU A  49      14.310   1.816 -11.182  1.00 71.19           N  
ATOM    757  H   GLU A  49      13.899   1.148 -10.545  1.00 71.19           H  
ATOM    758  CA  GLU A  49      15.618   1.489 -11.767  1.00 71.19           C  
ATOM    759  HA  GLU A  49      16.161   2.412 -11.972  1.00 71.19           H  
ATOM    760  C   GLU A  49      15.462   0.768 -13.113  1.00 71.19           C  
ATOM    761  CB  GLU A  49      16.441   0.688 -10.755  1.00 71.19           C  
ATOM    762  HB2 GLU A  49      15.978  -0.286 -10.596  1.00 71.19           H  
ATOM    763  HB3 GLU A  49      16.451   1.234  -9.811  1.00 71.19           H  
ATOM    764  O   GLU A  49      16.048   1.196 -14.107  1.00 71.19           O  
ATOM    765  CG  GLU A  49      17.887   0.513 -11.237  1.00 71.19           C  
ATOM    766  HG2 GLU A  49      18.286   1.494 -11.493  1.00 71.19           H  
ATOM    767  HG3 GLU A  49      17.894  -0.103 -12.136  1.00 71.19           H  
ATOM    768  CD  GLU A  49      18.790  -0.134 -10.180  1.00 71.19           C  
ATOM    769  OE1 GLU A  49      20.022  -0.009 -10.352  1.00 71.19           O  
ATOM    770  OE2 GLU A  49      18.246  -0.721  -9.218  1.00 71.19           O  
ATOM    771  N   ASP A  50      14.590  -0.245 -13.162  1.00 67.61           N  
ATOM    772  H   ASP A  50      14.155  -0.551 -12.303  1.00 67.61           H  
ATOM    773  CA  ASP A  50      14.180  -0.942 -14.381  1.00 67.61           C  
ATOM    774  HA  ASP A  50      14.399  -0.297 -15.232  1.00 67.61           H  
ATOM    775  C   ASP A  50      12.667  -1.206 -14.349  1.00 67.61           C  
ATOM    776  CB  ASP A  50      14.985  -2.238 -14.566  1.00 67.61           C  
ATOM    777  HB2 ASP A  50      14.673  -2.971 -13.822  1.00 67.61           H  
ATOM    778  HB3 ASP A  50      16.041  -2.020 -14.405  1.00 67.61           H  
ATOM    779  O   ASP A  50      12.124  -1.741 -13.387  1.00 67.61           O  
ATOM    780  CG  ASP A  50      14.833  -2.836 -15.975  1.00 67.61           C  
ATOM    781  OD1 ASP A  50      14.100  -2.244 -16.815  1.00 67.61           O  
ATOM    782  OD2 ASP A  50      15.492  -3.862 -16.240  1.00 67.61           O  
ATOM    783  N   VAL A  51      11.975  -0.768 -15.398  1.00 66.08           N  
ATOM    784  H   VAL A  51      12.534  -0.463 -16.182  1.00 66.08           H  
ATOM    785  CA  VAL A  51      10.502  -0.764 -15.523  1.00 66.08           C  
ATOM    786  HA  VAL A  51      10.097  -1.446 -14.775  1.00 66.08           H  
ATOM    787  C   VAL A  51      10.072  -1.339 -16.868  1.00 66.08           C  
ATOM    788  CB  VAL A  51       9.873   0.639 -15.293  1.00 66.08           C  
ATOM    789  HB  VAL A  51       9.173   0.876 -16.094  1.00 66.08           H  
ATOM    790  O   VAL A  51       8.956  -1.093 -17.343  1.00 66.08           O  
ATOM    791  CG1 VAL A  51       9.021   0.670 -14.031  1.00 66.08           C  
ATOM    792 HG11 VAL A  51       9.592   0.329 -13.167  1.00 66.08           H  
ATOM    793 HG12 VAL A  51       8.627   1.673 -13.869  1.00 66.08           H  
ATOM    794 HG13 VAL A  51       8.155   0.020 -14.163  1.00 66.08           H  
ATOM    795  CG2 VAL A  51      10.885   1.790 -15.329  1.00 66.08           C  
ATOM    796 HG21 VAL A  51      10.386   2.731 -15.100  1.00 66.08           H  
ATOM    797 HG22 VAL A  51      11.334   1.854 -16.320  1.00 66.08           H  
ATOM    798 HG23 VAL A  51      11.686   1.615 -14.610  1.00 66.08           H  
ATOM    799  N   LYS A  52      10.962  -2.039 -17.577  1.00 69.28           N  
ATOM    800  H   LYS A  52      11.852  -2.271 -17.159  1.00 69.28           H  
ATOM    801  CA  LYS A  52      10.579  -2.680 -18.838  1.00 69.28           C  
ATOM    802  HA  LYS A  52      10.173  -1.930 -19.517  1.00 69.28           H  
ATOM    803  C   LYS A  52       9.476  -3.706 -18.567  1.00 69.28           C  
ATOM    804  CB  LYS A  52      11.802  -3.319 -19.496  1.00 69.28           C  
ATOM    805  HB2 LYS A  52      12.359  -3.895 -18.757  1.00 69.28           H  
ATOM    806  HB3 LYS A  52      11.463  -4.000 -20.278  1.00 69.28           H  
ATOM    807  O   LYS A  52       9.645  -4.588 -17.742  1.00 69.28           O  
ATOM    808  CG  LYS A  52      12.704  -2.250 -20.125  1.00 69.28           C  
ATOM    809  HG2 LYS A  52      12.136  -1.679 -20.860  1.00 69.28           H  
ATOM    810  HG3 LYS A  52      13.075  -1.577 -19.353  1.00 69.28           H  
ATOM    811  CD  LYS A  52      13.883  -2.936 -20.814  1.00 69.28           C  
ATOM    812  HD2 LYS A  52      13.510  -3.626 -21.570  1.00 69.28           H  
ATOM    813  HD3 LYS A  52      14.439  -3.496 -20.063  1.00 69.28           H  
ATOM    814  CE  LYS A  52      14.800  -1.899 -21.462  1.00 69.28           C  
ATOM    815  HE2 LYS A  52      15.123  -1.204 -20.687  1.00 69.28           H  
ATOM    816  HE3 LYS A  52      14.237  -1.345 -22.213  1.00 69.28           H  
ATOM    817  NZ  LYS A  52      15.975  -2.567 -22.069  1.00 69.28           N  
ATOM    818  HZ1 LYS A  52      15.684  -3.234 -22.770  1.00 69.28           H  
ATOM    819  HZ2 LYS A  52      16.471  -3.071 -21.348  1.00 69.28           H  
ATOM    820  HZ3 LYS A  52      16.606  -1.892 -22.476  1.00 69.28           H  
ATOM    821  N   GLY A  53       8.339  -3.540 -19.244  1.00 72.77           N  
ATOM    822  H   GLY A  53       8.274  -2.790 -19.917  1.00 72.77           H  
ATOM    823  CA  GLY A  53       7.167  -4.411 -19.098  1.00 72.77           C  
ATOM    824  HA2 GLY A  53       7.492  -5.451 -19.104  1.00 72.77           H  
ATOM    825  HA3 GLY A  53       6.503  -4.266 -19.949  1.00 72.77           H  
ATOM    826  C   GLY A  53       6.328  -4.213 -17.831  1.00 72.77           C  
ATOM    827  O   GLY A  53       5.319  -4.884 -17.688  1.00 72.77           O  
ATOM    828  N   LEU A  54       6.693  -3.303 -16.920  1.00 81.77           N  
ATOM    829  H   LEU A  54       7.549  -2.782 -17.045  1.00 81.77           H  
ATOM    830  CA  LEU A  54       5.885  -3.053 -15.727  1.00 81.77           C  
ATOM    831  HA  LEU A  54       5.372  -3.979 -15.463  1.00 81.77           H  
ATOM    832  C   LEU A  54       4.814  -1.993 -16.020  1.00 81.77           C  
ATOM    833  CB  LEU A  54       6.808  -2.690 -14.557  1.00 81.77           C  
ATOM    834  HB2 LEU A  54       7.611  -3.425 -14.493  1.00 81.77           H  
ATOM    835  HB3 LEU A  54       7.256  -1.723 -14.784  1.00 81.77           H  
ATOM    836  O   LEU A  54       5.109  -0.795 -16.040  1.00 81.77           O  
ATOM    837  CG  LEU A  54       6.087  -2.628 -13.198  1.00 81.77           C  
ATOM    838  HG  LEU A  54       5.185  -2.022 -13.280  1.00 81.77           H  
ATOM    839  CD1 LEU A  54       5.659  -4.011 -12.721  1.00 81.77           C  
ATOM    840 HD11 LEU A  54       4.883  -4.412 -13.374  1.00 81.77           H  
ATOM    841 HD12 LEU A  54       6.514  -4.687 -12.721  1.00 81.77           H  
ATOM    842 HD13 LEU A  54       5.239  -3.940 -11.718  1.00 81.77           H  
ATOM    843  CD2 LEU A  54       7.017  -2.027 -12.141  1.00 81.77           C  
ATOM    844 HD21 LEU A  54       6.523  -2.035 -11.169  1.00 81.77           H  
ATOM    845 HD22 LEU A  54       7.267  -0.996 -12.393  1.00 81.77           H  
ATOM    846 HD23 LEU A  54       7.938  -2.608 -12.086  1.00 81.77           H  
ATOM    847  N   ASP A  55       3.583  -2.449 -16.246  1.00 85.23           N  
ATOM    848  H   ASP A  55       3.475  -3.441 -16.401  1.00 85.23           H  
ATOM    849  CA  ASP A  55       2.421  -1.587 -16.511  1.00 85.23           C  
ATOM    850  HA  ASP A  55       2.749  -0.670 -17.001  1.00 85.23           H  
ATOM    851  C   ASP A  55       1.692  -1.178 -15.222  1.00 85.23           C  
ATOM    852  CB  ASP A  55       1.464  -2.320 -17.464  1.00 85.23           C  
ATOM    853  HB2 ASP A  55       1.197  -3.284 -17.031  1.00 85.23           H  
ATOM    854  HB3 ASP A  55       0.552  -1.731 -17.561  1.00 85.23           H  
ATOM    855  O   ASP A  55       1.175  -0.063 -15.100  1.00 85.23           O  
ATOM    856  CG  ASP A  55       2.048  -2.525 -18.869  1.00 85.23           C  
ATOM    857  OD1 ASP A  55       2.876  -1.683 -19.298  1.00 85.23           O  
ATOM    858  OD2 ASP A  55       1.627  -3.499 -19.526  1.00 85.23           O  
ATOM    859  N   CYS A  56       1.691  -2.067 -14.227  1.00 89.33           N  
ATOM    860  H   CYS A  56       2.171  -2.942 -14.381  1.00 89.33           H  
ATOM    861  CA  CYS A  56       1.010  -1.884 -12.951  1.00 89.33           C  
ATOM    862  HA  CYS A  56       0.763  -0.832 -12.815  1.00 89.33           H  
ATOM    863  C   CYS A  56       1.905  -2.308 -11.786  1.00 89.33           C  
ATOM    864  CB  CYS A  56      -0.294  -2.694 -12.949  1.00 89.33           C  
ATOM    865  HB2 CYS A  56      -0.098  -3.691 -13.343  1.00 89.33           H  
ATOM    866  HB3 CYS A  56      -0.662  -2.794 -11.927  1.00 89.33           H  
ATOM    867  O   CYS A  56       2.556  -3.350 -11.826  1.00 89.33           O  
ATOM    868  SG  CYS A  56      -1.560  -1.865 -13.953  1.00 89.33           S  
ATOM    869  HG  CYS A  56      -1.981  -2.956 -14.599  1.00 89.33           H  
ATOM    870  N   LEU A  57       1.873  -1.519 -10.715  1.00 90.87           N  
ATOM    871  H   LEU A  57       1.316  -0.678 -10.762  1.00 90.87           H  
ATOM    872  CA  LEU A  57       2.479  -1.848  -9.435  1.00 90.87           C  
ATOM    873  HA  LEU A  57       3.274  -2.576  -9.599  1.00 90.87           H  
ATOM    874  C   LEU A  57       1.433  -2.460  -8.501  1.00 90.87           C  
ATOM    875  CB  LEU A  57       3.083  -0.571  -8.836  1.00 90.87           C  
ATOM    876  HB2 LEU A  57       3.655  -0.045  -9.600  1.00 90.87           H  
ATOM    877  HB3 LEU A  57       2.270   0.089  -8.536  1.00 90.87           H  
ATOM    878  O   LEU A  57       0.380  -1.866  -8.254  1.00 90.87           O  
ATOM    879  CG  LEU A  57       3.972  -0.831  -7.613  1.00 90.87           C  
ATOM    880  HG  LEU A  57       3.490  -1.519  -6.919  1.00 90.87           H  
ATOM    881  CD1 LEU A  57       5.277  -1.446  -8.100  1.00 90.87           C  
ATOM    882 HD11 LEU A  57       5.114  -2.511  -8.271  1.00 90.87           H  
ATOM    883 HD12 LEU A  57       6.086  -1.317  -7.381  1.00 90.87           H  
ATOM    884 HD13 LEU A  57       5.600  -0.982  -9.032  1.00 90.87           H  
ATOM    885  CD2 LEU A  57       4.220   0.478  -6.867  1.00 90.87           C  
ATOM    886 HD21 LEU A  57       5.039   0.363  -6.157  1.00 90.87           H  
ATOM    887 HD22 LEU A  57       4.469   1.274  -7.568  1.00 90.87           H  
ATOM    888 HD23 LEU A  57       3.313   0.760  -6.334  1.00 90.87           H  
ATOM    889  N   PHE A  58       1.748  -3.618  -7.941  1.00 94.59           N  
ATOM    890  H   PHE A  58       2.620  -4.060  -8.194  1.00 94.59           H  
ATOM    891  CA  PHE A  58       0.921  -4.309  -6.963  1.00 94.59           C  
ATOM    892  HA  PHE A  58      -0.122  -4.015  -7.085  1.00 94.59           H  
ATOM    893  C   PHE A  58       1.379  -3.892  -5.565  1.00 94.59           C  
ATOM    894  CB  PHE A  58       1.009  -5.824  -7.203  1.00 94.59           C  
ATOM    895  HB2 PHE A  58       0.582  -6.327  -6.336  1.00 94.59           H  
ATOM    896  HB3 PHE A  58       2.054  -6.129  -7.258  1.00 94.59           H  
ATOM    897  O   PHE A  58       2.512  -4.164  -5.162  1.00 94.59           O  
ATOM    898  CG  PHE A  58       0.293  -6.319  -8.449  1.00 94.59           C  
ATOM    899  CD1 PHE A  58      -0.773  -7.231  -8.331  1.00 94.59           C  
ATOM    900  HD1 PHE A  58      -1.069  -7.595  -7.358  1.00 94.59           H  
ATOM    901  CD2 PHE A  58       0.708  -5.911  -9.734  1.00 94.59           C  
ATOM    902  HD2 PHE A  58       1.572  -5.275  -9.860  1.00 94.59           H  
ATOM    903  CE1 PHE A  58      -1.430  -7.708  -9.481  1.00 94.59           C  
ATOM    904  HE1 PHE A  58      -2.227  -8.431  -9.396  1.00 94.59           H  
ATOM    905  CE2 PHE A  58       0.032  -6.361 -10.879  1.00 94.59           C  
ATOM    906  HE2 PHE A  58       0.370  -6.058 -11.859  1.00 94.59           H  
ATOM    907  CZ  PHE A  58      -1.041  -7.258 -10.754  1.00 94.59           C  
ATOM    908  HZ  PHE A  58      -1.530  -7.637 -11.639  1.00 94.59           H  
ATOM    909  N   VAL A  59       0.518  -3.183  -4.832  1.00 96.41           N  
ATOM    910  H   VAL A  59      -0.388  -2.970  -5.222  1.00 96.41           H  
ATOM    911  CA  VAL A  59       0.818  -2.680  -3.484  1.00 96.41           C  
ATOM    912  HA  VAL A  59       1.899  -2.651  -3.347  1.00 96.41           H  
ATOM    913  C   VAL A  59       0.231  -3.634  -2.452  1.00 96.41           C  
ATOM    914  CB  VAL A  59       0.287  -1.248  -3.275  1.00 96.41           C  
ATOM    915  HB  VAL A  59      -0.803  -1.261  -3.265  1.00 96.41           H  
ATOM    916  O   VAL A  59      -0.988  -3.721  -2.303  1.00 96.41           O  
ATOM    917  CG1 VAL A  59       0.777  -0.689  -1.930  1.00 96.41           C  
ATOM    918 HG11 VAL A  59       0.422   0.334  -1.803  1.00 96.41           H  
ATOM    919 HG12 VAL A  59       0.386  -1.288  -1.107  1.00 96.41           H  
ATOM    920 HG13 VAL A  59       1.866  -0.703  -1.890  1.00 96.41           H  
ATOM    921  CG2 VAL A  59       0.733  -0.288  -4.387  1.00 96.41           C  
ATOM    922 HG21 VAL A  59       0.379   0.720  -4.171  1.00 96.41           H  
ATOM    923 HG22 VAL A  59       0.305  -0.598  -5.341  1.00 96.41           H  
ATOM    924 HG23 VAL A  59       1.820  -0.284  -4.470  1.00 96.41           H  
ATOM    925  N   HIS A  60       1.088  -4.334  -1.718  1.00 97.74           N  
ATOM    926  H   HIS A  60       2.077  -4.202  -1.876  1.00 97.74           H  
ATOM    927  CA  HIS A  60       0.695  -5.262  -0.660  1.00 97.74           C  
ATOM    928  HA  HIS A  60      -0.370  -5.475  -0.749  1.00 97.74           H  
ATOM    929  C   HIS A  60       0.939  -4.654   0.715  1.00 97.74           C  
ATOM    930  CB  HIS A  60       1.448  -6.585  -0.800  1.00 97.74           C  
ATOM    931  HB2 HIS A  60       2.519  -6.398  -0.722  1.00 97.74           H  
ATOM    932  HB3 HIS A  60       1.159  -7.245   0.018  1.00 97.74           H  
ATOM    933  O   HIS A  60       1.960  -3.996   0.924  1.00 97.74           O  
ATOM    934  CG  HIS A  60       1.168  -7.281  -2.100  1.00 97.74           C  
ATOM    935  CD2 HIS A  60       1.750  -7.006  -3.307  1.00 97.74           C  
ATOM    936  HD2 HIS A  60       2.504  -6.256  -3.497  1.00 97.74           H  
ATOM    937  ND1 HIS A  60       0.239  -8.274  -2.311  1.00 97.74           N  
ATOM    938  HD1 HIS A  60      -0.413  -8.647  -1.636  1.00 97.74           H  
ATOM    939  CE1 HIS A  60       0.267  -8.589  -3.614  1.00 97.74           C  
ATOM    940  HE1 HIS A  60      -0.383  -9.296  -4.109  1.00 97.74           H  
ATOM    941  NE2 HIS A  60       1.182  -7.857  -4.255  1.00 97.74           N  
ATOM    942  N   ILE A  61       0.021  -4.907   1.648  1.00 97.98           N  
ATOM    943  H   ILE A  61      -0.765  -5.495   1.410  1.00 97.98           H  
ATOM    944  CA  ILE A  61       0.129  -4.470   3.042  1.00 97.98           C  
ATOM    945  HA  ILE A  61       1.169  -4.221   3.252  1.00 97.98           H  
ATOM    946  C   ILE A  61      -0.265  -5.627   3.956  1.00 97.98           C  
ATOM    947  CB  ILE A  61      -0.721  -3.209   3.303  1.00 97.98           C  
ATOM    948  HB  ILE A  61      -1.772  -3.446   3.138  1.00 97.98           H  
ATOM    949  O   ILE A  61      -1.365  -6.158   3.846  1.00 97.98           O  
ATOM    950  CG1 ILE A  61      -0.313  -2.087   2.322  1.00 97.98           C  
ATOM    951 HG12 ILE A  61       0.773  -1.994   2.308  1.00 97.98           H  
ATOM    952 HG13 ILE A  61      -0.640  -2.361   1.319  1.00 97.98           H  
ATOM    953  CG2 ILE A  61      -0.543  -2.767   4.763  1.00 97.98           C  
ATOM    954 HG21 ILE A  61       0.492  -2.468   4.927  1.00 97.98           H  
ATOM    955 HG22 ILE A  61      -1.212  -1.941   5.005  1.00 97.98           H  
ATOM    956 HG23 ILE A  61      -0.777  -3.591   5.436  1.00 97.98           H  
ATOM    957  CD1 ILE A  61      -0.898  -0.715   2.636  1.00 97.98           C  
ATOM    958 HD11 ILE A  61      -0.724  -0.048   1.792  1.00 97.98           H  
ATOM    959 HD12 ILE A  61      -0.396  -0.301   3.510  1.00 97.98           H  
ATOM    960 HD13 ILE A  61      -1.969  -0.799   2.824  1.00 97.98           H  
ATOM    961  N   ASP A  62       0.614  -6.004   4.874  1.00 97.59           N  
ATOM    962  H   ASP A  62       1.444  -5.446   5.013  1.00 97.59           H  
ATOM    963  CA  ASP A  62       0.458  -7.193   5.725  1.00 97.59           C  
ATOM    964  HA  ASP A  62       0.280  -8.046   5.071  1.00 97.59           H  
ATOM    965  C   ASP A  62      -0.716  -7.140   6.719  1.00 97.59           C  
ATOM    966  CB  ASP A  62       1.772  -7.450   6.467  1.00 97.59           C  
ATOM    967  HB2 ASP A  62       2.572  -7.557   5.734  1.00 97.59           H  
ATOM    968  HB3 ASP A  62       1.688  -8.395   7.003  1.00 97.59           H  
ATOM    969  O   ASP A  62      -1.224  -8.183   7.133  1.00 97.59           O  
ATOM    970  CG  ASP A  62       2.159  -6.349   7.463  1.00 97.59           C  
ATOM    971  OD1 ASP A  62       1.592  -5.231   7.414  1.00 97.59           O  
ATOM    972  OD2 ASP A  62       3.117  -6.595   8.218  1.00 97.59           O  
ATOM    973  N   ILE A  63      -1.204  -5.950   7.072  1.00 96.83           N  
ATOM    974  H   ILE A  63      -0.607  -5.154   6.900  1.00 96.83           H  
ATOM    975  CA  ILE A  63      -2.407  -5.807   7.905  1.00 96.83           C  
ATOM    976  HA  ILE A  63      -2.376  -6.602   8.651  1.00 96.83           H  
ATOM    977  C   ILE A  63      -3.715  -6.029   7.133  1.00 96.83           C  
ATOM    978  CB  ILE A  63      -2.422  -4.483   8.692  1.00 96.83           C  
ATOM    979  HB  ILE A  63      -3.322  -4.484   9.307  1.00 96.83           H  
ATOM    980  O   ILE A  63      -4.779  -6.061   7.749  1.00 96.83           O  
ATOM    981  CG1 ILE A  63      -2.464  -3.239   7.780  1.00 96.83           C  
ATOM    982 HG12 ILE A  63      -3.097  -3.427   6.913  1.00 96.83           H  
ATOM    983 HG13 ILE A  63      -1.453  -3.021   7.436  1.00 96.83           H  
ATOM    984  CG2 ILE A  63      -1.219  -4.431   9.648  1.00 96.83           C  
ATOM    985 HG21 ILE A  63      -1.308  -3.577  10.320  1.00 96.83           H  
ATOM    986 HG22 ILE A  63      -0.282  -4.353   9.097  1.00 96.83           H  
ATOM    987 HG23 ILE A  63      -1.183  -5.334  10.257  1.00 96.83           H  
ATOM    988  CD1 ILE A  63      -3.001  -1.995   8.494  1.00 96.83           C  
ATOM    989 HD11 ILE A  63      -2.940  -1.138   7.823  1.00 96.83           H  
ATOM    990 HD12 ILE A  63      -2.418  -1.787   9.391  1.00 96.83           H  
ATOM    991 HD13 ILE A  63      -4.043  -2.150   8.774  1.00 96.83           H  
ATOM    992  N   VAL A  64      -3.673  -6.200   5.809  1.00 97.58           N  
ATOM    993  H   VAL A  64      -2.769  -6.210   5.358  1.00 97.58           H  
ATOM    994  CA  VAL A  64      -4.847  -6.552   4.995  1.00 97.58           C  
ATOM    995  HA  VAL A  64      -5.714  -6.007   5.368  1.00 97.58           H  
ATOM    996  C   VAL A  64      -5.134  -8.043   5.128  1.00 97.58           C  
ATOM    997  CB  VAL A  64      -4.641  -6.160   3.519  1.00 97.58           C  
ATOM    998  HB  VAL A  64      -3.687  -6.549   3.163  1.00 97.58           H  
ATOM    999  O   VAL A  64      -4.255  -8.881   4.924  1.00 97.58           O  
ATOM   1000  CG1 VAL A  64      -5.724  -6.719   2.593  1.00 97.58           C  
ATOM   1001 HG11 VAL A  64      -6.706  -6.576   3.044  1.00 97.58           H  
ATOM   1002 HG12 VAL A  64      -5.688  -6.225   1.622  1.00 97.58           H  
ATOM   1003 HG13 VAL A  64      -5.554  -7.784   2.436  1.00 97.58           H  
ATOM   1004  CG2 VAL A  64      -4.635  -4.637   3.379  1.00 97.58           C  
ATOM   1005 HG21 VAL A  64      -4.391  -4.378   2.349  1.00 97.58           H  
ATOM   1006 HG22 VAL A  64      -5.620  -4.240   3.625  1.00 97.58           H  
ATOM   1007 HG23 VAL A  64      -3.884  -4.198   4.037  1.00 97.58           H  
ATOM   1008  N   LYS A  65      -6.380  -8.413   5.429  1.00 96.81           N  
ATOM   1009  H   LYS A  65      -7.074  -7.702   5.609  1.00 96.81           H  
ATOM   1010  CA  LYS A  65      -6.789  -9.818   5.446  1.00 96.81           C  
ATOM   1011  HA  LYS A  65      -6.119 -10.338   6.131  1.00 96.81           H  
ATOM   1012  C   LYS A  65      -6.622 -10.433   4.059  1.00 96.81           C  
ATOM   1013  CB  LYS A  65      -8.221  -9.949   5.975  1.00 96.81           C  
ATOM   1014  HB2 LYS A  65      -8.288  -9.380   6.903  1.00 96.81           H  
ATOM   1015  HB3 LYS A  65      -8.920  -9.520   5.256  1.00 96.81           H  
ATOM   1016  O   LYS A  65      -6.986  -9.839   3.041  1.00 96.81           O  
ATOM   1017  CG  LYS A  65      -8.614 -11.401   6.280  1.00 96.81           C  
ATOM   1018  HG2 LYS A  65      -7.833 -11.863   6.884  1.00 96.81           H  
ATOM   1019  HG3 LYS A  65      -8.728 -11.960   5.351  1.00 96.81           H  
ATOM   1020  CD  LYS A  65      -9.931 -11.428   7.066  1.00 96.81           C  
ATOM   1021  HD2 LYS A  65     -10.734 -11.032   6.445  1.00 96.81           H  
ATOM   1022  HD3 LYS A  65      -9.820 -10.795   7.947  1.00 96.81           H  
ATOM   1023  CE  LYS A  65     -10.277 -12.851   7.516  1.00 96.81           C  
ATOM   1024  HE2 LYS A  65      -9.390 -13.290   7.972  1.00 96.81           H  
ATOM   1025  HE3 LYS A  65     -10.539 -13.446   6.642  1.00 96.81           H  
ATOM   1026  NZ  LYS A  65     -11.387 -12.842   8.505  1.00 96.81           N  
ATOM   1027  HZ1 LYS A  65     -11.598 -13.776   8.827  1.00 96.81           H  
ATOM   1028  HZ2 LYS A  65     -12.222 -12.427   8.118  1.00 96.81           H  
ATOM   1029  HZ3 LYS A  65     -11.124 -12.302   9.317  1.00 96.81           H  
ATOM   1030  N   HIS A  66      -6.095 -11.654   4.045  1.00 97.71           N  
ATOM   1031  H   HIS A  66      -5.792 -12.062   4.918  1.00 97.71           H  
ATOM   1032  CA  HIS A  66      -5.926 -12.425   2.826  1.00 97.71           C  
ATOM   1033  HA  HIS A  66      -5.213 -11.895   2.193  1.00 97.71           H  
ATOM   1034  C   HIS A  66      -7.256 -12.556   2.076  1.00 97.71           C  
ATOM   1035  CB  HIS A  66      -5.339 -13.800   3.155  1.00 97.71           C  
ATOM   1036  HB2 HIS A  66      -5.899 -14.255   3.972  1.00 97.71           H  
ATOM   1037  HB3 HIS A  66      -5.454 -14.444   2.283  1.00 97.71           H  
ATOM   1038  O   HIS A  66      -8.263 -12.978   2.647  1.00 97.71           O  
ATOM   1039  CG  HIS A  66      -3.877 -13.752   3.514  1.00 97.71           C  
ATOM   1040  CD2 HIS A  66      -2.832 -13.980   2.658  1.00 97.71           C  
ATOM   1041  HD2 HIS A  66      -2.905 -14.228   1.610  1.00 97.71           H  
ATOM   1042  ND1 HIS A  66      -3.332 -13.470   4.750  1.00 97.71           N  
ATOM   1043  HD1 HIS A  66      -3.814 -13.245   5.609  1.00 97.71           H  
ATOM   1044  CE1 HIS A  66      -1.995 -13.523   4.637  1.00 97.71           C  
ATOM   1045  HE1 HIS A  66      -1.293 -13.318   5.431  1.00 97.71           H  
ATOM   1046  NE2 HIS A  66      -1.648 -13.836   3.380  1.00 97.71           N  
ATOM   1047  N   HIS A  67      -7.246 -12.219   0.792  1.00 96.19           N  
ATOM   1048  H   HIS A  67      -6.403 -11.818   0.407  1.00 96.19           H  
ATOM   1049  CA  HIS A  67      -8.380 -12.366  -0.118  1.00 96.19           C  
ATOM   1050  HA  HIS A  67      -9.098 -13.064   0.313  1.00 96.19           H  
ATOM   1051  C   HIS A  67      -7.909 -12.960  -1.443  1.00 96.19           C  
ATOM   1052  CB  HIS A  67      -9.091 -11.022  -0.312  1.00 96.19           C  
ATOM   1053  HB2 HIS A  67      -9.495 -10.696   0.647  1.00 96.19           H  
ATOM   1054  HB3 HIS A  67      -9.927 -11.143  -1.002  1.00 96.19           H  
ATOM   1055  O   HIS A  67      -6.714 -12.996  -1.740  1.00 96.19           O  
ATOM   1056  CG  HIS A  67      -8.175  -9.954  -0.832  1.00 96.19           C  
ATOM   1057  CD2 HIS A  67      -7.921  -9.643  -2.142  1.00 96.19           C  
ATOM   1058  HD2 HIS A  67      -8.372 -10.105  -3.008  1.00 96.19           H  
ATOM   1059  ND1 HIS A  67      -7.354  -9.179  -0.052  1.00 96.19           N  
ATOM   1060  HD1 HIS A  67      -7.272  -9.211   0.954  1.00 96.19           H  
ATOM   1061  CE1 HIS A  67      -6.627  -8.411  -0.871  1.00 96.19           C  
ATOM   1062  HE1 HIS A  67      -5.882  -7.710  -0.524  1.00 96.19           H  
ATOM   1063  NE2 HIS A  67      -6.924  -8.666  -2.158  1.00 96.19           N  
ATOM   1064  N   LEU A  68      -8.854 -13.486  -2.217  1.00 94.97           N  
ATOM   1065  H   LEU A  68      -9.824 -13.371  -1.958  1.00 94.97           H  
ATOM   1066  CA  LEU A  68      -8.555 -14.168  -3.465  1.00 94.97           C  
ATOM   1067  HA  LEU A  68      -7.673 -14.789  -3.308  1.00 94.97           H  
ATOM   1068  C   LEU A  68      -8.240 -13.153  -4.573  1.00 94.97           C  
ATOM   1069  CB  LEU A  68      -9.744 -15.079  -3.816  1.00 94.97           C  
ATOM   1070  HB2 LEU A  68     -10.600 -14.448  -4.056  1.00 94.97           H  
ATOM   1071  HB3 LEU A  68     -10.003 -15.680  -2.944  1.00 94.97           H  
ATOM   1072  O   LEU A  68      -9.048 -12.271  -4.856  1.00 94.97           O  
ATOM   1073  CG  LEU A  68      -9.482 -16.027  -4.999  1.00 94.97           C  
ATOM   1074  HG  LEU A  68      -9.131 -15.453  -5.857  1.00 94.97           H  
ATOM   1075  CD1 LEU A  68      -8.447 -17.101  -4.651  1.00 94.97           C  
ATOM   1076 HD11 LEU A  68      -8.759 -17.658  -3.768  1.00 94.97           H  
ATOM   1077 HD12 LEU A  68      -7.476 -16.642  -4.469  1.00 94.97           H  
ATOM   1078 HD13 LEU A  68      -8.343 -17.785  -5.493  1.00 94.97           H  
ATOM   1079  CD2 LEU A  68     -10.783 -16.731  -5.384  1.00 94.97           C  
ATOM   1080 HD21 LEU A  68     -11.533 -15.990  -5.660  1.00 94.97           H  
ATOM   1081 HD22 LEU A  68     -10.603 -17.375  -6.245  1.00 94.97           H  
ATOM   1082 HD23 LEU A  68     -11.151 -17.331  -4.552  1.00 94.97           H  
ATOM   1083  N   LEU A  69      -7.094 -13.325  -5.226  1.00 89.66           N  
ATOM   1084  H   LEU A  69      -6.461 -14.038  -4.892  1.00 89.66           H  
ATOM   1085  CA  LEU A  69      -6.719 -12.652  -6.464  1.00 89.66           C  
ATOM   1086  HA  LEU A  69      -7.577 -12.102  -6.851  1.00 89.66           H  
ATOM   1087  C   LEU A  69      -6.310 -13.721  -7.481  1.00 89.66           C  
ATOM   1088  CB  LEU A  69      -5.583 -11.661  -6.175  1.00 89.66           C  
ATOM   1089  HB2 LEU A  69      -5.921 -10.944  -5.427  1.00 89.66           H  
ATOM   1090  HB3 LEU A  69      -4.744 -12.220  -5.761  1.00 89.66           H  
ATOM   1091  O   LEU A  69      -5.295 -14.399  -7.317  1.00 89.66           O  
ATOM   1092  CG  LEU A  69      -5.096 -10.896  -7.419  1.00 89.66           C  
ATOM   1093  HG  LEU A  69      -4.848 -11.595  -8.218  1.00 89.66           H  
ATOM   1094  CD1 LEU A  69      -6.145  -9.909  -7.934  1.00 89.66           C  
ATOM   1095 HD11 LEU A  69      -7.034 -10.443  -8.271  1.00 89.66           H  
ATOM   1096 HD12 LEU A  69      -6.418  -9.210  -7.145  1.00 89.66           H  
ATOM   1097 HD13 LEU A  69      -5.739  -9.353  -8.779  1.00 89.66           H  
ATOM   1098  CD2 LEU A  69      -3.833 -10.125  -7.055  1.00 89.66           C  
ATOM   1099 HD21 LEU A  69      -3.514  -9.517  -7.902  1.00 89.66           H  
ATOM   1100 HD22 LEU A  69      -4.036  -9.484  -6.196  1.00 89.66           H  
ATOM   1101 HD23 LEU A  69      -3.035 -10.824  -6.808  1.00 89.66           H  
ATOM   1102  N   GLY A  70      -7.128 -13.906  -8.518  1.00 89.01           N  
ATOM   1103  H   GLY A  70      -7.966 -13.347  -8.582  1.00 89.01           H  
ATOM   1104  CA  GLY A  70      -6.954 -15.015  -9.455  1.00 89.01           C  
ATOM   1105  HA2 GLY A  70      -5.978 -14.933  -9.935  1.00 89.01           H  
ATOM   1106  HA3 GLY A  70      -7.723 -14.970 -10.226  1.00 89.01           H  
ATOM   1107  C   GLY A  70      -7.064 -16.364  -8.738  1.00 89.01           C  
ATOM   1108  O   GLY A  70      -8.117 -16.700  -8.202  1.00 89.01           O  
ATOM   1109  N   ASN A  71      -5.973 -17.132  -8.717  1.00 91.27           N  
ATOM   1110  H   ASN A  71      -5.127 -16.774  -9.136  1.00 91.27           H  
ATOM   1111  CA  ASN A  71      -5.887 -18.452  -8.083  1.00 91.27           C  
ATOM   1112  HA  ASN A  71      -6.892 -18.765  -7.798  1.00 91.27           H  
ATOM   1113  C   ASN A  71      -5.066 -18.470  -6.778  1.00 91.27           C  
ATOM   1114  CB  ASN A  71      -5.366 -19.470  -9.115  1.00 91.27           C  
ATOM   1115  HB2 ASN A  71      -5.439 -20.469  -8.685  1.00 91.27           H  
ATOM   1116  HB3 ASN A  71      -5.995 -19.440 -10.005  1.00 91.27           H  
ATOM   1117  O   ASN A  71      -4.704 -19.549  -6.306  1.00 91.27           O  
ATOM   1118  CG  ASN A  71      -3.923 -19.234  -9.538  1.00 91.27           C  
ATOM   1119  ND2 ASN A  71      -3.291 -20.220 -10.127  1.00 91.27           N  
ATOM   1120 HD21 ASN A  71      -3.755 -21.104 -10.283  1.00 91.27           H  
ATOM   1121 HD22 ASN A  71      -2.366 -20.016 -10.478  1.00 91.27           H  
ATOM   1122  OD1 ASN A  71      -3.349 -18.168  -9.384  1.00 91.27           O  
ATOM   1123  N   LYS A  72      -4.742 -17.304  -6.203  1.00 91.36           N  
ATOM   1124  H   LYS A  72      -5.061 -16.447  -6.632  1.00 91.36           H  
ATOM   1125  CA  LYS A  72      -3.920 -17.190  -4.988  1.00 91.36           C  
ATOM   1126  HA  LYS A  72      -3.823 -18.173  -4.528  1.00 91.36           H  
ATOM   1127  C   LYS A  72      -4.579 -16.278  -3.957  1.00 91.36           C  
ATOM   1128  CB  LYS A  72      -2.511 -16.682  -5.348  1.00 91.36           C  
ATOM   1129  HB2 LYS A  72      -2.610 -15.732  -5.873  1.00 91.36           H  
ATOM   1130  HB3 LYS A  72      -1.952 -16.502  -4.430  1.00 91.36           H  
ATOM   1131  O   LYS A  72      -5.246 -15.307  -4.304  1.00 91.36           O  
ATOM   1132  CG  LYS A  72      -1.713 -17.665  -6.224  1.00 91.36           C  
ATOM   1133  HG2 LYS A  72      -1.546 -18.592  -5.675  1.00 91.36           H  
ATOM   1134  HG3 LYS A  72      -2.280 -17.889  -7.127  1.00 91.36           H  
ATOM   1135  CD  LYS A  72      -0.362 -17.061  -6.636  1.00 91.36           C  
ATOM   1136  HD2 LYS A  72       0.250 -16.910  -5.746  1.00 91.36           H  
ATOM   1137  HD3 LYS A  72      -0.544 -16.093  -7.103  1.00 91.36           H  
ATOM   1138  CE  LYS A  72       0.384 -17.959  -7.635  1.00 91.36           C  
ATOM   1139  HE2 LYS A  72      -0.284 -18.160  -8.472  1.00 91.36           H  
ATOM   1140  HE3 LYS A  72       0.614 -18.908  -7.150  1.00 91.36           H  
ATOM   1141  NZ  LYS A  72       1.632 -17.308  -8.130  1.00 91.36           N  
ATOM   1142  HZ1 LYS A  72       2.117 -17.883  -8.805  1.00 91.36           H  
ATOM   1143  HZ2 LYS A  72       2.273 -17.094  -7.380  1.00 91.36           H  
ATOM   1144  HZ3 LYS A  72       1.424 -16.435  -8.594  1.00 91.36           H  
ATOM   1145  N   PHE A  73      -4.356 -16.571  -2.679  1.00 95.63           N  
ATOM   1146  H   PHE A  73      -3.766 -17.362  -2.461  1.00 95.63           H  
ATOM   1147  CA  PHE A  73      -4.662 -15.633  -1.604  1.00 95.63           C  
ATOM   1148  HA  PHE A  73      -5.580 -15.101  -1.854  1.00 95.63           H  
ATOM   1149  C   PHE A  73      -3.542 -14.603  -1.477  1.00 95.63           C  
ATOM   1150  CB  PHE A  73      -4.897 -16.373  -0.287  1.00 95.63           C  
ATOM   1151  HB2 PHE A  73      -4.867 -15.651   0.529  1.00 95.63           H  
ATOM   1152  HB3 PHE A  73      -4.090 -17.085  -0.116  1.00 95.63           H  
ATOM   1153  O   PHE A  73      -2.364 -14.951  -1.541  1.00 95.63           O  
ATOM   1154  CG  PHE A  73      -6.235 -17.077  -0.240  1.00 95.63           C  
ATOM   1155  CD1 PHE A  73      -7.408 -16.334  -0.011  1.00 95.63           C  
ATOM   1156  HD1 PHE A  73      -7.347 -15.268   0.155  1.00 95.63           H  
ATOM   1157  CD2 PHE A  73      -6.314 -18.466  -0.445  1.00 95.63           C  
ATOM   1158  HD2 PHE A  73      -5.418 -19.042  -0.620  1.00 95.63           H  
ATOM   1159  CE1 PHE A  73      -8.658 -16.976   0.008  1.00 95.63           C  
ATOM   1160  HE1 PHE A  73      -9.557 -16.405   0.187  1.00 95.63           H  
ATOM   1161  CE2 PHE A  73      -7.564 -19.110  -0.421  1.00 95.63           C  
ATOM   1162  HE2 PHE A  73      -7.625 -20.177  -0.577  1.00 95.63           H  
ATOM   1163  CZ  PHE A  73      -8.735 -18.365  -0.196  1.00 95.63           C  
ATOM   1164  HZ  PHE A  73      -9.695 -18.861  -0.178  1.00 95.63           H  
ATOM   1165  N   THR A  74      -3.907 -13.339  -1.292  1.00 95.78           N  
ATOM   1166  H   THR A  74      -4.890 -13.109  -1.301  1.00 95.78           H  
ATOM   1167  CA  THR A  74      -2.958 -12.229  -1.214  1.00 95.78           C  
ATOM   1168  HA  THR A  74      -2.012 -12.601  -0.821  1.00 95.78           H  
ATOM   1169  C   THR A  74      -3.441 -11.133  -0.273  1.00 95.78           C  
ATOM   1170  CB  THR A  74      -2.697 -11.676  -2.620  1.00 95.78           C  
ATOM   1171  HB  THR A  74      -2.460 -12.510  -3.281  1.00 95.78           H  
ATOM   1172  O   THR A  74      -4.607 -11.092   0.113  1.00 95.78           O  
ATOM   1173  CG2 THR A  74      -3.873 -10.906  -3.216  1.00 95.78           C  
ATOM   1174 HG21 THR A  74      -4.154 -10.057  -2.592  1.00 95.78           H  
ATOM   1175 HG22 THR A  74      -3.597 -10.540  -4.205  1.00 95.78           H  
ATOM   1176 HG23 THR A  74      -4.736 -11.566  -3.308  1.00 95.78           H  
ATOM   1177  OG1 THR A  74      -1.574 -10.830  -2.585  1.00 95.78           O  
ATOM   1178  HG1 THR A  74      -1.006 -11.116  -3.304  1.00 95.78           H  
ATOM   1179  N   GLN A  75      -2.533 -10.227   0.073  1.00 97.58           N  
ATOM   1180  H   GLN A  75      -1.605 -10.349  -0.307  1.00 97.58           H  
ATOM   1181  CA  GLN A  75      -2.783  -9.032   0.882  1.00 97.58           C  
ATOM   1182  HA  GLN A  75      -3.818  -9.041   1.223  1.00 97.58           H  
ATOM   1183  C   GLN A  75      -2.614  -7.759   0.034  1.00 97.58           C  
ATOM   1184  CB  GLN A  75      -1.890  -9.060   2.128  1.00 97.58           C  
ATOM   1185  HB2 GLN A  75      -0.849  -8.922   1.836  1.00 97.58           H  
ATOM   1186  HB3 GLN A  75      -2.184  -8.237   2.779  1.00 97.58           H  
ATOM   1187  O   GLN A  75      -2.017  -6.772   0.461  1.00 97.58           O  
ATOM   1188  CG  GLN A  75      -2.020 -10.363   2.925  1.00 97.58           C  
ATOM   1189  HG2 GLN A  75      -3.066 -10.540   3.174  1.00 97.58           H  
ATOM   1190  HG3 GLN A  75      -1.658 -11.203   2.333  1.00 97.58           H  
ATOM   1191  CD  GLN A  75      -1.187 -10.306   4.194  1.00 97.58           C  
ATOM   1192  NE2 GLN A  75      -1.815 -10.145   5.332  1.00 97.58           N  
ATOM   1193 HE21 GLN A  75      -1.250  -9.841   6.113  1.00 97.58           H  
ATOM   1194 HE22 GLN A  75      -2.769  -9.816   5.295  1.00 97.58           H  
ATOM   1195  OE1 GLN A  75       0.029 -10.383   4.164  1.00 97.58           O  
ATOM   1196  N   LEU A  76      -3.064  -7.818  -1.223  1.00 97.49           N  
ATOM   1197  H   LEU A  76      -3.576  -8.642  -1.503  1.00 97.49           H  
ATOM   1198  CA  LEU A  76      -3.037  -6.701  -2.168  1.00 97.49           C  
ATOM   1199  HA  LEU A  76      -2.039  -6.264  -2.186  1.00 97.49           H  
ATOM   1200  C   LEU A  76      -4.047  -5.630  -1.736  1.00 97.49           C  
ATOM   1201  CB  LEU A  76      -3.383  -7.245  -3.569  1.00 97.49           C  
ATOM   1202  HB2 LEU A  76      -2.658  -8.007  -3.855  1.00 97.49           H  
ATOM   1203  HB3 LEU A  76      -4.363  -7.718  -3.514  1.00 97.49           H  
ATOM   1204  O   LEU A  76      -5.238  -5.902  -1.690  1.00 97.49           O  
ATOM   1205  CG  LEU A  76      -3.435  -6.158  -4.659  1.00 97.49           C  
ATOM   1206  HG  LEU A  76      -4.051  -5.321  -4.331  1.00 97.49           H  
ATOM   1207  CD1 LEU A  76      -2.039  -5.649  -4.998  1.00 97.49           C  
ATOM   1208 HD11 LEU A  76      -1.596  -5.159  -4.131  1.00 97.49           H  
ATOM   1209 HD12 LEU A  76      -2.094  -4.931  -5.817  1.00 97.49           H  
ATOM   1210 HD13 LEU A  76      -1.402  -6.485  -5.286  1.00 97.49           H  
ATOM   1211  CD2 LEU A  76      -4.043  -6.703  -5.945  1.00 97.49           C  
ATOM   1212 HD21 LEU A  76      -4.987  -7.202  -5.729  1.00 97.49           H  
ATOM   1213 HD22 LEU A  76      -4.241  -5.873  -6.624  1.00 97.49           H  
ATOM   1214 HD23 LEU A  76      -3.349  -7.393  -6.425  1.00 97.49           H  
ATOM   1215  N   ILE A  77      -3.609  -4.402  -1.469  1.00 97.94           N  
ATOM   1216  H   ILE A  77      -2.620  -4.208  -1.535  1.00 97.94           H  
ATOM   1217  CA  ILE A  77      -4.540  -3.309  -1.149  1.00 97.94           C  
ATOM   1218  HA  ILE A  77      -5.469  -3.751  -0.789  1.00 97.94           H  
ATOM   1219  C   ILE A  77      -4.922  -2.489  -2.383  1.00 97.94           C  
ATOM   1220  CB  ILE A  77      -3.989  -2.442   0.002  1.00 97.94           C  
ATOM   1221  HB  ILE A  77      -3.526  -3.110   0.728  1.00 97.94           H  
ATOM   1222  O   ILE A  77      -6.013  -1.930  -2.437  1.00 97.94           O  
ATOM   1223  CG1 ILE A  77      -5.159  -1.721   0.706  1.00 97.94           C  
ATOM   1224 HG12 ILE A  77      -5.942  -2.448   0.920  1.00 97.94           H  
ATOM   1225 HG13 ILE A  77      -5.578  -0.960   0.048  1.00 97.94           H  
ATOM   1226  CG2 ILE A  77      -2.909  -1.448  -0.464  1.00 97.94           C  
ATOM   1227 HG21 ILE A  77      -2.490  -0.923   0.394  1.00 97.94           H  
ATOM   1228 HG22 ILE A  77      -2.099  -1.978  -0.965  1.00 97.94           H  
ATOM   1229 HG23 ILE A  77      -3.335  -0.708  -1.142  1.00 97.94           H  
ATOM   1230  CD1 ILE A  77      -4.779  -1.067   2.039  1.00 97.94           C  
ATOM   1231 HD11 ILE A  77      -5.683  -0.706   2.531  1.00 97.94           H  
ATOM   1232 HD12 ILE A  77      -4.293  -1.794   2.690  1.00 97.94           H  
ATOM   1233 HD13 ILE A  77      -4.112  -0.221   1.874  1.00 97.94           H  
ATOM   1234  N   GLN A  78      -4.021  -2.387  -3.367  1.00 96.30           N  
ATOM   1235  H   GLN A  78      -3.138  -2.867  -3.268  1.00 96.30           H  
ATOM   1236  CA  GLN A  78      -4.217  -1.521  -4.525  1.00 96.30           C  
ATOM   1237  HA  GLN A  78      -5.267  -1.567  -4.813  1.00 96.30           H  
ATOM   1238  C   GLN A  78      -3.362  -1.959  -5.718  1.00 96.30           C  
ATOM   1239  CB  GLN A  78      -3.879  -0.077  -4.108  1.00 96.30           C  
ATOM   1240  HB2 GLN A  78      -4.433   0.173  -3.203  1.00 96.30           H  
ATOM   1241  HB3 GLN A  78      -2.816  -0.013  -3.873  1.00 96.30           H  
ATOM   1242  O   GLN A  78      -2.177  -2.262  -5.572  1.00 96.30           O  
ATOM   1243  CG  GLN A  78      -4.209   0.987  -5.161  1.00 96.30           C  
ATOM   1244  HG2 GLN A  78      -3.914   1.956  -4.757  1.00 96.30           H  
ATOM   1245  HG3 GLN A  78      -3.612   0.816  -6.057  1.00 96.30           H  
ATOM   1246  CD  GLN A  78      -5.694   1.048  -5.512  1.00 96.30           C  
ATOM   1247  NE2 GLN A  78      -6.051   0.891  -6.768  1.00 96.30           N  
ATOM   1248 HE21 GLN A  78      -7.044   0.920  -6.953  1.00 96.30           H  
ATOM   1249 HE22 GLN A  78      -5.357   0.775  -7.493  1.00 96.30           H  
ATOM   1250  OE1 GLN A  78      -6.561   1.216  -4.675  1.00 96.30           O  
ATOM   1251  N   LEU A  79      -3.957  -1.905  -6.912  1.00 93.98           N  
ATOM   1252  H   LEU A  79      -4.939  -1.670  -6.937  1.00 93.98           H  
ATOM   1253  CA  LEU A  79      -3.234  -1.872  -8.184  1.00 93.98           C  
ATOM   1254  HA  LEU A  79      -2.262  -2.354  -8.075  1.00 93.98           H  
ATOM   1255  C   LEU A  79      -2.996  -0.416  -8.574  1.00 93.98           C  
ATOM   1256  CB  LEU A  79      -4.036  -2.593  -9.281  1.00 93.98           C  
ATOM   1257  HB2 LEU A  79      -5.004  -2.103  -9.385  1.00 93.98           H  
ATOM   1258  HB3 LEU A  79      -3.506  -2.485 -10.228  1.00 93.98           H  
ATOM   1259  O   LEU A  79      -3.949   0.367  -8.646  1.00 93.98           O  
ATOM   1260  CG  LEU A  79      -4.266  -4.085  -9.018  1.00 93.98           C  
ATOM   1261  HG  LEU A  79      -4.775  -4.207  -8.061  1.00 93.98           H  
ATOM   1262  CD1 LEU A  79      -5.159  -4.684 -10.103  1.00 93.98           C  
ATOM   1263 HD11 LEU A  79      -5.339  -5.738  -9.890  1.00 93.98           H  
ATOM   1264 HD12 LEU A  79      -4.674  -4.597 -11.076  1.00 93.98           H  
ATOM   1265 HD13 LEU A  79      -6.115  -4.162 -10.127  1.00 93.98           H  
ATOM   1266  CD2 LEU A  79      -2.956  -4.860  -8.999  1.00 93.98           C  
ATOM   1267 HD21 LEU A  79      -2.422  -4.739  -9.941  1.00 93.98           H  
ATOM   1268 HD22 LEU A  79      -3.185  -5.915  -8.851  1.00 93.98           H  
ATOM   1269 HD23 LEU A  79      -2.320  -4.532  -8.177  1.00 93.98           H  
ATOM   1270  N   LEU A  80      -1.742  -0.050  -8.804  1.00 91.40           N  
ATOM   1271  H   LEU A  80      -1.013  -0.741  -8.699  1.00 91.40           H  
ATOM   1272  CA  LEU A  80      -1.336   1.306  -9.149  1.00 91.40           C  
ATOM   1273  HA  LEU A  80      -2.193   1.975  -9.075  1.00 91.40           H  
ATOM   1274  C   LEU A  80      -0.788   1.328 -10.584  1.00 91.40           C  
ATOM   1275  CB  LEU A  80      -0.307   1.771  -8.112  1.00 91.40           C  
ATOM   1276  HB2 LEU A  80       0.576   1.136  -8.197  1.00 91.40           H  
ATOM   1277  HB3 LEU A  80      -0.708   1.618  -7.110  1.00 91.40           H  
ATOM   1278  O   LEU A  80       0.313   0.826 -10.811  1.00 91.40           O  
ATOM   1279  CG  LEU A  80       0.115   3.238  -8.277  1.00 91.40           C  
ATOM   1280  HG  LEU A  80       0.367   3.458  -9.314  1.00 91.40           H  
ATOM   1281  CD1 LEU A  80      -1.028   4.139  -7.818  1.00 91.40           C  
ATOM   1282 HD11 LEU A  80      -1.772   4.230  -8.610  1.00 91.40           H  
ATOM   1283 HD12 LEU A  80      -1.483   3.736  -6.914  1.00 91.40           H  
ATOM   1284 HD13 LEU A  80      -0.633   5.126  -7.579  1.00 91.40           H  
ATOM   1285  CD2 LEU A  80       1.342   3.525  -7.412  1.00 91.40           C  
ATOM   1286 HD21 LEU A  80       2.169   2.894  -7.738  1.00 91.40           H  
ATOM   1287 HD22 LEU A  80       1.118   3.317  -6.365  1.00 91.40           H  
ATOM   1288 HD23 LEU A  80       1.636   4.569  -7.521  1.00 91.40           H  
ATOM   1289  N   PRO A  81      -1.520   1.902 -11.554  1.00 87.47           N  
ATOM   1290  CA  PRO A  81      -1.019   2.054 -12.915  1.00 87.47           C  
ATOM   1291  HA  PRO A  81      -0.796   1.070 -13.326  1.00 87.47           H  
ATOM   1292  C   PRO A  81       0.238   2.925 -12.940  1.00 87.47           C  
ATOM   1293  CB  PRO A  81      -2.159   2.692 -13.716  1.00 87.47           C  
ATOM   1294  HB2 PRO A  81      -2.042   3.775 -13.750  1.00 87.47           H  
ATOM   1295  HB3 PRO A  81      -2.212   2.286 -14.726  1.00 87.47           H  
ATOM   1296  O   PRO A  81       0.268   3.999 -12.334  1.00 87.47           O  
ATOM   1297  CG  PRO A  81      -3.406   2.349 -12.903  1.00 87.47           C  
ATOM   1298  HG2 PRO A  81      -3.743   1.345 -13.159  1.00 87.47           H  
ATOM   1299  HG3 PRO A  81      -4.204   3.075 -13.057  1.00 87.47           H  
ATOM   1300  CD  PRO A  81      -2.894   2.365 -11.466  1.00 87.47           C  
ATOM   1301  HD2 PRO A  81      -3.508   1.706 -10.852  1.00 87.47           H  
ATOM   1302  HD3 PRO A  81      -2.910   3.381 -11.073  1.00 87.47           H  
ATOM   1303  N   ILE A  82       1.265   2.489 -13.665  1.00 81.40           N  
ATOM   1304  H   ILE A  82       1.182   1.618 -14.169  1.00 81.40           H  
ATOM   1305  CA  ILE A  82       2.498   3.262 -13.814  1.00 81.40           C  
ATOM   1306  HA  ILE A  82       2.642   3.866 -12.918  1.00 81.40           H  
ATOM   1307  C   ILE A  82       2.332   4.218 -14.991  1.00 81.40           C  
ATOM   1308  CB  ILE A  82       3.730   2.344 -13.926  1.00 81.40           C  
ATOM   1309  HB  ILE A  82       3.618   1.691 -14.791  1.00 81.40           H  
ATOM   1310  O   ILE A  82       2.499   3.853 -16.151  1.00 81.40           O  
ATOM   1311  CG1 ILE A  82       3.808   1.475 -12.650  1.00 81.40           C  
ATOM   1312 HG12 ILE A  82       2.942   0.813 -12.615  1.00 81.40           H  
ATOM   1313 HG13 ILE A  82       3.787   2.109 -11.764  1.00 81.40           H  
ATOM   1314  CG2 ILE A  82       5.002   3.200 -14.114  1.00 81.40           C  
ATOM   1315 HG21 ILE A  82       4.936   3.781 -15.035  1.00 81.40           H  
ATOM   1316 HG22 ILE A  82       5.879   2.559 -14.202  1.00 81.40           H  
ATOM   1317 HG23 ILE A  82       5.126   3.877 -13.269  1.00 81.40           H  
ATOM   1318  CD1 ILE A  82       5.048   0.594 -12.592  1.00 81.40           C  
ATOM   1319 HD11 ILE A  82       5.190   0.114 -13.561  1.00 81.40           H  
ATOM   1320 HD12 ILE A  82       4.914  -0.153 -11.811  1.00 81.40           H  
ATOM   1321 HD13 ILE A  82       5.933   1.188 -12.360  1.00 81.40           H  
ATOM   1322  N   THR A  83       1.999   5.470 -14.686  1.00 75.76           N  
ATOM   1323  H   THR A  83       1.778   5.689 -13.725  1.00 75.76           H  
ATOM   1324  CA  THR A  83       1.771   6.518 -15.695  1.00 75.76           C  
ATOM   1325  HA  THR A  83       1.335   6.068 -16.587  1.00 75.76           H  
ATOM   1326  C   THR A  83       3.051   7.222 -16.140  1.00 75.76           C  
ATOM   1327  CB  THR A  83       0.784   7.559 -15.160  1.00 75.76           C  
ATOM   1328  HB  THR A  83       0.692   8.376 -15.876  1.00 75.76           H  
ATOM   1329  O   THR A  83       3.095   7.781 -17.232  1.00 75.76           O  
ATOM   1330  CG2 THR A  83      -0.600   6.956 -14.914  1.00 75.76           C  
ATOM   1331 HG21 THR A  83      -1.295   7.744 -14.622  1.00 75.76           H  
ATOM   1332 HG22 THR A  83      -0.961   6.487 -15.829  1.00 75.76           H  
ATOM   1333 HG23 THR A  83      -0.554   6.208 -14.123  1.00 75.76           H  
ATOM   1334  OG1 THR A  83       1.254   8.061 -13.928  1.00 75.76           O  
ATOM   1335  HG1 THR A  83       0.569   8.618 -13.551  1.00 75.76           H  
ATOM   1336  N   SER A  84       4.105   7.187 -15.321  1.00 73.68           N  
ATOM   1337  H   SER A  84       3.995   6.723 -14.431  1.00 73.68           H  
ATOM   1338  CA  SER A  84       5.395   7.810 -15.618  1.00 73.68           C  
ATOM   1339  HA  SER A  84       5.501   7.897 -16.699  1.00 73.68           H  
ATOM   1340  C   SER A  84       6.545   6.958 -15.088  1.00 73.68           C  
ATOM   1341  CB  SER A  84       5.440   9.227 -15.040  1.00 73.68           C  
ATOM   1342  HB2 SER A  84       5.395   9.187 -13.951  1.00 73.68           H  
ATOM   1343  HB3 SER A  84       4.582   9.790 -15.407  1.00 73.68           H  
ATOM   1344  O   SER A  84       6.501   6.437 -13.969  1.00 73.68           O  
ATOM   1345  OG  SER A  84       6.625   9.889 -15.443  1.00 73.68           O  
ATOM   1346  HG  SER A  84       6.398  10.822 -15.458  1.00 73.68           H  
ATOM   1347  N   LYS A  85       7.588   6.796 -15.914  1.00 69.04           N  
ATOM   1348  H   LYS A  85       7.539   7.257 -16.812  1.00 69.04           H  
ATOM   1349  CA  LYS A  85       8.787   6.010 -15.571  1.00 69.04           C  
ATOM   1350  HA  LYS A  85       8.487   5.343 -14.763  1.00 69.04           H  
ATOM   1351  C   LYS A  85       9.942   6.858 -15.027  1.00 69.04           C  
ATOM   1352  CB  LYS A  85       9.228   5.113 -16.739  1.00 69.04           C  
ATOM   1353  HB2 LYS A  85      10.192   4.662 -16.504  1.00 69.04           H  
ATOM   1354  HB3 LYS A  85       9.337   5.709 -17.645  1.00 69.04           H  
ATOM   1355  O   LYS A  85      10.942   6.332 -14.543  1.00 69.04           O  
ATOM   1356  CG  LYS A  85       8.205   3.991 -16.965  1.00 69.04           C  
ATOM   1357  HG2 LYS A  85       7.249   4.434 -17.243  1.00 69.04           H  
ATOM   1358  HG3 LYS A  85       8.069   3.446 -16.030  1.00 69.04           H  
ATOM   1359  CD  LYS A  85       8.619   2.993 -18.055  1.00 69.04           C  
ATOM   1360  HD2 LYS A  85       8.769   3.513 -19.001  1.00 69.04           H  
ATOM   1361  HD3 LYS A  85       9.539   2.484 -17.766  1.00 69.04           H  
ATOM   1362  CE  LYS A  85       7.464   1.989 -18.188  1.00 69.04           C  
ATOM   1363  HE2 LYS A  85       6.597   2.508 -18.599  1.00 69.04           H  
ATOM   1364  HE3 LYS A  85       7.178   1.649 -17.193  1.00 69.04           H  
ATOM   1365  NZ  LYS A  85       7.780   0.804 -19.016  1.00 69.04           N  
ATOM   1366  HZ1 LYS A  85       8.141   1.052 -19.926  1.00 69.04           H  
ATOM   1367  HZ2 LYS A  85       8.405   0.194 -18.509  1.00 69.04           H  
ATOM   1368  HZ3 LYS A  85       6.933   0.265 -19.126  1.00 69.04           H  
ATOM   1369  N   THR A  86       9.834   8.173 -15.132  1.00 71.04           N  
ATOM   1370  H   THR A  86       9.009   8.554 -15.574  1.00 71.04           H  
ATOM   1371  CA  THR A  86      10.915   9.102 -14.781  1.00 71.04           C  
ATOM   1372  HA  THR A  86      11.775   8.553 -14.398  1.00 71.04           H  
ATOM   1373  C   THR A  86      10.520  10.068 -13.680  1.00 71.04           C  
ATOM   1374  CB  THR A  86      11.369   9.875 -16.024  1.00 71.04           C  
ATOM   1375  HB  THR A  86      12.041  10.683 -15.735  1.00 71.04           H  
ATOM   1376  O   THR A  86      11.397  10.611 -13.009  1.00 71.04           O  
ATOM   1377  CG2 THR A  86      12.099   8.947 -16.997  1.00 71.04           C  
ATOM   1378 HG21 THR A  86      11.425   8.174 -17.365  1.00 71.04           H  
ATOM   1379 HG22 THR A  86      12.457   9.531 -17.846  1.00 71.04           H  
ATOM   1380 HG23 THR A  86      12.949   8.480 -16.500  1.00 71.04           H  
ATOM   1381  OG1 THR A  86      10.263  10.400 -16.722  1.00 71.04           O  
ATOM   1382  HG1 THR A  86       9.936  11.189 -16.284  1.00 71.04           H  
ATOM   1383  N   GLU A  87       9.223  10.276 -13.484  1.00 78.95           N  
ATOM   1384  H   GLU A  87       8.544   9.765 -14.029  1.00 78.95           H  
ATOM   1385  CA  GLU A  87       8.693  11.246 -12.537  1.00 78.95           C  
ATOM   1386  HA  GLU A  87       9.486  11.932 -12.240  1.00 78.95           H  
ATOM   1387  C   GLU A  87       8.188  10.559 -11.273  1.00 78.95           C  
ATOM   1388  CB  GLU A  87       7.594  12.084 -13.197  1.00 78.95           C  
ATOM   1389  HB2 GLU A  87       6.754  11.426 -13.421  1.00 78.95           H  
ATOM   1390  HB3 GLU A  87       7.249  12.840 -12.491  1.00 78.95           H  
ATOM   1391  O   GLU A  87       7.948   9.351 -11.234  1.00 78.95           O  
ATOM   1392  CG  GLU A  87       8.104  12.794 -14.465  1.00 78.95           C  
ATOM   1393  HG2 GLU A  87       8.601  12.084 -15.127  1.00 78.95           H  
ATOM   1394  HG3 GLU A  87       8.840  13.541 -14.169  1.00 78.95           H  
ATOM   1395  CD  GLU A  87       6.978  13.447 -15.264  1.00 78.95           C  
ATOM   1396  OE1 GLU A  87       7.270  14.460 -15.931  1.00 78.95           O  
ATOM   1397  OE2 GLU A  87       5.870  12.865 -15.254  1.00 78.95           O  
ATOM   1398  N   SER A  88       8.041  11.350 -10.214  1.00 84.80           N  
ATOM   1399  H   SER A  88       8.203  12.341 -10.317  1.00 84.80           H  
ATOM   1400  CA  SER A  88       7.363  10.883  -9.014  1.00 84.80           C  
ATOM   1401  HA  SER A  88       7.832   9.956  -8.685  1.00 84.80           H  
ATOM   1402  C   SER A  88       5.894  10.600  -9.315  1.00 84.80           C  
ATOM   1403  CB  SER A  88       7.463  11.906  -7.887  1.00 84.80           C  
ATOM   1404  HB2 SER A  88       6.922  11.522  -7.022  1.00 84.80           H  
ATOM   1405  HB3 SER A  88       6.999  12.841  -8.202  1.00 84.80           H  
ATOM   1406  O   SER A  88       5.242  11.330 -10.059  1.00 84.80           O  
ATOM   1407  OG  SER A  88       8.815  12.143  -7.517  1.00 84.80           O  
ATOM   1408  HG  SER A  88       8.790  12.621  -6.685  1.00 84.80           H  
ATOM   1409  N   VAL A  89       5.367   9.565  -8.678  1.00 87.54           N  
ATOM   1410  H   VAL A  89       5.955   9.062  -8.029  1.00 87.54           H  
ATOM   1411  CA  VAL A  89       3.984   9.121  -8.823  1.00 87.54           C  
ATOM   1412  HA  VAL A  89       3.529   9.606  -9.687  1.00 87.54           H  
ATOM   1413  C   VAL A  89       3.211   9.543  -7.578  1.00 87.54           C  
ATOM   1414  CB  VAL A  89       3.965   7.603  -9.076  1.00 87.54           C  
ATOM   1415  HB  VAL A  89       4.529   7.101  -8.290  1.00 87.54           H  
ATOM   1416  O   VAL A  89       3.655   9.278  -6.462  1.00 87.54           O  
ATOM   1417  CG1 VAL A  89       2.550   7.036  -9.072  1.00 87.54           C  
ATOM   1418 HG11 VAL A  89       2.158   7.074  -8.056  1.00 87.54           H  
ATOM   1419 HG12 VAL A  89       1.918   7.605  -9.754  1.00 87.54           H  
ATOM   1420 HG13 VAL A  89       2.559   5.994  -9.392  1.00 87.54           H  
ATOM   1421  CG2 VAL A  89       4.613   7.264 -10.425  1.00 87.54           C  
ATOM   1422 HG21 VAL A  89       5.652   7.593 -10.446  1.00 87.54           H  
ATOM   1423 HG22 VAL A  89       4.592   6.187 -10.589  1.00 87.54           H  
ATOM   1424 HG23 VAL A  89       4.072   7.756 -11.234  1.00 87.54           H  
ATOM   1425  N   PHE A  90       2.064  10.198  -7.756  1.00 90.82           N  
ATOM   1426  H   PHE A  90       1.750  10.378  -8.698  1.00 90.82           H  
ATOM   1427  CA  PHE A  90       1.147  10.556  -6.673  1.00 90.82           C  
ATOM   1428  HA  PHE A  90       1.426  10.019  -5.766  1.00 90.82           H  
ATOM   1429  C   PHE A  90      -0.277  10.160  -7.041  1.00 90.82           C  
ATOM   1430  CB  PHE A  90       1.193  12.059  -6.374  1.00 90.82           C  
ATOM   1431  HB2 PHE A  90       0.994  12.605  -7.296  1.00 90.82           H  
ATOM   1432  HB3 PHE A  90       2.196  12.339  -6.050  1.00 90.82           H  
ATOM   1433  O   PHE A  90      -0.763  10.537  -8.107  1.00 90.82           O  
ATOM   1434  CG  PHE A  90       0.179  12.482  -5.320  1.00 90.82           C  
ATOM   1435  CD1 PHE A  90      -0.957  13.227  -5.692  1.00 90.82           C  
ATOM   1436  HD1 PHE A  90      -1.093  13.525  -6.721  1.00 90.82           H  
ATOM   1437  CD2 PHE A  90       0.326  12.069  -3.982  1.00 90.82           C  
ATOM   1438  HD2 PHE A  90       1.171  11.461  -3.693  1.00 90.82           H  
ATOM   1439  CE1 PHE A  90      -1.925  13.573  -4.732  1.00 90.82           C  
ATOM   1440  HE1 PHE A  90      -2.794  14.146  -5.020  1.00 90.82           H  
ATOM   1441  CE2 PHE A  90      -0.640  12.417  -3.020  1.00 90.82           C  
ATOM   1442  HE2 PHE A  90      -0.531  12.095  -1.994  1.00 90.82           H  
ATOM   1443  CZ  PHE A  90      -1.764  13.172  -3.394  1.00 90.82           C  
ATOM   1444  HZ  PHE A  90      -2.503  13.433  -2.651  1.00 90.82           H  
ATOM   1445  N   HIS A  91      -0.954   9.446  -6.145  1.00 93.06           N  
ATOM   1446  H   HIS A  91      -0.501   9.188  -5.281  1.00 93.06           H  
ATOM   1447  CA  HIS A  91      -2.364   9.112  -6.304  1.00 93.06           C  
ATOM   1448  HA  HIS A  91      -2.798   9.771  -7.057  1.00 93.06           H  
ATOM   1449  C   HIS A  91      -3.133   9.342  -5.007  1.00 93.06           C  
ATOM   1450  CB  HIS A  91      -2.535   7.675  -6.810  1.00 93.06           C  
ATOM   1451  HB2 HIS A  91      -1.987   6.989  -6.163  1.00 93.06           H  
ATOM   1452  HB3 HIS A  91      -3.590   7.406  -6.762  1.00 93.06           H  
ATOM   1453  O   HIS A  91      -2.721   8.903  -3.933  1.00 93.06           O  
ATOM   1454  CG  HIS A  91      -2.063   7.490  -8.228  1.00 93.06           C  
ATOM   1455  CD2 HIS A  91      -0.767   7.378  -8.639  1.00 93.06           C  
ATOM   1456  HD2 HIS A  91       0.091   7.409  -7.984  1.00 93.06           H  
ATOM   1457  ND1 HIS A  91      -2.846   7.413  -9.355  1.00 93.06           N  
ATOM   1458  HD1 HIS A  91      -3.854   7.463  -9.387  1.00 93.06           H  
ATOM   1459  CE1 HIS A  91      -2.035   7.236 -10.413  1.00 93.06           C  
ATOM   1460  HE1 HIS A  91      -2.358   7.122 -11.437  1.00 93.06           H  
ATOM   1461  NE2 HIS A  91      -0.755   7.205 -10.022  1.00 93.06           N  
ATOM   1462  N   TYR A  92      -4.288   9.991  -5.154  1.00 94.91           N  
ATOM   1463  H   TYR A  92      -4.536  10.310  -6.080  1.00 94.91           H  
ATOM   1464  CA  TYR A  92      -5.307  10.136  -4.124  1.00 94.91           C  
ATOM   1465  HA  TYR A  92      -4.922   9.784  -3.167  1.00 94.91           H  
ATOM   1466  C   TYR A  92      -6.528   9.291  -4.502  1.00 94.91           C  
ATOM   1467  CB  TYR A  92      -5.672  11.619  -3.969  1.00 94.91           C  
ATOM   1468  HB2 TYR A  92      -4.769  12.180  -3.730  1.00 94.91           H  
ATOM   1469  HB3 TYR A  92      -6.057  11.998  -4.916  1.00 94.91           H  
ATOM   1470  O   TYR A  92      -7.133   9.486  -5.561  1.00 94.91           O  
ATOM   1471  CG  TYR A  92      -6.703  11.859  -2.883  1.00 94.91           C  
ATOM   1472  CD1 TYR A  92      -8.079  11.827  -3.175  1.00 94.91           C  
ATOM   1473  HD1 TYR A  92      -8.417  11.679  -4.190  1.00 94.91           H  
ATOM   1474  CD2 TYR A  92      -6.280  12.082  -1.561  1.00 94.91           C  
ATOM   1475  HD2 TYR A  92      -5.227  12.179  -1.342  1.00 94.91           H  
ATOM   1476  CE1 TYR A  92      -9.012  11.982  -2.130  1.00 94.91           C  
ATOM   1477  HE1 TYR A  92     -10.075  11.964  -2.317  1.00 94.91           H  
ATOM   1478  CE2 TYR A  92      -7.214  12.205  -0.516  1.00 94.91           C  
ATOM   1479  HE2 TYR A  92      -6.869  12.366   0.494  1.00 94.91           H  
ATOM   1480  OH  TYR A  92      -9.523  12.277   0.180  1.00 94.91           O  
ATOM   1481  HH  TYR A  92     -10.403  12.278  -0.204  1.00 94.91           H  
ATOM   1482  CZ  TYR A  92      -8.589  12.152  -0.803  1.00 94.91           C  
ATOM   1483  N   PHE A  93      -6.912   8.361  -3.635  1.00 94.94           N  
ATOM   1484  H   PHE A  93      -6.403   8.278  -2.766  1.00 94.94           H  
ATOM   1485  CA  PHE A  93      -8.048   7.471  -3.835  1.00 94.94           C  
ATOM   1486  HA  PHE A  93      -8.251   7.385  -4.902  1.00 94.94           H  
ATOM   1487  C   PHE A  93      -9.288   8.065  -3.162  1.00 94.94           C  
ATOM   1488  CB  PHE A  93      -7.702   6.061  -3.335  1.00 94.94           C  
ATOM   1489  HB2 PHE A  93      -7.509   6.104  -2.263  1.00 94.94           H  
ATOM   1490  HB3 PHE A  93      -8.563   5.409  -3.486  1.00 94.94           H  
ATOM   1491  O   PHE A  93      -9.551   7.836  -1.987  1.00 94.94           O  
ATOM   1492  CG  PHE A  93      -6.502   5.453  -4.035  1.00 94.94           C  
ATOM   1493  CD1 PHE A  93      -6.639   4.878  -5.313  1.00 94.94           C  
ATOM   1494  HD1 PHE A  93      -7.611   4.818  -5.779  1.00 94.94           H  
ATOM   1495  CD2 PHE A  93      -5.236   5.497  -3.424  1.00 94.94           C  
ATOM   1496  HD2 PHE A  93      -5.129   5.914  -2.434  1.00 94.94           H  
ATOM   1497  CE1 PHE A  93      -5.510   4.380  -5.987  1.00 94.94           C  
ATOM   1498  HE1 PHE A  93      -5.615   3.935  -6.965  1.00 94.94           H  
ATOM   1499  CE2 PHE A  93      -4.111   4.989  -4.090  1.00 94.94           C  
ATOM   1500  HE2 PHE A  93      -3.148   5.007  -3.601  1.00 94.94           H  
ATOM   1501  CZ  PHE A  93      -4.245   4.450  -5.380  1.00 94.94           C  
ATOM   1502  HZ  PHE A  93      -3.379   4.061  -5.895  1.00 94.94           H  
ATOM   1503  N   ASN A  94     -10.088   8.816  -3.931  1.00 92.72           N  
ATOM   1504  H   ASN A  94      -9.742   9.062  -4.848  1.00 92.72           H  
ATOM   1505  CA  ASN A  94     -11.350   9.412  -3.454  1.00 92.72           C  
ATOM   1506  HA  ASN A  94     -11.138  10.126  -2.658  1.00 92.72           H  
ATOM   1507  C   ASN A  94     -12.326   8.381  -2.860  1.00 92.72           C  
ATOM   1508  CB  ASN A  94     -12.051  10.127  -4.627  1.00 92.72           C  
ATOM   1509  HB2 ASN A  94     -12.070   9.472  -5.499  1.00 92.72           H  
ATOM   1510  HB3 ASN A  94     -13.083  10.334  -4.344  1.00 92.72           H  
ATOM   1511  O   ASN A  94     -13.130   8.710  -1.990  1.00 92.72           O  
ATOM   1512  CG  ASN A  94     -11.445  11.466  -4.998  1.00 92.72           C  
ATOM   1513  ND2 ASN A  94     -11.140  11.702  -6.249  1.00 92.72           N  
ATOM   1514 HD21 ASN A  94     -10.734  12.609  -6.432  1.00 92.72           H  
ATOM   1515 HD22 ASN A  94     -11.237  10.998  -6.966  1.00 92.72           H  
ATOM   1516  OD1 ASN A  94     -11.285  12.346  -4.184  1.00 92.72           O  
ATOM   1517  N   LYS A  95     -12.284   7.146  -3.367  1.00 93.82           N  
ATOM   1518  H   LYS A  95     -11.565   6.955  -4.051  1.00 93.82           H  
ATOM   1519  CA  LYS A  95     -13.079   6.012  -2.893  1.00 93.82           C  
ATOM   1520  HA  LYS A  95     -13.525   6.241  -1.925  1.00 93.82           H  
ATOM   1521  C   LYS A  95     -12.138   4.821  -2.693  1.00 93.82           C  
ATOM   1522  CB  LYS A  95     -14.206   5.698  -3.892  1.00 93.82           C  
ATOM   1523  HB2 LYS A  95     -14.711   4.790  -3.564  1.00 93.82           H  
ATOM   1524  HB3 LYS A  95     -13.776   5.513  -4.876  1.00 93.82           H  
ATOM   1525  O   LYS A  95     -12.008   4.021  -3.619  1.00 93.82           O  
ATOM   1526  CG  LYS A  95     -15.241   6.827  -3.999  1.00 93.82           C  
ATOM   1527  HG2 LYS A  95     -15.671   7.020  -3.016  1.00 93.82           H  
ATOM   1528  HG3 LYS A  95     -14.758   7.735  -4.361  1.00 93.82           H  
ATOM   1529  CD  LYS A  95     -16.352   6.431  -4.977  1.00 93.82           C  
ATOM   1530  HD2 LYS A  95     -16.856   5.540  -4.602  1.00 93.82           H  
ATOM   1531  HD3 LYS A  95     -15.909   6.206  -5.947  1.00 93.82           H  
ATOM   1532  CE  LYS A  95     -17.360   7.576  -5.123  1.00 93.82           C  
ATOM   1533  HE2 LYS A  95     -16.828   8.464  -5.463  1.00 93.82           H  
ATOM   1534  HE3 LYS A  95     -17.780   7.793  -4.140  1.00 93.82           H  
ATOM   1535  NZ  LYS A  95     -18.440   7.225  -6.080  1.00 93.82           N  
ATOM   1536  HZ1 LYS A  95     -18.938   6.405  -5.765  1.00 93.82           H  
ATOM   1537  HZ2 LYS A  95     -19.099   7.985  -6.169  1.00 93.82           H  
ATOM   1538  HZ3 LYS A  95     -18.054   7.027  -6.992  1.00 93.82           H  
ATOM   1539  N   PRO A  96     -11.445   4.735  -1.544  1.00 95.17           N  
ATOM   1540  CA  PRO A  96     -10.573   3.607  -1.258  1.00 95.17           C  
ATOM   1541  HA  PRO A  96      -9.771   3.579  -1.996  1.00 95.17           H  
ATOM   1542  C   PRO A  96     -11.365   2.304  -1.299  1.00 95.17           C  
ATOM   1543  CB  PRO A  96      -9.975   3.866   0.129  1.00 95.17           C  
ATOM   1544  HB2 PRO A  96     -10.570   3.373   0.898  1.00 95.17           H  
ATOM   1545  HB3 PRO A  96      -8.941   3.527   0.193  1.00 95.17           H  
ATOM   1546  O   PRO A  96     -12.521   2.252  -0.868  1.00 95.17           O  
ATOM   1547  CG  PRO A  96     -10.096   5.379   0.289  1.00 95.17           C  
ATOM   1548  HG2 PRO A  96      -9.267   5.867  -0.223  1.00 95.17           H  
ATOM   1549  HG3 PRO A  96     -10.133   5.676   1.337  1.00 95.17           H  
ATOM   1550  CD  PRO A  96     -11.407   5.679  -0.436  1.00 95.17           C  
ATOM   1551  HD2 PRO A  96     -12.246   5.487   0.233  1.00 95.17           H  
ATOM   1552  HD3 PRO A  96     -11.425   6.717  -0.769  1.00 95.17           H  
ATOM   1553  N   ILE A  97     -10.736   1.250  -1.806  1.00 95.33           N  
ATOM   1554  H   ILE A  97      -9.784   1.356  -2.126  1.00 95.33           H  
ATOM   1555  CA  ILE A  97     -11.239  -0.110  -1.634  1.00 95.33           C  
ATOM   1556  HA  ILE A  97     -12.328  -0.101  -1.677  1.00 95.33           H  
ATOM   1557  C   ILE A  97     -10.806  -0.552  -0.237  1.00 95.33           C  
ATOM   1558  CB  ILE A  97     -10.727  -1.042  -2.754  1.00 95.33           C  
ATOM   1559  HB  ILE A  97      -9.638  -1.076  -2.714  1.00 95.33           H  
ATOM   1560  O   ILE A  97      -9.630  -0.427   0.109  1.00 95.33           O  
ATOM   1561  CG1 ILE A  97     -11.161  -0.502  -4.141  1.00 95.33           C  
ATOM   1562 HG12 ILE A  97     -12.248  -0.527  -4.216  1.00 95.33           H  
ATOM   1563 HG13 ILE A  97     -10.838   0.533  -4.248  1.00 95.33           H  
ATOM   1564  CG2 ILE A  97     -11.279  -2.461  -2.519  1.00 95.33           C  
ATOM   1565 HG21 ILE A  97     -12.369  -2.452  -2.509  1.00 95.33           H  
ATOM   1566 HG22 ILE A  97     -10.920  -2.854  -1.568  1.00 95.33           H  
ATOM   1567 HG23 ILE A  97     -10.928  -3.142  -3.295  1.00 95.33           H  
ATOM   1568  CD1 ILE A  97     -10.562  -1.265  -5.330  1.00 95.33           C  
ATOM   1569 HD11 ILE A  97     -10.935  -2.289  -5.362  1.00 95.33           H  
ATOM   1570 HD12 ILE A  97     -10.850  -0.767  -6.256  1.00 95.33           H  
ATOM   1571 HD13 ILE A  97      -9.475  -1.274  -5.257  1.00 95.33           H  
ATOM   1572  N   TYR A  98     -11.759  -1.013   0.573  1.00 95.66           N  
ATOM   1573  H   TYR A  98     -12.685  -1.176   0.205  1.00 95.66           H  
ATOM   1574  CA  TYR A  98     -11.481  -1.452   1.935  1.00 95.66           C  
ATOM   1575  HA  TYR A  98     -10.495  -1.085   2.221  1.00 95.66           H  
ATOM   1576  C   TYR A  98     -11.443  -2.968   2.003  1.00 95.66           C  
ATOM   1577  CB  TYR A  98     -12.470  -0.881   2.956  1.00 95.66           C  
ATOM   1578  HB2 TYR A  98     -13.486  -1.159   2.675  1.00 95.66           H  
ATOM   1579  HB3 TYR A  98     -12.255  -1.340   3.921  1.00 95.66           H  
ATOM   1580  O   TYR A  98     -12.258  -3.655   1.386  1.00 95.66           O  
ATOM   1581  CG  TYR A  98     -12.389   0.619   3.127  1.00 95.66           C  
ATOM   1582  CD1 TYR A  98     -11.692   1.206   4.208  1.00 95.66           C  
ATOM   1583  HD1 TYR A  98     -11.211   0.580   4.946  1.00 95.66           H  
ATOM   1584  CD2 TYR A  98     -12.995   1.429   2.157  1.00 95.66           C  
ATOM   1585  HD2 TYR A  98     -13.494   0.981   1.310  1.00 95.66           H  
ATOM   1586  CE1 TYR A  98     -11.608   2.612   4.316  1.00 95.66           C  
ATOM   1587  HE1 TYR A  98     -11.068   3.071   5.131  1.00 95.66           H  
ATOM   1588  CE2 TYR A  98     -12.905   2.819   2.253  1.00 95.66           C  
ATOM   1589  HE2 TYR A  98     -13.328   3.445   1.481  1.00 95.66           H  
ATOM   1590  OH  TYR A  98     -12.261   4.764   3.337  1.00 95.66           O  
ATOM   1591  HH  TYR A  98     -11.876   5.225   4.086  1.00 95.66           H  
ATOM   1592  CZ  TYR A  98     -12.226   3.413   3.326  1.00 95.66           C  
ATOM   1593  N   PHE A  99     -10.509  -3.467   2.800  1.00 96.18           N  
ATOM   1594  H   PHE A  99      -9.861  -2.826   3.237  1.00 96.18           H  
ATOM   1595  CA  PHE A  99     -10.381  -4.877   3.120  1.00 96.18           C  
ATOM   1596  HA  PHE A  99     -11.219  -5.418   2.681  1.00 96.18           H  
ATOM   1597  C   PHE A  99     -10.390  -5.051   4.636  1.00 96.18           C  
ATOM   1598  CB  PHE A  99      -9.093  -5.429   2.517  1.00 96.18           C  
ATOM   1599  HB2 PHE A  99      -8.986  -6.468   2.828  1.00 96.18           H  
ATOM   1600  HB3 PHE A  99      -8.249  -4.868   2.919  1.00 96.18           H  
ATOM   1601  O   PHE A  99      -9.824  -4.208   5.339  1.00 96.18           O  
ATOM   1602  CG  PHE A  99      -9.051  -5.367   1.005  1.00 96.18           C  
ATOM   1603  CD1 PHE A  99      -9.521  -6.453   0.244  1.00 96.18           C  
ATOM   1604  HD1 PHE A  99      -9.900  -7.337   0.734  1.00 96.18           H  
ATOM   1605  CD2 PHE A  99      -8.555  -4.219   0.358  1.00 96.18           C  
ATOM   1606  HD2 PHE A  99      -8.209  -3.376   0.937  1.00 96.18           H  
ATOM   1607  CE1 PHE A  99      -9.481  -6.396  -1.159  1.00 96.18           C  
ATOM   1608  HE1 PHE A  99      -9.812  -7.241  -1.746  1.00 96.18           H  
ATOM   1609  CE2 PHE A  99      -8.513  -4.164  -1.045  1.00 96.18           C  
ATOM   1610  HE2 PHE A  99      -8.120  -3.288  -1.539  1.00 96.18           H  
ATOM   1611  CZ  PHE A  99      -8.972  -5.255  -1.803  1.00 96.18           C  
ATOM   1612  HZ  PHE A  99      -8.917  -5.223  -2.881  1.00 96.18           H  
ATOM   1613  N   PRO A 100     -10.982  -6.134   5.167  1.00 95.57           N  
ATOM   1614  CA  PRO A 100     -10.904  -6.428   6.592  1.00 95.57           C  
ATOM   1615  HA  PRO A 100     -11.452  -5.664   7.142  1.00 95.57           H  
ATOM   1616  C   PRO A 100      -9.451  -6.472   7.066  1.00 95.57           C  
ATOM   1617  CB  PRO A 100     -11.594  -7.781   6.778  1.00 95.57           C  
ATOM   1618  HB2 PRO A 100     -10.859  -8.584   6.732  1.00 95.57           H  
ATOM   1619  HB3 PRO A 100     -12.146  -7.823   7.718  1.00 95.57           H  
ATOM   1620  O   PRO A 100      -8.561  -6.880   6.315  1.00 95.57           O  
ATOM   1621  CG  PRO A 100     -12.524  -7.878   5.570  1.00 95.57           C  
ATOM   1622  HG2 PRO A 100     -13.448  -7.337   5.777  1.00 95.57           H  
ATOM   1623  HG3 PRO A 100     -12.736  -8.913   5.301  1.00 95.57           H  
ATOM   1624  CD  PRO A 100     -11.748  -7.156   4.472  1.00 95.57           C  
ATOM   1625  HD2 PRO A 100     -12.448  -6.724   3.758  1.00 95.57           H  
ATOM   1626  HD3 PRO A 100     -11.067  -7.847   3.975  1.00 95.57           H  
ATOM   1627  N   LEU A 101      -9.207  -6.086   8.315  1.00 95.60           N  
ATOM   1628  H   LEU A 101      -9.970  -5.751   8.887  1.00 95.60           H  
ATOM   1629  CA  LEU A 101      -7.890  -6.261   8.919  1.00 95.60           C  
ATOM   1630  HA  LEU A 101      -7.147  -5.854   8.233  1.00 95.60           H  
ATOM   1631  C   LEU A 101      -7.568  -7.753   9.102  1.00 95.60           C  
ATOM   1632  CB  LEU A 101      -7.805  -5.496  10.248  1.00 95.60           C  
ATOM   1633  HB2 LEU A 101      -8.615  -5.832  10.895  1.00 95.60           H  
ATOM   1634  HB3 LEU A 101      -6.864  -5.761  10.731  1.00 95.60           H  
ATOM   1635  O   LEU A 101      -8.445  -8.559   9.420  1.00 95.60           O  
ATOM   1636  CG  LEU A 101      -7.859  -3.964  10.119  1.00 95.60           C  
ATOM   1637  HG  LEU A 101      -8.784  -3.659   9.629  1.00 95.60           H  
ATOM   1638  CD1 LEU A 101      -7.816  -3.342  11.513  1.00 95.60           C  
ATOM   1639 HD11 LEU A 101      -8.598  -3.776  12.136  1.00 95.60           H  
ATOM   1640 HD12 LEU A 101      -6.857  -3.562  11.982  1.00 95.60           H  
ATOM   1641 HD13 LEU A 101      -7.955  -2.263  11.449  1.00 95.60           H  
ATOM   1642  CD2 LEU A 101      -6.669  -3.408   9.341  1.00 95.60           C  
ATOM   1643 HD21 LEU A 101      -6.662  -2.320   9.406  1.00 95.60           H  
ATOM   1644 HD22 LEU A 101      -5.738  -3.793   9.758  1.00 95.60           H  
ATOM   1645 HD23 LEU A 101      -6.737  -3.705   8.294  1.00 95.60           H  
ATOM   1646  N   TYR A 102      -6.302  -8.125   8.909  1.00 95.65           N  
ATOM   1647  H   TYR A 102      -5.649  -7.424   8.590  1.00 95.65           H  
ATOM   1648  CA  TYR A 102      -5.807  -9.481   9.169  1.00 95.65           C  
ATOM   1649  HA  TYR A 102      -6.460 -10.199   8.674  1.00 95.65           H  
ATOM   1650  C   TYR A 102      -5.818  -9.812  10.667  1.00 95.65           C  
ATOM   1651  CB  TYR A 102      -4.387  -9.625   8.601  1.00 95.65           C  
ATOM   1652  HB2 TYR A 102      -4.412  -9.474   7.522  1.00 95.65           H  
ATOM   1653  HB3 TYR A 102      -3.754  -8.843   9.021  1.00 95.65           H  
ATOM   1654  O   TYR A 102      -6.160 -10.928  11.051  1.00 95.65           O  
ATOM   1655  CG  TYR A 102      -3.758 -10.977   8.884  1.00 95.65           C  
ATOM   1656  CD1 TYR A 102      -2.684 -11.080   9.789  1.00 95.65           C  
ATOM   1657  HD1 TYR A 102      -2.274 -10.192  10.246  1.00 95.65           H  
ATOM   1658  CD2 TYR A 102      -4.282 -12.137   8.278  1.00 95.65           C  
ATOM   1659  HD2 TYR A 102      -5.127 -12.057   7.610  1.00 95.65           H  
ATOM   1660  CE1 TYR A 102      -2.134 -12.340  10.094  1.00 95.65           C  
ATOM   1661  HE1 TYR A 102      -1.308 -12.411  10.787  1.00 95.65           H  
ATOM   1662  CE2 TYR A 102      -3.730 -13.399   8.576  1.00 95.65           C  
ATOM   1663  HE2 TYR A 102      -4.128 -14.302   8.138  1.00 95.65           H  
ATOM   1664  OH  TYR A 102      -2.133 -14.720   9.772  1.00 95.65           O  
ATOM   1665  HH  TYR A 102      -1.413 -14.653  10.404  1.00 95.65           H  
ATOM   1666  CZ  TYR A 102      -2.658 -13.500   9.487  1.00 95.65           C  
ATOM   1667  N   SER A 103      -5.477  -8.826  11.500  1.00 93.53           N  
ATOM   1668  H   SER A 103      -5.270  -7.923  11.099  1.00 93.53           H  
ATOM   1669  CA  SER A 103      -5.444  -8.913  12.959  1.00 93.53           C  
ATOM   1670  HA  SER A 103      -6.032  -9.768  13.292  1.00 93.53           H  
ATOM   1671  C   SER A 103      -6.033  -7.644  13.570  1.00 93.53           C  
ATOM   1672  CB  SER A 103      -3.998  -9.102  13.430  1.00 93.53           C  
ATOM   1673  HB2 SER A 103      -3.608 -10.046  13.048  1.00 93.53           H  
ATOM   1674  HB3 SER A 103      -3.388  -8.285  13.044  1.00 93.53           H  
ATOM   1675  O   SER A 103      -5.898  -6.552  13.015  1.00 93.53           O  
ATOM   1676  OG  SER A 103      -3.928  -9.096  14.842  1.00 93.53           O  
ATOM   1677  HG  SER A 103      -3.099  -8.681  15.091  1.00 93.53           H  
ATOM   1678  N   SER A 104      -6.659  -7.772  14.740  1.00 89.70           N  
ATOM   1679  H   SER A 104      -6.706  -8.686  15.166  1.00 89.70           H  
ATOM   1680  CA  SER A 104      -7.118  -6.631  15.537  1.00 89.70           C  
ATOM   1681  HA  SER A 104      -7.589  -5.901  14.879  1.00 89.70           H  
ATOM   1682  C   SER A 104      -5.983  -5.920  16.279  1.00 89.70           C  
ATOM   1683  CB  SER A 104      -8.155  -7.106  16.552  1.00 89.70           C  
ATOM   1684  HB2 SER A 104      -8.996  -7.564  16.030  1.00 89.70           H  
ATOM   1685  HB3 SER A 104      -8.515  -6.247  17.118  1.00 89.70           H  
ATOM   1686  O   SER A 104      -6.185  -4.810  16.767  1.00 89.70           O  
ATOM   1687  OG  SER A 104      -7.567  -8.046  17.431  1.00 89.70           O  
ATOM   1688  HG  SER A 104      -8.209  -8.275  18.108  1.00 89.70           H  
ATOM   1689  N   THR A 105      -4.810  -6.551  16.384  1.00 91.64           N  
ATOM   1690  H   THR A 105      -4.718  -7.458  15.947  1.00 91.64           H  
ATOM   1691  CA  THR A 105      -3.634  -6.004  17.070  1.00 91.64           C  
ATOM   1692  HA  THR A 105      -3.817  -4.946  17.256  1.00 91.64           H  
ATOM   1693  C   THR A 105      -2.387  -6.124  16.205  1.00 91.64           C  
ATOM   1694  CB  THR A 105      -3.406  -6.679  18.429  1.00 91.64           C  
ATOM   1695  HB  THR A 105      -3.185  -7.735  18.277  1.00 91.64           H  
ATOM   1696  O   THR A 105      -2.128  -7.193  15.645  1.00 91.64           O  
ATOM   1697  CG2 THR A 105      -2.281  -6.037  19.240  1.00 91.64           C  
ATOM   1698 HG21 THR A 105      -2.464  -4.968  19.350  1.00 91.64           H  
ATOM   1699 HG22 THR A 105      -1.320  -6.191  18.750  1.00 91.64           H  
ATOM   1700 HG23 THR A 105      -2.241  -6.496  20.228  1.00 91.64           H  
ATOM   1701  OG1 THR A 105      -4.571  -6.563  19.214  1.00 91.64           O  
ATOM   1702  HG1 THR A 105      -5.316  -6.794  18.655  1.00 91.64           H  
ATOM   1703  N   PHE A 106      -1.625  -5.037  16.098  1.00 94.54           N  
ATOM   1704  H   PHE A 106      -1.909  -4.194  16.577  1.00 94.54           H  
ATOM   1705  CA  PHE A 106      -0.344  -4.993  15.394  1.00 94.54           C  
ATOM   1706  HA  PHE A 106       0.221  -5.890  15.649  1.00 94.54           H  
ATOM   1707  C   PHE A 106       0.492  -3.784  15.835  1.00 94.54           C  
ATOM   1708  CB  PHE A 106      -0.563  -4.982  13.870  1.00 94.54           C  
ATOM   1709  HB2 PHE A 106      -0.936  -5.960  13.565  1.00 94.54           H  
ATOM   1710  HB3 PHE A 106       0.398  -4.847  13.373  1.00 94.54           H  
ATOM   1711  O   PHE A 106      -0.040  -2.725  16.184  1.00 94.54           O  
ATOM   1712  CG  PHE A 106      -1.531  -3.926  13.376  1.00 94.54           C  
ATOM   1713  CD1 PHE A 106      -2.908  -4.209  13.307  1.00 94.54           C  
ATOM   1714  HD1 PHE A 106      -3.276  -5.184  13.590  1.00 94.54           H  
ATOM   1715  CD2 PHE A 106      -1.060  -2.659  12.992  1.00 94.54           C  
ATOM   1716  HD2 PHE A 106      -0.001  -2.448  13.031  1.00 94.54           H  
ATOM   1717  CE1 PHE A 106      -3.811  -3.225  12.876  1.00 94.54           C  
ATOM   1718  HE1 PHE A 106      -4.865  -3.458  12.836  1.00 94.54           H  
ATOM   1719  CE2 PHE A 106      -1.965  -1.680  12.548  1.00 94.54           C  
ATOM   1720  HE2 PHE A 106      -1.601  -0.710  12.244  1.00 94.54           H  
ATOM   1721  CZ  PHE A 106      -3.340  -1.958  12.494  1.00 94.54           C  
ATOM   1722  HZ  PHE A 106      -4.029  -1.202  12.148  1.00 94.54           H  
ATOM   1723  N   ASP A 107       1.811  -3.957  15.773  1.00 95.02           N  
ATOM   1724  H   ASP A 107       2.156  -4.878  15.543  1.00 95.02           H  
ATOM   1725  CA  ASP A 107       2.803  -2.971  16.224  1.00 95.02           C  
ATOM   1726  HA  ASP A 107       2.309  -2.148  16.741  1.00 95.02           H  
ATOM   1727  C   ASP A 107       3.597  -2.378  15.062  1.00 95.02           C  
ATOM   1728  CB  ASP A 107       3.765  -3.646  17.210  1.00 95.02           C  
ATOM   1729  HB2 ASP A 107       4.468  -2.902  17.587  1.00 95.02           H  
ATOM   1730  HB3 ASP A 107       4.333  -4.412  16.682  1.00 95.02           H  
ATOM   1731  O   ASP A 107       4.189  -1.310  15.182  1.00 95.02           O  
ATOM   1732  CG  ASP A 107       3.048  -4.285  18.398  1.00 95.02           C  
ATOM   1733  OD1 ASP A 107       1.976  -3.772  18.787  1.00 95.02           O  
ATOM   1734  OD2 ASP A 107       3.566  -5.289  18.924  1.00 95.02           O  
ATOM   1735  N   ASN A 108       3.583  -3.054  13.917  1.00 96.13           N  
ATOM   1736  H   ASN A 108       3.028  -3.896  13.857  1.00 96.13           H  
ATOM   1737  CA  ASN A 108       4.221  -2.609  12.697  1.00 96.13           C  
ATOM   1738  HA  ASN A 108       4.324  -1.525  12.746  1.00 96.13           H  
ATOM   1739  C   ASN A 108       3.342  -2.911  11.487  1.00 96.13           C  
ATOM   1740  CB  ASN A 108       5.629  -3.211  12.587  1.00 96.13           C  
ATOM   1741  HB2 ASN A 108       6.224  -2.829  13.417  1.00 96.13           H  
ATOM   1742  HB3 ASN A 108       6.105  -2.878  11.665  1.00 96.13           H  
ATOM   1743  O   ASN A 108       2.375  -3.669  11.570  1.00 96.13           O  
ATOM   1744  CG  ASN A 108       5.663  -4.724  12.626  1.00 96.13           C  
ATOM   1745  ND2 ASN A 108       6.044  -5.291  13.745  1.00 96.13           N  
ATOM   1746 HD21 ASN A 108       6.105  -6.300  13.753  1.00 96.13           H  
ATOM   1747 HD22 ASN A 108       6.429  -4.702  14.469  1.00 96.13           H  
ATOM   1748  OD1 ASN A 108       5.355  -5.404  11.664  1.00 96.13           O  
ATOM   1749  N   ILE A 109       3.665  -2.245  10.383  1.00 97.37           N  
ATOM   1750  H   ILE A 109       4.437  -1.597  10.439  1.00 97.37           H  
ATOM   1751  CA  ILE A 109       3.018  -2.448   9.093  1.00 97.37           C  
ATOM   1752  HA  ILE A 109       2.438  -3.370   9.124  1.00 97.37           H  
ATOM   1753  C   ILE A 109       4.107  -2.617   8.043  1.00 97.37           C  
ATOM   1754  CB  ILE A 109       2.058  -1.285   8.756  1.00 97.37           C  
ATOM   1755  HB  ILE A 109       2.631  -0.361   8.687  1.00 97.37           H  
ATOM   1756  O   ILE A 109       4.928  -1.710   7.841  1.00 97.37           O  
ATOM   1757  CG1 ILE A 109       0.993  -1.114   9.867  1.00 97.37           C  
ATOM   1758 HG12 ILE A 109       0.456  -2.053   9.999  1.00 97.37           H  
ATOM   1759 HG13 ILE A 109       1.493  -0.879  10.807  1.00 97.37           H  
ATOM   1760  CG2 ILE A 109       1.409  -1.562   7.388  1.00 97.37           C  
ATOM   1761 HG21 ILE A 109       0.672  -0.801   7.132  1.00 97.37           H  
ATOM   1762 HG22 ILE A 109       2.165  -1.573   6.602  1.00 97.37           H  
ATOM   1763 HG23 ILE A 109       0.921  -2.536   7.412  1.00 97.37           H  
ATOM   1764  CD1 ILE A 109      -0.022   0.004   9.617  1.00 97.37           C  
ATOM   1765 HD11 ILE A 109       0.498   0.933   9.381  1.00 97.37           H  
ATOM   1766 HD12 ILE A 109      -0.623   0.163  10.512  1.00 97.37           H  
ATOM   1767 HD13 ILE A 109      -0.688  -0.257   8.794  1.00 97.37           H  
ATOM   1768  N   LYS A 110       4.099  -3.761   7.362  1.00 97.08           N  
ATOM   1769  H   LYS A 110       3.403  -4.449   7.610  1.00 97.08           H  
ATOM   1770  CA  LYS A 110       4.951  -4.035   6.207  1.00 97.08           C  
ATOM   1771  HA  LYS A 110       5.835  -3.401   6.269  1.00 97.08           H  
ATOM   1772  C   LYS A 110       4.216  -3.692   4.917  1.00 97.08           C  
ATOM   1773  CB  LYS A 110       5.430  -5.492   6.244  1.00 97.08           C  
ATOM   1774  HB2 LYS A 110       4.578  -6.163   6.135  1.00 97.08           H  
ATOM   1775  HB3 LYS A 110       5.912  -5.686   7.202  1.00 97.08           H  
ATOM   1776  O   LYS A 110       3.089  -4.125   4.682  1.00 97.08           O  
ATOM   1777  CG  LYS A 110       6.417  -5.769   5.107  1.00 97.08           C  
ATOM   1778  HG2 LYS A 110       5.905  -5.649   4.153  1.00 97.08           H  
ATOM   1779  HG3 LYS A 110       7.232  -5.046   5.158  1.00 97.08           H  
ATOM   1780  CD  LYS A 110       6.998  -7.184   5.174  1.00 97.08           C  
ATOM   1781  HD2 LYS A 110       6.196  -7.922   5.164  1.00 97.08           H  
ATOM   1782  HD3 LYS A 110       7.597  -7.290   6.079  1.00 97.08           H  
ATOM   1783  CE  LYS A 110       7.873  -7.327   3.928  1.00 97.08           C  
ATOM   1784  HE2 LYS A 110       8.532  -6.460   3.875  1.00 97.08           H  
ATOM   1785  HE3 LYS A 110       7.238  -7.294   3.043  1.00 97.08           H  
ATOM   1786  NZ  LYS A 110       8.709  -8.547   3.898  1.00 97.08           N  
ATOM   1787  HZ1 LYS A 110       9.304  -8.460   3.087  1.00 97.08           H  
ATOM   1788  HZ2 LYS A 110       8.159  -9.390   3.825  1.00 97.08           H  
ATOM   1789  HZ3 LYS A 110       9.347  -8.570   4.681  1.00 97.08           H  
ATOM   1790  N   VAL A 111       4.899  -2.954   4.049  1.00 97.27           N  
ATOM   1791  H   VAL A 111       5.828  -2.662   4.315  1.00 97.27           H  
ATOM   1792  CA  VAL A 111       4.451  -2.630   2.694  1.00 97.27           C  
ATOM   1793  HA  VAL A 111       3.463  -3.060   2.531  1.00 97.27           H  
ATOM   1794  C   VAL A 111       5.427  -3.247   1.700  1.00 97.27           C  
ATOM   1795  CB  VAL A 111       4.344  -1.110   2.491  1.00 97.27           C  
ATOM   1796  HB  VAL A 111       5.340  -0.682   2.605  1.00 97.27           H  
ATOM   1797  O   VAL A 111       6.636  -3.047   1.818  1.00 97.27           O  
ATOM   1798  CG1 VAL A 111       3.816  -0.760   1.092  1.00 97.27           C  
ATOM   1799 HG11 VAL A 111       2.839  -1.218   0.937  1.00 97.27           H  
ATOM   1800 HG12 VAL A 111       3.729   0.321   0.987  1.00 97.27           H  
ATOM   1801 HG13 VAL A 111       4.504  -1.118   0.326  1.00 97.27           H  
ATOM   1802  CG2 VAL A 111       3.424  -0.453   3.532  1.00 97.27           C  
ATOM   1803 HG21 VAL A 111       2.442  -0.926   3.516  1.00 97.27           H  
ATOM   1804 HG22 VAL A 111       3.321   0.612   3.322  1.00 97.27           H  
ATOM   1805 HG23 VAL A 111       3.852  -0.564   4.528  1.00 97.27           H  
ATOM   1806  N   SER A 112       4.905  -3.956   0.701  1.00 95.62           N  
ATOM   1807  H   SER A 112       3.901  -4.056   0.667  1.00 95.62           H  
ATOM   1808  CA  SER A 112       5.696  -4.520  -0.398  1.00 95.62           C  
ATOM   1809  HA  SER A 112       6.717  -4.142  -0.346  1.00 95.62           H  
ATOM   1810  C   SER A 112       5.118  -4.102  -1.747  1.00 95.62           C  
ATOM   1811  CB  SER A 112       5.760  -6.052  -0.331  1.00 95.62           C  
ATOM   1812  HB2 SER A 112       6.326  -6.418  -1.187  1.00 95.62           H  
ATOM   1813  HB3 SER A 112       4.746  -6.445  -0.398  1.00 95.62           H  
ATOM   1814  O   SER A 112       3.908  -4.160  -1.963  1.00 95.62           O  
ATOM   1815  OG  SER A 112       6.356  -6.553   0.857  1.00 95.62           O  
ATOM   1816  HG  SER A 112       7.311  -6.492   0.789  1.00 95.62           H  
ATOM   1817  N   PHE A 113       5.997  -3.737  -2.670  1.00 93.58           N  
ATOM   1818  H   PHE A 113       6.974  -3.696  -2.416  1.00 93.58           H  
ATOM   1819  CA  PHE A 113       5.677  -3.358  -4.039  1.00 93.58           C  
ATOM   1820  HA  PHE A 113       4.602  -3.218  -4.148  1.00 93.58           H  
ATOM   1821  C   PHE A 113       6.138  -4.450  -5.001  1.00 93.58           C  
ATOM   1822  CB  PHE A 113       6.373  -2.036  -4.348  1.00 93.58           C  
ATOM   1823  HB2 PHE A 113       6.149  -1.772  -5.382  1.00 93.58           H  
ATOM   1824  HB3 PHE A 113       7.450  -2.181  -4.267  1.00 93.58           H  
ATOM   1825  O   PHE A 113       7.324  -4.788  -5.040  1.00 93.58           O  
ATOM   1826  CG  PHE A 113       5.955  -0.883  -3.467  1.00 93.58           C  
ATOM   1827  CD1 PHE A 113       4.668  -0.340  -3.593  1.00 93.58           C  
ATOM   1828  HD1 PHE A 113       3.980  -0.769  -4.306  1.00 93.58           H  
ATOM   1829  CD2 PHE A 113       6.838  -0.365  -2.508  1.00 93.58           C  
ATOM   1830  HD2 PHE A 113       7.826  -0.791  -2.407  1.00 93.58           H  
ATOM   1831  CE1 PHE A 113       4.271   0.731  -2.779  1.00 93.58           C  
ATOM   1832  HE1 PHE A 113       3.267   1.119  -2.865  1.00 93.58           H  
ATOM   1833  CE2 PHE A 113       6.438   0.704  -1.689  1.00 93.58           C  
ATOM   1834  HE2 PHE A 113       7.113   1.109  -0.949  1.00 93.58           H  
ATOM   1835  CZ  PHE A 113       5.158   1.257  -1.827  1.00 93.58           C  
ATOM   1836  HZ  PHE A 113       4.847   2.072  -1.191  1.00 93.58           H  
ATOM   1837  N   ARG A 114       5.199  -5.009  -5.765  1.00 92.83           N  
ATOM   1838  H   ARG A 114       4.250  -4.671  -5.689  1.00 92.83           H  
ATOM   1839  CA  ARG A 114       5.429  -6.183  -6.617  1.00 92.83           C  
ATOM   1840  HA  ARG A 114       6.502  -6.363  -6.679  1.00 92.83           H  
ATOM   1841  C   ARG A 114       4.965  -5.956  -8.056  1.00 92.83           C  
ATOM   1842  CB  ARG A 114       4.771  -7.427  -5.984  1.00 92.83           C  
ATOM   1843  HB2 ARG A 114       3.696  -7.265  -5.899  1.00 92.83           H  
ATOM   1844  HB3 ARG A 114       4.938  -8.285  -6.636  1.00 92.83           H  
ATOM   1845  O   ARG A 114       4.166  -5.053  -8.312  1.00 92.83           O  
ATOM   1846  CG  ARG A 114       5.354  -7.741  -4.596  1.00 92.83           C  
ATOM   1847  HG2 ARG A 114       6.429  -7.886  -4.697  1.00 92.83           H  
ATOM   1848  HG3 ARG A 114       5.176  -6.900  -3.926  1.00 92.83           H  
ATOM   1849  CD  ARG A 114       4.724  -8.990  -3.960  1.00 92.83           C  
ATOM   1850  HD2 ARG A 114       3.646  -8.843  -3.897  1.00 92.83           H  
ATOM   1851  HD3 ARG A 114       4.889  -9.859  -4.597  1.00 92.83           H  
ATOM   1852  NE  ARG A 114       5.260  -9.227  -2.604  1.00 92.83           N  
ATOM   1853  HE  ARG A 114       4.665  -8.962  -1.832  1.00 92.83           H  
ATOM   1854  NH1 ARG A 114       7.303 -10.102  -3.208  1.00 92.83           N  
ATOM   1855 HH11 ARG A 114       8.288 -10.228  -3.023  1.00 92.83           H  
ATOM   1856 HH12 ARG A 114       6.967 -10.285  -4.143  1.00 92.83           H  
ATOM   1857  NH2 ARG A 114       6.922  -9.528  -1.083  1.00 92.83           N  
ATOM   1858 HH21 ARG A 114       7.899  -9.711  -0.902  1.00 92.83           H  
ATOM   1859 HH22 ARG A 114       6.377  -9.053  -0.378  1.00 92.83           H  
ATOM   1860  CZ  ARG A 114       6.486  -9.629  -2.309  1.00 92.83           C  
ATOM   1861  N   ASN A 115       5.479  -6.757  -8.985  1.00 90.40           N  
ATOM   1862  H   ASN A 115       6.140  -7.460  -8.687  1.00 90.40           H  
ATOM   1863  CA  ASN A 115       4.894  -6.914 -10.320  1.00 90.40           C  
ATOM   1864  HA  ASN A 115       4.479  -5.958 -10.639  1.00 90.40           H  
ATOM   1865  C   ASN A 115       3.717  -7.913 -10.285  1.00 90.40           C  
ATOM   1866  CB  ASN A 115       5.991  -7.311 -11.337  1.00 90.40           C  
ATOM   1867  HB2 ASN A 115       5.581  -7.275 -12.347  1.00 90.40           H  
ATOM   1868  HB3 ASN A 115       6.823  -6.607 -11.298  1.00 90.40           H  
ATOM   1869  O   ASN A 115       3.335  -8.415  -9.226  1.00 90.40           O  
ATOM   1870  CG  ASN A 115       6.574  -8.696 -11.133  1.00 90.40           C  
ATOM   1871  ND2 ASN A 115       7.552  -9.077 -11.915  1.00 90.40           N  
ATOM   1872 HD21 ASN A 115       7.815  -8.545 -12.732  1.00 90.40           H  
ATOM   1873 HD22 ASN A 115       7.852 -10.036 -11.815  1.00 90.40           H  
ATOM   1874  OD1 ASN A 115       6.150  -9.448 -10.277  1.00 90.40           O  
ATOM   1875  N   GLU A 116       3.156  -8.206 -11.458  1.00 88.81           N  
ATOM   1876  H   GLU A 116       3.531  -7.795 -12.301  1.00 88.81           H  
ATOM   1877  CA  GLU A 116       2.066  -9.174 -11.630  1.00 88.81           C  
ATOM   1878  HA  GLU A 116       1.249  -8.895 -10.965  1.00 88.81           H  
ATOM   1879  C   GLU A 116       2.439 -10.619 -11.260  1.00 88.81           C  
ATOM   1880  CB  GLU A 116       1.550  -9.085 -13.074  1.00 88.81           C  
ATOM   1881  HB2 GLU A 116       0.688  -9.745 -13.167  1.00 88.81           H  
ATOM   1882  HB3 GLU A 116       1.212  -8.063 -13.247  1.00 88.81           H  
ATOM   1883  O   GLU A 116       1.590 -11.367 -10.771  1.00 88.81           O  
ATOM   1884  CG  GLU A 116       2.591  -9.454 -14.154  1.00 88.81           C  
ATOM   1885  HG2 GLU A 116       2.883 -10.496 -14.024  1.00 88.81           H  
ATOM   1886  HG3 GLU A 116       3.475  -8.830 -14.022  1.00 88.81           H  
ATOM   1887  CD  GLU A 116       2.056  -9.262 -15.584  1.00 88.81           C  
ATOM   1888  OE1 GLU A 116       2.876  -9.319 -16.525  1.00 88.81           O  
ATOM   1889  OE2 GLU A 116       0.835  -9.013 -15.729  1.00 88.81           O  
ATOM   1890  N   ASP A 117       3.710 -10.992 -11.418  1.00 88.85           N  
ATOM   1891  H   ASP A 117       4.347 -10.357 -11.877  1.00 88.85           H  
ATOM   1892  CA  ASP A 117       4.224 -12.325 -11.087  1.00 88.85           C  
ATOM   1893  HA  ASP A 117       3.487 -13.067 -11.395  1.00 88.85           H  
ATOM   1894  C   ASP A 117       4.458 -12.517  -9.576  1.00 88.85           C  
ATOM   1895  CB  ASP A 117       5.504 -12.579 -11.894  1.00 88.85           C  
ATOM   1896  HB2 ASP A 117       6.243 -11.815 -11.652  1.00 88.85           H  
ATOM   1897  HB3 ASP A 117       5.916 -13.547 -11.607  1.00 88.85           H  
ATOM   1898  O   ASP A 117       4.566 -13.647  -9.087  1.00 88.85           O  
ATOM   1899  CG  ASP A 117       5.238 -12.597 -13.402  1.00 88.85           C  
ATOM   1900  OD1 ASP A 117       4.311 -13.337 -13.808  1.00 88.85           O  
ATOM   1901  OD2 ASP A 117       5.977 -11.888 -14.121  1.00 88.85           O  
ATOM   1902  N   GLY A 118       4.463 -11.421  -8.810  1.00 88.55           N  
ATOM   1903  H   GLY A 118       4.363 -10.537  -9.290  1.00 88.55           H  
ATOM   1904  CA  GLY A 118       4.714 -11.397  -7.369  1.00 88.55           C  
ATOM   1905  HA2 GLY A 118       4.089 -10.619  -6.931  1.00 88.55           H  
ATOM   1906  HA3 GLY A 118       4.434 -12.357  -6.934  1.00 88.55           H  
ATOM   1907  C   GLY A 118       6.169 -11.106  -6.987  1.00 88.55           C  
ATOM   1908  O   GLY A 118       6.499 -11.096  -5.794  1.00 88.55           O  
ATOM   1909  N   ASP A 119       7.027 -10.817  -7.959  1.00 89.92           N  
ATOM   1910  H   ASP A 119       6.684 -10.765  -8.908  1.00 89.92           H  
ATOM   1911  CA  ASP A 119       8.409 -10.416  -7.725  1.00 89.92           C  
ATOM   1912  HA  ASP A 119       8.831 -11.075  -6.966  1.00 89.92           H  
ATOM   1913  C   ASP A 119       8.482  -8.979  -7.210  1.00 89.92           C  
ATOM   1914  CB  ASP A 119       9.260 -10.570  -8.988  1.00 89.92           C  
ATOM   1915  HB2 ASP A 119       8.855  -9.935  -9.776  1.00 89.92           H  
ATOM   1916  HB3 ASP A 119      10.270 -10.223  -8.772  1.00 89.92           H  
ATOM   1917  O   ASP A 119       7.697  -8.109  -7.595  1.00 89.92           O  
ATOM   1918  CG  ASP A 119       9.348 -12.016  -9.469  1.00 89.92           C  
ATOM   1919  OD1 ASP A 119       9.499 -12.904  -8.596  1.00 89.92           O  
ATOM   1920  OD2 ASP A 119       9.325 -12.201 -10.703  1.00 89.92           O  
ATOM   1921  N   SER A 120       9.440  -8.722  -6.322  1.00 89.87           N  
ATOM   1922  H   SER A 120      10.084  -9.463  -6.082  1.00 89.87           H  
ATOM   1923  CA  SER A 120       9.694  -7.381  -5.798  1.00 89.87           C  
ATOM   1924  HA  SER A 120       8.769  -6.983  -5.380  1.00 89.87           H  
ATOM   1925  C   SER A 120      10.181  -6.427  -6.889  1.00 89.87           C  
ATOM   1926  CB  SER A 120      10.744  -7.419  -4.692  1.00 89.87           C  
ATOM   1927  HB2 SER A 120      11.612  -7.991  -5.020  1.00 89.87           H  
ATOM   1928  HB3 SER A 120      11.065  -6.396  -4.496  1.00 89.87           H  
ATOM   1929  O   SER A 120      11.035  -6.777  -7.705  1.00 89.87           O  
ATOM   1930  OG  SER A 120      10.223  -7.971  -3.494  1.00 89.87           O  
ATOM   1931  HG  SER A 120      10.591  -7.426  -2.796  1.00 89.87           H  
ATOM   1932  N   ILE A 121       9.698  -5.185  -6.853  1.00 87.62           N  
ATOM   1933  H   ILE A 121       8.999  -4.961  -6.158  1.00 87.62           H  
ATOM   1934  CA  ILE A 121      10.168  -4.122  -7.747  1.00 87.62           C  
ATOM   1935  HA  ILE A 121      10.441  -4.573  -8.701  1.00 87.62           H  
ATOM   1936  C   ILE A 121      11.424  -3.455  -7.195  1.00 87.62           C  
ATOM   1937  CB  ILE A 121       9.055  -3.091  -8.010  1.00 87.62           C  
ATOM   1938  HB  ILE A 121       8.732  -2.678  -7.055  1.00 87.62           H  
ATOM   1939  O   ILE A 121      11.473  -3.072  -6.027  1.00 87.62           O  
ATOM   1940  CG1 ILE A 121       7.828  -3.741  -8.668  1.00 87.62           C  
ATOM   1941 HG12 ILE A 121       7.303  -4.351  -7.934  1.00 87.62           H  
ATOM   1942 HG13 ILE A 121       7.154  -2.946  -8.987  1.00 87.62           H  
ATOM   1943  CG2 ILE A 121       9.543  -1.917  -8.883  1.00 87.62           C  
ATOM   1944 HG21 ILE A 121       8.702  -1.279  -9.153  1.00 87.62           H  
ATOM   1945 HG22 ILE A 121      10.257  -1.307  -8.330  1.00 87.62           H  
ATOM   1946 HG23 ILE A 121      10.015  -2.281  -9.795  1.00 87.62           H  
ATOM   1947  CD1 ILE A 121       8.109  -4.591  -9.905  1.00 87.62           C  
ATOM   1948 HD11 ILE A 121       7.165  -4.713 -10.435  1.00 87.62           H  
ATOM   1949 HD12 ILE A 121       8.825  -4.103 -10.566  1.00 87.62           H  
ATOM   1950 HD13 ILE A 121       8.491  -5.570  -9.612  1.00 87.62           H  
ATOM   1951  N   LYS A 122      12.412  -3.238  -8.069  1.00 86.00           N  
ATOM   1952  H   LYS A 122      12.290  -3.568  -9.015  1.00 86.00           H  
ATOM   1953  CA  LYS A 122      13.612  -2.461  -7.750  1.00 86.00           C  
ATOM   1954  HA  LYS A 122      13.839  -2.592  -6.692  1.00 86.00           H  
ATOM   1955  C   LYS A 122      13.385  -0.974  -7.993  1.00 86.00           C  
ATOM   1956  CB  LYS A 122      14.817  -2.965  -8.546  1.00 86.00           C  
ATOM   1957  HB2 LYS A 122      14.610  -2.908  -9.615  1.00 86.00           H  
ATOM   1958  HB3 LYS A 122      15.666  -2.318  -8.326  1.00 86.00           H  
ATOM   1959  O   LYS A 122      13.057  -0.546  -9.105  1.00 86.00           O  
ATOM   1960  CG  LYS A 122      15.173  -4.406  -8.163  1.00 86.00           C  
ATOM   1961  HG2 LYS A 122      14.404  -5.091  -8.520  1.00 86.00           H  
ATOM   1962  HG3 LYS A 122      15.247  -4.482  -7.078  1.00 86.00           H  
ATOM   1963  CD  LYS A 122      16.521  -4.776  -8.778  1.00 86.00           C  
ATOM   1964  HD2 LYS A 122      16.463  -4.718  -9.865  1.00 86.00           H  
ATOM   1965  HD3 LYS A 122      17.267  -4.064  -8.424  1.00 86.00           H  
ATOM   1966  CE  LYS A 122      16.912  -6.188  -8.346  1.00 86.00           C  
ATOM   1967  HE2 LYS A 122      16.686  -6.296  -7.285  1.00 86.00           H  
ATOM   1968  HE3 LYS A 122      16.312  -6.910  -8.899  1.00 86.00           H  
ATOM   1969  NZ  LYS A 122      18.361  -6.404  -8.565  1.00 86.00           N  
ATOM   1970  HZ1 LYS A 122      18.613  -6.212  -9.524  1.00 86.00           H  
ATOM   1971  HZ2 LYS A 122      18.630  -7.343  -8.307  1.00 86.00           H  
ATOM   1972  HZ3 LYS A 122      18.879  -5.771  -7.973  1.00 86.00           H  
ATOM   1973  N   PHE A 123      13.596  -0.180  -6.952  1.00 86.99           N  
ATOM   1974  H   PHE A 123      13.924  -0.586  -6.087  1.00 86.99           H  
ATOM   1975  CA  PHE A 123      13.500   1.272  -7.021  1.00 86.99           C  
ATOM   1976  HA  PHE A 123      12.968   1.552  -7.930  1.00 86.99           H  
ATOM   1977  C   PHE A 123      14.892   1.889  -7.100  1.00 86.99           C  
ATOM   1978  CB  PHE A 123      12.691   1.802  -5.833  1.00 86.99           C  
ATOM   1979  HB2 PHE A 123      12.722   2.891  -5.856  1.00 86.99           H  
ATOM   1980  HB3 PHE A 123      13.154   1.476  -4.902  1.00 86.99           H  
ATOM   1981  O   PHE A 123      15.857   1.323  -6.589  1.00 86.99           O  
ATOM   1982  CG  PHE A 123      11.240   1.364  -5.855  1.00 86.99           C  
ATOM   1983  CD1 PHE A 123      10.232   2.244  -6.294  1.00 86.99           C  
ATOM   1984  HD1 PHE A 123      10.479   3.257  -6.577  1.00 86.99           H  
ATOM   1985  CD2 PHE A 123      10.889   0.076  -5.416  1.00 86.99           C  
ATOM   1986  HD2 PHE A 123      11.651  -0.606  -5.069  1.00 86.99           H  
ATOM   1987  CE1 PHE A 123       8.890   1.831  -6.331  1.00 86.99           C  
ATOM   1988  HE1 PHE A 123       8.125   2.506  -6.683  1.00 86.99           H  
ATOM   1989  CE2 PHE A 123       9.548  -0.339  -5.452  1.00 86.99           C  
ATOM   1990  HE2 PHE A 123       9.301  -1.344  -5.143  1.00 86.99           H  
ATOM   1991  CZ  PHE A 123       8.548   0.535  -5.912  1.00 86.99           C  
ATOM   1992  HZ  PHE A 123       7.518   0.210  -5.943  1.00 86.99           H  
ATOM   1993  N   LYS A 124      15.010   3.080  -7.704  1.00 86.54           N  
ATOM   1994  H   LYS A 124      14.173   3.535  -8.041  1.00 86.54           H  
ATOM   1995  CA  LYS A 124      16.307   3.778  -7.740  1.00 86.54           C  
ATOM   1996  HA  LYS A 124      17.028   3.114  -8.215  1.00 86.54           H  
ATOM   1997  C   LYS A 124      16.803   4.048  -6.322  1.00 86.54           C  
ATOM   1998  CB  LYS A 124      16.248   5.108  -8.508  1.00 86.54           C  
ATOM   1999  HB2 LYS A 124      17.237   5.564  -8.471  1.00 86.54           H  
ATOM   2000  HB3 LYS A 124      15.548   5.782  -8.015  1.00 86.54           H  
ATOM   2001  O   LYS A 124      16.002   4.331  -5.425  1.00 86.54           O  
ATOM   2002  CG  LYS A 124      15.849   4.937  -9.972  1.00 86.54           C  
ATOM   2003  HG2 LYS A 124      16.451   4.146 -10.419  1.00 86.54           H  
ATOM   2004  HG3 LYS A 124      14.796   4.657 -10.004  1.00 86.54           H  
ATOM   2005  CD  LYS A 124      16.051   6.235 -10.768  1.00 86.54           C  
ATOM   2006  HD2 LYS A 124      17.109   6.494 -10.768  1.00 86.54           H  
ATOM   2007  HD3 LYS A 124      15.467   7.034 -10.312  1.00 86.54           H  
ATOM   2008  CE  LYS A 124      15.569   5.982 -12.196  1.00 86.54           C  
ATOM   2009  HE2 LYS A 124      16.044   5.075 -12.571  1.00 86.54           H  
ATOM   2010  HE3 LYS A 124      14.499   5.776 -12.144  1.00 86.54           H  
ATOM   2011  NZ  LYS A 124      15.795   7.106 -13.126  1.00 86.54           N  
ATOM   2012  HZ1 LYS A 124      16.785   7.287 -13.217  1.00 86.54           H  
ATOM   2013  HZ2 LYS A 124      15.301   7.927 -12.806  1.00 86.54           H  
ATOM   2014  HZ3 LYS A 124      15.430   6.839 -14.029  1.00 86.54           H  
ATOM   2015  N   ALA A 125      18.119   4.103  -6.150  1.00 84.54           N  
ATOM   2016  H   ALA A 125      18.721   3.755  -6.883  1.00 84.54           H  
ATOM   2017  CA  ALA A 125      18.721   4.575  -4.909  1.00 84.54           C  
ATOM   2018  HA  ALA A 125      18.510   3.845  -4.127  1.00 84.54           H  
ATOM   2019  C   ALA A 125      18.129   5.932  -4.477  1.00 84.54           C  
ATOM   2020  CB  ALA A 125      20.240   4.655  -5.089  1.00 84.54           C  
ATOM   2021  HB1 ALA A 125      20.492   5.374  -5.868  1.00 84.54           H  
ATOM   2022  HB2 ALA A 125      20.701   4.958  -4.149  1.00 84.54           H  
ATOM   2023  HB3 ALA A 125      20.628   3.674  -5.360  1.00 84.54           H  
ATOM   2024  O   ALA A 125      17.952   6.852  -5.287  1.00 84.54           O  
ATOM   2025  N   ASN A 126      17.873   6.076  -3.180  1.00 83.43           N  
ATOM   2026  H   ASN A 126      18.118   5.297  -2.587  1.00 83.43           H  
ATOM   2027  CA  ASN A 126      17.229   7.219  -2.527  1.00 83.43           C  
ATOM   2028  HA  ASN A 126      17.243   6.987  -1.462  1.00 83.43           H  
ATOM   2029  C   ASN A 126      15.744   7.437  -2.878  1.00 83.43           C  
ATOM   2030  CB  ASN A 126      18.063   8.499  -2.712  1.00 83.43           C  
ATOM   2031  HB2 ASN A 126      17.944   8.872  -3.730  1.00 83.43           H  
ATOM   2032  HB3 ASN A 126      17.691   9.261  -2.028  1.00 83.43           H  
ATOM   2033  O   ASN A 126      15.195   8.502  -2.562  1.00 83.43           O  
ATOM   2034  CG  ASN A 126      19.535   8.306  -2.421  1.00 83.43           C  
ATOM   2035  ND2 ASN A 126      20.349   8.128  -3.434  1.00 83.43           N  
ATOM   2036 HD21 ASN A 126      21.289   7.872  -3.168  1.00 83.43           H  
ATOM   2037 HD22 ASN A 126      19.954   7.872  -4.327  1.00 83.43           H  
ATOM   2038  OD1 ASN A 126      19.969   8.364  -1.291  1.00 83.43           O  
ATOM   2039  N   SER A 127      15.081   6.472  -3.521  1.00 88.94           N  
ATOM   2040  H   SER A 127      15.579   5.645  -3.820  1.00 88.94           H  
ATOM   2041  CA  SER A 127      13.624   6.507  -3.704  1.00 88.94           C  
ATOM   2042  HA  SER A 127      13.351   7.455  -4.169  1.00 88.94           H  
ATOM   2043  C   SER A 127      12.911   6.398  -2.362  1.00 88.94           C  
ATOM   2044  CB  SER A 127      13.123   5.394  -4.620  1.00 88.94           C  
ATOM   2045  HB2 SER A 127      13.382   4.422  -4.201  1.00 88.94           H  
ATOM   2046  HB3 SER A 127      12.041   5.465  -4.726  1.00 88.94           H  
ATOM   2047  O   SER A 127      13.352   5.692  -1.451  1.00 88.94           O  
ATOM   2048  OG  SER A 127      13.718   5.545  -5.880  1.00 88.94           O  
ATOM   2049  HG  SER A 127      14.555   5.075  -5.846  1.00 88.94           H  
ATOM   2050  N   LYS A 128      11.788   7.100  -2.235  1.00 91.51           N  
ATOM   2051  H   LYS A 128      11.460   7.609  -3.043  1.00 91.51           H  
ATOM   2052  CA  LYS A 128      10.975   7.153  -1.018  1.00 91.51           C  
ATOM   2053  HA  LYS A 128      11.325   6.390  -0.323  1.00 91.51           H  
ATOM   2054  C   LYS A 128       9.527   6.843  -1.342  1.00 91.51           C  
ATOM   2055  CB  LYS A 128      11.094   8.519  -0.330  1.00 91.51           C  
ATOM   2056  HB2 LYS A 128      10.433   8.526   0.536  1.00 91.51           H  
ATOM   2057  HB3 LYS A 128      10.778   9.303  -1.019  1.00 91.51           H  
ATOM   2058  O   LYS A 128       9.030   7.264  -2.384  1.00 91.51           O  
ATOM   2059  CG  LYS A 128      12.525   8.790   0.143  1.00 91.51           C  
ATOM   2060  HG2 LYS A 128      12.845   7.975   0.793  1.00 91.51           H  
ATOM   2061  HG3 LYS A 128      13.193   8.837  -0.717  1.00 91.51           H  
ATOM   2062  CD  LYS A 128      12.611  10.111   0.909  1.00 91.51           C  
ATOM   2063  HD2 LYS A 128      11.960  10.064   1.781  1.00 91.51           H  
ATOM   2064  HD3 LYS A 128      12.304  10.930   0.257  1.00 91.51           H  
ATOM   2065  CE  LYS A 128      14.064  10.299   1.351  1.00 91.51           C  
ATOM   2066  HE2 LYS A 128      14.340   9.453   1.980  1.00 91.51           H  
ATOM   2067  HE3 LYS A 128      14.703  10.264   0.469  1.00 91.51           H  
ATOM   2068  NZ  LYS A 128      14.255  11.574   2.083  1.00 91.51           N  
ATOM   2069  HZ1 LYS A 128      14.016  12.359   1.495  1.00 91.51           H  
ATOM   2070  HZ2 LYS A 128      15.222  11.653   2.363  1.00 91.51           H  
ATOM   2071  HZ3 LYS A 128      13.679  11.578   2.913  1.00 91.51           H  
ATOM   2072  N   ALA A 129       8.852   6.178  -0.413  1.00 93.33           N  
ATOM   2073  H   ALA A 129       9.325   5.915   0.439  1.00 93.33           H  
ATOM   2074  CA  ALA A 129       7.415   5.969  -0.474  1.00 93.33           C  
ATOM   2075  HA  ALA A 129       7.029   6.490  -1.350  1.00 93.33           H  
ATOM   2076  C   ALA A 129       6.724   6.575   0.750  1.00 93.33           C  
ATOM   2077  CB  ALA A 129       7.092   4.487  -0.683  1.00 93.33           C  
ATOM   2078  HB1 ALA A 129       7.442   3.874   0.147  1.00 93.33           H  
ATOM   2079  HB2 ALA A 129       7.559   4.140  -1.605  1.00 93.33           H  
ATOM   2080  HB3 ALA A 129       6.013   4.361  -0.775  1.00 93.33           H  
ATOM   2081  O   ALA A 129       7.263   6.564   1.862  1.00 93.33           O  
ATOM   2082  N   PHE A 130       5.528   7.106   0.522  1.00 95.10           N  
ATOM   2083  H   PHE A 130       5.175   7.099  -0.425  1.00 95.10           H  
ATOM   2084  CA  PHE A 130       4.636   7.620   1.551  1.00 95.10           C  
ATOM   2085  HA  PHE A 130       4.961   7.244   2.521  1.00 95.10           H  
ATOM   2086  C   PHE A 130       3.239   7.093   1.264  1.00 95.10           C  
ATOM   2087  CB  PHE A 130       4.641   9.153   1.603  1.00 95.10           C  
ATOM   2088  HB2 PHE A 130       4.213   9.542   0.679  1.00 95.10           H  
ATOM   2089  HB3 PHE A 130       3.980   9.466   2.411  1.00 95.10           H  
ATOM   2090  O   PHE A 130       2.785   7.145   0.121  1.00 95.10           O  
ATOM   2091  CG  PHE A 130       6.001   9.794   1.808  1.00 95.10           C  
ATOM   2092  CD1 PHE A 130       6.357  10.344   3.050  1.00 95.10           C  
ATOM   2093  HD1 PHE A 130       5.663  10.295   3.876  1.00 95.10           H  
ATOM   2094  CD2 PHE A 130       6.915   9.847   0.745  1.00 95.10           C  
ATOM   2095  HD2 PHE A 130       6.669   9.330  -0.171  1.00 95.10           H  
ATOM   2096  CE1 PHE A 130       7.610  10.966   3.208  1.00 95.10           C  
ATOM   2097  HE1 PHE A 130       7.875  11.395   4.163  1.00 95.10           H  
ATOM   2098  CE2 PHE A 130       8.151  10.495   0.883  1.00 95.10           C  
ATOM   2099  HE2 PHE A 130       8.831  10.539   0.045  1.00 95.10           H  
ATOM   2100  CZ  PHE A 130       8.499  11.058   2.121  1.00 95.10           C  
ATOM   2101  HZ  PHE A 130       9.450  11.556   2.241  1.00 95.10           H  
ATOM   2102  N   LEU A 131       2.585   6.549   2.284  1.00 97.32           N  
ATOM   2103  H   LEU A 131       3.009   6.571   3.201  1.00 97.32           H  
ATOM   2104  CA  LEU A 131       1.262   5.952   2.170  1.00 97.32           C  
ATOM   2105  HA  LEU A 131       0.803   6.273   1.235  1.00 97.32           H  
ATOM   2106  C   LEU A 131       0.392   6.468   3.308  1.00 97.32           C  
ATOM   2107  CB  LEU A 131       1.324   4.408   2.169  1.00 97.32           C  
ATOM   2108  HB2 LEU A 131       1.888   4.050   3.031  1.00 97.32           H  
ATOM   2109  HB3 LEU A 131       0.300   4.051   2.280  1.00 97.32           H  
ATOM   2110  O   LEU A 131       0.833   6.515   4.456  1.00 97.32           O  
ATOM   2111  CG  LEU A 131       1.900   3.785   0.883  1.00 97.32           C  
ATOM   2112  HG  LEU A 131       1.525   4.352   0.031  1.00 97.32           H  
ATOM   2113  CD1 LEU A 131       3.432   3.738   0.820  1.00 97.32           C  
ATOM   2114 HD11 LEU A 131       3.732   3.807  -0.226  1.00 97.32           H  
ATOM   2115 HD12 LEU A 131       3.894   4.554   1.375  1.00 97.32           H  
ATOM   2116 HD13 LEU A 131       3.799   2.797   1.231  1.00 97.32           H  
ATOM   2117  CD2 LEU A 131       1.425   2.338   0.734  1.00 97.32           C  
ATOM   2118 HD21 LEU A 131       1.873   1.886  -0.151  1.00 97.32           H  
ATOM   2119 HD22 LEU A 131       0.341   2.313   0.617  1.00 97.32           H  
ATOM   2120 HD23 LEU A 131       1.697   1.755   1.614  1.00 97.32           H  
ATOM   2121  N   VAL A 132      -0.851   6.818   2.998  1.00 97.44           N  
ATOM   2122  H   VAL A 132      -1.134   6.761   2.030  1.00 97.44           H  
ATOM   2123  CA  VAL A 132      -1.871   7.109   4.008  1.00 97.44           C  
ATOM   2124  HA  VAL A 132      -1.413   7.111   4.997  1.00 97.44           H  
ATOM   2125  C   VAL A 132      -2.896   5.993   3.969  1.00 97.44           C  
ATOM   2126  CB  VAL A 132      -2.513   8.492   3.817  1.00 97.44           C  
ATOM   2127  HB  VAL A 132      -3.018   8.528   2.852  1.00 97.44           H  
ATOM   2128  O   VAL A 132      -3.610   5.828   2.979  1.00 97.44           O  
ATOM   2129  CG1 VAL A 132      -3.546   8.772   4.918  1.00 97.44           C  
ATOM   2130 HG11 VAL A 132      -3.075   8.702   5.898  1.00 97.44           H  
ATOM   2131 HG12 VAL A 132      -3.957   9.772   4.781  1.00 97.44           H  
ATOM   2132 HG13 VAL A 132      -4.366   8.055   4.859  1.00 97.44           H  
ATOM   2133  CG2 VAL A 132      -1.452   9.601   3.875  1.00 97.44           C  
ATOM   2134 HG21 VAL A 132      -1.928  10.572   3.740  1.00 97.44           H  
ATOM   2135 HG22 VAL A 132      -0.930   9.576   4.832  1.00 97.44           H  
ATOM   2136 HG23 VAL A 132      -0.730   9.475   3.069  1.00 97.44           H  
ATOM   2137  N   LEU A 133      -2.961   5.229   5.054  1.00 97.43           N  
ATOM   2138  H   LEU A 133      -2.348   5.448   5.827  1.00 97.43           H  
ATOM   2139  CA  LEU A 133      -3.984   4.217   5.273  1.00 97.43           C  
ATOM   2140  HA  LEU A 133      -4.405   3.911   4.315  1.00 97.43           H  
ATOM   2141  C   LEU A 133      -5.110   4.813   6.095  1.00 97.43           C  
ATOM   2142  CB  LEU A 133      -3.398   2.977   5.964  1.00 97.43           C  
ATOM   2143  HB2 LEU A 133      -4.182   2.223   6.025  1.00 97.43           H  
ATOM   2144  HB3 LEU A 133      -3.111   3.245   6.981  1.00 97.43           H  
ATOM   2145  O   LEU A 133      -4.866   5.515   7.074  1.00 97.43           O  
ATOM   2146  CG  LEU A 133      -2.177   2.369   5.261  1.00 97.43           C  
ATOM   2147  HG  LEU A 133      -1.345   3.072   5.311  1.00 97.43           H  
ATOM   2148  CD1 LEU A 133      -1.767   1.089   5.984  1.00 97.43           C  
ATOM   2149 HD11 LEU A 133      -0.868   0.676   5.526  1.00 97.43           H  
ATOM   2150 HD12 LEU A 133      -1.557   1.306   7.032  1.00 97.43           H  
ATOM   2151 HD13 LEU A 133      -2.565   0.350   5.922  1.00 97.43           H  
ATOM   2152  CD2 LEU A 133      -2.457   2.048   3.794  1.00 97.43           C  
ATOM   2153 HD21 LEU A 133      -2.777   2.943   3.261  1.00 97.43           H  
ATOM   2154 HD22 LEU A 133      -3.226   1.279   3.713  1.00 97.43           H  
ATOM   2155 HD23 LEU A 133      -1.531   1.716   3.325  1.00 97.43           H  
ATOM   2156  N   GLU A 134      -6.338   4.502   5.719  1.00 95.66           N  
ATOM   2157  H   GLU A 134      -6.460   3.905   4.913  1.00 95.66           H  
ATOM   2158  CA  GLU A 134      -7.517   4.837   6.497  1.00 95.66           C  
ATOM   2159  HA  GLU A 134      -7.247   5.492   7.325  1.00 95.66           H  
ATOM   2160  C   GLU A 134      -8.108   3.555   7.076  1.00 95.66           C  
ATOM   2161  CB  GLU A 134      -8.502   5.603   5.615  1.00 95.66           C  
ATOM   2162  HB2 GLU A 134      -8.852   4.966   4.802  1.00 95.66           H  
ATOM   2163  HB3 GLU A 134      -7.995   6.469   5.188  1.00 95.66           H  
ATOM   2164  O   GLU A 134      -8.520   2.665   6.331  1.00 95.66           O  
ATOM   2165  CG  GLU A 134      -9.692   6.087   6.442  1.00 95.66           C  
ATOM   2166  HG2 GLU A 134     -10.248   5.230   6.821  1.00 95.66           H  
ATOM   2167  HG3 GLU A 134      -9.344   6.664   7.299  1.00 95.66           H  
ATOM   2168  CD  GLU A 134     -10.606   6.949   5.584  1.00 95.66           C  
ATOM   2169  OE1 GLU A 134     -10.354   8.175   5.439  1.00 95.66           O  
ATOM   2170  OE2 GLU A 134     -11.620   6.398   5.120  1.00 95.66           O  
ATOM   2171  N   ILE A 135      -8.155   3.472   8.404  1.00 94.24           N  
ATOM   2172  H   ILE A 135      -7.803   4.250   8.944  1.00 94.24           H  
ATOM   2173  CA  ILE A 135      -8.816   2.392   9.134  1.00 94.24           C  
ATOM   2174  HA  ILE A 135      -9.008   1.574   8.440  1.00 94.24           H  
ATOM   2175  C   ILE A 135     -10.158   2.898   9.646  1.00 94.24           C  
ATOM   2176  CB  ILE A 135      -7.931   1.827  10.266  1.00 94.24           C  
ATOM   2177  HB  ILE A 135      -7.696   2.628  10.966  1.00 94.24           H  
ATOM   2178  O   ILE A 135     -10.250   3.974  10.248  1.00 94.24           O  
ATOM   2179  CG1 ILE A 135      -6.612   1.281   9.679  1.00 94.24           C  
ATOM   2180 HG12 ILE A 135      -6.062   2.099   9.214  1.00 94.24           H  
ATOM   2181 HG13 ILE A 135      -6.840   0.543   8.910  1.00 94.24           H  
ATOM   2182  CG2 ILE A 135      -8.705   0.729  11.023  1.00 94.24           C  
ATOM   2183 HG21 ILE A 135      -9.573   1.160  11.521  1.00 94.24           H  
ATOM   2184 HG22 ILE A 135      -8.088   0.281  11.802  1.00 94.24           H  
ATOM   2185 HG23 ILE A 135      -9.022  -0.053  10.333  1.00 94.24           H  
ATOM   2186  CD1 ILE A 135      -5.684   0.632  10.710  1.00 94.24           C  
ATOM   2187 HD11 ILE A 135      -5.572   1.287  11.573  1.00 94.24           H  
ATOM   2188 HD12 ILE A 135      -4.712   0.449  10.252  1.00 94.24           H  
ATOM   2189 HD13 ILE A 135      -6.087  -0.328  11.031  1.00 94.24           H  
ATOM   2190  N   ARG A 136     -11.207   2.101   9.443  1.00 92.83           N  
ATOM   2191  H   ARG A 136     -11.047   1.231   8.956  1.00 92.83           H  
ATOM   2192  CA  ARG A 136     -12.558   2.398   9.927  1.00 92.83           C  
ATOM   2193  HA  ARG A 136     -12.472   3.064  10.785  1.00 92.83           H  
ATOM   2194  C   ARG A 136     -13.263   1.140  10.412  1.00 92.83           C  
ATOM   2195  CB  ARG A 136     -13.346   3.130   8.827  1.00 92.83           C  
ATOM   2196  HB2 ARG A 136     -12.764   3.986   8.486  1.00 92.83           H  
ATOM   2197  HB3 ARG A 136     -14.276   3.506   9.253  1.00 92.83           H  
ATOM   2198  O   ARG A 136     -12.864   0.024  10.095  1.00 92.83           O  
ATOM   2199  CG  ARG A 136     -13.682   2.237   7.624  1.00 92.83           C  
ATOM   2200  HG2 ARG A 136     -14.328   1.421   7.948  1.00 92.83           H  
ATOM   2201  HG3 ARG A 136     -12.770   1.817   7.199  1.00 92.83           H  
ATOM   2202  CD  ARG A 136     -14.408   3.049   6.549  1.00 92.83           C  
ATOM   2203  HD2 ARG A 136     -15.204   3.631   7.013  1.00 92.83           H  
ATOM   2204  HD3 ARG A 136     -13.697   3.722   6.071  1.00 92.83           H  
ATOM   2205  NE  ARG A 136     -14.997   2.142   5.563  1.00 92.83           N  
ATOM   2206  HE  ARG A 136     -14.972   1.154   5.774  1.00 92.83           H  
ATOM   2207  NH1 ARG A 136     -15.583   3.612   3.912  1.00 92.83           N  
ATOM   2208 HH11 ARG A 136     -14.965   4.283   4.344  1.00 92.83           H  
ATOM   2209 HH12 ARG A 136     -15.836   3.722   2.940  1.00 92.83           H  
ATOM   2210  NH2 ARG A 136     -16.001   1.408   3.704  1.00 92.83           N  
ATOM   2211 HH21 ARG A 136     -15.862   0.500   4.123  1.00 92.83           H  
ATOM   2212 HH22 ARG A 136     -16.310   1.484   2.746  1.00 92.83           H  
ATOM   2213  CZ  ARG A 136     -15.526   2.402   4.393  1.00 92.83           C  
ATOM   2214  N   LYS A 137     -14.342   1.331  11.172  1.00 91.84           N  
ATOM   2215  H   LYS A 137     -14.640   2.281  11.339  1.00 91.84           H  
ATOM   2216  CA  LYS A 137     -15.244   0.230  11.513  1.00 91.84           C  
ATOM   2217  HA  LYS A 137     -14.644  -0.617  11.844  1.00 91.84           H  
ATOM   2218  C   LYS A 137     -16.011  -0.217  10.274  1.00 91.84           C  
ATOM   2219  CB  LYS A 137     -16.211   0.620  12.635  1.00 91.84           C  
ATOM   2220  HB2 LYS A 137     -16.688   1.573  12.406  1.00 91.84           H  
ATOM   2221  HB3 LYS A 137     -16.982  -0.149  12.705  1.00 91.84           H  
ATOM   2222  O   LYS A 137     -16.547   0.628   9.555  1.00 91.84           O  
ATOM   2223  CG  LYS A 137     -15.475   0.698  13.973  1.00 91.84           C  
ATOM   2224  HG2 LYS A 137     -14.756   1.516  13.951  1.00 91.84           H  
ATOM   2225  HG3 LYS A 137     -14.945  -0.241  14.130  1.00 91.84           H  
ATOM   2226  CD  LYS A 137     -16.453   0.909  15.131  1.00 91.84           C  
ATOM   2227  HD2 LYS A 137     -17.199   0.114  15.115  1.00 91.84           H  
ATOM   2228  HD3 LYS A 137     -16.942   1.878  15.033  1.00 91.84           H  
ATOM   2229  CE  LYS A 137     -15.647   0.838  16.427  1.00 91.84           C  
ATOM   2230  HE2 LYS A 137     -15.062  -0.082  16.403  1.00 91.84           H  
ATOM   2231  HE3 LYS A 137     -14.939   1.666  16.450  1.00 91.84           H  
ATOM   2232  NZ  LYS A 137     -16.499   0.840  17.634  1.00 91.84           N  
ATOM   2233  HZ1 LYS A 137     -17.032   1.696  17.693  1.00 91.84           H  
ATOM   2234  HZ2 LYS A 137     -15.914   0.732  18.449  1.00 91.84           H  
ATOM   2235  HZ3 LYS A 137     -17.123   0.046  17.602  1.00 91.84           H  
ATOM   2236  N   ILE A 138     -16.113  -1.528  10.088  1.00 90.06           N  
ATOM   2237  H   ILE A 138     -15.660  -2.139  10.752  1.00 90.06           H  
ATOM   2238  CA  ILE A 138     -17.006  -2.131   9.103  1.00 90.06           C  
ATOM   2239  HA  ILE A 138     -16.792  -1.705   8.123  1.00 90.06           H  
ATOM   2240  C   ILE A 138     -18.425  -1.754   9.516  1.00 90.06           C  
ATOM   2241  CB  ILE A 138     -16.809  -3.663   9.014  1.00 90.06           C  
ATOM   2242  HB  ILE A 138     -16.994  -4.098   9.996  1.00 90.06           H  
ATOM   2243  O   ILE A 138     -18.874  -2.050  10.628  1.00 90.06           O  
ATOM   2244  CG1 ILE A 138     -15.359  -3.987   8.591  1.00 90.06           C  
ATOM   2245 HG12 ILE A 138     -15.200  -3.628   7.574  1.00 90.06           H  
ATOM   2246 HG13 ILE A 138     -14.659  -3.466   9.244  1.00 90.06           H  
ATOM   2247  CG2 ILE A 138     -17.808  -4.268   8.009  1.00 90.06           C  
ATOM   2248 HG21 ILE A 138     -18.836  -4.086   8.322  1.00 90.06           H  
ATOM   2249 HG22 ILE A 138     -17.650  -3.847   7.016  1.00 90.06           H  
ATOM   2250 HG23 ILE A 138     -17.685  -5.350   7.955  1.00 90.06           H  
ATOM   2251  CD1 ILE A 138     -14.992  -5.475   8.642  1.00 90.06           C  
ATOM   2252 HD11 ILE A 138     -15.227  -5.886   9.623  1.00 90.06           H  
ATOM   2253 HD12 ILE A 138     -15.532  -6.029   7.874  1.00 90.06           H  
ATOM   2254 HD13 ILE A 138     -13.923  -5.586   8.457  1.00 90.06           H  
ATOM   2255  N   LYS A 139     -19.126  -1.048   8.632  1.00 79.40           N  
ATOM   2256  H   LYS A 139     -18.709  -0.871   7.729  1.00 79.40           H  
ATOM   2257  CA  LYS A 139     -20.563  -0.875   8.786  1.00 79.40           C  
ATOM   2258  HA  LYS A 139     -20.810  -0.664   9.827  1.00 79.40           H  
ATOM   2259  C   LYS A 139     -21.174  -2.211   8.408  1.00 79.40           C  
ATOM   2260  CB  LYS A 139     -21.085   0.263   7.903  1.00 79.40           C  
ATOM   2261  HB2 LYS A 139     -20.801   0.079   6.867  1.00 79.40           H  
ATOM   2262  HB3 LYS A 139     -22.174   0.274   7.959  1.00 79.40           H  
ATOM   2263  O   LYS A 139     -21.068  -2.623   7.258  1.00 79.40           O  
ATOM   2264  CG  LYS A 139     -20.541   1.625   8.356  1.00 79.40           C  
ATOM   2265  HG2 LYS A 139     -19.455   1.638   8.266  1.00 79.40           H  
ATOM   2266  HG3 LYS A 139     -20.818   1.803   9.395  1.00 79.40           H  
ATOM   2267  CD  LYS A 139     -21.136   2.720   7.471  1.00 79.40           C  
ATOM   2268  HD2 LYS A 139     -22.220   2.715   7.584  1.00 79.40           H  
ATOM   2269  HD3 LYS A 139     -20.896   2.499   6.431  1.00 79.40           H  
ATOM   2270  CE  LYS A 139     -20.576   4.091   7.848  1.00 79.40           C  
ATOM   2271  HE2 LYS A 139     -19.491   4.062   7.742  1.00 79.40           H  
ATOM   2272  HE3 LYS A 139     -20.819   4.291   8.891  1.00 79.40           H  
ATOM   2273  NZ  LYS A 139     -21.160   5.128   6.963  1.00 79.40           N  
ATOM   2274  HZ1 LYS A 139     -20.951   4.907   6.000  1.00 79.40           H  
ATOM   2275  HZ2 LYS A 139     -22.166   5.124   7.050  1.00 79.40           H  
ATOM   2276  HZ3 LYS A 139     -20.804   6.048   7.178  1.00 79.40           H  
ATOM   2277  N   ASN A 140     -21.786  -2.886   9.373  1.00 65.55           N  
ATOM   2278  H   ASN A 140     -21.732  -2.544  10.322  1.00 65.55           H  
ATOM   2279  CA  ASN A 140     -22.747  -3.926   9.050  1.00 65.55           C  
ATOM   2280  HA  ASN A 140     -22.319  -4.626   8.333  1.00 65.55           H  
ATOM   2281  C   ASN A 140     -23.932  -3.223   8.381  1.00 65.55           C  
ATOM   2282  CB  ASN A 140     -23.163  -4.693  10.321  1.00 65.55           C  
ATOM   2283  HB2 ASN A 140     -24.019  -5.323  10.079  1.00 65.55           H  
ATOM   2284  HB3 ASN A 140     -23.474  -3.983  11.088  1.00 65.55           H  
ATOM   2285  O   ASN A 140     -24.924  -2.930   9.046  1.00 65.55           O  
ATOM   2286  CG  ASN A 140     -22.087  -5.601  10.881  1.00 65.55           C  
ATOM   2287  ND2 ASN A 140     -22.263  -6.080  12.090  1.00 65.55           N  
ATOM   2288 HD21 ASN A 140     -23.115  -5.894  12.600  1.00 65.55           H  
ATOM   2289 HD22 ASN A 140     -21.553  -6.730  12.394  1.00 65.55           H  
ATOM   2290  OD1 ASN A 140     -21.088  -5.908  10.264  1.00 65.55           O  
ATOM   2291  N   ASP A 141     -23.820  -2.914   7.091  1.00 55.09           N  
ATOM   2292  H   ASP A 141     -22.942  -3.081   6.620  1.00 55.09           H  
ATOM   2293  CA  ASP A 141     -25.012  -2.826   6.268  1.00 55.09           C  
ATOM   2294  HA  ASP A 141     -25.770  -2.222   6.767  1.00 55.09           H  
ATOM   2295  C   ASP A 141     -25.511  -4.261   6.226  1.00 55.09           C  
ATOM   2296  CB  ASP A 141     -24.738  -2.194   4.893  1.00 55.09           C  
ATOM   2297  HB2 ASP A 141     -25.535  -2.491   4.212  1.00 55.09           H  
ATOM   2298  HB3 ASP A 141     -23.795  -2.571   4.497  1.00 55.09           H  
ATOM   2299  O   ASP A 141     -24.950  -5.133   5.561  1.00 55.09           O  
ATOM   2300  CG  ASP A 141     -24.711  -0.655   4.941  1.00 55.09           C  
ATOM   2301  OD1 ASP A 141     -25.112  -0.062   5.972  1.00 55.09           O  
ATOM   2302  OD2 ASP A 141     -24.259  -0.047   3.944  1.00 55.09           O  
ATOM   2303  N   GLN A 142     -26.465  -4.529   7.117  1.00 45.61           N  
ATOM   2304  H   GLN A 142     -26.806  -3.768   7.687  1.00 45.61           H  
ATOM   2305  CA  GLN A 142     -27.189  -5.777   7.120  1.00 45.61           C  
ATOM   2306  HA  GLN A 142     -26.522  -6.585   7.420  1.00 45.61           H  
ATOM   2307  C   GLN A 142     -27.639  -6.004   5.686  1.00 45.61           C  
ATOM   2308  CB  GLN A 142     -28.388  -5.715   8.079  1.00 45.61           C  
ATOM   2309  HB2 GLN A 142     -28.925  -6.659   7.990  1.00 45.61           H  
ATOM   2310  HB3 GLN A 142     -29.067  -4.912   7.791  1.00 45.61           H  
ATOM   2311  O   GLN A 142     -28.352  -5.176   5.122  1.00 45.61           O  
ATOM   2312  CG  GLN A 142     -27.952  -5.520   9.538  1.00 45.61           C  
ATOM   2313  HG2 GLN A 142     -27.868  -4.455   9.759  1.00 45.61           H  
ATOM   2314  HG3 GLN A 142     -26.971  -5.972   9.683  1.00 45.61           H  
ATOM   2315  CD  GLN A 142     -28.931  -6.164  10.513  1.00 45.61           C  
ATOM   2316  NE2 GLN A 142     -28.464  -7.004  11.412  1.00 45.61           N  
ATOM   2317 HE21 GLN A 142     -27.493  -7.282  11.403  1.00 45.61           H  
ATOM   2318 HE22 GLN A 142     -29.170  -7.453  11.977  1.00 45.61           H  
ATOM   2319  OE1 GLN A 142     -30.127  -5.946  10.498  1.00 45.61           O  
ATOM   2320  N   PHE A 143     -27.182  -7.108   5.106  1.00 47.99           N  
ATOM   2321  H   PHE A 143     -26.469  -7.645   5.577  1.00 47.99           H  
ATOM   2322  CA  PHE A 143     -27.913  -7.752   4.037  1.00 47.99           C  
ATOM   2323  HA  PHE A 143     -27.967  -7.096   3.168  1.00 47.99           H  
ATOM   2324  C   PHE A 143     -29.336  -7.984   4.579  1.00 47.99           C  
ATOM   2325  CB  PHE A 143     -27.183  -9.051   3.651  1.00 47.99           C  
ATOM   2326  HB2 PHE A 143     -27.082  -9.682   4.534  1.00 47.99           H  
ATOM   2327  HB3 PHE A 143     -27.811  -9.592   2.943  1.00 47.99           H  
ATOM   2328  O   PHE A 143     -29.568  -8.917   5.348  1.00 47.99           O  
ATOM   2329  CG  PHE A 143     -25.807  -8.861   3.023  1.00 47.99           C  
ATOM   2330  CD1 PHE A 143     -25.692  -8.701   1.629  1.00 47.99           C  
ATOM   2331  HD1 PHE A 143     -26.581  -8.688   1.016  1.00 47.99           H  
ATOM   2332  CD2 PHE A 143     -24.641  -8.868   3.816  1.00 47.99           C  
ATOM   2333  HD2 PHE A 143     -24.718  -8.985   4.886  1.00 47.99           H  
ATOM   2334  CE1 PHE A 143     -24.426  -8.555   1.031  1.00 47.99           C  
ATOM   2335  HE1 PHE A 143     -24.349  -8.426  -0.038  1.00 47.99           H  
ATOM   2336  CE2 PHE A 143     -23.375  -8.716   3.219  1.00 47.99           C  
ATOM   2337  HE2 PHE A 143     -22.487  -8.707   3.835  1.00 47.99           H  
ATOM   2338  CZ  PHE A 143     -23.267  -8.562   1.826  1.00 47.99           C  
ATOM   2339  HZ  PHE A 143     -22.297  -8.436   1.369  1.00 47.99           H  
ATOM   2340  N   LEU A 144     -30.224  -7.034   4.277  1.00 36.89           N  
ATOM   2341  H   LEU A 144     -29.866  -6.254   3.744  1.00 36.89           H  
ATOM   2342  CA  LEU A 144     -31.674  -7.165   4.211  1.00 36.89           C  
ATOM   2343  HA  LEU A 144     -32.006  -8.045   4.762  1.00 36.89           H  
ATOM   2344  C   LEU A 144     -32.022  -7.426   2.747  1.00 36.89           C  
ATOM   2345  CB  LEU A 144     -32.358  -5.880   4.739  1.00 36.89           C  
ATOM   2346  HB2 LEU A 144     -31.811  -5.024   4.344  1.00 36.89           H  
ATOM   2347  HB3 LEU A 144     -33.364  -5.838   4.321  1.00 36.89           H  
ATOM   2348  O   LEU A 144     -31.449  -6.719   1.884  1.00 36.89           O  
ATOM   2349  CG  LEU A 144     -32.466  -5.757   6.264  1.00 36.89           C  
ATOM   2350  HG  LEU A 144     -31.491  -5.927   6.721  1.00 36.89           H  
ATOM   2351  CD1 LEU A 144     -32.941  -4.349   6.626  1.00 36.89           C  
ATOM   2352 HD11 LEU A 144     -33.914  -4.158   6.175  1.00 36.89           H  
ATOM   2353 HD12 LEU A 144     -33.007  -4.255   7.710  1.00 36.89           H  
ATOM   2354 HD13 LEU A 144     -32.218  -3.623   6.253  1.00 36.89           H  
ATOM   2355  CD2 LEU A 144     -33.479  -6.750   6.836  1.00 36.89           C  
ATOM   2356 HD21 LEU A 144     -33.557  -6.615   7.915  1.00 36.89           H  
ATOM   2357 HD22 LEU A 144     -34.453  -6.603   6.369  1.00 36.89           H  
ATOM   2358 HD23 LEU A 144     -33.139  -7.766   6.637  1.00 36.89           H  
ATOM   2359  OXT LEU A 144     -32.845  -8.338   2.544  1.00 36.89           O  
TER    2360      LEU A 144                                                       
END   
