# Supplementary material for: Widespread Horizontal Gene Transfer Among Animal Viruses
Source: bioRxiv. 2024 Mar 26:2024.03.25.586562. Preprint. [Version 2] doi: 10.1101/2024.03.25.586562 (PMC11071296; doi:10.1101/2024.03.25.586562)
Supplement: Supplement 7 [file media-7.zip › File7_PDB/Papilloma8005_L2.pdb]

ATOM      1  N   MET A   1      -1.189  26.053 -35.622  1.00 55.09           N  
ATOM      2  H   MET A   1      -0.946  26.497 -36.496  1.00 55.09           H  
ATOM      3  H2  MET A   1      -0.337  25.798 -35.143  1.00 55.09           H  
ATOM      4  H3  MET A   1      -1.714  25.213 -35.820  1.00 55.09           H  
ATOM      5  CA  MET A   1      -2.007  26.967 -34.789  1.00 55.09           C  
ATOM      6  HA  MET A   1      -1.426  27.854 -34.538  1.00 55.09           H  
ATOM      7  C   MET A   1      -2.388  26.271 -33.486  1.00 55.09           C  
ATOM      8  CB  MET A   1      -3.279  27.417 -35.530  1.00 55.09           C  
ATOM      9  HB2 MET A   1      -3.748  26.562 -36.019  1.00 55.09           H  
ATOM     10  HB3 MET A   1      -3.983  27.817 -34.800  1.00 55.09           H  
ATOM     11  O   MET A   1      -3.166  25.324 -33.520  1.00 55.09           O  
ATOM     12  CG  MET A   1      -3.015  28.517 -36.561  1.00 55.09           C  
ATOM     13  HG2 MET A   1      -2.551  29.367 -36.060  1.00 55.09           H  
ATOM     14  HG3 MET A   1      -2.333  28.149 -37.328  1.00 55.09           H  
ATOM     15  SD  MET A   1      -4.537  29.083 -37.360  1.00 55.09           S  
ATOM     16  CE  MET A   1      -3.918  30.520 -38.280  1.00 55.09           C  
ATOM     17  HE1 MET A   1      -3.497  31.252 -37.590  1.00 55.09           H  
ATOM     18  HE2 MET A   1      -3.150  30.205 -38.987  1.00 55.09           H  
ATOM     19  HE3 MET A   1      -4.738  30.979 -38.831  1.00 55.09           H  
ATOM     20  N   LEU A   2      -1.819  26.685 -32.348  1.00 69.35           N  
ATOM     21  H   LEU A   2      -1.197  27.481 -32.356  1.00 69.35           H  
ATOM     22  CA  LEU A   2      -2.253  26.207 -31.029  1.00 69.35           C  
ATOM     23  HA  LEU A   2      -2.284  25.117 -31.053  1.00 69.35           H  
ATOM     24  C   LEU A   2      -3.664  26.752 -30.727  1.00 69.35           C  
ATOM     25  CB  LEU A   2      -1.246  26.655 -29.950  1.00 69.35           C  
ATOM     26  HB2 LEU A   2      -0.979  27.695 -30.140  1.00 69.35           H  
ATOM     27  HB3 LEU A   2      -1.727  26.626 -28.972  1.00 69.35           H  
ATOM     28  O   LEU A   2      -3.909  27.938 -30.955  1.00 69.35           O  
ATOM     29  CG  LEU A   2       0.033  25.796 -29.892  1.00 69.35           C  
ATOM     30  HG  LEU A   2       0.343  25.539 -30.904  1.00 69.35           H  
ATOM     31  CD1 LEU A   2       1.165  26.572 -29.227  1.00 69.35           C  
ATOM     32 HD11 LEU A   2       2.067  25.960 -29.196  1.00 69.35           H  
ATOM     33 HD12 LEU A   2       0.894  26.852 -28.209  1.00 69.35           H  
ATOM     34 HD13 LEU A   2       1.392  27.473 -29.797  1.00 69.35           H  
ATOM     35  CD2 LEU A   2      -0.205  24.510 -29.095  1.00 69.35           C  
ATOM     36 HD21 LEU A   2      -0.981  23.909 -29.569  1.00 69.35           H  
ATOM     37 HD22 LEU A   2       0.717  23.929 -29.074  1.00 69.35           H  
ATOM     38 HD23 LEU A   2      -0.491  24.749 -28.071  1.00 69.35           H  
ATOM     39  N   PRO A   3      -4.606  25.931 -30.230  1.00 70.51           N  
ATOM     40  CA  PRO A   3      -5.945  26.400 -29.892  1.00 70.51           C  
ATOM     41  HA  PRO A   3      -6.399  26.870 -30.764  1.00 70.51           H  
ATOM     42  C   PRO A   3      -5.875  27.420 -28.748  1.00 70.51           C  
ATOM     43  CB  PRO A   3      -6.740  25.142 -29.527  1.00 70.51           C  
ATOM     44  HB2 PRO A   3      -7.481  25.332 -28.751  1.00 70.51           H  
ATOM     45  HB3 PRO A   3      -7.223  24.750 -30.422  1.00 70.51           H  
ATOM     46  O   PRO A   3      -5.284  27.153 -27.699  1.00 70.51           O  
ATOM     47  CG  PRO A   3      -5.667  24.157 -29.060  1.00 70.51           C  
ATOM     48  HG2 PRO A   3      -5.971  23.122 -29.216  1.00 70.51           H  
ATOM     49  HG3 PRO A   3      -5.441  24.335 -28.009  1.00 70.51           H  
ATOM     50  CD  PRO A   3      -4.453  24.522 -29.910  1.00 70.51           C  
ATOM     51  HD2 PRO A   3      -4.457  23.941 -30.833  1.00 70.51           H  
ATOM     52  HD3 PRO A   3      -3.537  24.338 -29.348  1.00 70.51           H  
ATOM     53  N   ARG A   4      -6.494  28.593 -28.941  1.00 76.13           N  
ATOM     54  H   ARG A   4      -6.909  28.755 -29.847  1.00 76.13           H  
ATOM     55  CA  ARG A   4      -6.560  29.666 -27.937  1.00 76.13           C  
ATOM     56  HA  ARG A   4      -5.541  30.004 -27.748  1.00 76.13           H  
ATOM     57  C   ARG A   4      -7.141  29.113 -26.631  1.00 76.13           C  
ATOM     58  CB  ARG A   4      -7.372  30.845 -28.511  1.00 76.13           C  
ATOM     59  HB2 ARG A   4      -8.407  30.534 -28.651  1.00 76.13           H  
ATOM     60  HB3 ARG A   4      -6.962  31.095 -29.489  1.00 76.13           H  
ATOM     61  O   ARG A   4      -8.279  28.643 -26.597  1.00 76.13           O  
ATOM     62  CG  ARG A   4      -7.340  32.117 -27.643  1.00 76.13           C  
ATOM     63  HG2 ARG A   4      -6.305  32.409 -27.466  1.00 76.13           H  
ATOM     64  HG3 ARG A   4      -7.824  31.917 -26.687  1.00 76.13           H  
ATOM     65  CD  ARG A   4      -8.074  33.265 -28.359  1.00 76.13           C  
ATOM     66  HD2 ARG A   4      -7.558  33.477 -29.296  1.00 76.13           H  
ATOM     67  HD3 ARG A   4      -9.089  32.941 -28.588  1.00 76.13           H  
ATOM     68  NE  ARG A   4      -8.129  34.498 -27.544  1.00 76.13           N  
ATOM     69  HE  ARG A   4      -7.629  34.494 -26.667  1.00 76.13           H  
ATOM     70  NH1 ARG A   4      -9.347  35.784 -29.018  1.00 76.13           N  
ATOM     71 HH11 ARG A   4      -9.326  35.038 -29.699  1.00 76.13           H  
ATOM     72 HH12 ARG A   4      -9.747  36.676 -29.272  1.00 76.13           H  
ATOM     73  NH2 ARG A   4      -8.704  36.658 -27.074  1.00 76.13           N  
ATOM     74 HH21 ARG A   4      -8.175  36.632 -26.214  1.00 76.13           H  
ATOM     75 HH22 ARG A   4      -9.117  37.534 -27.361  1.00 76.13           H  
ATOM     76  CZ  ARG A   4      -8.724  35.634 -27.881  1.00 76.13           C  
ATOM     77  N   LYS A   5      -6.351  29.163 -25.552  1.00 77.67           N  
ATOM     78  H   LYS A   5      -5.408  29.499 -25.689  1.00 77.67           H  
ATOM     79  CA  LYS A   5      -6.746  28.708 -24.211  1.00 77.67           C  
ATOM     80  HA  LYS A   5      -6.969  27.643 -24.268  1.00 77.67           H  
ATOM     81  C   LYS A   5      -8.011  29.460 -23.784  1.00 77.67           C  
ATOM     82  CB  LYS A   5      -5.558  28.920 -23.250  1.00 77.67           C  
ATOM     83  HB2 LYS A   5      -4.667  28.507 -23.723  1.00 77.67           H  
ATOM     84  HB3 LYS A   5      -5.396  29.989 -23.114  1.00 77.67           H  
ATOM     85  O   LYS A   5      -8.004  30.684 -23.672  1.00 77.67           O  
ATOM     86  CG  LYS A   5      -5.710  28.252 -21.870  1.00 77.67           C  
ATOM     87  HG2 LYS A   5      -5.892  27.186 -22.002  1.00 77.67           H  
ATOM     88  HG3 LYS A   5      -6.551  28.696 -21.338  1.00 77.67           H  
ATOM     89  CD  LYS A   5      -4.418  28.450 -21.052  1.00 77.67           C  
ATOM     90  HD2 LYS A   5      -3.580  28.040 -21.615  1.00 77.67           H  
ATOM     91  HD3 LYS A   5      -4.249  29.519 -20.921  1.00 77.67           H  
ATOM     92  CE  LYS A   5      -4.465  27.776 -19.671  1.00 77.67           C  
ATOM     93  HE2 LYS A   5      -5.306  28.187 -19.113  1.00 77.67           H  
ATOM     94  HE3 LYS A   5      -4.637  26.709 -19.810  1.00 77.67           H  
ATOM     95  NZ  LYS A   5      -3.199  27.992 -18.914  1.00 77.67           N  
ATOM     96  HZ1 LYS A   5      -3.020  28.976 -18.771  1.00 77.67           H  
ATOM     97  HZ2 LYS A   5      -2.405  27.617 -19.413  1.00 77.67           H  
ATOM     98  HZ3 LYS A   5      -3.223  27.550 -18.006  1.00 77.67           H  
ATOM     99  N   ARG A   6      -9.113  28.735 -23.575  1.00 73.58           N  
ATOM    100  H   ARG A   6      -9.062  27.744 -23.762  1.00 73.58           H  
ATOM    101  CA  ARG A   6     -10.386  29.313 -23.124  1.00 73.58           C  
ATOM    102  HA  ARG A   6     -10.632  30.142 -23.787  1.00 73.58           H  
ATOM    103  C   ARG A   6     -10.191  29.866 -21.707  1.00 73.58           C  
ATOM    104  CB  ARG A   6     -11.491  28.239 -23.220  1.00 73.58           C  
ATOM    105  HB2 ARG A   6     -11.284  27.609 -24.085  1.00 73.58           H  
ATOM    106  HB3 ARG A   6     -11.464  27.605 -22.334  1.00 73.58           H  
ATOM    107  O   ARG A   6      -9.893  29.102 -20.790  1.00 73.58           O  
ATOM    108  CG  ARG A   6     -12.905  28.815 -23.405  1.00 73.58           C  
ATOM    109  HG2 ARG A   6     -12.928  29.397 -24.327  1.00 73.58           H  
ATOM    110  HG3 ARG A   6     -13.153  29.465 -22.566  1.00 73.58           H  
ATOM    111  CD  ARG A   6     -13.932  27.671 -23.496  1.00 73.58           C  
ATOM    112  HD2 ARG A   6     -14.022  27.215 -22.510  1.00 73.58           H  
ATOM    113  HD3 ARG A   6     -13.558  26.921 -24.192  1.00 73.58           H  
ATOM    114  NE  ARG A   6     -15.257  28.127 -23.970  1.00 73.58           N  
ATOM    115  HE  ARG A   6     -15.288  29.017 -24.446  1.00 73.58           H  
ATOM    116  NH1 ARG A   6     -16.482  26.279 -23.336  1.00 73.58           N  
ATOM    117 HH11 ARG A   6     -15.657  25.862 -22.930  1.00 73.58           H  
ATOM    118 HH12 ARG A   6     -17.360  25.780 -23.320  1.00 73.58           H  
ATOM    119  NH2 ARG A   6     -17.481  27.922 -24.452  1.00 73.58           N  
ATOM    120 HH21 ARG A   6     -18.332  27.378 -24.441  1.00 73.58           H  
ATOM    121 HH22 ARG A   6     -17.461  28.774 -24.994  1.00 73.58           H  
ATOM    122  CZ  ARG A   6     -16.393  27.445 -23.915  1.00 73.58           C  
ATOM    123  N   VAL A   7     -10.328  31.179 -21.531  1.00 78.73           N  
ATOM    124  H   VAL A   7     -10.494  31.764 -22.337  1.00 78.73           H  
ATOM    125  CA  VAL A   7     -10.274  31.819 -20.207  1.00 78.73           C  
ATOM    126  HA  VAL A   7      -9.405  31.435 -19.674  1.00 78.73           H  
ATOM    127  C   VAL A   7     -11.530  31.420 -19.430  1.00 78.73           C  
ATOM    128  CB  VAL A   7     -10.115  33.350 -20.317  1.00 78.73           C  
ATOM    129  HB  VAL A   7     -10.980  33.766 -20.832  1.00 78.73           H  
ATOM    130  O   VAL A   7     -12.634  31.421 -19.981  1.00 78.73           O  
ATOM    131  CG1 VAL A   7      -9.993  34.011 -18.939  1.00 78.73           C  
ATOM    132 HG11 VAL A   7     -10.914  33.885 -18.371  1.00 78.73           H  
ATOM    133 HG12 VAL A   7      -9.157  33.589 -18.381  1.00 78.73           H  
ATOM    134 HG13 VAL A   7      -9.828  35.082 -19.057  1.00 78.73           H  
ATOM    135  CG2 VAL A   7      -8.851  33.709 -21.112  1.00 78.73           C  
ATOM    136 HG21 VAL A   7      -8.913  33.331 -22.133  1.00 78.73           H  
ATOM    137 HG22 VAL A   7      -7.968  33.291 -20.628  1.00 78.73           H  
ATOM    138 HG23 VAL A   7      -8.743  34.793 -21.159  1.00 78.73           H  
ATOM    139  N   ARG A   8     -11.367  31.024 -18.163  1.00 78.67           N  
ATOM    140  H   ARG A   8     -10.451  31.120 -17.747  1.00 78.67           H  
ATOM    141  CA  ARG A   8     -12.504  30.707 -17.289  1.00 78.67           C  
ATOM    142  HA  ARG A   8     -13.148  29.983 -17.789  1.00 78.67           H  
ATOM    143  C   ARG A   8     -13.328  31.980 -17.071  1.00 78.67           C  
ATOM    144  CB  ARG A   8     -12.026  30.118 -15.949  1.00 78.67           C  
ATOM    145  HB2 ARG A   8     -12.875  30.100 -15.266  1.00 78.67           H  
ATOM    146  HB3 ARG A   8     -11.263  30.765 -15.516  1.00 78.67           H  
ATOM    147  O   ARG A   8     -12.766  33.017 -16.740  1.00 78.67           O  
ATOM    148  CG  ARG A   8     -11.481  28.685 -16.079  1.00 78.67           C  
ATOM    149  HG2 ARG A   8     -12.235  28.059 -16.556  1.00 78.67           H  
ATOM    150  HG3 ARG A   8     -10.580  28.688 -16.693  1.00 78.67           H  
ATOM    151  CD  ARG A   8     -11.156  28.107 -14.692  1.00 78.67           C  
ATOM    152  HD2 ARG A   8     -12.046  28.189 -14.069  1.00 78.67           H  
ATOM    153  HD3 ARG A   8     -10.363  28.704 -14.241  1.00 78.67           H  
ATOM    154  NE  ARG A   8     -10.735  26.691 -14.759  1.00 78.67           N  
ATOM    155  HE  ARG A   8     -10.585  26.298 -15.677  1.00 78.67           H  
ATOM    156  NH1 ARG A   8     -10.699  26.294 -12.492  1.00 78.67           N  
ATOM    157 HH11 ARG A   8     -10.538  25.675 -11.711  1.00 78.67           H  
ATOM    158 HH12 ARG A   8     -10.965  27.252 -12.316  1.00 78.67           H  
ATOM    159  NH2 ARG A   8     -10.184  24.647 -13.898  1.00 78.67           N  
ATOM    160 HH21 ARG A   8     -10.055  24.268 -14.826  1.00 78.67           H  
ATOM    161 HH22 ARG A   8     -10.039  24.054 -13.094  1.00 78.67           H  
ATOM    162  CZ  ARG A   8     -10.542  25.889 -13.721  1.00 78.67           C  
ATOM    163  N   ARG A   9     -14.648  31.901 -17.263  1.00 76.70           N  
ATOM    164  H   ARG A   9     -15.038  30.996 -17.485  1.00 76.70           H  
ATOM    165  CA  ARG A   9     -15.574  32.979 -16.876  1.00 76.70           C  
ATOM    166  HA  ARG A   9     -15.185  33.930 -17.241  1.00 76.70           H  
ATOM    167  C   ARG A   9     -15.608  33.073 -15.344  1.00 76.70           C  
ATOM    168  CB  ARG A   9     -16.974  32.741 -17.475  1.00 76.70           C  
ATOM    169  HB2 ARG A   9     -17.649  33.508 -17.096  1.00 76.70           H  
ATOM    170  HB3 ARG A   9     -17.345  31.772 -17.142  1.00 76.70           H  
ATOM    171  O   ARG A   9     -15.463  32.045 -14.682  1.00 76.70           O  
ATOM    172  CG  ARG A   9     -16.983  32.794 -19.016  1.00 76.70           C  
ATOM    173  HG2 ARG A   9     -16.630  33.773 -19.338  1.00 76.70           H  
ATOM    174  HG3 ARG A   9     -16.316  32.030 -19.414  1.00 76.70           H  
ATOM    175  CD  ARG A   9     -18.397  32.559 -19.573  1.00 76.70           C  
ATOM    176  HD2 ARG A   9     -18.744  31.579 -19.245  1.00 76.70           H  
ATOM    177  HD3 ARG A   9     -19.061  33.318 -19.159  1.00 76.70           H  
ATOM    178  NE  ARG A   9     -18.431  32.632 -21.050  1.00 76.70           N  
ATOM    179  HE  ARG A   9     -17.589  32.954 -21.506  1.00 76.70           H  
ATOM    180  NH1 ARG A   9     -20.659  32.118 -21.325  1.00 76.70           N  
ATOM    181 HH11 ARG A   9     -20.778  32.078 -20.323  1.00 76.70           H  
ATOM    182 HH12 ARG A   9     -21.479  32.057 -21.911  1.00 76.70           H  
ATOM    183  NH2 ARG A   9     -19.418  32.596 -23.110  1.00 76.70           N  
ATOM    184 HH21 ARG A   9     -20.266  32.546 -23.657  1.00 76.70           H  
ATOM    185 HH22 ARG A   9     -18.598  33.016 -23.526  1.00 76.70           H  
ATOM    186  CZ  ARG A   9     -19.496  32.446 -21.817  1.00 76.70           C  
ATOM    187  N   ALA A  10     -15.772  34.280 -14.803  1.00 79.09           N  
ATOM    188  H   ALA A  10     -15.881  35.083 -15.405  1.00 79.09           H  
ATOM    189  CA  ALA A  10     -15.903  34.499 -13.361  1.00 79.09           C  
ATOM    190  HA  ALA A  10     -15.010  34.117 -12.866  1.00 79.09           H  
ATOM    191  C   ALA A  10     -17.119  33.742 -12.795  1.00 79.09           C  
ATOM    192  CB  ALA A  10     -15.991  36.007 -13.096  1.00 79.09           C  
ATOM    193  HB1 ALA A  10     -16.103  36.188 -12.027  1.00 79.09           H  
ATOM    194  HB2 ALA A  10     -15.082  36.502 -13.440  1.00 79.09           H  
ATOM    195  HB3 ALA A  10     -16.851  36.429 -13.617  1.00 79.09           H  
ATOM    196  O   ALA A  10     -18.117  33.552 -13.497  1.00 79.09           O  
ATOM    197  N   ASN A  11     -17.033  33.293 -11.539  1.00 85.24           N  
ATOM    198  H   ASN A  11     -16.229  33.541 -10.980  1.00 85.24           H  
ATOM    199  CA  ASN A  11     -18.160  32.654 -10.864  1.00 85.24           C  
ATOM    200  HA  ASN A  11     -18.542  31.863 -11.510  1.00 85.24           H  
ATOM    201  C   ASN A  11     -19.289  33.678 -10.649  1.00 85.24           C  
ATOM    202  CB  ASN A  11     -17.667  32.022  -9.548  1.00 85.24           C  
ATOM    203  HB2 ASN A  11     -17.416  32.811  -8.839  1.00 85.24           H  
ATOM    204  HB3 ASN A  11     -16.762  31.445  -9.739  1.00 85.24           H  
ATOM    205  O   ASN A  11     -19.025  34.865 -10.460  1.00 85.24           O  
ATOM    206  CG  ASN A  11     -18.677  31.087  -8.902  1.00 85.24           C  
ATOM    207  ND2 ASN A  11     -18.382  30.592  -7.727  1.00 85.24           N  
ATOM    208 HD21 ASN A  11     -17.603  30.983  -7.215  1.00 85.24           H  
ATOM    209 HD22 ASN A  11     -19.100  30.051  -7.267  1.00 85.24           H  
ATOM    210  OD1 ASN A  11     -19.731  30.786  -9.442  1.00 85.24           O  
ATOM    211  N   ALA A  12     -20.545  33.228 -10.631  1.00 82.46           N  
ATOM    212  H   ALA A  12     -20.693  32.231 -10.684  1.00 82.46           H  
ATOM    213  CA  ALA A  12     -21.698  34.104 -10.408  1.00 82.46           C  
ATOM    214  HA  ALA A  12     -21.737  34.848 -11.203  1.00 82.46           H  
ATOM    215  C   ALA A  12     -21.590  34.867  -9.072  1.00 82.46           C  
ATOM    216  CB  ALA A  12     -22.972  33.252 -10.473  1.00 82.46           C  
ATOM    217  HB1 ALA A  12     -23.048  32.775 -11.450  1.00 82.46           H  
ATOM    218  HB2 ALA A  12     -23.841  33.893 -10.326  1.00 82.46           H  
ATOM    219  HB3 ALA A  12     -22.956  32.492  -9.691  1.00 82.46           H  
ATOM    220  O   ALA A  12     -21.946  36.040  -8.997  1.00 82.46           O  
ATOM    221  N   THR A  13     -21.017  34.235  -8.042  1.00 85.57           N  
ATOM    222  H   THR A  13     -20.714  33.279  -8.163  1.00 85.57           H  
ATOM    223  CA  THR A  13     -20.761  34.868  -6.738  1.00 85.57           C  
ATOM    224  HA  THR A  13     -21.689  35.300  -6.364  1.00 85.57           H  
ATOM    225  C   THR A  13     -19.737  35.997  -6.816  1.00 85.57           C  
ATOM    226  CB  THR A  13     -20.252  33.837  -5.719  1.00 85.57           C  
ATOM    227  HB  THR A  13     -20.009  34.347  -4.787  1.00 85.57           H  
ATOM    228  O   THR A  13     -19.882  37.001  -6.122  1.00 85.57           O  
ATOM    229  CG2 THR A  13     -21.310  32.772  -5.428  1.00 85.57           C  
ATOM    230 HG21 THR A  13     -20.944  32.107  -4.646  1.00 85.57           H  
ATOM    231 HG22 THR A  13     -22.228  33.248  -5.082  1.00 85.57           H  
ATOM    232 HG23 THR A  13     -21.521  32.186  -6.322  1.00 85.57           H  
ATOM    233  OG1 THR A  13     -19.097  33.174  -6.202  1.00 85.57           O  
ATOM    234  HG1 THR A  13     -18.344  33.760  -6.097  1.00 85.57           H  
ATOM    235  N   ASP A  14     -18.713  35.849  -7.657  1.00 86.66           N  
ATOM    236  H   ASP A  14     -18.690  35.041  -8.263  1.00 86.66           H  
ATOM    237  CA  ASP A  14     -17.645  36.842  -7.798  1.00 86.66           C  
ATOM    238  HA  ASP A  14     -17.361  37.207  -6.811  1.00 86.66           H  
ATOM    239  C   ASP A  14     -18.141  38.043  -8.606  1.00 86.66           C  
ATOM    240  CB  ASP A  14     -16.400  36.210  -8.443  1.00 86.66           C  
ATOM    241  HB2 ASP A  14     -16.661  35.841  -9.435  1.00 86.66           H  
ATOM    242  HB3 ASP A  14     -15.642  36.984  -8.563  1.00 86.66           H  
ATOM    243  O   ASP A  14     -17.866  39.184  -8.241  1.00 86.66           O  
ATOM    244  CG  ASP A  14     -15.793  35.066  -7.623  1.00 86.66           C  
ATOM    245  OD1 ASP A  14     -16.064  34.984  -6.401  1.00 86.66           O  
ATOM    246  OD2 ASP A  14     -15.121  34.217  -8.253  1.00 86.66           O  
ATOM    247  N   LEU A  15     -18.954  37.793  -9.640  1.00 85.24           N  
ATOM    248  H   LEU A  15     -19.134  36.828  -9.878  1.00 85.24           H  
ATOM    249  CA  LEU A  15     -19.645  38.844 -10.390  1.00 85.24           C  
ATOM    250  HA  LEU A  15     -18.905  39.547 -10.773  1.00 85.24           H  
ATOM    251  C   LEU A  15     -20.576  39.660  -9.485  1.00 85.24           C  
ATOM    252  CB  LEU A  15     -20.427  38.224 -11.562  1.00 85.24           C  
ATOM    253  HB2 LEU A  15     -21.127  38.964 -11.948  1.00 85.24           H  
ATOM    254  HB3 LEU A  15     -21.011  37.384 -11.186  1.00 85.24           H  
ATOM    255  O   LEU A  15     -20.509  40.884  -9.511  1.00 85.24           O  
ATOM    256  CG  LEU A  15     -19.537  37.747 -12.722  1.00 85.24           C  
ATOM    257  HG  LEU A  15     -18.743  37.110 -12.333  1.00 85.24           H  
ATOM    258  CD1 LEU A  15     -20.368  36.927 -13.709  1.00 85.24           C  
ATOM    259 HD11 LEU A  15     -19.733  36.575 -14.522  1.00 85.24           H  
ATOM    260 HD12 LEU A  15     -20.790  36.062 -13.197  1.00 85.24           H  
ATOM    261 HD13 LEU A  15     -21.176  37.537 -14.113  1.00 85.24           H  
ATOM    262  CD2 LEU A  15     -18.913  38.919 -13.487  1.00 85.24           C  
ATOM    263 HD21 LEU A  15     -18.346  38.547 -14.340  1.00 85.24           H  
ATOM    264 HD22 LEU A  15     -18.232  39.472 -12.840  1.00 85.24           H  
ATOM    265 HD23 LEU A  15     -19.693  39.594 -13.840  1.00 85.24           H  
ATOM    266  N   TYR A  16     -21.382  39.002  -8.644  1.00 89.07           N  
ATOM    267  H   TYR A  16     -21.420  37.994  -8.693  1.00 89.07           H  
ATOM    268  CA  TYR A  16     -22.278  39.691  -7.707  1.00 89.07           C  
ATOM    269  HA  TYR A  16     -22.944  40.342  -8.274  1.00 89.07           H  
ATOM    270  C   TYR A  16     -21.510  40.576  -6.716  1.00 89.07           C  
ATOM    271  CB  TYR A  16     -23.133  38.659  -6.960  1.00 89.07           C  
ATOM    272  HB2 TYR A  16     -23.682  38.062  -7.688  1.00 89.07           H  
ATOM    273  HB3 TYR A  16     -22.479  37.978  -6.416  1.00 89.07           H  
ATOM    274  O   TYR A  16     -21.855  41.744  -6.531  1.00 89.07           O  
ATOM    275  CG  TYR A  16     -24.127  39.271  -5.989  1.00 89.07           C  
ATOM    276  CD1 TYR A  16     -23.799  39.375  -4.623  1.00 89.07           C  
ATOM    277  HD1 TYR A  16     -22.845  39.013  -4.267  1.00 89.07           H  
ATOM    278  CD2 TYR A  16     -25.374  39.745  -6.445  1.00 89.07           C  
ATOM    279  HD2 TYR A  16     -25.638  39.665  -7.489  1.00 89.07           H  
ATOM    280  CE1 TYR A  16     -24.712  39.953  -3.719  1.00 89.07           C  
ATOM    281  HE1 TYR A  16     -24.471  40.027  -2.668  1.00 89.07           H  
ATOM    282  CE2 TYR A  16     -26.292  40.320  -5.539  1.00 89.07           C  
ATOM    283  HE2 TYR A  16     -27.253  40.678  -5.878  1.00 89.07           H  
ATOM    284  OH  TYR A  16     -26.813  41.012  -3.277  1.00 89.07           O  
ATOM    285  HH  TYR A  16     -27.698  41.121  -3.631  1.00 89.07           H  
ATOM    286  CZ  TYR A  16     -25.962  40.432  -4.171  1.00 89.07           C  
ATOM    287  N   ARG A  17     -20.431  40.050  -6.113  1.00 87.24           N  
ATOM    288  H   ARG A  17     -20.188  39.094  -6.330  1.00 87.24           H  
ATOM    289  CA  ARG A  17     -19.570  40.815  -5.191  1.00 87.24           C  
ATOM    290  HA  ARG A  17     -20.174  41.216  -4.378  1.00 87.24           H  
ATOM    291  C   ARG A  17     -18.947  42.030  -5.875  1.00 87.24           C  
ATOM    292  CB  ARG A  17     -18.466  39.913  -4.620  1.00 87.24           C  
ATOM    293  HB2 ARG A  17     -17.706  40.539  -4.152  1.00 87.24           H  
ATOM    294  HB3 ARG A  17     -17.996  39.360  -5.433  1.00 87.24           H  
ATOM    295  O   ARG A  17     -18.968  43.115  -5.303  1.00 87.24           O  
ATOM    296  CG  ARG A  17     -18.996  38.936  -3.564  1.00 87.24           C  
ATOM    297  HG2 ARG A  17     -19.358  39.499  -2.703  1.00 87.24           H  
ATOM    298  HG3 ARG A  17     -19.821  38.351  -3.972  1.00 87.24           H  
ATOM    299  CD  ARG A  17     -17.868  37.998  -3.124  1.00 87.24           C  
ATOM    300  HD2 ARG A  17     -17.498  37.462  -3.998  1.00 87.24           H  
ATOM    301  HD3 ARG A  17     -17.059  38.601  -2.712  1.00 87.24           H  
ATOM    302  NE  ARG A  17     -18.332  37.024  -2.118  1.00 87.24           N  
ATOM    303  HE  ARG A  17     -19.329  36.978  -1.961  1.00 87.24           H  
ATOM    304  NH1 ARG A  17     -16.267  36.224  -1.517  1.00 87.24           N  
ATOM    305 HH11 ARG A  17     -15.687  35.665  -0.908  1.00 87.24           H  
ATOM    306 HH12 ARG A  17     -15.849  36.826  -2.212  1.00 87.24           H  
ATOM    307  NH2 ARG A  17     -18.093  35.427  -0.511  1.00 87.24           N  
ATOM    308 HH21 ARG A  17     -17.500  34.871   0.088  1.00 87.24           H  
ATOM    309 HH22 ARG A  17     -19.089  35.442  -0.343  1.00 87.24           H  
ATOM    310  CZ  ARG A  17     -17.565  36.231  -1.392  1.00 87.24           C  
ATOM    311  N   TYR A  18     -18.436  41.853  -7.093  1.00 88.67           N  
ATOM    312  H   TYR A  18     -18.446  40.927  -7.495  1.00 88.67           H  
ATOM    313  CA  TYR A  18     -17.837  42.935  -7.868  1.00 88.67           C  
ATOM    314  HA  TYR A  18     -17.073  43.417  -7.257  1.00 88.67           H  
ATOM    315  C   TYR A  18     -18.861  44.015  -8.232  1.00 88.67           C  
ATOM    316  CB  TYR A  18     -17.151  42.356  -9.110  1.00 88.67           C  
ATOM    317  HB2 TYR A  18     -17.885  41.818  -9.711  1.00 88.67           H  
ATOM    318  HB3 TYR A  18     -16.395  41.638  -8.793  1.00 88.67           H  
ATOM    319  O   TYR A  18     -18.630  45.184  -7.934  1.00 88.67           O  
ATOM    320  CG  TYR A  18     -16.485  43.413  -9.965  1.00 88.67           C  
ATOM    321  CD1 TYR A  18     -17.126  43.887 -11.126  1.00 88.67           C  
ATOM    322  HD1 TYR A  18     -18.087  43.489 -11.417  1.00 88.67           H  
ATOM    323  CD2 TYR A  18     -15.245  43.954  -9.572  1.00 88.67           C  
ATOM    324  HD2 TYR A  18     -14.765  43.610  -8.668  1.00 88.67           H  
ATOM    325  CE1 TYR A  18     -16.521  44.894 -11.901  1.00 88.67           C  
ATOM    326  HE1 TYR A  18     -17.001  45.272 -12.791  1.00 88.67           H  
ATOM    327  CE2 TYR A  18     -14.643  44.970 -10.339  1.00 88.67           C  
ATOM    328  HE2 TYR A  18     -13.704  45.402 -10.025  1.00 88.67           H  
ATOM    329  OH  TYR A  18     -14.712  46.419 -12.256  1.00 88.67           O  
ATOM    330  HH  TYR A  18     -13.933  46.786 -11.831  1.00 88.67           H  
ATOM    331  CZ  TYR A  18     -15.283  45.442 -11.505  1.00 88.67           C  
ATOM    332  N   CYS A  19     -20.021  43.658  -8.794  1.00 88.73           N  
ATOM    333  H   CYS A  19     -20.190  42.690  -9.025  1.00 88.73           H  
ATOM    334  CA  CYS A  19     -21.054  44.648  -9.121  1.00 88.73           C  
ATOM    335  HA  CYS A  19     -20.687  45.342  -9.876  1.00 88.73           H  
ATOM    336  C   CYS A  19     -21.501  45.444  -7.891  1.00 88.73           C  
ATOM    337  CB  CYS A  19     -22.313  43.966  -9.624  1.00 88.73           C  
ATOM    338  HB2 CYS A  19     -22.672  43.318  -8.825  1.00 88.73           H  
ATOM    339  HB3 CYS A  19     -23.064  44.743  -9.769  1.00 88.73           H  
ATOM    340  O   CYS A  19     -21.611  46.666  -7.950  1.00 88.73           O  
ATOM    341  SG  CYS A  19     -22.295  42.988 -11.122  1.00 88.73           S  
ATOM    342  N   LYS A  20     -21.733  44.750  -6.765  1.00 86.72           N  
ATOM    343  H   LYS A  20     -21.634  43.745  -6.792  1.00 86.72           H  
ATOM    344  CA  LYS A  20     -22.215  45.367  -5.525  1.00 86.72           C  
ATOM    345  HA  LYS A  20     -23.090  45.972  -5.763  1.00 86.72           H  
ATOM    346  C   LYS A  20     -21.188  46.325  -4.925  1.00 86.72           C  
ATOM    347  CB  LYS A  20     -22.630  44.258  -4.547  1.00 86.72           C  
ATOM    348  HB2 LYS A  20     -23.280  43.563  -5.079  1.00 86.72           H  
ATOM    349  HB3 LYS A  20     -21.748  43.714  -4.208  1.00 86.72           H  
ATOM    350  O   LYS A  20     -21.573  47.361  -4.400  1.00 86.72           O  
ATOM    351  CG  LYS A  20     -23.400  44.808  -3.336  1.00 86.72           C  
ATOM    352  HG2 LYS A  20     -24.202  45.455  -3.692  1.00 86.72           H  
ATOM    353  HG3 LYS A  20     -22.730  45.388  -2.701  1.00 86.72           H  
ATOM    354  CD  LYS A  20     -24.012  43.659  -2.524  1.00 86.72           C  
ATOM    355  HD2 LYS A  20     -24.598  43.035  -3.199  1.00 86.72           H  
ATOM    356  HD3 LYS A  20     -23.219  43.057  -2.082  1.00 86.72           H  
ATOM    357  CE  LYS A  20     -24.936  44.202  -1.428  1.00 86.72           C  
ATOM    358  HE2 LYS A  20     -24.339  44.693  -0.659  1.00 86.72           H  
ATOM    359  HE3 LYS A  20     -25.584  44.956  -1.876  1.00 86.72           H  
ATOM    360  NZ  LYS A  20     -25.774  43.121  -0.846  1.00 86.72           N  
ATOM    361  HZ1 LYS A  20     -26.281  42.642  -1.576  1.00 86.72           H  
ATOM    362  HZ2 LYS A  20     -25.215  42.441  -0.351  1.00 86.72           H  
ATOM    363  HZ3 LYS A  20     -26.461  43.505  -0.213  1.00 86.72           H  
ATOM    364  N   ALA A  21     -19.899  46.003  -5.035  1.00 86.84           N  
ATOM    365  H   ALA A  21     -19.654  45.111  -5.441  1.00 86.84           H  
ATOM    366  CA  ALA A  21     -18.818  46.876  -4.584  1.00 86.84           C  
ATOM    367  HA  ALA A  21     -19.067  47.272  -3.600  1.00 86.84           H  
ATOM    368  C   ALA A  21     -18.597  48.081  -5.514  1.00 86.84           C  
ATOM    369  CB  ALA A  21     -17.544  46.032  -4.461  1.00 86.84           C  
ATOM    370  HB1 ALA A  21     -17.268  45.623  -5.432  1.00 86.84           H  
ATOM    371  HB2 ALA A  21     -16.730  46.658  -4.095  1.00 86.84           H  
ATOM    372  HB3 ALA A  21     -17.707  45.216  -3.757  1.00 86.84           H  
ATOM    373  O   ALA A  21     -18.307  49.174  -5.042  1.00 86.84           O  
ATOM    374  N   THR A  22     -18.733  47.890  -6.829  1.00 85.18           N  
ATOM    375  H   THR A  22     -18.961  46.960  -7.152  1.00 85.18           H  
ATOM    376  CA  THR A  22     -18.409  48.923  -7.831  1.00 85.18           C  
ATOM    377  HA  THR A  22     -17.646  49.575  -7.405  1.00 85.18           H  
ATOM    378  C   THR A  22     -19.602  49.830  -8.163  1.00 85.18           C  
ATOM    379  CB  THR A  22     -17.823  48.311  -9.123  1.00 85.18           C  
ATOM    380  HB  THR A  22     -18.625  48.124  -9.836  1.00 85.18           H  
ATOM    381  O   THR A  22     -19.440  50.815  -8.875  1.00 85.18           O  
ATOM    382  CG2 THR A  22     -16.763  49.207  -9.760  1.00 85.18           C  
ATOM    383 HG21 THR A  22     -17.206  50.159 -10.053  1.00 85.18           H  
ATOM    384 HG22 THR A  22     -16.360  48.722 -10.649  1.00 85.18           H  
ATOM    385 HG23 THR A  22     -15.954  49.391  -9.053  1.00 85.18           H  
ATOM    386  OG1 THR A  22     -17.133  47.101  -8.904  1.00 85.18           O  
ATOM    387  HG1 THR A  22     -17.746  46.442  -8.569  1.00 85.18           H  
ATOM    388  N   GLY A  23     -20.809  49.497  -7.692  1.00 80.75           N  
ATOM    389  H   GLY A  23     -20.895  48.658  -7.136  1.00 80.75           H  
ATOM    390  CA  GLY A  23     -22.041  50.218  -8.033  1.00 80.75           C  
ATOM    391  HA2 GLY A  23     -21.905  51.279  -7.827  1.00 80.75           H  
ATOM    392  HA3 GLY A  23     -22.852  49.843  -7.409  1.00 80.75           H  
ATOM    393  C   GLY A  23     -22.464  50.065  -9.500  1.00 80.75           C  
ATOM    394  O   GLY A  23     -23.282  50.840  -9.988  1.00 80.75           O  
ATOM    395  N   SER A  24     -21.905  49.090 -10.224  1.00 79.46           N  
ATOM    396  H   SER A  24     -21.327  48.414  -9.746  1.00 79.46           H  
ATOM    397  CA  SER A  24     -22.237  48.837 -11.627  1.00 79.46           C  
ATOM    398  HA  SER A  24     -22.455  49.797 -12.095  1.00 79.46           H  
ATOM    399  C   SER A  24     -23.500  47.979 -11.761  1.00 79.46           C  
ATOM    400  CB  SER A  24     -21.032  48.253 -12.374  1.00 79.46           C  
ATOM    401  HB2 SER A  24     -20.228  48.989 -12.355  1.00 79.46           H  
ATOM    402  HB3 SER A  24     -21.305  48.067 -13.413  1.00 79.46           H  
ATOM    403  O   SER A  24     -23.811  47.150 -10.902  1.00 79.46           O  
ATOM    404  OG  SER A  24     -20.563  47.053 -11.788  1.00 79.46           O  
ATOM    405  HG  SER A  24     -19.681  46.878 -12.122  1.00 79.46           H  
ATOM    406  N   SER A  25     -24.252  48.179 -12.852  1.00 84.46           N  
ATOM    407  H   SER A  25     -23.963  48.869 -13.530  1.00 84.46           H  
ATOM    408  CA  SER A  25     -25.490  47.440 -13.126  1.00 84.46           C  
ATOM    409  HA  SER A  25     -26.169  47.578 -12.284  1.00 84.46           H  
ATOM    410  C   SER A  25     -25.199  45.947 -13.285  1.00 84.46           C  
ATOM    411  CB  SER A  25     -26.184  47.982 -14.383  1.00 84.46           C  
ATOM    412  HB2 SER A  25     -26.440  49.031 -14.236  1.00 84.46           H  
ATOM    413  HB3 SER A  25     -27.102  47.419 -14.555  1.00 84.46           H  
ATOM    414  O   SER A  25     -24.571  45.529 -14.262  1.00 84.46           O  
ATOM    415  OG  SER A  25     -25.339  47.858 -15.510  1.00 84.46           O  
ATOM    416  HG  SER A  25     -24.957  46.977 -15.481  1.00 84.46           H  
ATOM    417  N   CYS A  26     -25.651  45.137 -12.331  1.00 85.38           N  
ATOM    418  H   CYS A  26     -26.136  45.537 -11.541  1.00 85.38           H  
ATOM    419  CA  CYS A  26     -25.431  43.699 -12.366  1.00 85.38           C  
ATOM    420  HA  CYS A  26     -24.451  43.545 -12.818  1.00 85.38           H  
ATOM    421  C   CYS A  26     -26.498  42.993 -13.227  1.00 85.38           C  
ATOM    422  CB  CYS A  26     -25.365  43.164 -10.935  1.00 85.38           C  
ATOM    423  HB2 CYS A  26     -25.236  43.995 -10.241  1.00 85.38           H  
ATOM    424  HB3 CYS A  26     -26.304  42.667 -10.695  1.00 85.38           H  
ATOM    425  O   CYS A  26     -27.660  43.401 -13.188  1.00 85.38           O  
ATOM    426  SG  CYS A  26     -24.016  42.000 -10.651  1.00 85.38           S  
ATOM    427  N   PRO A  27     -26.154  41.932 -13.985  1.00 85.85           N  
ATOM    428  CA  PRO A  27     -27.142  41.163 -14.740  1.00 85.85           C  
ATOM    429  HA  PRO A  27     -27.605  41.817 -15.478  1.00 85.85           H  
ATOM    430  C   PRO A  27     -28.219  40.581 -13.814  1.00 85.85           C  
ATOM    431  CB  PRO A  27     -26.355  40.059 -15.459  1.00 85.85           C  
ATOM    432  HB2 PRO A  27     -26.746  39.875 -16.460  1.00 85.85           H  
ATOM    433  HB3 PRO A  27     -26.372  39.139 -14.874  1.00 85.85           H  
ATOM    434  O   PRO A  27     -27.885  39.969 -12.794  1.00 85.85           O  
ATOM    435  CG  PRO A  27     -24.923  40.595 -15.503  1.00 85.85           C  
ATOM    436  HG2 PRO A  27     -24.190  39.790 -15.529  1.00 85.85           H  
ATOM    437  HG3 PRO A  27     -24.808  41.249 -16.368  1.00 85.85           H  
ATOM    438  CD  PRO A  27     -24.815  41.420 -14.225  1.00 85.85           C  
ATOM    439  HD2 PRO A  27     -24.516  40.781 -13.393  1.00 85.85           H  
ATOM    440  HD3 PRO A  27     -24.089  42.220 -14.372  1.00 85.85           H  
ATOM    441  N   SER A  28     -29.495  40.723 -14.187  1.00 84.12           N  
ATOM    442  H   SER A  28     -29.705  41.205 -15.050  1.00 84.12           H  
ATOM    443  CA  SER A  28     -30.654  40.256 -13.403  1.00 84.12           C  
ATOM    444  HA  SER A  28     -30.713  40.832 -12.480  1.00 84.12           H  
ATOM    445  C   SER A  28     -30.559  38.779 -13.019  1.00 84.12           C  
ATOM    446  CB  SER A  28     -31.944  40.485 -14.203  1.00 84.12           C  
ATOM    447  HB2 SER A  28     -32.790  40.034 -13.685  1.00 84.12           H  
ATOM    448  HB3 SER A  28     -32.120  41.558 -14.283  1.00 84.12           H  
ATOM    449  O   SER A  28     -30.918  38.398 -11.909  1.00 84.12           O  
ATOM    450  OG  SER A  28     -31.828  39.950 -15.514  1.00 84.12           O  
ATOM    451  HG  SER A  28     -32.092  39.027 -15.527  1.00 84.12           H  
ATOM    452  N   ASP A  29     -29.991  37.954 -13.898  1.00 85.95           N  
ATOM    453  H   ASP A  29     -29.838  38.305 -14.833  1.00 85.95           H  
ATOM    454  CA  ASP A  29     -29.828  36.515 -13.675  1.00 85.95           C  
ATOM    455  HA  ASP A  29     -30.798  36.073 -13.449  1.00 85.95           H  
ATOM    456  C   ASP A  29     -28.880  36.199 -12.511  1.00 85.95           C  
ATOM    457  CB  ASP A  29     -29.276  35.869 -14.954  1.00 85.95           C  
ATOM    458  HB2 ASP A  29     -29.045  34.825 -14.741  1.00 85.95           H  
ATOM    459  HB3 ASP A  29     -28.345  36.366 -15.229  1.00 85.95           H  
ATOM    460  O   ASP A  29     -29.077  35.223 -11.785  1.00 85.95           O  
ATOM    461  CG  ASP A  29     -30.237  35.907 -16.144  1.00 85.95           C  
ATOM    462  OD1 ASP A  29     -31.389  36.361 -15.962  1.00 85.95           O  
ATOM    463  OD2 ASP A  29     -29.771  35.499 -17.229  1.00 85.95           O  
ATOM    464  N   VAL A  30     -27.843  37.020 -12.315  1.00 87.84           N  
ATOM    465  H   VAL A  30     -27.813  37.871 -12.858  1.00 87.84           H  
ATOM    466  CA  VAL A  30     -26.870  36.839 -11.229  1.00 87.84           C  
ATOM    467  HA  VAL A  30     -26.641  35.777 -11.136  1.00 87.84           H  
ATOM    468  C   VAL A  30     -27.478  37.275  -9.899  1.00 87.84           C  
ATOM    469  CB  VAL A  30     -25.556  37.588 -11.528  1.00 87.84           C  
ATOM    470  HB  VAL A  30     -25.769  38.643 -11.700  1.00 87.84           H  
ATOM    471  O   VAL A  30     -27.308  36.574  -8.903  1.00 87.84           O  
ATOM    472  CG1 VAL A  30     -24.562  37.481 -10.368  1.00 87.84           C  
ATOM    473 HG11 VAL A  30     -24.397  36.437 -10.105  1.00 87.84           H  
ATOM    474 HG12 VAL A  30     -23.615  37.949 -10.638  1.00 87.84           H  
ATOM    475 HG13 VAL A  30     -24.963  38.010  -9.503  1.00 87.84           H  
ATOM    476  CG2 VAL A  30     -24.868  37.018 -12.777  1.00 87.84           C  
ATOM    477 HG21 VAL A  30     -23.953  37.574 -12.978  1.00 87.84           H  
ATOM    478 HG22 VAL A  30     -25.525  37.116 -13.641  1.00 87.84           H  
ATOM    479 HG23 VAL A  30     -24.631  35.965 -12.625  1.00 87.84           H  
ATOM    480  N   ILE A  31     -28.218  38.387  -9.894  1.00 87.41           N  
ATOM    481  H   ILE A  31     -28.351  38.879 -10.766  1.00 87.41           H  
ATOM    482  CA  ILE A  31     -28.918  38.892  -8.704  1.00 87.41           C  
ATOM    483  HA  ILE A  31     -28.201  39.005  -7.891  1.00 87.41           H  
ATOM    484  C   ILE A  31     -29.955  37.866  -8.245  1.00 87.41           C  
ATOM    485  CB  ILE A  31     -29.553  40.273  -8.982  1.00 87.41           C  
ATOM    486  HB  ILE A  31     -30.229  40.180  -9.832  1.00 87.41           H  
ATOM    487  O   ILE A  31     -29.864  37.381  -7.120  1.00 87.41           O  
ATOM    488  CG1 ILE A  31     -28.461  41.313  -9.329  1.00 87.41           C  
ATOM    489 HG12 ILE A  31     -27.832  40.930 -10.132  1.00 87.41           H  
ATOM    490 HG13 ILE A  31     -27.830  41.482  -8.457  1.00 87.41           H  
ATOM    491  CG2 ILE A  31     -30.372  40.744  -7.766  1.00 87.41           C  
ATOM    492 HG21 ILE A  31     -29.729  40.886  -6.897  1.00 87.41           H  
ATOM    493 HG22 ILE A  31     -30.885  41.682  -7.978  1.00 87.41           H  
ATOM    494 HG23 ILE A  31     -31.152  40.028  -7.504  1.00 87.41           H  
ATOM    495  CD1 ILE A  31     -29.030  42.658  -9.804  1.00 87.41           C  
ATOM    496 HD11 ILE A  31     -28.222  43.332 -10.085  1.00 87.41           H  
ATOM    497 HD12 ILE A  31     -29.599  43.140  -9.009  1.00 87.41           H  
ATOM    498 HD13 ILE A  31     -29.673  42.502 -10.670  1.00 87.41           H  
ATOM    499  N   ASN A  32     -30.855  37.444  -9.140  1.00 88.28           N  
ATOM    500  H   ASN A  32     -30.888  37.894 -10.043  1.00 88.28           H  
ATOM    501  CA  ASN A  32     -31.941  36.527  -8.791  1.00 88.28           C  
ATOM    502  HA  ASN A  32     -32.514  36.984  -7.985  1.00 88.28           H  
ATOM    503  C   ASN A  32     -31.422  35.186  -8.260  1.00 88.28           C  
ATOM    504  CB  ASN A  32     -32.859  36.330 -10.011  1.00 88.28           C  
ATOM    505  HB2 ASN A  32     -33.600  35.568  -9.770  1.00 88.28           H  
ATOM    506  HB3 ASN A  32     -32.269  35.993 -10.863  1.00 88.28           H  
ATOM    507  O   ASN A  32     -31.999  34.608  -7.341  1.00 88.28           O  
ATOM    508  CG  ASN A  32     -33.628  37.581 -10.402  1.00 88.28           C  
ATOM    509  ND2 ASN A  32     -34.225  37.592 -11.571  1.00 88.28           N  
ATOM    510 HD21 ASN A  32     -34.140  36.814 -12.210  1.00 88.28           H  
ATOM    511 HD22 ASN A  32     -34.759  38.425 -11.775  1.00 88.28           H  
ATOM    512  OD1 ASN A  32     -33.717  38.558  -9.683  1.00 88.28           O  
ATOM    513  N   LYS A  33     -30.296  34.705  -8.801  1.00 87.27           N  
ATOM    514  H   LYS A  33     -29.887  35.223  -9.565  1.00 87.27           H  
ATOM    515  CA  LYS A  33     -29.657  33.462  -8.358  1.00 87.27           C  
ATOM    516  HA  LYS A  33     -30.432  32.705  -8.240  1.00 87.27           H  
ATOM    517  C   LYS A  33     -28.973  33.583  -6.994  1.00 87.27           C  
ATOM    518  CB  LYS A  33     -28.681  33.016  -9.451  1.00 87.27           C  
ATOM    519  HB2 LYS A  33     -27.880  33.748  -9.553  1.00 87.27           H  
ATOM    520  HB3 LYS A  33     -29.226  32.959 -10.394  1.00 87.27           H  
ATOM    521  O   LYS A  33     -29.012  32.633  -6.217  1.00 87.27           O  
ATOM    522  CG  LYS A  33     -28.089  31.637  -9.144  1.00 87.27           C  
ATOM    523  HG2 LYS A  33     -28.903  30.937  -8.953  1.00 87.27           H  
ATOM    524  HG3 LYS A  33     -27.452  31.694  -8.262  1.00 87.27           H  
ATOM    525  CD  LYS A  33     -27.261  31.136 -10.327  1.00 87.27           C  
ATOM    526  HD2 LYS A  33     -27.888  31.130 -11.218  1.00 87.27           H  
ATOM    527  HD3 LYS A  33     -26.410  31.799 -10.484  1.00 87.27           H  
ATOM    528  CE  LYS A  33     -26.790  29.716 -10.012  1.00 87.27           C  
ATOM    529  HE2 LYS A  33     -26.126  29.748  -9.148  1.00 87.27           H  
ATOM    530  HE3 LYS A  33     -27.663  29.125  -9.736  1.00 87.27           H  
ATOM    531  NZ  LYS A  33     -26.115  29.105 -11.179  1.00 87.27           N  
ATOM    532  HZ1 LYS A  33     -25.846  28.155 -10.963  1.00 87.27           H  
ATOM    533  HZ2 LYS A  33     -26.759  29.079 -11.957  1.00 87.27           H  
ATOM    534  HZ3 LYS A  33     -25.302  29.643 -11.441  1.00 87.27           H  
ATOM    535  N   VAL A  34     -28.303  34.702  -6.708  1.00 87.46           N  
ATOM    536  H   VAL A  34     -28.329  35.462  -7.372  1.00 87.46           H  
ATOM    537  CA  VAL A  34     -27.585  34.898  -5.433  1.00 87.46           C  
ATOM    538  HA  VAL A  34     -27.126  33.954  -5.142  1.00 87.46           H  
ATOM    539  C   VAL A  34     -28.550  35.261  -4.304  1.00 87.46           C  
ATOM    540  CB  VAL A  34     -26.454  35.936  -5.587  1.00 87.46           C  
ATOM    541  HB  VAL A  34     -26.856  36.861  -6.000  1.00 87.46           H  
ATOM    542  O   VAL A  34     -28.381  34.784  -3.182  1.00 87.46           O  
ATOM    543  CG1 VAL A  34     -25.768  36.247  -4.248  1.00 87.46           C  
ATOM    544 HG11 VAL A  34     -24.893  36.876  -4.414  1.00 87.46           H  
ATOM    545 HG12 VAL A  34     -26.456  36.794  -3.602  1.00 87.46           H  
ATOM    546 HG13 VAL A  34     -25.468  35.324  -3.753  1.00 87.46           H  
ATOM    547  CG2 VAL A  34     -25.359  35.395  -6.524  1.00 87.46           C  
ATOM    548 HG21 VAL A  34     -25.784  35.143  -7.496  1.00 87.46           H  
ATOM    549 HG22 VAL A  34     -24.904  34.504  -6.092  1.00 87.46           H  
ATOM    550 HG23 VAL A  34     -24.596  36.160  -6.673  1.00 87.46           H  
ATOM    551  N   GLU A  35     -29.585  36.041  -4.606  1.00 88.32           N  
ATOM    552  H   GLU A  35     -29.650  36.429  -5.537  1.00 88.32           H  
ATOM    553  CA  GLU A  35     -30.614  36.476  -3.651  1.00 88.32           C  
ATOM    554  HA  GLU A  35     -30.162  36.544  -2.662  1.00 88.32           H  
ATOM    555  C   GLU A  35     -31.764  35.466  -3.499  1.00 88.32           C  
ATOM    556  CB  GLU A  35     -31.102  37.889  -4.020  1.00 88.32           C  
ATOM    557  HB2 GLU A  35     -31.884  38.187  -3.321  1.00 88.32           H  
ATOM    558  HB3 GLU A  35     -31.511  37.887  -5.030  1.00 88.32           H  
ATOM    559  O   GLU A  35     -32.661  35.667  -2.683  1.00 88.32           O  
ATOM    560  CG  GLU A  35     -29.935  38.889  -3.915  1.00 88.32           C  
ATOM    561  HG2 GLU A  35     -29.500  38.803  -2.919  1.00 88.32           H  
ATOM    562  HG3 GLU A  35     -29.159  38.619  -4.631  1.00 88.32           H  
ATOM    563  CD  GLU A  35     -30.308  40.355  -4.155  1.00 88.32           C  
ATOM    564  OE1 GLU A  35     -29.366  41.179  -4.006  1.00 88.32           O  
ATOM    565  OE2 GLU A  35     -31.473  40.643  -4.499  1.00 88.32           O  
ATOM    566  N   GLN A  36     -31.709  34.341  -4.221  1.00 85.40           N  
ATOM    567  H   GLN A  36     -30.963  34.258  -4.896  1.00 85.40           H  
ATOM    568  CA  GLN A  36     -32.724  33.281  -4.200  1.00 85.40           C  
ATOM    569  HA  GLN A  36     -32.470  32.597  -5.010  1.00 85.40           H  
ATOM    570  C   GLN A  36     -34.131  33.811  -4.506  1.00 85.40           C  
ATOM    571  CB  GLN A  36     -32.680  32.479  -2.890  1.00 85.40           C  
ATOM    572  HB2 GLN A  36     -33.418  31.679  -2.948  1.00 85.40           H  
ATOM    573  HB3 GLN A  36     -32.947  33.128  -2.055  1.00 85.40           H  
ATOM    574  O   GLN A  36     -35.100  33.503  -3.810  1.00 85.40           O  
ATOM    575  CG  GLN A  36     -31.317  31.842  -2.619  1.00 85.40           C  
ATOM    576  HG2 GLN A  36     -31.058  31.202  -3.462  1.00 85.40           H  
ATOM    577  HG3 GLN A  36     -30.554  32.614  -2.520  1.00 85.40           H  
ATOM    578  CD  GLN A  36     -31.341  31.022  -1.339  1.00 85.40           C  
ATOM    579  NE2 GLN A  36     -30.759  29.845  -1.338  1.00 85.40           N  
ATOM    580 HE21 GLN A  36     -30.618  29.421  -2.243  1.00 85.40           H  
ATOM    581 HE22 GLN A  36     -31.036  29.281  -0.547  1.00 85.40           H  
ATOM    582  OE1 GLN A  36     -31.826  31.416  -0.295  1.00 85.40           O  
ATOM    583  N   THR A  37     -34.237  34.674  -5.509  1.00 87.51           N  
ATOM    584  H   THR A  37     -33.395  34.919  -6.009  1.00 87.51           H  
ATOM    585  CA  THR A  37     -35.493  35.265  -5.995  1.00 87.51           C  
ATOM    586  HA  THR A  37     -36.321  34.914  -5.381  1.00 87.51           H  
ATOM    587  C   THR A  37     -35.814  34.791  -7.411  1.00 87.51           C  
ATOM    588  CB  THR A  37     -35.468  36.799  -5.900  1.00 87.51           C  
ATOM    589  HB  THR A  37     -36.360  37.212  -6.369  1.00 87.51           H  
ATOM    590  O   THR A  37     -36.603  35.415  -8.122  1.00 87.51           O  
ATOM    591  CG2 THR A  37     -35.416  37.287  -4.454  1.00 87.51           C  
ATOM    592 HG21 THR A  37     -36.266  36.888  -3.901  1.00 87.51           H  
ATOM    593 HG22 THR A  37     -34.489  36.966  -3.979  1.00 87.51           H  
ATOM    594 HG23 THR A  37     -35.462  38.376  -4.435  1.00 87.51           H  
ATOM    595  OG1 THR A  37     -34.324  37.296  -6.545  1.00 87.51           O  
ATOM    596  HG1 THR A  37     -34.335  38.253  -6.482  1.00 87.51           H  
ATOM    597  N   THR A  38     -35.221  33.671  -7.847  1.00 89.18           N  
ATOM    598  H   THR A  38     -34.621  33.156  -7.218  1.00 89.18           H  
ATOM    599  CA  THR A  38     -35.611  33.055  -9.117  1.00 89.18           C  
ATOM    600  HA  THR A  38     -35.566  33.837  -9.875  1.00 89.18           H  
ATOM    601  C   THR A  38     -37.058  32.544  -9.043  1.00 89.18           C  
ATOM    602  CB  THR A  38     -34.663  31.929  -9.563  1.00 89.18           C  
ATOM    603  HB  THR A  38     -34.948  31.642 -10.575  1.00 89.18           H  
ATOM    604  O   THR A  38     -37.551  32.240  -7.954  1.00 89.18           O  
ATOM    605  CG2 THR A  38     -33.193  32.337  -9.603  1.00 89.18           C  
ATOM    606 HG21 THR A  38     -32.835  32.521  -8.590  1.00 89.18           H  
ATOM    607 HG22 THR A  38     -32.608  31.527 -10.039  1.00 89.18           H  
ATOM    608 HG23 THR A  38     -33.071  33.235 -10.209  1.00 89.18           H  
ATOM    609  OG1 THR A  38     -34.787  30.787  -8.759  1.00 89.18           O  
ATOM    610  HG1 THR A  38     -34.328  30.949  -7.932  1.00 89.18           H  
ATOM    611  N   PRO A  39     -37.764  32.394 -10.179  1.00 86.78           N  
ATOM    612  CA  PRO A  39     -39.104  31.805 -10.192  1.00 86.78           C  
ATOM    613  HA  PRO A  39     -39.789  32.480  -9.678  1.00 86.78           H  
ATOM    614  C   PRO A  39     -39.155  30.429  -9.511  1.00 86.78           C  
ATOM    615  CB  PRO A  39     -39.493  31.714 -11.671  1.00 86.78           C  
ATOM    616  HB2 PRO A  39     -39.190  30.753 -12.085  1.00 86.78           H  
ATOM    617  HB3 PRO A  39     -40.563  31.865 -11.811  1.00 86.78           H  
ATOM    618  O   PRO A  39     -40.116  30.130  -8.811  1.00 86.78           O  
ATOM    619  CG  PRO A  39     -38.672  32.824 -12.325  1.00 86.78           C  
ATOM    620  HG2 PRO A  39     -38.483  32.622 -13.379  1.00 86.78           H  
ATOM    621  HG3 PRO A  39     -39.189  33.776 -12.204  1.00 86.78           H  
ATOM    622  CD  PRO A  39     -37.382  32.835 -11.511  1.00 86.78           C  
ATOM    623  HD2 PRO A  39     -36.963  33.841 -11.500  1.00 86.78           H  
ATOM    624  HD3 PRO A  39     -36.673  32.128 -11.942  1.00 86.78           H  
ATOM    625  N   ALA A  40     -38.093  29.629  -9.654  1.00 86.85           N  
ATOM    626  H   ALA A  40     -37.306  29.959 -10.194  1.00 86.85           H  
ATOM    627  CA  ALA A  40     -37.960  28.334  -8.991  1.00 86.85           C  
ATOM    628  HA  ALA A  40     -38.857  27.745  -9.181  1.00 86.85           H  
ATOM    629  C   ALA A  40     -37.815  28.468  -7.466  1.00 86.85           C  
ATOM    630  CB  ALA A  40     -36.761  27.604  -9.607  1.00 86.85           C  
ATOM    631  HB1 ALA A  40     -35.845  28.169  -9.431  1.00 86.85           H  
ATOM    632  HB2 ALA A  40     -36.664  26.622  -9.144  1.00 86.85           H  
ATOM    633  HB3 ALA A  40     -36.914  27.475 -10.678  1.00 86.85           H  
ATOM    634  O   ALA A  40     -38.471  27.739  -6.727  1.00 86.85           O  
ATOM    635  N   ASP A  41     -37.014  29.427  -6.987  1.00 86.54           N  
ATOM    636  H   ASP A  41     -36.488  29.999  -7.631  1.00 86.54           H  
ATOM    637  CA  ASP A  41     -36.885  29.692  -5.548  1.00 86.54           C  
ATOM    638  HA  ASP A  41     -36.613  28.770  -5.035  1.00 86.54           H  
ATOM    639  C   ASP A  41     -38.199  30.199  -4.955  1.00 86.54           C  
ATOM    640  CB  ASP A  41     -35.810  30.744  -5.263  1.00 86.54           C  
ATOM    641  HB2 ASP A  41     -35.783  30.921  -4.188  1.00 86.54           H  
ATOM    642  HB3 ASP A  41     -36.086  31.680  -5.749  1.00 86.54           H  
ATOM    643  O   ASP A  41     -38.559  29.822  -3.844  1.00 86.54           O  
ATOM    644  CG  ASP A  41     -34.411  30.336  -5.704  1.00 86.54           C  
ATOM    645  OD1 ASP A  41     -33.968  29.219  -5.366  1.00 86.54           O  
ATOM    646  OD2 ASP A  41     -33.772  31.172  -6.388  1.00 86.54           O  
ATOM    647  N   ASN A  42     -38.938  31.026  -5.699  1.00 86.02           N  
ATOM    648  H   ASN A  42     -38.562  31.341  -6.582  1.00 86.02           H  
ATOM    649  CA  ASN A  42     -40.260  31.467  -5.279  1.00 86.02           C  
ATOM    650  HA  ASN A  42     -40.182  31.892  -4.279  1.00 86.02           H  
ATOM    651  C   ASN A  42     -41.195  30.260  -5.160  1.00 86.02           C  
ATOM    652  CB  ASN A  42     -40.779  32.560  -6.228  1.00 86.02           C  
ATOM    653  HB2 ASN A  42     -40.727  32.203  -7.257  1.00 86.02           H  
ATOM    654  HB3 ASN A  42     -41.823  32.770  -5.992  1.00 86.02           H  
ATOM    655  O   ASN A  42     -41.780  30.078  -4.100  1.00 86.02           O  
ATOM    656  CG  ASN A  42     -40.007  33.866  -6.109  1.00 86.02           C  
ATOM    657  ND2 ASN A  42     -40.136  34.733  -7.086  1.00 86.02           N  
ATOM    658 HD21 ASN A  42     -39.550  35.554  -7.033  1.00 86.02           H  
ATOM    659 HD22 ASN A  42     -40.705  34.518  -7.893  1.00 86.02           H  
ATOM    660  OD1 ASN A  42     -39.307  34.144  -5.146  1.00 86.02           O  
ATOM    661  N   ILE A  43     -41.279  29.388  -6.172  1.00 85.37           N  
ATOM    662  H   ILE A  43     -40.753  29.567  -7.015  1.00 85.37           H  
ATOM    663  CA  ILE A  43     -42.095  28.161  -6.101  1.00 85.37           C  
ATOM    664  HA  ILE A  43     -43.137  28.444  -5.954  1.00 85.37           H  
ATOM    665  C   ILE A  43     -41.704  27.301  -4.897  1.00 85.37           C  
ATOM    666  CB  ILE A  43     -41.999  27.349  -7.411  1.00 85.37           C  
ATOM    667  HB  ILE A  43     -40.946  27.209  -7.655  1.00 85.37           H  
ATOM    668  O   ILE A  43     -42.589  26.803  -4.218  1.00 85.37           O  
ATOM    669  CG1 ILE A  43     -42.685  28.115  -8.564  1.00 85.37           C  
ATOM    670 HG12 ILE A  43     -43.767  28.038  -8.457  1.00 85.37           H  
ATOM    671 HG13 ILE A  43     -42.434  29.174  -8.515  1.00 85.37           H  
ATOM    672  CG2 ILE A  43     -42.653  25.958  -7.269  1.00 85.37           C  
ATOM    673 HG21 ILE A  43     -42.640  25.422  -8.217  1.00 85.37           H  
ATOM    674 HG22 ILE A  43     -42.108  25.345  -6.551  1.00 85.37           H  
ATOM    675 HG23 ILE A  43     -43.685  26.059  -6.933  1.00 85.37           H  
ATOM    676  CD1 ILE A  43     -42.281  27.605  -9.953  1.00 85.37           C  
ATOM    677 HD11 ILE A  43     -41.197  27.639 -10.062  1.00 85.37           H  
ATOM    678 HD12 ILE A  43     -42.632  26.585 -10.110  1.00 85.37           H  
ATOM    679 HD13 ILE A  43     -42.731  28.245 -10.713  1.00 85.37           H  
ATOM    680  N   LEU A  44     -40.416  27.160  -4.580  1.00 82.49           N  
ATOM    681  H   LEU A  44     -39.717  27.553  -5.194  1.00 82.49           H  
ATOM    682  CA  LEU A  44     -39.986  26.418  -3.393  1.00 82.49           C  
ATOM    683  HA  LEU A  44     -40.506  25.460  -3.375  1.00 82.49           H  
ATOM    684  C   LEU A  44     -40.373  27.116  -2.085  1.00 82.49           C  
ATOM    685  CB  LEU A  44     -38.472  26.169  -3.453  1.00 82.49           C  
ATOM    686  HB2 LEU A  44     -38.131  25.847  -2.469  1.00 82.49           H  
ATOM    687  HB3 LEU A  44     -37.972  27.108  -3.687  1.00 82.49           H  
ATOM    688  O   LEU A  44     -40.775  26.434  -1.152  1.00 82.49           O  
ATOM    689  CG  LEU A  44     -38.057  25.100  -4.478  1.00 82.49           C  
ATOM    690  HG  LEU A  44     -38.459  25.348  -5.460  1.00 82.49           H  
ATOM    691  CD1 LEU A  44     -36.531  25.067  -4.572  1.00 82.49           C  
ATOM    692 HD11 LEU A  44     -36.226  24.328  -5.313  1.00 82.49           H  
ATOM    693 HD12 LEU A  44     -36.102  24.810  -3.603  1.00 82.49           H  
ATOM    694 HD13 LEU A  44     -36.165  26.045  -4.884  1.00 82.49           H  
ATOM    695  CD2 LEU A  44     -38.538  23.699  -4.085  1.00 82.49           C  
ATOM    696 HD21 LEU A  44     -38.206  23.453  -3.077  1.00 82.49           H  
ATOM    697 HD22 LEU A  44     -38.143  22.962  -4.785  1.00 82.49           H  
ATOM    698 HD23 LEU A  44     -39.626  23.647  -4.126  1.00 82.49           H  
ATOM    699  N   LYS A  45     -40.299  28.451  -2.010  1.00 82.35           N  
ATOM    700  H   LYS A  45     -39.941  28.947  -2.814  1.00 82.35           H  
ATOM    701  CA  LYS A  45     -40.740  29.227  -0.836  1.00 82.35           C  
ATOM    702  HA  LYS A  45     -40.291  28.808   0.064  1.00 82.35           H  
ATOM    703  C   LYS A  45     -42.251  29.146  -0.613  1.00 82.35           C  
ATOM    704  CB  LYS A  45     -40.324  30.698  -0.983  1.00 82.35           C  
ATOM    705  HB2 LYS A  45     -40.633  31.057  -1.965  1.00 82.35           H  
ATOM    706  HB3 LYS A  45     -40.853  31.287  -0.233  1.00 82.35           H  
ATOM    707  O   LYS A  45     -42.680  29.089   0.530  1.00 82.35           O  
ATOM    708  CG  LYS A  45     -38.820  30.932  -0.791  1.00 82.35           C  
ATOM    709  HG2 LYS A  45     -38.553  30.742   0.249  1.00 82.35           H  
ATOM    710  HG3 LYS A  45     -38.247  30.252  -1.421  1.00 82.35           H  
ATOM    711  CD  LYS A  45     -38.480  32.383  -1.153  1.00 82.35           C  
ATOM    712  HD2 LYS A  45     -38.952  33.054  -0.435  1.00 82.35           H  
ATOM    713  HD3 LYS A  45     -38.868  32.596  -2.148  1.00 82.35           H  
ATOM    714  CE  LYS A  45     -36.966  32.598  -1.159  1.00 82.35           C  
ATOM    715  HE2 LYS A  45     -36.563  32.410  -0.164  1.00 82.35           H  
ATOM    716  HE3 LYS A  45     -36.531  31.872  -1.846  1.00 82.35           H  
ATOM    717  NZ  LYS A  45     -36.630  33.965  -1.620  1.00 82.35           N  
ATOM    718  HZ1 LYS A  45     -36.842  34.672  -0.930  1.00 82.35           H  
ATOM    719  HZ2 LYS A  45     -37.128  34.155  -2.478  1.00 82.35           H  
ATOM    720  HZ3 LYS A  45     -35.659  34.008  -1.896  1.00 82.35           H  
ATOM    721  N   TRP A  46     -43.044  29.154  -1.686  1.00 81.67           N  
ATOM    722  H   TRP A  46     -42.612  29.280  -2.590  1.00 81.67           H  
ATOM    723  CA  TRP A  46     -44.506  29.013  -1.624  1.00 81.67           C  
ATOM    724  HA  TRP A  46     -44.887  29.544  -0.751  1.00 81.67           H  
ATOM    725  C   TRP A  46     -44.944  27.551  -1.475  1.00 81.67           C  
ATOM    726  CB  TRP A  46     -45.134  29.627  -2.885  1.00 81.67           C  
ATOM    727  HB2 TRP A  46     -44.732  29.118  -3.762  1.00 81.67           H  
ATOM    728  HB3 TRP A  46     -46.206  29.431  -2.861  1.00 81.67           H  
ATOM    729  O   TRP A  46     -45.971  27.263  -0.877  1.00 81.67           O  
ATOM    730  CG  TRP A  46     -44.950  31.108  -3.053  1.00 81.67           C  
ATOM    731  CD1 TRP A  46     -44.167  31.716  -3.970  1.00 81.67           C  
ATOM    732  HD1 TRP A  46     -43.618  31.193  -4.739  1.00 81.67           H  
ATOM    733  CD2 TRP A  46     -45.670  32.195  -2.400  1.00 81.67           C  
ATOM    734  CE2 TRP A  46     -45.165  33.437  -2.893  1.00 81.67           C  
ATOM    735  CE3 TRP A  46     -46.751  32.257  -1.498  1.00 81.67           C  
ATOM    736  HE3 TRP A  46     -47.176  31.338  -1.122  1.00 81.67           H  
ATOM    737  NE1 TRP A  46     -44.203  33.082  -3.806  1.00 81.67           N  
ATOM    738  HE1 TRP A  46     -43.686  33.734  -4.380  1.00 81.67           H  
ATOM    739  CH2 TRP A  46     -46.758  34.701  -1.597  1.00 81.67           C  
ATOM    740  HH2 TRP A  46     -47.185  35.643  -1.285  1.00 81.67           H  
ATOM    741  CZ2 TRP A  46     -45.679  34.676  -2.495  1.00 81.67           C  
ATOM    742  HZ2 TRP A  46     -45.275  35.595  -2.895  1.00 81.67           H  
ATOM    743  CZ3 TRP A  46     -47.295  33.496  -1.109  1.00 81.67           C  
ATOM    744  HZ3 TRP A  46     -48.129  33.520  -0.423  1.00 81.67           H  
ATOM    745  N   GLY A  47     -44.174  26.617  -2.029  1.00 76.11           N  
ATOM    746  H   GLY A  47     -43.387  26.913  -2.588  1.00 76.11           H  
ATOM    747  CA  GLY A  47     -44.440  25.185  -1.956  1.00 76.11           C  
ATOM    748  HA2 GLY A  47     -43.843  24.674  -2.712  1.00 76.11           H  
ATOM    749  HA3 GLY A  47     -45.495  24.993  -2.151  1.00 76.11           H  
ATOM    750  C   GLY A  47     -44.083  24.608  -0.592  1.00 76.11           C  
ATOM    751  O   GLY A  47     -44.816  23.770  -0.079  1.00 76.11           O  
ATOM    752  N   SER A  48     -43.013  25.092   0.047  1.00 66.19           N  
ATOM    753  H   SER A  48     -42.434  25.789  -0.397  1.00 66.19           H  
ATOM    754  CA  SER A  48     -42.608  24.621   1.377  1.00 66.19           C  
ATOM    755  HA  SER A  48     -42.615  23.531   1.367  1.00 66.19           H  
ATOM    756  C   SER A  48     -43.561  25.050   2.492  1.00 66.19           C  
ATOM    757  CB  SER A  48     -41.183  25.067   1.707  1.00 66.19           C  
ATOM    758  HB2 SER A  48     -40.510  24.742   0.914  1.00 66.19           H  
ATOM    759  HB3 SER A  48     -40.874  24.594   2.639  1.00 66.19           H  
ATOM    760  O   SER A  48     -43.604  24.391   3.526  1.00 66.19           O  
ATOM    761  OG  SER A  48     -41.104  26.472   1.854  1.00 66.19           O  
ATOM    762  HG  SER A  48     -40.200  26.700   2.083  1.00 66.19           H  
ATOM    763  N   THR A  49     -44.368  26.097   2.292  1.00 68.33           N  
ATOM    764  H   THR A  49     -44.273  26.646   1.450  1.00 68.33           H  
ATOM    765  CA  THR A  49     -45.437  26.465   3.233  1.00 68.33           C  
ATOM    766  HA  THR A  49     -45.085  26.287   4.249  1.00 68.33           H  
ATOM    767  C   THR A  49     -46.697  25.610   3.068  1.00 68.33           C  
ATOM    768  CB  THR A  49     -45.797  27.953   3.127  1.00 68.33           C  
ATOM    769  HB  THR A  49     -46.655  28.158   3.768  1.00 68.33           H  
ATOM    770  O   THR A  49     -47.515  25.571   3.982  1.00 68.33           O  
ATOM    771  CG2 THR A  49     -44.644  28.860   3.553  1.00 68.33           C  
ATOM    772 HG21 THR A  49     -44.369  28.637   4.584  1.00 68.33           H  
ATOM    773 HG22 THR A  49     -43.779  28.698   2.910  1.00 68.33           H  
ATOM    774 HG23 THR A  49     -44.952  29.904   3.484  1.00 68.33           H  
ATOM    775  OG1 THR A  49     -46.118  28.304   1.806  1.00 68.33           O  
ATOM    776  HG1 THR A  49     -46.754  29.022   1.831  1.00 68.33           H  
ATOM    777  N   GLY A  50     -46.857  24.913   1.937  1.00 68.43           N  
ATOM    778  H   GLY A  50     -46.140  24.987   1.229  1.00 68.43           H  
ATOM    779  CA  GLY A  50     -48.034  24.095   1.626  1.00 68.43           C  
ATOM    780  HA2 GLY A  50     -48.247  24.194   0.562  1.00 68.43           H  
ATOM    781  HA3 GLY A  50     -48.897  24.469   2.177  1.00 68.43           H  
ATOM    782  C   GLY A  50     -47.896  22.601   1.929  1.00 68.43           C  
ATOM    783  O   GLY A  50     -48.891  21.887   1.853  1.00 68.43           O  
ATOM    784  N   VAL A  51     -46.699  22.111   2.272  1.00 65.93           N  
ATOM    785  H   VAL A  51     -45.915  22.746   2.324  1.00 65.93           H  
ATOM    786  CA  VAL A  51     -46.457  20.679   2.502  1.00 65.93           C  
ATOM    787  HA  VAL A  51     -47.401  20.146   2.389  1.00 65.93           H  
ATOM    788  C   VAL A  51     -45.996  20.441   3.939  1.00 65.93           C  
ATOM    789  CB  VAL A  51     -45.509  20.073   1.448  1.00 65.93           C  
ATOM    790  HB  VAL A  51     -44.483  20.392   1.630  1.00 65.93           H  
ATOM    791  O   VAL A  51     -44.811  20.490   4.259  1.00 65.93           O  
ATOM    792  CG1 VAL A  51     -45.606  18.550   1.519  1.00 65.93           C  
ATOM    793 HG11 VAL A  51     -46.627  18.224   1.324  1.00 65.93           H  
ATOM    794 HG12 VAL A  51     -44.952  18.110   0.766  1.00 65.93           H  
ATOM    795 HG13 VAL A  51     -45.315  18.203   2.511  1.00 65.93           H  
ATOM    796  CG2 VAL A  51     -45.891  20.443   0.007  1.00 65.93           C  
ATOM    797 HG21 VAL A  51     -46.918  20.138  -0.196  1.00 65.93           H  
ATOM    798 HG22 VAL A  51     -45.811  21.519  -0.145  1.00 65.93           H  
ATOM    799 HG23 VAL A  51     -45.221  19.949  -0.696  1.00 65.93           H  
ATOM    800  N   TYR A  52     -46.964  20.191   4.821  1.00 60.12           N  
ATOM    801  H   TYR A  52     -47.919  20.197   4.489  1.00 60.12           H  
ATOM    802  CA  TYR A  52     -46.733  19.791   6.207  1.00 60.12           C  
ATOM    803  HA  TYR A  52     -45.783  20.204   6.544  1.00 60.12           H  
ATOM    804  C   TYR A  52     -46.643  18.260   6.288  1.00 60.12           C  
ATOM    805  CB  TYR A  52     -47.835  20.392   7.096  1.00 60.12           C  
ATOM    806  HB2 TYR A  52     -48.792  19.932   6.851  1.00 60.12           H  
ATOM    807  HB3 TYR A  52     -47.924  21.454   6.867  1.00 60.12           H  
ATOM    808  O   TYR A  52     -47.648  17.568   6.433  1.00 60.12           O  
ATOM    809  CG  TYR A  52     -47.581  20.261   8.588  1.00 60.12           C  
ATOM    810  CD1 TYR A  52     -48.186  19.224   9.326  1.00 60.12           C  
ATOM    811  HD1 TYR A  52     -48.819  18.507   8.825  1.00 60.12           H  
ATOM    812  CD2 TYR A  52     -46.755  21.197   9.243  1.00 60.12           C  
ATOM    813  HD2 TYR A  52     -46.297  21.995   8.677  1.00 60.12           H  
ATOM    814  CE1 TYR A  52     -47.973  19.129  10.715  1.00 60.12           C  
ATOM    815  HE1 TYR A  52     -48.445  18.347  11.291  1.00 60.12           H  
ATOM    816  CE2 TYR A  52     -46.538  21.104  10.632  1.00 60.12           C  
ATOM    817  HE2 TYR A  52     -45.909  21.826  11.131  1.00 60.12           H  
ATOM    818  OH  TYR A  52     -46.950  19.969  12.709  1.00 60.12           O  
ATOM    819  HH  TYR A  52     -46.407  20.680  13.056  1.00 60.12           H  
ATOM    820  CZ  TYR A  52     -47.151  20.068  11.370  1.00 60.12           C  
ATOM    821  N   PHE A  53     -45.431  17.715   6.164  1.00 63.22           N  
ATOM    822  H   PHE A  53     -44.649  18.323   5.967  1.00 63.22           H  
ATOM    823  CA  PHE A  53     -45.153  16.311   6.479  1.00 63.22           C  
ATOM    824  HA  PHE A  53     -45.959  15.682   6.101  1.00 63.22           H  
ATOM    825  C   PHE A  53     -45.090  16.172   8.006  1.00 63.22           C  
ATOM    826  CB  PHE A  53     -43.840  15.870   5.813  1.00 63.22           C  
ATOM    827  HB2 PHE A  53     -43.600  14.864   6.158  1.00 63.22           H  
ATOM    828  HB3 PHE A  53     -43.033  16.521   6.150  1.00 63.22           H  
ATOM    829  O   PHE A  53     -44.115  16.604   8.616  1.00 63.22           O  
ATOM    830  CG  PHE A  53     -43.863  15.850   4.296  1.00 63.22           C  
ATOM    831  CD1 PHE A  53     -44.573  14.842   3.616  1.00 63.22           C  
ATOM    832  HD1 PHE A  53     -45.125  14.099   4.172  1.00 63.22           H  
ATOM    833  CD2 PHE A  53     -43.141  16.810   3.562  1.00 63.22           C  
ATOM    834  HD2 PHE A  53     -42.596  17.589   4.075  1.00 63.22           H  
ATOM    835  CE1 PHE A  53     -44.564  14.795   2.211  1.00 63.22           C  
ATOM    836  HE1 PHE A  53     -45.116  14.023   1.694  1.00 63.22           H  
ATOM    837  CE2 PHE A  53     -43.109  16.745   2.157  1.00 63.22           C  
ATOM    838  HE2 PHE A  53     -42.546  17.477   1.597  1.00 63.22           H  
ATOM    839  CZ  PHE A  53     -43.827  15.742   1.481  1.00 63.22           C  
ATOM    840  HZ  PHE A  53     -43.817  15.699   0.402  1.00 63.22           H  
ATOM    841  N   GLY A  54     -46.150  15.646   8.629  1.00 59.28           N  
ATOM    842  H   GLY A  54     -46.926  15.362   8.049  1.00 59.28           H  
ATOM    843  CA  GLY A  54     -46.370  15.625  10.083  1.00 59.28           C  
ATOM    844  HA2 GLY A  54     -47.236  14.998  10.297  1.00 59.28           H  
ATOM    845  HA3 GLY A  54     -46.606  16.637  10.413  1.00 59.28           H  
ATOM    846  C   GLY A  54     -45.203  15.104  10.934  1.00 59.28           C  
ATOM    847  O   GLY A  54     -45.160  13.936  11.297  1.00 59.28           O  
ATOM    848  N   GLY A  55     -44.267  15.986  11.292  1.00 59.33           N  
ATOM    849  H   GLY A  55     -44.307  16.896  10.854  1.00 59.33           H  
ATOM    850  CA  GLY A  55     -43.145  15.700  12.193  1.00 59.33           C  
ATOM    851  HA2 GLY A  55     -43.493  15.032  12.982  1.00 59.33           H  
ATOM    852  HA3 GLY A  55     -42.825  16.630  12.662  1.00 59.33           H  
ATOM    853  C   GLY A  55     -41.912  15.047  11.553  1.00 59.33           C  
ATOM    854  O   GLY A  55     -40.851  15.054  12.173  1.00 59.33           O  
ATOM    855  N   LEU A  56     -41.985  14.563  10.307  1.00 59.10           N  
ATOM    856  H   LEU A  56     -42.881  14.602   9.842  1.00 59.10           H  
ATOM    857  CA  LEU A  56     -40.815  14.129   9.530  1.00 59.10           C  
ATOM    858  HA  LEU A  56     -39.983  13.963  10.214  1.00 59.10           H  
ATOM    859  C   LEU A  56     -40.370  15.261   8.595  1.00 59.10           C  
ATOM    860  CB  LEU A  56     -41.079  12.794   8.795  1.00 59.10           C  
ATOM    861  HB2 LEU A  56     -40.678  12.876   7.785  1.00 59.10           H  
ATOM    862  HB3 LEU A  56     -42.150  12.615   8.693  1.00 59.10           H  
ATOM    863  O   LEU A  56     -40.733  15.329   7.422  1.00 59.10           O  
ATOM    864  CG  LEU A  56     -40.393  11.584   9.460  1.00 59.10           C  
ATOM    865  HG  LEU A  56     -39.444  11.895   9.898  1.00 59.10           H  
ATOM    866  CD1 LEU A  56     -41.266  10.969  10.551  1.00 59.10           C  
ATOM    867 HD11 LEU A  56     -42.203  10.608  10.128  1.00 59.10           H  
ATOM    868 HD12 LEU A  56     -41.486  11.720  11.310  1.00 59.10           H  
ATOM    869 HD13 LEU A  56     -40.741  10.138  11.022  1.00 59.10           H  
ATOM    870  CD2 LEU A  56     -40.079  10.511   8.417  1.00 59.10           C  
ATOM    871 HD21 LEU A  56     -39.405  10.913   7.660  1.00 59.10           H  
ATOM    872 HD22 LEU A  56     -39.596   9.661   8.899  1.00 59.10           H  
ATOM    873 HD23 LEU A  56     -41.000  10.175   7.941  1.00 59.10           H  
ATOM    874  N   GLY A  57     -39.591  16.196   9.134  1.00 52.17           N  
ATOM    875  H   GLY A  57     -39.358  16.115  10.113  1.00 52.17           H  
ATOM    876  CA  GLY A  57     -39.051  17.310   8.360  1.00 52.17           C  
ATOM    877  HA2 GLY A  57     -38.561  18.012   9.034  1.00 52.17           H  
ATOM    878  HA3 GLY A  57     -39.867  17.829   7.856  1.00 52.17           H  
ATOM    879  C   GLY A  57     -38.026  16.845   7.323  1.00 52.17           C  
ATOM    880  O   GLY A  57     -36.877  16.569   7.665  1.00 52.17           O  
ATOM    881  N   ILE A  58     -38.403  16.837   6.040  1.00 59.34           N  
ATOM    882  H   ILE A  58     -39.386  16.947   5.835  1.00 59.34           H  
ATOM    883  CA  ILE A  58     -37.440  16.853   4.931  1.00 59.34           C  
ATOM    884  HA  ILE A  58     -36.653  16.129   5.141  1.00 59.34           H  
ATOM    885  C   ILE A  58     -36.817  18.250   4.916  1.00 59.34           C  
ATOM    886  CB  ILE A  58     -38.087  16.460   3.580  1.00 59.34           C  
ATOM    887  HB  ILE A  58     -38.906  17.147   3.371  1.00 59.34           H  
ATOM    888  O   ILE A  58     -37.341  19.193   4.323  1.00 59.34           O  
ATOM    889  CG1 ILE A  58     -38.656  15.024   3.661  1.00 59.34           C  
ATOM    890 HG12 ILE A  58     -39.354  14.962   4.496  1.00 59.34           H  
ATOM    891 HG13 ILE A  58     -37.845  14.320   3.852  1.00 59.34           H  
ATOM    892  CG2 ILE A  58     -37.053  16.564   2.436  1.00 59.34           C  
ATOM    893 HG21 ILE A  58     -36.237  15.861   2.603  1.00 59.34           H  
ATOM    894 HG22 ILE A  58     -36.652  17.576   2.367  1.00 59.34           H  
ATOM    895 HG23 ILE A  58     -37.528  16.344   1.480  1.00 59.34           H  
ATOM    896  CD1 ILE A  58     -39.419  14.574   2.409  1.00 59.34           C  
ATOM    897 HD11 ILE A  58     -40.184  15.308   2.155  1.00 59.34           H  
ATOM    898 HD12 ILE A  58     -39.903  13.618   2.610  1.00 59.34           H  
ATOM    899 HD13 ILE A  58     -38.738  14.444   1.568  1.00 59.34           H  
ATOM    900  N   GLY A  59     -35.705  18.408   5.630  1.00 57.77           N  
ATOM    901  H   GLY A  59     -35.403  17.637   6.208  1.00 57.77           H  
ATOM    902  CA  GLY A  59     -34.946  19.648   5.634  1.00 57.77           C  
ATOM    903  HA2 GLY A  59     -34.125  19.569   6.347  1.00 57.77           H  
ATOM    904  HA3 GLY A  59     -35.593  20.473   5.934  1.00 57.77           H  
ATOM    905  C   GLY A  59     -34.368  19.925   4.249  1.00 57.77           C  
ATOM    906  O   GLY A  59     -33.321  19.388   3.892  1.00 57.77           O  
ATOM    907  N   THR A  60     -34.988  20.825   3.484  1.00 57.72           N  
ATOM    908  H   THR A  60     -35.921  21.113   3.742  1.00 57.72           H  
ATOM    909  CA  THR A  60     -34.351  21.479   2.329  1.00 57.72           C  
ATOM    910  HA  THR A  60     -33.783  20.729   1.780  1.00 57.72           H  
ATOM    911  C   THR A  60     -33.350  22.521   2.841  1.00 57.72           C  
ATOM    912  CB  THR A  60     -35.376  22.072   1.349  1.00 57.72           C  
ATOM    913  HB  THR A  60     -34.840  22.554   0.532  1.00 57.72           H  
ATOM    914  O   THR A  60     -33.506  23.728   2.663  1.00 57.72           O  
ATOM    915  CG2 THR A  60     -36.293  21.002   0.756  1.00 57.72           C  
ATOM    916 HG21 THR A  60     -36.963  21.463   0.030  1.00 57.72           H  
ATOM    917 HG22 THR A  60     -35.699  20.235   0.259  1.00 57.72           H  
ATOM    918 HG23 THR A  60     -36.893  20.541   1.540  1.00 57.72           H  
ATOM    919  OG1 THR A  60     -36.176  23.032   1.994  1.00 57.72           O  
ATOM    920  HG1 THR A  60     -35.580  23.696   2.348  1.00 57.72           H  
ATOM    921  N   GLY A  61     -32.343  22.051   3.575  1.00 52.86           N  
ATOM    922  H   GLY A  61     -32.301  21.051   3.710  1.00 52.86           H  
ATOM    923  CA  GLY A  61     -31.242  22.850   4.088  1.00 52.86           C  
ATOM    924  HA2 GLY A  61     -31.610  23.822   4.417  1.00 52.86           H  
ATOM    925  HA3 GLY A  61     -30.790  22.343   4.940  1.00 52.86           H  
ATOM    926  C   GLY A  61     -30.180  23.021   3.010  1.00 52.86           C  
ATOM    927  O   GLY A  61     -29.718  22.049   2.416  1.00 52.86           O  
ATOM    928  N   ARG A  62     -29.797  24.274   2.750  1.00 50.07           N  
ATOM    929  H   ARG A  62     -30.280  24.992   3.271  1.00 50.07           H  
ATOM    930  CA  ARG A  62     -28.666  24.678   1.903  1.00 50.07           C  
ATOM    931  HA  ARG A  62     -28.969  24.632   0.857  1.00 50.07           H  
ATOM    932  C   ARG A  62     -27.476  23.727   2.103  1.00 50.07           C  
ATOM    933  CB  ARG A  62     -28.271  26.121   2.296  1.00 50.07           C  
ATOM    934  HB2 ARG A  62     -27.202  26.170   2.500  1.00 50.07           H  
ATOM    935  HB3 ARG A  62     -28.775  26.400   3.222  1.00 50.07           H  
ATOM    936  O   ARG A  62     -26.864  23.730   3.166  1.00 50.07           O  
ATOM    937  CG  ARG A  62     -28.578  27.175   1.226  1.00 50.07           C  
ATOM    938  HG2 ARG A  62     -27.908  27.027   0.379  1.00 50.07           H  
ATOM    939  HG3 ARG A  62     -29.612  27.080   0.894  1.00 50.07           H  
ATOM    940  CD  ARG A  62     -28.358  28.571   1.831  1.00 50.07           C  
ATOM    941  HD2 ARG A  62     -27.395  28.587   2.342  1.00 50.07           H  
ATOM    942  HD3 ARG A  62     -29.139  28.746   2.570  1.00 50.07           H  
ATOM    943  NE  ARG A  62     -28.364  29.639   0.811  1.00 50.07           N  
ATOM    944  HE  ARG A  62     -28.139  29.372  -0.136  1.00 50.07           H  
ATOM    945  NH1 ARG A  62     -29.033  31.374   2.168  1.00 50.07           N  
ATOM    946 HH11 ARG A  62     -29.169  30.729   2.933  1.00 50.07           H  
ATOM    947 HH12 ARG A  62     -29.365  32.323   2.257  1.00 50.07           H  
ATOM    948  NH2 ARG A  62     -28.551  31.774   0.034  1.00 50.07           N  
ATOM    949 HH21 ARG A  62     -28.395  31.451  -0.910  1.00 50.07           H  
ATOM    950 HH22 ARG A  62     -28.880  32.719   0.170  1.00 50.07           H  
ATOM    951  CZ  ARG A  62     -28.649  30.917   1.010  1.00 50.07           C  
ATOM    952  N   GLY A  63     -27.121  22.978   1.059  1.00 45.30           N  
ATOM    953  H   GLY A  63     -27.769  22.915   0.287  1.00 45.30           H  
ATOM    954  CA  GLY A  63     -25.873  22.219   0.970  1.00 45.30           C  
ATOM    955  HA2 GLY A  63     -25.790  21.555   1.830  1.00 45.30           H  
ATOM    956  HA3 GLY A  63     -25.870  21.616   0.062  1.00 45.30           H  
ATOM    957  C   GLY A  63     -24.664  23.158   0.945  1.00 45.30           C  
ATOM    958  O   GLY A  63     -24.103  23.443  -0.111  1.00 45.30           O  
ATOM    959  N   GLY A  64     -24.315  23.691   2.113  1.00 42.38           N  
ATOM    960  H   GLY A  64     -24.910  23.464   2.898  1.00 42.38           H  
ATOM    961  CA  GLY A  64     -23.020  24.266   2.445  1.00 42.38           C  
ATOM    962  HA2 GLY A  64     -22.531  24.643   1.547  1.00 42.38           H  
ATOM    963  HA3 GLY A  64     -23.147  25.081   3.157  1.00 42.38           H  
ATOM    964  C   GLY A  64     -22.164  23.182   3.092  1.00 42.38           C  
ATOM    965  O   GLY A  64     -22.671  22.366   3.853  1.00 42.38           O  
ATOM    966  N   GLY A  65     -20.888  23.137   2.713  1.00 41.47           N  
ATOM    967  H   GLY A  65     -20.552  23.882   2.119  1.00 41.47           H  
ATOM    968  CA  GLY A  65     -19.939  22.088   3.076  1.00 41.47           C  
ATOM    969  HA2 GLY A  65     -20.230  21.174   2.558  1.00 41.47           H  
ATOM    970  HA3 GLY A  65     -18.941  22.367   2.739  1.00 41.47           H  
ATOM    971  C   GLY A  65     -19.857  21.789   4.572  1.00 41.47           C  
ATOM    972  O   GLY A  65     -20.102  22.648   5.415  1.00 41.47           O  
ATOM    973  N   GLY A  66     -19.501  20.536   4.855  1.00 35.75           N  
ATOM    974  H   GLY A  66     -19.306  19.914   4.083  1.00 35.75           H  
ATOM    975  CA  GLY A  66     -19.425  19.970   6.190  1.00 35.75           C  
ATOM    976  HA2 GLY A  66     -18.946  18.992   6.146  1.00 35.75           H  
ATOM    977  HA3 GLY A  66     -20.441  19.831   6.561  1.00 35.75           H  
ATOM    978  C   GLY A  66     -18.645  20.827   7.180  1.00 35.75           C  
ATOM    979  O   GLY A  66     -17.510  21.226   6.931  1.00 35.75           O  
ATOM    980  N   ILE A  67     -19.274  21.026   8.330  1.00 41.34           N  
ATOM    981  H   ILE A  67     -20.248  20.766   8.392  1.00 41.34           H  
ATOM    982  CA  ILE A  67     -18.632  21.360   9.591  1.00 41.34           C  
ATOM    983  HA  ILE A  67     -17.573  21.113   9.527  1.00 41.34           H  
ATOM    984  C   ILE A  67     -19.247  20.443  10.642  1.00 41.34           C  
ATOM    985  CB  ILE A  67     -18.748  22.859   9.956  1.00 41.34           C  
ATOM    986  HB  ILE A  67     -18.660  22.942  11.039  1.00 41.34           H  
ATOM    987  O   ILE A  67     -20.422  20.534  10.982  1.00 41.34           O  
ATOM    988  CG1 ILE A  67     -20.094  23.488   9.525  1.00 41.34           C  
ATOM    989 HG12 ILE A  67     -20.145  23.547   8.438  1.00 41.34           H  
ATOM    990 HG13 ILE A  67     -20.910  22.853   9.869  1.00 41.34           H  
ATOM    991  CG2 ILE A  67     -17.553  23.612   9.344  1.00 41.34           C  
ATOM    992 HG21 ILE A  67     -17.537  24.644   9.695  1.00 41.34           H  
ATOM    993 HG22 ILE A  67     -17.620  23.600   8.256  1.00 41.34           H  
ATOM    994 HG23 ILE A  67     -16.618  23.142   9.650  1.00 41.34           H  
ATOM    995  CD1 ILE A  67     -20.331  24.888  10.097  1.00 41.34           C  
ATOM    996 HD11 ILE A  67     -21.337  25.217   9.837  1.00 41.34           H  
ATOM    997 HD12 ILE A  67     -19.615  25.598   9.682  1.00 41.34           H  
ATOM    998 HD13 ILE A  67     -20.237  24.867  11.183  1.00 41.34           H  
ATOM    999  N   THR A  68     -18.435  19.503  11.103  1.00 38.52           N  
ATOM   1000  H   THR A  68     -17.495  19.464  10.735  1.00 38.52           H  
ATOM   1001  CA  THR A  68     -18.609  18.830  12.383  1.00 38.52           C  
ATOM   1002  HA  THR A  68     -19.593  18.366  12.450  1.00 38.52           H  
ATOM   1003  C   THR A  68     -18.453  19.884  13.473  1.00 38.52           C  
ATOM   1004  CB  THR A  68     -17.506  17.769  12.544  1.00 38.52           C  
ATOM   1005  HB  THR A  68     -17.483  17.417  13.576  1.00 38.52           H  
ATOM   1006  O   THR A  68     -17.377  20.464  13.595  1.00 38.52           O  
ATOM   1007  CG2 THR A  68     -17.722  16.575  11.614  1.00 38.52           C  
ATOM   1008 HG21 THR A  68     -18.685  16.113  11.832  1.00 38.52           H  
ATOM   1009 HG22 THR A  68     -17.698  16.895  10.572  1.00 38.52           H  
ATOM   1010 HG23 THR A  68     -16.934  15.843  11.784  1.00 38.52           H  
ATOM   1011  OG1 THR A  68     -16.252  18.323  12.197  1.00 38.52           O  
ATOM   1012  HG1 THR A  68     -16.110  19.065  12.789  1.00 38.52           H  
ATOM   1013  N   LEU A  69     -19.498  20.148  14.250  1.00 41.57           N  
ATOM   1014  H   LEU A  69     -20.398  19.749  14.026  1.00 41.57           H  
ATOM   1015  CA  LEU A  69     -19.376  20.872  15.513  1.00 41.57           C  
ATOM   1016  HA  LEU A  69     -18.402  20.647  15.946  1.00 41.57           H  
ATOM   1017  C   LEU A  69     -20.419  20.317  16.479  1.00 41.57           C  
ATOM   1018  CB  LEU A  69     -19.452  22.400  15.288  1.00 41.57           C  
ATOM   1019  HB2 LEU A  69     -20.221  22.841  15.922  1.00 41.57           H  
ATOM   1020  HB3 LEU A  69     -19.735  22.594  14.253  1.00 41.57           H  
ATOM   1021  O   LEU A  69     -21.585  20.705  16.473  1.00 41.57           O  
ATOM   1022  CG  LEU A  69     -18.104  23.090  15.585  1.00 41.57           C  
ATOM   1023  HG  LEU A  69     -17.282  22.486  15.201  1.00 41.57           H  
ATOM   1024  CD1 LEU A  69     -18.037  24.449  14.890  1.00 41.57           C  
ATOM   1025 HD11 LEU A  69     -18.123  24.313  13.812  1.00 41.57           H  
ATOM   1026 HD12 LEU A  69     -17.081  24.924  15.111  1.00 41.57           H  
ATOM   1027 HD13 LEU A  69     -18.847  25.087  15.245  1.00 41.57           H  
ATOM   1028  CD2 LEU A  69     -17.899  23.296  17.087  1.00 41.57           C  
ATOM   1029 HD21 LEU A  69     -18.681  23.937  17.494  1.00 41.57           H  
ATOM   1030 HD22 LEU A  69     -16.928  23.758  17.270  1.00 41.57           H  
ATOM   1031 HD23 LEU A  69     -17.926  22.339  17.607  1.00 41.57           H  
ATOM   1032  N   GLY A  70     -19.974  19.339  17.264  1.00 41.97           N  
ATOM   1033  H   GLY A  70     -18.997  19.093  17.193  1.00 41.97           H  
ATOM   1034  CA  GLY A  70     -20.632  18.967  18.500  1.00 41.97           C  
ATOM   1035  HA2 GLY A  70     -20.232  18.020  18.865  1.00 41.97           H  
ATOM   1036  HA3 GLY A  70     -21.702  18.851  18.328  1.00 41.97           H  
ATOM   1037  C   GLY A  70     -20.383  20.035  19.562  1.00 41.97           C  
ATOM   1038  O   GLY A  70     -19.267  20.525  19.702  1.00 41.97           O  
ATOM   1039  N   GLY A  71     -21.457  20.358  20.280  1.00 40.68           N  
ATOM   1040  H   GLY A  71     -22.340  20.063  19.888  1.00 40.68           H  
ATOM   1041  CA  GLY A  71     -21.467  20.492  21.736  1.00 40.68           C  
ATOM   1042  HA2 GLY A  71     -22.498  20.607  22.071  1.00 40.68           H  
ATOM   1043  HA3 GLY A  71     -21.092  19.564  22.168  1.00 40.68           H  
ATOM   1044  C   GLY A  71     -20.648  21.621  22.347  1.00 40.68           C  
ATOM   1045  O   GLY A  71     -19.538  21.399  22.815  1.00 40.68           O  
ATOM   1046  N   ILE A  72     -21.265  22.799  22.450  1.00 40.52           N  
ATOM   1047  H   ILE A  72     -22.195  22.874  22.064  1.00 40.52           H  
ATOM   1048  CA  ILE A  72     -20.858  23.844  23.394  1.00 40.52           C  
ATOM   1049  HA  ILE A  72     -19.768  23.887  23.407  1.00 40.52           H  
ATOM   1050  C   ILE A  72     -21.325  23.465  24.807  1.00 40.52           C  
ATOM   1051  CB  ILE A  72     -21.379  25.227  22.938  1.00 40.52           C  
ATOM   1052  HB  ILE A  72     -22.441  25.135  22.708  1.00 40.52           H  
ATOM   1053  O   ILE A  72     -22.436  22.974  25.010  1.00 40.52           O  
ATOM   1054  CG1 ILE A  72     -20.626  25.647  21.653  1.00 40.52           C  
ATOM   1055 HG12 ILE A  72     -20.711  24.853  20.912  1.00 40.52           H  
ATOM   1056 HG13 ILE A  72     -19.568  25.777  21.880  1.00 40.52           H  
ATOM   1057  CG2 ILE A  72     -21.229  26.305  24.028  1.00 40.52           C  
ATOM   1058 HG21 ILE A  72     -20.183  26.419  24.315  1.00 40.52           H  
ATOM   1059 HG22 ILE A  72     -21.818  26.046  24.908  1.00 40.52           H  
ATOM   1060 HG23 ILE A  72     -21.608  27.265  23.679  1.00 40.52           H  
ATOM   1061  CD1 ILE A  72     -21.149  26.932  20.999  1.00 40.52           C  
ATOM   1062 HD11 ILE A  72     -20.665  27.061  20.031  1.00 40.52           H  
ATOM   1063 HD12 ILE A  72     -22.226  26.863  20.849  1.00 40.52           H  
ATOM   1064 HD13 ILE A  72     -20.916  27.800  21.615  1.00 40.52           H  
ATOM   1065  N   ALA A  73     -20.436  23.722  25.761  1.00 40.24           N  
ATOM   1066  H   ALA A  73     -19.566  24.136  25.459  1.00 40.24           H  
ATOM   1067  CA  ALA A  73     -20.572  23.544  27.193  1.00 40.24           C  
ATOM   1068  HA  ALA A  73     -20.886  22.518  27.385  1.00 40.24           H  
ATOM   1069  C   ALA A  73     -21.571  24.509  27.872  1.00 40.24           C  
ATOM   1070  CB  ALA A  73     -19.162  23.754  27.766  1.00 40.24           C  
ATOM   1071  HB1 ALA A  73     -19.171  23.581  28.842  1.00 40.24           H  
ATOM   1072  HB2 ALA A  73     -18.828  24.775  27.579  1.00 40.24           H  
ATOM   1073  HB3 ALA A  73     -18.462  23.055  27.308  1.00 40.24           H  
ATOM   1074  O   ALA A  73     -21.679  25.673  27.505  1.00 40.24           O  
ATOM   1075  N   GLY A  74     -22.185  24.015  28.956  1.00 37.85           N  
ATOM   1076  H   GLY A  74     -22.168  23.007  29.024  1.00 37.85           H  
ATOM   1077  CA  GLY A  74     -22.253  24.712  30.247  1.00 37.85           C  
ATOM   1078  HA2 GLY A  74     -21.310  25.239  30.390  1.00 37.85           H  
ATOM   1079  HA3 GLY A  74     -22.311  23.960  31.034  1.00 37.85           H  
ATOM   1080  C   GLY A  74     -23.364  25.741  30.493  1.00 37.85           C  
ATOM   1081  O   GLY A  74     -23.225  26.910  30.159  1.00 37.85           O  
ATOM   1082  N   THR A  75     -24.389  25.331  31.253  1.00 39.33           N  
ATOM   1083  H   THR A  75     -24.656  24.371  31.088  1.00 39.33           H  
ATOM   1084  CA  THR A  75     -24.753  25.819  32.614  1.00 39.33           C  
ATOM   1085  HA  THR A  75     -24.318  25.110  33.319  1.00 39.33           H  
ATOM   1086  C   THR A  75     -26.275  25.790  32.849  1.00 39.33           C  
ATOM   1087  CB  THR A  75     -24.218  27.211  33.034  1.00 39.33           C  
ATOM   1088  HB  THR A  75     -24.709  27.473  33.971  1.00 39.33           H  
ATOM   1089  O   THR A  75     -27.048  26.276  32.036  1.00 39.33           O  
ATOM   1090  CG2 THR A  75     -22.711  27.236  33.319  1.00 39.33           C  
ATOM   1091 HG21 THR A  75     -22.464  26.495  34.080  1.00 39.33           H  
ATOM   1092 HG22 THR A  75     -22.442  28.222  33.697  1.00 39.33           H  
ATOM   1093 HG23 THR A  75     -22.120  27.045  32.424  1.00 39.33           H  
ATOM   1094  OG1 THR A  75     -24.518  28.226  32.118  1.00 39.33           O  
ATOM   1095  HG1 THR A  75     -24.125  27.972  31.279  1.00 39.33           H  
ATOM   1096  N   GLY A  76     -26.706  25.231  33.992  1.00 37.49           N  
ATOM   1097  H   GLY A  76     -26.011  24.826  34.603  1.00 37.49           H  
ATOM   1098  CA  GLY A  76     -28.064  25.414  34.535  1.00 37.49           C  
ATOM   1099  HA2 GLY A  76     -28.620  26.107  33.903  1.00 37.49           H  
ATOM   1100  HA3 GLY A  76     -27.986  25.885  35.514  1.00 37.49           H  
ATOM   1101  C   GLY A  76     -28.929  24.153  34.682  1.00 37.49           C  
ATOM   1102  O   GLY A  76     -29.804  23.888  33.868  1.00 37.49           O  
ATOM   1103  N   ARG A  77     -28.742  23.410  35.783  1.00 35.37           N  
ATOM   1104  H   ARG A  77     -28.008  23.725  36.400  1.00 35.37           H  
ATOM   1105  CA  ARG A  77     -29.769  22.516  36.374  1.00 35.37           C  
ATOM   1106  HA  ARG A  77     -30.105  21.793  35.631  1.00 35.37           H  
ATOM   1107  C   ARG A  77     -31.000  23.348  36.788  1.00 35.37           C  
ATOM   1108  CB  ARG A  77     -29.153  21.819  37.605  1.00 35.37           C  
ATOM   1109  HB2 ARG A  77     -29.880  21.804  38.418  1.00 35.37           H  
ATOM   1110  HB3 ARG A  77     -28.304  22.397  37.969  1.00 35.37           H  
ATOM   1111  O   ARG A  77     -30.802  24.477  37.237  1.00 35.37           O  
ATOM   1112  CG  ARG A  77     -28.710  20.374  37.352  1.00 35.37           C  
ATOM   1113  HG2 ARG A  77     -29.576  19.783  37.054  1.00 35.37           H  
ATOM   1114  HG3 ARG A  77     -27.961  20.346  36.561  1.00 35.37           H  
ATOM   1115  CD  ARG A  77     -28.120  19.809  38.653  1.00 35.37           C  
ATOM   1116  HD2 ARG A  77     -27.170  20.304  38.854  1.00 35.37           H  
ATOM   1117  HD3 ARG A  77     -28.808  20.034  39.467  1.00 35.37           H  
ATOM   1118  NE  ARG A  77     -27.913  18.350  38.587  1.00 35.37           N  
ATOM   1119  HE  ARG A  77     -27.869  17.936  37.667  1.00 35.37           H  
ATOM   1120  NH1 ARG A  77     -27.744  17.978  40.850  1.00 35.37           N  
ATOM   1121 HH11 ARG A  77     -27.788  18.973  41.013  1.00 35.37           H  
ATOM   1122 HH12 ARG A  77     -27.560  17.346  41.616  1.00 35.37           H  
ATOM   1123  NH2 ARG A  77     -27.590  16.260  39.438  1.00 35.37           N  
ATOM   1124 HH21 ARG A  77     -27.417  15.646  40.221  1.00 35.37           H  
ATOM   1125 HH22 ARG A  77     -27.544  15.880  38.503  1.00 35.37           H  
ATOM   1126  CZ  ARG A  77     -27.753  17.539  39.620  1.00 35.37           C  
ATOM   1127  N   PRO A  78     -32.233  22.797  36.758  1.00 36.40           N  
ATOM   1128  CA  PRO A  78     -32.764  22.212  38.003  1.00 36.40           C  
ATOM   1129  HA  PRO A  78     -31.950  21.893  38.654  1.00 36.40           H  
ATOM   1130  C   PRO A  78     -33.746  21.021  37.859  1.00 36.40           C  
ATOM   1131  CB  PRO A  78     -33.481  23.382  38.687  1.00 36.40           C  
ATOM   1132  HB2 PRO A  78     -34.281  23.050  39.349  1.00 36.40           H  
ATOM   1133  HB3 PRO A  78     -32.757  23.974  39.247  1.00 36.40           H  
ATOM   1134  O   PRO A  78     -34.611  21.005  36.997  1.00 36.40           O  
ATOM   1135  CG  PRO A  78     -34.022  24.217  37.523  1.00 36.40           C  
ATOM   1136  HG2 PRO A  78     -35.098  24.079  37.415  1.00 36.40           H  
ATOM   1137  HG3 PRO A  78     -33.789  25.271  37.675  1.00 36.40           H  
ATOM   1138  CD  PRO A  78     -33.302  23.677  36.284  1.00 36.40           C  
ATOM   1139  HD2 PRO A  78     -32.909  24.502  35.690  1.00 36.40           H  
ATOM   1140  HD3 PRO A  78     -33.999  23.107  35.670  1.00 36.40           H  
ATOM   1141  N   GLY A  79     -33.660  20.093  38.826  1.00 40.77           N  
ATOM   1142  H   GLY A  79     -32.823  20.135  39.389  1.00 40.77           H  
ATOM   1143  CA  GLY A  79     -34.822  19.501  39.519  1.00 40.77           C  
ATOM   1144  HA2 GLY A  79     -34.516  19.216  40.526  1.00 40.77           H  
ATOM   1145  HA3 GLY A  79     -35.571  20.284  39.636  1.00 40.77           H  
ATOM   1146  C   GLY A  79     -35.561  18.306  38.895  1.00 40.77           C  
ATOM   1147  O   GLY A  79     -36.451  18.485  38.077  1.00 40.77           O  
ATOM   1148  N   LEU A  80     -35.292  17.093  39.402  1.00 39.46           N  
ATOM   1149  H   LEU A  80     -34.565  17.038  40.101  1.00 39.46           H  
ATOM   1150  CA  LEU A  80     -36.192  15.927  39.295  1.00 39.46           C  
ATOM   1151  HA  LEU A  80     -36.423  15.737  38.247  1.00 39.46           H  
ATOM   1152  C   LEU A  80     -37.532  16.170  40.032  1.00 39.46           C  
ATOM   1153  CB  LEU A  80     -35.511  14.685  39.921  1.00 39.46           C  
ATOM   1154  HB2 LEU A  80     -36.306  14.003  40.224  1.00 39.46           H  
ATOM   1155  HB3 LEU A  80     -34.984  14.966  40.832  1.00 39.46           H  
ATOM   1156  O   LEU A  80     -37.557  16.929  41.005  1.00 39.46           O  
ATOM   1157  CG  LEU A  80     -34.585  13.871  39.002  1.00 39.46           C  
ATOM   1158  HG  LEU A  80     -34.992  13.855  37.991  1.00 39.46           H  
ATOM   1159  CD1 LEU A  80     -33.163  14.431  38.968  1.00 39.46           C  
ATOM   1160 HD11 LEU A  80     -32.546  13.812  38.316  1.00 39.46           H  
ATOM   1161 HD12 LEU A  80     -33.182  15.442  38.560  1.00 39.46           H  
ATOM   1162 HD13 LEU A  80     -32.734  14.442  39.970  1.00 39.46           H  
ATOM   1163  CD2 LEU A  80     -34.519  12.431  39.519  1.00 39.46           C  
ATOM   1164 HD21 LEU A  80     -33.853  11.848  38.883  1.00 39.46           H  
ATOM   1165 HD22 LEU A  80     -34.146  12.410  40.543  1.00 39.46           H  
ATOM   1166 HD23 LEU A  80     -35.508  11.976  39.473  1.00 39.46           H  
ATOM   1167  N   PRO A  81     -38.581  15.382  39.716  1.00 40.93           N  
ATOM   1168  CA  PRO A  81     -38.999  14.397  40.718  1.00 40.93           C  
ATOM   1169  HA  PRO A  81     -38.223  14.301  41.477  1.00 40.93           H  
ATOM   1170  C   PRO A  81     -39.302  12.989  40.161  1.00 40.93           C  
ATOM   1171  CB  PRO A  81     -40.222  14.997  41.409  1.00 40.93           C  
ATOM   1172  HB2 PRO A  81     -39.898  15.697  42.179  1.00 40.93           H  
ATOM   1173  HB3 PRO A  81     -40.873  14.235  41.837  1.00 40.93           H  
ATOM   1174  O   PRO A  81     -40.081  12.794  39.239  1.00 40.93           O  
ATOM   1175  CG  PRO A  81     -40.910  15.764  40.285  1.00 40.93           C  
ATOM   1176  HG2 PRO A  81     -41.702  15.155  39.848  1.00 40.93           H  
ATOM   1177  HG3 PRO A  81     -41.319  16.706  40.651  1.00 40.93           H  
ATOM   1178  CD  PRO A  81     -39.815  16.004  39.238  1.00 40.93           C  
ATOM   1179  HD2 PRO A  81     -39.674  17.075  39.093  1.00 40.93           H  
ATOM   1180  HD3 PRO A  81     -40.109  15.552  38.291  1.00 40.93           H  
ATOM   1181  N   ARG A  82     -38.647  12.017  40.806  1.00 38.06           N  
ATOM   1182  H   ARG A  82     -37.866  12.376  41.336  1.00 38.06           H  
ATOM   1183  CA  ARG A  82     -39.099  10.688  41.272  1.00 38.06           C  
ATOM   1184  HA  ARG A  82     -38.384   9.959  40.889  1.00 38.06           H  
ATOM   1185  C   ARG A  82     -40.505  10.163  40.890  1.00 38.06           C  
ATOM   1186  CB  ARG A  82     -39.011  10.737  42.818  1.00 38.06           C  
ATOM   1187  HB2 ARG A  82     -38.804  11.755  43.148  1.00 38.06           H  
ATOM   1188  HB3 ARG A  82     -39.966  10.463  43.265  1.00 38.06           H  
ATOM   1189  O   ARG A  82     -41.507  10.778  41.231  1.00 38.06           O  
ATOM   1190  CG  ARG A  82     -37.936   9.812  43.394  1.00 38.06           C  
ATOM   1191  HG2 ARG A  82     -36.988   9.994  42.889  1.00 38.06           H  
ATOM   1192  HG3 ARG A  82     -38.234   8.775  43.243  1.00 38.06           H  
ATOM   1193  CD  ARG A  82     -37.774  10.095  44.893  1.00 38.06           C  
ATOM   1194  HD2 ARG A  82     -38.726   9.911  45.390  1.00 38.06           H  
ATOM   1195  HD3 ARG A  82     -37.507  11.144  45.022  1.00 38.06           H  
ATOM   1196  NE  ARG A  82     -36.729   9.249  45.496  1.00 38.06           N  
ATOM   1197  HE  ARG A  82     -36.303   8.554  44.899  1.00 38.06           H  
ATOM   1198  NH1 ARG A  82     -36.816  10.133  47.615  1.00 38.06           N  
ATOM   1199 HH11 ARG A  82     -37.556  10.754  47.321  1.00 38.06           H  
ATOM   1200 HH12 ARG A  82     -36.493  10.143  48.572  1.00 38.06           H  
ATOM   1201  NH2 ARG A  82     -35.378   8.487  47.162  1.00 38.06           N  
ATOM   1202 HH21 ARG A  82     -34.967   7.815  46.529  1.00 38.06           H  
ATOM   1203 HH22 ARG A  82     -35.064   8.513  48.121  1.00 38.06           H  
ATOM   1204  CZ  ARG A  82     -36.315   9.294  46.750  1.00 38.06           C  
ATOM   1205  N   GLY A  83     -40.507   8.884  40.479  1.00 39.91           N  
ATOM   1206  H   GLY A  83     -39.632   8.535  40.115  1.00 39.91           H  
ATOM   1207  CA  GLY A  83     -41.602   7.896  40.571  1.00 39.91           C  
ATOM   1208  HA2 GLY A  83     -41.196   6.957  40.947  1.00 39.91           H  
ATOM   1209  HA3 GLY A  83     -42.364   8.245  41.268  1.00 39.91           H  
ATOM   1210  C   GLY A  83     -42.287   7.632  39.223  1.00 39.91           C  
ATOM   1211  O   GLY A  83     -42.632   8.578  38.541  1.00 39.91           O  
ATOM   1212  N   THR A  84     -42.544   6.413  38.743  1.00 41.48           N  
ATOM   1213  H   THR A  84     -42.951   6.436  37.819  1.00 41.48           H  
ATOM   1214  CA  THR A  84     -42.571   5.082  39.370  1.00 41.48           C  
ATOM   1215  HA  THR A  84     -41.608   4.855  39.828  1.00 41.48           H  
ATOM   1216  C   THR A  84     -42.881   4.038  38.272  1.00 41.48           C  
ATOM   1217  CB  THR A  84     -43.716   4.985  40.418  1.00 41.48           C  
ATOM   1218  HB  THR A  84     -44.387   4.169  40.150  1.00 41.48           H  
ATOM   1219  O   THR A  84     -43.730   4.313  37.435  1.00 41.48           O  
ATOM   1220  CG2 THR A  84     -43.183   4.740  41.830  1.00 41.48           C  
ATOM   1221 HG21 THR A  84     -44.025   4.590  42.506  1.00 41.48           H  
ATOM   1222 HG22 THR A  84     -42.606   5.599  42.169  1.00 41.48           H  
ATOM   1223 HG23 THR A  84     -42.557   3.848  41.845  1.00 41.48           H  
ATOM   1224  OG1 THR A  84     -44.509   6.144  40.516  1.00 41.48           O  
ATOM   1225  HG1 THR A  84     -44.927   6.289  39.664  1.00 41.48           H  
ATOM   1226  N   LEU A  85     -42.287   2.837  38.385  1.00 40.78           N  
ATOM   1227  H   LEU A  85     -41.503   2.797  39.021  1.00 40.78           H  
ATOM   1228  CA  LEU A  85     -42.816   1.507  37.985  1.00 40.78           C  
ATOM   1229  HA  LEU A  85     -42.184   0.784  38.501  1.00 40.78           H  
ATOM   1230  C   LEU A  85     -42.792   1.054  36.499  1.00 40.78           C  
ATOM   1231  CB  LEU A  85     -44.228   1.323  38.589  1.00 40.78           C  
ATOM   1232  HB2 LEU A  85     -44.886   2.068  38.141  1.00 40.78           H  
ATOM   1233  HB3 LEU A  85     -44.619   0.350  38.291  1.00 40.78           H  
ATOM   1234  O   LEU A  85     -43.492   1.600  35.657  1.00 40.78           O  
ATOM   1235  CG  LEU A  85     -44.301   1.435  40.125  1.00 40.78           C  
ATOM   1236  HG  LEU A  85     -43.621   2.207  40.483  1.00 40.78           H  
ATOM   1237  CD1 LEU A  85     -45.714   1.802  40.576  1.00 40.78           C  
ATOM   1238 HD11 LEU A  85     -46.406   1.005  40.304  1.00 40.78           H  
ATOM   1239 HD12 LEU A  85     -46.042   2.721  40.091  1.00 40.78           H  
ATOM   1240 HD13 LEU A  85     -45.735   1.943  41.657  1.00 40.78           H  
ATOM   1241  CD2 LEU A  85     -43.888   0.133  40.803  1.00 40.78           C  
ATOM   1242 HD21 LEU A  85     -44.556  -0.673  40.499  1.00 40.78           H  
ATOM   1243 HD22 LEU A  85     -43.940   0.247  41.886  1.00 40.78           H  
ATOM   1244 HD23 LEU A  85     -42.866  -0.129  40.526  1.00 40.78           H  
ATOM   1245  N   GLY A  86     -42.092  -0.067  36.239  1.00 43.67           N  
ATOM   1246  H   GLY A  86     -41.475  -0.411  36.961  1.00 43.67           H  
ATOM   1247  CA  GLY A  86     -42.274  -0.954  35.069  1.00 43.67           C  
ATOM   1248  HA2 GLY A  86     -42.529  -0.345  34.201  1.00 43.67           H  
ATOM   1249  HA3 GLY A  86     -43.118  -1.621  35.246  1.00 43.67           H  
ATOM   1250  C   GLY A  86     -41.010  -1.760  34.692  1.00 43.67           C  
ATOM   1251  O   GLY A  86     -40.024  -1.120  34.349  1.00 43.67           O  
ATOM   1252  N   PRO A  87     -40.975  -3.109  34.791  1.00 39.18           N  
ATOM   1253  CA  PRO A  87     -39.734  -3.882  34.944  1.00 39.18           C  
ATOM   1254  HA  PRO A  87     -39.004  -3.277  35.481  1.00 39.18           H  
ATOM   1255  C   PRO A  87     -39.082  -4.382  33.640  1.00 39.18           C  
ATOM   1256  CB  PRO A  87     -40.125  -5.066  35.834  1.00 39.18           C  
ATOM   1257  HB2 PRO A  87     -39.467  -5.924  35.696  1.00 39.18           H  
ATOM   1258  HB3 PRO A  87     -40.135  -4.756  36.879  1.00 39.18           H  
ATOM   1259  O   PRO A  87     -39.763  -4.789  32.707  1.00 39.18           O  
ATOM   1260  CG  PRO A  87     -41.550  -5.367  35.371  1.00 39.18           C  
ATOM   1261  HG2 PRO A  87     -42.135  -5.849  36.153  1.00 39.18           H  
ATOM   1262  HG3 PRO A  87     -41.519  -5.996  34.481  1.00 39.18           H  
ATOM   1263  CD  PRO A  87     -42.115  -3.992  35.008  1.00 39.18           C  
ATOM   1264  HD2 PRO A  87     -42.714  -3.631  35.844  1.00 39.18           H  
ATOM   1265  HD3 PRO A  87     -42.726  -4.062  34.108  1.00 39.18           H  
ATOM   1266  N   VAL A  88     -37.743  -4.339  33.657  1.00 40.56           N  
ATOM   1267  H   VAL A  88     -37.385  -3.704  34.357  1.00 40.56           H  
ATOM   1268  CA  VAL A  88     -36.749  -5.387  33.327  1.00 40.56           C  
ATOM   1269  HA  VAL A  88     -35.884  -4.879  32.899  1.00 40.56           H  
ATOM   1270  C   VAL A  88     -37.174  -6.474  32.321  1.00 40.56           C  
ATOM   1271  CB  VAL A  88     -36.264  -6.064  34.641  1.00 40.56           C  
ATOM   1272  HB  VAL A  88     -37.012  -6.787  34.966  1.00 40.56           H  
ATOM   1273  O   VAL A  88     -38.029  -7.286  32.644  1.00 40.56           O  
ATOM   1274  CG1 VAL A  88     -34.921  -6.786  34.470  1.00 40.56           C  
ATOM   1275 HG11 VAL A  88     -34.079  -6.161  34.766  1.00 40.56           H  
ATOM   1276 HG12 VAL A  88     -34.770  -7.073  33.429  1.00 40.56           H  
ATOM   1277 HG13 VAL A  88     -34.925  -7.699  35.065  1.00 40.56           H  
ATOM   1278  CG2 VAL A  88     -36.059  -5.068  35.801  1.00 40.56           C  
ATOM   1279 HG21 VAL A  88     -37.014  -4.661  36.134  1.00 40.56           H  
ATOM   1280 HG22 VAL A  88     -35.613  -5.591  36.647  1.00 40.56           H  
ATOM   1281 HG23 VAL A  88     -35.393  -4.262  35.491  1.00 40.56           H  
ATOM   1282  N   ASP A  89     -36.531  -6.481  31.140  1.00 38.28           N  
ATOM   1283  H   ASP A  89     -36.093  -5.605  30.895  1.00 38.28           H  
ATOM   1284  CA  ASP A  89     -35.940  -7.655  30.449  1.00 38.28           C  
ATOM   1285  HA  ASP A  89     -34.917  -7.770  30.808  1.00 38.28           H  
ATOM   1286  C   ASP A  89     -35.832  -7.414  28.929  1.00 38.28           C  
ATOM   1287  CB  ASP A  89     -36.662  -9.002  30.709  1.00 38.28           C  
ATOM   1288  HB2 ASP A  89     -36.347  -9.713  29.945  1.00 38.28           H  
ATOM   1289  HB3 ASP A  89     -37.740  -8.875  30.610  1.00 38.28           H  
ATOM   1290  O   ASP A  89     -36.697  -7.826  28.162  1.00 38.28           O  
ATOM   1291  CG  ASP A  89     -36.315  -9.647  32.058  1.00 38.28           C  
ATOM   1292  OD1 ASP A  89     -35.241  -9.306  32.608  1.00 38.28           O  
ATOM   1293  OD2 ASP A  89     -37.079 -10.534  32.500  1.00 38.28           O  
ATOM   1294  N   ILE A  90     -34.752  -6.770  28.460  1.00 41.76           N  
ATOM   1295  H   ILE A  90     -34.088  -6.407  29.129  1.00 41.76           H  
ATOM   1296  CA  ILE A  90     -34.277  -6.932  27.071  1.00 41.76           C  
ATOM   1297  HA  ILE A  90     -34.646  -7.890  26.706  1.00 41.76           H  
ATOM   1298  C   ILE A  90     -32.747  -7.012  27.102  1.00 41.76           C  
ATOM   1299  CB  ILE A  90     -34.803  -5.858  26.081  1.00 41.76           C  
ATOM   1300  HB  ILE A  90     -34.406  -4.887  26.375  1.00 41.76           H  
ATOM   1301  O   ILE A  90     -32.049  -6.020  27.312  1.00 41.76           O  
ATOM   1302  CG1 ILE A  90     -36.349  -5.779  26.078  1.00 41.76           C  
ATOM   1303 HG12 ILE A  90     -36.761  -6.751  25.809  1.00 41.76           H  
ATOM   1304 HG13 ILE A  90     -36.685  -5.523  27.082  1.00 41.76           H  
ATOM   1305  CG2 ILE A  90     -34.298  -6.189  24.658  1.00 41.76           C  
ATOM   1306 HG21 ILE A  90     -33.210  -6.251  24.637  1.00 41.76           H  
ATOM   1307 HG22 ILE A  90     -34.713  -7.140  24.324  1.00 41.76           H  
ATOM   1308 HG23 ILE A  90     -34.588  -5.405  23.959  1.00 41.76           H  
ATOM   1309  CD1 ILE A  90     -36.964  -4.727  25.151  1.00 41.76           C  
ATOM   1310 HD11 ILE A  90     -38.036  -4.666  25.340  1.00 41.76           H  
ATOM   1311 HD12 ILE A  90     -36.513  -3.754  25.342  1.00 41.76           H  
ATOM   1312 HD13 ILE A  90     -36.815  -5.004  24.107  1.00 41.76           H  
ATOM   1313  N   LEU A  91     -32.255  -8.239  26.941  1.00 43.35           N  
ATOM   1314  H   LEU A  91     -32.927  -8.977  26.790  1.00 43.35           H  
ATOM   1315  CA  LEU A  91     -30.847  -8.612  26.818  1.00 43.35           C  
ATOM   1316  HA  LEU A  91     -30.307  -8.236  27.687  1.00 43.35           H  
ATOM   1317  C   LEU A  91     -30.229  -8.036  25.525  1.00 43.35           C  
ATOM   1318  CB  LEU A  91     -30.777 -10.152  26.778  1.00 43.35           C  
ATOM   1319  HB2 LEU A  91     -31.470 -10.502  26.013  1.00 43.35           H  
ATOM   1320  HB3 LEU A  91     -29.779 -10.457  26.463  1.00 43.35           H  
ATOM   1321  O   LEU A  91     -30.899  -8.023  24.489  1.00 43.35           O  
ATOM   1322  CG  LEU A  91     -31.105 -10.844  28.115  1.00 43.35           C  
ATOM   1323  HG  LEU A  91     -31.935 -10.335  28.604  1.00 43.35           H  
ATOM   1324  CD1 LEU A  91     -31.515 -12.298  27.879  1.00 43.35           C  
ATOM   1325 HD11 LEU A  91     -30.708 -12.842  27.388  1.00 43.35           H  
ATOM   1326 HD12 LEU A  91     -32.407 -12.333  27.254  1.00 43.35           H  
ATOM   1327 HD13 LEU A  91     -31.743 -12.773  28.833  1.00 43.35           H  
ATOM   1328  CD2 LEU A  91     -29.889 -10.827  29.043  1.00 43.35           C  
ATOM   1329 HD21 LEU A  91     -30.144 -11.312  29.985  1.00 43.35           H  
ATOM   1330 HD22 LEU A  91     -29.055 -11.358  28.583  1.00 43.35           H  
ATOM   1331 HD23 LEU A  91     -29.593  -9.799  29.252  1.00 43.35           H  
ATOM   1332  N   PRO A  92     -28.950  -7.616  25.534  1.00 41.77           N  
ATOM   1333  CA  PRO A  92     -28.208  -7.324  24.315  1.00 41.77           C  
ATOM   1334  HA  PRO A  92     -28.831  -6.763  23.617  1.00 41.77           H  
ATOM   1335  C   PRO A  92     -27.755  -8.633  23.654  1.00 41.77           C  
ATOM   1336  CB  PRO A  92     -27.037  -6.446  24.760  1.00 41.77           C  
ATOM   1337  HB2 PRO A  92     -26.168  -6.560  24.112  1.00 41.77           H  
ATOM   1338  HB3 PRO A  92     -27.358  -5.405  24.788  1.00 41.77           H  
ATOM   1339  O   PRO A  92     -27.169  -9.493  24.305  1.00 41.77           O  
ATOM   1340  CG  PRO A  92     -26.752  -6.927  26.185  1.00 41.77           C  
ATOM   1341  HG2 PRO A  92     -26.043  -7.755  26.153  1.00 41.77           H  
ATOM   1342  HG3 PRO A  92     -26.362  -6.123  26.808  1.00 41.77           H  
ATOM   1343  CD  PRO A  92     -28.100  -7.437  26.702  1.00 41.77           C  
ATOM   1344  HD2 PRO A  92     -28.544  -6.693  27.363  1.00 41.77           H  
ATOM   1345  HD3 PRO A  92     -27.964  -8.380  27.231  1.00 41.77           H  
ATOM   1346  N   ILE A  93     -28.028  -8.772  22.357  1.00 46.21           N  
ATOM   1347  H   ILE A  93     -28.531  -8.023  21.904  1.00 46.21           H  
ATOM   1348  CA  ILE A  93     -27.613  -9.903  21.516  1.00 46.21           C  
ATOM   1349  HA  ILE A  93     -27.955 -10.831  21.973  1.00 46.21           H  
ATOM   1350  C   ILE A  93     -26.074  -9.905  21.403  1.00 46.21           C  
ATOM   1351  CB  ILE A  93     -28.273  -9.770  20.117  1.00 46.21           C  
ATOM   1352  HB  ILE A  93     -27.948  -8.825  19.682  1.00 46.21           H  
ATOM   1353  O   ILE A  93     -25.523  -8.943  20.858  1.00 46.21           O  
ATOM   1354  CG1 ILE A  93     -29.820  -9.746  20.212  1.00 46.21           C  
ATOM   1355 HG12 ILE A  93     -30.139  -9.079  21.014  1.00 46.21           H  
ATOM   1356 HG13 ILE A  93     -30.185 -10.744  20.451  1.00 46.21           H  
ATOM   1357  CG2 ILE A  93     -27.819 -10.904  19.176  1.00 46.21           C  
ATOM   1358 HG21 ILE A  93     -28.273 -10.795  18.191  1.00 46.21           H  
ATOM   1359 HG22 ILE A  93     -28.098 -11.872  19.592  1.00 46.21           H  
ATOM   1360 HG23 ILE A  93     -26.738 -10.883  19.041  1.00 46.21           H  
ATOM   1361  CD1 ILE A  93     -30.509  -9.247  18.935  1.00 46.21           C  
ATOM   1362 HD11 ILE A  93     -31.582  -9.171  19.113  1.00 46.21           H  
ATOM   1363 HD12 ILE A  93     -30.125  -8.263  18.664  1.00 46.21           H  
ATOM   1364 HD13 ILE A  93     -30.345  -9.943  18.112  1.00 46.21           H  
ATOM   1365  N   PRO A  94     -25.358 -10.945  21.874  1.00 46.16           N  
ATOM   1366  CA  PRO A  94     -23.952 -11.139  21.548  1.00 46.16           C  
ATOM   1367  HA  PRO A  94     -23.426 -10.184  21.564  1.00 46.16           H  
ATOM   1368  C   PRO A  94     -23.816 -11.765  20.152  1.00 46.16           C  
ATOM   1369  CB  PRO A  94     -23.398 -12.026  22.663  1.00 46.16           C  
ATOM   1370  HB2 PRO A  94     -23.111 -11.404  23.511  1.00 46.16           H  
ATOM   1371  HB3 PRO A  94     -22.555 -12.631  22.330  1.00 46.16           H  
ATOM   1372  O   PRO A  94     -24.581 -12.645  19.766  1.00 46.16           O  
ATOM   1373  CG  PRO A  94     -24.599 -12.889  23.051  1.00 46.16           C  
ATOM   1374  HG2 PRO A  94     -24.561 -13.182  24.100  1.00 46.16           H  
ATOM   1375  HG3 PRO A  94     -24.631 -13.773  22.414  1.00 46.16           H  
ATOM   1376  CD  PRO A  94     -25.818 -12.012  22.755  1.00 46.16           C  
ATOM   1377  HD2 PRO A  94     -26.594 -12.607  22.274  1.00 46.16           H  
ATOM   1378  HD3 PRO A  94     -26.190 -11.596  23.692  1.00 46.16           H  
ATOM   1379  N   TYR A  95     -22.831 -11.300  19.384  1.00 41.90           N  
ATOM   1380  H   TYR A  95     -22.203 -10.615  19.778  1.00 41.90           H  
ATOM   1381  CA  TYR A  95     -22.454 -11.914  18.115  1.00 41.90           C  
ATOM   1382  HA  TYR A  95     -23.362 -12.090  17.538  1.00 41.90           H  
ATOM   1383  C   TYR A  95     -21.784 -13.272  18.389  1.00 41.90           C  
ATOM   1384  CB  TYR A  95     -21.556 -10.953  17.311  1.00 41.90           C  
ATOM   1385  HB2 TYR A  95     -22.035  -9.975  17.259  1.00 41.90           H  
ATOM   1386  HB3 TYR A  95     -21.487 -11.331  16.291  1.00 41.90           H  
ATOM   1387  O   TYR A  95     -20.796 -13.361  19.119  1.00 41.90           O  
ATOM   1388  CG  TYR A  95     -20.147 -10.790  17.863  1.00 41.90           C  
ATOM   1389  CD1 TYR A  95     -19.901  -9.944  18.963  1.00 41.90           C  
ATOM   1390  HD1 TYR A  95     -20.699  -9.341  19.372  1.00 41.90           H  
ATOM   1391  CD2 TYR A  95     -19.097 -11.561  17.324  1.00 41.90           C  
ATOM   1392  HD2 TYR A  95     -19.291 -12.224  16.493  1.00 41.90           H  
ATOM   1393  CE1 TYR A  95     -18.626  -9.910  19.558  1.00 41.90           C  
ATOM   1394  HE1 TYR A  95     -18.452  -9.284  20.421  1.00 41.90           H  
ATOM   1395  CE2 TYR A  95     -17.816 -11.516  17.905  1.00 41.90           C  
ATOM   1396  HE2 TYR A  95     -17.011 -12.107  17.493  1.00 41.90           H  
ATOM   1397  OH  TYR A  95     -16.364 -10.715  19.638  1.00 41.90           O  
ATOM   1398  HH  TYR A  95     -16.359 -10.096  20.372  1.00 41.90           H  
ATOM   1399  CZ  TYR A  95     -17.586 -10.712  19.040  1.00 41.90           C  
ATOM   1400  N   GLU A  96     -22.316 -14.339  17.803  1.00 42.72           N  
ATOM   1401  H   GLU A  96     -23.182 -14.242  17.292  1.00 42.72           H  
ATOM   1402  CA  GLU A  96     -21.719 -15.670  17.859  1.00 42.72           C  
ATOM   1403  HA  GLU A  96     -21.213 -15.794  18.816  1.00 42.72           H  
ATOM   1404  C   GLU A  96     -20.673 -15.822  16.742  1.00 42.72           C  
ATOM   1405  CB  GLU A  96     -22.809 -16.752  17.785  1.00 42.72           C  
ATOM   1406  HB2 GLU A  96     -22.323 -17.723  17.690  1.00 42.72           H  
ATOM   1407  HB3 GLU A  96     -23.424 -16.579  16.902  1.00 42.72           H  
ATOM   1408  O   GLU A  96     -20.949 -15.603  15.561  1.00 42.72           O  
ATOM   1409  CG  GLU A  96     -23.692 -16.765  19.047  1.00 42.72           C  
ATOM   1410  HG2 GLU A  96     -23.048 -16.913  19.914  1.00 42.72           H  
ATOM   1411  HG3 GLU A  96     -24.176 -15.794  19.152  1.00 42.72           H  
ATOM   1412  CD  GLU A  96     -24.776 -17.857  19.030  1.00 42.72           C  
ATOM   1413  OE1 GLU A  96     -25.392 -18.062  20.099  1.00 42.72           O  
ATOM   1414  OE2 GLU A  96     -24.982 -18.472  17.959  1.00 42.72           O  
ATOM   1415  N   ARG A  97     -19.447 -16.200  17.123  1.00 42.47           N  
ATOM   1416  H   ARG A  97     -19.316 -16.354  18.112  1.00 42.47           H  
ATOM   1417  CA  ARG A  97     -18.450 -16.794  16.222  1.00 42.47           C  
ATOM   1418  HA  ARG A  97     -18.563 -16.372  15.223  1.00 42.47           H  
ATOM   1419  C   ARG A  97     -18.695 -18.306  16.159  1.00 42.47           C  
ATOM   1420  CB  ARG A  97     -17.021 -16.549  16.744  1.00 42.47           C  
ATOM   1421  HB2 ARG A  97     -16.358 -17.282  16.285  1.00 42.47           H  
ATOM   1422  HB3 ARG A  97     -16.995 -16.705  17.823  1.00 42.47           H  
ATOM   1423  O   ARG A  97     -18.785 -18.915  17.225  1.00 42.47           O  
ATOM   1424  CG  ARG A  97     -16.478 -15.157  16.409  1.00 42.47           C  
ATOM   1425  HG2 ARG A  97     -16.479 -15.035  15.326  1.00 42.47           H  
ATOM   1426  HG3 ARG A  97     -17.133 -14.399  16.839  1.00 42.47           H  
ATOM   1427  CD  ARG A  97     -15.036 -14.980  16.923  1.00 42.47           C  
ATOM   1428  HD2 ARG A  97     -14.422 -14.660  16.082  1.00 42.47           H  
ATOM   1429  HD3 ARG A  97     -14.647 -15.933  17.280  1.00 42.47           H  
ATOM   1430  NE  ARG A  97     -14.951 -13.975  18.003  1.00 42.47           N  
ATOM   1431  HE  ARG A  97     -15.789 -13.807  18.541  1.00 42.47           H  
ATOM   1432  NH1 ARG A  97     -12.716 -13.462  17.792  1.00 42.47           N  
ATOM   1433 HH11 ARG A  97     -12.597 -14.216  17.132  1.00 42.47           H  
ATOM   1434 HH12 ARG A  97     -11.906 -12.941  18.098  1.00 42.47           H  
ATOM   1435  NH2 ARG A  97     -13.975 -12.339  19.244  1.00 42.47           N  
ATOM   1436 HH21 ARG A  97     -13.153 -11.829  19.537  1.00 42.47           H  
ATOM   1437 HH22 ARG A  97     -14.880 -12.040  19.578  1.00 42.47           H  
ATOM   1438  CZ  ARG A  97     -13.884 -13.270  18.341  1.00 42.47           C  
ATOM   1439  N   PRO A  98     -18.710 -18.944  14.977  1.00 48.83           N  
ATOM   1440  CA  PRO A  98     -18.686 -20.396  14.904  1.00 48.83           C  
ATOM   1441  HA  PRO A  98     -19.361 -20.821  15.647  1.00 48.83           H  
ATOM   1442  C   PRO A  98     -17.261 -20.901  15.174  1.00 48.83           C  
ATOM   1443  CB  PRO A  98     -19.229 -20.745  13.519  1.00 48.83           C  
ATOM   1444  HB2 PRO A  98     -18.806 -21.672  13.133  1.00 48.83           H  
ATOM   1445  HB3 PRO A  98     -20.315 -20.816  13.567  1.00 48.83           H  
ATOM   1446  O   PRO A  98     -16.330 -20.652  14.409  1.00 48.83           O  
ATOM   1447  CG  PRO A  98     -18.838 -19.539  12.664  1.00 48.83           C  
ATOM   1448  HG2 PRO A  98     -17.846 -19.701  12.243  1.00 48.83           H  
ATOM   1449  HG3 PRO A  98     -19.561 -19.363  11.867  1.00 48.83           H  
ATOM   1450  CD  PRO A  98     -18.784 -18.363  13.644  1.00 48.83           C  
ATOM   1451  HD2 PRO A  98     -19.696 -17.773  13.560  1.00 48.83           H  
ATOM   1452  HD3 PRO A  98     -17.911 -17.743  13.439  1.00 48.83           H  
ATOM   1453  N   PHE A  99     -17.110 -21.591  16.304  1.00 40.50           N  
ATOM   1454  H   PHE A  99     -17.929 -21.693  16.887  1.00 40.50           H  
ATOM   1455  CA  PHE A  99     -15.946 -22.391  16.670  1.00 40.50           C  
ATOM   1456  HA  PHE A  99     -15.040 -21.810  16.496  1.00 40.50           H  
ATOM   1457  C   PHE A  99     -15.876 -23.680  15.838  1.00 40.50           C  
ATOM   1458  CB  PHE A  99     -16.030 -22.770  18.164  1.00 40.50           C  
ATOM   1459  HB2 PHE A  99     -17.070 -22.767  18.488  1.00 40.50           H  
ATOM   1460  HB3 PHE A  99     -15.686 -23.797  18.286  1.00 40.50           H  
ATOM   1461  O   PHE A  99     -16.857 -24.404  15.701  1.00 40.50           O  
ATOM   1462  CG  PHE A  99     -15.211 -21.916  19.112  1.00 40.50           C  
ATOM   1463  CD1 PHE A  99     -13.906 -22.317  19.458  1.00 40.50           C  
ATOM   1464  HD1 PHE A  99     -13.478 -23.208  19.022  1.00 40.50           H  
ATOM   1465  CD2 PHE A  99     -15.764 -20.761  19.695  1.00 40.50           C  
ATOM   1466  HD2 PHE A  99     -16.768 -20.454  19.441  1.00 40.50           H  
ATOM   1467  CE1 PHE A  99     -13.158 -21.570  20.385  1.00 40.50           C  
ATOM   1468  HE1 PHE A  99     -12.159 -21.882  20.654  1.00 40.50           H  
ATOM   1469  CE2 PHE A  99     -15.016 -20.015  20.624  1.00 40.50           C  
ATOM   1470  HE2 PHE A  99     -15.447 -19.136  21.081  1.00 40.50           H  
ATOM   1471  CZ  PHE A  99     -13.715 -20.420  20.971  1.00 40.50           C  
ATOM   1472  HZ  PHE A  99     -13.144 -19.850  21.688  1.00 40.50           H  
ATOM   1473  N   GLY A 100     -14.663 -24.011  15.411  1.00 39.48           N  
ATOM   1474  H   GLY A 100     -13.962 -23.283  15.416  1.00 39.48           H  
ATOM   1475  CA  GLY A 100     -14.174 -25.354  15.107  1.00 39.48           C  
ATOM   1476  HA2 GLY A 100     -14.628 -25.725  14.188  1.00 39.48           H  
ATOM   1477  HA3 GLY A 100     -14.391 -26.036  15.930  1.00 39.48           H  
ATOM   1478  C   GLY A 100     -12.667 -25.200  14.905  1.00 39.48           C  
ATOM   1479  O   GLY A 100     -12.258 -24.517  13.980  1.00 39.48           O  
ATOM   1480  N   GLY A 101     -11.764 -25.641  15.772  1.00 37.08           N  
ATOM   1481  H   GLY A 101     -10.834 -25.358  15.499  1.00 37.08           H  
ATOM   1482  CA  GLY A 101     -11.795 -26.740  16.724  1.00 37.08           C  
ATOM   1483  HA2 GLY A 101     -11.734 -26.351  17.740  1.00 37.08           H  
ATOM   1484  HA3 GLY A 101     -12.698 -27.339  16.609  1.00 37.08           H  
ATOM   1485  C   GLY A 101     -10.577 -27.618  16.413  1.00 37.08           C  
ATOM   1486  O   GLY A 101     -10.369 -27.955  15.253  1.00 37.08           O  
ATOM   1487  N   PHE A 102      -9.831 -27.972  17.465  1.00 37.99           N  
ATOM   1488  H   PHE A 102     -10.098 -27.545  18.340  1.00 37.99           H  
ATOM   1489  CA  PHE A 102      -8.730 -28.950  17.562  1.00 37.99           C  
ATOM   1490  HA  PHE A 102      -8.854 -29.360  18.565  1.00 37.99           H  
ATOM   1491  C   PHE A 102      -7.289 -28.421  17.546  1.00 37.99           C  
ATOM   1492  CB  PHE A 102      -8.917 -30.174  16.650  1.00 37.99           C  
ATOM   1493  HB2 PHE A 102      -8.167 -30.922  16.908  1.00 37.99           H  
ATOM   1494  HB3 PHE A 102      -8.736 -29.886  15.615  1.00 37.99           H  
ATOM   1495  O   PHE A 102      -6.824 -27.814  16.589  1.00 37.99           O  
ATOM   1496  CG  PHE A 102     -10.288 -30.807  16.782  1.00 37.99           C  
ATOM   1497  CD1 PHE A 102     -10.678 -31.376  18.008  1.00 37.99           C  
ATOM   1498  HD1 PHE A 102      -9.982 -31.418  18.834  1.00 37.99           H  
ATOM   1499  CD2 PHE A 102     -11.198 -30.773  15.708  1.00 37.99           C  
ATOM   1500  HD2 PHE A 102     -10.902 -30.350  14.759  1.00 37.99           H  
ATOM   1501  CE1 PHE A 102     -11.977 -31.887  18.166  1.00 37.99           C  
ATOM   1502  HE1 PHE A 102     -12.275 -32.323  19.108  1.00 37.99           H  
ATOM   1503  CE2 PHE A 102     -12.500 -31.273  15.870  1.00 37.99           C  
ATOM   1504  HE2 PHE A 102     -13.196 -31.239  15.044  1.00 37.99           H  
ATOM   1505  CZ  PHE A 102     -12.890 -31.829  17.099  1.00 37.99           C  
ATOM   1506  HZ  PHE A 102     -13.888 -32.223  17.220  1.00 37.99           H  
ATOM   1507  N   GLY A 103      -6.577 -28.750  18.631  1.00 40.08           N  
ATOM   1508  H   GLY A 103      -7.056 -29.226  19.382  1.00 40.08           H  
ATOM   1509  CA  GLY A 103      -5.127 -28.616  18.761  1.00 40.08           C  
ATOM   1510  HA2 GLY A 103      -4.655 -29.577  18.559  1.00 40.08           H  
ATOM   1511  HA3 GLY A 103      -4.751 -27.898  18.033  1.00 40.08           H  
ATOM   1512  C   GLY A 103      -4.695 -28.148  20.148  1.00 40.08           C  
ATOM   1513  O   GLY A 103      -4.225 -27.031  20.302  1.00 40.08           O  
ATOM   1514  N   SER A 104      -4.911 -28.985  21.160  1.00 38.83           N  
ATOM   1515  H   SER A 104      -5.232 -29.917  20.938  1.00 38.83           H  
ATOM   1516  CA  SER A 104      -4.368 -28.835  22.510  1.00 38.83           C  
ATOM   1517  HA  SER A 104      -4.711 -27.903  22.958  1.00 38.83           H  
ATOM   1518  C   SER A 104      -2.839 -28.869  22.499  1.00 38.83           C  
ATOM   1519  CB  SER A 104      -4.852 -30.035  23.340  1.00 38.83           C  
ATOM   1520  HB2 SER A 104      -5.920 -29.936  23.532  1.00 38.83           H  
ATOM   1521  HB3 SER A 104      -4.324 -30.061  24.294  1.00 38.83           H  
ATOM   1522  O   SER A 104      -2.286 -29.834  21.982  1.00 38.83           O  
ATOM   1523  OG  SER A 104      -4.619 -31.241  22.628  1.00 38.83           O  
ATOM   1524  HG  SER A 104      -3.685 -31.246  22.403  1.00 38.83           H  
ATOM   1525  N   ASP A 105      -2.181 -27.917  23.162  1.00 40.96           N  
ATOM   1526  H   ASP A 105      -2.643 -27.048  23.387  1.00 40.96           H  
ATOM   1527  CA  ASP A 105      -0.981 -28.237  23.937  1.00 40.96           C  
ATOM   1528  HA  ASP A 105      -1.203 -29.195  24.406  1.00 40.96           H  
ATOM   1529  C   ASP A 105      -0.783 -27.257  25.099  1.00 40.96           C  
ATOM   1530  CB  ASP A 105       0.284 -28.402  23.067  1.00 40.96           C  
ATOM   1531  HB2 ASP A 105       1.092 -27.810  23.498  1.00 40.96           H  
ATOM   1532  HB3 ASP A 105       0.097 -28.017  22.065  1.00 40.96           H  
ATOM   1533  O   ASP A 105      -0.854 -26.036  24.966  1.00 40.96           O  
ATOM   1534  CG  ASP A 105       0.767 -29.863  22.976  1.00 40.96           C  
ATOM   1535  OD1 ASP A 105       0.387 -30.676  23.855  1.00 40.96           O  
ATOM   1536  OD2 ASP A 105       1.570 -30.144  22.060  1.00 40.96           O  
ATOM   1537  N   LEU A 106      -0.617 -27.855  26.275  1.00 40.27           N  
ATOM   1538  H   LEU A 106      -0.447 -28.850  26.230  1.00 40.27           H  
ATOM   1539  CA  LEU A 106      -0.524 -27.240  27.591  1.00 40.27           C  
ATOM   1540  HA  LEU A 106      -1.127 -26.333  27.626  1.00 40.27           H  
ATOM   1541  C   LEU A 106       0.941 -26.895  27.884  1.00 40.27           C  
ATOM   1542  CB  LEU A 106      -1.040 -28.275  28.617  1.00 40.27           C  
ATOM   1543  HB2 LEU A 106      -0.767 -27.948  29.621  1.00 40.27           H  
ATOM   1544  HB3 LEU A 106      -0.510 -29.210  28.438  1.00 40.27           H  
ATOM   1545  O   LEU A 106       1.790 -27.783  27.877  1.00 40.27           O  
ATOM   1546  CG  LEU A 106      -2.557 -28.543  28.573  1.00 40.27           C  
ATOM   1547  HG  LEU A 106      -2.924 -28.462  27.550  1.00 40.27           H  
ATOM   1548  CD1 LEU A 106      -2.874 -29.952  29.080  1.00 40.27           C  
ATOM   1549 HD11 LEU A 106      -2.389 -30.686  28.437  1.00 40.27           H  
ATOM   1550 HD12 LEU A 106      -2.513 -30.074  30.101  1.00 40.27           H  
ATOM   1551 HD13 LEU A 106      -3.951 -30.121  29.050  1.00 40.27           H  
ATOM   1552  CD2 LEU A 106      -3.303 -27.540  29.454  1.00 40.27           C  
ATOM   1553 HD21 LEU A 106      -3.083 -26.526  29.120  1.00 40.27           H  
ATOM   1554 HD22 LEU A 106      -4.377 -27.706  29.369  1.00 40.27           H  
ATOM   1555 HD23 LEU A 106      -3.001 -27.649  30.496  1.00 40.27           H  
ATOM   1556  N   VAL A 107       1.232 -25.645  28.252  1.00 45.14           N  
ATOM   1557  H   VAL A 107       0.513 -24.938  28.178  1.00 45.14           H  
ATOM   1558  CA  VAL A 107       2.502 -25.270  28.898  1.00 45.14           C  
ATOM   1559  HA  VAL A 107       3.079 -26.176  29.085  1.00 45.14           H  
ATOM   1560  C   VAL A 107       2.189 -24.584  30.232  1.00 45.14           C  
ATOM   1561  CB  VAL A 107       3.387 -24.387  27.997  1.00 45.14           C  
ATOM   1562  HB  VAL A 107       2.861 -23.462  27.760  1.00 45.14           H  
ATOM   1563  O   VAL A 107       1.509 -23.557  30.233  1.00 45.14           O  
ATOM   1564  CG1 VAL A 107       4.707 -24.039  28.704  1.00 45.14           C  
ATOM   1565 HG11 VAL A 107       5.238 -24.949  28.981  1.00 45.14           H  
ATOM   1566 HG12 VAL A 107       5.334 -23.451  28.033  1.00 45.14           H  
ATOM   1567 HG13 VAL A 107       4.516 -23.439  29.594  1.00 45.14           H  
ATOM   1568  CG2 VAL A 107       3.739 -25.104  26.688  1.00 45.14           C  
ATOM   1569 HG21 VAL A 107       4.230 -26.055  26.895  1.00 45.14           H  
ATOM   1570 HG22 VAL A 107       4.397 -24.480  26.083  1.00 45.14           H  
ATOM   1571 HG23 VAL A 107       2.834 -25.296  26.111  1.00 45.14           H  
ATOM   1572  N   PRO A 108       2.645 -25.118  31.383  1.00 41.60           N  
ATOM   1573  CA  PRO A 108       2.372 -24.527  32.685  1.00 41.60           C  
ATOM   1574  HA  PRO A 108       1.401 -24.032  32.691  1.00 41.60           H  
ATOM   1575  C   PRO A 108       3.463 -23.509  33.050  1.00 41.60           C  
ATOM   1576  CB  PRO A 108       2.328 -25.721  33.642  1.00 41.60           C  
ATOM   1577  HB2 PRO A 108       2.583 -25.438  34.664  1.00 41.60           H  
ATOM   1578  HB3 PRO A 108       1.335 -26.170  33.611  1.00 41.60           H  
ATOM   1579  O   PRO A 108       4.629 -23.870  33.221  1.00 41.60           O  
ATOM   1580  CG  PRO A 108       3.345 -26.699  33.048  1.00 41.60           C  
ATOM   1581  HG2 PRO A 108       4.334 -26.502  33.460  1.00 41.60           H  
ATOM   1582  HG3 PRO A 108       3.058 -27.733  33.239  1.00 41.60           H  
ATOM   1583  CD  PRO A 108       3.342 -26.388  31.549  1.00 41.60           C  
ATOM   1584  HD2 PRO A 108       4.363 -26.320  31.173  1.00 41.60           H  
ATOM   1585  HD3 PRO A 108       2.800 -27.175  31.023  1.00 41.60           H  
ATOM   1586  N   VAL A 109       3.090 -22.240  33.232  1.00 42.43           N  
ATOM   1587  H   VAL A 109       2.130 -21.985  33.050  1.00 42.43           H  
ATOM   1588  CA  VAL A 109       3.960 -21.239  33.871  1.00 42.43           C  
ATOM   1589  HA  VAL A 109       4.997 -21.546  33.734  1.00 42.43           H  
ATOM   1590  C   VAL A 109       3.674 -21.233  35.374  1.00 42.43           C  
ATOM   1591  CB  VAL A 109       3.844 -19.849  33.218  1.00 42.43           C  
ATOM   1592  HB  VAL A 109       2.816 -19.494  33.293  1.00 42.43           H  
ATOM   1593  O   VAL A 109       2.531 -21.121  35.811  1.00 42.43           O  
ATOM   1594  CG1 VAL A 109       4.777 -18.837  33.896  1.00 42.43           C  
ATOM   1595 HG11 VAL A 109       4.483 -18.685  34.934  1.00 42.43           H  
ATOM   1596 HG12 VAL A 109       5.811 -19.179  33.854  1.00 42.43           H  
ATOM   1597 HG13 VAL A 109       4.703 -17.875  33.388  1.00 42.43           H  
ATOM   1598  CG2 VAL A 109       4.244 -19.925  31.736  1.00 42.43           C  
ATOM   1599 HG21 VAL A 109       4.182 -18.934  31.288  1.00 42.43           H  
ATOM   1600 HG22 VAL A 109       5.262 -20.301  31.634  1.00 42.43           H  
ATOM   1601 HG23 VAL A 109       3.563 -20.581  31.194  1.00 42.43           H  
ATOM   1602  N   ARG A 110       4.737 -21.437  36.159  1.00 45.63           N  
ATOM   1603  H   ARG A 110       5.633 -21.446  35.693  1.00 45.63           H  
ATOM   1604  CA  ARG A 110       4.734 -21.539  37.625  1.00 45.63           C  
ATOM   1605  HA  ARG A 110       3.957 -22.244  37.918  1.00 45.63           H  
ATOM   1606  C   ARG A 110       4.445 -20.183  38.289  1.00 45.63           C  
ATOM   1607  CB  ARG A 110       6.109 -22.027  38.111  1.00 45.63           C  
ATOM   1608  HB2 ARG A 110       6.107 -22.029  39.201  1.00 45.63           H  
ATOM   1609  HB3 ARG A 110       6.873 -21.324  37.781  1.00 45.63           H  
ATOM   1610  O   ARG A 110       4.922 -19.172  37.778  1.00 45.63           O  
ATOM   1611  CG  ARG A 110       6.475 -23.435  37.624  1.00 45.63           C  
ATOM   1612  HG2 ARG A 110       6.516 -23.450  36.535  1.00 45.63           H  
ATOM   1613  HG3 ARG A 110       5.704 -24.134  37.947  1.00 45.63           H  
ATOM   1614  CD  ARG A 110       7.827 -23.872  38.214  1.00 45.63           C  
ATOM   1615  HD2 ARG A 110       8.218 -23.086  38.860  1.00 45.63           H  
ATOM   1616  HD3 ARG A 110       7.651 -24.747  38.840  1.00 45.63           H  
ATOM   1617  NE  ARG A 110       8.823 -24.158  37.159  1.00 45.63           N  
ATOM   1618  HE  ARG A 110       8.942 -23.438  36.460  1.00 45.63           H  
ATOM   1619  NH1 ARG A 110       9.507 -26.236  37.871  1.00 45.63           N  
ATOM   1620 HH11 ARG A 110      10.084 -27.056  37.745  1.00 45.63           H  
ATOM   1621 HH12 ARG A 110       8.879 -26.162  38.658  1.00 45.63           H  
ATOM   1622  NH2 ARG A 110      10.395 -25.351  36.027  1.00 45.63           N  
ATOM   1623 HH21 ARG A 110      10.954 -26.183  35.909  1.00 45.63           H  
ATOM   1624 HH22 ARG A 110      10.457 -24.612  35.342  1.00 45.63           H  
ATOM   1625  CZ  ARG A 110       9.566 -25.242  37.027  1.00 45.63           C  
ATOM   1626  N   PRO A 111       3.778 -20.157  39.457  1.00 38.64           N  
ATOM   1627  CA  PRO A 111       3.701 -18.966  40.294  1.00 38.64           C  
ATOM   1628  HA  PRO A 111       3.525 -18.077  39.689  1.00 38.64           H  
ATOM   1629  C   PRO A 111       5.014 -18.803  41.078  1.00 38.64           C  
ATOM   1630  CB  PRO A 111       2.494 -19.214  41.204  1.00 38.64           C  
ATOM   1631  HB2 PRO A 111       1.583 -18.919  40.683  1.00 38.64           H  
ATOM   1632  HB3 PRO A 111       2.578 -18.681  42.151  1.00 38.64           H  
ATOM   1633  O   PRO A 111       5.527 -19.783  41.617  1.00 38.64           O  
ATOM   1634  CG  PRO A 111       2.499 -20.732  41.401  1.00 38.64           C  
ATOM   1635  HG2 PRO A 111       1.491 -21.118  41.555  1.00 38.64           H  
ATOM   1636  HG3 PRO A 111       3.133 -20.987  42.251  1.00 38.64           H  
ATOM   1637  CD  PRO A 111       3.123 -21.280  40.116  1.00 38.64           C  
ATOM   1638  HD2 PRO A 111       2.336 -21.668  39.469  1.00 38.64           H  
ATOM   1639  HD3 PRO A 111       3.840 -22.065  40.354  1.00 38.64           H  
ATOM   1640  N   PHE A 112       5.557 -17.586  41.141  1.00 44.50           N  
ATOM   1641  H   PHE A 112       5.078 -16.815  40.699  1.00 44.50           H  
ATOM   1642  CA  PHE A 112       6.626 -17.233  42.078  1.00 44.50           C  
ATOM   1643  HA  PHE A 112       6.887 -18.122  42.652  1.00 44.50           H  
ATOM   1644  C   PHE A 112       6.119 -16.216  43.105  1.00 44.50           C  
ATOM   1645  CB  PHE A 112       7.909 -16.788  41.358  1.00 44.50           C  
ATOM   1646  HB2 PHE A 112       7.658 -16.327  40.403  1.00 44.50           H  
ATOM   1647  HB3 PHE A 112       8.402 -16.023  41.960  1.00 44.50           H  
ATOM   1648  O   PHE A 112       5.351 -15.312  42.784  1.00 44.50           O  
ATOM   1649  CG  PHE A 112       8.905 -17.919  41.153  1.00 44.50           C  
ATOM   1650  CD1 PHE A 112       9.704 -18.351  42.230  1.00 44.50           C  
ATOM   1651  HD1 PHE A 112       9.606 -17.879  43.196  1.00 44.50           H  
ATOM   1652  CD2 PHE A 112       9.028 -18.549  39.901  1.00 44.50           C  
ATOM   1653  HD2 PHE A 112       8.410 -18.223  39.077  1.00 44.50           H  
ATOM   1654  CE1 PHE A 112      10.625 -19.400  42.054  1.00 44.50           C  
ATOM   1655  HE1 PHE A 112      11.230 -19.723  42.888  1.00 44.50           H  
ATOM   1656  CE2 PHE A 112       9.954 -19.594  39.723  1.00 44.50           C  
ATOM   1657  HE2 PHE A 112      10.054 -20.060  38.754  1.00 44.50           H  
ATOM   1658  CZ  PHE A 112      10.753 -20.019  40.799  1.00 44.50           C  
ATOM   1659  HZ  PHE A 112      11.469 -20.816  40.664  1.00 44.50           H  
ATOM   1660  N   ASP A 113       6.542 -16.465  44.342  1.00 46.87           N  
ATOM   1661  H   ASP A 113       7.191 -17.233  44.437  1.00 46.87           H  
ATOM   1662  CA  ASP A 113       6.039 -15.965  45.621  1.00 46.87           C  
ATOM   1663  HA  ASP A 113       4.966 -16.155  45.657  1.00 46.87           H  
ATOM   1664  C   ASP A 113       6.294 -14.468  45.899  1.00 46.87           C  
ATOM   1665  CB  ASP A 113       6.727 -16.803  46.714  1.00 46.87           C  
ATOM   1666  HB2 ASP A 113       6.429 -16.445  47.699  1.00 46.87           H  
ATOM   1667  HB3 ASP A 113       7.807 -16.673  46.634  1.00 46.87           H  
ATOM   1668  O   ASP A 113       7.246 -13.888  45.369  1.00 46.87           O  
ATOM   1669  CG  ASP A 113       6.379 -18.290  46.624  1.00 46.87           C  
ATOM   1670  OD1 ASP A 113       5.167 -18.597  46.617  1.00 46.87           O  
ATOM   1671  OD2 ASP A 113       7.330 -19.103  46.559  1.00 46.87           O  
ATOM   1672  N   PRO A 114       5.506 -13.838  46.797  1.00 36.66           N  
ATOM   1673  CA  PRO A 114       5.716 -12.457  47.209  1.00 36.66           C  
ATOM   1674  HA  PRO A 114       5.984 -11.843  46.350  1.00 36.66           H  
ATOM   1675  C   PRO A 114       6.829 -12.377  48.264  1.00 36.66           C  
ATOM   1676  CB  PRO A 114       4.356 -12.003  47.749  1.00 36.66           C  
ATOM   1677  HB2 PRO A 114       4.451 -11.203  48.483  1.00 36.66           H  
ATOM   1678  HB3 PRO A 114       3.728 -11.684  46.918  1.00 36.66           H  
ATOM   1679  O   PRO A 114       6.754 -13.017  49.315  1.00 36.66           O  
ATOM   1680  CG  PRO A 114       3.776 -13.278  48.366  1.00 36.66           C  
ATOM   1681  HG2 PRO A 114       4.124 -13.384  49.393  1.00 36.66           H  
ATOM   1682  HG3 PRO A 114       2.686 -13.277  48.335  1.00 36.66           H  
ATOM   1683  CD  PRO A 114       4.361 -14.402  47.508  1.00 36.66           C  
ATOM   1684  HD2 PRO A 114       4.656 -15.237  48.143  1.00 36.66           H  
ATOM   1685  HD3 PRO A 114       3.614 -14.729  46.784  1.00 36.66           H  
ATOM   1686  N   VAL A 115       7.850 -11.552  48.020  1.00 45.64           N  
ATOM   1687  H   VAL A 115       7.875 -11.066  47.135  1.00 45.64           H  
ATOM   1688  CA  VAL A 115       8.868 -11.214  49.027  1.00 45.64           C  
ATOM   1689  HA  VAL A 115       8.766 -11.908  49.862  1.00 45.64           H  
ATOM   1690  C   VAL A 115       8.607  -9.817  49.577  1.00 45.64           C  
ATOM   1691  CB  VAL A 115      10.305 -11.403  48.514  1.00 45.64           C  
ATOM   1692  HB  VAL A 115      10.434 -10.860  47.578  1.00 45.64           H  
ATOM   1693  O   VAL A 115       8.491  -8.837  48.848  1.00 45.64           O  
ATOM   1694  CG1 VAL A 115      11.354 -10.907  49.521  1.00 45.64           C  
ATOM   1695 HG11 VAL A 115      12.354 -11.118  49.143  1.00 45.64           H  
ATOM   1696 HG12 VAL A 115      11.222 -11.399  50.485  1.00 45.64           H  
ATOM   1697 HG13 VAL A 115      11.271  -9.828  49.653  1.00 45.64           H  
ATOM   1698  CG2 VAL A 115      10.573 -12.896  48.274  1.00 45.64           C  
ATOM   1699 HG21 VAL A 115      10.444 -13.460  49.198  1.00 45.64           H  
ATOM   1700 HG22 VAL A 115       9.882 -13.280  47.525  1.00 45.64           H  
ATOM   1701 HG23 VAL A 115      11.588 -13.034  47.902  1.00 45.64           H  
ATOM   1702  N   ALA A 116       8.503  -9.777  50.901  1.00 40.79           N  
ATOM   1703  H   ALA A 116       8.632 -10.654  51.386  1.00 40.79           H  
ATOM   1704  CA  ALA A 116       8.292  -8.614  51.736  1.00 40.79           C  
ATOM   1705  HA  ALA A 116       7.521  -7.991  51.282  1.00 40.79           H  
ATOM   1706  C   ALA A 116       9.564  -7.769  51.932  1.00 40.79           C  
ATOM   1707  CB  ALA A 116       7.794  -9.149  53.087  1.00 40.79           C  
ATOM   1708  HB1 ALA A 116       8.558  -9.777  53.546  1.00 40.79           H  
ATOM   1709  HB2 ALA A 116       7.574  -8.316  53.754  1.00 40.79           H  
ATOM   1710  HB3 ALA A 116       6.884  -9.732  52.943  1.00 40.79           H  
ATOM   1711  O   ALA A 116      10.658  -8.312  52.070  1.00 40.79           O  
ATOM   1712  N   GLY A 117       9.357  -6.461  52.119  1.00 34.73           N  
ATOM   1713  H   GLY A 117       8.455  -6.098  51.844  1.00 34.73           H  
ATOM   1714  CA  GLY A 117      10.151  -5.626  53.027  1.00 34.73           C  
ATOM   1715  HA2 GLY A 117      10.568  -6.261  53.809  1.00 34.73           H  
ATOM   1716  HA3 GLY A 117       9.488  -4.911  53.513  1.00 34.73           H  
ATOM   1717  C   GLY A 117      11.321  -4.862  52.408  1.00 34.73           C  
ATOM   1718  O   GLY A 117      12.386  -5.422  52.174  1.00 34.73           O  
ATOM   1719  N   GLY A 118      11.153  -3.547  52.258  1.00 39.48           N  
ATOM   1720  H   GLY A 118      10.246  -3.144  52.442  1.00 39.48           H  
ATOM   1721  CA  GLY A 118      12.244  -2.627  51.941  1.00 39.48           C  
ATOM   1722  HA2 GLY A 118      13.008  -2.684  52.716  1.00 39.48           H  
ATOM   1723  HA3 GLY A 118      12.696  -2.918  50.993  1.00 39.48           H  
ATOM   1724  C   GLY A 118      11.764  -1.185  51.817  1.00 39.48           C  
ATOM   1725  O   GLY A 118      11.469  -0.728  50.720  1.00 39.48           O  
ATOM   1726  N   ASP A 119      11.672  -0.499  52.955  1.00 35.67           N  
ATOM   1727  H   ASP A 119      11.914  -0.977  53.811  1.00 35.67           H  
ATOM   1728  CA  ASP A 119      11.316   0.914  53.109  1.00 35.67           C  
ATOM   1729  HA  ASP A 119      10.263   1.057  52.865  1.00 35.67           H  
ATOM   1730  C   ASP A 119      12.177   1.860  52.249  1.00 35.67           C  
ATOM   1731  CB  ASP A 119      11.547   1.298  54.584  1.00 35.67           C  
ATOM   1732  HB2 ASP A 119      12.589   1.116  54.849  1.00 35.67           H  
ATOM   1733  HB3 ASP A 119      11.359   2.366  54.699  1.00 35.67           H  
ATOM   1734  O   ASP A 119      13.380   1.976  52.483  1.00 35.67           O  
ATOM   1735  CG  ASP A 119      10.646   0.552  55.564  1.00 35.67           C  
ATOM   1736  OD1 ASP A 119       9.416   0.749  55.469  1.00 35.67           O  
ATOM   1737  OD2 ASP A 119      11.193  -0.202  56.400  1.00 35.67           O  
ATOM   1738  N   VAL A 120      11.561   2.621  51.335  1.00 50.62           N  
ATOM   1739  H   VAL A 120      10.603   2.406  51.097  1.00 50.62           H  
ATOM   1740  CA  VAL A 120      12.123   3.878  50.797  1.00 50.62           C  
ATOM   1741  HA  VAL A 120      12.782   4.293  51.559  1.00 50.62           H  
ATOM   1742  C   VAL A 120      10.970   4.860  50.510  1.00 50.62           C  
ATOM   1743  CB  VAL A 120      12.975   3.669  49.522  1.00 50.62           C  
ATOM   1744  HB  VAL A 120      12.326   3.358  48.704  1.00 50.62           H  
ATOM   1745  O   VAL A 120      10.037   4.492  49.797  1.00 50.62           O  
ATOM   1746  CG1 VAL A 120      13.672   4.981  49.127  1.00 50.62           C  
ATOM   1747 HG11 VAL A 120      14.328   5.318  49.930  1.00 50.62           H  
ATOM   1748 HG12 VAL A 120      14.261   4.825  48.223  1.00 50.62           H  
ATOM   1749 HG13 VAL A 120      12.933   5.753  48.909  1.00 50.62           H  
ATOM   1750  CG2 VAL A 120      14.091   2.626  49.671  1.00 50.62           C  
ATOM   1751 HG21 VAL A 120      13.656   1.645  49.859  1.00 50.62           H  
ATOM   1752 HG22 VAL A 120      14.755   2.894  50.493  1.00 50.62           H  
ATOM   1753 HG23 VAL A 120      14.665   2.561  48.746  1.00 50.62           H  
ATOM   1754  N   PRO A 121      10.979   6.094  51.058  1.00 53.58           N  
ATOM   1755  CA  PRO A 121       9.882   7.049  50.894  1.00 53.58           C  
ATOM   1756  HA  PRO A 121       8.931   6.520  50.957  1.00 53.58           H  
ATOM   1757  C   PRO A 121       9.970   7.794  49.544  1.00 53.58           C  
ATOM   1758  CB  PRO A 121      10.011   7.996  52.088  1.00 53.58           C  
ATOM   1759  HB2 PRO A 121       9.535   7.548  52.960  1.00 53.58           H  
ATOM   1760  HB3 PRO A 121       9.588   8.980  51.884  1.00 53.58           H  
ATOM   1761  O   PRO A 121      11.078   8.022  49.050  1.00 53.58           O  
ATOM   1762  CG  PRO A 121      11.523   8.060  52.307  1.00 53.58           C  
ATOM   1763  HG2 PRO A 121      11.959   8.798  51.633  1.00 53.58           H  
ATOM   1764  HG3 PRO A 121      11.771   8.297  53.341  1.00 53.58           H  
ATOM   1765  CD  PRO A 121      12.009   6.663  51.915  1.00 53.58           C  
ATOM   1766  HD2 PRO A 121      12.113   6.052  52.811  1.00 53.58           H  
ATOM   1767  HD3 PRO A 121      12.962   6.731  51.390  1.00 53.58           H  
ATOM   1768  N   PRO A 122       8.837   8.213  48.947  1.00 55.25           N  
ATOM   1769  CA  PRO A 122       8.826   8.850  47.631  1.00 55.25           C  
ATOM   1770  HA  PRO A 122       9.505   8.316  46.967  1.00 55.25           H  
ATOM   1771  C   PRO A 122       9.225  10.337  47.705  1.00 55.25           C  
ATOM   1772  CB  PRO A 122       7.393   8.671  47.120  1.00 55.25           C  
ATOM   1773  HB2 PRO A 122       7.295   7.692  46.650  1.00 55.25           H  
ATOM   1774  HB3 PRO A 122       7.101   9.456  46.423  1.00 55.25           H  
ATOM   1775  O   PRO A 122       8.856  11.021  48.666  1.00 55.25           O  
ATOM   1776  CG  PRO A 122       6.560   8.705  48.402  1.00 55.25           C  
ATOM   1777  HG2 PRO A 122       6.368   9.740  48.687  1.00 55.25           H  
ATOM   1778  HG3 PRO A 122       5.622   8.162  48.288  1.00 55.25           H  
ATOM   1779  CD  PRO A 122       7.474   8.047  49.438  1.00 55.25           C  
ATOM   1780  HD2 PRO A 122       7.240   6.985  49.501  1.00 55.25           H  
ATOM   1781  HD3 PRO A 122       7.345   8.522  50.411  1.00 55.25           H  
ATOM   1782  N   PRO A 123       9.934  10.885  46.698  1.00 56.39           N  
ATOM   1783  CA  PRO A 123      10.113  12.323  46.569  1.00 56.39           C  
ATOM   1784  HA  PRO A 123      10.308  12.766  47.546  1.00 56.39           H  
ATOM   1785  C   PRO A 123       8.856  12.967  45.967  1.00 56.39           C  
ATOM   1786  CB  PRO A 123      11.355  12.502  45.696  1.00 56.39           C  
ATOM   1787  HB2 PRO A 123      11.328  13.432  45.127  1.00 56.39           H  
ATOM   1788  HB3 PRO A 123      12.245  12.464  46.323  1.00 56.39           H  
ATOM   1789  O   PRO A 123       8.428  12.643  44.862  1.00 56.39           O  
ATOM   1790  CG  PRO A 123      11.322  11.274  44.785  1.00 56.39           C  
ATOM   1791  HG2 PRO A 123      10.716  11.488  43.905  1.00 56.39           H  
ATOM   1792  HG3 PRO A 123      12.325  10.971  44.485  1.00 56.39           H  
ATOM   1793  CD  PRO A 123      10.634  10.192  45.625  1.00 56.39           C  
ATOM   1794  HD2 PRO A 123       9.937   9.626  45.007  1.00 56.39           H  
ATOM   1795  HD3 PRO A 123      11.383   9.526  46.052  1.00 56.39           H  
ATOM   1796  N   THR A 124       8.287  13.914  46.707  1.00 36.69           N  
ATOM   1797  H   THR A 124       8.600  14.023  47.661  1.00 36.69           H  
ATOM   1798  CA  THR A 124       7.233  14.830  46.270  1.00 36.69           C  
ATOM   1799  HA  THR A 124       6.363  14.255  45.956  1.00 36.69           H  
ATOM   1800  C   THR A 124       7.734  15.691  45.107  1.00 36.69           C  
ATOM   1801  CB  THR A 124       6.845  15.745  47.449  1.00 36.69           C  
ATOM   1802  HB  THR A 124       7.623  16.493  47.604  1.00 36.69           H  
ATOM   1803  O   THR A 124       8.668  16.475  45.279  1.00 36.69           O  
ATOM   1804  CG2 THR A 124       5.513  16.459  47.244  1.00 36.69           C  
ATOM   1805 HG21 THR A 124       5.305  17.118  48.087  1.00 36.69           H  
ATOM   1806 HG22 THR A 124       4.708  15.731  47.138  1.00 36.69           H  
ATOM   1807 HG23 THR A 124       5.560  17.067  46.340  1.00 36.69           H  
ATOM   1808  OG1 THR A 124       6.721  15.000  48.641  1.00 36.69           O  
ATOM   1809  HG1 THR A 124       6.112  15.482  49.205  1.00 36.69           H  
ATOM   1810  N   VAL A 125       7.107  15.581  43.934  1.00 46.84           N  
ATOM   1811  H   VAL A 125       6.413  14.857  43.818  1.00 46.84           H  
ATOM   1812  CA  VAL A 125       7.242  16.564  42.849  1.00 46.84           C  
ATOM   1813  HA  VAL A 125       7.800  17.425  43.216  1.00 46.84           H  
ATOM   1814  C   VAL A 125       5.843  17.045  42.488  1.00 46.84           C  
ATOM   1815  CB  VAL A 125       8.018  16.023  41.630  1.00 46.84           C  
ATOM   1816  HB  VAL A 125       7.471  15.193  41.183  1.00 46.84           H  
ATOM   1817  O   VAL A 125       5.062  16.342  41.855  1.00 46.84           O  
ATOM   1818  CG1 VAL A 125       8.209  17.125  40.576  1.00 46.84           C  
ATOM   1819 HG11 VAL A 125       8.741  16.722  39.715  1.00 46.84           H  
ATOM   1820 HG12 VAL A 125       7.240  17.491  40.236  1.00 46.84           H  
ATOM   1821 HG13 VAL A 125       8.774  17.957  40.997  1.00 46.84           H  
ATOM   1822  CG2 VAL A 125       9.417  15.533  42.031  1.00 46.84           C  
ATOM   1823 HG21 VAL A 125       9.966  16.331  42.530  1.00 46.84           H  
ATOM   1824 HG22 VAL A 125       9.963  15.207  41.146  1.00 46.84           H  
ATOM   1825 HG23 VAL A 125       9.329  14.683  42.708  1.00 46.84           H  
ATOM   1826  N   GLU A 126       5.524  18.248  42.952  1.00 37.40           N  
ATOM   1827  H   GLU A 126       6.213  18.753  43.492  1.00 37.40           H  
ATOM   1828  CA  GLU A 126       4.315  18.982  42.599  1.00 37.40           C  
ATOM   1829  HA  GLU A 126       3.448  18.324  42.664  1.00 37.40           H  
ATOM   1830  C   GLU A 126       4.458  19.482  41.154  1.00 37.40           C  
ATOM   1831  CB  GLU A 126       4.123  20.153  43.587  1.00 37.40           C  
ATOM   1832  HB2 GLU A 126       3.271  20.750  43.261  1.00 37.40           H  
ATOM   1833  HB3 GLU A 126       5.016  20.778  43.563  1.00 37.40           H  
ATOM   1834  O   GLU A 126       5.276  20.358  40.871  1.00 37.40           O  
ATOM   1835  CG  GLU A 126       3.872  19.681  45.033  1.00 37.40           C  
ATOM   1836  HG2 GLU A 126       2.948  19.103  45.049  1.00 37.40           H  
ATOM   1837  HG3 GLU A 126       4.683  19.019  45.335  1.00 37.40           H  
ATOM   1838  CD  GLU A 126       3.785  20.821  46.066  1.00 37.40           C  
ATOM   1839  OE1 GLU A 126       3.311  20.535  47.190  1.00 37.40           O  
ATOM   1840  OE2 GLU A 126       4.235  21.950  45.766  1.00 37.40           O  
ATOM   1841  N   ILE A 127       3.687  18.912  40.225  1.00 45.53           N  
ATOM   1842  H   ILE A 127       3.103  18.132  40.492  1.00 45.53           H  
ATOM   1843  CA  ILE A 127       3.526  19.458  38.873  1.00 45.53           C  
ATOM   1844  HA  ILE A 127       4.235  20.273  38.734  1.00 45.53           H  
ATOM   1845  C   ILE A 127       2.127  20.064  38.794  1.00 45.53           C  
ATOM   1846  CB  ILE A 127       3.839  18.429  37.764  1.00 45.53           C  
ATOM   1847  HB  ILE A 127       3.124  17.608  37.828  1.00 45.53           H  
ATOM   1848  O   ILE A 127       1.121  19.377  38.628  1.00 45.53           O  
ATOM   1849  CG1 ILE A 127       5.267  17.864  37.952  1.00 45.53           C  
ATOM   1850 HG12 ILE A 127       5.986  18.683  37.957  1.00 45.53           H  
ATOM   1851 HG13 ILE A 127       5.318  17.363  38.919  1.00 45.53           H  
ATOM   1852  CG2 ILE A 127       3.701  19.103  36.383  1.00 45.53           C  
ATOM   1853 HG21 ILE A 127       4.458  19.879  36.266  1.00 45.53           H  
ATOM   1854 HG22 ILE A 127       2.713  19.550  36.274  1.00 45.53           H  
ATOM   1855 HG23 ILE A 127       3.812  18.363  35.590  1.00 45.53           H  
ATOM   1856  CD1 ILE A 127       5.699  16.835  36.900  1.00 45.53           C  
ATOM   1857 HD11 ILE A 127       6.653  16.399  37.195  1.00 45.53           H  
ATOM   1858 HD12 ILE A 127       5.823  17.310  35.927  1.00 45.53           H  
ATOM   1859 HD13 ILE A 127       4.954  16.042  36.830  1.00 45.53           H  
ATOM   1860  N   GLU A 128       2.084  21.381  38.958  1.00 36.89           N  
ATOM   1861  H   GLU A 128       2.953  21.854  39.162  1.00 36.89           H  
ATOM   1862  CA  GLU A 128       0.901  22.219  38.809  1.00 36.89           C  
ATOM   1863  HA  GLU A 128       0.074  21.766  39.355  1.00 36.89           H  
ATOM   1864  C   GLU A 128       0.527  22.313  37.318  1.00 36.89           C  
ATOM   1865  CB  GLU A 128       1.221  23.582  39.454  1.00 36.89           C  
ATOM   1866  HB2 GLU A 128       1.681  23.401  40.425  1.00 36.89           H  
ATOM   1867  HB3 GLU A 128       1.943  24.111  38.832  1.00 36.89           H  
ATOM   1868  O   GLU A 128       1.119  23.066  36.544  1.00 36.89           O  
ATOM   1869  CG  GLU A 128      -0.011  24.470  39.685  1.00 36.89           C  
ATOM   1870  HG2 GLU A 128      -0.510  24.628  38.729  1.00 36.89           H  
ATOM   1871  HG3 GLU A 128      -0.703  23.941  40.341  1.00 36.89           H  
ATOM   1872  CD  GLU A 128       0.337  25.840  40.303  1.00 36.89           C  
ATOM   1873  OE1 GLU A 128      -0.616  26.626  40.516  1.00 36.89           O  
ATOM   1874  OE2 GLU A 128       1.535  26.140  40.504  1.00 36.89           O  
ATOM   1875  N   LEU A 129      -0.447  21.508  36.887  1.00 41.74           N  
ATOM   1876  H   LEU A 129      -0.821  20.829  37.534  1.00 41.74           H  
ATOM   1877  CA  LEU A 129      -1.017  21.573  35.541  1.00 41.74           C  
ATOM   1878  HA  LEU A 129      -0.255  21.917  34.842  1.00 41.74           H  
ATOM   1879  C   LEU A 129      -2.153  22.605  35.524  1.00 41.74           C  
ATOM   1880  CB  LEU A 129      -1.457  20.164  35.100  1.00 41.74           C  
ATOM   1881  HB2 LEU A 129      -2.000  19.702  35.924  1.00 41.74           H  
ATOM   1882  HB3 LEU A 129      -2.147  20.244  34.260  1.00 41.74           H  
ATOM   1883  O   LEU A 129      -3.284  22.324  35.918  1.00 41.74           O  
ATOM   1884  CG  LEU A 129      -0.267  19.271  34.692  1.00 41.74           C  
ATOM   1885  HG  LEU A 129       0.597  19.503  35.314  1.00 41.74           H  
ATOM   1886  CD1 LEU A 129      -0.606  17.797  34.895  1.00 41.74           C  
ATOM   1887 HD11 LEU A 129       0.241  17.178  34.600  1.00 41.74           H  
ATOM   1888 HD12 LEU A 129      -1.479  17.523  34.302  1.00 41.74           H  
ATOM   1889 HD13 LEU A 129      -0.812  17.612  35.949  1.00 41.74           H  
ATOM   1890  CD2 LEU A 129       0.110  19.480  33.222  1.00 41.74           C  
ATOM   1891 HD21 LEU A 129       0.379  20.523  33.055  1.00 41.74           H  
ATOM   1892 HD22 LEU A 129      -0.727  19.211  32.577  1.00 41.74           H  
ATOM   1893 HD23 LEU A 129       0.969  18.854  32.976  1.00 41.74           H  
ATOM   1894  N   GLN A 130      -1.837  23.819  35.069  1.00 45.02           N  
ATOM   1895  H   GLN A 130      -0.870  23.996  34.837  1.00 45.02           H  
ATOM   1896  CA  GLN A 130      -2.824  24.867  34.799  1.00 45.02           C  
ATOM   1897  HA  GLN A 130      -3.453  24.973  35.682  1.00 45.02           H  
ATOM   1898  C   GLN A 130      -3.690  24.496  33.579  1.00 45.02           C  
ATOM   1899  CB  GLN A 130      -2.127  26.213  34.538  1.00 45.02           C  
ATOM   1900  HB2 GLN A 130      -2.880  26.930  34.212  1.00 45.02           H  
ATOM   1901  HB3 GLN A 130      -1.396  26.096  33.738  1.00 45.02           H  
ATOM   1902  O   GLN A 130      -3.139  24.186  32.518  1.00 45.02           O  
ATOM   1903  CG  GLN A 130      -1.432  26.778  35.785  1.00 45.02           C  
ATOM   1904  HG2 GLN A 130      -2.157  26.856  36.596  1.00 45.02           H  
ATOM   1905  HG3 GLN A 130      -0.644  26.095  36.102  1.00 45.02           H  
ATOM   1906  CD  GLN A 130      -0.814  28.156  35.560  1.00 45.02           C  
ATOM   1907  NE2 GLN A 130      -0.170  28.704  36.566  1.00 45.02           N  
ATOM   1908 HE21 GLN A 130       0.264  29.602  36.401  1.00 45.02           H  
ATOM   1909 HE22 GLN A 130      -0.088  28.210  37.443  1.00 45.02           H  
ATOM   1910  OE1 GLN A 130      -0.890  28.769  34.504  1.00 45.02           O  
ATOM   1911  N   PRO A 131      -5.030  24.563  33.667  1.00 46.03           N  
ATOM   1912  CA  PRO A 131      -5.889  24.402  32.503  1.00 46.03           C  
ATOM   1913  HA  PRO A 131      -5.540  23.563  31.900  1.00 46.03           H  
ATOM   1914  C   PRO A 131      -5.861  25.678  31.647  1.00 46.03           C  
ATOM   1915  CB  PRO A 131      -7.270  24.056  33.061  1.00 46.03           C  
ATOM   1916  HB2 PRO A 131      -8.074  24.422  32.423  1.00 46.03           H  
ATOM   1917  HB3 PRO A 131      -7.346  22.976  33.185  1.00 46.03           H  
ATOM   1918  O   PRO A 131      -6.112  26.782  32.126  1.00 46.03           O  
ATOM   1919  CG  PRO A 131      -7.287  24.724  34.436  1.00 46.03           C  
ATOM   1920  HG2 PRO A 131      -7.661  25.743  34.337  1.00 46.03           H  
ATOM   1921  HG3 PRO A 131      -7.897  24.165  35.145  1.00 46.03           H  
ATOM   1922  CD  PRO A 131      -5.820  24.766  34.870  1.00 46.03           C  
ATOM   1923  HD2 PRO A 131      -5.594  25.729  35.328  1.00 46.03           H  
ATOM   1924  HD3 PRO A 131      -5.622  23.957  35.574  1.00 46.03           H  
ATOM   1925  N   ILE A 132      -5.535  25.517  30.364  1.00 45.57           N  
ATOM   1926  H   ILE A 132      -5.313  24.581  30.056  1.00 45.57           H  
ATOM   1927  CA  ILE A 132      -5.544  26.581  29.354  1.00 45.57           C  
ATOM   1928  HA  ILE A 132      -5.229  27.515  29.818  1.00 45.57           H  
ATOM   1929  C   ILE A 132      -6.983  26.756  28.848  1.00 45.57           C  
ATOM   1930  CB  ILE A 132      -4.541  26.241  28.220  1.00 45.57           C  
ATOM   1931  HB  ILE A 132      -4.787  25.251  27.837  1.00 45.57           H  
ATOM   1932  O   ILE A 132      -7.496  25.912  28.113  1.00 45.57           O  
ATOM   1933  CG1 ILE A 132      -3.092  26.209  28.768  1.00 45.57           C  
ATOM   1934 HG12 ILE A 132      -3.059  25.618  29.683  1.00 45.57           H  
ATOM   1935 HG13 ILE A 132      -2.775  27.221  29.020  1.00 45.57           H  
ATOM   1936  CG2 ILE A 132      -4.644  27.242  27.051  1.00 45.57           C  
ATOM   1937 HG21 ILE A 132      -5.649  27.232  26.629  1.00 45.57           H  
ATOM   1938 HG22 ILE A 132      -3.952  26.971  26.254  1.00 45.57           H  
ATOM   1939 HG23 ILE A 132      -4.420  28.249  27.402  1.00 45.57           H  
ATOM   1940  CD1 ILE A 132      -2.071  25.585  27.806  1.00 45.57           C  
ATOM   1941 HD11 ILE A 132      -1.109  25.501  28.312  1.00 45.57           H  
ATOM   1942 HD12 ILE A 132      -2.401  24.590  27.509  1.00 45.57           H  
ATOM   1943 HD13 ILE A 132      -1.944  26.209  26.922  1.00 45.57           H  
ATOM   1944  N   ASP A 133      -7.620  27.865  29.222  1.00 41.42           N  
ATOM   1945  H   ASP A 133      -7.191  28.442  29.932  1.00 41.42           H  
ATOM   1946  CA  ASP A 133      -8.924  28.288  28.702  1.00 41.42           C  
ATOM   1947  HA  ASP A 133      -9.610  27.443  28.766  1.00 41.42           H  
ATOM   1948  C   ASP A 133      -8.824  28.771  27.237  1.00 41.42           C  
ATOM   1949  CB  ASP A 133      -9.489  29.437  29.556  1.00 41.42           C  
ATOM   1950  HB2 ASP A 133      -8.715  30.191  29.702  1.00 41.42           H  
ATOM   1951  HB3 ASP A 133     -10.303  29.907  29.004  1.00 41.42           H  
ATOM   1952  O   ASP A 133      -7.971  29.610  26.915  1.00 41.42           O  
ATOM   1953  CG  ASP A 133     -10.056  29.006  30.911  1.00 41.42           C  
ATOM   1954  OD1 ASP A 133     -10.664  27.914  30.965  1.00 41.42           O  
ATOM   1955  OD2 ASP A 133      -9.950  29.822  31.854  1.00 41.42           O  
ATOM   1956  N   PRO A 134      -9.715  28.339  26.324  1.00 45.40           N  
ATOM   1957  CA  PRO A 134      -9.815  28.935  25.000  1.00 45.40           C  
ATOM   1958  HA  PRO A 134      -8.817  29.146  24.614  1.00 45.40           H  
ATOM   1959  C   PRO A 134     -10.614  30.249  25.052  1.00 45.40           C  
ATOM   1960  CB  PRO A 134     -10.443  27.858  24.117  1.00 45.40           C  
ATOM   1961  HB2 PRO A 134      -9.659  27.208  23.730  1.00 45.40           H  
ATOM   1962  HB3 PRO A 134     -11.025  28.282  23.299  1.00 45.40           H  
ATOM   1963  O   PRO A 134     -11.834  30.276  25.204  1.00 45.40           O  
ATOM   1964  CG  PRO A 134     -11.318  27.068  25.092  1.00 45.40           C  
ATOM   1965  HG2 PRO A 134     -12.299  27.537  25.163  1.00 45.40           H  
ATOM   1966  HG3 PRO A 134     -11.419  26.026  24.787  1.00 45.40           H  
ATOM   1967  CD  PRO A 134     -10.601  27.192  26.439  1.00 45.40           C  
ATOM   1968  HD2 PRO A 134     -11.326  27.336  27.241  1.00 45.40           H  
ATOM   1969  HD3 PRO A 134     -10.008  26.296  26.627  1.00 45.40           H  
ATOM   1970  N   VAL A 135      -9.898  31.357  24.869  1.00 40.51           N  
ATOM   1971  H   VAL A 135      -8.895  31.239  24.869  1.00 40.51           H  
ATOM   1972  CA  VAL A 135     -10.425  32.717  24.685  1.00 40.51           C  
ATOM   1973  HA  VAL A 135     -11.032  32.979  25.551  1.00 40.51           H  
ATOM   1974  C   VAL A 135     -11.296  32.800  23.419  1.00 40.51           C  
ATOM   1975  CB  VAL A 135      -9.233  33.700  24.592  1.00 40.51           C  
ATOM   1976  HB  VAL A 135      -8.579  33.388  23.778  1.00 40.51           H  
ATOM   1977  O   VAL A 135     -10.794  32.638  22.307  1.00 40.51           O  
ATOM   1978  CG1 VAL A 135      -9.663  35.148  24.317  1.00 40.51           C  
ATOM   1979 HG11 VAL A 135     -10.348  35.484  25.095  1.00 40.51           H  
ATOM   1980 HG12 VAL A 135     -10.151  35.219  23.345  1.00 40.51           H  
ATOM   1981 HG13 VAL A 135      -8.786  35.797  24.306  1.00 40.51           H  
ATOM   1982  CG2 VAL A 135      -8.405  33.699  25.886  1.00 40.51           C  
ATOM   1983 HG21 VAL A 135      -7.993  32.708  26.080  1.00 40.51           H  
ATOM   1984 HG22 VAL A 135      -7.573  34.397  25.802  1.00 40.51           H  
ATOM   1985 HG23 VAL A 135      -9.031  33.984  26.732  1.00 40.51           H  
ATOM   1986  N   GLN A 136     -12.583  33.140  23.564  1.00 48.18           N  
ATOM   1987  H   GLN A 136     -12.962  33.178  24.500  1.00 48.18           H  
ATOM   1988  CA  GLN A 136     -13.454  33.587  22.466  1.00 48.18           C  
ATOM   1989  HA  GLN A 136     -12.820  33.713  21.588  1.00 48.18           H  
ATOM   1990  C   GLN A 136     -14.097  34.951  22.819  1.00 48.18           C  
ATOM   1991  CB  GLN A 136     -14.487  32.496  22.118  1.00 48.18           C  
ATOM   1992  HB2 GLN A 136     -15.271  32.475  22.875  1.00 48.18           H  
ATOM   1993  HB3 GLN A 136     -13.983  31.530  22.116  1.00 48.18           H  
ATOM   1994  O   GLN A 136     -14.562  35.121  23.946  1.00 48.18           O  
ATOM   1995  CG  GLN A 136     -15.104  32.715  20.724  1.00 48.18           C  
ATOM   1996  HG2 GLN A 136     -15.715  33.618  20.736  1.00 48.18           H  
ATOM   1997  HG3 GLN A 136     -14.297  32.850  20.004  1.00 48.18           H  
ATOM   1998  CD  GLN A 136     -15.975  31.559  20.236  1.00 48.18           C  
ATOM   1999  NE2 GLN A 136     -16.286  31.502  18.958  1.00 48.18           N  
ATOM   2000 HE21 GLN A 136     -16.885  30.728  18.709  1.00 48.18           H  
ATOM   2001 HE22 GLN A 136     -15.939  32.192  18.307  1.00 48.18           H  
ATOM   2002  OE1 GLN A 136     -16.411  30.689  20.963  1.00 48.18           O  
ATOM   2003  N   PRO A 137     -14.099  35.950  21.908  1.00 46.54           N  
ATOM   2004  CA  PRO A 137     -14.506  37.329  22.210  1.00 46.54           C  
ATOM   2005  HA  PRO A 137     -14.153  37.587  23.208  1.00 46.54           H  
ATOM   2006  C   PRO A 137     -16.038  37.545  22.172  1.00 46.54           C  
ATOM   2007  CB  PRO A 137     -13.757  38.187  21.185  1.00 46.54           C  
ATOM   2008  HB2 PRO A 137     -14.266  39.123  20.957  1.00 46.54           H  
ATOM   2009  HB3 PRO A 137     -12.745  38.379  21.543  1.00 46.54           H  
ATOM   2010  O   PRO A 137     -16.757  36.742  21.574  1.00 46.54           O  
ATOM   2011  CG  PRO A 137     -13.700  37.279  19.961  1.00 46.54           C  
ATOM   2012  HG2 PRO A 137     -14.644  37.336  19.420  1.00 46.54           H  
ATOM   2013  HG3 PRO A 137     -12.866  37.533  19.307  1.00 46.54           H  
ATOM   2014  CD  PRO A 137     -13.542  35.886  20.564  1.00 46.54           C  
ATOM   2015  HD2 PRO A 137     -14.066  35.156  19.948  1.00 46.54           H  
ATOM   2016  HD3 PRO A 137     -12.481  35.641  20.622  1.00 46.54           H  
ATOM   2017  N   PRO A 138     -16.554  38.632  22.788  1.00 39.65           N  
ATOM   2018  CA  PRO A 138     -17.950  38.735  23.211  1.00 39.65           C  
ATOM   2019  HA  PRO A 138     -18.299  37.761  23.554  1.00 39.65           H  
ATOM   2020  C   PRO A 138     -18.885  39.233  22.099  1.00 39.65           C  
ATOM   2021  CB  PRO A 138     -17.920  39.699  24.404  1.00 39.65           C  
ATOM   2022  HB2 PRO A 138     -18.872  40.210  24.546  1.00 39.65           H  
ATOM   2023  HB3 PRO A 138     -17.644  39.152  25.305  1.00 39.65           H  
ATOM   2024  O   PRO A 138     -18.565  40.174  21.372  1.00 39.65           O  
ATOM   2025  CG  PRO A 138     -16.799  40.670  24.034  1.00 39.65           C  
ATOM   2026  HG2 PRO A 138     -17.187  41.446  23.374  1.00 39.65           H  
ATOM   2027  HG3 PRO A 138     -16.344  41.115  24.919  1.00 39.65           H  
ATOM   2028  CD  PRO A 138     -15.809  39.791  23.270  1.00 39.65           C  
ATOM   2029  HD2 PRO A 138     -15.380  40.356  22.443  1.00 39.65           H  
ATOM   2030  HD3 PRO A 138     -15.024  39.467  23.953  1.00 39.65           H  
ATOM   2031  N   VAL A 139     -20.085  38.649  22.024  1.00 45.23           N  
ATOM   2032  H   VAL A 139     -20.282  37.892  22.664  1.00 45.23           H  
ATOM   2033  CA  VAL A 139     -21.214  39.148  21.223  1.00 45.23           C  
ATOM   2034  HA  VAL A 139     -20.857  39.954  20.582  1.00 45.23           H  
ATOM   2035  C   VAL A 139     -22.269  39.737  22.166  1.00 45.23           C  
ATOM   2036  CB  VAL A 139     -21.787  38.060  20.291  1.00 45.23           C  
ATOM   2037  HB  VAL A 139     -22.100  37.202  20.886  1.00 45.23           H  
ATOM   2038  O   VAL A 139     -22.695  39.097  23.123  1.00 45.23           O  
ATOM   2039  CG1 VAL A 139     -22.993  38.567  19.487  1.00 45.23           C  
ATOM   2040 HG11 VAL A 139     -23.343  37.783  18.814  1.00 45.23           H  
ATOM   2041 HG12 VAL A 139     -23.814  38.818  20.159  1.00 45.23           H  
ATOM   2042 HG13 VAL A 139     -22.720  39.447  18.905  1.00 45.23           H  
ATOM   2043  CG2 VAL A 139     -20.725  37.600  19.280  1.00 45.23           C  
ATOM   2044 HG21 VAL A 139     -20.378  38.446  18.686  1.00 45.23           H  
ATOM   2045 HG22 VAL A 139     -19.876  37.163  19.804  1.00 45.23           H  
ATOM   2046 HG23 VAL A 139     -21.145  36.840  18.621  1.00 45.23           H  
ATOM   2047  N   LEU A 140     -22.638  40.990  21.890  1.00 48.26           N  
ATOM   2048  H   LEU A 140     -22.222  41.402  21.067  1.00 48.26           H  
ATOM   2049  CA  LEU A 140     -23.607  41.829  22.606  1.00 48.26           C  
ATOM   2050  HA  LEU A 140     -23.281  41.902  23.644  1.00 48.26           H  
ATOM   2051  C   LEU A 140     -25.050  41.267  22.557  1.00 48.26           C  
ATOM   2052  CB  LEU A 140     -23.590  43.227  21.941  1.00 48.26           C  
ATOM   2053  HB2 LEU A 140     -22.941  43.230  21.066  1.00 48.26           H  
ATOM   2054  HB3 LEU A 140     -24.593  43.439  21.571  1.00 48.26           H  
ATOM   2055  O   LEU A 140     -25.426  40.700  21.529  1.00 48.26           O  
ATOM   2056  CG  LEU A 140     -23.179  44.386  22.858  1.00 48.26           C  
ATOM   2057  HG  LEU A 140     -23.733  44.327  23.795  1.00 48.26           H  
ATOM   2058  CD1 LEU A 140     -21.680  44.372  23.160  1.00 48.26           C  
ATOM   2059 HD11 LEU A 140     -21.107  44.454  22.236  1.00 48.26           H  
ATOM   2060 HD12 LEU A 140     -21.430  45.206  23.815  1.00 48.26           H  
ATOM   2061 HD13 LEU A 140     -21.414  43.443  23.663  1.00 48.26           H  
ATOM   2062  CD2 LEU A 140     -23.521  45.709  22.172  1.00 48.26           C  
ATOM   2063 HD21 LEU A 140     -22.989  45.792  21.224  1.00 48.26           H  
ATOM   2064 HD22 LEU A 140     -23.239  46.540  22.818  1.00 48.26           H  
ATOM   2065 HD23 LEU A 140     -24.595  45.762  21.991  1.00 48.26           H  
ATOM   2066  N   PRO A 141     -25.894  41.499  23.587  1.00 36.42           N  
ATOM   2067  CA  PRO A 141     -27.261  40.983  23.643  1.00 36.42           C  
ATOM   2068  HA  PRO A 141     -27.343  40.067  23.058  1.00 36.42           H  
ATOM   2069  C   PRO A 141     -28.308  41.993  23.133  1.00 36.42           C  
ATOM   2070  CB  PRO A 141     -27.465  40.644  25.120  1.00 36.42           C  
ATOM   2071  HB2 PRO A 141     -28.519  40.629  25.401  1.00 36.42           H  
ATOM   2072  HB3 PRO A 141     -27.000  39.683  25.340  1.00 36.42           H  
ATOM   2073  O   PRO A 141     -28.167  43.204  23.311  1.00 36.42           O  
ATOM   2074  CG  PRO A 141     -26.699  41.759  25.834  1.00 36.42           C  
ATOM   2075  HG2 PRO A 141     -26.313  41.423  26.797  1.00 36.42           H  
ATOM   2076  HG3 PRO A 141     -27.350  42.623  25.969  1.00 36.42           H  
ATOM   2077  CD  PRO A 141     -25.567  42.119  24.868  1.00 36.42           C  
ATOM   2078  HD2 PRO A 141     -25.493  43.202  24.765  1.00 36.42           H  
ATOM   2079  HD3 PRO A 141     -24.634  41.708  25.255  1.00 36.42           H  
ATOM   2080  N   GLY A 142     -29.396  41.483  22.551  1.00 46.25           N  
ATOM   2081  H   GLY A 142     -29.454  40.481  22.436  1.00 46.25           H  
ATOM   2082  CA  GLY A 142     -30.619  42.230  22.233  1.00 46.25           C  
ATOM   2083  HA2 GLY A 142     -30.555  42.648  21.228  1.00 46.25           H  
ATOM   2084  HA3 GLY A 142     -30.713  43.043  22.953  1.00 46.25           H  
ATOM   2085  C   GLY A 142     -31.859  41.318  22.321  1.00 46.25           C  
ATOM   2086  O   GLY A 142     -31.712  40.119  22.085  1.00 46.25           O  
ATOM   2087  N   PRO A 143     -33.039  41.839  22.715  1.00 46.07           N  
ATOM   2088  CA  PRO A 143     -33.890  41.172  23.706  1.00 46.07           C  
ATOM   2089  HA  PRO A 143     -33.315  40.402  24.222  1.00 46.07           H  
ATOM   2090  C   PRO A 143     -35.185  40.518  23.180  1.00 46.07           C  
ATOM   2091  CB  PRO A 143     -34.214  42.285  24.709  1.00 46.07           C  
ATOM   2092  HB2 PRO A 143     -35.118  42.086  25.284  1.00 46.07           H  
ATOM   2093  HB3 PRO A 143     -33.366  42.432  25.378  1.00 46.07           H  
ATOM   2094  O   PRO A 143     -35.734  40.913  22.156  1.00 46.07           O  
ATOM   2095  CG  PRO A 143     -34.376  43.509  23.808  1.00 46.07           C  
ATOM   2096  HG2 PRO A 143     -34.138  44.430  24.341  1.00 46.07           H  
ATOM   2097  HG3 PRO A 143     -35.396  43.545  23.424  1.00 46.07           H  
ATOM   2098  CD  PRO A 143     -33.405  43.252  22.655  1.00 46.07           C  
ATOM   2099  HD2 PRO A 143     -33.897  43.468  21.706  1.00 46.07           H  
ATOM   2100  HD3 PRO A 143     -32.542  43.906  22.775  1.00 46.07           H  
ATOM   2101  N   ASP A 144     -35.652  39.560  23.988  1.00 36.18           N  
ATOM   2102  H   ASP A 144     -35.033  39.327  24.751  1.00 36.18           H  
ATOM   2103  CA  ASP A 144     -37.031  39.167  24.322  1.00 36.18           C  
ATOM   2104  HA  ASP A 144     -36.934  38.211  24.837  1.00 36.18           H  
ATOM   2105  C   ASP A 144     -38.061  38.911  23.209  1.00 36.18           C  
ATOM   2106  CB  ASP A 144     -37.583  40.133  25.388  1.00 36.18           C  
ATOM   2107  HB2 ASP A 144     -38.593  39.822  25.653  1.00 36.18           H  
ATOM   2108  HB3 ASP A 144     -37.636  41.137  24.966  1.00 36.18           H  
ATOM   2109  O   ASP A 144     -38.696  39.825  22.685  1.00 36.18           O  
ATOM   2110  CG  ASP A 144     -36.739  40.162  26.669  1.00 36.18           C  
ATOM   2111  OD1 ASP A 144     -35.991  39.184  26.900  1.00 36.18           O  
ATOM   2112  OD2 ASP A 144     -36.824  41.179  27.391  1.00 36.18           O  
ATOM   2113  N   VAL A 145     -38.376  37.623  22.996  1.00 41.29           N  
ATOM   2114  H   VAL A 145     -37.799  36.919  23.433  1.00 41.29           H  
ATOM   2115  CA  VAL A 145     -39.695  37.183  22.509  1.00 41.29           C  
ATOM   2116  HA  VAL A 145     -40.388  38.008  22.670  1.00 41.29           H  
ATOM   2117  C   VAL A 145     -40.190  35.995  23.345  1.00 41.29           C  
ATOM   2118  CB  VAL A 145     -39.728  36.883  20.997  1.00 41.29           C  
ATOM   2119  HB  VAL A 145     -39.050  36.059  20.775  1.00 41.29           H  
ATOM   2120  O   VAL A 145     -39.528  34.973  23.495  1.00 41.29           O  
ATOM   2121  CG1 VAL A 145     -41.145  36.498  20.541  1.00 41.29           C  
ATOM   2122 HG11 VAL A 145     -41.849  37.295  20.781  1.00 41.29           H  
ATOM   2123 HG12 VAL A 145     -41.152  36.326  19.465  1.00 41.29           H  
ATOM   2124 HG13 VAL A 145     -41.462  35.575  21.027  1.00 41.29           H  
ATOM   2125  CG2 VAL A 145     -39.314  38.103  20.160  1.00 41.29           C  
ATOM   2126 HG21 VAL A 145     -39.954  38.954  20.393  1.00 41.29           H  
ATOM   2127 HG22 VAL A 145     -38.281  38.371  20.380  1.00 41.29           H  
ATOM   2128 HG23 VAL A 145     -39.386  37.871  19.098  1.00 41.29           H  
ATOM   2129  N   VAL A 146     -41.382  36.201  23.898  1.00 45.73           N  
ATOM   2130  H   VAL A 146     -41.800  37.088  23.655  1.00 45.73           H  
ATOM   2131  CA  VAL A 146     -42.199  35.374  24.795  1.00 45.73           C  
ATOM   2132  HA  VAL A 146     -41.652  35.172  25.716  1.00 45.73           H  
ATOM   2133  C   VAL A 146     -42.643  34.052  24.140  1.00 45.73           C  
ATOM   2134  CB  VAL A 146     -43.455  36.229  25.106  1.00 45.73           C  
ATOM   2135  HB  VAL A 146     -43.959  36.460  24.167  1.00 45.73           H  
ATOM   2136  O   VAL A 146     -43.147  34.107  23.017  1.00 45.73           O  
ATOM   2137  CG1 VAL A 146     -44.477  35.528  26.004  1.00 45.73           C  
ATOM   2138 HG11 VAL A 146     -44.872  34.641  25.509  1.00 45.73           H  
ATOM   2139 HG12 VAL A 146     -45.313  36.195  26.213  1.00 45.73           H  
ATOM   2140 HG13 VAL A 146     -44.009  35.232  26.943  1.00 45.73           H  
ATOM   2141  CG2 VAL A 146     -43.084  37.571  25.764  1.00 45.73           C  
ATOM   2142 HG21 VAL A 146     -43.990  38.125  26.011  1.00 45.73           H  
ATOM   2143 HG22 VAL A 146     -42.518  37.392  26.678  1.00 45.73           H  
ATOM   2144 HG23 VAL A 146     -42.491  38.192  25.093  1.00 45.73           H  
ATOM   2145  N   PRO A 147     -42.580  32.882  24.812  1.00 40.82           N  
ATOM   2146  CA  PRO A 147     -43.261  31.682  24.341  1.00 40.82           C  
ATOM   2147  HA  PRO A 147     -43.394  31.716  23.260  1.00 40.82           H  
ATOM   2148  C   PRO A 147     -44.640  31.534  25.003  1.00 40.82           C  
ATOM   2149  CB  PRO A 147     -42.307  30.535  24.655  1.00 40.82           C  
ATOM   2150  HB2 PRO A 147     -42.831  29.588  24.787  1.00 40.82           H  
ATOM   2151  HB3 PRO A 147     -41.566  30.454  23.860  1.00 40.82           H  
ATOM   2152  O   PRO A 147     -44.794  31.610  26.222  1.00 40.82           O  
ATOM   2153  CG  PRO A 147     -41.624  30.997  25.943  1.00 40.82           C  
ATOM   2154  HG2 PRO A 147     -42.172  30.614  26.803  1.00 40.82           H  
ATOM   2155  HG3 PRO A 147     -40.588  30.660  25.981  1.00 40.82           H  
ATOM   2156  CD  PRO A 147     -41.713  32.531  25.929  1.00 40.82           C  
ATOM   2157  HD2 PRO A 147     -40.721  32.954  25.773  1.00 40.82           H  
ATOM   2158  HD3 PRO A 147     -42.133  32.893  26.868  1.00 40.82           H  
ATOM   2159  N   ILE A 148     -45.651  31.331  24.162  1.00 45.20           N  
ATOM   2160  H   ILE A 148     -45.418  31.249  23.183  1.00 45.20           H  
ATOM   2161  CA  ILE A 148     -47.048  31.069  24.519  1.00 45.20           C  
ATOM   2162  HA  ILE A 148     -47.288  31.589  25.447  1.00 45.20           H  
ATOM   2163  C   ILE A 148     -47.209  29.556  24.741  1.00 45.20           C  
ATOM   2164  CB  ILE A 148     -47.959  31.613  23.387  1.00 45.20           C  
ATOM   2165  HB  ILE A 148     -47.637  31.155  22.452  1.00 45.20           H  
ATOM   2166  O   ILE A 148     -46.818  28.764  23.886  1.00 45.20           O  
ATOM   2167  CG1 ILE A 148     -47.813  33.151  23.252  1.00 45.20           C  
ATOM   2168 HG12 ILE A 148     -46.760  33.432  23.278  1.00 45.20           H  
ATOM   2169 HG13 ILE A 148     -48.302  33.638  24.095  1.00 45.20           H  
ATOM   2170  CG2 ILE A 148     -49.435  31.237  23.607  1.00 45.20           C  
ATOM   2171 HG21 ILE A 148     -50.054  31.612  22.792  1.00 45.20           H  
ATOM   2172 HG22 ILE A 148     -49.551  30.153  23.622  1.00 45.20           H  
ATOM   2173 HG23 ILE A 148     -49.795  31.645  24.551  1.00 45.20           H  
ATOM   2174  CD1 ILE A 148     -48.380  33.720  21.944  1.00 45.20           C  
ATOM   2175 HD11 ILE A 148     -47.921  33.220  21.091  1.00 45.20           H  
ATOM   2176 HD12 ILE A 148     -49.462  33.589  21.905  1.00 45.20           H  
ATOM   2177 HD13 ILE A 148     -48.158  34.785  21.890  1.00 45.20           H  
ATOM   2178  N   ASN A 149     -47.788  29.161  25.879  1.00 43.49           N  
ATOM   2179  H   ASN A 149     -48.042  29.875  26.547  1.00 43.49           H  
ATOM   2180  CA  ASN A 149     -48.145  27.774  26.200  1.00 43.49           C  
ATOM   2181  HA  ASN A 149     -47.257  27.149  26.103  1.00 43.49           H  
ATOM   2182  C   ASN A 149     -49.256  27.244  25.269  1.00 43.49           C  
ATOM   2183  CB  ASN A 149     -48.662  27.708  27.653  1.00 43.49           C  
ATOM   2184  HB2 ASN A 149     -49.428  28.469  27.801  1.00 43.49           H  
ATOM   2185  HB3 ASN A 149     -49.128  26.735  27.811  1.00 43.49           H  
ATOM   2186  O   ASN A 149     -50.231  27.968  25.046  1.00 43.49           O  
ATOM   2187  CG  ASN A 149     -47.593  27.853  28.717  1.00 43.49           C  
ATOM   2188  ND2 ASN A 149     -47.985  28.107  29.944  1.00 43.49           N  
ATOM   2189 HD21 ASN A 149     -47.249  28.151  30.634  1.00 43.49           H  
ATOM   2190 HD22 ASN A 149     -48.968  28.155  30.171  1.00 43.49           H  
ATOM   2191  OD1 ASN A 149     -46.407  27.725  28.486  1.00 43.49           O  
ATOM   2192  N   PRO A 150     -49.197  25.984  24.801  1.00 46.31           N  
ATOM   2193  CA  PRO A 150     -50.326  25.337  24.148  1.00 46.31           C  
ATOM   2194  HA  PRO A 150     -50.917  26.071  23.601  1.00 46.31           H  
ATOM   2195  C   PRO A 150     -51.228  24.638  25.177  1.00 46.31           C  
ATOM   2196  CB  PRO A 150     -49.703  24.381  23.135  1.00 46.31           C  
ATOM   2197  HB2 PRO A 150     -50.349  23.529  22.920  1.00 46.31           H  
ATOM   2198  HB3 PRO A 150     -49.472  24.925  22.219  1.00 46.31           H  
ATOM   2199  O   PRO A 150     -50.766  23.911  26.054  1.00 46.31           O  
ATOM   2200  CG  PRO A 150     -48.401  23.954  23.813  1.00 46.31           C  
ATOM   2201  HG2 PRO A 150     -48.582  23.063  24.416  1.00 46.31           H  
ATOM   2202  HG3 PRO A 150     -47.617  23.757  23.081  1.00 46.31           H  
ATOM   2203  CD  PRO A 150     -48.026  25.120  24.736  1.00 46.31           C  
ATOM   2204  HD2 PRO A 150     -47.766  24.748  25.727  1.00 46.31           H  
ATOM   2205  HD3 PRO A 150     -47.189  25.669  24.306  1.00 46.31           H  
ATOM   2206  N   LEU A 151     -52.528  24.893  25.051  1.00 43.42           N  
ATOM   2207  H   LEU A 151     -52.805  25.469  24.269  1.00 43.42           H  
ATOM   2208  CA  LEU A 151     -53.623  24.286  25.799  1.00 43.42           C  
ATOM   2209  HA  LEU A 151     -53.248  23.861  26.730  1.00 43.42           H  
ATOM   2210  C   LEU A 151     -54.222  23.169  24.921  1.00 43.42           C  
ATOM   2211  CB  LEU A 151     -54.646  25.414  26.092  1.00 43.42           C  
ATOM   2212  HB2 LEU A 151     -55.309  25.502  25.231  1.00 43.42           H  
ATOM   2213  HB3 LEU A 151     -54.124  26.367  26.178  1.00 43.42           H  
ATOM   2214  O   LEU A 151     -54.652  23.454  23.804  1.00 43.42           O  
ATOM   2215  CG  LEU A 151     -55.497  25.231  27.359  1.00 43.42           C  
ATOM   2216  HG  LEU A 151     -55.774  24.182  27.471  1.00 43.42           H  
ATOM   2217  CD1 LEU A 151     -54.723  25.697  28.597  1.00 43.42           C  
ATOM   2218 HD11 LEU A 151     -55.328  25.529  29.488  1.00 43.42           H  
ATOM   2219 HD12 LEU A 151     -54.476  26.755  28.516  1.00 43.42           H  
ATOM   2220 HD13 LEU A 151     -53.804  25.118  28.689  1.00 43.42           H  
ATOM   2221  CD2 LEU A 151     -56.772  26.075  27.268  1.00 43.42           C  
ATOM   2222 HD21 LEU A 151     -56.522  27.127  27.137  1.00 43.42           H  
ATOM   2223 HD22 LEU A 151     -57.361  25.944  28.176  1.00 43.42           H  
ATOM   2224 HD23 LEU A 151     -57.367  25.733  26.421  1.00 43.42           H  
ATOM   2225  N   GLU A 152     -54.252  21.924  25.397  1.00 43.14           N  
ATOM   2226  H   GLU A 152     -53.841  21.739  26.301  1.00 43.14           H  
ATOM   2227  CA  GLU A 152     -55.110  20.862  24.839  1.00 43.14           C  
ATOM   2228  HA  GLU A 152     -55.125  20.929  23.752  1.00 43.14           H  
ATOM   2229  C   GLU A 152     -56.552  21.047  25.344  1.00 43.14           C  
ATOM   2230  CB  GLU A 152     -54.582  19.471  25.232  1.00 43.14           C  
ATOM   2231  HB2 GLU A 152     -54.465  19.436  26.315  1.00 43.14           H  
ATOM   2232  HB3 GLU A 152     -55.322  18.726  24.940  1.00 43.14           H  
ATOM   2233  O   GLU A 152     -56.756  21.596  26.434  1.00 43.14           O  
ATOM   2234  CG  GLU A 152     -53.251  19.115  24.551  1.00 43.14           C  
ATOM   2235  HG2 GLU A 152     -53.384  19.196  23.472  1.00 43.14           H  
ATOM   2236  HG3 GLU A 152     -52.493  19.838  24.852  1.00 43.14           H  
ATOM   2237  CD  GLU A 152     -52.758  17.700  24.903  1.00 43.14           C  
ATOM   2238  OE1 GLU A 152     -51.956  17.161  24.109  1.00 43.14           O  
ATOM   2239  OE2 GLU A 152     -53.161  17.182  25.970  1.00 43.14           O  
ATOM   2240  N   PRO A 153     -57.567  20.624  24.567  1.00 41.77           N  
ATOM   2241  CA  PRO A 153     -58.307  19.443  25.025  1.00 41.77           C  
ATOM   2242  HA  PRO A 153     -57.674  18.839  25.675  1.00 41.77           H  
ATOM   2243  C   PRO A 153     -58.864  18.531  23.905  1.00 41.77           C  
ATOM   2244  CB  PRO A 153     -59.454  20.014  25.864  1.00 41.77           C  
ATOM   2245  HB2 PRO A 153     -60.317  19.348  25.898  1.00 41.77           H  
ATOM   2246  HB3 PRO A 153     -59.100  20.216  26.875  1.00 41.77           H  
ATOM   2247  O   PRO A 153     -59.430  18.988  22.917  1.00 41.77           O  
ATOM   2248  CG  PRO A 153     -59.791  21.332  25.167  1.00 41.77           C  
ATOM   2249  HG2 PRO A 153     -60.695  21.226  24.568  1.00 41.77           H  
ATOM   2250  HG3 PRO A 153     -59.911  22.129  25.902  1.00 41.77           H  
ATOM   2251  CD  PRO A 153     -58.594  21.612  24.252  1.00 41.77           C  
ATOM   2252  HD2 PRO A 153     -58.229  22.626  24.413  1.00 41.77           H  
ATOM   2253  HD3 PRO A 153     -58.894  21.504  23.209  1.00 41.77           H  
ATOM   2254  N   ASP A 154     -58.718  17.225  24.135  1.00 34.95           N  
ATOM   2255  H   ASP A 154     -57.947  17.007  24.751  1.00 34.95           H  
ATOM   2256  CA  ASP A 154     -59.800  16.234  24.273  1.00 34.95           C  
ATOM   2257  HA  ASP A 154     -59.298  15.267  24.262  1.00 34.95           H  
ATOM   2258  C   ASP A 154     -60.899  16.160  23.187  1.00 34.95           C  
ATOM   2259  CB  ASP A 154     -60.396  16.409  25.692  1.00 34.95           C  
ATOM   2260  HB2 ASP A 154     -59.617  16.779  26.359  1.00 34.95           H  
ATOM   2261  HB3 ASP A 154     -61.186  17.160  25.672  1.00 34.95           H  
ATOM   2262  O   ASP A 154     -61.817  16.975  23.164  1.00 34.95           O  
ATOM   2263  CG  ASP A 154     -60.930  15.126  26.328  1.00 34.95           C  
ATOM   2264  OD1 ASP A 154     -60.702  14.040  25.749  1.00 34.95           O  
ATOM   2265  OD2 ASP A 154     -61.539  15.245  27.415  1.00 34.95           O  
ATOM   2266  N   LEU A 155     -60.864  15.109  22.351  1.00 41.35           N  
ATOM   2267  H   LEU A 155     -60.063  14.498  22.418  1.00 41.35           H  
ATOM   2268  CA  LEU A 155     -61.995  14.640  21.529  1.00 41.35           C  
ATOM   2269  HA  LEU A 155     -62.907  14.815  22.099  1.00 41.35           H  
ATOM   2270  C   LEU A 155     -61.906  13.115  21.284  1.00 41.35           C  
ATOM   2271  CB  LEU A 155     -62.106  15.460  20.220  1.00 41.35           C  
ATOM   2272  HB2 LEU A 155     -62.366  14.799  19.393  1.00 41.35           H  
ATOM   2273  HB3 LEU A 155     -61.126  15.879  19.994  1.00 41.35           H  
ATOM   2274  O   LEU A 155     -61.289  12.636  20.339  1.00 41.35           O  
ATOM   2275  CG  LEU A 155     -63.154  16.598  20.266  1.00 41.35           C  
ATOM   2276  HG  LEU A 155     -63.126  17.128  21.218  1.00 41.35           H  
ATOM   2277  CD1 LEU A 155     -62.857  17.630  19.179  1.00 41.35           C  
ATOM   2278 HD11 LEU A 155     -63.597  18.429  19.220  1.00 41.35           H  
ATOM   2279 HD12 LEU A 155     -61.871  18.059  19.360  1.00 41.35           H  
ATOM   2280 HD13 LEU A 155     -62.874  17.155  18.199  1.00 41.35           H  
ATOM   2281  CD2 LEU A 155     -64.584  16.091  20.065  1.00 41.35           C  
ATOM   2282 HD21 LEU A 155     -64.668  15.582  19.104  1.00 41.35           H  
ATOM   2283 HD22 LEU A 155     -64.842  15.392  20.861  1.00 41.35           H  
ATOM   2284 HD23 LEU A 155     -65.283  16.927  20.099  1.00 41.35           H  
ATOM   2285  N   THR A 156     -62.492  12.368  22.223  1.00 37.61           N  
ATOM   2286  H   THR A 156     -62.580  12.841  23.111  1.00 37.61           H  
ATOM   2287  CA  THR A 156     -63.418  11.219  22.056  1.00 37.61           C  
ATOM   2288  HA  THR A 156     -63.115  10.495  22.814  1.00 37.61           H  
ATOM   2289  C   THR A 156     -63.462  10.422  20.728  1.00 37.61           C  
ATOM   2290  CB  THR A 156     -64.851  11.657  22.426  1.00 37.61           C  
ATOM   2291  HB  THR A 156     -65.568  10.938  22.029  1.00 37.61           H  
ATOM   2292  O   THR A 156     -63.740  10.945  19.653  1.00 37.61           O  
ATOM   2293  CG2 THR A 156     -65.029  11.727  23.944  1.00 37.61           C  
ATOM   2294 HG21 THR A 156     -64.875  10.738  24.377  1.00 37.61           H  
ATOM   2295 HG22 THR A 156     -66.043  12.052  24.175  1.00 37.61           H  
ATOM   2296 HG23 THR A 156     -64.319  12.426  24.386  1.00 37.61           H  
ATOM   2297  OG1 THR A 156     -65.169  12.947  21.950  1.00 37.61           O  
ATOM   2298  HG1 THR A 156     -64.560  13.569  22.354  1.00 37.61           H  
ATOM   2299  N   ALA A 157     -63.310   9.095  20.863  1.00 33.76           N  
ATOM   2300  H   ALA A 157     -63.099   8.760  21.792  1.00 33.76           H  
ATOM   2301  CA  ALA A 157     -63.533   8.045  19.854  1.00 33.76           C  
ATOM   2302  HA  ALA A 157     -63.091   8.361  18.909  1.00 33.76           H  
ATOM   2303  C   ALA A 157     -65.030   7.726  19.601  1.00 33.76           C  
ATOM   2304  CB  ALA A 157     -62.801   6.790  20.359  1.00 33.76           C  
ATOM   2305  HB1 ALA A 157     -63.249   6.442  21.289  1.00 33.76           H  
ATOM   2306  HB2 ALA A 157     -62.870   6.000  19.611  1.00 33.76           H  
ATOM   2307  HB3 ALA A 157     -61.748   7.018  20.524  1.00 33.76           H  
ATOM   2308  O   ALA A 157     -65.881   8.091  20.415  1.00 33.76           O  
ATOM   2309  N   PRO A 158     -65.352   6.987  18.517  1.00 39.66           N  
ATOM   2310  CA  PRO A 158     -65.931   5.638  18.688  1.00 39.66           C  
ATOM   2311  HA  PRO A 158     -65.733   5.277  19.697  1.00 39.66           H  
ATOM   2312  C   PRO A 158     -65.358   4.617  17.670  1.00 39.66           C  
ATOM   2313  CB  PRO A 158     -67.437   5.835  18.518  1.00 39.66           C  
ATOM   2314  HB2 PRO A 158     -67.935   4.924  18.186  1.00 39.66           H  
ATOM   2315  HB3 PRO A 158     -67.866   6.179  19.459  1.00 39.66           H  
ATOM   2316  O   PRO A 158     -65.057   4.962  16.535  1.00 39.66           O  
ATOM   2317  CG  PRO A 158     -67.533   6.949  17.475  1.00 39.66           C  
ATOM   2318  HG2 PRO A 158     -68.325   7.650  17.736  1.00 39.66           H  
ATOM   2319  HG3 PRO A 158     -67.716   6.521  16.490  1.00 39.66           H  
ATOM   2320  CD  PRO A 158     -66.162   7.636  17.488  1.00 39.66           C  
ATOM   2321  HD2 PRO A 158     -65.682   7.520  16.517  1.00 39.66           H  
ATOM   2322  HD3 PRO A 158     -66.285   8.697  17.701  1.00 39.66           H  
ATOM   2323  N   THR A 159     -64.930   3.416  18.080  1.00 37.29           N  
ATOM   2324  H   THR A 159     -64.049   3.241  17.618  1.00 37.29           H  
ATOM   2325  CA  THR A 159     -65.706   2.150  18.132  1.00 37.29           C  
ATOM   2326  HA  THR A 159     -64.958   1.367  18.259  1.00 37.29           H  
ATOM   2327  C   THR A 159     -66.441   1.801  16.834  1.00 37.29           C  
ATOM   2328  CB  THR A 159     -66.676   2.007  19.331  1.00 37.29           C  
ATOM   2329  HB  THR A 159     -67.708   2.155  19.011  1.00 37.29           H  
ATOM   2330  O   THR A 159     -67.440   2.431  16.535  1.00 37.29           O  
ATOM   2331  CG2 THR A 159     -66.541   0.627  19.979  1.00 37.29           C  
ATOM   2332 HG21 THR A 159     -67.244   0.550  20.809  1.00 37.29           H  
ATOM   2333 HG22 THR A 159     -66.786  -0.141  19.246  1.00 37.29           H  
ATOM   2334 HG23 THR A 159     -65.527   0.474  20.348  1.00 37.29           H  
ATOM   2335  OG1 THR A 159     -66.398   2.930  20.355  1.00 37.29           O  
ATOM   2336  HG1 THR A 159     -65.452   3.091  20.331  1.00 37.29           H  
ATOM   2337  N   ASP A 160     -65.953   0.783  16.113  1.00 38.57           N  
ATOM   2338  H   ASP A 160     -64.981   0.539  16.242  1.00 38.57           H  
ATOM   2339  CA  ASP A 160     -66.765  -0.290  15.513  1.00 38.57           C  
ATOM   2340  HA  ASP A 160     -67.352  -0.743  16.312  1.00 38.57           H  
ATOM   2341  C   ASP A 160     -65.849  -1.402  14.963  1.00 38.57           C  
ATOM   2342  CB  ASP A 160     -67.741   0.213  14.426  1.00 38.57           C  
ATOM   2343  HB2 ASP A 160     -67.916  -0.595  13.717  1.00 38.57           H  
ATOM   2344  HB3 ASP A 160     -67.288   1.041  13.880  1.00 38.57           H  
ATOM   2345  O   ASP A 160     -64.978  -1.177  14.126  1.00 38.57           O  
ATOM   2346  CG  ASP A 160     -69.115   0.631  14.984  1.00 38.57           C  
ATOM   2347  OD1 ASP A 160     -69.475   0.147  16.087  1.00 38.57           O  
ATOM   2348  OD2 ASP A 160     -69.838   1.349  14.257  1.00 38.57           O  
ATOM   2349  N   VAL A 161     -66.042  -2.619  15.476  1.00 32.73           N  
ATOM   2350  H   VAL A 161     -66.806  -2.721  16.129  1.00 32.73           H  
ATOM   2351  CA  VAL A 161     -65.407  -3.871  15.038  1.00 32.73           C  
ATOM   2352  HA  VAL A 161     -64.833  -3.705  14.126  1.00 32.73           H  
ATOM   2353  C   VAL A 161     -66.541  -4.861  14.779  1.00 32.73           C  
ATOM   2354  CB  VAL A 161     -64.483  -4.471  16.131  1.00 32.73           C  
ATOM   2355  HB  VAL A 161     -65.090  -4.787  16.979  1.00 32.73           H  
ATOM   2356  O   VAL A 161     -67.340  -5.072  15.693  1.00 32.73           O  
ATOM   2357  CG1 VAL A 161     -63.718  -5.701  15.614  1.00 32.73           C  
ATOM   2358 HG11 VAL A 161     -63.105  -5.424  14.756  1.00 32.73           H  
ATOM   2359 HG12 VAL A 161     -64.415  -6.484  15.315  1.00 32.73           H  
ATOM   2360 HG13 VAL A 161     -63.076  -6.098  16.400  1.00 32.73           H  
ATOM   2361  CG2 VAL A 161     -63.455  -3.472  16.673  1.00 32.73           C  
ATOM   2362 HG21 VAL A 161     -63.964  -2.640  17.160  1.00 32.73           H  
ATOM   2363 HG22 VAL A 161     -62.808  -3.958  17.404  1.00 32.73           H  
ATOM   2364 HG23 VAL A 161     -62.850  -3.086  15.853  1.00 32.73           H  
ATOM   2365  N   PRO A 162     -66.614  -5.529  13.616  1.00 40.80           N  
ATOM   2366  CA  PRO A 162     -67.373  -6.759  13.495  1.00 40.80           C  
ATOM   2367  HA  PRO A 162     -68.043  -6.895  14.344  1.00 40.80           H  
ATOM   2368  C   PRO A 162     -66.429  -7.963  13.423  1.00 40.80           C  
ATOM   2369  CB  PRO A 162     -68.238  -6.573  12.256  1.00 40.80           C  
ATOM   2370  HB2 PRO A 162     -68.486  -7.523  11.782  1.00 40.80           H  
ATOM   2371  HB3 PRO A 162     -69.144  -6.033  12.526  1.00 40.80           H  
ATOM   2372  O   PRO A 162     -65.526  -8.054  12.594  1.00 40.80           O  
ATOM   2373  CG  PRO A 162     -67.370  -5.692  11.353  1.00 40.80           C  
ATOM   2374  HG2 PRO A 162     -67.981  -4.967  10.814  1.00 40.80           H  
ATOM   2375  HG3 PRO A 162     -66.823  -6.317  10.647  1.00 40.80           H  
ATOM   2376  CD  PRO A 162     -66.371  -4.988  12.287  1.00 40.80           C  
ATOM   2377  HD2 PRO A 162     -66.549  -3.913  12.278  1.00 40.80           H  
ATOM   2378  HD3 PRO A 162     -65.349  -5.201  11.974  1.00 40.80           H  
ATOM   2379  N   THR A 163     -66.676  -8.905  14.321  1.00 37.23           N  
ATOM   2380  H   THR A 163     -67.441  -8.745  14.961  1.00 37.23           H  
ATOM   2381  CA  THR A 163     -66.208 -10.284  14.285  1.00 37.23           C  
ATOM   2382  HA  THR A 163     -65.125 -10.308  14.166  1.00 37.23           H  
ATOM   2383  C   THR A 163     -66.859 -11.029  13.116  1.00 37.23           C  
ATOM   2384  CB  THR A 163     -66.612 -10.963  15.611  1.00 37.23           C  
ATOM   2385  HB  THR A 163     -66.602 -12.046  15.485  1.00 37.23           H  
ATOM   2386  O   THR A 163     -68.078 -10.984  12.956  1.00 37.23           O  
ATOM   2387  CG2 THR A 163     -65.670 -10.592  16.755  1.00 37.23           C  
ATOM   2388 HG21 THR A 163     -64.653 -10.893  16.504  1.00 37.23           H  
ATOM   2389 HG22 THR A 163     -65.973 -11.105  17.668  1.00 37.23           H  
ATOM   2390 HG23 THR A 163     -65.690  -9.515  16.921  1.00 37.23           H  
ATOM   2391  OG1 THR A 163     -67.896 -10.541  16.036  1.00 37.23           O  
ATOM   2392  HG1 THR A 163     -68.151 -11.078  16.790  1.00 37.23           H  
ATOM   2393  N   LEU A 164     -66.078 -11.786  12.337  1.00 35.03           N  
ATOM   2394  H   LEU A 164     -65.074 -11.727  12.427  1.00 35.03           H  
ATOM   2395  CA  LEU A 164     -66.615 -12.898  11.554  1.00 35.03           C  
ATOM   2396  HA  LEU A 164     -67.604 -13.108  11.961  1.00 35.03           H  
ATOM   2397  C   LEU A 164     -65.769 -14.152  11.776  1.00 35.03           C  
ATOM   2398  CB  LEU A 164     -66.816 -12.542  10.069  1.00 35.03           C  
ATOM   2399  HB2 LEU A 164     -67.250 -11.545   9.997  1.00 35.03           H  
ATOM   2400  HB3 LEU A 164     -65.841 -12.522   9.582  1.00 35.03           H  
ATOM   2401  O   LEU A 164     -64.548 -14.161  11.659  1.00 35.03           O  
ATOM   2402  CG  LEU A 164     -67.739 -13.538   9.329  1.00 35.03           C  
ATOM   2403  HG  LEU A 164     -67.364 -14.552   9.469  1.00 35.03           H  
ATOM   2404  CD1 LEU A 164     -69.195 -13.474   9.814  1.00 35.03           C  
ATOM   2405 HD11 LEU A 164     -69.565 -12.452   9.744  1.00 35.03           H  
ATOM   2406 HD12 LEU A 164     -69.812 -14.124   9.193  1.00 35.03           H  
ATOM   2407 HD13 LEU A 164     -69.274 -13.820  10.845  1.00 35.03           H  
ATOM   2408  CD2 LEU A 164     -67.743 -13.237   7.832  1.00 35.03           C  
ATOM   2409 HD21 LEU A 164     -68.356 -13.970   7.307  1.00 35.03           H  
ATOM   2410 HD22 LEU A 164     -66.727 -13.305   7.444  1.00 35.03           H  
ATOM   2411 HD23 LEU A 164     -68.130 -12.235   7.647  1.00 35.03           H  
ATOM   2412  N   ILE A 165     -66.496 -15.183  12.177  1.00 39.11           N  
ATOM   2413  H   ILE A 165     -67.495 -15.039  12.142  1.00 39.11           H  
ATOM   2414  CA  ILE A 165     -66.093 -16.541  12.505  1.00 39.11           C  
ATOM   2415  HA  ILE A 165     -65.059 -16.552  12.851  1.00 39.11           H  
ATOM   2416  C   ILE A 165     -66.207 -17.390  11.228  1.00 39.11           C  
ATOM   2417  CB  ILE A 165     -67.043 -17.007  13.644  1.00 39.11           C  
ATOM   2418  HB  ILE A 165     -68.057 -16.729  13.358  1.00 39.11           H  
ATOM   2419  O   ILE A 165     -67.117 -17.176  10.433  1.00 39.11           O  
ATOM   2420  CG1 ILE A 165     -66.706 -16.277  14.968  1.00 39.11           C  
ATOM   2421 HG12 ILE A 165     -66.508 -15.224  14.768  1.00 39.11           H  
ATOM   2422 HG13 ILE A 165     -65.800 -16.705  15.398  1.00 39.11           H  
ATOM   2423  CG2 ILE A 165     -67.059 -18.526  13.857  1.00 39.11           C  
ATOM   2424 HG21 ILE A 165     -66.048 -18.902  14.018  1.00 39.11           H  
ATOM   2425 HG22 ILE A 165     -67.680 -18.798  14.711  1.00 39.11           H  
ATOM   2426 HG23 ILE A 165     -67.497 -19.004  12.981  1.00 39.11           H  
ATOM   2427  CD1 ILE A 165     -67.832 -16.329  16.011  1.00 39.11           C  
ATOM   2428 HD11 ILE A 165     -67.558 -15.710  16.864  1.00 39.11           H  
ATOM   2429 HD12 ILE A 165     -67.985 -17.350  16.362  1.00 39.11           H  
ATOM   2430 HD13 ILE A 165     -68.758 -15.946  15.581  1.00 39.11           H  
ATOM   2431  N   ASN A 166     -65.343 -18.404  11.126  1.00 38.21           N  
ATOM   2432  H   ASN A 166     -64.651 -18.459  11.860  1.00 38.21           H  
ATOM   2433  CA  ASN A 166     -65.351 -19.536  10.189  1.00 38.21           C  
ATOM   2434  HA  ASN A 166     -64.602 -20.226  10.577  1.00 38.21           H  
ATOM   2435  C   ASN A 166     -64.907 -19.287   8.736  1.00 38.21           C  
ATOM   2436  CB  ASN A 166     -66.678 -20.319  10.264  1.00 38.21           C  
ATOM   2437  HB2 ASN A 166     -67.525 -19.647  10.127  1.00 38.21           H  
ATOM   2438  HB3 ASN A 166     -66.702 -21.033   9.441  1.00 38.21           H  
ATOM   2439  O   ASN A 166     -65.691 -18.933   7.868  1.00 38.21           O  
ATOM   2440  CG  ASN A 166     -66.851 -21.112  11.542  1.00 38.21           C  
ATOM   2441  ND2 ASN A 166     -67.996 -21.726  11.720  1.00 38.21           N  
ATOM   2442 HD21 ASN A 166     -68.715 -21.658  11.014  1.00 38.21           H  
ATOM   2443 HD22 ASN A 166     -68.083 -22.270  12.567  1.00 38.21           H  
ATOM   2444  OD1 ASN A 166     -65.979 -21.210  12.390  1.00 38.21           O  
ATOM   2445  N   GLY A 167     -63.661 -19.687   8.468  1.00 33.80           N  
ATOM   2446  H   GLY A 167     -63.011 -19.602   9.237  1.00 33.80           H  
ATOM   2447  CA  GLY A 167     -63.400 -20.855   7.624  1.00 33.80           C  
ATOM   2448  HA2 GLY A 167     -63.908 -21.716   8.058  1.00 33.80           H  
ATOM   2449  HA3 GLY A 167     -62.330 -21.062   7.653  1.00 33.80           H  
ATOM   2450  C   GLY A 167     -63.808 -20.789   6.153  1.00 33.80           C  
ATOM   2451  O   GLY A 167     -64.711 -21.506   5.751  1.00 33.80           O  
ATOM   2452  N   SER A 168     -63.042 -20.073   5.340  1.00 36.81           N  
ATOM   2453  H   SER A 168     -62.552 -19.277   5.723  1.00 36.81           H  
ATOM   2454  CA  SER A 168     -62.469 -20.607   4.098  1.00 36.81           C  
ATOM   2455  HA  SER A 168     -62.011 -21.568   4.331  1.00 36.81           H  
ATOM   2456  C   SER A 168     -61.365 -19.666   3.634  1.00 36.81           C  
ATOM   2457  CB  SER A 168     -63.481 -20.860   2.965  1.00 36.81           C  
ATOM   2458  HB2 SER A 168     -62.957 -21.296   2.115  1.00 36.81           H  
ATOM   2459  HB3 SER A 168     -64.223 -21.583   3.302  1.00 36.81           H  
ATOM   2460  O   SER A 168     -61.435 -18.453   3.810  1.00 36.81           O  
ATOM   2461  OG  SER A 168     -64.152 -19.701   2.528  1.00 36.81           O  
ATOM   2462  HG  SER A 168     -63.643 -19.219   1.872  1.00 36.81           H  
ATOM   2463  N   THR A 169     -60.302 -20.249   3.104  1.00 34.33           N  
ATOM   2464  H   THR A 169     -60.324 -21.249   2.960  1.00 34.33           H  
ATOM   2465  CA  THR A 169     -59.200 -19.567   2.433  1.00 34.33           C  
ATOM   2466  HA  THR A 169     -58.697 -18.878   3.111  1.00 34.33           H  
ATOM   2467  C   THR A 169     -59.737 -18.794   1.229  1.00 34.33           C  
ATOM   2468  CB  THR A 169     -58.215 -20.648   1.947  1.00 34.33           C  
ATOM   2469  HB  THR A 169     -57.510 -20.211   1.240  1.00 34.33           H  
ATOM   2470  O   THR A 169     -60.056 -19.421   0.227  1.00 34.33           O  
ATOM   2471  CG2 THR A 169     -57.432 -21.279   3.099  1.00 34.33           C  
ATOM   2472 HG21 THR A 169     -56.867 -20.508   3.622  1.00 34.33           H  
ATOM   2473 HG22 THR A 169     -58.107 -21.774   3.797  1.00 34.33           H  
ATOM   2474 HG23 THR A 169     -56.734 -22.012   2.695  1.00 34.33           H  
ATOM   2475  OG1 THR A 169     -58.935 -21.697   1.326  1.00 34.33           O  
ATOM   2476  HG1 THR A 169     -59.394 -21.280   0.594  1.00 34.33           H  
ATOM   2477  N   ASP A 170     -59.831 -17.468   1.317  1.00 41.63           N  
ATOM   2478  H   ASP A 170     -59.698 -17.017   2.211  1.00 41.63           H  
ATOM   2479  CA  ASP A 170     -60.064 -16.598   0.163  1.00 41.63           C  
ATOM   2480  HA  ASP A 170     -59.760 -17.138  -0.734  1.00 41.63           H  
ATOM   2481  C   ASP A 170     -59.167 -15.357   0.251  1.00 41.63           C  
ATOM   2482  CB  ASP A 170     -61.551 -16.238  -0.009  1.00 41.63           C  
ATOM   2483  HB2 ASP A 170     -62.006 -16.085   0.970  1.00 41.63           H  
ATOM   2484  HB3 ASP A 170     -61.620 -15.298  -0.556  1.00 41.63           H  
ATOM   2485  O   ASP A 170     -59.140 -14.614   1.235  1.00 41.63           O  
ATOM   2486  CG  ASP A 170     -62.337 -17.290  -0.806  1.00 41.63           C  
ATOM   2487  OD1 ASP A 170     -61.793 -17.786  -1.819  1.00 41.63           O  
ATOM   2488  OD2 ASP A 170     -63.503 -17.551  -0.432  1.00 41.63           O  
ATOM   2489  N   VAL A 171     -58.385 -15.182  -0.809  1.00 39.64           N  
ATOM   2490  H   VAL A 171     -58.520 -15.833  -1.569  1.00 39.64           H  
ATOM   2491  CA  VAL A 171     -57.402 -14.121  -1.025  1.00 39.64           C  
ATOM   2492  HA  VAL A 171     -56.664 -14.144  -0.223  1.00 39.64           H  
ATOM   2493  C   VAL A 171     -58.105 -12.762  -1.024  1.00 39.64           C  
ATOM   2494  CB  VAL A 171     -56.693 -14.397  -2.369  1.00 39.64           C  
ATOM   2495  HB  VAL A 171     -57.443 -14.483  -3.156  1.00 39.64           H  
ATOM   2496  O   VAL A 171     -58.924 -12.475  -1.894  1.00 39.64           O  
ATOM   2497  CG1 VAL A 171     -55.715 -13.289  -2.776  1.00 39.64           C  
ATOM   2498 HG11 VAL A 171     -54.959 -13.154  -2.002  1.00 39.64           H  
ATOM   2499 HG12 VAL A 171     -55.223 -13.556  -3.711  1.00 39.64           H  
ATOM   2500 HG13 VAL A 171     -56.249 -12.352  -2.929  1.00 39.64           H  
ATOM   2501  CG2 VAL A 171     -55.914 -15.722  -2.310  1.00 39.64           C  
ATOM   2502 HG21 VAL A 171     -56.587 -16.559  -2.128  1.00 39.64           H  
ATOM   2503 HG22 VAL A 171     -55.169 -15.683  -1.515  1.00 39.64           H  
ATOM   2504 HG23 VAL A 171     -55.408 -15.896  -3.259  1.00 39.64           H  
ATOM   2505  N   THR A 172     -57.772 -11.900  -0.061  1.00 34.15           N  
ATOM   2506  H   THR A 172     -57.104 -12.198   0.636  1.00 34.15           H  
ATOM   2507  CA  THR A 172     -58.262 -10.515  -0.015  1.00 34.15           C  
ATOM   2508  HA  THR A 172     -59.187 -10.444  -0.587  1.00 34.15           H  
ATOM   2509  C   THR A 172     -57.232  -9.589  -0.657  1.00 34.15           C  
ATOM   2510  CB  THR A 172     -58.598 -10.078   1.419  1.00 34.15           C  
ATOM   2511  HB  THR A 172     -57.685 -10.022   2.012  1.00 34.15           H  
ATOM   2512  O   THR A 172     -56.243  -9.205  -0.039  1.00 34.15           O  
ATOM   2513  CG2 THR A 172     -59.325  -8.731   1.454  1.00 34.15           C  
ATOM   2514 HG21 THR A 172     -59.574  -8.486   2.487  1.00 34.15           H  
ATOM   2515 HG22 THR A 172     -60.242  -8.788   0.868  1.00 34.15           H  
ATOM   2516 HG23 THR A 172     -58.682  -7.948   1.053  1.00 34.15           H  
ATOM   2517  OG1 THR A 172     -59.474 -11.006   2.016  1.00 34.15           O  
ATOM   2518  HG1 THR A 172     -59.220 -11.893   1.750  1.00 34.15           H  
ATOM   2519  N   THR A 173     -57.465  -9.210  -1.912  1.00 37.99           N  
ATOM   2520  H   THR A 173     -58.240  -9.626  -2.408  1.00 37.99           H  
ATOM   2521  CA  THR A 173     -56.775  -8.090  -2.562  1.00 37.99           C  
ATOM   2522  HA  THR A 173     -55.706  -8.147  -2.355  1.00 37.99           H  
ATOM   2523  C   THR A 173     -57.321  -6.773  -2.005  1.00 37.99           C  
ATOM   2524  CB  THR A 173     -56.984  -8.131  -4.085  1.00 37.99           C  
ATOM   2525  HB  THR A 173     -56.608  -7.204  -4.519  1.00 37.99           H  
ATOM   2526  O   THR A 173     -58.483  -6.443  -2.248  1.00 37.99           O  
ATOM   2527  CG2 THR A 173     -56.261  -9.306  -4.741  1.00 37.99           C  
ATOM   2528 HG21 THR A 173     -56.409  -9.264  -5.820  1.00 37.99           H  
ATOM   2529 HG22 THR A 173     -55.194  -9.251  -4.525  1.00 37.99           H  
ATOM   2530 HG23 THR A 173     -56.658 -10.249  -4.365  1.00 37.99           H  
ATOM   2531  OG1 THR A 173     -58.359  -8.257  -4.381  1.00 37.99           O  
ATOM   2532  HG1 THR A 173     -58.812  -7.599  -3.849  1.00 37.99           H  
ATOM   2533  N   VAL A 174     -56.508  -6.008  -1.274  1.00 35.65           N  
ATOM   2534  H   VAL A 174     -55.580  -6.348  -1.062  1.00 35.65           H  
ATOM   2535  CA  VAL A 174     -56.848  -4.635  -0.865  1.00 35.65           C  
ATOM   2536  HA  VAL A 174     -57.932  -4.525  -0.877  1.00 35.65           H  
ATOM   2537  C   VAL A 174     -56.214  -3.665  -1.871  1.00 35.65           C  
ATOM   2538  CB  VAL A 174     -56.390  -4.314   0.573  1.00 35.65           C  
ATOM   2539  HB  VAL A 174     -55.302  -4.251   0.608  1.00 35.65           H  
ATOM   2540  O   VAL A 174     -54.987  -3.619  -1.956  1.00 35.65           O  
ATOM   2541  CG1 VAL A 174     -56.982  -2.973   1.033  1.00 35.65           C  
ATOM   2542 HG11 VAL A 174     -56.649  -2.754   2.048  1.00 35.65           H  
ATOM   2543 HG12 VAL A 174     -56.639  -2.168   0.383  1.00 35.65           H  
ATOM   2544 HG13 VAL A 174     -58.071  -3.013   1.014  1.00 35.65           H  
ATOM   2545  CG2 VAL A 174     -56.834  -5.389   1.575  1.00 35.65           C  
ATOM   2546 HG21 VAL A 174     -56.536  -5.102   2.583  1.00 35.65           H  
ATOM   2547 HG22 VAL A 174     -57.916  -5.511   1.539  1.00 35.65           H  
ATOM   2548 HG23 VAL A 174     -56.358  -6.342   1.343  1.00 35.65           H  
ATOM   2549  N   PRO A 175     -56.991  -2.889  -2.648  1.00 35.86           N  
ATOM   2550  CA  PRO A 175     -56.430  -1.861  -3.512  1.00 35.86           C  
ATOM   2551  HA  PRO A 175     -55.534  -2.225  -4.016  1.00 35.86           H  
ATOM   2552  C   PRO A 175     -56.072  -0.633  -2.665  1.00 35.86           C  
ATOM   2553  CB  PRO A 175     -57.517  -1.585  -4.555  1.00 35.86           C  
ATOM   2554  HB2 PRO A 175     -57.411  -2.292  -5.377  1.00 35.86           H  
ATOM   2555  HB3 PRO A 175     -57.478  -0.562  -4.930  1.00 35.86           H  
ATOM   2556  O   PRO A 175     -56.956   0.083  -2.196  1.00 35.86           O  
ATOM   2557  CG  PRO A 175     -58.821  -1.870  -3.808  1.00 35.86           C  
ATOM   2558  HG2 PRO A 175     -59.599  -2.225  -4.484  1.00 35.86           H  
ATOM   2559  HG3 PRO A 175     -59.155  -0.970  -3.291  1.00 35.86           H  
ATOM   2560  CD  PRO A 175     -58.441  -2.938  -2.780  1.00 35.86           C  
ATOM   2561  HD2 PRO A 175     -58.928  -2.730  -1.827  1.00 35.86           H  
ATOM   2562  HD3 PRO A 175     -58.738  -3.921  -3.147  1.00 35.86           H  
ATOM   2563  N   SER A 176     -54.782  -0.355  -2.471  1.00 39.01           N  
ATOM   2564  H   SER A 176     -54.078  -1.011  -2.777  1.00 39.01           H  
ATOM   2565  CA  SER A 176     -54.344   0.969  -2.020  1.00 39.01           C  
ATOM   2566  HA  SER A 176     -55.080   1.374  -1.326  1.00 39.01           H  
ATOM   2567  C   SER A 176     -54.265   1.898  -3.230  1.00 39.01           C  
ATOM   2568  CB  SER A 176     -53.020   0.903  -1.251  1.00 39.01           C  
ATOM   2569  HB2 SER A 176     -53.150   0.292  -0.358  1.00 39.01           H  
ATOM   2570  HB3 SER A 176     -52.730   1.909  -0.948  1.00 39.01           H  
ATOM   2571  O   SER A 176     -53.334   1.820  -4.031  1.00 39.01           O  
ATOM   2572  OG  SER A 176     -52.000   0.344  -2.048  1.00 39.01           O  
ATOM   2573  HG  SER A 176     -52.022   0.783  -2.902  1.00 39.01           H  
ATOM   2574  N   VAL A 177     -55.265   2.766  -3.374  1.00 38.11           N  
ATOM   2575  H   VAL A 177     -56.024   2.728  -2.709  1.00 38.11           H  
ATOM   2576  CA  VAL A 177     -55.214   3.910  -4.287  1.00 38.11           C  
ATOM   2577  HA  VAL A 177     -54.781   3.600  -5.237  1.00 38.11           H  
ATOM   2578  C   VAL A 177     -54.307   4.954  -3.645  1.00 38.11           C  
ATOM   2579  CB  VAL A 177     -56.625   4.474  -4.559  1.00 38.11           C  
ATOM   2580  HB  VAL A 177     -57.073   4.807  -3.622  1.00 38.11           H  
ATOM   2581  O   VAL A 177     -54.710   5.640  -2.709  1.00 38.11           O  
ATOM   2582  CG1 VAL A 177     -56.590   5.660  -5.535  1.00 38.11           C  
ATOM   2583 HG11 VAL A 177     -56.009   6.480  -5.111  1.00 38.11           H  
ATOM   2584 HG12 VAL A 177     -56.142   5.360  -6.482  1.00 38.11           H  
ATOM   2585 HG13 VAL A 177     -57.601   6.025  -5.714  1.00 38.11           H  
ATOM   2586  CG2 VAL A 177     -57.541   3.398  -5.163  1.00 38.11           C  
ATOM   2587 HG21 VAL A 177     -57.674   2.576  -4.459  1.00 38.11           H  
ATOM   2588 HG22 VAL A 177     -57.105   3.014  -6.085  1.00 38.11           H  
ATOM   2589 HG23 VAL A 177     -58.520   3.825  -5.379  1.00 38.11           H  
ATOM   2590  N   SER A 178     -53.077   5.049  -4.134  1.00 40.52           N  
ATOM   2591  H   SER A 178     -52.780   4.382  -4.831  1.00 40.52           H  
ATOM   2592  CA  SER A 178     -52.183   6.167  -3.844  1.00 40.52           C  
ATOM   2593  HA  SER A 178     -52.643   6.849  -3.129  1.00 40.52           H  
ATOM   2594  C   SER A 178     -51.960   6.911  -5.152  1.00 40.52           C  
ATOM   2595  CB  SER A 178     -50.861   5.690  -3.236  1.00 40.52           C  
ATOM   2596  HB2 SER A 178     -50.224   6.551  -3.033  1.00 40.52           H  
ATOM   2597  HB3 SER A 178     -50.355   5.038  -3.948  1.00 40.52           H  
ATOM   2598  O   SER A 178     -51.267   6.425  -6.046  1.00 40.52           O  
ATOM   2599  OG  SER A 178     -51.092   4.975  -2.035  1.00 40.52           O  
ATOM   2600  HG  SER A 178     -50.307   4.457  -1.840  1.00 40.52           H  
ATOM   2601  N   ASP A 179     -52.587   8.079  -5.274  1.00 41.99           N  
ATOM   2602  H   ASP A 179     -53.200   8.382  -4.531  1.00 41.99           H  
ATOM   2603  CA  ASP A 179     -52.233   9.055  -6.295  1.00 41.99           C  
ATOM   2604  HA  ASP A 179     -52.430   8.631  -7.280  1.00 41.99           H  
ATOM   2605  C   ASP A 179     -50.732   9.364  -6.168  1.00 41.99           C  
ATOM   2606  CB  ASP A 179     -53.074  10.334  -6.118  1.00 41.99           C  
ATOM   2607  HB2 ASP A 179     -53.044  10.645  -5.073  1.00 41.99           H  
ATOM   2608  HB3 ASP A 179     -52.618  11.127  -6.711  1.00 41.99           H  
ATOM   2609  O   ASP A 179     -50.256   9.683  -5.080  1.00 41.99           O  
ATOM   2610  CG  ASP A 179     -54.530  10.194  -6.580  1.00 41.99           C  
ATOM   2611  OD1 ASP A 179     -54.746   9.517  -7.609  1.00 41.99           O  
ATOM   2612  OD2 ASP A 179     -55.403  10.821  -5.938  1.00 41.99           O  
ATOM   2613  N   LEU A 180     -50.014   9.311  -7.297  1.00 44.29           N  
ATOM   2614  H   LEU A 180     -50.529   8.990  -8.104  1.00 44.29           H  
ATOM   2615  CA  LEU A 180     -48.573   9.564  -7.480  1.00 44.29           C  
ATOM   2616  HA  LEU A 180     -48.468   9.859  -8.524  1.00 44.29           H  
ATOM   2617  C   LEU A 180     -47.638   8.343  -7.320  1.00 44.29           C  
ATOM   2618  CB  LEU A 180     -48.075  10.788  -6.670  1.00 44.29           C  
ATOM   2619  HB2 LEU A 180     -48.003  10.503  -5.620  1.00 44.29           H  
ATOM   2620  HB3 LEU A 180     -47.059  11.017  -6.993  1.00 44.29           H  
ATOM   2621  O   LEU A 180     -47.022   8.132  -6.283  1.00 44.29           O  
ATOM   2622  CG  LEU A 180     -48.924  12.070  -6.772  1.00 44.29           C  
ATOM   2623  HG  LEU A 180     -49.966  11.879  -6.515  1.00 44.29           H  
ATOM   2624  CD1 LEU A 180     -48.396  13.119  -5.794  1.00 44.29           C  
ATOM   2625 HD11 LEU A 180     -49.009  14.018  -5.854  1.00 44.29           H  
ATOM   2626 HD12 LEU A 180     -47.357  13.359  -6.021  1.00 44.29           H  
ATOM   2627 HD13 LEU A 180     -48.464  12.721  -4.782  1.00 44.29           H  
ATOM   2628  CD2 LEU A 180     -48.883  12.653  -8.186  1.00 44.29           C  
ATOM   2629 HD21 LEU A 180     -49.453  13.582  -8.210  1.00 44.29           H  
ATOM   2630 HD22 LEU A 180     -49.344  11.954  -8.883  1.00 44.29           H  
ATOM   2631 HD23 LEU A 180     -47.852  12.848  -8.483  1.00 44.29           H  
ATOM   2632  N   GLY A 181     -47.399   7.655  -8.444  1.00 38.53           N  
ATOM   2633  H   GLY A 181     -48.029   7.808  -9.219  1.00 38.53           H  
ATOM   2634  CA  GLY A 181     -46.148   6.934  -8.719  1.00 38.53           C  
ATOM   2635  HA2 GLY A 181     -45.325   7.467  -8.243  1.00 38.53           H  
ATOM   2636  HA3 GLY A 181     -45.964   6.940  -9.793  1.00 38.53           H  
ATOM   2637  C   GLY A 181     -46.090   5.492  -8.214  1.00 38.53           C  
ATOM   2638  O   GLY A 181     -45.870   5.241  -7.038  1.00 38.53           O  
ATOM   2639  N   ILE A 182     -46.226   4.554  -9.151  1.00 36.49           N  
ATOM   2640  H   ILE A 182     -46.380   4.873 -10.097  1.00 36.49           H  
ATOM   2641  CA  ILE A 182     -46.146   3.097  -8.981  1.00 36.49           C  
ATOM   2642  HA  ILE A 182     -47.028   2.749  -8.443  1.00 36.49           H  
ATOM   2643  C   ILE A 182     -44.892   2.708  -8.175  1.00 36.49           C  
ATOM   2644  CB  ILE A 182     -46.139   2.457 -10.396  1.00 36.49           C  
ATOM   2645  HB  ILE A 182     -45.292   2.870 -10.942  1.00 36.49           H  
ATOM   2646  O   ILE A 182     -43.767   2.910  -8.631  1.00 36.49           O  
ATOM   2647  CG1 ILE A 182     -47.434   2.803 -11.180  1.00 36.49           C  
ATOM   2648 HG12 ILE A 182     -47.715   3.845 -11.026  1.00 36.49           H  
ATOM   2649 HG13 ILE A 182     -48.255   2.188 -10.810  1.00 36.49           H  
ATOM   2650  CG2 ILE A 182     -45.954   0.930 -10.339  1.00 36.49           C  
ATOM   2651 HG21 ILE A 182     -45.956   0.493 -11.338  1.00 36.49           H  
ATOM   2652 HG22 ILE A 182     -45.001   0.667  -9.881  1.00 36.49           H  
ATOM   2653 HG23 ILE A 182     -46.752   0.463  -9.760  1.00 36.49           H  
ATOM   2654  CD1 ILE A 182     -47.306   2.612 -12.697  1.00 36.49           C  
ATOM   2655 HD11 ILE A 182     -46.479   3.210 -13.079  1.00 36.49           H  
ATOM   2656 HD12 ILE A 182     -47.139   1.562 -12.937  1.00 36.49           H  
ATOM   2657 HD13 ILE A 182     -48.229   2.934 -13.179  1.00 36.49           H  
ATOM   2658  N   ILE A 183     -45.092   2.139  -6.985  1.00 43.59           N  
ATOM   2659  H   ILE A 183     -46.043   2.058  -6.654  1.00 43.59           H  
ATOM   2660  CA  ILE A 183     -44.087   1.352  -6.267  1.00 43.59           C  
ATOM   2661  HA  ILE A 183     -43.162   1.322  -6.843  1.00 43.59           H  
ATOM   2662  C   ILE A 183     -44.661  -0.060  -6.198  1.00 43.59           C  
ATOM   2663  CB  ILE A 183     -43.763   1.921  -4.860  1.00 43.59           C  
ATOM   2664  HB  ILE A 183     -44.654   1.836  -4.239  1.00 43.59           H  
ATOM   2665  O   ILE A 183     -45.553  -0.323  -5.396  1.00 43.59           O  
ATOM   2666  CG1 ILE A 183     -43.363   3.414  -4.913  1.00 43.59           C  
ATOM   2667 HG12 ILE A 183     -42.456   3.528  -5.507  1.00 43.59           H  
ATOM   2668 HG13 ILE A 183     -44.157   3.978  -5.403  1.00 43.59           H  
ATOM   2669  CG2 ILE A 183     -42.634   1.087  -4.218  1.00 43.59           C  
ATOM   2670 HG21 ILE A 183     -42.487   1.383  -3.179  1.00 43.59           H  
ATOM   2671 HG22 ILE A 183     -42.898   0.029  -4.220  1.00 43.59           H  
ATOM   2672 HG23 ILE A 183     -41.705   1.218  -4.773  1.00 43.59           H  
ATOM   2673  CD1 ILE A 183     -43.149   4.057  -3.536  1.00 43.59           C  
ATOM   2674 HD11 ILE A 183     -44.023   3.887  -2.907  1.00 43.59           H  
ATOM   2675 HD12 ILE A 183     -43.008   5.131  -3.660  1.00 43.59           H  
ATOM   2676 HD13 ILE A 183     -42.263   3.645  -3.053  1.00 43.59           H  
ATOM   2677  N   ASP A 184     -44.172  -0.953  -7.055  1.00 43.27           N  
ATOM   2678  H   ASP A 184     -43.509  -0.663  -7.760  1.00 43.27           H  
ATOM   2679  CA  ASP A 184     -44.474  -2.378  -6.956  1.00 43.27           C  
ATOM   2680  HA  ASP A 184     -45.547  -2.517  -6.824  1.00 43.27           H  
ATOM   2681  C   ASP A 184     -43.759  -2.936  -5.719  1.00 43.27           C  
ATOM   2682  CB  ASP A 184     -44.046  -3.122  -8.236  1.00 43.27           C  
ATOM   2683  HB2 ASP A 184     -44.058  -4.192  -8.030  1.00 43.27           H  
ATOM   2684  HB3 ASP A 184     -43.023  -2.843  -8.487  1.00 43.27           H  
ATOM   2685  O   ASP A 184     -42.549  -3.176  -5.726  1.00 43.27           O  
ATOM   2686  CG  ASP A 184     -44.957  -2.874  -9.444  1.00 43.27           C  
ATOM   2687  OD1 ASP A 184     -46.137  -2.512  -9.237  1.00 43.27           O  
ATOM   2688  OD2 ASP A 184     -44.452  -3.053 -10.573  1.00 43.27           O  
ATOM   2689  N   THR A 185     -44.494  -3.114  -4.623  1.00 42.36           N  
ATOM   2690  H   THR A 185     -45.454  -2.801  -4.623  1.00 42.36           H  
ATOM   2691  CA  THR A 185     -44.049  -3.921  -3.487  1.00 42.36           C  
ATOM   2692  HA  THR A 185     -42.960  -3.936  -3.461  1.00 42.36           H  
ATOM   2693  C   THR A 185     -44.528  -5.353  -3.700  1.00 42.36           C  
ATOM   2694  CB  THR A 185     -44.521  -3.349  -2.140  1.00 42.36           C  
ATOM   2695  HB  THR A 185     -44.294  -4.068  -1.353  1.00 42.36           H  
ATOM   2696  O   THR A 185     -45.721  -5.642  -3.701  1.00 42.36           O  
ATOM   2697  CG2 THR A 185     -43.825  -2.026  -1.819  1.00 42.36           C  
ATOM   2698 HG21 THR A 185     -44.111  -1.273  -2.553  1.00 42.36           H  
ATOM   2699 HG22 THR A 185     -44.124  -1.688  -0.827  1.00 42.36           H  
ATOM   2700 HG23 THR A 185     -42.743  -2.162  -1.842  1.00 42.36           H  
ATOM   2701  OG1 THR A 185     -45.901  -3.075  -2.137  1.00 42.36           O  
ATOM   2702  HG1 THR A 185     -46.253  -3.256  -1.262  1.00 42.36           H  
ATOM   2703  N   THR A 186     -43.592  -6.278  -3.901  1.00 46.92           N  
ATOM   2704  H   THR A 186     -42.618  -6.011  -3.911  1.00 46.92           H  
ATOM   2705  CA  THR A 186     -43.893  -7.712  -3.948  1.00 46.92           C  
ATOM   2706  HA  THR A 186     -44.911  -7.852  -4.309  1.00 46.92           H  
ATOM   2707  C   THR A 186     -43.829  -8.277  -2.530  1.00 46.92           C  
ATOM   2708  CB  THR A 186     -42.973  -8.459  -4.927  1.00 46.92           C  
ATOM   2709  HB  THR A 186     -43.068  -9.533  -4.765  1.00 46.92           H  
ATOM   2710  O   THR A 186     -42.805  -8.201  -1.853  1.00 46.92           O  
ATOM   2711  CG2 THR A 186     -43.336  -8.139  -6.378  1.00 46.92           C  
ATOM   2712 HG21 THR A 186     -42.675  -8.684  -7.052  1.00 46.92           H  
ATOM   2713 HG22 THR A 186     -43.253  -7.070  -6.570  1.00 46.92           H  
ATOM   2714 HG23 THR A 186     -44.362  -8.452  -6.574  1.00 46.92           H  
ATOM   2715  OG1 THR A 186     -41.627  -8.076  -4.778  1.00 46.92           O  
ATOM   2716  HG1 THR A 186     -41.407  -7.534  -5.539  1.00 46.92           H  
ATOM   2717  N   ILE A 187     -44.956  -8.800  -2.051  1.00 43.65           N  
ATOM   2718  H   ILE A 187     -45.771  -8.806  -2.647  1.00 43.65           H  
ATOM   2719  CA  ILE A 187     -45.058  -9.520  -0.778  1.00 43.65           C  
ATOM   2720  HA  ILE A 187     -44.336  -9.112  -0.070  1.00 43.65           H  
ATOM   2721  C   ILE A 187     -44.693 -10.981  -1.064  1.00 43.65           C  
ATOM   2722  CB  ILE A 187     -46.475  -9.352  -0.174  1.00 43.65           C  
ATOM   2723  HB  ILE A 187     -47.201  -9.719  -0.900  1.00 43.65           H  
ATOM   2724  O   ILE A 187     -45.337 -11.624  -1.889  1.00 43.65           O  
ATOM   2725  CG1 ILE A 187     -46.776  -7.858   0.109  1.00 43.65           C  
ATOM   2726 HG12 ILE A 187     -46.131  -7.503   0.914  1.00 43.65           H  
ATOM   2727 HG13 ILE A 187     -46.554  -7.265  -0.778  1.00 43.65           H  
ATOM   2728  CG2 ILE A 187     -46.622 -10.186   1.114  1.00 43.65           C  
ATOM   2729 HG21 ILE A 187     -45.913  -9.850   1.871  1.00 43.65           H  
ATOM   2730 HG22 ILE A 187     -47.635 -10.104   1.507  1.00 43.65           H  
ATOM   2731 HG23 ILE A 187     -46.450 -11.242   0.906  1.00 43.65           H  
ATOM   2732  CD1 ILE A 187     -48.237  -7.567   0.474  1.00 43.65           C  
ATOM   2733 HD11 ILE A 187     -48.488  -8.012   1.437  1.00 43.65           H  
ATOM   2734 HD12 ILE A 187     -48.899  -7.965  -0.296  1.00 43.65           H  
ATOM   2735 HD13 ILE A 187     -48.383  -6.489   0.542  1.00 43.65           H  
ATOM   2736  N   ILE A 188     -43.646 -11.493  -0.411  1.00 49.75           N  
ATOM   2737  H   ILE A 188     -43.156 -10.899   0.244  1.00 49.75           H  
ATOM   2738  CA  ILE A 188     -43.262 -12.910  -0.456  1.00 49.75           C  
ATOM   2739  HA  ILE A 188     -43.639 -13.362  -1.373  1.00 49.75           H  
ATOM   2740  C   ILE A 188     -43.934 -13.599   0.735  1.00 49.75           C  
ATOM   2741  CB  ILE A 188     -41.720 -13.080  -0.441  1.00 49.75           C  
ATOM   2742  HB  ILE A 188     -41.337 -12.632   0.476  1.00 49.75           H  
ATOM   2743  O   ILE A 188     -43.573 -13.341   1.882  1.00 49.75           O  
ATOM   2744  CG1 ILE A 188     -41.065 -12.359  -1.644  1.00 49.75           C  
ATOM   2745 HG12 ILE A 188     -41.374 -12.843  -2.570  1.00 49.75           H  
ATOM   2746 HG13 ILE A 188     -41.409 -11.325  -1.679  1.00 49.75           H  
ATOM   2747  CG2 ILE A 188     -41.345 -14.576  -0.441  1.00 49.75           C  
ATOM   2748 HG21 ILE A 188     -41.787 -15.083   0.417  1.00 49.75           H  
ATOM   2749 HG22 ILE A 188     -40.265 -14.701  -0.366  1.00 49.75           H  
ATOM   2750 HG23 ILE A 188     -41.701 -15.054  -1.353  1.00 49.75           H  
ATOM   2751  CD1 ILE A 188     -39.531 -12.311  -1.589  1.00 49.75           C  
ATOM   2752 HD11 ILE A 188     -39.164 -11.679  -2.398  1.00 49.75           H  
ATOM   2753 HD12 ILE A 188     -39.205 -11.893  -0.637  1.00 49.75           H  
ATOM   2754 HD13 ILE A 188     -39.112 -13.309  -1.716  1.00 49.75           H  
ATOM   2755  N   GLU A 189     -44.914 -14.460   0.472  1.00 46.49           N  
ATOM   2756  H   GLU A 189     -45.190 -14.609  -0.488  1.00 46.49           H  
ATOM   2757  CA  GLU A 189     -45.580 -15.279   1.488  1.00 46.49           C  
ATOM   2758  HA  GLU A 189     -45.439 -14.816   2.465  1.00 46.49           H  
ATOM   2759  C   GLU A 189     -44.928 -16.676   1.514  1.00 46.49           C  
ATOM   2760  CB  GLU A 189     -47.095 -15.293   1.202  1.00 46.49           C  
ATOM   2761  HB2 GLU A 189     -47.304 -15.985   0.386  1.00 46.49           H  
ATOM   2762  HB3 GLU A 189     -47.390 -14.293   0.885  1.00 46.49           H  
ATOM   2763  O   GLU A 189     -44.891 -17.370   0.499  1.00 46.49           O  
ATOM   2764  CG  GLU A 189     -47.943 -15.653   2.432  1.00 46.49           C  
ATOM   2765  HG2 GLU A 189     -47.645 -15.004   3.256  1.00 46.49           H  
ATOM   2766  HG3 GLU A 189     -47.722 -16.681   2.720  1.00 46.49           H  
ATOM   2767  CD  GLU A 189     -49.458 -15.499   2.187  1.00 46.49           C  
ATOM   2768  OE1 GLU A 189     -50.187 -15.341   3.192  1.00 46.49           O  
ATOM   2769  OE2 GLU A 189     -49.882 -15.543   1.009  1.00 46.49           O  
ATOM   2770  N   MET A 190     -44.360 -17.080   2.657  1.00 42.86           N  
ATOM   2771  H   MET A 190     -44.437 -16.478   3.464  1.00 42.86           H  
ATOM   2772  CA  MET A 190     -43.811 -18.428   2.872  1.00 42.86           C  
ATOM   2773  HA  MET A 190     -43.616 -18.903   1.910  1.00 42.86           H  
ATOM   2774  C   MET A 190     -44.823 -19.268   3.666  1.00 42.86           C  
ATOM   2775  CB  MET A 190     -42.481 -18.370   3.648  1.00 42.86           C  
ATOM   2776  HB2 MET A 190     -42.205 -19.386   3.931  1.00 42.86           H  
ATOM   2777  HB3 MET A 190     -42.624 -17.792   4.561  1.00 42.86           H  
ATOM   2778  O   MET A 190     -45.165 -18.865   4.781  1.00 42.86           O  
ATOM   2779  CG  MET A 190     -41.317 -17.778   2.847  1.00 42.86           C  
ATOM   2780  HG2 MET A 190     -41.229 -18.333   1.913  1.00 42.86           H  
ATOM   2781  HG3 MET A 190     -41.542 -16.740   2.601  1.00 42.86           H  
ATOM   2782  SD  MET A 190     -39.710 -17.850   3.697  1.00 42.86           S  
ATOM   2783  CE  MET A 190     -39.968 -16.647   5.028  1.00 42.86           C  
ATOM   2784  HE1 MET A 190     -40.261 -15.687   4.601  1.00 42.86           H  
ATOM   2785  HE2 MET A 190     -39.041 -16.525   5.588  1.00 42.86           H  
ATOM   2786  HE3 MET A 190     -40.749 -17.001   5.700  1.00 42.86           H  
ATOM   2787  N   PRO A 191     -45.284 -20.435   3.177  1.00 53.18           N  
ATOM   2788  CA  PRO A 191     -46.103 -21.328   3.985  1.00 53.18           C  
ATOM   2789  HA  PRO A 191     -46.858 -20.761   4.530  1.00 53.18           H  
ATOM   2790  C   PRO A 191     -45.219 -22.084   4.989  1.00 53.18           C  
ATOM   2791  CB  PRO A 191     -46.807 -22.247   2.981  1.00 53.18           C  
ATOM   2792  HB2 PRO A 191     -47.730 -21.773   2.648  1.00 53.18           H  
ATOM   2793  HB3 PRO A 191     -47.017 -23.232   3.399  1.00 53.18           H  
ATOM   2794  O   PRO A 191     -44.392 -22.910   4.606  1.00 53.18           O  
ATOM   2795  CG  PRO A 191     -45.827 -22.322   1.808  1.00 53.18           C  
ATOM   2796  HG2 PRO A 191     -46.343 -22.485   0.862  1.00 53.18           H  
ATOM   2797  HG3 PRO A 191     -45.105 -23.119   1.985  1.00 53.18           H  
ATOM   2798  CD  PRO A 191     -45.109 -20.970   1.832  1.00 53.18           C  
ATOM   2799  HD2 PRO A 191     -44.053 -21.104   1.596  1.00 53.18           H  
ATOM   2800  HD3 PRO A 191     -45.571 -20.293   1.113  1.00 53.18           H  
ATOM   2801  N   SER A 192     -45.398 -21.832   6.286  1.00 49.21           N  
ATOM   2802  H   SER A 192     -46.022 -21.086   6.559  1.00 49.21           H  
ATOM   2803  CA  SER A 192     -44.902 -22.700   7.356  1.00 49.21           C  
ATOM   2804  HA  SER A 192     -44.025 -23.244   7.004  1.00 49.21           H  
ATOM   2805  C   SER A 192     -45.981 -23.730   7.708  1.00 49.21           C  
ATOM   2806  CB  SER A 192     -44.452 -21.871   8.569  1.00 49.21           C  
ATOM   2807  HB2 SER A 192     -44.251 -22.537   9.408  1.00 49.21           H  
ATOM   2808  HB3 SER A 192     -43.529 -21.354   8.308  1.00 49.21           H  
ATOM   2809  O   SER A 192     -46.984 -23.414   8.342  1.00 49.21           O  
ATOM   2810  OG  SER A 192     -45.417 -20.905   8.944  1.00 49.21           O  
ATOM   2811  HG  SER A 192     -45.054 -20.347   9.636  1.00 49.21           H  
ATOM   2812  N   LEU A 193     -45.797 -24.982   7.285  1.00 46.85           N  
ATOM   2813  H   LEU A 193     -44.979 -25.191   6.731  1.00 46.85           H  
ATOM   2814  CA  LEU A 193     -46.608 -26.112   7.750  1.00 46.85           C  
ATOM   2815  HA  LEU A 193     -47.511 -25.729   8.225  1.00 46.85           H  
ATOM   2816  C   LEU A 193     -45.805 -26.911   8.789  1.00 46.85           C  
ATOM   2817  CB  LEU A 193     -47.069 -26.966   6.556  1.00 46.85           C  
ATOM   2818  HB2 LEU A 193     -46.304 -26.927   5.780  1.00 46.85           H  
ATOM   2819  HB3 LEU A 193     -47.158 -28.008   6.862  1.00 46.85           H  
ATOM   2820  O   LEU A 193     -44.693 -27.346   8.487  1.00 46.85           O  
ATOM   2821  CG  LEU A 193     -48.424 -26.485   5.998  1.00 46.85           C  
ATOM   2822  HG  LEU A 193     -48.544 -25.418   6.185  1.00 46.85           H  
ATOM   2823  CD1 LEU A 193     -48.500 -26.698   4.489  1.00 46.85           C  
ATOM   2824 HD11 LEU A 193     -49.464 -26.355   4.114  1.00 46.85           H  
ATOM   2825 HD12 LEU A 193     -47.711 -26.127   4.000  1.00 46.85           H  
ATOM   2826 HD13 LEU A 193     -48.374 -27.755   4.254  1.00 46.85           H  
ATOM   2827  CD2 LEU A 193     -49.587 -27.239   6.652  1.00 46.85           C  
ATOM   2828 HD21 LEU A 193     -50.534 -26.857   6.269  1.00 46.85           H  
ATOM   2829 HD22 LEU A 193     -49.558 -27.093   7.731  1.00 46.85           H  
ATOM   2830 HD23 LEU A 193     -49.514 -28.305   6.433  1.00 46.85           H  
ATOM   2831  N   PRO A 194     -46.326 -27.102  10.014  1.00 46.08           N  
ATOM   2832  CA  PRO A 194     -45.686 -27.929  11.023  1.00 46.08           C  
ATOM   2833  HA  PRO A 194     -44.602 -27.828  10.972  1.00 46.08           H  
ATOM   2834  C   PRO A 194     -46.072 -29.404  10.827  1.00 46.08           C  
ATOM   2835  CB  PRO A 194     -46.183 -27.359  12.356  1.00 46.08           C  
ATOM   2836  HB2 PRO A 194     -46.196 -28.110  13.145  1.00 46.08           H  
ATOM   2837  HB3 PRO A 194     -45.550 -26.519  12.643  1.00 46.08           H  
ATOM   2838  O   PRO A 194     -47.245 -29.751  10.911  1.00 46.08           O  
ATOM   2839  CG  PRO A 194     -47.588 -26.844  12.035  1.00 46.08           C  
ATOM   2840  HG2 PRO A 194     -47.847 -25.981  12.648  1.00 46.08           H  
ATOM   2841  HG3 PRO A 194     -48.315 -27.643  12.183  1.00 46.08           H  
ATOM   2842  CD  PRO A 194     -47.529 -26.479  10.552  1.00 46.08           C  
ATOM   2843  HD2 PRO A 194     -48.417 -26.849  10.040  1.00 46.08           H  
ATOM   2844  HD3 PRO A 194     -47.457 -25.396  10.449  1.00 46.08           H  
ATOM   2845  N   GLY A 195     -45.077 -30.277  10.652  1.00 43.38           N  
ATOM   2846  H   GLY A 195     -44.156 -29.909  10.464  1.00 43.38           H  
ATOM   2847  CA  GLY A 195     -45.224 -31.730  10.811  1.00 43.38           C  
ATOM   2848  HA2 GLY A 195     -44.263 -32.150  11.108  1.00 43.38           H  
ATOM   2849  HA3 GLY A 195     -45.931 -31.928  11.616  1.00 43.38           H  
ATOM   2850  C   GLY A 195     -45.729 -32.479   9.573  1.00 43.38           C  
ATOM   2851  O   GLY A 195     -46.922 -32.524   9.297  1.00 43.38           O  
ATOM   2852  N   GLY A 196     -44.805 -33.139   8.881  1.00 43.40           N  
ATOM   2853  H   GLY A 196     -43.834 -32.986   9.116  1.00 43.40           H  
ATOM   2854  CA  GLY A 196     -45.055 -33.968   7.701  1.00 43.40           C  
ATOM   2855  HA2 GLY A 196     -46.037 -33.759   7.277  1.00 43.40           H  
ATOM   2856  HA3 GLY A 196     -45.002 -35.022   7.973  1.00 43.40           H  
ATOM   2857  C   GLY A 196     -44.004 -33.659   6.643  1.00 43.40           C  
ATOM   2858  O   GLY A 196     -43.694 -32.489   6.438  1.00 43.40           O  
ATOM   2859  N   ASP A 197     -43.407 -34.694   6.057  1.00 50.27           N  
ATOM   2860  H   ASP A 197     -43.719 -35.628   6.282  1.00 50.27           H  
ATOM   2861  CA  ASP A 197     -42.269 -34.616   5.134  1.00 50.27           C  
ATOM   2862  HA  ASP A 197     -41.369 -34.473   5.732  1.00 50.27           H  
ATOM   2863  C   ASP A 197     -42.397 -33.460   4.121  1.00 50.27           C  
ATOM   2864  CB  ASP A 197     -42.145 -35.963   4.408  1.00 50.27           C  
ATOM   2865  HB2 ASP A 197     -41.270 -35.940   3.758  1.00 50.27           H  
ATOM   2866  HB3 ASP A 197     -43.028 -36.124   3.789  1.00 50.27           H  
ATOM   2867  O   ASP A 197     -43.486 -33.251   3.572  1.00 50.27           O  
ATOM   2868  CG  ASP A 197     -41.994 -37.109   5.409  1.00 50.27           C  
ATOM   2869  OD1 ASP A 197     -41.047 -37.034   6.223  1.00 50.27           O  
ATOM   2870  OD2 ASP A 197     -42.883 -37.989   5.428  1.00 50.27           O  
ATOM   2871  N   PRO A 198     -41.327 -32.675   3.875  1.00 52.61           N  
ATOM   2872  CA  PRO A 198     -41.424 -31.510   3.012  1.00 52.61           C  
ATOM   2873  HA  PRO A 198     -42.188 -30.843   3.412  1.00 52.61           H  
ATOM   2874  C   PRO A 198     -41.776 -31.967   1.587  1.00 52.61           C  
ATOM   2875  CB  PRO A 198     -40.063 -30.808   3.092  1.00 52.61           C  
ATOM   2876  HB2 PRO A 198     -40.082 -30.077   3.900  1.00 52.61           H  
ATOM   2877  HB3 PRO A 198     -39.792 -30.328   2.152  1.00 52.61           H  
ATOM   2878  O   PRO A 198     -41.027 -32.756   1.003  1.00 52.61           O  
ATOM   2879  CG  PRO A 198     -39.100 -31.939   3.453  1.00 52.61           C  
ATOM   2880  HG2 PRO A 198     -38.786 -32.458   2.546  1.00 52.61           H  
ATOM   2881  HG3 PRO A 198     -38.231 -31.573   4.000  1.00 52.61           H  
ATOM   2882  CD  PRO A 198     -39.954 -32.878   4.308  1.00 52.61           C  
ATOM   2883  HD2 PRO A 198     -39.864 -32.603   5.359  1.00 52.61           H  
ATOM   2884  HD3 PRO A 198     -39.640 -33.911   4.160  1.00 52.61           H  
ATOM   2885  N   PRO A 199     -42.880 -31.482   0.988  1.00 57.11           N  
ATOM   2886  CA  PRO A 199     -43.069 -31.628  -0.447  1.00 57.11           C  
ATOM   2887  HA  PRO A 199     -43.062 -32.688  -0.704  1.00 57.11           H  
ATOM   2888  C   PRO A 199     -41.915 -30.912  -1.173  1.00 57.11           C  
ATOM   2889  CB  PRO A 199     -44.447 -31.029  -0.746  1.00 57.11           C  
ATOM   2890  HB2 PRO A 199     -44.488 -30.559  -1.729  1.00 57.11           H  
ATOM   2891  HB3 PRO A 199     -45.203 -31.811  -0.666  1.00 57.11           H  
ATOM   2892  O   PRO A 199     -41.353 -29.961  -0.616  1.00 57.11           O  
ATOM   2893  CG  PRO A 199     -44.650 -30.013   0.377  1.00 57.11           C  
ATOM   2894  HG2 PRO A 199     -44.181 -29.069   0.098  1.00 57.11           H  
ATOM   2895  HG3 PRO A 199     -45.706 -29.863   0.602  1.00 57.11           H  
ATOM   2896  CD  PRO A 199     -43.900 -30.617   1.561  1.00 57.11           C  
ATOM   2897  HD2 PRO A 199     -43.466 -29.815   2.157  1.00 57.11           H  
ATOM   2898  HD3 PRO A 199     -44.579 -31.216   2.168  1.00 57.11           H  
ATOM   2899  N   PRO A 200     -41.544 -31.341  -2.396  1.00 54.81           N  
ATOM   2900  CA  PRO A 200     -40.510 -30.674  -3.185  1.00 54.81           C  
ATOM   2901  HA  PRO A 200     -39.536 -30.855  -2.730  1.00 54.81           H  
ATOM   2902  C   PRO A 200     -40.791 -29.169  -3.205  1.00 54.81           C  
ATOM   2903  CB  PRO A 200     -40.549 -31.322  -4.574  1.00 54.81           C  
ATOM   2904  HB2 PRO A 200     -40.411 -30.593  -5.373  1.00 54.81           H  
ATOM   2905  HB3 PRO A 200     -39.781 -32.093  -4.632  1.00 54.81           H  
ATOM   2906  O   PRO A 200     -41.901 -28.743  -3.532  1.00 54.81           O  
ATOM   2907  CG  PRO A 200     -41.929 -31.977  -4.640  1.00 54.81           C  
ATOM   2908  HG2 PRO A 200     -42.664 -31.242  -4.971  1.00 54.81           H  
ATOM   2909  HG3 PRO A 200     -41.935 -32.848  -5.296  1.00 54.81           H  
ATOM   2910  CD  PRO A 200     -42.209 -32.358  -3.190  1.00 54.81           C  
ATOM   2911  HD2 PRO A 200     -41.770 -33.331  -2.970  1.00 54.81           H  
ATOM   2912  HD3 PRO A 200     -43.284 -32.380  -3.017  1.00 54.81           H  
ATOM   2913  N   GLY A 201     -39.813 -28.393  -2.728  1.00 58.16           N  
ATOM   2914  H   GLY A 201     -38.950 -28.841  -2.455  1.00 58.16           H  
ATOM   2915  CA  GLY A 201     -40.010 -27.003  -2.329  1.00 58.16           C  
ATOM   2916  HA2 GLY A 201     -39.052 -26.555  -2.066  1.00 58.16           H  
ATOM   2917  HA3 GLY A 201     -40.646 -27.006  -1.443  1.00 58.16           H  
ATOM   2918  C   GLY A 201     -40.649 -26.159  -3.438  1.00 58.16           C  
ATOM   2919  O   GLY A 201     -40.290 -26.319  -4.608  1.00 58.16           O  
ATOM   2920  N   PRO A 202     -41.589 -25.256  -3.107  1.00 63.52           N  
ATOM   2921  CA  PRO A 202     -42.213 -24.402  -4.105  1.00 63.52           C  
ATOM   2922  HA  PRO A 202     -42.680 -25.013  -4.878  1.00 63.52           H  
ATOM   2923  C   PRO A 202     -41.153 -23.495  -4.747  1.00 63.52           C  
ATOM   2924  CB  PRO A 202     -43.296 -23.620  -3.348  1.00 63.52           C  
ATOM   2925  HB2 PRO A 202     -43.439 -22.619  -3.753  1.00 63.52           H  
ATOM   2926  HB3 PRO A 202     -44.231 -24.179  -3.382  1.00 63.52           H  
ATOM   2927  O   PRO A 202     -40.457 -22.752  -4.057  1.00 63.52           O  
ATOM   2928  CG  PRO A 202     -42.780 -23.583  -1.908  1.00 63.52           C  
ATOM   2929  HG2 PRO A 202     -43.593 -23.491  -1.188  1.00 63.52           H  
ATOM   2930  HG3 PRO A 202     -42.072 -22.762  -1.793  1.00 63.52           H  
ATOM   2931  CD  PRO A 202     -42.046 -24.915  -1.767  1.00 63.52           C  
ATOM   2932  HD2 PRO A 202     -41.211 -24.807  -1.075  1.00 63.52           H  
ATOM   2933  HD3 PRO A 202     -42.734 -25.683  -1.415  1.00 63.52           H  
ATOM   2934  N   SER A 203     -41.027 -23.536  -6.075  1.00 61.97           N  
ATOM   2935  H   SER A 203     -41.540 -24.233  -6.595  1.00 61.97           H  
ATOM   2936  CA  SER A 203     -40.278 -22.528  -6.827  1.00 61.97           C  
ATOM   2937  HA  SER A 203     -39.392 -22.239  -6.261  1.00 61.97           H  
ATOM   2938  C   SER A 203     -41.162 -21.297  -7.015  1.00 61.97           C  
ATOM   2939  CB  SER A 203     -39.814 -23.082  -8.179  1.00 61.97           C  
ATOM   2940  HB2 SER A 203     -39.221 -22.323  -8.690  1.00 61.97           H  
ATOM   2941  HB3 SER A 203     -39.190 -23.961  -8.016  1.00 61.97           H  
ATOM   2942  O   SER A 203     -42.222 -21.393  -7.640  1.00 61.97           O  
ATOM   2943  OG  SER A 203     -40.919 -23.432  -8.991  1.00 61.97           O  
ATOM   2944  HG  SER A 203     -41.614 -22.790  -8.828  1.00 61.97           H  
ATOM   2945  N   VAL A 204     -40.740 -20.139  -6.512  1.00 64.69           N  
ATOM   2946  H   VAL A 204     -39.864 -20.111  -6.011  1.00 64.69           H  
ATOM   2947  CA  VAL A 204     -41.447 -18.873  -6.749  1.00 64.69           C  
ATOM   2948  HA  VAL A 204     -42.489 -19.085  -6.986  1.00 64.69           H  
ATOM   2949  C   VAL A 204     -40.816 -18.190  -7.958  1.00 64.69           C  
ATOM   2950  CB  VAL A 204     -41.455 -17.982  -5.491  1.00 64.69           C  
ATOM   2951  HB  VAL A 204     -40.429 -17.753  -5.200  1.00 64.69           H  
ATOM   2952  O   VAL A 204     -39.616 -17.913  -7.972  1.00 64.69           O  
ATOM   2953  CG1 VAL A 204     -42.201 -16.667  -5.747  1.00 64.69           C  
ATOM   2954 HG11 VAL A 204     -42.234 -16.080  -4.829  1.00 64.69           H  
ATOM   2955 HG12 VAL A 204     -43.221 -16.868  -6.074  1.00 64.69           H  
ATOM   2956 HG13 VAL A 204     -41.685 -16.078  -6.506  1.00 64.69           H  
ATOM   2957  CG2 VAL A 204     -42.154 -18.693  -4.322  1.00 64.69           C  
ATOM   2958 HG21 VAL A 204     -43.173 -18.963  -4.598  1.00 64.69           H  
ATOM   2959 HG22 VAL A 204     -42.183 -18.036  -3.453  1.00 64.69           H  
ATOM   2960 HG23 VAL A 204     -41.606 -19.594  -4.046  1.00 64.69           H  
ATOM   2961  N   ILE A 205     -41.624 -17.919  -8.983  1.00 66.78           N  
ATOM   2962  H   ILE A 205     -42.598 -18.175  -8.904  1.00 66.78           H  
ATOM   2963  CA  ILE A 205     -41.224 -17.127 -10.151  1.00 66.78           C  
ATOM   2964  HA  ILE A 205     -40.137 -17.100 -10.218  1.00 66.78           H  
ATOM   2965  C   ILE A 205     -41.727 -15.703  -9.921  1.00 66.78           C  
ATOM   2966  CB  ILE A 205     -41.760 -17.734 -11.471  1.00 66.78           C  
ATOM   2967  HB  ILE A 205     -42.850 -17.716 -11.442  1.00 66.78           H  
ATOM   2968  O   ILE A 205     -42.933 -15.469  -9.873  1.00 66.78           O  
ATOM   2969  CG1 ILE A 205     -41.303 -19.203 -11.640  1.00 66.78           C  
ATOM   2970 HG12 ILE A 205     -41.595 -19.777 -10.760  1.00 66.78           H  
ATOM   2971 HG13 ILE A 205     -40.217 -19.241 -11.715  1.00 66.78           H  
ATOM   2972  CG2 ILE A 205     -41.290 -16.875 -12.665  1.00 66.78           C  
ATOM   2973 HG21 ILE A 205     -41.715 -17.247 -13.597  1.00 66.78           H  
ATOM   2974 HG22 ILE A 205     -40.202 -16.893 -12.736  1.00 66.78           H  
ATOM   2975 HG23 ILE A 205     -41.623 -15.843 -12.550  1.00 66.78           H  
ATOM   2976  CD1 ILE A 205     -41.915 -19.913 -12.854  1.00 66.78           C  
ATOM   2977 HD11 ILE A 205     -43.000 -19.816 -12.833  1.00 66.78           H  
ATOM   2978 HD12 ILE A 205     -41.653 -20.971 -12.820  1.00 66.78           H  
ATOM   2979 HD13 ILE A 205     -41.525 -19.492 -13.780  1.00 66.78           H  
ATOM   2980  N   SER A 206     -40.807 -14.750  -9.784  1.00 65.54           N  
ATOM   2981  H   SER A 206     -39.836 -15.016  -9.866  1.00 65.54           H  
ATOM   2982  CA  SER A 206     -41.128 -13.320  -9.756  1.00 65.54           C  
ATOM   2983  HA  SER A 206     -42.210 -13.201  -9.692  1.00 65.54           H  
ATOM   2984  C   SER A 206     -40.681 -12.664 -11.061  1.00 65.54           C  
ATOM   2985  CB  SER A 206     -40.555 -12.639  -8.508  1.00 65.54           C  
ATOM   2986  HB2 SER A 206     -41.000 -13.091  -7.621  1.00 65.54           H  
ATOM   2987  HB3 SER A 206     -40.813 -11.581  -8.525  1.00 65.54           H  
ATOM   2988  O   SER A 206     -39.610 -12.969 -11.589  1.00 65.54           O  
ATOM   2989  OG  SER A 206     -39.154 -12.770  -8.435  1.00 65.54           O  
ATOM   2990  HG  SER A 206     -38.911 -13.671  -8.659  1.00 65.54           H  
ATOM   2991  N   ARG A 207     -41.520 -11.781 -11.608  1.00 67.39           N  
ATOM   2992  H   ARG A 207     -42.381 -11.576 -11.121  1.00 67.39           H  
ATOM   2993  CA  ARG A 207     -41.227 -10.979 -12.802  1.00 67.39           C  
ATOM   2994  HA  ARG A 207     -40.211 -11.190 -13.136  1.00 67.39           H  
ATOM   2995  C   ARG A 207     -41.299  -9.507 -12.424  1.00 67.39           C  
ATOM   2996  CB  ARG A 207     -42.199 -11.356 -13.934  1.00 67.39           C  
ATOM   2997  HB2 ARG A 207     -43.218 -11.119 -13.629  1.00 67.39           H  
ATOM   2998  HB3 ARG A 207     -42.133 -12.431 -14.107  1.00 67.39           H  
ATOM   2999  O   ARG A 207     -42.254  -9.096 -11.774  1.00 67.39           O  
ATOM   3000  CG  ARG A 207     -41.878 -10.628 -15.248  1.00 67.39           C  
ATOM   3001  HG2 ARG A 207     -40.854 -10.855 -15.543  1.00 67.39           H  
ATOM   3002  HG3 ARG A 207     -41.976  -9.552 -15.104  1.00 67.39           H  
ATOM   3003  CD  ARG A 207     -42.833 -11.067 -16.362  1.00 67.39           C  
ATOM   3004  HD2 ARG A 207     -42.707 -12.137 -16.531  1.00 67.39           H  
ATOM   3005  HD3 ARG A 207     -43.855 -10.876 -16.036  1.00 67.39           H  
ATOM   3006  NE  ARG A 207     -42.560 -10.334 -17.612  1.00 67.39           N  
ATOM   3007  HE  ARG A 207     -41.694  -9.815 -17.649  1.00 67.39           H  
ATOM   3008  NH1 ARG A 207     -44.465 -10.932 -18.747  1.00 67.39           N  
ATOM   3009 HH11 ARG A 207     -45.068 -10.826 -19.550  1.00 67.39           H  
ATOM   3010 HH12 ARG A 207     -44.727 -11.509 -17.961  1.00 67.39           H  
ATOM   3011  NH2 ARG A 207     -42.987  -9.556 -19.703  1.00 67.39           N  
ATOM   3012 HH21 ARG A 207     -42.118  -9.043 -19.664  1.00 67.39           H  
ATOM   3013 HH22 ARG A 207     -43.604  -9.455 -20.496  1.00 67.39           H  
ATOM   3014  CZ  ARG A 207     -43.337 -10.280 -18.678  1.00 67.39           C  
ATOM   3015  N   THR A 208     -40.314  -8.718 -12.847  1.00 69.78           N  
ATOM   3016  H   THR A 208     -39.590  -9.128 -13.419  1.00 69.78           H  
ATOM   3017  CA  THR A 208     -40.353  -7.252 -12.705  1.00 69.78           C  
ATOM   3018  HA  THR A 208     -41.251  -6.965 -12.159  1.00 69.78           H  
ATOM   3019  C   THR A 208     -40.456  -6.621 -14.087  1.00 69.78           C  
ATOM   3020  CB  THR A 208     -39.168  -6.692 -11.897  1.00 69.78           C  
ATOM   3021  HB  THR A 208     -39.288  -5.611 -11.820  1.00 69.78           H  
ATOM   3022  O   THR A 208     -39.708  -6.994 -14.986  1.00 69.78           O  
ATOM   3023  CG2 THR A 208     -39.123  -7.264 -10.479  1.00 69.78           C  
ATOM   3024 HG21 THR A 208     -38.946  -8.339 -10.503  1.00 69.78           H  
ATOM   3025 HG22 THR A 208     -38.323  -6.781  -9.919  1.00 69.78           H  
ATOM   3026 HG23 THR A 208     -40.071  -7.067  -9.979  1.00 69.78           H  
ATOM   3027  OG1 THR A 208     -37.919  -6.952 -12.495  1.00 69.78           O  
ATOM   3028  HG1 THR A 208     -37.948  -7.818 -12.909  1.00 69.78           H  
ATOM   3029  N   GLN A 209     -41.399  -5.699 -14.282  1.00 70.75           N  
ATOM   3030  H   GLN A 209     -42.004  -5.441 -13.515  1.00 70.75           H  
ATOM   3031  CA  GLN A 209     -41.549  -4.939 -15.523  1.00 70.75           C  
ATOM   3032  HA  GLN A 209     -40.742  -5.198 -16.209  1.00 70.75           H  
ATOM   3033  C   GLN A 209     -41.435  -3.450 -15.194  1.00 70.75           C  
ATOM   3034  CB  GLN A 209     -42.879  -5.301 -16.212  1.00 70.75           C  
ATOM   3035  HB2 GLN A 209     -42.895  -6.377 -16.387  1.00 70.75           H  
ATOM   3036  HB3 GLN A 209     -43.710  -5.047 -15.554  1.00 70.75           H  
ATOM   3037  O   GLN A 209     -42.257  -2.904 -14.468  1.00 70.75           O  
ATOM   3038  CG  GLN A 209     -43.060  -4.577 -17.561  1.00 70.75           C  
ATOM   3039  HG2 GLN A 209     -43.090  -3.501 -17.393  1.00 70.75           H  
ATOM   3040  HG3 GLN A 209     -42.206  -4.800 -18.201  1.00 70.75           H  
ATOM   3041  CD  GLN A 209     -44.334  -4.977 -18.306  1.00 70.75           C  
ATOM   3042  NE2 GLN A 209     -44.599  -4.396 -19.457  1.00 70.75           N  
ATOM   3043 HE21 GLN A 209     -44.007  -3.672 -19.838  1.00 70.75           H  
ATOM   3044 HE22 GLN A 209     -45.465  -4.667 -19.901  1.00 70.75           H  
ATOM   3045  OE1 GLN A 209     -45.105  -5.828 -17.897  1.00 70.75           O  
ATOM   3046  N   TYR A 210     -40.421  -2.780 -15.741  1.00 63.21           N  
ATOM   3047  H   TYR A 210     -39.766  -3.282 -16.323  1.00 63.21           H  
ATOM   3048  CA  TYR A 210     -40.279  -1.328 -15.628  1.00 63.21           C  
ATOM   3049  HA  TYR A 210     -40.848  -0.968 -14.771  1.00 63.21           H  
ATOM   3050  C   TYR A 210     -40.847  -0.651 -16.877  1.00 63.21           C  
ATOM   3051  CB  TYR A 210     -38.810  -0.948 -15.388  1.00 63.21           C  
ATOM   3052  HB2 TYR A 210     -38.159  -1.594 -15.977  1.00 63.21           H  
ATOM   3053  HB3 TYR A 210     -38.653   0.070 -15.744  1.00 63.21           H  
ATOM   3054  O   TYR A 210     -40.266  -0.749 -17.957  1.00 63.21           O  
ATOM   3055  CG  TYR A 210     -38.397  -0.988 -13.930  1.00 63.21           C  
ATOM   3056  CD1 TYR A 210     -38.632   0.137 -13.114  1.00 63.21           C  
ATOM   3057  HD1 TYR A 210     -39.118   1.009 -13.527  1.00 63.21           H  
ATOM   3058  CD2 TYR A 210     -37.801  -2.140 -13.382  1.00 63.21           C  
ATOM   3059  HD2 TYR A 210     -37.644  -3.015 -13.996  1.00 63.21           H  
ATOM   3060  CE1 TYR A 210     -38.272   0.115 -11.753  1.00 63.21           C  
ATOM   3061  HE1 TYR A 210     -38.480   0.967 -11.124  1.00 63.21           H  
ATOM   3062  CE2 TYR A 210     -37.426  -2.162 -12.025  1.00 63.21           C  
ATOM   3063  HE2 TYR A 210     -36.986  -3.048 -11.593  1.00 63.21           H  
ATOM   3064  OH  TYR A 210     -37.314  -1.064  -9.895  1.00 63.21           O  
ATOM   3065  HH  TYR A 210     -37.699  -0.329  -9.411  1.00 63.21           H  
ATOM   3066  CZ  TYR A 210     -37.665  -1.037 -11.207  1.00 63.21           C  
ATOM   3067  N   ASN A 211     -41.956   0.077 -16.732  1.00 74.02           N  
ATOM   3068  H   ASN A 211     -42.413   0.095 -15.831  1.00 74.02           H  
ATOM   3069  CA  ASN A 211     -42.439   0.969 -17.785  1.00 74.02           C  
ATOM   3070  HA  ASN A 211     -42.253   0.496 -18.749  1.00 74.02           H  
ATOM   3071  C   ASN A 211     -41.633   2.272 -17.776  1.00 74.02           C  
ATOM   3072  CB  ASN A 211     -43.958   1.199 -17.652  1.00 74.02           C  
ATOM   3073  HB2 ASN A 211     -44.206   2.203 -17.995  1.00 74.02           H  
ATOM   3074  HB3 ASN A 211     -44.268   1.113 -16.611  1.00 74.02           H  
ATOM   3075  O   ASN A 211     -41.590   2.992 -16.776  1.00 74.02           O  
ATOM   3076  CG  ASN A 211     -44.751   0.242 -18.526  1.00 74.02           C  
ATOM   3077  ND2 ASN A 211     -45.805  -0.350 -18.017  1.00 74.02           N  
ATOM   3078 HD21 ASN A 211     -46.099  -0.176 -17.066  1.00 74.02           H  
ATOM   3079 HD22 ASN A 211     -46.334  -0.935 -18.647  1.00 74.02           H  
ATOM   3080  OD1 ASN A 211     -44.423   0.012 -19.678  1.00 74.02           O  
ATOM   3081  N   ASN A 212     -40.986   2.588 -18.898  1.00 66.86           N  
ATOM   3082  H   ASN A 212     -41.102   1.990 -19.704  1.00 66.86           H  
ATOM   3083  CA  ASN A 212     -40.364   3.888 -19.100  1.00 66.86           C  
ATOM   3084  HA  ASN A 212     -40.007   4.258 -18.139  1.00 66.86           H  
ATOM   3085  C   ASN A 212     -41.414   4.851 -19.678  1.00 66.86           C  
ATOM   3086  CB  ASN A 212     -39.149   3.725 -20.028  1.00 66.86           C  
ATOM   3087  HB2 ASN A 212     -38.484   2.971 -19.606  1.00 66.86           H  
ATOM   3088  HB3 ASN A 212     -39.481   3.373 -21.004  1.00 66.86           H  
ATOM   3089  O   ASN A 212     -41.941   4.571 -20.749  1.00 66.86           O  
ATOM   3090  CG  ASN A 212     -38.359   5.008 -20.217  1.00 66.86           C  
ATOM   3091  ND2 ASN A 212     -37.216   4.925 -20.841  1.00 66.86           N  
ATOM   3092 HD21 ASN A 212     -36.723   5.793 -20.995  1.00 66.86           H  
ATOM   3093 HD22 ASN A 212     -36.985   4.050 -21.288  1.00 66.86           H  
ATOM   3094  OD1 ASN A 212     -38.725   6.105 -19.830  1.00 66.86           O  
ATOM   3095  N   PRO A 213     -41.678   6.024 -19.076  1.00 77.09           N  
ATOM   3096  CA  PRO A 213     -42.610   6.990 -19.664  1.00 77.09           C  
ATOM   3097  HA  PRO A 213     -43.581   6.515 -19.801  1.00 77.09           H  
ATOM   3098  C   PRO A 213     -42.170   7.538 -21.039  1.00 77.09           C  
ATOM   3099  CB  PRO A 213     -42.743   8.097 -18.612  1.00 77.09           C  
ATOM   3100  HB2 PRO A 213     -42.883   9.081 -19.059  1.00 77.09           H  
ATOM   3101  HB3 PRO A 213     -43.577   7.864 -17.951  1.00 77.09           H  
ATOM   3102  O   PRO A 213     -42.955   8.199 -21.710  1.00 77.09           O  
ATOM   3103  CG  PRO A 213     -41.434   8.013 -17.825  1.00 77.09           C  
ATOM   3104  HG2 PRO A 213     -41.541   8.408 -16.814  1.00 77.09           H  
ATOM   3105  HG3 PRO A 213     -40.647   8.538 -18.365  1.00 77.09           H  
ATOM   3106  CD  PRO A 213     -41.139   6.517 -17.818  1.00 77.09           C  
ATOM   3107  HD2 PRO A 213     -40.065   6.353 -17.729  1.00 77.09           H  
ATOM   3108  HD3 PRO A 213     -41.662   6.037 -16.992  1.00 77.09           H  
ATOM   3109  N   VAL A 214     -40.923   7.302 -21.475  1.00 80.06           N  
ATOM   3110  H   VAL A 214     -40.306   6.790 -20.861  1.00 80.06           H  
ATOM   3111  CA  VAL A 214     -40.418   7.703 -22.805  1.00 80.06           C  
ATOM   3112  HA  VAL A 214     -40.949   8.603 -23.116  1.00 80.06           H  
ATOM   3113  C   VAL A 214     -40.706   6.652 -23.891  1.00 80.06           C  
ATOM   3114  CB  VAL A 214     -38.915   8.055 -22.722  1.00 80.06           C  
ATOM   3115  HB  VAL A 214     -38.361   7.176 -22.395  1.00 80.06           H  
ATOM   3116  O   VAL A 214     -40.717   6.998 -25.072  1.00 80.06           O  
ATOM   3117  CG1 VAL A 214     -38.310   8.524 -24.054  1.00 80.06           C  
ATOM   3118 HG11 VAL A 214     -37.281   8.853 -23.908  1.00 80.06           H  
ATOM   3119 HG12 VAL A 214     -38.301   7.702 -24.770  1.00 80.06           H  
ATOM   3120 HG13 VAL A 214     -38.903   9.342 -24.462  1.00 80.06           H  
ATOM   3121  CG2 VAL A 214     -38.672   9.188 -21.710  1.00 80.06           C  
ATOM   3122 HG21 VAL A 214     -38.972   8.868 -20.712  1.00 80.06           H  
ATOM   3123 HG22 VAL A 214     -37.613   9.442 -21.677  1.00 80.06           H  
ATOM   3124 HG23 VAL A 214     -39.252  10.067 -21.991  1.00 80.06           H  
ATOM   3125  N   PHE A 215     -40.937   5.387 -23.524  1.00 73.84           N  
ATOM   3126  H   PHE A 215     -41.033   5.174 -22.542  1.00 73.84           H  
ATOM   3127  CA  PHE A 215     -41.340   4.324 -24.447  1.00 73.84           C  
ATOM   3128  HA  PHE A 215     -42.063   4.736 -25.151  1.00 73.84           H  
ATOM   3129  C   PHE A 215     -42.034   3.187 -23.684  1.00 73.84           C  
ATOM   3130  CB  PHE A 215     -40.137   3.801 -25.257  1.00 73.84           C  
ATOM   3131  HB2 PHE A 215     -40.490   3.003 -25.911  1.00 73.84           H  
ATOM   3132  HB3 PHE A 215     -39.783   4.601 -25.907  1.00 73.84           H  
ATOM   3133  O   PHE A 215     -41.468   2.598 -22.765  1.00 73.84           O  
ATOM   3134  CG  PHE A 215     -38.959   3.277 -24.450  1.00 73.84           C  
ATOM   3135  CD1 PHE A 215     -37.879   4.121 -24.132  1.00 73.84           C  
ATOM   3136  HD1 PHE A 215     -37.893   5.149 -24.463  1.00 73.84           H  
ATOM   3137  CD2 PHE A 215     -38.925   1.932 -24.041  1.00 73.84           C  
ATOM   3138  HD2 PHE A 215     -39.754   1.285 -24.286  1.00 73.84           H  
ATOM   3139  CE1 PHE A 215     -36.776   3.617 -23.419  1.00 73.84           C  
ATOM   3140  HE1 PHE A 215     -35.929   4.257 -23.220  1.00 73.84           H  
ATOM   3141  CE2 PHE A 215     -37.853   1.442 -23.278  1.00 73.84           C  
ATOM   3142  HE2 PHE A 215     -37.860   0.414 -22.945  1.00 73.84           H  
ATOM   3143  CZ  PHE A 215     -36.775   2.285 -22.965  1.00 73.84           C  
ATOM   3144  HZ  PHE A 215     -35.938   1.895 -22.403  1.00 73.84           H  
ATOM   3145  N   GLU A 216     -43.250   2.856 -24.100  1.00 70.46           N  
ATOM   3146  H   GLU A 216     -43.687   3.375 -24.848  1.00 70.46           H  
ATOM   3147  CA  GLU A 216     -43.966   1.673 -23.628  1.00 70.46           C  
ATOM   3148  HA  GLU A 216     -43.696   1.461 -22.594  1.00 70.46           H  
ATOM   3149  C   GLU A 216     -43.550   0.478 -24.492  1.00 70.46           C  
ATOM   3150  CB  GLU A 216     -45.481   1.922 -23.674  1.00 70.46           C  
ATOM   3151  HB2 GLU A 216     -45.750   2.283 -24.667  1.00 70.46           H  
ATOM   3152  HB3 GLU A 216     -46.001   0.983 -23.486  1.00 70.46           H  
ATOM   3153  O   GLU A 216     -43.577   0.548 -25.723  1.00 70.46           O  
ATOM   3154  CG  GLU A 216     -45.905   2.946 -22.604  1.00 70.46           C  
ATOM   3155  HG2 GLU A 216     -45.315   3.854 -22.727  1.00 70.46           H  
ATOM   3156  HG3 GLU A 216     -45.675   2.532 -21.622  1.00 70.46           H  
ATOM   3157  CD  GLU A 216     -47.392   3.332 -22.662  1.00 70.46           C  
ATOM   3158  OE1 GLU A 216     -47.850   3.961 -21.680  1.00 70.46           O  
ATOM   3159  OE2 GLU A 216     -48.038   3.072 -23.700  1.00 70.46           O  
ATOM   3160  N   VAL A 217     -43.129  -0.618 -23.857  1.00 61.28           N  
ATOM   3161  H   VAL A 217     -43.145  -0.621 -22.848  1.00 61.28           H  
ATOM   3162  CA  VAL A 217     -42.927  -1.898 -24.544  1.00 61.28           C  
ATOM   3163  HA  VAL A 217     -42.985  -1.748 -25.622  1.00 61.28           H  
ATOM   3164  C   VAL A 217     -44.081  -2.809 -24.143  1.00 61.28           C  
ATOM   3165  CB  VAL A 217     -41.547  -2.531 -24.255  1.00 61.28           C  
ATOM   3166  HB  VAL A 217     -41.497  -2.847 -23.213  1.00 61.28           H  
ATOM   3167  O   VAL A 217     -44.064  -3.407 -23.067  1.00 61.28           O  
ATOM   3168  CG1 VAL A 217     -41.323  -3.751 -25.156  1.00 61.28           C  
ATOM   3169 HG11 VAL A 217     -41.240  -3.440 -26.198  1.00 61.28           H  
ATOM   3170 HG12 VAL A 217     -40.415  -4.273 -24.856  1.00 61.28           H  
ATOM   3171 HG13 VAL A 217     -42.169  -4.433 -25.067  1.00 61.28           H  
ATOM   3172  CG2 VAL A 217     -40.390  -1.559 -24.516  1.00 61.28           C  
ATOM   3173 HG21 VAL A 217     -39.436  -2.076 -24.411  1.00 61.28           H  
ATOM   3174 HG22 VAL A 217     -40.474  -1.134 -25.516  1.00 61.28           H  
ATOM   3175 HG23 VAL A 217     -40.431  -0.761 -23.774  1.00 61.28           H  
ATOM   3176  N   GLU A 218     -45.091  -2.917 -25.006  1.00 61.77           N  
ATOM   3177  H   GLU A 218     -45.110  -2.323 -25.822  1.00 61.77           H  
ATOM   3178  CA  GLU A 218     -46.107  -3.968 -24.907  1.00 61.77           C  
ATOM   3179  HA  GLU A 218     -46.475  -4.025 -23.883  1.00 61.77           H  
ATOM   3180  C   GLU A 218     -45.455  -5.315 -25.258  1.00 61.77           C  
ATOM   3181  CB  GLU A 218     -47.310  -3.679 -25.822  1.00 61.77           C  
ATOM   3182  HB2 GLU A 218     -47.925  -4.579 -25.856  1.00 61.77           H  
ATOM   3183  HB3 GLU A 218     -46.949  -3.469 -26.829  1.00 61.77           H  
ATOM   3184  O   GLU A 218     -45.388  -5.729 -26.414  1.00 61.77           O  
ATOM   3185  CG  GLU A 218     -48.196  -2.518 -25.342  1.00 61.77           C  
ATOM   3186  HG2 GLU A 218     -47.613  -1.597 -25.364  1.00 61.77           H  
ATOM   3187  HG3 GLU A 218     -48.487  -2.712 -24.309  1.00 61.77           H  
ATOM   3188  CD  GLU A 218     -49.463  -2.343 -26.205  1.00 61.77           C  
ATOM   3189  OE1 GLU A 218     -50.386  -1.634 -25.748  1.00 61.77           O  
ATOM   3190  OE2 GLU A 218     -49.517  -2.924 -27.315  1.00 61.77           O  
ATOM   3191  N   LEU A 219     -44.922  -6.010 -24.254  1.00 55.90           N  
ATOM   3192  H   LEU A 219     -44.903  -5.583 -23.339  1.00 55.90           H  
ATOM   3193  CA  LEU A 219     -44.566  -7.420 -24.390  1.00 55.90           C  
ATOM   3194  HA  LEU A 219     -44.190  -7.613 -25.395  1.00 55.90           H  
ATOM   3195  C   LEU A 219     -45.842  -8.237 -24.203  1.00 55.90           C  
ATOM   3196  CB  LEU A 219     -43.463  -7.785 -23.382  1.00 55.90           C  
ATOM   3197  HB2 LEU A 219     -43.478  -8.859 -23.197  1.00 55.90           H  
ATOM   3198  HB3 LEU A 219     -43.678  -7.285 -22.438  1.00 55.90           H  
ATOM   3199  O   LEU A 219     -46.321  -8.390 -23.080  1.00 55.90           O  
ATOM   3200  CG  LEU A 219     -42.066  -7.382 -23.892  1.00 55.90           C  
ATOM   3201  HG  LEU A 219     -42.155  -6.528 -24.563  1.00 55.90           H  
ATOM   3202  CD1 LEU A 219     -41.162  -6.979 -22.730  1.00 55.90           C  
ATOM   3203 HD11 LEU A 219     -40.183  -6.685 -23.110  1.00 55.90           H  
ATOM   3204 HD12 LEU A 219     -41.037  -7.811 -22.037  1.00 55.90           H  
ATOM   3205 HD13 LEU A 219     -41.596  -6.129 -22.205  1.00 55.90           H  
ATOM   3206  CD2 LEU A 219     -41.400  -8.524 -24.664  1.00 55.90           C  
ATOM   3207 HD21 LEU A 219     -42.031  -8.818 -25.503  1.00 55.90           H  
ATOM   3208 HD22 LEU A 219     -41.246  -9.382 -24.010  1.00 55.90           H  
ATOM   3209 HD23 LEU A 219     -40.436  -8.191 -25.048  1.00 55.90           H  
ATOM   3210  N   GLY A 220     -46.384  -8.762 -25.304  1.00 53.99           N  
ATOM   3211  H   GLY A 220     -45.986  -8.504 -26.196  1.00 53.99           H  
ATOM   3212  CA  GLY A 220     -47.490  -9.715 -25.276  1.00 53.99           C  
ATOM   3213  HA2 GLY A 220     -47.684 -10.091 -26.280  1.00 53.99           H  
ATOM   3214  HA3 GLY A 220     -48.387  -9.217 -24.908  1.00 53.99           H  
ATOM   3215  C   GLY A 220     -47.150 -10.894 -24.363  1.00 53.99           C  
ATOM   3216  O   GLY A 220     -46.300 -11.724 -24.677  1.00 53.99           O  
ATOM   3217  N   SER A 221     -47.797 -10.943 -23.202  1.00 53.83           N  
ATOM   3218  H   SER A 221     -48.420 -10.181 -22.976  1.00 53.83           H  
ATOM   3219  CA  SER A 221     -47.611 -11.953 -22.167  1.00 53.83           C  
ATOM   3220  HA  SER A 221     -46.549 -12.184 -22.084  1.00 53.83           H  
ATOM   3221  C   SER A 221     -48.347 -13.246 -22.524  1.00 53.83           C  
ATOM   3222  CB  SER A 221     -48.080 -11.378 -20.823  1.00 53.83           C  
ATOM   3223  HB2 SER A 221     -47.503 -10.483 -20.591  1.00 53.83           H  
ATOM   3224  HB3 SER A 221     -47.928 -12.115 -20.034  1.00 53.83           H  
ATOM   3225  O   SER A 221     -49.341 -13.586 -21.893  1.00 53.83           O  
ATOM   3226  OG  SER A 221     -49.448 -11.033 -20.891  1.00 53.83           O  
ATOM   3227  HG  SER A 221     -49.927 -11.844 -21.077  1.00 53.83           H  
ATOM   3228  N   ASN A 222     -47.857 -13.977 -23.523  1.00 53.75           N  
ATOM   3229  H   ASN A 222     -47.076 -13.602 -24.042  1.00 53.75           H  
ATOM   3230  CA  ASN A 222     -48.250 -15.368 -23.766  1.00 53.75           C  
ATOM   3231  HA  ASN A 222     -48.924 -15.706 -22.979  1.00 53.75           H  
ATOM   3232  C   ASN A 222     -46.999 -16.245 -23.682  1.00 53.75           C  
ATOM   3233  CB  ASN A 222     -48.980 -15.518 -25.113  1.00 53.75           C  
ATOM   3234  HB2 ASN A 222     -49.119 -16.579 -25.317  1.00 53.75           H  
ATOM   3235  HB3 ASN A 222     -48.353 -15.104 -25.903  1.00 53.75           H  
ATOM   3236  O   ASN A 222     -46.649 -16.922 -24.644  1.00 53.75           O  
ATOM   3237  CG  ASN A 222     -50.350 -14.878 -25.192  1.00 53.75           C  
ATOM   3238  ND2 ASN A 222     -50.932 -14.871 -26.367  1.00 53.75           N  
ATOM   3239 HD21 ASN A 222     -50.466 -15.272 -27.168  1.00 53.75           H  
ATOM   3240 HD22 ASN A 222     -51.846 -14.441 -26.394  1.00 53.75           H  
ATOM   3241  OD1 ASN A 222     -50.938 -14.397 -24.245  1.00 53.75           O  
ATOM   3242  N   ILE A 223     -46.281 -16.180 -22.561  1.00 53.44           N  
ATOM   3243  H   ILE A 223     -46.632 -15.645 -21.780  1.00 53.44           H  
ATOM   3244  CA  ILE A 223     -45.155 -17.081 -22.321  1.00 53.44           C  
ATOM   3245  HA  ILE A 223     -44.831 -17.501 -23.274  1.00 53.44           H  
ATOM   3246  C   ILE A 223     -45.671 -18.199 -21.409  1.00 53.44           C  
ATOM   3247  CB  ILE A 223     -43.922 -16.344 -21.772  1.00 53.44           C  
ATOM   3248  HB  ILE A 223     -44.181 -15.859 -20.831  1.00 53.44           H  
ATOM   3249  O   ILE A 223     -46.060 -17.905 -20.275  1.00 53.44           O  
ATOM   3250  CG1 ILE A 223     -43.447 -15.272 -22.783  1.00 53.44           C  
ATOM   3251 HG12 ILE A 223     -43.132 -15.757 -23.707  1.00 53.44           H  
ATOM   3252 HG13 ILE A 223     -44.275 -14.604 -23.019  1.00 53.44           H  
ATOM   3253  CG2 ILE A 223     -42.824 -17.383 -21.516  1.00 53.44           C  
ATOM   3254 HG21 ILE A 223     -42.629 -17.945 -22.428  1.00 53.44           H  
ATOM   3255 HG22 ILE A 223     -41.903 -16.893 -21.201  1.00 53.44           H  
ATOM   3256 HG23 ILE A 223     -43.117 -18.075 -20.726  1.00 53.44           H  
ATOM   3257  CD1 ILE A 223     -42.300 -14.395 -22.266  1.00 53.44           C  
ATOM   3258 HD11 ILE A 223     -41.379 -14.975 -22.196  1.00 53.44           H  
ATOM   3259 HD12 ILE A 223     -42.553 -13.988 -21.287  1.00 53.44           H  
ATOM   3260 HD13 ILE A 223     -42.133 -13.573 -22.962  1.00 53.44           H  
ATOM   3261  N   PRO A 224     -45.749 -19.454 -21.890  1.00 55.17           N  
ATOM   3262  CA  PRO A 224     -46.140 -20.579 -21.058  1.00 55.17           C  
ATOM   3263  HA  PRO A 224     -47.133 -20.406 -20.642  1.00 55.17           H  
ATOM   3264  C   PRO A 224     -45.132 -20.729 -19.916  1.00 55.17           C  
ATOM   3265  CB  PRO A 224     -46.183 -21.795 -21.991  1.00 55.17           C  
ATOM   3266  HB2 PRO A 224     -47.186 -21.894 -22.408  1.00 55.17           H  
ATOM   3267  HB3 PRO A 224     -45.889 -22.714 -21.485  1.00 55.17           H  
ATOM   3268  O   PRO A 224     -43.922 -20.639 -20.124  1.00 55.17           O  
ATOM   3269  CG  PRO A 224     -45.207 -21.428 -23.109  1.00 55.17           C  
ATOM   3270  HG2 PRO A 224     -45.464 -21.912 -24.051  1.00 55.17           H  
ATOM   3271  HG3 PRO A 224     -44.193 -21.692 -22.809  1.00 55.17           H  
ATOM   3272  CD  PRO A 224     -45.323 -19.910 -23.205  1.00 55.17           C  
ATOM   3273  HD2 PRO A 224     -44.351 -19.501 -23.481  1.00 55.17           H  
ATOM   3274  HD3 PRO A 224     -46.074 -19.638 -23.947  1.00 55.17           H  
ATOM   3275  N   SER A 225     -45.645 -20.930 -18.702  1.00 57.47           N  
ATOM   3276  H   SER A 225     -46.649 -20.920 -18.594  1.00 57.47           H  
ATOM   3277  CA  SER A 225     -44.874 -21.232 -17.496  1.00 57.47           C  
ATOM   3278  HA  SER A 225     -44.357 -20.335 -17.157  1.00 57.47           H  
ATOM   3279  C   SER A 225     -43.845 -22.332 -17.799  1.00 57.47           C  
ATOM   3280  CB  SER A 225     -45.857 -21.700 -16.409  1.00 57.47           C  
ATOM   3281  HB2 SER A 225     -45.330 -21.811 -15.461  1.00 57.47           H  
ATOM   3282  HB3 SER A 225     -46.276 -22.666 -16.690  1.00 57.47           H  
ATOM   3283  O   SER A 225     -44.211 -23.493 -17.943  1.00 57.47           O  
ATOM   3284  OG  SER A 225     -46.924 -20.775 -16.265  1.00 57.47           O  
ATOM   3285  HG  SER A 225     -46.594 -19.984 -15.832  1.00 57.47           H  
ATOM   3286  N   GLY A 226     -42.576 -21.963 -17.985  1.00 63.15           N  
ATOM   3287  H   GLY A 226     -42.351 -20.979 -17.939  1.00 63.15           H  
ATOM   3288  CA  GLY A 226     -41.528 -22.890 -18.426  1.00 63.15           C  
ATOM   3289  HA2 GLY A 226     -41.154 -23.442 -17.563  1.00 63.15           H  
ATOM   3290  HA3 GLY A 226     -41.958 -23.606 -19.126  1.00 63.15           H  
ATOM   3291  C   GLY A 226     -40.338 -22.232 -19.128  1.00 63.15           C  
ATOM   3292  O   GLY A 226     -39.245 -22.792 -19.106  1.00 63.15           O  
ATOM   3293  N   GLU A 227     -40.489 -21.033 -19.702  1.00 61.29           N  
ATOM   3294  H   GLU A 227     -41.411 -20.634 -19.797  1.00 61.29           H  
ATOM   3295  CA  GLU A 227     -39.341 -20.326 -20.289  1.00 61.29           C  
ATOM   3296  HA  GLU A 227     -38.715 -21.056 -20.802  1.00 61.29           H  
ATOM   3297  C   GLU A 227     -38.466 -19.657 -19.215  1.00 61.29           C  
ATOM   3298  CB  GLU A 227     -39.764 -19.308 -21.354  1.00 61.29           C  
ATOM   3299  HB2 GLU A 227     -38.882 -18.724 -21.617  1.00 61.29           H  
ATOM   3300  HB3 GLU A 227     -40.508 -18.637 -20.924  1.00 61.29           H  
ATOM   3301  O   GLU A 227     -38.812 -18.628 -18.632  1.00 61.29           O  
ATOM   3302  CG  GLU A 227     -40.306 -19.963 -22.635  1.00 61.29           C  
ATOM   3303  HG2 GLU A 227     -41.262 -20.436 -22.412  1.00 61.29           H  
ATOM   3304  HG3 GLU A 227     -39.609 -20.741 -22.946  1.00 61.29           H  
ATOM   3305  CD  GLU A 227     -40.487 -18.968 -23.798  1.00 61.29           C  
ATOM   3306  OE1 GLU A 227     -40.758 -19.446 -24.922  1.00 61.29           O  
ATOM   3307  OE2 GLU A 227     -40.370 -17.741 -23.569  1.00 61.29           O  
ATOM   3308  N   THR A 228     -37.277 -20.216 -18.994  1.00 64.68           N  
ATOM   3309  H   THR A 228     -37.083 -21.110 -19.422  1.00 64.68           H  
ATOM   3310  CA  THR A 228     -36.214 -19.645 -18.146  1.00 64.68           C  
ATOM   3311  HA  THR A 228     -36.673 -19.125 -17.305  1.00 64.68           H  
ATOM   3312  C   THR A 228     -35.346 -18.615 -18.883  1.00 64.68           C  
ATOM   3313  CB  THR A 228     -35.330 -20.768 -17.581  1.00 64.68           C  
ATOM   3314  HB  THR A 228     -34.519 -20.337 -16.993  1.00 64.68           H  
ATOM   3315  O   THR A 228     -34.388 -18.087 -18.325  1.00 64.68           O  
ATOM   3316  CG2 THR A 228     -36.117 -21.734 -16.694  1.00 64.68           C  
ATOM   3317 HG21 THR A 228     -35.432 -22.429 -16.208  1.00 64.68           H  
ATOM   3318 HG22 THR A 228     -36.838 -22.298 -17.287  1.00 64.68           H  
ATOM   3319 HG23 THR A 228     -36.655 -21.177 -15.927  1.00 64.68           H  
ATOM   3320  OG1 THR A 228     -34.795 -21.532 -18.640  1.00 64.68           O  
ATOM   3321  HG1 THR A 228     -34.357 -22.292 -18.249  1.00 64.68           H  
ATOM   3322  N   SER A 229     -35.657 -18.321 -20.149  1.00 63.61           N  
ATOM   3323  H   SER A 229     -36.442 -18.806 -20.561  1.00 63.61           H  
ATOM   3324  CA  SER A 229     -34.770 -17.598 -21.071  1.00 63.61           C  
ATOM   3325  HA  SER A 229     -33.739 -17.865 -20.839  1.00 63.61           H  
ATOM   3326  C   SER A 229     -34.869 -16.071 -20.994  1.00 63.61           C  
ATOM   3327  CB  SER A 229     -35.060 -18.027 -22.515  1.00 63.61           C  
ATOM   3328  HB2 SER A 229     -34.183 -17.843 -23.135  1.00 63.61           H  
ATOM   3329  HB3 SER A 229     -35.888 -17.434 -22.903  1.00 63.61           H  
ATOM   3330  O   SER A 229     -33.995 -15.379 -21.517  1.00 63.61           O  
ATOM   3331  OG  SER A 229     -35.435 -19.390 -22.595  1.00 63.61           O  
ATOM   3332  HG  SER A 229     -34.732 -19.934 -22.234  1.00 63.61           H  
ATOM   3333  N   SER A 230     -35.928 -15.514 -20.399  1.00 62.77           N  
ATOM   3334  H   SER A 230     -36.616 -16.111 -19.962  1.00 62.77           H  
ATOM   3335  CA  SER A 230     -36.123 -14.061 -20.365  1.00 62.77           C  
ATOM   3336  HA  SER A 230     -35.727 -13.643 -21.291  1.00 62.77           H  
ATOM   3337  C   SER A 230     -35.375 -13.419 -19.198  1.00 62.77           C  
ATOM   3338  CB  SER A 230     -37.607 -13.697 -20.327  1.00 62.77           C  
ATOM   3339  HB2 SER A 230     -38.130 -14.181 -21.152  1.00 62.77           H  
ATOM   3340  HB3 SER A 230     -37.713 -12.617 -20.428  1.00 62.77           H  
ATOM   3341  O   SER A 230     -35.538 -13.841 -18.055  1.00 62.77           O  
ATOM   3342  OG  SER A 230     -38.174 -14.100 -19.107  1.00 62.77           O  
ATOM   3343  HG  SER A 230     -37.514 -14.034 -18.413  1.00 62.77           H  
ATOM   3344  N   ALA A 231     -34.641 -12.337 -19.474  1.00 65.11           N  
ATOM   3345  H   ALA A 231     -34.558 -12.053 -20.440  1.00 65.11           H  
ATOM   3346  CA  ALA A 231     -33.847 -11.594 -18.489  1.00 65.11           C  
ATOM   3347  HA  ALA A 231     -33.106 -12.273 -18.068  1.00 65.11           H  
ATOM   3348  C   ALA A 231     -34.650 -11.026 -17.294  1.00 65.11           C  
ATOM   3349  CB  ALA A 231     -33.112 -10.475 -19.241  1.00 65.11           C  
ATOM   3350  HB1 ALA A 231     -33.834  -9.768 -19.650  1.00 65.11           H  
ATOM   3351  HB2 ALA A 231     -32.508 -10.896 -20.045  1.00 65.11           H  
ATOM   3352  HB3 ALA A 231     -32.460  -9.944 -18.547  1.00 65.11           H  
ATOM   3353  O   ALA A 231     -34.046 -10.648 -16.294  1.00 65.11           O  
ATOM   3354  N   ASP A 232     -35.984 -10.993 -17.383  1.00 67.32           N  
ATOM   3355  H   ASP A 232     -36.403 -11.273 -18.258  1.00 67.32           H  
ATOM   3356  CA  ASP A 232     -36.875 -10.430 -16.360  1.00 67.32           C  
ATOM   3357  HA  ASP A 232     -36.328  -9.675 -15.796  1.00 67.32           H  
ATOM   3358  C   ASP A 232     -37.396 -11.460 -15.335  1.00 67.32           C  
ATOM   3359  CB  ASP A 232     -38.063  -9.726 -17.044  1.00 67.32           C  
ATOM   3360  HB2 ASP A 232     -38.758  -9.387 -16.276  1.00 67.32           H  
ATOM   3361  HB3 ASP A 232     -38.588 -10.454 -17.662  1.00 67.32           H  
ATOM   3362  O   ASP A 232     -38.099 -11.071 -14.398  1.00 67.32           O  
ATOM   3363  CG  ASP A 232     -37.702  -8.507 -17.902  1.00 67.32           C  
ATOM   3364  OD1 ASP A 232     -36.553  -8.015 -17.824  1.00 67.32           O  
ATOM   3365  OD2 ASP A 232     -38.602  -8.102 -18.676  1.00 67.32           O  
ATOM   3366  N   HIS A 233     -37.098 -12.759 -15.491  1.00 67.62           N  
ATOM   3367  H   HIS A 233     -36.457 -13.023 -16.226  1.00 67.62           H  
ATOM   3368  CA  HIS A 233     -37.523 -13.793 -14.538  1.00 67.62           C  
ATOM   3369  HA  HIS A 233     -38.435 -13.457 -14.044  1.00 67.62           H  
ATOM   3370  C   HIS A 233     -36.482 -13.995 -13.432  1.00 67.62           C  
ATOM   3371  CB  HIS A 233     -37.852 -15.123 -15.246  1.00 67.62           C  
ATOM   3372  HB2 HIS A 233     -37.851 -15.920 -14.503  1.00 67.62           H  
ATOM   3373  HB3 HIS A 233     -37.070 -15.350 -15.971  1.00 67.62           H  
ATOM   3374  O   HIS A 233     -35.336 -14.359 -13.692  1.00 67.62           O  
ATOM   3375  CG  HIS A 233     -39.201 -15.157 -15.927  1.00 67.62           C  
ATOM   3376  CD2 HIS A 233     -40.394 -14.716 -15.417  1.00 67.62           C  
ATOM   3377  HD2 HIS A 233     -40.536 -14.267 -14.445  1.00 67.62           H  
ATOM   3378  ND1 HIS A 233     -39.480 -15.684 -17.166  1.00 67.62           N  
ATOM   3379  HD1 HIS A 233     -38.837 -16.156 -17.785  1.00 67.62           H  
ATOM   3380  CE1 HIS A 233     -40.782 -15.496 -17.427  1.00 67.62           C  
ATOM   3381  HE1 HIS A 233     -41.276 -15.808 -18.335  1.00 67.62           H  
ATOM   3382  NE2 HIS A 233     -41.390 -14.914 -16.381  1.00 67.62           N  
ATOM   3383  N   ILE A 234     -36.906 -13.824 -12.179  1.00 66.11           N  
ATOM   3384  H   ILE A 234     -37.850 -13.495 -12.035  1.00 66.11           H  
ATOM   3385  CA  ILE A 234     -36.143 -14.211 -10.991  1.00 66.11           C  
ATOM   3386  HA  ILE A 234     -35.129 -14.485 -11.279  1.00 66.11           H  
ATOM   3387  C   ILE A 234     -36.830 -15.442 -10.402  1.00 66.11           C  
ATOM   3388  CB  ILE A 234     -36.039 -13.047  -9.981  1.00 66.11           C  
ATOM   3389  HB  ILE A 234     -37.050 -12.787  -9.667  1.00 66.11           H  
ATOM   3390  O   ILE A 234     -37.951 -15.359  -9.891  1.00 66.11           O  
ATOM   3391  CG1 ILE A 234     -35.418 -11.783 -10.617  1.00 66.11           C  
ATOM   3392 HG12 ILE A 234     -35.955 -11.536 -11.533  1.00 66.11           H  
ATOM   3393 HG13 ILE A 234     -34.378 -11.977 -10.879  1.00 66.11           H  
ATOM   3394  CG2 ILE A 234     -35.238 -13.494  -8.741  1.00 66.11           C  
ATOM   3395 HG21 ILE A 234     -35.683 -14.383  -8.295  1.00 66.11           H  
ATOM   3396 HG22 ILE A 234     -34.206 -13.713  -9.017  1.00 66.11           H  
ATOM   3397 HG23 ILE A 234     -35.254 -12.714  -7.980  1.00 66.11           H  
ATOM   3398  CD1 ILE A 234     -35.497 -10.544  -9.716  1.00 66.11           C  
ATOM   3399 HD11 ILE A 234     -35.158  -9.672 -10.275  1.00 66.11           H  
ATOM   3400 HD12 ILE A 234     -34.858 -10.664  -8.841  1.00 66.11           H  
ATOM   3401 HD13 ILE A 234     -36.527 -10.381  -9.398  1.00 66.11           H  
ATOM   3402  N   ILE A 235     -36.156 -16.587 -10.494  1.00 65.36           N  
ATOM   3403  H   ILE A 235     -35.245 -16.573 -10.930  1.00 65.36           H  
ATOM   3404  CA  ILE A 235     -36.601 -17.850  -9.902  1.00 65.36           C  
ATOM   3405  HA  ILE A 235     -37.680 -17.820  -9.752  1.00 65.36           H  
ATOM   3406  C   ILE A 235     -35.925 -17.972  -8.539  1.00 65.36           C  
ATOM   3407  CB  ILE A 235     -36.289 -19.051 -10.827  1.00 65.36           C  
ATOM   3408  HB  ILE A 235     -35.208 -19.149 -10.918  1.00 65.36           H  
ATOM   3409  O   ILE A 235     -34.704 -18.100  -8.460  1.00 65.36           O  
ATOM   3410  CG1 ILE A 235     -36.876 -18.824 -12.242  1.00 65.36           C  
ATOM   3411 HG12 ILE A 235     -37.962 -18.756 -12.180  1.00 65.36           H  
ATOM   3412 HG13 ILE A 235     -36.506 -17.880 -12.643  1.00 65.36           H  
ATOM   3413  CG2 ILE A 235     -36.848 -20.344 -10.200  1.00 65.36           C  
ATOM   3414 HG21 ILE A 235     -37.932 -20.282 -10.110  1.00 65.36           H  
ATOM   3415 HG22 ILE A 235     -36.588 -21.207 -10.812  1.00 65.36           H  
ATOM   3416 HG23 ILE A 235     -36.416 -20.507  -9.213  1.00 65.36           H  
ATOM   3417  CD1 ILE A 235     -36.500 -19.899 -13.266  1.00 65.36           C  
ATOM   3418 HD11 ILE A 235     -35.418 -20.029 -13.294  1.00 65.36           H  
ATOM   3419 HD12 ILE A 235     -36.979 -20.847 -13.021  1.00 65.36           H  
ATOM   3420 HD13 ILE A 235     -36.845 -19.580 -14.249  1.00 65.36           H  
ATOM   3421  N   VAL A 236     -36.715 -17.918  -7.469  1.00 65.31           N  
ATOM   3422  H   VAL A 236     -37.709 -17.811  -7.611  1.00 65.31           H  
ATOM   3423  CA  VAL A 236     -36.250 -18.219  -6.112  1.00 65.31           C  
ATOM   3424  HA  VAL A 236     -35.161 -18.240  -6.093  1.00 65.31           H  
ATOM   3425  C   VAL A 236     -36.753 -19.617  -5.783  1.00 65.31           C  
ATOM   3426  CB  VAL A 236     -36.694 -17.156  -5.089  1.00 65.31           C  
ATOM   3427  HB  VAL A 236     -37.780 -17.164  -4.994  1.00 65.31           H  
ATOM   3428  O   VAL A 236     -37.918 -19.815  -5.438  1.00 65.31           O  
ATOM   3429  CG1 VAL A 236     -36.069 -17.436  -3.715  1.00 65.31           C  
ATOM   3430 HG11 VAL A 236     -36.389 -16.677  -3.001  1.00 65.31           H  
ATOM   3431 HG12 VAL A 236     -36.398 -18.408  -3.347  1.00 65.31           H  
ATOM   3432 HG13 VAL A 236     -34.981 -17.431  -3.785  1.00 65.31           H  
ATOM   3433  CG2 VAL A 236     -36.259 -15.747  -5.521  1.00 65.31           C  
ATOM   3434 HG21 VAL A 236     -36.518 -15.026  -4.746  1.00 65.31           H  
ATOM   3435 HG22 VAL A 236     -35.183 -15.724  -5.694  1.00 65.31           H  
ATOM   3436 HG23 VAL A 236     -36.781 -15.464  -6.434  1.00 65.31           H  
ATOM   3437  N   GLY A 237     -35.884 -20.606  -5.973  1.00 63.03           N  
ATOM   3438  H   GLY A 237     -34.952 -20.369  -6.283  1.00 63.03           H  
ATOM   3439  CA  GLY A 237     -36.076 -21.936  -5.411  1.00 63.03           C  
ATOM   3440  HA2 GLY A 237     -37.134 -22.198  -5.386  1.00 63.03           H  
ATOM   3441  HA3 GLY A 237     -35.546 -22.677  -6.009  1.00 63.03           H  
ATOM   3442  C   GLY A 237     -35.506 -21.956  -4.001  1.00 63.03           C  
ATOM   3443  O   GLY A 237     -34.378 -21.510  -3.792  1.00 63.03           O  
ATOM   3444  N   ALA A 238     -36.268 -22.467  -3.035  1.00 60.11           N  
ATOM   3445  H   ALA A 238     -37.194 -22.800  -3.265  1.00 60.11           H  
ATOM   3446  CA  ALA A 238     -35.653 -22.956  -1.810  1.00 60.11           C  
ATOM   3447  HA  ALA A 238     -35.073 -22.155  -1.352  1.00 60.11           H  
ATOM   3448  C   ALA A 238     -34.702 -24.099  -2.189  1.00 60.11           C  
ATOM   3449  CB  ALA A 238     -36.746 -23.404  -0.832  1.00 60.11           C  
ATOM   3450  HB1 ALA A 238     -37.399 -22.563  -0.596  1.00 60.11           H  
ATOM   3451  HB2 ALA A 238     -36.287 -23.768   0.087  1.00 60.11           H  
ATOM   3452  HB3 ALA A 238     -37.336 -24.207  -1.275  1.00 60.11           H  
ATOM   3453  O   ALA A 238     -35.020 -24.877  -3.092  1.00 60.11           O  
ATOM   3454  N   GLU A 239     -33.555 -24.199  -1.517  1.00 53.16           N  
ATOM   3455  H   GLU A 239     -33.322 -23.495  -0.831  1.00 53.16           H  
ATOM   3456  CA  GLU A 239     -32.662 -25.356  -1.603  1.00 53.16           C  
ATOM   3457  HA  GLU A 239     -32.421 -25.553  -2.648  1.00 53.16           H  
ATOM   3458  C   GLU A 239     -33.408 -26.584  -1.058  1.00 53.16           C  
ATOM   3459  CB  GLU A 239     -31.343 -25.084  -0.855  1.00 53.16           C  
ATOM   3460  HB2 GLU A 239     -30.764 -26.007  -0.832  1.00 53.16           H  
ATOM   3461  HB3 GLU A 239     -31.571 -24.787   0.169  1.00 53.16           H  
ATOM   3462  O   GLU A 239     -33.264 -26.993   0.091  1.00 53.16           O  
ATOM   3463  CG  GLU A 239     -30.490 -23.991  -1.527  1.00 53.16           C  
ATOM   3464  HG2 GLU A 239     -31.071 -23.070  -1.572  1.00 53.16           H  
ATOM   3465  HG3 GLU A 239     -30.276 -24.302  -2.549  1.00 53.16           H  
ATOM   3466  CD  GLU A 239     -29.164 -23.700  -0.797  1.00 53.16           C  
ATOM   3467  OE1 GLU A 239     -28.384 -22.884  -1.340  1.00 53.16           O  
ATOM   3468  OE2 GLU A 239     -28.942 -24.260   0.300  1.00 53.16           O  
ATOM   3469  N   GLY A 240     -34.290 -27.148  -1.881  1.00 51.36           N  
ATOM   3470  H   GLY A 240     -34.471 -26.681  -2.758  1.00 51.36           H  
ATOM   3471  CA  GLY A 240     -34.764 -28.501  -1.714  1.00 51.36           C  
ATOM   3472  HA2 GLY A 240     -35.492 -28.750  -2.487  1.00 51.36           H  
ATOM   3473  HA3 GLY A 240     -35.207 -28.630  -0.727  1.00 51.36           H  
ATOM   3474  C   GLY A 240     -33.544 -29.381  -1.878  1.00 51.36           C  
ATOM   3475  O   GLY A 240     -32.899 -29.339  -2.927  1.00 51.36           O  
ATOM   3476  N   SER A 241     -33.216 -30.109  -0.811  1.00 47.26           N  
ATOM   3477  H   SER A 241     -33.742 -29.942   0.035  1.00 47.26           H  
ATOM   3478  CA  SER A 241     -32.269 -31.219  -0.816  1.00 47.26           C  
ATOM   3479  HA  SER A 241     -31.267 -30.848  -0.601  1.00 47.26           H  
ATOM   3480  C   SER A 241     -32.298 -31.890  -2.186  1.00 47.26           C  
ATOM   3481  CB  SER A 241     -32.701 -32.212   0.266  1.00 47.26           C  
ATOM   3482  HB2 SER A 241     -32.692 -31.717   1.237  1.00 47.26           H  
ATOM   3483  HB3 SER A 241     -33.715 -32.551   0.058  1.00 47.26           H  
ATOM   3484  O   SER A 241     -33.363 -32.318  -2.637  1.00 47.26           O  
ATOM   3485  OG  SER A 241     -31.851 -33.335   0.312  1.00 47.26           O  
ATOM   3486  HG  SER A 241     -30.990 -33.087   0.657  1.00 47.26           H  
ATOM   3487  N   GLY A 242     -31.155 -31.872  -2.877  1.00 47.19           N  
ATOM   3488  H   GLY A 242     -30.340 -31.441  -2.465  1.00 47.19           H  
ATOM   3489  CA  GLY A 242     -31.021 -32.493  -4.183  1.00 47.19           C  
ATOM   3490  HA2 GLY A 242     -29.982 -32.461  -4.512  1.00 47.19           H  
ATOM   3491  HA3 GLY A 242     -31.647 -31.974  -4.908  1.00 47.19           H  
ATOM   3492  C   GLY A 242     -31.453 -33.944  -4.063  1.00 47.19           C  
ATOM   3493  O   GLY A 242     -30.731 -34.768  -3.509  1.00 47.19           O  
ATOM   3494  N   THR A 243     -32.655 -34.249  -4.540  1.00 51.38           N  
ATOM   3495  H   THR A 243     -33.223 -33.514  -4.935  1.00 51.38           H  
ATOM   3496  CA  THR A 243     -33.048 -35.630  -4.764  1.00 51.38           C  
ATOM   3497  HA  THR A 243     -32.760 -36.229  -3.900  1.00 51.38           H  
ATOM   3498  C   THR A 243     -32.224 -36.084  -5.955  1.00 51.38           C  
ATOM   3499  CB  THR A 243     -34.563 -35.801  -4.961  1.00 51.38           C  
ATOM   3500  HB  THR A 243     -34.762 -36.780  -5.396  1.00 51.38           H  
ATOM   3501  O   THR A 243     -32.297 -35.504  -7.040  1.00 51.38           O  
ATOM   3502  CG2 THR A 243     -35.294 -35.692  -3.622  1.00 51.38           C  
ATOM   3503 HG21 THR A 243     -34.959 -36.490  -2.960  1.00 51.38           H  
ATOM   3504 HG22 THR A 243     -35.088 -34.731  -3.151  1.00 51.38           H  
ATOM   3505 HG23 THR A 243     -36.367 -35.800  -3.780  1.00 51.38           H  
ATOM   3506  OG1 THR A 243     -35.123 -34.801  -5.780  1.00 51.38           O  
ATOM   3507  HG1 THR A 243     -35.277 -34.038  -5.217  1.00 51.38           H  
ATOM   3508  N   HIS A 244     -31.352 -37.060  -5.716  1.00 47.41           N  
ATOM   3509  H   HIS A 244     -31.275 -37.426  -4.778  1.00 47.41           H  
ATOM   3510  CA  HIS A 244     -30.627 -37.747  -6.770  1.00 47.41           C  
ATOM   3511  HA  HIS A 244     -30.041 -37.030  -7.344  1.00 47.41           H  
ATOM   3512  C   HIS A 244     -31.660 -38.386  -7.704  1.00 47.41           C  
ATOM   3513  CB  HIS A 244     -29.672 -38.786  -6.153  1.00 47.41           C  
ATOM   3514  HB2 HIS A 244     -29.621 -39.650  -6.815  1.00 47.41           H  
ATOM   3515  HB3 HIS A 244     -30.057 -39.142  -5.197  1.00 47.41           H  
ATOM   3516  O   HIS A 244     -32.261 -39.408  -7.390  1.00 47.41           O  
ATOM   3517  CG  HIS A 244     -28.262 -38.280  -5.980  1.00 47.41           C  
ATOM   3518  CD2 HIS A 244     -27.744 -37.569  -4.930  1.00 47.41           C  
ATOM   3519  HD2 HIS A 244     -28.287 -37.244  -4.055  1.00 47.41           H  
ATOM   3520  ND1 HIS A 244     -27.237 -38.487  -6.874  1.00 47.41           N  
ATOM   3521  HD1 HIS A 244     -27.289 -39.054  -7.708  1.00 47.41           H  
ATOM   3522  CE1 HIS A 244     -26.128 -37.917  -6.377  1.00 47.41           C  
ATOM   3523  HE1 HIS A 244     -25.156 -37.943  -6.846  1.00 47.41           H  
ATOM   3524  NE2 HIS A 244     -26.388 -37.338  -5.193  1.00 47.41           N  
ATOM   3525  N   VAL A 245     -31.907 -37.749  -8.846  1.00 51.64           N  
ATOM   3526  H   VAL A 245     -31.482 -36.844  -8.989  1.00 51.64           H  
ATOM   3527  CA  VAL A 245     -32.610 -38.372  -9.965  1.00 51.64           C  
ATOM   3528  HA  VAL A 245     -33.364 -39.061  -9.584  1.00 51.64           H  
ATOM   3529  C   VAL A 245     -31.555 -39.171 -10.717  1.00 51.64           C  
ATOM   3530  CB  VAL A 245     -33.330 -37.332 -10.842  1.00 51.64           C  
ATOM   3531  HB  VAL A 245     -32.609 -36.613 -11.231  1.00 51.64           H  
ATOM   3532  O   VAL A 245     -30.768 -38.616 -11.477  1.00 51.64           O  
ATOM   3533  CG1 VAL A 245     -34.045 -38.008 -12.020  1.00 51.64           C  
ATOM   3534 HG11 VAL A 245     -33.317 -38.496 -12.668  1.00 51.64           H  
ATOM   3535 HG12 VAL A 245     -34.575 -37.259 -12.608  1.00 51.64           H  
ATOM   3536 HG13 VAL A 245     -34.755 -38.750 -11.654  1.00 51.64           H  
ATOM   3537  CG2 VAL A 245     -34.388 -36.573 -10.029  1.00 51.64           C  
ATOM   3538 HG21 VAL A 245     -33.913 -36.017  -9.220  1.00 51.64           H  
ATOM   3539 HG22 VAL A 245     -34.910 -35.862 -10.669  1.00 51.64           H  
ATOM   3540 HG23 VAL A 245     -35.106 -37.272  -9.600  1.00 51.64           H  
ATOM   3541  N   GLY A 246     -31.495 -40.461 -10.405  1.00 44.44           N  
ATOM   3542  H   GLY A 246     -32.101 -40.787  -9.666  1.00 44.44           H  
ATOM   3543  CA  GLY A 246     -30.477 -41.391 -10.881  1.00 44.44           C  
ATOM   3544  HA2 GLY A 246     -30.875 -42.001 -11.692  1.00 44.44           H  
ATOM   3545  HA3 GLY A 246     -29.599 -40.854 -11.241  1.00 44.44           H  
ATOM   3546  C   GLY A 246     -30.054 -42.291  -9.733  1.00 44.44           C  
ATOM   3547  O   GLY A 246     -29.019 -42.056  -9.114  1.00 44.44           O  
ATOM   3548  N   GLU A 247     -30.890 -43.277  -9.401  1.00 42.02           N  
ATOM   3549  H   GLU A 247     -31.717 -43.432  -9.960  1.00 42.02           H  
ATOM   3550  CA  GLU A 247     -30.421 -44.395  -8.585  1.00 42.02           C  
ATOM   3551  HA  GLU A 247     -29.989 -44.021  -7.657  1.00 42.02           H  
ATOM   3552  C   GLU A 247     -29.326 -45.130  -9.353  1.00 42.02           C  
ATOM   3553  CB  GLU A 247     -31.544 -45.384  -8.245  1.00 42.02           C  
ATOM   3554  HB2 GLU A 247     -31.056 -46.246  -7.790  1.00 42.02           H  
ATOM   3555  HB3 GLU A 247     -32.043 -45.717  -9.155  1.00 42.02           H  
ATOM   3556  O   GLU A 247     -29.430 -45.312 -10.568  1.00 42.02           O  
ATOM   3557  CG  GLU A 247     -32.578 -44.812  -7.264  1.00 42.02           C  
ATOM   3558  HG2 GLU A 247     -32.115 -44.004  -6.698  1.00 42.02           H  
ATOM   3559  HG3 GLU A 247     -33.405 -44.385  -7.832  1.00 42.02           H  
ATOM   3560  CD  GLU A 247     -33.104 -45.861  -6.270  1.00 42.02           C  
ATOM   3561  OE1 GLU A 247     -33.613 -45.416  -5.219  1.00 42.02           O  
ATOM   3562  OE2 GLU A 247     -33.004 -47.077  -6.564  1.00 42.02           O  
ATOM   3563  N   PRO A 248     -28.317 -45.630  -8.638  1.00 41.68           N  
ATOM   3564  CA  PRO A 248     -28.251 -47.075  -8.673  1.00 41.68           C  
ATOM   3565  HA  PRO A 248     -29.189 -47.487  -9.044  1.00 41.68           H  
ATOM   3566  C   PRO A 248     -28.001 -47.658  -7.282  1.00 41.68           C  
ATOM   3567  CB  PRO A 248     -27.162 -47.394  -9.699  1.00 41.68           C  
ATOM   3568  HB2 PRO A 248     -26.732 -48.388  -9.574  1.00 41.68           H  
ATOM   3569  HB3 PRO A 248     -27.570 -47.296 -10.704  1.00 41.68           H  
ATOM   3570  O   PRO A 248     -27.164 -47.193  -6.513  1.00 41.68           O  
ATOM   3571  CG  PRO A 248     -26.141 -46.287  -9.461  1.00 41.68           C  
ATOM   3572  HG2 PRO A 248     -25.399 -46.618  -8.734  1.00 41.68           H  
ATOM   3573  HG3 PRO A 248     -25.657 -45.991 -10.392  1.00 41.68           H  
ATOM   3574  CD  PRO A 248     -26.962 -45.136  -8.868  1.00 41.68           C  
ATOM   3575  HD2 PRO A 248     -26.521 -44.812  -7.925  1.00 41.68           H  
ATOM   3576  HD3 PRO A 248     -26.977 -44.300  -9.566  1.00 41.68           H  
ATOM   3577  N   GLU A 249     -28.705 -48.757  -7.039  1.00 41.74           N  
ATOM   3578  H   GLU A 249     -29.406 -49.000  -7.724  1.00 41.74           H  
ATOM   3579  CA  GLU A 249     -28.449 -49.738  -5.987  1.00 41.74           C  
ATOM   3580  HA  GLU A 249     -29.018 -50.614  -6.297  1.00 41.74           H  
ATOM   3581  C   GLU A 249     -29.035 -49.430  -4.599  1.00 41.74           C  
ATOM   3582  CB  GLU A 249     -26.983 -50.233  -5.979  1.00 41.74           C  
ATOM   3583  HB2 GLU A 249     -26.961 -51.157  -5.402  1.00 41.74           H  
ATOM   3584  HB3 GLU A 249     -26.343 -49.505  -5.480  1.00 41.74           H  
ATOM   3585  O   GLU A 249     -28.358 -49.574  -3.581  1.00 41.74           O  
ATOM   3586  CG  GLU A 249     -26.422 -50.513  -7.388  1.00 41.74           C  
ATOM   3587  HG2 GLU A 249     -26.164 -49.563  -7.856  1.00 41.74           H  
ATOM   3588  HG3 GLU A 249     -27.199 -50.993  -7.982  1.00 41.74           H  
ATOM   3589  CD  GLU A 249     -25.169 -51.401  -7.417  1.00 41.74           C  
ATOM   3590  OE1 GLU A 249     -24.814 -51.845  -8.533  1.00 41.74           O  
ATOM   3591  OE2 GLU A 249     -24.593 -51.692  -6.342  1.00 41.74           O  
ATOM   3592  N   GLU A 250     -30.353 -49.189  -4.518  1.00 42.93           N  
ATOM   3593  H   GLU A 250     -30.875 -48.924  -5.341  1.00 42.93           H  
ATOM   3594  CA  GLU A 250     -31.089 -49.867  -3.449  1.00 42.93           C  
ATOM   3595  HA  GLU A 250     -30.442 -49.842  -2.573  1.00 42.93           H  
ATOM   3596  C   GLU A 250     -31.282 -51.336  -3.844  1.00 42.93           C  
ATOM   3597  CB  GLU A 250     -32.384 -49.172  -2.991  1.00 42.93           C  
ATOM   3598  HB2 GLU A 250     -33.211 -49.456  -3.642  1.00 42.93           H  
ATOM   3599  HB3 GLU A 250     -32.248 -48.091  -3.025  1.00 42.93           H  
ATOM   3600  O   GLU A 250     -31.808 -51.708  -4.896  1.00 42.93           O  
ATOM   3601  CG  GLU A 250     -32.665 -49.589  -1.530  1.00 42.93           C  
ATOM   3602  HG2 GLU A 250     -32.764 -50.674  -1.493  1.00 42.93           H  
ATOM   3603  HG3 GLU A 250     -31.800 -49.325  -0.922  1.00 42.93           H  
ATOM   3604  CD  GLU A 250     -33.920 -48.972  -0.891  1.00 42.93           C  
ATOM   3605  OE1 GLU A 250     -33.928 -48.876   0.361  1.00 42.93           O  
ATOM   3606  OE2 GLU A 250     -34.904 -48.713  -1.615  1.00 42.93           O  
ATOM   3607  N   PHE A 251     -30.765 -52.191  -2.977  1.00 36.56           N  
ATOM   3608  H   PHE A 251     -30.321 -51.779  -2.168  1.00 36.56           H  
ATOM   3609  CA  PHE A 251     -30.750 -53.634  -3.073  1.00 36.56           C  
ATOM   3610  HA  PHE A 251     -30.338 -53.908  -4.044  1.00 36.56           H  
ATOM   3611  C   PHE A 251     -32.184 -54.190  -2.966  1.00 36.56           C  
ATOM   3612  CB  PHE A 251     -29.793 -54.111  -1.957  1.00 36.56           C  
ATOM   3613  HB2 PHE A 251     -30.340 -54.285  -1.030  1.00 36.56           H  
ATOM   3614  HB3 PHE A 251     -29.099 -53.303  -1.721  1.00 36.56           H  
ATOM   3615  O   PHE A 251     -32.554 -54.780  -1.954  1.00 36.56           O  
ATOM   3616  CG  PHE A 251     -28.921 -55.307  -2.267  1.00 36.56           C  
ATOM   3617  CD1 PHE A 251     -29.267 -56.586  -1.797  1.00 36.56           C  
ATOM   3618  HD1 PHE A 251     -30.201 -56.729  -1.274  1.00 36.56           H  
ATOM   3619  CD2 PHE A 251     -27.686 -55.106  -2.910  1.00 36.56           C  
ATOM   3620  HD2 PHE A 251     -27.411 -54.121  -3.258  1.00 36.56           H  
ATOM   3621  CE1 PHE A 251     -28.363 -57.654  -1.945  1.00 36.56           C  
ATOM   3622  HE1 PHE A 251     -28.605 -58.617  -1.521  1.00 36.56           H  
ATOM   3623  CE2 PHE A 251     -26.793 -56.177  -3.077  1.00 36.56           C  
ATOM   3624  HE2 PHE A 251     -25.845 -56.005  -3.566  1.00 36.56           H  
ATOM   3625  CZ  PHE A 251     -27.128 -57.452  -2.590  1.00 36.56           C  
ATOM   3626  HZ  PHE A 251     -26.425 -58.265  -2.694  1.00 36.56           H  
ATOM   3627  N   ILE A 252     -33.012 -54.056  -4.008  1.00 41.51           N  
ATOM   3628  H   ILE A 252     -32.752 -53.411  -4.739  1.00 41.51           H  
ATOM   3629  CA  ILE A 252     -34.257 -54.829  -4.116  1.00 41.51           C  
ATOM   3630  HA  ILE A 252     -34.645 -54.976  -3.108  1.00 41.51           H  
ATOM   3631  C   ILE A 252     -33.902 -56.216  -4.655  1.00 41.51           C  
ATOM   3632  CB  ILE A 252     -35.393 -54.107  -4.874  1.00 41.51           C  
ATOM   3633  HB  ILE A 252     -35.097 -53.966  -5.914  1.00 41.51           H  
ATOM   3634  O   ILE A 252     -34.053 -56.549  -5.830  1.00 41.51           O  
ATOM   3635  CG1 ILE A 252     -35.662 -52.723  -4.235  1.00 41.51           C  
ATOM   3636 HG12 ILE A 252     -34.757 -52.120  -4.299  1.00 41.51           H  
ATOM   3637 HG13 ILE A 252     -35.905 -52.848  -3.180  1.00 41.51           H  
ATOM   3638  CG2 ILE A 252     -36.673 -54.975  -4.821  1.00 41.51           C  
ATOM   3639 HG21 ILE A 252     -37.463 -54.510  -5.410  1.00 41.51           H  
ATOM   3640 HG22 ILE A 252     -36.494 -55.962  -5.248  1.00 41.51           H  
ATOM   3641 HG23 ILE A 252     -37.010 -55.082  -3.790  1.00 41.51           H  
ATOM   3642  CD1 ILE A 252     -36.783 -51.918  -4.905  1.00 41.51           C  
ATOM   3643 HD11 ILE A 252     -36.790 -50.909  -4.492  1.00 41.51           H  
ATOM   3644 HD12 ILE A 252     -36.607 -51.857  -5.979  1.00 41.51           H  
ATOM   3645 HD13 ILE A 252     -37.754 -52.375  -4.713  1.00 41.51           H  
ATOM   3646  N   GLN A 253     -33.439 -57.075  -3.750  1.00 36.54           N  
ATOM   3647  H   GLN A 253     -33.278 -56.702  -2.825  1.00 36.54           H  
ATOM   3648  CA  GLN A 253     -33.731 -58.493  -3.881  1.00 36.54           C  
ATOM   3649  HA  GLN A 253     -33.599 -58.794  -4.921  1.00 36.54           H  
ATOM   3650  C   GLN A 253     -35.194 -58.701  -3.499  1.00 36.54           C  
ATOM   3651  CB  GLN A 253     -32.798 -59.343  -3.002  1.00 36.54           C  
ATOM   3652  HB2 GLN A 253     -32.670 -58.867  -2.031  1.00 36.54           H  
ATOM   3653  HB3 GLN A 253     -33.240 -60.329  -2.853  1.00 36.54           H  
ATOM   3654  O   GLN A 253     -35.601 -58.300  -2.415  1.00 36.54           O  
ATOM   3655  CG  GLN A 253     -31.439 -59.525  -3.690  1.00 36.54           C  
ATOM   3656  HG2 GLN A 253     -31.580 -60.062  -4.628  1.00 36.54           H  
ATOM   3657  HG3 GLN A 253     -31.030 -58.542  -3.924  1.00 36.54           H  
ATOM   3658  CD  GLN A 253     -30.406 -60.269  -2.854  1.00 36.54           C  
ATOM   3659  NE2 GLN A 253     -29.217 -60.455  -3.382  1.00 36.54           N  
ATOM   3660 HE21 GLN A 253     -28.524 -60.851  -2.763  1.00 36.54           H  
ATOM   3661 HE22 GLN A 253     -28.965 -59.951  -4.221  1.00 36.54           H  
ATOM   3662  OE1 GLN A 253     -30.625 -60.709  -1.739  1.00 36.54           O  
ATOM   3663  N   LEU A 254     -35.925 -59.399  -4.374  1.00 34.97           N  
ATOM   3664  H   LEU A 254     -35.541 -59.414  -5.308  1.00 34.97           H  
ATOM   3665  CA  LEU A 254     -37.096 -60.262  -4.128  1.00 34.97           C  
ATOM   3666  HA  LEU A 254     -36.787 -61.268  -4.409  1.00 34.97           H  
ATOM   3667  C   LEU A 254     -38.269 -59.930  -5.060  1.00 34.97           C  
ATOM   3668  CB  LEU A 254     -37.540 -60.361  -2.649  1.00 34.97           C  
ATOM   3669  HB2 LEU A 254     -37.789 -59.364  -2.288  1.00 34.97           H  
ATOM   3670  HB3 LEU A 254     -38.467 -60.932  -2.606  1.00 34.97           H  
ATOM   3671  O   LEU A 254     -39.245 -59.290  -4.696  1.00 34.97           O  
ATOM   3672  CG  LEU A 254     -36.524 -61.035  -1.696  1.00 34.97           C  
ATOM   3673  HG  LEU A 254     -35.514 -60.648  -1.831  1.00 34.97           H  
ATOM   3674  CD1 LEU A 254     -36.934 -60.779  -0.249  1.00 34.97           C  
ATOM   3675 HD11 LEU A 254     -36.924 -59.705  -0.066  1.00 34.97           H  
ATOM   3676 HD12 LEU A 254     -37.936 -61.166  -0.062  1.00 34.97           H  
ATOM   3677 HD13 LEU A 254     -36.220 -61.246   0.429  1.00 34.97           H  
ATOM   3678  CD2 LEU A 254     -36.434 -62.544  -1.932  1.00 34.97           C  
ATOM   3679 HD21 LEU A 254     -35.747 -62.977  -1.205  1.00 34.97           H  
ATOM   3680 HD22 LEU A 254     -37.419 -62.996  -1.812  1.00 34.97           H  
ATOM   3681 HD23 LEU A 254     -36.050 -62.742  -2.932  1.00 34.97           H  
ATOM   3682  N   GLY A 255     -38.191 -60.475  -6.269  1.00 38.14           N  
ATOM   3683  H   GLY A 255     -37.306 -60.865  -6.560  1.00 38.14           H  
ATOM   3684  CA  GLY A 255     -39.297 -60.495  -7.222  1.00 38.14           C  
ATOM   3685  HA2 GLY A 255     -40.190 -60.912  -6.755  1.00 38.14           H  
ATOM   3686  HA3 GLY A 255     -39.516 -59.477  -7.544  1.00 38.14           H  
ATOM   3687  C   GLY A 255     -38.931 -61.324  -8.440  1.00 38.14           C  
ATOM   3688  O   GLY A 255     -38.796 -60.812  -9.540  1.00 38.14           O  
ATOM   3689  N   ARG A 256     -38.623 -62.604  -8.217  1.00 38.12           N  
ATOM   3690  H   ARG A 256     -38.796 -62.963  -7.289  1.00 38.12           H  
ATOM   3691  CA  ARG A 256     -38.204 -63.529  -9.270  1.00 38.12           C  
ATOM   3692  HA  ARG A 256     -37.509 -63.012  -9.931  1.00 38.12           H  
ATOM   3693  C   ARG A 256     -39.417 -63.932 -10.100  1.00 38.12           C  
ATOM   3694  CB  ARG A 256     -37.499 -64.732  -8.625  1.00 38.12           C  
ATOM   3695  HB2 ARG A 256     -36.781 -64.358  -7.895  1.00 38.12           H  
ATOM   3696  HB3 ARG A 256     -38.231 -65.337  -8.090  1.00 38.12           H  
ATOM   3697  O   ARG A 256     -40.113 -64.885  -9.753  1.00 38.12           O  
ATOM   3698  CG  ARG A 256     -36.733 -65.611  -9.625  1.00 38.12           C  
ATOM   3699  HG2 ARG A 256     -37.383 -65.913 -10.446  1.00 38.12           H  
ATOM   3700  HG3 ARG A 256     -35.900 -65.033 -10.026  1.00 38.12           H  
ATOM   3701  CD  ARG A 256     -36.215 -66.862  -8.896  1.00 38.12           C  
ATOM   3702  HD2 ARG A 256     -36.930 -67.672  -9.040  1.00 38.12           H  
ATOM   3703  HD3 ARG A 256     -36.174 -66.643  -7.829  1.00 38.12           H  
ATOM   3704  NE  ARG A 256     -34.878 -67.279  -9.370  1.00 38.12           N  
ATOM   3705  HE  ARG A 256     -34.712 -67.199 -10.363  1.00 38.12           H  
ATOM   3706  NH1 ARG A 256     -33.944 -67.760  -7.317  1.00 38.12           N  
ATOM   3707 HH11 ARG A 256     -34.814 -67.513  -6.867  1.00 38.12           H  
ATOM   3708 HH12 ARG A 256     -33.133 -67.988  -6.760  1.00 38.12           H  
ATOM   3709  NH2 ARG A 256     -32.706 -67.937  -9.158  1.00 38.12           N  
ATOM   3710 HH21 ARG A 256     -31.913 -68.168  -8.577  1.00 38.12           H  
ATOM   3711 HH22 ARG A 256     -32.569 -67.804 -10.150  1.00 38.12           H  
ATOM   3712  CZ  ARG A 256     -33.857 -67.657  -8.616  1.00 38.12           C  
ATOM   3713  N   ASP A 257     -39.601 -63.287 -11.237  1.00 48.69           N  
ATOM   3714  H   ASP A 257     -39.221 -62.357 -11.340  1.00 48.69           H  
ATOM   3715  CA  ASP A 257     -40.438 -63.841 -12.292  1.00 48.69           C  
ATOM   3716  HA  ASP A 257     -41.392 -64.146 -11.861  1.00 48.69           H  
ATOM   3717  C   ASP A 257     -39.728 -65.066 -12.867  1.00 48.69           C  
ATOM   3718  CB  ASP A 257     -40.727 -62.802 -13.377  1.00 48.69           C  
ATOM   3719  HB2 ASP A 257     -41.273 -63.291 -14.184  1.00 48.69           H  
ATOM   3720  HB3 ASP A 257     -39.783 -62.436 -13.782  1.00 48.69           H  
ATOM   3721  O   ASP A 257     -38.504 -65.084 -13.032  1.00 48.69           O  
ATOM   3722  CG  ASP A 257     -41.556 -61.619 -12.873  1.00 48.69           C  
ATOM   3723  OD1 ASP A 257     -41.883 -61.599 -11.667  1.00 48.69           O  
ATOM   3724  OD2 ASP A 257     -41.895 -60.793 -13.740  1.00 48.69           O  
ATOM   3725  N   SER A 258     -40.482 -66.113 -13.195  1.00 56.47           N  
ATOM   3726  H   SER A 258     -41.476 -66.039 -13.030  1.00 56.47           H  
ATOM   3727  CA  SER A 258     -39.957 -67.435 -13.574  1.00 56.47           C  
ATOM   3728  HA  SER A 258     -39.289 -67.758 -12.776  1.00 56.47           H  
ATOM   3729  C   SER A 258     -39.122 -67.464 -14.872  1.00 56.47           C  
ATOM   3730  CB  SER A 258     -41.112 -68.443 -13.654  1.00 56.47           C  
ATOM   3731  HB2 SER A 258     -41.639 -68.309 -14.599  1.00 56.47           H  
ATOM   3732  HB3 SER A 258     -40.709 -69.455 -13.620  1.00 56.47           H  
ATOM   3733  O   SER A 258     -38.775 -68.543 -15.349  1.00 56.47           O  
ATOM   3734  OG  SER A 258     -42.037 -68.261 -12.596  1.00 56.47           O  
ATOM   3735  HG  SER A 258     -41.564 -68.125 -11.771  1.00 56.47           H  
ATOM   3736  N   ARG A 259     -38.805 -66.300 -15.457  1.00 53.68           N  
ATOM   3737  H   ARG A 259     -39.097 -65.473 -14.956  1.00 53.68           H  
ATOM   3738  CA  ARG A 259     -37.955 -66.109 -16.645  1.00 53.68           C  
ATOM   3739  HA  ARG A 259     -37.325 -66.990 -16.759  1.00 53.68           H  
ATOM   3740  C   ARG A 259     -36.940 -64.951 -16.542  1.00 53.68           C  
ATOM   3741  CB  ARG A 259     -38.836 -65.997 -17.901  1.00 53.68           C  
ATOM   3742  HB2 ARG A 259     -38.207 -65.759 -18.758  1.00 53.68           H  
ATOM   3743  HB3 ARG A 259     -39.560 -65.193 -17.773  1.00 53.68           H  
ATOM   3744  O   ARG A 259     -36.219 -64.728 -17.504  1.00 53.68           O  
ATOM   3745  CG  ARG A 259     -39.562 -67.319 -18.194  1.00 53.68           C  
ATOM   3746  HG2 ARG A 259     -40.270 -67.534 -17.394  1.00 53.68           H  
ATOM   3747  HG3 ARG A 259     -38.832 -68.126 -18.253  1.00 53.68           H  
ATOM   3748  CD  ARG A 259     -40.334 -67.244 -19.509  1.00 53.68           C  
ATOM   3749  HD2 ARG A 259     -39.633 -67.045 -20.319  1.00 53.68           H  
ATOM   3750  HD3 ARG A 259     -41.030 -66.406 -19.450  1.00 53.68           H  
ATOM   3751  NE  ARG A 259     -41.036 -68.517 -19.771  1.00 53.68           N  
ATOM   3752  HE  ARG A 259     -40.470 -69.350 -19.696  1.00 53.68           H  
ATOM   3753  NH1 ARG A 259     -43.132 -67.673 -20.202  1.00 53.68           N  
ATOM   3754 HH11 ARG A 259     -42.778 -66.740 -20.046  1.00 53.68           H  
ATOM   3755 HH12 ARG A 259     -44.105 -67.806 -20.436  1.00 53.68           H  
ATOM   3756  NH2 ARG A 259     -42.787 -69.875 -20.286  1.00 53.68           N  
ATOM   3757 HH21 ARG A 259     -43.762 -69.991 -20.521  1.00 53.68           H  
ATOM   3758 HH22 ARG A 259     -42.183 -70.679 -20.195  1.00 53.68           H  
ATOM   3759  CZ  ARG A 259     -42.309 -68.678 -20.083  1.00 53.68           C  
ATOM   3760  N   GLY A 260     -36.822 -64.283 -15.390  1.00 45.74           N  
ATOM   3761  H   GLY A 260     -37.471 -64.505 -14.648  1.00 45.74           H  
ATOM   3762  CA  GLY A 260     -35.605 -63.564 -14.977  1.00 45.74           C  
ATOM   3763  HA2 GLY A 260     -35.793 -63.135 -13.992  1.00 45.74           H  
ATOM   3764  HA3 GLY A 260     -34.799 -64.290 -14.869  1.00 45.74           H  
ATOM   3765  C   GLY A 260     -35.065 -62.421 -15.852  1.00 45.74           C  
ATOM   3766  O   GLY A 260     -33.857 -62.220 -15.844  1.00 45.74           O  
ATOM   3767  N   SER A 261     -35.893 -61.668 -16.581  1.00 44.50           N  
ATOM   3768  H   SER A 261     -36.887 -61.843 -16.554  1.00 44.50           H  
ATOM   3769  CA  SER A 261     -35.427 -60.494 -17.338  1.00 44.50           C  
ATOM   3770  HA  SER A 261     -34.473 -60.155 -16.935  1.00 44.50           H  
ATOM   3771  C   SER A 261     -36.421 -59.339 -17.203  1.00 44.50           C  
ATOM   3772  CB  SER A 261     -35.194 -60.884 -18.804  1.00 44.50           C  
ATOM   3773  HB2 SER A 261     -34.508 -61.731 -18.842  1.00 44.50           H  
ATOM   3774  HB3 SER A 261     -36.141 -61.185 -19.253  1.00 44.50           H  
ATOM   3775  O   SER A 261     -37.529 -59.416 -17.730  1.00 44.50           O  
ATOM   3776  OG  SER A 261     -34.646 -59.819 -19.554  1.00 44.50           O  
ATOM   3777  HG  SER A 261     -33.808 -59.543 -19.176  1.00 44.50           H  
ATOM   3778  N   ILE A 262     -36.025 -58.294 -16.471  1.00 49.62           N  
ATOM   3779  H   ILE A 262     -35.111 -58.326 -16.043  1.00 49.62           H  
ATOM   3780  CA  ILE A 262     -36.643 -56.964 -16.510  1.00 49.62           C  
ATOM   3781  HA  ILE A 262     -37.506 -56.973 -17.176  1.00 49.62           H  
ATOM   3782  C   ILE A 262     -35.577 -56.048 -17.108  1.00 49.62           C  
ATOM   3783  CB  ILE A 262     -37.127 -56.498 -15.113  1.00 49.62           C  
ATOM   3784  HB  ILE A 262     -36.290 -56.557 -14.416  1.00 49.62           H  
ATOM   3785  O   ILE A 262     -34.527 -55.846 -16.507  1.00 49.62           O  
ATOM   3786  CG1 ILE A 262     -38.261 -57.421 -14.609  1.00 49.62           C  
ATOM   3787 HG12 ILE A 262     -39.121 -57.333 -15.272  1.00 49.62           H  
ATOM   3788 HG13 ILE A 262     -37.920 -58.455 -14.640  1.00 49.62           H  
ATOM   3789  CG2 ILE A 262     -37.604 -55.033 -15.171  1.00 49.62           C  
ATOM   3790 HG21 ILE A 262     -36.789 -54.381 -15.486  1.00 49.62           H  
ATOM   3791 HG22 ILE A 262     -37.912 -54.691 -14.183  1.00 49.62           H  
ATOM   3792 HG23 ILE A 262     -38.438 -54.928 -15.866  1.00 49.62           H  
ATOM   3793  CD1 ILE A 262     -38.717 -57.143 -13.170  1.00 49.62           C  
ATOM   3794 HD11 ILE A 262     -39.414 -57.921 -12.859  1.00 49.62           H  
ATOM   3795 HD12 ILE A 262     -37.858 -57.149 -12.498  1.00 49.62           H  
ATOM   3796 HD13 ILE A 262     -39.225 -56.181 -13.107  1.00 49.62           H  
ATOM   3797  N   ALA A 263     -35.829 -55.576 -18.325  1.00 44.60           N  
ATOM   3798  H   ALA A 263     -36.719 -55.793 -18.748  1.00 44.60           H  
ATOM   3799  CA  ALA A 263     -35.058 -54.526 -18.969  1.00 44.60           C  
ATOM   3800  HA  ALA A 263     -34.041 -54.507 -18.577  1.00 44.60           H  
ATOM   3801  C   ALA A 263     -35.739 -53.189 -18.652  1.00 44.60           C  
ATOM   3802  CB  ALA A 263     -34.997 -54.816 -20.476  1.00 44.60           C  
ATOM   3803  HB1 ALA A 263     -36.002 -54.840 -20.897  1.00 44.60           H  
ATOM   3804  HB2 ALA A 263     -34.430 -54.029 -20.973  1.00 44.60           H  
ATOM   3805  HB3 ALA A 263     -34.503 -55.772 -20.651  1.00 44.60           H  
ATOM   3806  O   ALA A 263     -36.906 -53.000 -18.997  1.00 44.60           O  
ATOM   3807  N   THR A 264     -35.033 -52.287 -17.980  1.00 51.72           N  
ATOM   3808  H   THR A 264     -34.111 -52.530 -17.646  1.00 51.72           H  
ATOM   3809  CA  THR A 264     -35.390 -50.868 -17.903  1.00 51.72           C  
ATOM   3810  HA  THR A 264     -36.313 -50.680 -18.451  1.00 51.72           H  
ATOM   3811  C   THR A 264     -34.278 -50.091 -18.591  1.00 51.72           C  
ATOM   3812  CB  THR A 264     -35.609 -50.388 -16.459  1.00 51.72           C  
ATOM   3813  HB  THR A 264     -35.686 -49.300 -16.461  1.00 51.72           H  
ATOM   3814  O   THR A 264     -33.177 -49.985 -18.055  1.00 51.72           O  
ATOM   3815  CG2 THR A 264     -36.894 -50.957 -15.859  1.00 51.72           C  
ATOM   3816 HG21 THR A 264     -36.843 -52.046 -15.834  1.00 51.72           H  
ATOM   3817 HG22 THR A 264     -37.748 -50.645 -16.460  1.00 51.72           H  
ATOM   3818 HG23 THR A 264     -37.011 -50.578 -14.844  1.00 51.72           H  
ATOM   3819  OG1 THR A 264     -34.541 -50.783 -15.631  1.00 51.72           O  
ATOM   3820  HG1 THR A 264     -33.749 -50.396 -16.012  1.00 51.72           H  
ATOM   3821  N   ASP A 265     -34.566 -49.624 -19.805  1.00 52.90           N  
ATOM   3822  H   ASP A 265     -35.478 -49.815 -20.196  1.00 52.90           H  
ATOM   3823  CA  ASP A 265     -33.707 -48.743 -20.593  1.00 52.90           C  
ATOM   3824  HA  ASP A 265     -32.685 -49.121 -20.590  1.00 52.90           H  
ATOM   3825  C   ASP A 265     -33.729 -47.337 -19.968  1.00 52.90           C  
ATOM   3826  CB  ASP A 265     -34.212 -48.684 -22.054  1.00 52.90           C  
ATOM   3827  HB2 ASP A 265     -35.266 -48.402 -22.054  1.00 52.90           H  
ATOM   3828  HB3 ASP A 265     -33.663 -47.897 -22.570  1.00 52.90           H  
ATOM   3829  O   ASP A 265     -34.745 -46.641 -20.034  1.00 52.90           O  
ATOM   3830  CG  ASP A 265     -34.042 -49.974 -22.869  1.00 52.90           C  
ATOM   3831  OD1 ASP A 265     -33.053 -50.704 -22.639  1.00 52.90           O  
ATOM   3832  OD2 ASP A 265     -34.913 -50.232 -23.735  1.00 52.90           O  
ATOM   3833  N   PHE A 266     -32.619 -46.912 -19.365  1.00 51.50           N  
ATOM   3834  H   PHE A 266     -31.832 -47.542 -19.306  1.00 51.50           H  
ATOM   3835  CA  PHE A 266     -32.357 -45.512 -19.025  1.00 51.50           C  
ATOM   3836  HA  PHE A 266     -33.197 -44.897 -19.347  1.00 51.50           H  
ATOM   3837  C   PHE A 266     -31.114 -45.059 -19.806  1.00 51.50           C  
ATOM   3838  CB  PHE A 266     -32.198 -45.331 -17.505  1.00 51.50           C  
ATOM   3839  HB2 PHE A 266     -31.288 -45.842 -17.190  1.00 51.50           H  
ATOM   3840  HB3 PHE A 266     -32.056 -44.270 -17.298  1.00 51.50           H  
ATOM   3841  O   PHE A 266     -30.111 -45.770 -19.835  1.00 51.50           O  
ATOM   3842  CG  PHE A 266     -33.363 -45.832 -16.661  1.00 51.50           C  
ATOM   3843  CD1 PHE A 266     -34.580 -45.124 -16.626  1.00 51.50           C  
ATOM   3844  HD1 PHE A 266     -34.693 -44.226 -17.215  1.00 51.50           H  
ATOM   3845  CD2 PHE A 266     -33.223 -47.003 -15.891  1.00 51.50           C  
ATOM   3846  HD2 PHE A 266     -32.290 -47.547 -15.906  1.00 51.50           H  
ATOM   3847  CE1 PHE A 266     -35.648 -45.585 -15.832  1.00 51.50           C  
ATOM   3848  HE1 PHE A 266     -36.577 -45.034 -15.808  1.00 51.50           H  
ATOM   3849  CE2 PHE A 266     -34.283 -47.455 -15.086  1.00 51.50           C  
ATOM   3850  HE2 PHE A 266     -34.155 -48.336 -14.474  1.00 51.50           H  
ATOM   3851  CZ  PHE A 266     -35.499 -46.751 -15.060  1.00 51.50           C  
ATOM   3852  HZ  PHE A 266     -36.308 -47.097 -14.434  1.00 51.50           H  
ATOM   3853  N   GLU A 267     -31.186 -43.905 -20.477  1.00 52.80           N  
ATOM   3854  H   GLU A 267     -32.034 -43.359 -20.422  1.00 52.80           H  
ATOM   3855  CA  GLU A 267     -30.045 -43.296 -21.174  1.00 52.80           C  
ATOM   3856  HA  GLU A 267     -29.482 -44.071 -21.695  1.00 52.80           H  
ATOM   3857  C   GLU A 267     -29.102 -42.639 -20.147  1.00 52.80           C  
ATOM   3858  CB  GLU A 267     -30.531 -42.268 -22.226  1.00 52.80           C  
ATOM   3859  HB2 GLU A 267     -29.668 -41.697 -22.568  1.00 52.80           H  
ATOM   3860  HB3 GLU A 267     -31.230 -41.580 -21.750  1.00 52.80           H  
ATOM   3861  O   GLU A 267     -29.427 -41.602 -19.569  1.00 52.80           O  
ATOM   3862  CG  GLU A 267     -31.200 -42.900 -23.465  1.00 52.80           C  
ATOM   3863  HG2 GLU A 267     -30.494 -43.597 -23.916  1.00 52.80           H  
ATOM   3864  HG3 GLU A 267     -32.069 -43.472 -23.139  1.00 52.80           H  
ATOM   3865  CD  GLU A 267     -31.653 -41.874 -24.531  1.00 52.80           C  
ATOM   3866  OE1 GLU A 267     -31.850 -42.295 -25.697  1.00 52.80           O  
ATOM   3867  OE2 GLU A 267     -31.836 -40.682 -24.194  1.00 52.80           O  
ATOM   3868  N   GLU A 268     -27.929 -43.235 -19.909  1.00 57.31           N  
ATOM   3869  H   GLU A 268     -27.749 -44.140 -20.321  1.00 57.31           H  
ATOM   3870  CA  GLU A 268     -26.830 -42.611 -19.159  1.00 57.31           C  
ATOM   3871  HA  GLU A 268     -27.238 -42.106 -18.283  1.00 57.31           H  
ATOM   3872  C   GLU A 268     -26.123 -41.560 -20.033  1.00 57.31           C  
ATOM   3873  CB  GLU A 268     -25.818 -43.669 -18.669  1.00 57.31           C  
ATOM   3874  HB2 GLU A 268     -24.881 -43.165 -18.430  1.00 57.31           H  
ATOM   3875  HB3 GLU A 268     -25.630 -44.378 -19.475  1.00 57.31           H  
ATOM   3876  O   GLU A 268     -25.565 -41.874 -21.086  1.00 57.31           O  
ATOM   3877  CG  GLU A 268     -26.281 -44.412 -17.405  1.00 57.31           C  
ATOM   3878  HG2 GLU A 268     -27.232 -44.901 -17.614  1.00 57.31           H  
ATOM   3879  HG3 GLU A 268     -26.449 -43.677 -16.618  1.00 57.31           H  
ATOM   3880  CD  GLU A 268     -25.271 -45.471 -16.917  1.00 57.31           C  
ATOM   3881  OE1 GLU A 268     -25.232 -45.710 -15.690  1.00 57.31           O  
ATOM   3882  OE2 GLU A 268     -24.561 -46.055 -17.768  1.00 57.31           O  
ATOM   3883  N   ILE A 269     -26.121 -40.296 -19.597  1.00 65.95           N  
ATOM   3884  H   ILE A 269     -26.613 -40.093 -18.739  1.00 65.95           H  
ATOM   3885  CA  ILE A 269     -25.267 -39.249 -20.174  1.00 65.95           C  
ATOM   3886  HA  ILE A 269     -25.070 -39.482 -21.221  1.00 65.95           H  
ATOM   3887  C   ILE A 269     -23.935 -39.277 -19.416  1.00 65.95           C  
ATOM   3888  CB  ILE A 269     -25.952 -37.859 -20.122  1.00 65.95           C  
ATOM   3889  HB  ILE A 269     -26.168 -37.624 -19.080  1.00 65.95           H  
ATOM   3890  O   ILE A 269     -23.875 -38.856 -18.261  1.00 65.95           O  
ATOM   3891  CG1 ILE A 269     -27.287 -37.861 -20.907  1.00 65.95           C  
ATOM   3892 HG12 ILE A 269     -27.087 -38.017 -21.967  1.00 65.95           H  
ATOM   3893 HG13 ILE A 269     -27.906 -38.690 -20.563  1.00 65.95           H  
ATOM   3894  CG2 ILE A 269     -25.007 -36.772 -20.679  1.00 65.95           C  
ATOM   3895 HG21 ILE A 269     -24.781 -36.977 -21.726  1.00 65.95           H  
ATOM   3896 HG22 ILE A 269     -24.076 -36.752 -20.112  1.00 65.95           H  
ATOM   3897 HG23 ILE A 269     -25.464 -35.787 -20.588  1.00 65.95           H  
ATOM   3898  CD1 ILE A 269     -28.123 -36.584 -20.734  1.00 65.95           C  
ATOM   3899 HD11 ILE A 269     -29.093 -36.727 -21.209  1.00 65.95           H  
ATOM   3900 HD12 ILE A 269     -27.629 -35.735 -21.206  1.00 65.95           H  
ATOM   3901 HD13 ILE A 269     -28.274 -36.380 -19.674  1.00 65.95           H  
ATOM   3902  N   GLU A 270     -22.860 -39.748 -20.055  1.00 58.80           N  
ATOM   3903  H   GLU A 270     -22.990 -40.194 -20.952  1.00 58.80           H  
ATOM   3904  CA  GLU A 270     -21.513 -39.746 -19.469  1.00 58.80           C  
ATOM   3905  HA  GLU A 270     -21.545 -40.278 -18.518  1.00 58.80           H  
ATOM   3906  C   GLU A 270     -21.033 -38.306 -19.198  1.00 58.80           C  
ATOM   3907  CB  GLU A 270     -20.504 -40.475 -20.378  1.00 58.80           C  
ATOM   3908  HB2 GLU A 270     -19.507 -40.298 -19.973  1.00 58.80           H  
ATOM   3909  HB3 GLU A 270     -20.549 -40.042 -21.377  1.00 58.80           H  
ATOM   3910  O   GLU A 270     -20.665 -37.555 -20.108  1.00 58.80           O  
ATOM   3911  CG  GLU A 270     -20.712 -41.998 -20.475  1.00 58.80           C  
ATOM   3912  HG2 GLU A 270     -21.679 -42.190 -20.940  1.00 58.80           H  
ATOM   3913  HG3 GLU A 270     -20.731 -42.407 -19.465  1.00 58.80           H  
ATOM   3914  CD  GLU A 270     -19.605 -42.704 -21.289  1.00 58.80           C  
ATOM   3915  OE1 GLU A 270     -19.575 -43.955 -21.285  1.00 58.80           O  
ATOM   3916  OE2 GLU A 270     -18.782 -42.003 -21.929  1.00 58.80           O  
ATOM   3917  N   LEU A 271     -21.010 -37.904 -17.925  1.00 63.03           N  
ATOM   3918  H   LEU A 271     -21.395 -38.522 -17.225  1.00 63.03           H  
ATOM   3919  CA  LEU A 271     -20.323 -36.692 -17.492  1.00 63.03           C  
ATOM   3920  HA  LEU A 271     -20.532 -35.894 -18.204  1.00 63.03           H  
ATOM   3921  C   LEU A 271     -18.816 -36.957 -17.505  1.00 63.03           C  
ATOM   3922  CB  LEU A 271     -20.820 -36.259 -16.101  1.00 63.03           C  
ATOM   3923  HB2 LEU A 271     -20.128 -35.526 -15.687  1.00 63.03           H  
ATOM   3924  HB3 LEU A 271     -20.803 -37.130 -15.447  1.00 63.03           H  
ATOM   3925  O   LEU A 271     -18.296 -37.762 -16.736  1.00 63.03           O  
ATOM   3926  CG  LEU A 271     -22.236 -35.652 -16.105  1.00 63.03           C  
ATOM   3927  HG  LEU A 271     -22.912 -36.290 -16.674  1.00 63.03           H  
ATOM   3928  CD1 LEU A 271     -22.756 -35.558 -14.671  1.00 63.03           C  
ATOM   3929 HD11 LEU A 271     -22.795 -36.556 -14.234  1.00 63.03           H  
ATOM   3930 HD12 LEU A 271     -22.101 -34.928 -14.069  1.00 63.03           H  
ATOM   3931 HD13 LEU A 271     -23.766 -35.147 -14.670  1.00 63.03           H  
ATOM   3932  CD2 LEU A 271     -22.253 -34.240 -16.704  1.00 63.03           C  
ATOM   3933 HD21 LEU A 271     -23.262 -33.834 -16.641  1.00 63.03           H  
ATOM   3934 HD22 LEU A 271     -21.566 -33.593 -16.158  1.00 63.03           H  
ATOM   3935 HD23 LEU A 271     -21.966 -34.281 -17.755  1.00 63.03           H  
ATOM   3936  N   ARG A 272     -18.096 -36.261 -18.384  1.00 57.25           N  
ATOM   3937  H   ARG A 272     -18.596 -35.670 -19.033  1.00 57.25           H  
ATOM   3938  CA  ARG A 272     -16.634 -36.305 -18.423  1.00 57.25           C  
ATOM   3939  HA  ARG A 272     -16.330 -37.347 -18.318  1.00 57.25           H  
ATOM   3940  C   ARG A 272     -16.088 -35.528 -17.224  1.00 57.25           C  
ATOM   3941  CB  ARG A 272     -16.160 -35.772 -19.785  1.00 57.25           C  
ATOM   3942  HB2 ARG A 272     -16.878 -36.094 -20.540  1.00 57.25           H  
ATOM   3943  HB3 ARG A 272     -16.148 -34.682 -19.778  1.00 57.25           H  
ATOM   3944  O   ARG A 272     -16.191 -34.302 -17.190  1.00 57.25           O  
ATOM   3945  CG  ARG A 272     -14.785 -36.312 -20.195  1.00 57.25           C  
ATOM   3946  HG2 ARG A 272     -14.812 -37.401 -20.177  1.00 57.25           H  
ATOM   3947  HG3 ARG A 272     -14.021 -35.956 -19.504  1.00 57.25           H  
ATOM   3948  CD  ARG A 272     -14.475 -35.834 -21.620  1.00 57.25           C  
ATOM   3949  HD2 ARG A 272     -14.294 -34.759 -21.598  1.00 57.25           H  
ATOM   3950  HD3 ARG A 272     -15.350 -36.031 -22.239  1.00 57.25           H  
ATOM   3951  NE  ARG A 272     -13.309 -36.528 -22.197  1.00 57.25           N  
ATOM   3952  HE  ARG A 272     -12.709 -37.008 -21.541  1.00 57.25           H  
ATOM   3953  NH1 ARG A 272     -13.746 -36.039 -24.397  1.00 57.25           N  
ATOM   3954 HH11 ARG A 272     -14.572 -35.543 -24.093  1.00 57.25           H  
ATOM   3955 HH12 ARG A 272     -13.538 -36.149 -25.379  1.00 57.25           H  
ATOM   3956  NH2 ARG A 272     -11.983 -37.306 -23.877  1.00 57.25           N  
ATOM   3957 HH21 ARG A 272     -11.416 -37.781 -23.189  1.00 57.25           H  
ATOM   3958 HH22 ARG A 272     -11.766 -37.391 -24.859  1.00 57.25           H  
ATOM   3959  CZ  ARG A 272     -13.019 -36.621 -23.482  1.00 57.25           C  
ATOM   3960  N   GLU A 273     -15.509 -36.226 -16.251  1.00 53.56           N  
ATOM   3961  H   GLU A 273     -15.589 -37.233 -16.253  1.00 53.56           H  
ATOM   3962  CA  GLU A 273     -14.746 -35.589 -15.177  1.00 53.56           C  
ATOM   3963  HA  GLU A 273     -15.391 -34.890 -14.646  1.00 53.56           H  
ATOM   3964  C   GLU A 273     -13.580 -34.806 -15.794  1.00 53.56           C  
ATOM   3965  CB  GLU A 273     -14.221 -36.622 -14.165  1.00 53.56           C  
ATOM   3966  HB2 GLU A 273     -13.458 -36.141 -13.552  1.00 53.56           H  
ATOM   3967  HB3 GLU A 273     -13.760 -37.449 -14.706  1.00 53.56           H  
ATOM   3968  O   GLU A 273     -12.722 -35.365 -16.485  1.00 53.56           O  
ATOM   3969  CG  GLU A 273     -15.320 -37.151 -13.228  1.00 53.56           C  
ATOM   3970  HG2 GLU A 273     -16.079 -37.654 -13.826  1.00 53.56           H  
ATOM   3971  HG3 GLU A 273     -15.788 -36.299 -12.735  1.00 53.56           H  
ATOM   3972  CD  GLU A 273     -14.781 -38.126 -12.165  1.00 53.56           C  
ATOM   3973  OE1 GLU A 273     -15.459 -38.269 -11.124  1.00 53.56           O  
ATOM   3974  OE2 GLU A 273     -13.689 -38.700 -12.385  1.00 53.56           O  
ATOM   3975  N   PHE A 274     -13.543 -33.493 -15.564  1.00 54.09           N  
ATOM   3976  H   PHE A 274     -14.296 -33.067 -15.044  1.00 54.09           H  
ATOM   3977  CA  PHE A 274     -12.356 -32.698 -15.850  1.00 54.09           C  
ATOM   3978  HA  PHE A 274     -11.986 -32.952 -16.844  1.00 54.09           H  
ATOM   3979  C   PHE A 274     -11.286 -33.095 -14.836  1.00 54.09           C  
ATOM   3980  CB  PHE A 274     -12.676 -31.199 -15.843  1.00 54.09           C  
ATOM   3981  HB2 PHE A 274     -11.738 -30.645 -15.824  1.00 54.09           H  
ATOM   3982  HB3 PHE A 274     -13.223 -30.947 -14.935  1.00 54.09           H  
ATOM   3983  O   PHE A 274     -11.229 -32.572 -13.725  1.00 54.09           O  
ATOM   3984  CG  PHE A 274     -13.462 -30.753 -17.061  1.00 54.09           C  
ATOM   3985  CD1 PHE A 274     -12.793 -30.490 -18.272  1.00 54.09           C  
ATOM   3986  HD1 PHE A 274     -11.719 -30.594 -18.328  1.00 54.09           H  
ATOM   3987  CD2 PHE A 274     -14.861 -30.622 -16.994  1.00 54.09           C  
ATOM   3988  HD2 PHE A 274     -15.383 -30.844 -16.075  1.00 54.09           H  
ATOM   3989  CE1 PHE A 274     -13.519 -30.090 -19.408  1.00 54.09           C  
ATOM   3990  HE1 PHE A 274     -13.000 -29.883 -20.333  1.00 54.09           H  
ATOM   3991  CE2 PHE A 274     -15.586 -30.220 -18.129  1.00 54.09           C  
ATOM   3992  HE2 PHE A 274     -16.661 -30.133 -18.074  1.00 54.09           H  
ATOM   3993  CZ  PHE A 274     -14.916 -29.952 -19.336  1.00 54.09           C  
ATOM   3994  HZ  PHE A 274     -15.476 -29.645 -20.207  1.00 54.09           H  
ATOM   3995  N   GLY A 275     -10.481 -34.082 -15.223  1.00 40.61           N  
ATOM   3996  H   GLY A 275     -10.728 -34.574 -16.070  1.00 40.61           H  
ATOM   3997  CA  GLY A 275      -9.348 -34.556 -14.454  1.00 40.61           C  
ATOM   3998  HA2 GLY A 275      -9.709 -35.052 -13.553  1.00 40.61           H  
ATOM   3999  HA3 GLY A 275      -8.775 -35.272 -15.043  1.00 40.61           H  
ATOM   4000  C   GLY A 275      -8.436 -33.394 -14.080  1.00 40.61           C  
ATOM   4001  O   GLY A 275      -7.870 -32.714 -14.931  1.00 40.61           O  
ATOM   4002  N   SER A 276      -8.283 -33.189 -12.779  1.00 41.87           N  
ATOM   4003  H   SER A 276      -8.867 -33.714 -12.143  1.00 41.87           H  
ATOM   4004  CA  SER A 276      -7.205 -32.417 -12.189  1.00 41.87           C  
ATOM   4005  HA  SER A 276      -7.189 -31.411 -12.609  1.00 41.87           H  
ATOM   4006  C   SER A 276      -5.885 -33.123 -12.491  1.00 41.87           C  
ATOM   4007  CB  SER A 276      -7.449 -32.343 -10.675  1.00 41.87           C  
ATOM   4008  HB2 SER A 276      -6.596 -31.870 -10.189  1.00 41.87           H  
ATOM   4009  HB3 SER A 276      -8.340 -31.744 -10.482  1.00 41.87           H  
ATOM   4010  O   SER A 276      -5.499 -34.024 -11.745  1.00 41.87           O  
ATOM   4011  OG  SER A 276      -7.644 -33.644 -10.144  1.00 41.87           O  
ATOM   4012  HG  SER A 276      -6.899 -34.166 -10.449  1.00 41.87           H  
ATOM   4013  N   ARG A 277      -5.204 -32.778 -13.584  1.00 46.83           N  
ATOM   4014  H   ARG A 277      -5.642 -32.194 -14.283  1.00 46.83           H  
ATOM   4015  CA  ARG A 277      -3.808 -33.171 -13.774  1.00 46.83           C  
ATOM   4016  HA  ARG A 277      -3.294 -32.960 -12.836  1.00 46.83           H  
ATOM   4017  C   ARG A 277      -3.109 -32.348 -14.848  1.00 46.83           C  
ATOM   4018  CB  ARG A 277      -3.684 -34.685 -14.061  1.00 46.83           C  
ATOM   4019  HB2 ARG A 277      -4.669 -35.137 -14.173  1.00 46.83           H  
ATOM   4020  HB3 ARG A 277      -3.153 -34.839 -15.001  1.00 46.83           H  
ATOM   4021  O   ARG A 277      -3.654 -32.085 -15.909  1.00 46.83           O  
ATOM   4022  CG  ARG A 277      -2.925 -35.392 -12.922  1.00 46.83           C  
ATOM   4023  HG2 ARG A 277      -1.968 -34.897 -12.761  1.00 46.83           H  
ATOM   4024  HG3 ARG A 277      -3.487 -35.334 -11.990  1.00 46.83           H  
ATOM   4025  CD  ARG A 277      -2.678 -36.864 -13.241  1.00 46.83           C  
ATOM   4026  HD2 ARG A 277      -2.158 -36.918 -14.198  1.00 46.83           H  
ATOM   4027  HD3 ARG A 277      -3.630 -37.384 -13.347  1.00 46.83           H  
ATOM   4028  NE  ARG A 277      -1.826 -37.487 -12.209  1.00 46.83           N  
ATOM   4029  HE  ARG A 277      -0.842 -37.290 -12.325  1.00 46.83           H  
ATOM   4030  NH1 ARG A 277      -3.455 -38.507 -10.948  1.00 46.83           N  
ATOM   4031 HH11 ARG A 277      -3.740 -39.069 -10.158  1.00 46.83           H  
ATOM   4032 HH12 ARG A 277      -4.145 -38.093 -11.558  1.00 46.83           H  
ATOM   4033  NH2 ARG A 277      -1.308 -38.719 -10.370  1.00 46.83           N  
ATOM   4034 HH21 ARG A 277      -1.593 -39.279  -9.580  1.00 46.83           H  
ATOM   4035 HH22 ARG A 277      -0.334 -38.509 -10.536  1.00 46.83           H  
ATOM   4036  CZ  ARG A 277      -2.202 -38.232 -11.186  1.00 46.83           C  
ATOM   4037  N   ASP A 278      -1.868 -32.052 -14.495  1.00 45.40           N  
ATOM   4038  H   ASP A 278      -1.590 -32.441 -13.606  1.00 45.40           H  
ATOM   4039  CA  ASP A 278      -0.730 -31.827 -15.369  1.00 45.40           C  
ATOM   4040  HA  ASP A 278       0.125 -31.890 -14.696  1.00 45.40           H  
ATOM   4041  C   ASP A 278      -0.597 -30.426 -15.976  1.00 45.40           C  
ATOM   4042  CB  ASP A 278      -0.501 -33.052 -16.272  1.00 45.40           C  
ATOM   4043  HB2 ASP A 278      -1.301 -33.120 -17.009  1.00 45.40           H  
ATOM   4044  HB3 ASP A 278       0.446 -32.930 -16.799  1.00 45.40           H  
ATOM   4045  O   ASP A 278      -1.147 -30.049 -17.004  1.00 45.40           O  
ATOM   4046  CG  ASP A 278      -0.445 -34.350 -15.433  1.00 45.40           C  
ATOM   4047  OD1 ASP A 278      -0.103 -34.274 -14.224  1.00 45.40           O  
ATOM   4048  OD2 ASP A 278      -0.806 -35.429 -15.950  1.00 45.40           O  
ATOM   4049  N   THR A 279       0.228 -29.655 -15.269  1.00 44.90           N  
ATOM   4050  H   THR A 279       0.590 -30.058 -14.417  1.00 44.90           H  
ATOM   4051  CA  THR A 279       1.008 -28.529 -15.766  1.00 44.90           C  
ATOM   4052  HA  THR A 279       0.354 -27.695 -16.022  1.00 44.90           H  
ATOM   4053  C   THR A 279       1.793 -28.946 -17.013  1.00 44.90           C  
ATOM   4054  CB  THR A 279       2.002 -28.111 -14.663  1.00 44.90           C  
ATOM   4055  HB  THR A 279       2.726 -27.411 -15.079  1.00 44.90           H  
ATOM   4056  O   THR A 279       2.925 -29.420 -16.903  1.00 44.90           O  
ATOM   4057  CG2 THR A 279       1.324 -27.449 -13.465  1.00 44.90           C  
ATOM   4058 HG21 THR A 279       2.083 -27.152 -12.741  1.00 44.90           H  
ATOM   4059 HG22 THR A 279       0.782 -26.564 -13.799  1.00 44.90           H  
ATOM   4060 HG23 THR A 279       0.628 -28.142 -12.992  1.00 44.90           H  
ATOM   4061  OG1 THR A 279       2.679 -29.246 -14.156  1.00 44.90           O  
ATOM   4062  HG1 THR A 279       3.085 -29.653 -14.925  1.00 44.90           H  
ATOM   4063  N   GLU A 280       1.215 -28.769 -18.196  1.00 50.86           N  
ATOM   4064  H   GLU A 280       0.229 -28.556 -18.241  1.00 50.86           H  
ATOM   4065  CA  GLU A 280       1.984 -28.755 -19.436  1.00 50.86           C  
ATOM   4066  HA  GLU A 280       2.852 -29.401 -19.305  1.00 50.86           H  
ATOM   4067  C   GLU A 280       2.519 -27.342 -19.685  1.00 50.86           C  
ATOM   4068  CB  GLU A 280       1.213 -29.344 -20.623  1.00 50.86           C  
ATOM   4069  HB2 GLU A 280       0.226 -28.887 -20.695  1.00 50.86           H  
ATOM   4070  HB3 GLU A 280       1.776 -29.118 -21.528  1.00 50.86           H  
ATOM   4071  O   GLU A 280       1.809 -26.339 -19.668  1.00 50.86           O  
ATOM   4072  CG  GLU A 280       1.092 -30.875 -20.487  1.00 50.86           C  
ATOM   4073  HG2 GLU A 280       2.058 -31.273 -20.176  1.00 50.86           H  
ATOM   4074  HG3 GLU A 280       0.371 -31.106 -19.703  1.00 50.86           H  
ATOM   4075  CD  GLU A 280       0.680 -31.579 -21.791  1.00 50.86           C  
ATOM   4076  OE1 GLU A 280       0.951 -32.798 -21.895  1.00 50.86           O  
ATOM   4077  OE2 GLU A 280       0.138 -30.905 -22.697  1.00 50.86           O  
ATOM   4078  N   VAL A 281       3.838 -27.287 -19.841  1.00 47.71           N  
ATOM   4079  H   VAL A 281       4.322 -28.174 -19.849  1.00 47.71           H  
ATOM   4080  CA  VAL A 281       4.652 -26.099 -20.073  1.00 47.71           C  
ATOM   4081  HA  VAL A 281       4.453 -25.361 -19.296  1.00 47.71           H  
ATOM   4082  C   VAL A 281       4.284 -25.499 -21.431  1.00 47.71           C  
ATOM   4083  CB  VAL A 281       6.136 -26.526 -20.007  1.00 47.71           C  
ATOM   4084  HB  VAL A 281       6.307 -27.335 -20.717  1.00 47.71           H  
ATOM   4085  O   VAL A 281       4.719 -25.989 -22.470  1.00 47.71           O  
ATOM   4086  CG1 VAL A 281       7.113 -25.394 -20.343  1.00 47.71           C  
ATOM   4087 HG11 VAL A 281       6.956 -24.553 -19.669  1.00 47.71           H  
ATOM   4088 HG12 VAL A 281       8.139 -25.749 -20.252  1.00 47.71           H  
ATOM   4089 HG13 VAL A 281       6.959 -25.059 -21.369  1.00 47.71           H  
ATOM   4090  CG2 VAL A 281       6.493 -27.051 -18.605  1.00 47.71           C  
ATOM   4091 HG21 VAL A 281       6.306 -26.278 -17.859  1.00 47.71           H  
ATOM   4092 HG22 VAL A 281       5.897 -27.930 -18.361  1.00 47.71           H  
ATOM   4093 HG23 VAL A 281       7.544 -27.337 -18.573  1.00 47.71           H  
ATOM   4094  N   LEU A 282       3.495 -24.426 -21.427  1.00 48.77           N  
ATOM   4095  H   LEU A 282       3.043 -24.165 -20.562  1.00 48.77           H  
ATOM   4096  CA  LEU A 282       3.262 -23.597 -22.609  1.00 48.77           C  
ATOM   4097  HA  LEU A 282       3.218 -24.253 -23.478  1.00 48.77           H  
ATOM   4098  C   LEU A 282       4.439 -22.636 -22.829  1.00 48.77           C  
ATOM   4099  CB  LEU A 282       1.902 -22.889 -22.492  1.00 48.77           C  
ATOM   4100  HB2 LEU A 282       1.889 -22.002 -23.126  1.00 48.77           H  
ATOM   4101  HB3 LEU A 282       1.765 -22.557 -21.463  1.00 48.77           H  
ATOM   4102  O   LEU A 282       4.988 -22.048 -21.895  1.00 48.77           O  
ATOM   4103  CG  LEU A 282       0.743 -23.819 -22.907  1.00 48.77           C  
ATOM   4104  HG  LEU A 282       0.973 -24.846 -22.625  1.00 48.77           H  
ATOM   4105  CD1 LEU A 282      -0.542 -23.418 -22.202  1.00 48.77           C  
ATOM   4106 HD11 LEU A 282      -1.362 -24.069 -22.507  1.00 48.77           H  
ATOM   4107 HD12 LEU A 282      -0.415 -23.526 -21.125  1.00 48.77           H  
ATOM   4108 HD13 LEU A 282      -0.802 -22.384 -22.426  1.00 48.77           H  
ATOM   4109  CD2 LEU A 282       0.499 -23.760 -24.418  1.00 48.77           C  
ATOM   4110 HD21 LEU A 282       1.396 -24.065 -24.955  1.00 48.77           H  
ATOM   4111 HD22 LEU A 282      -0.313 -24.438 -24.680  1.00 48.77           H  
ATOM   4112 HD23 LEU A 282       0.224 -22.749 -24.718  1.00 48.77           H  
ATOM   4113  N   ALA A 283       4.840 -22.518 -24.094  1.00 54.95           N  
ATOM   4114  H   ALA A 283       4.304 -23.014 -24.791  1.00 54.95           H  
ATOM   4115  CA  ALA A 283       5.934 -21.679 -24.565  1.00 54.95           C  
ATOM   4116  HA  ALA A 283       6.852 -22.043 -24.103  1.00 54.95           H  
ATOM   4117  C   ALA A 283       5.738 -20.191 -24.185  1.00 54.95           C  
ATOM   4118  CB  ALA A 283       6.028 -21.875 -26.086  1.00 54.95           C  
ATOM   4119  HB1 ALA A 283       6.196 -22.927 -26.316  1.00 54.95           H  
ATOM   4120  HB2 ALA A 283       6.851 -21.288 -26.494  1.00 54.95           H  
ATOM   4121  HB3 ALA A 283       5.100 -21.549 -26.556  1.00 54.95           H  
ATOM   4122  O   ALA A 283       4.604 -19.713 -24.097  1.00 54.95           O  
ATOM   4123  N   PRO A 284       6.823 -19.420 -23.982  1.00 46.23           N  
ATOM   4124  CA  PRO A 284       6.726 -18.028 -23.560  1.00 46.23           C  
ATOM   4125  HA  PRO A 284       6.081 -17.945 -22.685  1.00 46.23           H  
ATOM   4126  C   PRO A 284       6.147 -17.173 -24.697  1.00 46.23           C  
ATOM   4127  CB  PRO A 284       8.158 -17.633 -23.174  1.00 46.23           C  
ATOM   4128  HB2 PRO A 284       8.330 -17.890 -22.129  1.00 46.23           H  
ATOM   4129  HB3 PRO A 284       8.355 -16.574 -23.338  1.00 46.23           H  
ATOM   4130  O   PRO A 284       6.844 -16.874 -25.663  1.00 46.23           O  
ATOM   4131  CG  PRO A 284       9.034 -18.522 -24.060  1.00 46.23           C  
ATOM   4132  HG2 PRO A 284       9.166 -18.057 -25.037  1.00 46.23           H  
ATOM   4133  HG3 PRO A 284      10.003 -18.718 -23.600  1.00 46.23           H  
ATOM   4134  CD  PRO A 284       8.210 -19.799 -24.205  1.00 46.23           C  
ATOM   4135  HD2 PRO A 284       8.513 -20.516 -23.441  1.00 46.23           H  
ATOM   4136  HD3 PRO A 284       8.355 -20.225 -25.198  1.00 46.23           H  
ATOM   4137  N   GLY A 285       4.879 -16.765 -24.595  1.00 59.58           N  
ATOM   4138  H   GLY A 285       4.311 -17.147 -23.852  1.00 59.58           H  
ATOM   4139  CA  GLY A 285       4.280 -15.819 -25.548  1.00 59.58           C  
ATOM   4140  HA2 GLY A 285       4.719 -15.982 -26.532  1.00 59.58           H  
ATOM   4141  HA3 GLY A 285       4.524 -14.804 -25.235  1.00 59.58           H  
ATOM   4142  C   GLY A 285       2.767 -15.899 -25.739  1.00 59.58           C  
ATOM   4143  O   GLY A 285       2.198 -14.973 -26.314  1.00 59.58           O  
ATOM   4144  N   GLU A 286       2.103 -16.944 -25.249  1.00 48.74           N  
ATOM   4145  H   GLU A 286       2.606 -17.714 -24.832  1.00 48.74           H  
ATOM   4146  CA  GLU A 286       0.654 -17.097 -25.403  1.00 48.74           C  
ATOM   4147  HA  GLU A 286       0.285 -16.369 -26.125  1.00 48.74           H  
ATOM   4148  C   GLU A 286      -0.048 -16.783 -24.075  1.00 48.74           C  
ATOM   4149  CB  GLU A 286       0.326 -18.474 -26.010  1.00 48.74           C  
ATOM   4150  HB2 GLU A 286       0.681 -19.265 -25.350  1.00 48.74           H  
ATOM   4151  HB3 GLU A 286      -0.756 -18.551 -26.115  1.00 48.74           H  
ATOM   4152  O   GLU A 286       0.074 -17.507 -23.090  1.00 48.74           O  
ATOM   4153  CG  GLU A 286       0.988 -18.611 -27.400  1.00 48.74           C  
ATOM   4154  HG2 GLU A 286       2.071 -18.625 -27.280  1.00 48.74           H  
ATOM   4155  HG3 GLU A 286       0.733 -17.730 -27.987  1.00 48.74           H  
ATOM   4156  CD  GLU A 286       0.576 -19.856 -28.200  1.00 48.74           C  
ATOM   4157  OE1 GLU A 286       1.047 -19.958 -29.357  1.00 48.74           O  
ATOM   4158  OE2 GLU A 286      -0.219 -20.672 -27.686  1.00 48.74           O  
ATOM   4159  N   GLU A 287      -0.733 -15.636 -24.018  1.00 54.44           N  
ATOM   4160  H   GLU A 287      -0.774 -15.058 -24.846  1.00 54.44           H  
ATOM   4161  CA  GLU A 287      -1.563 -15.253 -22.874  1.00 54.44           C  
ATOM   4162  HA  GLU A 287      -0.986 -15.381 -21.958  1.00 54.44           H  
ATOM   4163  C   GLU A 287      -2.777 -16.194 -22.807  1.00 54.44           C  
ATOM   4164  CB  GLU A 287      -2.004 -13.771 -22.971  1.00 54.44           C  
ATOM   4165  HB2 GLU A 287      -2.691 -13.570 -22.149  1.00 54.44           H  
ATOM   4166  HB3 GLU A 287      -2.538 -13.619 -23.909  1.00 54.44           H  
ATOM   4167  O   GLU A 287      -3.707 -16.080 -23.607  1.00 54.44           O  
ATOM   4168  CG  GLU A 287      -0.845 -12.755 -22.889  1.00 54.44           C  
ATOM   4169  HG2 GLU A 287      -0.283 -12.953 -21.976  1.00 54.44           H  
ATOM   4170  HG3 GLU A 287      -0.175 -12.917 -23.734  1.00 54.44           H  
ATOM   4171  CD  GLU A 287      -1.288 -11.271 -22.887  1.00 54.44           C  
ATOM   4172  OE1 GLU A 287      -0.423 -10.397 -22.629  1.00 54.44           O  
ATOM   4173  OE2 GLU A 287      -2.480 -10.968 -23.136  1.00 54.44           O  
ATOM   4174  N   GLU A 288      -2.778 -17.122 -21.847  1.00 47.16           N  
ATOM   4175  H   GLU A 288      -1.920 -17.305 -21.346  1.00 47.16           H  
ATOM   4176  CA  GLU A 288      -3.943 -17.944 -21.532  1.00 47.16           C  
ATOM   4177  HA  GLU A 288      -4.239 -18.500 -22.422  1.00 47.16           H  
ATOM   4178  C   GLU A 288      -5.112 -17.050 -21.098  1.00 47.16           C  
ATOM   4179  CB  GLU A 288      -3.634 -18.955 -20.419  1.00 47.16           C  
ATOM   4180  HB2 GLU A 288      -3.195 -18.423 -19.575  1.00 47.16           H  
ATOM   4181  HB3 GLU A 288      -4.578 -19.393 -20.095  1.00 47.16           H  
ATOM   4182  O   GLU A 288      -5.174 -16.527 -19.980  1.00 47.16           O  
ATOM   4183  CG  GLU A 288      -2.705 -20.099 -20.843  1.00 47.16           C  
ATOM   4184  HG2 GLU A 288      -3.113 -20.566 -21.740  1.00 47.16           H  
ATOM   4185  HG3 GLU A 288      -1.721 -19.694 -21.081  1.00 47.16           H  
ATOM   4186  CD  GLU A 288      -2.576 -21.145 -19.723  1.00 47.16           C  
ATOM   4187  OE1 GLU A 288      -2.410 -22.335 -20.055  1.00 47.16           O  
ATOM   4188  OE2 GLU A 288      -2.675 -20.754 -18.535  1.00 47.16           O  
ATOM   4189  N   THR A 289      -6.093 -16.888 -21.982  1.00 50.51           N  
ATOM   4190  H   THR A 289      -5.942 -17.206 -22.928  1.00 50.51           H  
ATOM   4191  CA  THR A 289      -7.416 -16.387 -21.616  1.00 50.51           C  
ATOM   4192  HA  THR A 289      -7.299 -15.529 -20.953  1.00 50.51           H  
ATOM   4193  C   THR A 289      -8.148 -17.485 -20.843  1.00 50.51           C  
ATOM   4194  CB  THR A 289      -8.203 -15.919 -22.850  1.00 50.51           C  
ATOM   4195  HB  THR A 289      -9.208 -15.639 -22.536  1.00 50.51           H  
ATOM   4196  O   THR A 289      -8.936 -18.241 -21.409  1.00 50.51           O  
ATOM   4197  CG2 THR A 289      -7.551 -14.709 -23.522  1.00 50.51           C  
ATOM   4198 HG21 THR A 289      -8.149 -14.410 -24.382  1.00 50.51           H  
ATOM   4199 HG22 THR A 289      -6.546 -14.963 -23.858  1.00 50.51           H  
ATOM   4200 HG23 THR A 289      -7.494 -13.883 -22.813  1.00 50.51           H  
ATOM   4201  OG1 THR A 289      -8.296 -16.943 -23.812  1.00 50.51           O  
ATOM   4202  HG1 THR A 289      -8.578 -17.728 -23.337  1.00 50.51           H  
ATOM   4203  N   GLY A 290      -7.845 -17.621 -19.552  1.00 54.25           N  
ATOM   4204  H   GLY A 290      -7.059 -17.090 -19.205  1.00 54.25           H  
ATOM   4205  CA  GLY A 290      -8.486 -18.578 -18.652  1.00 54.25           C  
ATOM   4206  HA2 GLY A 290      -8.445 -19.576 -19.089  1.00 54.25           H  
ATOM   4207  HA3 GLY A 290      -7.947 -18.601 -17.705  1.00 54.25           H  
ATOM   4208  C   GLY A 290      -9.944 -18.207 -18.371  1.00 54.25           C  
ATOM   4209  O   GLY A 290     -10.242 -17.493 -17.413  1.00 54.25           O  
ATOM   4210  N   PHE A 291     -10.869 -18.697 -19.195  1.00 47.44           N  
ATOM   4211  H   PHE A 291     -10.553 -19.189 -20.019  1.00 47.44           H  
ATOM   4212  CA  PHE A 291     -12.303 -18.664 -18.905  1.00 47.44           C  
ATOM   4213  HA  PHE A 291     -12.555 -17.699 -18.465  1.00 47.44           H  
ATOM   4214  C   PHE A 291     -12.632 -19.760 -17.874  1.00 47.44           C  
ATOM   4215  CB  PHE A 291     -13.107 -18.803 -20.209  1.00 47.44           C  
ATOM   4216  HB2 PHE A 291     -14.167 -18.848 -19.957  1.00 47.44           H  
ATOM   4217  HB3 PHE A 291     -12.851 -19.749 -20.686  1.00 47.44           H  
ATOM   4218  O   PHE A 291     -12.906 -20.899 -18.230  1.00 47.44           O  
ATOM   4219  CG  PHE A 291     -12.904 -17.673 -21.204  1.00 47.44           C  
ATOM   4220  CD1 PHE A 291     -13.575 -16.447 -21.033  1.00 47.44           C  
ATOM   4221  HD1 PHE A 291     -14.238 -16.307 -20.192  1.00 47.44           H  
ATOM   4222  CD2 PHE A 291     -12.048 -17.847 -22.309  1.00 47.44           C  
ATOM   4223  HD2 PHE A 291     -11.520 -18.779 -22.443  1.00 47.44           H  
ATOM   4224  CE1 PHE A 291     -13.392 -15.403 -21.960  1.00 47.44           C  
ATOM   4225  HE1 PHE A 291     -13.914 -14.467 -21.826  1.00 47.44           H  
ATOM   4226  CE2 PHE A 291     -11.865 -16.805 -23.235  1.00 47.44           C  
ATOM   4227  HE2 PHE A 291     -11.199 -16.944 -24.074  1.00 47.44           H  
ATOM   4228  CZ  PHE A 291     -12.537 -15.583 -23.061  1.00 47.44           C  
ATOM   4229  HZ  PHE A 291     -12.395 -14.783 -23.773  1.00 47.44           H  
ATOM   4230  N   LEU A 292     -12.573 -19.421 -16.580  1.00 56.94           N  
ATOM   4231  H   LEU A 292     -12.216 -18.499 -16.373  1.00 56.94           H  
ATOM   4232  CA  LEU A 292     -12.773 -20.350 -15.450  1.00 56.94           C  
ATOM   4233  HA  LEU A 292     -12.569 -21.362 -15.799  1.00 56.94           H  
ATOM   4234  C   LEU A 292     -14.217 -20.406 -14.906  1.00 56.94           C  
ATOM   4235  CB  LEU A 292     -11.753 -20.012 -14.338  1.00 56.94           C  
ATOM   4236  HB2 LEU A 292     -11.745 -18.931 -14.196  1.00 56.94           H  
ATOM   4237  HB3 LEU A 292     -12.067 -20.456 -13.393  1.00 56.94           H  
ATOM   4238  O   LEU A 292     -14.445 -20.958 -13.832  1.00 56.94           O  
ATOM   4239  CG  LEU A 292     -10.321 -20.502 -14.617  1.00 56.94           C  
ATOM   4240  HG  LEU A 292     -10.035 -20.243 -15.637  1.00 56.94           H  
ATOM   4241  CD1 LEU A 292      -9.351 -19.813 -13.654  1.00 56.94           C  
ATOM   4242 HD11 LEU A 292      -8.337 -20.158 -13.855  1.00 56.94           H  
ATOM   4243 HD12 LEU A 292      -9.387 -18.735 -13.807  1.00 56.94           H  
ATOM   4244 HD13 LEU A 292      -9.615 -20.050 -12.623  1.00 56.94           H  
ATOM   4245  CD2 LEU A 292     -10.187 -22.014 -14.419  1.00 56.94           C  
ATOM   4246 HD21 LEU A 292     -10.473 -22.295 -13.406  1.00 56.94           H  
ATOM   4247 HD22 LEU A 292     -10.820 -22.545 -15.131  1.00 56.94           H  
ATOM   4248 HD23 LEU A 292      -9.156 -22.319 -14.598  1.00 56.94           H  
ATOM   4249  N   THR A 293     -15.220 -19.824 -15.574  1.00 55.29           N  
ATOM   4250  H   THR A 293     -15.053 -19.427 -16.488  1.00 55.29           H  
ATOM   4251  CA  THR A 293     -16.594 -19.860 -15.044  1.00 55.29           C  
ATOM   4252  HA  THR A 293     -16.719 -20.818 -14.538  1.00 55.29           H  
ATOM   4253  C   THR A 293     -17.657 -19.832 -16.142  1.00 55.29           C  
ATOM   4254  CB  THR A 293     -16.776 -18.760 -13.975  1.00 55.29           C  
ATOM   4255  HB  THR A 293     -15.806 -18.550 -13.524  1.00 55.29           H  
ATOM   4256  O   THR A 293     -17.571 -19.048 -17.082  1.00 55.29           O  
ATOM   4257  CG2 THR A 293     -17.352 -17.433 -14.462  1.00 55.29           C  
ATOM   4258 HG21 THR A 293     -16.673 -16.990 -15.190  1.00 55.29           H  
ATOM   4259 HG22 THR A 293     -18.320 -17.579 -14.940  1.00 55.29           H  
ATOM   4260 HG23 THR A 293     -17.462 -16.750 -13.620  1.00 55.29           H  
ATOM   4261  OG1 THR A 293     -17.602 -19.230 -12.941  1.00 55.29           O  
ATOM   4262  HG1 THR A 293     -17.100 -19.893 -12.461  1.00 55.29           H  
ATOM   4263  N   SER A 294     -18.677 -20.681 -16.008  1.00 57.54           N  
ATOM   4264  H   SER A 294     -18.685 -21.300 -15.210  1.00 57.54           H  
ATOM   4265  CA  SER A 294     -19.825 -20.835 -16.916  1.00 57.54           C  
ATOM   4266  HA  SER A 294     -19.483 -20.680 -17.939  1.00 57.54           H  
ATOM   4267  C   SER A 294     -20.951 -19.817 -16.672  1.00 57.54           C  
ATOM   4268  CB  SER A 294     -20.351 -22.273 -16.804  1.00 57.54           C  
ATOM   4269  HB2 SER A 294     -19.624 -22.951 -17.252  1.00 57.54           H  
ATOM   4270  HB3 SER A 294     -21.296 -22.375 -17.338  1.00 57.54           H  
ATOM   4271  O   SER A 294     -22.061 -19.975 -17.175  1.00 57.54           O  
ATOM   4272  OG  SER A 294     -20.518 -22.619 -15.439  1.00 57.54           O  
ATOM   4273  HG  SER A 294     -20.929 -23.486 -15.391  1.00 57.54           H  
ATOM   4274  N   THR A 295     -20.686 -18.752 -15.910  1.00 71.77           N  
ATOM   4275  H   THR A 295     -19.726 -18.604 -15.635  1.00 71.77           H  
ATOM   4276  CA  THR A 295     -21.645 -17.660 -15.697  1.00 71.77           C  
ATOM   4277  HA  THR A 295     -22.643 -18.059 -15.882  1.00 71.77           H  
ATOM   4278  C   THR A 295     -21.399 -16.536 -16.712  1.00 71.77           C  
ATOM   4279  CB  THR A 295     -21.656 -17.157 -14.244  1.00 71.77           C  
ATOM   4280  HB  THR A 295     -22.369 -16.336 -14.173  1.00 71.77           H  
ATOM   4281  O   THR A 295     -20.241 -16.203 -16.970  1.00 71.77           O  
ATOM   4282  CG2 THR A 295     -22.085 -18.252 -13.269  1.00 71.77           C  
ATOM   4283 HG21 THR A 295     -21.367 -19.072 -13.272  1.00 71.77           H  
ATOM   4284 HG22 THR A 295     -23.063 -18.639 -13.556  1.00 71.77           H  
ATOM   4285 HG23 THR A 295     -22.152 -17.841 -12.262  1.00 71.77           H  
ATOM   4286  OG1 THR A 295     -20.404 -16.701 -13.794  1.00 71.77           O  
ATOM   4287  HG1 THR A 295     -19.851 -17.470 -13.637  1.00 71.77           H  
ATOM   4288  N   PRO A 296     -22.450 -15.952 -17.328  1.00 59.45           N  
ATOM   4289  CA  PRO A 296     -22.285 -14.918 -18.345  1.00 59.45           C  
ATOM   4290  HA  PRO A 296     -21.743 -15.335 -19.194  1.00 59.45           H  
ATOM   4291  C   PRO A 296     -21.493 -13.734 -17.783  1.00 59.45           C  
ATOM   4292  CB  PRO A 296     -23.699 -14.529 -18.796  1.00 59.45           C  
ATOM   4293  HB2 PRO A 296     -23.975 -15.121 -19.668  1.00 59.45           H  
ATOM   4294  HB3 PRO A 296     -23.785 -13.465 -19.017  1.00 59.45           H  
ATOM   4295  O   PRO A 296     -21.757 -13.263 -16.674  1.00 59.45           O  
ATOM   4296  CG  PRO A 296     -24.576 -14.935 -17.611  1.00 59.45           C  
ATOM   4297  HG2 PRO A 296     -24.570 -14.142 -16.863  1.00 59.45           H  
ATOM   4298  HG3 PRO A 296     -25.595 -15.164 -17.921  1.00 59.45           H  
ATOM   4299  CD  PRO A 296     -23.862 -16.166 -17.056  1.00 59.45           C  
ATOM   4300  HD2 PRO A 296     -24.059 -16.258 -15.988  1.00 59.45           H  
ATOM   4301  HD3 PRO A 296     -24.200 -17.059 -17.581  1.00 59.45           H  
ATOM   4302  N   GLU A 297     -20.519 -13.273 -18.568  1.00 57.81           N  
ATOM   4303  H   GLU A 297     -20.360 -13.757 -19.440  1.00 57.81           H  
ATOM   4304  CA  GLU A 297     -19.592 -12.187 -18.256  1.00 57.81           C  
ATOM   4305  HA  GLU A 297     -18.908 -12.527 -17.479  1.00 57.81           H  
ATOM   4306  C   GLU A 297     -20.359 -10.955 -17.746  1.00 57.81           C  
ATOM   4307  CB  GLU A 297     -18.769 -11.900 -19.531  1.00 57.81           C  
ATOM   4308  HB2 GLU A 297     -19.420 -11.446 -20.278  1.00 57.81           H  
ATOM   4309  HB3 GLU A 297     -18.418 -12.853 -19.928  1.00 57.81           H  
ATOM   4310  O   GLU A 297     -20.961 -10.193 -18.508  1.00 57.81           O  
ATOM   4311  CG  GLU A 297     -17.536 -11.006 -19.316  1.00 57.81           C  
ATOM   4312  HG2 GLU A 297     -16.874 -11.493 -18.600  1.00 57.81           H  
ATOM   4313  HG3 GLU A 297     -17.864 -10.063 -18.880  1.00 57.81           H  
ATOM   4314  CD  GLU A 297     -16.758 -10.711 -20.619  1.00 57.81           C  
ATOM   4315  OE1 GLU A 297     -15.780  -9.930 -20.536  1.00 57.81           O  
ATOM   4316  OE2 GLU A 297     -17.164 -11.201 -21.697  1.00 57.81           O  
ATOM   4317  N   ARG A 298     -20.369 -10.749 -16.422  1.00 60.88           N  
ATOM   4318  H   ARG A 298     -19.969 -11.466 -15.834  1.00 60.88           H  
ATOM   4319  CA  ARG A 298     -20.797  -9.470 -15.849  1.00 60.88           C  
ATOM   4320  HA  ARG A 298     -21.829  -9.283 -16.148  1.00 60.88           H  
ATOM   4321  C   ARG A 298     -19.910  -8.402 -16.472  1.00 60.88           C  
ATOM   4322  CB  ARG A 298     -20.671  -9.461 -14.316  1.00 60.88           C  
ATOM   4323  HB2 ARG A 298     -19.698  -9.861 -14.029  1.00 60.88           H  
ATOM   4324  HB3 ARG A 298     -20.730  -8.429 -13.971  1.00 60.88           H  
ATOM   4325  O   ARG A 298     -18.690  -8.547 -16.436  1.00 60.88           O  
ATOM   4326  CG  ARG A 298     -21.786 -10.263 -13.630  1.00 60.88           C  
ATOM   4327  HG2 ARG A 298     -22.753  -9.857 -13.927  1.00 60.88           H  
ATOM   4328  HG3 ARG A 298     -21.729 -11.305 -13.944  1.00 60.88           H  
ATOM   4329  CD  ARG A 298     -21.649 -10.181 -12.103  1.00 60.88           C  
ATOM   4330  HD2 ARG A 298     -21.647  -9.132 -11.809  1.00 60.88           H  
ATOM   4331  HD3 ARG A 298     -20.699 -10.633 -11.814  1.00 60.88           H  
ATOM   4332  NE  ARG A 298     -22.755 -10.882 -11.422  1.00 60.88           N  
ATOM   4333  HE  ARG A 298     -23.355 -11.445 -12.009  1.00 60.88           H  
ATOM   4334  NH1 ARG A 298     -22.259 -10.265  -9.265  1.00 60.88           N  
ATOM   4335 HH11 ARG A 298     -21.420  -9.818  -9.605  1.00 60.88           H  
ATOM   4336 HH12 ARG A 298     -22.448 -10.351  -8.277  1.00 60.88           H  
ATOM   4337  NH2 ARG A 298     -24.032 -11.560  -9.661  1.00 60.88           N  
ATOM   4338 HH21 ARG A 298     -24.618 -12.093 -10.287  1.00 60.88           H  
ATOM   4339 HH22 ARG A 298     -24.220 -11.610  -8.669  1.00 60.88           H  
ATOM   4340  CZ  ARG A 298     -23.011 -10.897 -10.125  1.00 60.88           C  
ATOM   4341  N   VAL A 299     -20.521  -7.334 -17.001  1.00 62.03           N  
ATOM   4342  H   VAL A 299     -21.526  -7.376 -17.090  1.00 62.03           H  
ATOM   4343  CA  VAL A 299     -19.813  -6.130 -17.471  1.00 62.03           C  
ATOM   4344  HA  VAL A 299     -19.438  -6.319 -18.476  1.00 62.03           H  
ATOM   4345  C   VAL A 299     -18.668  -5.866 -16.499  1.00 62.03           C  
ATOM   4346  CB  VAL A 299     -20.742  -4.897 -17.478  1.00 62.03           C  
ATOM   4347  HB  VAL A 299     -21.162  -4.751 -16.483  1.00 62.03           H  
ATOM   4348  O   VAL A 299     -18.975  -5.692 -15.314  1.00 62.03           O  
ATOM   4349  CG1 VAL A 299     -20.000  -3.610 -17.878  1.00 62.03           C  
ATOM   4350 HG11 VAL A 299     -19.534  -3.742 -18.855  1.00 62.03           H  
ATOM   4351 HG12 VAL A 299     -20.706  -2.781 -17.922  1.00 62.03           H  
ATOM   4352 HG13 VAL A 299     -19.236  -3.370 -17.139  1.00 62.03           H  
ATOM   4353  CG2 VAL A 299     -21.907  -5.092 -18.453  1.00 62.03           C  
ATOM   4354 HG21 VAL A 299     -22.547  -4.209 -18.456  1.00 62.03           H  
ATOM   4355 HG22 VAL A 299     -22.513  -5.947 -18.154  1.00 62.03           H  
ATOM   4356 HG23 VAL A 299     -21.528  -5.269 -19.460  1.00 62.03           H  
ATOM   4357  N   PRO A 300     -17.393  -5.871 -16.939  1.00 55.54           N  
ATOM   4358  CA  PRO A 300     -16.273  -5.764 -16.022  1.00 55.54           C  
ATOM   4359  HA  PRO A 300     -16.255  -6.625 -15.354  1.00 55.54           H  
ATOM   4360  C   PRO A 300     -16.488  -4.489 -15.221  1.00 55.54           C  
ATOM   4361  CB  PRO A 300     -15.004  -5.761 -16.884  1.00 55.54           C  
ATOM   4362  HB2 PRO A 300     -14.247  -5.072 -16.508  1.00 55.54           H  
ATOM   4363  HB3 PRO A 300     -14.601  -6.773 -16.927  1.00 55.54           H  
ATOM   4364  O   PRO A 300     -16.443  -3.378 -15.767  1.00 55.54           O  
ATOM   4365  CG  PRO A 300     -15.504  -5.361 -18.273  1.00 55.54           C  
ATOM   4366  HG2 PRO A 300     -14.879  -5.775 -19.063  1.00 55.54           H  
ATOM   4367  HG3 PRO A 300     -15.554  -4.275 -18.347  1.00 55.54           H  
ATOM   4368  CD  PRO A 300     -16.916  -5.943 -18.310  1.00 55.54           C  
ATOM   4369  HD2 PRO A 300     -16.880  -6.986 -18.624  1.00 55.54           H  
ATOM   4370  HD3 PRO A 300     -17.541  -5.364 -18.991  1.00 55.54           H  
ATOM   4371  N   ILE A 301     -16.826  -4.647 -13.937  1.00 60.53           N  
ATOM   4372  H   ILE A 301     -16.936  -5.591 -13.594  1.00 60.53           H  
ATOM   4373  CA  ILE A 301     -16.949  -3.537 -13.004  1.00 60.53           C  
ATOM   4374  HA  ILE A 301     -17.665  -2.808 -13.384  1.00 60.53           H  
ATOM   4375  C   ILE A 301     -15.559  -2.963 -12.996  1.00 60.53           C  
ATOM   4376  CB  ILE A 301     -17.363  -3.987 -11.587  1.00 60.53           C  
ATOM   4377  HB  ILE A 301     -16.682  -4.769 -11.252  1.00 60.53           H  
ATOM   4378  O   ILE A 301     -14.680  -3.566 -12.403  1.00 60.53           O  
ATOM   4379  CG1 ILE A 301     -18.791  -4.565 -11.609  1.00 60.53           C  
ATOM   4380 HG12 ILE A 301     -18.854  -5.336 -12.377  1.00 60.53           H  
ATOM   4381 HG13 ILE A 301     -19.504  -3.780 -11.862  1.00 60.53           H  
ATOM   4382  CG2 ILE A 301     -17.265  -2.796 -10.604  1.00 60.53           C  
ATOM   4383 HG21 ILE A 301     -16.243  -2.420 -10.556  1.00 60.53           H  
ATOM   4384 HG22 ILE A 301     -17.939  -1.998 -10.915  1.00 60.53           H  
ATOM   4385 HG23 ILE A 301     -17.530  -3.122  -9.598  1.00 60.53           H  
ATOM   4386  CD1 ILE A 301     -19.203  -5.212 -10.281  1.00 60.53           C  
ATOM   4387 HD11 ILE A 301     -19.317  -4.458  -9.502  1.00 60.53           H  
ATOM   4388 HD12 ILE A 301     -18.459  -5.948  -9.977  1.00 60.53           H  
ATOM   4389 HD13 ILE A 301     -20.161  -5.715 -10.413  1.00 60.53           H  
ATOM   4390  N   ARG A 302     -15.380  -1.864 -13.734  1.00 57.18           N  
ATOM   4391  H   ARG A 302     -16.174  -1.642 -14.318  1.00 57.18           H  
ATOM   4392  CA  ARG A 302     -14.103  -1.241 -14.069  1.00 57.18           C  
ATOM   4393  HA  ARG A 302     -13.714  -1.732 -14.961  1.00 57.18           H  
ATOM   4394  C   ARG A 302     -13.121  -1.458 -12.928  1.00 57.18           C  
ATOM   4395  CB  ARG A 302     -14.390   0.242 -14.331  1.00 57.18           C  
ATOM   4396  HB2 ARG A 302     -15.412   0.351 -14.693  1.00 57.18           H  
ATOM   4397  HB3 ARG A 302     -14.317   0.822 -13.410  1.00 57.18           H  
ATOM   4398  O   ARG A 302     -13.198  -0.725 -11.934  1.00 57.18           O  
ATOM   4399  CG  ARG A 302     -13.472   0.825 -15.396  1.00 57.18           C  
ATOM   4400  HG2 ARG A 302     -13.721   0.380 -16.359  1.00 57.18           H  
ATOM   4401  HG3 ARG A 302     -12.428   0.625 -15.154  1.00 57.18           H  
ATOM   4402  CD  ARG A 302     -13.727   2.330 -15.420  1.00 57.18           C  
ATOM   4403  HD2 ARG A 302     -13.258   2.772 -14.541  1.00 57.18           H  
ATOM   4404  HD3 ARG A 302     -14.803   2.501 -15.372  1.00 57.18           H  
ATOM   4405  NE  ARG A 302     -13.205   2.943 -16.647  1.00 57.18           N  
ATOM   4406  HE  ARG A 302     -12.823   2.300 -17.326  1.00 57.18           H  
ATOM   4407  NH1 ARG A 302     -13.844   5.076 -16.125  1.00 57.18           N  
ATOM   4408 HH11 ARG A 302     -14.117   4.723 -15.219  1.00 57.18           H  
ATOM   4409 HH12 ARG A 302     -14.053   6.031 -16.377  1.00 57.18           H  
ATOM   4410  NH2 ARG A 302     -13.067   4.610 -18.175  1.00 57.18           N  
ATOM   4411 HH21 ARG A 302     -12.814   3.894 -18.841  1.00 57.18           H  
ATOM   4412 HH22 ARG A 302     -13.439   5.497 -18.483  1.00 57.18           H  
ATOM   4413  CZ  ARG A 302     -13.362   4.207 -16.972  1.00 57.18           C  
ATOM   4414  N   ASP A 303     -12.287  -2.494 -13.056  1.00 59.78           N  
ATOM   4415  H   ASP A 303     -12.451  -3.170 -13.789  1.00 59.78           H  
ATOM   4416  CA  ASP A 303     -11.499  -2.949 -11.922  1.00 59.78           C  
ATOM   4417  HA  ASP A 303     -12.181  -3.259 -11.130  1.00 59.78           H  
ATOM   4418  C   ASP A 303     -10.711  -1.750 -11.446  1.00 59.78           C  
ATOM   4419  CB  ASP A 303     -10.590  -4.134 -12.269  1.00 59.78           C  
ATOM   4420  HB2 ASP A 303      -9.821  -4.221 -11.502  1.00 59.78           H  
ATOM   4421  HB3 ASP A 303     -10.097  -3.950 -13.224  1.00 59.78           H  
ATOM   4422  O   ASP A 303     -10.110  -1.012 -12.246  1.00 59.78           O  
ATOM   4423  CG  ASP A 303     -11.373  -5.444 -12.305  1.00 59.78           C  
ATOM   4424  OD1 ASP A 303     -12.114  -5.676 -11.323  1.00 59.78           O  
ATOM   4425  OD2 ASP A 303     -11.213  -6.158 -13.312  1.00 59.78           O  
ATOM   4426  N   ARG A 304     -10.821  -1.461 -10.145  1.00 66.15           N  
ATOM   4427  H   ARG A 304     -11.315  -2.121  -9.562  1.00 66.15           H  
ATOM   4428  CA  ARG A 304     -10.028  -0.381  -9.570  1.00 66.15           C  
ATOM   4429  HA  ARG A 304     -10.369   0.551 -10.022  1.00 66.15           H  
ATOM   4430  C   ARG A 304      -8.593  -0.666 -10.001  1.00 66.15           C  
ATOM   4431  CB  ARG A 304     -10.150  -0.321  -8.048  1.00 66.15           C  
ATOM   4432  HB2 ARG A 304      -9.372   0.338  -7.662  1.00 66.15           H  
ATOM   4433  HB3 ARG A 304      -9.996  -1.317  -7.632  1.00 66.15           H  
ATOM   4434  O   ARG A 304      -8.154  -1.804  -9.835  1.00 66.15           O  
ATOM   4435  CG  ARG A 304     -11.516   0.223  -7.623  1.00 66.15           C  
ATOM   4436  HG2 ARG A 304     -12.302  -0.441  -7.985  1.00 66.15           H  
ATOM   4437  HG3 ARG A 304     -11.663   1.217  -8.045  1.00 66.15           H  
ATOM   4438  CD  ARG A 304     -11.576   0.299  -6.097  1.00 66.15           C  
ATOM   4439  HD2 ARG A 304     -11.384  -0.697  -5.697  1.00 66.15           H  
ATOM   4440  HD3 ARG A 304     -10.800   0.978  -5.744  1.00 66.15           H  
ATOM   4441  NE  ARG A 304     -12.894   0.767  -5.632  1.00 66.15           N  
ATOM   4442  HE  ARG A 304     -13.571   0.999  -6.345  1.00 66.15           H  
ATOM   4443  NH1 ARG A 304     -12.544   0.433  -3.387  1.00 66.15           N  
ATOM   4444 HH11 ARG A 304     -12.900   0.426  -2.442  1.00 66.15           H  
ATOM   4445 HH12 ARG A 304     -11.614   0.096  -3.592  1.00 66.15           H  
ATOM   4446  NH2 ARG A 304     -14.522   1.183  -4.093  1.00 66.15           N  
ATOM   4447 HH21 ARG A 304     -14.861   1.147  -3.143  1.00 66.15           H  
ATOM   4448 HH22 ARG A 304     -15.179   1.393  -4.831  1.00 66.15           H  
ATOM   4449  CZ  ARG A 304     -13.312   0.795  -4.378  1.00 66.15           C  
ATOM   4450  N   PRO A 305      -7.899   0.319 -10.601  1.00 69.48           N  
ATOM   4451  CA  PRO A 305      -6.580   0.084 -11.160  1.00 69.48           C  
ATOM   4452  HA  PRO A 305      -6.685  -0.532 -12.053  1.00 69.48           H  
ATOM   4453  C   PRO A 305      -5.728  -0.631 -10.112  1.00 69.48           C  
ATOM   4454  CB  PRO A 305      -6.026   1.463 -11.527  1.00 69.48           C  
ATOM   4455  HB2 PRO A 305      -4.966   1.557 -11.292  1.00 69.48           H  
ATOM   4456  HB3 PRO A 305      -6.196   1.645 -12.588  1.00 69.48           H  
ATOM   4457  O   PRO A 305      -5.807  -0.239  -8.939  1.00 69.48           O  
ATOM   4458  CG  PRO A 305      -6.877   2.432 -10.703  1.00 69.48           C  
ATOM   4459  HG2 PRO A 305      -6.954   3.411 -11.176  1.00 69.48           H  
ATOM   4460  HG3 PRO A 305      -6.460   2.521  -9.699  1.00 69.48           H  
ATOM   4461  CD  PRO A 305      -8.227   1.729 -10.633  1.00 69.48           C  
ATOM   4462  HD2 PRO A 305      -8.813   1.942 -11.528  1.00 69.48           H  
ATOM   4463  HD3 PRO A 305      -8.762   2.043  -9.737  1.00 69.48           H  
ATOM   4464  N   PRO A 306      -4.964  -1.667 -10.508  1.00 72.75           N  
ATOM   4465  CA  PRO A 306      -4.230  -2.491  -9.565  1.00 72.75           C  
ATOM   4466  HA  PRO A 306      -4.931  -3.076  -8.969  1.00 72.75           H  
ATOM   4467  C   PRO A 306      -3.421  -1.577  -8.658  1.00 72.75           C  
ATOM   4468  CB  PRO A 306      -3.361  -3.440 -10.398  1.00 72.75           C  
ATOM   4469  HB2 PRO A 306      -3.869  -4.399 -10.497  1.00 72.75           H  
ATOM   4470  HB3 PRO A 306      -2.371  -3.583  -9.965  1.00 72.75           H  
ATOM   4471  O   PRO A 306      -2.702  -0.683  -9.126  1.00 72.75           O  
ATOM   4472  CG  PRO A 306      -3.291  -2.763 -11.767  1.00 72.75           C  
ATOM   4473  HG2 PRO A 306      -3.147  -3.487 -12.569  1.00 72.75           H  
ATOM   4474  HG3 PRO A 306      -2.493  -2.020 -11.768  1.00 72.75           H  
ATOM   4475  CD  PRO A 306      -4.644  -2.065 -11.869  1.00 72.75           C  
ATOM   4476  HD2 PRO A 306      -5.398  -2.767 -12.226  1.00 72.75           H  
ATOM   4477  HD3 PRO A 306      -4.573  -1.209 -12.540  1.00 72.75           H  
ATOM   4478  N   ILE A 307      -3.615  -1.749  -7.352  1.00 77.59           N  
ATOM   4479  H   ILE A 307      -4.213  -2.502  -7.044  1.00 77.59           H  
ATOM   4480  CA  ILE A 307      -2.903  -0.962  -6.357  1.00 77.59           C  
ATOM   4481  HA  ILE A 307      -3.084   0.094  -6.555  1.00 77.59           H  
ATOM   4482  C   ILE A 307      -1.421  -1.259  -6.566  1.00 77.59           C  
ATOM   4483  CB  ILE A 307      -3.391  -1.286  -4.929  1.00 77.59           C  
ATOM   4484  HB  ILE A 307      -3.272  -2.354  -4.747  1.00 77.59           H  
ATOM   4485  O   ILE A 307      -1.005  -2.412  -6.552  1.00 77.59           O  
ATOM   4486  CG1 ILE A 307      -4.885  -0.910  -4.773  1.00 77.59           C  
ATOM   4487 HG12 ILE A 307      -5.463  -1.403  -5.555  1.00 77.59           H  
ATOM   4488 HG13 ILE A 307      -5.005   0.166  -4.898  1.00 77.59           H  
ATOM   4489  CG2 ILE A 307      -2.531  -0.516  -3.915  1.00 77.59           C  
ATOM   4490 HG21 ILE A 307      -2.597   0.554  -4.110  1.00 77.59           H  
ATOM   4491 HG22 ILE A 307      -2.857  -0.747  -2.901  1.00 77.59           H  
ATOM   4492 HG23 ILE A 307      -1.488  -0.829  -3.972  1.00 77.59           H  
ATOM   4493  CD1 ILE A 307      -5.503  -1.328  -3.432  1.00 77.59           C  
ATOM   4494 HD11 ILE A 307      -5.327  -2.389  -3.257  1.00 77.59           H  
ATOM   4495 HD12 ILE A 307      -6.578  -1.148  -3.459  1.00 77.59           H  
ATOM   4496 HD13 ILE A 307      -5.077  -0.750  -2.613  1.00 77.59           H  
ATOM   4497  N   ARG A 308      -0.627  -0.213  -6.802  1.00 86.38           N  
ATOM   4498  H   ARG A 308      -1.061   0.698  -6.854  1.00 86.38           H  
ATOM   4499  CA  ARG A 308       0.831  -0.311  -6.914  1.00 86.38           C  
ATOM   4500  HA  ARG A 308       1.116  -1.354  -7.053  1.00 86.38           H  
ATOM   4501  C   ARG A 308       1.447   0.169  -5.598  1.00 86.38           C  
ATOM   4502  CB  ARG A 308       1.341   0.451  -8.147  1.00 86.38           C  
ATOM   4503  HB2 ARG A 308       2.431   0.428  -8.135  1.00 86.38           H  
ATOM   4504  HB3 ARG A 308       1.016   1.491  -8.100  1.00 86.38           H  
ATOM   4505  O   ARG A 308       1.792   1.354  -5.517  1.00 86.38           O  
ATOM   4506  CG  ARG A 308       0.848  -0.182  -9.457  1.00 86.38           C  
ATOM   4507  HG2 ARG A 308      -0.231  -0.050  -9.543  1.00 86.38           H  
ATOM   4508  HG3 ARG A 308       1.077  -1.247  -9.455  1.00 86.38           H  
ATOM   4509  CD  ARG A 308       1.534   0.478 -10.657  1.00 86.38           C  
ATOM   4510  HD2 ARG A 308       2.609   0.336 -10.550  1.00 86.38           H  
ATOM   4511  HD3 ARG A 308       1.314   1.546 -10.649  1.00 86.38           H  
ATOM   4512  NE  ARG A 308       1.070  -0.108 -11.930  1.00 86.38           N  
ATOM   4513  HE  ARG A 308       0.178  -0.580 -11.904  1.00 86.38           H  
ATOM   4514  NH1 ARG A 308       2.953   0.308 -13.190  1.00 86.38           N  
ATOM   4515 HH11 ARG A 308       3.423   0.662 -12.369  1.00 86.38           H  
ATOM   4516 HH12 ARG A 308       3.499   0.095 -14.013  1.00 86.38           H  
ATOM   4517  NH2 ARG A 308       1.245  -0.800 -14.094  1.00 86.38           N  
ATOM   4518 HH21 ARG A 308       1.820  -0.983 -14.904  1.00 86.38           H  
ATOM   4519 HH22 ARG A 308       0.386  -1.323 -14.000  1.00 86.38           H  
ATOM   4520  CZ  ARG A 308       1.754  -0.191 -13.060  1.00 86.38           C  
ATOM   4521  N   PRO A 309       1.556  -0.701  -4.572  1.00 83.27           N  
ATOM   4522  CA  PRO A 309       2.042  -0.307  -3.250  1.00 83.27           C  
ATOM   4523  HA  PRO A 309       1.350   0.403  -2.796  1.00 83.27           H  
ATOM   4524  C   PRO A 309       3.426   0.329  -3.286  1.00 83.27           C  
ATOM   4525  CB  PRO A 309       2.079  -1.579  -2.404  1.00 83.27           C  
ATOM   4526  HB2 PRO A 309       3.023  -1.684  -1.868  1.00 83.27           H  
ATOM   4527  HB3 PRO A 309       1.261  -1.545  -1.685  1.00 83.27           H  
ATOM   4528  O   PRO A 309       3.680   1.256  -2.533  1.00 83.27           O  
ATOM   4529  CG  PRO A 309       1.893  -2.738  -3.375  1.00 83.27           C  
ATOM   4530  HG2 PRO A 309       1.310  -3.547  -2.934  1.00 83.27           H  
ATOM   4531  HG3 PRO A 309       2.864  -3.106  -3.706  1.00 83.27           H  
ATOM   4532  CD  PRO A 309       1.188  -2.115  -4.564  1.00 83.27           C  
ATOM   4533  HD2 PRO A 309       0.115  -2.217  -4.405  1.00 83.27           H  
ATOM   4534  HD3 PRO A 309       1.490  -2.634  -5.474  1.00 83.27           H  
ATOM   4535  N   TYR A 310       4.292  -0.109  -4.203  1.00 88.09           N  
ATOM   4536  H   TYR A 310       4.031  -0.931  -4.729  1.00 88.09           H  
ATOM   4537  CA  TYR A 310       5.693   0.320  -4.301  1.00 88.09           C  
ATOM   4538  HA  TYR A 310       6.025   0.612  -3.304  1.00 88.09           H  
ATOM   4539  C   TYR A 310       5.913   1.555  -5.184  1.00 88.09           C  
ATOM   4540  CB  TYR A 310       6.551  -0.882  -4.722  1.00 88.09           C  
ATOM   4541  HB2 TYR A 310       6.288  -1.186  -5.735  1.00 88.09           H  
ATOM   4542  HB3 TYR A 310       7.604  -0.597  -4.718  1.00 88.09           H  
ATOM   4543  O   TYR A 310       7.018   1.811  -5.651  1.00 88.09           O  
ATOM   4544  CG  TYR A 310       6.363  -2.037  -3.766  1.00 88.09           C  
ATOM   4545  CD1 TYR A 310       6.906  -1.944  -2.471  1.00 88.09           C  
ATOM   4546  HD1 TYR A 310       7.547  -1.115  -2.208  1.00 88.09           H  
ATOM   4547  CD2 TYR A 310       5.530  -3.119  -4.111  1.00 88.09           C  
ATOM   4548  HD2 TYR A 310       5.134  -3.209  -5.111  1.00 88.09           H  
ATOM   4549  CE1 TYR A 310       6.559  -2.889  -1.492  1.00 88.09           C  
ATOM   4550  HE1 TYR A 310       6.948  -2.790  -0.489  1.00 88.09           H  
ATOM   4551  CE2 TYR A 310       5.176  -4.064  -3.129  1.00 88.09           C  
ATOM   4552  HE2 TYR A 310       4.516  -4.885  -3.366  1.00 88.09           H  
ATOM   4553  OH  TYR A 310       5.334  -4.870  -0.902  1.00 88.09           O  
ATOM   4554  HH  TYR A 310       5.888  -4.830  -0.119  1.00 88.09           H  
ATOM   4555  CZ  TYR A 310       5.644  -3.914  -1.809  1.00 88.09           C  
ATOM   4556  N   SER A 311       4.863   2.333  -5.460  1.00 88.82           N  
ATOM   4557  H   SER A 311       3.986   2.117  -5.009  1.00 88.82           H  
ATOM   4558  CA  SER A 311       5.047   3.618  -6.140  1.00 88.82           C  
ATOM   4559  HA  SER A 311       5.770   3.470  -6.942  1.00 88.82           H  
ATOM   4560  C   SER A 311       5.631   4.662  -5.182  1.00 88.82           C  
ATOM   4561  CB  SER A 311       3.745   4.085  -6.799  1.00 88.82           C  
ATOM   4562  HB2 SER A 311       3.986   4.848  -7.540  1.00 88.82           H  
ATOM   4563  HB3 SER A 311       3.280   3.244  -7.314  1.00 88.82           H  
ATOM   4564  O   SER A 311       5.305   4.661  -3.999  1.00 88.82           O  
ATOM   4565  OG  SER A 311       2.829   4.640  -5.879  1.00 88.82           O  
ATOM   4566  HG  SER A 311       2.625   3.973  -5.219  1.00 88.82           H  
ATOM   4567  N   ARG A 312       6.393   5.635  -5.708  1.00 89.33           N  
ATOM   4568  H   ARG A 312       6.690   5.523  -6.667  1.00 89.33           H  
ATOM   4569  CA  ARG A 312       6.955   6.775  -4.940  1.00 89.33           C  
ATOM   4570  HA  ARG A 312       7.601   6.383  -4.155  1.00 89.33           H  
ATOM   4571  C   ARG A 312       5.909   7.634  -4.202  1.00 89.33           C  
ATOM   4572  CB  ARG A 312       7.793   7.683  -5.865  1.00 89.33           C  
ATOM   4573  HB2 ARG A 312       8.148   8.534  -5.283  1.00 89.33           H  
ATOM   4574  HB3 ARG A 312       7.155   8.066  -6.661  1.00 89.33           H  
ATOM   4575  O   ARG A 312       6.266   8.557  -3.487  1.00 89.33           O  
ATOM   4576  CG  ARG A 312       9.025   7.003  -6.485  1.00 89.33           C  
ATOM   4577  HG2 ARG A 312       8.707   6.184  -7.130  1.00 89.33           H  
ATOM   4578  HG3 ARG A 312       9.656   6.605  -5.690  1.00 89.33           H  
ATOM   4579  CD  ARG A 312       9.832   8.017  -7.314  1.00 89.33           C  
ATOM   4580  HD2 ARG A 312      10.190   8.802  -6.647  1.00 89.33           H  
ATOM   4581  HD3 ARG A 312       9.177   8.464  -8.061  1.00 89.33           H  
ATOM   4582  NE  ARG A 312      10.986   7.391  -7.990  1.00 89.33           N  
ATOM   4583  HE  ARG A 312      11.209   6.439  -7.738  1.00 89.33           H  
ATOM   4584  NH1 ARG A 312      11.722   9.234  -9.163  1.00 89.33           N  
ATOM   4585 HH11 ARG A 312      12.435   9.652  -9.743  1.00 89.33           H  
ATOM   4586 HH12 ARG A 312      11.063   9.822  -8.673  1.00 89.33           H  
ATOM   4587  NH2 ARG A 312      12.814   7.305  -9.355  1.00 89.33           N  
ATOM   4588 HH21 ARG A 312      13.003   6.351  -9.083  1.00 89.33           H  
ATOM   4589 HH22 ARG A 312      13.491   7.758  -9.952  1.00 89.33           H  
ATOM   4590  CZ  ARG A 312      11.829   7.977  -8.830  1.00 89.33           C  
ATOM   4591  N   ARG A 313       4.614   7.374  -4.415  1.00 89.31           N  
ATOM   4592  H   ARG A 313       4.409   6.525  -4.923  1.00 89.31           H  
ATOM   4593  CA  ARG A 313       3.498   8.055  -3.743  1.00 89.31           C  
ATOM   4594  HA  ARG A 313       3.727   9.114  -3.628  1.00 89.31           H  
ATOM   4595  C   ARG A 313       3.254   7.530  -2.328  1.00 89.31           C  
ATOM   4596  CB  ARG A 313       2.214   7.879  -4.563  1.00 89.31           C  
ATOM   4597  HB2 ARG A 313       1.402   8.395  -4.051  1.00 89.31           H  
ATOM   4598  HB3 ARG A 313       1.961   6.820  -4.608  1.00 89.31           H  
ATOM   4599  O   ARG A 313       2.621   8.229  -1.543  1.00 89.31           O  
ATOM   4600  CG  ARG A 313       2.333   8.440  -5.984  1.00 89.31           C  
ATOM   4601  HG2 ARG A 313       3.148   7.950  -6.516  1.00 89.31           H  
ATOM   4602  HG3 ARG A 313       2.527   9.511  -5.933  1.00 89.31           H  
ATOM   4603  CD  ARG A 313       1.030   8.184  -6.739  1.00 89.31           C  
ATOM   4604  HD2 ARG A 313       0.857   7.108  -6.779  1.00 89.31           H  
ATOM   4605  HD3 ARG A 313       0.214   8.654  -6.190  1.00 89.31           H  
ATOM   4606  NE  ARG A 313       1.095   8.732  -8.106  1.00 89.31           N  
ATOM   4607  HE  ARG A 313       1.963   9.178  -8.364  1.00 89.31           H  
ATOM   4608  NH1 ARG A 313      -1.039   8.179  -8.722  1.00 89.31           N  
ATOM   4609 HH11 ARG A 313      -1.791   8.171  -9.396  1.00 89.31           H  
ATOM   4610 HH12 ARG A 313      -1.167   7.778  -7.804  1.00 89.31           H  
ATOM   4611  NH2 ARG A 313       0.291   9.250 -10.168  1.00 89.31           N  
ATOM   4612 HH21 ARG A 313      -0.462   9.250 -10.842  1.00 89.31           H  
ATOM   4613 HH22 ARG A 313       1.173   9.690 -10.387  1.00 89.31           H  
ATOM   4614  CZ  ARG A 313       0.118   8.718  -8.991  1.00 89.31           C  
ATOM   4615  N   PHE A 314       3.691   6.306  -2.035  1.00 92.77           N  
ATOM   4616  H   PHE A 314       4.266   5.810  -2.701  1.00 92.77           H  
ATOM   4617  CA  PHE A 314       3.444   5.645  -0.761  1.00 92.77           C  
ATOM   4618  HA  PHE A 314       2.754   6.246  -0.170  1.00 92.77           H  
ATOM   4619  C   PHE A 314       4.740   5.499   0.030  1.00 92.77           C  
ATOM   4620  CB  PHE A 314       2.777   4.283  -0.982  1.00 92.77           C  
ATOM   4621  HB2 PHE A 314       2.585   3.837  -0.006  1.00 92.77           H  
ATOM   4622  HB3 PHE A 314       3.479   3.634  -1.505  1.00 92.77           H  
ATOM   4623  O   PHE A 314       5.683   4.858  -0.438  1.00 92.77           O  
ATOM   4624  CG  PHE A 314       1.470   4.333  -1.752  1.00 92.77           C  
ATOM   4625  CD1 PHE A 314       0.322   4.877  -1.155  1.00 92.77           C  
ATOM   4626  HD1 PHE A 314       0.376   5.228  -0.135  1.00 92.77           H  
ATOM   4627  CD2 PHE A 314       1.396   3.821  -3.059  1.00 92.77           C  
ATOM   4628  HD2 PHE A 314       2.269   3.351  -3.487  1.00 92.77           H  
ATOM   4629  CE1 PHE A 314      -0.887   4.943  -1.871  1.00 92.77           C  
ATOM   4630  HE1 PHE A 314      -1.766   5.359  -1.401  1.00 92.77           H  
ATOM   4631  CE2 PHE A 314       0.188   3.882  -3.779  1.00 92.77           C  
ATOM   4632  HE2 PHE A 314       0.135   3.464  -4.774  1.00 92.77           H  
ATOM   4633  CZ  PHE A 314      -0.954   4.448  -3.185  1.00 92.77           C  
ATOM   4634  HZ  PHE A 314      -1.890   4.477  -3.724  1.00 92.77           H  
ATOM   4635  N   GLN A 315       4.764   6.042   1.245  1.00 93.58           N  
ATOM   4636  H   GLN A 315       3.960   6.565   1.563  1.00 93.58           H  
ATOM   4637  CA  GLN A 315       5.811   5.727   2.217  1.00 93.58           C  
ATOM   4638  HA  GLN A 315       6.786   5.836   1.743  1.00 93.58           H  
ATOM   4639  C   GLN A 315       5.644   4.276   2.683  1.00 93.58           C  
ATOM   4640  CB  GLN A 315       5.724   6.721   3.378  1.00 93.58           C  
ATOM   4641  HB2 GLN A 315       4.708   6.695   3.772  1.00 93.58           H  
ATOM   4642  HB3 GLN A 315       5.915   7.722   2.992  1.00 93.58           H  
ATOM   4643  O   GLN A 315       4.533   3.867   3.006  1.00 93.58           O  
ATOM   4644  CG  GLN A 315       6.722   6.434   4.514  1.00 93.58           C  
ATOM   4645  HG2 GLN A 315       6.548   5.441   4.927  1.00 93.58           H  
ATOM   4646  HG3 GLN A 315       7.735   6.467   4.114  1.00 93.58           H  
ATOM   4647  CD  GLN A 315       6.622   7.437   5.660  1.00 93.58           C  
ATOM   4648  NE2 GLN A 315       7.523   7.370   6.615  1.00 93.58           N  
ATOM   4649 HE21 GLN A 315       7.449   8.028   7.377  1.00 93.58           H  
ATOM   4650 HE22 GLN A 315       8.210   6.630   6.638  1.00 93.58           H  
ATOM   4651  OE1 GLN A 315       5.747   8.289   5.712  1.00 93.58           O  
ATOM   4652  N   GLN A 316       6.723   3.499   2.697  1.00 94.09           N  
ATOM   4653  H   GLN A 316       7.627   3.911   2.514  1.00 94.09           H  
ATOM   4654  CA  GLN A 316       6.699   2.087   3.087  1.00 94.09           C  
ATOM   4655  HA  GLN A 316       5.723   1.655   2.869  1.00 94.09           H  
ATOM   4656  C   GLN A 316       6.959   1.959   4.589  1.00 94.09           C  
ATOM   4657  CB  GLN A 316       7.770   1.316   2.296  1.00 94.09           C  
ATOM   4658  HB2 GLN A 316       8.754   1.696   2.572  1.00 94.09           H  
ATOM   4659  HB3 GLN A 316       7.734   0.264   2.579  1.00 94.09           H  
ATOM   4660  O   GLN A 316       7.960   2.487   5.065  1.00 94.09           O  
ATOM   4661  CG  GLN A 316       7.637   1.419   0.771  1.00 94.09           C  
ATOM   4662  HG2 GLN A 316       7.723   2.461   0.464  1.00 94.09           H  
ATOM   4663  HG3 GLN A 316       8.465   0.878   0.313  1.00 94.09           H  
ATOM   4664  CD  GLN A 316       6.344   0.826   0.240  1.00 94.09           C  
ATOM   4665  NE2 GLN A 316       5.637   1.559  -0.589  1.00 94.09           N  
ATOM   4666 HE21 GLN A 316       4.789   1.186  -0.991  1.00 94.09           H  
ATOM   4667 HE22 GLN A 316       5.896   2.522  -0.748  1.00 94.09           H  
ATOM   4668  OE1 GLN A 316       5.972  -0.300   0.534  1.00 94.09           O  
ATOM   4669  N   VAL A 317       6.087   1.257   5.312  1.00 94.64           N  
ATOM   4670  H   VAL A 317       5.259   0.882   4.871  1.00 94.64           H  
ATOM   4671  CA  VAL A 317       6.230   1.011   6.755  1.00 94.64           C  
ATOM   4672  HA  VAL A 317       7.247   1.248   7.068  1.00 94.64           H  
ATOM   4673  C   VAL A 317       5.981  -0.470   7.037  1.00 94.64           C  
ATOM   4674  CB  VAL A 317       5.277   1.906   7.570  1.00 94.64           C  
ATOM   4675  HB  VAL A 317       4.250   1.663   7.299  1.00 94.64           H  
ATOM   4676  O   VAL A 317       4.953  -1.017   6.629  1.00 94.64           O  
ATOM   4677  CG1 VAL A 317       5.468   1.670   9.066  1.00 94.64           C  
ATOM   4678 HG11 VAL A 317       6.502   1.847   9.364  1.00 94.64           H  
ATOM   4679 HG12 VAL A 317       5.187   0.657   9.353  1.00 94.64           H  
ATOM   4680 HG13 VAL A 317       4.842   2.356   9.635  1.00 94.64           H  
ATOM   4681  CG2 VAL A 317       5.502   3.401   7.290  1.00 94.64           C  
ATOM   4682 HG21 VAL A 317       5.259   3.634   6.253  1.00 94.64           H  
ATOM   4683 HG22 VAL A 317       6.540   3.660   7.496  1.00 94.64           H  
ATOM   4684 HG23 VAL A 317       4.857   3.992   7.940  1.00 94.64           H  
ATOM   4685  N   ARG A 318       6.935  -1.132   7.700  1.00 93.75           N  
ATOM   4686  H   ARG A 318       7.683  -0.593   8.111  1.00 93.75           H  
ATOM   4687  CA  ARG A 318       6.820  -2.541   8.095  1.00 93.75           C  
ATOM   4688  HA  ARG A 318       6.123  -3.046   7.425  1.00 93.75           H  
ATOM   4689  C   ARG A 318       6.263  -2.619   9.510  1.00 93.75           C  
ATOM   4690  CB  ARG A 318       8.182  -3.245   7.999  1.00 93.75           C  
ATOM   4691  HB2 ARG A 318       8.880  -2.780   8.695  1.00 93.75           H  
ATOM   4692  HB3 ARG A 318       8.576  -3.124   6.990  1.00 93.75           H  
ATOM   4693  O   ARG A 318       6.934  -2.193  10.438  1.00 93.75           O  
ATOM   4694  CG  ARG A 318       8.064  -4.746   8.322  1.00 93.75           C  
ATOM   4695  HG2 ARG A 318       7.689  -4.877   9.337  1.00 93.75           H  
ATOM   4696  HG3 ARG A 318       7.364  -5.210   7.627  1.00 93.75           H  
ATOM   4697  CD  ARG A 318       9.426  -5.441   8.211  1.00 93.75           C  
ATOM   4698  HD2 ARG A 318       9.807  -5.308   7.198  1.00 93.75           H  
ATOM   4699  HD3 ARG A 318      10.115  -4.969   8.912  1.00 93.75           H  
ATOM   4700  NE  ARG A 318       9.326  -6.883   8.512  1.00 93.75           N  
ATOM   4701  HE  ARG A 318       8.409  -7.241   8.740  1.00 93.75           H  
ATOM   4702  NH1 ARG A 318      11.538  -7.441   8.205  1.00 93.75           N  
ATOM   4703 HH11 ARG A 318      11.756  -6.489   7.945  1.00 93.75           H  
ATOM   4704 HH12 ARG A 318      12.254  -8.153   8.186  1.00 93.75           H  
ATOM   4705  NH2 ARG A 318      10.079  -9.021   8.779  1.00 93.75           N  
ATOM   4706 HH21 ARG A 318       9.144  -9.352   8.968  1.00 93.75           H  
ATOM   4707 HH22 ARG A 318      10.823  -9.704   8.753  1.00 93.75           H  
ATOM   4708  CZ  ARG A 318      10.309  -7.771   8.493  1.00 93.75           C  
ATOM   4709  N   VAL A 319       5.096  -3.231   9.666  1.00 92.89           N  
ATOM   4710  H   VAL A 319       4.659  -3.651   8.858  1.00 92.89           H  
ATOM   4711  CA  VAL A 319       4.413  -3.355  10.957  1.00 92.89           C  
ATOM   4712  HA  VAL A 319       4.793  -2.592  11.637  1.00 92.89           H  
ATOM   4713  C   VAL A 319       4.712  -4.726  11.547  1.00 92.89           C  
ATOM   4714  CB  VAL A 319       2.903  -3.114  10.805  1.00 92.89           C  
ATOM   4715  HB  VAL A 319       2.473  -3.895  10.178  1.00 92.89           H  
ATOM   4716  O   VAL A 319       4.556  -5.745  10.866  1.00 92.89           O  
ATOM   4717  CG1 VAL A 319       2.206  -3.133  12.170  1.00 92.89           C  
ATOM   4718 HG11 VAL A 319       1.162  -2.841  12.060  1.00 92.89           H  
ATOM   4719 HG12 VAL A 319       2.686  -2.434  12.855  1.00 92.89           H  
ATOM   4720 HG13 VAL A 319       2.230  -4.136  12.596  1.00 92.89           H  
ATOM   4721  CG2 VAL A 319       2.636  -1.764  10.126  1.00 92.89           C  
ATOM   4722 HG21 VAL A 319       1.566  -1.668   9.944  1.00 92.89           H  
ATOM   4723 HG22 VAL A 319       2.976  -0.951  10.768  1.00 92.89           H  
ATOM   4724 HG23 VAL A 319       3.140  -1.700   9.161  1.00 92.89           H  
ATOM   4725  N   ARG A 320       5.178  -4.755  12.799  1.00 89.60           N  
ATOM   4726  H   ARG A 320       5.293  -3.873  13.277  1.00 89.60           H  
ATOM   4727  CA  ARG A 320       5.491  -5.998  13.527  1.00 89.60           C  
ATOM   4728  HA  ARG A 320       5.579  -6.828  12.826  1.00 89.60           H  
ATOM   4729  C   ARG A 320       4.383  -6.429  14.487  1.00 89.60           C  
ATOM   4730  CB  ARG A 320       6.824  -5.855  14.275  1.00 89.60           C  
ATOM   4731  HB2 ARG A 320       6.772  -4.994  14.942  1.00 89.60           H  
ATOM   4732  HB3 ARG A 320       6.976  -6.745  14.886  1.00 89.60           H  
ATOM   4733  O   ARG A 320       4.343  -7.600  14.843  1.00 89.60           O  
ATOM   4734  CG  ARG A 320       8.027  -5.704  13.332  1.00 89.60           C  
ATOM   4735  HG2 ARG A 320       8.066  -6.558  12.656  1.00 89.60           H  
ATOM   4736  HG3 ARG A 320       7.929  -4.786  12.752  1.00 89.60           H  
ATOM   4737  CD  ARG A 320       9.317  -5.647  14.158  1.00 89.60           C  
ATOM   4738  HD2 ARG A 320       9.247  -4.800  14.840  1.00 89.60           H  
ATOM   4739  HD3 ARG A 320       9.398  -6.560  14.748  1.00 89.60           H  
ATOM   4740  NE  ARG A 320      10.517  -5.502  13.310  1.00 89.60           N  
ATOM   4741  HE  ARG A 320      10.388  -5.593  12.313  1.00 89.60           H  
ATOM   4742  NH1 ARG A 320      11.996  -5.079  15.017  1.00 89.60           N  
ATOM   4743 HH11 ARG A 320      11.241  -5.139  15.685  1.00 89.60           H  
ATOM   4744 HH12 ARG A 320      12.933  -4.904  15.352  1.00 89.60           H  
ATOM   4745  NH2 ARG A 320      12.744  -5.162  12.923  1.00 89.60           N  
ATOM   4746 HH21 ARG A 320      12.616  -5.304  11.931  1.00 89.60           H  
ATOM   4747 HH22 ARG A 320      13.668  -4.998  13.296  1.00 89.60           H  
ATOM   4748  CZ  ARG A 320      11.739  -5.249  13.751  1.00 89.60           C  
ATOM   4749  N   ALA A 321       3.500  -5.514  14.885  1.00 88.96           N  
ATOM   4750  H   ALA A 321       3.592  -4.559  14.570  1.00 88.96           H  
ATOM   4751  CA  ALA A 321       2.418  -5.811  15.813  1.00 88.96           C  
ATOM   4752  HA  ALA A 321       2.872  -6.214  16.719  1.00 88.96           H  
ATOM   4753  C   ALA A 321       1.432  -6.840  15.212  1.00 88.96           C  
ATOM   4754  CB  ALA A 321       1.718  -4.502  16.190  1.00 88.96           C  
ATOM   4755  HB1 ALA A 321       2.431  -3.801  16.624  1.00 88.96           H  
ATOM   4756  HB2 ALA A 321       0.941  -4.701  16.928  1.00 88.96           H  
ATOM   4757  HB3 ALA A 321       1.261  -4.046  15.311  1.00 88.96           H  
ATOM   4758  O   ALA A 321       0.949  -6.630  14.092  1.00 88.96           O  
ATOM   4759  N   PRO A 322       1.096  -7.928  15.932  1.00 89.16           N  
ATOM   4760  CA  PRO A 322       0.167  -8.956  15.446  1.00 89.16           C  
ATOM   4761  HA  PRO A 322       0.508  -9.345  14.487  1.00 89.16           H  
ATOM   4762  C   PRO A 322      -1.259  -8.414  15.267  1.00 89.16           C  
ATOM   4763  CB  PRO A 322       0.229 -10.071  16.496  1.00 89.16           C  
ATOM   4764  HB2 PRO A 322      -0.723 -10.593  16.602  1.00 89.16           H  
ATOM   4765  HB3 PRO A 322       1.015 -10.777  16.227  1.00 89.16           H  
ATOM   4766  O   PRO A 322      -1.983  -8.839  14.364  1.00 89.16           O  
ATOM   4767  CG  PRO A 322       0.621  -9.345  17.783  1.00 89.16           C  
ATOM   4768  HG2 PRO A 322      -0.263  -8.904  18.243  1.00 89.16           H  
ATOM   4769  HG3 PRO A 322       1.126 -10.008  18.485  1.00 89.16           H  
ATOM   4770  CD  PRO A 322       1.546  -8.241  17.282  1.00 89.16           C  
ATOM   4771  HD2 PRO A 322       2.573  -8.606  17.248  1.00 89.16           H  
ATOM   4772  HD3 PRO A 322       1.473  -7.377  17.944  1.00 89.16           H  
ATOM   4773  N   GLU A 323      -1.628  -7.401  16.055  1.00 88.55           N  
ATOM   4774  H   GLU A 323      -1.007  -7.135  16.806  1.00 88.55           H  
ATOM   4775  CA  GLU A 323      -2.912  -6.694  15.993  1.00 88.55           C  
ATOM   4776  HA  GLU A 323      -3.721  -7.373  16.262  1.00 88.55           H  
ATOM   4777  C   GLU A 323      -3.211  -6.121  14.602  1.00 88.55           C  
ATOM   4778  CB  GLU A 323      -2.886  -5.541  16.999  1.00 88.55           C  
ATOM   4779  HB2 GLU A 323      -3.798  -4.954  16.886  1.00 88.55           H  
ATOM   4780  HB3 GLU A 323      -2.030  -4.907  16.766  1.00 88.55           H  
ATOM   4781  O   GLU A 323      -4.368  -6.003  14.208  1.00 88.55           O  
ATOM   4782  CG  GLU A 323      -2.786  -6.029  18.452  1.00 88.55           C  
ATOM   4783  HG2 GLU A 323      -3.692  -6.582  18.698  1.00 88.55           H  
ATOM   4784  HG3 GLU A 323      -1.938  -6.707  18.546  1.00 88.55           H  
ATOM   4785  CD  GLU A 323      -2.596  -4.872  19.441  1.00 88.55           C  
ATOM   4786  OE1 GLU A 323      -2.312  -5.191  20.614  1.00 88.55           O  
ATOM   4787  OE2 GLU A 323      -2.674  -3.707  18.993  1.00 88.55           O  
ATOM   4788  N   PHE A 324      -2.188  -5.841  13.789  1.00 91.98           N  
ATOM   4789  H   PHE A 324      -1.253  -5.999  14.134  1.00 91.98           H  
ATOM   4790  CA  PHE A 324      -2.363  -5.361  12.417  1.00 91.98           C  
ATOM   4791  HA  PHE A 324      -2.893  -4.409  12.452  1.00 91.98           H  
ATOM   4792  C   PHE A 324      -3.178  -6.320  11.525  1.00 91.98           C  
ATOM   4793  CB  PHE A 324      -0.969  -5.143  11.824  1.00 91.98           C  
ATOM   4794  HB2 PHE A 324      -0.425  -6.087  11.843  1.00 91.98           H  
ATOM   4795  HB3 PHE A 324      -0.425  -4.440  12.456  1.00 91.98           H  
ATOM   4796  O   PHE A 324      -3.858  -5.890  10.575  1.00 91.98           O  
ATOM   4797  CG  PHE A 324      -0.987  -4.612  10.407  1.00 91.98           C  
ATOM   4798  CD1 PHE A 324      -0.581  -5.431   9.339  1.00 91.98           C  
ATOM   4799  HD1 PHE A 324      -0.236  -6.435   9.537  1.00 91.98           H  
ATOM   4800  CD2 PHE A 324      -1.430  -3.302  10.154  1.00 91.98           C  
ATOM   4801  HD2 PHE A 324      -1.737  -2.676  10.979  1.00 91.98           H  
ATOM   4802  CE1 PHE A 324      -0.591  -4.937   8.024  1.00 91.98           C  
ATOM   4803  HE1 PHE A 324      -0.242  -5.565   7.217  1.00 91.98           H  
ATOM   4804  CE2 PHE A 324      -1.438  -2.803   8.840  1.00 91.98           C  
ATOM   4805  HE2 PHE A 324      -1.734  -1.780   8.663  1.00 91.98           H  
ATOM   4806  CZ  PHE A 324      -1.015  -3.621   7.775  1.00 91.98           C  
ATOM   4807  HZ  PHE A 324      -0.984  -3.233   6.767  1.00 91.98           H  
ATOM   4808  N   LEU A 325      -3.112  -7.623  11.814  1.00 90.74           N  
ATOM   4809  H   LEU A 325      -2.603  -7.898  12.643  1.00 90.74           H  
ATOM   4810  CA  LEU A 325      -3.799  -8.665  11.057  1.00 90.74           C  
ATOM   4811  HA  LEU A 325      -3.756  -8.420   9.995  1.00 90.74           H  
ATOM   4812  C   LEU A 325      -5.282  -8.725  11.424  1.00 90.74           C  
ATOM   4813  CB  LEU A 325      -3.090 -10.015  11.272  1.00 90.74           C  
ATOM   4814  HB2 LEU A 325      -3.142 -10.276  12.329  1.00 90.74           H  
ATOM   4815  HB3 LEU A 325      -3.631 -10.782  10.719  1.00 90.74           H  
ATOM   4816  O   LEU A 325      -6.128  -8.598  10.534  1.00 90.74           O  
ATOM   4817  CG  LEU A 325      -1.611 -10.039  10.838  1.00 90.74           C  
ATOM   4818  HG  LEU A 325      -1.043  -9.312  11.419  1.00 90.74           H  
ATOM   4819  CD1 LEU A 325      -1.021 -11.423  11.096  1.00 90.74           C  
ATOM   4820 HD11 LEU A 325       0.038 -11.434  10.837  1.00 90.74           H  
ATOM   4821 HD12 LEU A 325      -1.550 -12.181  10.519  1.00 90.74           H  
ATOM   4822 HD13 LEU A 325      -1.113 -11.661  12.156  1.00 90.74           H  
ATOM   4823  CD2 LEU A 325      -1.443  -9.712   9.349  1.00 90.74           C  
ATOM   4824 HD21 LEU A 325      -2.071 -10.379   8.759  1.00 90.74           H  
ATOM   4825 HD22 LEU A 325      -0.398  -9.843   9.068  1.00 90.74           H  
ATOM   4826 HD23 LEU A 325      -1.717  -8.673   9.165  1.00 90.74           H  
ATOM   4827  N   GLU A 326      -5.588  -8.846  12.715  1.00 88.85           N  
ATOM   4828  H   GLU A 326      -4.832  -8.927  13.381  1.00 88.85           H  
ATOM   4829  CA  GLU A 326      -6.954  -9.036  13.211  1.00 88.85           C  
ATOM   4830  HA  GLU A 326      -7.535  -9.579  12.466  1.00 88.85           H  
ATOM   4831  C   GLU A 326      -7.683  -7.709  13.463  1.00 88.85           C  
ATOM   4832  CB  GLU A 326      -6.938  -9.890  14.489  1.00 88.85           C  
ATOM   4833  HB2 GLU A 326      -6.386  -9.367  15.269  1.00 88.85           H  
ATOM   4834  HB3 GLU A 326      -7.972 -10.011  14.812  1.00 88.85           H  
ATOM   4835  O   GLU A 326      -8.782  -7.494  12.948  1.00 88.85           O  
ATOM   4836  CG  GLU A 326      -6.317 -11.281  14.274  1.00 88.85           C  
ATOM   4837  HG2 GLU A 326      -6.766 -11.722  13.384  1.00 88.85           H  
ATOM   4838  HG3 GLU A 326      -5.248 -11.170  14.092  1.00 88.85           H  
ATOM   4839  CD  GLU A 326      -6.536 -12.229  15.465  1.00 88.85           C  
ATOM   4840  OE1 GLU A 326      -6.209 -13.423  15.293  1.00 88.85           O  
ATOM   4841  OE2 GLU A 326      -7.081 -11.773  16.496  1.00 88.85           O  
ATOM   4842  N   GLN A 327      -7.060  -6.793  14.212  1.00 88.68           N  
ATOM   4843  H   GLN A 327      -6.110  -6.978  14.502  1.00 88.68           H  
ATOM   4844  CA  GLN A 327      -7.683  -5.588  14.769  1.00 88.68           C  
ATOM   4845  HA  GLN A 327      -8.610  -5.382  14.234  1.00 88.68           H  
ATOM   4846  C   GLN A 327      -6.774  -4.350  14.633  1.00 88.68           C  
ATOM   4847  CB  GLN A 327      -8.067  -5.825  16.235  1.00 88.68           C  
ATOM   4848  HB2 GLN A 327      -8.518  -4.907  16.612  1.00 88.68           H  
ATOM   4849  HB3 GLN A 327      -7.173  -6.037  16.821  1.00 88.68           H  
ATOM   4850  O   GLN A 327      -6.280  -3.804  15.615  1.00 88.68           O  
ATOM   4851  CG  GLN A 327      -9.071  -6.971  16.420  1.00 88.68           C  
ATOM   4852  HG2 GLN A 327      -8.592  -7.919  16.175  1.00 88.68           H  
ATOM   4853  HG3 GLN A 327      -9.923  -6.826  15.756  1.00 88.68           H  
ATOM   4854  CD  GLN A 327      -9.586  -7.055  17.850  1.00 88.68           C  
ATOM   4855  NE2 GLN A 327     -10.226  -8.136  18.228  1.00 88.68           N  
ATOM   4856 HE21 GLN A 327     -10.168  -8.970  17.661  1.00 88.68           H  
ATOM   4857 HE22 GLN A 327     -10.433  -8.145  19.216  1.00 88.68           H  
ATOM   4858  OE1 GLN A 327      -9.449  -6.156  18.652  1.00 88.68           O  
ATOM   4859  N   PRO A 328      -6.594  -3.805  13.417  1.00 88.45           N  
ATOM   4860  CA  PRO A 328      -5.725  -2.644  13.191  1.00 88.45           C  
ATOM   4861  HA  PRO A 328      -4.725  -2.833  13.582  1.00 88.45           H  
ATOM   4862  C   PRO A 328      -6.266  -1.343  13.808  1.00 88.45           C  
ATOM   4863  CB  PRO A 328      -5.696  -2.498  11.672  1.00 88.45           C  
ATOM   4864  HB2 PRO A 328      -5.448  -1.486  11.351  1.00 88.45           H  
ATOM   4865  HB3 PRO A 328      -5.008  -3.222  11.236  1.00 88.45           H  
ATOM   4866  O   PRO A 328      -5.610  -0.312  13.712  1.00 88.45           O  
ATOM   4867  CG  PRO A 328      -7.141  -2.874  11.354  1.00 88.45           C  
ATOM   4868  HG2 PRO A 328      -7.298  -3.054  10.290  1.00 88.45           H  
ATOM   4869  HG3 PRO A 328      -7.824  -2.090  11.679  1.00 88.45           H  
ATOM   4870  CD  PRO A 328      -7.328  -4.123  12.208  1.00 88.45           C  
ATOM   4871  HD2 PRO A 328      -6.876  -4.994  11.731  1.00 88.45           H  
ATOM   4872  HD3 PRO A 328      -8.387  -4.294  12.401  1.00 88.45           H  
ATOM   4873  N   ALA A 329      -7.502  -1.355  14.320  1.00 85.81           N  
ATOM   4874  H   ALA A 329      -7.947  -2.250  14.463  1.00 85.81           H  
ATOM   4875  CA  ALA A 329      -8.125  -0.191  14.937  1.00 85.81           C  
ATOM   4876  HA  ALA A 329      -8.034   0.665  14.268  1.00 85.81           H  
ATOM   4877  C   ALA A 329      -7.412   0.177  16.244  1.00 85.81           C  
ATOM   4878  CB  ALA A 329      -9.614  -0.488  15.156  1.00 85.81           C  
ATOM   4879  HB1 ALA A 329      -9.732  -1.335  15.832  1.00 85.81           H  
ATOM   4880  HB2 ALA A 329     -10.089   0.381  15.610  1.00 85.81           H  
ATOM   4881  HB3 ALA A 329     -10.099  -0.707  14.205  1.00 85.81           H  
ATOM   4882  O   ALA A 329      -7.170   1.361  16.462  1.00 85.81           O  
ATOM   4883  N   VAL A 330      -6.990  -0.835  17.009  1.00 84.35           N  
ATOM   4884  H   VAL A 330      -7.199  -1.783  16.731  1.00 84.35           H  
ATOM   4885  CA  VAL A 330      -6.243  -0.690  18.268  1.00 84.35           C  
ATOM   4886  HA  VAL A 330      -6.845  -0.127  18.981  1.00 84.35           H  
ATOM   4887  C   VAL A 330      -4.945   0.092  18.049  1.00 84.35           C  
ATOM   4888  CB  VAL A 330      -5.959  -2.087  18.866  1.00 84.35           C  
ATOM   4889  HB  VAL A 330      -5.335  -2.650  18.171  1.00 84.35           H  
ATOM   4890  O   VAL A 330      -4.618   0.988  18.817  1.00 84.35           O  
ATOM   4891  CG1 VAL A 330      -5.237  -1.995  20.211  1.00 84.35           C  
ATOM   4892 HG11 VAL A 330      -4.255  -1.538  20.084  1.00 84.35           H  
ATOM   4893 HG12 VAL A 330      -5.821  -1.411  20.922  1.00 84.35           H  
ATOM   4894 HG13 VAL A 330      -5.073  -2.994  20.613  1.00 84.35           H  
ATOM   4895  CG2 VAL A 330      -7.264  -2.876  19.088  1.00 84.35           C  
ATOM   4896 HG21 VAL A 330      -7.935  -2.309  19.733  1.00 84.35           H  
ATOM   4897 HG22 VAL A 330      -7.757  -3.095  18.141  1.00 84.35           H  
ATOM   4898 HG23 VAL A 330      -7.035  -3.825  19.573  1.00 84.35           H  
ATOM   4899  N   LEU A 331      -4.272  -0.137  16.915  1.00 84.85           N  
ATOM   4900  H   LEU A 331      -4.564  -0.926  16.355  1.00 84.85           H  
ATOM   4901  CA  LEU A 331      -3.036   0.567  16.553  1.00 84.85           C  
ATOM   4902  HA  LEU A 331      -2.355   0.524  17.403  1.00 84.85           H  
ATOM   4903  C   LEU A 331      -3.238   2.062  16.238  1.00 84.85           C  
ATOM   4904  CB  LEU A 331      -2.379  -0.132  15.346  1.00 84.85           C  
ATOM   4905  HB2 LEU A 331      -1.463   0.406  15.101  1.00 84.85           H  
ATOM   4906  HB3 LEU A 331      -3.050  -0.049  14.492  1.00 84.85           H  
ATOM   4907  O   LEU A 331      -2.282   2.827  16.303  1.00 84.85           O  
ATOM   4908  CG  LEU A 331      -2.023  -1.615  15.559  1.00 84.85           C  
ATOM   4909  HG  LEU A 331      -2.923  -2.175  15.814  1.00 84.85           H  
ATOM   4910  CD1 LEU A 331      -1.463  -2.196  14.259  1.00 84.85           C  
ATOM   4911 HD11 LEU A 331      -0.532  -1.687  14.010  1.00 84.85           H  
ATOM   4912 HD12 LEU A 331      -1.258  -3.256  14.413  1.00 84.85           H  
ATOM   4913 HD13 LEU A 331      -2.189  -2.070  13.456  1.00 84.85           H  
ATOM   4914  CD2 LEU A 331      -0.978  -1.807  16.653  1.00 84.85           C  
ATOM   4915 HD21 LEU A 331      -0.729  -2.864  16.752  1.00 84.85           H  
ATOM   4916 HD22 LEU A 331      -0.077  -1.233  16.438  1.00 84.85           H  
ATOM   4917 HD23 LEU A 331      -1.385  -1.496  17.615  1.00 84.85           H  
ATOM   4918  N   ILE A 332      -4.444   2.491  15.843  1.00 83.69           N  
ATOM   4919  H   ILE A 332      -5.209   1.836  15.918  1.00 83.69           H  
ATOM   4920  CA  ILE A 332      -4.733   3.894  15.472  1.00 83.69           C  
ATOM   4921  HA  ILE A 332      -3.805   4.397  15.201  1.00 83.69           H  
ATOM   4922  C   ILE A 332      -5.341   4.663  16.642  1.00 83.69           C  
ATOM   4923  CB  ILE A 332      -5.710   3.972  14.277  1.00 83.69           C  
ATOM   4924  HB  ILE A 332      -6.649   3.518  14.590  1.00 83.69           H  
ATOM   4925  O   ILE A 332      -5.054   5.846  16.833  1.00 83.69           O  
ATOM   4926  CG1 ILE A 332      -5.198   3.200  13.047  1.00 83.69           C  
ATOM   4927 HG12 ILE A 332      -4.929   2.185  13.338  1.00 83.69           H  
ATOM   4928 HG13 ILE A 332      -4.312   3.685  12.638  1.00 83.69           H  
ATOM   4929  CG2 ILE A 332      -5.998   5.439  13.879  1.00 83.69           C  
ATOM   4930 HG21 ILE A 332      -5.061   5.947  13.650  1.00 83.69           H  
ATOM   4931 HG22 ILE A 332      -6.671   5.498  13.024  1.00 83.69           H  
ATOM   4932 HG23 ILE A 332      -6.486   5.963  14.701  1.00 83.69           H  
ATOM   4933  CD1 ILE A 332      -6.286   3.102  11.972  1.00 83.69           C  
ATOM   4934 HD11 ILE A 332      -6.086   2.234  11.343  1.00 83.69           H  
ATOM   4935 HD12 ILE A 332      -6.300   4.002  11.358  1.00 83.69           H  
ATOM   4936 HD13 ILE A 332      -7.263   2.951  12.431  1.00 83.69           H  
ATOM   4937  N   SER A 333      -6.268   4.023  17.345  1.00 77.00           N  
ATOM   4938  H   SER A 333      -6.434   3.044  17.159  1.00 77.00           H
[truncated: 297,036 more chars]
