# Supplementary material for: Widespread Horizontal Gene Transfer Among Animal Viruses
Source: bioRxiv. 2024 Mar 26:2024.03.25.586562. Preprint. [Version 2] doi: 10.1101/2024.03.25.586562 (PMC11071296; doi:10.1101/2024.03.25.586562)
Supplement: Supplement 7 [file media-7.zip › File7_PDB/Meld19239_Penton_one_halfsmoke.pdb]

ATOM      1  N   MET A   1      31.730   7.801 -30.366  1.00 64.84           N  
ATOM      2  H   MET A   1      31.969   8.120 -31.294  1.00 64.84           H  
ATOM      3  H2  MET A   1      31.733   8.581 -29.726  1.00 64.84           H  
ATOM      4  H3  MET A   1      32.414   7.128 -30.050  1.00 64.84           H  
ATOM      5  CA  MET A   1      30.402   7.157 -30.368  1.00 64.84           C  
ATOM      6  HA  MET A   1      29.637   7.891 -30.620  1.00 64.84           H  
ATOM      7  C   MET A   1      30.142   6.653 -28.962  1.00 64.84           C  
ATOM      8  CB  MET A   1      30.362   6.030 -31.410  1.00 64.84           C  
ATOM      9  HB2 MET A   1      30.665   6.444 -32.371  1.00 64.84           H  
ATOM     10  HB3 MET A   1      31.075   5.252 -31.137  1.00 64.84           H  
ATOM     11  O   MET A   1      31.010   5.983 -28.414  1.00 64.84           O  
ATOM     12  CG  MET A   1      28.981   5.399 -31.585  1.00 64.84           C  
ATOM     13  HG2 MET A   1      28.239   6.177 -31.763  1.00 64.84           H  
ATOM     14  HG3 MET A   1      28.715   4.866 -30.672  1.00 64.84           H  
ATOM     15  SD  MET A   1      28.955   4.248 -32.983  1.00 64.84           S  
ATOM     16  CE  MET A   1      28.089   2.845 -32.228  1.00 64.84           C  
ATOM     17  HE1 MET A   1      28.663   2.469 -31.382  1.00 64.84           H  
ATOM     18  HE2 MET A   1      27.974   2.051 -32.966  1.00 64.84           H  
ATOM     19  HE3 MET A   1      27.104   3.161 -31.886  1.00 64.84           H  
ATOM     20  N   GLU A   2      29.029   7.053 -28.353  1.00 75.98           N  
ATOM     21  H   GLU A   2      28.322   7.575 -28.851  1.00 75.98           H  
ATOM     22  CA  GLU A   2      28.619   6.547 -27.039  1.00 75.98           C  
ATOM     23  HA  GLU A   2      29.462   6.592 -26.351  1.00 75.98           H  
ATOM     24  C   GLU A   2      28.180   5.083 -27.183  1.00 75.98           C  
ATOM     25  CB  GLU A   2      27.511   7.457 -26.488  1.00 75.98           C  
ATOM     26  HB2 GLU A   2      27.896   8.477 -26.492  1.00 75.98           H  
ATOM     27  HB3 GLU A   2      26.648   7.411 -27.153  1.00 75.98           H  
ATOM     28  O   GLU A   2      27.470   4.741 -28.130  1.00 75.98           O  
ATOM     29  CG  GLU A   2      27.070   7.106 -25.058  1.00 75.98           C  
ATOM     30  HG2 GLU A   2      27.959   7.050 -24.430  1.00 75.98           H  
ATOM     31  HG3 GLU A   2      26.599   6.123 -25.067  1.00 75.98           H  
ATOM     32  CD  GLU A   2      26.093   8.141 -24.465  1.00 75.98           C  
ATOM     33  OE1 GLU A   2      25.740   7.985 -23.276  1.00 75.98           O  
ATOM     34  OE2 GLU A   2      25.748   9.108 -25.181  1.00 75.98           O  
ATOM     35  N   LYS A   3      28.658   4.207 -26.294  1.00 80.64           N  
ATOM     36  H   LYS A   3      29.149   4.566 -25.488  1.00 80.64           H  
ATOM     37  CA  LYS A   3      28.228   2.806 -26.246  1.00 80.64           C  
ATOM     38  HA  LYS A   3      27.904   2.493 -27.238  1.00 80.64           H  
ATOM     39  C   LYS A   3      27.036   2.722 -25.301  1.00 80.64           C  
ATOM     40  CB  LYS A   3      29.380   1.893 -25.792  1.00 80.64           C  
ATOM     41  HB2 LYS A   3      30.257   2.084 -26.410  1.00 80.64           H  
ATOM     42  HB3 LYS A   3      29.628   2.119 -24.754  1.00 80.64           H  
ATOM     43  O   LYS A   3      27.156   3.127 -24.150  1.00 80.64           O  
ATOM     44  CG  LYS A   3      28.998   0.409 -25.916  1.00 80.64           C  
ATOM     45  HG2 LYS A   3      28.047   0.230 -25.415  1.00 80.64           H  
ATOM     46  HG3 LYS A   3      28.886   0.161 -26.972  1.00 80.64           H  
ATOM     47  CD  LYS A   3      30.046  -0.512 -25.281  1.00 80.64           C  
ATOM     48  HD2 LYS A   3      31.030  -0.323 -25.710  1.00 80.64           H  
ATOM     49  HD3 LYS A   3      30.069  -0.308 -24.210  1.00 80.64           H  
ATOM     50  CE  LYS A   3      29.643  -1.971 -25.531  1.00 80.64           C  
ATOM     51  HE2 LYS A   3      28.585  -1.987 -25.791  1.00 80.64           H  
ATOM     52  HE3 LYS A   3      30.203  -2.377 -26.373  1.00 80.64           H  
ATOM     53  NZ  LYS A   3      29.804  -2.808 -24.326  1.00 80.64           N  
ATOM     54  HZ1 LYS A   3      29.198  -2.412 -23.621  1.00 80.64           H  
ATOM     55  HZ2 LYS A   3      30.745  -2.861 -23.963  1.00 80.64           H  
ATOM     56  HZ3 LYS A   3      29.387  -3.717 -24.470  1.00 80.64           H  
ATOM     57  N   ILE A   4      25.922   2.185 -25.787  1.00 85.07           N  
ATOM     58  H   ILE A   4      25.910   1.865 -26.745  1.00 85.07           H  
ATOM     59  CA  ILE A   4      24.716   1.966 -24.989  1.00 85.07           C  
ATOM     60  HA  ILE A   4      24.844   2.401 -23.997  1.00 85.07           H  
ATOM     61  C   ILE A   4      24.542   0.461 -24.828  1.00 85.07           C  
ATOM     62  CB  ILE A   4      23.489   2.645 -25.636  1.00 85.07           C  
ATOM     63  HB  ILE A   4      23.337   2.217 -26.627  1.00 85.07           H  
ATOM     64  O   ILE A   4      24.267  -0.238 -25.802  1.00 85.07           O  
ATOM     65  CG1 ILE A   4      23.731   4.167 -25.792  1.00 85.07           C  
ATOM     66 HG12 ILE A   4      23.841   4.621 -24.807  1.00 85.07           H  
ATOM     67 HG13 ILE A   4      24.656   4.337 -26.342  1.00 85.07           H  
ATOM     68  CG2 ILE A   4      22.231   2.371 -24.788  1.00 85.07           C  
ATOM     69 HG21 ILE A   4      22.345   2.809 -23.796  1.00 85.07           H  
ATOM     70 HG22 ILE A   4      21.349   2.794 -25.269  1.00 85.07           H  
ATOM     71 HG23 ILE A   4      22.063   1.299 -24.685  1.00 85.07           H  
ATOM     72  CD1 ILE A   4      22.626   4.901 -26.560  1.00 85.07           C  
ATOM     73 HD11 ILE A   4      22.459   4.418 -27.523  1.00 85.07           H  
ATOM     74 HD12 ILE A   4      21.700   4.909 -25.985  1.00 85.07           H  
ATOM     75 HD13 ILE A   4      22.935   5.932 -26.729  1.00 85.07           H  
ATOM     76  N   ASP A   5      24.700  -0.021 -23.601  1.00 87.29           N  
ATOM     77  H   ASP A   5      24.921   0.617 -22.850  1.00 87.29           H  
ATOM     78  CA  ASP A   5      24.415  -1.403 -23.230  1.00 87.29           C  
ATOM     79  HA  ASP A   5      24.328  -2.013 -24.129  1.00 87.29           H  
ATOM     80  C   ASP A   5      23.071  -1.453 -22.488  1.00 87.29           C  
ATOM     81  CB  ASP A   5      25.573  -1.981 -22.401  1.00 87.29           C  
ATOM     82  HB2 ASP A   5      25.292  -2.978 -22.062  1.00 87.29           H  
ATOM     83  HB3 ASP A   5      25.728  -1.359 -21.520  1.00 87.29           H  
ATOM     84  O   ASP A   5      22.800  -0.630 -21.613  1.00 87.29           O  
ATOM     85  CG  ASP A   5      26.885  -2.091 -23.194  1.00 87.29           C  
ATOM     86  OD1 ASP A   5      26.903  -2.674 -24.300  1.00 87.29           O  
ATOM     87  OD2 ASP A   5      27.951  -1.645 -22.709  1.00 87.29           O  
ATOM     88  N   THR A   6      22.209  -2.407 -22.845  1.00 88.80           N  
ATOM     89  H   THR A   6      22.515  -3.100 -23.513  1.00 88.80           H  
ATOM     90  CA  THR A   6      20.969  -2.678 -22.103  1.00 88.80           C  
ATOM     91  HA  THR A   6      20.730  -1.829 -21.462  1.00 88.80           H  
ATOM     92  C   THR A   6      21.186  -3.891 -21.217  1.00 88.80           C  
ATOM     93  CB  THR A   6      19.771  -2.892 -23.034  1.00 88.80           C  
ATOM     94  HB  THR A   6      19.976  -3.720 -23.712  1.00 88.80           H  
ATOM     95  O   THR A   6      21.594  -4.943 -21.702  1.00 88.80           O  
ATOM     96  CG2 THR A   6      18.468  -3.163 -22.278  1.00 88.80           C  
ATOM     97 HG21 THR A   6      18.525  -4.122 -21.762  1.00 88.80           H  
ATOM     98 HG22 THR A   6      18.283  -2.371 -21.553  1.00 88.80           H  
ATOM     99 HG23 THR A   6      17.641  -3.205 -22.987  1.00 88.80           H  
ATOM    100  OG1 THR A   6      19.574  -1.714 -23.784  1.00 88.80           O  
ATOM    101  HG1 THR A   6      20.448  -1.432 -24.065  1.00 88.80           H  
ATOM    102  N   ILE A   7      20.897  -3.737 -19.929  1.00 89.61           N  
ATOM    103  H   ILE A   7      20.543  -2.848 -19.605  1.00 89.61           H  
ATOM    104  CA  ILE A   7      21.079  -4.781 -18.924  1.00 89.61           C  
ATOM    105  HA  ILE A   7      21.451  -5.687 -19.403  1.00 89.61           H  
ATOM    106  C   ILE A   7      19.712  -5.092 -18.329  1.00 89.61           C  
ATOM    107  CB  ILE A   7      22.124  -4.358 -17.869  1.00 89.61           C  
ATOM    108  HB  ILE A   7      21.735  -3.505 -17.312  1.00 89.61           H  
ATOM    109  O   ILE A   7      19.008  -4.190 -17.873  1.00 89.61           O  
ATOM    110  CG1 ILE A   7      23.423  -3.919 -18.593  1.00 89.61           C  
ATOM    111 HG12 ILE A   7      23.743  -4.705 -19.276  1.00 89.61           H  
ATOM    112 HG13 ILE A   7      23.214  -3.027 -19.184  1.00 89.61           H  
ATOM    113  CG2 ILE A   7      22.365  -5.512 -16.880  1.00 89.61           C  
ATOM    114 HG21 ILE A   7      22.847  -6.350 -17.382  1.00 89.61           H  
ATOM    115 HG22 ILE A   7      21.428  -5.855 -16.440  1.00 89.61           H  
ATOM    116 HG23 ILE A   7      22.995  -5.171 -16.059  1.00 89.61           H  
ATOM    117  CD1 ILE A   7      24.602  -3.556 -17.695  1.00 89.61           C  
ATOM    118 HD11 ILE A   7      24.262  -2.953 -16.853  1.00 89.61           H  
ATOM    119 HD12 ILE A   7      25.331  -2.985 -18.270  1.00 89.61           H  
ATOM    120 HD13 ILE A   7      25.086  -4.474 -17.363  1.00 89.61           H  
ATOM    121  N   VAL A   8      19.334  -6.366 -18.374  1.00 90.81           N  
ATOM    122  H   VAL A   8      19.995  -7.054 -18.706  1.00 90.81           H  
ATOM    123  CA  VAL A   8      18.118  -6.872 -17.739  1.00 90.81           C  
ATOM    124  HA  VAL A   8      17.414  -6.051 -17.600  1.00 90.81           H  
ATOM    125  C   VAL A   8      18.505  -7.407 -16.370  1.00 90.81           C  
ATOM    126  CB  VAL A   8      17.427  -7.941 -18.602  1.00 90.81           C  
ATOM    127  HB  VAL A   8      18.105  -8.780 -18.756  1.00 90.81           H  
ATOM    128  O   VAL A   8      19.483  -8.137 -16.248  1.00 90.81           O  
ATOM    129  CG1 VAL A   8      16.145  -8.455 -17.935  1.00 90.81           C  
ATOM    130 HG11 VAL A   8      16.385  -8.970 -17.004  1.00 90.81           H  
ATOM    131 HG12 VAL A   8      15.463  -7.630 -17.727  1.00 90.81           H  
ATOM    132 HG13 VAL A   8      15.652  -9.175 -18.589  1.00 90.81           H  
ATOM    133  CG2 VAL A   8      17.044  -7.361 -19.972  1.00 90.81           C  
ATOM    134 HG21 VAL A   8      17.940  -7.067 -20.520  1.00 90.81           H  
ATOM    135 HG22 VAL A   8      16.523  -8.119 -20.557  1.00 90.81           H  
ATOM    136 HG23 VAL A   8      16.396  -6.494 -19.844  1.00 90.81           H  
ATOM    137  N   ILE A   9      17.755  -7.006 -15.350  1.00 90.79           N  
ATOM    138  H   ILE A   9      16.940  -6.438 -15.535  1.00 90.79           H  
ATOM    139  CA  ILE A   9      17.969  -7.414 -13.964  1.00 90.79           C  
ATOM    140  HA  ILE A   9      18.782  -8.139 -13.908  1.00 90.79           H  
ATOM    141  C   ILE A   9      16.695  -8.103 -13.487  1.00 90.79           C  
ATOM    142  CB  ILE A   9      18.355  -6.188 -13.104  1.00 90.79           C  
ATOM    143  HB  ILE A   9      17.625  -5.399 -13.286  1.00 90.79           H  
ATOM    144  O   ILE A   9      15.617  -7.508 -13.547  1.00 90.79           O  
ATOM    145  CG1 ILE A   9      19.753  -5.670 -13.518  1.00 90.79           C  
ATOM    146 HG12 ILE A   9      20.516  -6.364 -13.165  1.00 90.79           H  
ATOM    147 HG13 ILE A   9      19.824  -5.623 -14.605  1.00 90.79           H  
ATOM    148  CG2 ILE A   9      18.308  -6.538 -11.605  1.00 90.79           C  
ATOM    149 HG21 ILE A   9      18.902  -7.431 -11.408  1.00 90.79           H  
ATOM    150 HG22 ILE A   9      18.674  -5.710 -10.998  1.00 90.79           H  
ATOM    151 HG23 ILE A   9      17.280  -6.734 -11.300  1.00 90.79           H  
ATOM    152  CD1 ILE A   9      20.074  -4.266 -12.999  1.00 90.79           C  
ATOM    153 HD11 ILE A   9      19.319  -3.560 -13.345  1.00 90.79           H  
ATOM    154 HD12 ILE A   9      21.050  -3.957 -13.372  1.00 90.79           H  
ATOM    155 HD13 ILE A   9      20.101  -4.272 -11.909  1.00 90.79           H  
ATOM    156  N   ASP A  10      16.828  -9.335 -13.000  1.00 89.94           N  
ATOM    157  H   ASP A  10      17.734  -9.780 -13.034  1.00 89.94           H  
ATOM    158  CA  ASP A  10      15.757 -10.088 -12.347  1.00 89.94           C  
ATOM    159  HA  ASP A  10      14.858  -9.472 -12.307  1.00 89.94           H  
ATOM    160  C   ASP A  10      16.173 -10.408 -10.902  1.00 89.94           C  
ATOM    161  CB  ASP A  10      15.409 -11.347 -13.170  1.00 89.94           C  
ATOM    162  HB2 ASP A  10      16.248 -12.043 -13.131  1.00 89.94           H  
ATOM    163  HB3 ASP A  10      15.266 -11.051 -14.209  1.00 89.94           H  
ATOM    164  O   ASP A  10      17.266 -10.917 -10.649  1.00 89.94           O  
ATOM    165  CG  ASP A  10      14.135 -12.072 -12.696  1.00 89.94           C  
ATOM    166  OD1 ASP A  10      13.799 -11.980 -11.491  1.00 89.94           O  
ATOM    167  OD2 ASP A  10      13.472 -12.752 -13.511  1.00 89.94           O  
ATOM    168  N   GLY A  11      15.286 -10.145  -9.938  1.00 87.14           N  
ATOM    169  H   GLY A  11      14.368  -9.832 -10.220  1.00 87.14           H  
ATOM    170  CA  GLY A  11      15.509 -10.483  -8.529  1.00 87.14           C  
ATOM    171  HA2 GLY A  11      16.405  -9.971  -8.177  1.00 87.14           H  
ATOM    172  HA3 GLY A  11      14.661 -10.134  -7.940  1.00 87.14           H  
ATOM    173  C   GLY A  11      15.684 -11.989  -8.282  1.00 87.14           C  
ATOM    174  O   GLY A  11      16.216 -12.391  -7.245  1.00 87.14           O  
ATOM    175  N   LYS A  12      15.284 -12.856  -9.220  1.00 89.24           N  
ATOM    176  H   LYS A  12      14.828 -12.482 -10.040  1.00 89.24           H  
ATOM    177  CA  LYS A  12      15.574 -14.300  -9.177  1.00 89.24           C  
ATOM    178  HA  LYS A  12      15.322 -14.696  -8.194  1.00 89.24           H  
ATOM    179  C   LYS A  12      17.050 -14.624  -9.403  1.00 89.24           C  
ATOM    180  CB  LYS A  12      14.742 -15.025 -10.235  1.00 89.24           C  
ATOM    181  HB2 LYS A  12      14.924 -14.562 -11.205  1.00 89.24           H  
ATOM    182  HB3 LYS A  12      15.065 -16.065 -10.291  1.00 89.24           H  
ATOM    183  O   LYS A  12      17.515 -15.626  -8.873  1.00 89.24           O  
ATOM    184  CG  LYS A  12      13.247 -14.994  -9.909  1.00 89.24           C  
ATOM    185  HG2 LYS A  12      12.912 -13.964  -9.778  1.00 89.24           H  
ATOM    186  HG3 LYS A  12      13.055 -15.554  -8.993  1.00 89.24           H  
ATOM    187  CD  LYS A  12      12.486 -15.620 -11.073  1.00 89.24           C  
ATOM    188  HD2 LYS A  12      12.778 -16.664 -11.187  1.00 89.24           H  
ATOM    189  HD3 LYS A  12      12.748 -15.076 -11.980  1.00 89.24           H  
ATOM    190  CE  LYS A  12      10.982 -15.511 -10.841  1.00 89.24           C  
ATOM    191  HE2 LYS A  12      10.695 -16.154 -10.008  1.00 89.24           H  
ATOM    192  HE3 LYS A  12      10.759 -14.477 -10.575  1.00 89.24           H  
ATOM    193  NZ  LYS A  12      10.261 -15.876 -12.079  1.00 89.24           N  
ATOM    194  HZ1 LYS A  12      10.481 -16.823 -12.353  1.00 89.24           H  
ATOM    195  HZ2 LYS A  12      10.574 -15.261 -12.817  1.00 89.24           H  
ATOM    196  HZ3 LYS A  12       9.264 -15.765 -11.967  1.00 89.24           H  
ATOM    197  N   GLU A  13      17.770 -13.774 -10.130  1.00 90.41           N  
ATOM    198  H   GLU A  13      17.319 -12.950 -10.501  1.00 90.41           H  
ATOM    199  CA  GLU A  13      19.201 -13.920 -10.433  1.00 90.41           C  
ATOM    200  HA  GLU A  13      19.481 -14.970 -10.349  1.00 90.41           H  
ATOM    201  C   GLU A  13      20.086 -13.158  -9.435  1.00 90.41           C  
ATOM    202  CB  GLU A  13      19.479 -13.482 -11.880  1.00 90.41           C  
ATOM    203  HB2 GLU A  13      20.543 -13.603 -12.086  1.00 90.41           H  
ATOM    204  HB3 GLU A  13      19.220 -12.429 -11.988  1.00 90.41           H  
ATOM    205  O   GLU A  13      21.280 -12.967  -9.658  1.00 90.41           O  
ATOM    206  CG  GLU A  13      18.695 -14.316 -12.904  1.00 90.41           C  
ATOM    207  HG2 GLU A  13      17.626 -14.150 -12.767  1.00 90.41           H  
ATOM    208  HG3 GLU A  13      18.896 -15.371 -12.716  1.00 90.41           H  
ATOM    209  CD  GLU A  13      19.070 -13.971 -14.352  1.00 90.41           C  
ATOM    210  OE1 GLU A  13      18.970 -14.890 -15.198  1.00 90.41           O  
ATOM    211  OE2 GLU A  13      19.426 -12.800 -14.612  1.00 90.41           O  
ATOM    212  N   ARG A  14      19.509 -12.703  -8.316  1.00 93.62           N  
ATOM    213  H   ARG A  14      18.517 -12.858  -8.205  1.00 93.62           H  
ATOM    214  CA  ARG A  14      20.247 -11.995  -7.271  1.00 93.62           C  
ATOM    215  HA  ARG A  14      20.696 -11.118  -7.737  1.00 93.62           H  
ATOM    216  C   ARG A  14      21.390 -12.834  -6.701  1.00 93.62           C  
ATOM    217  CB  ARG A  14      19.304 -11.523  -6.160  1.00 93.62           C  
ATOM    218  HB2 ARG A  14      19.891 -10.885  -5.499  1.00 93.62           H  
ATOM    219  HB3 ARG A  14      18.501 -10.933  -6.601  1.00 93.62           H  
ATOM    220  O   ARG A  14      21.240 -14.025  -6.436  1.00 93.62           O  
ATOM    221  CG  ARG A  14      18.712 -12.664  -5.315  1.00 93.62           C  
ATOM    222  HG2 ARG A  14      19.502 -13.122  -4.719  1.00 93.62           H  
ATOM    223  HG3 ARG A  14      18.291 -13.423  -5.974  1.00 93.62           H  
ATOM    224  CD  ARG A  14      17.631 -12.146  -4.360  1.00 93.62           C  
ATOM    225  HD2 ARG A  14      18.075 -11.401  -3.701  1.00 93.62           H  
ATOM    226  HD3 ARG A  14      16.837 -11.654  -4.921  1.00 93.62           H  
ATOM    227  NE  ARG A  14      17.075 -13.231  -3.533  1.00 93.62           N  
ATOM    228  HE  ARG A  14      17.314 -13.196  -2.552  1.00 93.62           H  
ATOM    229  NH1 ARG A  14      15.806 -14.256  -5.153  1.00 93.62           N  
ATOM    230 HH11 ARG A  14      15.261 -15.041  -5.478  1.00 93.62           H  
ATOM    231 HH12 ARG A  14      16.079 -13.531  -5.801  1.00 93.62           H  
ATOM    232  NH2 ARG A  14      15.906 -15.120  -3.094  1.00 93.62           N  
ATOM    233 HH21 ARG A  14      16.275 -15.084  -2.155  1.00 93.62           H  
ATOM    234 HH22 ARG A  14      15.309 -15.876  -3.398  1.00 93.62           H  
ATOM    235  CZ  ARG A  14      16.266 -14.192  -3.935  1.00 93.62           C  
ATOM    236  N   ASN A  15      22.480 -12.160  -6.356  1.00 93.23           N  
ATOM    237  H   ASN A  15      22.527 -11.179  -6.592  1.00 93.23           H  
ATOM    238  CA  ASN A  15      23.591 -12.762  -5.622  1.00 93.23           C  
ATOM    239  HA  ASN A  15      23.830 -13.735  -6.052  1.00 93.23           H  
ATOM    240  C   ASN A  15      23.247 -12.959  -4.139  1.00 93.23           C  
ATOM    241  CB  ASN A  15      24.816 -11.842  -5.721  1.00 93.23           C  
ATOM    242  HB2 ASN A  15      25.618 -12.274  -5.122  1.00 93.23           H  
ATOM    243  HB3 ASN A  15      24.572 -10.865  -5.303  1.00 93.23           H  
ATOM    244  O   ASN A  15      23.759 -13.864  -3.486  1.00 93.23           O  
ATOM    245  CG  ASN A  15      25.364 -11.632  -7.115  1.00 93.23           C  
ATOM    246  ND2 ASN A  15      26.407 -10.851  -7.190  1.00 93.23           N  
ATOM    247 HD21 ASN A  15      26.839 -10.446  -6.372  1.00 93.23           H  
ATOM    248 HD22 ASN A  15      26.854 -10.707  -8.085  1.00 93.23           H  
ATOM    249  OD1 ASN A  15      24.874 -12.110  -8.119  1.00 93.23           O  
ATOM    250  N   SER A  16      22.435 -12.057  -3.577  1.00 93.77           N  
ATOM    251  H   SER A  16      22.020 -11.356  -4.174  1.00 93.77           H  
ATOM    252  CA  SER A  16      22.064 -12.054  -2.158  1.00 93.77           C  
ATOM    253  HA  SER A  16      21.859 -13.079  -1.848  1.00 93.77           H  
ATOM    254  C   SER A  16      20.808 -11.214  -1.912  1.00 93.77           C  
ATOM    255  CB  SER A  16      23.234 -11.516  -1.317  1.00 93.77           C  
ATOM    256  HB2 SER A  16      23.008 -11.631  -0.257  1.00 93.77           H  
ATOM    257  HB3 SER A  16      24.133 -12.089  -1.541  1.00 93.77           H  
ATOM    258  O   SER A  16      20.452 -10.384  -2.749  1.00 93.77           O  
ATOM    259  OG  SER A  16      23.476 -10.151  -1.597  1.00 93.77           O  
ATOM    260  HG  SER A  16      23.506 -10.058  -2.552  1.00 93.77           H  
ATOM    261  N   GLY A  17      20.165 -11.408  -0.756  1.00 91.13           N  
ATOM    262  H   GLY A  17      20.499 -12.131  -0.135  1.00 91.13           H  
ATOM    263  CA  GLY A  17      18.981 -10.652  -0.331  1.00 91.13           C  
ATOM    264  HA2 GLY A  17      19.055 -10.434   0.734  1.00 91.13           H  
ATOM    265  HA3 GLY A  17      18.955  -9.695  -0.853  1.00 91.13           H  
ATOM    266  C   GLY A  17      17.647 -11.367  -0.578  1.00 91.13           C  
ATOM    267  O   GLY A  17      17.596 -12.583  -0.798  1.00 91.13           O  
ATOM    268  N   SER A  18      16.559 -10.603  -0.509  1.00 86.24           N  
ATOM    269  H   SER A  18      16.698  -9.606  -0.437  1.00 86.24           H  
ATOM    270  CA  SER A  18      15.174 -11.028  -0.741  1.00 86.24           C  
ATOM    271  HA  SER A  18      15.106 -12.109  -0.623  1.00 86.24           H  
ATOM    272  C   SER A  18      14.704 -10.685  -2.164  1.00 86.24           C  
ATOM    273  CB  SER A  18      14.266 -10.389   0.321  1.00 86.24           C  
ATOM    274  HB2 SER A  18      13.280 -10.855   0.287  1.00 86.24           H  
ATOM    275  HB3 SER A  18      14.691 -10.547   1.312  1.00 86.24           H  
ATOM    276  O   SER A  18      15.493 -10.262  -3.000  1.00 86.24           O  
ATOM    277  OG  SER A  18      14.131  -9.006   0.074  1.00 86.24           O  
ATOM    278  HG  SER A  18      13.529  -8.609   0.708  1.00 86.24           H  
ATOM    279  N   GLY A  19      13.424 -10.912  -2.473  1.00 76.98           N  
ATOM    280  H   GLY A  19      12.786 -11.196  -1.743  1.00 76.98           H  
ATOM    281  CA  GLY A  19      12.865 -10.598  -3.792  1.00 76.98           C  
ATOM    282  HA2 GLY A  19      11.834 -10.950  -3.835  1.00 76.98           H  
ATOM    283  HA3 GLY A  19      13.443 -11.108  -4.563  1.00 76.98           H  
ATOM    284  C   GLY A  19      12.859  -9.100  -4.115  1.00 76.98           C  
ATOM    285  O   GLY A  19      13.210  -8.734  -5.235  1.00 76.98           O  
ATOM    286  N   GLY A  20      12.497  -8.244  -3.154  1.00 84.77           N  
ATOM    287  H   GLY A  20      12.101  -8.584  -2.289  1.00 84.77           H  
ATOM    288  CA  GLY A  20      12.471  -6.794  -3.350  1.00 84.77           C  
ATOM    289  HA2 GLY A  20      12.411  -6.567  -4.414  1.00 84.77           H  
ATOM    290  HA3 GLY A  20      11.576  -6.367  -2.896  1.00 84.77           H  
ATOM    291  C   GLY A  20      13.669  -6.039  -2.789  1.00 84.77           C  
ATOM    292  O   GLY A  20      13.831  -4.889  -3.164  1.00 84.77           O  
ATOM    293  N   ASN A  21      14.539  -6.647  -1.975  1.00 91.51           N  
ATOM    294  H   ASN A  21      14.340  -7.589  -1.670  1.00 91.51           H  
ATOM    295  CA  ASN A  21      15.790  -6.031  -1.519  1.00 91.51           C  
ATOM    296  HA  ASN A  21      15.975  -5.122  -2.091  1.00 91.51           H  
ATOM    297  C   ASN A  21      16.972  -6.968  -1.769  1.00 91.51           C  
ATOM    298  CB  ASN A  21      15.662  -5.605  -0.050  1.00 91.51           C  
ATOM    299  HB2 ASN A  21      15.479  -6.476   0.580  1.00 91.51           H  
ATOM    300  HB3 ASN A  21      14.811  -4.930   0.047  1.00 91.51           H  
ATOM    301  O   ASN A  21      17.164  -7.950  -1.049  1.00 91.51           O  
ATOM    302  CG  ASN A  21      16.897  -4.885   0.477  1.00 91.51           C  
ATOM    303  ND2 ASN A  21      16.784  -4.237   1.607  1.00 91.51           N  
ATOM    304 HD21 ASN A  21      17.588  -3.721   1.934  1.00 91.51           H  
ATOM    305 HD22 ASN A  21      15.884  -4.167   2.060  1.00 91.51           H  
ATOM    306  OD1 ASN A  21      17.979  -4.883  -0.090  1.00 91.51           O  
ATOM    307  N   PHE A  22      17.760  -6.678  -2.800  1.00 94.03           N  
ATOM    308  H   PHE A  22      17.604  -5.816  -3.303  1.00 94.03           H  
ATOM    309  CA  PHE A  22      18.803  -7.575  -3.269  1.00 94.03           C  
ATOM    310  HA  PHE A  22      19.163  -8.158  -2.421  1.00 94.03           H  
ATOM    311  C   PHE A  22      20.020  -6.867  -3.848  1.00 94.03           C  
ATOM    312  CB  PHE A  22      18.206  -8.550  -4.286  1.00 94.03           C  
ATOM    313  HB2 PHE A  22      17.386  -9.085  -3.807  1.00 94.03           H  
ATOM    314  HB3 PHE A  22      18.968  -9.293  -4.523  1.00 94.03           H  
ATOM    315  O   PHE A  22      20.008  -5.677  -4.154  1.00 94.03           O  
ATOM    316  CG  PHE A  22      17.707  -7.954  -5.584  1.00 94.03           C  
ATOM    317  CD1 PHE A  22      16.376  -7.511  -5.685  1.00 94.03           C  
ATOM    318  HD1 PHE A  22      15.713  -7.584  -4.835  1.00 94.03           H  
ATOM    319  CD2 PHE A  22      18.558  -7.880  -6.703  1.00 94.03           C  
ATOM    320  HD2 PHE A  22      19.576  -8.234  -6.638  1.00 94.03           H  
ATOM    321  CE1 PHE A  22      15.900  -6.983  -6.897  1.00 94.03           C  
ATOM    322  HE1 PHE A  22      14.875  -6.650  -6.966  1.00 94.03           H  
ATOM    323  CE2 PHE A  22      18.081  -7.353  -7.915  1.00 94.03           C  
ATOM    324  HE2 PHE A  22      18.733  -7.302  -8.775  1.00 94.03           H  
ATOM    325  CZ  PHE A  22      16.753  -6.901  -8.011  1.00 94.03           C  
ATOM    326  HZ  PHE A  22      16.385  -6.498  -8.943  1.00 94.03           H  
ATOM    327  N   LYS A  23      21.087  -7.649  -4.025  1.00 94.28           N  
ATOM    328  H   LYS A  23      20.991  -8.618  -3.760  1.00 94.28           H  
ATOM    329  CA  LYS A  23      22.284  -7.244  -4.765  1.00 94.28           C  
ATOM    330  HA  LYS A  23      22.143  -6.234  -5.150  1.00 94.28           H  
ATOM    331  C   LYS A  23      22.497  -8.148  -5.964  1.00 94.28           C  
ATOM    332  CB  LYS A  23      23.522  -7.246  -3.866  1.00 94.28           C  
ATOM    333  HB2 LYS A  23      23.699  -8.253  -3.490  1.00 94.28           H  
ATOM    334  HB3 LYS A  23      24.381  -6.948  -4.467  1.00 94.28           H  
ATOM    335  O   LYS A  23      22.303  -9.360  -5.859  1.00 94.28           O  
ATOM    336  CG  LYS A  23      23.380  -6.274  -2.690  1.00 94.28           C  
ATOM    337  HG2 LYS A  23      23.125  -5.287  -3.076  1.00 94.28           H  
ATOM    338  HG3 LYS A  23      22.590  -6.612  -2.019  1.00 94.28           H  
ATOM    339  CD  LYS A  23      24.698  -6.193  -1.921  1.00 94.28           C  
ATOM    340  HD2 LYS A  23      25.488  -5.890  -2.609  1.00 94.28           H  
ATOM    341  HD3 LYS A  23      24.938  -7.172  -1.506  1.00 94.28           H  
ATOM    342  CE  LYS A  23      24.569  -5.162  -0.801  1.00 94.28           C  
ATOM    343  HE2 LYS A  23      23.828  -5.514  -0.083  1.00 94.28           H  
ATOM    344  HE3 LYS A  23      24.199  -4.231  -1.231  1.00 94.28           H  
ATOM    345  NZ  LYS A  23      25.876  -4.934  -0.144  1.00 94.28           N  
ATOM    346  HZ1 LYS A  23      26.543  -4.603  -0.827  1.00 94.28           H  
ATOM    347  HZ2 LYS A  23      26.225  -5.795   0.254  1.00 94.28           H  
ATOM    348  HZ3 LYS A  23      25.787  -4.237   0.581  1.00 94.28           H  
ATOM    349  N   ILE A  24      22.946  -7.567  -7.068  1.00 94.05           N  
ATOM    350  H   ILE A  24      23.056  -6.563  -7.076  1.00 94.05           H  
ATOM    351  CA  ILE A  24      23.286  -8.289  -8.293  1.00 94.05           C  
ATOM    352  HA  ILE A  24      23.483  -9.330  -8.037  1.00 94.05           H  
ATOM    353  C   ILE A  24      24.572  -7.725  -8.898  1.00 94.05           C  
ATOM    354  CB  ILE A  24      22.085  -8.269  -9.265  1.00 94.05           C  
ATOM    355  HB  ILE A  24      21.215  -8.615  -8.706  1.00 94.05           H  
ATOM    356  O   ILE A  24      24.781  -6.509  -8.907  1.00 94.05           O  
ATOM    357  CG1 ILE A  24      22.314  -9.274 -10.412  1.00 94.05           C  
ATOM    358 HG12 ILE A  24      22.635 -10.225  -9.988  1.00 94.05           H  
ATOM    359 HG13 ILE A  24      23.102  -8.913 -11.073  1.00 94.05           H  
ATOM    360  CG2 ILE A  24      21.773  -6.849  -9.776  1.00 94.05           C  
ATOM    361 HG21 ILE A  24      21.662  -6.159  -8.940  1.00 94.05           H  
ATOM    362 HG22 ILE A  24      22.573  -6.496 -10.428  1.00 94.05           H  
ATOM    363 HG23 ILE A  24      20.842  -6.853 -10.343  1.00 94.05           H  
ATOM    364  CD1 ILE A  24      21.060  -9.549 -11.249  1.00 94.05           C  
ATOM    365 HD11 ILE A  24      20.800  -8.670 -11.838  1.00 94.05           H  
ATOM    366 HD12 ILE A  24      21.259 -10.374 -11.933  1.00 94.05           H  
ATOM    367 HD13 ILE A  24      20.227  -9.825 -10.603  1.00 94.05           H  
ATOM    368  N   SER A  25      25.443  -8.606  -9.390  1.00 92.66           N  
ATOM    369  H   SER A  25      25.220  -9.590  -9.363  1.00 92.66           H  
ATOM    370  CA  SER A  25      26.651  -8.188 -10.103  1.00 92.66           C  
ATOM    371  HA  SER A  25      27.080  -7.317  -9.609  1.00 92.66           H  
ATOM    372  C   SER A  25      26.311  -7.825 -11.540  1.00 92.66           C  
ATOM    373  CB  SER A  25      27.721  -9.275 -10.139  1.00 92.66           C  
ATOM    374  HB2 SER A  25      28.561  -8.919 -10.735  1.00 92.66           H  
ATOM    375  HB3 SER A  25      27.317 -10.165 -10.621  1.00 92.66           H  
ATOM    376  O   SER A  25      25.705  -8.610 -12.266  1.00 92.66           O  
ATOM    377  OG  SER A  25      28.196  -9.622  -8.860  1.00 92.66           O  
ATOM    378  HG  SER A  25      28.365  -8.841  -8.328  1.00 92.66           H  
ATOM    379  N   VAL A  26      26.763  -6.656 -11.972  1.00 89.65           N  
ATOM    380  H   VAL A  26      27.218  -6.046 -11.308  1.00 89.65           H  
ATOM    381  CA  VAL A  26      26.566  -6.155 -13.328  1.00 89.65           C  
ATOM    382  HA  VAL A  26      25.982  -6.886 -13.888  1.00 89.65           H  
ATOM    383  C   VAL A  26      27.927  -5.985 -14.010  1.00 89.65           C  
ATOM    384  CB  VAL A  26      25.740  -4.860 -13.282  1.00 89.65           C  
ATOM    385  HB  VAL A  26      26.236  -4.126 -12.647  1.00 89.65           H  
ATOM    386  O   VAL A  26      28.851  -5.437 -13.393  1.00 89.65           O  
ATOM    387  CG1 VAL A  26      25.557  -4.257 -14.667  1.00 89.65           C  
ATOM    388 HG11 VAL A  26      26.519  -3.974 -15.095  1.00 89.65           H  
ATOM    389 HG12 VAL A  26      24.938  -3.363 -14.599  1.00 89.65           H  
ATOM    390 HG13 VAL A  26      25.066  -4.999 -15.297  1.00 89.65           H  
ATOM    391  CG2 VAL A  26      24.334  -5.144 -12.729  1.00 89.65           C  
ATOM    392 HG21 VAL A  26      23.704  -4.259 -12.808  1.00 89.65           H  
ATOM    393 HG22 VAL A  26      24.401  -5.421 -11.677  1.00 89.65           H  
ATOM    394 HG23 VAL A  26      23.867  -5.961 -13.280  1.00 89.65           H  
ATOM    395  N   PRO A  27      28.092  -6.445 -15.268  1.00 86.70           N  
ATOM    396  CA  PRO A  27      29.315  -6.203 -16.018  1.00 86.70           C  
ATOM    397  HA  PRO A  27      30.180  -6.530 -15.441  1.00 86.70           H  
ATOM    398  C   PRO A  27      29.453  -4.711 -16.331  1.00 86.70           C  
ATOM    399  CB  PRO A  27      29.202  -7.053 -17.285  1.00 86.70           C  
ATOM    400  HB2 PRO A  27      29.597  -8.050 -17.088  1.00 86.70           H  
ATOM    401  HB3 PRO A  27      29.717  -6.602 -18.134  1.00 86.70           H  
ATOM    402  O   PRO A  27      28.509  -4.060 -16.778  1.00 86.70           O  
ATOM    403  CG  PRO A  27      27.694  -7.141 -17.516  1.00 86.70           C  
ATOM    404  HG2 PRO A  27      27.344  -6.244 -18.027  1.00 86.70           H  
ATOM    405  HG3 PRO A  27      27.419  -8.034 -18.078  1.00 86.70           H  
ATOM    406  CD  PRO A  27      27.133  -7.173 -16.095  1.00 86.70           C  
ATOM    407  HD2 PRO A  27      26.144  -6.715 -16.082  1.00 86.70           H  
ATOM    408  HD3 PRO A  27      27.069  -8.205 -15.747  1.00 86.70           H  
ATOM    409  N   GLY A  28      30.649  -4.176 -16.122  1.00 81.77           N  
ATOM    410  H   GLY A  28      31.391  -4.772 -15.783  1.00 81.77           H  
ATOM    411  CA  GLY A  28      30.983  -2.790 -16.413  1.00 81.77           C  
ATOM    412  HA2 GLY A  28      31.106  -2.257 -15.470  1.00 81.77           H  
ATOM    413  HA3 GLY A  28      30.179  -2.308 -16.969  1.00 81.77           H  
ATOM    414  C   GLY A  28      32.265  -2.666 -17.226  1.00 81.77           C  
ATOM    415  O   GLY A  28      32.895  -3.647 -17.623  1.00 81.77           O  
ATOM    416  N   SER A  29      32.667  -1.427 -17.492  1.00 74.79           N  
ATOM    417  H   SER A  29      32.105  -0.660 -17.152  1.00 74.79           H  
ATOM    418  CA  SER A  29      33.943  -1.123 -18.137  1.00 74.79           C  
ATOM    419  HA  SER A  29      34.515  -2.041 -18.270  1.00 74.79           H  
ATOM    420  C   SER A  29      34.758  -0.204 -17.239  1.00 74.79           C  
ATOM    421  CB  SER A  29      33.730  -0.535 -19.535  1.00 74.79           C  
ATOM    422  HB2 SER A  29      34.703  -0.345 -19.987  1.00 74.79           H  
ATOM    423  HB3 SER A  29      33.196  -1.258 -20.151  1.00 74.79           H  
ATOM    424  O   SER A  29      34.471   0.992 -17.150  1.00 74.79           O  
ATOM    425  OG  SER A  29      32.996   0.673 -19.497  1.00 74.79           O  
ATOM    426  HG  SER A  29      33.190   1.097 -18.657  1.00 74.79           H  
ATOM    427  N   SER A  30      35.780  -0.764 -16.591  1.00 74.13           N  
ATOM    428  H   SER A  30      35.958  -1.751 -16.716  1.00 74.13           H  
ATOM    429  CA  SER A  30      36.677  -0.017 -15.709  1.00 74.13           C  
ATOM    430  HA  SER A  30      36.100   0.337 -14.855  1.00 74.13           H  
ATOM    431  C   SER A  30      37.292   1.192 -16.420  1.00 74.13           C  
ATOM    432  CB  SER A  30      37.797  -0.927 -15.197  1.00 74.13           C  
ATOM    433  HB2 SER A  30      38.483  -0.349 -14.577  1.00 74.13           H  
ATOM    434  HB3 SER A  30      37.368  -1.726 -14.592  1.00 74.13           H  
ATOM    435  O   SER A  30      37.720   1.092 -17.572  1.00 74.13           O  
ATOM    436  OG  SER A  30      38.504  -1.496 -16.283  1.00 74.13           O  
ATOM    437  HG  SER A  30      38.676  -0.809 -16.931  1.00 74.13           H  
ATOM    438  N   GLY A  31      37.384   2.319 -15.713  1.00 72.58           N  
ATOM    439  H   GLY A  31      36.980   2.339 -14.788  1.00 72.58           H  
ATOM    440  CA  GLY A  31      38.045   3.530 -16.208  1.00 72.58           C  
ATOM    441  HA2 GLY A  31      38.956   3.254 -16.740  1.00 72.58           H  
ATOM    442  HA3 GLY A  31      38.327   4.148 -15.356  1.00 72.58           H  
ATOM    443  C   GLY A  31      37.196   4.394 -17.145  1.00 72.58           C  
ATOM    444  O   GLY A  31      37.726   5.331 -17.738  1.00 72.58           O  
ATOM    445  N   ARG A  32      35.893   4.113 -17.285  1.00 72.88           N  
ATOM    446  H   ARG A  32      35.513   3.316 -16.794  1.00 72.88           H  
ATOM    447  CA  ARG A  32      34.960   4.950 -18.054  1.00 72.88           C  
ATOM    448  HA  ARG A  32      35.495   5.808 -18.460  1.00 72.88           H  
ATOM    449  C   ARG A  32      33.859   5.504 -17.160  1.00 72.88           C  
ATOM    450  CB  ARG A  32      34.377   4.161 -19.234  1.00 72.88           C  
ATOM    451  HB2 ARG A  32      33.642   4.787 -19.740  1.00 72.88           H  
ATOM    452  HB3 ARG A  32      33.872   3.269 -18.863  1.00 72.88           H  
ATOM    453  O   ARG A  32      33.190   4.750 -16.455  1.00 72.88           O  
ATOM    454  CG  ARG A  32      35.469   3.759 -20.236  1.00 72.88           C  
ATOM    455  HG2 ARG A  32      36.023   4.649 -20.535  1.00 72.88           H  
ATOM    456  HG3 ARG A  32      36.155   3.052 -19.770  1.00 72.88           H  
ATOM    457  CD  ARG A  32      34.850   3.112 -21.475  1.00 72.88           C  
ATOM    458  HD2 ARG A  32      34.339   2.197 -21.175  1.00 72.88           H  
ATOM    459  HD3 ARG A  32      34.118   3.801 -21.897  1.00 72.88           H  
ATOM    460  NE  ARG A  32      35.881   2.803 -22.482  1.00 72.88           N  
ATOM    461  HE  ARG A  32      36.840   2.940 -22.196  1.00 72.88           H  
ATOM    462  NH1 ARG A  32      34.456   2.122 -24.141  1.00 72.88           N  
ATOM    463 HH11 ARG A  32      34.295   1.776 -25.076  1.00 72.88           H  
ATOM    464 HH12 ARG A  32      33.688   2.264 -23.500  1.00 72.88           H  
ATOM    465  NH2 ARG A  32      36.661   2.131 -24.513  1.00 72.88           N  
ATOM    466 HH21 ARG A  32      36.497   1.769 -25.441  1.00 72.88           H  
ATOM    467 HH22 ARG A  32      37.607   2.286 -24.194  1.00 72.88           H  
ATOM    468  CZ  ARG A  32      35.663   2.355 -23.704  1.00 72.88           C  
ATOM    469  N   SER A  33      33.639   6.816 -17.232  1.00 77.88           N  
ATOM    470  H   SER A  33      34.180   7.382 -17.871  1.00 77.88           H  
ATOM    471  CA  SER A  33      32.427   7.424 -16.687  1.00 77.88           C  
ATOM    472  HA  SER A  33      32.326   7.134 -15.641  1.00 77.88           H  
ATOM    473  C   SER A  33      31.229   6.883 -17.459  1.00 77.88           C  
ATOM    474  CB  SER A  33      32.485   8.954 -16.748  1.00 77.88           C  
ATOM    475  HB2 SER A  33      33.203   9.310 -16.009  1.00 77.88           H  
ATOM    476  HB3 SER A  33      31.504   9.359 -16.501  1.00 77.88           H  
ATOM    477  O   SER A  33      31.196   6.919 -18.689  1.00 77.88           O  
ATOM    478  OG  SER A  33      32.883   9.412 -18.028  1.00 77.88           O  
ATOM    479  HG  SER A  33      32.700  10.352 -18.092  1.00 77.88           H  
ATOM    480  N   SER A  34      30.267   6.328 -16.731  1.00 86.44           N  
ATOM    481  H   SER A  34      30.335   6.332 -15.723  1.00 86.44           H  
ATOM    482  CA  SER A  34      29.079   5.716 -17.315  1.00 86.44           C  
ATOM    483  HA  SER A  34      29.097   5.819 -18.400  1.00 86.44           H  
ATOM    484  C   SER A  34      27.834   6.432 -16.813  1.00 86.44           C  
ATOM    485  CB  SER A  34      29.055   4.216 -17.008  1.00 86.44           C  
ATOM    486  HB2 SER A  34      29.047   4.064 -15.928  1.00 86.44           H  
ATOM    487  HB3 SER A  34      28.162   3.764 -17.440  1.00 86.44           H  
ATOM    488  O   SER A  34      27.839   7.050 -15.745  1.00 86.44           O  
ATOM    489  OG  SER A  34      30.206   3.594 -17.549  1.00 86.44           O  
ATOM    490  HG  SER A  34      30.983   3.981 -17.140  1.00 86.44           H  
ATOM    491  N   LYS A  35      26.756   6.358 -17.589  1.00 88.44           N  
ATOM    492  H   LYS A  35      26.811   5.838 -18.453  1.00 88.44           H  
ATOM    493  CA  LYS A  35      25.433   6.814 -17.171  1.00 88.44           C  
ATOM    494  HA  LYS A  35      25.496   7.237 -16.168  1.00 88.44           H  
ATOM    495  C   LYS A  35      24.508   5.612 -17.093  1.00 88.44           C  
ATOM    496  CB  LYS A  35      24.914   7.911 -18.108  1.00 88.44           C  
ATOM    497  HB2 LYS A  35      25.060   7.609 -19.145  1.00 88.44           H  
ATOM    498  HB3 LYS A  35      23.846   8.047 -17.937  1.00 88.44           H  
ATOM    499  O   LYS A  35      24.381   4.867 -18.058  1.00 88.44           O  
ATOM    500  CG  LYS A  35      25.635   9.239 -17.835  1.00 88.44           C  
ATOM    501  HG2 LYS A  35      26.714   9.097 -17.905  1.00 88.44           H  
ATOM    502  HG3 LYS A  35      25.388   9.566 -16.825  1.00 88.44           H  
ATOM    503  CD  LYS A  35      25.215  10.322 -18.833  1.00 88.44           C  
ATOM    504  HD2 LYS A  35      24.131  10.431 -18.822  1.00 88.44           H  
ATOM    505  HD3 LYS A  35      25.522  10.021 -19.835  1.00 88.44           H  
ATOM    506  CE  LYS A  35      25.876  11.652 -18.461  1.00 88.44           C  
ATOM    507  HE2 LYS A  35      26.958  11.545 -18.548  1.00 88.44           H  
ATOM    508  HE3 LYS A  35      25.658  11.880 -17.418  1.00 88.44           H  
ATOM    509  NZ  LYS A  35      25.393  12.749 -19.328  1.00 88.44           N  
ATOM    510  HZ1 LYS A  35      24.391  12.841 -19.240  1.00 88.44           H  
ATOM    511  HZ2 LYS A  35      25.617  12.554 -20.294  1.00 88.44           H  
ATOM    512  HZ3 LYS A  35      25.828  13.616 -19.046  1.00 88.44           H  
ATOM    513  N   ALA A  36      23.891   5.421 -15.937  1.00 89.52           N  
ATOM    514  H   ALA A  36      24.038   6.100 -15.204  1.00 89.52           H  
ATOM    515  CA  ALA A  36      22.851   4.433 -15.729  1.00 89.52           C  
ATOM    516  HA  ALA A  36      22.937   3.649 -16.481  1.00 89.52           H  
ATOM    517  C   ALA A  36      21.485   5.103 -15.885  1.00 89.52           C  
ATOM    518  CB  ALA A  36      23.034   3.783 -14.356  1.00 89.52           C  
ATOM    519  HB1 ALA A  36      22.246   3.051 -14.185  1.00 89.52           H  
ATOM    520  HB2 ALA A  36      22.988   4.545 -13.577  1.00 89.52           H  
ATOM    521  HB3 ALA A  36      23.999   3.278 -14.311  1.00 89.52           H  
ATOM    522  O   ALA A  36      21.262   6.212 -15.397  1.00 89.52           O  
ATOM    523  N   VAL A  37      20.573   4.415 -16.563  1.00 91.31           N  
ATOM    524  H   VAL A  37      20.821   3.506 -16.927  1.00 91.31           H  
ATOM    525  CA  VAL A  37      19.199   4.863 -16.774  1.00 91.31           C  
ATOM    526  HA  VAL A  37      18.966   5.681 -16.092  1.00 91.31           H  
ATOM    527  C   VAL A  37      18.270   3.699 -16.469  1.00 91.31           C  
ATOM    528  CB  VAL A  37      18.994   5.363 -18.216  1.00 91.31           C  
ATOM    529  HB  VAL A  37      19.252   4.570 -18.918  1.00 91.31           H  
ATOM    530  O   VAL A  37      18.439   2.604 -17.004  1.00 91.31           O  
ATOM    531  CG1 VAL A  37      17.538   5.764 -18.436  1.00 91.31           C  
ATOM    532 HG11 VAL A  37      17.252   6.480 -17.666  1.00 91.31           H  
ATOM    533 HG12 VAL A  37      16.886   4.892 -18.389  1.00 91.31           H  
ATOM    534 HG13 VAL A  37      17.424   6.215 -19.422  1.00 91.31           H  
ATOM    535  CG2 VAL A  37      19.844   6.598 -18.538  1.00 91.31           C  
ATOM    536 HG21 VAL A  37      20.901   6.395 -18.364  1.00 91.31           H  
ATOM    537 HG22 VAL A  37      19.720   6.866 -19.587  1.00 91.31           H  
ATOM    538 HG23 VAL A  37      19.523   7.437 -17.920  1.00 91.31           H  
ATOM    539  N   ILE A  38      17.261   3.942 -15.636  1.00 91.85           N  
ATOM    540  H   ILE A  38      17.171   4.866 -15.238  1.00 91.85           H  
ATOM    541  CA  ILE A  38      16.182   2.977 -15.416  1.00 91.85           C  
ATOM    542  HA  ILE A  38      16.595   1.969 -15.402  1.00 91.85           H  
ATOM    543  C   ILE A  38      15.216   3.092 -16.592  1.00 91.85           C  
ATOM    544  CB  ILE A  38      15.495   3.221 -14.062  1.00 91.85           C  
ATOM    545  HB  ILE A  38      15.158   4.257 -14.027  1.00 91.85           H  
ATOM    546  O   ILE A  38      14.479   4.070 -16.704  1.00 91.85           O  
ATOM    547  CG1 ILE A  38      16.491   2.976 -12.906  1.00 91.85           C  
ATOM    548 HG12 ILE A  38      17.460   3.420 -13.136  1.00 91.85           H  
ATOM    549 HG13 ILE A  38      16.642   1.904 -12.773  1.00 91.85           H  
ATOM    550  CG2 ILE A  38      14.270   2.299 -13.907  1.00 91.85           C  
ATOM    551 HG21 ILE A  38      14.575   1.252 -13.892  1.00 91.85           H  
ATOM    552 HG22 ILE A  38      13.756   2.541 -12.977  1.00 91.85           H  
ATOM    553 HG23 ILE A  38      13.552   2.456 -14.712  1.00 91.85           H  
ATOM    554  CD1 ILE A  38      16.031   3.586 -11.582  1.00 91.85           C  
ATOM    555 HD11 ILE A  38      15.978   4.671 -11.675  1.00 91.85           H  
ATOM    556 HD12 ILE A  38      16.754   3.332 -10.807  1.00 91.85           H  
ATOM    557 HD13 ILE A  38      15.051   3.203 -11.298  1.00 91.85           H  
ATOM    558  N   ARG A  39      15.241   2.098 -17.483  1.00 93.15           N  
ATOM    559  H   ARG A  39      15.941   1.381 -17.361  1.00 93.15           H  
ATOM    560  CA  ARG A  39      14.401   2.084 -18.687  1.00 93.15           C  
ATOM    561  HA  ARG A  39      14.284   3.107 -19.044  1.00 93.15           H  
ATOM    562  C   ARG A  39      12.986   1.582 -18.425  1.00 93.15           C  
ATOM    563  CB  ARG A  39      15.103   1.264 -19.775  1.00 93.15           C  
ATOM    564  HB2 ARG A  39      16.074   1.717 -19.975  1.00 93.15           H  
ATOM    565  HB3 ARG A  39      15.258   0.241 -19.431  1.00 93.15           H  
ATOM    566  O   ARG A  39      12.034   2.152 -18.939  1.00 93.15           O  
ATOM    567  CG  ARG A  39      14.274   1.247 -21.064  1.00 93.15           C  
ATOM    568  HG2 ARG A  39      13.391   0.622 -20.928  1.00 93.15           H  
ATOM    569  HG3 ARG A  39      13.958   2.262 -21.305  1.00 93.15           H  
ATOM    570  CD  ARG A  39      15.100   0.700 -22.224  1.00 93.15           C  
ATOM    571  HD2 ARG A  39      15.990   1.319 -22.336  1.00 93.15           H  
ATOM    572  HD3 ARG A  39      15.405  -0.321 -21.996  1.00 93.15           H  
ATOM    573  NE  ARG A  39      14.305   0.710 -23.463  1.00 93.15           N  
ATOM    574  HE  ARG A  39      13.306   0.614 -23.351  1.00 93.15           H  
ATOM    575  NH1 ARG A  39      16.036   0.968 -24.952  1.00 93.15           N  
ATOM    576 HH11 ARG A  39      16.692   0.874 -24.191  1.00 93.15           H  
ATOM    577 HH12 ARG A  39      16.368   1.053 -25.902  1.00 93.15           H  
ATOM    578  NH2 ARG A  39      13.931   0.861 -25.697  1.00 93.15           N  
ATOM    579 HH21 ARG A  39      14.269   0.970 -26.642  1.00 93.15           H  
ATOM    580 HH22 ARG A  39      12.940   0.770 -25.524  1.00 93.15           H  
ATOM    581  CZ  ARG A  39      14.762   0.848 -24.694  1.00 93.15           C  
ATOM    582  N   SER A  40      12.860   0.505 -17.662  1.00 92.96           N  
ATOM    583  H   SER A  40      13.689   0.070 -17.283  1.00 92.96           H  
ATOM    584  CA  SER A  40      11.577  -0.126 -17.363  1.00 92.96           C  
ATOM    585  HA  SER A  40      10.827   0.652 -17.225  1.00 92.96           H  
ATOM    586  C   SER A  40      11.687  -0.950 -16.090  1.00 92.96           C  
ATOM    587  CB  SER A  40      11.133  -1.036 -18.516  1.00 92.96           C  
ATOM    588  HB2 SER A  40      10.991  -0.442 -19.418  1.00 92.96           H  
ATOM    589  HB3 SER A  40      10.184  -1.507 -18.262  1.00 92.96           H  
ATOM    590  O   SER A  40      12.738  -1.535 -15.830  1.00 92.96           O  
ATOM    591  OG  SER A  40      12.110  -2.036 -18.765  1.00 92.96           O  
ATOM    592  HG  SER A  40      12.401  -2.401 -17.926  1.00 92.96           H  
ATOM    593  N   ILE A  41      10.598  -1.048 -15.335  1.00 92.54           N  
ATOM    594  H   ILE A  41       9.777  -0.533 -15.619  1.00 92.54           H  
ATOM    595  CA  ILE A  41      10.484  -1.908 -14.154  1.00 92.54           C  
ATOM    596  HA  ILE A  41      11.344  -2.576 -14.112  1.00 92.54           H  
ATOM    597  C   ILE A  41       9.229  -2.766 -14.313  1.00 92.54           C  
ATOM    598  CB  ILE A  41      10.471  -1.076 -12.850  1.00 92.54           C  
ATOM    599  HB  ILE A  41       9.574  -0.456 -12.845  1.00 92.54           H  
ATOM    600  O   ILE A  41       8.182  -2.267 -14.719  1.00 92.54           O  
ATOM    601  CG1 ILE A  41      11.710  -0.152 -12.760  1.00 92.54           C  
ATOM    602 HG12 ILE A  41      11.752   0.493 -13.637  1.00 92.54           H  
ATOM    603 HG13 ILE A  41      12.615  -0.759 -12.742  1.00 92.54           H  
ATOM    604  CG2 ILE A  41      10.422  -2.007 -11.623  1.00 92.54           C  
ATOM    605 HG21 ILE A  41      10.246  -1.435 -10.712  1.00 92.54           H  
ATOM    606 HG22 ILE A  41      11.360  -2.554 -11.526  1.00 92.54           H  
ATOM    607 HG23 ILE A  41       9.606  -2.725 -11.708  1.00 92.54           H  
ATOM    608  CD1 ILE A  41      11.703   0.772 -11.538  1.00 92.54           C  
ATOM    609 HD11 ILE A  41      11.732   0.191 -10.617  1.00 92.54           H  
ATOM    610 HD12 ILE A  41      12.585   1.413 -11.548  1.00 92.54           H  
ATOM    611 HD13 ILE A  41      10.811   1.399 -11.557  1.00 92.54           H  
ATOM    612  N   SER A  42       9.336  -4.057 -14.002  1.00 91.36           N  
ATOM    613  H   SER A  42      10.215  -4.395 -13.636  1.00 91.36           H  
ATOM    614  CA  SER A  42       8.200  -4.982 -13.945  1.00 91.36           C  
ATOM    615  HA  SER A  42       7.277  -4.447 -14.169  1.00 91.36           H  
ATOM    616  C   SER A  42       8.092  -5.572 -12.543  1.00 91.36           C  
ATOM    617  CB  SER A  42       8.348  -6.086 -14.992  1.00 91.36           C  
ATOM    618  HB2 SER A  42       7.568  -6.833 -14.847  1.00 91.36           H  
ATOM    619  HB3 SER A  42       9.320  -6.568 -14.885  1.00 91.36           H  
ATOM    620  O   SER A  42       9.057  -6.152 -12.055  1.00 91.36           O  
ATOM    621  OG  SER A  42       8.224  -5.530 -16.288  1.00 91.36           O  
ATOM    622  HG  SER A  42       8.791  -4.756 -16.325  1.00 91.36           H  
ATOM    623  N   ILE A  43       6.937  -5.418 -11.895  1.00 89.49           N  
ATOM    624  H   ILE A  43       6.188  -4.932 -12.368  1.00 89.49           H  
ATOM    625  CA  ILE A  43       6.698  -5.847 -10.511  1.00 89.49           C  
ATOM    626  HA  ILE A  43       7.575  -6.390 -10.160  1.00 89.49           H  
ATOM    627  C   ILE A  43       5.470  -6.765 -10.487  1.00 89.49           C  
ATOM    628  CB  ILE A  43       6.503  -4.644  -9.555  1.00 89.49           C  
ATOM    629  HB  ILE A  43       5.567  -4.149  -9.812  1.00 89.49           H  
ATOM    630  O   ILE A  43       4.391  -6.334 -10.897  1.00 89.49           O  
ATOM    631  CG1 ILE A  43       7.635  -3.600  -9.684  1.00 89.49           C  
ATOM    632 HG12 ILE A  43       7.754  -3.338 -10.735  1.00 89.49           H  
ATOM    633 HG13 ILE A  43       8.572  -4.024  -9.324  1.00 89.49           H  
ATOM    634  CG2 ILE A  43       6.410  -5.153  -8.102  1.00 89.49           C  
ATOM    635 HG21 ILE A  43       7.359  -5.590  -7.795  1.00 89.49           H  
ATOM    636 HG22 ILE A  43       5.629  -5.906  -7.992  1.00 89.49           H  
ATOM    637 HG23 ILE A  43       6.169  -4.335  -7.423  1.00 89.49           H  
ATOM    638  CD1 ILE A  43       7.357  -2.278  -8.961  1.00 89.49           C  
ATOM    639 HD11 ILE A  43       7.243  -2.435  -7.888  1.00 89.49           H  
ATOM    640 HD12 ILE A  43       8.189  -1.593  -9.126  1.00 89.49           H  
ATOM    641 HD13 ILE A  43       6.445  -1.827  -9.351  1.00 89.49           H  
ATOM    642  N   PRO A  44       5.579  -8.015 -10.011  1.00 87.51           N  
ATOM    643  CA  PRO A  44       4.412  -8.870  -9.827  1.00 87.51           C  
ATOM    644  HA  PRO A  44       3.811  -8.893 -10.736  1.00 87.51           H  
ATOM    645  C   PRO A  44       3.549  -8.350  -8.669  1.00 87.51           C  
ATOM    646  CB  PRO A  44       4.983 -10.266  -9.571  1.00 87.51           C  
ATOM    647  HB2 PRO A  44       5.140 -10.770 -10.524  1.00 87.51           H  
ATOM    648  HB3 PRO A  44       4.337 -10.865  -8.929  1.00 87.51           H  
ATOM    649  O   PRO A  44       4.011  -8.225  -7.535  1.00 87.51           O  
ATOM    650  CG  PRO A  44       6.338  -9.990  -8.916  1.00 87.51           C  
ATOM    651  HG2 PRO A  44       7.046 -10.798  -9.096  1.00 87.51           H  
ATOM    652  HG3 PRO A  44       6.204  -9.835  -7.846  1.00 87.51           H  
ATOM    653  CD  PRO A  44       6.794  -8.686  -9.567  1.00 87.51           C  
ATOM    654  HD2 PRO A  44       7.426  -8.900 -10.429  1.00 87.51           H  
ATOM    655  HD3 PRO A  44       7.338  -8.086  -8.838  1.00 87.51           H  
ATOM    656  N   MET A  45       2.277  -8.057  -8.935  1.00 86.44           N  
ATOM    657  H   MET A  45       1.928  -8.183  -9.875  1.00 86.44           H  
ATOM    658  CA  MET A  45       1.339  -7.571  -7.924  1.00 86.44           C  
ATOM    659  HA  MET A  45       1.875  -6.946  -7.210  1.00 86.44           H  
ATOM    660  C   MET A  45       0.742  -8.735  -7.145  1.00 86.44           C  
ATOM    661  CB  MET A  45       0.244  -6.715  -8.572  1.00 86.44           C  
ATOM    662  HB2 MET A  45      -0.216  -7.256  -9.398  1.00 86.44           H  
ATOM    663  HB3 MET A  45      -0.529  -6.492  -7.836  1.00 86.44           H  
ATOM    664  O   MET A  45      -0.311  -9.258  -7.494  1.00 86.44           O  
ATOM    665  CG  MET A  45       0.816  -5.399  -9.081  1.00 86.44           C  
ATOM    666  HG2 MET A  45       0.012  -4.895  -9.618  1.00 86.44           H  
ATOM    667  HG3 MET A  45       1.610  -5.607  -9.799  1.00 86.44           H  
ATOM    668  SD  MET A  45       1.418  -4.285  -7.778  1.00 86.44           S  
ATOM    669  CE  MET A  45       3.169  -4.223  -8.225  1.00 86.44           C  
ATOM    670  HE1 MET A  45       3.474  -5.173  -8.667  1.00 86.44           H  
ATOM    671  HE2 MET A  45       3.761  -4.055  -7.326  1.00 86.44           H  
ATOM    672  HE3 MET A  45       3.344  -3.410  -8.929  1.00 86.44           H  
ATOM    673  N   VAL A  46       1.421  -9.135  -6.072  1.00 83.76           N  
ATOM    674  H   VAL A  46       2.342  -8.744  -5.938  1.00 83.76           H  
ATOM    675  CA  VAL A  46       1.003 -10.247  -5.193  1.00 83.76           C  
ATOM    676  HA  VAL A  46       0.096 -10.697  -5.597  1.00 83.76           H  
ATOM    677  C   VAL A  46       0.628  -9.799  -3.778  1.00 83.76           C  
ATOM    678  CB  VAL A  46       2.063 -11.362  -5.176  1.00 83.76           C  
ATOM    679  HB  VAL A  46       1.730 -12.155  -4.507  1.00 83.76           H  
ATOM    680  O   VAL A  46       0.299 -10.622  -2.930  1.00 83.76           O  
ATOM    681  CG1 VAL A  46       2.217 -11.976  -6.573  1.00 83.76           C  
ATOM    682 HG11 VAL A  46       2.603 -11.237  -7.276  1.00 83.76           H  
ATOM    683 HG12 VAL A  46       1.250 -12.335  -6.926  1.00 83.76           H  
ATOM    684 HG13 VAL A  46       2.909 -12.818  -6.527  1.00 83.76           H  
ATOM    685  CG2 VAL A  46       3.430 -10.861  -4.691  1.00 83.76           C  
ATOM    686 HG21 VAL A  46       3.842 -10.119  -5.374  1.00 83.76           H  
ATOM    687 HG22 VAL A  46       4.123 -11.700  -4.630  1.00 83.76           H  
ATOM    688 HG23 VAL A  46       3.339 -10.425  -3.696  1.00 83.76           H  
ATOM    689  N   MET A  47       0.670  -8.493  -3.516  1.00 84.67           N  
ATOM    690  H   MET A  47       0.930  -7.866  -4.265  1.00 84.67           H  
ATOM    691  CA  MET A  47       0.375  -7.918  -2.207  1.00 84.67           C  
ATOM    692  HA  MET A  47       0.805  -8.560  -1.438  1.00 84.67           H  
ATOM    693  C   MET A  47      -1.130  -7.808  -1.948  1.00 84.67           C  
ATOM    694  CB  MET A  47       1.025  -6.542  -2.091  1.00 84.67           C  
ATOM    695  HB2 MET A  47       0.795  -5.985  -2.999  1.00 84.67           H  
ATOM    696  HB3 MET A  47       0.612  -6.013  -1.232  1.00 84.67           H  
ATOM    697  O   MET A  47      -1.907  -7.346  -2.794  1.00 84.67           O  
ATOM    698  CG  MET A  47       2.540  -6.603  -1.927  1.00 84.67           C  
ATOM    699  HG2 MET A  47       2.771  -7.011  -0.943  1.00 84.67           H  
ATOM    700  HG3 MET A  47       2.978  -7.256  -2.681  1.00 84.67           H  
ATOM    701  SD  MET A  47       3.289  -4.967  -2.061  1.00 84.67           S  
ATOM    702  CE  MET A  47       3.200  -4.756  -3.850  1.00 84.67           C  
ATOM    703  HE1 MET A  47       2.215  -4.384  -4.134  1.00 84.67           H  
ATOM    704  HE2 MET A  47       3.394  -5.708  -4.343  1.00 84.67           H  
ATOM    705  HE3 MET A  47       3.983  -4.060  -4.151  1.00 84.67           H  
ATOM    706  N   ASN A  48      -1.511  -8.172  -0.727  1.00 87.45           N  
ATOM    707  H   ASN A  48      -0.798  -8.487  -0.085  1.00 87.45           H  
ATOM    708  CA  ASN A  48      -2.854  -8.002  -0.193  1.00 87.45           C  
ATOM    709  HA  ASN A  48      -3.584  -8.067  -1.000  1.00 87.45           H  
ATOM    710  C   ASN A  48      -2.979  -6.634   0.487  1.00 87.45           C  
ATOM    711  CB  ASN A  48      -3.120  -9.128   0.811  1.00 87.45           C  
ATOM    712  HB2 ASN A  48      -2.357  -9.083   1.587  1.00 87.45           H  
ATOM    713  HB3 ASN A  48      -4.091  -8.980   1.285  1.00 87.45           H  
ATOM    714  O   ASN A  48      -2.058  -6.200   1.176  1.00 87.45           O  
ATOM    715  CG  ASN A  48      -3.108 -10.510   0.195  1.00 87.45           C  
ATOM    716  ND2 ASN A  48      -2.644 -11.493   0.928  1.00 87.45           N  
ATOM    717 HD21 ASN A  48      -2.600 -12.401   0.487  1.00 87.45           H  
ATOM    718 HD22 ASN A  48      -2.241 -11.292   1.832  1.00 87.45           H  
ATOM    719  OD1 ASN A  48      -3.534 -10.724  -0.928  1.00 87.45           O  
ATOM    720  N   ASN A  49      -4.138  -5.987   0.356  1.00 86.55           N  
ATOM    721  H   ASN A  49      -4.892  -6.428  -0.150  1.00 86.55           H  
ATOM    722  CA  ASN A  49      -4.470  -4.802   1.160  1.00 86.55           C  
ATOM    723  HA  ASN A  49      -3.556  -4.264   1.410  1.00 86.55           H  
ATOM    724  C   ASN A  49      -5.124  -5.177   2.494  1.00 86.55           C  
ATOM    725  CB  ASN A  49      -5.365  -3.840   0.370  1.00 86.55           C  
ATOM    726  HB2 ASN A  49      -4.809  -3.404  -0.460  1.00 86.55           H  
ATOM    727  HB3 ASN A  49      -5.634  -3.011   1.023  1.00 86.55           H  
ATOM    728  O   ASN A  49      -5.058  -4.405   3.442  1.00 86.55           O  
ATOM    729  CG  ASN A  49      -6.643  -4.448  -0.165  1.00 86.55           C  
ATOM    730  ND2 ASN A  49      -7.440  -3.636  -0.785  1.00 86.55           N  
ATOM    731 HD21 ASN A  49      -8.294  -3.975  -1.204  1.00 86.55           H  
ATOM    732 HD22 ASN A  49      -7.172  -2.675  -0.942  1.00 86.55           H  
ATOM    733  OD1 ASN A  49      -6.922  -5.635  -0.114  1.00 86.55           O  
ATOM    734  N   ILE A  50      -5.723  -6.367   2.584  1.00 88.89           N  
ATOM    735  H   ILE A  50      -5.812  -6.926   1.748  1.00 88.89           H  
ATOM    736  CA  ILE A  50      -6.234  -6.933   3.829  1.00 88.89           C  
ATOM    737  HA  ILE A  50      -6.115  -6.214   4.639  1.00 88.89           H  
ATOM    738  C   ILE A  50      -5.390  -8.157   4.166  1.00 88.89           C  
ATOM    739  CB  ILE A  50      -7.736  -7.249   3.697  1.00 88.89           C  
ATOM    740  HB  ILE A  50      -7.857  -7.974   2.892  1.00 88.89           H  
ATOM    741  O   ILE A  50      -5.430  -9.168   3.466  1.00 88.89           O  
ATOM    742  CG1 ILE A  50      -8.580  -6.004   3.333  1.00 88.89           C  
ATOM    743 HG12 ILE A  50      -9.622  -6.310   3.241  1.00 88.89           H  
ATOM    744 HG13 ILE A  50      -8.272  -5.626   2.358  1.00 88.89           H  
ATOM    745  CG2 ILE A  50      -8.265  -7.901   4.984  1.00 88.89           C  
ATOM    746 HG21 ILE A  50      -9.347  -8.018   4.923  1.00 88.89           H  
ATOM    747 HG22 ILE A  50      -8.017  -7.294   5.855  1.00 88.89           H  
ATOM    748 HG23 ILE A  50      -7.831  -8.894   5.100  1.00 88.89           H  
ATOM    749  CD1 ILE A  50      -8.511  -4.851   4.342  1.00 88.89           C  
ATOM    750 HD11 ILE A  50      -7.503  -4.439   4.393  1.00 88.89           H  
ATOM    751 HD12 ILE A  50      -9.192  -4.059   4.032  1.00 88.89           H  
ATOM    752 HD13 ILE A  50      -8.810  -5.203   5.329  1.00 88.89           H  
ATOM    753  N   ASN A  51      -4.604  -8.054   5.235  1.00 86.87           N  
ATOM    754  H   ASN A  51      -4.660  -7.210   5.787  1.00 86.87           H  
ATOM    755  CA  ASN A  51      -3.660  -9.085   5.656  1.00 86.87           C  
ATOM    756  HA  ASN A  51      -3.582  -9.841   4.875  1.00 86.87           H  
ATOM    757  C   ASN A  51      -4.142  -9.805   6.915  1.00 86.87           C  
ATOM    758  CB  ASN A  51      -2.266  -8.460   5.829  1.00 86.87           C  
ATOM    759  HB2 ASN A  51      -2.323  -7.566   6.449  1.00 86.87           H  
ATOM    760  HB3 ASN A  51      -1.601  -9.172   6.319  1.00 86.87           H  
ATOM    761  O   ASN A  51      -4.810  -9.218   7.770  1.00 86.87           O  
ATOM    762  CG  ASN A  51      -1.663  -8.129   4.479  1.00 86.87           C  
ATOM    763  ND2 ASN A  51      -1.618  -6.874   4.095  1.00 86.87           N  
ATOM    764 HD21 ASN A  51      -1.318  -6.684   3.149  1.00 86.87           H  
ATOM    765 HD22 ASN A  51      -1.917  -6.120   4.697  1.00 86.87           H  
ATOM    766  OD1 ASN A  51      -1.292  -9.023   3.738  1.00 86.87           O  
ATOM    767  N   THR A  52      -3.758 -11.077   7.050  1.00 85.70           N  
ATOM    768  H   THR A  52      -3.229 -11.516   6.310  1.00 85.70           H  
ATOM    769  CA  THR A  52      -3.993 -11.855   8.271  1.00 85.70           C  
ATOM    770  HA  THR A  52      -5.069 -11.975   8.397  1.00 85.70           H  
ATOM    771  C   THR A  52      -3.430 -11.109   9.475  1.00 85.70           C  
ATOM    772  CB  THR A  52      -3.353 -13.247   8.193  1.00 85.70           C  
ATOM    773  HB  THR A  52      -2.268 -13.151   8.152  1.00 85.70           H  
ATOM    774  O   THR A  52      -2.385 -10.469   9.394  1.00 85.70           O  
ATOM    775  CG2 THR A  52      -3.741 -14.147   9.368  1.00 85.70           C  
ATOM    776 HG21 THR A  52      -3.356 -15.153   9.203  1.00 85.70           H  
ATOM    777 HG22 THR A  52      -3.305 -13.770  10.293  1.00 85.70           H  
ATOM    778 HG23 THR A  52      -4.826 -14.191   9.464  1.00 85.70           H  
ATOM    779  OG1 THR A  52      -3.797 -13.904   7.031  1.00 85.70           O  
ATOM    780  HG1 THR A  52      -3.344 -14.749   6.980  1.00 85.70           H  
ATOM    781  N   GLY A  53      -4.142 -11.178  10.594  1.00 82.60           N  
ATOM    782  H   GLY A  53      -4.994 -11.720  10.598  1.00 82.60           H  
ATOM    783  CA  GLY A  53      -3.832 -10.394  11.781  1.00 82.60           C  
ATOM    784  HA2 GLY A  53      -2.768 -10.160  11.816  1.00 82.60           H  
ATOM    785  HA3 GLY A  53      -4.087 -10.967  12.672  1.00 82.60           H  
ATOM    786  C   GLY A  53      -4.608  -9.087  11.807  1.00 82.60           C  
ATOM    787  O   GLY A  53      -5.153  -8.793  12.852  1.00 82.60           O  
ATOM    788  N   TYR A  54      -4.772  -8.384  10.678  1.00 82.55           N  
ATOM    789  H   TYR A  54      -4.337  -8.730   9.835  1.00 82.55           H  
ATOM    790  CA  TYR A  54      -5.378  -7.041  10.609  1.00 82.55           C  
ATOM    791  HA  TYR A  54      -5.576  -6.716  11.630  1.00 82.55           H  
ATOM    792  C   TYR A  54      -6.741  -6.976   9.907  1.00 82.55           C  
ATOM    793  CB  TYR A  54      -4.371  -6.054  10.015  1.00 82.55           C  
ATOM    794  HB2 TYR A  54      -4.784  -5.047  10.070  1.00 82.55           H  
ATOM    795  HB3 TYR A  54      -4.232  -6.291   8.960  1.00 82.55           H  
ATOM    796  O   TYR A  54      -7.178  -5.913   9.474  1.00 82.55           O  
ATOM    797  CG  TYR A  54      -3.026  -6.061  10.711  1.00 82.55           C  
ATOM    798  CD1 TYR A  54      -2.882  -5.499  11.995  1.00 82.55           C  
ATOM    799  HD1 TYR A  54      -3.729  -5.043  12.486  1.00 82.55           H  
ATOM    800  CD2 TYR A  54      -1.917  -6.637  10.065  1.00 82.55           C  
ATOM    801  HD2 TYR A  54      -2.029  -7.083   9.088  1.00 82.55           H  
ATOM    802  CE1 TYR A  54      -1.621  -5.488  12.620  1.00 82.55           C  
ATOM    803  HE1 TYR A  54      -1.490  -5.045  13.597  1.00 82.55           H  
ATOM    804  CE2 TYR A  54      -0.656  -6.629  10.687  1.00 82.55           C  
ATOM    805  HE2 TYR A  54       0.195  -7.065  10.184  1.00 82.55           H  
ATOM    806  OH  TYR A  54       0.712  -6.021  12.564  1.00 82.55           O  
ATOM    807  HH  TYR A  54       1.397  -6.395  12.004  1.00 82.55           H  
ATOM    808  CZ  TYR A  54      -0.505  -6.047  11.964  1.00 82.55           C  
ATOM    809  N   ALA A  55      -7.413  -8.119   9.787  1.00 88.18           N  
ATOM    810  H   ALA A  55      -6.984  -8.948  10.173  1.00 88.18           H  
ATOM    811  CA  ALA A  55      -8.616  -8.295   8.975  1.00 88.18           C  
ATOM    812  HA  ALA A  55      -8.780  -7.396   8.381  1.00 88.18           H  
ATOM    813  C   ALA A  55      -9.895  -8.510   9.802  1.00 88.18           C  
ATOM    814  CB  ALA A  55      -8.343  -9.447   8.004  1.00 88.18           C  
ATOM    815  HB1 ALA A  55      -8.259 -10.386   8.551  1.00 88.18           H  
ATOM    816  HB2 ALA A  55      -7.419  -9.266   7.456  1.00 88.18           H  
ATOM    817  HB3 ALA A  55      -9.163  -9.528   7.291  1.00 88.18           H  
ATOM    818  O   ALA A  55     -10.877  -9.054   9.293  1.00 88.18           O  
ATOM    819  N   SER A  56      -9.884  -8.132  11.080  1.00 89.83           N  
ATOM    820  H   SER A  56      -9.075  -7.643  11.437  1.00 89.83           H  
ATOM    821  CA  SER A  56     -10.945  -8.471  12.027  1.00 89.83           C  
ATOM    822  HA  SER A  56     -11.696  -9.071  11.512  1.00 89.83           H  
ATOM    823  C   SER A  56     -11.663  -7.239  12.569  1.00 89.83           C  
ATOM    824  CB  SER A  56     -10.393  -9.338  13.161  1.00 89.83           C  
ATOM    825  HB2 SER A  56     -11.172  -9.535  13.897  1.00 89.83           H  
ATOM    826  HB3 SER A  56      -9.568  -8.805  13.635  1.00 89.83           H  
ATOM    827  O   SER A  56     -11.079  -6.177  12.784  1.00 89.83           O  
ATOM    828  OG  SER A  56      -9.889 -10.561  12.659  1.00 89.83           O  
ATOM    829  HG  SER A  56     -10.599 -11.205  12.622  1.00 89.83           H  
ATOM    830  N   PHE A  57     -12.958  -7.397  12.812  1.00 89.97           N  
ATOM    831  H   PHE A  57     -13.381  -8.285  12.582  1.00 89.97           H  
ATOM    832  CA  PHE A  57     -13.798  -6.426  13.499  1.00 89.97           C  
ATOM    833  HA  PHE A  57     -13.170  -5.809  14.142  1.00 89.97           H  
ATOM    834  C   PHE A  57     -14.792  -7.150  14.408  1.00 89.97           C  
ATOM    835  CB  PHE A  57     -14.488  -5.501  12.486  1.00 89.97           C  
ATOM    836  HB2 PHE A  57     -13.722  -4.936  11.956  1.00 89.97           H  
ATOM    837  HB3 PHE A  57     -15.092  -4.779  13.036  1.00 89.97           H  
ATOM    838  O   PHE A  57     -15.060  -8.338  14.259  1.00 89.97           O  
ATOM    839  CG  PHE A  57     -15.367  -6.207  11.470  1.00 89.97           C  
ATOM    840  CD1 PHE A  57     -14.837  -6.600  10.226  1.00 89.97           C  
ATOM    841  HD1 PHE A  57     -13.799  -6.409   9.996  1.00 89.97           H  
ATOM    842  CD2 PHE A  57     -16.712  -6.491  11.771  1.00 89.97           C  
ATOM    843  HD2 PHE A  57     -17.121  -6.206  12.729  1.00 89.97           H  
ATOM    844  CE1 PHE A  57     -15.648  -7.257   9.284  1.00 89.97           C  
ATOM    845  HE1 PHE A  57     -15.233  -7.559   8.333  1.00 89.97           H  
ATOM    846  CE2 PHE A  57     -17.516  -7.166  10.835  1.00 89.97           C  
ATOM    847  HE2 PHE A  57     -18.531  -7.437  11.083  1.00 89.97           H  
ATOM    848  CZ  PHE A  57     -16.989  -7.540   9.588  1.00 89.97           C  
ATOM    849  HZ  PHE A  57     -17.608  -8.063   8.874  1.00 89.97           H  
ATOM    850  N   LYS A  58     -15.333  -6.435  15.384  1.00 90.33           N  
ATOM    851  H   LYS A  58     -15.098  -5.454  15.416  1.00 90.33           H  
ATOM    852  CA  LYS A  58     -16.235  -6.928  16.416  1.00 90.33           C  
ATOM    853  HA  LYS A  58     -16.423  -7.986  16.232  1.00 90.33           H  
ATOM    854  C   LYS A  58     -17.556  -6.190  16.338  1.00 90.33           C  
ATOM    855  CB  LYS A  58     -15.597  -6.778  17.803  1.00 90.33           C  
ATOM    856  HB2 LYS A  58     -15.194  -5.770  17.902  1.00 90.33           H  
ATOM    857  HB3 LYS A  58     -16.361  -6.924  18.567  1.00 90.33           H  
ATOM    858  O   LYS A  58     -17.591  -4.962  16.292  1.00 90.33           O  
ATOM    859  CG  LYS A  58     -14.479  -7.800  18.034  1.00 90.33           C  
ATOM    860  HG2 LYS A  58     -13.755  -7.749  17.221  1.00 90.33           H  
ATOM    861  HG3 LYS A  58     -14.923  -8.796  18.054  1.00 90.33           H  
ATOM    862  CD  LYS A  58     -13.753  -7.545  19.360  1.00 90.33           C  
ATOM    863  HD2 LYS A  58     -13.251  -6.579  19.307  1.00 90.33           H  
ATOM    864  HD3 LYS A  58     -14.470  -7.541  20.181  1.00 90.33           H  
ATOM    865  CE  LYS A  58     -12.721  -8.654  19.579  1.00 90.33           C  
ATOM    866  HE2 LYS A  58     -12.131  -8.762  18.669  1.00 90.33           H  
ATOM    867  HE3 LYS A  58     -13.255  -9.590  19.741  1.00 90.33           H  
ATOM    868  NZ  LYS A  58     -11.812  -8.370  20.715  1.00 90.33           N  
ATOM    869  HZ1 LYS A  58     -11.150  -7.653  20.452  1.00 90.33           H  
ATOM    870  HZ2 LYS A  58     -11.208  -9.156  20.905  1.00 90.33           H  
ATOM    871  HZ3 LYS A  58     -12.297  -8.080  21.552  1.00 90.33           H  
ATOM    872  N   ILE A  59     -18.643  -6.944  16.399  1.00 87.06           N  
ATOM    873  H   ILE A  59     -18.523  -7.946  16.444  1.00 87.06           H  
ATOM    874  CA  ILE A  59     -19.998  -6.407  16.468  1.00 87.06           C  
ATOM    875  HA  ILE A  59     -19.956  -5.331  16.637  1.00 87.06           H  
ATOM    876  C   ILE A  59     -20.702  -7.049  17.656  1.00 87.06           C  
ATOM    877  CB  ILE A  59     -20.762  -6.652  15.155  1.00 87.06           C  
ATOM    878  HB  ILE A  59     -20.976  -7.716  15.051  1.00 87.06           H  
ATOM    879  O   ILE A  59     -20.766  -8.273  17.737  1.00 87.06           O  
ATOM    880  CG1 ILE A  59     -19.978  -6.191  13.907  1.00 87.06           C  
ATOM    881 HG12 ILE A  59     -19.674  -5.153  14.044  1.00 87.06           H  
ATOM    882 HG13 ILE A  59     -19.079  -6.800  13.818  1.00 87.06           H  
ATOM    883  CG2 ILE A  59     -22.089  -5.913  15.270  1.00 87.06           C  
ATOM    884 HG21 ILE A  59     -22.654  -6.086  14.354  1.00 87.06           H  
ATOM    885 HG22 ILE A  59     -22.681  -6.307  16.097  1.00 87.06           H  
ATOM    886 HG23 ILE A  59     -21.929  -4.842  15.394  1.00 87.06           H  
ATOM    887  CD1 ILE A  59     -20.744  -6.323  12.582  1.00 87.06           C  
ATOM    888 HD11 ILE A  59     -21.569  -5.612  12.539  1.00 87.06           H  
ATOM    889 HD12 ILE A  59     -20.079  -6.089  11.750  1.00 87.06           H  
ATOM    890 HD13 ILE A  59     -21.122  -7.339  12.468  1.00 87.06           H  
ATOM    891  N   ALA A  60     -21.192  -6.237  18.597  1.00 85.64           N  
ATOM    892  H   ALA A  60     -21.104  -5.240  18.460  1.00 85.64           H  
ATOM    893  CA  ALA A  60     -21.806  -6.724  19.840  1.00 85.64           C  
ATOM    894  HA  ALA A  60     -21.897  -5.866  20.506  1.00 85.64           H  
ATOM    895  C   ALA A  60     -20.931  -7.754  20.599  1.00 85.64           C  
ATOM    896  CB  ALA A  60     -23.231  -7.223  19.551  1.00 85.64           C  
ATOM    897  HB1 ALA A  60     -23.195  -8.118  18.930  1.00 85.64           H  
ATOM    898  HB2 ALA A  60     -23.730  -7.472  20.488  1.00 85.64           H  
ATOM    899  HB3 ALA A  60     -23.812  -6.457  19.038  1.00 85.64           H  
ATOM    900  O   ALA A  60     -21.434  -8.700  21.196  1.00 85.64           O  
ATOM    901  N   GLY A  61     -19.604  -7.588  20.547  1.00 86.52           N  
ATOM    902  H   GLY A  61     -19.249  -6.811  20.008  1.00 86.52           H  
ATOM    903  CA  GLY A  61     -18.637  -8.496  21.177  1.00 86.52           C  
ATOM    904  HA2 GLY A  61     -17.708  -7.954  21.358  1.00 86.52           H  
ATOM    905  HA3 GLY A  61     -19.031  -8.821  22.140  1.00 86.52           H  
ATOM    906  C   GLY A  61     -18.293  -9.756  20.372  1.00 86.52           C  
ATOM    907  O   GLY A  61     -17.345 -10.448  20.734  1.00 86.52           O  
ATOM    908  N   VAL A  62     -18.989 -10.032  19.266  1.00 90.22           N  
ATOM    909  H   VAL A  62     -19.753  -9.426  19.003  1.00 90.22           H  
ATOM    910  CA  VAL A  62     -18.681 -11.152  18.363  1.00 90.22           C  
ATOM    911  HA  VAL A  62     -18.271 -11.974  18.950  1.00 90.22           H  
ATOM    912  C   VAL A  62     -17.632 -10.714  17.346  1.00 90.22           C  
ATOM    913  CB  VAL A  62     -19.947 -11.670  17.655  1.00 90.22           C  
ATOM    914  HB  VAL A  62     -20.370 -10.878  17.038  1.00 90.22           H  
ATOM    915  O   VAL A  62     -17.829  -9.716  16.655  1.00 90.22           O  
ATOM    916  CG1 VAL A  62     -19.632 -12.872  16.755  1.00 90.22           C  
ATOM    917 HG11 VAL A  62     -18.956 -12.583  15.950  1.00 90.22           H  
ATOM    918 HG12 VAL A  62     -19.180 -13.676  17.336  1.00 90.22           H  
ATOM    919 HG13 VAL A  62     -20.550 -13.239  16.295  1.00 90.22           H  
ATOM    920  CG2 VAL A  62     -21.009 -12.105  18.673  1.00 90.22           C  
ATOM    921 HG21 VAL A  62     -21.877 -12.508  18.151  1.00 90.22           H  
ATOM    922 HG22 VAL A  62     -21.338 -11.251  19.265  1.00 90.22           H  
ATOM    923 HG23 VAL A  62     -20.605 -12.869  19.337  1.00 90.22           H  
ATOM    924  N   THR A  63     -16.526 -11.453  17.253  1.00 91.56           N  
ATOM    925  H   THR A  63     -16.428 -12.251  17.864  1.00 91.56           H  
ATOM    926  CA  THR A  63     -15.449 -11.197  16.285  1.00 91.56           C  
ATOM    927  HA  THR A  63     -15.340 -10.121  16.155  1.00 91.56           H  
ATOM    928  C   THR A  63     -15.775 -11.815  14.930  1.00 91.56           C  
ATOM    929  CB  THR A  63     -14.100 -11.748  16.771  1.00 91.56           C  
ATOM    930  HB  THR A  63     -14.158 -12.835  16.826  1.00 91.56           H  
ATOM    931  O   THR A  63     -16.080 -13.001  14.835  1.00 91.56           O  
ATOM    932  CG2 THR A  63     -12.933 -11.358  15.862  1.00 91.56           C  
ATOM    933 HG21 THR A  63     -12.908 -10.276  15.731  1.00 91.56           H  
ATOM    934 HG22 THR A  63     -11.991 -11.688  16.299  1.00 91.56           H  
ATOM    935 HG23 THR A  63     -13.039 -11.833  14.887  1.00 91.56           H  
ATOM    936  OG1 THR A  63     -13.777 -11.256  18.054  1.00 91.56           O  
ATOM    937  HG1 THR A  63     -13.054 -11.804  18.368  1.00 91.56           H  
ATOM    938  N   TYR A  64     -15.612 -11.021  13.882  1.00 91.75           N  
ATOM    939  H   TYR A  64     -15.351 -10.061  14.053  1.00 91.75           H  
ATOM    940  CA  TYR A  64     -15.718 -11.398  12.483  1.00 91.75           C  
ATOM    941  HA  TYR A  64     -15.961 -12.458  12.397  1.00 91.75           H  
ATOM    942  C   TYR A  64     -14.373 -11.129  11.814  1.00 91.75           C  
ATOM    943  CB  TYR A  64     -16.841 -10.584  11.835  1.00 91.75           C  
ATOM    944  HB2 TYR A  64     -16.605  -9.524  11.935  1.00 91.75           H  
ATOM    945  HB3 TYR A  64     -16.882 -10.805  10.769  1.00 91.75           H  
ATOM    946  O   TYR A  64     -13.809 -10.044  11.958  1.00 91.75           O  
ATOM    947  CG  TYR A  64     -18.207 -10.843  12.432  1.00 91.75           C  
ATOM    948  CD1 TYR A  64     -19.014 -11.890  11.946  1.00 91.75           C  
ATOM    949  HD1 TYR A  64     -18.677 -12.519  11.135  1.00 91.75           H  
ATOM    950  CD2 TYR A  64     -18.654 -10.050  13.505  1.00 91.75           C  
ATOM    951  HD2 TYR A  64     -18.018  -9.271  13.898  1.00 91.75           H  
ATOM    952  CE1 TYR A  64     -20.277 -12.130  12.516  1.00 91.75           C  
ATOM    953  HE1 TYR A  64     -20.906 -12.922  12.137  1.00 91.75           H  
ATOM    954  CE2 TYR A  64     -19.903 -10.308  14.096  1.00 91.75           C  
ATOM    955  HE2 TYR A  64     -20.220  -9.735  14.955  1.00 91.75           H  
ATOM    956  OH  TYR A  64     -21.933 -11.578  14.160  1.00 91.75           O  
ATOM    957  HH  TYR A  64     -22.106 -10.982  14.893  1.00 91.75           H  
ATOM    958  CZ  TYR A  64     -20.722 -11.340  13.594  1.00 91.75           C  
ATOM    959  N   THR A  65     -13.853 -12.114  11.087  1.00 92.72           N  
ATOM    960  H   THR A  65     -14.375 -12.973  10.985  1.00 92.72           H  
ATOM    961  CA  THR A  65     -12.551 -12.025  10.416  1.00 92.72           C  
ATOM    962  HA  THR A  65     -12.114 -11.039  10.574  1.00 92.72           H  
ATOM    963  C   THR A  65     -12.727 -12.223   8.922  1.00 92.72           C  
ATOM    964  CB  THR A  65     -11.569 -13.055  10.984  1.00 92.72           C  
ATOM    965  HB  THR A  65     -11.965 -14.059  10.830  1.00 92.72           H  
ATOM    966  O   THR A  65     -13.217 -13.262   8.483  1.00 92.72           O  
ATOM    967  CG2 THR A  65     -10.184 -12.961  10.345  1.00 92.72           C  
ATOM    968 HG21 THR A  65     -10.230 -13.311   9.313  1.00 92.72           H  
ATOM    969 HG22 THR A  65      -9.833 -11.929  10.348  1.00 92.72           H  
ATOM    970 HG23 THR A  65      -9.476 -13.586  10.889  1.00 92.72           H  
ATOM    971  OG1 THR A  65     -11.407 -12.841  12.371  1.00 92.72           O  
ATOM    972  HG1 THR A  65     -10.912 -13.587  12.717  1.00 92.72           H  
ATOM    973  N   LEU A  66     -12.305 -11.234   8.141  1.00 92.21           N  
ATOM    974  H   LEU A  66     -11.878 -10.424   8.569  1.00 92.21           H  
ATOM    975  CA  LEU A  66     -12.225 -11.353   6.694  1.00 92.21           C  
ATOM    976  HA  LEU A  66     -13.136 -11.845   6.350  1.00 92.21           H  
ATOM    977  C   LEU A  66     -11.013 -12.209   6.306  1.00 92.21           C  
ATOM    978  CB  LEU A  66     -12.152  -9.959   6.058  1.00 92.21           C  
ATOM    979  HB2 LEU A  66     -11.811 -10.045   5.027  1.00 92.21           H  
ATOM    980  HB3 LEU A  66     -11.416  -9.366   6.601  1.00 92.21           H  
ATOM    981  O   LEU A  66      -9.936 -12.049   6.888  1.00 92.21           O  
ATOM    982  CG  LEU A  66     -13.510  -9.241   6.076  1.00 92.21           C  
ATOM    983  HG  LEU A  66     -13.980  -9.350   7.054  1.00 92.21           H  
ATOM    984  CD1 LEU A  66     -13.301  -7.759   5.812  1.00 92.21           C  
ATOM    985 HD11 LEU A  66     -14.266  -7.251   5.824  1.00 92.21           H  
ATOM    986 HD12 LEU A  66     -12.825  -7.619   4.842  1.00 92.21           H  
ATOM    987 HD13 LEU A  66     -12.670  -7.336   6.594  1.00 92.21           H  
ATOM    988  CD2 LEU A  66     -14.452  -9.779   4.996  1.00 92.21           C  
ATOM    989 HD21 LEU A  66     -13.990  -9.678   4.014  1.00 92.21           H  
ATOM    990 HD22 LEU A  66     -15.384  -9.214   5.013  1.00 92.21           H  
ATOM    991 HD23 LEU A  66     -14.685 -10.828   5.178  1.00 92.21           H  
ATOM    992  N   PRO A  67     -11.145 -13.095   5.306  1.00 91.81           N  
ATOM    993  CA  PRO A  67      -9.992 -13.767   4.725  1.00 91.81           C  
ATOM    994  HA  PRO A  67      -9.524 -14.389   5.488  1.00 91.81           H  
ATOM    995  C   PRO A  67      -8.990 -12.742   4.192  1.00 91.81           C  
ATOM    996  CB  PRO A  67     -10.547 -14.652   3.604  1.00 91.81           C  
ATOM    997  HB2 PRO A  67     -10.009 -15.598   3.533  1.00 91.81           H  
ATOM    998  HB3 PRO A  67     -10.507 -14.124   2.651  1.00 91.81           H  
ATOM    999  O   PRO A  67      -9.389 -11.749   3.578  1.00 91.81           O  
ATOM   1000  CG  PRO A  67     -12.008 -14.861   3.999  1.00 91.81           C  
ATOM   1001  HG2 PRO A  67     -12.079 -15.674   4.721  1.00 91.81           H  
ATOM   1002  HG3 PRO A  67     -12.639 -15.059   3.132  1.00 91.81           H  
ATOM   1003  CD  PRO A  67     -12.376 -13.545   4.676  1.00 91.81           C  
ATOM   1004  HD2 PRO A  67     -13.164 -13.723   5.408  1.00 91.81           H  
ATOM   1005  HD3 PRO A  67     -12.698 -12.816   3.933  1.00 91.81           H  
ATOM   1006  N   ALA A  68      -7.695 -12.987   4.390  1.00 90.41           N  
ATOM   1007  H   ALA A  68      -7.415 -13.814   4.896  1.00 90.41           H  
ATOM   1008  CA  ALA A  68      -6.664 -12.158   3.779  1.00 90.41           C  
ATOM   1009  HA  ALA A  68      -6.826 -11.129   4.100  1.00 90.41           H  
ATOM   1010  C   ALA A  68      -6.769 -12.208   2.248  1.00 90.41           C  
ATOM   1011  CB  ALA A  68      -5.288 -12.610   4.266  1.00 90.41           C  
ATOM   1012  HB1 ALA A  68      -5.095 -13.635   3.947  1.00 90.41           H  
ATOM   1013  HB2 ALA A  68      -4.520 -11.956   3.854  1.00 90.41           H  
ATOM   1014  HB3 ALA A  68      -5.263 -12.558   5.354  1.00 90.41           H  
ATOM   1015  O   ALA A  68      -7.055 -13.259   1.671  1.00 90.41           O  
ATOM   1016  N   GLY A  69      -6.543 -11.076   1.591  1.00 89.92           N  
ATOM   1017  H   GLY A  69      -6.279 -10.249   2.108  1.00 89.92           H  
ATOM   1018  CA  GLY A  69      -6.676 -10.984   0.144  1.00 89.92           C  
ATOM   1019  HA2 GLY A  69      -7.625 -11.432  -0.152  1.00 89.92           H  
ATOM   1020  HA3 GLY A  69      -5.876 -11.556  -0.327  1.00 89.92           H  
ATOM   1021  C   GLY A  69      -6.642  -9.559  -0.388  1.00 89.92           C  
ATOM   1022  O   GLY A  69      -6.493  -8.587   0.357  1.00 89.92           O  
ATOM   1023  N   ARG A  70      -6.805  -9.446  -1.709  1.00 89.17           N  
ATOM   1024  H   ARG A  70      -6.900 -10.298  -2.243  1.00 89.17           H  
ATOM   1025  CA  ARG A  70      -6.976  -8.172  -2.408  1.00 89.17           C  
ATOM   1026  HA  ARG A  70      -6.511  -7.391  -1.806  1.00 89.17           H  
ATOM   1027  C   ARG A  70      -8.457  -7.848  -2.543  1.00 89.17           C  
ATOM   1028  CB  ARG A  70      -6.269  -8.225  -3.770  1.00 89.17           C  
ATOM   1029  HB2 ARG A  70      -5.232  -8.521  -3.615  1.00 89.17           H  
ATOM   1030  HB3 ARG A  70      -6.748  -8.984  -4.388  1.00 89.17           H  
ATOM   1031  O   ARG A  70      -9.173  -8.486  -3.312  1.00 89.17           O  
ATOM   1032  CG  ARG A  70      -6.291  -6.889  -4.531  1.00 89.17           C  
ATOM   1033  HG2 ARG A  70      -5.881  -7.050  -5.528  1.00 89.17           H  
ATOM   1034  HG3 ARG A  70      -7.316  -6.535  -4.644  1.00 89.17           H  
ATOM   1035  CD  ARG A  70      -5.449  -5.817  -3.831  1.00 89.17           C  
ATOM   1036  HD2 ARG A  70      -5.914  -5.559  -2.880  1.00 89.17           H  
ATOM   1037  HD3 ARG A  70      -4.462  -6.227  -3.618  1.00 89.17           H  
ATOM   1038  NE  ARG A  70      -5.349  -4.594  -4.653  1.00 89.17           N  
ATOM   1039  HE  ARG A  70      -6.170  -4.007  -4.684  1.00 89.17           H  
ATOM   1040  NH1 ARG A  70      -3.139  -4.769  -5.305  1.00 89.17           N  
ATOM   1041 HH11 ARG A  70      -3.016  -5.587  -4.727  1.00 89.17           H  
ATOM   1042 HH12 ARG A  70      -2.360  -4.404  -5.834  1.00 89.17           H  
ATOM   1043  NH2 ARG A  70      -4.375  -3.080  -6.043  1.00 89.17           N  
ATOM   1044 HH21 ARG A  70      -5.271  -2.632  -6.169  1.00 89.17           H  
ATOM   1045 HH22 ARG A  70      -3.659  -2.911  -6.735  1.00 89.17           H  
ATOM   1046  CZ  ARG A  70      -4.291  -4.159  -5.321  1.00 89.17           C  
ATOM   1047  N   TYR A  71      -8.893  -6.808  -1.846  1.00 90.54           N  
ATOM   1048  H   TYR A  71      -8.262  -6.372  -1.189  1.00 90.54           H  
ATOM   1049  CA  TYR A  71     -10.260  -6.316  -1.930  1.00 90.54           C  
ATOM   1050  HA  TYR A  71     -10.863  -7.031  -2.490  1.00 90.54           H  
ATOM   1051  C   TYR A  71     -10.319  -4.986  -2.673  1.00 90.54           C  
ATOM   1052  CB  TYR A  71     -10.881  -6.234  -0.538  1.00 90.54           C  
ATOM   1053  HB2 TYR A  71     -10.283  -5.580   0.096  1.00 90.54           H  
ATOM   1054  HB3 TYR A  71     -11.870  -5.790  -0.646  1.00 90.54           H  
ATOM   1055  O   TYR A  71      -9.585  -4.056  -2.372  1.00 90.54           O  
ATOM   1056  CG  TYR A  71     -11.034  -7.587   0.126  1.00 90.54           C  
ATOM   1057  CD1 TYR A  71     -12.239  -8.303  -0.002  1.00 90.54           C  
ATOM   1058  HD1 TYR A  71     -13.059  -7.891  -0.571  1.00 90.54           H  
ATOM   1059  CD2 TYR A  71      -9.958  -8.148   0.838  1.00 90.54           C  
ATOM   1060  HD2 TYR A  71      -9.023  -7.613   0.914  1.00 90.54           H  
ATOM   1061  CE1 TYR A  71     -12.379  -9.563   0.608  1.00 90.54           C  
ATOM   1062  HE1 TYR A  71     -13.299 -10.123   0.519  1.00 90.54           H  
ATOM   1063  CE2 TYR A  71     -10.097  -9.405   1.453  1.00 90.54           C  
ATOM   1064  HE2 TYR A  71      -9.274  -9.827   2.010  1.00 90.54           H  
ATOM   1065  OH  TYR A  71     -11.468 -11.313   1.959  1.00 90.54           O  
ATOM   1066  HH  TYR A  71     -10.697 -11.515   2.494  1.00 90.54           H  
ATOM   1067  CZ  TYR A  71     -11.314 -10.112   1.347  1.00 90.54           C  
ATOM   1068  N   SER A  72     -11.224  -4.870  -3.631  1.00 89.86           N  
ATOM   1069  H   SER A  72     -11.840  -5.660  -3.761  1.00 89.86           H  
ATOM   1070  CA  SER A  72     -11.767  -3.564  -3.989  1.00 89.86           C  
ATOM   1071  HA  SER A  72     -10.974  -2.816  -3.990  1.00 89.86           H  
ATOM   1072  C   SER A  72     -12.809  -3.168  -2.941  1.00 89.86           C  
ATOM   1073  CB  SER A  72     -12.382  -3.619  -5.386  1.00 89.86           C  
ATOM   1074  HB2 SER A  72     -12.691  -2.619  -5.688  1.00 89.86           H  
ATOM   1075  HB3 SER A  72     -11.647  -3.991  -6.099  1.00 89.86           H  
ATOM   1076  O   SER A  72     -13.281  -4.015  -2.181  1.00 89.86           O  
ATOM   1077  OG  SER A  72     -13.510  -4.467  -5.373  1.00 89.86           O  
ATOM   1078  HG  SER A  72     -13.238  -5.354  -5.127  1.00 89.86           H  
ATOM   1079  N   LEU A  73     -13.231  -1.906  -2.925  1.00 91.11           N  
ATOM   1080  H   LEU A  73     -12.798  -1.225  -3.533  1.00 91.11           H  
ATOM   1081  CA  LEU A  73     -14.298  -1.472  -2.023  1.00 91.11           C  
ATOM   1082  HA  LEU A  73     -13.958  -1.625  -0.999  1.00 91.11           H  
ATOM   1083  C   LEU A  73     -15.590  -2.292  -2.211  1.00 91.11           C  
ATOM   1084  CB  LEU A  73     -14.522   0.028  -2.257  1.00 91.11           C  
ATOM   1085  HB2 LEU A  73     -13.577   0.538  -2.067  1.00 91.11           H  
ATOM   1086  HB3 LEU A  73     -14.789   0.190  -3.301  1.00 91.11           H  
ATOM   1087  O   LEU A  73     -16.229  -2.675  -1.234  1.00 91.11           O  
ATOM   1088  CG  LEU A  73     -15.610   0.668  -1.378  1.00 91.11           C  
ATOM   1089  HG  LEU A  73     -16.589   0.275  -1.652  1.00 91.11           H  
ATOM   1090  CD1 LEU A  73     -15.384   0.436   0.118  1.00 91.11           C  
ATOM   1091 HD11 LEU A  73     -16.140   0.973   0.691  1.00 91.11           H  
ATOM   1092 HD12 LEU A  73     -15.471  -0.624   0.358  1.00 91.11           H  
ATOM   1093 HD13 LEU A  73     -14.394   0.791   0.401  1.00 91.11           H  
ATOM   1094  CD2 LEU A  73     -15.588   2.171  -1.642  1.00 91.11           C  
ATOM   1095 HD21 LEU A  73     -14.579   2.565  -1.519  1.00 91.11           H  
ATOM   1096 HD22 LEU A  73     -16.229   2.686  -0.926  1.00 91.11           H  
ATOM   1097 HD23 LEU A  73     -15.936   2.381  -2.654  1.00 91.11           H  
ATOM   1098  N   SER A  74     -15.952  -2.628  -3.453  1.00 91.68           N  
ATOM   1099  H   SER A  74     -15.352  -2.383  -4.227  1.00 91.68           H  
ATOM   1100  CA  SER A  74     -17.148  -3.428  -3.743  1.00 91.68           C  
ATOM   1101  HA  SER A  74     -17.990  -3.002  -3.196  1.00 91.68           H  
ATOM   1102  C   SER A  74     -17.006  -4.885  -3.292  1.00 91.68           C  
ATOM   1103  CB  SER A  74     -17.482  -3.360  -5.236  1.00 91.68           C  
ATOM   1104  HB2 SER A  74     -17.710  -2.329  -5.506  1.00 91.68           H  
ATOM   1105  HB3 SER A  74     -18.356  -3.979  -5.438  1.00 91.68           H  
ATOM   1106  O   SER A  74     -17.930  -5.434  -2.683  1.00 91.68           O  
ATOM   1107  OG  SER A  74     -16.389  -3.815  -6.007  1.00 91.68           O  
ATOM   1108  HG  SER A  74     -16.624  -3.791  -6.938  1.00 91.68           H  
ATOM   1109  N   THR A  75     -15.850  -5.516  -3.533  1.00 92.53           N  
ATOM   1110  H   THR A  75     -15.136  -5.032  -4.058  1.00 92.53           H  
ATOM   1111  CA  THR A  75     -15.614  -6.897  -3.080  1.00 92.53           C  
ATOM   1112  HA  THR A  75     -16.498  -7.484  -3.330  1.00 92.53           H  
ATOM   1113  C   THR A  75     -15.472  -6.979  -1.563  1.00 92.53           C  
ATOM   1114  CB  THR A  75     -14.428  -7.589  -3.768  1.00 92.53           C  
ATOM   1115  HB  THR A  75     -14.343  -8.594  -3.356  1.00 92.53           H  
ATOM   1116  O   THR A  75     -15.935  -7.953  -0.976  1.00 92.53           O  
ATOM   1117  CG2 THR A  75     -14.609  -7.713  -5.278  1.00 92.53           C  
ATOM   1118 HG21 THR A  75     -13.732  -8.184  -5.721  1.00 92.53           H  
ATOM   1119 HG22 THR A  75     -14.769  -6.737  -5.737  1.00 92.53           H  
ATOM   1120 HG23 THR A  75     -15.478  -8.338  -5.485  1.00 92.53           H  
ATOM   1121  OG1 THR A  75     -13.200  -6.936  -3.564  1.00 92.53           O  
ATOM   1122  HG1 THR A  75     -12.552  -7.643  -3.523  1.00 92.53           H  
ATOM   1123  N   PHE A  76     -14.924  -5.946  -0.914  1.00 93.46           N  
ATOM   1124  H   PHE A  76     -14.516  -5.196  -1.453  1.00 93.46           H  
ATOM   1125  CA  PHE A  76     -14.915  -5.820   0.544  1.00 93.46           C  
ATOM   1126  HA  PHE A  76     -14.429  -6.692   0.982  1.00 93.46           H  
ATOM   1127  C   PHE A  76     -16.337  -5.772   1.103  1.00 93.46           C  
ATOM   1128  CB  PHE A  76     -14.138  -4.570   0.977  1.00 93.46           C  
ATOM   1129  HB2 PHE A  76     -13.078  -4.694   0.756  1.00 93.46           H  
ATOM   1130  HB3 PHE A  76     -14.490  -3.704   0.416  1.00 93.46           H  
ATOM   1131  O   PHE A  76     -16.670  -6.579   1.963  1.00 93.46           O  
ATOM   1132  CG  PHE A  76     -14.289  -4.286   2.455  1.00 93.46           C  
ATOM   1133  CD1 PHE A  76     -15.270  -3.379   2.899  1.00 93.46           C  
ATOM   1134  HD1 PHE A  76     -15.881  -2.848   2.184  1.00 93.46           H  
ATOM   1135  CD2 PHE A  76     -13.485  -4.963   3.388  1.00 93.46           C  
ATOM   1136  HD2 PHE A  76     -12.724  -5.652   3.054  1.00 93.46           H  
ATOM   1137  CE1 PHE A  76     -15.484  -3.189   4.274  1.00 93.46           C  
ATOM   1138  HE1 PHE A  76     -16.266  -2.527   4.617  1.00 93.46           H  
ATOM   1139  CE2 PHE A  76     -13.660  -4.722   4.761  1.00 93.46           C  
ATOM   1140  HE2 PHE A  76     -13.013  -5.196   5.484  1.00 93.46           H  
ATOM   1141  CZ  PHE A  76     -14.687  -3.875   5.203  1.00 93.46           C  
ATOM   1142  HZ  PHE A  76     -14.862  -3.757   6.262  1.00 93.46           H  
ATOM   1143  N   ILE A  77     -17.194  -4.874   0.598  1.00 95.32           N  
ATOM   1144  H   ILE A  77     -16.854  -4.221  -0.093  1.00 95.32           H  
ATOM   1145  CA  ILE A  77     -18.583  -4.743   1.074  1.00 95.32           C  
ATOM   1146  HA  ILE A  77     -18.570  -4.521   2.141  1.00 95.32           H  
ATOM   1147  C   ILE A  77     -19.333  -6.067   0.910  1.00 95.32           C  
ATOM   1148  CB  ILE A  77     -19.297  -3.585   0.337  1.00 95.32           C  
ATOM   1149  HB  ILE A  77     -19.102  -3.677  -0.732  1.00 95.32           H  
ATOM   1150  O   ILE A  77     -20.037  -6.500   1.821  1.00 95.32           O  
ATOM   1151  CG1 ILE A  77     -18.744  -2.232   0.834  1.00 95.32           C  
ATOM   1152 HG12 ILE A  77     -19.076  -2.063   1.859  1.00 95.32           H  
ATOM   1153 HG13 ILE A  77     -17.655  -2.262   0.843  1.00 95.32           H  
ATOM   1154  CG2 ILE A  77     -20.823  -3.632   0.552  1.00 95.32           C  
ATOM   1155 HG21 ILE A  77     -21.248  -4.524   0.092  1.00 95.32           H  
ATOM   1156 HG22 ILE A  77     -21.311  -2.774   0.090  1.00 95.32           H  
ATOM   1157 HG23 ILE A  77     -21.045  -3.639   1.619  1.00 95.32           H  
ATOM   1158  CD1 ILE A  77     -19.158  -1.033  -0.029  1.00 95.32           C  
ATOM   1159 HD11 ILE A  77     -20.228  -0.843   0.061  1.00 95.32           H  
ATOM   1160 HD12 ILE A  77     -18.622  -0.147   0.310  1.00 95.32           H  
ATOM   1161 HD13 ILE A  77     -18.903  -1.220  -1.072  1.00 95.32           H  
ATOM   1162  N   THR A  78     -19.145  -6.735  -0.229  1.00 95.64           N  
ATOM   1163  H   THR A  78     -18.554  -6.315  -0.932  1.00 95.64           H  
ATOM   1164  CA  THR A  78     -19.753  -8.044  -0.498  1.00 95.64           C  
ATOM   1165  HA  THR A  78     -20.836  -7.958  -0.405  1.00 95.64           H  
ATOM   1166  C   THR A  78     -19.286  -9.091   0.515  1.00 95.64           C  
ATOM   1167  CB  THR A  78     -19.433  -8.503  -1.927  1.00 95.64           C  
ATOM   1168  HB  THR A  78     -18.358  -8.647  -2.033  1.00 95.64           H  
ATOM   1169  O   THR A  78     -20.113  -9.771   1.118  1.00 95.64           O  
ATOM   1170  CG2 THR A  78     -20.145  -9.804  -2.292  1.00 95.64           C  
ATOM   1171 HG21 THR A  78     -19.945 -10.042  -3.337  1.00 95.64           H  
ATOM   1172 HG22 THR A  78     -19.782 -10.624  -1.673  1.00 95.64           H  
ATOM   1173 HG23 THR A  78     -21.220  -9.693  -2.151  1.00 95.64           H  
ATOM   1174  OG1 THR A  78     -19.855  -7.524  -2.852  1.00 95.64           O  
ATOM   1175  HG1 THR A  78     -19.258  -6.775  -2.799  1.00 95.64           H  
ATOM   1176  N   ALA A  79     -17.974  -9.192   0.751  1.00 94.21           N  
ATOM   1177  H   ALA A  79     -17.332  -8.593   0.252  1.00 94.21           H  
ATOM   1178  CA  ALA A  79     -17.407 -10.148   1.699  1.00 94.21           C  
ATOM   1179  HA  ALA A  79     -17.781 -11.143   1.458  1.00 94.21           H  
ATOM   1180  C   ALA A  79     -17.812  -9.847   3.151  1.00 94.21           C  
ATOM   1181  CB  ALA A  79     -15.886 -10.151   1.527  1.00 94.21           C  
ATOM   1182  HB1 ALA A  79     -15.637 -10.408   0.498  1.00 94.21           H  
ATOM   1183  HB2 ALA A  79     -15.476  -9.169   1.764  1.00 94.21           H  
ATOM   1184  HB3 ALA A  79     -15.444 -10.892   2.193  1.00 94.21           H  
ATOM   1185  O   ALA A  79     -18.169 -10.761   3.889  1.00 94.21           O  
ATOM   1186  N   ALA A  80     -17.819  -8.574   3.551  1.00 93.14           N  
ATOM   1187  H   ALA A  80     -17.498  -7.866   2.906  1.00 93.14           H  
ATOM   1188  CA  ALA A  80     -18.219  -8.148   4.886  1.00 93.14           C  
ATOM   1189  HA  ALA A  80     -17.646  -8.715   5.620  1.00 93.14           H  
ATOM   1190  C   ALA A  80     -19.706  -8.433   5.149  1.00 93.14           C  
ATOM   1191  CB  ALA A  80     -17.871  -6.663   5.046  1.00 93.14           C  
ATOM   1192  HB1 ALA A  80     -18.069  -6.351   6.071  1.00 93.14           H  
ATOM   1193  HB2 ALA A  80     -18.467  -6.059   4.362  1.00 93.14           H  
ATOM   1194  HB3 ALA A  80     -16.813  -6.504   4.833  1.00 93.14           H  
ATOM   1195  O   ALA A  80     -20.046  -8.969   6.200  1.00 93.14           O  
ATOM   1196  N   ASN A  81     -20.585  -8.157   4.180  1.00 95.51           N  
ATOM   1197  H   ASN A  81     -20.255  -7.703   3.340  1.00 95.51           H  
ATOM   1198  CA  ASN A  81     -22.011  -8.473   4.289  1.00 95.51           C  
ATOM   1199  HA  ASN A  81     -22.387  -8.085   5.236  1.00 95.51           H  
ATOM   1200  C   ASN A  81     -22.283  -9.982   4.313  1.00 95.51           C  
ATOM   1201  CB  ASN A  81     -22.777  -7.793   3.144  1.00 95.51           C  
ATOM   1202  HB2 ASN A  81     -23.772  -8.233   3.070  1.00 95.51           H  
ATOM   1203  HB3 ASN A  81     -22.259  -7.962   2.200  1.00 95.51           H  
ATOM   1204  O   ASN A  81     -23.163 -10.427   5.045  1.00 95.51           O  
ATOM   1205  CG  ASN A  81     -22.969  -6.308   3.379  1.00 95.51           C  
ATOM   1206  ND2 ASN A  81     -23.134  -5.533   2.335  1.00 95.51           N  
ATOM   1207 HD21 ASN A  81     -23.058  -5.915   1.404  1.00 95.51           H  
ATOM   1208 HD22 ASN A  81     -23.237  -4.543   2.508  1.00 95.51           H  
ATOM   1209  OD1 ASN A  81     -23.006  -5.828   4.498  1.00 95.51           O  
ATOM   1210  N   ALA A  82     -21.523 -10.777   3.556  1.00 94.26           N  
ATOM   1211  H   ALA A  82     -20.850 -10.366   2.925  1.00 94.26           H  
ATOM   1212  CA  ALA A  82     -21.618 -12.234   3.621  1.00 94.26           C  
ATOM   1213  HA  ALA A  82     -22.659 -12.526   3.482  1.00 94.26           H  
ATOM   1214  C   ALA A  82     -21.169 -12.772   4.991  1.00 94.26           C  
ATOM   1215  CB  ALA A  82     -20.790 -12.829   2.477  1.00 94.26           C  
ATOM   1216  HB1 ALA A  82     -21.156 -12.453   1.522  1.00 94.26           H  
ATOM   1217  HB2 ALA A  82     -19.740 -12.559   2.591  1.00 94.26           H  
ATOM   1218  HB3 ALA A  82     -20.881 -13.915   2.490  1.00 94.26           H  
ATOM   1219  O   ALA A  82     -21.803 -13.669   5.540  1.00 94.26           O  
ATOM   1220  N   LEU A  83     -20.110 -12.195   5.565  1.00 91.25           N  
ATOM   1221  H   LEU A  83     -19.613 -11.490   5.039  1.00 91.25           H  
ATOM   1222  CA  LEU A  83     -19.543 -12.603   6.851  1.00 91.25           C  
ATOM   1223  HA  LEU A  83     -19.367 -13.678   6.818  1.00 91.25           H  
ATOM   1224  C   LEU A  83     -20.480 -12.330   8.038  1.00 91.25           C  
ATOM   1225  CB  LEU A  83     -18.199 -11.871   6.998  1.00 91.25           C  
ATOM   1226  HB2 LEU A  83     -18.387 -10.798   7.012  1.00 91.25           H  
ATOM   1227  HB3 LEU A  83     -17.588 -12.094   6.123  1.00 91.25           H  
ATOM   1228  O   LEU A  83     -20.479 -13.084   9.007  1.00 91.25           O  
ATOM   1229  CG  LEU A  83     -17.391 -12.232   8.249  1.00 91.25           C  
ATOM   1230  HG  LEU A  83     -17.969 -11.978   9.137  1.00 91.25           H  
ATOM   1231  CD1 LEU A  83     -17.003 -13.711   8.299  1.00 91.25           C  
ATOM   1232 HD11 LEU A  83     -17.897 -14.325   8.407  1.00 91.25           H  
ATOM   1233 HD12 LEU A  83     -16.472 -13.991   7.389  1.00 91.25           H  
ATOM   1234 HD13 LEU A  83     -16.358 -13.894   9.158  1.00 91.25           H  
ATOM   1235  CD2 LEU A  83     -16.114 -11.395   8.249  1.00 91.25           C  
ATOM   1236 HD21 LEU A  83     -16.363 -10.334   8.267  1.00 91.25           H  
ATOM   1237 HD22 LEU A  83     -15.518 -11.634   9.130  1.00 91.25           H  
ATOM   1238 HD23 LEU A  83     -15.524 -11.617   7.360  1.00 91.25           H  
ATOM   1239  N   ILE A  84     -21.281 -11.267   7.959  1.00 89.96           N  
ATOM   1240  H   ILE A  84     -21.181 -10.666   7.153  1.00 89.96           H  
ATOM   1241  CA  ILE A  84     -22.242 -10.872   9.004  1.00 89.96           C  
ATOM   1242  HA  ILE A  84     -21.994 -11.410   9.918  1.00 89.96           H  
ATOM   1243  C   ILE A  84     -23.686 -11.266   8.665  1.00 89.96           C  
ATOM   1244  CB  ILE A  84     -22.120  -9.367   9.323  1.00 89.96           C  
ATOM   1245  HB  ILE A  84     -22.705  -9.170  10.221  1.00 89.96           H  
ATOM   1246  O   ILE A  84     -24.622 -10.793   9.316  1.00 89.96           O  
ATOM   1247  CG1 ILE A  84     -22.757  -8.543   8.179  1.00 89.96           C  
ATOM   1248 HG12 ILE A  84     -23.839  -8.551   8.305  1.00 89.96           H  
ATOM   1249 HG13 ILE A  84     -22.537  -9.016   7.222  1.00 89.96           H  
ATOM   1250  CG2 ILE A  84     -20.664  -9.003   9.676  1.00 89.96           C  
ATOM   1251 HG21 ILE A  84     -20.291  -9.685  10.439  1.00 89.96           H  
ATOM   1252 HG22 ILE A  84     -20.027  -9.069   8.794  1.00 89.96           H  
ATOM   1253 HG23 ILE A  84     -20.623  -7.987  10.068  1.00 89.96           H  
ATOM   1254  CD1 ILE A  84     -22.324  -7.091   8.081  1.00 89.96           C  
ATOM   1255 HD11 ILE A  84     -21.331  -7.101   7.633  1.00 89.96           H  
ATOM   1256 HD12 ILE A  84     -22.998  -6.547   7.419  1.00 89.96           H  
ATOM   1257 HD13 ILE A  84     -22.295  -6.613   9.060  1.00 89.96           H  
ATOM   1258  N   ALA A  85     -23.896 -12.087   7.631  1.00 86.96           N  
ATOM   1259  H   ALA A  85     -23.101 -12.458   7.130  1.00 86.96           H  
ATOM   1260  CA  ALA A  85     -25.229 -12.471   7.189  1.00 86.96           C  
ATOM   1261  HA  ALA A  85     -25.732 -11.574   6.827  1.00 86.96           H  
ATOM   1262  C   ALA A  85     -26.041 -13.054   8.362  1.00 86.96           C  
ATOM   1263  CB  ALA A  85     -25.109 -13.450   6.016  1.00 86.96           C  
ATOM   1264  HB1 ALA A  85     -26.103 -13.734   5.669  1.00 86.96           H  
ATOM   1265  HB2 ALA A  85     -24.565 -12.979   5.198  1.00 86.96           H  
ATOM   1266  HB3 ALA A  85     -24.572 -14.344   6.333  1.00 86.96           H  
ATOM   1267  O   ALA A  85     -25.614 -13.988   9.035  1.00 86.96           O  
ATOM   1268  N   GLY A  86     -27.213 -12.469   8.626  1.00 80.52           N  
ATOM   1269  H   GLY A  86     -27.490 -11.691   8.044  1.00 80.52           H  
ATOM   1270  CA  GLY A  86     -28.090 -12.853   9.740  1.00 80.52           C  
ATOM   1271  HA2 GLY A  86     -27.953 -13.913   9.955  1.00 80.52           H  
ATOM   1272  HA3 GLY A  86     -29.127 -12.709   9.438  1.00 80.52           H  
ATOM   1273  C   GLY A  86     -27.871 -12.088  11.050  1.00 80.52           C  
ATOM   1274  O   GLY A  86     -28.749 -12.116  11.905  1.00 80.52           O  
ATOM   1275  N   ALA A  87     -26.780 -11.333  11.200  1.00 83.09           N  
ATOM   1276  H   ALA A  87     -26.058 -11.356  10.494  1.00 83.09           H  
ATOM   1277  CA  ALA A  87     -26.554 -10.518  12.395  1.00 83.09           C  
ATOM   1278  HA  ALA A  87     -26.884 -11.089  13.263  1.00 83.09           H  
ATOM   1279  C   ALA A  87     -27.378  -9.208  12.407  1.00 83.09           C  
ATOM   1280  CB  ALA A  87     -25.042 -10.304  12.546  1.00 83.09           C  
ATOM   1281  HB1 ALA A  87     -24.540 -11.270  12.601  1.00 83.09           H  
ATOM   1282  HB2 ALA A  87     -24.836  -9.756  13.466  1.00 83.09           H  
ATOM   1283  HB3 ALA A  87     -24.649  -9.756  11.691  1.00 83.09           H  
ATOM   1284  O   ALA A  87     -27.426  -8.526  13.425  1.00 83.09           O  
ATOM   1285  N   GLY A  88     -28.039  -8.857  11.294  1.00 82.16           N  
ATOM   1286  H   GLY A  88     -27.978  -9.484  10.506  1.00 82.16           H  
ATOM   1287  CA  GLY A  88     -28.853  -7.636  11.153  1.00 82.16           C  
ATOM   1288  HA2 GLY A  88     -29.296  -7.385  12.116  1.00 82.16           H  
ATOM   1289  HA3 GLY A  88     -29.660  -7.827  10.445  1.00 82.16           H  
ATOM   1290  C   GLY A  88     -28.082  -6.403  10.667  1.00 82.16           C  
ATOM   1291  O   GLY A  88     -28.680  -5.350  10.451  1.00 82.16           O  
ATOM   1292  N   PHE A  89     -26.775  -6.545  10.442  1.00 86.69           N  
ATOM   1293  H   PHE A  89     -26.364  -7.454  10.600  1.00 86.69           H  
ATOM   1294  CA  PHE A  89     -25.889  -5.469  10.006  1.00 86.69           C  
ATOM   1295  HA  PHE A  89     -26.332  -4.524  10.322  1.00 86.69           H  
ATOM   1296  C   PHE A  89     -25.725  -5.445   8.493  1.00 86.69           C  
ATOM   1297  CB  PHE A  89     -24.520  -5.590  10.681  1.00 86.69           C  
ATOM   1298  HB2 PHE A  89     -24.068  -6.538  10.387  1.00 86.69           H  
ATOM   1299  HB3 PHE A  89     -23.873  -4.782  10.341  1.00 86.69           H  
ATOM   1300  O   PHE A  89     -25.695  -6.489   7.842  1.00 86.69           O  
ATOM   1301  CG  PHE A  89     -24.616  -5.554  12.182  1.00 86.69           C  
ATOM   1302  CD1 PHE A  89     -24.541  -4.338  12.877  1.00 86.69           C  
ATOM   1303  HD1 PHE A  89     -24.330  -3.422  12.345  1.00 86.69           H  
ATOM   1304  CD2 PHE A  89     -24.875  -6.747  12.869  1.00 86.69           C  
ATOM   1305  HD2 PHE A  89     -24.929  -7.675  12.320  1.00 86.69           H  
ATOM   1306  CE1 PHE A  89     -24.785  -4.319  14.259  1.00 86.69           C  
ATOM   1307  HE1 PHE A  89     -24.750  -3.381  14.793  1.00 86.69           H  
ATOM   1308  CE2 PHE A  89     -25.146  -6.730  14.240  1.00 86.69           C  
ATOM   1309  HE2 PHE A  89     -25.403  -7.642  14.758  1.00 86.69           H  
ATOM   1310  CZ  PHE A  89     -25.127  -5.511  14.924  1.00 86.69           C  
ATOM   1311  HZ  PHE A  89     -25.371  -5.521  15.976  1.00 86.69           H  
ATOM   1312  N   VAL A  90     -25.560  -4.242   7.947  1.00 92.87           N  
ATOM   1313  H   VAL A  90     -25.667  -3.438   8.549  1.00 92.87           H  
ATOM   1314  CA  VAL A  90     -25.304  -4.020   6.525  1.00 92.87           C  
ATOM   1315  HA  VAL A  90     -24.932  -4.946   6.085  1.00 92.87           H  
ATOM   1316  C   VAL A  90     -24.233  -2.949   6.351  1.00 92.87           C  
ATOM   1317  CB  VAL A  90     -26.599  -3.638   5.778  1.00 92.87           C  
ATOM   1318  HB  VAL A  90     -26.971  -2.690   6.166  1.00 92.87           H  
ATOM   1319  O   VAL A  90     -24.399  -1.808   6.796  1.00 92.87           O  
ATOM   1320  CG1 VAL A  90     -26.340  -3.477   4.275  1.00 92.87           C  
ATOM   1321 HG11 VAL A  90     -25.662  -2.643   4.094  1.00 92.87           H  
ATOM   1322 HG12 VAL A  90     -27.276  -3.268   3.757  1.00 92.87           H  
ATOM   1323 HG13 VAL A  90     -25.904  -4.391   3.871  1.00 92.87           H  
ATOM   1324  CG2 VAL A  90     -27.704  -4.689   5.950  1.00 92.87           C  
ATOM   1325 HG21 VAL A  90     -28.574  -4.420   5.350  1.00 92.87           H  
ATOM   1326 HG22 VAL A  90     -28.019  -4.739   6.992  1.00 92.87           H  
ATOM   1327 HG23 VAL A  90     -27.340  -5.668   5.639  1.00 92.87           H  
ATOM   1328  N   PHE A  91     -23.156  -3.314   5.661  1.00 94.69           N  
ATOM   1329  H   PHE A  91     -23.107  -4.277   5.359  1.00 94.69           H  
ATOM   1330  CA  PHE A  91     -22.198  -2.399   5.051  1.00 94.69           C  
ATOM   1331  HA  PHE A  91     -22.051  -1.542   5.709  1.00 94.69           H  
ATOM   1332  C   PHE A  91     -22.747  -1.908   3.711  1.00 94.69           C  
ATOM   1333  CB  PHE A  91     -20.846  -3.094   4.849  1.00 94.69           C  
ATOM   1334  HB2 PHE A  91     -20.986  -4.001   4.261  1.00 94.69           H  
ATOM   1335  HB3 PHE A  91     -20.199  -2.434   4.271  1.00 94.69           H  
ATOM   1336  O   PHE A  91     -23.184  -2.696   2.872  1.00 94.69           O  
ATOM   1337  CG  PHE A  91     -20.138  -3.441   6.140  1.00 94.69           C  
ATOM   1338  CD1 PHE A  91     -19.292  -2.500   6.748  1.00 94.69           C  
ATOM   1339  HD1 PHE A  91     -19.157  -1.526   6.301  1.00 94.69           H  
ATOM   1340  CD2 PHE A  91     -20.328  -4.695   6.745  1.00 94.69           C  
ATOM   1341  HD2 PHE A  91     -20.964  -5.422   6.263  1.00 94.69           H  
ATOM   1342  CE1 PHE A  91     -18.657  -2.810   7.962  1.00 94.69           C  
ATOM   1343  HE1 PHE A  91     -18.057  -2.066   8.465  1.00 94.69           H  
ATOM   1344  CE2 PHE A  91     -19.665  -5.008   7.948  1.00 94.69           C  
ATOM   1345  HE2 PHE A  91     -19.760  -5.982   8.406  1.00 94.69           H  
ATOM   1346  CZ  PHE A  91     -18.829  -4.066   8.556  1.00 94.69           C  
ATOM   1347  HZ  PHE A  91     -18.312  -4.316   9.471  1.00 94.69           H  
ATOM   1348  N   SER A  92     -22.706  -0.598   3.496  1.00 95.42           N  
ATOM   1349  H   SER A  92     -22.338  -0.003   4.224  1.00 95.42           H  
ATOM   1350  CA  SER A  92     -23.210   0.055   2.287  1.00 95.42           C  
ATOM   1351  HA  SER A  92     -23.182  -0.651   1.457  1.00 95.42           H  
ATOM   1352  C   SER A  92     -22.336   1.247   1.913  1.00 95.42           C  
ATOM   1353  CB  SER A  92     -24.664   0.494   2.494  1.00 95.42           C  
ATOM   1354  HB2 SER A  92     -25.037   0.974   1.590  1.00 95.42           H  
ATOM   1355  HB3 SER A  92     -25.274  -0.385   2.704  1.00 95.42           H  
ATOM   1356  O   SER A  92     -21.725   1.869   2.782  1.00 95.42           O  
ATOM   1357  OG  SER A  92     -24.771   1.391   3.584  1.00 95.42           O  
ATOM   1358  HG  SER A  92     -24.243   1.037   4.304  1.00 95.42           H  
ATOM   1359  N   LEU A  93     -22.273   1.567   0.623  1.00 95.82           N  
ATOM   1360  H   LEU A  93     -22.855   1.072  -0.037  1.00 95.82           H  
ATOM   1361  CA  LEU A  93     -21.577   2.749   0.130  1.00 95.82           C  
ATOM   1362  HA  LEU A  93     -20.863   3.079   0.885  1.00 95.82           H  
ATOM   1363  C   LEU A  93     -22.588   3.875  -0.096  1.00 95.82           C  
ATOM   1364  CB  LEU A  93     -20.811   2.379  -1.151  1.00 95.82           C  
ATOM   1365  HB2 LEU A  93     -20.270   1.447  -0.985  1.00 95.82           H  
ATOM   1366  HB3 LEU A  93     -21.531   2.211  -1.951  1.00 95.82           H  
ATOM   1367  O   LEU A  93     -23.633   3.647  -0.699  1.00 95.82           O  
ATOM   1368  CG  LEU A  93     -19.802   3.446  -1.605  1.00 95.82           C  
ATOM   1369  HG  LEU A  93     -20.312   4.394  -1.775  1.00 95.82           H  
ATOM   1370  CD1 LEU A  93     -18.706   3.642  -0.555  1.00 95.82           C  
ATOM   1371 HD11 LEU A  93     -17.880   4.210  -0.984  1.00 95.82           H  
ATOM   1372 HD12 LEU A  93     -19.099   4.209   0.288  1.00 95.82           H  
ATOM   1373 HD13 LEU A  93     -18.345   2.675  -0.204  1.00 95.82           H  
ATOM   1374  CD2 LEU A  93     -19.153   3.004  -2.914  1.00 95.82           C  
ATOM   1375 HD21 LEU A  93     -18.614   2.067  -2.776  1.00 95.82           H  
ATOM   1376 HD22 LEU A  93     -18.463   3.775  -3.258  1.00 95.82           H  
ATOM   1377 HD23 LEU A  93     -19.922   2.877  -3.676  1.00 95.82           H  
ATOM   1378  N   LEU A  94     -22.279   5.071   0.395  1.00 94.59           N  
ATOM   1379  H   LEU A  94     -21.411   5.177   0.901  1.00 94.59           H  
ATOM   1380  CA  LEU A  94     -23.047   6.283   0.113  1.00 94.59           C  
ATOM   1381  HA  LEU A  94     -24.096   6.026  -0.040  1.00 94.59           H  
ATOM   1382  C   LEU A  94     -22.555   6.952  -1.179  1.00 94.59           C  
ATOM   1383  CB  LEU A  94     -22.925   7.239   1.312  1.00 94.59           C  
ATOM   1384  HB2 LEU A  94     -21.871   7.493   1.428  1.00 94.59           H  
ATOM   1385  HB3 LEU A  94     -23.468   8.156   1.083  1.00 94.59           H  
ATOM   1386  O   LEU A  94     -21.412   6.748  -1.584  1.00 94.59           O  
ATOM   1387  CG  LEU A  94     -23.433   6.684   2.653  1.00 94.59           C  
ATOM   1388  HG  LEU A  94     -22.866   5.794   2.929  1.00 94.59           H  
ATOM   1389  CD1 LEU A  94     -23.222   7.740   3.739  1.00 94.59           C  
ATOM   1390 HD11 LEU A  94     -22.164   7.998   3.777  1.00 94.59           H  
ATOM   1391 HD12 LEU A  94     -23.803   8.633   3.507  1.00 94.59           H  
ATOM   1392 HD13 LEU A  94     -23.527   7.341   4.707  1.00 94.59           H  
ATOM   1393  CD2 LEU A  94     -24.920   6.328   2.610  1.00 94.59           C  
ATOM   1394 HD21 LEU A  94     -25.258   6.020   3.599  1.00 94.59           H  
ATOM   1395 HD22 LEU A  94     -25.074   5.496   1.924  1.00 94.59           H  
ATOM   1396 HD23 LEU A  94     -25.501   7.185   2.268  1.00 94.59           H  
ATOM   1397  N   ASP A  95     -23.371   7.831  -1.767  1.00 88.90           N  
ATOM   1398  H   ASP A  95     -24.339   7.844  -1.479  1.00 88.90           H  
ATOM   1399  CA  ASP A  95     -23.073   8.526  -3.036  1.00 88.90           C  
ATOM   1400  HA  ASP A  95     -22.985   7.785  -3.831  1.00 88.90           H  
ATOM   1401  C   ASP A  95     -21.769   9.347  -3.018  1.00 88.90           C  
ATOM   1402  CB  ASP A  95     -24.238   9.470  -3.382  1.00 88.90           C  
ATOM   1403  HB2 ASP A  95     -24.332  10.213  -2.590  1.00 88.90           H  
ATOM   1404  HB3 ASP A  95     -24.000   9.996  -4.307  1.00 88.90           H  
ATOM   1405  O   ASP A  95     -21.167   9.614  -4.053  1.00 88.90           O  
ATOM   1406  CG  ASP A  95     -25.581   8.760  -3.570  1.00 88.90           C  
ATOM   1407  OD1 ASP A  95     -25.569   7.547  -3.870  1.00 88.90           O  
ATOM   1408  OD2 ASP A  95     -26.608   9.435  -3.348  1.00 88.90           O  
ATOM   1409  N   ASN A  96     -21.294   9.730  -1.831  1.00 89.40           N  
ATOM   1410  H   ASN A  96     -21.791   9.398  -1.017  1.00 89.40           H  
ATOM   1411  CA  ASN A  96     -20.029  10.438  -1.628  1.00 89.40           C  
ATOM   1412  HA  ASN A  96     -19.797  10.980  -2.545  1.00 89.40           H  
ATOM   1413  C   ASN A  96     -18.829   9.500  -1.394  1.00 89.40           C  
ATOM   1414  CB  ASN A  96     -20.223  11.482  -0.517  1.00 89.40           C  
ATOM   1415  HB2 ASN A  96     -19.301  12.050  -0.390  1.00 89.40           H  
ATOM   1416  HB3 ASN A  96     -21.007  12.174  -0.825  1.00 89.40           H  
ATOM   1417  O   ASN A  96     -17.811   9.936  -0.857  1.00 89.40           O  
ATOM   1418  CG  ASN A  96     -20.606  10.879   0.821  1.00 89.40           C  
ATOM   1419  ND2 ASN A  96     -20.999  11.704   1.763  1.00 89.40           N  
ATOM   1420 HD21 ASN A  96     -21.107  12.684   1.545  1.00 89.40           H  
ATOM   1421 HD22 ASN A  96     -21.382  11.269   2.590  1.00 89.40           H  
ATOM   1422  OD1 ASN A  96     -20.606   9.682   1.048  1.00 89.40           O  
ATOM   1423  N   ASN A  97     -18.945   8.220  -1.762  1.00 89.25           N  
ATOM   1424  H   ASN A  97     -19.826   7.929  -2.164  1.00 89.25           H  
ATOM   1425  CA  ASN A  97     -17.945   7.171  -1.550  1.00 89.25           C  
ATOM   1426  HA  ASN A  97     -18.424   6.237  -1.846  1.00 89.25           H  
ATOM   1427  C   ASN A  97     -17.552   6.956  -0.081  1.00 89.25           C  
ATOM   1428  CB  ASN A  97     -16.734   7.378  -2.481  1.00 89.25           C  
ATOM   1429  HB2 ASN A  97     -15.939   6.682  -2.215  1.00 89.25           H  
ATOM   1430  HB3 ASN A  97     -16.345   8.390  -2.365  1.00 89.25           H  
ATOM   1431  O   ASN A  97     -16.461   6.466   0.200  1.00 89.25           O  
ATOM   1432  CG  ASN A  97     -17.059   7.107  -3.932  1.00 89.25           C  
ATOM   1433  ND2 ASN A  97     -16.489   7.856  -4.844  1.00 89.25           N  
ATOM   1434 HD21 ASN A  97     -15.900   8.633  -4.581  1.00 89.25           H  
ATOM   1435 HD22 ASN A  97     -16.767   7.666  -5.796  1.00 89.25           H  
ATOM   1436  OD1 ASN A  97     -17.792   6.197  -4.272  1.00 89.25           O  
ATOM   1437  N   ARG A  98     -18.426   7.295   0.873  1.00 94.77           N  
ATOM   1438  H   ARG A  98     -19.298   7.720   0.591  1.00 94.77           H  
ATOM   1439  CA  ARG A  98     -18.202   7.011   2.296  1.00 94.77           C  
ATOM   1440  HA  ARG A  98     -17.138   6.841   2.459  1.00 94.77           H  
ATOM   1441  C   ARG A  98     -18.918   5.731   2.695  1.00 94.77           C  
ATOM   1442  CB  ARG A  98     -18.594   8.210   3.166  1.00 94.77           C  
ATOM   1443  HB2 ARG A  98     -19.634   8.479   2.977  1.00 94.77           H  
ATOM   1444  HB3 ARG A  98     -18.505   7.924   4.214  1.00 94.77           H  
ATOM   1445  O   ARG A  98     -20.062   5.493   2.306  1.00 94.77           O  
ATOM   1446  CG  ARG A  98     -17.660   9.407   2.889  1.00 94.77           C  
ATOM   1447  HG2 ARG A  98     -17.584   9.582   1.816  1.00 94.77           H  
ATOM   1448  HG3 ARG A  98     -16.664   9.163   3.257  1.00 94.77           H  
ATOM   1449  CD  ARG A  98     -18.117  10.720   3.533  1.00 94.77           C  
ATOM   1450  HD2 ARG A  98     -17.342  11.470   3.373  1.00 94.77           H  
ATOM   1451  HD3 ARG A  98     -19.033  11.050   3.044  1.00 94.77           H  
ATOM   1452  NE  ARG A  98     -18.362  10.565   4.965  1.00 94.77           N  
ATOM   1453  HE  ARG A  98     -18.084   9.675   5.354  1.00 94.77           H  
ATOM   1454  NH1 ARG A  98     -19.104  12.658   5.504  1.00 94.77           N  
ATOM   1455 HH11 ARG A  98     -18.825  12.953   4.579  1.00 94.77           H  
ATOM   1456 HH12 ARG A  98     -19.387  13.330   6.202  1.00 94.77           H  
ATOM   1457  NH2 ARG A  98     -19.042  11.070   7.066  1.00 94.77           N  
ATOM   1458 HH21 ARG A  98     -18.739  10.139   7.315  1.00 94.77           H  
ATOM   1459 HH22 ARG A  98     -19.358  11.722   7.769  1.00 94.77           H  
ATOM   1460  CZ  ARG A  98     -18.828  11.433   5.836  1.00 94.77           C  
ATOM   1461  N   LEU A  99     -18.238   4.908   3.487  1.00 95.73           N  
ATOM   1462  H   LEU A  99     -17.309   5.171   3.783  1.00 95.73           H  
ATOM   1463  CA  LEU A  99     -18.805   3.666   3.996  1.00 95.73           C  
ATOM   1464  HA  LEU A  99     -19.338   3.178   3.180  1.00 95.73           H  
ATOM   1465  C   LEU A  99     -19.802   3.964   5.120  1.00 95.73           C  
ATOM   1466  CB  LEU A  99     -17.663   2.749   4.454  1.00 95.73           C  
ATOM   1467  HB2 LEU A  99     -17.206   3.178   5.345  1.00 95.73           H  
ATOM   1468  HB3 LEU A  99     -16.904   2.721   3.672  1.00 95.73           H  
ATOM   1469  O   LEU A  99     -19.521   4.742   6.034  1.00 95.73           O  
ATOM   1470  CG  LEU A  99     -18.086   1.301   4.750  1.00 95.73           C  
ATOM   1471  HG  LEU A  99     -18.862   1.284   5.515  1.00 95.73           H  
ATOM   1472  CD1 LEU A  99     -18.583   0.565   3.505  1.00 95.73           C  
ATOM   1473 HD11 LEU A  99     -19.634   0.804   3.339  1.00 95.73           H  
ATOM   1474 HD12 LEU A  99     -18.004   0.860   2.630  1.00 95.73           H  
ATOM   1475 HD13 LEU A  99     -18.505  -0.514   3.637  1.00 95.73           H  
ATOM   1476  CD2 LEU A  99     -16.882   0.537   5.276  1.00 95.73           C  
ATOM   1477 HD21 LEU A  99     -16.520   1.025   6.180  1.00 95.73           H  
ATOM   1478 HD22 LEU A  99     -16.087   0.528   4.531  1.00 95.73           H  
ATOM   1479 HD23 LEU A  99     -17.173  -0.488   5.506  1.00 95.73           H  
ATOM   1480  N   LYS A 100     -20.958   3.308   5.074  1.00 95.19           N  
ATOM   1481  H   LYS A 100     -21.146   2.739   4.261  1.00 95.19           H  
ATOM   1482  CA  LYS A 100     -21.960   3.322   6.134  1.00 95.19           C  
ATOM   1483  HA  LYS A 100     -21.576   3.898   6.975  1.00 95.19           H  
ATOM   1484  C   LYS A 100     -22.217   1.906   6.624  1.00 95.19           C  
ATOM   1485  CB  LYS A 100     -23.230   4.020   5.636  1.00 95.19           C  
ATOM   1486  HB2 LYS A 100     -23.592   3.514   4.740  1.00 95.19           H  
ATOM   1487  HB3 LYS A 100     -22.978   5.047   5.373  1.00 95.19           H  
ATOM   1488  O   LYS A 100     -22.512   1.007   5.838  1.00 95.19           O  
ATOM   1489  CG  LYS A 100     -24.336   4.033   6.702  1.00 95.19           C  
ATOM   1490  HG2 LYS A 100     -24.598   3.011   6.977  1.00 95.19           H  
ATOM   1491  HG3 LYS A 100     -23.982   4.560   7.589  1.00 95.19           H  
ATOM   1492  CD  LYS A 100     -25.590   4.721   6.163  1.00 95.19           C  
ATOM   1493  HD2 LYS A 100     -25.919   4.198   5.265  1.00 95.19           H  
ATOM   1494  HD3 LYS A 100     -25.350   5.756   5.916  1.00 95.19           H  
ATOM   1495  CE  LYS A 100     -26.698   4.689   7.218  1.00 95.19           C  
ATOM   1496  HE2 LYS A 100     -26.371   5.262   8.086  1.00 95.19           H  
ATOM   1497  HE3 LYS A 100     -26.842   3.656   7.535  1.00 95.19           H  
ATOM   1498  NZ  LYS A 100     -27.968   5.237   6.683  1.00 95.19           N  
ATOM   1499  HZ1 LYS A 100     -28.277   4.690   5.892  1.00 95.19           H  
ATOM   1500  HZ2 LYS A 100     -27.843   6.193   6.383  1.00 95.19           H  
ATOM   1501  HZ3 LYS A 100     -28.686   5.212   7.392  1.00 95.19           H  
ATOM   1502  N   ILE A 101     -22.160   1.743   7.938  1.00 93.04           N  
ATOM   1503  H   ILE A 101     -21.944   2.558   8.494  1.00 93.04           H  
ATOM   1504  CA  ILE A 101     -22.578   0.544   8.658  1.00 93.04           C  
ATOM   1505  HA  ILE A 101     -22.663  -0.290   7.962  1.00 93.04           H  
ATOM   1506  C   ILE A 101     -23.947   0.850   9.243  1.00 93.04           C  
ATOM   1507  CB  ILE A 101     -21.567   0.159   9.757  1.00 93.04           C  
ATOM   1508  HB  ILE A 101     -21.596   0.918  10.539  1.00 93.04           H  
ATOM   1509  O   ILE A 101     -24.129   1.874   9.899  1.00 93.04           O  
ATOM   1510  CG1 ILE A 101     -20.136   0.109   9.183  1.00 93.04           C  
ATOM   1511 HG12 ILE A 101     -19.896   1.051   8.689  1.00 93.04           H  
ATOM   1512 HG13 ILE A 101     -20.095  -0.673   8.425  1.00 93.04           H  
ATOM   1513  CG2 ILE A 101     -21.965  -1.200  10.367  1.00 93.04           C  
ATOM   1514 HG21 ILE A 101     -21.298  -1.451  11.192  1.00 93.04           H  
ATOM   1515 HG22 ILE A 101     -22.979  -1.165  10.766  1.00 93.04           H  
ATOM   1516 HG23 ILE A 101     -21.902  -1.984   9.613  1.00 93.04           H  
ATOM   1517  CD1 ILE A 101     -19.044  -0.121  10.232  1.00 93.04           C  
ATOM   1518 HD11 ILE A 101     -18.064  -0.025   9.765  1.00 93.04           H  
ATOM   1519 HD12 ILE A 101     -19.129   0.618  11.029  1.00 93.04           H  
ATOM   1520 HD13 ILE A 101     -19.129  -1.124  10.651  1.00 93.04           H  
ATOM   1521  N   SER A 102     -24.922  -0.007   8.992  1.00 92.89           N  
ATOM   1522  H   SER A 102     -24.711  -0.837   8.456  1.00 92.89           H  
ATOM   1523  CA  SER A 102     -26.276   0.151   9.516  1.00 92.89           C  
ATOM   1524  HA  SER A 102     -26.279   0.911  10.298  1.00 92.89           H  
ATOM   1525  C   SER A 102     -26.757  -1.128  10.169  1.00 92.89           C  
ATOM   1526  CB  SER A 102     -27.228   0.631   8.421  1.00 92.89           C  
ATOM   1527  HB2 SER A 102     -26.902   1.618   8.091  1.00 92.89           H  
ATOM   1528  HB3 SER A 102     -28.236   0.717   8.825  1.00 92.89           H  
ATOM   1529  O   SER A 102     -26.329  -2.216   9.796  1.00 92.89           O  
ATOM   1530  OG  SER A 102     -27.241  -0.234   7.305  1.00 92.89           O  
ATOM   1531  HG  SER A 102     -26.385  -0.656   7.208  1.00 92.89           H  
ATOM   1532  N   ASN A 103     -27.625  -0.973  11.158  1.00 89.57           N  
ATOM   1533  H   ASN A 103     -27.880  -0.038  11.443  1.00 89.57           H  
ATOM   1534  CA  ASN A 103     -28.276  -2.040  11.888  1.00 89.57           C  
ATOM   1535  HA  ASN A 103     -28.329  -2.930  11.260  1.00 89.57           H  
ATOM   1536  C   ASN A 103     -29.702  -1.617  12.256  1.00 89.57           C  
ATOM   1537  CB  ASN A 103     -27.457  -2.349  13.150  1.00 89.57           C  
ATOM   1538  HB2 ASN A 103     -27.546  -1.521  13.853  1.00 89.57           H  
ATOM   1539  HB3 ASN A 103     -26.407  -2.456  12.880  1.00 89.57           H  
ATOM   1540  O   ASN A 103     -30.034  -0.431  12.280  1.00 89.57           O  
ATOM   1541  CG  ASN A 103     -27.903  -3.638  13.820  1.00 89.57           C  
ATOM   1542  ND2 ASN A 103     -27.735  -3.767  15.106  1.00 89.57           N  
ATOM   1543 HD21 ASN A 103     -28.017  -4.655  15.496  1.00 89.57           H  
ATOM   1544 HD22 ASN A 103     -27.502  -2.958  15.663  1.00 89.57           H  
ATOM   1545  OD1 ASN A 103     -28.483  -4.522  13.223  1.00 89.57           O  
ATOM   1546  N   THR A 104     -30.536  -2.593  12.592  1.00 87.48           N  
ATOM   1547  H   THR A 104     -30.192  -3.542  12.578  1.00 87.48           H  
ATOM   1548  CA  THR A 104     -31.896  -2.362  13.094  1.00 87.48           C  
ATOM   1549  HA  THR A 104     -32.375  -1.590  12.492  1.00 87.48           H  
ATOM   1550  C   THR A 104     -31.914  -1.872  14.544  1.00 87.48           C  
ATOM   1551  CB  THR A 104     -32.722  -3.646  12.973  1.00 87.48           C  
ATOM   1552  HB  THR A 104     -33.704  -3.494  13.420  1.00 87.48           H  
ATOM   1553  O   THR A 104     -32.801  -1.109  14.920  1.00 87.48           O  
ATOM   1554  CG2 THR A 104     -32.904  -4.064  11.513  1.00 87.48           C  
ATOM   1555 HG21 THR A 104     -33.626  -4.878  11.455  1.00 87.48           H  
ATOM   1556 HG22 THR A 104     -31.956  -4.390  11.084  1.00 87.48           H  
ATOM   1557 HG23 THR A 104     -33.285  -3.222  10.935  1.00 87.48           H  
ATOM   1558  OG1 THR A 104     -32.057  -4.695  13.637  1.00 87.48           O  
ATOM   1559  HG1 THR A 104     -32.275  -5.517  13.192  1.00 87.48           H  
ATOM   1560  N   VAL A 105     -30.922  -2.265  15.352  1.00 88.87           N  
ATOM   1561  H   VAL A 105     -30.250  -2.915  14.971  1.00 88.87           H  
ATOM   1562  CA  VAL A 105     -30.791  -1.897  16.772  1.00 88.87           C  
ATOM   1563  HA  VAL A 105     -31.563  -1.165  17.008  1.00 88.87           H  
ATOM   1564  C   VAL A 105     -29.456  -1.209  17.065  1.00 88.87           C  
ATOM   1565  CB  VAL A 105     -31.031  -3.105  17.702  1.00 88.87           C  
ATOM   1566  HB  VAL A 105     -30.872  -2.778  18.729  1.00 88.87           H  
ATOM   1567  O   VAL A 105     -28.468  -1.396  16.353  1.00 88.87           O  
ATOM   1568  CG1 VAL A 105     -32.477  -3.598  17.593  1.00 88.87           C  
ATOM   1569 HG11 VAL A 105     -32.669  -4.001  16.598  1.00 88.87           H  
ATOM   1570 HG12 VAL A 105     -33.166  -2.774  17.780  1.00 88.87           H  
ATOM   1571 HG13 VAL A 105     -32.657  -4.380  18.331  1.00 88.87           H  
ATOM   1572  CG2 VAL A 105     -30.104  -4.295  17.432  1.00 88.87           C  
ATOM   1573 HG21 VAL A 105     -29.065  -3.994  17.561  1.00 88.87           H  
ATOM   1574 HG22 VAL A 105     -30.318  -5.093  18.144  1.00 88.87           H  
ATOM   1575 HG23 VAL A 105     -30.255  -4.677  16.423  1.00 88.87           H  
ATOM   1576  N   ALA A 106     -29.417  -0.383  18.111  1.00 89.48           N  
ATOM   1577  H   ALA A 106     -30.237  -0.281  18.692  1.00 89.48           H  
ATOM   1578  CA  ALA A 106     -28.198   0.309  18.517  1.00 89.48           C  
ATOM   1579  HA  ALA A 106     -27.793   0.821  17.644  1.00 89.48           H  
ATOM   1580  C   ALA A 106     -27.149  -0.691  19.019  1.00 89.48           C  
ATOM   1581  CB  ALA A 106     -28.541   1.356  19.579  1.00 89.48           C  
ATOM   1582  HB1 ALA A 106     -27.628   1.849  19.913  1.00 89.48           H  
ATOM   1583  HB2 ALA A 106     -29.216   2.105  19.164  1.00 89.48           H  
ATOM   1584  HB3 ALA A 106     -29.010   0.879  20.439  1.00 89.48           H  
ATOM   1585  O   ALA A 106     -27.431  -1.472  19.927  1.00 89.48           O  
ATOM   1586  N   VAL A 107     -25.951  -0.688  18.426  1.00 87.04           N  
ATOM   1587  H   VAL A 107     -25.770  -0.014  17.696  1.00 87.04           H  
ATOM   1588  CA  VAL A 107     -24.913  -1.687  18.728  1.00 87.04           C  
ATOM   1589  HA  VAL A 107     -25.070  -2.056  19.741  1.00 87.04           H  
ATOM   1590  C   VAL A 107     -23.526  -1.077  18.698  1.00 87.04           C  
ATOM   1591  CB  VAL A 107     -24.998  -2.893  17.769  1.00 87.04           C  
ATOM   1592  HB  VAL A 107     -25.073  -2.527  16.745  1.00 87.04           H  
ATOM   1593  O   VAL A 107     -23.230  -0.210  17.883  1.00 87.04           O  
ATOM   1594  CG1 VAL A 107     -23.789  -3.833  17.873  1.00 87.04           C  
ATOM   1595 HG11 VAL A 107     -23.976  -4.769  17.345  1.00 87.04           H  
ATOM   1596 HG12 VAL A 107     -23.580  -4.071  18.916  1.00 87.04           H  
ATOM   1597 HG13 VAL A 107     -22.922  -3.368  17.405  1.00 87.04           H  
ATOM   1598  CG2 VAL A 107     -26.254  -3.701  18.103  1.00 87.04           C  
ATOM   1599 HG21 VAL A 107     -26.257  -3.974  19.159  1.00 87.04           H  
ATOM   1600 HG22 VAL A 107     -27.136  -3.095  17.895  1.00 87.04           H  
ATOM   1601 HG23 VAL A 107     -26.331  -4.616  17.516  1.00 87.04           H  
ATOM   1602  N   ASN A 108     -22.659  -1.587  19.568  1.00 89.21           N  
ATOM   1603  H   ASN A 108     -22.980  -2.307  20.198  1.00 89.21           H  
ATOM   1604  CA  ASN A 108     -21.246  -1.251  19.574  1.00 89.21           C  
ATOM   1605  HA  ASN A 108     -21.149  -0.184  19.374  1.00 89.21           H  
ATOM   1606  C   ASN A 108     -20.502  -2.017  18.474  1.00 89.21           C  
ATOM   1607  CB  ASN A 108     -20.666  -1.525  20.968  1.00 89.21           C  
ATOM   1608  HB2 ASN A 108     -19.609  -1.260  20.974  1.00 89.21           H  
ATOM   1609  HB3 ASN A 108     -20.756  -2.588  21.193  1.00 89.21           H  
ATOM   1610  O   ASN A 108     -20.561  -3.249  18.402  1.00 89.21           O  
ATOM   1611  CG  ASN A 108     -21.355  -0.719  22.054  1.00 89.21           C  
ATOM   1612  ND2 ASN A 108     -21.302  -1.175  23.282  1.00 89.21           N  
ATOM   1613 HD21 ASN A 108     -20.780  -2.010  23.506  1.00 89.21           H  
ATOM   1614 HD22 ASN A 108     -21.758  -0.611  23.984  1.00 89.21           H  
ATOM   1615  OD1 ASN A 108     -21.965   0.314  21.826  1.00 89.21           O  
ATOM   1616  N   PHE A 109     -19.776  -1.268  17.657  1.00 87.56           N  
ATOM   1617  H   PHE A 109     -19.762  -0.271  17.822  1.00 87.56           H  
ATOM   1618  CA  PHE A 109     -18.856  -1.757  16.649  1.00 87.56           C  
ATOM   1619  HA  PHE A 109     -18.966  -2.836  16.537  1.00 87.56           H  
ATOM   1620  C   PHE A 109     -17.431  -1.447  17.112  1.00 87.56           C  
ATOM   1621  CB  PHE A 109     -19.201  -1.091  15.312  1.00 87.56           C  
ATOM   1622  HB2 PHE A 109     -18.872  -0.052  15.330  1.00 87.56           H  
ATOM   1623  HB3 PHE A 109     -20.283  -1.094  15.179  1.00 87.56           H  
ATOM   1624  O   PHE A 109     -17.149  -0.331  17.535  1.00 87.56           O  
ATOM   1625  CG  PHE A 109     -18.567  -1.767  14.125  1.00 87.56           C  
ATOM   1626  CD1 PHE A 109     -17.188  -1.634  13.896  1.00 87.56           C  
ATOM   1627  HD1 PHE A 109     -16.577  -1.013  14.534  1.00 87.56           H  
ATOM   1628  CD2 PHE A 109     -19.343  -2.583  13.282  1.00 87.56           C  
ATOM   1629  HD2 PHE A 109     -20.403  -2.692  13.457  1.00 87.56           H  
ATOM   1630  CE1 PHE A 109     -16.585  -2.371  12.871  1.00 87.56           C  
ATOM   1631  HE1 PHE A 109     -15.509  -2.356  12.777  1.00 87.56           H  
ATOM   1632  CE2 PHE A 109     -18.740  -3.269  12.215  1.00 87.56           C  
ATOM   1633  HE2 PHE A 109     -19.339  -3.888  11.564  1.00 87.56           H  
ATOM   1634  CZ  PHE A 109     -17.355  -3.166  12.010  1.00 87.56           C  
ATOM   1635  HZ  PHE A 109     -16.875  -3.716  11.215  1.00 87.56           H  
ATOM   1636  N   ALA A 110     -16.523  -2.411  17.045  1.00 90.66           N  
ATOM   1637  H   ALA A 110     -16.786  -3.306  16.658  1.00 90.66           H  
ATOM   1638  CA  ALA A 110     -15.123  -2.201  17.395  1.00 90.66           C  
ATOM   1639  HA  ALA A 110     -14.905  -1.134  17.383  1.00 90.66           H  
ATOM   1640  C   ALA A 110     -14.213  -2.854  16.358  1.00 90.66           C  
ATOM   1641  CB  ALA A 110     -14.870  -2.713  18.819  1.00 90.66           C  
ATOM   1642  HB1 ALA A 110     -13.814  -2.602  19.064  1.00 90.66           H  
ATOM   1643  HB2 ALA A 110     -15.460  -2.128  19.525  1.00 90.66           H  
ATOM   1644  HB3 ALA A 110     -15.152  -3.763  18.899  1.00 90.66           H  
ATOM   1645  O   ALA A 110     -14.509  -3.931  15.862  1.00 90.66           O  
ATOM   1646  N   PHE A 111     -13.094  -2.230  16.031  1.00 84.41           N  
ATOM   1647  H   PHE A 111     -12.897  -1.337  16.461  1.00 84.41           H  
ATOM   1648  CA  PHE A 111     -12.079  -2.793  15.149  1.00 84.41           C  
ATOM   1649  HA  PHE A 111     -12.498  -3.606  14.556  1.00 84.41           H  
ATOM   1650  C   PHE A 111     -10.954  -3.359  16.009  1.00 84.41           C  
ATOM   1651  CB  PHE A 111     -11.612  -1.713  14.178  1.00 84.41           C  
ATOM   1652  HB2 PHE A 111     -11.198  -0.877  14.743  1.00 84.41           H  
ATOM   1653  HB3 PHE A 111     -10.810  -2.120  13.562  1.00 84.41           H  
ATOM   1654  O   PHE A 111     -10.396  -2.643  16.834  1.00 84.41           O  
ATOM   1655  CG  PHE A 111     -12.719  -1.205  13.272  1.00 84.41           C  
ATOM   1656  CD1 PHE A 111     -12.957  -1.837  12.043  1.00 84.41           C  
ATOM   1657  HD1 PHE A 111     -12.394  -2.715  11.763  1.00 84.41           H  
ATOM   1658  CD2 PHE A 111     -13.489  -0.081  13.628  1.00 84.41           C  
ATOM   1659  HD2 PHE A 111     -13.320   0.417  14.571  1.00 84.41           H  
ATOM   1660  CE1 PHE A 111     -13.940  -1.329  11.181  1.00 84.41           C  
ATOM   1661  HE1 PHE A 111     -14.155  -1.868  10.270  1.00 84.41           H  
ATOM   1662  CE2 PHE A 111     -14.453   0.444  12.754  1.00 84.41           C  
ATOM   1663  HE2 PHE A 111     -15.011   1.326  13.032  1.00 84.41           H  
ATOM   1664  CZ  PHE A 111     -14.678  -0.180  11.518  1.00 84.41           C  
ATOM   1665  HZ  PHE A 111     -15.434   0.202  10.849  1.00 84.41           H  
ATOM   1666  N   ASP A 112     -10.654  -4.647  15.858  1.00 79.99           N  
ATOM   1667  H   ASP A 112     -11.062  -5.171  15.097  1.00 79.99           H  
ATOM   1668  CA  ASP A 112      -9.627  -5.317  16.655  1.00 79.99           C  
ATOM   1669  HA  ASP A 112      -8.904  -4.569  16.984  1.00 79.99           H  
ATOM   1670  C   ASP A 112      -8.937  -6.396  15.803  1.00 79.99           C  
ATOM   1671  CB  ASP A 112     -10.234  -5.897  17.939  1.00 79.99           C  
ATOM   1672  HB2 ASP A 112     -10.777  -5.108  18.460  1.00 79.99           H  
ATOM   1673  HB3 ASP A 112     -10.949  -6.680  17.687  1.00 79.99           H  
ATOM   1674  O   ASP A 112      -9.550  -7.439  15.555  1.00 79.99           O  
ATOM   1675  CG  ASP A 112      -9.177  -6.459  18.896  1.00 79.99           C  
ATOM   1676  OD1 ASP A 112      -7.967  -6.260  18.657  1.00 79.99           O  
ATOM   1677  OD2 ASP A 112      -9.627  -7.081  19.891  1.00 79.99           O  
ATOM   1678  N   PRO A 113      -7.706  -6.138  15.320  1.00 73.41           N  
ATOM   1679  CA  PRO A 113      -6.867  -4.990  15.674  1.00 73.41           C  
ATOM   1680  HA  PRO A 113      -6.901  -4.816  16.749  1.00 73.41           H  
ATOM   1681  C   PRO A 113      -7.241  -3.689  14.945  1.00 73.41           C  
ATOM   1682  CB  PRO A 113      -5.446  -5.409  15.336  1.00 73.41           C  
ATOM   1683  HB2 PRO A 113      -5.050  -6.057  16.117  1.00 73.41           H  
ATOM   1684  HB3 PRO A 113      -4.779  -4.567  15.153  1.00 73.41           H  
ATOM   1685  O   PRO A 113      -7.953  -3.658  13.941  1.00 73.41           O  
ATOM   1686  CG  PRO A 113      -5.704  -6.207  14.084  1.00 73.41           C  
ATOM   1687  HG2 PRO A 113      -5.913  -5.514  13.268  1.00 73.41           H  
ATOM   1688  HG3 PRO A 113      -4.812  -6.800  13.885  1.00 73.41           H  
ATOM   1689  CD  PRO A 113      -6.970  -7.006  14.420  1.00 73.41           C  
ATOM   1690  HD2 PRO A 113      -6.707  -7.930  14.936  1.00 73.41           H  
ATOM   1691  HD3 PRO A 113      -7.542  -7.222  13.518  1.00 73.41           H  
ATOM   1692  N   LEU A 114      -6.665  -2.597  15.446  1.00 77.80           N  
ATOM   1693  H   LEU A 114      -6.068  -2.737  16.248  1.00 77.80           H  
ATOM   1694  CA  LEU A 114      -6.968  -1.208  15.102  1.00 77.80           C  
ATOM   1695  HA  LEU A 114      -8.052  -1.095  15.100  1.00 77.80           H  
ATOM   1696  C   LEU A 114      -6.473  -0.754  13.709  1.00 77.80           C  
ATOM   1697  CB  LEU A 114      -6.380  -0.292  16.206  1.00 77.80           C  
ATOM   1698  HB2 LEU A 114      -5.294  -0.320  16.112  1.00 77.80           H  
ATOM   1699  HB3 LEU A 114      -6.694   0.735  16.017  1.00 77.80           H  
ATOM   1700  O   LEU A 114      -6.240   0.425  13.528  1.00 77.80           O  
ATOM   1701  CG  LEU A 114      -6.737  -0.606  17.669  1.00 77.80           C  
ATOM   1702  HG  LEU A 114      -6.493  -1.644  17.895  1.00 77.80           H  
ATOM   1703  CD1 LEU A 114      -5.926   0.296  18.601  1.00 77.80           C  
ATOM   1704 HD11 LEU A 114      -6.184   0.080  19.638  1.00 77.80           H  
ATOM   1705 HD12 LEU A 114      -4.862   0.106  18.460  1.00 77.80           H  
ATOM   1706 HD13 LEU A 114      -6.132   1.345  18.388  1.00 77.80           H  
ATOM   1707  CD2 LEU A 114      -8.203  -0.355  17.981  1.00 77.80           C  
ATOM   1708 HD21 LEU A 114      -8.390   0.719  17.986  1.00 77.80           H  
ATOM   1709 HD22 LEU A 114      -8.826  -0.848  17.235  1.00 77.80           H  
ATOM   1710 HD23 LEU A 114      -8.445  -0.765  18.961  1.00 77.80           H  
ATOM   1711  N   LEU A 115      -6.250  -1.608  12.709  1.00 80.45           N  
ATOM   1712  H   LEU A 115      -6.482  -2.582  12.843  1.00 80.45           H  
ATOM   1713  CA  LEU A 115      -5.808  -1.106  11.386  1.00 80.45           C  
ATOM   1714  HA  LEU A 115      -5.444  -0.082  11.466  1.00 80.45           H  
ATOM   1715  C   LEU A 115      -6.953  -0.985  10.380  1.00 80.45           C  
ATOM   1716  CB  LEU A 115      -4.624  -1.923  10.853  1.00 80.45           C  
ATOM   1717  HB2 LEU A 115      -4.416  -1.586   9.838  1.00 80.45           H  
ATOM   1718  HB3 LEU A 115      -4.917  -2.972  10.806  1.00 80.45           H  
ATOM   1719  O   LEU A 115      -6.985  -0.048   9.584  1.00 80.45           O  
ATOM   1720  CG  LEU A 115      -3.326  -1.796  11.677  1.00 80.45           C  
ATOM   1721  HG  LEU A 115      -3.464  -2.294  12.637  1.00 80.45           H  
ATOM   1722  CD1 LEU A 115      -2.180  -2.474  10.930  1.00 80.45           C  
ATOM   1723 HD11 LEU A 115      -1.339  -2.636  11.603  1.00 80.45           H  
ATOM   1724 HD12 LEU A 115      -1.855  -1.851  10.097  1.00 80.45           H  
ATOM   1725 HD13 LEU A 115      -2.502  -3.429  10.514  1.00 80.45           H  
ATOM   1726  CD2 LEU A 115      -2.878  -0.351  11.922  1.00 80.45           C  
ATOM   1727 HD21 LEU A 115      -1.894  -0.343  12.390  1.00 80.45           H  
ATOM   1728 HD22 LEU A 115      -2.833   0.193  10.978  1.00 80.45           H  
ATOM   1729 HD23 LEU A 115      -3.575   0.150  12.593  1.00 80.45           H  
ATOM   1730  N   LEU A 116      -7.937  -1.882  10.460  1.00 87.89           N  
ATOM   1731  H   LEU A 116      -7.862  -2.621  11.143  1.00 87.89           H  
ATOM   1732  CA  LEU A 116      -9.010  -1.962   9.470  1.00 87.89           C  
ATOM   1733  HA  LEU A 116      -8.543  -2.023   8.487  1.00 87.89           H  
ATOM   1734  C   LEU A 116      -9.926  -0.723   9.459  1.00 87.89           C  
ATOM   1735  CB  LEU A 116      -9.784  -3.263   9.743  1.00 87.89           C  
ATOM   1736  HB2 LEU A 116     -10.256  -3.191  10.723  1.00 87.89           H  
ATOM   1737  HB3 LEU A 116      -9.077  -4.092   9.774  1.00 87.89           H  
ATOM   1738  O   LEU A 116     -10.458  -0.356   8.411  1.00 87.89           O  
ATOM   1739  CG  LEU A 116     -10.860  -3.583   8.696  1.00 87.89           C  
ATOM   1740  HG  LEU A 116     -11.589  -2.772   8.681  1.00 87.89           H  
ATOM   1741  CD1 LEU A 116     -10.273  -3.765   7.297  1.00 87.89           C  
ATOM   1742 HD11 LEU A 116      -9.886  -2.817   6.925  1.00 87.89           H  
ATOM   1743 HD12 LEU A 116     -11.048  -4.105   6.609  1.00 87.89           H  
ATOM   1744 HD13 LEU A 116      -9.466  -4.496   7.340  1.00 87.89           H  
ATOM   1745  CD2 LEU A 116     -11.590  -4.868   9.080  1.00 87.89           C  
ATOM   1746 HD21 LEU A 116     -12.006  -4.765  10.082  1.00 87.89           H  
ATOM   1747 HD22 LEU A 116     -10.897  -5.709   9.067  1.00 87.89           H  
ATOM   1748 HD23 LEU A 116     -12.401  -5.052   8.375  1.00 87.89           H  
ATOM   1749  N   TYR A 117     -10.088  -0.050  10.605  1.00 91.26           N  
ATOM   1750  H   TYR A 117      -9.592  -0.370  11.425  1.00 91.26           H  
ATOM   1751  CA  TYR A 117     -10.962   1.124  10.716  1.00 91.26           C  
ATOM   1752  HA  TYR A 117     -11.960   0.824  10.397  1.00 91.26           H  
ATOM   1753  C   TYR A 117     -10.510   2.263   9.790  1.00 91.26           C  
ATOM   1754  CB  TYR A 117     -11.060   1.577  12.182  1.00 91.26           C  
ATOM   1755  HB2 TYR A 117     -11.115   0.692  12.816  1.00 91.26           H  
ATOM   1756  HB3 TYR A 117     -11.987   2.134  12.311  1.00 91.26           H  
ATOM   1757  O   TYR A 117     -11.342   2.875   9.120  1.00 91.26           O  
ATOM   1758  CG  TYR A 117      -9.927   2.423  12.716  1.00 91.26           C  
ATOM   1759  CD1 TYR A 117      -8.873   1.840  13.435  1.00 91.26           C  
ATOM   1760  HD1 TYR A 117      -8.864   0.779  13.633  1.00 91.26           H  
ATOM   1761  CD2 TYR A 117      -9.957   3.814  12.537  1.00 91.26           C  
ATOM   1762  HD2 TYR A 117     -10.803   4.261  12.036  1.00 91.26           H  
ATOM   1763  CE1 TYR A 117      -7.849   2.664  13.944  1.00 91.26           C  
ATOM   1764  HE1 TYR A 117      -7.049   2.281  14.560  1.00 91.26           H  
ATOM   1765  CE2 TYR A 117      -8.899   4.623  12.987  1.00 91.26           C  
ATOM   1766  HE2 TYR A 117      -8.923   5.689  12.813  1.00 91.26           H  
ATOM   1767  OH  TYR A 117      -6.798   4.787  14.152  1.00 91.26           O  
ATOM   1768  HH  TYR A 117      -6.952   5.720  13.986  1.00 91.26           H  
ATOM   1769  CZ  TYR A 117      -7.827   4.038  13.684  1.00 91.26           C  
ATOM   1770  N   GLY A 118      -9.193   2.485   9.695  1.00 90.18           N  
ATOM   1771  H   GLY A 118      -8.572   1.923  10.259  1.00 90.18           H  
ATOM   1772  CA  GLY A 118      -8.601   3.506   8.833  1.00 90.18           C  
ATOM   1773  HA2 GLY A 118      -9.060   4.471   9.047  1.00 90.18           H  
ATOM   1774  HA3 GLY A 118      -7.533   3.568   9.039  1.00 90.18           H  
ATOM   1775  C   GLY A 118      -8.791   3.187   7.351  1.00 90.18           C  
ATOM   1776  O   GLY A 118      -9.222   4.053   6.594  1.00 90.18           O  
ATOM   1777  N   THR A 119      -8.580   1.927   6.949  1.00 90.25           N  
ATOM   1778  H   THR A 119      -8.198   1.264   7.608  1.00 90.25           H  
ATOM   1779  CA  THR A 119      -8.855   1.437   5.582  1.00 90.25           C  
ATOM   1780  HA  THR A 119      -8.217   1.958   4.867  1.00 90.25           H  
ATOM   1781  C   THR A 119     -10.311   1.681   5.182  1.00 90.25           C  
ATOM   1782  CB  THR A 119      -8.569  -0.071   5.502  1.00 90.25           C  
ATOM   1783  HB  THR A 119      -9.283  -0.596   6.137  1.00 90.25           H  
ATOM   1784  O   THR A 119     -10.606   2.049   4.049  1.00 90.25           O  
ATOM   1785  CG2 THR A 119      -8.644  -0.668   4.099  1.00 90.25           C  
ATOM   1786 HG21 THR A 119      -7.819  -0.299   3.490  1.00 90.25           H  
ATOM   1787 HG22 THR A 119      -8.563  -1.752   4.169  1.00 90.25           H  
ATOM   1788 HG23 THR A 119      -9.591  -0.419   3.620  1.00 90.25           H  
ATOM   1789  OG1 THR A 119      -7.272  -0.337   5.976  1.00 90.25           O  
ATOM   1790  HG1 THR A 119      -6.654  -0.085   5.286  1.00 90.25           H  
ATOM   1791  N   MET A 120     -11.239   1.536   6.128  1.00 92.32           N  
ATOM   1792  H   MET A 120     -10.934   1.211   7.035  1.00 92.32           H  
ATOM   1793  CA  MET A 120     -12.670   1.769   5.928  1.00 92.32           C  
ATOM   1794  HA  MET A 120     -12.939   1.448   4.922  1.00 92.32           H  
ATOM   1795  C   MET A 120     -13.094   3.244   6.034  1.00 92.32           C  
ATOM   1796  CB  MET A 120     -13.430   0.890   6.919  1.00 92.32           C  
ATOM   1797  HB2 MET A 120     -13.001   1.004   7.915  1.00 92.32           H  
ATOM   1798  HB3 MET A 120     -14.475   1.195   6.955  1.00 92.32           H  
ATOM   1799  O   MET A 120     -14.275   3.545   5.860  1.00 92.32           O  
ATOM   1800  CG  MET A 120     -13.350  -0.577   6.491  1.00 92.32           C  
ATOM   1801  HG2 MET A 120     -12.314  -0.829   6.265  1.00 92.32           H  
ATOM   1802  HG3 MET A 120     -13.938  -0.719   5.584  1.00 92.32           H  
ATOM   1803  SD  MET A 120     -13.911  -1.733   7.747  1.00 92.32           S  
ATOM   1804  CE  MET A 120     -15.644  -1.296   7.938  1.00 92.32           C  
ATOM   1805  HE1 MET A 120     -15.745  -0.226   8.118  1.00 92.32           H  
ATOM   1806  HE2 MET A 120     -16.193  -1.599   7.047  1.00 92.32           H  
ATOM   1807  HE3 MET A 120     -16.025  -1.835   8.806  1.00 92.32           H  
ATOM   1808  N   GLY A 121     -12.160   4.158   6.311  1.00 93.93           N  
ATOM   1809  H   GLY A 121     -11.205   3.848   6.423  1.00 93.93           H  
ATOM   1810  CA  GLY A 121     -12.406   5.597   6.414  1.00 93.93           C  
ATOM   1811  HA2 GLY A 121     -11.458   6.115   6.271  1.00 93.93           H  
ATOM   1812  HA3 GLY A 121     -13.085   5.901   5.617  1.00 93.93           H  
ATOM   1813  C   GLY A 121     -12.995   6.058   7.753  1.00 93.93           C  
ATOM   1814  O   GLY A 121     -13.420   7.212   7.872  1.00 93.93           O  
ATOM   1815  N   PHE A 122     -13.051   5.183   8.761  1.00 94.20           N  
ATOM   1816  H   PHE A 122     -12.591   4.291   8.641  1.00 94.20           H  
ATOM   1817  CA  PHE A 122     -13.438   5.562  10.117  1.00 94.20           C  
ATOM   1818  HA  PHE A 122     -14.292   6.235  10.045  1.00 94.20           H  
ATOM   1819  C   PHE A 122     -12.307   6.340  10.803  1.00 94.20           C  
ATOM   1820  CB  PHE A 122     -13.950   4.352  10.910  1.00 94.20           C  
ATOM   1821  HB2 PHE A 122     -13.235   3.532  10.838  1.00 94.20           H  
ATOM   1822  HB3 PHE A 122     -14.030   4.625  11.962  1.00 94.20           H  
ATOM   1823  O   PHE A 122     -11.132   6.076  10.565  1.00 94.20           O  
ATOM   1824  CG  PHE A 122     -15.318   3.893  10.433  1.00 94.20           C  
ATOM   1825  CD1 PHE A 122     -16.474   4.571  10.863  1.00 94.20           C  
ATOM   1826  HD1 PHE A 122     -16.391   5.378  11.576  1.00 94.20           H  
ATOM   1827  CD2 PHE A 122     -15.436   2.832   9.517  1.00 94.20           C  
ATOM   1828  HD2 PHE A 122     -14.549   2.317   9.181  1.00 94.20           H  
ATOM   1829  CE1 PHE A 122     -17.738   4.204  10.369  1.00 94.20           C  
ATOM   1830  HE1 PHE A 122     -18.619   4.736  10.697  1.00 94.20           H  
ATOM   1831  CE2 PHE A 122     -16.702   2.465   9.024  1.00 94.20           C  
ATOM   1832  HE2 PHE A 122     -16.794   1.665   8.305  1.00 94.20           H  
ATOM   1833  CZ  PHE A 122     -17.851   3.158   9.441  1.00 94.20           C  
ATOM   1834  HZ  PHE A 122     -18.821   2.903   9.042  1.00 94.20           H  
ATOM   1835  N   ALA A 123     -12.656   7.324  11.636  1.00 90.95           N  
ATOM   1836  H   ALA A 123     -13.635   7.523  11.786  1.00 90.95           H  
ATOM   1837  CA  ALA A 123     -11.679   8.045  12.460  1.00 90.95           C  
ATOM   1838  HA  ALA A 123     -10.732   8.122  11.925  1.00 90.95           H  
ATOM   1839  C   ALA A 123     -11.396   7.313  13.779  1.00 90.95           C  
ATOM   1840  CB  ALA A 123     -12.195   9.464  12.718  1.00 90.95           C  
ATOM   1841  HB1 ALA A 123     -11.483   9.994  13.350  1.00 90.95           H  
ATOM   1842  HB2 ALA A 123     -12.294  10.004  11.777  1.00 90.95           H  
ATOM   1843  HB3 ALA A 123     -13.154   9.430  13.236  1.00 90.95           H  
ATOM   1844  O   ALA A 123     -10.270   7.340  14.269  1.00 90.95           O  
ATOM   1845  N   ASP A 124     -12.411   6.625  14.306  1.00 91.37           N  
ATOM   1846  H   ASP A 124     -13.310   6.659  13.847  1.00 91.37           H  
ATOM   1847  CA  ASP A 124     -12.366   5.934  15.587  1.00 91.37           C  
ATOM   1848  HA  ASP A 124     -11.412   6.141  16.072  1.00 91.37           H  
ATOM   1849  C   ASP A 124     -12.498   4.424  15.399  1.00 91.37           C  
ATOM   1850  CB  ASP A 124     -13.470   6.464  16.509  1.00 91.37           C  
ATOM   1851  HB2 ASP A 124     -14.442   6.260  16.060  1.00 91.37           H  
ATOM   1852  HB3 ASP A 124     -13.419   5.936  17.462  1.00 91.37           H  
ATOM   1853  O   ASP A 124     -13.306   3.934  14.605  1.00 91.37           O  
ATOM   1854  CG  ASP A 124     -13.321   7.963  16.765  1.00 91.37           C  
ATOM   1855  OD1 ASP A 124     -12.259   8.348  17.299  1.00 91.37           O  
ATOM   1856  OD2 ASP A 124     -14.262   8.703  16.397  1.00 91.37           O  
ATOM   1857  N   ALA A 125     -11.725   3.676  16.183  1.00 88.53           N  
ATOM   1858  H   ALA A 125     -11.052   4.142  16.774  1.00 88.53           H  
ATOM   1859  CA  ALA A 125     -11.750   2.220  16.169  1.00 88.53           C  
ATOM   1860  HA  ALA A 125     -11.859   1.891  15.135  1.00 88.53           H  
ATOM   1861  C   ALA A 125     -12.899   1.615  16.993  1.00 88.53           C  
ATOM   1862  CB  ALA A 125     -10.409   1.723  16.682  1.00 88.53           C  
ATOM   1863  HB1 ALA A 125     -10.305   1.971  17.739  1.00 88.53           H  
ATOM   1864  HB2 ALA A 125      -9.595   2.179  16.119  1.00 88.53           H  
ATOM   1865  HB3 ALA A 125     -10.372   0.641  16.554  1.00 88.53           H  
ATOM   1866  O   ALA A 125     -13.129   0.410  16.935  1.00 88.53           O  
ATOM   1867  N   ILE A 126     -13.603   2.418  17.789  1.00 87.78           N  
ATOM   1868  H   ILE A 126     -13.407   3.408  17.763  1.00 87.78           H  
ATOM   1869  CA  ILE A 126     -14.742   1.981  18.597  1.00 87.78           C  
ATOM   1870  HA  ILE A 126     -15.059   0.990  18.271  1.00 87.78           H  
ATOM   1871  C   ILE A 126     -15.886   2.950  18.332  1.00 87.78           C  
ATOM   1872  CB  ILE A 126     -14.388   1.892  20.099  1.00 87.78           C  
ATOM   1873  HB  ILE A 126     -14.119   2.888  20.451  1.00 87.78           H  
ATOM   1874  O   ILE A 126     -15.753   4.152  18.534  1.00 87.78           O  
ATOM   1875  CG1 ILE A 126     -13.185   0.948  20.340  1.00 87.78           C  
ATOM   1876 HG12 ILE A 126     -13.444  -0.062  20.021  1.00 87.78           H  
ATOM   1877 HG13 ILE A 126     -12.339   1.282  19.739  1.00 87.78           H  
ATOM   1878  CG2 ILE A 126     -15.625   1.411  20.886  1.00 87.78           C  
ATOM   1879 HG21 ILE A 126     -15.930   0.424  20.538  1.00 87.78           H  
ATOM   1880 HG22 ILE A 126     -16.453   2.108  20.757  1.00 87.78           H  
ATOM   1881 HG23 ILE A 126     -15.407   1.370  21.953  1.00 87.78           H  
ATOM   1882  CD1 ILE A 126     -12.693   0.906  21.792  1.00 87.78           C  
ATOM   1883 HD11 ILE A 126     -12.498   1.917  22.148  1.00 87.78           H  
ATOM   1884 HD12 ILE A 126     -13.430   0.424  22.434  1.00 87.78           H  
ATOM   1885 HD13 ILE A 126     -11.769   0.330  21.839  1.00 87.78           H  
ATOM   1886  N   LEU A 127     -17.015   2.412  17.890  1.00 88.12           N  
ATOM   1887  H   LEU A 127     -17.042   1.409  17.776  1.00 88.12           H  
ATOM   1888  CA  LEU A 127     -18.225   3.142  17.547  1.00 88.12           C  
ATOM   1889  HA  LEU A 127     -18.084   4.205  17.743  1.00 88.12           H  
ATOM   1890  C   LEU A 127     -19.345   2.610  18.444  1.00 88.12           C  
ATOM   1891  CB  LEU A 127     -18.534   2.954  16.051  1.00 88.12           C  
ATOM   1892  HB2 LEU A 127     -19.288   3.693  15.779  1.00 88.12           H  
ATOM   1893  HB3 LEU A 127     -18.978   1.968  15.914  1.00 88.12           H  
ATOM   1894  O   LEU A 127     -19.647   1.417  18.413  1.00 88.12           O  
ATOM   1895  CG  LEU A 127     -17.356   3.107  15.070  1.00 88.12           C  
ATOM   1896  HG  LEU A 127     -16.534   2.450  15.356  1.00 88.12           H  
ATOM   1897  CD1 LEU A 127     -17.799   2.704  13.665  1.00 88.12           C  
ATOM   1898 HD11 LEU A 127     -16.952   2.780  12.983  1.00 88.12           H  
ATOM   1899 HD12 LEU A 127     -18.151   1.672  13.668  1.00 88.12           H  
ATOM   1900 HD13 LEU A 127     -18.598   3.363  13.323  1.00 88.12           H  
ATOM   1901  CD2 LEU A 127     -16.858   4.551  15.023  1.00 88.12           C  
ATOM   1902 HD21 LEU A 127     -16.504   4.854  16.008  1.00 88.12           H  
ATOM   1903 HD22 LEU A 127     -17.655   5.224  14.706  1.00 88.12           H  
ATOM   1904 HD23 LEU A 127     -16.019   4.623  14.332  1.00 88.12           H  
ATOM   1905  N   GLY A 128     -19.918   3.460  19.294  1.00 87.46           N  
ATOM   1906  H   GLY A 128     -19.660   4.436  19.258  1.00 87.46           H  
ATOM   1907  CA  GLY A 128     -20.820   3.025  20.362  1.00 87.46           C  
ATOM   1908  HA2 GLY A 128     -20.846   1.936  20.404  1.00 87.46           H  
ATOM   1909  HA3 GLY A 128     -20.428   3.373  21.318  1.00 87.46           H  
ATOM   1910  C   GLY A 128     -22.249   3.544  20.233  1.00 87.46           C  
ATOM   1911  O   GLY A 128     -22.464   4.711  19.916  1.00 87.46           O  
ATOM   1912  N   GLY A 129     -23.220   2.681  20.551  1.00 85.14           N  
ATOM   1913  H   GLY A 129     -22.926   1.752  20.818  1.00 85.14           H  
ATOM   1914  CA  GLY A 129     -24.588   3.079  20.900  1.00 85.14           C  
ATOM   1915  HA2 GLY A 129     -25.101   2.206  21.304  1.00 85.14           H  
ATOM   1916  HA3 GLY A 129     -24.535   3.827  21.691  1.00 85.14           H  
ATOM   1917  C   GLY A 129     -25.482   3.656  19.795  1.00 85.14           C  
ATOM   1918  O   GLY A 129     -26.513   4.234  20.127  1.00 85.14           O  
ATOM   1919  N   ALA A 130     -25.153   3.500  18.511  1.00 91.28           N  
ATOM   1920  H   ALA A 130     -24.264   3.074  18.289  1.00 91.28           H  
ATOM   1921  CA  ALA A 130     -25.993   3.959  17.402  1.00 91.28           C  
ATOM   1922  HA  ALA A 130     -26.881   4.443  17.810  1.00 91.28           H  
ATOM   1923  C   ALA A 130     -26.490   2.808  16.514  1.00 91.28           C  
ATOM   1924  CB  ALA A 130     -25.247   5.030  16.598  1.00 91.28           C  
ATOM   1925  HB1 ALA A 130     -24.456   4.568  16.009  1.00 91.28           H  
ATOM   1926  HB2 ALA A 130     -25.936   5.532  15.919  1.00 91.28           H  
ATOM   1927  HB3 ALA A 130     -24.815   5.770  17.272  1.00 91.28           H  
ATOM   1928  O   ALA A 130     -25.889   1.736  16.439  1.00 91.28           O  
ATOM   1929  N   THR A 131     -27.606   3.043  15.821  1.00 91.48           N  
ATOM   1930  H   THR A 131     -28.081   3.925  15.945  1.00 91.48           H  
ATOM   1931  CA  THR A 131     -28.156   2.140  14.792  1.00 91.48           C  
ATOM   1932  HA  THR A 131     -28.062   1.104  15.116  1.00 91.48           H  
ATOM   1933  C   THR A 131     -27.424   2.269  13.458  1.00 91.48           C  
ATOM   1934  CB  THR A 131     -29.639   2.443  14.543  1.00 91.48           C  
ATOM   1935  HB  THR A 131     -29.996   1.862  13.693  1.00 91.48           H  
ATOM   1936  O   THR A 131     -27.567   1.425  12.578  1.00 91.48           O  
ATOM   1937  CG2 THR A 131     -30.515   2.126  15.753  1.00 91.48           C  
ATOM   1938 HG21 THR A 131     -30.491   1.051  15.933  1.00 91.48           H  
ATOM   1939 HG22 THR A 131     -31.547   2.408  15.545  1.00 91.48           H  
ATOM   1940 HG23 THR A 131     -30.165   2.656  16.638  1.00 91.48           H  
ATOM   1941  OG1 THR A 131     -29.801   3.818  14.267  1.00 91.48           O  
ATOM   1942  HG1 THR A 131     -30.730   3.953  14.069  1.00 91.48           H  
ATOM   1943  N   SER A 132     -26.630   3.324  13.270  1.00 93.36           N  
ATOM   1944  H   SER A 132     -26.504   3.982  14.025  1.00 93.36           H  
ATOM   1945  CA  SER A 132     -25.801   3.473  12.081  1.00 93.36           C  
ATOM   1946  HA  SER A 132     -25.451   2.478  11.803  1.00 93.36           H  
ATOM   1947  C   SER A 132     -24.573   4.328  12.340  1.00 93.36           C  
ATOM   1948  CB  SER A 132     -26.612   4.044  10.913  1.00 93.36           C  
ATOM   1949  HB2 SER A 132     -26.019   3.955  10.002  1.00 93.36           H  
ATOM   1950  HB3 SER A 132     -27.522   3.457  10.784  1.00 93.36           H  
ATOM   1951  O   SER A 132     -24.626   5.265  13.134  1.00 93.36           O  
ATOM   1952  OG  SER A 132     -26.955   5.404  11.100  1.00 93.36           O  
ATOM   1953  HG  SER A 132     -26.805   5.624  12.023  1.00 93.36           H  
ATOM   1954  N   TYR A 133     -23.508   4.036  11.601  1.00 93.88           N  
ATOM   1955  H   TYR A 133     -23.573   3.253  10.966  1.00 93.88           H  
ATOM   1956  CA  TYR A 133     -22.251   4.764  11.622  1.00 93.88           C  
ATOM   1957  HA  TYR A 133     -22.381   5.704  12.158  1.00 93.88           H  
ATOM   1958  C   TYR A 133     -21.810   5.059  10.197  1.00 93.88           C  
ATOM   1959  CB  TYR A 133     -21.179   3.943  12.339  1.00 93.88           C  
ATOM   1960  HB2 TYR A 133     -20.931   3.065  11.743  1.00 93.88           H  
ATOM   1961  HB3 TYR A 133     -20.282   4.557  12.416  1.00 93.88           H  
ATOM   1962  O   TYR A 133     -21.756   4.159   9.360  1.00 93.88           O  
ATOM   1963  CG  TYR A 133     -21.579   3.503  13.727  1.00 93.88           C  
ATOM   1964  CD1 TYR A 133     -21.533   4.427  14.788  1.00 93.88           C  
ATOM   1965  HD1 TYR A 133     -21.211   5.443  14.615  1.00 93.88           H  
ATOM   1966  CD2 TYR A 133     -22.020   2.184  13.947  1.00 93.88           C  
ATOM   1967  HD2 TYR A 133     -22.065   1.480  13.129  1.00 93.88           H  
ATOM   1968  CE1 TYR A 133     -21.891   4.019  16.085  1.00 93.88           C  
ATOM   1969  HE1 TYR A 133     -21.852   4.708  16.916  1.00 93.88           H  
ATOM   1970  CE2 TYR A 133     -22.394   1.779  15.240  1.00 93.88           C  
ATOM   1971  HE2 TYR A 133     -22.733   0.770  15.424  1.00 93.88           H  
ATOM   1972  OH  TYR A 133     -22.657   2.305  17.553  1.00 93.88           O  
ATOM   1973  HH  TYR A 133     -22.858   1.367  17.581  1.00 93.88           H  
ATOM   1974  CZ  TYR A 133     -22.316   2.695  16.307  1.00 93.88           C  
ATOM   1975  N   THR A 134     -21.455   6.311   9.933  1.00 95.38           N  
ATOM   1976  H   THR A 134     -21.494   6.996  10.674  1.00 95.38           H  
ATOM   1977  CA  THR A 134     -20.927   6.737   8.636  1.00 95.38           C  
ATOM   1978  HA  THR A 134     -20.959   5.911   7.925  1.00 95.38           H  
ATOM   1979  C   THR A 134     -19.477   7.156   8.811  1.00 95.38           C  
ATOM   1980  CB  THR A 134     -21.764   7.877   8.044  1.00 95.38           C  
ATOM   1981  HB  THR A 134     -21.709   8.748   8.698  1.00 95.38           H  
ATOM   1982  O   THR A 134     -19.192   8.085   9.566  1.00 95.38           O  
ATOM   1983  CG2 THR A 134     -21.287   8.263   6.646  1.00 95.38           C  
ATOM   1984 HG21 THR A 134     -21.303   7.386   5.999  1.00 95.38           H  
ATOM   1985 HG22 THR A 134     -20.267   8.644   6.686  1.00 95.38           H  
ATOM   1986 HG23 THR A 134     -21.934   9.037   6.231  1.00 95.38           H  
ATOM   1987  OG1 THR A 134     -23.115   7.489   7.911  1.00 95.38           O  
ATOM   1988  HG1 THR A 134     -23.619   8.286   7.731  1.00 95.38           H  
ATOM   1989  N   ALA A 135     -18.571   6.502   8.089  1.00 95.28           N  
ATOM   1990  H   ALA A 135     -18.879   5.765   7.471  1.00 95.28           H  
ATOM   1991  CA  ALA A 135     -17.151   6.836   8.051  1.00 95.28           C  
ATOM   1992  HA  ALA A 135     -16.703   6.634   9.024  1.00 95.28           H  
ATOM   1993  C   ALA A 135     -16.967   8.314   7.666  1.00 95.28           C  
ATOM   1994  CB  ALA A 135     -16.508   5.919   7.004  1.00 95.28           C  
ATOM   1995  HB1 ALA A 135     -17.044   5.993   6.057  1.00 95.28           H  
ATOM   1996  HB2 ALA A 135     -16.525   4.885   7.347  1.00 95.28           H  
ATOM   1997  HB3 ALA A 135     -15.475   6.215   6.820  1.00 95.28           H  
ATOM   1998  O   ALA A 135     -17.599   8.721   6.696  1.00 95.28           O  
ATOM   1999  N   PRO A 136     -16.194   9.155   8.381  1.00 95.24           N  
ATOM   2000  CA  PRO A 136     -15.913  10.546   8.003  1.00 95.24           C  
ATOM   2001  HA  PRO A 136     -16.839  11.113   7.902  1.00 95.24           H  
ATOM   2002  C   PRO A 136     -15.138  10.691   6.691  1.00 95.24           C  
ATOM   2003  CB  PRO A 136     -15.160  11.167   9.181  1.00 95.24           C  
ATOM   2004  HB2 PRO A 136     -15.867  11.679   9.834  1.00 95.24           H  
ATOM   2005  HB3 PRO A 136     -14.379  11.856   8.859  1.00 95.24           H  
ATOM   2006  O   PRO A 136     -15.325  11.691   5.998  1.00 95.24           O  
ATOM   2007  CG  PRO A 136     -14.577   9.970   9.918  1.00 95.24           C  
ATOM   2008  HG2 PRO A 136     -14.465  10.175  10.982  1.00 95.24           H  
ATOM   2009  HG3 PRO A 136     -13.625   9.683   9.473  1.00 95.24           H  
ATOM   2010  CD  PRO A 136     -15.601   8.872   9.671  1.00 95.24           C  
ATOM   2011  HD2 PRO A 136     -15.098   7.905   9.664  1.00 95.24           H  
ATOM   2012  HD3 PRO A 136     -16.371   8.897  10.442  1.00 95.24           H  
ATOM   2013  N   TYR A 137     -14.327   9.696   6.330  1.00 95.54           N  
ATOM   2014  H   TYR A 137     -14.228   8.896   6.939  1.00 95.54           H  
ATOM   2015  CA  TYR A 137     -13.452   9.734   5.163  1.00 95.54           C  
ATOM   2016  HA  TYR A 137     -13.554  10.701   4.669  1.00 95.54           H  
ATOM   2017  C   TYR A 137     -13.825   8.665   4.136  1.00 95.54           C  
ATOM   2018  CB  TYR A 137     -11.995   9.605   5.626  1.00 95.54           C  
ATOM   2019  HB2 TYR A 137     -11.827   8.588   5.980  1.00 95.54           H  
ATOM   2020  HB3 TYR A 137     -11.333   9.768   4.776  1.00 95.54           H  
ATOM   2021  O   TYR A 137     -14.497   7.679   4.451  1.00 95.54           O  
ATOM   2022  CG  TYR A 137     -11.626  10.586   6.725  1.00 95.54           C  
ATOM   2023  CD1 TYR A 137     -11.624  11.970   6.460  1.00 95.54           C  
ATOM   2024  HD1 TYR A 137     -11.854  12.327   5.467  1.00 95.54           H  
ATOM   2025  CD2 TYR A 137     -11.341  10.119   8.023  1.00 95.54           C  
ATOM   2026  HD2 TYR A 137     -11.344   9.059   8.231  1.00 95.54           H  
ATOM   2027  CE1 TYR A 137     -11.339  12.888   7.488  1.00 95.54           C  
ATOM   2028  HE1 TYR A 137     -11.342  13.948   7.283  1.00 95.54           H  
ATOM   2029  CE2 TYR A 137     -11.054  11.034   9.053  1.00 95.54           C  
ATOM   2030  HE2 TYR A 137     -10.819  10.686  10.048  1.00 95.54           H  
ATOM   2031  OH  TYR A 137     -10.784  13.297   9.787  1.00 95.54           O  
ATOM   2032  HH  TYR A 137     -10.788  14.208   9.483  1.00 95.54           H  
ATOM   2033  CZ  TYR A 137     -11.054  12.418   8.788  1.00 95.54           C  
ATOM   2034  N   SER A 138     -13.392   8.870   2.894  1.00 93.31           N  
ATOM   2035  H   SER A 138     -12.860   9.700   2.674  1.00 93.31           H  
ATOM   2036  CA  SER A 138     -13.500   7.842   1.862  1.00 93.31           C  
ATOM   2037  HA  SER A 138     -14.542   7.525   1.813  1.00 93.31           H  
ATOM   2038  C   SER A 138     -12.584   6.666   2.216  1.00 93.31           C  
ATOM   2039  CB  SER A 138     -13.132   8.387   0.484  1.00 93.31           C  
ATOM   2040  HB2 SER A 138     -12.087   8.695   0.473  1.00 93.31           H  
ATOM   2041  HB3 SER A 138     -13.282   7.603  -0.258  1.00 93.31           H  
ATOM   2042  O   SER A 138     -11.428   6.906   2.574  1.00 93.31           O  
ATOM   2043  OG  SER A 138     -13.962   9.494   0.181  1.00 93.31           O  
ATOM   2044  HG  SER A 138     -14.114   9.515  -0.767  1.00 93.31           H  
ATOM   2045  N   PRO A 139     -13.060   5.414   2.118  1.00 92.72           N  
ATOM   2046  CA  PRO A 139     -12.225   4.242   2.329  1.00 92.72           C  
ATOM   2047  HA  PRO A 139     -11.852   4.254   3.353  1.00 92.72           H  
ATOM   2048  C   PRO A 139     -11.049   4.202   1.349  1.00 92.72           C  
ATOM   2049  CB  PRO A 139     -13.147   3.037   2.130  1.00 92.72           C  
ATOM   2050  HB2 PRO A 139     -13.061   2.662   1.110  1.00 92.72           H  
ATOM   2051  HB3 PRO A 139     -12.923   2.250   2.850  1.00 92.72           H  
ATOM   2052  O   PRO A 139     -11.211   4.518   0.169  1.00 92.72           O  
ATOM   2053  CG  PRO A 139     -14.549   3.592   2.340  1.00 92.72           C  
ATOM   2054  HG2 PRO A 139     -15.302   3.029   1.788  1.00 92.72           H  
ATOM   2055  HG3 PRO A 139     -14.781   3.614   3.405  1.00 92.72           H  
ATOM   2056  CD  PRO A 139     -14.423   5.014   1.826  1.00 92.72           C  
ATOM   2057  HD2 PRO A 139     -15.154   5.643   2.335  1.00 92.72           H  
ATOM   2058  HD3 PRO A 139     -14.569   5.024   0.746  1.00 92.72           H  
ATOM   2059  N   ASP A 140      -9.891   3.750   1.823  1.00 90.11           N  
ATOM   2060  H   ASP A 140      -9.866   3.420   2.777  1.00 90.11           H  
ATOM   2061  CA  ASP A 140      -8.689   3.555   1.014  1.00 90.11           C  
ATOM   2062  HA  ASP A 140      -8.897   3.849  -0.015  1.00 90.11           H  
ATOM   2063  C   ASP A 140      -8.323   2.070   1.007  1.00 90.11           C  
ATOM   2064  CB  ASP A 140      -7.541   4.461   1.499  1.00 90.11           C  
ATOM   2065  HB2 ASP A 140      -7.206   4.138   2.485  1.00 90.11           H  
ATOM   2066  HB3 ASP A 140      -7.918   5.479   1.590  1.00 90.11           H  
ATOM   2067  O   ASP A 140      -7.669   1.561   1.912  1.00 90.11           O  
ATOM   2068  CG  ASP A 140      -6.346   4.477   0.530  1.00 90.11           C  
ATOM   2069  OD1 ASP A 140      -6.354   3.666  -0.431  1.00 90.11           O  
ATOM   2070  OD2 ASP A 140      -5.457   5.350   0.704  1.00 90.11           O  
ATOM   2071  N   PHE A 141      -8.788   1.369  -0.027  1.00 87.74           N  
ATOM   2072  H   PHE A 141      -9.327   1.875  -0.715  1.00 87.74           H  
ATOM   2073  CA  PHE A 141      -8.457  -0.033  -0.293  1.00 87.74           C  
ATOM   2074  HA  PHE A 141      -8.070  -0.477   0.624  1.00 87.74           H  
ATOM   2075  C   PHE A 141      -7.320  -0.164  -1.319  1.00 87.74           C  
ATOM   2076  CB  PHE A 141      -9.731  -0.806  -0.676  1.00 87.74           C  
ATOM   2077  HB2 PHE A 141     -10.307  -0.227  -1.398  1.00 87.74           H  
ATOM   2078  HB3 PHE A 141      -9.462  -1.742  -1.165  1.00 87.74           H  
ATOM   2079  O   PHE A 141      -7.182  -1.201  -1.973  1.00 87.74           O  
ATOM   2080  CG  PHE A 141     -10.607  -1.158   0.508  1.00 87.74           C  
ATOM   2081  CD1 PHE A 141     -10.445  -2.397   1.156  1.00 87.74           C  
ATOM   2082  HD1 PHE A 141      -9.698  -3.096   0.813  1.00 87.74           H  
ATOM   2083  CD2 PHE A 141     -11.569  -0.245   0.977  1.00 87.74           C  
ATOM   2084  HD2 PHE A 141     -11.680   0.717   0.497  1.00 87.74           H  
ATOM   2085  CE1 PHE A 141     -11.235  -2.716   2.273  1.00 87.74           C  
ATOM   2086  HE1 PHE A 141     -11.096  -3.658   2.782  1.00 87.74           H  
ATOM   2087  CE2 PHE A 141     -12.367  -0.573   2.087  1.00 87.74           C  
ATOM   2088  HE2 PHE A 141     -13.107   0.121   2.456  1.00 87.74           H  
ATOM   2089  CZ  PHE A 141     -12.192  -1.801   2.742  1.00 87.74           C  
ATOM   2090  HZ  PHE A 141     -12.786  -2.042   3.611  1.00 87.74           H  
ATOM   2091  N   THR A 142      -6.497   0.866  -1.512  1.00 84.95           N  
ATOM   2092  H   THR A 142      -6.575   1.690  -0.934  1.00 84.95           H  
ATOM   2093  CA  THR A 142      -5.289   0.716  -2.329  1.00 84.95           C  
ATOM   2094  HA  THR A 142      -5.559   0.155  -3.224  1.00 84.95           H  
ATOM   2095  C   THR A 142      -4.249  -0.126  -1.576  1.00 84.95           C  
ATOM   2096  CB  THR A 142      -4.749   2.064  -2.829  1.00 84.95           C  
ATOM   2097  HB  THR A 142      -3.913   1.858  -3.498  1.00 84.95           H  
ATOM   2098  O   THR A 142      -4.229  -0.163  -0.351  1.00 84.95           O  
ATOM   2099  CG2 THR A 142      -5.804   2.845  -3.619  1.00 84.95           C  
ATOM   2100 HG21 THR A 142      -6.163   2.243  -4.454  1.00 84.95           H  
ATOM   2101 HG22 THR A 142      -6.642   3.117  -2.978  1.00 84.95           H  
ATOM   2102 HG23 THR A 142      -5.351   3.757  -4.008  1.00 84.95           H  
ATOM   2103  OG1 THR A 142      -4.274   2.879  -1.795  1.00 84.95           O  
ATOM   2104  HG1 THR A 142      -5.015   3.174  -1.261  1.00 84.95           H  
ATOM   2105  N   VAL A 143      -3.432  -0.900  -2.301  1.00 79.80           N  
ATOM   2106  H   VAL A 143      -3.485  -0.847  -3.308  1.00 79.80           H  
ATOM   2107  CA  VAL A 143      -2.333  -1.692  -1.693  1.00 79.80           C  
ATOM   2108  HA  VAL A 143      -2.658  -2.088  -0.731  1.00 79.80           H  
ATOM   2109  C   VAL A 143      -1.123  -0.828  -1.370  1.00 79.80           C  
ATOM   2110  CB  VAL A 143      -1.955  -2.862  -2.618  1.00 79.80           C  
ATOM   2111  HB  VAL A 143      -2.082  -2.557  -3.657  1.00 79.80           H  
ATOM   2112  O   VAL A 143      -0.326  -1.170  -0.506  1.00 79.80           O  
ATOM   2113  CG1 VAL A 143      -0.547  -3.434  -2.472  1.00 79.80           C  
ATOM   2114 HG11 VAL A 143      -0.382  -3.788  -1.454  1.00 79.80           H  
ATOM   2115 HG12 VAL A 143       0.201  -2.676  -2.703  1.00 79.80           H  
ATOM   2116 HG13 VAL A 143      -0.422  -4.250  -3.185  1.00 79.80           H  
ATOM   2117  CG2 VAL A 143      -2.916  -4.004  -2.307  1.00 79.80           C  
ATOM   2118 HG21 VAL A 143      -2.822  -4.253  -1.250  1.00 79.80           H  
ATOM   2119 HG22 VAL A 143      -3.942  -3.702  -2.520  1.00 79.80           H  
ATOM   2120 HG23 VAL A 143      -2.643  -4.904  -2.858  1.00 79.80           H  
ATOM   2121  N   GLY A 144      -1.012   0.279  -2.084  1.00 81.19           N  
ATOM   2122  H   GLY A 144      -1.728   0.496  -2.763  1.00 81.19           H  
ATOM   2123  CA  GLY A 144      -0.028   1.306  -1.874  1.00 81.19           C  
ATOM   2124  HA2 GLY A 144      -0.168   1.689  -0.863  1.00 81.19           H  
ATOM   2125  HA3 GLY A 144       0.984   0.914  -1.970  1.00 81.19           H  
ATOM   2126  C   GLY A 144      -0.260   2.412  -2.886  1.00 81.19           C  
ATOM   2127  O   GLY A 144      -0.884   2.195  -3.933  1.00 81.19           O  
ATOM   2128  N   LYS A 145       0.238   3.606  -2.588  1.00 84.18           N  
ATOM   2129  H   LYS A 145       0.661   3.693  -1.675  1.00 84.18           H  
ATOM   2130  CA  LYS A 145       0.109   4.760  -3.498  1.00 84.18           C  
ATOM   2131  HA  LYS A 145      -0.821   4.670  -4.060  1.00 84.18           H  
ATOM   2132  C   LYS A 145       1.217   4.785  -4.540  1.00 84.18           C  
ATOM   2133  CB  LYS A 145       0.061   6.053  -2.676  1.00 84.18           C  
ATOM   2134  HB2 LYS A 145       0.059   6.912  -3.346  1.00 84.18           H  
ATOM   2135  HB3 LYS A 145       0.928   6.105  -2.018  1.00 84.18           H  
ATOM   2136  O   LYS A 145       1.014   5.177  -5.688  1.00 84.18           O  
ATOM   2137  CG  LYS A 145      -1.225   6.059  -1.846  1.00 84.18           C  
ATOM   2138  HG2 LYS A 145      -2.079   6.026  -2.522  1.00 84.18           H  
ATOM   2139  HG3 LYS A 145      -1.253   5.168  -1.219  1.00 84.18           H  
ATOM   2140  CD  LYS A 145      -1.358   7.275  -0.933  1.00 84.18           C  
ATOM   2141  HD2 LYS A 145      -1.432   8.188  -1.524  1.00 84.18           H  
ATOM   2142  HD3 LYS A 145      -0.508   7.318  -0.252  1.00 84.18           H  
ATOM   2143  CE  LYS A 145      -2.652   7.012  -0.157  1.00 84.18           C  
ATOM   2144  HE2 LYS A 145      -3.484   6.942  -0.858  1.00 84.18           H  
ATOM   2145  HE3 LYS A 145      -2.581   6.030   0.309  1.00 84.18           H  
ATOM   2146  NZ  LYS A 145      -2.947   8.021   0.878  1.00 84.18           N  
ATOM   2147  HZ1 LYS A 145      -3.083   8.935   0.471  1.00 84.18           H  
ATOM   2148  HZ2 LYS A 145      -2.219   8.020   1.579  1.00 84.18           H  
ATOM   2149  HZ3 LYS A 145      -3.805   7.723   1.320  1.00 84.18           H  
ATOM   2150  N   TYR A 146       2.408   4.387  -4.126  1.00 88.96           N  
ATOM   2151  H   TYR A 146       2.503   4.024  -3.188  1.00 88.96           H  
ATOM   2152  CA  TYR A 146       3.585   4.358  -4.968  1.00 88.96           C  
ATOM   2153  HA  TYR A 146       3.308   4.004  -5.961  1.00 88.96           H  
ATOM   2154  C   TYR A 146       4.607   3.395  -4.384  1.00 88.96           C  
ATOM   2155  CB  TYR A 146       4.175   5.770  -5.097  1.00 88.96           C  
ATOM   2156  HB2 TYR A 146       5.066   5.724  -5.723  1.00 88.96           H  
ATOM   2157  HB3 TYR A 146       3.456   6.400  -5.621  1.00 88.96           H  
ATOM   2158  O   TYR A 146       4.691   3.228  -3.170  1.00 88.96           O  
ATOM   2159  CG  TYR A 146       4.536   6.431  -3.778  1.00 88.96           C  
ATOM   2160  CD1 TYR A 146       3.592   7.223  -3.097  1.00 88.96           C  
ATOM   2161  HD1 TYR A 146       2.603   7.346  -3.513  1.00 88.96           H  
ATOM   2162  CD2 TYR A 146       5.819   6.242  -3.232  1.00 88.96           C  
ATOM   2163  HD2 TYR A 146       6.527   5.610  -3.747  1.00 88.96           H  
ATOM   2164  CE1 TYR A 146       3.924   7.814  -1.863  1.00 88.96           C  
ATOM   2165  HE1 TYR A 146       3.188   8.394  -1.326  1.00 88.96           H  
ATOM   2166  CE2 TYR A 146       6.162   6.839  -2.005  1.00 88.96           C  
ATOM   2167  HE2 TYR A 146       7.135   6.667  -1.569  1.00 88.96           H  
ATOM   2168  OH  TYR A 146       5.530   8.174  -0.119  1.00 88.96           O  
ATOM   2169  HH  TYR A 146       4.763   8.595   0.277  1.00 88.96           H  
ATOM   2170  CZ  TYR A 146       5.211   7.618  -1.316  1.00 88.96           C  
ATOM   2171  N   PHE A 147       5.433   2.837  -5.258  1.00 90.16           N  
ATOM   2172  H   PHE A 147       5.300   3.038  -6.238  1.00 90.16           H  
ATOM   2173  CA  PHE A 147       6.690   2.241  -4.850  1.00 90.16           C  
ATOM   2174  HA  PHE A 147       6.646   2.042  -3.779  1.00 90.16           H  
ATOM   2175  C   PHE A 147       7.832   3.218  -5.062  1.00 90.16           C  
ATOM   2176  CB  PHE A 147       6.937   0.902  -5.549  1.00 90.16           C  
ATOM   2177  HB2 PHE A 147       7.835   0.456  -5.121  1.00 90.16           H  
ATOM   2178  HB3 PHE A 147       7.114   1.065  -6.612  1.00 90.16           H  
ATOM   2179  O   PHE A 147       7.775   4.146  -5.875  1.00 90.16           O  
ATOM   2180  CG  PHE A 147       5.806  -0.081  -5.375  1.00 90.16           C  
ATOM   2181  CD1 PHE A 147       5.336  -0.371  -4.086  1.00 90.16           C  
ATOM   2182  HD1 PHE A 147       5.808   0.081  -3.226  1.00 90.16           H  
ATOM   2183  CD2 PHE A 147       5.171  -0.643  -6.495  1.00 90.16           C  
ATOM   2184  HD2 PHE A 147       5.501  -0.392  -7.492  1.00 90.16           H  
ATOM   2185  CE1 PHE A 147       4.230  -1.218  -3.905  1.00 90.16           C  
ATOM   2186  HE1 PHE A 147       3.852  -1.412  -2.912  1.00 90.16           H  
ATOM   2187  CE2 PHE A 147       4.062  -1.483  -6.316  1.00 90.16           C  
ATOM   2188  HE2 PHE A 147       3.523  -1.845  -7.179  1.00 90.16           H  
ATOM   2189  CZ  PHE A 147       3.588  -1.764  -5.025  1.00 90.16           C  
ATOM   2190  HZ  PHE A 147       2.686  -2.345  -4.899  1.00 90.16           H  
ATOM   2191  N   THR A 148       8.907   2.977  -4.336  1.00 90.63           N  
ATOM   2192  H   THR A 148       8.868   2.211  -3.679  1.00 90.63           H  
ATOM   2193  CA  THR A 148      10.189   3.612  -4.589  1.00 90.63           C  
ATOM   2194  HA  THR A 148      10.117   4.227  -5.486  1.00 90.63           H  
ATOM   2195  C   THR A 148      11.209   2.530  -4.873  1.00 90.63           C  
ATOM   2196  CB  THR A 148      10.606   4.547  -3.447  1.00 90.63           C  
ATOM   2197  HB  THR A 148      11.562   5.004  -3.701  1.00 90.63           H  
ATOM   2198  O   THR A 148      11.261   1.523  -4.173  1.00 90.63           O  
ATOM   2199  CG2 THR A 148       9.576   5.654  -3.226  1.00 90.63           C  
ATOM   2200 HG21 THR A 148       9.432   6.214  -4.150  1.00 90.63           H  
ATOM   2201 HG22 THR A 148       8.629   5.217  -2.910  1.00 90.63           H  
ATOM   2202 HG23 THR A 148       9.924   6.324  -2.440  1.00 90.63           H  
ATOM   2203  OG1 THR A 148      10.740   3.885  -2.219  1.00 90.63           O  
ATOM   2204  HG1 THR A 148       9.969   3.326  -2.093  1.00 90.63           H  
ATOM   2205  N   LEU A 149      12.010   2.722  -5.917  1.00 91.74           N  
ATOM   2206  H   LEU A 149      11.903   3.568  -6.458  1.00 91.74           H  
ATOM   2207  CA  LEU A 149      13.218   1.934  -6.105  1.00 91.74           C  
ATOM   2208  HA  LEU A 149      13.119   0.988  -5.574  1.00 91.74           H  
ATOM   2209  C   LEU A 149      14.366   2.723  -5.497  1.00 91.74           C  
ATOM   2210  CB  LEU A 149      13.439   1.633  -7.591  1.00 91.74           C  
ATOM   2211  HB2 LEU A 149      12.543   1.160  -7.994  1.00 91.74           H  
ATOM   2212  HB3 LEU A 149      13.600   2.581  -8.104  1.00 91.74           H  
ATOM   2213  O   LEU A 149      14.607   3.869  -5.882  1.00 91.74           O  
ATOM   2214  CG  LEU A 149      14.648   0.719  -7.861  1.00 91.74           C  
ATOM   2215  HG  LEU A 149      15.546   1.151  -7.419  1.00 91.74           H  
ATOM   2216  CD1 LEU A 149      14.439  -0.686  -7.298  1.00 91.74           C  
ATOM   2217 HD11 LEU A 149      13.477  -1.088  -7.618  1.00 91.74           H  
ATOM   2218 HD12 LEU A 149      14.476  -0.669  -6.208  1.00 91.74           H  
ATOM   2219 HD13 LEU A 149      15.226  -1.351  -7.653  1.00 91.74           H  
ATOM   2220  CD2 LEU A 149      14.869   0.606  -9.367  1.00 91.74           C  
ATOM   2221 HD21 LEU A 149      14.018   0.111  -9.834  1.00 91.74           H  
ATOM   2222 HD22 LEU A 149      14.998   1.601  -9.791  1.00 91.74           H  
ATOM   2223 HD23 LEU A 149      15.768   0.022  -9.565  1.00 91.74           H  
ATOM   2224  N   SER A 150      15.062   2.105  -4.557  1.00 90.81           N  
ATOM   2225  H   SER A 150      14.780   1.172  -4.293  1.00 90.81           H  
ATOM   2226  CA  SER A 150      16.239   2.662  -3.909  1.00 90.81           C  
ATOM   2227  HA  SER A 150      16.409   3.653  -4.329  1.00 90.81           H  
ATOM   2228  C   SER A 150      17.482   1.842  -4.232  1.00 90.81           C  
ATOM   2229  CB  SER A 150      15.999   2.857  -2.408  1.00 90.81           C  
ATOM   2230  HB2 SER A 150      15.182   3.566  -2.278  1.00 90.81           H  
ATOM   2231  HB3 SER A 150      16.893   3.285  -1.954  1.00 90.81           H  
ATOM   2232  O   SER A 150      17.399   0.639  -4.461  1.00 90.81           O  
ATOM   2233  OG  SER A 150      15.669   1.658  -1.738  1.00 90.81           O  
ATOM   2234  HG  SER A 150      15.061   1.141  -2.272  1.00 90.81           H  
ATOM   2235  N   SER A 151      18.626   2.511  -4.315  1.00 91.62           N  
ATOM   2236  H   SER A 151      18.610   3.510  -4.165  1.00 91.62           H  
ATOM   2237  CA  SER A 151      19.923   1.893  -4.589  1.00 91.62           C  
ATOM   2238  HA  SER A 151      19.998   0.924  -4.095  1.00 91.62           H  
ATOM   2239  C   SER A 151      21.009   2.819  -4.074  1.00 91.62           C  
ATOM   2240  CB  SER A 151      20.094   1.704  -6.096  1.00 91.62           C  
ATOM   2241  HB2 SER A 151      19.889   2.654  -6.590  1.00 91.62           H  
ATOM   2242  HB3 SER A 151      19.374   0.969  -6.457  1.00 91.62           H  
ATOM   2243  O   SER A 151      21.135   3.941  -4.562  1.00 91.62           O  
ATOM   2244  OG  SER A 151      21.405   1.267  -6.397  1.00 91.62           O  
ATOM   2245  HG  SER A 151      21.404   0.335  -6.169  1.00 91.62           H  
ATOM   2246  N   SER A 152      21.785   2.372  -3.090  1.00 88.18           N  
ATOM   2247  H   SER A 152      21.682   1.410  -2.799  1.00 88.18           H  
ATOM   2248  CA  SER A 152      22.921   3.137  -2.571  1.00 88.18           C  
ATOM   2249  HA  SER A 152      22.576   4.140  -2.319  1.00 88.18           H  
ATOM   2250  C   SER A 152      24.022   3.298  -3.617  1.00 88.18           C  
ATOM   2251  CB  SER A 152      23.465   2.497  -1.293  1.00 88.18           C  
ATOM   2252  HB2 SER A 152      24.250   3.135  -0.887  1.00 88.18           H  
ATOM   2253  HB3 SER A 152      22.661   2.431  -0.560  1.00 88.18           H  
ATOM   2254  O   SER A 152      24.667   4.344  -3.671  1.00 88.18           O  
ATOM   2255  OG  SER A 152      23.993   1.206  -1.510  1.00 88.18           O  
ATOM   2256  HG  SER A 152      23.300   0.645  -1.866  1.00 88.18           H  
ATOM   2257  N   PHE A 153      24.195   2.312  -4.502  1.00 88.91           N  
ATOM   2258  H   PHE A 153      23.711   1.438  -4.352  1.00 88.91           H  
ATOM   2259  CA  PHE A 153      25.146   2.391  -5.601  1.00 88.91           C  
ATOM   2260  HA  PHE A 153      26.115   2.673  -5.189  1.00 88.91           H  
ATOM   2261  C   PHE A 153      24.745   3.448  -6.636  1.00 88.91           C  
ATOM   2262  CB  PHE A 153      25.285   1.011  -6.251  1.00 88.91           C  
ATOM   2263  HB2 PHE A 153      24.330   0.720  -6.689  1.00 88.91           H  
ATOM   2264  HB3 PHE A 153      25.527   0.279  -5.480  1.00 88.91           H  
ATOM   2265  O   PHE A 153      25.578   4.258  -7.045  1.00 88.91           O  
ATOM   2266  CG  PHE A 153      26.368   0.976  -7.309  1.00 88.91           C  
ATOM   2267  CD1 PHE A 153      26.071   1.282  -8.649  1.00 88.91           C  
ATOM   2268  HD1 PHE A 153      25.050   1.484  -8.939  1.00 88.91           H  
ATOM   2269  CD2 PHE A 153      27.691   0.683  -6.936  1.00 88.91           C  
ATOM   2270  HD2 PHE A 153      27.918   0.424  -5.912  1.00 88.91           H  
ATOM   2271  CE1 PHE A 153      27.098   1.319  -9.610  1.00 88.91           C  
ATOM   2272  HE1 PHE A 153      26.866   1.549 -10.640  1.00 88.91           H  
ATOM   2273  CE2 PHE A 153      28.717   0.716  -7.894  1.00 88.91           C  
ATOM   2274  HE2 PHE A 153      29.732   0.484  -7.608  1.00 88.91           H  
ATOM   2275  CZ  PHE A 153      28.423   1.044  -9.228  1.00 88.91           C  
ATOM   2276  HZ  PHE A 153      29.224   1.072  -9.952  1.00 88.91           H  
ATOM   2277  N   LEU A 154      23.478   3.469  -7.053  1.00 88.54           N  
ATOM   2278  H   LEU A 154      22.839   2.783  -6.678  1.00 88.54           H  
ATOM   2279  CA  LEU A 154      22.989   4.414  -8.060  1.00 88.54           C  
ATOM   2280  HA  LEU A 154      23.777   4.590  -8.793  1.00 88.54           H  
ATOM   2281  C   LEU A 154      22.660   5.794  -7.461  1.00 88.54           C  
ATOM   2282  CB  LEU A 154      21.783   3.798  -8.787  1.00 88.54           C  
ATOM   2283  HB2 LEU A 154      21.034   3.577  -8.027  1.00 88.54           H  
ATOM   2284  HB3 LEU A 154      21.373   4.539  -9.474  1.00 88.54           H  
ATOM   2285  O   LEU A 154      22.576   6.777  -8.188  1.00 88.54           O  
ATOM   2286  CG  LEU A 154      22.027   2.491  -9.558  1.00 88.54           C  
ATOM   2287  HG  LEU A 154      22.416   1.728  -8.884  1.00 88.54           H  
ATOM   2288  CD1 LEU A 154      20.703   2.002 -10.145  1.00 88.54           C  
ATOM   2289 HD11 LEU A 154      20.868   1.069 -10.684  1.00 88.54           H  
ATOM   2290 HD12 LEU A 154      20.288   2.748 -10.822  1.00 88.54           H  
ATOM   2291 HD13 LEU A 154      20.000   1.810  -9.335  1.00 88.54           H  
ATOM   2292  CD2 LEU A 154      23.013   2.679 -10.705  1.00 88.54           C  
ATOM   2293 HD21 LEU A 154      23.116   1.744 -11.256  1.00 88.54           H  
ATOM   2294 HD22 LEU A 154      23.988   2.949 -10.299  1.00 88.54           H  
ATOM   2295 HD23 LEU A 154      22.660   3.464 -11.373  1.00 88.54           H  
ATOM   2296  N   SER A 155      22.511   5.933  -6.146  1.00 84.83           N  
ATOM   2297  H   SER A 155      22.487   5.115  -5.554  1.00 84.83           H  
ATOM   2298  CA  SER A 155      22.230   7.233  -5.528  1.00 84.83           C  
ATOM   2299  HA  SER A 155      21.662   7.836  -6.237  1.00 84.83           H  
ATOM   2300  C   SER A 155      23.470   8.047  -5.159  1.00 84.83           C  
ATOM   2301  CB  SER A 155      21.342   7.071  -4.303  1.00 84.83           C  
ATOM   2302  HB2 SER A 155      20.476   6.457  -4.549  1.00 84.83           H  
ATOM   2303  HB3 SER A 155      21.004   8.054  -3.975  1.00 84.83           H  
ATOM   2304  O   SER A 155      23.309   9.189  -4.736  1.00 84.83           O  
ATOM   2305  OG  SER A 155      22.099   6.469  -3.275  1.00 84.83           O  
ATOM   2306  HG  SER A 155      21.908   6.888  -2.432  1.00 84.83           H  
ATOM   2307  N   GLN A 156      24.691   7.523  -5.345  1.00 76.20           N  
ATOM   2308  H   GLN A 156      24.729   6.558  -5.639  1.00 76.20           H  
ATOM   2309  CA  GLN A 156      25.951   8.152  -4.895  1.00 76.20           C  
ATOM   2310  HA  GLN A 156      26.004   8.102  -3.808  1.00 76.20           H  
ATOM   2311  C   GLN A 156      26.106   9.630  -5.290  1.00 76.20           C  
ATOM   2312  CB  GLN A 156      27.149   7.389  -5.489  1.00 76.20           C  
ATOM   2313  HB2 GLN A 156      28.054   7.975  -5.329  1.00 76.20           H  
ATOM   2314  HB3 GLN A 156      27.007   7.270  -6.563  1.00 76.20           H  
ATOM   2315  O   GLN A 156      26.796  10.389  -4.613  1.00 76.20           O  
ATOM   2316  CG  GLN A 156      27.362   6.015  -4.848  1.00 76.20           C  
ATOM   2317  HG2 GLN A 156      27.550   6.133  -3.780  1.00 76.20           H  
ATOM   2318  HG3 GLN A 156      26.457   5.421  -4.969  1.00 76.20           H  
ATOM   2319  CD  GLN A 156      28.534   5.273  -5.479  1.00 76.20           C  
ATOM   2320  NE2 GLN A 156      28.299   4.144  -6.105  1.00 76.20           N  
ATOM   2321 HE21 GLN A 156      27.342   3.897  -6.315  1.00 76.20           H  
ATOM   2322 HE22 GLN A 156      29.080   3.662  -6.527  1.00 76.20           H  
ATOM   2323  OE1 GLN A 156      29.671   5.717  -5.465  1.00 76.20           O  
ATOM   2324  N   ARG A 157      25.494  10.039  -6.407  1.00 73.86           N  
ATOM   2325  H   ARG A 157      24.939   9.350  -6.895  1.00 73.86           H  
ATOM   2326  CA  ARG A 157      25.583  11.402  -6.955  1.00 73.86           C  
ATOM   2327  HA  ARG A 157      26.208  12.000  -6.292  1.00 73.86           H  
ATOM   2328  C   ARG A 157      24.249  12.145  -6.974  1.00 73.86           C  
ATOM   2329  CB  ARG A 157      26.267  11.352  -8.328  1.00 73.86           C  
ATOM   2330  HB2 ARG A 157      26.353  12.367  -8.715  1.00 73.86           H  
ATOM   2331  HB3 ARG A 157      25.665  10.764  -9.021  1.00 73.86           H  
ATOM   2332  O   ARG A 157      24.172  13.248  -7.514  1.00 73.86           O  
ATOM   2333  CG  ARG A 157      27.668  10.725  -8.205  1.00 73.86           C  
ATOM   2334  HG2 ARG A 157      28.218  11.203  -7.395  1.00 73.86           H  
ATOM   2335  HG3 ARG A 157      27.570   9.664  -7.975  1.00 73.86           H  
ATOM   2336  CD  ARG A 157      28.476  10.844  -9.492  1.00 73.86           C  
ATOM   2337  HD2 ARG A 157      27.894  10.408 -10.304  1.00 73.86           H  
ATOM   2338  HD3 ARG A 157      29.394  10.267  -9.375  1.00 73.86           H  
ATOM   2339  NE  ARG A 157      28.814  12.246  -9.805  1.00 73.86           N  
ATOM   2340  HE  ARG A 157      28.546  12.951  -9.133  1.00 73.86           H  
ATOM   2341  NH1 ARG A 157      29.668  11.809 -11.871  1.00 73.86           N  
ATOM   2342 HH11 ARG A 157      29.652  10.819 -11.672  1.00 73.86           H  
ATOM   2343 HH12 ARG A 157      29.575  12.141 -12.820  1.00 73.86           H  
ATOM   2344  NH2 ARG A 157      29.229  13.899 -11.325  1.00 73.86           N  
ATOM   2345 HH21 ARG A 157      29.188  14.019 -12.327  1.00 73.86           H  
ATOM   2346 HH22 ARG A 157      28.830  14.605 -10.723  1.00 73.86           H  
ATOM   2347  CZ  ARG A 157      29.251  12.649 -10.977  1.00 73.86           C  
ATOM   2348  N   LEU A 158      23.207  11.561  -6.384  1.00 74.55           N  
ATOM   2349  H   LEU A 158      23.377  10.720  -5.852  1.00 74.55           H  
ATOM   2350  CA  LEU A 158      21.918  12.213  -6.199  1.00 74.55           C  
ATOM   2351  HA  LEU A 158      21.757  12.916  -7.016  1.00 74.55           H  
ATOM   2352  C   LEU A 158      21.933  13.025  -4.904  1.00 74.55           C  
ATOM   2353  CB  LEU A 158      20.780  11.179  -6.224  1.00 74.55           C  
ATOM   2354  HB2 LEU A 158      20.933  10.471  -5.409  1.00 74.55           H  
ATOM   2355  HB3 LEU A 158      19.840  11.698  -6.036  1.00 74.55           H  
ATOM   2356  O   LEU A 158      22.451  12.596  -3.877  1.00 74.55           O  
ATOM   2357  CG  LEU A 158      20.652  10.394  -7.543  1.00 74.55           C  
ATOM   2358  HG  LEU A 158      21.541   9.780  -7.688  1.00 74.55           H  
ATOM   2359  CD1 LEU A 158      19.433   9.477  -7.472  1.00 74.55           C  
ATOM   2360 HD11 LEU A 158      18.517  10.062  -7.387  1.00 74.55           H  
ATOM   2361 HD12 LEU A 158      19.508   8.821  -6.604  1.00 74.55           H  
ATOM   2362 HD13 LEU A 158      19.382   8.866  -8.373  1.00 74.55           H  
ATOM   2363  CD2 LEU A 158      20.479  11.307  -8.761  1.00 74.55           C  
ATOM   2364 HD21 LEU A 158      20.317  10.695  -9.649  1.00 74.55           H  
ATOM   2365 HD22 LEU A 158      21.383  11.893  -8.925  1.00 74.55           H  
ATOM   2366 HD23 LEU A 158      19.624  11.967  -8.619  1.00 74.55           H  
ATOM   2367  N   LYS A 159      21.337  14.217  -4.949  1.00 68.02           N  
ATOM   2368  H   LYS A 159      20.884  14.491  -5.809  1.00 68.02           H  
ATOM   2369  CA  LYS A 159      21.127  15.034  -3.754  1.00 68.02           C  
ATOM   2370  HA  LYS A 159      21.906  14.822  -3.021  1.00 68.02           H  
ATOM   2371  C   LYS A 159      19.793  14.643  -3.133  1.00 68.02           C  
ATOM   2372  CB  LYS A 159      21.182  16.528  -4.099  1.00 68.02           C  
ATOM   2373  HB2 LYS A 159      20.917  17.096  -3.208  1.00 68.02           H  
ATOM   2374  HB3 LYS A 159      20.451  16.749  -4.877  1.00 68.02           H  
ATOM   2375  O   LYS A 159      18.746  14.943  -3.700  1.00 68.02           O  
ATOM   2376  CG  LYS A 159      22.578  16.963  -4.568  1.00 68.02           C  
ATOM   2377  HG2 LYS A 159      23.310  16.717  -3.799  1.00 68.02           H  
ATOM   2378  HG3 LYS A 159      22.838  16.437  -5.487  1.00 68.02           H  
ATOM   2379  CD  LYS A 159      22.604  18.474  -4.830  1.00 68.02           C  
ATOM   2380  HD2 LYS A 159      21.875  18.714  -5.603  1.00 68.02           H  
ATOM   2381  HD3 LYS A 159      22.339  18.998  -3.912  1.00 68.02           H  
ATOM   2382  CE  LYS A 159      24.003  18.902  -5.285  1.00 68.02           C  
ATOM   2383  HE2 LYS A 159      24.255  18.353  -6.192  1.00 68.02           H  
ATOM   2384  HE3 LYS A 159      24.719  18.615  -4.514  1.00 68.02           H  
ATOM   2385  NZ  LYS A 159      24.070  20.365  -5.528  1.00 68.02           N  
ATOM   2386  HZ1 LYS A 159      23.409  20.635  -6.243  1.00 68.02           H  
ATOM   2387  HZ2 LYS A 159      24.997  20.629  -5.832  1.00 68.02           H  
ATOM   2388  HZ3 LYS A 159      23.856  20.873  -4.682  1.00 68.02           H  
ATOM   2389  N   THR A 160      19.824  13.996  -1.975  1.00 61.93           N  
ATOM   2390  H   THR A 160      20.709  13.696  -1.592  1.00 61.93           H  
ATOM   2391  CA  THR A 160      18.622  13.763  -1.168  1.00 61.93           C  
ATOM   2392  HA  THR A 160      17.768  13.691  -1.841  1.00 61.93           H  
ATOM   2393  C   THR A 160      18.405  14.931  -0.198  1.00 61.93           C  
ATOM   2394  CB  THR A 160      18.694  12.433  -0.410  1.00 61.93           C  
ATOM   2395  HB  THR A 160      17.836  12.351   0.258  1.00 61.93           H  
ATOM   2396  O   THR A 160      19.381  15.451   0.349  1.00 61.93           O  
ATOM   2397  CG2 THR A 160      18.683  11.246  -1.376  1.00 61.93           C  
ATOM   2398 HG21 THR A 160      19.569  11.264  -2.010  1.00 61.93           H  
ATOM   2399 HG22 THR A 160      17.789  11.280  -1.999  1.00 61.93           H  
ATOM   2400 HG23 THR A 160      18.681  10.320  -0.802  1.00 61.93           H  
ATOM   2401  OG1 THR A 160      19.882  12.354   0.339  1.00 61.93           O  
ATOM   2402  HG1 THR A 160      19.846  13.008   1.041  1.00 61.93           H  
ATOM   2403  N   PRO A 161      17.156  15.363   0.047  1.00 61.07           N  
ATOM   2404  CA  PRO A 161      16.856  16.334   1.094  1.00 61.07           C  
ATOM   2405  HA  PRO A 161      17.304  17.287   0.812  1.00 61.07           H  
ATOM   2406  C   PRO A 161      17.399  15.897   2.464  1.00 61.07           C  
ATOM   2407  CB  PRO A 161      15.331  16.483   1.112  1.00 61.07           C  
ATOM   2408  HB2 PRO A 161      14.897  15.853   1.888  1.00 61.07           H  
ATOM   2409  HB3 PRO A 161      15.035  17.519   1.275  1.00 61.07           H  
ATOM   2410  O   PRO A 161      17.303  14.728   2.833  1.00 61.07           O  
ATOM   2411  CG  PRO A 161      14.878  15.988  -0.262  1.00 61.07           C  
ATOM   2412  HG2 PRO A 161      14.853  16.828  -0.956  1.00 61.07           H  
ATOM   2413  HG3 PRO A 161      13.901  15.507  -0.216  1.00 61.07           H  
ATOM   2414  CD  PRO A 161      15.964  15.009  -0.702  1.00 61.07           C  
ATOM   2415  HD2 PRO A 161      15.684  13.983  -0.465  1.00 61.07           H  
ATOM   2416  HD3 PRO A 161      16.128  15.109  -1.775  1.00 61.07           H  
ATOM   2417  N   ILE A 162      17.919  16.859   3.234  1.00 59.65           N  
ATOM   2418  H   ILE A 162      17.975  17.788   2.842  1.00 59.65           H  
ATOM   2419  CA  ILE A 162      18.611  16.634   4.521  1.00 59.65           C  
ATOM   2420  HA  ILE A 162      19.434  15.939   4.357  1.00 59.65           H  
ATOM   2421  C   ILE A 162      17.692  15.983   5.574  1.00 59.65           C  
ATOM   2422  CB  ILE A 162      19.203  17.982   5.022  1.00 59.65           C  
ATOM   2423  HB  ILE A 162      18.384  18.696   5.112  1.00 59.65           H  
ATOM   2424  O   ILE A 162      18.160  15.230   6.420  1.00 59.65           O  
ATOM   2425  CG1 ILE A 162      20.232  18.544   4.006  1.00 59.65           C  
ATOM   2426 HG12 ILE A 162      21.115  17.905   3.998  1.00 59.65           H  
ATOM   2427 HG13 ILE A 162      19.809  18.531   3.001  1.00 59.65           H  
ATOM   2428  CG2 ILE A 162      19.863  17.846   6.407  1.00 59.65           C  
ATOM   2429 HG21 ILE A 162      20.278  18.798   6.740  1.00 59.65           H  
ATOM   2430 HG22 ILE A 162      20.654  17.097   6.378  1.00 59.65           H  
ATOM   2431 HG23 ILE A 162      19.126  17.550   7.154  1.00 59.65           H  
ATOM   2432  CD1 ILE A 162      20.666  19.992   4.274  1.00 59.65           C  
ATOM   2433 HD11 ILE A 162      21.246  20.058   5.195  1.00 59.65           H  
ATOM   2434 HD12 ILE A 162      21.292  20.336   3.451  1.00 59.65           H  
ATOM   2435 HD13 ILE A 162      19.790  20.636   4.346  1.00 59.65           H  
ATOM   2436  N   ASN A 163      16.380  16.231   5.493  1.00 58.44           N  
ATOM   2437  H   ASN A 163      16.066  16.823   4.738  1.00 58.44           H  
ATOM   2438  CA  ASN A 163      15.395  15.806   6.496  1.00 58.44           C  
ATOM   2439  HA  ASN A 163      15.925  15.539   7.410  1.00 58.44           H  
ATOM   2440  C   ASN A 163      14.597  14.550   6.102  1.00 58.44           C  
ATOM   2441  CB  ASN A 163      14.477  16.997   6.826  1.00 58.44           C  
ATOM   2442  HB2 ASN A 163      13.723  16.684   7.548  1.00 58.44           H  
ATOM   2443  HB3 ASN A 163      13.965  17.322   5.920  1.00 58.44           H  
ATOM   2444  O   ASN A 163      13.546  14.287   6.686  1.00 58.44           O  
ATOM   2445  CG  ASN A 163      15.213  18.169   7.445  1.00 58.44           C  
ATOM   2446  ND2 ASN A 163      14.707  19.367   7.278  1.00 58.44           N  
ATOM   2447 HD21 ASN A 163      13.814  19.494   6.823  1.00 58.44           H  
ATOM   2448 HD22 ASN A 163      15.199  20.113   7.749  1.00 58.44           H  
ATOM   2449  OD1 ASN A 163      16.245  18.044   8.077  1.00 58.44           O  
ATOM   2450  N   MET A 164      15.033  13.783   5.098  1.00 56.54           N  
ATOM   2451  H   MET A 164      15.929  13.983   4.675  1.00 56.54           H  
ATOM   2452  CA  MET A 164      14.390  12.498   4.815  1.00 56.54           C  
ATOM   2453  HA  MET A 164      13.309  12.624   4.882  1.00 56.54           H  
ATOM   2454  C   MET A 164      14.792  11.477   5.879  1.00 56.54           C  
ATOM   2455  CB  MET A 164      14.698  12.002   3.398  1.00 56.54           C  
ATOM   2456  HB2 MET A 164      14.338  10.978   3.299  1.00 56.54           H  
ATOM   2457  HB3 MET A 164      15.773  12.012   3.219  1.00 56.54           H  
ATOM   2458  O   MET A 164      15.975  11.280   6.148  1.00 56.54           O  
ATOM   2459  CG  MET A 164      13.988  12.883   2.365  1.00 56.54           C  
ATOM   2460  HG2 MET A 164      12.935  12.981   2.629  1.00 56.54           H  
ATOM   2461  HG3 MET A 164      14.443  13.873   2.407  1.00 56.54           H  
ATOM   2462  SD  MET A 164      14.102  12.286   0.661  1.00 56.54           S  
ATOM   2463  CE  MET A 164      12.799  11.041   0.681  1.00 56.54           C  
ATOM   2464  HE1 MET A 164      11.829  11.526   0.578  1.00 56.54           H  
ATOM   2465  HE2 MET A 164      12.952  10.347  -0.146  1.00 56.54           H  
ATOM   2466  HE3 MET A 164      12.829  10.500   1.627  1.00 56.54           H  
ATOM   2467  N   THR A 165      13.805  10.818   6.488  1.00 58.79           N  
ATOM   2468  H   THR A 165      12.847  11.003   6.227  1.00 58.79           H  
ATOM   2469  CA  THR A 165      14.060   9.699   7.400  1.00 58.79           C  
ATOM   2470  HA  THR A 165      14.671  10.066   8.225  1.00 58.79           H  
ATOM   2471  C   THR A 165      14.859   8.613   6.674  1.00 58.79           C  
ATOM   2472  CB  THR A 165      12.756   9.126   7.980  1.00 58.79           C  
ATOM   2473  HB  THR A 165      12.990   8.233   8.559  1.00 58.79           H  
ATOM   2474  O   THR A 165      14.695   8.415   5.469  1.00 58.79           O  
ATOM   2475  CG2 THR A 165      12.051  10.128   8.894  1.00 58.79           C  
ATOM   2476 HG21 THR A 165      12.726  10.431   9.695  1.00 58.79           H  
ATOM   2477 HG22 THR A 165      11.750  11.012   8.331  1.00 58.79           H  
ATOM   2478 HG23 THR A 165      11.169   9.668   9.338  1.00 58.79           H  
ATOM   2479  OG1 THR A 165      11.838   8.786   6.964  1.00 58.79           O  
ATOM   2480  HG1 THR A 165      11.096   8.352   7.393  1.00 58.79           H  
ATOM   2481  N   SER A 166      15.724   7.895   7.397  1.00 60.36           N  
ATOM   2482  H   SER A 166      15.805   8.079   8.387  1.00 60.36           H  
ATOM   2483  CA  SER A 166      16.632   6.878   6.833  1.00 60.36           C  
ATOM   2484  HA  SER A 166      17.377   7.380   6.216  1.00 60.36           H  
ATOM   2485  C   SER A 166      15.923   5.844   5.948  1.00 60.36           C  
ATOM   2486  CB  SER A 166      17.353   6.152   7.974  1.00 60.36           C  
ATOM   2487  HB2 SER A 166      17.942   5.330   7.567  1.00 60.36           H  
ATOM   2488  HB3 SER A 166      18.022   6.848   8.478  1.00 60.36           H  
ATOM   2489  O   SER A 166      16.491   5.393   4.951  1.00 60.36           O  
ATOM   2490  OG  SER A 166      16.410   5.653   8.907  1.00 60.36           O  
ATOM   2491  HG  SER A 166      16.864   5.087   9.536  1.00 60.36           H  
ATOM   2492  N   LEU A 167      14.660   5.536   6.263  1.00 60.65           N  
ATOM   2493  H   LEU A 167      14.304   5.915   7.128  1.00 60.65           H  
ATOM   2494  CA  LEU A 167      13.796   4.628   5.504  1.00 60.65           C  
ATOM   2495  HA  LEU A 167      14.278   3.652   5.444  1.00 60.65           H  
ATOM   2496  C   LEU A 167      13.566   5.076   4.049  1.00 60.65           C  
ATOM   2497  CB  LEU A 167      12.458   4.475   6.254  1.00 60.65           C  
ATOM   2498  HB2 LEU A 167      11.982   5.452   6.329  1.00 60.65           H  
ATOM   2499  HB3 LEU A 167      11.804   3.834   5.662  1.00 60.65           H  
ATOM   2500  O   LEU A 167      13.399   4.228   3.173  1.00 60.65           O  
ATOM   2501  CG  LEU A 167      12.574   3.864   7.666  1.00 60.65           C  
ATOM   2502  HG  LEU A 167      13.206   4.501   8.285  1.00 60.65           H  
ATOM   2503  CD1 LEU A 167      11.193   3.801   8.316  1.00 60.65           C  
ATOM   2504 HD11 LEU A 167      10.757   4.799   8.372  1.00 60.65           H  
ATOM   2505 HD12 LEU A 167      11.273   3.391   9.323  1.00 60.65           H  
ATOM   2506 HD13 LEU A 167      10.535   3.162   7.727  1.00 60.65           H  
ATOM   2507  CD2 LEU A 167      13.168   2.456   7.641  1.00 60.65           C  
ATOM   2508 HD21 LEU A 167      14.208   2.483   7.315  1.00 60.65           H  
ATOM   2509 HD22 LEU A 167      12.593   1.823   6.964  1.00 60.65           H  
ATOM   2510 HD23 LEU A 167      13.135   2.021   8.640  1.00 60.65           H  
ATOM   2511  N   ARG A 168      13.636   6.384   3.768  1.00 64.74           N  
ATOM   2512  H   ARG A 168      13.878   7.005   4.527  1.00 64.74           H  
ATOM   2513  CA  ARG A 168      13.398   7.000   2.451  1.00 64.74           C  
ATOM   2514  HA  ARG A 168      13.128   6.222   1.737  1.00 64.74           H  
ATOM   2515  C   ARG A 168      14.647   7.673   1.885  1.00 64.74           C  
ATOM   2516  CB  ARG A 168      12.240   7.992   2.536  1.00 64.74           C  
ATOM   2517  HB2 ARG A 168      12.050   8.377   1.534  1.00 64.74           H  
ATOM   2518  HB3 ARG A 168      12.536   8.816   3.185  1.00 64.74           H  
ATOM   2519  O   ARG A 168      14.592   8.786   1.372  1.00 64.74           O  
ATOM   2520  CG  ARG A 168      10.939   7.396   3.058  1.00 64.74           C  
ATOM   2521  HG2 ARG A 168      10.633   6.547   2.447  1.00 64.74           H  
ATOM   2522  HG3 ARG A 168      11.062   7.080   4.095  1.00 64.74           H  
ATOM   2523  CD  ARG A 168       9.898   8.507   2.978  1.00 64.74           C  
ATOM   2524  HD2 ARG A 168       9.671   8.731   1.936  1.00 64.74           H  
ATOM   2525  HD3 ARG A 168      10.303   9.410   3.436  1.00 64.74           H  
ATOM   2526  NE  ARG A 168       8.694   8.129   3.712  1.00 64.74           N  
ATOM   2527  HE  ARG A 168       8.705   8.271   4.712  1.00 64.74           H  
ATOM   2528  NH1 ARG A 168       7.470   7.297   1.955  1.00 64.74           N  
ATOM   2529 HH11 ARG A 168       8.238   7.376   1.304  1.00 64.74           H  
ATOM   2530 HH12 ARG A 168       6.610   6.844   1.679  1.00 64.74           H  
ATOM   2531  NH2 ARG A 168       6.623   7.373   4.028  1.00 64.74           N  
ATOM   2532 HH21 ARG A 168       6.719   7.478   5.027  1.00 64.74           H  
ATOM   2533 HH22 ARG A 168       5.836   6.869   3.644  1.00 64.74           H  
ATOM   2534  CZ  ARG A 168       7.606   7.596   3.214  1.00 64.74           C  
ATOM   2535  N   SER A 169      15.791   7.019   1.999  1.00 72.77           N  
ATOM   2536  H   SER A 169      15.777   6.102   2.422  1.00 72.77           H  
ATOM   2537  CA  SER A 169      17.036   7.478   1.379  1.00 72.77           C  
ATOM   2538  HA  SER A 169      16.955   8.539   1.144  1.00 72.77           H  
ATOM   2539  C   SER A 169      17.299   6.751   0.056  1.00 72.77           C  
ATOM   2540  CB  SER A 169      18.189   7.348   2.378  1.00 72.77           C  
ATOM   2541  HB2 SER A 169      19.119   7.651   1.898  1.00 72.77           H  
ATOM   2542  HB3 SER A 169      18.007   8.007   3.227  1.00 72.77           H  
ATOM   2543  O   SER A 169      16.690   5.721  -0.235  1.00 72.77           O  
ATOM   2544  OG  SER A 169      18.317   6.018   2.841  1.00 72.77           O  
ATOM   2545  HG  SER A 169      17.701   5.861   3.561  1.00 72.77           H  
ATOM   2546  N   ASN A 170      18.212   7.294  -0.754  1.00 84.24           N  
ATOM   2547  H   ASN A 170      18.703   8.115  -0.431  1.00 84.24           H  
ATOM   2548  CA  ASN A 170      18.749   6.637  -1.952  1.00 84.24           C  
ATOM   2549  HA  ASN A 170      19.408   7.362  -2.430  1.00 84.24           H  
ATOM   2550  C   ASN A 170      17.721   6.272  -3.036  1.00 84.24           C  
ATOM   2551  CB  ASN A 170      19.620   5.445  -1.510  1.00 84.24           C  
ATOM   2552  HB2 ASN A 170      20.065   4.966  -2.382  1.00 84.24           H  
ATOM   2553  HB3 ASN A 170      19.001   4.702  -1.008  1.00 84.24           H  
ATOM   2554  O   ASN A 170      17.932   5.324  -3.790  1.00 84.24           O  
ATOM   2555  CG  ASN A 170      20.747   5.868  -0.594  1.00 84.24           C  
ATOM   2556  ND2 ASN A 170      21.178   5.008   0.295  1.00 84.24           N  
ATOM   2557 HD21 ASN A 170      21.925   5.315   0.900  1.00 84.24           H  
ATOM   2558 HD22 ASN A 170      20.748   4.097   0.373  1.00 84.24           H  
ATOM   2559  OD1 ASN A 170      21.253   6.978  -0.674  1.00 84.24           O  
ATOM   2560  N   ILE A 171      16.611   7.009  -3.124  1.00 86.61           N  
ATOM   2561  H   ILE A 171      16.488   7.771  -2.473  1.00 86.61           H  
ATOM   2562  CA  ILE A 171      15.559   6.761  -4.116  1.00 86.61           C  
ATOM   2563  HA  ILE A 171      15.353   5.690  -4.133  1.00 86.61           H  
ATOM   2564  C   ILE A 171      16.056   7.173  -5.505  1.00 86.61           C  
ATOM   2565  CB  ILE A 171      14.245   7.476  -3.735  1.00 86.61           C  
ATOM   2566  HB  ILE A 171      14.441   8.547  -3.674  1.00 86.61           H  
ATOM   2567  O   ILE A 171      16.439   8.322  -5.721  1.00 86.61           O  
ATOM   2568  CG1 ILE A 171      13.740   6.985  -2.357  1.00 86.61           C  
ATOM   2569 HG12 ILE A 171      13.420   5.946  -2.432  1.00 86.61           H  
ATOM   2570 HG13 ILE A 171      14.548   7.032  -1.626  1.00 86.61           H  
ATOM   2571  CG2 ILE A 171      13.180   7.235  -4.825  1.00 86.61           C  
ATOM   2572 HG21 ILE A 171      13.492   7.680  -5.770  1.00 86.61           H  
ATOM   2573 HG22 ILE A 171      12.231   7.697  -4.553  1.00 86.61           H  
ATOM   2574 HG23 ILE A 171      13.028   6.166  -4.972  1.00 86.61           H  
ATOM   2575  CD1 ILE A 171      12.593   7.829  -1.793  1.00 86.61           C  
ATOM   2576 HD11 ILE A 171      12.362   7.490  -0.783  1.00 86.61           H  
ATOM   2577 HD12 ILE A 171      12.894   8.876  -1.763  1.00 86.61           H  
ATOM   2578 HD13 ILE A 171      11.700   7.731  -2.408  1.00 86.61           H  
ATOM   2579  N   VAL A 172      16.007   6.232  -6.445  1.00 88.96           N  
ATOM   2580  H   VAL A 172      15.692   5.315  -6.165  1.00 88.96           H  
ATOM   2581  CA  VAL A 172      16.417   6.412  -7.846  1.00 88.96           C  
ATOM   2582  HA  VAL A 172      16.864   7.399  -7.961  1.00 88.96           H  
ATOM   2583  C   VAL A 172      15.244   6.377  -8.820  1.00 88.96           C  
ATOM   2584  CB  VAL A 172      17.487   5.383  -8.243  1.00 88.96           C  
ATOM   2585  HB  VAL A 172      17.723   5.523  -9.298  1.00 88.96           H  
ATOM   2586  O   VAL A 172      15.354   6.909  -9.923  1.00 88.96           O  
ATOM   2587  CG1 VAL A 172      18.760   5.637  -7.435  1.00 88.96           C  
ATOM   2588 HG11 VAL A 172      19.066   6.678  -7.535  1.00 88.96           H  
ATOM   2589 HG12 VAL A 172      18.612   5.401  -6.381  1.00 88.96           H  
ATOM   2590 HG13 VAL A 172      19.560   5.011  -7.831  1.00 88.96           H  
ATOM   2591  CG2 VAL A 172      17.061   3.923  -8.037  1.00 88.96           C  
ATOM   2592 HG21 VAL A 172      16.978   3.697  -6.974  1.00 88.96           H  
ATOM   2593 HG22 VAL A 172      17.814   3.263  -8.468  1.00 88.96           H  
ATOM   2594 HG23 VAL A 172      16.105   3.730  -8.523  1.00 88.96           H  
ATOM   2595  N   ALA A 173      14.103   5.810  -8.415  1.00 89.43           N  
ATOM   2596  H   ALA A 173      14.081   5.359  -7.512  1.00 89.43           H  
ATOM   2597  CA  ALA A 173      12.851   5.931  -9.152  1.00 89.43           C  
ATOM   2598  HA  ALA A 173      12.880   6.863  -9.716  1.00 89.43           H  
ATOM   2599  C   ALA A 173      11.642   6.017  -8.215  1.00 89.43           C  
ATOM   2600  CB  ALA A 173      12.715   4.791 -10.170  1.00 89.43           C  
ATOM   2601  HB1 ALA A 173      13.443   4.935 -10.968  1.00 89.43           H  
ATOM   2602  HB2 ALA A 173      12.881   3.823  -9.699  1.00 89.43           H  
ATOM   2603  HB3 ALA A 173      11.717   4.801 -10.607  1.00 89.43           H  
ATOM   2604  O   ALA A 173      11.546   5.302  -7.218  1.00 89.43           O  
ATOM   2605  N   TYR A 174      10.708   6.891  -8.588  1.00 89.19           N  
ATOM   2606  H   TYR A 174      10.864   7.411  -9.440  1.00 89.19           H  
ATOM   2607  CA  TYR A 174       9.364   6.980  -8.030  1.00 89.19           C  
ATOM   2608  HA  TYR A 174       9.324   6.490  -7.058  1.00 89.19           H  
ATOM   2609  C   TYR A 174       8.400   6.274  -8.982  1.00 89.19           C  
ATOM   2610  CB  TYR A 174       8.992   8.456  -7.856  1.00 89.19           C  
ATOM   2611  HB2 TYR A 174       9.082   8.965  -8.816  1.00 89.19           H  
ATOM   2612  HB3 TYR A 174       9.701   8.920  -7.170  1.00 89.19           H  
ATOM   2613  O   TYR A 174       8.393   6.572 -10.175  1.00 89.19           O  
ATOM   2614  CG  TYR A 174       7.592   8.661  -7.324  1.00 89.19           C  
ATOM   2615  CD1 TYR A 174       6.516   8.863  -8.211  1.00 89.19           C  
ATOM   2616  HD1 TYR A 174       6.690   8.876  -9.277  1.00 89.19           H  
ATOM   2617  CD2 TYR A 174       7.366   8.630  -5.936  1.00 89.19           C  
ATOM   2618  HD2 TYR A 174       8.187   8.460  -5.256  1.00 89.19           H  
ATOM   2619  CE1 TYR A 174       5.213   9.038  -7.708  1.00 89.19           C  
ATOM   2620  HE1 TYR A 174       4.379   9.190  -8.376  1.00 89.19           H  
ATOM   2621  CE2 TYR A 174       6.067   8.816  -5.431  1.00 89.19           C  
ATOM   2622  HE2 TYR A 174       5.895   8.795  -4.365  1.00 89.19           H  
ATOM   2623  OH  TYR A 174       3.731   9.171  -5.830  1.00 89.19           O  
ATOM   2624  HH  TYR A 174       3.711   9.037  -4.879  1.00 89.19           H  
ATOM   2625  CZ  TYR A 174       4.987   9.012  -6.317  1.00 89.19           C  
ATOM   2626  N   ILE A 175       7.623   5.328  -8.465  1.00 91.31           N  
ATOM   2627  H   ILE A 175       7.677   5.136  -7.475  1.00 91.31           H  
ATOM   2628  CA  ILE A 175       6.822   4.406  -9.264  1.00 91.31           C  
ATOM   2629  HA  ILE A 175       6.893   4.662 -10.321  1.00 91.31           H  
ATOM   2630  C   ILE A 175       5.365   4.535  -8.801  1.00 91.31           C  
ATOM   2631  CB  ILE A 175       7.370   2.972  -9.108  1.00 91.31           C  
ATOM   2632  HB  ILE A 175       7.243   2.674  -8.067  1.00 91.31           H  
ATOM   2633  O   ILE A 175       4.970   3.863  -7.848  1.00 91.31           O  
ATOM   2634  CG1 ILE A 175       8.874   2.864  -9.450  1.00 91.31           C  
ATOM   2635 HG12 ILE A 175       9.029   3.028 -10.516  1.00 91.31           H  
ATOM   2636 HG13 ILE A 175       9.435   3.624  -8.906  1.00 91.31           H  
ATOM   2637  CG2 ILE A 175       6.554   2.024  -9.990  1.00 91.31           C  
ATOM   2638 HG21 ILE A 175       6.632   2.336 -11.031  1.00 91.31           H  
ATOM   2639 HG22 ILE A 175       5.509   2.042  -9.680  1.00 91.31           H  
ATOM   2640 HG23 ILE A 175       6.906   0.998  -9.885  1.00 91.31           H  
ATOM   2641  CD1 ILE A 175       9.479   1.519  -9.039  1.00 91.31           C  
ATOM   2642 HD11 ILE A 175       9.215   1.286  -8.008  1.00 91.31           H  
ATOM   2643 HD12 ILE A 175       9.134   0.723  -9.698  1.00 91.31           H  
ATOM   2644 HD13 ILE A 175      10.565   1.590  -9.105  1.00 91.31           H  
ATOM   2645  N   PRO A 176       4.558   5.418  -9.414  1.00 89.63           N  
ATOM   2646  CA  PRO A 176       3.158   5.563  -9.034  1.00 89.63           C  
ATOM   2647  HA  PRO A 176       3.073   5.772  -7.968  1.00 89.63           H  
ATOM   2648  C   PRO A 176       2.399   4.276  -9.359  1.00 89.63           C  
ATOM   2649  CB  PRO A 176       2.639   6.760  -9.831  1.00 89.63           C  
ATOM   2650  HB2 PRO A 176       2.794   7.672  -9.254  1.00 89.63           H  
ATOM   2651  HB3 PRO A 176       1.586   6.655 -10.092  1.00 89.63           H  
ATOM   2652  O   PRO A 176       2.503   3.763 -10.472  1.00 89.63           O  
ATOM   2653  CG  PRO A 176       3.532   6.781 -11.074  1.00 89.63           C  
ATOM   2654  HG2 PRO A 176       3.130   6.100 -11.824  1.00 89.63           H  
ATOM   2655  HG3 PRO A 176       3.627   7.786 -11.485  1.00 89.63           H  
ATOM   2656  CD  PRO A 176       4.872   6.249 -10.569  1.00 89.63           C  
ATOM   2657  HD2 PRO A 176       5.512   7.076 -10.261  1.00 89.63           H  
ATOM   2658  HD3 PRO A 176       5.355   5.672 -11.358  1.00 89.63           H  
ATOM   2659  N   ILE A 177       1.628   3.759  -8.404  1.00 84.72           N  
ATOM   2660  H   ILE A 177       1.513   4.254  -7.531  1.00 84.72           H  
ATOM   2661  CA  ILE A 177       0.836   2.545  -8.612  1.00 84.72           C  
ATOM   2662  HA  ILE A 177       1.337   1.911  -9.344  1.00 84.72           H  
ATOM   2663  C   ILE A 177      -0.520   2.959  -9.174  1.00 84.72           C  
ATOM   2664  CB  ILE A 177       0.709   1.726  -7.315  1.00 84.72           C  
ATOM   2665  HB  ILE A 177       0.230   2.356  -6.566  1.00 84.72           H  
ATOM   2666  O   ILE A 177      -1.286   3.672  -8.529  1.00 84.72           O  
ATOM   2667  CG1 ILE A 177       2.100   1.296  -6.804  1.00 84.72           C  
ATOM   2668 HG12 ILE A 177       2.453   0.434  -7.370  1.00 84.72           H  
ATOM   2669 HG13 ILE A 177       2.829   2.095  -6.940  1.00 84.72           H  
ATOM   2670  CG2 ILE A 177      -0.160   0.472  -7.536  1.00 84.72           C  
ATOM   2671 HG21 ILE A 177      -0.217  -0.109  -6.616  1.00 84.72           H  
ATOM   2672 HG22 ILE A 177      -1.175   0.763  -7.806  1.00 84.72           H  
ATOM   2673 HG23 ILE A 177       0.261  -0.148  -8.328  1.00 84.72           H  
ATOM   2674  CD1 ILE A 177       2.059   0.975  -5.311  1.00 84.72           C  
ATOM   2675 HD11 ILE A 177       3.078   0.905  -4.933  1.00 84.72           H  
ATOM   2676 HD12 ILE A 177       1.580   1.793  -4.774  1.00 84.72           H  
ATOM   2677 HD13 ILE A 177       1.514   0.050  -5.122  1.00 84.72           H  
ATOM   2678  N   ALA A 178      -0.816   2.508 -10.390  1.00 74.40           N  
ATOM   2679  H   ALA A 178      -0.137   1.922 -10.853  1.00 74.40           H  
ATOM   2680  CA  ALA A 178      -2.144   2.630 -10.982  1.00 74.40           C  
ATOM   2681  HA  ALA A 178      -2.640   3.506 -10.564  1.00 74.40           H  
ATOM   2682  C   ALA A 178      -3.008   1.404 -10.638  1.00 74.40           C  
ATOM   2683  CB  ALA A 178      -1.993   2.861 -12.489  1.00 74.40           C  
ATOM   2684  HB1 ALA A 178      -2.971   3.022 -12.944  1.00 74.40           H  
ATOM   2685  HB2 ALA A 178      -1.526   1.992 -12.953  1.00 74.40           H  
ATOM   2686  HB3 ALA A 178      -1.373   3.739 -12.669  1.00 74.40           H  
ATOM   2687  O   ALA A 178      -2.496   0.388 -10.167  1.00 74.40           O  
ATOM   2688  N   ASN A 179      -4.319   1.499 -10.885  1.00 68.13           N  
ATOM   2689  H   ASN A 179      -4.665   2.367 -11.269  1.00 68.13           H  
ATOM   2690  CA  ASN A 179      -5.285   0.422 -10.649  1.00 68.13           C  
ATOM   2691  HA  ASN A 179      -5.347   0.231  -9.578  1.00 68.13           H  
ATOM   2692  C   ASN A 179      -4.847  -0.876 -11.341  1.00 68.13           C  
ATOM   2693  CB  ASN A 179      -6.671   0.856 -11.160  1.00 68.13           C  
ATOM   2694  HB2 ASN A 179      -7.343  -0.003 -11.144  1.00 68.13           H  
ATOM   2695  HB3 ASN A 179      -6.585   1.189 -12.194  1.00 68.13           H  
ATOM   2696  O   ASN A 179      -4.991  -1.018 -12.552  1.00 68.13           O  
ATOM   2697  CG  ASN A 179      -7.306   1.944 -10.321  1.00 68.13           C  
ATOM   2698  ND2 ASN A 179      -8.070   2.823 -10.925  1.00 68.13           N  
ATOM   2699 HD21 ASN A 179      -8.250   2.756 -11.917  1.00 68.13           H  
ATOM   2700 HD22 ASN A 179      -8.472   3.537 -10.335  1.00 68.13           H  
ATOM   2701  OD1 ASN A 179      -7.132   2.022  -9.119  1.00 68.13           O  
ATOM   2702  N   ILE A 180      -4.330  -1.810 -10.548  1.00 73.46           N  
ATOM   2703  H   ILE A 180      -4.171  -1.573  -9.579  1.00 73.46           H  
ATOM   2704  CA  ILE A 180      -3.854  -3.115 -10.998  1.00 73.46           C  
ATOM   2705  HA  ILE A 180      -4.217  -3.276 -12.013  1.00 73.46           H  
ATOM   2706  C   ILE A 180      -4.447  -4.224 -10.136  1.00 73.46           C  
ATOM   2707  CB  ILE A 180      -2.315  -3.148 -11.049  1.00 73.46           C  
ATOM   2708  HB  ILE A 180      -2.000  -2.331 -11.698  1.00 73.46           H  
ATOM   2709  O   ILE A 180      -4.598  -4.066  -8.916  1.00 73.46           O  
ATOM   2710  CG1 ILE A 180      -1.880  -4.475 -11.702  1.00 73.46           C  
ATOM   2711 HG12 ILE A 180      -2.570  -4.726 -12.507  1.00 73.46           H  
ATOM   2712 HG13 ILE A 180      -1.907  -5.274 -10.961  1.00 73.46           H  
ATOM   2713  CG2 ILE A 180      -1.672  -2.935  -9.662  1.00 73.46           C  
ATOM   2714 HG21 ILE A 180      -1.873  -3.787  -9.012  1.00 73.46           H  
ATOM   2715 HG22 ILE A 180      -2.059  -2.027  -9.198  1.00 73.46           H  
ATOM   2716 HG23 ILE A 180      -0.596  -2.800  -9.774  1.00 73.46           H  
ATOM   2717  CD1 ILE A 180      -0.497  -4.424 -12.329  1.00 73.46           C  
ATOM   2718 HD11 ILE A 180      -0.207  -5.423 -12.653  1.00 73.46           H  
ATOM   2719 HD12 ILE A 180       0.211  -4.054 -11.587  1.00 73.46           H  
ATOM   2720 HD13 ILE A 180      -0.507  -3.752 -13.187  1.00 73.46           H  
ATOM   2721  N   SER A 181      -4.791  -5.335 -10.779  1.00 75.93           N  
ATOM   2722  H   SER A 181      -4.583  -5.425 -11.763  1.00 75.93           H  
ATOM   2723  CA  SER A 181      -5.398  -6.495 -10.139  1.00 75.93           C  
ATOM   2724  HA  SER A 181      -6.045  -6.143  -9.335  1.00 75.93           H  
ATOM   2725  C   SER A 181      -4.333  -7.405  -9.524  1.00 75.93           C  
ATOM   2726  CB  SER A 181      -6.282  -7.269 -11.126  1.00 75.93           C  
ATOM   2727  HB2 SER A 181      -6.928  -7.953 -10.575  1.00 75.93           H  
ATOM   2728  HB3 SER A 181      -5.660  -7.858 -11.800  1.00 75.93           H  
ATOM   2729  O   SER A 181      -3.166  -7.409  -9.920  1.00 75.93           O  
ATOM   2730  OG  SER A 181      -7.080  -6.382 -11.885  1.00 75.93           O  
ATOM   2731  HG  SER A 181      -6.557  -6.175 -12.663  1.00 75.93           H  
ATOM   2732  N   LEU A 182      -4.732  -8.192  -8.524  1.00 81.94           N  
ATOM   2733  H   LEU A 182      -5.713  -8.208  -8.285  1.00 81.94           H  
ATOM   2734  CA  LEU A 182      -3.860  -9.207  -7.933  1.00 81.94           C  
ATOM   2735  HA  LEU A 182      -2.948  -8.719  -7.588  1.00 81.94           H  
ATOM   2736  C   LEU A 182      -3.483 -10.260  -8.989  1.00 81.94           C  
ATOM   2737  CB  LEU A 182      -4.587  -9.842  -6.735  1.00 81.94           C  
ATOM   2738  HB2 LEU A 182      -5.457 -10.379  -7.113  1.00 81.94           H  
ATOM   2739  HB3 LEU A 182      -4.941  -9.048  -6.077  1.00 81.94           H  
ATOM   2740  O   LEU A 182      -4.347 -10.739  -9.718  1.00 81.94           O  
ATOM   2741  CG  LEU A 182      -3.728 -10.812  -5.904  1.00 81.94           C  
ATOM   2742  HG  LEU A 182      -3.231 -11.525  -6.561  1.00 81.94           H  
ATOM   2743  CD1 LEU A 182      -2.679 -10.075  -5.071  1.00 81.94           C  
ATOM   2744 HD11 LEU A 182      -2.085 -10.800  -4.515  1.00 81.94           H  
ATOM   2745 HD12 LEU A 182      -3.156  -9.407  -4.354  1.00 81.94           H  
ATOM   2746 HD13 LEU A 182      -2.017  -9.491  -5.710  1.00 81.94           H  
ATOM   2747  CD2 LEU A 182      -4.616 -11.591  -4.936  1.00 81.94           C  
ATOM   2748 HD21 LEU A 182      -5.370 -12.148  -5.492  1.00 81.94           H  
ATOM   2749 HD22 LEU A 182      -5.103 -10.914  -4.233  1.00 81.94           H  
ATOM   2750 HD23 LEU A 182      -4.006 -12.298  -4.374  1.00 81.94           H  
ATOM   2751  N   GLY A 183      -2.207 -10.638  -9.037  1.00 82.02           N  
ATOM   2752  H   GLY A 183      -1.554 -10.166  -8.427  1.00 82.02           H  
ATOM   2753  CA  GLY A 183      -1.656 -11.619  -9.976  1.00 82.02           C  
ATOM   2754  HA2 GLY A 183      -0.814 -12.122  -9.502  1.00 82.02           H  
ATOM   2755  HA3 GLY A 183      -2.416 -12.366 -10.206  1.00 82.02           H  
ATOM   2756  C   GLY A 183      -1.165 -11.028 -11.299  1.00 82.02           C  
ATOM   2757  O   GLY A 183      -0.532 -11.737 -12.078  1.00 82.02           O  
ATOM   2758  N   GLU A 184      -1.403  -9.741 -11.554  1.00 86.62           N  
ATOM   2759  H   GLU A 184      -1.934  -9.197 -10.889  1.00 86.62           H  
ATOM   2760  CA  GLU A 184      -0.916  -9.065 -12.757  1.00 86.62           C  
ATOM   2761  HA  GLU A 184      -0.901  -9.786 -13.574  1.00 86.62           H  
ATOM   2762  C   GLU A 184       0.522  -8.553 -12.589  1.00 86.62           C  
ATOM   2763  CB  GLU A 184      -1.877  -7.938 -13.168  1.00 86.62           C  
ATOM   2764  HB2 GLU A 184      -1.979  -7.238 -12.339  1.00 86.62           H  
ATOM   2765  HB3 GLU A 184      -1.458  -7.409 -14.024  1.00 86.62           H  
ATOM   2766  O   GLU A 184       1.027  -8.362 -11.479  1.00 86.62           O  
ATOM   2767  CG  GLU A 184      -3.258  -8.484 -13.559  1.00 86.62           C  
ATOM   2768  HG2 GLU A 184      -3.119  -9.240 -14.333  1.00 86.62           H  
ATOM   2769  HG3 GLU A 184      -3.713  -8.969 -12.696  1.00 86.62           H  
ATOM   2770  CD  GLU A 184      -4.209  -7.393 -14.071  1.00 86.62           C  
ATOM   2771  OE1 GLU A 184      -4.895  -7.655 -15.080  1.00 86.62           O  
ATOM   2772  OE2 GLU A 184      -4.304  -6.321 -13.423  1.00 86.62           O  
ATOM   2773  N   ILE A 185       1.199  -8.306 -13.713  1.00 88.24           N  
ATOM   2774  H   ILE A 185       0.720  -8.425 -14.594  1.00 88.24           H  
ATOM   2775  CA  ILE A 185       2.518  -7.667 -13.722  1.00 88.24           C  
ATOM   2776  HA  ILE A 185       2.997  -7.819 -12.755  1.00 88.24           H  
ATOM   2777  C   ILE A 185       2.321  -6.168 -13.910  1.00 88.24           C  
ATOM   2778  CB  ILE A 185       3.451  -8.280 -14.787  1.00 88.24           C  
ATOM   2779  HB  ILE A 185       2.987  -8.169 -15.767  1.00 88.24           H  
ATOM   2780  O   ILE A 185       1.905  -5.714 -14.977  1.00 88.24           O  
ATOM   2781  CG1 ILE A 185       3.660  -9.787 -14.504  1.00 88.24           C  
ATOM   2782 HG12 ILE A 185       2.691 -10.285 -14.469  1.00 88.24           H  
ATOM   2783 HG13 ILE A 185       4.134  -9.912 -13.531  1.00 88.24           H  
ATOM   2784  CG2 ILE A 185       4.802  -7.534 -14.795  1.00 88.24           C  
ATOM   2785 HG21 ILE A 185       5.460  -7.939 -15.565  1.00 88.24           H  
ATOM   2786 HG22 ILE A 185       5.286  -7.629 -13.823  1.00 88.24           H  
ATOM   2787 HG23 ILE A 185       4.661  -6.476 -15.016  1.00 88.24           H  
ATOM   2788  CD1 ILE A 185       4.498 -10.516 -15.562  1.00 88.24           C  
ATOM   2789 HD11 ILE A 185       4.473 -11.587 -15.361  1.00 88.24           H  
ATOM   2790 HD12 ILE A 185       4.088 -10.332 -16.554  1.00 88.24           H  
ATOM   2791 HD13 ILE A 185       5.536 -10.185 -15.524  1.00 88.24           H  
ATOM   2792  N   PHE A 186       2.675  -5.399 -12.887  1.00 88.61           N  
ATOM   2793  H   PHE A 186       3.047  -5.838 -12.057  1.00 88.61           H  
ATOM   2794  CA  PHE A 186       2.768  -3.954 -12.983  1.00 88.61           C  
ATOM   2795  HA  PHE A 186       1.873  -3.567 -13.470  1.00 88.61           H  
ATOM   2796  C   PHE A 186       3.989  -3.575 -13.812  1.00 88.61           C  
ATOM   2797  CB  PHE A 186       2.888  -3.345 -11.587  1.00 88.61           C  
ATOM   2798  HB2 PHE A 186       2.106  -3.708 -10.920  1.00 88.61           H  
ATOM   2799  HB3 PHE A 186       3.837  -3.659 -11.153  1.00 88.61           H  
ATOM   2800  O   PHE A 186       5.105  -3.968 -13.473  1.00 88.61           O  
ATOM   2801  CG  PHE A 186       2.832  -1.842 -11.627  1.00 88.61           C  
ATOM   2802  CD1 PHE A 186       4.009  -1.111 -11.412  1.00 88.61           C  
ATOM   2803  HD1 PHE A 186       4.932  -1.615 -11.171  1.00 88.61           H  
ATOM   2804  CD2 PHE A 186       1.638  -1.179 -11.973  1.00 88.61           C  
ATOM   2805  HD2 PHE A 186       0.731  -1.739 -12.144  1.00 88.61           H  
ATOM   2806  CE1 PHE A 186       3.990   0.280 -11.565  1.00 88.61           C  
ATOM   2807  HE1 PHE A 186       4.902   0.845 -11.439  1.00 88.61           H  
ATOM   2808  CE2 PHE A 186       1.630   0.217 -12.130  1.00 88.61           C  
ATOM   2809  HE2 PHE A 186       0.724   0.724 -12.429  1.00 88.61           H  
ATOM   2810  CZ  PHE A 186       2.813   0.944 -11.936  1.00 88.61           C  
ATOM   2811  HZ  PHE A 186       2.825   2.012 -12.100  1.00 88.61           H  
ATOM   2812  N   LYS A 187       3.793  -2.798 -14.876  1.00 91.37           N  
ATOM   2813  H   LYS A 187       2.856  -2.472 -15.068  1.00 91.37           H  
ATOM   2814  CA  LYS A 187       4.881  -2.284 -15.710  1.00 91.37           C  
ATOM   2815  HA  LYS A 187       5.828  -2.709 -15.378  1.00 91.37           H  
ATOM   2816  C   LYS A 187       4.985  -0.776 -15.552  1.00 91.37           C  
ATOM   2817  CB  LYS A 187       4.684  -2.678 -17.176  1.00 91.37           C  
ATOM   2818  HB2 LYS A 187       5.462  -2.199 -17.770  1.00 91.37           H  
ATOM   2819  HB3 LYS A 187       3.716  -2.317 -17.523  1.00 91.37           H  
ATOM   2820  O   LYS A 187       3.993  -0.068 -15.684  1.00 91.37           O  
ATOM   2821  CG  LYS A 187       4.772  -4.197 -17.374  1.00 91.37           C  
ATOM   2822  HG2 LYS A 187       3.957  -4.688 -16.844  1.00 91.37           H  
ATOM   2823  HG3 LYS A 187       5.723  -4.559 -16.983  1.00 91.37           H  
ATOM   2824  CD  LYS A 187       4.675  -4.526 -18.865  1.00 91.37           C  
ATOM   2825  HD2 LYS A 187       5.492  -4.032 -19.391  1.00 91.37           H  
ATOM   2826  HD3 LYS A 187       3.726  -4.154 -19.250  1.00 91.37           H  
ATOM   2827  CE  LYS A 187       4.764  -6.037 -19.073  1.00 91.37           C  
ATOM   2828  HE2 LYS A 187       5.705  -6.388 -18.648  1.00 91.37           H  
ATOM   2829  HE3 LYS A 187       3.950  -6.512 -18.526  1.00 91.37           H  
ATOM   2830  NZ  LYS A 187       4.690  -6.370 -20.515  1.00 91.37           N  
ATOM   2831  HZ1 LYS A 187       4.765  -7.368 -20.655  1.00 91.37           H  
ATOM   2832  HZ2 LYS A 187       3.814  -6.048 -20.901  1.00 91.37           H  
ATOM   2833  HZ3 LYS A 187       5.441  -5.912 -21.011  1.00 91.37           H  
ATOM   2834  N   TYR A 188       6.199  -0.304 -15.306  1.00 91.79           N  
ATOM   2835  H   TYR A 188       6.953  -0.968 -15.203  1.00 91.79           H  
ATOM   2836  CA  TYR A 188       6.529   1.109 -15.223  1.00 91.79           C  
ATOM   2837  HA  TYR A 188       5.646   1.708 -15.444  1.00 91.79           H  
ATOM   2838  C   TYR A 188       7.606   1.461 -16.242  1.00 91.79           C  
ATOM   2839  CB  TYR A 188       6.982   1.442 -13.803  1.00 91.79           C  
ATOM   2840  HB2 TYR A 188       6.134   1.291 -13.134  1.00 91.79           H  
ATOM   2841  HB3 TYR A 188       7.770   0.751 -13.506  1.00 91.79           H  
ATOM   2842  O   TYR A 188       8.679   0.857 -16.244  1.00 91.79           O  
ATOM   2843  CG  TYR A 188       7.474   2.864 -13.647  1.00 91.79           C  
ATOM   2844  CD1 TYR A 188       8.841   3.121 -13.427  1.00 91.79           C  
ATOM   2845  HD1 TYR A 188       9.540   2.300 -13.366  1.00 91.79           H  
ATOM   2846  CD2 TYR A 188       6.562   3.930 -13.757  1.00 91.79           C  
ATOM   2847  HD2 TYR A 188       5.514   3.733 -13.929  1.00 91.79           H  
ATOM   2848  CE1 TYR A 188       9.295   4.447 -13.288  1.00 91.79           C  
ATOM   2849  HE1 TYR A 188      10.342   4.646 -13.110  1.00 91.79           H  
ATOM   2850  CE2 TYR A 188       7.017   5.255 -13.650  1.00 91.79           C  
ATOM   2851  HE2 TYR A 188       6.329   6.083 -13.740  1.00 91.79           H  
ATOM   2852  OH  TYR A 188       8.798   6.800 -13.273  1.00 91.79           O  
ATOM   2853  HH  TYR A 188       9.692   6.845 -12.926  1.00 91.79           H  
ATOM   2854  CZ  TYR A 188       8.379   5.516 -13.403  1.00 91.79           C  
ATOM   2855  N   GLU A 189       7.326   2.462 -17.070  1.00 93.14           N  
ATOM   2856  H   GLU A 189       6.417   2.900 -17.015  1.00 93.14           H  
ATOM   2857  CA  GLU A 189       8.237   3.002 -18.077  1.00 93.14           C  
ATOM   2858  HA  GLU A 189       9.241   2.604 -17.928  1.00 93.14           H  
ATOM   2859  C   GLU A 189       8.256   4.532 -17.927  1.00 93.14           C  
ATOM   2860  CB  GLU A 189       7.793   2.571 -19.484  1.00 93.14           C  
ATOM   2861  HB2 GLU A 189       6.762   2.885 -19.652  1.00 93.14           H  
ATOM   2862  HB3 GLU A 189       8.436   3.062 -20.214  1.00 93.14           H  
ATOM   2863  O   GLU A 189       7.272   5.192 -18.270  1.00 93.14           O  
ATOM   2864  CG  GLU A 189       7.904   1.048 -19.670  1.00 93.14           C  
ATOM   2865  HG2 GLU A 189       8.924   0.748 -19.432  1.00 93.14           H  
ATOM   2866  HG3 GLU A 189       7.237   0.549 -18.967  1.00 93.14           H  
ATOM   2867  CD  GLU A 189       7.555   0.569 -21.087  1.00 93.14           C  
ATOM   2868  OE1 GLU A 189       7.928  -0.587 -21.396  1.00 93.14           O  
ATOM   2869  OE2 GLU A 189       6.915   1.329 -21.845  1.00 93.14           O  
ATOM   2870  N   PRO A 190       9.318   5.125 -17.351  1.00 89.64           N  
ATOM   2871  CA  PRO A 190       9.377   6.568 -17.163  1.00 89.64           C  
ATOM   2872  HA  PRO A 190       8.505   6.900 -16.599  1.00 89.64           H  
ATOM   2873  C   PRO A 190       9.414   7.291 -18.513  1.00 89.64           C  
ATOM   2874  CB  PRO A 190      10.643   6.828 -16.337  1.00 89.64           C  
ATOM   2875  HB2 PRO A 190      11.142   7.752 -16.630  1.00 89.64           H  
ATOM   2876  HB3 PRO A 190      10.387   6.867 -15.278  1.00 89.64           H  
ATOM   2877  O   PRO A 190      10.305   7.048 -19.323  1.00 89.64           O  
ATOM   2878  CG  PRO A 190      11.522   5.605 -16.590  1.00 89.64           C  
ATOM   2879  HG2 PRO A 190      12.164   5.385 -15.737  1.00 89.64           H  
ATOM   2880  HG3 PRO A 190      12.123   5.759 -17.487  1.00 89.64           H  
ATOM   2881  CD  PRO A 190      10.522   4.483 -16.845  1.00 89.64           C  
ATOM   2882  HD2 PRO A 190      10.940   3.792 -17.577  1.00 89.64           H  
ATOM   2883  HD3 PRO A 190      10.295   3.962 -15.915  1.00 89.64           H  
ATOM   2884  N   THR A 191       8.503   8.248 -18.722  1.00 88.90           N  
ATOM   2885  H   THR A 191       7.695   8.287 -18.117  1.00 88.90           H  
ATOM   2886  CA  THR A 191       8.481   9.097 -19.930  1.00 88.90           C  
ATOM   2887  HA  THR A 191       8.362   8.458 -20.805  1.00 88.90           H  
ATOM   2888  C   THR A 191       9.776   9.892 -20.095  1.00 88.90           C  
ATOM   2889  CB  THR A 191       7.313  10.095 -19.876  1.00 88.90           C  
ATOM   2890  HB  THR A 191       7.544  10.884 -19.160  1.00 88.90           H  
ATOM   2891  O   THR A 191      10.273  10.052 -21.207  1.00 88.90           O  
ATOM   2892  CG2 THR A 191       7.015  10.731 -21.232  1.00 88.90           C  
ATOM   2893 HG21 THR A 191       6.798   9.957 -21.967  1.00 88.90           H  
ATOM   2894 HG22 THR A 191       7.876  11.309 -21.568  1.00 88.90           H  
ATOM   2895 HG23 THR A 191       6.162  11.405 -21.146  1.00 88.90           H  
ATOM   2896  OG1 THR A 191       6.136   9.452 -19.448  1.00 88.90           O  
ATOM   2897  HG1 THR A 191       5.402   9.813 -19.951  1.00 88.90           H  
ATOM   2898  N   THR A 192      10.344  10.350 -18.975  1.00 88.66           N  
ATOM   2899  H   THR A 192       9.869  10.166 -18.103  1.00 88.66           H  
ATOM   2900  CA  THR A 192      11.653  11.010 -18.916  1.00 88.66           C  
ATOM   2901  HA  THR A 192      12.121  10.979 -19.900  1.00 88.66           H  
ATOM   2902  C   THR A 192      12.533  10.254 -17.922  1.00 88.66           C  
ATOM   2903  CB  THR A 192      11.530  12.492 -18.535  1.00 88.66           C  
ATOM   2904  HB  THR A 192      11.189  12.587 -17.505  1.00 88.66           H  
ATOM   2905  O   THR A 192      12.498  10.550 -16.725  1.00 88.66           O  
ATOM   2906  CG2 THR A 192      12.861  13.225 -18.708  1.00 88.66           C  
ATOM   2907 HG21 THR A 192      13.614  12.791 -18.050  1.00 88.66           H  
ATOM   2908 HG22 THR A 192      12.739  14.276 -18.446  1.00 88.66           H  
ATOM   2909 HG23 THR A 192      13.198  13.146 -19.741  1.00 88.66           H  
ATOM   2910  OG1 THR A 192      10.603  13.137 -19.376  1.00 88.66           O  
ATOM   2911  HG1 THR A 192      10.586  14.067 -19.139  1.00 88.66           H  
ATOM   2912  N   PRO A 193      13.293   9.247 -18.379  1.00 85.86           N  
ATOM   2913  CA  PRO A 193      14.158   8.469 -17.506  1.00 85.86           C  
ATOM   2914  HA  PRO A 193      13.546   7.993 -16.739  1.00 85.86           H  
ATOM   2915  C   PRO A 193      15.237   9.337 -16.846  1.00 85.86           C  
ATOM   2916  CB  PRO A 193      14.765   7.392 -18.402  1.00 85.86           C  
ATOM   2917  HB2 PRO A 193      15.721   7.745 -18.787  1.00 85.86           H  
ATOM   2918  HB3 PRO A 193      14.871   6.445 -17.872  1.00 85.86           H  
ATOM   2919  O   PRO A 193      15.903  10.136 -17.508  1.00 85.86           O  
ATOM   2920  CG  PRO A 193      13.807   7.266 -19.581  1.00 85.86           C  
ATOM   2921  HG2 PRO A 193      14.316   6.930 -20.484  1.00 85.86           H  
ATOM   2922  HG3 PRO A 193      12.985   6.593 -19.335  1.00 85.86           H  
ATOM   2923  CD  PRO A 193      13.284   8.689 -19.726  1.00 85.86           C  
ATOM   2924  HD2 PRO A 193      12.283   8.664 -20.156  1.00 85.86           H  
ATOM   2925  HD3 PRO A 193      13.954   9.267 -20.362  1.00 85.86           H  
ATOM   2926  N   LEU A 194      15.445   9.156 -15.539  1.00 84.56           N  
ATOM   2927  H   LEU A 194      14.876   8.485 -15.043  1.00 84.56           H  
ATOM   2928  CA  LEU A 194      16.538   9.809 -14.824  1.00 84.56           C  
ATOM   2929  HA  LEU A 194      16.538  10.863 -15.102  1.00 84.56           H  
ATOM   2930  C   LEU A 194      17.873   9.187 -15.250  1.00 84.56           C  
ATOM   2931  CB  LEU A 194      16.305   9.707 -13.304  1.00 84.56           C  
ATOM   2932  HB2 LEU A 194      15.354  10.181 -13.060  1.00 84.56           H  
ATOM   2933  HB3 LEU A 194      16.232   8.652 -13.039  1.00 84.56           H  
ATOM   2934  O   LEU A 194      18.083   7.984 -15.096  1.00 84.56           O  
ATOM   2935  CG  LEU A 194      17.417  10.345 -12.447  1.00 84.56           C  
ATOM   2936  HG  LEU A 194      18.376   9.889 -12.694  1.00 84.56           H  
ATOM   2937  CD1 LEU A 194      17.530  11.858 -12.661  1.00 84.56           C  
ATOM   2938 HD11 LEU A 194      18.283  12.264 -11.986  1.00 84.56           H  
ATOM   2939 HD12 LEU A 194      16.571  12.335 -12.460  1.00 84.56           H  
ATOM   2940 HD13 LEU A 194      17.840  12.074 -13.683  1.00 84.56           H  
ATOM   2941  CD2 LEU A 194      17.138  10.091 -10.967  1.00 84.56           C  
ATOM   2942 HD21 LEU A 194      16.196  10.556 -10.675  1.00 84.56           H  
ATOM   2943 HD22 LEU A 194      17.947  10.495 -10.359  1.00 84.56           H  
ATOM   2944 HD23 LEU A 194      17.071   9.018 -10.785  1.00 84.56           H  
ATOM   2945  N   SER A 195      18.780  10.021 -15.757  1.00 87.91           N  
ATOM   2946  H   SER A 195      18.517  10.988 -15.883  1.00 87.91           H  
ATOM   2947  CA  SER A 195      20.155   9.628 -16.056  1.00 87.91           C  
ATOM   2948  HA  SER A 195      20.186   8.560 -16.268  1.00 87.91           H  
ATOM   2949  C   SER A 195      21.052   9.889 -14.854  1.00 87.91           C  
ATOM   2950  CB  SER A 195      20.662  10.365 -17.295  1.00 87.91           C  
ATOM   2951  HB2 SER A 195      20.628  11.440 -17.119  1.00 87.91           H  
ATOM   2952  HB3 SER A 195      20.027  10.123 -18.147  1.00 87.91           H  
ATOM   2953  O   SER A 195      21.217  11.029 -14.425  1.00 87.91           O  
ATOM   2954  OG  SER A 195      21.991   9.977 -17.578  1.00 87.91           O  
ATOM   2955  HG  SER A 195      22.497  10.026 -16.764  1.00 87.91           H  
ATOM   2956  N   ILE A 196      21.683   8.832 -14.359  1.00 87.84           N  
ATOM   2957  H   ILE A 196      21.489   7.930 -14.769  1.00 87.84           H  
ATOM   2958  CA  ILE A 196      22.522   8.839 -13.164  1.00 87.84           C  
ATOM   2959  HA  ILE A 196      22.457   9.805 -12.662  1.00 87.84           H  
ATOM   2960  C   ILE A 196      23.968   8.591 -13.577  1.00 87.84           C  
ATOM   2961  CB  ILE A 196      22.023   7.754 -12.195  1.00 87.84           C  
ATOM   2962  HB  ILE A 196      22.068   6.796 -12.714  1.00 87.84           H  
ATOM   2963  O   ILE A 196      24.265   7.598 -14.231  1.00 87.84           O  
ATOM   2964  CG1 ILE A 196      20.553   8.007 -11.779  1.00 87.84           C  
ATOM   2965 HG12 ILE A 196      20.479   8.971 -11.277  1.00 87.84           H  
ATOM   2966 HG13 ILE A 196      19.927   8.041 -12.671  1.00 87.84           H  
ATOM   2967  CG2 ILE A 196      22.937   7.662 -10.970  1.00 87.84           C  
ATOM   2968 HG21 ILE A 196      22.764   6.683 -10.521  1.00 87.84           H  
ATOM   2969 HG22 ILE A 196      22.714   8.454 -10.255  1.00 87.84           H  
ATOM   2970 HG23 ILE A 196      23.997   7.687 -11.222  1.00 87.84           H  
ATOM   2971  CD1 ILE A 196      19.955   6.928 -10.871  1.00 87.84           C  
ATOM   2972 HD11 ILE A 196      18.897   7.138 -10.716  1.00 87.84           H  
ATOM   2973 HD12 ILE A 196      20.059   5.948 -11.338  1.00 87.84           H  
ATOM   2974 HD13 ILE A 196      20.454   6.927  -9.902  1.00 87.84           H  
ATOM   2975  N   GLU A 197      24.887   9.467 -13.182  1.00 86.85           N  
ATOM   2976  H   GLU A 197      24.607  10.246 -12.604  1.00 86.85           H  
ATOM   2977  CA  GLU A 197      26.314   9.234 -13.413  1.00 86.85           C  
ATOM   2978  HA  GLU A 197      26.445   8.813 -14.410  1.00 86.85           H  
ATOM   2979  C   GLU A 197      26.861   8.212 -12.410  1.00 86.85           C  
ATOM   2980  CB  GLU A 197      27.099  10.552 -13.370  1.00 86.85           C  
ATOM   2981  HB2 GLU A 197      28.153  10.318 -13.517  1.00 86.85           H  
ATOM   2982  HB3 GLU A 197      26.963  11.029 -12.399  1.00 86.85           H  
ATOM   2983  O   GLU A 197      26.736   8.397 -11.199  1.00 86.85           O  
ATOM   2984  CG  GLU A 197      26.647  11.511 -14.482  1.00 86.85           C  
ATOM   2985  HG2 GLU A 197      26.686  10.974 -15.429  1.00 86.85           H  
ATOM   2986  HG3 GLU A 197      25.611  11.799 -14.305  1.00 86.85           H  
ATOM   2987  CD  GLU A 197      27.489  12.789 -14.624  1.00 86.85           C  
ATOM   2988  OE1 GLU A 197      27.255  13.499 -15.622  1.00 86.85           O  
ATOM   2989  OE2 GLU A 197      28.375  13.057 -13.779  1.00 86.85           O  
ATOM   2990  N   VAL A 198      27.490   7.152 -12.918  1.00 86.96           N  
ATOM   2991  H   VAL A 198      27.592   7.087 -13.920  1.00 86.96           H  
ATOM   2992  CA  VAL A 198      27.986   6.017 -12.132  1.00 86.96           C  
ATOM   2993  HA  VAL A 198      27.979   6.296 -11.078  1.00 86.96           H  
ATOM   2994  C   VAL A 198      29.431   5.681 -12.494  1.00 86.96           C  
ATOM   2995  CB  VAL A 198      27.080   4.775 -12.269  1.00 86.96           C  
ATOM   2996  HB  VAL A 198      27.509   3.977 -11.664  1.00 86.96           H  
ATOM   2997  O   VAL A 198      29.863   5.827 -13.642  1.00 86.96           O  
ATOM   2998  CG1 VAL A 198      25.669   5.048 -11.746  1.00 86.96           C  
ATOM   2999 HG11 VAL A 198      25.710   5.349 -10.699  1.00 86.96           H  
ATOM   3000 HG12 VAL A 198      25.187   5.832 -12.329  1.00 86.96           H  
ATOM   3001 HG13 VAL A 198      25.075   4.138 -11.836  1.00 86.96           H  
ATOM   3002  CG2 VAL A 198      26.956   4.260 -13.708  1.00 86.96           C  
ATOM   3003 HG21 VAL A 198      26.372   3.340 -13.719  1.00 86.96           H  
ATOM   3004 HG22 VAL A 198      26.468   5.004 -14.338  1.00 86.96           H  
ATOM   3005 HG23 VAL A 198      27.947   4.038 -14.105  1.00 86.96           H  
ATOM   3006  N   ASN A 199      30.174   5.196 -11.501  1.00 84.31           N  
ATOM   3007  H   ASN A 199      29.741   5.059 -10.599  1.00 84.31           H  
ATOM   3008  CA  ASN A 199      31.533   4.694 -11.671  1.00 84.31           C  
ATOM   3009  HA  ASN A 199      31.933   4.998 -12.638  1.00 84.31           H  
ATOM   3010  C   ASN A 199      31.493   3.167 -11.630  1.00 84.31           C  
ATOM   3011  CB  ASN A 199      32.432   5.284 -10.575  1.00 84.31           C  
ATOM   3012  HB2 ASN A 199      32.009   5.053  -9.598  1.00 84.31           H  
ATOM   3013  HB3 ASN A 199      33.417   4.821 -10.631  1.00 84.31           H  
ATOM   3014  O   ASN A 199      31.396   2.581 -10.554  1.00 84.31           O  
ATOM   3015  CG  ASN A 199      32.619   6.782 -10.711  1.00 84.31           C  
ATOM   3016  ND2 ASN A 199      32.671   7.493  -9.609  1.00 84.31           N  
ATOM   3017 HD21 ASN A 199      32.850   8.481  -9.718  1.00 84.31           H  
ATOM   3018 HD22 ASN A 199      32.583   7.045  -8.709  1.00 84.31           H  
ATOM   3019  OD1 ASN A 199      32.732   7.337 -11.791  1.00 84.31           O  
ATOM   3020  N   LEU A 200      31.540   2.536 -12.802  1.00 84.30           N  
ATOM   3021  H   LEU A 200      31.645   3.076 -13.649  1.00 84.30           H  
ATOM   3022  CA  LEU A 200      31.551   1.080 -12.912  1.00 84.30           C  
ATOM   3023  HA  LEU A 200      31.056   0.656 -12.038  1.00 84.30           H  
ATOM   3024  C   LEU A 200      32.991   0.549 -12.907  1.00 84.30           C  
ATOM   3025  CB  LEU A 200      30.761   0.625 -14.153  1.00 84.30           C  
ATOM   3026  HB2 LEU A 200      30.840  -0.460 -14.222  1.00 84.30           H  
ATOM   3027  HB3 LEU A 200      31.235   1.052 -15.037  1.00 84.30           H  
ATOM   3028  O   LEU A 200      33.875   1.057 -13.603  1.00 84.30           O  
ATOM   3029  CG  LEU A 200      29.266   1.001 -14.154  1.00 84.30           C  
ATOM   3030  HG  LEU A 200      29.168   2.080 -14.030  1.00 84.30           H  
ATOM   3031  CD1 LEU A 200      28.632   0.620 -15.491  1.00 84.30           C  
ATOM   3032 HD11 LEU A 200      27.587   0.929 -15.507  1.00 84.30           H  
ATOM   3033 HD12 LEU A 200      29.155   1.118 -16.308  1.00 84.30           H  
ATOM   3034 HD13 LEU A 200      28.683  -0.459 -15.636  1.00 84.30           H  
ATOM   3035  CD2 LEU A 200      28.475   0.302 -13.048  1.00 84.30           C  
ATOM   3036 HD21 LEU A 200      27.420   0.570 -13.115  1.00 84.30           H  
ATOM   3037 HD22 LEU A 200      28.575  -0.779 -13.143  1.00 84.30           H  
ATOM   3038 HD23 LEU A 200      28.851   0.607 -12.072  1.00 84.30           H  
ATOM   3039  N   SER A 201      33.215  -0.502 -12.128  1.00 86.55           N  
ATOM   3040  H   SER A 201      32.428  -0.849 -11.598  1.00 86.55           H  
ATOM   3041  CA  SER A 201      34.370  -1.400 -12.237  1.00 86.55           C  
ATOM   3042  HA  SER A 201      35.255  -0.815 -12.487  1.00 86.55           H  
ATOM   3043  C   SER A 201      34.150  -2.407 -13.377  1.00 86.55           C  
ATOM   3044  CB  SER A 201      34.626  -2.078 -10.878  1.00 86.55           C  
ATOM   3045  HB2 SER A 201      35.111  -1.354 -10.222  1.00 86.55           H  
ATOM   3046  HB3 SER A 201      35.291  -2.934 -10.990  1.00 86.55           H  
ATOM   3047  O   SER A 201      33.154  -2.339 -14.094  1.00 86.55           O  
ATOM   3048  OG  SER A 201      33.418  -2.478 -10.261  1.00 86.55           O  
ATOM   3049  HG  SER A 201      33.385  -3.429 -10.139  1.00 86.55           H  
ATOM   3050  N   SER A 202      35.080  -3.346 -13.584  1.00 86.55           N  
ATOM   3051  H   SER A 202      35.878  -3.414 -12.968  1.00 86.55           H  
ATOM   3052  CA  SER A 202      34.866  -4.469 -14.516  1.00 86.55           C  
ATOM   3053  HA  SER A 202      34.712  -4.085 -15.524  1.00 86.55           H  
ATOM   3054  C   SER A 202      33.625  -5.293 -14.147  1.00 86.55           C  
ATOM   3055  CB  SER A 202      36.093  -5.385 -14.522  1.00 86.55           C  
ATOM   3056  HB2 SER A 202      35.864  -6.293 -15.079  1.00 86.55           H  
ATOM   3057  HB3 SER A 202      36.922  -4.872 -15.010  1.00 86.55           H  
ATOM   3058  O   SER A 202      32.856  -5.679 -15.023  1.00 86.55           O  
ATOM   3059  OG  SER A 202      36.468  -5.710 -13.192  1.00 86.55           O  
ATOM   3060  HG  SER A 202      36.812  -6.606 -13.182  1.00 86.55           H  
ATOM   3061  N   THR A 203      33.404  -5.478 -12.845  1.00 87.39           N  
ATOM   3062  H   THR A 203      34.136  -5.199 -12.207  1.00 87.39           H  
ATOM   3063  CA  THR A 203      32.186  -6.040 -12.254  1.00 87.39           C  
ATOM   3064  HA  THR A 203      31.382  -6.048 -12.990  1.00 87.39           H  
ATOM   3065  C   THR A 203      31.785  -5.165 -11.078  1.00 87.39           C  
ATOM   3066  CB  THR A 203      32.420  -7.474 -11.759  1.00 87.39           C  
ATOM   3067  HB  THR A 203      33.138  -7.468 -10.939  1.00 87.39           H  
ATOM   3068  O   THR A 203      32.607  -4.949 -10.184  1.00 87.39           O  
ATOM   3069  CG2 THR A 203      31.127  -8.132 -11.284  1.00 87.39           C  
ATOM   3070 HG21 THR A 203      31.320  -9.162 -10.984  1.00 87.39           H  
ATOM   3071 HG22 THR A 203      30.729  -7.601 -10.420  1.00 87.39           H  
ATOM   3072 HG23 THR A 203      30.388  -8.120 -12.085  1.00 87.39           H  
ATOM   3073  OG1 THR A 203      32.934  -8.277 -12.796  1.00 87.39           O  
ATOM   3074  HG1 THR A 203      32.763  -9.191 -12.557  1.00 87.39           H  
ATOM   3075  N   SER A 204      30.559  -4.645 -11.075  1.00 89.38           N  
ATOM   3076  H   SER A 204      29.936  -4.864 -11.839  1.00 89.38           H  
ATOM   3077  CA  SER A 204      30.025  -3.826  -9.982  1.00 89.38           C  
ATOM   3078  HA  SER A 204      30.770  -3.723  -9.193  1.00 89.38           H  
ATOM   3079  C   SER A 204      28.802  -4.491  -9.373  1.00 89.38           C  
ATOM   3080  CB  SER A 204      29.660  -2.419 -10.463  1.00 89.38           C  
ATOM   3081  HB2 SER A 204      29.226  -1.860  -9.634  1.00 89.38           H  
ATOM   3082  HB3 SER A 204      28.924  -2.481 -11.265  1.00 89.38           H  
ATOM   3083  O   SER A 204      27.868  -4.841 -10.091  1.00 89.38           O  
ATOM   3084  OG  SER A 204      30.813  -1.740 -10.926  1.00 89.38           O  
ATOM   3085  HG  SER A 204      31.574  -2.089 -10.456  1.00 89.38           H  
ATOM   3086  N   ASP A 205      28.795  -4.627  -8.052  1.00 91.14           N  
ATOM   3087  H   ASP A 205      29.597  -4.339  -7.509  1.00 91.14           H  
ATOM   3088  CA  ASP A 205      27.611  -5.067  -7.323  1.00 91.14           C  
ATOM   3089  HA  ASP A 205      27.078  -5.815  -7.910  1.00 91.14           H  
ATOM   3090  C   ASP A 205      26.681  -3.880  -7.116  1.00 91.14           C  
ATOM   3091  CB  ASP A 205      27.994  -5.710  -5.986  1.00 91.14           C  
ATOM   3092  HB2 ASP A 205      27.089  -5.844  -5.395  1.00 91.14           H  
ATOM   3093  HB3 ASP A 205      28.660  -5.043  -5.439  1.00 91.14           H  
ATOM   3094  O   ASP A 205      27.036  -2.903  -6.454  1.00 91.14           O  
ATOM   3095  CG  ASP A 205      28.656  -7.078  -6.147  1.00 91.14           C  
ATOM   3096  OD1 ASP A 205      28.547  -7.674  -7.244  1.00 91.14           O  
ATOM   3097  OD2 ASP A 205      29.236  -7.538  -5.143  1.00 91.14           O  
ATOM   3098  N   ILE A 206      25.489  -3.978  -7.692  1.00 91.93           N  
ATOM   3099  H   ILE A 206      25.270  -4.817  -8.210  1.00 91.93           H  
ATOM   3100  CA  ILE A 206      24.455  -2.959  -7.584  1.00 91.93           C  
ATOM   3101  HA  ILE A 206      24.884  -2.068  -7.125  1.00 91.93           H  
ATOM   3102  C   ILE A 206      23.372  -3.487  -6.650  1.00 91.93           C  
ATOM   3103  CB  ILE A 206      23.924  -2.544  -8.972  1.00 91.93           C  
ATOM   3104  HB  ILE A 206      23.364  -3.377  -9.397  1.00 91.93           H  
ATOM   3105  O   ILE A 206      22.870  -4.601  -6.817  1.00 91.93           O  
ATOM   3106  CG1 ILE A 206      25.096  -2.208  -9.929  1.00 91.93           C  
ATOM   3107 HG12 ILE A 206      25.656  -3.121 -10.130  1.00 91.93           H  
ATOM   3108 HG13 ILE A 206      25.771  -1.501  -9.446  1.00 91.93           H  
ATOM   3109  CG2 ILE A 206      22.974  -1.343  -8.808  1.00 91.93           C  
ATOM   3110 HG21 ILE A 206      22.531  -1.073  -9.766  1.00 91.93           H  
ATOM   3111 HG22 ILE A 206      23.519  -0.485  -8.414  1.00 91.93           H  
ATOM   3112 HG23 ILE A 206      22.158  -1.589  -8.128  1.00 91.93           H  
ATOM   3113  CD1 ILE A 206      24.681  -1.634 -11.289  1.00 91.93           C  
ATOM   3114 HD11 ILE A 206      25.543  -1.630 -11.956  1.00 91.93           H  
ATOM   3115 HD12 ILE A 206      23.890  -2.243 -11.727  1.00 91.93           H  
ATOM   3116 HD13 ILE A 206      24.329  -0.609 -11.173  1.00 91.93           H  
ATOM   3117  N   ASP A 207      23.036  -2.688  -5.643  1.00 93.16           N  
ATOM   3118  H   ASP A 207      23.488  -1.790  -5.547  1.00 93.16           H  
ATOM   3119  CA  ASP A 207      21.940  -2.945  -4.721  1.00 93.16           C  
ATOM   3120  HA  ASP A 207      21.778  -4.021  -4.660  1.00 93.16           H  
ATOM   3121  C   ASP A 207      20.644  -2.308  -5.219  1.00 93.16           C  
ATOM   3122  CB  ASP A 207      22.311  -2.456  -3.315  1.00 93.16           C  
ATOM   3123  HB2 ASP A 207      21.521  -2.753  -2.625  1.00 93.16           H  
ATOM   3124  HB3 ASP A 207      23.231  -2.945  -2.996  1.00 93.16           H  
ATOM   3125  O   ASP A 207      20.648  -1.189  -5.730  1.00 93.16           O  
ATOM   3126  CG  ASP A 207      22.515  -0.940  -3.231  1.00 93.16           C  
ATOM   3127  OD1 ASP A 207      23.312  -0.380  -4.013  1.00 93.16           O  
ATOM   3128  OD2 ASP A 207      21.940  -0.301  -2.324  1.00 93.16           O  
ATOM   3129  N   PHE A 208      19.534  -3.011  -5.030  1.00 92.52           N  
ATOM   3130  H   PHE A 208      19.612  -3.932  -4.622  1.00 92.52           H  
ATOM   3131  CA  PHE A 208      18.189  -2.543  -5.325  1.00 92.52           C  
ATOM   3132  HA  PHE A 208      18.195  -1.461  -5.456  1.00 92.52           H  
ATOM   3133  C   PHE A 208      17.270  -2.896  -4.163  1.00 92.52           C  
ATOM   3134  CB  PHE A 208      17.681  -3.191  -6.616  1.00 92.52           C  
ATOM   3135  HB2 PHE A 208      17.713  -4.275  -6.507  1.00 92.52           H  
ATOM   3136  HB3 PHE A 208      16.636  -2.915  -6.761  1.00 92.52           H  
ATOM   3137  O   PHE A 208      17.233  -4.046  -3.740  1.00 92.52           O  
ATOM   3138  CG  PHE A 208      18.463  -2.791  -7.847  1.00 92.52           C  
ATOM   3139  CD1 PHE A 208      18.222  -1.550  -8.466  1.00 92.52           C  
ATOM   3140  HD1 PHE A 208      17.487  -0.876  -8.051  1.00 92.52           H  
ATOM   3141  CD2 PHE A 208      19.458  -3.645  -8.351  1.00 92.52           C  
ATOM   3142  HD2 PHE A 208      19.670  -4.581  -7.854  1.00 92.52           H  
ATOM   3143  CE1 PHE A 208      18.943  -1.184  -9.616  1.00 92.52           C  
ATOM   3144  HE1 PHE A 208      18.746  -0.238 -10.099  1.00 92.52           H  
ATOM   3145  CE2 PHE A 208      20.197  -3.268  -9.482  1.00 92.52           C  
ATOM   3146  HE2 PHE A 208      20.980  -3.916  -9.847  1.00 92.52           H  
ATOM   3147  CZ  PHE A 208      19.927  -2.048 -10.127  1.00 92.52           C  
ATOM   3148  HZ  PHE A 208      20.490  -1.768 -11.005  1.00 92.52           H  
ATOM   3149  N   ALA A 209      16.507  -1.920  -3.682  1.00 92.47           N  
ATOM   3150  H   ALA A 209      16.667  -0.982  -4.022  1.00 92.47           H  
ATOM   3151  CA  ALA A 209      15.439  -2.122  -2.714  1.00 92.47           C  
ATOM   3152  HA  ALA A 209      15.234  -3.190  -2.633  1.00 92.47           H  
ATOM   3153  C   ALA A 209      14.154  -1.438  -3.194  1.00 92.47           C  
ATOM   3154  CB  ALA A 209      15.908  -1.691  -1.322  1.00 92.47           C  
ATOM   3155  HB1 ALA A 209      15.080  -1.753  -0.616  1.00 92.47           H  
ATOM   3156  HB2 ALA A 209      16.309  -0.677  -1.343  1.00 92.47           H  
ATOM   3157  HB3 ALA A 209      16.700  -2.363  -0.990  1.00 92.47           H  
ATOM   3158  O   ALA A 209      14.101  -0.208  -3.307  1.00 92.47           O  
ATOM   3159  N   LEU A 210      13.140  -2.244  -3.506  1.00 91.73           N  
ATOM   3160  H   LEU A 210      13.282  -3.233  -3.360  1.00 91.73           H  
ATOM   3161  CA  LEU A 210      11.778  -1.828  -3.796  1.00 91.73           C  
ATOM   3162  HA  LEU A 210      11.811  -0.874  -4.323  1.00 91.73           H  
ATOM   3163  C   LEU A 210      11.031  -1.656  -2.476  1.00 91.73           C  
ATOM   3164  CB  LEU A 210      11.093  -2.877  -4.689  1.00 91.73           C  
ATOM   3165  HB2 LEU A 210      10.999  -3.801  -4.119  1.00 91.73           H  
ATOM   3166  HB3 LEU A 210      11.717  -3.082  -5.558  1.00 91.73           H  
ATOM   3167  O   LEU A 210      10.920  -2.597  -1.694  1.00 91.73           O  
ATOM   3168  CG  LEU A 210       9.696  -2.430  -5.159  1.00 91.73           C  
ATOM   3169  HG  LEU A 210       9.121  -2.052  -4.313  1.00 91.73           H  
ATOM   3170  CD1 LEU A 210       9.794  -1.329  -6.222  1.00 91.73           C  
ATOM   3171 HD11 LEU A 210      10.416  -1.666  -7.052  1.00 91.73           H  
ATOM   3172 HD12 LEU A 210      10.221  -0.425  -5.788  1.00 91.73           H  
ATOM   3173 HD13 LEU A 210       8.796  -1.097  -6.594  1.00 91.73           H  
ATOM   3174  CD2 LEU A 210       8.934  -3.613  -5.751  1.00 91.73           C  
ATOM   3175 HD21 LEU A 210       8.915  -4.428  -5.027  1.00 91.73           H  
ATOM   3176 HD22 LEU A 210       9.412  -3.957  -6.668  1.00 91.73           H  
ATOM   3177 HD23 LEU A 210       7.902  -3.318  -5.942  1.00 91.73           H  
ATOM   3178  N   LYS A 211      10.521  -0.450  -2.250  1.00 89.92           N  
ATOM   3179  H   LYS A 211      10.670   0.266  -2.947  1.00 89.92           H  
ATOM   3180  CA  LYS A 211       9.868  -0.067  -1.001  1.00 89.92           C  
ATOM   3181  HA  LYS A 211       9.741  -0.956  -0.383  1.00 89.92           H  
ATOM   3182  C   LYS A 211       8.488   0.510  -1.238  1.00 89.92           C  
ATOM   3183  CB  LYS A 211      10.733   0.940  -0.247  1.00 89.92           C  
ATOM   3184  HB2 LYS A 211      10.189   1.273   0.637  1.00 89.92           H  
ATOM   3185  HB3 LYS A 211      10.917   1.800  -0.890  1.00 89.92           H  
ATOM   3186  O   LYS A 211       8.269   1.178  -2.251  1.00 89.92           O  
ATOM   3187  CG  LYS A 211      12.071   0.352   0.194  1.00 89.92           C  
ATOM   3188  HG2 LYS A 211      12.606  -0.083  -0.650  1.00 89.92           H  
ATOM   3189  HG3 LYS A 211      11.877  -0.419   0.940  1.00 89.92           H  
ATOM   3190  CD  LYS A 211      12.925   1.459   0.803  1.00 89.92           C  
ATOM   3191  HD2 LYS A 211      13.195   2.178   0.030  1.00 89.92           H  
ATOM   3192  HD3 LYS A 211      12.357   1.959   1.587  1.00 89.92           H  
ATOM   3193  CE  LYS A 211      14.175   0.834   1.402  1.00 89.92           C  
ATOM   3194  HE2 LYS A 211      13.862   0.058   2.101  1.00 89.92           H  
ATOM   3195  HE3 LYS A 211      14.754   0.348   0.617  1.00 89.92           H  
ATOM   3196  NZ  LYS A 211      14.962   1.872   2.094  1.00 89.92           N  
ATOM   3197  HZ1 LYS A 211      15.384   2.482   1.408  1.00 89.92           H  
ATOM   3198  HZ2 LYS A 211      15.672   1.430   2.660  1.00 89.92           H  
ATOM   3199  HZ3 LYS A 211      14.342   2.416   2.676  1.00 89.92           H  
ATOM   3200  N   ASP A 212       7.603   0.303  -0.277  1.00 87.61           N  
ATOM   3201  H   ASP A 212       7.894  -0.247   0.519  1.00 87.61           H  
ATOM   3202  CA  ASP A 212       6.267   0.892  -0.236  1.00 87.61           C  
ATOM   3203  HA  ASP A 212       5.821   0.827  -1.229  1.00 87.61           H  
ATOM   3204  C   ASP A 212       6.277   2.388   0.129  1.00 87.61           C  
ATOM   3205  CB  ASP A 212       5.379   0.053   0.700  1.00 87.61           C  
ATOM   3206  HB2 ASP A 212       4.348   0.397   0.612  1.00 87.61           H  
ATOM   3207  HB3 ASP A 212       5.398  -0.986   0.369  1.00 87.61           H  
ATOM   3208  O   ASP A 212       7.325   3.017   0.341  1.00 87.61           O  
ATOM   3209  CG  ASP A 212       5.776   0.097   2.178  1.00 87.61           C  
ATOM   3210  OD1 ASP A 212       6.530   1.016   2.589  1.00 87.61           O  
ATOM   3211  OD2 ASP A 212       5.277  -0.764   2.926  1.00 87.61           O  
ATOM   3212  N   GLU A 213       5.088   2.985   0.221  1.00 81.73           N  
ATOM   3213  H   GLU A 213       4.249   2.461   0.018  1.00 81.73           H  
ATOM   3214  CA  GLU A 213       4.934   4.375   0.625  1.00 81.73           C  
ATOM   3215  HA  GLU A 213       5.604   4.966   0.000  1.00 81.73           H  
ATOM   3216  C   GLU A 213       5.308   4.649   2.078  1.00 81.73           C  
ATOM   3217  CB  GLU A 213       3.508   4.889   0.399  1.00 81.73           C  
ATOM   3218  HB2 GLU A 213       3.498   5.963   0.587  1.00 81.73           H  
ATOM   3219  HB3 GLU A 213       3.224   4.763  -0.646  1.00 81.73           H  
ATOM   3220  O   GLU A 213       5.250   5.814   2.456  1.00 81.73           O  
ATOM   3221  CG  GLU A 213       2.484   4.232   1.339  1.00 81.73           C  
ATOM   3222  HG2 GLU A 213       1.797   5.010   1.673  1.00 81.73           H  
ATOM   3223  HG3 GLU A 213       2.950   3.811   2.230  1.00 81.73           H  
ATOM   3224  CD  GLU A 213       1.710   3.151   0.605  1.00 81.73           C  
ATOM   3225  OE1 GLU A 213       0.469   3.269   0.638  1.00 81.73           O  
ATOM   3226  OE2 GLU A 213       2.332   2.390  -0.171  1.00 81.73           O  
ATOM   3227  N   TRP A 214       5.659   3.658   2.898  1.00 82.05           N  
ATOM   3228  H   TRP A 214       5.660   2.715   2.535  1.00 82.05           H  
ATOM   3229  CA  TRP A 214       6.157   3.818   4.267  1.00 82.05           C  
ATOM   3230  HA  TRP A 214       5.967   4.839   4.597  1.00 82.05           H  
ATOM   3231  C   TRP A 214       7.676   3.621   4.355  1.00 82.05           C  
ATOM   3232  CB  TRP A 214       5.368   2.911   5.217  1.00 82.05           C  
ATOM   3233  HB2 TRP A 214       5.508   1.872   4.919  1.00 82.05           H  
ATOM   3234  HB3 TRP A 214       5.768   3.018   6.226  1.00 82.05           H  
ATOM   3235  O   TRP A 214       8.278   3.954   5.378  1.00 82.05           O  
ATOM   3236  CG  TRP A 214       3.898   3.211   5.257  1.00 82.05           C  
ATOM   3237  CD1 TRP A 214       3.314   4.268   5.867  1.00 82.05           C  
ATOM   3238  HD1 TRP A 214       3.844   5.017   6.437  1.00 82.05           H  
ATOM   3239  CD2 TRP A 214       2.809   2.468   4.627  1.00 82.05           C  
ATOM   3240  CE2 TRP A 214       1.585   3.156   4.873  1.00 82.05           C  
ATOM   3241  CE3 TRP A 214       2.733   1.293   3.858  1.00 82.05           C  
ATOM   3242  HE3 TRP A 214       3.636   0.735   3.661  1.00 82.05           H  
ATOM   3243  NE1 TRP A 214       1.949   4.236   5.648  1.00 82.05           N  
ATOM   3244  HE1 TRP A 214       1.296   4.909   6.025  1.00 82.05           H  
ATOM   3245  CH2 TRP A 214       0.324   1.549   3.578  1.00 82.05           C  
ATOM   3246  HH2 TRP A 214      -0.600   1.211   3.134  1.00 82.05           H  
ATOM   3247  CZ2 TRP A 214       0.354   2.711   4.369  1.00 82.05           C  
ATOM   3248  HZ2 TRP A 214      -0.555   3.263   4.553  1.00 82.05           H  
ATOM   3249  CZ3 TRP A 214       1.512   0.841   3.330  1.00 82.05           C  
ATOM   3250  HZ3 TRP A 214       1.493  -0.041   2.706  1.00 82.05           H  
ATOM   3251  N   GLY A 215       8.316   3.210   3.257  1.00 81.47           N  
ATOM   3252  H   GLY A 215       7.742   2.863   2.501  1.00 81.47           H  
ATOM   3253  CA  GLY A 215       9.749   2.940   3.183  1.00 81.47           C  
ATOM   3254  HA2 GLY A 215      10.062   3.031   2.142  1.00 81.47           H  
ATOM   3255  HA3 GLY A 215      10.298   3.669   3.779  1.00 81.47           H  
ATOM   3256  C   GLY A 215      10.123   1.538   3.665  1.00 81.47           C  
ATOM   3257  O   GLY A 215      11.289   1.317   3.995  1.00 81.47           O  
ATOM   3258  N   ILE A 216       9.149   0.628   3.732  1.00 83.56           N  
ATOM   3259  H   ILE A 216       8.233   0.869   3.383  1.00 83.56           H  
ATOM   3260  CA  ILE A 216       9.336  -0.779   4.083  1.00 83.56           C  
ATOM   3261  HA  ILE A 216      10.222  -0.874   4.712  1.00 83.56           H  
ATOM   3262  C   ILE A 216       9.578  -1.564   2.793  1.00 83.56           C  
ATOM   3263  CB  ILE A 216       8.123  -1.316   4.880  1.00 83.56           C  
ATOM   3264  HB  ILE A 216       7.247  -1.275   4.232  1.00 83.56           H  
ATOM   3265  O   ILE A 216       8.942  -1.301   1.772  1.00 83.56           O  
ATOM   3266  CG1 ILE A 216       7.846  -0.444   6.129  1.00 83.56           C  
ATOM   3267 HG12 ILE A 216       8.692  -0.511   6.814  1.00 83.56           H  
ATOM   3268 HG13 ILE A 216       7.737   0.598   5.829  1.00 83.56           H  
ATOM   3269  CG2 ILE A 216       8.336  -2.788   5.278  1.00 83.56           C  
ATOM   3270 HG21 ILE A 216       9.212  -2.891   5.918  1.00 83.56           H  
ATOM   3271 HG22 ILE A 216       7.455  -3.171   5.792  1.00 83.56           H  
ATOM   3272 HG23 ILE A 216       8.459  -3.404   4.387  1.00 83.56           H  
ATOM   3273  CD1 ILE A 216       6.561  -0.808   6.882  1.00 83.56           C  
ATOM   3274 HD11 ILE A 216       5.719  -0.823   6.189  1.00 83.56           H  
ATOM   3275 HD12 ILE A 216       6.658  -1.781   7.363  1.00 83.56           H  
ATOM   3276 HD13 ILE A 216       6.370  -0.060   7.651  1.00 83.56           H  
ATOM   3277  N   ASP A 217      10.531  -2.494   2.834  1.00 87.14           N  
ATOM   3278  H   ASP A 217      11.001  -2.678   3.708  1.00 87.14           H  
ATOM   3279  CA  ASP A 217      10.856  -3.353   1.694  1.00 87.14           C  
ATOM   3280  HA  ASP A 217      11.048  -2.722   0.827  1.00 87.14           H  
ATOM   3281  C   ASP A 217       9.683  -4.290   1.361  1.00 87.14           C  
ATOM   3282  CB  ASP A 217      12.122  -4.176   1.976  1.00 87.14           C  
ATOM   3283  HB2 ASP A 217      12.299  -4.833   1.124  1.00 87.14           H  
ATOM   3284  HB3 ASP A 217      11.942  -4.807   2.846  1.00 87.14           H  
ATOM   3285  O   ASP A 217       9.039  -4.832   2.263  1.00 87.14           O  
ATOM   3286  CG  ASP A 217      13.402  -3.363   2.212  1.00 87.14           C  
ATOM   3287  OD1 ASP A 217      13.512  -2.191   1.783  1.00 87.14           O  
ATOM   3288  OD2 ASP A 217      14.336  -3.942   2.815  1.00 87.14           O  
ATOM   3289  N   ILE A 218       9.444  -4.492   0.064  1.00 82.04           N  
ATOM   3290  H   ILE A 218      10.053  -4.037  -0.602  1.00 82.04           H  
ATOM   3291  CA  ILE A 218       8.380  -5.355  -0.479  1.00 82.04           C  
ATOM   3292  HA  ILE A 218       7.643  -5.537   0.303  1.00 82.04           H  
ATOM   3293  C   ILE A 218       8.906  -6.747  -0.838  1.00 82.04           C  
ATOM   3294  CB  ILE A 218       7.673  -4.626  -1.636  1.00 82.04           C  
ATOM   3295  HB  ILE A 218       8.430  -4.315  -2.355  1.00 82.04           H  
ATOM   3296  O   ILE A 218      10.067  -6.862  -1.292  1.00 82.04           O  
ATOM   3297  CG1 ILE A 218       6.948  -3.381  -1.081  1.00 82.04           C  
ATOM   3298 HG12 ILE A 218       6.047  -3.690  -0.551  1.00 82.04           H  
ATOM   3299 HG13 ILE A 218       7.579  -2.841  -0.375  1.00 82.04           H  
ATOM   3300  CG2 ILE A 218       6.668  -5.558  -2.338  1.00 82.04           C  
ATOM   3301 HG21 ILE A 218       7.199  -6.394  -2.793  1.00 82.04           H  
ATOM   3302 HG22 ILE A 218       5.972  -5.956  -1.601  1.00 82.04           H  
ATOM   3303 HG23 ILE A 218       6.126  -5.039  -3.128  1.00 82.04           H  
ATOM   3304  CD1 ILE A 218       6.579  -2.404  -2.183  1.00 82.04           C  
ATOM   3305 HD11 ILE A 218       5.996  -2.902  -2.958  1.00 82.04           H  
ATOM   3306 HD12 ILE A 218       5.984  -1.606  -1.739  1.00 82.04           H  
ATOM   3307 HD13 ILE A 218       7.484  -1.981  -2.621  1.00 82.04           H  
ATOM   3308  OXT ILE A 218       8.120  -7.703  -0.673  1.00 82.04           O  
TER    3309      ILE A 218                                                       
END   
