# Supplementary material for: Widespread Horizontal Gene Transfer Among Animal Viruses
Source: bioRxiv. 2024 Mar 26:2024.03.25.586562. Preprint. [Version 2] doi: 10.1101/2024.03.25.586562 (PMC11071296; doi:10.1101/2024.03.25.586562)
Supplement: Supplement 7 [file media-7.zip › File7_PDB/Mald8210_Cahmem.pdb]

ATOM      1  N   SER A   1      47.841   5.896 -70.478  1.00 49.60           N  
ATOM      2  H   SER A   1      46.974   5.800 -70.988  1.00 49.60           H  
ATOM      3  H2  SER A   1      48.153   4.982 -70.184  1.00 49.60           H  
ATOM      4  H3  SER A   1      48.521   6.326 -71.089  1.00 49.60           H  
ATOM      5  CA  SER A   1      47.568   6.763 -69.317  1.00 49.60           C  
ATOM      6  HA  SER A   1      48.497   7.011 -68.803  1.00 49.60           H  
ATOM      7  C   SER A   1      46.674   5.995 -68.361  1.00 49.60           C  
ATOM      8  CB  SER A   1      46.881   8.056 -69.770  1.00 49.60           C  
ATOM      9  HB2 SER A   1      47.617   8.730 -70.210  1.00 49.60           H  
ATOM     10  HB3 SER A   1      46.414   8.547 -68.917  1.00 49.60           H  
ATOM     11  O   SER A   1      45.584   5.596 -68.746  1.00 49.60           O  
ATOM     12  OG  SER A   1      45.907   7.740 -70.739  1.00 49.60           O  
ATOM     13  HG  SER A   1      45.108   8.247 -70.577  1.00 49.60           H  
ATOM     14  N   GLY A   2      47.171   5.661 -67.169  1.00 51.25           N  
ATOM     15  H   GLY A   2      48.056   6.037 -66.858  1.00 51.25           H  
ATOM     16  CA  GLY A   2      46.408   4.875 -66.197  1.00 51.25           C  
ATOM     17  HA2 GLY A   2      45.983   3.997 -66.681  1.00 51.25           H  
ATOM     18  HA3 GLY A   2      47.063   4.539 -65.393  1.00 51.25           H  
ATOM     19  C   GLY A   2      45.287   5.710 -65.580  1.00 51.25           C  
ATOM     20  O   GLY A   2      45.562   6.767 -65.016  1.00 51.25           O  
ATOM     21  N   ASN A   3      44.044   5.240 -65.696  1.00 64.68           N  
ATOM     22  H   ASN A   3      43.892   4.388 -66.217  1.00 64.68           H  
ATOM     23  CA  ASN A   3      42.895   5.815 -65.001  1.00 64.68           C  
ATOM     24  HA  ASN A   3      42.834   6.884 -65.207  1.00 64.68           H  
ATOM     25  C   ASN A   3      43.094   5.628 -63.495  1.00 64.68           C  
ATOM     26  CB  ASN A   3      41.597   5.134 -65.488  1.00 64.68           C  
ATOM     27  HB2 ASN A   3      40.800   5.352 -64.777  1.00 64.68           H  
ATOM     28  HB3 ASN A   3      41.731   4.053 -65.513  1.00 64.68           H  
ATOM     29  O   ASN A   3      42.932   4.520 -62.982  1.00 64.68           O  
ATOM     30  CG  ASN A   3      41.121   5.628 -66.842  1.00 64.68           C  
ATOM     31  ND2 ASN A   3      40.300   4.865 -67.524  1.00 64.68           N  
ATOM     32 HD21 ASN A   3      39.951   4.001 -67.136  1.00 64.68           H  
ATOM     33 HD22 ASN A   3      39.967   5.246 -68.399  1.00 64.68           H  
ATOM     34  OD1 ASN A   3      41.469   6.700 -67.302  1.00 64.68           O  
ATOM     35  N   LYS A   4      43.465   6.701 -62.787  1.00 61.12           N  
ATOM     36  H   LYS A   4      43.608   7.574 -63.274  1.00 61.12           H  
ATOM     37  CA  LYS A   4      43.347   6.713 -61.329  1.00 61.12           C  
ATOM     38  HA  LYS A   4      43.902   5.857 -60.945  1.00 61.12           H  
ATOM     39  C   LYS A   4      41.863   6.543 -60.984  1.00 61.12           C  
ATOM     40  CB  LYS A   4      43.908   8.000 -60.707  1.00 61.12           C  
ATOM     41  HB2 LYS A   4      43.627   8.860 -61.315  1.00 61.12           H  
ATOM     42  HB3 LYS A   4      43.463   8.126 -59.720  1.00 61.12           H  
ATOM     43  O   LYS A   4      41.038   7.228 -61.593  1.00 61.12           O  
ATOM     44  CG  LYS A   4      45.433   7.937 -60.539  1.00 61.12           C  
ATOM     45  HG2 LYS A   4      45.907   7.856 -61.518  1.00 61.12           H  
ATOM     46  HG3 LYS A   4      45.692   7.062 -59.944  1.00 61.12           H  
ATOM     47  CD  LYS A   4      45.938   9.197 -59.825  1.00 61.12           C  
ATOM     48  HD2 LYS A   4      45.722  10.068 -60.445  1.00 61.12           H  
ATOM     49  HD3 LYS A   4      45.405   9.302 -58.880  1.00 61.12           H  
ATOM     50  CE  LYS A   4      47.443   9.113 -59.551  1.00 61.12           C  
ATOM     51  HE2 LYS A   4      47.635   8.217 -58.960  1.00 61.12           H  
ATOM     52  HE3 LYS A   4      47.969   9.012 -60.501  1.00 61.12           H  
ATOM     53  NZ  LYS A   4      47.915  10.315 -58.820  1.00 61.12           N  
ATOM     54  HZ1 LYS A   4      47.742  11.153 -59.358  1.00 61.12           H  
ATOM     55  HZ2 LYS A   4      47.413  10.407 -57.948  1.00 61.12           H  
ATOM     56  HZ3 LYS A   4      48.901  10.254 -58.611  1.00 61.12           H  
ATOM     57  N   PRO A   5      41.515   5.629 -60.064  1.00 62.95           N  
ATOM     58  CA  PRO A   5      40.153   5.538 -59.565  1.00 62.95           C  
ATOM     59  HA  PRO A   5      39.492   5.264 -60.387  1.00 62.95           H  
ATOM     60  C   PRO A   5      39.736   6.900 -58.987  1.00 62.95           C  
ATOM     61  CB  PRO A   5      40.164   4.419 -58.519  1.00 62.95           C  
ATOM     62  HB2 PRO A   5      39.482   4.621 -57.693  1.00 62.95           H  
ATOM     63  HB3 PRO A   5      39.907   3.474 -58.999  1.00 62.95           H  
ATOM     64  O   PRO A   5      40.597   7.626 -58.481  1.00 62.95           O  
ATOM     65  CG  PRO A   5      41.618   4.372 -58.054  1.00 62.95           C  
ATOM     66  HG2 PRO A   5      41.899   3.381 -57.697  1.00 62.95           H  
ATOM     67  HG3 PRO A   5      41.770   5.116 -57.272  1.00 62.95           H  
ATOM     68  CD  PRO A   5      42.404   4.774 -59.295  1.00 62.95           C  
ATOM     69  HD2 PRO A   5      43.309   5.299 -58.989  1.00 62.95           H  
ATOM     70  HD3 PRO A   5      42.652   3.890 -59.882  1.00 62.95           H  
ATOM     71  N   PRO A   6      38.450   7.273 -59.101  1.00 67.97           N  
ATOM     72  CA  PRO A   6      37.955   8.515 -58.525  1.00 67.97           C  
ATOM     73  HA  PRO A   6      38.454   9.368 -58.987  1.00 67.97           H  
ATOM     74  C   PRO A   6      38.246   8.513 -57.023  1.00 67.97           C  
ATOM     75  CB  PRO A   6      36.457   8.554 -58.845  1.00 67.97           C  
ATOM     76  HB2 PRO A   6      35.880   9.021 -58.047  1.00 67.97           H  
ATOM     77  HB3 PRO A   6      36.302   9.085 -59.784  1.00 67.97           H  
ATOM     78  O   PRO A   6      38.026   7.497 -56.359  1.00 67.97           O  
ATOM     79  CG  PRO A   6      36.083   7.082 -59.026  1.00 67.97           C  
ATOM     80  HG2 PRO A   6      35.234   6.958 -59.698  1.00 67.97           H  
ATOM     81  HG3 PRO A   6      35.868   6.640 -58.053  1.00 67.97           H  
ATOM     82  CD  PRO A   6      37.353   6.458 -59.597  1.00 67.97           C  
ATOM     83  HD2 PRO A   6      37.436   5.424 -59.263  1.00 67.97           H  
ATOM     84  HD3 PRO A   6      37.332   6.506 -60.686  1.00 67.97           H  
ATOM     85  N   ASP A   7      38.763   9.633 -56.509  1.00 73.36           N  
ATOM     86  H   ASP A   7      38.963  10.416 -57.114  1.00 73.36           H  
ATOM     87  CA  ASP A   7      38.985   9.810 -55.075  1.00 73.36           C  
ATOM     88  HA  ASP A   7      39.788   9.135 -54.779  1.00 73.36           H  
ATOM     89  C   ASP A   7      37.696   9.444 -54.324  1.00 73.36           C  
ATOM     90  CB  ASP A   7      39.391  11.259 -54.743  1.00 73.36           C  
ATOM     91  HB2 ASP A   7      39.080  11.480 -53.721  1.00 73.36           H  
ATOM     92  HB3 ASP A   7      38.862  11.948 -55.401  1.00 73.36           H  
ATOM     93  O   ASP A   7      36.615   9.917 -54.703  1.00 73.36           O  
ATOM     94  CG  ASP A   7      40.901  11.512 -54.811  1.00 73.36           C  
ATOM     95  OD1 ASP A   7      41.669  10.610 -54.405  1.00 73.36           O  
ATOM     96  OD2 ASP A   7      41.283  12.619 -55.250  1.00 73.36           O  
ATOM     97  N   PRO A   8      37.767   8.585 -53.290  1.00 64.66           N  
ATOM     98  CA  PRO A   8      36.595   8.247 -52.508  1.00 64.66           C  
ATOM     99  HA  PRO A   8      35.853   7.764 -53.144  1.00 64.66           H  
ATOM    100  C   PRO A   8      36.020   9.543 -51.940  1.00 64.66           C  
ATOM    101  CB  PRO A   8      37.071   7.265 -51.432  1.00 64.66           C  
ATOM    102  HB2 PRO A   8      36.927   6.245 -51.789  1.00 64.66           H  
ATOM    103  HB3 PRO A   8      36.554   7.410 -50.484  1.00 64.66           H  
ATOM    104  O   PRO A   8      36.713  10.298 -51.256  1.00 64.66           O  
ATOM    105  CG  PRO A   8      38.569   7.549 -51.310  1.00 64.66           C  
ATOM    106  HG2 PRO A   8      38.728   8.366 -50.606  1.00 64.66           H  
ATOM    107  HG3 PRO A   8      39.126   6.665 -51.000  1.00 64.66           H  
ATOM    108  CD  PRO A   8      38.966   8.004 -52.711  1.00 64.66           C  
ATOM    109  HD2 PRO A   8      39.276   7.147 -53.310  1.00 64.66           H  
ATOM    110  HD3 PRO A   8      39.775   8.732 -52.644  1.00 64.66           H  
ATOM    111  N   ILE A   9      34.749   9.812 -52.242  1.00 61.07           N  
ATOM    112  H   ILE A   9      34.270   9.197 -52.884  1.00 61.07           H  
ATOM    113  CA  ILE A   9      34.005  10.905 -51.620  1.00 61.07           C  
ATOM    114  HA  ILE A   9      34.478  11.851 -51.883  1.00 61.07           H  
ATOM    115  C   ILE A   9      34.117  10.688 -50.110  1.00 61.07           C  
ATOM    116  CB  ILE A   9      32.536  10.925 -52.110  1.00 61.07           C  
ATOM    117  HB  ILE A   9      32.101   9.942 -51.928  1.00 61.07           H  
ATOM    118  O   ILE A   9      33.581   9.716 -49.576  1.00 61.07           O  
ATOM    119  CG1 ILE A   9      32.480  11.215 -53.630  1.00 61.07           C  
ATOM    120 HG12 ILE A   9      33.165  10.549 -54.154  1.00 61.07           H  
ATOM    121 HG13 ILE A   9      32.808  12.238 -53.817  1.00 61.07           H  
ATOM    122  CG2 ILE A   9      31.709  11.968 -51.332  1.00 61.07           C  
ATOM    123 HG21 ILE A   9      32.112  12.968 -51.495  1.00 61.07           H  
ATOM    124 HG22 ILE A   9      31.718  11.749 -50.264  1.00 61.07           H  
ATOM    125 HG23 ILE A   9      30.668  11.945 -51.654  1.00 61.07           H  
ATOM    126  CD1 ILE A   9      31.094  11.011 -54.256  1.00 61.07           C  
ATOM    127 HD11 ILE A   9      30.727  10.010 -54.027  1.00 61.07           H  
ATOM    128 HD12 ILE A   9      30.390  11.755 -53.883  1.00 61.07           H  
ATOM    129 HD13 ILE A   9      31.171  11.120 -55.338  1.00 61.07           H  
ATOM    130  N   ARG A  10      34.855  11.571 -49.430  1.00 57.00           N  
ATOM    131  H   ARG A  10      35.382  12.240 -49.973  1.00 57.00           H  
ATOM    132  CA  ARG A  10      34.964  11.615 -47.970  1.00 57.00           C  
ATOM    133  HA  ARG A  10      35.304  10.646 -47.605  1.00 57.00           H  
ATOM    134  C   ARG A  10      33.569  11.863 -47.390  1.00 57.00           C  
ATOM    135  CB  ARG A  10      35.976  12.702 -47.545  1.00 57.00           C  
ATOM    136  HB2 ARG A  10      36.098  13.435 -48.342  1.00 57.00           H  
ATOM    137  HB3 ARG A  10      35.590  13.227 -46.671  1.00 57.00           H  
ATOM    138  O   ARG A  10      33.151  13.000 -47.208  1.00 57.00           O  
ATOM    139  CG  ARG A  10      37.342  12.132 -47.144  1.00 57.00           C  
ATOM    140  HG2 ARG A  10      37.778  11.570 -47.970  1.00 57.00           H  
ATOM    141  HG3 ARG A  10      37.196  11.461 -46.298  1.00 57.00           H  
ATOM    142  CD  ARG A  10      38.280  13.280 -46.744  1.00 57.00           C  
ATOM    143  HD2 ARG A  10      38.780  13.651 -47.639  1.00 57.00           H  
ATOM    144  HD3 ARG A  10      37.691  14.087 -46.308  1.00 57.00           H  
ATOM    145  NE  ARG A  10      39.257  12.845 -45.739  1.00 57.00           N  
ATOM    146  HE  ARG A  10      38.936  12.120 -45.113  1.00 57.00           H  
ATOM    147  NH1 ARG A  10      40.666  14.655 -45.838  1.00 57.00           N  
ATOM    148 HH11 ARG A  10      41.495  15.131 -45.512  1.00 57.00           H  
ATOM    149 HH12 ARG A  10      40.058  15.063 -46.534  1.00 57.00           H  
ATOM    150  NH2 ARG A  10      41.109  12.951 -44.455  1.00 57.00           N  
ATOM    151 HH21 ARG A  10      40.772  12.102 -44.025  1.00 57.00           H  
ATOM    152 HH22 ARG A  10      41.915  13.433 -44.084  1.00 57.00           H  
ATOM    153  CZ  ARG A  10      40.341  13.486 -45.356  1.00 57.00           C  
ATOM    154  N   LEU A  11      32.849  10.782 -47.096  1.00 57.62           N  
ATOM    155  H   LEU A  11      33.199   9.900 -47.444  1.00 57.62           H  
ATOM    156  CA  LEU A  11      31.580  10.780 -46.355  1.00 57.62           C  
ATOM    157  HA  LEU A  11      30.985  11.632 -46.683  1.00 57.62           H  
ATOM    158  C   LEU A  11      31.786  10.976 -44.838  1.00 57.62           C  
ATOM    159  CB  LEU A  11      30.816   9.477 -46.674  1.00 57.62           C  
ATOM    160  HB2 LEU A  11      31.509   8.641 -46.584  1.00 57.62           H  
ATOM    161  HB3 LEU A  11      30.030   9.327 -45.933  1.00 57.62           H  
ATOM    162  O   LEU A  11      30.830  10.896 -44.068  1.00 57.62           O  
ATOM    163  CG  LEU A  11      30.160   9.454 -48.067  1.00 57.62           C  
ATOM    164  HG  LEU A  11      30.872   9.799 -48.817  1.00 57.62           H  
ATOM    165  CD1 LEU A  11      29.741   8.028 -48.426  1.00 57.62           C  
ATOM    166 HD11 LEU A  11      29.014   7.653 -47.704  1.00 57.62           H  
ATOM    167 HD12 LEU A  11      29.299   8.014 -49.422  1.00 57.62           H  
ATOM    168 HD13 LEU A  11      30.616   7.378 -48.427  1.00 57.62           H  
ATOM    169  CD2 LEU A  11      28.911  10.339 -48.118  1.00 57.62           C  
ATOM    170 HD21 LEU A  11      29.179  11.379 -47.929  1.00 57.62           H  
ATOM    171 HD22 LEU A  11      28.187  10.012 -47.372  1.00 57.62           H  
ATOM    172 HD23 LEU A  11      28.459  10.277 -49.108  1.00 57.62           H  
ATOM    173  N   GLU A  12      33.020  11.258 -44.413  1.00 60.90           N  
ATOM    174  H   GLU A  12      33.750  11.333 -45.107  1.00 60.90           H  
ATOM    175  CA  GLU A  12      33.449  11.298 -43.012  1.00 60.90           C  
ATOM    176  HA  GLU A  12      33.270  10.310 -42.589  1.00 60.90           H  
ATOM    177  C   GLU A  12      32.638  12.248 -42.098  1.00 60.90           C  
ATOM    178  CB  GLU A  12      34.978  11.527 -42.947  1.00 60.90           C  
ATOM    179  HB2 GLU A  12      35.269  11.706 -41.912  1.00 60.90           H  
ATOM    180  HB3 GLU A  12      35.238  12.404 -43.541  1.00 60.90           H  
ATOM    181  O   GLU A  12      32.431  11.864 -40.954  1.00 60.90           O  
ATOM    182  CG  GLU A  12      35.744  10.288 -43.466  1.00 60.90           C  
ATOM    183  HG2 GLU A  12      35.428  10.091 -44.490  1.00 60.90           H  
ATOM    184  HG3 GLU A  12      35.451   9.429 -42.862  1.00 60.90           H  
ATOM    185  CD  GLU A  12      37.283  10.408 -43.463  1.00 60.90           C  
ATOM    186  OE1 GLU A  12      37.946   9.353 -43.390  1.00 60.90           O  
ATOM    187  OE2 GLU A  12      37.823  11.523 -43.683  1.00 60.90           O  
ATOM    188  N   PRO A  13      32.054  13.392 -42.525  1.00 59.94           N  
ATOM    189  CA  PRO A  13      31.285  14.216 -41.582  1.00 59.94           C  
ATOM    190  HA  PRO A  13      31.730  14.150 -40.589  1.00 59.94           H  
ATOM    191  C   PRO A  13      29.800  13.826 -41.423  1.00 59.94           C  
ATOM    192  CB  PRO A  13      31.477  15.651 -42.070  1.00 59.94           C  
ATOM    193  HB2 PRO A  13      32.390  16.057 -41.633  1.00 59.94           H  
ATOM    194  HB3 PRO A  13      30.627  16.289 -41.828  1.00 59.94           H  
ATOM    195  O   PRO A  13      29.183  14.191 -40.423  1.00 59.94           O  
ATOM    196  CG  PRO A  13      31.666  15.499 -43.578  1.00 59.94           C  
ATOM    197  HG2 PRO A  13      32.270  16.306 -43.994  1.00 59.94           H  
ATOM    198  HG3 PRO A  13      30.690  15.468 -44.061  1.00 59.94           H  
ATOM    199  CD  PRO A  13      32.350  14.141 -43.739  1.00 59.94           C  
ATOM    200  HD2 PRO A  13      31.962  13.644 -44.628  1.00 59.94           H  
ATOM    201  HD3 PRO A  13      33.428  14.280 -43.825  1.00 59.94           H  
ATOM    202  N   ILE A  14      29.188  13.101 -42.372  1.00 60.48           N  
ATOM    203  H   ILE A  14      29.745  12.729 -43.128  1.00 60.48           H  
ATOM    204  CA  ILE A  14      27.735  12.806 -42.318  1.00 60.48           C  
ATOM    205  HA  ILE A  14      27.230  13.666 -41.877  1.00 60.48           H  
ATOM    206  C   ILE A  14      27.439  11.622 -41.382  1.00 60.48           C  
ATOM    207  CB  ILE A  14      27.142  12.618 -43.739  1.00 60.48           C  
ATOM    208  HB  ILE A  14      27.673  11.801 -44.228  1.00 60.48           H  
ATOM    209  O   ILE A  14      26.389  11.586 -40.732  1.00 60.48           O  
ATOM    210  CG1 ILE A  14      27.336  13.907 -44.576  1.00 60.48           C  
ATOM    211 HG12 ILE A  14      28.394  14.167 -44.592  1.00 60.48           H  
ATOM    212 HG13 ILE A  14      26.797  14.729 -44.105  1.00 60.48           H  
ATOM    213  CG2 ILE A  14      25.643  12.251 -43.674  1.00 60.48           C  
ATOM    214 HG21 ILE A  14      25.232  12.123 -44.676  1.00 60.48           H  
ATOM    215 HG22 ILE A  14      25.507  11.300 -43.159  1.00 60.48           H  
ATOM    216 HG23 ILE A  14      25.088  13.029 -43.150  1.00 60.48           H  
ATOM    217  CD1 ILE A  14      26.888  13.798 -46.041  1.00 60.48           C  
ATOM    218 HD11 ILE A  14      27.351  12.928 -46.507  1.00 60.48           H  
ATOM    219 HD12 ILE A  14      27.199  14.694 -46.578  1.00 60.48           H  
ATOM    220 HD13 ILE A  14      25.803  13.719 -46.109  1.00 60.48           H  
ATOM    221  N   TYR A  15      28.366  10.666 -41.273  1.00 61.67           N  
ATOM    222  H   TYR A  15      29.222  10.757 -41.801  1.00 61.67           H  
ATOM    223  CA  TYR A  15      28.225   9.529 -40.359  1.00 61.67           C  
ATOM    224  HA  TYR A  15      27.206   9.148 -40.435  1.00 61.67           H  
ATOM    225  C   TYR A  15      28.411   9.931 -38.890  1.00 61.67           C  
ATOM    226  CB  TYR A  15      29.164   8.395 -40.786  1.00 61.67           C  
ATOM    227  HB2 TYR A  15      30.135   8.802 -41.069  1.00 61.67           H  
ATOM    228  HB3 TYR A  15      29.329   7.738 -39.932  1.00 61.67           H  
ATOM    229  O   TYR A  15      27.639   9.470 -38.046  1.00 61.67           O  
ATOM    230  CG  TYR A  15      28.593   7.560 -41.919  1.00 61.67           C  
ATOM    231  CD1 TYR A  15      27.700   6.509 -41.625  1.00 61.67           C  
ATOM    232  HD1 TYR A  15      27.446   6.296 -40.598  1.00 61.67           H  
ATOM    233  CD2 TYR A  15      28.928   7.841 -43.258  1.00 61.67           C  
ATOM    234  HD2 TYR A  15      29.613   8.645 -43.482  1.00 61.67           H  
ATOM    235  CE1 TYR A  15      27.149   5.733 -42.663  1.00 61.67           C  
ATOM    236  HE1 TYR A  15      26.474   4.922 -42.432  1.00 61.67           H  
ATOM    237  CE2 TYR A  15      28.375   7.069 -44.299  1.00 61.67           C  
ATOM    238  HE2 TYR A  15      28.633   7.271 -45.329  1.00 61.67           H  
ATOM    239  OH  TYR A  15      26.957   5.271 -45.010  1.00 61.67           O  
ATOM    240  HH  TYR A  15      26.382   4.579 -44.676  1.00 61.67           H  
ATOM    241  CZ  TYR A  15      27.487   6.015 -44.004  1.00 61.67           C  
ATOM    242  N   ASP A  16      29.336  10.849 -38.593  1.00 72.87           N  
ATOM    243  H   ASP A  16      29.992  11.141 -39.302  1.00 72.87           H  
ATOM    244  CA  ASP A  16      29.569  11.327 -37.223  1.00 72.87           C  
ATOM    245  HA  ASP A  16      29.696  10.468 -36.565  1.00 72.87           H  
ATOM    246  C   ASP A  16      28.373  12.110 -36.666  1.00 72.87           C  
ATOM    247  CB  ASP A  16      30.850  12.180 -37.175  1.00 72.87           C  
ATOM    248  HB2 ASP A  16      30.904  12.810 -38.063  1.00 72.87           H  
ATOM    249  HB3 ASP A  16      30.795  12.838 -36.308  1.00 72.87           H  
ATOM    250  O   ASP A  16      27.989  11.916 -35.510  1.00 72.87           O  
ATOM    251  CG  ASP A  16      32.138  11.357 -37.038  1.00 72.87           C  
ATOM    252  OD1 ASP A  16      32.037  10.140 -36.759  1.00 72.87           O  
ATOM    253  OD2 ASP A  16      33.216  11.976 -37.163  1.00 72.87           O  
ATOM    254  N   LEU A  17      27.716  12.935 -37.493  1.00 79.71           N  
ATOM    255  H   LEU A  17      28.090  13.081 -38.420  1.00 79.71           H  
ATOM    256  CA  LEU A  17      26.547  13.702 -37.054  1.00 79.71           C  
ATOM    257  HA  LEU A  17      26.825  14.245 -36.151  1.00 79.71           H  
ATOM    258  C   LEU A  17      25.365  12.785 -36.697  1.00 79.71           C  
ATOM    259  CB  LEU A  17      26.153  14.711 -38.147  1.00 79.71           C  
ATOM    260  HB2 LEU A  17      27.047  15.181 -38.556  1.00 79.71           H  
ATOM    261  HB3 LEU A  17      25.666  14.170 -38.959  1.00 79.71           H  
ATOM    262  O   LEU A  17      24.736  12.953 -35.652  1.00 79.71           O  
ATOM    263  CG  LEU A  17      25.209  15.804 -37.607  1.00 79.71           C  
ATOM    264  HG  LEU A  17      24.525  15.381 -36.871  1.00 79.71           H  
ATOM    265  CD1 LEU A  17      26.002  16.938 -36.952  1.00 79.71           C  
ATOM    266 HD11 LEU A  17      26.666  17.403 -37.681  1.00 79.71           H  
ATOM    267 HD12 LEU A  17      26.598  16.545 -36.128  1.00 79.71           H  
ATOM    268 HD13 LEU A  17      25.316  17.688 -36.559  1.00 79.71           H  
ATOM    269  CD2 LEU A  17      24.364  16.395 -38.733  1.00 79.71           C  
ATOM    270 HD21 LEU A  17      25.010  16.831 -39.495  1.00 79.71           H  
ATOM    271 HD22 LEU A  17      23.754  15.611 -39.181  1.00 79.71           H  
ATOM    272 HD23 LEU A  17      23.704  17.165 -38.332  1.00 79.71           H  
ATOM    273  N   ASN A  18      25.072  11.795 -37.544  1.00 82.17           N  
ATOM    274  H   ASN A  18      25.647  11.684 -38.367  1.00 82.17           H  
ATOM    275  CA  ASN A  18      23.965  10.868 -37.308  1.00 82.17           C  
ATOM    276  HA  ASN A  18      23.065  11.440 -37.081  1.00 82.17           H  
ATOM    277  C   ASN A  18      24.220   9.971 -36.093  1.00 82.17           C  
ATOM    278  CB  ASN A  18      23.717  10.041 -38.577  1.00 82.17           C  
ATOM    279  HB2 ASN A  18      23.093   9.182 -38.331  1.00 82.17           H  
ATOM    280  HB3 ASN A  18      24.664   9.672 -38.971  1.00 82.17           H  
ATOM    281  O   ASN A  18      23.310   9.748 -35.294  1.00 82.17           O  
ATOM    282  CG  ASN A  18      22.977  10.833 -39.637  1.00 82.17           C  
ATOM    283  ND2 ASN A  18      23.403  10.758 -40.874  1.00 82.17           N  
ATOM    284 HD21 ASN A  18      22.915  11.338 -41.541  1.00 82.17           H  
ATOM    285 HD22 ASN A  18      24.322  10.381 -41.055  1.00 82.17           H  
ATOM    286  OD1 ASN A  18      22.005  11.520 -39.376  1.00 82.17           O  
ATOM    287  N   LEU A  19      25.456   9.495 -35.914  1.00 83.09           N  
ATOM    288  H   LEU A  19      26.174   9.707 -36.592  1.00 83.09           H  
ATOM    289  CA  LEU A  19      25.817   8.683 -34.756  1.00 83.09           C  
ATOM    290  HA  LEU A  19      25.099   7.865 -34.687  1.00 83.09           H  
ATOM    291  C   LEU A  19      25.724   9.487 -33.451  1.00 83.09           C  
ATOM    292  CB  LEU A  19      27.219   8.099 -34.987  1.00 83.09           C  
ATOM    293  HB2 LEU A  19      27.228   7.570 -35.940  1.00 83.09           H  
ATOM    294  HB3 LEU A  19      27.934   8.919 -35.055  1.00 83.09           H  
ATOM    295  O   LEU A  19      25.153   9.004 -32.472  1.00 83.09           O  
ATOM    296  CG  LEU A  19      27.678   7.131 -33.882  1.00 83.09           C  
ATOM    297  HG  LEU A  19      27.688   7.649 -32.922  1.00 83.09           H  
ATOM    298  CD1 LEU A  19      26.769   5.902 -33.772  1.00 83.09           C  
ATOM    299 HD11 LEU A  19      27.188   5.203 -33.049  1.00 83.09           H  
ATOM    300 HD12 LEU A  19      25.780   6.199 -33.421  1.00 83.09           H  
ATOM    301 HD13 LEU A  19      26.686   5.412 -34.742  1.00 83.09           H  
ATOM    302  CD2 LEU A  19      29.098   6.657 -34.180  1.00 83.09           C  
ATOM    303 HD21 LEU A  19      29.446   5.995 -33.387  1.00 83.09           H  
ATOM    304 HD22 LEU A  19      29.130   6.132 -35.134  1.00 83.09           H  
ATOM    305 HD23 LEU A  19      29.766   7.517 -34.233  1.00 83.09           H  
ATOM    306  N   PHE A  20      26.211  10.732 -33.451  1.00 86.15           N  
ATOM    307  H   PHE A  20      26.700  11.065 -34.269  1.00 86.15           H  
ATOM    308  CA  PHE A  20      26.096  11.633 -32.305  1.00 86.15           C  
ATOM    309  HA  PHE A  20      26.582  11.172 -31.445  1.00 86.15           H  
ATOM    310  C   PHE A  20      24.633  11.889 -31.921  1.00 86.15           C  
ATOM    311  CB  PHE A  20      26.820  12.947 -32.624  1.00 86.15           C  
ATOM    312  HB2 PHE A  20      27.869  12.731 -32.828  1.00 86.15           H  
ATOM    313  HB3 PHE A  20      26.395  13.386 -33.527  1.00 86.15           H  
ATOM    314  O   PHE A  20      24.277  11.787 -30.745  1.00 86.15           O  
ATOM    315  CG  PHE A  20      26.741  13.958 -31.498  1.00 86.15           C  
ATOM    316  CD1 PHE A  20      25.744  14.952 -31.506  1.00 86.15           C  
ATOM    317  HD1 PHE A  20      25.046  15.010 -32.328  1.00 86.15           H  
ATOM    318  CD2 PHE A  20      27.643  13.880 -30.422  1.00 86.15           C  
ATOM    319  HD2 PHE A  20      28.408  13.118 -30.414  1.00 86.15           H  
ATOM    320  CE1 PHE A  20      25.650  15.865 -30.441  1.00 86.15           C  
ATOM    321  HE1 PHE A  20      24.884  16.625 -30.448  1.00 86.15           H  
ATOM    322  CE2 PHE A  20      27.553  14.795 -29.359  1.00 86.15           C  
ATOM    323  HE2 PHE A  20      28.251  14.737 -28.537  1.00 86.15           H  
ATOM    324  CZ  PHE A  20      26.556  15.787 -29.368  1.00 86.15           C  
ATOM    325  HZ  PHE A  20      26.488  16.492 -28.552  1.00 86.15           H  
ATOM    326  N   LEU A  21      23.766  12.157 -32.906  1.00 90.98           N  
ATOM    327  H   LEU A  21      24.123  12.238 -33.847  1.00 90.98           H  
ATOM    328  CA  LEU A  21      22.335  12.361 -32.672  1.00 90.98           C  
ATOM    329  HA  LEU A  21      22.213  13.163 -31.945  1.00 90.98           H  
ATOM    330  C   LEU A  21      21.681  11.120 -32.053  1.00 90.98           C  
ATOM    331  CB  LEU A  21      21.643  12.756 -33.990  1.00 90.98           C  
ATOM    332  HB2 LEU A  21      20.566  12.641 -33.872  1.00 90.98           H  
ATOM    333  HB3 LEU A  21      21.963  12.066 -34.771  1.00 90.98           H  
ATOM    334  O   LEU A  21      20.953  11.249 -31.071  1.00 90.98           O  
ATOM    335  CG  LEU A  21      21.927  14.200 -34.445  1.00 90.98           C  
ATOM    336  HG  LEU A  21      22.999  14.395 -34.435  1.00 90.98           H  
ATOM    337  CD1 LEU A  21      21.403  14.396 -35.868  1.00 90.98           C  
ATOM    338 HD11 LEU A  21      20.330  14.208 -35.908  1.00 90.98           H  
ATOM    339 HD12 LEU A  21      21.609  15.413 -36.201  1.00 90.98           H  
ATOM    340 HD13 LEU A  21      21.913  13.707 -36.540  1.00 90.98           H  
ATOM    341  CD2 LEU A  21      21.243  15.230 -33.540  1.00 90.98           C  
ATOM    342 HD21 LEU A  21      20.168  15.050 -33.508  1.00 90.98           H  
ATOM    343 HD22 LEU A  21      21.428  16.232 -33.928  1.00 90.98           H  
ATOM    344 HD23 LEU A  21      21.650  15.178 -32.531  1.00 90.98           H  
ATOM    345  N   ILE A  22      21.973   9.920 -32.566  1.00 89.38           N  
ATOM    346  H   ILE A  22      22.584   9.875 -33.369  1.00 89.38           H  
ATOM    347  CA  ILE A  22      21.425   8.670 -32.016  1.00 89.38           C  
ATOM    348  HA  ILE A  22      20.337   8.738 -32.026  1.00 89.38           H  
ATOM    349  C   ILE A  22      21.836   8.493 -30.546  1.00 89.38           C  
ATOM    350  CB  ILE A  22      21.836   7.466 -32.896  1.00 89.38           C  
ATOM    351  HB  ILE A  22      22.913   7.504 -33.060  1.00 89.38           H  
ATOM    352  O   ILE A  22      20.981   8.220 -29.701  1.00 89.38           O  
ATOM    353  CG1 ILE A  22      21.116   7.532 -34.265  1.00 89.38           C  
ATOM    354 HG12 ILE A  22      20.066   7.271 -34.134  1.00 89.38           H  
ATOM    355 HG13 ILE A  22      21.147   8.550 -34.654  1.00 89.38           H  
ATOM    356  CG2 ILE A  22      21.495   6.129 -32.206  1.00 89.38           C  
ATOM    357 HG21 ILE A  22      22.067   6.016 -31.285  1.00 89.38           H  
ATOM    358 HG22 ILE A  22      20.431   6.086 -31.974  1.00 89.38           H  
ATOM    359 HG23 ILE A  22      21.757   5.287 -32.848  1.00 89.38           H  
ATOM    360  CD1 ILE A  22      21.729   6.611 -35.329  1.00 89.38           C  
ATOM    361 HD11 ILE A  22      21.637   5.564 -35.040  1.00 89.38           H  
ATOM    362 HD12 ILE A  22      22.782   6.859 -35.470  1.00 89.38           H  
ATOM    363 HD13 ILE A  22      21.204   6.756 -36.273  1.00 89.38           H  
ATOM    364  N   ILE A  23      23.116   8.698 -30.215  1.00 92.16           N  
ATOM    365  H   ILE A  23      23.767   8.940 -30.948  1.00 92.16           H  
ATOM    366  CA  ILE A  23      23.615   8.582 -28.835  1.00 92.16           C  
ATOM    367  HA  ILE A  23      23.313   7.609 -28.445  1.00 92.16           H  
ATOM    368  C   ILE A  23      22.964   9.636 -27.921  1.00 92.16           C  
ATOM    369  CB  ILE A  23      25.162   8.642 -28.813  1.00 92.16           C  
ATOM    370  HB  ILE A  23      25.480   9.538 -29.345  1.00 92.16           H  
ATOM    371  O   ILE A  23      22.523   9.301 -26.820  1.00 92.16           O  
ATOM    372  CG1 ILE A  23      25.752   7.400 -29.527  1.00 92.16           C  
ATOM    373 HG12 ILE A  23      25.279   7.278 -30.501  1.00 92.16           H  
ATOM    374 HG13 ILE A  23      25.531   6.507 -28.943  1.00 92.16           H  
ATOM    375  CG2 ILE A  23      25.697   8.719 -27.368  1.00 92.16           C  
ATOM    376 HG21 ILE A  23      26.786   8.761 -27.367  1.00 92.16           H  
ATOM    377 HG22 ILE A  23      25.346   9.626 -26.877  1.00 92.16           H  
ATOM    378 HG23 ILE A  23      25.369   7.851 -26.797  1.00 92.16           H  
ATOM    379  CD1 ILE A  23      27.266   7.472 -29.770  1.00 92.16           C  
ATOM    380 HD11 ILE A  23      27.513   8.391 -30.301  1.00 92.16           H  
ATOM    381 HD12 ILE A  23      27.571   6.621 -30.380  1.00 92.16           H  
ATOM    382 HD13 ILE A  23      27.813   7.432 -28.828  1.00 92.16           H  
ATOM    383  N   TYR A  24      22.833  10.885 -28.380  1.00 93.89           N  
ATOM    384  H   TYR A  24      23.220  11.105 -29.287  1.00 93.89           H  
ATOM    385  CA  TYR A  24      22.165  11.962 -27.641  1.00 93.89           C  
ATOM    386  HA  TYR A  24      22.687  12.116 -26.696  1.00 93.89           H  
ATOM    387  C   TYR A  24      20.705  11.618 -27.303  1.00 93.89           C  
ATOM    388  CB  TYR A  24      22.257  13.260 -28.458  1.00 93.89           C  
ATOM    389  HB2 TYR A  24      21.837  13.092 -29.450  1.00 93.89           H  
ATOM    390  HB3 TYR A  24      23.307  13.517 -28.594  1.00 93.89           H  
ATOM    391  O   TYR A  24      20.288  11.760 -26.151  1.00 93.89           O  
ATOM    392  CG  TYR A  24      21.539  14.438 -27.828  1.00 93.89           C  
ATOM    393  CD1 TYR A  24      20.206  14.724 -28.183  1.00 93.89           C  
ATOM    394  HD1 TYR A  24      19.696  14.112 -28.912  1.00 93.89           H  
ATOM    395  CD2 TYR A  24      22.200  15.235 -26.874  1.00 93.89           C  
ATOM    396  HD2 TYR A  24      23.222  15.012 -26.606  1.00 93.89           H  
ATOM    397  CE1 TYR A  24      19.533  15.806 -27.582  1.00 93.89           C  
ATOM    398  HE1 TYR A  24      18.511  16.032 -27.847  1.00 93.89           H  
ATOM    399  CE2 TYR A  24      21.533  16.321 -26.275  1.00 93.89           C  
ATOM    400  HE2 TYR A  24      22.044  16.932 -25.545  1.00 93.89           H  
ATOM    401  OH  TYR A  24      19.547  17.654 -26.057  1.00 93.89           O  
ATOM    402  HH  TYR A  24      20.113  18.133 -25.448  1.00 93.89           H  
ATOM    403  CZ  TYR A  24      20.196  16.607 -26.630  1.00 93.89           C  
ATOM    404  N   TYR A  25      19.937  11.101 -28.270  1.00 93.68           N  
ATOM    405  H   TYR A  25      20.325  11.010 -29.198  1.00 93.68           H  
ATOM    406  CA  TYR A  25      18.544  10.705 -28.045  1.00 93.68           C  
ATOM    407  HA  TYR A  25      18.023  11.543 -27.581  1.00 93.68           H  
ATOM    408  C   TYR A  25      18.414   9.524 -27.078  1.00 93.68           C  
ATOM    409  CB  TYR A  25      17.850  10.389 -29.377  1.00 93.68           C  
ATOM    410  HB2 TYR A  25      18.525   9.818 -30.014  1.00 93.68           H  
ATOM    411  HB3 TYR A  25      16.983   9.758 -29.180  1.00 93.68           H  
ATOM    412  O   TYR A  25      17.526   9.537 -26.224  1.00 93.68           O  
ATOM    413  CG  TYR A  25      17.349  11.619 -30.110  1.00 93.68           C  
ATOM    414  CD1 TYR A  25      16.269  12.355 -29.584  1.00 93.68           C  
ATOM    415  HD1 TYR A  25      15.800  12.043 -28.663  1.00 93.68           H  
ATOM    416  CD2 TYR A  25      17.939  12.022 -31.322  1.00 93.68           C  
ATOM    417  HD2 TYR A  25      18.721  11.423 -31.766  1.00 93.68           H  
ATOM    418  CE1 TYR A  25      15.802  13.502 -30.256  1.00 93.68           C  
ATOM    419  HE1 TYR A  25      14.976  14.076 -29.862  1.00 93.68           H  
ATOM    420  CE2 TYR A  25      17.498  13.182 -31.982  1.00 93.68           C  
ATOM    421  HE2 TYR A  25      17.964  13.486 -32.908  1.00 93.68           H  
ATOM    422  OH  TYR A  25      15.980  15.035 -32.088  1.00 93.68           O  
ATOM    423  HH  TYR A  25      16.489  15.216 -32.882  1.00 93.68           H  
ATOM    424  CZ  TYR A  25      16.425  13.924 -31.448  1.00 93.68           C  
ATOM    425  N   LEU A  26      19.303   8.528 -27.155  1.00 94.14           N  
ATOM    426  H   LEU A  26      20.001   8.559 -27.884  1.00 94.14           H  
ATOM    427  CA  LEU A  26      19.304   7.403 -26.214  1.00 94.14           C  
ATOM    428  HA  LEU A  26      18.314   6.947 -26.211  1.00 94.14           H  
ATOM    429  C   LEU A  26      19.561   7.870 -24.775  1.00 94.14           C  
ATOM    430  CB  LEU A  26      20.348   6.360 -26.651  1.00 94.14           C  
ATOM    431  HB2 LEU A  26      21.288   6.873 -26.855  1.00 94.14           H  
ATOM    432  HB3 LEU A  26      20.522   5.671 -25.825  1.00 94.14           H  
ATOM    433  O   LEU A  26      18.838   7.470 -23.861  1.00 94.14           O  
ATOM    434  CG  LEU A  26      19.944   5.537 -27.888  1.00 94.14           C  
ATOM    435  HG  LEU A  26      19.658   6.202 -28.702  1.00 94.14           H  
ATOM    436  CD1 LEU A  26      21.131   4.688 -28.344  1.00 94.14           C  
ATOM    437 HD11 LEU A  26      21.967   5.340 -28.596  1.00 94.14           H  
ATOM    438 HD12 LEU A  26      20.857   4.122 -29.235  1.00 94.14           H  
ATOM    439 HD13 LEU A  26      21.432   4.000 -27.554  1.00 94.14           H  
ATOM    440  CD2 LEU A  26      18.772   4.596 -27.593  1.00 94.14           C  
ATOM    441 HD21 LEU A  26      17.872   5.171 -27.377  1.00 94.14           H  
ATOM    442 HD22 LEU A  26      19.010   3.953 -26.746  1.00 94.14           H  
ATOM    443 HD23 LEU A  26      18.575   3.977 -28.469  1.00 94.14           H  
ATOM    444  N   LEU A  27      20.534   8.764 -24.573  1.00 93.50           N  
ATOM    445  H   LEU A  27      21.089   9.056 -25.364  1.00 93.50           H  
ATOM    446  CA  LEU A  27      20.819   9.347 -23.259  1.00 93.50           C  
ATOM    447  HA  LEU A  27      20.936   8.541 -22.534  1.00 93.50           H  
ATOM    448  C   LEU A  27      19.663  10.214 -22.749  1.00 93.50           C  
ATOM    449  CB  LEU A  27      22.121  10.161 -23.328  1.00 93.50           C  
ATOM    450  HB2 LEU A  27      22.223  10.733 -22.406  1.00 93.50           H  
ATOM    451  HB3 LEU A  27      22.044  10.871 -24.151  1.00 93.50           H  
ATOM    452  O   LEU A  27      19.329  10.145 -21.568  1.00 93.50           O  
ATOM    453  CG  LEU A  27      23.394   9.316 -23.515  1.00 93.50           C  
ATOM    454  HG  LEU A  27      23.304   8.697 -24.408  1.00 93.50           H  
ATOM    455  CD1 LEU A  27      24.593  10.248 -23.689  1.00 93.50           C  
ATOM    456 HD11 LEU A  27      25.496   9.659 -23.851  1.00 93.50           H  
ATOM    457 HD12 LEU A  27      24.720  10.872 -22.804  1.00 93.50           H  
ATOM    458 HD13 LEU A  27      24.435  10.882 -24.561  1.00 93.50           H  
ATOM    459  CD2 LEU A  27      23.668   8.400 -22.318  1.00 93.50           C  
ATOM    460 HD21 LEU A  27      24.623   7.894 -22.460  1.00 93.50           H  
ATOM    461 HD22 LEU A  27      22.892   7.638 -22.242  1.00 93.50           H  
ATOM    462 HD23 LEU A  27      23.704   8.983 -21.399  1.00 93.50           H  
ATOM    463  N   TYR A  28      19.009  10.979 -23.625  1.00 90.92           N  
ATOM    464  H   TYR A  28      19.366  11.041 -24.568  1.00 90.92           H  
ATOM    465  CA  TYR A  28      17.835  11.778 -23.273  1.00 90.92           C  
ATOM    466  HA  TYR A  28      18.092  12.418 -22.429  1.00 90.92           H  
ATOM    467  C   TYR A  28      16.643  10.908 -22.846  1.00 90.92           C  
ATOM    468  CB  TYR A  28      17.469  12.678 -24.457  1.00 90.92           C  
ATOM    469  HB2 TYR A  28      18.325  13.308 -24.700  1.00 90.92           H  
ATOM    470  HB3 TYR A  28      17.261  12.059 -25.330  1.00 90.92           H  
ATOM    471  O   TYR A  28      15.990  11.206 -21.849  1.00 90.92           O  
ATOM    472  CG  TYR A  28      16.278  13.571 -24.183  1.00 90.92           C  
ATOM    473  CD1 TYR A  28      15.037  13.301 -24.791  1.00 90.92           C  
ATOM    474  HD1 TYR A  28      14.934  12.461 -25.462  1.00 90.92           H  
ATOM    475  CD2 TYR A  28      16.413  14.667 -23.309  1.00 90.92           C  
ATOM    476  HD2 TYR A  28      17.369  14.870 -22.849  1.00 90.92           H  
ATOM    477  CE1 TYR A  28      13.937  14.141 -24.539  1.00 90.92           C  
ATOM    478  HE1 TYR A  28      12.985  13.957 -25.015  1.00 90.92           H  
ATOM    479  CE2 TYR A  28      15.310  15.499 -23.041  1.00 90.92           C  
ATOM    480  HE2 TYR A  28      15.419  16.338 -22.371  1.00 90.92           H  
ATOM    481  OH  TYR A  28      12.999  16.032 -23.404  1.00 90.92           O  
ATOM    482  HH  TYR A  28      13.234  16.768 -22.835  1.00 90.92           H  
ATOM    483  CZ  TYR A  28      14.069  15.236 -23.659  1.00 90.92           C  
ATOM    484  N   ILE A  29      16.386   9.794 -23.539  1.00 87.47           N  
ATOM    485  H   ILE A  29      16.937   9.606 -24.365  1.00 87.47           H  
ATOM    486  CA  ILE A  29      15.337   8.836 -23.156  1.00 87.47           C  
ATOM    487  HA  ILE A  29      14.402   9.382 -23.028  1.00 87.47           H  
ATOM    488  C   ILE A  29      15.663   8.196 -21.802  1.00 87.47           C  
ATOM    489  CB  ILE A  29      15.125   7.781 -24.265  1.00 87.47           C  
ATOM    490  HB  ILE A  29      16.094   7.361 -24.534  1.00 87.47           H  
ATOM    491  O   ILE A  29      14.790   8.140 -20.937  1.00 87.47           O  
ATOM    492  CG1 ILE A  29      14.499   8.443 -25.515  1.00 87.47           C  
ATOM    493 HG12 ILE A  29      13.460   8.700 -25.310  1.00 87.47           H  
ATOM    494 HG13 ILE A  29      15.022   9.372 -25.744  1.00 87.47           H  
ATOM    495  CG2 ILE A  29      14.215   6.632 -23.780  1.00 87.47           C  
ATOM    496 HG21 ILE A  29      13.257   7.027 -23.443  1.00 87.47           H  
ATOM    497 HG22 ILE A  29      14.688   6.088 -22.962  1.00 87.47           H  
ATOM    498 HG23 ILE A  29      14.046   5.914 -24.582  1.00 87.47           H  
ATOM    499  CD1 ILE A  29      14.559   7.563 -26.770  1.00 87.47           C  
ATOM    500 HD11 ILE A  29      13.920   6.687 -26.662  1.00 87.47           H  
ATOM    501 HD12 ILE A  29      15.586   7.248 -26.954  1.00 87.47           H  
ATOM    502 HD13 ILE A  29      14.211   8.139 -27.628  1.00 87.47           H  
ATOM    503  N   ILE A  30      16.910   7.765 -21.577  1.00 88.54           N  
ATOM    504  H   ILE A  30      17.583   7.819 -22.328  1.00 88.54           H  
ATOM    505  CA  ILE A  30      17.348   7.243 -20.272  1.00 88.54           C  
ATOM    506  HA  ILE A  30      16.699   6.413 -19.993  1.00 88.54           H  
ATOM    507  C   ILE A  30      17.183   8.314 -19.189  1.00 88.54           C  
ATOM    508  CB  ILE A  30      18.800   6.715 -20.343  1.00 88.54           C  
ATOM    509  HB  ILE A  30      19.428   7.486 -20.788  1.00 88.54           H  
ATOM    510  O   ILE A  30      16.682   8.004 -18.114  1.00 88.54           O  
ATOM    511  CG1 ILE A  30      18.855   5.446 -21.225  1.00 88.54           C  
ATOM    512 HG12 ILE A  30      18.384   4.617 -20.698  1.00 88.54           H  
ATOM    513 HG13 ILE A  30      18.292   5.607 -22.144  1.00 88.54           H  
ATOM    514  CG2 ILE A  30      19.355   6.384 -18.941  1.00 88.54           C  
ATOM    515 HG21 ILE A  30      18.741   5.615 -18.471  1.00 88.54           H  
ATOM    516 HG22 ILE A  30      19.372   7.272 -18.310  1.00 88.54           H  
ATOM    517 HG23 ILE A  30      20.382   6.027 -19.013  1.00 88.54           H  
ATOM    518  CD1 ILE A  30      20.279   5.038 -21.626  1.00 88.54           C  
ATOM    519 HD11 ILE A  30      20.228   4.187 -22.306  1.00 88.54           H  
ATOM    520 HD12 ILE A  30      20.771   5.866 -22.136  1.00 88.54           H  
ATOM    521 HD13 ILE A  30      20.862   4.745 -20.753  1.00 88.54           H  
ATOM    522  N   TYR A  31      17.525   9.574 -19.467  1.00 85.96           N  
ATOM    523  H   TYR A  31      17.971   9.772 -20.352  1.00 85.96           H  
ATOM    524  CA  TYR A  31      17.300  10.683 -18.544  1.00 85.96           C  
ATOM    525  HA  TYR A  31      17.821  10.447 -17.616  1.00 85.96           H  
ATOM    526  C   TYR A  31      15.812  10.852 -18.213  1.00 85.96           C  
ATOM    527  CB  TYR A  31      17.908  11.977 -19.095  1.00 85.96           C  
ATOM    528  HB2 TYR A  31      18.993  11.872 -19.120  1.00 85.96           H  
ATOM    529  HB3 TYR A  31      17.575  12.130 -20.122  1.00 85.96           H  
ATOM    530  O   TYR A  31      15.447  10.884 -17.043  1.00 85.96           O  
ATOM    531  CG  TYR A  31      17.545  13.207 -18.285  1.00 85.96           C  
ATOM    532  CD1 TYR A  31      16.473  14.024 -18.696  1.00 85.96           C  
ATOM    533  HD1 TYR A  31      15.926  13.785 -19.596  1.00 85.96           H  
ATOM    534  CD2 TYR A  31      18.254  13.514 -17.108  1.00 85.96           C  
ATOM    535  HD2 TYR A  31      19.069  12.882 -16.787  1.00 85.96           H  
ATOM    536  CE1 TYR A  31      16.115  15.152 -17.934  1.00 85.96           C  
ATOM    537  HE1 TYR A  31      15.297  15.788 -18.238  1.00 85.96           H  
ATOM    538  CE2 TYR A  31      17.901  14.644 -16.345  1.00 85.96           C  
ATOM    539  HE2 TYR A  31      18.447  14.878 -15.442  1.00 85.96           H  
ATOM    540  OH  TYR A  31      16.488  16.565 -16.038  1.00 85.96           O  
ATOM    541  HH  TYR A  31      17.036  16.665 -15.256  1.00 85.96           H  
ATOM    542  CZ  TYR A  31      16.831  15.466 -16.760  1.00 85.96           C  
ATOM    543  N   LEU A  32      14.934  10.876 -19.217  1.00 81.04           N  
ATOM    544  H   LEU A  32      15.286  10.846 -20.163  1.00 81.04           H  
ATOM    545  CA  LEU A  32      13.492  10.987 -19.001  1.00 81.04           C  
ATOM    546  HA  LEU A  32      13.296  11.870 -18.392  1.00 81.04           H  
ATOM    547  C   LEU A  32      12.915   9.799 -18.227  1.00 81.04           C  
ATOM    548  CB  LEU A  32      12.769  11.113 -20.349  1.00 81.04           C  
ATOM    549  HB2 LEU A  32      13.118  10.319 -21.009  1.00 81.04           H  
ATOM    550  HB3 LEU A  32      11.706  10.950 -20.174  1.00 81.04           H  
ATOM    551  O   LEU A  32      11.989   9.996 -17.450  1.00 81.04           O  
ATOM    552  CG  LEU A  32      12.924  12.461 -21.072  1.00 81.04           C  
ATOM    553  HG  LEU A  32      13.969  12.648 -21.320  1.00 81.04           H  
ATOM    554  CD1 LEU A  32      12.107  12.379 -22.361  1.00 81.04           C  
ATOM    555 HD11 LEU A  32      12.578  11.671 -23.044  1.00 81.04           H  
ATOM    556 HD12 LEU A  32      12.070  13.358 -22.838  1.00 81.04           H  
ATOM    557 HD13 LEU A  32      11.085  12.064 -22.150  1.00 81.04           H  
ATOM    558  CD2 LEU A  32      12.407  13.640 -20.243  1.00 81.04           C  
ATOM    559 HD21 LEU A  32      13.045  13.793 -19.373  1.00 81.04           H  
ATOM    560 HD22 LEU A  32      12.441  14.547 -20.845  1.00 81.04           H  
ATOM    561 HD23 LEU A  32      11.381  13.457 -19.924  1.00 81.04           H  
ATOM    562  N   VAL A  33      13.423   8.581 -18.431  1.00 80.14           N  
ATOM    563  H   VAL A  33      14.148   8.488 -19.129  1.00 80.14           H  
ATOM    564  CA  VAL A  33      12.947   7.369 -17.744  1.00 80.14           C  
ATOM    565  HA  VAL A  33      11.861   7.417 -17.663  1.00 80.14           H  
ATOM    566  C   VAL A  33      13.485   7.293 -16.313  1.00 80.14           C  
ATOM    567  CB  VAL A  33      13.300   6.106 -18.558  1.00 80.14           C  
ATOM    568  HB  VAL A  33      14.364   6.118 -18.797  1.00 80.14           H  
ATOM    569  O   VAL A  33      12.705   7.092 -15.382  1.00 80.14           O  
ATOM    570  CG1 VAL A  33      12.985   4.810 -17.799  1.00 80.14           C  
ATOM    571 HG11 VAL A  33      13.173   3.951 -18.443  1.00 80.14           H  
ATOM    572 HG12 VAL A  33      13.632   4.718 -16.927  1.00 80.14           H  
ATOM    573 HG13 VAL A  33      11.943   4.802 -17.478  1.00 80.14           H  
ATOM    574  CG2 VAL A  33      12.495   6.058 -19.865  1.00 80.14           C  
ATOM    575 HG21 VAL A  33      11.433   5.944 -19.650  1.00 80.14           H  
ATOM    576 HG22 VAL A  33      12.638   6.974 -20.440  1.00 80.14           H  
ATOM    577 HG23 VAL A  33      12.835   5.220 -20.474  1.00 80.14           H  
ATOM    578  N   CYS A  34      14.794   7.473 -16.126  1.00 79.89           N  
ATOM    579  H   CYS A  34      15.375   7.634 -16.936  1.00 79.89           H  
ATOM    580  CA  CYS A  34      15.469   7.367 -14.831  1.00 79.89           C  
ATOM    581  HA  CYS A  34      15.090   6.494 -14.298  1.00 79.89           H  
ATOM    582  C   CYS A  34      15.220   8.583 -13.933  1.00 79.89           C  
ATOM    583  CB  CYS A  34      16.976   7.185 -15.060  1.00 79.89           C  
ATOM    584  HB2 CYS A  34      17.352   7.988 -15.695  1.00 79.89           H  
ATOM    585  HB3 CYS A  34      17.494   7.232 -14.102  1.00 79.89           H  
ATOM    586  O   CYS A  34      15.087   8.434 -12.722  1.00 79.89           O  
ATOM    587  SG  CYS A  34      17.305   5.576 -15.834  1.00 79.89           S  
ATOM    588  HG  CYS A  34      18.594   5.794 -16.111  1.00 79.89           H  
ATOM    589  N   PHE A  35      15.131   9.774 -14.521  1.00 66.25           N  
ATOM    590  H   PHE A  35      15.256   9.830 -15.522  1.00 66.25           H  
ATOM    591  CA  PHE A  35      14.959  11.046 -13.821  1.00 66.25           C  
ATOM    592  HA  PHE A  35      14.936  10.854 -12.748  1.00 66.25           H  
ATOM    593  C   PHE A  35      13.619  11.703 -14.151  1.00 66.25           C  
ATOM    594  CB  PHE A  35      16.149  11.987 -14.079  1.00 66.25           C  
ATOM    595  HB2 PHE A  35      15.999  12.904 -13.509  1.00 66.25           H  
ATOM    596  HB3 PHE A  35      16.175  12.278 -15.129  1.00 66.25           H  
ATOM    597  O   PHE A  35      13.526  12.929 -14.087  1.00 66.25           O  
ATOM    598  CG  PHE A  35      17.493  11.422 -13.682  1.00 66.25           C  
ATOM    599  CD1 PHE A  35      17.974  11.603 -12.374  1.00 66.25           C  
ATOM    600  HD1 PHE A  35      17.381  12.138 -11.647  1.00 66.25           H  
ATOM    601  CD2 PHE A  35      18.268  10.722 -14.620  1.00 66.25           C  
ATOM    602  HD2 PHE A  35      17.880  10.574 -15.617  1.00 66.25           H  
ATOM    603  CE1 PHE A  35      19.234  11.094 -12.014  1.00 66.25           C  
ATOM    604  HE1 PHE A  35      19.607  11.238 -11.011  1.00 66.25           H  
ATOM    605  CE2 PHE A  35      19.529  10.216 -14.266  1.00 66.25           C  
ATOM    606  HE2 PHE A  35      20.126   9.686 -14.994  1.00 66.25           H  
ATOM    607  CZ  PHE A  35      20.013  10.405 -12.960  1.00 66.25           C  
ATOM    608  HZ  PHE A  35      20.984  10.022 -12.684  1.00 66.25           H  
ATOM    609  N   ARG A  36      12.573  10.912 -14.475  1.00 50.79           N  
ATOM    610  H   ARG A  36      12.748   9.922 -14.572  1.00 50.79           H  
ATOM    611  CA  ARG A  36      11.190  11.413 -14.609  1.00 50.79           C  
ATOM    612  HA  ARG A  36      11.115  11.908 -15.578  1.00 50.79           H  
ATOM    613  C   ARG A  36      10.936  12.421 -13.483  1.00 50.79           C  
ATOM    614  CB  ARG A  36      10.130  10.293 -14.503  1.00 50.79           C  
ATOM    615  HB2 ARG A  36      10.551   9.420 -14.005  1.00 50.79           H  
ATOM    616  HB3 ARG A  36       9.311  10.654 -13.882  1.00 50.79           H  
ATOM    617  O   ARG A  36      10.938  12.003 -12.320  1.00 50.79           O  
ATOM    618  CG  ARG A  36       9.523   9.878 -15.849  1.00 50.79           C  
ATOM    619  HG2 ARG A  36       9.487  10.731 -16.526  1.00 50.79           H  
ATOM    620  HG3 ARG A  36      10.137   9.085 -16.276  1.00 50.79           H  
ATOM    621  CD  ARG A  36       8.109   9.321 -15.686  1.00 50.79           C  
ATOM    622  HD2 ARG A  36       8.153   8.481 -14.992  1.00 50.79           H  
ATOM    623  HD3 ARG A  36       7.465  10.097 -15.271  1.00 50.79           H  
ATOM    624  NE  ARG A  36       7.577   8.880 -16.988  1.00 50.79           N  
ATOM    625  HE  ARG A  36       8.040   9.255 -17.804  1.00 50.79           H  
ATOM    626  NH1 ARG A  36       5.953   7.466 -16.198  1.00 50.79           N  
ATOM    627 HH11 ARG A  36       5.196   6.819 -16.373  1.00 50.79           H  
ATOM    628 HH12 ARG A  36       6.212   7.725 -15.257  1.00 50.79           H  
ATOM    629  NH2 ARG A  36       6.236   7.702 -18.400  1.00 50.79           N  
ATOM    630 HH21 ARG A  36       5.473   7.060 -18.561  1.00 50.79           H  
ATOM    631 HH22 ARG A  36       6.717   8.110 -19.189  1.00 50.79           H  
ATOM    632  CZ  ARG A  36       6.595   8.021 -17.189  1.00 50.79           C  
ATOM    633  N   PRO A  37      10.729  13.714 -13.790  1.00 47.31           N  
ATOM    634  CA  PRO A  37      10.581  14.725 -12.765  1.00 47.31           C  
ATOM    635  HA  PRO A  37      11.418  14.684 -12.069  1.00 47.31           H  
ATOM    636  C   PRO A  37       9.281  14.424 -12.031  1.00 47.31           C  
ATOM    637  CB  PRO A  37      10.595  16.074 -13.494  1.00 47.31           C  
ATOM    638  HB2 PRO A  37       9.949  16.811 -13.017  1.00 47.31           H  
ATOM    639  HB3 PRO A  37      11.619  16.445 -13.539  1.00 47.31           H  
ATOM    640  O   PRO A  37       8.189  14.680 -12.533  1.00 47.31           O  
ATOM    641  CG  PRO A  37      10.122  15.727 -14.904  1.00 47.31           C  
ATOM    642  HG2 PRO A  37       9.033  15.731 -14.937  1.00 47.31           H  
ATOM    643  HG3 PRO A  37      10.530  16.412 -15.648  1.00 47.31           H  
ATOM    644  CD  PRO A  37      10.627  14.302 -15.114  1.00 47.31           C  
ATOM    645  HD2 PRO A  37       9.930  13.751 -15.745  1.00 47.31           H  
ATOM    646  HD3 PRO A  37      11.616  14.327 -15.573  1.00 47.31           H  
ATOM    647  N   LYS A  38       9.402  13.879 -10.821  1.00 43.80           N  
ATOM    648  H   LYS A  38      10.328  13.610 -10.520  1.00 43.80           H  
ATOM    649  CA  LYS A  38       8.299  13.799  -9.860  1.00 43.80           C  
ATOM    650  HA  LYS A  38       7.419  13.408 -10.370  1.00 43.80           H  
ATOM    651  C   LYS A  38       7.854  15.190  -9.366  1.00 43.80           C  
ATOM    652  CB  LYS A  38       8.667  12.841  -8.709  1.00 43.80           C  
ATOM    653  HB2 LYS A  38       8.056  13.086  -7.840  1.00 43.80           H  
ATOM    654  HB3 LYS A  38       9.711  12.980  -8.427  1.00 43.80           H  
ATOM    655  O   LYS A  38       6.955  15.257  -8.543  1.00 43.80           O  
ATOM    656  CG  LYS A  38       8.400  11.370  -9.070  1.00 43.80           C  
ATOM    657  HG2 LYS A  38       7.366  11.272  -9.399  1.00 43.80           H  
ATOM    658  HG3 LYS A  38       9.060  11.064  -9.882  1.00 43.80           H  
ATOM    659  CD  LYS A  38       8.623  10.465  -7.850  1.00 43.80           C  
ATOM    660  HD2 LYS A  38       9.684  10.460  -7.598  1.00 43.80           H  
ATOM    661  HD3 LYS A  38       8.062  10.869  -7.008  1.00 43.80           H  
ATOM    662  CE  LYS A  38       8.137   9.042  -8.143  1.00 43.80           C  
ATOM    663  HE2 LYS A  38       8.733   8.632  -8.959  1.00 43.80           H  
ATOM    664  HE3 LYS A  38       7.102   9.100  -8.478  1.00 43.80           H  
ATOM    665  NZ  LYS A  38       8.230   8.181  -6.940  1.00 43.80           N  
ATOM    666  HZ1 LYS A  38       7.855   7.263  -7.133  1.00 43.80           H  
ATOM    667  HZ2 LYS A  38       7.689   8.589  -6.191  1.00 43.80           H  
ATOM    668  HZ3 LYS A  38       9.191   8.105  -6.638  1.00 43.80           H  
ATOM    669  N   ASP A  39       8.407  16.271  -9.926  1.00 39.24           N  
ATOM    670  H   ASP A  39       9.145  16.108 -10.597  1.00 39.24           H  
ATOM    671  CA  ASP A  39       8.277  17.650  -9.441  1.00 39.24           C  
ATOM    672  HA  ASP A  39       7.662  17.645  -8.540  1.00 39.24           H  
ATOM    673  C   ASP A  39       7.561  18.633 -10.393  1.00 39.24           C  
ATOM    674  CB  ASP A  39       9.676  18.158  -9.040  1.00 39.24           C  
ATOM    675  HB2 ASP A  39       9.657  19.240  -8.904  1.00 39.24           H  
ATOM    676  HB3 ASP A  39      10.382  17.938  -9.840  1.00 39.24           H  
ATOM    677  O   ASP A  39       7.621  19.839 -10.179  1.00 39.24           O  
ATOM    678  CG  ASP A  39      10.167  17.561  -7.720  1.00 39.24           C  
ATOM    679  OD1 ASP A  39       9.322  17.322  -6.831  1.00 39.24           O  
ATOM    680  OD2 ASP A  39      11.391  17.331  -7.622  1.00 39.24           O  
ATOM    681  N   LEU A  40       6.843  18.179 -11.432  1.00 31.88           N  
ATOM    682  H   LEU A  40       6.817  17.182 -11.597  1.00 31.88           H  
ATOM    683  CA  LEU A  40       6.101  19.092 -12.335  1.00 31.88           C  
ATOM    684  HA  LEU A  40       6.399  20.114 -12.099  1.00 31.88           H  
ATOM    685  C   LEU A  40       4.582  19.171 -12.097  1.00 31.88           C  
ATOM    686  CB  LEU A  40       6.521  18.865 -13.798  1.00 31.88           C  
ATOM    687  HB2 LEU A  40       6.578  17.792 -13.982  1.00 31.88           H  
ATOM    688  HB3 LEU A  40       5.767  19.278 -14.469  1.00 31.88           H  
ATOM    689  O   LEU A  40       3.879  19.849 -12.842  1.00 31.88           O  
ATOM    690  CG  LEU A  40       7.876  19.525 -14.136  1.00 31.88           C  
ATOM    691  HG  LEU A  40       8.628  19.209 -13.412  1.00 31.88           H  
ATOM    692  CD1 LEU A  40       8.328  19.069 -15.522  1.00 31.88           C  
ATOM    693 HD11 LEU A  40       7.634  19.434 -16.280  1.00 31.88           H  
ATOM    694 HD12 LEU A  40       9.326  19.456 -15.728  1.00 31.88           H  
ATOM    695 HD13 LEU A  40       8.360  17.980 -15.561  1.00 31.88           H  
ATOM    696  CD2 LEU A  40       7.806  21.058 -14.160  1.00 31.88           C  
ATOM    697 HD21 LEU A  40       6.981  21.387 -14.791  1.00 31.88           H  
ATOM    698 HD22 LEU A  40       8.741  21.465 -14.546  1.00 31.88           H  
ATOM    699 HD23 LEU A  40       7.668  21.445 -13.151  1.00 31.88           H  
ATOM    700  N   TYR A  41       4.079  18.566 -11.020  1.00 29.82           N  
ATOM    701  H   TYR A  41       4.714  18.047 -10.430  1.00 29.82           H  
ATOM    702  CA  TYR A  41       2.698  18.728 -10.557  1.00 29.82           C  
ATOM    703  HA  TYR A  41       2.294  19.671 -10.927  1.00 29.82           H  
ATOM    704  C   TYR A  41       2.654  18.791  -9.028  1.00 29.82           C  
ATOM    705  CB  TYR A  41       1.807  17.585 -11.094  1.00 29.82           C  
ATOM    706  HB2 TYR A  41       1.026  17.356 -10.368  1.00 29.82           H  
ATOM    707  HB3 TYR A  41       2.401  16.678 -11.207  1.00 29.82           H  
ATOM    708  O   TYR A  41       2.378  17.784  -8.397  1.00 29.82           O  
ATOM    709  CG  TYR A  41       1.087  17.890 -12.389  1.00 29.82           C  
ATOM    710  CD1 TYR A  41      -0.194  18.477 -12.352  1.00 29.82           C  
ATOM    711  HD1 TYR A  41      -0.653  18.717 -11.405  1.00 29.82           H  
ATOM    712  CD2 TYR A  41       1.677  17.560 -13.622  1.00 29.82           C  
ATOM    713  HD2 TYR A  41       2.664  17.123 -13.644  1.00 29.82           H  
ATOM    714  CE1 TYR A  41      -0.884  18.736 -13.550  1.00 29.82           C  
ATOM    715  HE1 TYR A  41      -1.868  19.180 -13.537  1.00 29.82           H  
ATOM    716  CE2 TYR A  41       0.990  17.817 -14.823  1.00 29.82           C  
ATOM    717  HE2 TYR A  41       1.450  17.574 -15.770  1.00 29.82           H  
ATOM    718  OH  TYR A  41      -0.963  18.661 -15.941  1.00 29.82           O  
ATOM    719  HH  TYR A  41      -0.456  18.405 -16.715  1.00 29.82           H  
ATOM    720  CZ  TYR A  41      -0.292  18.407 -14.787  1.00 29.82           C  
ATOM    721  N   THR A  42       2.885  19.969  -8.434  1.00 31.87           N  
ATOM    722  H   THR A  42       3.316  20.695  -8.987  1.00 31.87           H  
ATOM    723  CA  THR A  42       2.159  20.377  -7.213  1.00 31.87           C  
ATOM    724  HA  THR A  42       1.103  20.213  -7.427  1.00 31.87           H  
ATOM    725  C   THR A  42       2.327  21.867  -6.916  1.00 31.87           C  
ATOM    726  CB  THR A  42       2.457  19.565  -5.930  1.00 31.87           C  
ATOM    727  HB  THR A  42       2.565  20.254  -5.092  1.00 31.87           H  
ATOM    728  O   THR A  42       3.315  22.322  -6.353  1.00 31.87           O  
ATOM    729  CG2 THR A  42       1.297  18.628  -5.569  1.00 31.87           C  
ATOM    730 HG21 THR A  42       1.118  17.889  -6.350  1.00 31.87           H  
ATOM    731 HG22 THR A  42       1.549  18.099  -4.650  1.00 31.87           H  
ATOM    732 HG23 THR A  42       0.388  19.204  -5.394  1.00 31.87           H  
ATOM    733  OG1 THR A  42       3.638  18.809  -6.004  1.00 31.87           O  
ATOM    734  HG1 THR A  42       4.374  19.402  -6.174  1.00 31.87           H  
ATOM    735  N   HIS A  43       1.296  22.609  -7.313  1.00 32.22           N  
ATOM    736  H   HIS A  43       0.676  22.142  -7.959  1.00 32.22           H  
ATOM    737  CA  HIS A  43       0.614  23.627  -6.516  1.00 32.22           C  
ATOM    738  HA  HIS A  43       0.000  24.185  -7.223  1.00 32.22           H  
ATOM    739  C   HIS A  43       1.449  24.698  -5.790  1.00 32.22           C  
ATOM    740  CB  HIS A  43      -0.392  22.918  -5.597  1.00 32.22           C  
ATOM    741  HB2 HIS A  43      -0.786  23.635  -4.876  1.00 32.22           H  
ATOM    742  HB3 HIS A  43       0.097  22.119  -5.041  1.00 32.22           H  
ATOM    743  O   HIS A  43       1.795  24.599  -4.616  1.00 32.22           O  
ATOM    744  CG  HIS A  43      -1.553  22.369  -6.389  1.00 32.22           C  
ATOM    745  CD2 HIS A  43      -1.681  21.118  -6.935  1.00 32.22           C  
ATOM    746  HD2 HIS A  43      -0.988  20.296  -6.832  1.00 32.22           H  
ATOM    747  ND1 HIS A  43      -2.660  23.091  -6.775  1.00 32.22           N  
ATOM    748  HD1 HIS A  43      -2.897  24.024  -6.468  1.00 32.22           H  
ATOM    749  CE1 HIS A  43      -3.431  22.298  -7.537  1.00 32.22           C  
ATOM    750  HE1 HIS A  43      -4.381  22.576  -7.969  1.00 32.22           H  
ATOM    751  NE2 HIS A  43      -2.862  21.094  -7.678  1.00 32.22           N  
ATOM    752  N   ARG A  44       1.526  25.860  -6.451  1.00 24.24           N  
ATOM    753  H   ARG A  44       1.320  25.815  -7.439  1.00 24.24           H  
ATOM    754  CA  ARG A  44       1.284  27.150  -5.791  1.00 24.24           C  
ATOM    755  HA  ARG A  44       2.114  27.396  -5.128  1.00 24.24           H  
ATOM    756  C   ARG A  44      -0.010  27.079  -4.959  1.00 24.24           C  
ATOM    757  CB  ARG A  44       1.088  28.247  -6.863  1.00 24.24           C  
ATOM    758  HB2 ARG A  44       0.455  27.855  -7.660  1.00 24.24           H  
ATOM    759  HB3 ARG A  44       0.550  29.075  -6.403  1.00 24.24           H  
ATOM    760  O   ARG A  44      -1.094  27.114  -5.531  1.00 24.24           O  
ATOM    761  CG  ARG A  44       2.364  28.838  -7.470  1.00 24.24           C  
ATOM    762  HG2 ARG A  44       2.979  28.042  -7.890  1.00 24.24           H  
ATOM    763  HG3 ARG A  44       2.924  29.352  -6.689  1.00 24.24           H  
ATOM    764  CD  ARG A  44       1.979  29.832  -8.580  1.00 24.24           C  
ATOM    765  HD2 ARG A  44       1.228  30.520  -8.192  1.00 24.24           H  
ATOM    766  HD3 ARG A  44       1.543  29.274  -9.408  1.00 24.24           H  
ATOM    767  NE  ARG A  44       3.134  30.616  -9.060  1.00 24.24           N  
ATOM    768  HE  ARG A  44       4.000  30.511  -8.551  1.00 24.24           H  
ATOM    769  NH1 ARG A  44       2.092  31.648 -10.835  1.00 24.24           N  
ATOM    770 HH11 ARG A  44       1.254  31.114 -10.654  1.00 24.24           H  
ATOM    771 HH12 ARG A  44       2.121  32.300 -11.606  1.00 24.24           H  
ATOM    772  NH2 ARG A  44       4.211  32.149 -10.360  1.00 24.24           N  
ATOM    773 HH21 ARG A  44       4.216  32.786 -11.144  1.00 24.24           H  
ATOM    774 HH22 ARG A  44       5.051  32.039  -9.810  1.00 24.24           H  
ATOM    775  CZ  ARG A  44       3.139  31.462 -10.078  1.00 24.24           C  
ATOM    776  N   SER A  45       0.102  27.083  -3.636  1.00 26.25           N  
ATOM    777  H   SER A  45       0.949  26.693  -3.249  1.00 26.25           H  
ATOM    778  CA  SER A  45      -0.657  28.006  -2.781  1.00 26.25           C  
ATOM    779  HA  SER A  45      -0.596  28.995  -3.233  1.00 26.25           H  
ATOM    780  C   SER A  45      -0.023  28.071  -1.395  1.00 26.25           C  
ATOM    781  CB  SER A  45      -2.154  27.691  -2.655  1.00 26.25           C  
ATOM    782  HB2 SER A  45      -2.629  27.723  -3.636  1.00 26.25           H  
ATOM    783  HB3 SER A  45      -2.621  28.450  -2.029  1.00 26.25           H  
ATOM    784  O   SER A  45       0.043  27.091  -0.660  1.00 26.25           O  
ATOM    785  OG  SER A  45      -2.379  26.429  -2.075  1.00 26.25           O  
ATOM    786  HG  SER A  45      -1.743  26.293  -1.369  1.00 26.25           H  
ATOM    787  N   ILE A  46       0.447  29.268  -1.084  1.00 24.74           N  
ATOM    788  H   ILE A  46       0.312  29.988  -1.779  1.00 24.74           H  
ATOM    789  CA  ILE A  46       0.991  29.740   0.181  1.00 24.74           C  
ATOM    790  HA  ILE A  46       1.917  29.217   0.417  1.00 24.74           H  
ATOM    791  C   ILE A  46      -0.037  29.520   1.305  1.00 24.74           C  
ATOM    792  CB  ILE A  46       1.271  31.251  -0.045  1.00 24.74           C  
ATOM    793  HB  ILE A  46       0.342  31.700  -0.397  1.00 24.74           H  
ATOM    794  O   ILE A  46      -1.136  30.061   1.241  1.00 24.74           O  
ATOM    795  CG1 ILE A  46       2.352  31.478  -1.138  1.00 24.74           C  
ATOM    796 HG12 ILE A  46       2.296  30.716  -1.915  1.00 24.74           H  
ATOM    797 HG13 ILE A  46       3.343  31.406  -0.690  1.00 24.74           H  
ATOM    798  CG2 ILE A  46       1.659  32.001   1.239  1.00 24.74           C  
ATOM    799 HG21 ILE A  46       1.801  33.061   1.030  1.00 24.74           H  
ATOM    800 HG22 ILE A  46       2.581  31.596   1.655  1.00 24.74           H  
ATOM    801 HG23 ILE A  46       0.865  31.924   1.983  1.00 24.74           H  
ATOM    802  CD1 ILE A  46       2.217  32.835  -1.843  1.00 24.74           C  
ATOM    803 HD11 ILE A  46       2.955  32.902  -2.642  1.00 24.74           H  
ATOM    804 HD12 ILE A  46       1.220  32.938  -2.271  1.00 24.74           H  
ATOM    805 HD13 ILE A  46       2.393  33.647  -1.137  1.00 24.74           H  
ATOM    806  N   SER A  47       0.335  28.807   2.368  1.00 26.83           N  
ATOM    807  H   SER A  47       1.159  28.228   2.291  1.00 26.83           H  
ATOM    808  CA  SER A  47      -0.126  29.146   3.719  1.00 26.83           C  
ATOM    809  HA  SER A  47      -0.288  30.223   3.750  1.00 26.83           H  
ATOM    810  C   SER A  47       0.989  28.819   4.709  1.00 26.83           C  
ATOM    811  CB  SER A  47      -1.477  28.512   4.098  1.00 26.83           C  
ATOM    812  HB2 SER A  47      -1.898  29.082   4.927  1.00 26.83           H  
ATOM    813  HB3 SER A  47      -2.168  28.579   3.258  1.00 26.83           H  
ATOM    814  O   SER A  47       1.208  27.671   5.093  1.00 26.83           O  
ATOM    815  OG  SER A  47      -1.361  27.167   4.513  1.00 26.83           O  
ATOM    816  HG  SER A  47      -0.480  27.061   4.880  1.00 26.83           H  
ATOM    817  N   THR A  48       1.741  29.847   5.071  1.00 26.27           N  
ATOM    818  H   THR A  48       1.511  30.759   4.702  1.00 26.27           H  
ATOM    819  CA  THR A  48       2.652  29.884   6.212  1.00 26.27           C  
ATOM    820  HA  THR A  48       3.485  29.199   6.053  1.00 26.27           H  
ATOM    821  C   THR A  48       1.909  29.490   7.489  1.00 26.27           C  
ATOM    822  CB  THR A  48       3.183  31.325   6.356  1.00 26.27           C  
ATOM    823  HB  THR A  48       3.504  31.505   7.382  1.00 26.27           H  
ATOM    824  O   THR A  48       0.977  30.177   7.897  1.00 26.27           O  
ATOM    825  CG2 THR A  48       4.365  31.573   5.423  1.00 26.27           C  
ATOM    826 HG21 THR A  48       5.182  30.896   5.673  1.00 26.27           H  
ATOM    827 HG22 THR A  48       4.710  32.600   5.548  1.00 26.27           H  
ATOM    828 HG23 THR A  48       4.067  31.420   4.386  1.00 26.27           H  
ATOM    829  OG1 THR A  48       2.181  32.256   5.988  1.00 26.27           O  
ATOM    830  HG1 THR A  48       1.614  32.373   6.753  1.00 26.27           H  
ATOM    831  N   TRP A  49       2.319  28.392   8.124  1.00 28.17           N  
ATOM    832  H   TRP A  49       3.054  27.834   7.713  1.00 28.17           H  
ATOM    833  CA  TRP A  49       1.872  28.034   9.471  1.00 28.17           C  
ATOM    834  HA  TRP A  49       0.873  28.434   9.645  1.00 28.17           H  
ATOM    835  C   TRP A  49       2.809  28.691  10.487  1.00 28.17           C  
ATOM    836  CB  TRP A  49       1.773  26.508   9.622  1.00 28.17           C  
ATOM    837  HB2 TRP A  49       1.718  26.277  10.686  1.00 28.17           H  
ATOM    838  HB3 TRP A  49       2.679  26.042   9.235  1.00 28.17           H  
ATOM    839  O   TRP A  49       3.864  28.153  10.825  1.00 28.17           O  
ATOM    840  CG  TRP A  49       0.575  25.889   8.964  1.00 28.17           C  
ATOM    841  CD1 TRP A  49       0.408  25.707   7.634  1.00 28.17           C  
ATOM    842  HD1 TRP A  49       1.130  25.982   6.879  1.00 28.17           H  
ATOM    843  CD2 TRP A  49      -0.653  25.395   9.586  1.00 28.17           C  
ATOM    844  CE2 TRP A  49      -1.528  24.933   8.556  1.00 28.17           C  
ATOM    845  CE3 TRP A  49      -1.123  25.299  10.915  1.00 28.17           C  
ATOM    846  HE3 TRP A  49      -0.500  25.659  11.721  1.00 28.17           H  
ATOM    847  NE1 TRP A  49      -0.837  25.160   7.386  1.00 28.17           N  
ATOM    848  HE1 TRP A  49      -1.202  25.007   6.457  1.00 28.17           H  
ATOM    849  CH2 TRP A  49      -3.230  24.315  10.161  1.00 28.17           C  
ATOM    850  HH2 TRP A  49      -4.209  23.920  10.388  1.00 28.17           H  
ATOM    851  CZ2 TRP A  49      -2.797  24.400   8.827  1.00 28.17           C  
ATOM    852  HZ2 TRP A  49      -3.433  24.072   8.018  1.00 28.17           H  
ATOM    853  CZ3 TRP A  49      -2.395  24.765  11.200  1.00 28.17           C  
ATOM    854  HZ3 TRP A  49      -2.741  24.716  12.222  1.00 28.17           H  
ATOM    855  N   GLU A  50       2.428  29.880  10.950  1.00 24.19           N  
ATOM    856  H   GLU A  50       1.587  30.295  10.575  1.00 24.19           H  
ATOM    857  CA  GLU A  50       2.973  30.481  12.167  1.00 24.19           C  
ATOM    858  HA  GLU A  50       4.061  30.467  12.106  1.00 24.19           H  
ATOM    859  C   GLU A  50       2.554  29.649  13.387  1.00 24.19           C  
ATOM    860  CB  GLU A  50       2.514  31.942  12.315  1.00 24.19           C  
ATOM    861  HB2 GLU A  50       1.557  32.074  11.808  1.00 24.19           H  
ATOM    862  HB3 GLU A  50       2.375  32.168  13.372  1.00 24.19           H  
ATOM    863  O   GLU A  50       1.391  29.280  13.564  1.00 24.19           O  
ATOM    864  CG  GLU A  50       3.557  32.922  11.757  1.00 24.19           C  
ATOM    865  HG2 GLU A  50       3.736  32.685  10.708  1.00 24.19           H  
ATOM    866  HG3 GLU A  50       4.490  32.769  12.299  1.00 24.19           H  
ATOM    867  CD  GLU A  50       3.126  34.392  11.880  1.00 24.19           C  
ATOM    868  OE1 GLU A  50       4.039  35.245  11.921  1.00 24.19           O  
ATOM    869  OE2 GLU A  50       1.902  34.645  11.918  1.00 24.19           O  
ATOM    870  N   ARG A  51       3.528  29.329  14.242  1.00 25.11           N  
ATOM    871  H   ARG A  51       4.444  29.708  14.050  1.00 25.11           H  
ATOM    872  CA  ARG A  51       3.316  28.624  15.509  1.00 25.11           C  
ATOM    873  HA  ARG A  51       2.715  27.731  15.337  1.00 25.11           H  
ATOM    874  C   ARG A  51       2.550  29.533  16.479  1.00 25.11           C  
ATOM    875  CB  ARG A  51       4.682  28.243  16.115  1.00 25.11           C  
ATOM    876  HB2 ARG A  51       4.519  27.922  17.144  1.00 25.11           H  
ATOM    877  HB3 ARG A  51       5.315  29.130  16.143  1.00 25.11           H  
ATOM    878  O   ARG A  51       3.157  30.428  17.057  1.00 25.11           O  
ATOM    879  CG  ARG A  51       5.430  27.118  15.384  1.00 25.11           C  
ATOM    880  HG2 ARG A  51       5.575  27.385  14.337  1.00 25.11           H  
ATOM    881  HG3 ARG A  51       4.844  26.201  15.445  1.00 25.11           H  
ATOM    882  CD  ARG A  51       6.797  26.912  16.055  1.00 25.11           C  
ATOM    883  HD2 ARG A  51       6.641  26.772  17.125  1.00 25.11           H  
ATOM    884  HD3 ARG A  51       7.394  27.811  15.905  1.00 25.11           H  
ATOM    885  NE  ARG A  51       7.517  25.741  15.517  1.00 25.11           N  
ATOM    886  HE  ARG A  51       7.052  25.221  14.787  1.00 25.11           H  
ATOM    887  NH1 ARG A  51       9.422  25.961  16.787  1.00 25.11           N  
ATOM    888 HH11 ARG A  51       9.055  26.819  17.173  1.00 25.11           H  
ATOM    889 HH12 ARG A  51      10.350  25.650  17.036  1.00 25.11           H  
ATOM    890  NH2 ARG A  51       9.232  24.243  15.378  1.00 25.11           N  
ATOM    891 HH21 ARG A  51      10.151  23.937  15.664  1.00 25.11           H  
ATOM    892 HH22 ARG A  51       8.739  23.742  14.653  1.00 25.11           H  
ATOM    893  CZ  ARG A  51       8.715  25.322  15.895  1.00 25.11           C  
ATOM    894  N   SER A  52       1.268  29.265  16.731  1.00 25.33           N  
ATOM    895  H   SER A  52       0.786  28.606  16.136  1.00 25.33           H  
ATOM    896  CA  SER A  52       0.552  29.840  17.882  1.00 25.33           C  
ATOM    897  HA  SER A  52       1.077  30.737  18.209  1.00 25.33           H  
ATOM    898  C   SER A  52       0.478  28.824  19.035  1.00 25.33           C  
ATOM    899  CB  SER A  52      -0.844  30.331  17.509  1.00 25.33           C  
ATOM    900  HB2 SER A  52      -1.447  29.495  17.153  1.00 25.33           H  
ATOM    901  HB3 SER A  52      -0.773  31.086  16.726  1.00 25.33           H  
ATOM    902  O   SER A  52      -0.117  27.754  18.878  1.00 25.33           O  
ATOM    903  OG  SER A  52      -1.439  30.891  18.666  1.00 25.33           O  
ATOM    904  HG  SER A  52      -2.364  31.056  18.470  1.00 25.33           H  
ATOM    905  N   PRO A  53       1.088  29.106  20.201  1.00 26.45           N  
ATOM    906  CA  PRO A  53       1.090  28.221  21.354  1.00 26.45           C  
ATOM    907  HA  PRO A  53       0.995  27.178  21.052  1.00 26.45           H  
ATOM    908  C   PRO A  53      -0.076  28.580  22.284  1.00 26.45           C  
ATOM    909  CB  PRO A  53       2.470  28.448  21.984  1.00 26.45           C  
ATOM    910  HB2 PRO A  53       3.214  27.876  21.430  1.00 26.45           H  
ATOM    911  HB3 PRO A  53       2.505  28.181  23.040  1.00 26.45           H  
ATOM    912  O   PRO A  53       0.140  29.213  23.310  1.00 26.45           O  
ATOM    913  CG  PRO A  53       2.712  29.944  21.756  1.00 26.45           C  
ATOM    914  HG2 PRO A  53       2.292  30.523  22.579  1.00 26.45           H  
ATOM    915  HG3 PRO A  53       3.774  30.162  21.650  1.00 26.45           H  
ATOM    916  CD  PRO A  53       1.947  30.252  20.468  1.00 26.45           C  
ATOM    917  HD2 PRO A  53       1.354  31.160  20.585  1.00 26.45           H  
ATOM    918  HD3 PRO A  53       2.664  30.378  19.657  1.00 26.45           H  
ATOM    919  N   LYS A  54      -1.318  28.239  21.924  1.00 25.30           N  
ATOM    920  H   LYS A  54      -1.442  27.930  20.970  1.00 25.30           H  
ATOM    921  CA  LYS A  54      -2.508  28.214  22.808  1.00 25.30           C  
ATOM    922  HA  LYS A  54      -2.367  27.461  23.583  1.00 25.30           H  
ATOM    923  C   LYS A  54      -3.725  27.829  21.961  1.00 25.30           C  
ATOM    924  CB  LYS A  54      -2.758  29.601  23.459  1.00 25.30           C  
ATOM    925  HB2 LYS A  54      -2.291  30.370  22.842  1.00 25.30           H  
ATOM    926  HB3 LYS A  54      -3.826  29.819  23.464  1.00 25.30           H  
ATOM    927  O   LYS A  54      -3.901  28.416  20.911  1.00 25.30           O  
ATOM    928  CG  LYS A  54      -2.255  29.699  24.919  1.00 25.30           C  
ATOM    929  HG2 LYS A  54      -3.055  29.373  25.584  1.00 25.30           H  
ATOM    930  HG3 LYS A  54      -1.417  29.024  25.092  1.00 25.30           H  
ATOM    931  CD  LYS A  54      -1.844  31.132  25.296  1.00 25.30           C  
ATOM    932  HD2 LYS A  54      -2.736  31.758  25.329  1.00 25.30           H  
ATOM    933  HD3 LYS A  54      -1.172  31.520  24.531  1.00 25.30           H  
ATOM    934  CE  LYS A  54      -1.119  31.161  26.649  1.00 25.30           C  
ATOM    935  HE2 LYS A  54      -1.738  30.657  27.391  1.00 25.30           H  
ATOM    936  HE3 LYS A  54      -0.193  30.596  26.545  1.00 25.30           H  
ATOM    937  NZ  LYS A  54      -0.825  32.550  27.087  1.00 25.30           N  
ATOM    938  HZ1 LYS A  54      -0.256  33.017  26.395  1.00 25.30           H  
ATOM    939  HZ2 LYS A  54      -0.318  32.554  27.960  1.00 25.30           H  
ATOM    940  HZ3 LYS A  54      -1.675  33.083  27.201  1.00 25.30           H  
ATOM    941  N   LYS A  55      -4.532  26.867  22.439  1.00 24.22           N  
ATOM    942  H   LYS A  55      -4.193  26.393  23.265  1.00 24.22           H  
ATOM    943  CA  LYS A  55      -5.937  26.591  22.058  1.00 24.22           C  
ATOM    944  HA  LYS A  55      -6.156  25.529  22.170  1.00 24.22           H  
ATOM    945  C   LYS A  55      -6.343  26.995  20.626  1.00 24.22           C  
ATOM    946  CB  LYS A  55      -6.853  27.409  23.003  1.00 24.22           C  
ATOM    947  HB2 LYS A  55      -6.560  28.457  22.943  1.00 24.22           H  
ATOM    948  HB3 LYS A  55      -7.872  27.337  22.624  1.00 24.22           H  
ATOM    949  O   LYS A  55      -6.629  28.164  20.445  1.00 24.22           O  
ATOM    950  CG  LYS A  55      -6.895  27.016  24.481  1.00 24.22           C  
ATOM    951  HG2 LYS A  55      -7.285  26.003  24.576  1.00 24.22           H  
ATOM    952  HG3 LYS A  55      -5.895  27.064  24.912  1.00 24.22           H  
ATOM    953  CD  LYS A  55      -7.820  28.006  25.211  1.00 24.22           C  
ATOM    954  HD2 LYS A  55      -7.384  29.004  25.160  1.00 24.22           H  
ATOM    955  HD3 LYS A  55      -8.787  28.024  24.709  1.00 24.22           H  
ATOM    956  CE  LYS A  55      -8.027  27.609  26.675  1.00 24.22           C  
ATOM    957  HE2 LYS A  55      -7.059  27.595  27.176  1.00 24.22           H  
ATOM    958  HE3 LYS A  55      -8.433  26.597  26.705  1.00 24.22           H  
ATOM    959  NZ  LYS A  55      -8.951  28.545  27.366  1.00 24.22           N  
ATOM    960  HZ1 LYS A  55      -9.856  28.542  26.918  1.00 24.22           H  
ATOM    961  HZ2 LYS A  55      -9.083  28.276  28.331  1.00 24.22           H  
ATOM    962  HZ3 LYS A  55      -8.596  29.490  27.341  1.00 24.22           H  
ATOM    963  N   GLU A  56      -6.559  26.066  19.689  1.00 25.25           N  
ATOM    964  H   GLU A  56      -6.183  25.134  19.792  1.00 25.25           H  
ATOM    965  CA  GLU A  56      -7.592  26.288  18.656  1.00 25.25           C  
ATOM    966  HA  GLU A  56      -8.498  26.533  19.209  1.00 25.25           H  
ATOM    967  C   GLU A  56      -7.935  25.033  17.837  1.00 25.25           C  
ATOM    968  CB  GLU A  56      -7.295  27.510  17.752  1.00 25.25           C  
ATOM    969  HB2 GLU A  56      -7.383  27.231  16.702  1.00 25.25           H  
ATOM    970  HB3 GLU A  56      -6.273  27.851  17.916  1.00 25.25           H  
ATOM    971  O   GLU A  56      -7.111  24.402  17.184  1.00 25.25           O  
ATOM    972  CG  GLU A  56      -8.305  28.648  18.049  1.00 25.25           C  
ATOM    973  HG2 GLU A  56      -8.614  28.633  19.094  1.00 25.25           H  
ATOM    974  HG3 GLU A  56      -9.207  28.445  17.473  1.00 25.25           H  
ATOM    975  CD  GLU A  56      -7.801  30.058  17.714  1.00 25.25           C  
ATOM    976  OE1 GLU A  56      -8.380  31.012  18.285  1.00 25.25           O  
ATOM    977  OE2 GLU A  56      -6.913  30.178  16.842  1.00 25.25           O  
ATOM    978  N   MET A  57      -9.213  24.683  17.936  1.00 22.66           N  
ATOM    979  H   MET A  57      -9.761  25.278  18.540  1.00 22.66           H  
ATOM    980  CA  MET A  57     -10.012  23.797  17.099  1.00 22.66           C  
ATOM    981  HA  MET A  57      -9.880  22.761  17.413  1.00 22.66           H  
ATOM    982  C   MET A  57      -9.677  23.953  15.605  1.00 22.66           C  
ATOM    983  CB  MET A  57     -11.433  24.284  17.426  1.00 22.66           C  
ATOM    984  HB2 MET A  57     -11.506  25.323  17.104  1.00 22.66           H  
ATOM    985  HB3 MET A  57     -11.550  24.270  18.509  1.00 22.66           H  
ATOM    986  O   MET A  57      -9.722  25.059  15.069  1.00 22.66           O  
ATOM    987  CG  MET A  57     -12.637  23.537  16.869  1.00 22.66           C  
ATOM    988  HG2 MET A  57     -12.568  22.485  17.146  1.00 22.66           H  
ATOM    989  HG3 MET A  57     -12.647  23.614  15.782  1.00 22.66           H  
ATOM    990  SD  MET A  57     -14.188  24.216  17.542  1.00 22.66           S  
ATOM    991  CE  MET A  57     -14.169  25.913  16.897  1.00 22.66           C  
ATOM    992  HE1 MET A  57     -15.112  26.396  17.152  1.00 22.66           H  
ATOM    993  HE2 MET A  57     -14.053  25.887  15.814  1.00 22.66           H  
ATOM    994  HE3 MET A  57     -13.353  26.478  17.349  1.00 22.66           H  
ATOM    995  N   ILE A  58      -9.386  22.846  14.915  1.00 25.11           N  
ATOM    996  H   ILE A  58      -9.354  21.965  15.408  1.00 25.11           H  
ATOM    997  CA  ILE A  58      -9.184  22.824  13.460  1.00 25.11           C  
ATOM    998  HA  ILE A  58      -8.506  23.634  13.190  1.00 25.11           H  
ATOM    999  C   ILE A  58     -10.540  23.100  12.789  1.00 25.11           C  
ATOM   1000  CB  ILE A  58      -8.526  21.489  13.009  1.00 25.11           C  
ATOM   1001  HB  ILE A  58      -9.169  20.667  13.322  1.00 25.11           H  
ATOM   1002  O   ILE A  58     -11.315  22.190  12.511  1.00 25.11           O  
ATOM   1003  CG1 ILE A  58      -7.138  21.311  13.675  1.00 25.11           C  
ATOM   1004 HG12 ILE A  58      -6.457  22.075  13.301  1.00 25.11           H  
ATOM   1005 HG13 ILE A  58      -7.231  21.451  14.752  1.00 25.11           H  
ATOM   1006  CG2 ILE A  58      -8.376  21.428  11.474  1.00 25.11           C  
ATOM   1007 HG21 ILE A  58      -7.972  20.463  11.167  1.00 25.11           H  
ATOM   1008 HG22 ILE A  58      -7.717  22.223  11.125  1.00 25.11           H  
ATOM   1009 HG23 ILE A  58      -9.346  21.529  10.989  1.00 25.11           H  
ATOM   1010  CD1 ILE A  58      -6.503  19.930  13.462  1.00 25.11           C  
ATOM   1011 HD11 ILE A  58      -5.596  19.857  14.063  1.00 25.11           H  
ATOM   1012 HD12 ILE A  58      -7.198  19.150  13.774  1.00 25.11           H  
ATOM   1013 HD13 ILE A  58      -6.235  19.785  12.416  1.00 25.11           H  
ATOM   1014  N   LYS A  59     -10.850  24.380  12.550  1.00 23.48           N  
ATOM   1015  H   LYS A  59     -10.235  25.076  12.948  1.00 23.48           H  
ATOM   1016  CA  LYS A  59     -11.900  24.810  11.618  1.00 23.48           C  
ATOM   1017  HA  LYS A  59     -12.808  24.234  11.794  1.00 23.48           H  
ATOM   1018  C   LYS A  59     -11.428  24.494  10.196  1.00 23.48           C  
ATOM   1019  CB  LYS A  59     -12.206  26.316  11.786  1.00 23.48           C  
ATOM   1020  HB2 LYS A  59     -12.538  26.711  10.826  1.00 23.48           H  
ATOM   1021  HB3 LYS A  59     -11.296  26.847  12.065  1.00 23.48           H  
ATOM   1022  O   LYS A  59     -10.773  25.319   9.561  1.00 23.48           O  
ATOM   1023  CG  LYS A  59     -13.321  26.617  12.798  1.00 23.48           C  
ATOM   1024  HG2 LYS A  59     -13.033  26.232  13.776  1.00 23.48           H  
ATOM   1025  HG3 LYS A  59     -14.236  26.120  12.475  1.00 23.48           H  
ATOM   1026  CD  LYS A  59     -13.569  28.133  12.893  1.00 23.48           C  
ATOM   1027  HD2 LYS A  59     -12.685  28.603  13.324  1.00 23.48           H  
ATOM   1028  HD3 LYS A  59     -13.731  28.533  11.892  1.00 23.48           H  
ATOM   1029  CE  LYS A  59     -14.798  28.436  13.760  1.00 23.48           C  
ATOM   1030  HE2 LYS A  59     -15.675  28.001  13.281  1.00 23.48           H  
ATOM   1031  HE3 LYS A  59     -14.671  27.942  14.724  1.00 23.48           H  
ATOM   1032  NZ  LYS A  59     -14.990  29.896  13.959  1.00 23.48           N  
ATOM   1033  HZ1 LYS A  59     -15.118  30.363  13.073  1.00 23.48           H  
ATOM   1034  HZ2 LYS A  59     -15.807  30.067  14.528  1.00 23.48           H  
ATOM   1035  HZ3 LYS A  59     -14.190  30.297  14.426  1.00 23.48           H  
ATOM   1036  N   MET A  60     -11.767  23.316   9.674  1.00 23.08           N  
ATOM   1037  H   MET A  60     -12.233  22.643  10.266  1.00 23.08           H  
ATOM   1038  CA  MET A  60     -11.770  23.102   8.225  1.00 23.08           C  
ATOM   1039  HA  MET A  60     -10.866  23.535   7.797  1.00 23.08           H  
ATOM   1040  C   MET A  60     -12.965  23.857   7.641  1.00 23.08           C  
ATOM   1041  CB  MET A  60     -11.787  21.609   7.860  1.00 23.08           C  
ATOM   1042  HB2 MET A  60     -12.272  21.485   6.891  1.00 23.08           H  
ATOM   1043  HB3 MET A  60     -12.352  21.043   8.601  1.00 23.08           H  
ATOM   1044  O   MET A  60     -14.114  23.454   7.788  1.00 23.08           O  
ATOM   1045  CG  MET A  60     -10.359  21.062   7.747  1.00 23.08           C  
ATOM   1046  HG2 MET A  60      -9.852  21.238   8.696  1.00 23.08           H  
ATOM   1047  HG3 MET A  60      -9.825  21.613   6.973  1.00 23.08           H  
ATOM   1048  SD  MET A  60     -10.232  19.291   7.378  1.00 23.08           S  
ATOM   1049  CE  MET A  60     -10.814  19.225   5.659  1.00 23.08           C  
ATOM   1050  HE1 MET A  60     -10.768  18.196   5.303  1.00 23.08           H  
ATOM   1051  HE2 MET A  60     -11.846  19.571   5.602  1.00 23.08           H  
ATOM   1052  HE3 MET A  60     -10.180  19.849   5.029  1.00 23.08           H  
ATOM   1053  N   LYS A  61     -12.684  24.996   7.004  1.00 23.98           N  
ATOM   1054  H   LYS A  61     -11.716  25.284   6.990  1.00 23.98           H  
ATOM   1055  CA  LYS A  61     -13.648  25.794   6.240  1.00 23.98           C  
ATOM   1056  HA  LYS A  61     -14.579  25.853   6.804  1.00 23.98           H  
ATOM   1057  C   LYS A  61     -13.941  25.047   4.928  1.00 23.98           C  
ATOM   1058  CB  LYS A  61     -13.059  27.213   6.074  1.00 23.98           C  
ATOM   1059  HB2 LYS A  61     -12.463  27.443   6.957  1.00 23.98           H  
ATOM   1060  HB3 LYS A  61     -12.385  27.242   5.217  1.00 23.98           H  
ATOM   1061  O   LYS A  61     -13.300  25.299   3.911  1.00 23.98           O  
ATOM   1062  CG  LYS A  61     -14.113  28.322   5.950  1.00 23.98           C  
ATOM   1063  HG2 LYS A  61     -14.727  28.328   6.851  1.00 23.98           H  
ATOM   1064  HG3 LYS A  61     -14.750  28.129   5.087  1.00 23.98           H  
ATOM   1065  CD  LYS A  61     -13.425  29.689   5.788  1.00 23.98           C  
ATOM   1066  HD2 LYS A  61     -12.672  29.808   6.567  1.00 23.98           H  
ATOM   1067  HD3 LYS A  61     -12.933  29.718   4.815  1.00 23.98           H  
ATOM   1068  CE  LYS A  61     -14.439  30.835   5.893  1.00 23.98           C  
ATOM   1069  HE2 LYS A  61     -14.895  30.806   6.882  1.00 23.98           H  
ATOM   1070  HE3 LYS A  61     -15.233  30.662   5.165  1.00 23.98           H  
ATOM   1071  NZ  LYS A  61     -13.806  32.158   5.653  1.00 23.98           N  
ATOM   1072  HZ1 LYS A  61     -13.065  32.329   6.318  1.00 23.98           H  
ATOM   1073  HZ2 LYS A  61     -13.422  32.198   4.720  1.00 23.98           H  
ATOM   1074  HZ3 LYS A  61     -14.494  32.894   5.738  1.00 23.98           H  
ATOM   1075  N   ILE A  62     -14.834  24.061   4.981  1.00 25.83           N  
ATOM   1076  H   ILE A  62     -15.258  23.852   5.874  1.00 25.83           H  
ATOM   1077  CA  ILE A  62     -15.304  23.310   3.809  1.00 25.83           C  
ATOM   1078  HA  ILE A  62     -14.444  23.026   3.204  1.00 25.83           H  
ATOM   1079  C   ILE A  62     -16.190  24.258   2.985  1.00 25.83           C  
ATOM   1080  CB  ILE A  62     -16.029  22.009   4.246  1.00 25.83           C  
ATOM   1081  HB  ILE A  62     -16.863  22.281   4.893  1.00 25.83           H  
ATOM   1082  O   ILE A  62     -17.153  24.814   3.503  1.00 25.83           O  
ATOM   1083  CG1 ILE A  62     -15.062  21.094   5.040  1.00 25.83           C  
ATOM   1084 HG12 ILE A  62     -14.247  20.776   4.390  1.00 25.83           H  
ATOM   1085 HG13 ILE A  62     -14.627  21.656   5.867  1.00 25.83           H  
ATOM   1086  CG2 ILE A  62     -16.590  21.260   3.022  1.00 25.83           C  
ATOM   1087 HG21 ILE A  62     -17.292  21.892   2.476  1.00 25.83           H  
ATOM   1088 HG22 ILE A  62     -17.145  20.378   3.341  1.00 25.83           H  
ATOM   1089 HG23 ILE A  62     -15.784  20.954   2.355  1.00 25.83           H  
ATOM   1090  CD1 ILE A  62     -15.715  19.851   5.657  1.00 25.83           C  
ATOM   1091 HD11 ILE A  62     -16.580  20.143   6.253  1.00 25.83           H  
ATOM   1092 HD12 ILE A  62     -14.994  19.349   6.302  1.00 25.83           H  
ATOM   1093 HD13 ILE A  62     -16.026  19.153   4.878  1.00 25.83           H  
ATOM   1094  N   ARG A  63     -15.822  24.500   1.719  1.00 26.85           N  
ATOM   1095  H   ARG A  63     -15.028  23.984   1.368  1.00 26.85           H  
ATOM   1096  CA  ARG A  63     -16.615  25.297   0.764  1.00 26.85           C  
ATOM   1097  HA  ARG A  63     -16.789  26.289   1.181  1.00 26.85           H  
ATOM   1098  C   ARG A  63     -17.994  24.648   0.567  1.00 26.85           C  
ATOM   1099  CB  ARG A  63     -15.873  25.412  -0.580  1.00 26.85           C  
ATOM   1100  HB2 ARG A  63     -15.455  24.441  -0.846  1.00 26.85           H  
ATOM   1101  HB3 ARG A  63     -16.599  25.680  -1.347  1.00 26.85           H  
ATOM   1102  O   ARG A  63     -18.066  23.453   0.299  1.00 26.85           O  
ATOM   1103  CG  ARG A  63     -14.767  26.479  -0.588  1.00 26.85           C  
ATOM   1104  HG2 ARG A  63     -14.035  26.264   0.191  1.00 26.85           H  
ATOM   1105  HG3 ARG A  63     -15.220  27.449  -0.381  1.00 26.85           H  
ATOM   1106  CD  ARG A  63     -14.064  26.507  -1.959  1.00 26.85           C  
ATOM   1107  HD2 ARG A  63     -13.087  26.031  -1.860  1.00 26.85           H  
ATOM   1108  HD3 ARG A  63     -14.650  25.925  -2.670  1.00 26.85           H  
ATOM   1109  NE  ARG A  63     -13.910  27.876  -2.491  1.00 26.85           N  
ATOM   1110  HE  ARG A  63     -14.283  28.626  -1.926  1.00 26.85           H  
ATOM   1111  NH1 ARG A  63     -12.963  27.302  -4.506  1.00 26.85           N  
ATOM   1112 HH11 ARG A  63     -12.645  27.557  -5.430  1.00 26.85           H  
ATOM   1113 HH12 ARG A  63     -12.987  26.331  -4.230  1.00 26.85           H  
ATOM   1114  NH2 ARG A  63     -13.435  29.441  -4.082  1.00 26.85           N  
ATOM   1115 HH21 ARG A  63     -13.109  29.673  -5.010  1.00 26.85           H  
ATOM   1116 HH22 ARG A  63     -13.865  30.155  -3.512  1.00 26.85           H  
ATOM   1117  CZ  ARG A  63     -13.436  28.199  -3.684  1.00 26.85           C  
ATOM   1118  N   GLU A  64     -19.055  25.444   0.680  1.00 27.99           N  
ATOM   1119  H   GLU A  64     -18.901  26.428   0.843  1.00 27.99           H  
ATOM   1120  CA  GLU A  64     -20.438  24.999   0.922  1.00 27.99           C  
ATOM   1121  HA  GLU A  64     -20.405  24.207   1.670  1.00 27.99           H  
ATOM   1122  C   GLU A  64     -21.194  24.364  -0.270  1.00 27.99           C  
ATOM   1123  CB  GLU A  64     -21.238  26.173   1.540  1.00 27.99           C  
ATOM   1124  HB2 GLU A  64     -21.039  27.087   0.981  1.00 27.99           H  
ATOM   1125  HB3 GLU A  64     -22.304  25.956   1.474  1.00 27.99           H  
ATOM   1126  O   GLU A  64     -22.283  23.839  -0.053  1.00 27.99           O  
ATOM   1127  CG  GLU A  64     -20.909  26.389   3.026  1.00 27.99           C  
ATOM   1128  HG2 GLU A  64     -21.066  25.450   3.557  1.00 27.99           H  
ATOM   1129  HG3 GLU A  64     -19.854  26.647   3.120  1.00 27.99           H  
ATOM   1130  CD  GLU A  64     -21.759  27.496   3.675  1.00 27.99           C  
ATOM   1131  OE1 GLU A  64     -22.545  27.163   4.595  1.00 27.99           O  
ATOM   1132  OE2 GLU A  64     -21.580  28.672   3.285  1.00 27.99           O  
ATOM   1133  N   ASP A  65     -20.654  24.310  -1.496  1.00 31.76           N  
ATOM   1134  H   ASP A  65     -19.765  24.775  -1.612  1.00 31.76           H  
ATOM   1135  CA  ASP A  65     -21.553  24.261  -2.672  1.00 31.76           C  
ATOM   1136  HA  ASP A  65     -22.585  24.197  -2.325  1.00 31.76           H  
ATOM   1137  C   ASP A  65     -21.392  23.065  -3.644  1.00 31.76           C  
ATOM   1138  CB  ASP A  65     -21.470  25.609  -3.409  1.00 31.76           C  
ATOM   1139  HB2 ASP A  65     -20.507  25.661  -3.918  1.00 31.76           H  
ATOM   1140  HB3 ASP A  65     -22.253  25.652  -4.166  1.00 31.76           H  
ATOM   1141  O   ASP A  65     -22.100  23.009  -4.647  1.00 31.76           O  
ATOM   1142  CG  ASP A  65     -21.616  26.833  -2.491  1.00 31.76           C  
ATOM   1143  OD1 ASP A  65     -22.380  26.761  -1.507  1.00 31.76           O  
ATOM   1144  OD2 ASP A  65     -20.908  27.826  -2.769  1.00 31.76           O  
ATOM   1145  N   GLY A  66     -20.495  22.094  -3.404  1.00 29.39           N  
ATOM   1146  H   GLY A  66     -19.938  22.181  -2.565  1.00 29.39           H  
ATOM   1147  CA  GLY A  66     -20.107  21.128  -4.462  1.00 29.39           C  
ATOM   1148  HA2 GLY A  66     -19.099  21.389  -4.784  1.00 29.39           H  
ATOM   1149  HA3 GLY A  66     -20.745  21.243  -5.338  1.00 29.39           H  
ATOM   1150  C   GLY A  66     -20.086  19.627  -4.141  1.00 29.39           C  
ATOM   1151  O   GLY A  66     -20.049  18.819  -5.061  1.00 29.39           O  
ATOM   1152  N   TYR A  67     -20.103  19.210  -2.872  1.00 30.94           N  
ATOM   1153  H   TYR A  67     -20.185  19.905  -2.143  1.00 30.94           H  
ATOM   1154  CA  TYR A  67     -19.596  17.872  -2.509  1.00 30.94           C  
ATOM   1155  HA  TYR A  67     -18.809  17.619  -3.219  1.00 30.94           H  
ATOM   1156  C   TYR A  67     -20.620  16.718  -2.598  1.00 30.94           C  
ATOM   1157  CB  TYR A  67     -18.928  17.963  -1.126  1.00 30.94           C  
ATOM   1158  HB2 TYR A  67     -19.645  17.675  -0.357  1.00 30.94           H  
ATOM   1159  HB3 TYR A  67     -18.646  18.996  -0.923  1.00 30.94           H  
ATOM   1160  O   TYR A  67     -20.237  15.567  -2.785  1.00 30.94           O  
ATOM   1161  CG  TYR A  67     -17.668  17.128  -0.993  1.00 30.94           C  
ATOM   1162  CD1 TYR A  67     -17.714  15.867  -0.371  1.00 30.94           C  
ATOM   1163  HD1 TYR A  67     -18.651  15.471  -0.009  1.00 30.94           H  
ATOM   1164  CD2 TYR A  67     -16.444  17.623  -1.489  1.00 30.94           C  
ATOM   1165  HD2 TYR A  67     -16.411  18.584  -1.981  1.00 30.94           H  
ATOM   1166  CE1 TYR A  67     -16.536  15.108  -0.230  1.00 30.94           C  
ATOM   1167  HE1 TYR A  67     -16.559  14.137   0.242  1.00 30.94           H  
ATOM   1168  CE2 TYR A  67     -15.264  16.865  -1.353  1.00 30.94           C  
ATOM   1169  HE2 TYR A  67     -14.327  17.239  -1.738  1.00 30.94           H  
ATOM   1170  OH  TYR A  67     -14.181  14.864  -0.568  1.00 30.94           O  
ATOM   1171  HH  TYR A  67     -13.405  15.272  -0.958  1.00 30.94           H  
ATOM   1172  CZ  TYR A  67     -15.310  15.604  -0.717  1.00 30.94           C  
ATOM   1173  N   CYS A  68     -21.928  16.989  -2.506  1.00 29.79           N  
ATOM   1174  H   CYS A  68     -22.211  17.950  -2.379  1.00 29.79           H  
ATOM   1175  CA  CYS A  68     -22.943  15.922  -2.403  1.00 29.79           C  
ATOM   1176  HA  CYS A  68     -22.505  15.111  -1.820  1.00 29.79           H  
ATOM   1177  C   CYS A  68     -23.313  15.294  -3.780  1.00 29.79           C  
ATOM   1178  CB  CYS A  68     -24.136  16.451  -1.563  1.00 29.79           C  
ATOM   1179  HB2 CYS A  68     -23.753  17.131  -0.802  1.00 29.79           H  
ATOM   1180  HB3 CYS A  68     -24.778  17.031  -2.226  1.00 29.79           H  
ATOM   1181  O   CYS A  68     -23.865  14.200  -3.816  1.00 29.79           O  
ATOM   1182  SG  CYS A  68     -25.201  15.239  -0.682  1.00 29.79           S  
ATOM   1183  N   LYS A  69     -22.968  15.930  -4.918  1.00 31.22           N  
ATOM   1184  H   LYS A  69     -22.452  16.794  -4.831  1.00 31.22           H  
ATOM   1185  CA  LYS A  69     -23.239  15.412  -6.284  1.00 31.22           C  
ATOM   1186  HA  LYS A  69     -24.122  14.774  -6.243  1.00 31.22           H  
ATOM   1187  C   LYS A  69     -22.145  14.491  -6.843  1.00 31.22           C  
ATOM   1188  CB  LYS A  69     -23.512  16.576  -7.259  1.00 31.22           C  
ATOM   1189  HB2 LYS A  69     -22.912  16.441  -8.158  1.00 31.22           H  
ATOM   1190  HB3 LYS A  69     -23.215  17.523  -6.807  1.00 31.22           H  
ATOM   1191  O   LYS A  69     -22.460  13.584  -7.605  1.00 31.22           O  
ATOM   1192  CG  LYS A  69     -24.990  16.643  -7.670  1.00 31.22           C  
ATOM   1193  HG2 LYS A  69     -25.603  16.813  -6.785  1.00 31.22           H  
ATOM   1194  HG3 LYS A  69     -25.278  15.694  -8.124  1.00 31.22           H  
ATOM   1195  CD  LYS A  69     -25.219  17.775  -8.680  1.00 31.22           C  
ATOM   1196  HD2 LYS A  69     -24.938  18.722  -8.219  1.00 31.22           H  
ATOM   1197  HD3 LYS A  69     -24.590  17.603  -9.553  1.00 31.22           H  
ATOM   1198  CE  LYS A  69     -26.691  17.817  -9.103  1.00 31.22           C  
ATOM   1199  HE2 LYS A  69     -26.949  16.853  -9.540  1.00 31.22           H  
ATOM   1200  HE3 LYS A  69     -27.303  17.952  -8.212  1.00 31.22           H  
ATOM   1201  NZ  LYS A  69     -26.940  18.911 -10.074  1.00 31.22           N  
ATOM   1202  HZ1 LYS A  69     -26.704  19.802  -9.662  1.00 31.22           H  
ATOM   1203  HZ2 LYS A  69     -27.912  18.924 -10.348  1.00 31.22           H  
ATOM   1204  HZ3 LYS A  69     -26.371  18.778 -10.898  1.00 31.22           H  
ATOM   1205  N   ASP A  70     -20.886  14.699  -6.458  1.00 32.52           N  
ATOM   1206  H   ASP A  70     -20.679  15.506  -5.888  1.00 32.52           H  
ATOM   1207  CA  ASP A  70     -19.757  13.882  -6.935  1.00 32.52           C  
ATOM   1208  HA  ASP A  70     -20.002  13.465  -7.912  1.00 32.52           H  
ATOM   1209  C   ASP A  70     -19.480  12.670  -6.027  1.00 32.52           C  
ATOM   1210  CB  ASP A  70     -18.514  14.771  -7.114  1.00 32.52           C  
ATOM   1211  HB2 ASP A  70     -18.375  15.381  -6.221  1.00 32.52           H  
ATOM   1212  HB3 ASP A  70     -17.639  14.128  -7.217  1.00 32.52           H  
ATOM   1213  O   ASP A  70     -19.010  11.632  -6.498  1.00 32.52           O  
ATOM   1214  CG  ASP A  70     -18.581  15.668  -8.360  1.00 32.52           C  
ATOM   1215  OD1 ASP A  70     -19.248  15.273  -9.345  1.00 32.52           O  
ATOM   1216  OD2 ASP A  70     -17.944  16.743  -8.328  1.00 32.52           O  
ATOM   1217  N   ALA A  71     -19.859  12.747  -4.745  1.00 28.02           N  
ATOM   1218  H   ALA A  71     -20.195  13.632  -4.394  1.00 28.02           H  
ATOM   1219  CA  ALA A  71     -19.791  11.621  -3.809  1.00 28.02           C  
ATOM   1220  HA  ALA A  71     -18.774  11.230  -3.812  1.00 28.02           H  
ATOM   1221  C   ALA A  71     -20.726  10.452  -4.199  1.00 28.02           C  
ATOM   1222  CB  ALA A  71     -20.091  12.156  -2.404  1.00 28.02           C  
ATOM   1223  HB1 ALA A  71     -19.370  12.929  -2.139  1.00 28.02           H  
ATOM   1224  HB2 ALA A  71     -21.098  12.572  -2.367  1.00 28.02           H  
ATOM   1225  HB3 ALA A  71     -20.017  11.341  -1.684  1.00 28.02           H  
ATOM   1226  O   ALA A  71     -20.368   9.293  -3.988  1.00 28.02           O  
ATOM   1227  N   GLN A  72     -21.848  10.748  -4.873  1.00 28.52           N  
ATOM   1228  H   GLN A  72     -22.054  11.726  -5.016  1.00 28.52           H  
ATOM   1229  CA  GLN A  72     -22.831   9.782  -5.403  1.00 28.52           C  
ATOM   1230  HA  GLN A  72     -23.229   9.184  -4.584  1.00 28.52           H  
ATOM   1231  C   GLN A  72     -22.271   8.785  -6.430  1.00 28.52           C  
ATOM   1232  CB  GLN A  72     -23.978  10.569  -6.073  1.00 28.52           C  
ATOM   1233  HB2 GLN A  72     -24.432   9.962  -6.857  1.00 28.52           H  
ATOM   1234  HB3 GLN A  72     -23.584  11.471  -6.542  1.00 28.52           H  
ATOM   1235  O   GLN A  72     -22.944   7.822  -6.781  1.00 28.52           O  
ATOM   1236  CG  GLN A  72     -25.089  10.934  -5.087  1.00 28.52           C  
ATOM   1237  HG2 GLN A  72     -25.486  10.012  -4.660  1.00 28.52           H  
ATOM   1238  HG3 GLN A  72     -24.679  11.534  -4.275  1.00 28.52           H  
ATOM   1239  CD  GLN A  72     -26.234  11.712  -5.736  1.00 28.52           C  
ATOM   1240  NE2 GLN A  72     -27.443  11.550  -5.244  1.00 28.52           N  
ATOM   1241 HE21 GLN A  72     -28.195  12.028  -5.720  1.00 28.52           H  
ATOM   1242 HE22 GLN A  72     -27.592  10.871  -4.512  1.00 28.52           H  
ATOM   1243  OE1 GLN A  72     -26.085  12.484  -6.675  1.00 28.52           O  
ATOM   1244  N   LYS A  73     -21.070   9.016  -6.976  1.00 29.39           N  
ATOM   1245  H   LYS A  73     -20.560   9.834  -6.676  1.00 29.39           H  
ATOM   1246  CA  LYS A  73     -20.535   8.191  -8.070  1.00 29.39           C  
ATOM   1247  HA  LYS A  73     -21.328   7.526  -8.412  1.00 29.39           H  
ATOM   1248  C   LYS A  73     -19.420   7.235  -7.646  1.00 29.39           C  
ATOM   1249  CB  LYS A  73     -20.170   9.112  -9.244  1.00 29.39           C  
ATOM   1250  HB2 LYS A  73     -19.105   9.344  -9.222  1.00 29.39           H  
ATOM   1251  HB3 LYS A  73     -20.715  10.051  -9.150  1.00 29.39           H  
ATOM   1252  O   LYS A  73     -19.100   6.329  -8.408  1.00 29.39           O  
ATOM   1253  CG  LYS A  73     -20.558   8.480 -10.586  1.00 29.39           C  
ATOM   1254  HG2 LYS A  73     -20.020   7.541 -10.723  1.00 29.39           H  
ATOM   1255  HG3 LYS A  73     -21.629   8.280 -10.584  1.00 29.39           H  
ATOM   1256  CD  LYS A  73     -20.228   9.431 -11.738  1.00 29.39           C  
ATOM   1257  HD2 LYS A  73     -20.658  10.410 -11.529  1.00 29.39           H  
ATOM   1258  HD3 LYS A  73     -19.145   9.524 -11.821  1.00 29.39           H  
ATOM   1259  CE  LYS A  73     -20.817   8.880 -13.037  1.00 29.39           C  
ATOM   1260  HE2 LYS A  73     -21.894   8.780 -12.907  1.00 29.39           H  
ATOM   1261  HE3 LYS A  73     -20.409   7.883 -13.208  1.00 29.39           H  
ATOM   1262  NZ  LYS A  73     -20.515   9.773 -14.180  1.00 29.39           N  
ATOM   1263  HZ1 LYS A  73     -20.950   9.424 -15.022  1.00 29.39           H  
ATOM   1264  HZ2 LYS A  73     -20.862  10.702 -13.989  1.00 29.39           H  
ATOM   1265  HZ3 LYS A  73     -19.516   9.826 -14.323  1.00 29.39           H  
ATOM   1266  N   TYR A  74     -18.842   7.418  -6.455  1.00 28.71           N  
ATOM   1267  H   TYR A  74     -19.194   8.162  -5.869  1.00 28.71           H  
ATOM   1268  CA  TYR A  74     -17.653   6.664  -6.034  1.00 28.71           C  
ATOM   1269  HA  TYR A  74     -17.653   5.699  -6.541  1.00 28.71           H  
ATOM   1270  C   TYR A  74     -17.592   6.321  -4.535  1.00 28.71           C  
ATOM   1271  CB  TYR A  74     -16.397   7.430  -6.497  1.00 28.71           C  
ATOM   1272  HB2 TYR A  74     -16.406   8.430  -6.063  1.00 28.71           H  
ATOM   1273  HB3 TYR A  74     -15.512   6.919  -6.118  1.00 28.71           H  
ATOM   1274  O   TYR A  74     -16.705   5.567  -4.140  1.00 28.71           O  
ATOM   1275  CG  TYR A  74     -16.266   7.526  -8.010  1.00 28.71           C  
ATOM   1276  CD1 TYR A  74     -15.897   6.386  -8.751  1.00 28.71           C  
ATOM   1277  HD1 TYR A  74     -15.683   5.460  -8.238  1.00 28.71           H  
ATOM   1278  CD2 TYR A  74     -16.576   8.725  -8.683  1.00 28.71           C  
ATOM   1279  HD2 TYR A  74     -16.861   9.597  -8.114  1.00 28.71           H  
ATOM   1280  CE1 TYR A  74     -15.858   6.432 -10.158  1.00 28.71           C  
ATOM   1281  HE1 TYR A  74     -15.597   5.553 -10.729  1.00 28.71           H  
ATOM   1282  CE2 TYR A  74     -16.528   8.781 -10.090  1.00 28.71           C  
ATOM   1283  HE2 TYR A  74     -16.757   9.709 -10.593  1.00 28.71           H  
ATOM   1284  OH  TYR A  74     -16.124   7.688 -12.187  1.00 28.71           O  
ATOM   1285  HH  TYR A  74     -16.182   8.598 -12.487  1.00 28.71           H  
ATOM   1286  CZ  TYR A  74     -16.178   7.629 -10.830  1.00 28.71           C  
ATOM   1287  N   VAL A  75     -18.498   6.847  -3.696  1.00 26.66           N  
ATOM   1288  H   VAL A  75     -19.227   7.445  -4.059  1.00 26.66           H  
ATOM   1289  CA  VAL A  75     -18.418   6.720  -2.227  1.00 26.66           C  
ATOM   1290  HA  VAL A  75     -17.941   5.766  -2.003  1.00 26.66           H  
ATOM   1291  C   VAL A  75     -19.819   6.655  -1.585  1.00 26.66           C  
ATOM   1292  CB  VAL A  75     -17.538   7.838  -1.601  1.00 26.66           C  
ATOM   1293  HB  VAL A  75     -18.115   8.761  -1.550  1.00 26.66           H  
ATOM   1294  O   VAL A  75     -20.101   7.323  -0.596  1.00 26.66           O  
ATOM   1295  CG1 VAL A  75     -17.066   7.463  -0.185  1.00 26.66           C  
ATOM   1296 HG11 VAL A  75     -17.914   7.284   0.477  1.00 26.66           H  
ATOM   1297 HG12 VAL A  75     -16.480   8.278   0.239  1.00 26.66           H  
ATOM   1298 HG13 VAL A  75     -16.453   6.562  -0.224  1.00 26.66           H  
ATOM   1299  CG2 VAL A  75     -16.247   8.150  -2.380  1.00 26.66           C  
ATOM   1300 HG21 VAL A  75     -15.670   8.910  -1.853  1.00 26.66           H  
ATOM   1301 HG22 VAL A  75     -16.489   8.550  -3.365  1.00 26.66           H  
ATOM   1302 HG23 VAL A  75     -15.640   7.251  -2.483  1.00 26.66           H  
ATOM   1303  N   ASP A  76     -20.720   5.841  -2.130  1.00 28.05           N  
ATOM   1304  H   ASP A  76     -20.477   5.341  -2.973  1.00 28.05           H  
ATOM   1305  CA  ASP A  76     -21.913   5.377  -1.406  1.00 28.05           C  
ATOM   1306  HA  ASP A  76     -22.260   6.129  -0.697  1.00 28.05           H  
ATOM   1307  C   ASP A  76     -21.460   4.137  -0.622  1.00 28.05           C  
ATOM   1308  CB  ASP A  76     -23.048   5.062  -2.404  1.00 28.05           C  
ATOM   1309  HB2 ASP A  76     -23.736   4.362  -1.931  1.00 28.05           H  
ATOM   1310  HB3 ASP A  76     -22.635   4.574  -3.288  1.00 28.05           H  
ATOM   1311  O   ASP A  76     -21.025   3.155  -1.213  1.00 28.05           O  
ATOM   1312  CG  ASP A  76     -23.880   6.285  -2.812  1.00 28.05           C  
ATOM   1313  OD1 ASP A  76     -24.085   7.169  -1.949  1.00 28.05           O  
ATOM   1314  OD2 ASP A  76     -24.366   6.301  -3.963  1.00 28.05           O  
ATOM   1315  N   VAL A  77     -21.347   4.131   0.708  1.00 27.05           N  
ATOM   1316  H   VAL A  77     -20.483   3.667   0.951  1.00 27.05           H  
ATOM   1317  CA  VAL A  77     -22.450   3.662   1.566  1.00 27.05           C  
ATOM   1318  HA  VAL A  77     -23.347   4.241   1.342  1.00 27.05           H  
ATOM   1319  C   VAL A  77     -22.156   3.877   3.084  1.00 27.05           C  
ATOM   1320  CB  VAL A  77     -22.727   2.165   1.198  1.00 27.05           C  
ATOM   1321  HB  VAL A  77     -21.783   1.669   0.970  1.00 27.05           H  
ATOM   1322  O   VAL A  77     -23.044   3.697   3.911  1.00 27.05           O  
ATOM   1323  CG1 VAL A  77     -23.397   1.337   2.279  1.00 27.05           C  
ATOM   1324 HG11 VAL A  77     -23.574   0.321   1.926  1.00 27.05           H  
ATOM   1325 HG12 VAL A  77     -24.343   1.812   2.540  1.00 27.05           H  
ATOM   1326 HG13 VAL A  77     -22.754   1.270   3.157  1.00 27.05           H  
ATOM   1327  CG2 VAL A  77     -23.686   2.003  -0.001  1.00 27.05           C  
ATOM   1328 HG21 VAL A  77     -23.920   0.952  -0.168  1.00 27.05           H  
ATOM   1329 HG22 VAL A  77     -23.262   2.364  -0.939  1.00 27.05           H  
ATOM   1330 HG23 VAL A  77     -24.613   2.546   0.186  1.00 27.05           H  
ATOM   1331  N   MET A  78     -20.952   4.296   3.517  1.00 29.55           N  
ATOM   1332  H   MET A  78     -20.250   4.513   2.823  1.00 29.55           H  
ATOM   1333  CA  MET A  78     -20.527   4.122   4.934  1.00 29.55           C  
ATOM   1334  HA  MET A  78     -21.318   3.599   5.471  1.00 29.55           H  
ATOM   1335  C   MET A  78     -20.318   5.382   5.792  1.00 29.55           C  
ATOM   1336  CB  MET A  78     -19.309   3.187   4.993  1.00 29.55           C  
ATOM   1337  HB2 MET A  78     -18.622   3.417   4.178  1.00 29.55           H  
ATOM   1338  HB3 MET A  78     -18.780   3.314   5.937  1.00 29.55           H  
ATOM   1339  O   MET A  78     -20.272   5.266   7.012  1.00 29.55           O  
ATOM   1340  CG  MET A  78     -19.770   1.728   4.903  1.00 29.55           C  
ATOM   1341  HG2 MET A  78     -20.349   1.489   5.794  1.00 29.55           H  
ATOM   1342  HG3 MET A  78     -20.420   1.615   4.035  1.00 29.55           H  
ATOM   1343  SD  MET A  78     -18.428   0.528   4.751  1.00 29.55           S  
ATOM   1344  CE  MET A  78     -19.402  -0.999   4.778  1.00 29.55           C  
ATOM   1345  HE1 MET A  78     -20.088  -1.016   3.931  1.00 29.55           H  
ATOM   1346  HE2 MET A  78     -19.971  -1.054   5.706  1.00 29.55           H  
ATOM   1347  HE3 MET A  78     -18.731  -1.856   4.721  1.00 29.55           H  
ATOM   1348  N   VAL A  79     -20.270   6.592   5.225  1.00 31.34           N  
ATOM   1349  H   VAL A  79     -20.314   6.657   4.219  1.00 31.34           H  
ATOM   1350  CA  VAL A  79     -20.003   7.821   6.016  1.00 31.34           C  
ATOM   1351  HA  VAL A  79     -19.332   7.558   6.833  1.00 31.34           H  
ATOM   1352  C   VAL A  79     -21.273   8.379   6.694  1.00 31.34           C  
ATOM   1353  CB  VAL A  79     -19.248   8.857   5.149  1.00 31.34           C  
ATOM   1354  HB  VAL A  79     -19.880   9.137   4.307  1.00 31.34           H  
ATOM   1355  O   VAL A  79     -21.197   9.176   7.625  1.00 31.34           O  
ATOM   1356  CG1 VAL A  79     -18.855  10.132   5.906  1.00 31.34           C  
ATOM   1357 HG11 VAL A  79     -19.745  10.687   6.203  1.00 31.34           H  
ATOM   1358 HG12 VAL A  79     -18.275   9.879   6.793  1.00 31.34           H  
ATOM   1359 HG13 VAL A  79     -18.261  10.780   5.262  1.00 31.34           H  
ATOM   1360  CG2 VAL A  79     -17.944   8.249   4.603  1.00 31.34           C  
ATOM   1361 HG21 VAL A  79     -18.154   7.412   3.937  1.00 31.34           H  
ATOM   1362 HG22 VAL A  79     -17.397   8.997   4.027  1.00 31.34           H  
ATOM   1363 HG23 VAL A  79     -17.316   7.907   5.425  1.00 31.34           H  
ATOM   1364  N   HIS A  80     -22.470   7.929   6.293  1.00 30.45           N  
ATOM   1365  H   HIS A  80     -22.493   7.247   5.549  1.00 30.45           H  
ATOM   1366  CA  HIS A  80     -23.733   8.528   6.746  1.00 30.45           C  
ATOM   1367  HA  HIS A  80     -23.521   9.562   7.017  1.00 30.45           H  
ATOM   1368  C   HIS A  80     -24.348   7.878   8.008  1.00 30.45           C  
ATOM   1369  CB  HIS A  80     -24.713   8.585   5.556  1.00 30.45           C  
ATOM   1370  HB2 HIS A  80     -25.300   7.667   5.517  1.00 30.45           H  
ATOM   1371  HB3 HIS A  80     -24.151   8.658   4.625  1.00 30.45           H  
ATOM   1372  O   HIS A  80     -25.202   8.494   8.655  1.00 30.45           O  
ATOM   1373  CG  HIS A  80     -25.639   9.776   5.620  1.00 30.45           C  
ATOM   1374  CD2 HIS A  80     -25.719  10.813   4.726  1.00 30.45           C  
ATOM   1375  HD2 HIS A  80     -25.164  10.891   3.802  1.00 30.45           H  
ATOM   1376  ND1 HIS A  80     -26.457  10.093   6.674  1.00 30.45           N  
ATOM   1377  HD1 HIS A  80     -26.467   9.597   7.554  1.00 30.45           H  
ATOM   1378  CE1 HIS A  80     -26.980  11.306   6.446  1.00 30.45           C  
ATOM   1379  HE1 HIS A  80     -27.577  11.859   7.157  1.00 30.45           H  
ATOM   1380  NE2 HIS A  80     -26.596  11.776   5.249  1.00 30.45           N  
ATOM   1381  N   HIS A  81     -23.943   6.657   8.391  1.00 30.82           N  
ATOM   1382  H   HIS A  81     -23.215   6.191   7.868  1.00 30.82           H  
ATOM   1383  CA  HIS A  81     -24.597   5.937   9.496  1.00 30.82           C  
ATOM   1384  HA  HIS A  81     -25.657   6.189   9.450  1.00 30.82           H  
ATOM   1385  C   HIS A  81     -24.113   6.379  10.891  1.00 30.82           C  
ATOM   1386  CB  HIS A  81     -24.507   4.411   9.294  1.00 30.82           C  
ATOM   1387  HB2 HIS A  81     -23.531   4.055   9.625  1.00 30.82           H  
ATOM   1388  HB3 HIS A  81     -24.606   4.187   8.232  1.00 30.82           H  
ATOM   1389  O   HIS A  81     -24.904   6.387  11.837  1.00 30.82           O  
ATOM   1390  CG  HIS A  81     -25.596   3.651  10.026  1.00 30.82           C  
ATOM   1391  CD2 HIS A  81     -26.021   2.369   9.786  1.00 30.82           C  
ATOM   1392  HD2 HIS A  81     -25.616   1.693   9.047  1.00 30.82           H  
ATOM   1393  ND1 HIS A  81     -26.391   4.148  11.035  1.00 30.82           N  
ATOM   1394  HD1 HIS A  81     -26.260   5.043  11.484  1.00 30.82           H  
ATOM   1395  CE1 HIS A  81     -27.279   3.206  11.382  1.00 30.82           C  
ATOM   1396  HE1 HIS A  81     -28.028   3.311  12.153  1.00 30.82           H  
ATOM   1397  NE2 HIS A  81     -27.091   2.101  10.652  1.00 30.82           N  
ATOM   1398  N   GLU A  82     -22.859   6.808  11.039  1.00 36.55           N  
ATOM   1399  H   GLU A  82     -22.217   6.735  10.262  1.00 36.55           H  
ATOM   1400  CA  GLU A  82     -22.304   7.161  12.356  1.00 36.55           C  
ATOM   1401  HA  GLU A  82     -22.759   6.527  13.117  1.00 36.55           H  
ATOM   1402  C   GLU A  82     -22.597   8.595  12.794  1.00 36.55           C  
ATOM   1403  CB  GLU A  82     -20.800   6.894  12.387  1.00 36.55           C  
ATOM   1404  HB2 GLU A  82     -20.385   7.364  13.278  1.00 36.55           H  
ATOM   1405  HB3 GLU A  82     -20.328   7.327  11.505  1.00 36.55           H  
ATOM   1406  O   GLU A  82     -22.728   8.855  13.990  1.00 36.55           O  
ATOM   1407  CG  GLU A  82     -20.527   5.389  12.463  1.00 36.55           C  
ATOM   1408  HG2 GLU A  82     -20.795   4.926  11.514  1.00 36.55           H  
ATOM   1409  HG3 GLU A  82     -21.159   4.957  13.239  1.00 36.55           H  
ATOM   1410  CD  GLU A  82     -19.060   5.097  12.786  1.00 36.55           C  
ATOM   1411  OE1 GLU A  82     -18.835   4.082  13.478  1.00 36.55           O  
ATOM   1412  OE2 GLU A  82     -18.203   5.904  12.363  1.00 36.55           O  
ATOM   1413  N   CYS A  83     -22.800   9.521  11.856  1.00 34.81           N  
ATOM   1414  H   CYS A  83     -22.660   9.270  10.887  1.00 34.81           H  
ATOM   1415  CA  CYS A  83     -22.969  10.925  12.221  1.00 34.81           C  
ATOM   1416  HA  CYS A  83     -22.153  11.182  12.896  1.00 34.81           H  
ATOM   1417  C   CYS A  83     -24.280  11.228  12.977  1.00 34.81           C  
ATOM   1418  CB  CYS A  83     -22.825  11.791  10.979  1.00 34.81           C  
ATOM   1419  HB2 CYS A  83     -22.005  11.431  10.358  1.00 34.81           H  
ATOM   1420  HB3 CYS A  83     -23.751  11.778  10.403  1.00 34.81           H  
ATOM   1421  O   CYS A  83     -24.391  12.228  13.679  1.00 34.81           O  
ATOM   1422  SG  CYS A  83     -22.444  13.467  11.507  1.00 34.81           S  
ATOM   1423  N   THR A  84     -25.277  10.346  12.882  1.00 34.99           N  
ATOM   1424  H   THR A  84     -25.112   9.501  12.354  1.00 34.99           H  
ATOM   1425  CA  THR A  84     -26.544  10.467  13.625  1.00 34.99           C  
ATOM   1426  HA  THR A  84     -26.750  11.521  13.811  1.00 34.99           H  
ATOM   1427  C   THR A  84     -26.510   9.809  15.006  1.00 34.99           C  
ATOM   1428  CB  THR A  84     -27.719   9.906  12.807  1.00 34.99           C  
ATOM   1429  HB  THR A  84     -28.571   9.734  13.465  1.00 34.99           H  
ATOM   1430  O   THR A  84     -27.420  10.033  15.800  1.00 34.99           O  
ATOM   1431  CG2 THR A  84     -28.152  10.879  11.711  1.00 34.99           C  
ATOM   1432 HG21 THR A  84     -28.480  11.813  12.167  1.00 34.99           H  
ATOM   1433 HG22 THR A  84     -28.983  10.451  11.151  1.00 34.99           H  
ATOM   1434 HG23 THR A  84     -27.322  11.085  11.036  1.00 34.99           H  
ATOM   1435  OG1 THR A  84     -27.376   8.692  12.172  1.00 34.99           O  
ATOM   1436  HG1 THR A  84     -26.920   8.896  11.353  1.00 34.99           H  
ATOM   1437  N   ARG A  85     -25.483   9.003  15.319  1.00 35.00           N  
ATOM   1438  H   ARG A  85     -24.723   8.923  14.659  1.00 35.00           H  
ATOM   1439  CA  ARG A  85     -25.462   8.151  16.520  1.00 35.00           C  
ATOM   1440  HA  ARG A  85     -26.448   8.185  16.984  1.00 35.00           H  
ATOM   1441  C   ARG A  85     -24.521   8.637  17.622  1.00 35.00           C  
ATOM   1442  CB  ARG A  85     -25.165   6.696  16.106  1.00 35.00           C  
ATOM   1443  HB2 ARG A  85     -25.006   6.630  15.030  1.00 35.00           H  
ATOM   1444  HB3 ARG A  85     -24.253   6.354  16.597  1.00 35.00           H  
ATOM   1445  O   ARG A  85     -24.812   8.408  18.790  1.00 35.00           O  
ATOM   1446  CG  ARG A  85     -26.322   5.769  16.496  1.00 35.00           C  
ATOM   1447  HG2 ARG A  85     -26.466   5.826  17.575  1.00 35.00           H  
ATOM   1448  HG3 ARG A  85     -27.236   6.090  15.997  1.00 35.00           H  
ATOM   1449  CD  ARG A  85     -26.011   4.322  16.103  1.00 35.00           C  
ATOM   1450  HD2 ARG A  85     -25.014   4.068  16.461  1.00 35.00           H  
ATOM   1451  HD3 ARG A  85     -26.022   4.245  15.015  1.00 35.00           H  
ATOM   1452  NE  ARG A  85     -26.983   3.384  16.696  1.00 35.00           N  
ATOM   1453  HE  ARG A  85     -27.583   3.755  17.418  1.00 35.00           H  
ATOM   1454  NH1 ARG A  85     -26.320   1.509  15.545  1.00 35.00           N  
ATOM   1455 HH11 ARG A  85     -26.374   0.517  15.366  1.00 35.00           H  
ATOM   1456 HH12 ARG A  85     -25.634   2.061  15.050  1.00 35.00           H  
ATOM   1457  NH2 ARG A  85     -27.926   1.351  17.089  1.00 35.00           N  
ATOM   1458 HH21 ARG A  85     -27.975   0.362  16.893  1.00 35.00           H  
ATOM   1459 HH22 ARG A  85     -28.485   1.754  17.828  1.00 35.00           H  
ATOM   1460  CZ  ARG A  85     -27.071   2.090  16.440  1.00 35.00           C  
ATOM   1461  N   THR A  86     -23.424   9.305  17.275  1.00 37.07           N  
ATOM   1462  H   THR A  86     -23.205   9.399  16.294  1.00 37.07           H  
ATOM   1463  CA  THR A  86     -22.342   9.627  18.224  1.00 37.07           C  
ATOM   1464  HA  THR A  86     -22.476   9.042  19.134  1.00 37.07           H  
ATOM   1465  C   THR A  86     -22.308  11.082  18.685  1.00 37.07           C  
ATOM   1466  CB  THR A  86     -20.984   9.221  17.633  1.00 37.07           C  
ATOM   1467  HB  THR A  86     -20.174   9.627  18.239  1.00 37.07           H  
ATOM   1468  O   THR A  86     -21.575  11.396  19.620  1.00 37.07           O  
ATOM   1469  CG2 THR A  86     -20.834   7.702  17.575  1.00 37.07           C  
ATOM   1470 HG21 THR A  86     -19.852   7.446  17.176  1.00 37.07           H  
ATOM   1471 HG22 THR A  86     -20.919   7.285  18.578  1.00 37.07           H  
ATOM   1472 HG23 THR A  86     -21.601   7.264  16.935  1.00 37.07           H  
ATOM   1473  OG1 THR A  86     -20.885   9.712  16.317  1.00 37.07           O  
ATOM   1474  HG1 THR A  86     -20.260   9.158  15.843  1.00 37.07           H  
ATOM   1475  N   ASN A  87     -23.096  11.986  18.086  1.00 34.17           N  
ATOM   1476  H   ASN A  87     -23.655  11.701  17.295  1.00 34.17           H  
ATOM   1477  CA  ASN A  87     -23.041  13.401  18.452  1.00 34.17           C  
ATOM   1478  HA  ASN A  87     -22.764  13.469  19.504  1.00 34.17           H  
ATOM   1479  C   ASN A  87     -24.390  14.136  18.274  1.00 34.17           C  
ATOM   1480  CB  ASN A  87     -21.876  14.032  17.671  1.00 34.17           C  
ATOM   1481  HB2 ASN A  87     -21.034  13.340  17.668  1.00 34.17           H  
ATOM   1482  HB3 ASN A  87     -22.154  14.204  16.631  1.00 34.17           H  
ATOM   1483  O   ASN A  87     -24.641  14.721  17.218  1.00 34.17           O  
ATOM   1484  CG  ASN A  87     -21.388  15.312  18.316  1.00 34.17           C  
ATOM   1485  ND2 ASN A  87     -20.191  15.730  17.988  1.00 34.17           N  
ATOM   1486 HD21 ASN A  87     -19.869  16.585  18.419  1.00 34.17           H  
ATOM   1487 HD22 ASN A  87     -19.683  15.263  17.251  1.00 34.17           H  
ATOM   1488  OD1 ASN A  87     -22.055  15.939  19.129  1.00 34.17           O  
ATOM   1489  N   PRO A  88     -25.261  14.174  19.305  1.00 35.00           N  
ATOM   1490  CA  PRO A  88     -26.565  14.849  19.230  1.00 35.00           C  
ATOM   1491  HA  PRO A  88     -27.132  14.439  18.395  1.00 35.00           H  
ATOM   1492  C   PRO A  88     -26.464  16.373  19.012  1.00 35.00           C  
ATOM   1493  CB  PRO A  88     -27.281  14.491  20.540  1.00 35.00           C  
ATOM   1494  HB2 PRO A  88     -27.910  15.304  20.905  1.00 35.00           H  
ATOM   1495  HB3 PRO A  88     -27.880  13.594  20.386  1.00 35.00           H  
ATOM   1496  O   PRO A  88     -27.457  17.013  18.666  1.00 35.00           O  
ATOM   1497  CG  PRO A  88     -26.147  14.176  21.513  1.00 35.00           C  
ATOM   1498  HG2 PRO A  88     -25.774  15.103  21.948  1.00 35.00           H  
ATOM   1499  HG3 PRO A  88     -26.461  13.485  22.296  1.00 35.00           H  
ATOM   1500  CD  PRO A  88     -25.073  13.568  20.617  1.00 35.00           C  
ATOM   1501  HD2 PRO A  88     -25.218  12.491  20.543  1.00 35.00           H  
ATOM   1502  HD3 PRO A  88     -24.092  13.789  21.037  1.00 35.00           H  
ATOM   1503  N   HIS A  89     -25.271  16.959  19.168  1.00 36.23           N  
ATOM   1504  H   HIS A  89     -24.487  16.380  19.432  1.00 36.23           H  
ATOM   1505  CA  HIS A  89     -25.001  18.382  18.946  1.00 36.23           C  
ATOM   1506  HA  HIS A  89     -25.944  18.925  19.000  1.00 36.23           H  
ATOM   1507  C   HIS A  89     -24.421  18.698  17.550  1.00 36.23           C  
ATOM   1508  CB  HIS A  89     -24.120  18.899  20.092  1.00 36.23           C  
ATOM   1509  HB2 HIS A  89     -23.184  18.341  20.108  1.00 36.23           H  
ATOM   1510  HB3 HIS A  89     -23.882  19.948  19.911  1.00 36.23           H  
ATOM   1511  O   HIS A  89     -24.294  19.870  17.208  1.00 36.23           O  
ATOM   1512  CG  HIS A  89     -24.794  18.795  21.440  1.00 36.23           C  
ATOM   1513  CD2 HIS A  89     -24.476  17.932  22.455  1.00 36.23           C  
ATOM   1514  HD2 HIS A  89     -23.680  17.202  22.440  1.00 36.23           H  
ATOM   1515  ND1 HIS A  89     -25.875  19.536  21.865  1.00 36.23           N  
ATOM   1516  HD1 HIS A  89     -26.353  20.249  21.333  1.00 36.23           H  
ATOM   1517  CE1 HIS A  89     -26.198  19.131  23.105  1.00 36.23           C  
ATOM   1518  HE1 HIS A  89     -27.009  19.526  23.698  1.00 36.23           H  
ATOM   1519  NE2 HIS A  89     -25.373  18.153  23.506  1.00 36.23           N  
ATOM   1520  N   MET A  90     -24.140  17.689  16.711  1.00 31.19           N  
ATOM   1521  H   MET A  90     -24.278  16.745  17.043  1.00 31.19           H  
ATOM   1522  CA  MET A  90     -23.727  17.839  15.297  1.00 31.19           C  
ATOM   1523  HA  MET A  90     -23.343  18.849  15.157  1.00 31.19           H  
ATOM   1524  C   MET A  90     -24.902  17.725  14.301  1.00 31.19           C  
ATOM   1525  CB  MET A  90     -22.582  16.866  14.966  1.00 31.19           C  
ATOM   1526  HB2 MET A  90     -22.583  16.626  13.903  1.00 31.19           H  
ATOM   1527  HB3 MET A  90     -22.722  15.933  15.512  1.00 31.19           H  
ATOM   1528  O   MET A  90     -24.717  17.527  13.099  1.00 31.19           O  
ATOM   1529  CG  MET A  90     -21.211  17.471  15.276  1.00 31.19           C  
ATOM   1530  HG2 MET A  90     -21.114  18.392  14.701  1.00 31.19           H  
ATOM   1531  HG3 MET A  90     -21.150  17.720  16.335  1.00 31.19           H  
ATOM   1532  SD  MET A  90     -19.833  16.377  14.830  1.00 31.19           S  
ATOM   1533  CE  MET A  90     -18.536  17.614  14.556  1.00 31.19           C  
ATOM   1534  HE1 MET A  90     -18.414  18.226  15.450  1.00 31.19           H  
ATOM   1535  HE2 MET A  90     -18.814  18.251  13.716  1.00 31.19           H  
ATOM   1536  HE3 MET A  90     -17.597  17.111  14.327  1.00 31.19           H  
ATOM   1537  N   ASN A  91     -26.130  17.910  14.792  1.00 31.92           N  
ATOM   1538  H   ASN A  91     -26.199  18.073  15.787  1.00 31.92           H  
ATOM   1539  CA  ASN A  91     -27.384  17.729  14.055  1.00 31.92           C  
ATOM   1540  HA  ASN A  91     -27.382  16.720  13.642  1.00 31.92           H  
ATOM   1541  C   ASN A  91     -27.596  18.648  12.836  1.00 31.92           C  
ATOM   1542  CB  ASN A  91     -28.556  17.870  15.056  1.00 31.92           C  
ATOM   1543  HB2 ASN A  91     -28.269  18.512  15.889  1.00 31.92           H  
ATOM   1544  HB3 ASN A  91     -29.405  18.344  14.563  1.00 31.92           H  
ATOM   1545  O   ASN A  91     -28.558  18.438  12.109  1.00 31.92           O  
ATOM   1546  CG  ASN A  91     -29.069  16.546  15.595  1.00 31.92           C  
ATOM   1547  ND2 ASN A  91     -29.806  16.573  16.678  1.00 31.92           N  
ATOM   1548 HD21 ASN A  91     -29.846  17.412  17.238  1.00 31.92           H  
ATOM   1549 HD22 ASN A  91     -30.070  15.668  17.042  1.00 31.92           H  
ATOM   1550  OD1 ASN A  91     -28.852  15.478  15.052  1.00 31.92           O  
ATOM   1551  N   TRP A  92     -26.760  19.654  12.570  1.00 28.41           N  
ATOM   1552  H   TRP A  92     -25.976  19.814  13.186  1.00 28.41           H  
ATOM   1553  CA  TRP A  92     -26.978  20.554  11.423  1.00 28.41           C  
ATOM   1554  HA  TRP A  92     -27.986  20.406  11.033  1.00 28.41           H  
ATOM   1555  C   TRP A  92     -26.097  20.267  10.207  1.00 28.41           C  
ATOM   1556  CB  TRP A  92     -26.921  22.009  11.890  1.00 28.41           C  
ATOM   1557  HB2 TRP A  92     -25.980  22.183  12.411  1.00 28.41           H  
ATOM   1558  HB3 TRP A  92     -26.936  22.655  11.012  1.00 28.41           H  
ATOM   1559  O   TRP A  92     -26.508  20.560   9.085  1.00 28.41           O  
ATOM   1560  CG  TRP A  92     -28.067  22.424  12.770  1.00 28.41           C  
ATOM   1561  CD1 TRP A  92     -29.364  22.073  12.598  1.00 28.41           C  
ATOM   1562  HD1 TRP A  92     -29.735  21.436  11.808  1.00 28.41           H  
ATOM   1563  CD2 TRP A  92     -28.047  23.284  13.951  1.00 28.41           C  
ATOM   1564  CE2 TRP A  92     -29.384  23.418  14.435  1.00 28.41           C  
ATOM   1565  CE3 TRP A  92     -27.038  23.972  14.658  1.00 28.41           C  
ATOM   1566  HE3 TRP A  92     -26.014  23.897  14.322  1.00 28.41           H  
ATOM   1567  NE1 TRP A  92     -30.143  22.654  13.578  1.00 28.41           N  
ATOM   1568  HE1 TRP A  92     -31.144  22.537  13.637  1.00 28.41           H  
ATOM   1569  CH2 TRP A  92     -28.679  24.870  16.233  1.00 28.41           C  
ATOM   1570  HH2 TRP A  92     -28.907  25.477  17.098  1.00 28.41           H  
ATOM   1571  CZ2 TRP A  92     -29.708  24.196  15.555  1.00 28.41           C  
ATOM   1572  HZ2 TRP A  92     -30.731  24.277  15.888  1.00 28.41           H  
ATOM   1573  CZ3 TRP A  92     -27.350  24.755  15.787  1.00 28.41           C  
ATOM   1574  HZ3 TRP A  92     -26.563  25.275  16.312  1.00 28.41           H  
ATOM   1575  N   GLU A  93     -24.941  19.628  10.384  1.00 32.68           N  
ATOM   1576  H   GLU A  93     -24.652  19.380  11.319  1.00 32.68           H  
ATOM   1577  CA  GLU A  93     -23.996  19.400   9.281  1.00 32.68           C  
ATOM   1578  HA  GLU A  93     -24.196  20.115   8.483  1.00 32.68           H  
ATOM   1579  C   GLU A  93     -24.173  18.020   8.628  1.00 32.68           C  
ATOM   1580  CB  GLU A  93     -22.566  19.693   9.757  1.00 32.68           C  
ATOM   1581  HB2 GLU A  93     -21.868  19.414   8.967  1.00 32.68           H  
ATOM   1582  HB3 GLU A  93     -22.351  19.103  10.649  1.00 32.68           H  
ATOM   1583  O   GLU A  93     -23.993  17.882   7.421  1.00 32.68           O  
ATOM   1584  CG  GLU A  93     -22.412  21.199  10.055  1.00 32.68           C  
ATOM   1585  HG2 GLU A  93     -23.077  21.470  10.875  1.00 32.68           H  
ATOM   1586  HG3 GLU A  93     -22.730  21.758   9.175  1.00 32.68           H  
ATOM   1587  CD  GLU A  93     -20.984  21.623  10.427  1.00 32.68           C  
ATOM   1588  OE1 GLU A  93     -20.698  22.835  10.295  1.00 32.68           O  
ATOM   1589  OE2 GLU A  93     -20.204  20.756  10.877  1.00 32.68           O  
ATOM   1590  N   CYS A  94     -24.681  17.028   9.366  1.00 33.16           N  
ATOM   1591  H   CYS A  94     -24.765  17.176  10.361  1.00 33.16           H  
ATOM   1592  CA  CYS A  94     -24.987  15.695   8.826  1.00 33.16           C  
ATOM   1593  HA  CYS A  94     -24.333  15.514   7.973  1.00 33.16           H  
ATOM   1594  C   CYS A  94     -26.409  15.528   8.270  1.00 33.16           C  
ATOM   1595  CB  CYS A  94     -24.614  14.667   9.881  1.00 33.16           C  
ATOM   1596  HB2 CYS A  94     -25.029  13.693   9.620  1.00 33.16           H  
ATOM   1597  HB3 CYS A  94     -24.980  14.967  10.863  1.00 33.16           H  
ATOM   1598  O   CYS A  94     -26.762  14.486   7.714  1.00 33.16           O  
ATOM   1599  SG  CYS A  94     -22.818  14.548   9.892  1.00 33.16           S  
ATOM   1600  N   VAL A  95     -27.229  16.576   8.358  1.00 33.08           N  
ATOM   1601  H   VAL A  95     -26.883  17.400   8.829  1.00 33.08           H  
ATOM   1602  CA  VAL A  95     -28.605  16.594   7.841  1.00 33.08           C  
ATOM   1603  HA  VAL A  95     -29.017  15.588   7.923  1.00 33.08           H  
ATOM   1604  C   VAL A  95     -28.666  16.918   6.345  1.00 33.08           C  
ATOM   1605  CB  VAL A  95     -29.470  17.508   8.737  1.00 33.08           C  
ATOM   1606  HB  VAL A  95     -28.923  18.425   8.954  1.00 33.08           H  
ATOM   1607  O   VAL A  95     -29.689  16.663   5.713  1.00 33.08           O  
ATOM   1608  CG1 VAL A  95     -30.844  17.891   8.176  1.00 33.08           C  
ATOM   1609 HG11 VAL A  95     -30.726  18.523   7.295  1.00 33.08           H  
ATOM   1610 HG12 VAL A  95     -31.401  18.457   8.922  1.00 33.08           H  
ATOM   1611 HG13 VAL A  95     -31.407  16.996   7.910  1.00 33.08           H  
ATOM   1612  CG2 VAL A  95     -29.735  16.746  10.040  1.00 33.08           C  
ATOM   1613 HG21 VAL A  95     -30.330  17.360  10.716  1.00 33.08           H  
ATOM   1614 HG22 VAL A  95     -30.286  15.828   9.837  1.00 33.08           H  
ATOM   1615 HG23 VAL A  95     -28.797  16.488  10.532  1.00 33.08           H  
ATOM   1616  N   LYS A  96     -27.580  17.390   5.720  1.00 34.28           N  
ATOM   1617  H   LYS A  96     -26.739  17.533   6.260  1.00 34.28           H  
ATOM   1618  CA  LYS A  96     -27.627  17.905   4.340  1.00 34.28           C  
ATOM   1619  HA  LYS A  96     -28.614  18.339   4.182  1.00 34.28           H  
ATOM   1620  C   LYS A  96     -27.536  16.876   3.204  1.00 34.28           C  
ATOM   1621  CB  LYS A  96     -26.617  19.054   4.161  1.00 34.28           C  
ATOM   1622  HB2 LYS A  96     -26.425  19.194   3.097  1.00 34.28           H  
ATOM   1623  HB3 LYS A  96     -25.671  18.793   4.636  1.00 34.28           H  
ATOM   1624  O   LYS A  96     -27.798  17.280   2.084  1.00 34.28           O  
ATOM   1625  CG  LYS A  96     -27.141  20.390   4.722  1.00 34.28           C  
ATOM   1626  HG2 LYS A  96     -28.123  20.601   4.297  1.00 34.28           H  
ATOM   1627  HG3 LYS A  96     -27.230  20.321   5.806  1.00 34.28           H  
ATOM   1628  CD  LYS A  96     -26.183  21.535   4.351  1.00 34.28           C  
ATOM   1629  HD2 LYS A  96     -26.071  21.566   3.268  1.00 34.28           H  
ATOM   1630  HD3 LYS A  96     -25.208  21.328   4.793  1.00 34.28           H  
ATOM   1631  CE  LYS A  96     -26.678  22.906   4.840  1.00 34.28           C  
ATOM   1632  HE2 LYS A  96     -27.654  23.103   4.396  1.00 34.28           H  
ATOM   1633  HE3 LYS A  96     -26.801  22.862   5.922  1.00 34.28           H  
ATOM   1634  NZ  LYS A  96     -25.723  23.994   4.480  1.00 34.28           N  
ATOM   1635  HZ1 LYS A  96     -26.040  24.900   4.795  1.00 34.28           H  
ATOM   1636  HZ2 LYS A  96     -24.817  23.846   4.903  1.00 34.28           H  
ATOM   1637  HZ3 LYS A  96     -25.575  24.052   3.483  1.00 34.28           H  
ATOM   1638  N   CYS A  97     -27.249  15.588   3.428  1.00 32.98           N  
ATOM   1639  H   CYS A  97     -26.965  15.306   4.355  1.00 32.98           H  
ATOM   1640  CA  CYS A  97     -27.321  14.582   2.343  1.00 32.98           C  
ATOM   1641  HA  CYS A  97     -27.542  15.083   1.401  1.00 32.98           H  
ATOM   1642  C   CYS A  97     -28.504  13.593   2.512  1.00 32.98           C  
ATOM   1643  CB  CYS A  97     -25.938  13.939   2.108  1.00 32.98           C  
ATOM   1644  HB2 CYS A  97     -25.548  13.581   3.061  1.00 32.98           H  
ATOM   1645  HB3 CYS A  97     -26.071  13.071   1.462  1.00 32.98           H  
ATOM   1646  O   CYS A  97     -29.158  13.253   1.529  1.00 32.98           O  
ATOM   1647  SG  CYS A  97     -24.668  15.016   1.314  1.00 32.98           S  
ATOM   1648  N   SER A  98     -28.907  13.231   3.740  1.00 33.52           N  
ATOM   1649  H   SER A  98     -28.281  13.415   4.511  1.00 33.52           H  
ATOM   1650  CA  SER A  98     -30.097  12.375   3.981  1.00 33.52           C  
ATOM   1651  HA  SER A  98     -30.012  11.496   3.342  1.00 33.52           H  
ATOM   1652  C   SER A  98     -31.451  13.025   3.671  1.00 33.52           C  
ATOM   1653  CB  SER A  98     -30.152  11.893   5.432  1.00 33.52           C  
ATOM   1654  HB2 SER A  98     -31.063  11.312   5.575  1.00 33.52           H  
ATOM   1655  HB3 SER A  98     -29.309  11.230   5.630  1.00 33.52           H  
ATOM   1656  O   SER A  98     -32.434  12.317   3.421  1.00 33.52           O  
ATOM   1657  OG  SER A  98     -30.161  12.982   6.340  1.00 33.52           O  
ATOM   1658  HG  SER A  98     -29.264  13.304   6.458  1.00 33.52           H  
ATOM   1659  N   SER A  99     -31.521  14.357   3.693  1.00 36.92           N  
ATOM   1660  H   SER A  99     -30.687  14.877   3.927  1.00 36.92           H  
ATOM   1661  CA  SER A  99     -32.734  15.130   3.397  1.00 36.92           C  
ATOM   1662  HA  SER A  99     -33.583  14.630   3.863  1.00 36.92           H  
ATOM   1663  C   SER A  99     -33.057  15.211   1.900  1.00 36.92           C  
ATOM   1664  CB  SER A  99     -32.638  16.527   4.023  1.00 36.92           C  
ATOM   1665  HB2 SER A  99     -32.779  16.444   5.101  1.00 36.92           H  
ATOM   1666  HB3 SER A  99     -33.425  17.163   3.618  1.00 36.92           H  
ATOM   1667  O   SER A  99     -34.199  15.500   1.553  1.00 36.92           O  
ATOM   1668  OG  SER A  99     -31.377  17.113   3.776  1.00 36.92           O  
ATOM   1669  HG  SER A  99     -30.815  16.984   4.545  1.00 36.92           H  
ATOM   1670  N   PHE A 100     -32.104  14.868   1.025  1.00 39.00           N  
ATOM   1671  H   PHE A 100     -31.183  14.650   1.377  1.00 39.00           H  
ATOM   1672  CA  PHE A 100     -32.290  14.831  -0.432  1.00 39.00           C  
ATOM   1673  HA  PHE A 100     -33.161  15.433  -0.691  1.00 39.00           H  
ATOM   1674  C   PHE A 100     -32.579  13.428  -0.983  1.00 39.00           C  
ATOM   1675  CB  PHE A 100     -31.079  15.474  -1.117  1.00 39.00           C  
ATOM   1676  HB2 PHE A 100     -31.161  15.333  -2.195  1.00 39.00           H  
ATOM   1677  HB3 PHE A 100     -30.168  14.971  -0.792  1.00 39.00           H  
ATOM   1678  O   PHE A 100     -32.821  13.285  -2.178  1.00 39.00           O  
ATOM   1679  CG  PHE A 100     -30.968  16.959  -0.845  1.00 39.00           C  
ATOM   1680  CD1 PHE A 100     -31.640  17.888  -1.661  1.00 39.00           C  
ATOM   1681  HD1 PHE A 100     -32.231  17.542  -2.496  1.00 39.00           H  
ATOM   1682  CD2 PHE A 100     -30.222  17.413   0.251  1.00 39.00           C  
ATOM   1683  HD2 PHE A 100     -29.737  16.690   0.889  1.00 39.00           H  
ATOM   1684  CE1 PHE A 100     -31.545  19.264  -1.388  1.00 39.00           C  
ATOM   1685  HE1 PHE A 100     -32.060  19.976  -2.017  1.00 39.00           H  
ATOM   1686  CE2 PHE A 100     -30.118  18.788   0.523  1.00 39.00           C  
ATOM   1687  HE2 PHE A 100     -29.535  19.125   1.368  1.00 39.00           H  
ATOM   1688  CZ  PHE A 100     -30.779  19.716  -0.299  1.00 39.00           C  
ATOM   1689  HZ  PHE A 100     -30.702  20.773  -0.091  1.00 39.00           H  
ATOM   1690  N   MET A 101     -32.591  12.397  -0.128  1.00 37.39           N  
ATOM   1691  H   MET A 101     -32.396  12.580   0.846  1.00 37.39           H  
ATOM   1692  CA  MET A 101     -32.842  11.015  -0.540  1.00 37.39           C  
ATOM   1693  HA  MET A 101     -32.529  10.929  -1.581  1.00 37.39           H  
ATOM   1694  C   MET A 101     -34.338  10.650  -0.416  1.00 37.39           C  
ATOM   1695  CB  MET A 101     -31.949  10.055   0.266  1.00 37.39           C  
ATOM   1696  HB2 MET A 101     -31.195  10.615   0.820  1.00 37.39           H  
ATOM   1697  HB3 MET A 101     -32.553   9.505   0.987  1.00 37.39           H  
ATOM   1698  O   MET A 101     -34.904  10.741   0.687  1.00 37.39           O  
ATOM   1699  CG  MET A 101     -31.217   9.066  -0.643  1.00 37.39           C  
ATOM   1700  HG2 MET A 101     -31.920   8.619  -1.347  1.00 37.39           H  
ATOM   1701  HG3 MET A 101     -30.478   9.621  -1.221  1.00 37.39           H  
ATOM   1702  SD  MET A 101     -30.371   7.752   0.275  1.00 37.39           S  
ATOM   1703  CE  MET A 101     -29.093   7.320  -0.942  1.00 37.39           C  
ATOM   1704  HE1 MET A 101     -28.432   8.170  -1.110  1.00 37.39           H  
ATOM   1705  HE2 MET A 101     -29.561   7.034  -1.884  1.00 37.39           H  
ATOM   1706  HE3 MET A 101     -28.502   6.481  -0.573  1.00 37.39           H  
ATOM   1707  N   PRO A 102     -34.998  10.201  -1.502  1.00 43.22           N  
ATOM   1708  CA  PRO A 102     -36.301   9.545  -1.453  1.00 43.22           C  
ATOM   1709  HA  PRO A 102     -37.053  10.302  -1.228  1.00 43.22           H  
ATOM   1710  C   PRO A 102     -36.355   8.426  -0.401  1.00 43.22           C  
ATOM   1711  CB  PRO A 102     -36.542   8.994  -2.864  1.00 43.22           C  
ATOM   1712  HB2 PRO A 102     -36.152   7.979  -2.940  1.00 43.22           H  
ATOM   1713  HB3 PRO A 102     -37.598   9.015  -3.135  1.00 43.22           H  
ATOM   1714  O   PRO A 102     -35.377   7.734  -0.122  1.00 43.22           O  
ATOM   1715  CG  PRO A 102     -35.711   9.905  -3.764  1.00 43.22           C  
ATOM   1716  HG2 PRO A 102     -35.377   9.389  -4.664  1.00 43.22           H  
ATOM   1717  HG3 PRO A 102     -36.291  10.791  -4.024  1.00 43.22           H  
ATOM   1718  CD  PRO A 102     -34.536  10.309  -2.877  1.00 43.22           C  
ATOM   1719  HD2 PRO A 102     -34.234  11.329  -3.114  1.00 43.22           H  
ATOM   1720  HD3 PRO A 102     -33.689   9.638  -3.024  1.00 43.22           H  
ATOM   1721  N   ARG A 103     -37.532   8.201   0.202  1.00 51.15           N  
ATOM   1722  H   ARG A 103     -38.315   8.773  -0.081  1.00 51.15           H  
ATOM   1723  CA  ARG A 103     -37.723   7.104   1.177  1.00 51.15           C  
ATOM   1724  HA  ARG A 103     -37.004   7.228   1.986  1.00 51.15           H  
ATOM   1725  C   ARG A 103     -37.390   5.722   0.598  1.00 51.15           C  
ATOM   1726  CB  ARG A 103     -39.162   7.096   1.727  1.00 51.15           C  
ATOM   1727  HB2 ARG A 103     -39.863   7.349   0.931  1.00 51.15           H  
ATOM   1728  HB3 ARG A 103     -39.400   6.088   2.067  1.00 51.15           H  
ATOM   1729  O   ARG A 103     -36.967   4.864   1.368  1.00 51.15           O  
ATOM   1730  CG  ARG A 103     -39.360   8.039   2.920  1.00 51.15           C  
ATOM   1731  HG2 ARG A 103     -39.155   9.063   2.608  1.00 51.15           H  
ATOM   1732  HG3 ARG A 103     -38.674   7.738   3.712  1.00 51.15           H  
ATOM   1733  CD  ARG A 103     -40.789   7.956   3.468  1.00 51.15           C  
ATOM   1734  HD2 ARG A 103     -41.014   6.916   3.705  1.00 51.15           H  
ATOM   1735  HD3 ARG A 103     -41.477   8.291   2.692  1.00 51.15           H  
ATOM   1736  NE  ARG A 103     -40.968   8.781   4.683  1.00 51.15           N  
ATOM   1737  HE  ARG A 103     -40.160   9.261   5.052  1.00 51.15           H  
ATOM   1738  NH1 ARG A 103     -43.220   8.401   4.954  1.00 51.15           N  
ATOM   1739 HH11 ARG A 103     -44.077   8.556   5.466  1.00 51.15           H  
ATOM   1740 HH12 ARG A 103     -43.228   7.820   4.128  1.00 51.15           H  
ATOM   1741  NH2 ARG A 103     -42.149   9.713   6.401  1.00 51.15           N  
ATOM   1742 HH21 ARG A 103     -43.028   9.865   6.874  1.00 51.15           H  
ATOM   1743 HH22 ARG A 103     -41.318  10.162   6.759  1.00 51.15           H  
ATOM   1744  CZ  ARG A 103     -42.106   8.960   5.337  1.00 51.15           C  
ATOM   1745  N   ALA A 104     -37.605   5.516  -0.703  1.00 44.81           N  
ATOM   1746  H   ALA A 104     -37.885   6.299  -1.276  1.00 44.81           H  
ATOM   1747  CA  ALA A 104     -37.295   4.268  -1.396  1.00 44.81           C  
ATOM   1748  HA  ALA A 104     -37.795   3.441  -0.892  1.00 44.81           H  
ATOM   1749  C   ALA A 104     -35.784   3.973  -1.361  1.00 44.81           C  
ATOM   1750  CB  ALA A 104     -37.845   4.363  -2.825  1.00 44.81           C  
ATOM   1751  HB1 ALA A 104     -38.924   4.520  -2.808  1.00 44.81           H  
ATOM   1752  HB2 ALA A 104     -37.630   3.437  -3.357  1.00 44.81           H  
ATOM   1753  HB3 ALA A 104     -37.364   5.180  -3.363  1.00 44.81           H  
ATOM   1754  O   ALA A 104     -35.383   2.930  -0.849  1.00 44.81           O  
ATOM   1755  N   ASP A 105     -34.970   4.953  -1.746  1.00 47.59           N  
ATOM   1756  H   ASP A 105     -35.353   5.648  -2.370  1.00 47.59           H  
ATOM   1757  CA  ASP A 105     -33.508   4.862  -1.821  1.00 47.59           C  
ATOM   1758  HA  ASP A 105     -33.232   4.053  -2.498  1.00 47.59           H  
ATOM   1759  C   ASP A 105     -32.875   4.594  -0.449  1.00 47.59           C  
ATOM   1760  CB  ASP A 105     -32.965   6.183  -2.395  1.00 47.59           C  
ATOM   1761  HB2 ASP A 105     -31.883   6.103  -2.494  1.00 47.59           H  
ATOM   1762  HB3 ASP A 105     -33.186   6.968  -1.672  1.00 47.59           H  
ATOM   1763  O   ASP A 105     -31.942   3.805  -0.320  1.00 47.59           O  
ATOM   1764  CG  ASP A 105     -33.557   6.614  -3.746  1.00 47.59           C  
ATOM   1765  OD1 ASP A 105     -34.499   5.953  -4.233  1.00 47.59           O  
ATOM   1766  OD2 ASP A 105     -33.184   7.714  -4.199  1.00 47.59           O  
ATOM   1767  N   ARG A 106     -33.446   5.162   0.626  1.00 44.13           N  
ATOM   1768  H   ARG A 106     -34.175   5.839   0.448  1.00 44.13           H  
ATOM   1769  CA  ARG A 106     -32.998   4.866   2.000  1.00 44.13           C  
ATOM   1770  HA  ARG A 106     -31.921   5.028   2.044  1.00 44.13           H  
ATOM   1771  C   ARG A 106     -33.198   3.401   2.388  1.00 44.13           C  
ATOM   1772  CB  ARG A 106     -33.692   5.778   3.020  1.00 44.13           C  
ATOM   1773  HB2 ARG A 106     -34.773   5.735   2.886  1.00 44.13           H  
ATOM   1774  HB3 ARG A 106     -33.450   5.415   4.019  1.00 44.13           H  
ATOM   1775  O   ARG A 106     -32.367   2.839   3.098  1.00 44.13           O  
ATOM   1776  CG  ARG A 106     -33.199   7.224   2.897  1.00 44.13           C  
ATOM   1777  HG2 ARG A 106     -32.111   7.220   2.849  1.00 44.13           H  
ATOM   1778  HG3 ARG A 106     -33.582   7.668   1.978  1.00 44.13           H  
ATOM   1779  CD  ARG A 106     -33.611   8.080   4.100  1.00 44.13           C  
ATOM   1780  HD2 ARG A 106     -33.011   8.989   4.072  1.00 44.13           H  
ATOM   1781  HD3 ARG A 106     -33.358   7.553   5.020  1.00 44.13           H  
ATOM   1782  NE  ARG A 106     -35.051   8.399   4.086  1.00 44.13           N  
ATOM   1783  HE  ARG A 106     -35.675   7.604   4.061  1.00 44.13           H  
ATOM   1784  NH1 ARG A 106     -34.874  10.709   4.023  1.00 44.13           N  
ATOM   1785 HH11 ARG A 106     -33.867  10.664   3.953  1.00 44.13           H  
ATOM   1786 HH12 ARG A 106     -35.273  11.597   3.758  1.00 44.13           H  
ATOM   1787  NH2 ARG A 106     -36.863   9.758   3.915  1.00 44.13           N  
ATOM   1788 HH21 ARG A 106     -37.425   8.930   3.779  1.00 44.13           H  
ATOM   1789 HH22 ARG A 106     -37.204  10.690   3.724  1.00 44.13           H  
ATOM   1790  CZ  ARG A 106     -35.575   9.612   4.013  1.00 44.13           C  
ATOM   1791  N   LYS A 107     -34.304   2.785   1.959  1.00 49.80           N  
ATOM   1792  H   LYS A 107     -34.880   3.279   1.291  1.00 49.80           H  
ATOM   1793  CA  LYS A 107     -34.597   1.372   2.242  1.00 49.80           C  
ATOM   1794  HA  LYS A 107     -34.355   1.165   3.284  1.00 49.80           H  
ATOM   1795  C   LYS A 107     -33.706   0.453   1.406  1.00 49.80           C  
ATOM   1796  CB  LYS A 107     -36.091   1.105   2.008  1.00 49.80           C  
ATOM   1797  HB2 LYS A 107     -36.671   1.847   2.557  1.00 49.80           H  
ATOM   1798  HB3 LYS A 107     -36.315   1.209   0.946  1.00 49.80           H  
ATOM   1799  O   LYS A 107     -33.234  -0.556   1.920  1.00 49.80           O  
ATOM   1800  CG  LYS A 107     -36.503  -0.296   2.481  1.00 49.80           C  
ATOM   1801  HG2 LYS A 107     -35.933  -1.049   1.936  1.00 49.80           H  
ATOM   1802  HG3 LYS A 107     -36.289  -0.395   3.546  1.00 49.80           H  
ATOM   1803  CD  LYS A 107     -37.996  -0.537   2.235  1.00 49.80           C  
ATOM   1804  HD2 LYS A 107     -38.198  -0.428   1.170  1.00 49.80           H  
ATOM   1805  HD3 LYS A 107     -38.578   0.199   2.790  1.00 49.80           H  
ATOM   1806  CE  LYS A 107     -38.367  -1.952   2.692  1.00 49.80           C  
ATOM   1807  HE2 LYS A 107     -37.706  -2.656   2.186  1.00 49.80           H  
ATOM   1808  HE3 LYS A 107     -38.178  -2.034   3.762  1.00 49.80           H  
ATOM   1809  NZ  LYS A 107     -39.783  -2.276   2.385  1.00 49.80           N  
ATOM   1810  HZ1 LYS A 107     -39.945  -2.215   1.390  1.00 49.80           H  
ATOM   1811  HZ2 LYS A 107     -39.998  -3.218   2.678  1.00 49.80           H  
ATOM   1812  HZ3 LYS A 107     -40.407  -1.638   2.857  1.00 49.80           H  
ATOM   1813  N   GLU A 108     -33.457   0.815   0.153  1.00 46.94           N  
ATOM   1814  H   GLU A 108     -33.898   1.645  -0.216  1.00 46.94           H  
ATOM   1815  CA  GLU A 108     -32.549   0.089  -0.734  1.00 46.94           C  
ATOM   1816  HA  GLU A 108     -32.848  -0.959  -0.772  1.00 46.94           H  
ATOM   1817  C   GLU A 108     -31.105   0.129  -0.222  1.00 46.94           C  
ATOM   1818  CB  GLU A 108     -32.686   0.669  -2.142  1.00 46.94           C  
ATOM   1819  HB2 GLU A 108     -33.747   0.691  -2.390  1.00 46.94           H  
ATOM   1820  HB3 GLU A 108     -32.299   1.688  -2.161  1.00 46.94           H  
ATOM   1821  O   GLU A 108     -30.479  -0.919  -0.086  1.00 46.94           O  
ATOM   1822  CG  GLU A 108     -31.952  -0.186  -3.183  1.00 46.94           C  
ATOM   1823  HG2 GLU A 108     -30.881  -0.143  -2.984  1.00 46.94           H  
ATOM   1824  HG3 GLU A 108     -32.277  -1.220  -3.070  1.00 46.94           H  
ATOM   1825  CD  GLU A 108     -32.224   0.270  -4.624  1.00 46.94           C  
ATOM   1826  OE1 GLU A 108     -31.656  -0.372  -5.533  1.00 46.94           O  
ATOM   1827  OE2 GLU A 108     -33.032   1.208  -4.804  1.00 46.94           O  
ATOM   1828  N   MET A 109     -30.622   1.301   0.200  1.00 42.49           N  
ATOM   1829  H   MET A 109     -31.150   2.137  -0.005  1.00 42.49           H  
ATOM   1830  CA  MET A 109     -29.302   1.458   0.814  1.00 42.49           C  
ATOM   1831  HA  MET A 109     -28.550   1.101   0.109  1.00 42.49           H  
ATOM   1832  C   MET A 109     -29.166   0.632   2.100  1.00 42.49           C  
ATOM   1833  CB  MET A 109     -29.052   2.949   1.078  1.00 42.49           C  
ATOM   1834  HB2 MET A 109     -29.199   3.503   0.150  1.00 42.49           H  
ATOM   1835  HB3 MET A 109     -29.768   3.314   1.815  1.00 42.49           H  
ATOM   1836  O   MET A 109     -28.172  -0.066   2.284  1.00 42.49           O  
ATOM   1837  CG  MET A 109     -27.625   3.212   1.569  1.00 42.49           C  
ATOM   1838  HG2 MET A 109     -26.934   2.823   0.821  1.00 42.49           H  
ATOM   1839  HG3 MET A 109     -27.451   2.674   2.501  1.00 42.49           H  
ATOM   1840  SD  MET A 109     -27.228   4.963   1.833  1.00 42.49           S  
ATOM   1841  CE  MET A 109     -28.171   5.307   3.338  1.00 42.49           C  
ATOM   1842  HE1 MET A 109     -27.989   6.338   3.644  1.00 42.49           H  
ATOM   1843  HE2 MET A 109     -27.851   4.631   4.131  1.00 42.49           H  
ATOM   1844  HE3 MET A 109     -29.235   5.171   3.144  1.00 42.49           H  
ATOM   1845  N   ALA A 110     -30.178   0.649   2.976  1.00 45.82           N  
ATOM   1846  H   ALA A 110     -30.967   1.254   2.794  1.00 45.82           H  
ATOM   1847  CA  ALA A 110     -30.175  -0.162   4.194  1.00 45.82           C  
ATOM   1848  HA  ALA A 110     -29.276   0.071   4.766  1.00 45.82           H  
ATOM   1849  C   ALA A 110     -30.144  -1.672   3.891  1.00 45.82           C  
ATOM   1850  CB  ALA A 110     -31.397   0.217   5.038  1.00 45.82           C  
ATOM   1851  HB1 ALA A 110     -32.313  -0.025   4.500  1.00 45.82           H  
ATOM   1852  HB2 ALA A 110     -31.373  -0.334   5.977  1.00 45.82           H  
ATOM   1853  HB3 ALA A 110     -31.376   1.286   5.253  1.00 45.82           H  
ATOM   1854  O   ALA A 110     -29.441  -2.429   4.561  1.00 45.82           O  
ATOM   1855  N   ASN A 111     -30.869  -2.120   2.864  1.00 51.23           N  
ATOM   1856  H   ASN A 111     -31.440  -1.465   2.349  1.00 51.23           H  
ATOM   1857  CA  ASN A 111     -30.822  -3.509   2.413  1.00 51.23           C  
ATOM   1858  HA  ASN A 111     -30.981  -4.168   3.267  1.00 51.23           H  
ATOM   1859  C   ASN A 111     -29.451  -3.872   1.832  1.00 51.23           C  
ATOM   1860  CB  ASN A 111     -31.939  -3.754   1.393  1.00 51.23           C  
ATOM   1861  HB2 ASN A 111     -31.763  -4.713   0.905  1.00 51.23           H  
ATOM   1862  HB3 ASN A 111     -31.911  -2.983   0.623  1.00 51.23           H  
ATOM   1863  O   ASN A 111     -28.910  -4.915   2.193  1.00 51.23           O  
ATOM   1864  CG  ASN A 111     -33.327  -3.807   1.999  1.00 51.23           C  
ATOM   1865  ND2 ASN A 111     -34.335  -3.798   1.160  1.00 51.23           N  
ATOM   1866 HD21 ASN A 111     -35.246  -3.988   1.553  1.00 51.23           H  
ATOM   1867 HD22 ASN A 111     -34.140  -3.749   0.170  1.00 51.23           H  
ATOM   1868  OD1 ASN A 111     -33.548  -3.925   3.197  1.00 51.23           O  
ATOM   1869  N   ALA A 112     -28.866  -3.002   1.005  1.00 45.90           N  
ATOM   1870  H   ALA A 112     -29.378  -2.179   0.722  1.00 45.90           H  
ATOM   1871  CA  ALA A 112     -27.541  -3.202   0.428  1.00 45.90           C  
ATOM   1872  HA  ALA A 112     -27.542  -4.139  -0.128  1.00 45.90           H  
ATOM   1873  C   ALA A 112     -26.459  -3.304   1.514  1.00 45.90           C  
ATOM   1874  CB  ALA A 112     -27.259  -2.057  -0.553  1.00 45.90           C  
ATOM   1875  HB1 ALA A 112     -26.294  -2.215  -1.034  1.00 45.90           H  
ATOM   1876  HB2 ALA A 112     -28.034  -2.029  -1.319  1.00 45.90           H  
ATOM   1877  HB3 ALA A 112     -27.243  -1.102  -0.027  1.00 45.90           H  
ATOM   1878  O   ALA A 112     -25.605  -4.185   1.432  1.00 45.90           O  
ATOM   1879  N   ILE A 113     -26.535  -2.475   2.565  1.00 45.04           N  
ATOM   1880  H   ILE A 113     -27.229  -1.741   2.534  1.00 45.04           H  
ATOM   1881  CA  ILE A 113     -25.662  -2.561   3.747  1.00 45.04           C  
ATOM   1882  HA  ILE A 113     -24.623  -2.500   3.423  1.00 45.04           H  
ATOM   1883  C   ILE A 113     -25.836  -3.907   4.446  1.00 45.04           C  
ATOM   1884  CB  ILE A 113     -25.929  -1.404   4.739  1.00 45.04           C  
ATOM   1885  HB  ILE A 113     -26.998  -1.355   4.946  1.00 45.04           H  
ATOM   1886  O   ILE A 113     -24.857  -4.617   4.635  1.00 45.04           O  
ATOM   1887  CG1 ILE A 113     -25.472  -0.067   4.138  1.00 45.04           C  
ATOM   1888 HG12 ILE A 113     -25.753  -0.019   3.086  1.00 45.04           H  
ATOM   1889 HG13 ILE A 113     -24.386  -0.032   4.213  1.00 45.04           H  
ATOM   1890  CG2 ILE A 113     -25.175  -1.623   6.067  1.00 45.04           C  
ATOM   1891 HG21 ILE A 113     -24.113  -1.786   5.886  1.00 45.04           H  
ATOM   1892 HG22 ILE A 113     -25.573  -2.484   6.605  1.00 45.04           H  
ATOM   1893 HG23 ILE A 113     -25.292  -0.766   6.731  1.00 45.04           H  
ATOM   1894  CD1 ILE A 113     -26.048   1.175   4.832  1.00 45.04           C  
ATOM   1895 HD11 ILE A 113     -25.707   1.235   5.865  1.00 45.04           H  
ATOM   1896 HD12 ILE A 113     -27.137   1.138   4.812  1.00 45.04           H  
ATOM   1897 HD13 ILE A 113     -25.721   2.076   4.312  1.00 45.04           H  
ATOM   1898  N   ASN A 114     -27.068  -4.292   4.785  1.00 48.44           N  
ATOM   1899  H   ASN A 114     -27.832  -3.653   4.617  1.00 48.44           H  
ATOM   1900  CA  ASN A 114     -27.333  -5.541   5.502  1.00 48.44           C  
ATOM   1901  HA  ASN A 114     -26.772  -5.542   6.437  1.00 48.44           H  
ATOM   1902  C   ASN A 114     -26.893  -6.780   4.704  1.00 48.44           C  
ATOM   1903  CB  ASN A 114     -28.837  -5.618   5.808  1.00 48.44           C  
ATOM   1904  HB2 ASN A 114     -29.080  -6.628   6.137  1.00 48.44           H  
ATOM   1905  HB3 ASN A 114     -29.402  -5.408   4.900  1.00 48.44           H  
ATOM   1906  O   ASN A 114     -26.361  -7.736   5.266  1.00 48.44           O  
ATOM   1907  CG  ASN A 114     -29.284  -4.679   6.914  1.00 48.44           C  
ATOM   1908  ND2 ASN A 114     -30.520  -4.243   6.891  1.00 48.44           N  
ATOM   1909 HD21 ASN A 114     -31.059  -4.328   6.041  1.00 48.44           H  
ATOM   1910 HD22 ASN A 114     -30.721  -3.560   7.608  1.00 48.44           H  
ATOM   1911  OD1 ASN A 114     -28.575  -4.363   7.845  1.00 48.44           O  
ATOM   1912  N   GLU A 115     -27.114  -6.799   3.388  1.00 51.24           N  
ATOM   1913  H   GLU A 115     -27.592  -6.017   2.963  1.00 51.24           H  
ATOM   1914  CA  GLU A 115     -26.618  -7.866   2.511  1.00 51.24           C  
ATOM   1915  HA  GLU A 115     -26.909  -8.839   2.906  1.00 51.24           H  
ATOM   1916  C   GLU A 115     -25.098  -7.858   2.407  1.00 51.24           C  
ATOM   1917  CB  GLU A 115     -27.182  -7.712   1.099  1.00 51.24           C  
ATOM   1918  HB2 GLU A 115     -27.084  -6.676   0.772  1.00 51.24           H  
ATOM   1919  HB3 GLU A 115     -26.593  -8.343   0.433  1.00 51.24           H  
ATOM   1920  O   GLU A 115     -24.466  -8.913   2.328  1.00 51.24           O  
ATOM   1921  CG  GLU A 115     -28.642  -8.162   1.008  1.00 51.24           C  
ATOM   1922  HG2 GLU A 115     -29.271  -7.490   1.592  1.00 51.24           H  
ATOM   1923  HG3 GLU A 115     -28.724  -9.156   1.446  1.00 51.24           H  
ATOM   1924  CD  GLU A 115     -29.140  -8.212  -0.442  1.00 51.24           C  
ATOM   1925  OE1 GLU A 115     -30.244  -8.772  -0.621  1.00 51.24           O  
ATOM   1926  OE2 GLU A 115     -28.410  -7.741  -1.344  1.00 51.24           O  
ATOM   1927  N   TYR A 116     -24.494  -6.675   2.404  1.00 44.55           N  
ATOM   1928  H   TYR A 116     -25.053  -5.835   2.455  1.00 44.55           H  
ATOM   1929  CA  TYR A 116     -23.053  -6.540   2.405  1.00 44.55           C  
ATOM   1930  HA  TYR A 116     -22.649  -7.164   1.608  1.00 44.55           H  
ATOM   1931  C   TYR A 116     -22.455  -7.058   3.713  1.00 44.55           C  
ATOM   1932  CB  TYR A 116     -22.673  -5.096   2.092  1.00 44.55           C  
ATOM   1933  HB2 TYR A 116     -22.972  -4.440   2.909  1.00 44.55           H  
ATOM   1934  HB3 TYR A 116     -23.197  -4.778   1.191  1.00 44.55           H  
ATOM   1935  O   TYR A 116     -21.612  -7.944   3.653  1.00 44.55           O  
ATOM   1936  CG  TYR A 116     -21.201  -4.939   1.825  1.00 44.55           C  
ATOM   1937  CD1 TYR A 116     -20.360  -4.374   2.799  1.00 44.55           C  
ATOM   1938  HD1 TYR A 116     -20.769  -4.053   3.746  1.00 44.55           H  
ATOM   1939  CD2 TYR A 116     -20.678  -5.366   0.591  1.00 44.55           C  
ATOM   1940  HD2 TYR A 116     -21.329  -5.787  -0.161  1.00 44.55           H  
ATOM   1941  CE1 TYR A 116     -18.988  -4.217   2.527  1.00 44.55           C  
ATOM   1942  HE1 TYR A 116     -18.339  -3.775   3.268  1.00 44.55           H  
ATOM   1943  CE2 TYR A 116     -19.308  -5.233   0.325  1.00 44.55           C  
ATOM   1944  HE2 TYR A 116     -18.889  -5.548  -0.620  1.00 44.55           H  
ATOM   1945  OH  TYR A 116     -17.146  -4.523   1.009  1.00 44.55           O  
ATOM   1946  HH  TYR A 116     -16.668  -4.058   1.699  1.00 44.55           H  
ATOM   1947  CZ  TYR A 116     -18.464  -4.654   1.291  1.00 44.55           C  
ATOM   1948  N   GLU A 117     -22.954  -6.635   4.876  1.00 46.44           N  
ATOM   1949  H   GLU A 117     -23.658  -5.911   4.857  1.00 46.44           H  
ATOM   1950  CA  GLU A 117     -22.554  -7.149   6.193  1.00 46.44           C  
ATOM   1951  HA  GLU A 117     -21.506  -6.912   6.376  1.00 46.44           H  
ATOM   1952  C   GLU A 117     -22.696  -8.673   6.279  1.00 46.44           C  
ATOM   1953  CB  GLU A 117     -23.400  -6.501   7.298  1.00 46.44           C  
ATOM   1954  HB2 GLU A 117     -24.455  -6.577   7.035  1.00 46.44           H  
ATOM   1955  HB3 GLU A 117     -23.234  -7.058   8.221  1.00 46.44           H  
ATOM   1956  O   GLU A 117     -21.778  -9.354   6.734  1.00 46.44           O  
ATOM   1957  CG  GLU A 117     -23.031  -5.033   7.559  1.00 46.44           C  
ATOM   1958  HG2 GLU A 117     -21.958  -4.977   7.743  1.00 46.44           H  
ATOM   1959  HG3 GLU A 117     -23.246  -4.436   6.673  1.00 46.44           H  
ATOM   1960  CD  GLU A 117     -23.780  -4.445   8.768  1.00 46.44           C  
ATOM   1961  OE1 GLU A 117     -23.296  -3.421   9.299  1.00 46.44           O  
ATOM   1962  OE2 GLU A 117     -24.814  -5.028   9.170  1.00 46.44           O  
ATOM   1963  N   LYS A 118     -23.787  -9.241   5.748  1.00 54.81           N  
ATOM   1964  H   LYS A 118     -24.526  -8.632   5.426  1.00 54.81           H  
ATOM   1965  CA  LYS A 118     -23.949 -10.702   5.641  1.00 54.81           C  
ATOM   1966  HA  LYS A 118     -23.835 -11.139   6.633  1.00 54.81           H  
ATOM   1967  C   LYS A 118     -22.873 -11.364   4.771  1.00 54.81           C  
ATOM   1968  CB  LYS A 118     -25.341 -11.038   5.094  1.00 54.81           C  
ATOM   1969  HB2 LYS A 118     -25.546 -10.410   4.227  1.00 54.81           H  
ATOM   1970  HB3 LYS A 118     -25.350 -12.078   4.768  1.00 54.81           H  
ATOM   1971  O   LYS A 118     -22.466 -12.482   5.076  1.00 54.81           O  
ATOM   1972  CG  LYS A 118     -26.447 -10.859   6.142  1.00 54.81           C  
ATOM   1973  HG2 LYS A 118     -26.400  -9.863   6.581  1.00 54.81           H  
ATOM   1974  HG3 LYS A 118     -26.311 -11.593   6.937  1.00 54.81           H  
ATOM   1975  CD  LYS A 118     -27.809 -11.071   5.476  1.00 54.81           C  
ATOM   1976  HD2 LYS A 118     -27.910 -10.366   4.651  1.00 54.81           H  
ATOM   1977  HD3 LYS A 118     -27.862 -12.087   5.086  1.00 54.81           H  
ATOM   1978  CE  LYS A 118     -28.938 -10.835   6.479  1.00 54.81           C  
ATOM   1979  HE2 LYS A 118     -28.807 -11.514   7.322  1.00 54.81           H  
ATOM   1980  HE3 LYS A 118     -28.851  -9.815   6.854  1.00 54.81           H  
ATOM   1981  NZ  LYS A 118     -30.259 -11.042   5.838  1.00 54.81           N  
ATOM   1982  HZ1 LYS A 118     -31.004 -10.857   6.494  1.00 54.81           H  
ATOM   1983  HZ2 LYS A 118     -30.341 -11.989   5.496  1.00 54.81           H  
ATOM   1984  HZ3 LYS A 118     -30.358 -10.414   5.054  1.00 54.81           H  
ATOM   1985  N   ARG A 119     -22.412 -10.709   3.696  1.00 46.44           N  
ATOM   1986  H   ARG A 119     -22.789  -9.788   3.524  1.00 46.44           H  
ATOM   1987  CA  ARG A 119     -21.364 -11.228   2.794  1.00 46.44           C  
ATOM   1988  HA  ARG A 119     -21.526 -12.295   2.640  1.00 46.44           H  
ATOM   1989  C   ARG A 119     -19.962 -11.116   3.387  1.00 46.44           C  
ATOM   1990  CB  ARG A 119     -21.407 -10.511   1.433  1.00 46.44           C  
ATOM   1991  HB2 ARG A 119     -21.478  -9.433   1.581  1.00 46.44           H  
ATOM   1992  HB3 ARG A 119     -20.473 -10.714   0.909  1.00 46.44           H  
ATOM   1993  O   ARG A 119     -19.176 -12.057   3.270  1.00 46.44           O  
ATOM   1994  CG  ARG A 119     -22.556 -10.993   0.539  1.00 46.44           C  
ATOM   1995  HG2 ARG A 119     -23.521 -10.794   1.005  1.00 46.44           H  
ATOM   1996  HG3 ARG A 119     -22.464 -12.072   0.409  1.00 46.44           H  
ATOM   1997  CD  ARG A 119     -22.500 -10.340  -0.848  1.00 46.44           C  
ATOM   1998  HD2 ARG A 119     -21.507 -10.500  -1.269  1.00 46.44           H  
ATOM   1999  HD3 ARG A 119     -23.230 -10.837  -1.487  1.00 46.44           H  
ATOM   2000  NE  ARG A 119     -22.807  -8.897  -0.813  1.00 46.44           N  
ATOM   2001  HE  ARG A 119     -23.234  -8.551   0.035  1.00 46.44           H  
ATOM   2002  NH1 ARG A 119     -22.228  -8.425  -2.990  1.00 46.44           N  
ATOM   2003 HH11 ARG A 119     -22.192  -7.769  -3.757  1.00 46.44           H  
ATOM   2004 HH12 ARG A 119     -21.949  -9.387  -3.119  1.00 46.44           H  
ATOM   2005  NH2 ARG A 119     -23.092  -6.818  -1.714  1.00 46.44           N  
ATOM   2006 HH21 ARG A 119     -23.061  -6.193  -2.507  1.00 46.44           H  
ATOM   2007 HH22 ARG A 119     -23.609  -6.529  -0.896  1.00 46.44           H  
ATOM   2008  CZ  ARG A 119     -22.703  -8.056  -1.831  1.00 46.44           C  
ATOM   2009  N   VAL A 120     -19.621  -9.979   3.993  1.00 39.76           N  
ATOM   2010  H   VAL A 120     -20.297  -9.230   4.035  1.00 39.76           H  
ATOM   2011  CA  VAL A 120     -18.278  -9.776   4.559  1.00 39.76           C  
ATOM   2012  HA  VAL A 120     -17.592 -10.356   3.942  1.00 39.76           H  
ATOM   2013  C   VAL A 120     -18.143 -10.381   5.956  1.00 39.76           C  
ATOM   2014  CB  VAL A 120     -17.764  -8.315   4.514  1.00 39.76           C  
ATOM   2015  HB  VAL A 120     -17.479  -8.013   5.522  1.00 39.76           H  
ATOM   2016  O   VAL A 120     -17.031 -10.754   6.324  1.00 39.76           O  
ATOM   2017  CG1 VAL A 120     -16.505  -8.232   3.640  1.00 39.76           C  
ATOM   2018 HG11 VAL A 120     -16.074  -7.233   3.711  1.00 39.76           H  
ATOM   2019 HG12 VAL A 120     -16.757  -8.440   2.600  1.00 39.76           H  
ATOM   2020 HG13 VAL A 120     -15.763  -8.953   3.983  1.00 39.76           H  
ATOM   2021  CG2 VAL A 120     -18.737  -7.269   3.979  1.00 39.76           C  
ATOM   2022 HG21 VAL A 120     -18.234  -6.302   3.951  1.00 39.76           H  
ATOM   2023 HG22 VAL A 120     -19.085  -7.521   2.978  1.00 39.76           H  
ATOM   2024 HG23 VAL A 120     -19.568  -7.174   4.678  1.00 39.76           H  
ATOM   2025  N   GLY A 121     -19.228 -10.581   6.706  1.00 52.61           N  
ATOM   2026  H   GLY A 121     -20.112 -10.208   6.392  1.00 52.61           H  
ATOM   2027  CA  GLY A 121     -19.175 -11.041   8.096  1.00 52.61           C  
ATOM   2028  HA2 GLY A 121     -20.186 -11.087   8.502  1.00 52.61           H  
ATOM   2029  HA3 GLY A 121     -18.736 -12.038   8.134  1.00 52.61           H  
ATOM   2030  C   GLY A 121     -18.352 -10.089   8.969  1.00 52.61           C  
ATOM   2031  O   GLY A 121     -18.309  -8.889   8.715  1.00 52.61           O  
ATOM   2032  N   ASP A 122     -17.604 -10.635   9.928  1.00 43.48           N  
ATOM   2033  H   ASP A 122     -17.745 -11.610  10.149  1.00 43.48           H  
ATOM   2034  CA  ASP A 122     -16.684  -9.883  10.802  1.00 43.48           C  
ATOM   2035  HA  ASP A 122     -17.192  -8.976  11.129  1.00 43.48           H  
ATOM   2036  C   ASP A 122     -15.383  -9.440  10.096  1.00 43.48           C  
ATOM   2037  CB  ASP A 122     -16.357 -10.719  12.053  1.00 43.48           C  
ATOM   2038  HB2 ASP A 122     -15.881 -11.648  11.739  1.00 43.48           H  
ATOM   2039  HB3 ASP A 122     -15.649 -10.173  12.676  1.00 43.48           H  
ATOM   2040  O   ASP A 122     -14.329  -9.320  10.724  1.00 43.48           O  
ATOM   2041  CG  ASP A 122     -17.563 -11.036  12.935  1.00 43.48           C  
ATOM   2042  OD1 ASP A 122     -18.470 -10.181  13.031  1.00 43.48           O  
ATOM   2043  OD2 ASP A 122     -17.549 -12.140  13.522  1.00 43.48           O  
ATOM   2044  N   THR A 123     -15.383  -9.251   8.773  1.00 38.87           N  
ATOM   2045  H   THR A 123     -16.276  -9.226   8.302  1.00 38.87           H  
ATOM   2046  CA  THR A 123     -14.155  -8.845   8.074  1.00 38.87           C  
ATOM   2047  HA  THR A 123     -13.330  -9.412   8.504  1.00 38.87           H  
ATOM   2048  C   THR A 123     -13.881  -7.359   8.327  1.00 38.87           C  
ATOM   2049  CB  THR A 123     -14.159  -9.173   6.576  1.00 38.87           C  
ATOM   2050  HB  THR A 123     -14.859  -8.524   6.050  1.00 38.87           H  
ATOM   2051  O   THR A 123     -14.517  -6.493   7.740  1.00 38.87           O  
ATOM   2052  CG2 THR A 123     -12.754  -9.012   5.999  1.00 38.87           C  
ATOM   2053 HG21 THR A 123     -12.038  -9.595   6.580  1.00 38.87           H  
ATOM   2054 HG22 THR A 123     -12.735  -9.357   4.965  1.00 38.87           H  
ATOM   2055 HG23 THR A 123     -12.469  -7.960   6.015  1.00 38.87           H  
ATOM   2056  OG1 THR A 123     -14.503 -10.521   6.341  1.00 38.87           O  
ATOM   2057  HG1 THR A 123     -15.440 -10.569   6.543  1.00 38.87           H  
ATOM   2058  N   ILE A 124     -12.894  -7.080   9.184  1.00 43.54           N  
ATOM   2059  H   ILE A 124     -12.529  -7.872   9.694  1.00 43.54           H  
ATOM   2060  CA  ILE A 124     -12.544  -5.749   9.730  1.00 43.54           C  
ATOM   2061  HA  ILE A 124     -13.471  -5.248  10.010  1.00 43.54           H  
ATOM   2062  C   ILE A 124     -11.865  -4.810   8.706  1.00 43.54           C  
ATOM   2063  CB  ILE A 124     -11.719  -5.968  11.036  1.00 43.54           C  
ATOM   2064  HB  ILE A 124     -10.908  -6.658  10.803  1.00 43.54           H  
ATOM   2065  O   ILE A 124     -11.540  -3.670   9.017  1.00 43.54           O  
ATOM   2066  CG1 ILE A 124     -12.610  -6.610  12.129  1.00 43.54           C  
ATOM   2067 HG12 ILE A 124     -13.275  -7.351  11.686  1.00 43.54           H  
ATOM   2068 HG13 ILE A 124     -13.245  -5.846  12.576  1.00 43.54           H  
ATOM   2069  CG2 ILE A 124     -11.085  -4.699  11.641  1.00 43.54           C  
ATOM   2070 HG21 ILE A 124     -11.836  -3.915  11.741  1.00 43.54           H  
ATOM   2071 HG22 ILE A 124     -10.649  -4.897  12.621  1.00 43.54           H  
ATOM   2072 HG23 ILE A 124     -10.278  -4.336  11.005  1.00 43.54           H  
ATOM   2073  CD1 ILE A 124     -11.828  -7.326  13.240  1.00 43.54           C  
ATOM   2074 HD11 ILE A 124     -11.247  -6.618  13.831  1.00 43.54           H  
ATOM   2075 HD12 ILE A 124     -11.162  -8.071  12.803  1.00 43.54           H  
ATOM   2076 HD13 ILE A 124     -12.532  -7.830  13.902  1.00 43.54           H  
ATOM   2077  N   GLY A 125     -11.649  -5.233   7.459  1.00 42.28           N  
ATOM   2078  H   GLY A 125     -12.044  -6.113   7.158  1.00 42.28           H  
ATOM   2079  CA  GLY A 125     -10.910  -4.407   6.504  1.00 42.28           C  
ATOM   2080  HA2 GLY A 125      -9.841  -4.558   6.649  1.00 42.28           H  
ATOM   2081  HA3 GLY A 125     -11.119  -3.355   6.697  1.00 42.28           H  
ATOM   2082  C   GLY A 125     -11.238  -4.685   5.050  1.00 42.28           C  
ATOM   2083  O   GLY A 125     -11.381  -5.836   4.630  1.00 42.28           O  
ATOM   2084  N   LEU A 126     -11.296  -3.601   4.283  1.00 38.12           N  
ATOM   2085  H   LEU A 126     -11.131  -2.704   4.716  1.00 38.12           H  
ATOM   2086  CA  LEU A 126     -11.366  -3.604   2.831  1.00 38.12           C  
ATOM   2087  HA  LEU A 126     -11.445  -4.627   2.463  1.00 38.12           H  
ATOM   2088  C   LEU A 126     -10.074  -3.010   2.286  1.00 38.12           C  
ATOM   2089  CB  LEU A 126     -12.590  -2.802   2.358  1.00 38.12           C  
ATOM   2090  HB2 LEU A 126     -12.596  -2.789   1.268  1.00 38.12           H  
ATOM   2091  HB3 LEU A 126     -12.478  -1.775   2.704  1.00 38.12           H  
ATOM   2092  O   LEU A 126      -9.544  -2.038   2.823  1.00 38.12           O  
ATOM   2093  CG  LEU A 126     -13.941  -3.345   2.855  1.00 38.12           C  
ATOM   2094  HG  LEU A 126     -13.932  -3.388   3.944  1.00 38.12           H  
ATOM   2095  CD1 LEU A 126     -15.066  -2.398   2.438  1.00 38.12           C  
ATOM   2096 HD11 LEU A 126     -15.173  -2.382   1.353  1.00 38.12           H  
ATOM   2097 HD12 LEU A 126     -14.842  -1.390   2.786  1.00 38.12           H  
ATOM   2098 HD13 LEU A 126     -16.001  -2.708   2.904  1.00 38.12           H  
ATOM   2099  CD2 LEU A 126     -14.242  -4.746   2.317  1.00 38.12           C  
ATOM   2100 HD21 LEU A 126     -15.185  -5.099   2.735  1.00 38.12           H  
ATOM   2101 HD22 LEU A 126     -14.300  -4.736   1.229  1.00 38.12           H  
ATOM   2102 HD23 LEU A 126     -13.466  -5.443   2.633  1.00 38.12           H  
ATOM   2103  N   VAL A 127      -9.579  -3.587   1.201  1.00 40.99           N  
ATOM   2104  H   VAL A 127     -10.050  -4.396   0.822  1.00 40.99           H  
ATOM   2105  CA  VAL A 127      -8.442  -3.050   0.460  1.00 40.99           C  
ATOM   2106  HA  VAL A 127      -8.129  -2.097   0.887  1.00 40.99           H  
ATOM   2107  C   VAL A 127      -8.907  -2.812  -0.967  1.00 40.99           C  
ATOM   2108  CB  VAL A 127      -7.246  -4.009   0.522  1.00 40.99           C  
ATOM   2109  HB  VAL A 127      -7.545  -4.931   0.022  1.00 40.99           H  
ATOM   2110  O   VAL A 127      -9.367  -3.740  -1.630  1.00 40.99           O  
ATOM   2111  CG1 VAL A 127      -6.021  -3.420  -0.188  1.00 40.99           C  
ATOM   2112 HG11 VAL A 127      -6.256  -3.197  -1.229  1.00 40.99           H  
ATOM   2113 HG12 VAL A 127      -5.710  -2.501   0.308  1.00 40.99           H  
ATOM   2114 HG13 VAL A 127      -5.200  -4.137  -0.167  1.00 40.99           H  
ATOM   2115  CG2 VAL A 127      -6.840  -4.343   1.968  1.00 40.99           C  
ATOM   2116 HG21 VAL A 127      -5.934  -4.950   1.974  1.00 40.99           H  
ATOM   2117 HG22 VAL A 127      -6.662  -3.423   2.525  1.00 40.99           H  
ATOM   2118 HG23 VAL A 127      -7.635  -4.907   2.456  1.00 40.99           H  
ATOM   2119  N   SER A 128      -8.802  -1.570  -1.435  1.00 37.90           N  
ATOM   2120  H   SER A 128      -8.406  -0.852  -0.846  1.00 37.90           H  
ATOM   2121  CA  SER A 128      -9.043  -1.246  -2.841  1.00 37.90           C  
ATOM   2122  HA  SER A 128      -9.780  -1.939  -3.244  1.00 37.90           H  
ATOM   2123  C   SER A 128      -7.744  -1.410  -3.625  1.00 37.90           C  
ATOM   2124  CB  SER A 128      -9.636   0.154  -2.990  1.00 37.90           C  
ATOM   2125  HB2 SER A 128     -10.560   0.210  -2.414  1.00 37.90           H  
ATOM   2126  HB3 SER A 128      -8.935   0.900  -2.616  1.00 37.90           H  
ATOM   2127  O   SER A 128      -6.731  -0.788  -3.298  1.00 37.90           O  
ATOM   2128  OG  SER A 128      -9.922   0.404  -4.352  1.00 37.90           O  
ATOM   2129  HG  SER A 128     -10.727   0.923  -4.407  1.00 37.90           H  
ATOM   2130  N   VAL A 129      -7.763  -2.270  -4.644  1.00 34.93           N  
ATOM   2131  H   VAL A 129      -8.643  -2.717  -4.856  1.00 34.93           H  
ATOM   2132  CA  VAL A 129      -6.641  -2.513  -5.555  1.00 34.93           C  
ATOM   2133  HA  VAL A 129      -5.849  -1.794  -5.348  1.00 34.93           H  
ATOM   2134  C   VAL A 129      -7.140  -2.290  -6.978  1.00 34.93           C  
ATOM   2135  CB  VAL A 129      -6.048  -3.931  -5.391  1.00 34.93           C  
ATOM   2136  HB  VAL A 129      -6.794  -4.675  -5.671  1.00 34.93           H  
ATOM   2137  O   VAL A 129      -7.926  -3.070  -7.497  1.00 34.93           O  
ATOM   2138  CG1 VAL A 129      -4.821  -4.118  -6.297  1.00 34.93           C  
ATOM   2139 HG11 VAL A 129      -4.394  -5.106  -6.128  1.00 34.93           H  
ATOM   2140 HG12 VAL A 129      -5.123  -4.059  -7.342  1.00 34.93           H  
ATOM   2141 HG13 VAL A 129      -4.072  -3.357  -6.077  1.00 34.93           H  
ATOM   2142  CG2 VAL A 129      -5.620  -4.221  -3.947  1.00 34.93           C  
ATOM   2143 HG21 VAL A 129      -5.141  -5.198  -3.888  1.00 34.93           H  
ATOM   2144 HG22 VAL A 129      -6.504  -4.243  -3.309  1.00 34.93           H  
ATOM   2145 HG23 VAL A 129      -4.936  -3.450  -3.593  1.00 34.93           H  
ATOM   2146  N   SER A 130      -6.651  -1.238  -7.638  1.00 35.77           N  
ATOM   2147  H   SER A 130      -6.039  -0.609  -7.137  1.00 35.77           H  
ATOM   2148  CA  SER A 130      -6.961  -0.941  -9.051  1.00 35.77           C  
ATOM   2149  HA  SER A 130      -6.521   0.032  -9.270  1.00 35.77           H  
ATOM   2150  C   SER A 130      -8.458  -0.788  -9.380  1.00 35.77           C  
ATOM   2151  CB  SER A 130      -6.286  -1.949  -9.997  1.00 35.77           C  
ATOM   2152  HB2 SER A 130      -6.386  -1.598 -11.024  1.00 35.77           H  
ATOM   2153  HB3 SER A 130      -6.778  -2.917  -9.914  1.00 35.77           H  
ATOM   2154  O   SER A 130      -8.868  -1.097 -10.493  1.00 35.77           O  
ATOM   2155  OG  SER A 130      -4.906  -2.088  -9.685  1.00 35.77           O  
ATOM   2156  HG  SER A 130      -4.869  -2.786  -9.028  1.00 35.77           H  
ATOM   2157  N   GLY A 131      -9.261  -0.284  -8.438  1.00 38.29           N  
ATOM   2158  H   GLY A 131      -8.878  -0.106  -7.520  1.00 38.29           H  
ATOM   2159  CA  GLY A 131     -10.705  -0.078  -8.617  1.00 38.29           C  
ATOM   2160  HA2 GLY A 131     -11.004   0.828  -8.091  1.00 38.29           H  
ATOM   2161  HA3 GLY A 131     -10.933   0.051  -9.675  1.00 38.29           H  
ATOM   2162  C   GLY A 131     -11.575  -1.225  -8.098  1.00 38.29           C  
ATOM   2163  O   GLY A 131     -12.760  -1.013  -7.860  1.00 38.29           O  
ATOM   2164  N   ASP A 132     -10.986  -2.388  -7.821  1.00 40.42           N  
ATOM   2165  H   ASP A 132     -10.011  -2.518  -8.052  1.00 40.42           H  
ATOM   2166  CA  ASP A 132     -11.680  -3.516  -7.207  1.00 40.42           C  
ATOM   2167  HA  ASP A 132     -12.744  -3.453  -7.432  1.00 40.42           H  
ATOM   2168  C   ASP A 132     -11.492  -3.501  -5.684  1.00 40.42           C  
ATOM   2169  CB  ASP A 132     -11.161  -4.823  -7.800  1.00 40.42           C  
ATOM   2170  HB2 ASP A 132     -10.078  -4.837  -7.677  1.00 40.42           H  
ATOM   2171  HB3 ASP A 132     -11.594  -5.659  -7.251  1.00 40.42           H  
ATOM   2172  O   ASP A 132     -10.390  -3.267  -5.179  1.00 40.42           O  
ATOM   2173  CG  ASP A 132     -11.463  -5.006  -9.283  1.00 40.42           C  
ATOM   2174  OD1 ASP A 132     -12.548  -4.573  -9.726  1.00 40.42           O  
ATOM   2175  OD2 ASP A 132     -10.588  -5.617  -9.939  1.00 40.42           O  
ATOM   2176  N   THR A 133     -12.564  -3.763  -4.933  1.00 43.82           N  
ATOM   2177  H   THR A 133     -13.420  -4.020  -5.402  1.00 43.82           H  
ATOM   2178  CA  THR A 133     -12.530  -3.800  -3.462  1.00 43.82           C  
ATOM   2179  HA  THR A 133     -11.615  -3.322  -3.113  1.00 43.82           H  
ATOM   2180  C   THR A 133     -12.523  -5.239  -2.968  1.00 43.82           C  
ATOM   2181  CB  THR A 133     -13.699  -3.016  -2.855  1.00 43.82           C  
ATOM   2182  HB  THR A 133     -14.644  -3.478  -3.142  1.00 43.82           H  
ATOM   2183  O   THR A 133     -13.474  -5.983  -3.200  1.00 43.82           O  
ATOM   2184  CG2 THR A 133     -13.616  -2.937  -1.333  1.00 43.82           C  
ATOM   2185 HG21 THR A 133     -13.788  -3.924  -0.904  1.00 43.82           H  
ATOM   2186 HG22 THR A 133     -14.386  -2.257  -0.967  1.00 43.82           H  
ATOM   2187 HG23 THR A 133     -12.635  -2.567  -1.036  1.00 43.82           H  
ATOM   2188  OG1 THR A 133     -13.667  -1.689  -3.325  1.00 43.82           O  
ATOM   2189  HG1 THR A 133     -13.758  -1.718  -4.280  1.00 43.82           H  
ATOM   2190  N   TYR A 134     -11.465  -5.617  -2.251  1.00 44.05           N  
ATOM   2191  H   TYR A 134     -10.721  -4.950  -2.106  1.00 44.05           H  
ATOM   2192  CA  TYR A 134     -11.270  -6.969  -1.738  1.00 44.05           C  
ATOM   2193  HA  TYR A 134     -12.024  -7.617  -2.185  1.00 44.05           H  
ATOM   2194  C   TYR A 134     -11.389  -7.006  -0.210  1.00 44.05           C  
ATOM   2195  CB  TYR A 134      -9.911  -7.517  -2.184  1.00 44.05           C  
ATOM   2196  HB2 TYR A 134      -9.791  -8.523  -1.784  1.00 44.05           H  
ATOM   2197  HB3 TYR A 134      -9.126  -6.894  -1.754  1.00 44.05           H  
ATOM   2198  O   TYR A 134     -10.853  -6.124   0.474  1.00 44.05           O  
ATOM   2199  CG  TYR A 134      -9.735  -7.567  -3.689  1.00 44.05           C  
ATOM   2200  CD1 TYR A 134     -10.149  -8.704  -4.410  1.00 44.05           C  
ATOM   2201  HD1 TYR A 134     -10.578  -9.548  -3.892  1.00 44.05           H  
ATOM   2202  CD2 TYR A 134      -9.194  -6.460  -4.371  1.00 44.05           C  
ATOM   2203  HD2 TYR A 134      -8.899  -5.576  -3.827  1.00 44.05           H  
ATOM   2204  CE1 TYR A 134     -10.024  -8.730  -5.813  1.00 44.05           C  
ATOM   2205  HE1 TYR A 134     -10.357  -9.587  -6.380  1.00 44.05           H  
ATOM   2206  CE2 TYR A 134      -9.079  -6.484  -5.774  1.00 44.05           C  
ATOM   2207  HE2 TYR A 134      -8.681  -5.628  -6.298  1.00 44.05           H  
ATOM   2208  OH  TYR A 134      -9.439  -7.657  -7.862  1.00 44.05           O  
ATOM   2209  HH  TYR A 134      -9.436  -6.801  -8.297  1.00 44.05           H  
ATOM   2210  CZ  TYR A 134      -9.505  -7.616  -6.503  1.00 44.05           C  
ATOM   2211  N   PRO A 135     -12.022  -8.044   0.360  1.00 51.01           N  
ATOM   2212  CA  PRO A 135     -11.907  -8.344   1.780  1.00 51.01           C  
ATOM   2213  HA  PRO A 135     -12.308  -7.512   2.358  1.00 51.01           H  
ATOM   2214  C   PRO A 135     -10.437  -8.587   2.149  1.00 51.01           C  
ATOM   2215  CB  PRO A 135     -12.777  -9.593   1.991  1.00 51.01           C  
ATOM   2216  HB2 PRO A 135     -13.325  -9.558   2.933  1.00 51.01           H  
ATOM   2217  HB3 PRO A 135     -12.168 -10.494   1.924  1.00 51.01           H  
ATOM   2218  O   PRO A 135      -9.756  -9.387   1.505  1.00 51.01           O  
ATOM   2219  CG  PRO A 135     -13.750  -9.580   0.817  1.00 51.01           C  
ATOM   2220  HG2 PRO A 135     -14.575  -8.901   1.029  1.00 51.01           H  
ATOM   2221  HG3 PRO A 135     -14.124 -10.575   0.577  1.00 51.01           H  
ATOM   2222  CD  PRO A 135     -12.892  -9.005  -0.300  1.00 51.01           C  
ATOM   2223  HD2 PRO A 135     -12.291  -9.789  -0.760  1.00 51.01           H  
ATOM   2224  HD3 PRO A 135     -13.534  -8.531  -1.043  1.00 51.01           H  
ATOM   2225  N   ILE A 136      -9.933  -7.950   3.212  1.00 50.14           N  
ATOM   2226  H   ILE A 136     -10.502  -7.256   3.675  1.00 50.14           H  
ATOM   2227  CA  ILE A 136      -8.525  -8.104   3.631  1.00 50.14           C  
ATOM   2228  HA  ILE A 136      -7.907  -7.758   2.802  1.00 50.14           H  
ATOM   2229  C   ILE A 136      -8.146  -9.575   3.881  1.00 50.14           C  
ATOM   2230  CB  ILE A 136      -8.228  -7.204   4.852  1.00 50.14           C  
ATOM   2231  HB  ILE A 136      -8.608  -6.209   4.617  1.00 50.14           H  
ATOM   2232  O   ILE A 136      -7.028  -9.991   3.579  1.00 50.14           O  
ATOM   2233  CG1 ILE A 136      -6.705  -7.073   5.069  1.00 50.14           C  
ATOM   2234 HG12 ILE A 136      -6.230  -6.858   4.112  1.00 50.14           H  
ATOM   2235 HG13 ILE A 136      -6.302  -8.015   5.442  1.00 50.14           H  
ATOM   2236  CG2 ILE A 136      -8.941  -7.696   6.128  1.00 50.14           C  
ATOM   2237 HG21 ILE A 136     -10.003  -7.849   5.934  1.00 50.14           H  
ATOM   2238 HG22 ILE A 136      -8.496  -8.625   6.486  1.00 50.14           H  
ATOM   2239 HG23 ILE A 136      -8.855  -6.945   6.913  1.00 50.14           H  
ATOM   2240  CD1 ILE A 136      -6.321  -5.949   6.039  1.00 50.14           C  
ATOM   2241 HD11 ILE A 136      -6.699  -6.160   7.039  1.00 50.14           H  
ATOM   2242 HD12 ILE A 136      -5.235  -5.872   6.089  1.00 50.14           H  
ATOM   2243 HD13 ILE A 136      -6.727  -5.000   5.689  1.00 50.14           H  
ATOM   2244  N   LYS A 137      -9.105 -10.392   4.344  1.00 49.24           N  
ATOM   2245  H   LYS A 137      -9.999  -9.972   4.553  1.00 49.24           H  
ATOM   2246  CA  LYS A 137      -8.952 -11.845   4.524  1.00 49.24           C  
ATOM   2247  HA  LYS A 137      -8.142 -12.017   5.233  1.00 49.24           H  
ATOM   2248  C   LYS A 137      -8.549 -12.575   3.237  1.00 49.24           C  
ATOM   2249  CB  LYS A 137     -10.241 -12.445   5.124  1.00 49.24           C  
ATOM   2250  HB2 LYS A 137     -10.059 -13.497   5.346  1.00 49.24           H  
ATOM   2251  HB3 LYS A 137     -10.464 -11.941   6.065  1.00 49.24           H  
ATOM   2252  O   LYS A 137      -7.755 -13.511   3.299  1.00 49.24           O  
ATOM   2253  CG  LYS A 137     -11.462 -12.341   4.192  1.00 49.24           C  
ATOM   2254  HG2 LYS A 137     -11.248 -12.844   3.249  1.00 49.24           H  
ATOM   2255  HG3 LYS A 137     -11.661 -11.288   3.998  1.00 49.24           H  
ATOM   2256  CD  LYS A 137     -12.724 -12.980   4.774  1.00 49.24           C  
ATOM   2257  HD2 LYS A 137     -12.963 -12.486   5.715  1.00 49.24           H  
ATOM   2258  HD3 LYS A 137     -12.548 -14.039   4.961  1.00 49.24           H  
ATOM   2259  CE  LYS A 137     -13.874 -12.816   3.768  1.00 49.24           C  
ATOM   2260  HE2 LYS A 137     -13.715 -13.497   2.932  1.00 49.24           H  
ATOM   2261  HE3 LYS A 137     -13.834 -11.804   3.366  1.00 49.24           H  
ATOM   2262  NZ  LYS A 137     -15.196 -13.034   4.407  1.00 49.24           N  
ATOM   2263  HZ1 LYS A 137     -15.943 -12.902   3.741  1.00 49.24           H  
ATOM   2264  HZ2 LYS A 137     -15.266 -13.963   4.798  1.00 49.24           H  
ATOM   2265  HZ3 LYS A 137     -15.327 -12.359   5.147  1.00 49.24           H  
ATOM   2266  N   ASP A 138      -9.049 -12.136   2.082  1.00 56.11           N  
ATOM   2267  H   ASP A 138      -9.623 -11.305   2.079  1.00 56.11           H  
ATOM   2268  CA  ASP A 138      -8.820 -12.805   0.800  1.00 56.11           C  
ATOM   2269  HA  ASP A 138      -8.858 -13.884   0.948  1.00 56.11           H  
ATOM   2270  C   ASP A 138      -7.424 -12.476   0.262  1.00 56.11           C  
ATOM   2271  CB  ASP A 138      -9.929 -12.431  -0.200  1.00 56.11           C  
ATOM   2272  HB2 ASP A 138      -9.958 -11.349  -0.321  1.00 56.11           H  
ATOM   2273  HB3 ASP A 138      -9.684 -12.870  -1.167  1.00 56.11           H  
ATOM   2274  O   ASP A 138      -6.721 -13.362  -0.226  1.00 56.11           O  
ATOM   2275  CG  ASP A 138     -11.314 -12.944   0.221  1.00 56.11           C  
ATOM   2276  OD1 ASP A 138     -11.385 -13.961   0.953  1.00 56.11           O  
ATOM   2277  OD2 ASP A 138     -12.313 -12.302  -0.161  1.00 56.11           O  
ATOM   2278  N   ILE A 139      -6.969 -11.234   0.466  1.00 51.45           N  
ATOM   2279  H   ILE A 139      -7.604 -10.563   0.875  1.00 51.45           H  
ATOM   2280  CA  ILE A 139      -5.589 -10.825   0.172  1.00 51.45           C  
ATOM   2281  HA  ILE A 139      -5.366 -11.076  -0.865  1.00 51.45           H  
ATOM   2282  C   ILE A 139      -4.605 -11.613   1.040  1.00 51.45           C  
ATOM   2283  CB  ILE A 139      -5.424  -9.299   0.349  1.00 51.45           C  
ATOM   2284  HB  ILE A 139      -5.760  -9.020   1.348  1.00 51.45           H  
ATOM   2285  O   ILE A 139      -3.624 -12.160   0.537  1.00 51.45           O  
ATOM   2286  CG1 ILE A 139      -6.315  -8.577  -0.687  1.00 51.45           C  
ATOM   2287 HG12 ILE A 139      -7.362  -8.799  -0.477  1.00 51.45           H  
ATOM   2288 HG13 ILE A 139      -6.084  -8.943  -1.687  1.00 51.45           H  
ATOM   2289  CG2 ILE A 139      -3.945  -8.880   0.215  1.00 51.45           C  
ATOM   2290 HG21 ILE A 139      -3.567  -9.147  -0.772  1.00 51.45           H  
ATOM   2291 HG22 ILE A 139      -3.337  -9.366   0.979  1.00 51.45           H  
ATOM   2292 HG23 ILE A 139      -3.831  -7.807   0.369  1.00 51.45           H  
ATOM   2293  CD1 ILE A 139      -6.155  -7.059  -0.682  1.00 51.45           C  
ATOM   2294 HD11 ILE A 139      -6.255  -6.699   0.342  1.00 51.45           H  
ATOM   2295 HD12 ILE A 139      -6.919  -6.616  -1.320  1.00 51.45           H  
ATOM   2296 HD13 ILE A 139      -5.183  -6.773  -1.082  1.00 51.45           H  
ATOM   2297  N   LEU A 140      -4.873 -11.725   2.342  1.00 47.51           N  
ATOM   2298  H   LEU A 140      -5.686 -11.250   2.707  1.00 47.51           H  
ATOM   2299  CA  LEU A 140      -4.005 -12.459   3.265  1.00 47.51           C  
ATOM   2300  HA  LEU A 140      -2.986 -12.083   3.164  1.00 47.51           H  
ATOM   2301  C   LEU A 140      -3.936 -13.954   2.929  1.00 47.51           C  
ATOM   2302  CB  LEU A 140      -4.493 -12.217   4.698  1.00 47.51           C  
ATOM   2303  HB2 LEU A 140      -3.991 -12.912   5.372  1.00 47.51           H  
ATOM   2304  HB3 LEU A 140      -5.561 -12.434   4.741  1.00 47.51           H  
ATOM   2305  O   LEU A 140      -2.843 -14.528   2.915  1.00 47.51           O  
ATOM   2306  CG  LEU A 140      -4.242 -10.785   5.206  1.00 47.51           C  
ATOM   2307  HG  LEU A 140      -4.726 -10.062   4.549  1.00 47.51           H  
ATOM   2308  CD1 LEU A 140      -4.854 -10.669   6.593  1.00 47.51           C  
ATOM   2309 HD11 LEU A 140      -5.893 -10.989   6.517  1.00 47.51           H  
ATOM   2310 HD12 LEU A 140      -4.324 -11.306   7.301  1.00 47.51           H  
ATOM   2311 HD13 LEU A 140      -4.813  -9.635   6.933  1.00 47.51           H  
ATOM   2312  CD2 LEU A 140      -2.760 -10.425   5.297  1.00 47.51           C  
ATOM   2313 HD21 LEU A 140      -2.329 -10.347   4.299  1.00 47.51           H  
ATOM   2314 HD22 LEU A 140      -2.649  -9.459   5.789  1.00 47.51           H  
ATOM   2315 HD23 LEU A 140      -2.221 -11.179   5.870  1.00 47.51           H  
ATOM   2316  N   LYS A 141      -5.071 -14.566   2.569  1.00 54.29           N  
ATOM   2317  H   LYS A 141      -5.932 -14.040   2.621  1.00 54.29           H  
ATOM   2318  CA  LYS A 141      -5.126 -15.962   2.115  1.00 54.29           C  
ATOM   2319  HA  LYS A 141      -4.688 -16.587   2.893  1.00 54.29           H  
ATOM   2320  C   LYS A 141      -4.294 -16.180   0.847  1.00 54.29           C  
ATOM   2321  CB  LYS A 141      -6.595 -16.359   1.917  1.00 54.29           C  
ATOM   2322  HB2 LYS A 141      -7.152 -16.093   2.816  1.00 54.29           H  
ATOM   2323  HB3 LYS A 141      -7.013 -15.803   1.078  1.00 54.29           H  
ATOM   2324  O   LYS A 141      -3.550 -17.156   0.776  1.00 54.29           O  
ATOM   2325  CG  LYS A 141      -6.760 -17.865   1.674  1.00 54.29           C  
ATOM   2326  HG2 LYS A 141      -6.353 -18.413   2.524  1.00 54.29           H  
ATOM   2327  HG3 LYS A 141      -6.222 -18.156   0.772  1.00 54.29           H  
ATOM   2328  CD  LYS A 141      -8.243 -18.213   1.506  1.00 54.29           C  
ATOM   2329  HD2 LYS A 141      -8.788 -17.898   2.396  1.00 54.29           H  
ATOM   2330  HD3 LYS A 141      -8.636 -17.672   0.645  1.00 54.29           H  
ATOM   2331  CE  LYS A 141      -8.418 -19.720   1.298  1.00 54.29           C  
ATOM   2332  HE2 LYS A 141      -7.829 -20.021   0.431  1.00 54.29           H  
ATOM   2333  HE3 LYS A 141      -8.023 -20.240   2.170  1.00 54.29           H  
ATOM   2334  NZ  LYS A 141      -9.846 -20.068   1.093  1.00 54.29           N  
ATOM   2335  HZ1 LYS A 141      -9.960 -21.063   0.958  1.00 54.29           H  
ATOM   2336  HZ2 LYS A 141     -10.395 -19.786   1.892  1.00 54.29           H  
ATOM   2337  HZ3 LYS A 141     -10.210 -19.588   0.283  1.00 54.29           H  
ATOM   2338  N   GLY A 142      -4.363 -15.256  -0.116  1.00 52.63           N  
ATOM   2339  H   GLY A 142      -5.013 -14.492   0.001  1.00 52.63           H  
ATOM   2340  CA  GLY A 142      -3.556 -15.290  -1.343  1.00 52.63           C  
ATOM   2341  HA2 GLY A 142      -3.767 -16.209  -1.889  1.00 52.63           H  
ATOM   2342  HA3 GLY A 142      -3.842 -14.442  -1.966  1.00 52.63           H  
ATOM   2343  C   GLY A 142      -2.042 -15.206  -1.105  1.00 52.63           C  
ATOM   2344  O   GLY A 142      -1.262 -15.667  -1.934  1.00 52.63           O  
ATOM   2345  N   HIS A 143      -1.617 -14.683   0.047  1.00 47.38           N  
ATOM   2346  H   HIS A 143      -2.310 -14.287   0.666  1.00 47.38           H  
ATOM   2347  CA  HIS A 143      -0.210 -14.551   0.431  1.00 47.38           C  
ATOM   2348  HA  HIS A 143       0.404 -14.728  -0.452  1.00 47.38           H  
ATOM   2349  C   HIS A 143       0.273 -15.604   1.442  1.00 47.38           C  
ATOM   2350  CB  HIS A 143       0.046 -13.104   0.872  1.00 47.38           C  
ATOM   2351  HB2 HIS A 143       1.034 -13.028   1.327  1.00 47.38           H  
ATOM   2352  HB3 HIS A 143      -0.696 -12.811   1.614  1.00 47.38           H  
ATOM   2353  O   HIS A 143       1.362 -15.465   1.996  1.00 47.38           O  
ATOM   2354  CG  HIS A 143       0.005 -12.142  -0.286  1.00 47.38           C  
ATOM   2355  CD2 HIS A 143      -0.847 -11.084  -0.453  1.00 47.38           C  
ATOM   2356  HD2 HIS A 143      -1.612 -10.772   0.242  1.00 47.38           H  
ATOM   2357  ND1 HIS A 143       0.818 -12.185  -1.395  1.00 47.38           N  
ATOM   2358  HD1 HIS A 143       1.459 -12.931  -1.625  1.00 47.38           H  
ATOM   2359  CE1 HIS A 143       0.458 -11.183  -2.212  1.00 47.38           C  
ATOM   2360  HE1 HIS A 143       0.873 -10.999  -3.192  1.00 47.38           H  
ATOM   2361  NE2 HIS A 143      -0.537 -10.470  -1.671  1.00 47.38           N  
ATOM   2362  N   GLY A 144      -0.501 -16.672   1.664  1.00 43.60           N  
ATOM   2363  H   GLY A 144      -1.389 -16.730   1.186  1.00 43.60           H  
ATOM   2364  CA  GLY A 144      -0.110 -17.783   2.537  1.00 43.60           C  
ATOM   2365  HA2 GLY A 144      -0.694 -18.661   2.262  1.00 43.60           H  
ATOM   2366  HA3 GLY A 144       0.945 -18.011   2.383  1.00 43.60           H  
ATOM   2367  C   GLY A 144      -0.325 -17.528   4.031  1.00 43.60           C  
ATOM   2368  O   GLY A 144       0.089 -18.347   4.853  1.00 43.60           O  
ATOM   2369  N   TYR A 145      -0.996 -16.437   4.408  1.00 40.44           N  
ATOM   2370  H   TYR A 145      -1.367 -15.817   3.702  1.00 40.44           H  
ATOM   2371  CA  TYR A 145      -1.353 -16.184   5.800  1.00 40.44           C  
ATOM   2372  HA  TYR A 145      -0.540 -16.537   6.435  1.00 40.44           H  
ATOM   2373  C   TYR A 145      -2.619 -16.969   6.165  1.00 40.44           C  
ATOM   2374  CB  TYR A 145      -1.496 -14.681   6.062  1.00 40.44           C  
ATOM   2375  HB2 TYR A 145      -2.251 -14.272   5.391  1.00 40.44           H  
ATOM   2376  HB3 TYR A 145      -1.857 -14.537   7.081  1.00 40.44           H  
ATOM   2377  O   TYR A 145      -3.673 -16.823   5.544  1.00 40.44           O  
ATOM   2378  CG  TYR A 145      -0.205 -13.898   5.898  1.00 40.44           C  
ATOM   2379  CD1 TYR A 145       0.706 -13.808   6.969  1.00 40.44           C  
ATOM   2380  HD1 TYR A 145       0.480 -14.282   7.913  1.00 40.44           H  
ATOM   2381  CD2 TYR A 145       0.089 -13.264   4.677  1.00 40.44           C  
ATOM   2382  HD2 TYR A 145      -0.609 -13.338   3.856  1.00 40.44           H  
ATOM   2383  CE1 TYR A 145       1.908 -13.087   6.822  1.00 40.44           C  
ATOM   2384  HE1 TYR A 145       2.598 -13.013   7.649  1.00 40.44           H  
ATOM   2385  CE2 TYR A 145       1.292 -12.546   4.523  1.00 40.44           C  
ATOM   2386  HE2 TYR A 145       1.522 -12.058   3.587  1.00 40.44           H  
ATOM   2387  OH  TYR A 145       3.363 -11.751   5.441  1.00 40.44           O  
ATOM   2388  HH  TYR A 145       3.835 -11.660   6.272  1.00 40.44           H  
ATOM   2389  CZ  TYR A 145       2.206 -12.455   5.595  1.00 40.44           C  
ATOM   2390  N   LYS A 146      -2.526 -17.811   7.201  1.00 48.46           N  
ATOM   2391  H   LYS A 146      -1.630 -17.902   7.656  1.00 48.46           H  
ATOM   2392  CA  LYS A 146      -3.688 -18.498   7.779  1.00 48.46           C  
ATOM   2393  HA  LYS A 146      -4.379 -18.762   6.978  1.00 48.46           H  
ATOM   2394  C   LYS A 146      -4.414 -17.547   8.729  1.00 48.46           C  
ATOM   2395  CB  LYS A 146      -3.266 -19.796   8.491  1.00 48.46           C  
ATOM   2396  HB2 LYS A 146      -4.135 -20.193   9.016  1.00 48.46           H  
ATOM   2397  HB3 LYS A 146      -2.498 -19.574   9.231  1.00 48.46           H  
ATOM   2398  O   LYS A 146      -3.896 -17.243   9.802  1.00 48.46           O  
ATOM   2399  CG  LYS A 146      -2.749 -20.871   7.521  1.00 48.46           C  
ATOM   2400  HG2 LYS A 146      -1.829 -20.527   7.048  1.00 48.46           H  
ATOM   2401  HG3 LYS A 146      -3.499 -21.051   6.750  1.00 48.46           H  
ATOM   2402  CD  LYS A 146      -2.478 -22.181   8.274  1.00 48.46           C  
ATOM   2403  HD2 LYS A 146      -3.402 -22.514   8.747  1.00 48.46           H  
ATOM   2404  HD3 LYS A 146      -1.733 -21.998   9.049  1.00 48.46           H  
ATOM   2405  CE  LYS A 146      -1.972 -23.269   7.320  1.00 48.46           C  
ATOM   2406  HE2 LYS A 146      -2.705 -23.399   6.524  1.00 48.46           H  
ATOM   2407  HE3 LYS A 146      -1.040 -22.931   6.867  1.00 48.46           H  
ATOM   2408  NZ  LYS A 146      -1.764 -24.553   8.036  1.00 48.46           N  
ATOM   2409  HZ1 LYS A 146      -2.630 -24.863   8.454  1.00 48.46           H  
ATOM   2410  HZ2 LYS A 146      -1.440 -25.272   7.405  1.00 48.46           H  
ATOM   2411  HZ3 LYS A 146      -1.085 -24.442   8.775  1.00 48.46           H  
ATOM   2412  N   TRP A 147      -5.630 -17.137   8.356  1.00 43.19           N  
ATOM   2413  H   TRP A 147      -5.935 -17.373   7.423  1.00 43.19           H  
ATOM   2414  CA  TRP A 147      -6.532 -16.306   9.178  1.00 43.19           C  
ATOM   2415  HA  TRP A 147      -6.090 -15.319   9.314  1.00 43.19           H  
ATOM   2416  C   TRP A 147      -6.809 -16.911  10.575  1.00 43.19           C  
ATOM   2417  CB  TRP A 147      -7.829 -16.064   8.397  1.00 43.19           C  
ATOM   2418  HB2 TRP A 147      -8.377 -17.003   8.315  1.00 43.19           H  
ATOM   2419  HB3 TRP A 147      -7.576 -15.738   7.388  1.00 43.19           H  
ATOM   2420  O   TRP A 147      -7.144 -16.218  11.527  1.00 43.19           O  
ATOM   2421  CG  TRP A 147      -8.729 -15.024   8.992  1.00 43.19           C  
ATOM   2422  CD1 TRP A 147      -9.760 -15.278   9.830  1.00 43.19           C  
ATOM   2423  HD1 TRP A 147     -10.052 -16.262  10.164  1.00 43.19           H  
ATOM   2424  CD2 TRP A 147      -8.679 -13.565   8.855  1.00 43.19           C  
ATOM   2425  CE2 TRP A 147      -9.724 -13.007   9.654  1.00 43.19           C  
ATOM   2426  CE3 TRP A 147      -7.861 -12.648   8.152  1.00 43.19           C  
ATOM   2427  HE3 TRP A 147      -7.052 -13.022   7.542  1.00 43.19           H  
ATOM   2428  NE1 TRP A 147     -10.353 -14.093  10.215  1.00 43.19           N  
ATOM   2429  HE1 TRP A 147     -11.128 -14.035  10.860  1.00 43.19           H  
ATOM   2430  CH2 TRP A 147      -9.114 -10.748   9.061  1.00 43.19           C  
ATOM   2431  HH2 TRP A 147      -9.258  -9.681   9.147  1.00 43.19           H  
ATOM   2432  CZ2 TRP A 147      -9.949 -11.628   9.761  1.00 43.19           C  
ATOM   2433  HZ2 TRP A 147     -10.744 -11.251  10.387  1.00 43.19           H  
ATOM   2434  CZ3 TRP A 147      -8.080 -11.258   8.263  1.00 43.19           C  
ATOM   2435  HZ3 TRP A 147      -7.449 -10.546   7.750  1.00 43.19           H  
ATOM   2436  N   GLU A 148      -6.628 -18.225  10.710  1.00 45.99           N  
ATOM   2437  H   GLU A 148      -6.385 -18.745   9.879  1.00 45.99           H  
ATOM   2438  CA  GLU A 148      -6.936 -19.016  11.905  1.00 45.99           C  
ATOM   2439  HA  GLU A 148      -7.844 -18.624  12.364  1.00 45.99           H  
ATOM   2440  C   GLU A 148      -5.848 -18.987  12.993  1.00 45.99           C  
ATOM   2441  CB  GLU A 148      -7.211 -20.456  11.456  1.00 45.99           C  
ATOM   2442  HB2 GLU A 148      -7.373 -21.085  12.332  1.00 45.99           H  
ATOM   2443  HB3 GLU A 148      -6.333 -20.817  10.922  1.00 45.99           H  
ATOM   2444  O   GLU A 148      -6.108 -19.433  14.113  1.00 45.99           O  
ATOM   2445  CG  GLU A 148      -8.453 -20.545  10.550  1.00 45.99           C  
ATOM   2446  HG2 GLU A 148      -8.381 -19.806   9.752  1.00 45.99           H  
ATOM   2447  HG3 GLU A 148      -9.334 -20.305  11.145  1.00 45.99           H  
ATOM   2448  CD  GLU A 148      -8.628 -21.920   9.894  1.00 45.99           C  
ATOM   2449  OE1 GLU A 148      -9.618 -22.054   9.144  1.00 45.99           O  
ATOM   2450  OE2 GLU A 148      -7.747 -22.790  10.081  1.00 45.99           O  
ATOM   2451  N   ASN A 149      -4.661 -18.426  12.722  1.00 44.18           N  
ATOM   2452  H   ASN A 149      -4.521 -18.020  11.808  1.00 44.18           H  
ATOM   2453  CA  ASN A 149      -3.628 -18.223  13.746  1.00 44.18           C  
ATOM   2454  HA  ASN A 149      -3.599 -19.110  14.379  1.00 44.18           H  
ATOM   2455  C   ASN A 149      -4.037 -17.074  14.683  1.00 44.18           C  
ATOM   2456  CB  ASN A 149      -2.233 -18.055  13.097  1.00 44.18           C  
ATOM   2457  HB2 ASN A 149      -2.332 -17.660  12.086  1.00 44.18           H  
ATOM   2458  HB3 ASN A 149      -1.643 -17.354  13.687  1.00 44.18           H  
ATOM   2459  O   ASN A 149      -3.538 -15.962  14.615  1.00 44.18           O  
ATOM   2460  CG  ASN A 149      -1.421 -19.339  13.043  1.00 44.18           C  
ATOM   2461  ND2 ASN A 149      -0.230 -19.285  12.497  1.00 44.18           N  
ATOM   2462 HD21 ASN A 149       0.177 -18.395  12.249  1.00 44.18           H  
ATOM   2463 HD22 ASN A 149       0.330 -20.118  12.613  1.00 44.18           H  
ATOM   2464  OD1 ASN A 149      -1.821 -20.400  13.482  1.00 44.18           O  
ATOM   2465  N   ARG A 150      -4.977 -17.340  15.588  1.00 36.96           N  
ATOM   2466  H   ARG A 150      -5.395 -18.257  15.521  1.00 36.96           H  
ATOM   2467  CA  ARG A 150      -5.578 -16.348  16.492  1.00 36.96           C  
ATOM   2468  HA  ARG A 150      -6.029 -15.566  15.881  1.00 36.96           H  
ATOM   2469  C   ARG A 150      -4.591 -15.607  17.405  1.00 36.96           C  
ATOM   2470  CB  ARG A 150      -6.672 -17.032  17.326  1.00 36.96           C  
ATOM   2471  HB2 ARG A 150      -6.287 -17.969  17.726  1.00 36.96           H  
ATOM   2472  HB3 ARG A 150      -6.937 -16.388  18.165  1.00 36.96           H  
ATOM   2473  O   ARG A 150      -5.022 -14.669  18.060  1.00 36.96           O  
ATOM   2474  CG  ARG A 150      -7.951 -17.293  16.518  1.00 36.96           C  
ATOM   2475  HG2 ARG A 150      -7.731 -17.906  15.644  1.00 36.96           H  
ATOM   2476  HG3 ARG A 150      -8.360 -16.338  16.188  1.00 36.96           H  
ATOM   2477  CD  ARG A 150      -8.975 -18.014  17.402  1.00 36.96           C  
ATOM   2478  HD2 ARG A 150      -8.626 -19.032  17.575  1.00 36.96           H  
ATOM   2479  HD3 ARG A 150      -9.042 -17.493  18.356  1.00 36.96           H  
ATOM   2480  NE  ARG A 150     -10.313 -18.040  16.784  1.00 36.96           N  
ATOM   2481  HE  ARG A 150     -10.403 -17.593  15.882  1.00 36.96           H  
ATOM   2482  NH1 ARG A 150     -11.398 -19.217  18.434  1.00 36.96           N  
ATOM   2483 HH11 ARG A 150     -10.506 -19.422  18.861  1.00 36.96           H  
ATOM   2484 HH12 ARG A 150     -12.244 -19.647  18.778  1.00 36.96           H  
ATOM   2485  NH2 ARG A 150     -12.555 -18.442  16.693  1.00 36.96           N  
ATOM   2486 HH21 ARG A 150     -12.612 -17.951  15.813  1.00 36.96           H  
ATOM   2487 HH22 ARG A 150     -13.398 -18.830  17.091  1.00 36.96           H  
ATOM   2488  CZ  ARG A 150     -11.411 -18.564  17.304  1.00 36.96           C  
ATOM   2489  N   GLU A 151      -3.316 -15.987  17.478  1.00 36.36           N  
ATOM   2490  H   GLU A 151      -2.997 -16.743  16.889  1.00 36.36           H  
ATOM   2491  CA  GLU A 151      -2.316 -15.276  18.288  1.00 36.36           C  
ATOM   2492  HA  GLU A 151      -2.682 -15.189  19.311  1.00 36.36           H  
ATOM   2493  C   GLU A 151      -2.097 -13.832  17.815  1.00 36.36           C  
ATOM   2494  CB  GLU A 151      -1.002 -16.067  18.340  1.00 36.36           C  
ATOM   2495  HB2 GLU A 151      -0.704 -16.351  17.331  1.00 36.36           H  
ATOM   2496  HB3 GLU A 151      -0.229 -15.432  18.773  1.00 36.36           H  
ATOM   2497  O   GLU A 151      -2.147 -12.923  18.636  1.00 36.36           O  
ATOM   2498  CG  GLU A 151      -1.163 -17.313  19.226  1.00 36.36           C  
ATOM   2499  HG2 GLU A 151      -1.865 -17.997  18.750  1.00 36.36           H  
ATOM   2500  HG3 GLU A 151      -1.595 -17.008  20.179  1.00 36.36           H  
ATOM   2501  CD  GLU A 151       0.162 -18.044  19.478  1.00 36.36           C  
ATOM   2502  OE1 GLU A 151       0.275 -18.634  20.575  1.00 36.36           O  
ATOM   2503  OE2 GLU A 151       0.999 -18.061  18.549  1.00 36.36           O  
ATOM   2504  N   TRP A 152      -2.020 -13.574  16.505  1.00 36.90           N  
ATOM   2505  H   TRP A 152      -2.052 -14.336  15.843  1.00 36.90           H  
ATOM   2506  CA  TRP A 152      -1.902 -12.200  15.990  1.00 36.90           C  
ATOM   2507  HA  TRP A 152      -1.240 -11.637  16.648  1.00 36.90           H  
ATOM   2508  C   TRP A 152      -3.238 -11.439  15.985  1.00 36.90           C  
ATOM   2509  CB  TRP A 152      -1.250 -12.224  14.604  1.00 36.90           C  
ATOM   2510  HB2 TRP A 152      -1.196 -11.203  14.226  1.00 36.90           H  
ATOM   2511  HB3 TRP A 152      -0.225 -12.577  14.717  1.00 36.90           H  
ATOM   2512  O   TRP A 152      -3.250 -10.215  16.037  1.00 36.90           O  
ATOM   2513  CG  TRP A 152      -1.932 -13.075  13.580  1.00 36.90           C  
ATOM   2514  CD1 TRP A 152      -1.600 -14.351  13.283  1.00 36.90           C  
ATOM   2515  HD1 TRP A 152      -0.805 -14.903  13.763  1.00 36.90           H  
ATOM   2516  CD2 TRP A 152      -3.051 -12.737  12.705  1.00 36.90           C  
ATOM   2517  CE2 TRP A 152      -3.381 -13.896  11.949  1.00 36.90           C  
ATOM   2518  CE3 TRP A 152      -3.824 -11.580  12.463  1.00 36.90           C  
ATOM   2519  HE3 TRP A 152      -3.601 -10.676  13.010  1.00 36.90           H  
ATOM   2520  NE1 TRP A 152      -2.448 -14.833  12.307  1.00 36.90           N  
ATOM   2521  HE1 TRP A 152      -2.445 -15.787  11.975  1.00 36.90           H  
ATOM   2522  CH2 TRP A 152      -5.197 -12.772  10.825  1.00 36.90           C  
ATOM   2523  HH2 TRP A 152      -6.023 -12.778  10.130  1.00 36.90           H  
ATOM   2524  CZ2 TRP A 152      -4.433 -13.930  11.038  1.00 36.90           C  
ATOM   2525  HZ2 TRP A 152      -4.614 -14.852  10.507  1.00 36.90           H  
ATOM   2526  CZ3 TRP A 152      -4.879 -11.595  11.528  1.00 36.90           C  
ATOM   2527  HZ3 TRP A 152      -5.463 -10.701  11.364  1.00 36.90           H  
ATOM   2528  N   ALA A 153      -4.376 -12.142  15.971  1.00 29.64           N  
ATOM   2529  H   ALA A 153      -4.303 -13.146  15.887  1.00 29.64           H  
ATOM   2530  CA  ALA A 153      -5.706 -11.528  16.042  1.00 29.64           C  
ATOM   2531  HA  ALA A 153      -5.681 -10.578  15.509  1.00 29.64           H  
ATOM   2532  C   ALA A 153      -6.165 -11.217  17.485  1.00 29.64           C  
ATOM   2533  CB  ALA A 153      -6.695 -12.447  15.314  1.00 29.64           C  
ATOM   2534  HB1 ALA A 153      -6.342 -12.642  14.301  1.00 29.64           H  
ATOM   2535  HB2 ALA A 153      -7.667 -11.957  15.260  1.00 29.64           H  
ATOM   2536  HB3 ALA A 153      -6.797 -13.387  15.856  1.00 29.64           H  
ATOM   2537  O   ALA A 153      -7.067 -10.407  17.680  1.00 29.64           O  
ATOM   2538  N   LYS A 154      -5.572 -11.859  18.506  1.00 32.01           N  
ATOM   2539  H   LYS A 154      -4.861 -12.540  18.280  1.00 32.01           H  
ATOM   2540  CA  LYS A 154      -5.905 -11.653  19.930  1.00 32.01           C  
ATOM   2541  HA  LYS A 154      -6.958 -11.385  20.013  1.00 32.01           H  
ATOM   2542  C   LYS A 154      -5.156 -10.485  20.572  1.00 32.01           C  
ATOM   2543  CB  LYS A 154      -5.653 -12.937  20.733  1.00 32.01           C  
ATOM   2544  HB2 LYS A 154      -4.725 -13.399  20.397  1.00 32.01           H  
ATOM   2545  HB3 LYS A 154      -5.525 -12.671  21.783  1.00 32.01           H  
ATOM   2546  O   LYS A 154      -5.705  -9.876  21.485  1.00 32.01           O  
ATOM   2547  CG  LYS A 154      -6.818 -13.935  20.644  1.00 32.01           C  
ATOM   2548  HG2 LYS A 154      -7.711 -13.483  21.076  1.00 32.01           H  
ATOM   2549  HG3 LYS A 154      -7.021 -14.192  19.604  1.00 32.01           H  
ATOM   2550  CD  LYS A 154      -6.450 -15.196  21.433  1.00 32.01           C  
ATOM   2551  HD2 LYS A 154      -5.566 -15.644  20.979  1.00 32.01           H  
ATOM   2552  HD3 LYS A 154      -6.204 -14.906  22.455  1.00 32.01           H  
ATOM   2553  CE  LYS A 154      -7.589 -16.216  21.456  1.00 32.01           C  
ATOM   2554  HE2 LYS A 154      -7.796 -16.526  20.432  1.00 32.01           H  
ATOM   2555  HE3 LYS A 154      -8.479 -15.730  21.857  1.00 32.01           H  
ATOM   2556  NZ  LYS A 154      -7.212 -17.381  22.296  1.00 32.01           N  
ATOM   2557  HZ1 LYS A 154      -6.999 -17.074  23.234  1.00 32.01           H  
ATOM   2558  HZ2 LYS A 154      -6.373 -17.815  21.938  1.00 32.01           H  
ATOM   2559  HZ3 LYS A 154      -7.950 -18.069  22.345  1.00 32.01           H  
ATOM   2560  N   GLU A 155      -3.951 -10.162  20.105  1.00 30.37           N  
ATOM   2561  H   GLU A 155      -3.506 -10.763  19.426  1.00 30.37           H  
ATOM   2562  CA  GLU A 155      -3.199  -8.992  20.590  1.00 30.37           C  
ATOM   2563  HA  GLU A 155      -3.371  -8.873  21.660  1.00 30.37           H  
ATOM   2564  C   GLU A 155      -3.654  -7.669  19.954  1.00 30.37           C  
ATOM   2565  CB  GLU A 155      -1.692  -9.209  20.390  1.00 30.37           C  
ATOM   2566  HB2 GLU A 155      -1.186  -8.248  20.478  1.00 30.37           H  
ATOM   2567  HB3 GLU A 155      -1.507  -9.614  19.395  1.00 30.37           H  
ATOM   2568  O   GLU A 155      -3.379  -6.600  20.492  1.00 30.37           O  
ATOM   2569  CG  GLU A 155      -1.119 -10.147  21.461  1.00 30.37           C  
ATOM   2570  HG2 GLU A 155      -1.425  -9.781  22.441  1.00 30.37           H  
ATOM   2571  HG3 GLU A 155      -1.547 -11.141  21.327  1.00 30.37           H  
ATOM   2572  CD  GLU A 155       0.414 -10.237  21.413  1.00 30.37           C  
ATOM   2573  OE1 GLU A 155       0.991 -10.573  22.472  1.00 30.37           O  
ATOM   2574  OE2 GLU A 155       0.993  -9.969  20.333  1.00 30.37           O  
ATOM   2575  N   TYR A 156      -4.408  -7.722  18.853  1.00 30.93           N  
ATOM   2576  H   TYR A 156      -4.618  -8.631  18.467  1.00 30.93           H  
ATOM   2577  CA  TYR A 156      -4.736  -6.549  18.045  1.00 30.93           C  
ATOM   2578  HA  TYR A 156      -4.368  -5.650  18.539  1.00 30.93           H  
ATOM   2579  C   TYR A 156      -6.252  -6.377  17.900  1.00 30.93           C  
ATOM   2580  CB  TYR A 156      -3.983  -6.636  16.709  1.00 30.93           C  
ATOM   2581  HB2 TYR A 156      -4.192  -7.594  16.232  1.00 30.93           H  
ATOM   2582  HB3 TYR A 156      -4.359  -5.854  16.049  1.00 30.93           H  
ATOM   2583  O   TYR A 156      -6.854  -6.765  16.902  1.00 30.93           O  
ATOM   2584  CG  TYR A 156      -2.481  -6.454  16.866  1.00 30.93           C  
ATOM   2585  CD1 TYR A 156      -1.910  -5.172  16.735  1.00 30.93           C  
ATOM   2586  HD1 TYR A 156      -2.532  -4.325  16.487  1.00 30.93           H  
ATOM   2587  CD2 TYR A 156      -1.659  -7.548  17.202  1.00 30.93           C  
ATOM   2588  HD2 TYR A 156      -2.093  -8.529  17.325  1.00 30.93           H  
ATOM   2589  CE1 TYR A 156      -0.526  -4.991  16.937  1.00 30.93           C  
ATOM   2590  HE1 TYR A 156      -0.078  -4.014  16.833  1.00 30.93           H  
ATOM   2591  CE2 TYR A 156      -0.281  -7.370  17.428  1.00 30.93           C  
ATOM   2592  HE2 TYR A 156       0.328  -8.211  17.725  1.00 30.93           H  
ATOM   2593  OH  TYR A 156       1.623  -5.908  17.477  1.00 30.93           O  
ATOM   2594  HH  TYR A 156       2.025  -6.710  17.819  1.00 30.93           H  
ATOM   2595  CZ  TYR A 156       0.288  -6.086  17.294  1.00 30.93           C  
ATOM   2596  N   LYS A 157      -6.876  -5.752  18.910  1.00 27.06           N  
ATOM   2597  H   LYS A 157      -6.311  -5.497  19.707  1.00 27.06           H  
ATOM   2598  CA  LYS A 157      -8.278  -5.285  18.868  1.00 27.06           C  
ATOM   2599  HA  LYS A 157      -8.885  -6.072  18.419  1.00 27.06           H  
ATOM   2600  C   LYS A 157      -8.517  -4.069  17.950  1.00 27.06           C  
ATOM   2601  CB  LYS A 157      -8.800  -5.013  20.290  1.00 27.06           C  
ATOM   2602  HB2 LYS A 157      -9.632  -4.312  20.231  1.00 27.06           H  
ATOM   2603  HB3 LYS A 157      -8.019  -4.542  20.886  1.00 27.06           H  
ATOM   2604  O   LYS A 157      -9.664  -3.673  17.783  1.00 27.06           O  
ATOM   2605  CG  LYS A 157      -9.308  -6.287  20.980  1.00 27.06           C  
ATOM   2606  HG2 LYS A 157      -8.476  -6.968  21.158  1.00 27.06           H  
ATOM   2607  HG3 LYS A 157     -10.042  -6.776  20.339  1.00 27.06           H  
ATOM   2608  CD  LYS A 157      -9.974  -5.913  22.309  1.00 27.06           C  
ATOM   2609  HD2 LYS A 157      -9.226  -5.467  22.964  1.00 27.06           H  
ATOM   2610  HD3 LYS A 157     -10.751  -5.174  22.115  1.00 27.06           H  
ATOM   2611  CE  LYS A 157     -10.597  -7.136  22.984  1.00 27.06           C  
ATOM   2612  HE2 LYS A 157     -11.299  -7.593  22.288  1.00 27.06           H  
ATOM   2613  HE3 LYS A 157      -9.806  -7.856  23.196  1.00 27.06           H  
ATOM   2614  NZ  LYS A 157     -11.291  -6.734  24.232  1.00 27.06           N  
ATOM   2615  HZ1 LYS A 157     -11.719  -7.528  24.687  1.00 27.06           H  
ATOM   2616  HZ2 LYS A 157     -10.636  -6.297  24.865  1.00 27.06           H  
ATOM   2617  HZ3 LYS A 157     -12.005  -6.052  24.019  1.00 27.06           H  
ATOM   2618  N   GLY A 158      -7.475  -3.552  17.299  1.00 27.76           N  
ATOM   2619  H   GLY A 158      -6.562  -3.928  17.512  1.00 27.76           H  
ATOM   2620  CA  GLY A 158      -7.538  -2.511  16.275  1.00 27.76           C  
ATOM   2621  HA2 GLY A 158      -7.098  -1.593  16.666  1.00 27.76           H  
ATOM   2622  HA3 GLY A 158      -8.572  -2.300  16.001  1.00 27.76           H  
ATOM   2623  C   GLY A 158      -6.748  -2.959  15.049  1.00 27.76           C  
ATOM   2624  O   GLY A 158      -5.525  -3.090  15.096  1.00 27.76           O  
ATOM   2625  N   GLY A 159      -7.446  -3.264  13.956  1.00 25.91           N  
ATOM   2626  H   GLY A 159      -8.446  -3.124  13.977  1.00 25.91           H  
ATOM   2627  CA  GLY A 159      -6.845  -3.789  12.734  1.00 25.91           C  
ATOM   2628  HA2 GLY A 159      -7.635  -4.095  12.048  1.00 25.91           H  
ATOM   2629  HA3 GLY A 159      -6.241  -4.664  12.975  1.00 25.91           H  
ATOM   2630  C   GLY A 159      -5.975  -2.753  12.027  1.00 25.91           C  
ATOM   2631  O   GLY A 159      -6.499  -1.910  11.311  1.00 25.91           O  
ATOM   2632  N   LEU A 160      -4.653  -2.835  12.197  1.00 30.56           N  
ATOM   2633  H   LEU A 160      -4.324  -3.399  12.968  1.00 30.56           H  
ATOM   2634  CA  LEU A 160      -3.656  -2.202  11.325  1.00 30.56           C  
ATOM   2635  HA  LEU A 160      -3.914  -2.422  10.290  1.00 30.56           H  
ATOM   2636  C   LEU A 160      -2.271  -2.813  11.583  1.00 30.56           C  
ATOM   2637  CB  LEU A 160      -3.668  -0.665  11.523  1.00 30.56           C  
ATOM   2638  HB2 LEU A 160      -4.178  -0.437  12.459  1.00 30.56           H  
ATOM   2639  HB3 LEU A 160      -2.653  -0.282  11.629  1.00 30.56           H  
ATOM   2640  O   LEU A 160      -1.519  -2.364  12.442  1.00 30.56           O  
ATOM   2641  CG  LEU A 160      -4.356   0.082  10.358  1.00 30.56           C  
ATOM   2642  HG  LEU A 160      -5.017  -0.586   9.806  1.00 30.56           H  
ATOM   2643  CD1 LEU A 160      -5.193   1.245  10.883  1.00 30.56           C  
ATOM   2644 HD11 LEU A 160      -5.672   1.751  10.044  1.00 30.56           H  
ATOM   2645 HD12 LEU A 160      -5.972   0.857  11.540  1.00 30.56           H  
ATOM   2646 HD13 LEU A 160      -4.566   1.944  11.435  1.00 30.56           H  
ATOM   2647  CD2 LEU A 160      -3.328   0.630   9.364  1.00 30.56           C  
ATOM   2648 HD21 LEU A 160      -2.680   1.355   9.857  1.00 30.56           H  
ATOM   2649 HD22 LEU A 160      -3.846   1.114   8.536  1.00 30.56           H  
ATOM   2650 HD23 LEU A 160      -2.726  -0.191   8.975  1.00 30.56           H  
ATOM   2651  N   LEU A 161      -1.916  -3.836  10.806  1.00 28.78           N  
ATOM   2652  H   LEU A 161      -2.594  -4.212  10.159  1.00 28.78           H  
ATOM   2653  CA  LEU A 161      -0.550  -4.345  10.718  1.00 28.78           C  
ATOM   2654  HA  LEU A 161       0.145  -3.576  11.054  1.00 28.78           H  
ATOM   2655  C   LEU A 161      -0.231  -4.651   9.257  1.00 28.78           C  
ATOM   2656  CB  LEU A 161      -0.372  -5.594  11.608  1.00 28.78           C  
ATOM   2657  HB2 LEU A 161       0.280  -6.307  11.102  1.00 28.78           H  
ATOM   2658  HB3 LEU A 161      -1.340  -6.082  11.725  1.00 28.78           H  
ATOM   2659  O   LEU A 161      -0.747  -5.606   8.681  1.00 28.78           O  
ATOM   2660  CG  LEU A 161       0.228  -5.316  12.998  1.00 28.78           C  
ATOM   2661  HG  LEU A 161      -0.291  -4.487  13.479  1.00 28.78           H  
ATOM   2662  CD1 LEU A 161       0.052  -6.568  13.852  1.00 28.78           C  
ATOM   2663 HD11 LEU A 161       0.630  -6.469  14.771  1.00 28.78           H  
ATOM   2664 HD12 LEU A 161       0.408  -7.449  13.318  1.00 28.78           H  
ATOM   2665 HD13 LEU A 161      -0.999  -6.697  14.111  1.00 28.78           H  
ATOM   2666  CD2 LEU A 161       1.729  -5.008  12.924  1.00 28.78           C  
ATOM   2667 HD21 LEU A 161       2.113  -4.852  13.932  1.00 28.78           H  
ATOM   2668 HD22 LEU A 161       1.897  -4.098  12.348  1.00 28.78           H  
ATOM   2669 HD23 LEU A 161       2.262  -5.840  12.464  1.00 28.78           H  
ATOM   2670  N   PHE A 162       0.672  -3.867   8.676  1.00 29.37           N  
ATOM   2671  H   PHE A 162       1.017  -3.070   9.192  1.00 29.37           H  
ATOM   2672  CA  PHE A 162       1.531  -4.374   7.620  1.00 29.37           C  
ATOM   2673  HA  PHE A 162       1.374  -5.447   7.506  1.00 29.37           H  
ATOM   2674  C   PHE A 162       2.979  -4.164   8.041  1.00 29.37           C  
ATOM   2675  CB  PHE A 162       1.234  -3.724   6.269  1.00 29.37           C  
ATOM   2676  HB2 PHE A 162       1.268  -2.641   6.385  1.00 29.37           H  
ATOM   2677  HB3 PHE A 162       2.032  -4.027   5.590  1.00 29.37           H  
ATOM   2678  O   PHE A 162       3.390  -3.049   8.365  1.00 29.37           O  
ATOM   2679  CG  PHE A 162      -0.079  -4.129   5.632  1.00 29.37           C  
ATOM   2680  CD1 PHE A 162      -0.206  -5.394   5.025  1.00 29.37           C  
ATOM   2681  HD1 PHE A 162       0.628  -6.080   5.024  1.00 29.37           H  
ATOM   2682  CD2 PHE A 162      -1.176  -3.248   5.645  1.00 29.37           C  
ATOM   2683  HD2 PHE A 162      -1.089  -2.282   6.120  1.00 29.37           H  
ATOM   2684  CE1 PHE A 162      -1.428  -5.779   4.444  1.00 29.37           C  
ATOM   2685  HE1 PHE A 162      -1.531  -6.758   3.998  1.00 29.37           H  
ATOM   2686  CE2 PHE A 162      -2.397  -3.633   5.064  1.00 29.37           C  
ATOM   2687  HE2 PHE A 162      -3.245  -2.965   5.093  1.00 29.37           H  
ATOM   2688  CZ  PHE A 162      -2.524  -4.899   4.465  1.00 29.37           C  
ATOM   2689  HZ  PHE A 162      -3.466  -5.198   4.031  1.00 29.37           H  
ATOM   2690  N   GLU A 163       3.751  -5.248   8.002  1.00 27.28           N  
ATOM   2691  H   GLU A 163       3.326  -6.140   7.794  1.00 27.28           H  
ATOM   2692  CA  GLU A 163       5.207  -5.188   7.981  1.00 27.28           C  
ATOM   2693  HA  GLU A 163       5.569  -4.857   8.954  1.00 27.28           H  
ATOM   2694  C   GLU A 163       5.665  -4.193   6.905  1.00 27.28           C  
ATOM   2695  CB  GLU A 163       5.795  -6.570   7.674  1.00 27.28           C  
ATOM   2696  HB2 GLU A 163       5.133  -7.094   6.985  1.00 27.28           H  
ATOM   2697  HB3 GLU A 163       6.756  -6.437   7.176  1.00 27.28           H  
ATOM   2698  O   GLU A 163       5.389  -4.336   5.709  1.00 27.28           O  
ATOM   2699  CG  GLU A 163       6.046  -7.418   8.925  1.00 27.28           C  
ATOM   2700  HG2 GLU A 163       5.101  -7.586   9.440  1.00 27.28           H  
ATOM   2701  HG3 GLU A 163       6.711  -6.867   9.590  1.00 27.28           H  
ATOM   2702  CD  GLU A 163       6.677  -8.766   8.541  1.00 27.28           C  
ATOM   2703  OE1 GLU A 163       7.654  -9.161   9.209  1.00 27.28           O  
ATOM   2704  OE2 GLU A 163       6.206  -9.367   7.543  1.00 27.28           O  
ATOM   2705  N   TYR A 164       6.395  -3.184   7.372  1.00 26.14           N  
ATOM   2706  H   TYR A 164       6.517  -3.162   8.374  1.00 26.14           H  
ATOM   2707  CA  TYR A 164       6.847  -1.988   6.661  1.00 26.14           C  
ATOM   2708  HA  TYR A 164       5.980  -1.360   6.457  1.00 26.14           H  
ATOM   2709  C   TYR A 164       7.563  -2.273   5.320  1.00 26.14           C  
ATOM   2710  CB  TYR A 164       7.771  -1.263   7.660  1.00 26.14           C  
ATOM   2711  HB2 TYR A 164       8.787  -1.643   7.545  1.00 26.14           H  
ATOM   2712  HB3 TYR A 164       7.470  -1.507   8.679  1.00 26.14           H  
ATOM   2713  O   TYR A 164       7.569  -1.438   4.420  1.00 26.14           O  
ATOM   2714  CG  TYR A 164       7.785   0.248   7.589  1.00 26.14           C  
ATOM   2715  CD1 TYR A 164       8.856   0.913   6.963  1.00 26.14           C  
ATOM   2716  HD1 TYR A 164       9.636   0.345   6.477  1.00 26.14           H  
ATOM   2717  CD2 TYR A 164       6.763   0.990   8.214  1.00 26.14           C  
ATOM   2718  HD2 TYR A 164       5.944   0.481   8.700  1.00 26.14           H  
ATOM   2719  CE1 TYR A 164       8.913   2.319   6.968  1.00 26.14           C  
ATOM   2720  HE1 TYR A 164       9.736   2.824   6.484  1.00 26.14           H  
ATOM   2721  CE2 TYR A 164       6.812   2.398   8.215  1.00 26.14           C  
ATOM   2722  HE2 TYR A 164       6.034   2.978   8.689  1.00 26.14           H  
ATOM   2723  OH  TYR A 164       7.951   4.421   7.615  1.00 26.14           O  
ATOM   2724  HH  TYR A 164       8.747   4.744   7.186  1.00 26.14           H  
ATOM   2725  CZ  TYR A 164       7.891   3.064   7.597  1.00 26.14           C  
ATOM   2726  N   ALA A 165       8.130  -3.472   5.145  1.00 24.40           N  
ATOM   2727  H   ALA A 165       8.032  -4.141   5.895  1.00 24.40           H  
ATOM   2728  CA  ALA A 165       9.040  -3.803   4.049  1.00 24.40           C  
ATOM   2729  HA  ALA A 165       9.660  -2.929   3.848  1.00 24.40           H  
ATOM   2730  C   ALA A 165       8.369  -4.171   2.706  1.00 24.40           C  
ATOM   2731  CB  ALA A 165       9.963  -4.920   4.553  1.00 24.40           C  
ATOM   2732  HB1 ALA A 165       9.384  -5.816   4.776  1.00 24.40           H  
ATOM   2733  HB2 ALA A 165      10.704  -5.153   3.789  1.00 24.40           H  
ATOM   2734  HB3 ALA A 165      10.484  -4.594   5.453  1.00 24.40           H  
ATOM   2735  O   ALA A 165       9.040  -4.183   1.675  1.00 24.40           O  
ATOM   2736  N   LYS A 166       7.061  -4.474   2.672  1.00 28.87           N  
ATOM   2737  H   LYS A 166       6.566  -4.478   3.553  1.00 28.87           H  
ATOM   2738  CA  LYS A 166       6.352  -4.862   1.425  1.00 28.87           C  
ATOM   2739  HA  LYS A 166       7.074  -4.937   0.612  1.00 28.87           H  
ATOM   2740  C   LYS A 166       5.344  -3.821   0.930  1.00 28.87           C  
ATOM   2741  CB  LYS A 166       5.715  -6.252   1.590  1.00 28.87           C  
ATOM   2742  HB2 LYS A 166       5.039  -6.433   0.754  1.00 28.87           H  
ATOM   2743  HB3 LYS A 166       5.133  -6.273   2.511  1.00 28.87           H  
ATOM   2744  O   LYS A 166       5.065  -3.766  -0.269  1.00 28.87           O  
ATOM   2745  CG  LYS A 166       6.770  -7.373   1.609  1.00 28.87           C  
ATOM   2746  HG2 LYS A 166       7.480  -7.189   2.415  1.00 28.87           H  
ATOM   2747  HG3 LYS A 166       7.308  -7.384   0.661  1.00 28.87           H  
ATOM   2748  CD  LYS A 166       6.108  -8.740   1.836  1.00 28.87           C  
ATOM   2749  HD2 LYS A 166       5.545  -8.695   2.768  1.00 28.87           H  
ATOM   2750  HD3 LYS A 166       5.418  -8.954   1.020  1.00 28.87           H  
ATOM   2751  CE  LYS A 166       7.159  -9.853   1.937  1.00 28.87           C  
ATOM   2752  HE2 LYS A 166       7.933  -9.527   2.631  1.00 28.87           H  
ATOM   2753  HE3 LYS A 166       7.622  -9.999   0.961  1.00 28.87           H  
ATOM   2754  NZ  LYS A 166       6.560 -11.120   2.434  1.00 28.87           N  
ATOM   2755  HZ1 LYS A 166       7.261 -11.841   2.530  1.00 28.87           H  
ATOM   2756  HZ2 LYS A 166       6.165 -10.977   3.352  1.00 28.87           H  
ATOM   2757  HZ3 LYS A 166       5.821 -11.452   1.830  1.00 28.87           H  
ATOM   2758  N   VAL A 167       4.856  -2.958   1.823  1.00 31.40           N  
ATOM   2759  H   VAL A 167       5.137  -3.073   2.787  1.00 31.40           H  
ATOM   2760  CA  VAL A 167       3.929  -1.856   1.506  1.00 31.40           C  
ATOM   2761  HA  VAL A 167       3.094  -2.258   0.932  1.00 31.40           H  
ATOM   2762  C   VAL A 167       4.614  -0.787   0.644  1.00 31.40           C  
ATOM   2763  CB  VAL A 167       3.361  -1.235   2.801  1.00 31.40           C  
ATOM   2764  HB  VAL A 167       4.137  -0.640   3.283  1.00 31.40           H  
ATOM   2765  O   VAL A 167       3.982  -0.185  -0.219  1.00 31.40           O  
ATOM   2766  CG1 VAL A 167       2.141  -0.353   2.535  1.00 31.40           C  
ATOM   2767 HG11 VAL A 167       1.849   0.168   3.447  1.00 31.40           H  
ATOM   2768 HG12 VAL A 167       1.305  -0.955   2.180  1.00 31.40           H  
ATOM   2769 HG13 VAL A 167       2.379   0.387   1.771  1.00 31.40           H  
ATOM   2770  CG2 VAL A 167       2.879  -2.300   3.784  1.00 31.40           C  
ATOM   2771 HG21 VAL A 167       3.715  -2.888   4.163  1.00 31.40           H  
ATOM   2772 HG22 VAL A 167       2.421  -1.801   4.638  1.00 31.40           H  
ATOM   2773 HG23 VAL A 167       2.148  -2.957   3.312  1.00 31.40           H  
ATOM   2774  N   GLU A 168       5.932  -0.618   0.784  1.00 29.59           N  
ATOM   2775  H   GLU A 168       6.398  -1.112   1.531  1.00 29.59           H  
ATOM   2776  CA  GLU A 168       6.725   0.371   0.044  1.00 29.59           C  
ATOM   2777  HA  GLU A 168       6.331   1.362   0.272  1.00 29.59           H  
ATOM   2778  C   GLU A 168       6.669   0.183  -1.487  1.00 29.59           C  
ATOM   2779  CB  GLU A 168       8.175   0.307   0.548  1.00 29.59           C  
ATOM   2780  HB2 GLU A 168       8.685  -0.527   0.065  1.00 29.59           H  
ATOM   2781  HB3 GLU A 168       8.182   0.146   1.626  1.00 29.59           H  
ATOM   2782  O   GLU A 168       6.576   1.161  -2.233  1.00 29.59           O  
ATOM   2783  CG  GLU A 168       8.906   1.623   0.252  1.00 29.59           C  
ATOM   2784  HG2 GLU A 168       8.461   2.414   0.856  1.00 29.59           H  
ATOM   2785  HG3 GLU A 168       8.751   1.883  -0.795  1.00 29.59           H  
ATOM   2786  CD  GLU A 168      10.416   1.578   0.508  1.00 29.59           C  
ATOM   2787  OE1 GLU A 168      11.072   2.530   0.013  1.00 29.59           O  
ATOM   2788  OE2 GLU A 168      10.911   0.588   1.083  1.00 29.59           O  
ATOM   2789  N   LYS A 169       6.645  -1.070  -1.974  1.00 30.70           N  
ATOM   2790  H   LYS A 169       6.681  -1.830  -1.310  1.00 30.70           H  
ATOM   2791  CA  LYS A 169       6.554  -1.374  -3.417  1.00 30.70           C  
ATOM   2792  HA  LYS A 169       7.362  -0.850  -3.925  1.00 30.70           H  
ATOM   2793  C   LYS A 169       5.248  -0.855  -4.029  1.00 30.70           C  
ATOM   2794  CB  LYS A 169       6.723  -2.890  -3.641  1.00 30.70           C  
ATOM   2795  HB2 LYS A 169       7.635  -3.217  -3.142  1.00 30.70           H  
ATOM   2796  HB3 LYS A 169       5.880  -3.416  -3.193  1.00 30.70           H  
ATOM   2797  O   LYS A 169       5.245  -0.413  -5.176  1.00 30.70           O  
ATOM   2798  CG  LYS A 169       6.820  -3.258  -5.134  1.00 30.70           C  
ATOM   2799  HG2 LYS A 169       5.902  -2.962  -5.642  1.00 30.70           H  
ATOM   2800  HG3 LYS A 169       7.656  -2.720  -5.581  1.00 30.70           H  
ATOM   2801  CD  LYS A 169       7.020  -4.766  -5.341  1.00 30.70           C  
ATOM   2802  HD2 LYS A 169       7.946  -5.074  -4.856  1.00 30.70           H  
ATOM   2803  HD3 LYS A 169       6.184  -5.298  -4.887  1.00 30.70           H  
ATOM   2804  CE  LYS A 169       7.084  -5.084  -6.842  1.00 30.70           C  
ATOM   2805  HE2 LYS A 169       7.921  -4.537  -7.276  1.00 30.70           H  
ATOM   2806  HE3 LYS A 169       6.170  -4.716  -7.310  1.00 30.70           H  
ATOM   2807  NZ  LYS A 169       7.235  -6.539  -7.099  1.00 30.70           N  
ATOM   2808  HZ1 LYS A 169       7.280  -6.722  -8.091  1.00 30.70           H  
ATOM   2809  HZ2 LYS A 169       8.081  -6.890  -6.674  1.00 30.70           H  
ATOM   2810  HZ3 LYS A 169       6.448  -7.049  -6.722  1.00 30.70           H  
ATOM   2811  N   TYR A 170       4.160  -0.886  -3.262  1.00 32.95           N  
ATOM   2812  H   TYR A 170       4.259  -1.205  -2.309  1.00 32.95           H  
ATOM   2813  CA  TYR A 170       2.837  -0.459  -3.712  1.00 32.95           C  
ATOM   2814  HA  TYR A 170       2.779  -0.558  -4.796  1.00 32.95           H  
ATOM   2815  C   TYR A 170       2.540   1.017  -3.395  1.00 32.95           C  
ATOM   2816  CB  TYR A 170       1.786  -1.389  -3.116  1.00 32.95           C  
ATOM   2817  HB2 TYR A 170       1.876  -1.383  -2.030  1.00 32.95           H  
ATOM   2818  HB3 TYR A 170       0.817  -0.974  -3.392  1.00 32.95           H  
ATOM   2819  O   TYR A 170       1.900   1.688  -4.203  1.00 32.95           O  
ATOM   2820  CG  TYR A 170       1.818  -2.818  -3.623  1.00 32.95           C  
ATOM   2821  CD1 TYR A 170       1.205  -3.123  -4.853  1.00 32.95           C  
ATOM   2822  HD1 TYR A 170       0.721  -2.343  -5.423  1.00 32.95           H  
ATOM   2823  CD2 TYR A 170       2.413  -3.844  -2.860  1.00 32.95           C  
ATOM   2824  HD2 TYR A 170       2.865  -3.616  -1.906  1.00 32.95           H  
ATOM   2825  CE1 TYR A 170       1.193  -4.446  -5.330  1.00 32.95           C  
ATOM   2826  HE1 TYR A 170       0.707  -4.694  -6.262  1.00 32.95           H  
ATOM   2827  CE2 TYR A 170       2.384  -5.174  -3.324  1.00 32.95           C  
ATOM   2828  HE2 TYR A 170       2.813  -5.962  -2.723  1.00 32.95           H  
ATOM   2829  OH  TYR A 170       1.741  -6.753  -5.022  1.00 32.95           O  
ATOM   2830  HH  TYR A 170       1.928  -7.388  -4.327  1.00 32.95           H  
ATOM   2831  CZ  TYR A 170       1.774  -5.475  -4.562  1.00 32.95           C  
ATOM   2832  N   LEU A 171       3.083   1.560  -2.297  1.00 31.97           N  
ATOM   2833  H   LEU A 171       3.539   0.948  -1.636  1.00 31.97           H  
ATOM   2834  CA  LEU A 171       3.046   2.997  -1.983  1.00 31.97           C  
ATOM   2835  HA  LEU A 171       2.010   3.333  -1.961  1.00 31.97           H  
ATOM   2836  C   LEU A 171       3.756   3.827  -3.058  1.00 31.97           C  
ATOM   2837  CB  LEU A 171       3.694   3.245  -0.607  1.00 31.97           C  
ATOM   2838  HB2 LEU A 171       3.968   4.296  -0.523  1.00 31.97           H  
ATOM   2839  HB3 LEU A 171       4.612   2.661  -0.544  1.00 31.97           H  
ATOM   2840  O   LEU A 171       3.238   4.851  -3.496  1.00 31.97           O  
ATOM   2841  CG  LEU A 171       2.777   2.897   0.576  1.00 31.97           C  
ATOM   2842  HG  LEU A 171       2.300   1.938   0.375  1.00 31.97           H  
ATOM   2843  CD1 LEU A 171       3.602   2.809   1.863  1.00 31.97           C  
ATOM   2844 HD11 LEU A 171       4.093   3.763   2.055  1.00 31.97           H  
ATOM   2845 HD12 LEU A 171       4.357   2.027   1.773  1.00 31.97           H  
ATOM   2846 HD13 LEU A 171       2.951   2.576   2.706  1.00 31.97           H  
ATOM   2847  CD2 LEU A 171       1.679   3.938   0.788  1.00 31.97           C  
ATOM   2848 HD21 LEU A 171       1.021   3.984  -0.080  1.00 31.97           H  
ATOM   2849 HD22 LEU A 171       1.079   3.669   1.657  1.00 31.97           H  
ATOM   2850 HD23 LEU A 171       2.117   4.922   0.954  1.00 31.97           H  
ATOM   2851  N   ARG A 172       4.894   3.347  -3.582  1.00 31.14           N  
ATOM   2852  H   ARG A 172       5.293   2.520  -3.162  1.00 31.14           H  
ATOM   2853  CA  ARG A 172       5.615   4.013  -4.684  1.00 31.14           C  
ATOM   2854  HA  ARG A 172       5.762   5.057  -4.410  1.00 31.14           H  
ATOM   2855  C   ARG A 172       4.835   4.056  -6.003  1.00 31.14           C  
ATOM   2856  CB  ARG A 172       6.983   3.344  -4.887  1.00 31.14           C  
ATOM   2857  HB2 ARG A 172       7.391   3.659  -5.848  1.00 31.14           H  
ATOM   2858  HB3 ARG A 172       6.857   2.262  -4.913  1.00 31.14           H  
ATOM   2859  O   ARG A 172       5.182   4.866  -6.862  1.00 31.14           O  
ATOM   2860  CG  ARG A 172       7.993   3.728  -3.794  1.00 31.14           C  
ATOM   2861  HG2 ARG A 172       8.134   4.808  -3.790  1.00 31.14           H  
ATOM   2862  HG3 ARG A 172       7.624   3.421  -2.816  1.00 31.14           H  
ATOM   2863  CD  ARG A 172       9.337   3.044  -4.074  1.00 31.14           C  
ATOM   2864  HD2 ARG A 172       9.698   3.378  -5.047  1.00 31.14           H  
ATOM   2865  HD3 ARG A 172       9.174   1.967  -4.116  1.00 31.14           H  
ATOM   2866  NE  ARG A 172      10.338   3.323  -3.027  1.00 31.14           N  
ATOM   2867  HE  ARG A 172      10.041   3.262  -2.063  1.00 31.14           H  
ATOM   2868  NH1 ARG A 172      12.231   3.453  -4.337  1.00 31.14           N  
ATOM   2869 HH11 ARG A 172      11.682   3.254  -5.162  1.00 31.14           H  
ATOM   2870 HH12 ARG A 172      13.236   3.543  -4.384  1.00 31.14           H  
ATOM   2871  NH2 ARG A 172      12.382   3.612  -2.116  1.00 31.14           N  
ATOM   2872 HH21 ARG A 172      13.390   3.670  -2.158  1.00 31.14           H  
ATOM   2873 HH22 ARG A 172      11.971   3.373  -1.225  1.00 31.14           H  
ATOM   2874  CZ  ARG A 172      11.642   3.469  -3.171  1.00 31.14           C  
ATOM   2875  N   ALA A 173       3.812   3.214  -6.168  1.00 33.81           N  
ATOM   2876  H   ALA A 173       3.564   2.609  -5.398  1.00 33.81           H  
ATOM   2877  CA  ALA A 173       2.973   3.176  -7.362  1.00 33.81           C  
ATOM   2878  HA  ALA A 173       3.569   3.501  -8.214  1.00 33.81           H  
ATOM   2879  C   ALA A 173       1.763   4.127  -7.295  1.00 33.81           C  
ATOM   2880  CB  ALA A 173       2.554   1.721  -7.621  1.00 33.81           C  
ATOM   2881  HB1 ALA A 173       2.031   1.659  -8.575  1.00 33.81           H  
ATOM   2882  HB2 ALA A 173       1.888   1.378  -6.829  1.00 33.81           H  
ATOM   2883  HB3 ALA A 173       3.435   1.080  -7.654  1.00 33.81           H  
ATOM   2884  O   ALA A 173       1.081   4.265  -8.305  1.00 33.81           O  
ATOM   2885  N   GLY A 174       1.485   4.765  -6.147  1.00 28.81           N  
ATOM   2886  H   GLY A 174       2.101   4.650  -5.355  1.00 28.81           H  
ATOM   2887  CA  GLY A 174       0.319   5.645  -5.977  1.00 28.81           C  
ATOM   2888  HA2 GLY A 174       0.371   6.115  -4.995  1.00 28.81           H  
ATOM   2889  HA3 GLY A 174       0.340   6.428  -6.735  1.00 28.81           H  
ATOM   2890  C   GLY A 174      -1.027   4.915  -6.081  1.00 28.81           C  
ATOM   2891  O   GLY A 174      -2.010   5.506  -6.511  1.00 28.81           O  
ATOM   2892  N   LYS A 175      -1.064   3.612  -5.759  1.00 32.49           N  
ATOM   2893  H   LYS A 175      -0.215   3.206  -5.392  1.00 32.49           H  
ATOM   2894  CA  LYS A 175      -2.200   2.712  -6.049  1.00 32.49           C  
ATOM   2895  HA  LYS A 175      -2.991   3.293  -6.523  1.00 32.49           H  
ATOM   2896  C   LYS A 175      -2.890   2.115  -4.816  1.00 32.49           C  
ATOM   2897  CB  LYS A 175      -1.762   1.620  -7.046  1.00 32.49           C  
ATOM   2898  HB2 LYS A 175      -2.503   0.821  -7.072  1.00 32.49           H  
ATOM   2899  HB3 LYS A 175      -0.815   1.188  -6.721  1.00 32.49           H  
ATOM   2900  O   LYS A 175      -3.636   1.153  -4.970  1.00 32.49           O  
ATOM   2901  CG  LYS A 175      -1.639   2.153  -8.476  1.00 32.49           C  
ATOM   2902  HG2 LYS A 175      -0.868   2.922  -8.521  1.00 32.49           H  
ATOM   2903  HG3 LYS A 175      -2.588   2.595  -8.777  1.00 32.49           H  
ATOM   2904  CD  LYS A 175      -1.288   1.015  -9.438  1.00 32.49           C  
ATOM   2905  HD2 LYS A 175      -2.100   0.287  -9.423  1.00 32.49           H  
ATOM   2906  HD3 LYS A 175      -0.366   0.531  -9.114  1.00 32.49           H  
ATOM   2907  CE  LYS A 175      -1.115   1.571 -10.852  1.00 32.49           C  
ATOM   2908  HE2 LYS A 175      -1.966   2.216 -11.068  1.00 32.49           H  
ATOM   2909  HE3 LYS A 175      -0.217   2.188 -10.880  1.00 32.49           H  
ATOM   2910  NZ  LYS A 175      -1.048   0.477 -11.851  1.00 32.49           N  
ATOM   2911  HZ1 LYS A 175      -0.965   0.853 -12.785  1.00 32.49           H  
ATOM   2912  HZ2 LYS A 175      -0.268  -0.137 -11.665  1.00 32.49           H  
ATOM   2913  HZ3 LYS A 175      -1.897  -0.069 -11.813  1.00 32.49           H  
ATOM   2914  N   ILE A 176      -2.644   2.638  -3.613  1.00 32.04           N  
ATOM   2915  H   ILE A 176      -2.093   3.483  -3.552  1.00 32.04           H  
ATOM   2916  CA  ILE A 176      -3.321   2.166  -2.395  1.00 32.04           C  
ATOM   2917  HA  ILE A 176      -4.086   1.439  -2.667  1.00 32.04           H  
ATOM   2918  C   ILE A 176      -4.047   3.328  -1.719  1.00 32.04           C  
ATOM   2919  CB  ILE A 176      -2.354   1.439  -1.429  1.00 32.04           C  
ATOM   2920  HB  ILE A 176      -1.565   2.127  -1.126  1.00 32.04           H  
ATOM   2921  O   ILE A 176      -3.410   4.262  -1.240  1.00 32.04           O  
ATOM   2922  CG1 ILE A 176      -1.715   0.207  -2.113  1.00 32.04           C  
ATOM   2923 HG12 ILE A 176      -2.510  -0.462  -2.443  1.00 32.04           H  
ATOM   2924 HG13 ILE A 176      -1.157   0.527  -2.993  1.00 32.04           H  
ATOM   2925  CG2 ILE A 176      -3.139   0.999  -0.174  1.00 32.04           C  
ATOM   2926 HG21 ILE A 176      -2.478   0.557   0.571  1.00 32.04           H  
ATOM   2927 HG22 ILE A 176      -3.603   1.852   0.319  1.00 32.04           H  
ATOM   2928 HG23 ILE A 176      -3.914   0.281  -0.442  1.00 32.04           H  
ATOM   2929  CD1 ILE A 176      -0.755  -0.591  -1.218  1.00 32.04           C  
ATOM   2930 HD11 ILE A 176       0.129   0.006  -0.990  1.00 32.04           H  
ATOM   2931 HD12 ILE A 176      -1.233  -0.904  -0.290  1.00 32.04           H  
ATOM   2932 HD13 ILE A 176      -0.479  -1.515  -1.726  1.00 32.04           H  
ATOM   2933  N   THR A 177      -5.373   3.214  -1.632  1.00 35.21           N  
ATOM   2934  H   THR A 177      -5.814   2.430  -2.093  1.00 35.21           H  
ATOM   2935  CA  THR A 177      -6.229   4.017  -0.752  1.00 35.21           C  
ATOM   2936  HA  THR A 177      -5.665   4.866  -0.365  1.00 35.21           H  
ATOM   2937  C   THR A 177      -6.660   3.130   0.414  1.00 35.21           C  
ATOM   2938  CB  THR A 177      -7.454   4.563  -1.506  1.00 35.21           C  
ATOM   2939  HB  THR A 177      -8.087   3.731  -1.813  1.00 35.21           H  
ATOM   2940  O   THR A 177      -7.252   2.070   0.202  1.00 35.21           O  
ATOM   2941  CG2 THR A 177      -8.275   5.539  -0.665  1.00 35.21           C  
ATOM   2942 HG21 THR A 177      -9.092   5.940  -1.265  1.00 35.21           H  
ATOM   2943 HG22 THR A 177      -8.707   5.024   0.192  1.00 35.21           H  
ATOM   2944 HG23 THR A 177      -7.650   6.360  -0.311  1.00 35.21           H  
ATOM   2945  OG1 THR A 177      -7.041   5.260  -2.659  1.00 35.21           O  
ATOM   2946  HG1 THR A 177      -6.924   6.182  -2.418  1.00 35.21           H  
ATOM   2947  N   PHE A 178      -6.339   3.531   1.646  1.00 34.55           N  
ATOM   2948  H   PHE A 178      -5.881   4.423   1.766  1.00 34.55           H  
ATOM   2949  CA  PHE A 178      -6.755   2.814   2.852  1.00 34.55           C  
ATOM   2950  HA  PHE A 178      -6.850   1.751   2.630  1.00 34.55           H  
ATOM   2951  C   PHE A 178      -8.119   3.334   3.316  1.00 34.55           C  
ATOM   2952  CB  PHE A 178      -5.698   2.967   3.959  1.00 34.55           C  
ATOM   2953  HB2 PHE A 178      -6.094   2.523   4.873  1.00 34.55           H  
ATOM   2954  HB3 PHE A 178      -5.545   4.027   4.162  1.00 34.55           H  
ATOM   2955  O   PHE A 178      -8.223   4.484   3.730  1.00 34.55           O  
ATOM   2956  CG  PHE A 178      -4.358   2.318   3.663  1.00 34.55           C  
ATOM   2957  CD1 PHE A 178      -4.168   0.945   3.912  1.00 34.55           C  
ATOM   2958  HD1 PHE A 178      -4.981   0.350   4.301  1.00 34.55           H  
ATOM   2959  CD2 PHE A 178      -3.291   3.088   3.160  1.00 34.55           C  
ATOM   2960  HD2 PHE A 178      -3.428   4.142   2.967  1.00 34.55           H  
ATOM   2961  CE1 PHE A 178      -2.918   0.347   3.665  1.00 34.55           C  
ATOM   2962  HE1 PHE A 178      -2.775  -0.705   3.860  1.00 34.55           H  
ATOM   2963  CE2 PHE A 178      -2.042   2.491   2.914  1.00 34.55           C  
ATOM   2964  HE2 PHE A 178      -1.229   3.088   2.529  1.00 34.55           H  
ATOM   2965  CZ  PHE A 178      -1.853   1.122   3.173  1.00 34.55           C  
ATOM   2966  HZ  PHE A 178      -0.892   0.664   2.989  1.00 34.55           H  
ATOM   2967  N   ASN A 179      -9.144   2.479   3.292  1.00 36.74           N  
ATOM   2968  H   ASN A 179      -8.995   1.550   2.927  1.00 36.74           H  
ATOM   2969  CA  ASN A 179     -10.423   2.744   3.953  1.00 36.74           C  
ATOM   2970  HA  ASN A 179     -10.516   3.807   4.177  1.00 36.74           H  
ATOM   2971  C   ASN A 179     -10.429   1.990   5.286  1.00 36.74           C  
ATOM   2972  CB  ASN A 179     -11.585   2.361   3.020  1.00 36.74           C  
ATOM   2973  HB2 ASN A 179     -12.512   2.350   3.592  1.00 36.74           H  
ATOM   2974  HB3 ASN A 179     -11.420   1.361   2.621  1.00 36.74           H  
ATOM   2975  O   ASN A 179     -10.610   0.773   5.324  1.00 36.74           O  
ATOM   2976  CG  ASN A 179     -11.770   3.350   1.879  1.00 36.74           C  
ATOM   2977  ND2 ASN A 179     -12.315   2.918   0.767  1.00 36.74           N  
ATOM   2978 HD21 ASN A 179     -12.474   3.620   0.059  1.00 36.74           H  
ATOM   2979 HD22 ASN A 179     -12.646   1.967   0.684  1.00 36.74           H  
ATOM   2980  OD1 ASN A 179     -11.450   4.521   1.967  1.00 36.74           O  
ATOM   2981  N   ILE A 180     -10.156   2.712   6.374  1.00 34.22           N  
ATOM   2982  H   ILE A 180     -10.034   3.709   6.270  1.00 34.22           H  
ATOM   2983  CA  ILE A 180     -10.128   2.155   7.728  1.00 34.22           C  
ATOM   2984  HA  ILE A 180      -9.728   1.142   7.687  1.00 34.22           H  
ATOM   2985  C   ILE A 180     -11.572   2.080   8.234  1.00 34.22           C  
ATOM   2986  CB  ILE A 180      -9.208   2.984   8.660  1.00 34.22           C  
ATOM   2987  HB  ILE A 180      -9.603   3.998   8.719  1.00 34.22           H  
ATOM   2988  O   ILE A 180     -12.204   3.106   8.467  1.00 34.22           O  
ATOM   2989  CG1 ILE A 180      -7.761   3.053   8.110  1.00 34.22           C  
ATOM   2990 HG12 ILE A 180      -7.299   2.069   8.179  1.00 34.22           H  
ATOM   2991 HG13 ILE A 180      -7.780   3.337   7.057  1.00 34.22           H  
ATOM   2992  CG2 ILE A 180      -9.212   2.374  10.076  1.00 34.22           C  
ATOM   2993 HG21 ILE A 180      -8.554   2.932  10.743  1.00 34.22           H  
ATOM   2994 HG22 ILE A 180      -8.887   1.334  10.044  1.00 34.22           H  
ATOM   2995 HG23 ILE A 180     -10.214   2.419  10.500  1.00 34.22           H  
ATOM   2996  CD1 ILE A 180      -6.875   4.084   8.824  1.00 34.22           C  
ATOM   2997 HD11 ILE A 180      -5.907   4.133   8.326  1.00 34.22           H  
ATOM   2998 HD12 ILE A 180      -7.345   5.067   8.778  1.00 34.22           H  
ATOM   2999 HD13 ILE A 180      -6.717   3.812   9.867  1.00 34.22           H  
ATOM   3000  N   LEU A 181     -12.085   0.861   8.393  1.00 33.63           N  
ATOM   3001  H   LEU A 181     -11.498   0.070   8.169  1.00 33.63           H  
ATOM   3002  CA  LEU A 181     -13.326   0.571   9.109  1.00 33.63           C  
ATOM   3003  HA  LEU A 181     -14.024   1.404   9.025  1.00 33.63           H  
ATOM   3004  C   LEU A 181     -12.963   0.370  10.581  1.00 33.63           C  
ATOM   3005  CB  LEU A 181     -13.954  -0.705   8.511  1.00 33.63           C  
ATOM   3006  HB2 LEU A 181     -13.168  -1.451   8.393  1.00 33.63           H  
ATOM   3007  HB3 LEU A 181     -14.678  -1.115   9.215  1.00 33.63           H  
ATOM   3008  O   LEU A 181     -12.200  -0.544  10.890  1.00 33.63           O  
ATOM   3009  CG  LEU A 181     -14.650  -0.478   7.159  1.00 33.63           C  
ATOM   3010  HG  LEU A 181     -14.007   0.125   6.517  1.00 33.63           H  
ATOM   3011  CD1 LEU A 181     -14.872  -1.819   6.455  1.00 33.63           C  
ATOM   3012 HD11 LEU A 181     -13.913  -2.311   6.292  1.00 33.63           H  
ATOM   3013 HD12 LEU A 181     -15.357  -1.650   5.494  1.00 33.63           H  
ATOM   3014 HD13 LEU A 181     -15.502  -2.460   7.072  1.00 33.63           H  
ATOM   3015  CD2 LEU A 181     -15.993   0.242   7.337  1.00 33.63           C  
ATOM   3016 HD21 LEU A 181     -16.205   0.431   8.389  1.00 33.63           H  
ATOM   3017 HD22 LEU A 181     -15.961   1.199   6.816  1.00 33.63           H  
ATOM   3018 HD23 LEU A 181     -16.813  -0.352   6.933  1.00 33.63           H  
ATOM   3019  N   HIS A 182     -13.462   1.204  11.495  1.00 34.67           N  
ATOM   3020  H   HIS A 182     -14.088   1.948  11.224  1.00 34.67           H  
ATOM   3021  CA  HIS A 182     -13.186   1.019  12.923  1.00 34.67           C  
ATOM   3022  HA  HIS A 182     -12.827   0.001  13.075  1.00 34.67           H  
ATOM   3023  C   HIS A 182     -14.454   1.142  13.772  1.00 34.67           C  
ATOM   3024  CB  HIS A 182     -12.042   1.938  13.385  1.00 34.67           C  
ATOM   3025  HB2 HIS A 182     -12.412   2.958  13.486  1.00 34.67           H  
ATOM   3026  HB3 HIS A 182     -11.249   1.929  12.638  1.00 34.67           H  
ATOM   3027  O   HIS A 182     -15.264   2.040  13.566  1.00 34.67           O  
ATOM   3028  CG  HIS A 182     -11.455   1.487  14.701  1.00 34.67           C  
ATOM   3029  CD2 HIS A 182     -10.205   0.980  14.921  1.00 34.67           C  
ATOM   3030  HD2 HIS A 182      -9.419   0.863  14.189  1.00 34.67           H  
ATOM   3031  ND1 HIS A 182     -12.167   1.444  15.893  1.00 34.67           N  
ATOM   3032  CE1 HIS A 182     -11.350   0.902  16.806  1.00 34.67           C  
ATOM   3033  HE1 HIS A 182     -11.601   0.730  17.842  1.00 34.67           H  
ATOM   3034  NE2 HIS A 182     -10.161   0.628  16.257  1.00 34.67           N  
ATOM   3035  HE2 HIS A 182      -9.383   0.289  16.804  1.00 34.67           H  
ATOM   3036  N   ARG A 183     -14.607   0.199  14.713  1.00 31.90           N  
ATOM   3037  H   ARG A 183     -13.798  -0.385  14.869  1.00 31.90           H  
ATOM   3038  CA  ARG A 183     -15.622   0.160  15.770  1.00 31.90           C  
ATOM   3039  HA  ARG A 183     -16.485   0.751  15.463  1.00 31.90           H  
ATOM   3040  C   ARG A 183     -15.048   0.796  17.050  1.00 31.90           C  
ATOM   3041  CB  ARG A 183     -16.054  -1.306  16.029  1.00 31.90           C  
ATOM   3042  HB2 ARG A 183     -15.333  -1.991  15.582  1.00 31.90           H  
ATOM   3043  HB3 ARG A 183     -16.041  -1.489  17.103  1.00 31.90           H  
ATOM   3044  O   ARG A 183     -14.201   0.207  17.708  1.00 31.90           O  
ATOM   3045  CG  ARG A 183     -17.465  -1.660  15.534  1.00 31.90           C  
ATOM   3046  HG2 ARG A 183     -17.519  -1.541  14.452  1.00 31.90           H  
ATOM   3047  HG3 ARG A 183     -18.183  -0.989  16.006  1.00 31.90           H  
ATOM   3048  CD  ARG A 183     -17.790  -3.113  15.921  1.00 31.90           C  
ATOM   3049  HD2 ARG A 183     -17.583  -3.241  16.983  1.00 31.90           H  
ATOM   3050  HD3 ARG A 183     -17.137  -3.776  15.354  1.00 31.90           H  
ATOM   3051  NE  ARG A 183     -19.203  -3.463  15.670  1.00 31.90           N  
ATOM   3052  HE  ARG A 183     -19.799  -2.713  15.351  1.00 31.90           H  
ATOM   3053  NH1 ARG A 183     -19.069  -5.682  16.256  1.00 31.90           N  
ATOM   3054 HH11 ARG A 183     -19.479  -6.605  16.280  1.00 31.90           H  
ATOM   3055 HH12 ARG A 183     -18.085  -5.552  16.439  1.00 31.90           H  
ATOM   3056  NH2 ARG A 183     -21.016  -4.844  15.564  1.00 31.90           N  
ATOM   3057 HH21 ARG A 183     -21.556  -4.091  15.163  1.00 31.90           H  
ATOM   3058 HH22 ARG A 183     -21.405  -5.776  15.604  1.00 31.90           H  
ATOM   3059  CZ  ARG A 183     -19.755  -4.654  15.836  1.00 31.90           C  
ATOM   3060  N   GLU A 184     -15.599   1.949  17.420  1.00 34.58           N  
ATOM   3061  H   GLU A 184     -16.192   2.382  16.726  1.00 34.58           H  
ATOM   3062  CA  GLU A 184     -15.694   2.507  18.785  1.00 34.58           C  
ATOM   3063  HA  GLU A 184     -16.251   3.435  18.654  1.00 34.58           H  
ATOM   3064  C   GLU A 184     -14.451   3.025  19.550  1.00 34.58           C  
ATOM   3065  CB  GLU A 184     -16.617   1.630  19.666  1.00 34.58           C  
ATOM   3066  HB2 GLU A 184     -16.261   0.600  19.658  1.00 34.58           H  
ATOM   3067  HB3 GLU A 184     -16.594   1.989  20.695  1.00 34.58           H  
ATOM   3068  O   GLU A 184     -14.667   3.592  20.619  1.00 34.58           O  
ATOM   3069  CG  GLU A 184     -18.082   1.685  19.192  1.00 34.58           C  
ATOM   3070  HG2 GLU A 184     -18.378   2.731  19.111  1.00 34.58           H  
ATOM   3071  HG3 GLU A 184     -18.150   1.243  18.198  1.00 34.58           H  
ATOM   3072  CD  GLU A 184     -19.070   0.960  20.124  1.00 34.58           C  
ATOM   3073  OE1 GLU A 184     -20.277   1.296  20.049  1.00 34.58           O  
ATOM   3074  OE2 GLU A 184     -18.651   0.036  20.857  1.00 34.58           O  
ATOM   3075  N   ASP A 185     -13.205   3.013  19.046  1.00 36.64           N  
ATOM   3076  H   ASP A 185     -13.028   2.515  18.186  1.00 36.64           H  
ATOM   3077  CA  ASP A 185     -12.063   3.544  19.839  1.00 36.64           C  
ATOM   3078  HA  ASP A 185     -12.490   4.085  20.683  1.00 36.64           H  
ATOM   3079  C   ASP A 185     -11.218   4.644  19.148  1.00 36.64           C  
ATOM   3080  CB  ASP A 185     -11.253   2.398  20.487  1.00 36.64           C  
ATOM   3081  HB2 ASP A 185     -10.212   2.457  20.168  1.00 36.64           H  
ATOM   3082  HB3 ASP A 185     -11.641   1.437  20.152  1.00 36.64           H  
ATOM   3083  O   ASP A 185     -10.218   4.419  18.464  1.00 36.64           O  
ATOM   3084  CG  ASP A 185     -11.295   2.443  22.027  1.00 36.64           C  
ATOM   3085  OD1 ASP A 185     -11.266   3.574  22.577  1.00 36.64           O  
ATOM   3086  OD2 ASP A 185     -11.282   1.363  22.658  1.00 36.64           O  
ATOM   3087  N   THR A 186     -11.603   5.906  19.388  1.00 36.71           N  
ATOM   3088  H   THR A 186     -12.432   6.000  19.956  1.00 36.71           H  
ATOM   3089  CA  THR A 186     -10.965   7.139  18.856  1.00 36.71           C  
ATOM   3090  HA  THR A 186     -11.040   7.118  17.769  1.00 36.71           H  
ATOM   3091  C   THR A 186      -9.474   7.291  19.186  1.00 36.71           C  
ATOM   3092  CB  THR A 186     -11.682   8.401  19.373  1.00 36.71           C  
ATOM   3093  HB  THR A 186     -11.047   9.267  19.186  1.00 36.71           H  
ATOM   3094  O   THR A 186      -8.746   7.996  18.479  1.00 36.71           O  
ATOM   3095  CG2 THR A 186     -13.013   8.646  18.671  1.00 36.71           C  
ATOM   3096 HG21 THR A 186     -12.843   8.775  17.602  1.00 36.71           H  
ATOM   3097 HG22 THR A 186     -13.476   9.551  19.065  1.00 36.71           H  
ATOM   3098 HG23 THR A 186     -13.684   7.800  18.821  1.00 36.71           H  
ATOM   3099  OG1 THR A 186     -11.936   8.322  20.759  1.00 36.71           O  
ATOM   3100  HG1 THR A 186     -12.711   7.772  20.896  1.00 36.71           H  
ATOM   3101  N   ARG A 187      -8.982   6.624  20.237  1.00 36.40           N  
ATOM   3102  H   ARG A 187      -9.621   6.030  20.745  1.00 36.40           H  
ATOM   3103  CA  ARG A 187      -7.567   6.665  20.636  1.00 36.40           C  
ATOM   3104  HA  ARG A 187      -7.224   7.697  20.569  1.00 36.40           H  
ATOM   3105  C   ARG A 187      -6.677   5.851  19.698  1.00 36.40           C  
ATOM   3106  CB  ARG A 187      -7.470   6.197  22.093  1.00 36.40           C  
ATOM   3107  HB2 ARG A 187      -7.699   5.133  22.152  1.00 36.40           H  
ATOM   3108  HB3 ARG A 187      -8.216   6.738  22.675  1.00 36.40           H  
ATOM   3109  O   ARG A 187      -5.546   6.258  19.432  1.00 36.40           O  
ATOM   3110  CG  ARG A 187      -6.089   6.463  22.703  1.00 36.40           C  
ATOM   3111  HG2 ARG A 187      -5.809   7.503  22.535  1.00 36.40           H  
ATOM   3112  HG3 ARG A 187      -5.348   5.810  22.241  1.00 36.40           H  
ATOM   3113  CD  ARG A 187      -6.147   6.194  24.209  1.00 36.40           C  
ATOM   3114  HD2 ARG A 187      -6.444   5.157  24.368  1.00 36.40           H  
ATOM   3115  HD3 ARG A 187      -6.905   6.844  24.645  1.00 36.40           H  
ATOM   3116  NE  ARG A 187      -4.843   6.435  24.853  1.00 36.40           N  
ATOM   3117  HE  ARG A 187      -4.036   6.412  24.246  1.00 36.40           H  
ATOM   3118  NH1 ARG A 187      -5.616   6.574  27.010  1.00 36.40           N  
ATOM   3119 HH11 ARG A 187      -6.548   6.395  26.664  1.00 36.40           H  
ATOM   3120 HH12 ARG A 187      -5.449   6.630  28.004  1.00 36.40           H  
ATOM   3121  NH2 ARG A 187      -3.425   6.749  26.605  1.00 36.40           N  
ATOM   3122 HH21 ARG A 187      -2.645   6.703  25.966  1.00 36.40           H  
ATOM   3123 HH22 ARG A 187      -3.268   6.819  27.600  1.00 36.40           H  
ATOM   3124  CZ  ARG A 187      -4.636   6.587  26.149  1.00 36.40           C  
ATOM   3125  N   GLU A 188      -7.194   4.756  19.154  1.00 36.67           N  
ATOM   3126  H   GLU A 188      -8.149   4.505  19.365  1.00 36.67           H  
ATOM   3127  CA  GLU A 188      -6.460   3.884  18.234  1.00 36.67           C  
ATOM   3128  HA  GLU A 188      -5.462   3.698  18.631  1.00 36.67           H  
ATOM   3129  C   GLU A 188      -6.279   4.549  16.863  1.00 36.67           C  
ATOM   3130  CB  GLU A 188      -7.177   2.532  18.123  1.00 36.67           C  
ATOM   3131  HB2 GLU A 188      -8.195   2.691  17.768  1.00 36.67           H  
ATOM   3132  HB3 GLU A 188      -6.644   1.924  17.392  1.00 36.67           H  
ATOM   3133  O   GLU A 188      -5.204   4.461  16.273  1.00 36.67           O  
ATOM   3134  CG  GLU A 188      -7.200   1.783  19.469  1.00 36.67           C  
ATOM   3135  HG2 GLU A 188      -7.765   2.366  20.197  1.00 36.67           H  
ATOM   3136  HG3 GLU A 188      -6.175   1.701  19.832  1.00 36.67           H  
ATOM   3137  CD  GLU A 188      -7.814   0.378  19.366  1.00 36.67           C  
ATOM   3138  OE1 GLU A 188      -7.599  -0.409  20.314  1.00 36.67           O  
ATOM   3139  OE2 GLU A 188      -8.424   0.076  18.313  1.00 36.67           O  
ATOM   3140  N   ILE A 189      -7.268   5.333  16.412  1.00 35.18           N  
ATOM   3141  H   ILE A 189      -8.139   5.314  16.922  1.00 35.18           H  
ATOM   3142  CA  ILE A 189      -7.179   6.166  15.197  1.00 35.18           C  
ATOM   3143  HA  ILE A 189      -6.888   5.529  14.361  1.00 35.18           H  
ATOM   3144  C   ILE A 189      -6.102   7.248  15.349  1.00 35.18           C  
ATOM   3145  CB  ILE A 189      -8.556   6.797  14.877  1.00 35.18           C  
ATOM   3146  HB  ILE A 189      -8.882   7.372  15.744  1.00 35.18           H  
ATOM   3147  O   ILE A 189      -5.329   7.506  14.424  1.00 35.18           O  
ATOM   3148  CG1 ILE A 189      -9.602   5.689  14.609  1.00 35.18           C  
ATOM   3149 HG12 ILE A 189      -9.303   5.107  13.737  1.00 35.18           H  
ATOM   3150 HG13 ILE A 189      -9.643   5.013  15.463  1.00 35.18           H  
ATOM   3151  CG2 ILE A 189      -8.462   7.762  13.675  1.00 35.18           C  
ATOM   3152 HG21 ILE A 189      -8.125   7.221  12.791  1.00 35.18           H  
ATOM   3153 HG22 ILE A 189      -9.434   8.209  13.469  1.00 35.18           H  
ATOM   3154 HG23 ILE A 189      -7.773   8.581  13.883  1.00 35.18           H  
ATOM   3155  CD1 ILE A 189     -11.029   6.207  14.391  1.00 35.18           C  
ATOM   3156 HD11 ILE A 189     -11.110   6.730  13.438  1.00 35.18           H  
ATOM   3157 HD12 ILE A 189     -11.313   6.874  15.205  1.00 35.18           H  
ATOM   3158 HD13 ILE A 189     -11.717   5.362  14.375  1.00 35.18           H  
ATOM   3159  N   TYR A 190      -6.019   7.877  16.523  1.00 33.46           N  
ATOM   3160  H   TYR A 190      -6.687   7.637  17.242  1.00 33.46           H  
ATOM   3161  CA  TYR A 190      -5.019   8.908  16.797  1.00 33.46           C  
ATOM   3162  HA  TYR A 190      -5.068   9.652  16.001  1.00 33.46           H  
ATOM   3163  C   TYR A 190      -3.589   8.343  16.809  1.00 33.46           C  
ATOM   3164  CB  TYR A 190      -5.371   9.594  18.121  1.00 33.46           C  
ATOM   3165  HB2 TYR A 190      -6.415   9.904  18.088  1.00 33.46           H  
ATOM   3166  HB3 TYR A 190      -5.271   8.876  18.935  1.00 33.46           H  
ATOM   3167  O   TYR A 190      -2.673   8.959  16.257  1.00 33.46           O  
ATOM   3168  CG  TYR A 190      -4.527  10.816  18.417  1.00 33.46           C  
ATOM   3169  CD1 TYR A 190      -3.546  10.776  19.426  1.00 33.46           C  
ATOM   3170  HD1 TYR A 190      -3.391   9.863  19.981  1.00 33.46           H  
ATOM   3171  CD2 TYR A 190      -4.751  12.007  17.699  1.00 33.46           C  
ATOM   3172  HD2 TYR A 190      -5.517  12.034  16.938  1.00 33.46           H  
ATOM   3173  CE1 TYR A 190      -2.819  11.941  19.741  1.00 33.46           C  
ATOM   3174  HE1 TYR A 190      -2.130  11.933  20.572  1.00 33.46           H  
ATOM   3175  CE2 TYR A 190      -3.982  13.154  17.970  1.00 33.46           C  
ATOM   3176  HE2 TYR A 190      -4.149  14.068  17.420  1.00 33.46           H  
ATOM   3177  OH  TYR A 190      -2.277  14.232  19.261  1.00 33.46           O  
ATOM   3178  HH  TYR A 190      -1.800  14.161  20.091  1.00 33.46           H  
ATOM   3179  CZ  TYR A 190      -3.014  13.121  18.992  1.00 33.46           C  
ATOM   3180  N   GLU A 191      -3.391   7.155  17.384  1.00 42.32           N  
ATOM   3181  H   GLU A 191      -4.171   6.695  17.832  1.00 42.32           H  
ATOM   3182  CA  GLU A 191      -2.090   6.475  17.383  1.00 42.32           C  
ATOM   3183  HA  GLU A 191      -1.313   7.206  17.606  1.00 42.32           H  
ATOM   3184  C   GLU A 191      -1.728   5.910  15.997  1.00 42.32           C  
ATOM   3185  CB  GLU A 191      -2.045   5.410  18.492  1.00 42.32           C  
ATOM   3186  HB2 GLU A 191      -1.140   4.815  18.369  1.00 42.32           H  
ATOM   3187  HB3 GLU A 191      -2.900   4.741  18.385  1.00 42.32           H  
ATOM   3188  O   GLU A 191      -0.591   6.082  15.552  1.00 42.32           O  
ATOM   3189  CG  GLU A 191      -2.046   6.009  19.918  1.00 42.32           C  
ATOM   3190  HG2 GLU A 191      -2.986   6.535  20.083  1.00 42.32           H  
ATOM   3191  HG3 GLU A 191      -2.001   5.191  20.636  1.00 42.32           H  
ATOM   3192  CD  GLU A 191      -0.875   6.978  20.191  1.00 42.32           C  
ATOM   3193  OE1 GLU A 191      -1.081   8.041  20.838  1.00 42.32           O  
ATOM   3194  OE2 GLU A 191       0.252   6.744  19.707  1.00 42.32           O  
ATOM   3195  N   ALA A 192      -2.693   5.368  15.244  1.00 38.53           N  
ATOM   3196  H   ALA A 192      -3.600   5.200  15.654  1.00 38.53           H  
ATOM   3197  CA  ALA A 192      -2.497   4.984  13.844  1.00 38.53           C  
ATOM   3198  HA  ALA A 192      -1.676   4.270  13.789  1.00 38.53           H  
ATOM   3199  C   ALA A 192      -2.118   6.197  12.971  1.00 38.53           C  
ATOM   3200  CB  ALA A 192      -3.767   4.295  13.334  1.00 38.53           C  
ATOM   3201  HB1 ALA A 192      -3.960   3.394  13.918  1.00 38.53           H  
ATOM   3202  HB2 ALA A 192      -4.623   4.964  13.422  1.00 38.53           H  
ATOM   3203  HB3 ALA A 192      -3.638   4.019  12.288  1.00 38.53           H  
ATOM   3204  O   ALA A 192      -1.165   6.140  12.194  1.00 38.53           O  
ATOM   3205  N   GLY A 193      -2.783   7.341  13.162  1.00 34.89           N  
ATOM   3206  H   GLY A 193      -3.587   7.317  13.774  1.00 34.89           H  
ATOM   3207  CA  GLY A 193      -2.474   8.599  12.478  1.00 34.89           C  
ATOM   3208  HA2 GLY A 193      -3.224   9.336  12.765  1.00 34.89           H  
ATOM   3209  HA3 GLY A 193      -2.535   8.446  11.400  1.00 34.89           H  
ATOM   3210  C   GLY A 193      -1.089   9.166  12.818  1.00 34.89           C  
ATOM   3211  O   GLY A 193      -0.414   9.722  11.947  1.00 34.89           O  
ATOM   3212  N   LYS A 194      -0.610   8.996  14.060  1.00 39.74           N  
ATOM   3213  H   LYS A 194      -1.216   8.565  14.742  1.00 39.74           H  
ATOM   3214  CA  LYS A 194       0.779   9.319  14.440  1.00 39.74           C  
ATOM   3215  HA  LYS A 194       1.022  10.333  14.120  1.00 39.74           H  
ATOM   3216  C   LYS A 194       1.794   8.397  13.770  1.00 39.74           C  
ATOM   3217  CB  LYS A 194       0.972   9.197  15.951  1.00 39.74           C  
ATOM   3218  HB2 LYS A 194       2.037   9.083  16.153  1.00 39.74           H  
ATOM   3219  HB3 LYS A 194       0.476   8.290  16.298  1.00 39.74           H  
ATOM   3220  O   LYS A 194       2.858   8.876  13.377  1.00 39.74           O  
ATOM   3221  CG  LYS A 194       0.476  10.399  16.758  1.00 39.74           C  
ATOM   3222  HG2 LYS A 194       1.039  11.293  16.490  1.00 39.74           H  
ATOM   3223  HG3 LYS A 194      -0.588  10.562  16.586  1.00 39.74           H  
ATOM   3224  CD  LYS A 194       0.724  10.029  18.220  1.00 39.74           C  
ATOM   3225  HD2 LYS A 194       0.177   9.108  18.421  1.00 39.74           H  
ATOM   3226  HD3 LYS A 194       1.784   9.831  18.381  1.00 39.74           H  
ATOM   3227  CE  LYS A 194       0.258  11.082  19.210  1.00 39.74           C  
ATOM   3228  HE2 LYS A 194       0.940  11.932  19.192  1.00 39.74           H  
ATOM   3229  HE3 LYS A 194      -0.734  11.409  18.898  1.00 39.74           H  
ATOM   3230  NZ  LYS A 194       0.205  10.451  20.552  1.00 39.74           N  
ATOM   3231  HZ1 LYS A 194      -0.394   9.638  20.532  1.00 39.74           H  
ATOM   3232  HZ2 LYS A 194      -0.137  11.059  21.283  1.00 39.74           H  
ATOM   3233  HZ3 LYS A 194       1.094  10.047  20.811  1.00 39.74           H  
ATOM   3234  N   LEU A 195       1.482   7.106  13.646  1.00 35.00           N  
ATOM   3235  H   LEU A 195       0.619   6.775  14.055  1.00 35.00           H  
ATOM   3236  CA  LEU A 195       2.331   6.142  12.944  1.00 35.00           C  
ATOM   3237  HA  LEU A 195       3.329   6.187  13.382  1.00 35.00           H  
ATOM   3238  C   LEU A 195       2.465   6.516  11.462  1.00 35.00           C  
ATOM   3239  CB  LEU A 195       1.758   4.717  13.103  1.00 35.00           C  
ATOM   3240  HB2 LEU A 195       1.384   4.382  12.135  1.00 35.00           H  
ATOM   3241  HB3 LEU A 195       0.902   4.713  13.778  1.00 35.00           H  
ATOM   3242  O   LEU A 195       3.567   6.528  10.920  1.00 35.00           O  
ATOM   3243  CG  LEU A 195       2.811   3.715  13.612  1.00 35.00           C  
ATOM   3244  HG  LEU A 195       3.806   4.037  13.304  1.00 35.00           H  
ATOM   3245  CD1 LEU A 195       2.769   3.620  15.138  1.00 35.00           C  
ATOM   3246 HD11 LEU A 195       2.913   4.607  15.578  1.00 35.00           H  
ATOM   3247 HD12 LEU A 195       1.801   3.234  15.459  1.00 35.00           H  
ATOM   3248 HD13 LEU A 195       3.550   2.946  15.489  1.00 35.00           H  
ATOM   3249  CD2 LEU A 195       2.575   2.329  13.022  1.00 35.00           C  
ATOM   3250 HD21 LEU A 195       1.581   1.972  13.293  1.00 35.00           H  
ATOM   3251 HD22 LEU A 195       2.656   2.368  11.936  1.00 35.00           H  
ATOM   3252 HD23 LEU A 195       3.319   1.629  13.404  1.00 35.00           H  
ATOM   3253  N   ILE A 196       1.353   6.923  10.847  1.00 33.49           N  
ATOM   3254  H   ILE A 196       0.484   6.813  11.349  1.00 33.49           H  
ATOM   3255  CA  ILE A 196       1.285   7.377   9.457  1.00 33.49           C  
ATOM   3256  HA  ILE A 196       1.754   6.623   8.824  1.00 33.49           H  
ATOM   3257  C   ILE A 196       2.080   8.682   9.242  1.00 33.49           C  
ATOM   3258  CB  ILE A 196      -0.204   7.477   9.053  1.00 33.49           C  
ATOM   3259  HB  ILE A 196      -0.738   8.067   9.797  1.00 33.49           H  
ATOM   3260  O   ILE A 196       2.789   8.812   8.248  1.00 33.49           O  
ATOM   3261  CG1 ILE A 196      -0.842   6.067   8.963  1.00 33.49           C  
ATOM   3262 HG12 ILE A 196      -0.414   5.532   8.116  1.00 33.49           H  
ATOM   3263 HG13 ILE A 196      -0.599   5.490   9.855  1.00 33.49           H  
ATOM   3264  CG2 ILE A 196      -0.333   8.173   7.701  1.00 33.49           C  
ATOM   3265 HG21 ILE A 196       0.250   7.613   6.969  1.00 33.49           H  
ATOM   3266 HG22 ILE A 196       0.035   9.198   7.748  1.00 33.49           H  
ATOM   3267 HG23 ILE A 196      -1.376   8.220   7.388  1.00 33.49           H  
ATOM   3268  CD1 ILE A 196      -2.372   6.069   8.822  1.00 33.49           C  
ATOM   3269 HD11 ILE A 196      -2.678   6.528   7.882  1.00 33.49           H  
ATOM   3270 HD12 ILE A 196      -2.732   5.040   8.830  1.00 33.49           H  
ATOM   3271 HD13 ILE A 196      -2.824   6.606   9.657  1.00 33.49           H  
ATOM   3272  N   LYS A 197       2.070   9.623  10.200  1.00 32.03           N  
ATOM   3273  H   LYS A 197       1.435   9.486  10.973  1.00 32.03           H  
ATOM   3274  CA  LYS A 197       2.880  10.862  10.148  1.00 32.03           C  
ATOM   3275  HA  LYS A 197       2.715  11.338   9.181  1.00 32.03           H  
ATOM   3276  C   LYS A 197       4.399  10.644  10.212  1.00 32.03           C  
ATOM   3277  CB  LYS A 197       2.446  11.828  11.263  1.00 32.03           C  
ATOM   3278  HB2 LYS A 197       3.251  12.538  11.454  1.00 32.03           H  
ATOM   3279  HB3 LYS A 197       2.262  11.272  12.182  1.00 32.03           H  
ATOM   3280  O   LYS A 197       5.144  11.576   9.918  1.00 32.03           O  
ATOM   3281  CG  LYS A 197       1.200  12.631  10.873  1.00 32.03           C  
ATOM   3282  HG2 LYS A 197       0.364  11.953  10.702  1.00 32.03           H  
ATOM   3283  HG3 LYS A 197       1.404  13.175   9.950  1.00 32.03           H  
ATOM   3284  CD  LYS A 197       0.837  13.632  11.976  1.00 32.03           C  
ATOM   3285  HD2 LYS A 197       0.593  13.084  12.886  1.00 32.03           H  
ATOM   3286  HD3 LYS A 197       1.687  14.288  12.161  1.00 32.03           H  
ATOM   3287  CE  LYS A 197      -0.370  14.460  11.524  1.00 32.03           C  
ATOM   3288  HE2 LYS A 197      -1.196  13.779  11.319  1.00 32.03           H  
ATOM   3289  HE3 LYS A 197      -0.117  14.955  10.587  1.00 32.03           H  
ATOM   3290  NZ  LYS A 197      -0.771  15.463  12.541  1.00 32.03           N  
ATOM   3291  HZ1 LYS A 197      -0.011  16.101  12.729  1.00 32.03           H  
ATOM   3292  HZ2 LYS A 197      -1.560  15.995  12.202  1.00 32.03           H  
ATOM   3293  HZ3 LYS A 197      -1.047  15.003  13.397  1.00 32.03           H  
ATOM   3294  N   LYS A 198       4.874   9.452  10.590  1.00 30.72           N  
ATOM   3295  H   LYS A 198       4.207   8.729  10.818  1.00 30.72           H  
ATOM   3296  CA  LYS A 198       6.304   9.096  10.536  1.00 30.72           C  
ATOM   3297  HA  LYS A 198       6.897   9.994  10.703  1.00 30.72           H  
ATOM   3298  C   LYS A 198       6.751   8.596   9.159  1.00 30.72           C  
ATOM   3299  CB  LYS A 198       6.656   8.082  11.635  1.00 30.72           C  
ATOM   3300  HB2 LYS A 198       7.663   7.707  11.450  1.00 30.72           H  
ATOM   3301  HB3 LYS A 198       5.973   7.234  11.588  1.00 30.72           H  
ATOM   3302  O   LYS A 198       7.945   8.375   8.980  1.00 30.72           O  
ATOM   3303  CG  LYS A 198       6.634   8.701  13.038  1.00 30.72           C  
ATOM   3304  HG2 LYS A 198       5.619   9.008  13.290  1.00 30.72           H  
ATOM   3305  HG3 LYS A 198       7.288   9.573  13.061  1.00 30.72           H  
ATOM   3306  CD  LYS A 198       7.127   7.668  14.058  1.00 30.72           C  
ATOM   3307  HD2 LYS A 198       6.449   6.814  14.046  1.00 30.72           H  
ATOM   3308  HD3 LYS A 198       8.122   7.331  13.770  1.00 30.72           H  
ATOM   3309  CE  LYS A 198       7.180   8.266  15.467  1.00 30.72           C  
ATOM   3310  HE2 LYS A 198       6.183   8.620  15.727  1.00 30.72           H  
ATOM   3311  HE3 LYS A 198       7.852   9.124  15.455  1.00 30.72           H  
ATOM   3312  NZ  LYS A 198       7.643   7.258  16.454  1.00 30.72           N  
ATOM   3313  HZ1 LYS A 198       7.666   7.644  17.387  1.00 30.72           H  
ATOM   3314  HZ2 LYS A 198       7.024   6.460  16.457  1.00 30.72           H  
ATOM   3315  HZ3 LYS A 198       8.569   6.930  16.218  1.00 30.72           H  
ATOM   3316  N   ILE A 199       5.834   8.444   8.200  1.00 30.87           N  
ATOM   3317  H   ILE A 199       4.868   8.649   8.416  1.00 30.87           H  
ATOM   3318  CA  ILE A 199       6.130   8.069   6.815  1.00 30.87           C  
ATOM   3319  HA  ILE A 199       6.972   7.377   6.811  1.00 30.87           H  
ATOM   3320  C   ILE A 199       6.484   9.357   6.049  1.00 30.87           C  
ATOM   3321  CB  ILE A 199       4.943   7.305   6.184  1.00 30.87           C  
ATOM   3322  HB  ILE A 199       4.082   7.971   6.127  1.00 30.87           H  
ATOM   3323  O   ILE A 199       5.591  10.155   5.767  1.00 30.87           O  
ATOM   3324  CG1 ILE A 199       4.561   6.078   7.051  1.00 30.87           C  
ATOM   3325 HG12 ILE A 199       4.350   6.399   8.071  1.00 30.87           H  
ATOM   3326 HG13 ILE A 199       5.398   5.381   7.086  1.00 30.87           H  
ATOM   3327  CG2 ILE A 199       5.309   6.867   4.752  1.00 30.87           C  
ATOM   3328 HG21 ILE A 199       6.149   6.173   4.766  1.00 30.87           H  
ATOM   3329 HG22 ILE A 199       5.558   7.730   4.134  1.00 30.87           H  
ATOM   3330 HG23 ILE A 199       4.455   6.384   4.276  1.00 30.87           H  
ATOM   3331  CD1 ILE A 199       3.314   5.330   6.567  1.00 30.87           C  
ATOM   3332 HD11 ILE A 199       3.034   4.582   7.308  1.00 30.87           H  
ATOM   3333 HD12 ILE A 199       2.488   6.029   6.440  1.00 30.87           H  
ATOM   3334 HD13 ILE A 199       3.514   4.823   5.623  1.00 30.87           H  
ATOM   3335  N   PRO A 200       7.758   9.609   5.686  1.00 26.30           N  
ATOM   3336  CA  PRO A 200       8.187  10.886   5.101  1.00 26.30           C  
ATOM   3337  HA  PRO A 200       7.743  11.695   5.682  1.00 26.30           H  
ATOM   3338  C   PRO A 200       7.767  11.070   3.632  1.00 26.30           C  
ATOM   3339  CB  PRO A 200       9.716  10.934   5.273  1.00 26.30           C  
ATOM   3340  HB2 PRO A 200      10.047  11.905   5.641  1.00 26.30           H  
ATOM   3341  HB3 PRO A 200      10.210  10.703   4.329  1.00 26.30           H  
ATOM   3342  O   PRO A 200       8.299  11.927   2.934  1.00 26.30           O  
ATOM   3343  CG  PRO A 200      10.025   9.821   6.272  1.00 26.30           C  
ATOM   3344  HG2 PRO A 200      11.023   9.406   6.127  1.00 26.30           H  
ATOM   3345  HG3 PRO A 200       9.903  10.192   7.289  1.00 26.30           H  
ATOM   3346  CD  PRO A 200       8.936   8.805   5.964  1.00 26.30           C  
ATOM   3347  HD2 PRO A 200       9.204   8.238   5.072  1.00 26.30           H  
ATOM   3348  HD3 PRO A 200       8.829   8.123   6.808  1.00 26.30           H  
ATOM   3349  N   THR A 201       6.864  10.236   3.117  1.00 29.47           N  
ATOM   3350  H   THR A 201       6.346   9.643   3.750  1.00 29.47           H  
ATOM   3351  CA  THR A 201       6.565  10.121   1.687  1.00 29.47           C  
ATOM   3352  HA  THR A 201       6.930  11.015   1.182  1.00 29.47           H  
ATOM   3353  C   THR A 201       5.057  10.089   1.442  1.00 29.47           C  
ATOM   3354  CB  THR A 201       7.297   8.921   1.046  1.00 29.47           C  
ATOM   3355  HB  THR A 201       6.680   8.490   0.258  1.00 29.47           H  
ATOM   3356  O   THR A 201       4.407   9.067   1.613  1.00 29.47           O  
ATOM   3357  CG2 THR A 201       8.622   9.371   0.429  1.00 29.47           C  
ATOM   3358 HG21 THR A 201       9.253   9.836   1.187  1.00 29.47           H  
ATOM   3359 HG22 THR A 201       8.431  10.090  -0.366  1.00 29.47           H  
ATOM   3360 HG23 THR A 201       9.139   8.509   0.007  1.00 29.47           H  
ATOM   3361  OG1 THR A 201       7.639   7.918   1.978  1.00 29.47           O  
ATOM   3362  HG1 THR A 201       8.196   8.332   2.641  1.00 29.47           H  
ATOM   3363  N   MET A 202       4.544  11.262   1.049  1.00 24.42           N  
ATOM   3364  H   MET A 202       5.179  12.046   1.103  1.00 24.42           H  
ATOM   3365  CA  MET A 202       3.286  11.542   0.336  1.00 24.42           C  
ATOM   3366  HA  MET A 202       2.976  12.549   0.617  1.00 24.42           H  
ATOM   3367  C   MET A 202       2.081  10.648   0.664  1.00 24.42           C  
ATOM   3368  CB  MET A 202       3.547  11.575  -1.180  1.00 24.42           C  
ATOM   3369  HB2 MET A 202       4.140  10.707  -1.468  1.00 24.42           H  
ATOM   3370  HB3 MET A 202       2.596  11.526  -1.710  1.00 24.42           H  
ATOM   3371  O   MET A 202       1.745   9.731  -0.081  1.00 24.42           O  
ATOM   3372  CG  MET A 202       4.236  12.866  -1.630  1.00 24.42           C  
ATOM   3373  HG2 MET A 202       5.177  12.989  -1.094  1.00 24.42           H  
ATOM   3374  HG3 MET A 202       3.588  13.705  -1.379  1.00 24.42           H  
ATOM   3375  SD  MET A 202       4.563  12.925  -3.411  1.00 24.42           S  
ATOM   3376  CE  MET A 202       6.003  11.835  -3.509  1.00 24.42           C  
ATOM   3377  HE1 MET A 202       6.347  11.798  -4.542  1.00 24.42           H  
ATOM   3378  HE2 MET A 202       5.733  10.833  -3.175  1.00 24.42           H  
ATOM   3379  HE3 MET A 202       6.800  12.232  -2.880  1.00 24.42           H  
ATOM   3380  N   LEU A 203       1.346  11.028   1.707  1.00 26.06           N  
ATOM   3381  H   LEU A 203       1.728  11.731   2.323  1.00 26.06           H  
ATOM   3382  CA  LEU A 203      -0.112  10.953   1.662  1.00 26.06           C  
ATOM   3383  HA  LEU A 203      -0.438  10.252   0.894  1.00 26.06           H  
ATOM   3384  C   LEU A 203      -0.623  12.335   1.264  1.00 26.06           C  
ATOM   3385  CB  LEU A 203      -0.669  10.485   3.012  1.00 26.06           C  
ATOM   3386  HB2 LEU A 203      -1.727  10.739   3.073  1.00 26.06           H  
ATOM   3387  HB3 LEU A 203      -0.152  11.023   3.807  1.00 26.06           H  
ATOM   3388  O   LEU A 203      -0.679  13.254   2.080  1.00 26.06           O  
ATOM   3389  CG  LEU A 203      -0.512   8.970   3.207  1.00 26.06           C  
ATOM   3390  HG  LEU A 203       0.488   8.653   2.909  1.00 26.06           H  
ATOM   3391  CD1 LEU A 203      -0.692   8.658   4.679  1.00 26.06           C  
ATOM   3392 HD11 LEU A 203      -1.670   9.000   5.016  1.00 26.06           H  
ATOM   3393 HD12 LEU A 203       0.094   9.169   5.235  1.00 26.06           H  
ATOM   3394 HD13 LEU A 203      -0.607   7.582   4.831  1.00 26.06           H  
ATOM   3395  CD2 LEU A 203      -1.554   8.159   2.435  1.00 26.06           C  
ATOM   3396 HD21 LEU A 203      -2.560   8.461   2.728  1.00 26.06           H  
ATOM   3397 HD22 LEU A 203      -1.435   8.322   1.364  1.00 26.06           H  
ATOM   3398 HD23 LEU A 203      -1.422   7.096   2.636  1.00 26.06           H  
ATOM   3399  N   THR A 204      -0.943  12.489  -0.014  1.00 23.33           N  
ATOM   3400  H   THR A 204      -0.778  11.728  -0.657  1.00 23.33           H  
ATOM   3401  CA  THR A 204      -1.976  13.428  -0.443  1.00 23.33           C  
ATOM   3402  HA  THR A 204      -1.781  14.418  -0.031  1.00 23.33           H  
ATOM   3403  C   THR A 204      -3.297  12.910   0.128  1.00 23.33           C  
ATOM   3404  CB  THR A 204      -2.051  13.514  -1.984  1.00 23.33           C  
ATOM   3405  HB  THR A 204      -3.092  13.467  -2.302  1.00 23.33           H  
ATOM   3406  O   THR A 204      -3.707  11.801  -0.211  1.00 23.33           O  
ATOM   3407  CG2 THR A 204      -1.453  14.823  -2.494  1.00 23.33           C  
ATOM   3408 HG21 THR A 204      -1.519  14.856  -3.582  1.00 23.33           H  
ATOM   3409 HG22 THR A 204      -0.409  14.899  -2.190  1.00 23.33           H  
ATOM   3410 HG23 THR A 204      -2.016  15.661  -2.084  1.00 23.33           H  
ATOM   3411  OG1 THR A 204      -1.322  12.478  -2.623  1.00 23.33           O  
ATOM   3412  HG1 THR A 204      -1.869  12.170  -3.349  1.00 23.33           H  
ATOM   3413  N   PHE A 205      -3.899  13.669   1.047  1.00 27.05           N  
ATOM   3414  H   PHE A 205      -3.504  14.578   1.239  1.00 27.05           H  
ATOM   3415  CA  PHE A 205      -5.303  13.498   1.428  1.00 27.05           C  
ATOM   3416  HA  PHE A 205      -5.559  12.439   1.453  1.00 27.05           H  
ATOM   3417  C   PHE A 205      -6.201  14.128   0.364  1.00 27.05           C  
ATOM   3418  CB  PHE A 205      -5.577  14.112   2.809  1.00 27.05           C  
ATOM   3419  HB2 PHE A 205      -6.657  14.201   2.928  1.00 27.05           H  
ATOM   3420  HB3 PHE A 205      -5.172  15.123   2.841  1.00 27.05           H  
ATOM   3421  O   PHE A 205      -5.798  15.188  -0.172  1.00 27.05           O  
ATOM   3422  CG  PHE A 205      -5.050  13.308   3.980  1.00 27.05           C  
ATOM   3423  CD1 PHE A 205      -5.824  12.262   4.516  1.00 27.05           C  
ATOM   3424  HD1 PHE A 205      -6.778  12.024   4.070  1.00 27.05           H  
ATOM   3425  CD2 PHE A 205      -3.796  13.606   4.543  1.00 27.05           C  
ATOM   3426  HD2 PHE A 205      -3.190  14.389   4.110  1.00 27.05           H  
ATOM   3427  CE1 PHE A 205      -5.352  11.525   5.617  1.00 27.05           C  
ATOM   3428  HE1 PHE A 205      -5.949  10.718   6.017  1.00 27.05           H  
ATOM   3429  CE2 PHE A 205      -3.322  12.870   5.644  1.00 27.05           C  
ATOM   3430  HE2 PHE A 205      -2.348  13.089   6.057  1.00 27.05           H  
ATOM   3431  CZ  PHE A 205      -4.102  11.831   6.184  1.00 27.05           C  
ATOM   3432  HZ  PHE A 205      -3.736  11.254   7.020  1.00 27.05           H  
ATOM   3433  OXT PHE A 205      -7.271  13.532   0.135  1.00 27.05           O  
TER    3434      PHE A 205                                                       
END   
