# Supplementary material for: Widespread Horizontal Gene Transfer Among Animal Viruses
Source: bioRxiv. 2024 Mar 26:2024.03.25.586562. Preprint. [Version 2] doi: 10.1101/2024.03.25.586562 (PMC11071296; doi:10.1101/2024.03.25.586562)
Supplement: Supplement 7 [file media-7.zip › File7_PDB/Mald9195_Hexon.pdb]

ATOM      1  N   MET A   1     -15.992  -4.777   2.825  1.00 70.35           N  
ATOM      2  H   MET A   1     -15.600  -4.955   3.739  1.00 70.35           H  
ATOM      3  H2  MET A   1     -15.869  -3.795   2.624  1.00 70.35           H  
ATOM      4  H3  MET A   1     -16.972  -5.019   2.807  1.00 70.35           H  
ATOM      5  CA  MET A   1     -15.238  -5.542   1.812  1.00 70.35           C  
ATOM      6  HA  MET A   1     -15.252  -6.604   2.059  1.00 70.35           H  
ATOM      7  C   MET A   1     -13.808  -5.055   1.863  1.00 70.35           C  
ATOM      8  CB  MET A   1     -15.797  -5.350   0.396  1.00 70.35           C  
ATOM      9  HB2 MET A   1     -15.739  -4.296   0.124  1.00 70.35           H  
ATOM     10  HB3 MET A   1     -15.188  -5.919  -0.305  1.00 70.35           H  
ATOM     11  O   MET A   1     -13.631  -3.866   2.103  1.00 70.35           O  
ATOM     12  CG  MET A   1     -17.251  -5.815   0.270  1.00 70.35           C  
ATOM     13  HG2 MET A   1     -17.861  -5.268   0.989  1.00 70.35           H  
ATOM     14  HG3 MET A   1     -17.319  -6.880   0.490  1.00 70.35           H  
ATOM     15  SD  MET A   1     -17.928  -5.510  -1.375  1.00 70.35           S  
ATOM     16  CE  MET A   1     -19.698  -5.423  -0.996  1.00 70.35           C  
ATOM     17  HE1 MET A   1     -19.892  -4.594  -0.316  1.00 70.35           H  
ATOM     18  HE2 MET A   1     -20.253  -5.264  -1.920  1.00 70.35           H  
ATOM     19  HE3 MET A   1     -20.024  -6.359  -0.542  1.00 70.35           H  
ATOM     20  N   SER A   2     -12.850  -5.965   1.697  1.00 90.09           N  
ATOM     21  H   SER A   2     -13.095  -6.902   1.408  1.00 90.09           H  
ATOM     22  CA  SER A   2     -11.417  -5.662   1.757  1.00 90.09           C  
ATOM     23  HA  SER A   2     -11.234  -4.933   2.547  1.00 90.09           H  
ATOM     24  C   SER A   2     -10.908  -5.051   0.447  1.00 90.09           C  
ATOM     25  CB  SER A   2     -10.653  -6.943   2.111  1.00 90.09           C  
ATOM     26  HB2 SER A   2     -10.630  -7.604   1.244  1.00 90.09           H  
ATOM     27  HB3 SER A   2     -11.156  -7.455   2.932  1.00 90.09           H  
ATOM     28  O   SER A   2     -11.649  -4.957  -0.531  1.00 90.09           O  
ATOM     29  OG  SER A   2      -9.336  -6.649   2.509  1.00 90.09           O  
ATOM     30  HG  SER A   2      -9.303  -6.674   3.469  1.00 90.09           H  
ATOM     31  N   PHE A   3      -9.641  -4.660   0.449  1.00 96.85           N  
ATOM     32  H   PHE A   3      -9.094  -4.911   1.260  1.00 96.85           H  
ATOM     33  CA  PHE A   3      -8.864  -4.162  -0.680  1.00 96.85           C  
ATOM     34  HA  PHE A   3      -9.306  -4.499  -1.617  1.00 96.85           H  
ATOM     35  C   PHE A   3      -7.445  -4.753  -0.584  1.00 96.85           C  
ATOM     36  CB  PHE A   3      -8.889  -2.625  -0.650  1.00 96.85           C  
ATOM     37  HB2 PHE A   3      -9.929  -2.300  -0.683  1.00 96.85           H  
ATOM     38  HB3 PHE A   3      -8.408  -2.224  -1.542  1.00 96.85           H  
ATOM     39  O   PHE A   3      -7.083  -5.344   0.436  1.00 96.85           O  
ATOM     40  CG  PHE A   3      -8.213  -1.994   0.546  1.00 96.85           C  
ATOM     41  CD1 PHE A   3      -8.959  -1.647   1.687  1.00 96.85           C  
ATOM     42  HD1 PHE A   3     -10.022  -1.836   1.717  1.00 96.85           H  
ATOM     43  CD2 PHE A   3      -6.833  -1.738   0.503  1.00 96.85           C  
ATOM     44  HD2 PHE A   3      -6.263  -2.006  -0.374  1.00 96.85           H  
ATOM     45  CE1 PHE A   3      -8.325  -1.033   2.780  1.00 96.85           C  
ATOM     46  HE1 PHE A   3      -8.902  -0.757   3.650  1.00 96.85           H  
ATOM     47  CE2 PHE A   3      -6.203  -1.120   1.593  1.00 96.85           C  
ATOM     48  HE2 PHE A   3      -5.146  -0.904   1.552  1.00 96.85           H  
ATOM     49  CZ  PHE A   3      -6.947  -0.757   2.724  1.00 96.85           C  
ATOM     50  HZ  PHE A   3      -6.450  -0.252   3.539  1.00 96.85           H  
ATOM     51  N   HIS A   4      -6.628  -4.603  -1.620  1.00 98.06           N  
ATOM     52  H   HIS A   4      -6.967  -4.114  -2.436  1.00 98.06           H  
ATOM     53  CA  HIS A   4      -5.264  -5.131  -1.662  1.00 98.06           C  
ATOM     54  HA  HIS A   4      -4.989  -5.527  -0.685  1.00 98.06           H  
ATOM     55  C   HIS A   4      -4.264  -4.012  -1.984  1.00 98.06           C  
ATOM     56  CB  HIS A   4      -5.223  -6.305  -2.654  1.00 98.06           C  
ATOM     57  HB2 HIS A   4      -5.883  -7.097  -2.298  1.00 98.06           H  
ATOM     58  HB3 HIS A   4      -5.592  -5.969  -3.624  1.00 98.06           H  
ATOM     59  O   HIS A   4      -4.529  -3.190  -2.856  1.00 98.06           O  
ATOM     60  CG  HIS A   4      -3.838  -6.861  -2.841  1.00 98.06           C  
ATOM     61  CD2 HIS A   4      -2.876  -6.288  -3.624  1.00 98.06           C  
ATOM     62  HD2 HIS A   4      -2.991  -5.406  -4.236  1.00 98.06           H  
ATOM     63  ND1 HIS A   4      -3.243  -7.918  -2.177  1.00 98.06           N  
ATOM     64  HD1 HIS A   4      -3.690  -8.726  -1.768  1.00 98.06           H  
ATOM     65  CE1 HIS A   4      -1.945  -7.934  -2.526  1.00 98.06           C  
ATOM     66  HE1 HIS A   4      -1.200  -8.645  -2.199  1.00 98.06           H  
ATOM     67  NE2 HIS A   4      -1.686  -6.960  -3.398  1.00 98.06           N  
ATOM     68  N   LEU A   5      -3.128  -3.974  -1.281  1.00 98.35           N  
ATOM     69  H   LEU A   5      -2.964  -4.693  -0.591  1.00 98.35           H  
ATOM     70  CA  LEU A   5      -2.011  -3.069  -1.569  1.00 98.35           C  
ATOM     71  HA  LEU A   5      -2.353  -2.262  -2.217  1.00 98.35           H  
ATOM     72  C   LEU A   5      -0.890  -3.818  -2.298  1.00 98.35           C  
ATOM     73  CB  LEU A   5      -1.510  -2.439  -0.255  1.00 98.35           C  
ATOM     74  HB2 LEU A   5      -2.297  -1.795   0.139  1.00 98.35           H  
ATOM     75  HB3 LEU A   5      -1.322  -3.233   0.467  1.00 98.35           H  
ATOM     76  O   LEU A   5      -0.195  -4.619  -1.672  1.00 98.35           O  
ATOM     77  CG  LEU A   5      -0.211  -1.618  -0.413  1.00 98.35           C  
ATOM     78  HG  LEU A   5       0.617  -2.269  -0.692  1.00 98.35           H  
ATOM     79  CD1 LEU A   5      -0.341  -0.515  -1.458  1.00 98.35           C  
ATOM     80 HD11 LEU A   5      -1.268   0.042  -1.319  1.00 98.35           H  
ATOM     81 HD12 LEU A   5      -0.353  -0.946  -2.460  1.00 98.35           H  
ATOM     82 HD13 LEU A   5       0.512   0.160  -1.401  1.00 98.35           H  
ATOM     83  CD2 LEU A   5       0.151  -0.961   0.918  1.00 98.35           C  
ATOM     84 HD21 LEU A   5       1.055  -0.367   0.782  1.00 98.35           H  
ATOM     85 HD22 LEU A   5      -0.654  -0.297   1.232  1.00 98.35           H  
ATOM     86 HD23 LEU A   5       0.344  -1.725   1.671  1.00 98.35           H  
ATOM     87  N   ALA A   6      -0.691  -3.484  -3.570  1.00 98.28           N  
ATOM     88  H   ALA A   6      -1.266  -2.751  -3.959  1.00 98.28           H  
ATOM     89  CA  ALA A   6       0.409  -3.950  -4.409  1.00 98.28           C  
ATOM     90  HA  ALA A   6       0.826  -4.865  -3.989  1.00 98.28           H  
ATOM     91  C   ALA A   6       1.528  -2.897  -4.495  1.00 98.28           C  
ATOM     92  CB  ALA A   6      -0.163  -4.276  -5.788  1.00 98.28           C  
ATOM     93  HB1 ALA A   6      -0.623  -3.385  -6.215  1.00 98.28           H  
ATOM     94  HB2 ALA A   6       0.637  -4.615  -6.446  1.00 98.28           H  
ATOM     95  HB3 ALA A   6      -0.908  -5.066  -5.698  1.00 98.28           H  
ATOM     96  O   ALA A   6       1.289  -1.709  -4.258  1.00 98.28           O  
ATOM     97  N   ALA A   7       2.744  -3.320  -4.847  1.00 98.36           N  
ATOM     98  H   ALA A   7       2.886  -4.281  -5.126  1.00 98.36           H  
ATOM     99  CA  ALA A   7       3.892  -2.424  -4.932  1.00 98.36           C  
ATOM    100  HA  ALA A   7       3.527  -1.407  -5.074  1.00 98.36           H  
ATOM    101  C   ALA A   7       4.815  -2.727  -6.115  1.00 98.36           C  
ATOM    102  CB  ALA A   7       4.668  -2.461  -3.610  1.00 98.36           C  
ATOM    103  HB1 ALA A   7       5.566  -1.850  -3.704  1.00 98.36           H  
ATOM    104  HB2 ALA A   7       4.962  -3.483  -3.371  1.00 98.36           H  
ATOM    105  HB3 ALA A   7       4.050  -2.053  -2.810  1.00 98.36           H  
ATOM    106  O   ALA A   7       4.943  -3.868  -6.551  1.00 98.36           O  
ATOM    107  N   TYR A   8       5.507  -1.685  -6.557  1.00 98.43           N  
ATOM    108  H   TYR A   8       5.313  -0.790  -6.132  1.00 98.43           H  
ATOM    109  CA  TYR A   8       6.662  -1.713  -7.441  1.00 98.43           C  
ATOM    110  HA  TYR A   8       6.921  -2.744  -7.684  1.00 98.43           H  
ATOM    111  C   TYR A   8       7.827  -1.058  -6.713  1.00 98.43           C  
ATOM    112  CB  TYR A   8       6.376  -0.959  -8.735  1.00 98.43           C  
ATOM    113  HB2 TYR A   8       6.155   0.084  -8.506  1.00 98.43           H  
ATOM    114  HB3 TYR A   8       7.282  -0.992  -9.339  1.00 98.43           H  
ATOM    115  O   TYR A   8       7.619  -0.084  -5.981  1.00 98.43           O  
ATOM    116  CG  TYR A   8       5.241  -1.531  -9.540  1.00 98.43           C  
ATOM    117  CD1 TYR A   8       5.510  -2.360 -10.642  1.00 98.43           C  
ATOM    118  HD1 TYR A   8       6.531  -2.595 -10.906  1.00 98.43           H  
ATOM    119  CD2 TYR A   8       3.916  -1.228  -9.184  1.00 98.43           C  
ATOM    120  HD2 TYR A   8       3.715  -0.585  -8.340  1.00 98.43           H  
ATOM    121  CE1 TYR A   8       4.454  -2.879 -11.406  1.00 98.43           C  
ATOM    122  HE1 TYR A   8       4.660  -3.518 -12.251  1.00 98.43           H  
ATOM    123  CE2 TYR A   8       2.859  -1.759  -9.935  1.00 98.43           C  
ATOM    124  HE2 TYR A   8       1.835  -1.540  -9.672  1.00 98.43           H  
ATOM    125  OH  TYR A   8       2.079  -3.018 -11.767  1.00 98.43           O  
ATOM    126  HH  TYR A   8       2.321  -3.482 -12.572  1.00 98.43           H  
ATOM    127  CZ  TYR A   8       3.129  -2.568 -11.051  1.00 98.43           C  
ATOM    128  N   ALA A   9       9.029  -1.591  -6.890  1.00 97.59           N  
ATOM    129  H   ALA A   9       9.139  -2.347  -7.551  1.00 97.59           H  
ATOM    130  CA  ALA A   9      10.227  -1.040  -6.278  1.00 97.59           C  
ATOM    131  HA  ALA A   9      10.164   0.047  -6.334  1.00 97.59           H  
ATOM    132  C   ALA A   9      11.478  -1.499  -7.022  1.00 97.59           C  
ATOM    133  CB  ALA A   9      10.300  -1.453  -4.804  1.00 97.59           C  
ATOM    134  HB1 ALA A   9      11.172  -0.994  -4.338  1.00 97.59           H  
ATOM    135  HB2 ALA A   9       9.404  -1.129  -4.273  1.00 97.59           H  
ATOM    136  HB3 ALA A   9      10.383  -2.538  -4.739  1.00 97.59           H  
ATOM    137  O   ALA A   9      11.709  -2.700  -7.182  1.00 97.59           O  
ATOM    138  N   GLU A  10      12.318  -0.551  -7.422  1.00 96.69           N  
ATOM    139  H   GLU A  10      12.103   0.417  -7.233  1.00 96.69           H  
ATOM    140  CA  GLU A  10      13.583  -0.856  -8.080  1.00 96.69           C  
ATOM    141  HA  GLU A  10      13.946  -1.803  -7.681  1.00 96.69           H  
ATOM    142  C   GLU A  10      14.631   0.213  -7.778  1.00 96.69           C  
ATOM    143  CB  GLU A  10      13.371  -1.026  -9.589  1.00 96.69           C  
ATOM    144  HB2 GLU A  10      12.376  -1.435  -9.765  1.00 96.69           H  
ATOM    145  HB3 GLU A  10      13.449  -0.058 -10.085  1.00 96.69           H  
ATOM    146  O   GLU A  10      14.295   1.364  -7.511  1.00 96.69           O  
ATOM    147  CG  GLU A  10      14.405  -2.003 -10.168  1.00 96.69           C  
ATOM    148  HG2 GLU A  10      15.413  -1.649  -9.951  1.00 96.69           H  
ATOM    149  HG3 GLU A  10      14.292  -2.962  -9.663  1.00 96.69           H  
ATOM    150  CD  GLU A  10      14.235  -2.222 -11.675  1.00 96.69           C  
ATOM    151  OE1 GLU A  10      15.217  -2.697 -12.290  1.00 96.69           O  
ATOM    152  OE2 GLU A  10      13.116  -1.966 -12.166  1.00 96.69           O  
ATOM    153  N   SER A  11      15.905  -0.187  -7.794  1.00 95.30           N  
ATOM    154  H   SER A  11      16.099  -1.107  -8.163  1.00 95.30           H  
ATOM    155  CA  SER A  11      17.028   0.745  -7.719  1.00 95.30           C  
ATOM    156  HA  SER A  11      16.670   1.696  -7.325  1.00 95.30           H  
ATOM    157  C   SER A  11      17.583   0.945  -9.123  1.00 95.30           C  
ATOM    158  CB  SER A  11      18.104   0.236  -6.760  1.00 95.30           C  
ATOM    159  HB2 SER A  11      18.577  -0.655  -7.175  1.00 95.30           H  
ATOM    160  HB3 SER A  11      17.639  -0.031  -5.811  1.00 95.30           H  
ATOM    161  O   SER A  11      18.312   0.078  -9.607  1.00 95.30           O  
ATOM    162  OG  SER A  11      19.088   1.223  -6.514  1.00 95.30           O  
ATOM    163  HG  SER A  11      19.279   1.694  -7.329  1.00 95.30           H  
ATOM    164  N   ILE A  12      17.252   2.061  -9.768  1.00 95.56           N  
ATOM    165  H   ILE A  12      16.703   2.756  -9.283  1.00 95.56           H  
ATOM    166  CA  ILE A  12      17.615   2.336 -11.165  1.00 95.56           C  
ATOM    167  HA  ILE A  12      18.500   1.752 -11.418  1.00 95.56           H  
ATOM    168  C   ILE A  12      17.992   3.800 -11.384  1.00 95.56           C  
ATOM    169  CB  ILE A  12      16.494   1.917 -12.145  1.00 95.56           C  
ATOM    170  HB  ILE A  12      16.814   2.193 -13.149  1.00 95.56           H  
ATOM    171  O   ILE A  12      17.702   4.670 -10.566  1.00 95.56           O  
ATOM    172  CG1 ILE A  12      15.157   2.634 -11.858  1.00 95.56           C  
ATOM    173 HG12 ILE A  12      15.331   3.704 -11.750  1.00 95.56           H  
ATOM    174 HG13 ILE A  12      14.723   2.267 -10.928  1.00 95.56           H  
ATOM    175  CG2 ILE A  12      16.324   0.394 -12.137  1.00 95.56           C  
ATOM    176 HG21 ILE A  12      17.285  -0.104 -12.263  1.00 95.56           H  
ATOM    177 HG22 ILE A  12      15.880   0.087 -11.190  1.00 95.56           H  
ATOM    178 HG23 ILE A  12      15.669   0.073 -12.947  1.00 95.56           H  
ATOM    179  CD1 ILE A  12      14.149   2.442 -12.994  1.00 95.56           C  
ATOM    180 HD11 ILE A  12      14.616   2.729 -13.936  1.00 95.56           H  
ATOM    181 HD12 ILE A  12      13.826   1.403 -13.054  1.00 95.56           H  
ATOM    182 HD13 ILE A  12      13.279   3.075 -12.816  1.00 95.56           H  
ATOM    183  N   ASP A  13      18.653   4.061 -12.506  1.00 95.00           N  
ATOM    184  H   ASP A  13      18.854   3.295 -13.133  1.00 95.00           H  
ATOM    185  CA  ASP A  13      18.791   5.394 -13.087  1.00 95.00           C  
ATOM    186  HA  ASP A  13      18.392   6.155 -12.416  1.00 95.00           H  
ATOM    187  C   ASP A  13      17.995   5.412 -14.406  1.00 95.00           C  
ATOM    188  CB  ASP A  13      20.279   5.724 -13.278  1.00 95.00           C  
ATOM    189  HB2 ASP A  13      20.748   5.816 -12.298  1.00 95.00           H  
ATOM    190  HB3 ASP A  13      20.761   4.903 -13.809  1.00 95.00           H  
ATOM    191  O   ASP A  13      18.432   4.795 -15.384  1.00 95.00           O  
ATOM    192  CG  ASP A  13      20.505   7.021 -14.061  1.00 95.00           C  
ATOM    193  OD1 ASP A  13      19.522   7.785 -14.213  1.00 95.00           O  
ATOM    194  OD2 ASP A  13      21.654   7.179 -14.531  1.00 95.00           O  
ATOM    195  N   PRO A  14      16.807   6.048 -14.440  1.00 95.11           N  
ATOM    196  CA  PRO A  14      16.013   6.179 -15.661  1.00 95.11           C  
ATOM    197  HA  PRO A  14      15.848   5.182 -16.069  1.00 95.11           H  
ATOM    198  C   PRO A  14      16.657   7.044 -16.756  1.00 95.11           C  
ATOM    199  CB  PRO A  14      14.668   6.765 -15.218  1.00 95.11           C  
ATOM    200  HB2 PRO A  14      13.843   6.338 -15.787  1.00 95.11           H  
ATOM    201  HB3 PRO A  14      14.669   7.848 -15.335  1.00 95.11           H  
ATOM    202  O   PRO A  14      16.160   7.031 -17.884  1.00 95.11           O  
ATOM    203  CG  PRO A  14      14.575   6.403 -13.740  1.00 95.11           C  
ATOM    204  HG2 PRO A  14      13.929   7.089 -13.192  1.00 95.11           H  
ATOM    205  HG3 PRO A  14      14.224   5.376 -13.635  1.00 95.11           H  
ATOM    206  CD  PRO A  14      16.031   6.496 -13.294  1.00 95.11           C  
ATOM    207  HD2 PRO A  14      16.298   7.530 -13.076  1.00 95.11           H  
ATOM    208  HD3 PRO A  14      16.188   5.869 -12.417  1.00 95.11           H  
ATOM    209  N   ALA A  15      17.727   7.792 -16.457  1.00 93.91           N  
ATOM    210  H   ALA A  15      18.123   7.735 -15.529  1.00 93.91           H  
ATOM    211  CA  ALA A  15      18.463   8.643 -17.392  1.00 93.91           C  
ATOM    212  HA  ALA A  15      19.100   9.286 -16.785  1.00 93.91           H  
ATOM    213  C   ALA A  15      17.553   9.589 -18.205  1.00 93.91           C  
ATOM    214  CB  ALA A  15      19.395   7.765 -18.238  1.00 93.91           C  
ATOM    215  HB1 ALA A  15      20.033   8.402 -18.850  1.00 93.91           H  
ATOM    216  HB2 ALA A  15      20.021   7.166 -17.576  1.00 93.91           H  
ATOM    217  HB3 ALA A  15      18.807   7.108 -18.879  1.00 93.91           H  
ATOM    218  O   ALA A  15      17.610   9.644 -19.440  1.00 93.91           O  
ATOM    219  N   ALA A  16      16.665  10.301 -17.501  1.00 93.56           N  
ATOM    220  H   ALA A  16      16.681  10.179 -16.499  1.00 93.56           H  
ATOM    221  CA  ALA A  16      15.675  11.226 -18.061  1.00 93.56           C  
ATOM    222  HA  ALA A  16      15.084  11.560 -17.208  1.00 93.56           H  
ATOM    223  C   ALA A  16      14.656  10.599 -19.045  1.00 93.56           C  
ATOM    224  CB  ALA A  16      16.381  12.478 -18.604  1.00 93.56           C  
ATOM    225  HB1 ALA A  16      16.956  12.224 -19.495  1.00 93.56           H  
ATOM    226  HB2 ALA A  16      17.058  12.878 -17.849  1.00 93.56           H  
ATOM    227  HB3 ALA A  16      15.642  13.239 -18.857  1.00 93.56           H  
ATOM    228  O   ALA A  16      13.999  11.319 -19.809  1.00 93.56           O  
ATOM    229  N   ALA A  17      14.469   9.276 -19.012  1.00 95.35           N  
ATOM    230  H   ALA A  17      15.044   8.729 -18.388  1.00 95.35           H  
ATOM    231  CA  ALA A  17      13.421   8.565 -19.736  1.00 95.35           C  
ATOM    232  HA  ALA A  17      12.895   9.270 -20.381  1.00 95.35           H  
ATOM    233  C   ALA A  17      12.380   7.953 -18.788  1.00 95.35           C  
ATOM    234  CB  ALA A  17      14.067   7.513 -20.642  1.00 95.35           C  
ATOM    235  HB1 ALA A  17      14.790   7.990 -21.304  1.00 95.35           H  
ATOM    236  HB2 ALA A  17      13.303   7.011 -21.236  1.00 95.35           H  
ATOM    237  HB3 ALA A  17      14.583   6.773 -20.030  1.00 95.35           H  
ATOM    238  O   ALA A  17      12.674   7.570 -17.661  1.00 95.35           O  
ATOM    239  N   LEU A  18      11.140   7.832 -19.267  1.00 96.36           N  
ATOM    240  H   LEU A  18      10.958   8.122 -20.217  1.00 96.36           H  
ATOM    241  CA  LEU A  18      10.091   7.113 -18.550  1.00 96.36           C  
ATOM    242  HA  LEU A  18      10.193   7.332 -17.487  1.00 96.36           H  
ATOM    243  C   LEU A  18      10.296   5.603 -18.752  1.00 96.36           C  
ATOM    244  CB  LEU A  18       8.722   7.629 -19.033  1.00 96.36           C  
ATOM    245  HB2 LEU A  18       8.713   8.718 -18.980  1.00 96.36           H  
ATOM    246  HB3 LEU A  18       8.594   7.341 -20.077  1.00 96.36           H  
ATOM    247  O   LEU A  18      10.134   5.104 -19.868  1.00 96.36           O  
ATOM    248  CG  LEU A  18       7.531   7.096 -18.221  1.00 96.36           C  
ATOM    249  HG  LEU A  18       7.589   6.008 -18.209  1.00 96.36           H  
ATOM    250  CD1 LEU A  18       7.511   7.633 -16.789  1.00 96.36           C  
ATOM    251 HD11 LEU A  18       6.612   7.296 -16.273  1.00 96.36           H  
ATOM    252 HD12 LEU A  18       7.537   8.723 -16.791  1.00 96.36           H  
ATOM    253 HD13 LEU A  18       8.373   7.249 -16.244  1.00 96.36           H  
ATOM    254  CD2 LEU A  18       6.211   7.485 -18.885  1.00 96.36           C  
ATOM    255 HD21 LEU A  18       6.102   8.569 -18.888  1.00 96.36           H  
ATOM    256 HD22 LEU A  18       6.190   7.110 -19.909  1.00 96.36           H  
ATOM    257 HD23 LEU A  18       5.381   7.042 -18.335  1.00 96.36           H  
ATOM    258  N   VAL A  19      10.658   4.889 -17.687  1.00 97.54           N  
ATOM    259  H   VAL A  19      10.793   5.375 -16.812  1.00 97.54           H  
ATOM    260  CA  VAL A  19      10.996   3.454 -17.712  1.00 97.54           C  
ATOM    261  HA  VAL A  19      10.766   3.052 -18.699  1.00 97.54           H  
ATOM    262  C   VAL A  19      10.154   2.681 -16.705  1.00 97.54           C  
ATOM    263  CB  VAL A  19      12.497   3.211 -17.457  1.00 97.54           C  
ATOM    264  HB  VAL A  19      12.694   2.149 -17.599  1.00 97.54           H  
ATOM    265  O   VAL A  19       9.743   3.245 -15.694  1.00 97.54           O  
ATOM    266  CG1 VAL A  19      13.372   3.972 -18.462  1.00 97.54           C  
ATOM    267 HG11 VAL A  19      13.317   5.044 -18.275  1.00 97.54           H  
ATOM    268 HG12 VAL A  19      13.041   3.763 -19.479  1.00 97.54           H  
ATOM    269 HG13 VAL A  19      14.411   3.660 -18.352  1.00 97.54           H  
ATOM    270  CG2 VAL A  19      12.922   3.585 -16.036  1.00 97.54           C  
ATOM    271 HG21 VAL A  19      12.509   2.865 -15.329  1.00 97.54           H  
ATOM    272 HG22 VAL A  19      12.555   4.577 -15.774  1.00 97.54           H  
ATOM    273 HG23 VAL A  19      14.009   3.565 -15.959  1.00 97.54           H  
ATOM    274  N   ASN A  20       9.886   1.400 -16.971  1.00 98.10           N  
ATOM    275  H   ASN A  20      10.329   0.962 -17.766  1.00 98.10           H  
ATOM    276  CA  ASN A  20       9.224   0.533 -15.997  1.00 98.10           C  
ATOM    277  HA  ASN A  20       8.304   1.008 -15.654  1.00 98.10           H  
ATOM    278  C   ASN A  20      10.119   0.302 -14.776  1.00 98.10           C  
ATOM    279  CB  ASN A  20       8.875  -0.823 -16.619  1.00 98.10           C  
ATOM    280  HB2 ASN A  20       9.786  -1.280 -17.004  1.00 98.10           H  
ATOM    281  HB3 ASN A  20       8.499  -1.476 -15.831  1.00 98.10           H  
ATOM    282  O   ASN A  20      11.342   0.281 -14.906  1.00 98.10           O  
ATOM    283  CG  ASN A  20       7.815  -0.779 -17.696  1.00 98.10           C  
ATOM    284  ND2 ASN A  20       8.059  -1.454 -18.791  1.00 98.10           N  
ATOM    285 HD21 ASN A  20       7.278  -1.548 -19.424  1.00 98.10           H  
ATOM    286 HD22 ASN A  20       8.824  -2.111 -18.745  1.00 98.10           H  
ATOM    287  OD1 ASN A  20       6.751  -0.196 -17.576  1.00 98.10           O  
ATOM    288  N   ILE A  21       9.482   0.081 -13.629  1.00 97.87           N  
ATOM    289  H   ILE A  21       8.474   0.145 -13.618  1.00 97.87           H  
ATOM    290  CA  ILE A  21      10.125  -0.475 -12.439  1.00 97.87           C  
ATOM    291  HA  ILE A  21      11.180  -0.636 -12.661  1.00 97.87           H  
ATOM    292  C   ILE A  21       9.550  -1.850 -12.111  1.00 97.87           C  
ATOM    293  CB  ILE A  21      10.053   0.483 -11.231  1.00 97.87           C  
ATOM    294  HB  ILE A  21      10.380  -0.066 -10.348  1.00 97.87           H  
ATOM    295  O   ILE A  21       8.373  -2.122 -12.363  1.00 97.87           O  
ATOM    296  CG1 ILE A  21       8.635   1.031 -10.964  1.00 97.87           C  
ATOM    297 HG12 ILE A  21       7.912   0.220 -11.056  1.00 97.87           H  
ATOM    298 HG13 ILE A  21       8.388   1.780 -11.716  1.00 97.87           H  
ATOM    299  CG2 ILE A  21      11.044   1.628 -11.463  1.00 97.87           C  
ATOM    300 HG21 ILE A  21      10.810   2.132 -12.400  1.00 97.87           H  
ATOM    301 HG22 ILE A  21      12.048   1.210 -11.539  1.00 97.87           H  
ATOM    302 HG23 ILE A  21      11.033   2.338 -10.636  1.00 97.87           H  
ATOM    303  CD1 ILE A  21       8.489   1.668  -9.573  1.00 97.87           C  
ATOM    304 HD11 ILE A  21       9.108   2.561  -9.493  1.00 97.87           H  
ATOM    305 HD12 ILE A  21       7.450   1.954  -9.412  1.00 97.87           H  
ATOM    306 HD13 ILE A  21       8.786   0.957  -8.802  1.00 97.87           H  
ATOM    307  N   ALA A  22      10.382  -2.698 -11.514  1.00 98.37           N  
ATOM    308  H   ALA A  22      11.362  -2.451 -11.528  1.00 98.37           H  
ATOM    309  CA  ALA A  22      10.030  -4.064 -11.159  1.00 98.37           C  
ATOM    310  HA  ALA A  22       9.776  -4.585 -12.082  1.00 98.37           H  
ATOM    311  C   ALA A  22       8.827  -4.157 -10.201  1.00 98.37           C  
ATOM    312  CB  ALA A  22      11.266  -4.744 -10.564  1.00 98.37           C  
ATOM    313  HB1 ALA A  22      11.560  -4.237  -9.645  1.00 98.37           H  
ATOM    314  HB2 ALA A  22      11.041  -5.789 -10.348  1.00 98.37           H  
ATOM    315  HB3 ALA A  22      12.086  -4.694 -11.281  1.00 98.37           H  
ATOM    316  O   ALA A  22       8.710  -3.419  -9.216  1.00 98.37           O  
ATOM    317  N   ALA A  23       7.955  -5.132 -10.456  1.00 98.48           N  
ATOM    318  H   ALA A  23       8.143  -5.740 -11.240  1.00 98.48           H  
ATOM    319  CA  ALA A  23       6.899  -5.533  -9.540  1.00 98.48           C  
ATOM    320  HA  ALA A  23       6.332  -4.650  -9.244  1.00 98.48           H  
ATOM    321  C   ALA A  23       7.503  -6.176  -8.284  1.00 98.48           C  
ATOM    322  CB  ALA A  23       5.952  -6.498 -10.262  1.00 98.48           C  
ATOM    323  HB1 ALA A  23       5.163  -6.803  -9.576  1.00 98.48           H  
ATOM    324  HB2 ALA A  23       6.497  -7.386 -10.582  1.00 98.48           H  
ATOM    325  HB3 ALA A  23       5.519  -6.009 -11.134  1.00 98.48           H  
ATOM    326  O   ALA A  23       8.342  -7.077  -8.364  1.00 98.48           O  
ATOM    327  N   VAL A  24       7.041  -5.753  -7.108  1.00 98.16           N  
ATOM    328  H   VAL A  24       6.311  -5.054  -7.091  1.00 98.16           H  
ATOM    329  CA  VAL A  24       7.429  -6.383  -5.843  1.00 98.16           C  
ATOM    330  HA  VAL A  24       8.503  -6.570  -5.864  1.00 98.16           H  
ATOM    331  C   VAL A  24       6.701  -7.713  -5.721  1.00 98.16           C  
ATOM    332  CB  VAL A  24       7.128  -5.483  -4.634  1.00 98.16           C  
ATOM    333  HB  VAL A  24       6.065  -5.247  -4.598  1.00 98.16           H  
ATOM    334  O   VAL A  24       5.475  -7.748  -5.793  1.00 98.16           O  
ATOM    335  CG1 VAL A  24       7.522  -6.166  -3.321  1.00 98.16           C  
ATOM    336 HG11 VAL A  24       7.370  -5.482  -2.486  1.00 98.16           H  
ATOM    337 HG12 VAL A  24       6.911  -7.053  -3.159  1.00 98.16           H  
ATOM    338 HG13 VAL A  24       8.572  -6.452  -3.380  1.00 98.16           H  
ATOM    339  CG2 VAL A  24       7.937  -4.188  -4.725  1.00 98.16           C  
ATOM    340 HG21 VAL A  24       7.680  -3.658  -5.642  1.00 98.16           H  
ATOM    341 HG22 VAL A  24       9.003  -4.415  -4.737  1.00 98.16           H  
ATOM    342 HG23 VAL A  24       7.708  -3.541  -3.878  1.00 98.16           H  
ATOM    343  N   ASN A  25       7.456  -8.794  -5.506  1.00 97.22           N  
ATOM    344  H   ASN A  25       8.460  -8.682  -5.501  1.00 97.22           H  
ATOM    345  CA  ASN A  25       6.891 -10.137  -5.407  1.00 97.22           C  
ATOM    346  HA  ASN A  25       6.445 -10.375  -6.373  1.00 97.22           H  
ATOM    347  C   ASN A  25       5.781 -10.218  -4.350  1.00 97.22           C  
ATOM    348  CB  ASN A  25       7.997 -11.164  -5.120  1.00 97.22           C  
ATOM    349  HB2 ASN A  25       8.453 -10.942  -4.155  1.00 97.22           H  
ATOM    350  HB3 ASN A  25       8.760 -11.111  -5.897  1.00 97.22           H  
ATOM    351  O   ASN A  25       5.957  -9.756  -3.220  1.00 97.22           O  
ATOM    352  CG  ASN A  25       7.432 -12.576  -5.110  1.00 97.22           C  
ATOM    353  ND2 ASN A  25       7.690 -13.355  -4.088  1.00 97.22           N  
ATOM    354 HD21 ASN A  25       8.112 -12.966  -3.257  1.00 97.22           H  
ATOM    355 HD22 ASN A  25       7.114 -14.183  -4.038  1.00 97.22           H  
ATOM    356  OD1 ASN A  25       6.742 -12.997  -6.018  1.00 97.22           O  
ATOM    357  N   ASP A  26       4.673 -10.856  -4.713  1.00 96.13           N  
ATOM    358  H   ASP A  26       4.618 -11.248  -5.642  1.00 96.13           H  
ATOM    359  CA  ASP A  26       3.488 -10.981  -3.875  1.00 96.13           C  
ATOM    360  HA  ASP A  26       3.747 -10.729  -2.847  1.00 96.13           H  
ATOM    361  C   ASP A  26       2.940 -12.410  -3.898  1.00 96.13           C  
ATOM    362  CB  ASP A  26       2.428  -9.993  -4.366  1.00 96.13           C  
ATOM    363  HB2 ASP A  26       1.943 -10.386  -5.259  1.00 96.13           H  
ATOM    364  HB3 ASP A  26       2.908  -9.050  -4.627  1.00 96.13           H  
ATOM    365  O   ASP A  26       2.727 -12.990  -4.956  1.00 96.13           O  
ATOM    366  CG  ASP A  26       1.385  -9.724  -3.293  1.00 96.13           C  
ATOM    367  OD1 ASP A  26       0.789 -10.656  -2.710  1.00 96.13           O  
ATOM    368  OD2 ASP A  26       1.221  -8.547  -2.943  1.00 96.13           O  
ATOM    369  N   ASP A  27       2.656 -12.972  -2.724  1.00 93.41           N  
ATOM    370  H   ASP A  27       2.869 -12.463  -1.877  1.00 93.41           H  
ATOM    371  CA  ASP A  27       2.116 -14.331  -2.609  1.00 93.41           C  
ATOM    372  HA  ASP A  27       2.608 -14.967  -3.345  1.00 93.41           H  
ATOM    373  C   ASP A  27       0.599 -14.412  -2.882  1.00 93.41           C  
ATOM    374  CB  ASP A  27       2.433 -14.884  -1.212  1.00 93.41           C  
ATOM    375  HB2 ASP A  27       1.992 -14.224  -0.466  1.00 93.41           H  
ATOM    376  HB3 ASP A  27       1.961 -15.861  -1.106  1.00 93.41           H  
ATOM    377  O   ASP A  27       0.038 -15.506  -2.961  1.00 93.41           O  
ATOM    378  CG  ASP A  27       3.928 -15.060  -0.915  1.00 93.41           C  
ATOM    379  OD1 ASP A  27       4.719 -15.295  -1.856  1.00 93.41           O  
ATOM    380  OD2 ASP A  27       4.257 -15.004   0.292  1.00 93.41           O  
ATOM    381  N   SER A  28      -0.094 -13.273  -2.977  1.00 93.42           N  
ATOM    382  H   SER A  28       0.429 -12.412  -2.919  1.00 93.42           H  
ATOM    383  CA  SER A  28      -1.553 -13.197  -3.149  1.00 93.42           C  
ATOM    384  HA  SER A  28      -1.979 -14.184  -2.971  1.00 93.42           H  
ATOM    385  C   SER A  28      -2.007 -12.792  -4.549  1.00 93.42           C  
ATOM    386  CB  SER A  28      -2.159 -12.260  -2.109  1.00 93.42           C  
ATOM    387  HB2 SER A  28      -1.863 -12.595  -1.115  1.00 93.42           H  
ATOM    388  HB3 SER A  28      -3.245 -12.319  -2.189  1.00 93.42           H  
ATOM    389  O   SER A  28      -3.157 -13.047  -4.912  1.00 93.42           O  
ATOM    390  OG  SER A  28      -1.772 -10.914  -2.280  1.00 93.42           O  
ATOM    391  HG  SER A  28      -0.826 -10.871  -2.437  1.00 93.42           H  
ATOM    392  N   ILE A  29      -1.124 -12.182  -5.340  1.00 95.29           N  
ATOM    393  H   ILE A  29      -0.173 -12.088  -5.012  1.00 95.29           H  
ATOM    394  CA  ILE A  29      -1.396 -11.753  -6.714  1.00 95.29           C  
ATOM    395  HA  ILE A  29      -2.268 -12.295  -7.081  1.00 95.29           H  
ATOM    396  C   ILE A  29      -0.229 -12.140  -7.614  1.00 95.29           C  
ATOM    397  CB  ILE A  29      -1.713 -10.243  -6.803  1.00 95.29           C  
ATOM    398  HB  ILE A  29      -1.952 -10.024  -7.843  1.00 95.29           H  
ATOM    399  O   ILE A  29       0.891 -12.318  -7.156  1.00 95.29           O  
ATOM    400  CG1 ILE A  29      -0.525  -9.349  -6.396  1.00 95.29           C  
ATOM    401 HG12 ILE A  29      -0.320  -9.482  -5.334  1.00 95.29           H  
ATOM    402 HG13 ILE A  29       0.359  -9.635  -6.966  1.00 95.29           H  
ATOM    403  CG2 ILE A  29      -2.961  -9.923  -5.966  1.00 95.29           C  
ATOM    404 HG21 ILE A  29      -2.749 -10.051  -4.905  1.00 95.29           H  
ATOM    405 HG22 ILE A  29      -3.763 -10.600  -6.261  1.00 95.29           H  
ATOM    406 HG23 ILE A  29      -3.277  -8.893  -6.127  1.00 95.29           H  
ATOM    407  CD1 ILE A  29      -0.777  -7.863  -6.661  1.00 95.29           C  
ATOM    408 HD11 ILE A  29      -1.517  -7.472  -5.963  1.00 95.29           H  
ATOM    409 HD12 ILE A  29       0.154  -7.310  -6.536  1.00 95.29           H  
ATOM    410 HD13 ILE A  29      -1.156  -7.728  -7.674  1.00 95.29           H  
ATOM    411  N   PHE A  30      -0.475 -12.273  -8.914  1.00 96.53           N  
ATOM    412  H   PHE A  30      -1.394 -12.056  -9.273  1.00 96.53           H  
ATOM    413  CA  PHE A  30       0.601 -12.600  -9.841  1.00 96.53           C  
ATOM    414  HA  PHE A  30       1.198 -13.404  -9.410  1.00 96.53           H  
ATOM    415  C   PHE A  30       1.523 -11.395 -10.056  1.00 96.53           C  
ATOM    416  CB  PHE A  30       0.009 -13.113 -11.154  1.00 96.53           C  
ATOM    417  HB2 PHE A  30      -0.665 -12.355 -11.553  1.00 96.53           H  
ATOM    418  HB3 PHE A  30      -0.590 -13.999 -10.943  1.00 96.53           H  
ATOM    419  O   PHE A  30       1.060 -10.319 -10.449  1.00 96.53           O  
ATOM    420  CG  PHE A  30       1.031 -13.447 -12.223  1.00 96.53           C  
ATOM    421  CD1 PHE A  30       1.659 -12.424 -12.960  1.00 96.53           C  
ATOM    422  HD1 PHE A  30       1.470 -11.387 -12.725  1.00 96.53           H  
ATOM    423  CD2 PHE A  30       1.361 -14.788 -12.485  1.00 96.53           C  
ATOM    424  HD2 PHE A  30       0.904 -15.580 -11.910  1.00 96.53           H  
ATOM    425  CE1 PHE A  30       2.571 -12.733 -13.979  1.00 96.53           C  
ATOM    426  HE1 PHE A  30       3.049 -11.936 -14.530  1.00 96.53           H  
ATOM    427  CE2 PHE A  30       2.297 -15.100 -13.487  1.00 96.53           C  
ATOM    428  HE2 PHE A  30       2.563 -16.130 -13.673  1.00 96.53           H  
ATOM    429  CZ  PHE A  30       2.894 -14.074 -14.241  1.00 96.53           C  
ATOM    430  HZ  PHE A  30       3.623 -14.314 -15.002  1.00 96.53           H  
ATOM    431  N   THR A  31       2.826 -11.634  -9.915  1.00 97.23           N  
ATOM    432  H   THR A  31       3.106 -12.506  -9.490  1.00 97.23           H  
ATOM    433  CA  THR A  31       3.907 -10.697 -10.240  1.00 97.23           C  
ATOM    434  HA  THR A  31       3.500  -9.860 -10.807  1.00 97.23           H  
ATOM    435  C   THR A  31       4.983 -11.381 -11.086  1.00 97.23           C  
ATOM    436  CB  THR A  31       4.541 -10.127  -8.963  1.00 97.23           C  
ATOM    437  HB  THR A  31       5.382  -9.493  -9.243  1.00 97.23           H  
ATOM    438  O   THR A  31       5.366 -12.514 -10.793  1.00 97.23           O  
ATOM    439  CG2 THR A  31       3.542  -9.299  -8.149  1.00 97.23           C  
ATOM    440 HG21 THR A  31       3.160  -9.876  -7.307  1.00 97.23           H  
ATOM    441 HG22 THR A  31       2.701  -8.984  -8.766  1.00 97.23           H  
ATOM    442 HG23 THR A  31       4.043  -8.408  -7.772  1.00 97.23           H  
ATOM    443  OG1 THR A  31       4.998 -11.178  -8.138  1.00 97.23           O  
ATOM    444  HG1 THR A  31       5.465 -11.824  -8.673  1.00 97.23           H  
ATOM    445  N   SER A  32       5.494 -10.716 -12.124  1.00 96.94           N  
ATOM    446  H   SER A  32       5.132  -9.796 -12.329  1.00 96.94           H  
ATOM    447  CA  SER A  32       6.588 -11.234 -12.960  1.00 96.94           C  
ATOM    448  HA  SER A  32       7.290 -11.790 -12.339  1.00 96.94           H  
ATOM    449  C   SER A  32       7.338 -10.105 -13.662  1.00 96.94           C  
ATOM    450  CB  SER A  32       6.019 -12.189 -14.016  1.00 96.94           C  
ATOM    451  HB2 SER A  32       5.225 -11.681 -14.564  1.00 96.94           H  
ATOM    452  HB3 SER A  32       5.605 -13.067 -13.520  1.00 96.94           H  
ATOM    453  O   SER A  32       6.795  -9.488 -14.575  1.00 96.94           O  
ATOM    454  OG  SER A  32       7.012 -12.594 -14.941  1.00 96.94           O  
ATOM    455  HG  SER A  32       7.211 -11.827 -15.484  1.00 96.94           H  
ATOM    456  N   GLY A  33       8.608  -9.886 -13.311  1.00 96.68           N  
ATOM    457  H   GLY A  33       8.984 -10.372 -12.510  1.00 96.68           H  
ATOM    458  CA  GLY A  33       9.375  -8.758 -13.851  1.00 96.68           C  
ATOM    459  HA2 GLY A  33       9.459  -8.848 -14.934  1.00 96.68           H  
ATOM    460  HA3 GLY A  33      10.375  -8.736 -13.418  1.00 96.68           H  
ATOM    461  C   GLY A  33       8.676  -7.446 -13.502  1.00 96.68           C  
ATOM    462  O   GLY A  33       8.429  -7.192 -12.330  1.00 96.68           O  
ATOM    463  N   ASP A  34       8.280  -6.682 -14.515  1.00 97.94           N  
ATOM    464  H   ASP A  34       8.590  -6.915 -15.448  1.00 97.94           H  
ATOM    465  CA  ASP A  34       7.586  -5.397 -14.353  1.00 97.94           C  
ATOM    466  HA  ASP A  34       7.889  -4.938 -13.412  1.00 97.94           H  
ATOM    467  C   ASP A  34       6.056  -5.542 -14.334  1.00 97.94           C  
ATOM    468  CB  ASP A  34       7.996  -4.443 -15.482  1.00 97.94           C  
ATOM    469  HB2 ASP A  34       7.565  -4.807 -16.415  1.00 97.94           H  
ATOM    470  HB3 ASP A  34       7.569  -3.462 -15.279  1.00 97.94           H  
ATOM    471  O   ASP A  34       5.332  -4.550 -14.236  1.00 97.94           O  
ATOM    472  CG  ASP A  34       9.508  -4.292 -15.670  1.00 97.94           C  
ATOM    473  OD1 ASP A  34      10.261  -4.600 -14.722  1.00 97.94           O  
ATOM    474  OD2 ASP A  34       9.881  -3.940 -16.815  1.00 97.94           O  
ATOM    475  N   ASP A  35       5.536  -6.763 -14.483  1.00 97.98           N  
ATOM    476  H   ASP A  35       6.168  -7.548 -14.555  1.00 97.98           H  
ATOM    477  CA  ASP A  35       4.102  -7.017 -14.562  1.00 97.98           C  
ATOM    478  HA  ASP A  35       3.594  -6.124 -14.928  1.00 97.98           H  
ATOM    479  C   ASP A  35       3.529  -7.358 -13.188  1.00 97.98           C  
ATOM    480  CB  ASP A  35       3.776  -8.164 -15.534  1.00 97.98           C  
ATOM    481  HB2 ASP A  35       2.739  -8.455 -15.366  1.00 97.98           H  
ATOM    482  HB3 ASP A  35       4.388  -9.033 -15.293  1.00 97.98           H  
ATOM    483  O   ASP A  35       3.922  -8.346 -12.561  1.00 97.98           O  
ATOM    484  CG  ASP A  35       3.904  -7.855 -17.027  1.00 97.98           C  
ATOM    485  OD1 ASP A  35       4.001  -6.669 -17.410  1.00 97.98           O  
ATOM    486  OD2 ASP A  35       3.743  -8.837 -17.798  1.00 97.98           O  
ATOM    487  N   ILE A  36       2.487  -6.626 -12.800  1.00 98.42           N  
ATOM    488  H   ILE A  36       2.248  -5.818 -13.357  1.00 98.42           H  
ATOM    489  CA  ILE A  36       1.466  -7.121 -11.874  1.00 98.42           C  
ATOM    490  HA  ILE A  36       1.809  -8.047 -11.414  1.00 98.42           H  
ATOM    491  C   ILE A  36       0.225  -7.445 -12.697  1.00 98.42           C  
ATOM    492  CB  ILE A  36       1.194  -6.114 -10.738  1.00 98.42           C  
ATOM    493  HB  ILE A  36       0.902  -5.158 -11.173  1.00 98.42           H  
ATOM    494  O   ILE A  36      -0.122  -6.711 -13.624  1.00 98.42           O  
ATOM    495  CG1 ILE A  36       2.496  -5.927  -9.933  1.00 98.42           C  
ATOM    496 HG12 ILE A  36       3.233  -5.450 -10.579  1.00 98.42           H  
ATOM    497 HG13 ILE A  36       2.884  -6.905  -9.648  1.00 98.42           H  
ATOM    498  CG2 ILE A  36       0.032  -6.586  -9.852  1.00 98.42           C  
ATOM    499 HG21 ILE A  36       0.252  -7.582  -9.468  1.00 98.42           H  
ATOM    500 HG22 ILE A  36      -0.115  -5.899  -9.018  1.00 98.42           H  
ATOM    501 HG23 ILE A  36      -0.900  -6.607 -10.417  1.00 98.42           H  
ATOM    502  CD1 ILE A  36       2.387  -5.074  -8.670  1.00 98.42           C  
ATOM    503 HD11 ILE A  36       1.781  -4.188  -8.859  1.00 98.42           H  
ATOM    504 HD12 ILE A  36       1.950  -5.671  -7.870  1.00 98.42           H  
ATOM    505 HD13 ILE A  36       3.389  -4.767  -8.368  1.00 98.42           H  
ATOM    506  N   ARG A  37      -0.462  -8.548 -12.385  1.00 97.82           N  
ATOM    507  H   ARG A  37      -0.139  -9.103 -11.605  1.00 97.82           H  
ATOM    508  CA  ARG A  37      -1.779  -8.824 -12.979  1.00 97.82           C  
ATOM    509  HA  ARG A  37      -1.838  -8.331 -13.949  1.00 97.82           H  
ATOM    510  C   ARG A  37      -2.860  -8.210 -12.113  1.00 97.82           C  
ATOM    511  CB  ARG A  37      -2.024 -10.322 -13.191  1.00 97.82           C  
ATOM    512  HB2 ARG A  37      -3.035 -10.477 -13.569  1.00 97.82           H  
ATOM    513  HB3 ARG A  37      -1.956 -10.818 -12.223  1.00 97.82           H  
ATOM    514  O   ARG A  37      -2.925  -8.489 -10.918  1.00 97.82           O  
ATOM    515  CG  ARG A  37      -1.019 -10.935 -14.173  1.00 97.82           C  
ATOM    516  HG2 ARG A  37      -0.023 -10.558 -13.942  1.00 97.82           H  
ATOM    517  HG3 ARG A  37      -1.025 -12.020 -14.066  1.00 97.82           H  
ATOM    518  CD  ARG A  37      -1.323 -10.584 -15.626  1.00 97.82           C  
ATOM    519  HD2 ARG A  37      -1.584  -9.528 -15.699  1.00 97.82           H  
ATOM    520  HD3 ARG A  37      -2.175 -11.180 -15.956  1.00 97.82           H  
ATOM    521  NE  ARG A  37      -0.152 -10.846 -16.480  1.00 97.82           N  
ATOM    522  HE  ARG A  37       0.704 -11.118 -16.018  1.00 97.82           H  
ATOM    523  NH1 ARG A  37      -1.138 -10.214 -18.437  1.00 97.82           N  
ATOM    524 HH11 ARG A  37      -2.025 -10.214 -17.953  1.00 97.82           H  
ATOM    525 HH12 ARG A  37      -1.073  -9.994 -19.420  1.00 97.82           H  
ATOM    526  NH2 ARG A  37       1.069 -10.615 -18.385  1.00 97.82           N  
ATOM    527 HH21 ARG A  37       1.151 -10.242 -19.320  1.00 97.82           H  
ATOM    528 HH22 ARG A  37       1.921 -10.554 -17.846  1.00 97.82           H  
ATOM    529  CZ  ARG A  37      -0.077 -10.568 -17.763  1.00 97.82           C  
ATOM    530  N   VAL A  38      -3.727  -7.411 -12.730  1.00 97.94           N  
ATOM    531  H   VAL A  38      -3.594  -7.228 -13.714  1.00 97.94           H  
ATOM    532  CA  VAL A  38      -4.905  -6.859 -12.056  1.00 97.94           C  
ATOM    533  HA  VAL A  38      -4.569  -6.230 -11.232  1.00 97.94           H  
ATOM    534  C   VAL A  38      -5.759  -8.023 -11.535  1.00 97.94           C  
ATOM    535  CB  VAL A  38      -5.727  -5.973 -13.002  1.00 97.94           C  
ATOM    536  HB  VAL A  38      -6.015  -6.555 -13.877  1.00 97.94           H  
ATOM    537  O   VAL A  38      -6.204  -8.846 -12.344  1.00 97.94           O  
ATOM    538  CG1 VAL A  38      -6.994  -5.448 -12.315  1.00 97.94           C  
ATOM    539 HG11 VAL A  38      -7.545  -4.818 -13.013  1.00 97.94           H  
ATOM    540 HG12 VAL A  38      -7.645  -6.273 -12.026  1.00 97.94           H  
ATOM    541 HG13 VAL A  38      -6.734  -4.867 -11.430  1.00 97.94           H  
ATOM    542  CG2 VAL A  38      -4.902  -4.764 -13.462  1.00 97.94           C  
ATOM    543 HG21 VAL A  38      -4.589  -4.172 -12.602  1.00 97.94           H  
ATOM    544 HG22 VAL A  38      -5.501  -4.147 -14.131  1.00 97.94           H  
ATOM    545 HG23 VAL A  38      -4.021  -5.094 -14.012  1.00 97.94           H  
ATOM    546  N   PRO A  39      -6.021  -8.119 -10.219  1.00 96.75           N  
ATOM    547  CA  PRO A  39      -6.800  -9.225  -9.680  1.00 96.75           C  
ATOM    548  HA  PRO A  39      -6.316 -10.159  -9.966  1.00 96.75           H  
ATOM    549  C   PRO A  39      -8.232  -9.196 -10.215  1.00 96.75           C  
ATOM    550  CB  PRO A  39      -6.749  -9.077  -8.156  1.00 96.75           C  
ATOM    551  HB2 PRO A  39      -6.659 -10.046  -7.665  1.00 96.75           H  
ATOM    552  HB3 PRO A  39      -7.630  -8.547  -7.794  1.00 96.75           H  
ATOM    553  O   PRO A  39      -8.907  -8.170 -10.145  1.00 96.75           O  
ATOM    554  CG  PRO A  39      -5.508  -8.219  -7.923  1.00 96.75           C  
ATOM    555  HG2 PRO A  39      -5.562  -7.659  -6.989  1.00 96.75           H  
ATOM    556  HG3 PRO A  39      -4.623  -8.855  -7.952  1.00 96.75           H  
ATOM    557  CD  PRO A  39      -5.484  -7.304  -9.138  1.00 96.75           C  
ATOM    558  HD2 PRO A  39      -4.459  -6.984  -9.323  1.00 96.75           H  
ATOM    559  HD3 PRO A  39      -6.130  -6.441  -8.973  1.00 96.75           H  
ATOM    560  N   VAL A  40      -8.733 -10.332 -10.703  1.00 96.40           N  
ATOM    561  H   VAL A  40      -8.111 -11.119 -10.818  1.00 96.40           H  
ATOM    562  CA  VAL A  40     -10.100 -10.432 -11.254  1.00 96.40           C  
ATOM    563  HA  VAL A  40     -10.200  -9.704 -12.059  1.00 96.40           H  
ATOM    564  C   VAL A  40     -11.170 -10.088 -10.213  1.00 96.40           C  
ATOM    565  CB  VAL A  40     -10.349 -11.838 -11.837  1.00 96.40           C  
ATOM    566  HB  VAL A  40     -10.236 -12.577 -11.044  1.00 96.40           H  
ATOM    567  O   VAL A  40     -12.195  -9.504 -10.553  1.00 96.40           O  
ATOM    568  CG1 VAL A  40     -11.751 -11.984 -12.443  1.00 96.40           C  
ATOM    569 HG11 VAL A  40     -11.846 -12.964 -12.913  1.00 96.40           H  
ATOM    570 HG12 VAL A  40     -12.510 -11.908 -11.664  1.00 96.40           H  
ATOM    571 HG13 VAL A  40     -11.917 -11.208 -13.190  1.00 96.40           H  
ATOM    572  CG2 VAL A  40      -9.340 -12.151 -12.943  1.00 96.40           C  
ATOM    573 HG21 VAL A  40      -8.325 -12.161 -12.546  1.00 96.40           H  
ATOM    574 HG22 VAL A  40      -9.399 -11.415 -13.745  1.00 96.40           H  
ATOM    575 HG23 VAL A  40      -9.529 -13.139 -13.363  1.00 96.40           H  
ATOM    576  N   GLU A  41     -10.921 -10.407  -8.941  1.00 95.89           N  
ATOM    577  H   GLU A  41     -10.070 -10.909  -8.733  1.00 95.89           H  
ATOM    578  CA  GLU A  41     -11.813 -10.068  -7.825  1.00 95.89           C  
ATOM    579  HA  GLU A  41     -12.847 -10.226  -8.131  1.00 95.89           H  
ATOM    580  C   GLU A  41     -11.704  -8.601  -7.379  1.00 95.89           C  
ATOM    581  CB  GLU A  41     -11.521 -10.981  -6.625  1.00 95.89           C  
ATOM    582  HB2 GLU A  41     -12.146 -10.655  -5.793  1.00 95.89           H  
ATOM    583  HB3 GLU A  41     -10.475 -10.860  -6.341  1.00 95.89           H  
ATOM    584  O   GLU A  41     -12.583  -8.118  -6.667  1.00 95.89           O  
ATOM    585  CG  GLU A  41     -11.809 -12.464  -6.904  1.00 95.89           C  
ATOM    586  HG2 GLU A  41     -11.135 -12.812  -7.687  1.00 95.89           H  
ATOM    587  HG3 GLU A  41     -12.830 -12.555  -7.275  1.00 95.89           H  
ATOM    588  CD  GLU A  41     -11.651 -13.363  -5.663  1.00 95.89           C  
ATOM    589  OE1 GLU A  41     -11.546 -14.592  -5.864  1.00 95.89           O  
ATOM    590  OE2 GLU A  41     -11.664 -12.837  -4.521  1.00 95.89           O  
ATOM    591  N   MET A  42     -10.647  -7.886  -7.783  1.00 95.98           N  
ATOM    592  H   MET A  42     -10.020  -8.302  -8.457  1.00 95.98           H  
ATOM    593  CA  MET A  42     -10.408  -6.481  -7.439  1.00 95.98           C  
ATOM    594  HA  MET A  42     -11.340  -6.052  -7.072  1.00 95.98           H  
ATOM    595  C   MET A  42     -10.028  -5.631  -8.665  1.00 95.98           C  
ATOM    596  CB  MET A  42      -9.384  -6.364  -6.298  1.00 95.98           C  
ATOM    597  HB2 MET A  42      -8.423  -6.774  -6.611  1.00 95.98           H  
ATOM    598  HB3 MET A  42      -9.248  -5.308  -6.068  1.00 95.98           H  
ATOM    599  O   MET A  42      -8.951  -5.034  -8.690  1.00 95.98           O  
ATOM    600  CG  MET A  42      -9.835  -7.057  -5.014  1.00 95.98           C  
ATOM    601  HG2 MET A  42     -10.838  -6.711  -4.764  1.00 95.98           H  
ATOM    602  HG3 MET A  42      -9.874  -8.134  -5.180  1.00 95.98           H  
ATOM    603  SD  MET A  42      -8.738  -6.729  -3.612  1.00 95.98           S  
ATOM    604  CE  MET A  42      -9.721  -7.516  -2.321  1.00 95.98           C  
ATOM    605  HE1 MET A  42      -9.960  -8.535  -2.626  1.00 95.98           H  
ATOM    606  HE2 MET A  42      -9.158  -7.520  -1.387  1.00 95.98           H  
ATOM    607  HE3 MET A  42     -10.648  -6.961  -2.181  1.00 95.98           H  
ATOM    608  N   PRO A  43     -10.896  -5.540  -9.693  1.00 96.82           N  
ATOM    609  CA  PRO A  43     -10.567  -4.902 -10.965  1.00 96.82           C  
ATOM    610  HA  PRO A  43      -9.531  -5.118 -11.225  1.00 96.82           H  
ATOM    611  C   PRO A  43     -10.734  -3.375 -10.924  1.00 96.82           C  
ATOM    612  CB  PRO A  43     -11.491  -5.584 -11.976  1.00 96.82           C  
ATOM    613  HB2 PRO A  43     -11.647  -5.002 -12.884  1.00 96.82           H  
ATOM    614  HB3 PRO A  43     -11.095  -6.569 -12.223  1.00 96.82           H  
ATOM    615  O   PRO A  43     -11.002  -2.757 -11.948  1.00 96.82           O  
ATOM    616  CG  PRO A  43     -12.774  -5.737 -11.162  1.00 96.82           C  
ATOM    617  HG2 PRO A  43     -13.412  -6.527 -11.559  1.00 96.82           H  
ATOM    618  HG3 PRO A  43     -13.309  -4.787 -11.134  1.00 96.82           H  
ATOM    619  CD  PRO A  43     -12.251  -6.083  -9.767  1.00 96.82           C  
ATOM    620  HD2 PRO A  43     -12.222  -7.169  -9.668  1.00 96.82           H  
ATOM    621  HD3 PRO A  43     -12.892  -5.653  -8.998  1.00 96.82           H  
ATOM    622  N   PHE A  44     -10.624  -2.750  -9.753  1.00 97.48           N  
ATOM    623  H   PHE A  44     -10.370  -3.288  -8.938  1.00 97.48           H  
ATOM    624  CA  PHE A  44     -10.705  -1.301  -9.608  1.00 97.48           C  
ATOM    625  HA  PHE A  44     -10.742  -0.833 -10.592  1.00 97.48           H  
ATOM    626  C   PHE A  44      -9.467  -0.772  -8.895  1.00 97.48           C  
ATOM    627  CB  PHE A  44     -11.977  -0.903  -8.857  1.00 97.48           C  
ATOM    628  HB2 PHE A  44     -11.961   0.183  -8.768  1.00 97.48           H  
ATOM    629  HB3 PHE A  44     -11.967  -1.316  -7.848  1.00 97.48           H  
ATOM    630  O   PHE A  44      -9.089  -1.292  -7.848  1.00 97.48           O  
ATOM    631  CG  PHE A  44     -13.279  -1.248  -9.539  1.00 97.48           C  
ATOM    632  CD1 PHE A  44     -13.877  -0.314 -10.404  1.00 97.48           C  
ATOM    633  HD1 PHE A  44     -13.398   0.636 -10.592  1.00 97.48           H  
ATOM    634  CD2 PHE A  44     -13.908  -2.480  -9.291  1.00 97.48           C  
ATOM    635  HD2 PHE A  44     -13.443  -3.199  -8.632  1.00 97.48           H  
ATOM    636  CE1 PHE A  44     -15.100  -0.616 -11.026  1.00 97.48           C  
ATOM    637  HE1 PHE A  44     -15.556   0.103 -11.690  1.00 97.48           H  
ATOM    638  CE2 PHE A  44     -15.131  -2.783  -9.913  1.00 97.48           C  
ATOM    639  HE2 PHE A  44     -15.604  -3.734  -9.721  1.00 97.48           H  
ATOM    640  CZ  PHE A  44     -15.725  -1.852 -10.784  1.00 97.48           C  
ATOM    641  HZ  PHE A  44     -16.661  -2.089 -11.268  1.00 97.48           H  
ATOM    642  N   LEU A  45      -8.868   0.291  -9.423  1.00 97.57           N  
ATOM    643  H   LEU A  45      -9.239   0.676 -10.279  1.00 97.57           H  
ATOM    644  CA  LEU A  45      -7.807   1.034  -8.752  1.00 97.57           C  
ATOM    645  HA  LEU A  45      -7.218   0.348  -8.144  1.00 97.57           H  
ATOM    646  C   LEU A  45      -8.449   2.086  -7.841  1.00 97.57           C  
ATOM    647  CB  LEU A  45      -6.898   1.651  -9.826  1.00 97.57           C  
ATOM    648  HB2 LEU A  45      -7.491   2.341 -10.426  1.00 97.57           H  
ATOM    649  HB3 LEU A  45      -6.544   0.857 -10.485  1.00 97.57           H  
ATOM    650  O   LEU A  45      -9.082   3.011  -8.332  1.00 97.57           O  
ATOM    651  CG  LEU A  45      -5.678   2.405  -9.272  1.00 97.57           C  
ATOM    652  HG  LEU A  45      -6.006   3.148  -8.545  1.00 97.57           H  
ATOM    653  CD1 LEU A  45      -4.692   1.446  -8.604  1.00 97.57           C  
ATOM    654 HD11 LEU A  45      -5.146   0.970  -7.735  1.00 97.57           H  
ATOM    655 HD12 LEU A  45      -3.834   2.021  -8.255  1.00 97.57           H  
ATOM    656 HD13 LEU A  45      -4.356   0.688  -9.311  1.00 97.57           H  
ATOM    657  CD2 LEU A  45      -4.961   3.118 -10.415  1.00 97.57           C  
ATOM    658 HD21 LEU A  45      -4.136   3.702 -10.007  1.00 97.57           H  
ATOM    659 HD22 LEU A  45      -4.580   2.402 -11.143  1.00 97.57           H  
ATOM    660 HD23 LEU A  45      -5.650   3.811 -10.898  1.00 97.57           H  
ATOM    661  N   ALA A  46      -8.321   1.932  -6.527  1.00 97.52           N  
ATOM    662  H   ALA A  46      -7.776   1.144  -6.208  1.00 97.52           H  
ATOM    663  CA  ALA A  46      -8.851   2.840  -5.503  1.00 97.52           C  
ATOM    664  HA  ALA A  46      -9.680   3.408  -5.924  1.00 97.52           H  
ATOM    665  C   ALA A  46      -7.833   3.886  -5.020  1.00 97.52           C  
ATOM    666  CB  ALA A  46      -9.376   1.982  -4.345  1.00 97.52           C  
ATOM    667  HB1 ALA A  46      -9.766   2.625  -3.556  1.00 97.52           H  
ATOM    668  HB2 ALA A  46      -8.569   1.371  -3.941  1.00 97.52           H  
ATOM    669  HB3 ALA A  46     -10.176   1.337  -4.708  1.00 97.52           H  
ATOM    670  O   ALA A  46      -8.161   4.729  -4.178  1.00 97.52           O  
ATOM    671  N   GLY A  47      -6.602   3.810  -5.518  1.00 97.43           N  
ATOM    672  H   GLY A  47      -6.378   3.075  -6.173  1.00 97.43           H  
ATOM    673  CA  GLY A  47      -5.600   4.839  -5.332  1.00 97.43           C  
ATOM    674  HA2 GLY A  47      -5.584   5.170  -4.293  1.00 97.43           H  
ATOM    675  HA3 GLY A  47      -5.855   5.704  -5.944  1.00 97.43           H  
ATOM    676  C   GLY A  47      -4.200   4.403  -5.716  1.00 97.43           C  
ATOM    677  O   GLY A  47      -3.931   3.220  -5.950  1.00 97.43           O  
ATOM    678  N   GLU A  48      -3.311   5.383  -5.708  1.00 98.04           N  
ATOM    679  H   GLU A  48      -3.639   6.309  -5.473  1.00 98.04           H  
ATOM    680  CA  GLU A  48      -1.944   5.284  -6.177  1.00 98.04           C  
ATOM    681  HA  GLU A  48      -1.592   4.276  -5.962  1.00 98.04           H  
ATOM    682  C   GLU A  48      -1.037   6.270  -5.435  1.00 98.04           C  
ATOM    683  CB  GLU A  48      -1.866   5.486  -7.701  1.00 98.04           C  
ATOM    684  HB2 GLU A  48      -2.366   4.655  -8.197  1.00 98.04           H  
ATOM    685  HB3 GLU A  48      -0.811   5.427  -7.970  1.00 98.04           H  
ATOM    686  O   GLU A  48      -1.472   7.320  -4.959  1.00 98.04           O  
ATOM    687  CG  GLU A  48      -2.411   6.818  -8.256  1.00 98.04           C  
ATOM    688  HG2 GLU A  48      -2.002   7.644  -7.674  1.00 98.04           H  
ATOM    689  HG3 GLU A  48      -2.039   6.925  -9.275  1.00 98.04           H  
ATOM    690  CD  GLU A  48      -3.945   6.930  -8.318  1.00 98.04           C  
ATOM    691  OE1 GLU A  48      -4.462   8.061  -8.439  1.00 98.04           O  
ATOM    692  OE2 GLU A  48      -4.656   5.901  -8.257  1.00 98.04           O  
ATOM    693  N   ALA A  49       0.239   5.922  -5.313  1.00 97.91           N  
ATOM    694  H   ALA A  49       0.538   5.032  -5.686  1.00 97.91           H  
ATOM    695  CA  ALA A  49       1.263   6.803  -4.765  1.00 97.91           C  
ATOM    696  HA  ALA A  49       1.024   7.836  -5.019  1.00 97.91           H  
ATOM    697  C   ALA A  49       2.625   6.461  -5.372  1.00 97.91           C  
ATOM    698  CB  ALA A  49       1.283   6.665  -3.237  1.00 97.91           C  
ATOM    699  HB1 ALA A  49       1.939   7.426  -2.815  1.00 97.91           H  
ATOM    700  HB2 ALA A  49       1.646   5.677  -2.953  1.00 97.91           H  
ATOM    701  HB3 ALA A  49       0.279   6.810  -2.837  1.00 97.91           H  
ATOM    702  O   ALA A  49       2.869   5.305  -5.729  1.00 97.91           O  
ATOM    703  N   ALA A  50       3.520   7.444  -5.444  1.00 97.59           N  
ATOM    704  H   ALA A  50       3.270   8.365  -5.113  1.00 97.59           H  
ATOM    705  CA  ALA A  50       4.888   7.243  -5.907  1.00 97.59           C  
ATOM    706  HA  ALA A  50       5.102   6.174  -5.910  1.00 97.59           H  
ATOM    707  C   ALA A  50       5.899   7.923  -4.979  1.00 97.59           C  
ATOM    708  CB  ALA A  50       5.035   7.752  -7.344  1.00 97.59           C  
ATOM    709  HB1 ALA A  50       5.930   7.324  -7.796  1.00 97.59           H  
ATOM    710  HB2 ALA A  50       4.161   7.493  -7.941  1.00 97.59           H  
ATOM    711  HB3 ALA A  50       5.130   8.838  -7.335  1.00 97.59           H  
ATOM    712  O   ALA A  50       5.634   9.000  -4.443  1.00 97.59           O  
ATOM    713  N   LEU A  51       7.070   7.307  -4.840  1.00 96.63           N  
ATOM    714  H   LEU A  51       7.194   6.432  -5.330  1.00 96.63           H  
ATOM    715  CA  LEU A  51       8.258   7.892  -4.226  1.00 96.63           C  
ATOM    716  HA  LEU A  51       8.071   8.934  -3.965  1.00 96.63           H  
ATOM    717  C   LEU A  51       9.389   7.850  -5.249  1.00 96.63           C  
ATOM    718  CB  LEU A  51       8.639   7.117  -2.958  1.00 96.63           C  
ATOM    719  HB2 LEU A  51       9.622   7.450  -2.625  1.00 96.63           H  
ATOM    720  HB3 LEU A  51       8.736   6.064  -3.221  1.00 96.63           H  
ATOM    721  O   LEU A  51       9.831   6.767  -5.630  1.00 96.63           O  
ATOM    722  CG  LEU A  51       7.669   7.260  -1.783  1.00 96.63           C  
ATOM    723  HG  LEU A  51       6.665   6.982  -2.102  1.00 96.63           H  
ATOM    724  CD1 LEU A  51       8.093   6.322  -0.656  1.00 96.63           C  
ATOM    725 HD11 LEU A  51       9.092   6.593  -0.312  1.00 96.63           H  
ATOM    726 HD12 LEU A  51       7.385   6.396   0.169  1.00 96.63           H  
ATOM    727 HD13 LEU A  51       8.112   5.297  -1.028  1.00 96.63           H  
ATOM    728  CD2 LEU A  51       7.665   8.690  -1.256  1.00 96.63           C  
ATOM    729 HD21 LEU A  51       7.166   9.321  -1.992  1.00 96.63           H  
ATOM    730 HD22 LEU A  51       7.099   8.745  -0.327  1.00 96.63           H  
ATOM    731 HD23 LEU A  51       8.682   9.046  -1.088  1.00 96.63           H  
ATOM    732  N   ILE A  52       9.820   9.018  -5.716  1.00 95.64           N  
ATOM    733  H   ILE A  52       9.449   9.859  -5.296  1.00 95.64           H  
ATOM    734  CA  ILE A  52      10.850   9.172  -6.744  1.00 95.64           C  
ATOM    735  HA  ILE A  52      11.171   8.187  -7.085  1.00 95.64           H  
ATOM    736  C   ILE A  52      12.046   9.869  -6.107  1.00 95.64           C  
ATOM    737  CB  ILE A  52      10.308   9.967  -7.958  1.00 95.64           C  
ATOM    738  HB  ILE A  52      10.100  10.977  -7.605  1.00 95.64           H  
ATOM    739  O   ILE A  52      11.911  10.967  -5.561  1.00 95.64           O  
ATOM    740  CG1 ILE A  52       8.977   9.413  -8.522  1.00 95.64           C  
ATOM    741 HG12 ILE A  52       8.185   9.580  -7.793  1.00 95.64           H  
ATOM    742 HG13 ILE A  52       8.715   9.981  -9.414  1.00 95.64           H  
ATOM    743  CG2 ILE A  52      11.345  10.103  -9.096  1.00 95.64           C  
ATOM    744 HG21 ILE A  52      11.088  10.951  -9.729  1.00 95.64           H  
ATOM    745 HG22 ILE A  52      11.367   9.225  -9.742  1.00 95.64           H  
ATOM    746 HG23 ILE A  52      12.348  10.275  -8.706  1.00 95.64           H  
ATOM    747  CD1 ILE A  52       8.985   7.922  -8.885  1.00 95.64           C  
ATOM    748 HD11 ILE A  52       9.101   7.304  -7.994  1.00 95.64           H  
ATOM    749 HD12 ILE A  52       9.797   7.702  -9.579  1.00 95.64           H  
ATOM    750 HD13 ILE A  52       8.037   7.660  -9.354  1.00 95.64           H  
ATOM    751  N   SER A  53      13.230   9.266  -6.178  1.00 85.63           N  
ATOM    752  H   SER A  53      13.316   8.363  -6.622  1.00 85.63           H  
ATOM    753  CA  SER A  53      14.441   9.936  -5.703  1.00 85.63           C  
ATOM    754  HA  SER A  53      14.219  10.367  -4.727  1.00 85.63           H  
ATOM    755  C   SER A  53      14.800  11.102  -6.643  1.00 85.63           C  
ATOM    756  CB  SER A  53      15.564   8.934  -5.458  1.00 85.63           C  
ATOM    757  HB2 SER A  53      16.409   9.492  -5.055  1.00 85.63           H  
ATOM    758  HB3 SER A  53      15.843   8.429  -6.383  1.00 85.63           H  
ATOM    759  O   SER A  53      14.814  10.978  -7.869  1.00 85.63           O  
ATOM    760  OG  SER A  53      15.168   8.000  -4.463  1.00 85.63           O  
ATOM    761  HG  SER A  53      14.736   7.248  -4.875  1.00 85.63           H  
ATOM    762  N   ALA A  54      14.907  12.302  -6.067  1.00 71.01           N  
ATOM    763  H   ALA A  54      14.970  12.325  -5.059  1.00 71.01           H  
ATOM    764  CA  ALA A  54      14.458  13.530  -6.721  1.00 71.01           C  
ATOM    765  HA  ALA A  54      13.685  13.257  -7.440  1.00 71.01           H  
ATOM    766  C   ALA A  54      15.530  14.282  -7.509  1.00 71.01           C  
ATOM    767  CB  ALA A  54      13.782  14.396  -5.669  1.00 71.01           C  
ATOM    768  HB1 ALA A  54      12.970  13.791  -5.265  1.00 71.01           H  
ATOM    769  HB2 ALA A  54      14.486  14.671  -4.884  1.00 71.01           H  
ATOM    770  HB3 ALA A  54      13.371  15.293  -6.132  1.00 71.01           H  
ATOM    771  O   ALA A  54      16.029  15.327  -7.083  1.00 71.01           O  
ATOM    772  N   THR A  55      15.783  13.803  -8.721  1.00 77.12           N  
ATOM    773  H   THR A  55      15.370  12.921  -8.988  1.00 77.12           H  
ATOM    774  CA  THR A  55      16.526  14.562  -9.730  1.00 77.12           C  
ATOM    775  HA  THR A  55      16.750  15.552  -9.332  1.00 77.12           H  
ATOM    776  C   THR A  55      15.654  14.743 -10.963  1.00 77.12           C  
ATOM    777  CB  THR A  55      17.868  13.902 -10.059  1.00 77.12           C  
ATOM    778  HB  THR A  55      17.716  13.038 -10.707  1.00 77.12           H  
ATOM    779  O   THR A  55      15.079  13.773 -11.446  1.00 77.12           O  
ATOM    780  CG2 THR A  55      18.796  14.917 -10.723  1.00 77.12           C  
ATOM    781 HG21 THR A  55      18.437  15.147 -11.726  1.00 77.12           H  
ATOM    782 HG22 THR A  55      19.796  14.491 -10.806  1.00 77.12           H  
ATOM    783 HG23 THR A  55      18.858  15.827 -10.125  1.00 77.12           H  
ATOM    784  OG1 THR A  55      18.511  13.490  -8.872  1.00 77.12           O  
ATOM    785  HG1 THR A  55      18.112  12.667  -8.582  1.00 77.12           H  
ATOM    786  N   LEU A  56      15.510  15.989 -11.432  1.00 85.62           N  
ATOM    787  H   LEU A  56      16.074  16.720 -11.022  1.00 85.62           H  
ATOM    788  CA  LEU A  56      14.629  16.327 -12.554  1.00 85.62           C  
ATOM    789  HA  LEU A  56      13.619  16.029 -12.271  1.00 85.62           H  
ATOM    790  C   LEU A  56      15.030  15.566 -13.827  1.00 85.62           C  
ATOM    791  CB  LEU A  56      14.664  17.839 -12.840  1.00 85.62           C  
ATOM    792  HB2 LEU A  56      15.705  18.135 -12.968  1.00 85.62           H  
ATOM    793  HB3 LEU A  56      14.155  18.024 -13.786  1.00 85.62           H  
ATOM    794  O   LEU A  56      16.222  15.503 -14.115  1.00 85.62           O  
ATOM    795  CG  LEU A  56      14.016  18.724 -11.765  1.00 85.62           C  
ATOM    796  HG  LEU A  56      14.485  18.533 -10.800  1.00 85.62           H  
ATOM    797  CD1 LEU A  56      14.234  20.194 -12.129  1.00 85.62           C  
ATOM    798 HD11 LEU A  56      15.303  20.399 -12.190  1.00 85.62           H  
ATOM    799 HD12 LEU A  56      13.767  20.416 -13.089  1.00 85.62           H  
ATOM    800 HD13 LEU A  56      13.799  20.829 -11.358  1.00 85.62           H  
ATOM    801  CD2 LEU A  56      12.509  18.484 -11.648  1.00 85.62           C  
ATOM    802 HD21 LEU A  56      12.027  18.613 -12.618  1.00 85.62           H  
ATOM    803 HD22 LEU A  56      12.316  17.477 -11.280  1.00 85.62           H  
ATOM    804 HD23 LEU A  56      12.077  19.186 -10.935  1.00 85.62           H  
ATOM    805  N   PRO A  57      14.063  15.097 -14.635  1.00 89.69           N  
ATOM    806  CA  PRO A  57      12.603  15.237 -14.480  1.00 89.69           C  
ATOM    807  HA  PRO A  57      12.337  16.276 -14.284  1.00 89.69           H  
ATOM    808  C   PRO A  57      12.035  14.352 -13.358  1.00 89.69           C  
ATOM    809  CB  PRO A  57      12.040  14.818 -15.841  1.00 89.69           C  
ATOM    810  HB2 PRO A  57      11.034  14.406 -15.767  1.00 89.69           H  
ATOM    811  HB3 PRO A  57      12.058  15.667 -16.524  1.00 89.69           H  
ATOM    812  O   PRO A  57      12.606  13.331 -13.053  1.00 89.69           O  
ATOM    813  CG  PRO A  57      13.050  13.768 -16.302  1.00 89.69           C  
ATOM    814  HG2 PRO A  57      13.036  13.621 -17.382  1.00 89.69           H  
ATOM    815  HG3 PRO A  57      12.850  12.838 -15.771  1.00 89.69           H  
ATOM    816  CD  PRO A  57      14.383  14.317 -15.817  1.00 89.69           C  
ATOM    817  HD2 PRO A  57      14.825  14.961 -16.577  1.00 89.69           H  
ATOM    818  HD3 PRO A  57      15.062  13.499 -15.577  1.00 89.69           H  
ATOM    819  N   VAL A  58      10.908  14.709 -12.740  1.00 93.99           N  
ATOM    820  H   VAL A  58      10.410  15.534 -13.042  1.00 93.99           H  
ATOM    821  CA  VAL A  58      10.251  13.852 -11.732  1.00 93.99           C  
ATOM    822  HA  VAL A  58      10.806  12.923 -11.603  1.00 93.99           H  
ATOM    823  C   VAL A  58       8.874  13.482 -12.258  1.00 93.99           C  
ATOM    824  CB  VAL A  58      10.202  14.541 -10.354  1.00 93.99           C  
ATOM    825  HB  VAL A  58       9.769  15.535 -10.463  1.00 93.99           H  
ATOM    826  O   VAL A  58       8.008  14.346 -12.373  1.00 93.99           O  
ATOM    827  CG1 VAL A  58       9.365  13.755  -9.343  1.00 93.99           C  
ATOM    828 HG11 VAL A  58       9.434  14.216  -8.358  1.00 93.99           H  
ATOM    829 HG12 VAL A  58       9.709  12.722  -9.285  1.00 93.99           H  
ATOM    830 HG13 VAL A  58       8.320  13.775  -9.653  1.00 93.99           H  
ATOM    831  CG2 VAL A  58      11.614  14.688  -9.770  1.00 93.99           C  
ATOM    832 HG21 VAL A  58      12.247  15.265 -10.444  1.00 93.99           H  
ATOM    833 HG22 VAL A  58      12.063  13.703  -9.638  1.00 93.99           H  
ATOM    834 HG23 VAL A  58      11.569  15.196  -8.806  1.00 93.99           H  
ATOM    835  N   GLN A  59       8.693  12.217 -12.631  1.00 95.56           N  
ATOM    836  H   GLN A  59       9.465  11.571 -12.548  1.00 95.56           H  
ATOM    837  CA  GLN A  59       7.439  11.722 -13.196  1.00 95.56           C  
ATOM    838  HA  GLN A  59       6.617  12.341 -12.837  1.00 95.56           H  
ATOM    839  C   GLN A  59       7.187  10.283 -12.758  1.00 95.56           C  
ATOM    840  CB  GLN A  59       7.494  11.814 -14.732  1.00 95.56           C  
ATOM    841  HB2 GLN A  59       7.851  12.803 -15.023  1.00 95.56           H  
ATOM    842  HB3 GLN A  59       8.194  11.061 -15.095  1.00 95.56           H  
ATOM    843  O   GLN A  59       8.114   9.478 -12.687  1.00 95.56           O  
ATOM    844  CG  GLN A  59       6.147  11.556 -15.421  1.00 95.56           C  
ATOM    845  HG2 GLN A  59       5.771  10.568 -15.153  1.00 95.56           H  
ATOM    846  HG3 GLN A  59       5.425  12.300 -15.082  1.00 95.56           H  
ATOM    847  CD  GLN A  59       6.233  11.610 -16.944  1.00 95.56           C  
ATOM    848  NE2 GLN A  59       5.103  11.662 -17.616  1.00 95.56           N  
ATOM    849 HE21 GLN A  59       5.166  11.680 -18.624  1.00 95.56           H  
ATOM    850 HE22 GLN A  59       4.212  11.606 -17.142  1.00 95.56           H  
ATOM    851  OE1 GLN A  59       7.292  11.585 -17.560  1.00 95.56           O  
ATOM    852  N   ALA A  60       5.920   9.951 -12.536  1.00 97.35           N  
ATOM    853  H   ALA A  60       5.206  10.664 -12.586  1.00 97.35           H  
ATOM    854  CA  ALA A  60       5.449   8.585 -12.387  1.00 97.35           C  
ATOM    855  HA  ALA A  60       6.214   7.902 -12.756  1.00 97.35           H  
ATOM    856  C   ALA A  60       4.184   8.384 -13.227  1.00 97.35           C  
ATOM    857  CB  ALA A  60       5.226   8.302 -10.902  1.00 97.35           C  
ATOM    858  HB1 ALA A  60       6.187   8.289 -10.388  1.00 97.35           H  
ATOM    859  HB2 ALA A  60       4.611   9.088 -10.464  1.00 97.35           H  
ATOM    860  HB3 ALA A  60       4.734   7.337 -10.778  1.00 97.35           H  
ATOM    861  O   ALA A  60       3.355   9.289 -13.328  1.00 97.35           O  
ATOM    862  N   GLN A  61       4.031   7.211 -13.839  1.00 97.67           N  
ATOM    863  H   GLN A  61       4.738   6.502 -13.710  1.00 97.67           H  
ATOM    864  CA  GLN A  61       2.871   6.899 -14.670  1.00 97.67           C  
ATOM    865  HA  GLN A  61       2.035   7.503 -14.320  1.00 97.67           H  
ATOM    866  C   GLN A  61       2.471   5.430 -14.539  1.00 97.67           C  
ATOM    867  CB  GLN A  61       3.152   7.281 -16.136  1.00 97.67           C  
ATOM    868  HB2 GLN A  61       3.538   8.299 -16.171  1.00 97.67           H  
ATOM    869  HB3 GLN A  61       3.904   6.607 -16.547  1.00 97.67           H  
ATOM    870  O   GLN A  61       3.313   4.537 -14.550  1.00 97.67           O  
ATOM    871  CG  GLN A  61       1.878   7.213 -16.993  1.00 97.67           C  
ATOM    872  HG2 GLN A  61       1.125   7.868 -16.554  1.00 97.67           H  
ATOM    873  HG3 GLN A  61       1.491   6.195 -17.007  1.00 97.67           H  
ATOM    874  CD  GLN A  61       2.098   7.655 -18.430  1.00 97.67           C  
ATOM    875  NE2 GLN A  61       1.916   8.913 -18.744  1.00 97.67           N  
ATOM    876 HE21 GLN A  61       2.094   9.224 -19.688  1.00 97.67           H  
ATOM    877 HE22 GLN A  61       1.748   9.594 -18.017  1.00 97.67           H  
ATOM    878  OE1 GLN A  61       2.388   6.859 -19.315  1.00 97.67           O  
ATOM    879  N   ILE A  62       1.169   5.175 -14.480  1.00 98.05           N  
ATOM    880  H   ILE A  62       0.539   5.964 -14.473  1.00 98.05           H  
ATOM    881  CA  ILE A  62       0.587   3.835 -14.490  1.00 98.05           C  
ATOM    882  HA  ILE A  62       1.360   3.102 -14.262  1.00 98.05           H  
ATOM    883  C   ILE A  62       0.034   3.550 -15.881  1.00 98.05           C  
ATOM    884  CB  ILE A  62      -0.508   3.710 -13.421  1.00 98.05           C  
ATOM    885  HB  ILE A  62      -1.281   4.441 -13.655  1.00 98.05           H  
ATOM    886  O   ILE A  62      -0.712   4.353 -16.452  1.00 98.05           O  
ATOM    887  CG1 ILE A  62       0.036   3.999 -12.008  1.00 98.05           C  
ATOM    888 HG12 ILE A  62       0.561   3.121 -11.632  1.00 98.05           H  
ATOM    889 HG13 ILE A  62       0.748   4.824 -12.028  1.00 98.05           H  
ATOM    890  CG2 ILE A  62      -1.152   2.316 -13.451  1.00 98.05           C  
ATOM    891 HG21 ILE A  62      -1.925   2.263 -12.685  1.00 98.05           H  
ATOM    892 HG22 ILE A  62      -1.628   2.125 -14.412  1.00 98.05           H  
ATOM    893 HG23 ILE A  62      -0.398   1.552 -13.259  1.00 98.05           H  
ATOM    894  CD1 ILE A  62      -1.077   4.398 -11.037  1.00 98.05           C  
ATOM    895 HD11 ILE A  62      -1.580   5.297 -11.395  1.00 98.05           H  
ATOM    896 HD12 ILE A  62      -1.809   3.598 -10.924  1.00 98.05           H  
ATOM    897 HD13 ILE A  62      -0.626   4.609 -10.067  1.00 98.05           H  
ATOM    898  N   GLN A  63       0.366   2.377 -16.412  1.00 97.73           N  
ATOM    899  H   GLN A  63       0.965   1.763 -15.878  1.00 97.73           H  
ATOM    900  CA  GLN A  63      -0.081   1.940 -17.728  1.00 97.73           C  
ATOM    901  HA  GLN A  63      -0.823   2.640 -18.113  1.00 97.73           H  
ATOM    902  C   GLN A  63      -0.740   0.565 -17.659  1.00 97.73           C  
ATOM    903  CB  GLN A  63       1.097   1.927 -18.710  1.00 97.73           C  
ATOM    904  HB2 GLN A  63       1.849   1.216 -18.367  1.00 97.73           H  
ATOM    905  HB3 GLN A  63       0.724   1.594 -19.679  1.00 97.73           H  
ATOM    906  O   GLN A  63      -0.218  -0.362 -17.047  1.00 97.73           O  
ATOM    907  CG  GLN A  63       1.752   3.306 -18.880  1.00 97.73           C  
ATOM    908  HG2 GLN A  63       2.228   3.609 -17.947  1.00 97.73           H  
ATOM    909  HG3 GLN A  63       0.982   4.049 -19.090  1.00 97.73           H  
ATOM    910  CD  GLN A  63       2.790   3.330 -19.999  1.00 97.73           C  
ATOM    911  NE2 GLN A  63       3.373   4.465 -20.301  1.00 97.73           N  
ATOM    912 HE21 GLN A  63       4.151   4.416 -20.943  1.00 97.73           H  
ATOM    913 HE22 GLN A  63       3.164   5.304 -19.780  1.00 97.73           H  
ATOM    914  OE1 GLN A  63       3.050   2.347 -20.678  1.00 97.73           O  
ATOM    915  N   SER A  64      -1.866   0.415 -18.353  1.00 96.69           N  
ATOM    916  H   SER A  64      -2.290   1.226 -18.779  1.00 96.69           H  
ATOM    917  CA  SER A  64      -2.491  -0.881 -18.632  1.00 96.69           C  
ATOM    918  HA  SER A  64      -1.699  -1.625 -18.720  1.00 96.69           H  
ATOM    919  C   SER A  64      -3.276  -0.817 -19.952  1.00 96.69           C  
ATOM    920  CB  SER A  64      -3.406  -1.319 -17.479  1.00 96.69           C  
ATOM    921  HB2 SER A  64      -2.948  -1.081 -16.519  1.00 96.69           H  
ATOM    922  HB3 SER A  64      -3.548  -2.399 -17.532  1.00 96.69           H  
ATOM    923  O   SER A  64      -3.582   0.279 -20.440  1.00 96.69           O  
ATOM    924  OG  SER A  64      -4.665  -0.691 -17.584  1.00 96.69           O  
ATOM    925  HG  SER A  64      -5.300  -1.208 -17.083  1.00 96.69           H  
ATOM    926  N   PRO A  65      -3.616  -1.959 -20.575  1.00 96.23           N  
ATOM    927  CA  PRO A  65      -4.457  -1.979 -21.770  1.00 96.23           C  
ATOM    928  HA  PRO A  65      -3.924  -1.469 -22.573  1.00 96.23           H  
ATOM    929  C   PRO A  65      -5.826  -1.303 -21.593  1.00 96.23           C  
ATOM    930  CB  PRO A  65      -4.607  -3.461 -22.128  1.00 96.23           C  
ATOM    931  HB2 PRO A  65      -4.681  -3.608 -23.205  1.00 96.23           H  
ATOM    932  HB3 PRO A  65      -5.478  -3.884 -21.627  1.00 96.23           H  
ATOM    933  O   PRO A  65      -6.292  -0.647 -22.526  1.00 96.23           O  
ATOM    934  CG  PRO A  65      -3.342  -4.096 -21.554  1.00 96.23           C  
ATOM    935  HG2 PRO A  65      -2.508  -3.942 -22.239  1.00 96.23           H  
ATOM    936  HG3 PRO A  65      -3.479  -5.156 -21.341  1.00 96.23           H  
ATOM    937  CD  PRO A  65      -3.109  -3.292 -20.278  1.00 96.23           C  
ATOM    938  HD2 PRO A  65      -3.677  -3.725 -19.455  1.00 96.23           H  
ATOM    939  HD3 PRO A  65      -2.047  -3.282 -20.036  1.00 96.23           H  
ATOM    940  N   SER A  66      -6.475  -1.440 -20.432  1.00 95.39           N  
ATOM    941  H   SER A  66      -6.113  -2.074 -19.735  1.00 95.39           H  
ATOM    942  CA  SER A  66      -7.753  -0.775 -20.144  1.00 95.39           C  
ATOM    943  HA  SER A  66      -8.437  -0.975 -20.970  1.00 95.39           H  
ATOM    944  C   SER A  66      -7.617   0.748 -20.040  1.00 95.39           C  
ATOM    945  CB  SER A  66      -8.395  -1.352 -18.880  1.00 95.39           C  
ATOM    946  HB2 SER A  66      -8.494  -2.433 -18.977  1.00 95.39           H  
ATOM    947  HB3 SER A  66      -9.385  -0.917 -18.743  1.00 95.39           H  
ATOM    948  O   SER A  66      -8.425   1.461 -20.636  1.00 95.39           O  
ATOM    949  OG  SER A  66      -7.613  -1.050 -17.757  1.00 95.39           O  
ATOM    950  HG  SER A  66      -7.188  -1.861 -17.467  1.00 95.39           H  
ATOM    951  N   LEU A  67      -6.561   1.255 -19.392  1.00 95.01           N  
ATOM    952  H   LEU A  67      -5.974   0.615 -18.876  1.00 95.01           H  
ATOM    953  CA  LEU A  67      -6.311   2.695 -19.251  1.00 95.01           C  
ATOM    954  HA  LEU A  67      -7.198   3.173 -18.836  1.00 95.01           H  
ATOM    955  C   LEU A  67      -6.060   3.375 -20.599  1.00 95.01           C  
ATOM    956  CB  LEU A  67      -5.126   2.916 -18.296  1.00 95.01           C  
ATOM    957  HB2 LEU A  67      -4.267   2.351 -18.658  1.00 95.01           H  
ATOM    958  HB3 LEU A  67      -4.857   3.973 -18.314  1.00 95.01           H  
ATOM    959  O   LEU A  67      -6.609   4.442 -20.869  1.00 95.01           O  
ATOM    960  CG  LEU A  67      -5.410   2.523 -16.837  1.00 95.01           C  
ATOM    961  HG  LEU A  67      -5.688   1.470 -16.788  1.00 95.01           H  
ATOM    962  CD1 LEU A  67      -4.142   2.728 -16.007  1.00 95.01           C  
ATOM    963 HD11 LEU A  67      -3.831   3.772 -16.040  1.00 95.01           H  
ATOM    964 HD12 LEU A  67      -3.342   2.100 -16.399  1.00 95.01           H  
ATOM    965 HD13 LEU A  67      -4.330   2.439 -14.973  1.00 95.01           H  
ATOM    966  CD2 LEU A  67      -6.552   3.334 -16.223  1.00 95.01           C  
ATOM    967 HD21 LEU A  67      -6.638   3.091 -15.164  1.00 95.01           H  
ATOM    968 HD22 LEU A  67      -7.498   3.072 -16.697  1.00 95.01           H  
ATOM    969 HD23 LEU A  67      -6.362   4.400 -16.340  1.00 95.01           H  
ATOM    970  N   ARG A  68      -5.330   2.719 -21.508  1.00 92.69           N  
ATOM    971  H   ARG A  68      -4.906   1.850 -21.215  1.00 92.69           H  
ATOM    972  CA  ARG A  68      -5.042   3.251 -22.855  1.00 92.69           C  
ATOM    973  HA  ARG A  68      -4.559   4.222 -22.746  1.00 92.69           H  
ATOM    974  C   ARG A  68      -6.279   3.510 -23.719  1.00 92.69           C  
ATOM    975  CB  ARG A  68      -4.100   2.307 -23.606  1.00 92.69           C  
ATOM    976  HB2 ARG A  68      -4.043   2.617 -24.649  1.00 92.69           H  
ATOM    977  HB3 ARG A  68      -4.507   1.296 -23.570  1.00 92.69           H  
ATOM    978  O   ARG A  68      -6.152   4.158 -24.753  1.00 92.69           O  
ATOM    979  CG  ARG A  68      -2.679   2.316 -23.036  1.00 92.69           C  
ATOM    980  HG2 ARG A  68      -2.698   1.984 -21.998  1.00 92.69           H  
ATOM    981  HG3 ARG A  68      -2.270   3.326 -23.069  1.00 92.69           H  
ATOM    982  CD  ARG A  68      -1.806   1.385 -23.884  1.00 92.69           C  
ATOM    983  HD2 ARG A  68      -2.454   0.699 -24.431  1.00 92.69           H  
ATOM    984  HD3 ARG A  68      -1.249   1.983 -24.604  1.00 92.69           H  
ATOM    985  NE  ARG A  68      -0.879   0.597 -23.057  1.00 92.69           N  
ATOM    986  HE  ARG A  68      -0.707   0.939 -22.122  1.00 92.69           H  
ATOM    987  NH1 ARG A  68      -0.445  -1.046 -24.597  1.00 92.69           N  
ATOM    988 HH11 ARG A  68       0.056  -1.886 -24.847  1.00 92.69           H  
ATOM    989 HH12 ARG A  68      -0.999  -0.533 -25.268  1.00 92.69           H  
ATOM    990  NH2 ARG A  68       0.473  -1.167 -22.562  1.00 92.69           N  
ATOM    991 HH21 ARG A  68       0.967  -2.011 -22.813  1.00 92.69           H  
ATOM    992 HH22 ARG A  68       0.673  -0.764 -21.658  1.00 92.69           H  
ATOM    993  CZ  ARG A  68      -0.291  -0.532 -23.405  1.00 92.69           C  
ATOM    994  N   GLN A  69      -7.459   3.022 -23.333  1.00 90.60           N  
ATOM    995  H   GLN A  69      -7.511   2.518 -22.460  1.00 90.60           H  
ATOM    996  CA  GLN A  69      -8.703   3.371 -24.026  1.00 90.60           C  
ATOM    997  HA  GLN A  69      -8.569   3.215 -25.096  1.00 90.60           H  
ATOM    998  C   GLN A  69      -9.082   4.846 -23.837  1.00 90.60           C  
ATOM    999  CB  GLN A  69      -9.851   2.479 -23.541  1.00 90.60           C  
ATOM   1000  HB2 GLN A  69      -9.986   2.606 -22.467  1.00 90.60           H  
ATOM   1001  HB3 GLN A  69     -10.768   2.795 -24.039  1.00 90.60           H  
ATOM   1002  O   GLN A  69      -9.766   5.404 -24.693  1.00 90.60           O  
ATOM   1003  CG  GLN A  69      -9.606   1.000 -23.858  1.00 90.60           C  
ATOM   1004  HG2 GLN A  69      -9.475   0.872 -24.933  1.00 90.60           H  
ATOM   1005  HG3 GLN A  69      -8.693   0.671 -23.362  1.00 90.60           H  
ATOM   1006  CD  GLN A  69     -10.753   0.108 -23.403  1.00 90.60           C  
ATOM   1007  NE2 GLN A  69     -10.465  -1.117 -23.024  1.00 90.60           N  
ATOM   1008 HE21 GLN A  69     -11.238  -1.630 -22.624  1.00 90.60           H  
ATOM   1009 HE22 GLN A  69      -9.494  -1.377 -22.921  1.00 90.60           H  
ATOM   1010  OE1 GLN A  69     -11.922   0.458 -23.402  1.00 90.60           O  
ATOM   1011  N   ILE A  70      -8.644   5.468 -22.737  1.00 85.41           N  
ATOM   1012  H   ILE A  70      -8.058   4.949 -22.098  1.00 85.41           H  
ATOM   1013  CA  ILE A  70      -8.888   6.881 -22.432  1.00 85.41           C  
ATOM   1014  HA  ILE A  70      -9.391   7.352 -23.277  1.00 85.41           H  
ATOM   1015  C   ILE A  70      -7.552   7.608 -22.269  1.00 85.41           C  
ATOM   1016  CB  ILE A  70      -9.810   7.034 -21.195  1.00 85.41           C  
ATOM   1017  HB  ILE A  70      -9.327   6.562 -20.340  1.00 85.41           H  
ATOM   1018  O   ILE A  70      -7.208   8.449 -23.095  1.00 85.41           O  
ATOM   1019  CG1 ILE A  70     -11.168   6.330 -21.430  1.00 85.41           C  
ATOM   1020 HG12 ILE A  70     -11.670   6.786 -22.284  1.00 85.41           H  
ATOM   1021 HG13 ILE A  70     -10.993   5.280 -21.665  1.00 85.41           H  
ATOM   1022  CG2 ILE A  70     -10.019   8.527 -20.870  1.00 85.41           C  
ATOM   1023 HG21 ILE A  70     -10.607   8.638 -19.959  1.00 85.41           H  
ATOM   1024 HG22 ILE A  70      -9.065   9.022 -20.690  1.00 85.41           H  
ATOM   1025 HG23 ILE A  70     -10.528   9.024 -21.696  1.00 85.41           H  
ATOM   1026  CD1 ILE A  70     -12.114   6.358 -20.223  1.00 85.41           C  
ATOM   1027 HD11 ILE A  70     -12.467   7.371 -20.032  1.00 85.41           H  
ATOM   1028 HD12 ILE A  70     -11.601   5.974 -19.341  1.00 85.41           H  
ATOM   1029 HD13 ILE A  70     -12.978   5.726 -20.431  1.00 85.41           H  
ATOM   1030  N   ALA A  71      -6.807   7.279 -21.215  1.00 91.32           N  
ATOM   1031  H   ALA A  71      -7.113   6.522 -20.621  1.00 91.32           H  
ATOM   1032  CA  ALA A  71      -5.499   7.831 -20.900  1.00 91.32           C  
ATOM   1033  HA  ALA A  71      -4.891   7.857 -21.804  1.00 91.32           H  
ATOM   1034  C   ALA A  71      -4.801   6.953 -19.851  1.00 91.32           C  
ATOM   1035  CB  ALA A  71      -5.663   9.261 -20.364  1.00 91.32           C  
ATOM   1036  HB1 ALA A  71      -4.687   9.667 -20.095  1.00 91.32           H  
ATOM   1037  HB2 ALA A  71      -6.292   9.254 -19.474  1.00 91.32           H  
ATOM   1038  HB3 ALA A  71      -6.113   9.901 -21.122  1.00 91.32           H  
ATOM   1039  O   ALA A  71      -5.445   6.406 -18.955  1.00 91.32           O  
ATOM   1040  N   ASN A  72      -3.474   6.864 -19.942  1.00 95.95           N  
ATOM   1041  H   ASN A  72      -3.009   7.411 -20.652  1.00 95.95           H  
ATOM   1042  CA  ASN A  72      -2.660   6.389 -18.823  1.00 95.95           C  
ATOM   1043  HA  ASN A  72      -3.019   5.413 -18.495  1.00 95.95           H  
ATOM   1044  C   ASN A  72      -2.791   7.364 -17.642  1.00 95.95           C  
ATOM   1045  CB  ASN A  72      -1.203   6.258 -19.280  1.00 95.95           C  
ATOM   1046  HB2 ASN A  72      -0.582   5.981 -18.428  1.00 95.95           H  
ATOM   1047  HB3 ASN A  72      -0.855   7.230 -19.630  1.00 95.95           H  
ATOM   1048  O   ASN A  72      -3.132   8.531 -17.837  1.00 95.95           O  
ATOM   1049  CG  ASN A  72      -0.983   5.221 -20.364  1.00 95.95           C  
ATOM   1050  ND2 ASN A  72       0.064   5.401 -21.135  1.00 95.95           N  
ATOM   1051 HD21 ASN A  72       0.731   6.114 -20.875  1.00 95.95           H  
ATOM   1052 HD22 ASN A  72       0.299   4.669 -21.790  1.00 95.95           H  
ATOM   1053  OD1 ASN A  72      -1.693   4.238 -20.525  1.00 95.95           O  
ATOM   1054  N   ILE A  73      -2.517   6.894 -16.428  1.00 96.56           N  
ATOM   1055  H   ILE A  73      -2.129   5.966 -16.331  1.00 96.56           H  
ATOM   1056  CA  ILE A  73      -2.638   7.724 -15.225  1.00 96.56           C  
ATOM   1057  HA  ILE A  73      -3.309   8.562 -15.413  1.00 96.56           H  
ATOM   1058  C   ILE A  73      -1.261   8.284 -14.894  1.00 96.56           C  
ATOM   1059  CB  ILE A  73      -3.224   6.916 -14.049  1.00 96.56           C  
ATOM   1060  HB  ILE A  73      -2.566   6.065 -13.872  1.00 96.56           H  
ATOM   1061  O   ILE A  73      -0.370   7.522 -14.527  1.00 96.56           O  
ATOM   1062  CG1 ILE A  73      -4.632   6.372 -14.377  1.00 96.56           C  
ATOM   1063 HG12 ILE A  73      -5.360   7.182 -14.335  1.00 96.56           H  
ATOM   1064 HG13 ILE A  73      -4.651   5.955 -15.384  1.00 96.56           H  
ATOM   1065  CG2 ILE A  73      -3.254   7.762 -12.761  1.00 96.56           C  
ATOM   1066 HG21 ILE A  73      -3.864   8.654 -12.902  1.00 96.56           H  
ATOM   1067 HG22 ILE A  73      -3.652   7.190 -11.923  1.00 96.56           H  
ATOM   1068 HG23 ILE A  73      -2.248   8.072 -12.477  1.00 96.56           H  
ATOM   1069  CD1 ILE A  73      -5.049   5.254 -13.417  1.00 96.56           C  
ATOM   1070 HD11 ILE A  73      -6.012   4.847 -13.726  1.00 96.56           H  
ATOM   1071 HD12 ILE A  73      -5.143   5.639 -12.401  1.00 96.56           H  
ATOM   1072 HD13 ILE A  73      -4.307   4.456 -13.428  1.00 96.56           H  
ATOM   1073  N   ASP A  74      -1.089   9.597 -15.002  1.00 96.46           N  
ATOM   1074  H   ASP A  74      -1.844  10.172 -15.345  1.00 96.46           H  
ATOM   1075  CA  ASP A  74       0.058  10.280 -14.407  1.00 96.46           C  
ATOM   1076  HA  ASP A  74       0.958   9.689 -14.574  1.00 96.46           H  
ATOM   1077  C   ASP A  74      -0.163  10.392 -12.892  1.00 96.46           C  
ATOM   1078  CB  ASP A  74       0.278  11.643 -15.075  1.00 96.46           C  
ATOM   1079  HB2 ASP A  74       1.060  12.176 -14.534  1.00 96.46           H  
ATOM   1080  HB3 ASP A  74      -0.638  12.230 -15.016  1.00 96.46           H  
ATOM   1081  O   ASP A  74      -1.199  10.879 -12.436  1.00 96.46           O  
ATOM   1082  CG  ASP A  74       0.715  11.492 -16.537  1.00 96.46           C  
ATOM   1083  OD1 ASP A  74       1.775  10.864 -16.786  1.00 96.46           O  
ATOM   1084  OD2 ASP A  74      -0.013  11.977 -17.431  1.00 96.46           O  
ATOM   1085  N   VAL A  75       0.794   9.890 -12.113  1.00 96.31           N  
ATOM   1086  H   VAL A  75       1.656   9.590 -12.546  1.00 96.31           H  
ATOM   1087  CA  VAL A  75       0.721   9.887 -10.649  1.00 96.31           C  
ATOM   1088  HA  VAL A  75      -0.325   9.854 -10.347  1.00 96.31           H  
ATOM   1089  C   VAL A  75       1.328  11.186 -10.145  1.00 96.31           C  
ATOM   1090  CB  VAL A  75       1.421   8.662 -10.033  1.00 96.31           C  
ATOM   1091  HB  VAL A  75       2.487   8.699 -10.259  1.00 96.31           H  
ATOM   1092  O   VAL A  75       2.537  11.389 -10.233  1.00 96.31           O  
ATOM   1093  CG1 VAL A  75       1.250   8.627  -8.507  1.00 96.31           C  
ATOM   1094 HG11 VAL A  75       1.714   7.727  -8.102  1.00 96.31           H  
ATOM   1095 HG12 VAL A  75       0.191   8.629  -8.250  1.00 96.31           H  
ATOM   1096 HG13 VAL A  75       1.729   9.496  -8.056  1.00 96.31           H  
ATOM   1097  CG2 VAL A  75       0.875   7.353 -10.613  1.00 96.31           C  
ATOM   1098 HG21 VAL A  75       1.318   6.501 -10.098  1.00 96.31           H  
ATOM   1099 HG22 VAL A  75      -0.210   7.325 -10.504  1.00 96.31           H  
ATOM   1100 HG23 VAL A  75       1.125   7.285 -11.672  1.00 96.31           H  
ATOM   1101  N   GLU A  76       0.484  12.063  -9.614  1.00 93.85           N  
ATOM   1102  H   GLU A  76      -0.507  11.872  -9.645  1.00 93.85           H  
ATOM   1103  CA  GLU A  76       0.902  13.327  -9.017  1.00 93.85           C  
ATOM   1104  HA  GLU A  76       1.910  13.191  -8.622  1.00 93.85           H  
ATOM   1105  C   GLU A  76      -0.057  13.716  -7.877  1.00 93.85           C  
ATOM   1106  CB  GLU A  76       0.963  14.418 -10.105  1.00 93.85           C  
ATOM   1107  HB2 GLU A  76       1.496  14.022 -10.969  1.00 93.85           H  
ATOM   1108  HB3 GLU A  76      -0.049  14.683 -10.412  1.00 93.85           H  
ATOM   1109  O   GLU A  76      -1.270  13.508  -8.009  1.00 93.85           O  
ATOM   1110  CG  GLU A  76       1.706  15.672  -9.619  1.00 93.85           C  
ATOM   1111  HG2 GLU A  76       2.689  15.366  -9.260  1.00 93.85           H  
ATOM   1112  HG3 GLU A  76       1.152  16.108  -8.787  1.00 93.85           H  
ATOM   1113  CD  GLU A  76       1.904  16.760 -10.683  1.00 93.85           C  
ATOM   1114  OE1 GLU A  76       2.598  17.749 -10.347  1.00 93.85           O  
ATOM   1115  OE2 GLU A  76       1.343  16.643 -11.795  1.00 93.85           O  
ATOM   1116  N   PRO A  77       0.433  14.313  -6.775  1.00 94.16           N  
ATOM   1117  CA  PRO A  77       1.837  14.520  -6.386  1.00 94.16           C  
ATOM   1118  HA  PRO A  77       2.348  15.106  -7.149  1.00 94.16           H  
ATOM   1119  C   PRO A  77       2.624  13.223  -6.153  1.00 94.16           C  
ATOM   1120  CB  PRO A  77       1.789  15.363  -5.105  1.00 94.16           C  
ATOM   1121  HB2 PRO A  77       1.850  14.720  -4.227  1.00 94.16           H  
ATOM   1122  HB3 PRO A  77       2.585  16.106  -5.082  1.00 94.16           H  
ATOM   1123  O   PRO A  77       2.047  12.167  -5.909  1.00 94.16           O  
ATOM   1124  CG  PRO A  77       0.409  16.014  -5.146  1.00 94.16           C  
ATOM   1125  HG2 PRO A  77       0.045  16.255  -4.147  1.00 94.16           H  
ATOM   1126  HG3 PRO A  77       0.441  16.905  -5.774  1.00 94.16           H  
ATOM   1127  CD  PRO A  77      -0.444  14.947  -5.815  1.00 94.16           C  
ATOM   1128  HD2 PRO A  77      -1.307  15.405  -6.300  1.00 94.16           H  
ATOM   1129  HD3 PRO A  77      -0.775  14.201  -5.093  1.00 94.16           H  
ATOM   1130  N   VAL A  78       3.955  13.319  -6.188  1.00 94.76           N  
ATOM   1131  H   VAL A  78       4.372  14.225  -6.348  1.00 94.76           H  
ATOM   1132  CA  VAL A  78       4.869  12.236  -5.792  1.00 94.76           C  
ATOM   1133  HA  VAL A  78       4.285  11.385  -5.443  1.00 94.76           H  
ATOM   1134  C   VAL A  78       5.730  12.698  -4.624  1.00 94.76           C  
ATOM   1135  CB  VAL A  78       5.745  11.732  -6.956  1.00 94.76           C  
ATOM   1136  HB  VAL A  78       6.243  10.822  -6.624  1.00 94.76           H  
ATOM   1137  O   VAL A  78       6.058  13.883  -4.534  1.00 94.76           O  
ATOM   1138  CG1 VAL A  78       4.906  11.390  -8.191  1.00 94.76           C  
ATOM   1139 HG11 VAL A  78       4.532  12.298  -8.663  1.00 94.76           H  
ATOM   1140 HG12 VAL A  78       5.512  10.846  -8.915  1.00 94.76           H  
ATOM   1141 HG13 VAL A  78       4.051  10.776  -7.906  1.00 94.76           H  
ATOM   1142  CG2 VAL A  78       6.832  12.713  -7.401  1.00 94.76           C  
ATOM   1143 HG21 VAL A  78       6.387  13.654  -7.726  1.00 94.76           H  
ATOM   1144 HG22 VAL A  78       7.380  12.261  -8.228  1.00 94.76           H  
ATOM   1145 HG23 VAL A  78       7.535  12.900  -6.590  1.00 94.76           H  
ATOM   1146  N   GLY A  79       6.124  11.780  -3.747  1.00 93.94           N  
ATOM   1147  H   GLY A  79       5.859  10.815  -3.888  1.00 93.94           H  
ATOM   1148  CA  GLY A  79       7.115  12.092  -2.723  1.00 93.94           C  
ATOM   1149  HA2 GLY A  79       6.928  13.095  -2.340  1.00 93.94           H  
ATOM   1150  HA3 GLY A  79       7.039  11.409  -1.877  1.00 93.94           H  
ATOM   1151  C   GLY A  79       8.526  12.058  -3.296  1.00 93.94           C  
ATOM   1152  O   GLY A  79       8.878  11.184  -4.088  1.00 93.94           O  
ATOM   1153  N   THR A  80       9.345  13.025  -2.898  1.00 91.16           N  
ATOM   1154  H   THR A  80       8.977  13.740  -2.286  1.00 91.16           H  
ATOM   1155  CA  THR A  80      10.747  13.127  -3.311  1.00 91.16           C  
ATOM   1156  HA  THR A  80      10.866  12.657  -4.288  1.00 91.16           H  
ATOM   1157  C   THR A  80      11.646  12.402  -2.310  1.00 91.16           C  
ATOM   1158  CB  THR A  80      11.162  14.596  -3.462  1.00 91.16           C  
ATOM   1159  HB  THR A  80      12.244  14.655  -3.583  1.00 91.16           H  
ATOM   1160  O   THR A  80      11.868  12.908  -1.209  1.00 91.16           O  
ATOM   1161  CG2 THR A  80      10.473  15.253  -4.661  1.00 91.16           C  
ATOM   1162 HG21 THR A  80      10.838  16.274  -4.774  1.00 91.16           H  
ATOM   1163 HG22 THR A  80       9.395  15.275  -4.506  1.00 91.16           H  
ATOM   1164 HG23 THR A  80      10.690  14.692  -5.570  1.00 91.16           H  
ATOM   1165  OG1 THR A  80      10.860  15.329  -2.303  1.00 91.16           O  
ATOM   1166  HG1 THR A  80      11.139  14.781  -1.566  1.00 91.16           H  
ATOM   1167  N   GLY A  81      12.172  11.233  -2.676  1.00 91.11           N  
ATOM   1168  H   GLY A  81      11.914  10.867  -3.581  1.00 91.11           H  
ATOM   1169  CA  GLY A  81      13.022  10.395  -1.823  1.00 91.11           C  
ATOM   1170  HA2 GLY A  81      14.001  10.289  -2.291  1.00 91.11           H  
ATOM   1171  HA3 GLY A  81      13.164  10.869  -0.851  1.00 91.11           H  
ATOM   1172  C   GLY A  81      12.455   8.992  -1.607  1.00 91.11           C  
ATOM   1173  O   GLY A  81      11.766   8.461  -2.466  1.00 91.11           O  
ATOM   1174  N   VAL A  82      12.761   8.385  -0.455  1.00 92.31           N  
ATOM   1175  H   VAL A  82      13.349   8.885   0.196  1.00 92.31           H  
ATOM   1176  CA  VAL A  82      12.417   6.980  -0.135  1.00 92.31           C  
ATOM   1177  HA  VAL A  82      11.918   6.544  -1.000  1.00 92.31           H  
ATOM   1178  C   VAL A  82      11.418   6.832   1.017  1.00 92.31           C  
ATOM   1179  CB  VAL A  82      13.678   6.129   0.117  1.00 92.31           C  
ATOM   1180  HB  VAL A  82      13.377   5.098   0.303  1.00 92.31           H  
ATOM   1181  O   VAL A  82      11.220   5.731   1.521  1.00 92.31           O  
ATOM   1182  CG1 VAL A  82      14.595   6.106  -1.110  1.00 92.31           C  
ATOM   1183 HG11 VAL A  82      15.417   5.408  -0.948  1.00 92.31           H  
ATOM   1184 HG12 VAL A  82      15.006   7.096  -1.309  1.00 92.31           H  
ATOM   1185 HG13 VAL A  82      14.032   5.789  -1.988  1.00 92.31           H  
ATOM   1186  CG2 VAL A  82      14.481   6.615   1.333  1.00 92.31           C  
ATOM   1187 HG21 VAL A  82      15.339   5.960   1.484  1.00 92.31           H  
ATOM   1188 HG22 VAL A  82      14.839   7.632   1.174  1.00 92.31           H  
ATOM   1189 HG23 VAL A  82      13.861   6.581   2.229  1.00 92.31           H  
ATOM   1190  N   ILE A  83      10.803   7.930   1.460  1.00 94.17           N  
ATOM   1191  H   ILE A  83      10.953   8.792   0.956  1.00 94.17           H  
ATOM   1192  CA  ILE A  83       9.742   7.950   2.476  1.00 94.17           C  
ATOM   1193  HA  ILE A  83       9.235   6.985   2.473  1.00 94.17           H  
ATOM   1194  C   ILE A  83       8.699   9.009   2.113  1.00 94.17           C  
ATOM   1195  CB  ILE A  83      10.292   8.206   3.902  1.00 94.17           C  
ATOM   1196  HB  ILE A  83       9.430   8.299   4.563  1.00 94.17           H  
ATOM   1197  O   ILE A  83       9.043  10.025   1.513  1.00 94.17           O  
ATOM   1198  CG1 ILE A  83      11.108   9.517   4.006  1.00 94.17           C  
ATOM   1199 HG12 ILE A  83      10.532  10.339   3.580  1.00 94.17           H  
ATOM   1200 HG13 ILE A  83      12.031   9.422   3.434  1.00 94.17           H  
ATOM   1201  CG2 ILE A  83      11.106   6.998   4.401  1.00 94.17           C  
ATOM   1202 HG21 ILE A  83      11.293   7.090   5.471  1.00 94.17           H  
ATOM   1203 HG22 ILE A  83      12.056   6.936   3.871  1.00 94.17           H  
ATOM   1204 HG23 ILE A  83      10.543   6.080   4.231  1.00 94.17           H  
ATOM   1205  CD1 ILE A  83      11.457   9.918   5.444  1.00 94.17           C  
ATOM   1206 HD11 ILE A  83      11.964  10.882   5.434  1.00 94.17           H  
ATOM   1207 HD12 ILE A  83      12.120   9.182   5.899  1.00 94.17           H  
ATOM   1208 HD13 ILE A  83      10.546  10.006   6.035  1.00 94.17           H  
ATOM   1209  N   PHE A  84       7.444   8.792   2.512  1.00 94.96           N  
ATOM   1210  H   PHE A  84       7.223   7.940   3.007  1.00 94.96           H  
ATOM   1211  CA  PHE A  84       6.386   9.794   2.357  1.00 94.96           C  
ATOM   1212  HA  PHE A  84       6.476  10.250   1.371  1.00 94.96           H  
ATOM   1213  C   PHE A  84       6.533  10.907   3.399  1.00 94.96           C  
ATOM   1214  CB  PHE A  84       5.003   9.139   2.445  1.00 94.96           C  
ATOM   1215  HB2 PHE A  84       4.254   9.930   2.419  1.00 94.96           H  
ATOM   1216  HB3 PHE A  84       4.907   8.618   3.398  1.00 94.96           H  
ATOM   1217  O   PHE A  84       6.610  10.637   4.603  1.00 94.96           O  
ATOM   1218  CG  PHE A  84       4.699   8.188   1.307  1.00 94.96           C  
ATOM   1219  CD1 PHE A  84       4.425   8.707   0.029  1.00 94.96           C  
ATOM   1220  HD1 PHE A  84       4.434   9.775  -0.134  1.00 94.96           H  
ATOM   1221  CD2 PHE A  84       4.714   6.796   1.511  1.00 94.96           C  
ATOM   1222  HD2 PHE A  84       4.940   6.391   2.487  1.00 94.96           H  
ATOM   1223  CE1 PHE A  84       4.184   7.840  -1.049  1.00 94.96           C  
ATOM   1224  HE1 PHE A  84       4.012   8.252  -2.032  1.00 94.96           H  
ATOM   1225  CE2 PHE A  84       4.467   5.929   0.432  1.00 94.96           C  
ATOM   1226  HE2 PHE A  84       4.513   4.860   0.581  1.00 94.96           H  
ATOM   1227  CZ  PHE A  84       4.205   6.449  -0.848  1.00 94.96           C  
ATOM   1228  HZ  PHE A  84       4.050   5.787  -1.687  1.00 94.96           H  
ATOM   1229  N   GLY A  85       6.547  12.154   2.934  1.00 90.81           N  
ATOM   1230  H   GLY A  85       6.391  12.278   1.944  1.00 90.81           H  
ATOM   1231  CA  GLY A  85       6.660  13.353   3.763  1.00 90.81           C  
ATOM   1232  HA2 GLY A  85       7.375  14.025   3.287  1.00 90.81           H  
ATOM   1233  HA3 GLY A  85       7.030  13.099   4.756  1.00 90.81           H  
ATOM   1234  C   GLY A  85       5.341  14.109   3.904  1.00 90.81           C  
ATOM   1235  O   GLY A  85       5.077  14.684   4.964  1.00 90.81           O  
ATOM   1236  N   ASP A  86       4.490  14.061   2.877  1.00 92.99           N  
ATOM   1237  H   ASP A  86       4.768  13.558   2.046  1.00 92.99           H  
ATOM   1238  CA  ASP A  86       3.249  14.834   2.804  1.00 92.99           C  
ATOM   1239  HA  ASP A  86       3.098  15.303   3.776  1.00 92.99           H  
ATOM   1240  C   ASP A  86       2.029  13.943   2.484  1.00 92.99           C  
ATOM   1241  CB  ASP A  86       3.408  15.983   1.793  1.00 92.99           C  
ATOM   1242  HB2 ASP A  86       4.363  16.478   1.972  1.00 92.99           H  
ATOM   1243  HB3 ASP A  86       3.421  15.586   0.778  1.00 92.99           H  
ATOM   1244  O   ASP A  86       2.082  13.104   1.584  1.00 92.99           O  
ATOM   1245  CG  ASP A  86       2.286  17.021   1.910  1.00 92.99           C  
ATOM   1246  OD1 ASP A  86       1.099  16.634   1.786  1.00 92.99           O  
ATOM   1247  OD2 ASP A  86       2.588  18.194   2.215  1.00 92.99           O  
ATOM   1248  N   PRO A  87       0.889  14.089   3.195  1.00 91.38           N  
ATOM   1249  CA  PRO A  87      -0.333  13.340   2.888  1.00 91.38           C  
ATOM   1250  HA  PRO A  87      -0.161  12.278   3.065  1.00 91.38           H  
ATOM   1251  C   PRO A  87      -0.852  13.490   1.456  1.00 91.38           C  
ATOM   1252  CB  PRO A  87      -1.399  13.864   3.855  1.00 91.38           C  
ATOM   1253  HB2 PRO A  87      -2.361  14.014   3.365  1.00 91.38           H  
ATOM   1254  HB3 PRO A  87      -1.528  13.153   4.671  1.00 91.38           H  
ATOM   1255  O   PRO A  87      -1.625  12.631   1.033  1.00 91.38           O  
ATOM   1256  CG  PRO A  87      -0.840  15.193   4.362  1.00 91.38           C  
ATOM   1257  HG2 PRO A  87      -1.117  15.991   3.673  1.00 91.38           H  
ATOM   1258  HG3 PRO A  87      -1.182  15.420   5.372  1.00 91.38           H  
ATOM   1259  CD  PRO A  87       0.666  14.992   4.312  1.00 91.38           C  
ATOM   1260  HD2 PRO A  87       1.015  14.518   5.230  1.00 91.38           H  
ATOM   1261  HD3 PRO A  87       1.156  15.956   4.182  1.00 91.38           H  
ATOM   1262  N   ALA A  88      -0.512  14.573   0.755  1.00 92.68           N  
ATOM   1263  H   ALA A  88       0.119  15.247   1.166  1.00 92.68           H  
ATOM   1264  CA  ALA A  88      -0.916  14.807  -0.625  1.00 92.68           C  
ATOM   1265  HA  ALA A  88      -1.978  14.584  -0.723  1.00 92.68           H  
ATOM   1266  C   ALA A  88      -0.181  13.902  -1.627  1.00 92.68           C  
ATOM   1267  CB  ALA A  88      -0.703  16.290  -0.946  1.00 92.68           C  
ATOM   1268  HB1 ALA A  88      -1.075  16.505  -1.948  1.00 92.68           H  
ATOM   1269  HB2 ALA A  88       0.360  16.527  -0.904  1.00 92.68           H  
ATOM   1270  HB3 ALA A  88      -1.234  16.911  -0.224  1.00 92.68           H  
ATOM   1271  O   ALA A  88      -0.687  13.713  -2.723  1.00 92.68           O  
ATOM   1272  N   GLU A  89       0.952  13.299  -1.249  1.00 95.11           N  
ATOM   1273  H   GLU A  89       1.325  13.496  -0.332  1.00 95.11           H  
ATOM   1274  CA  GLU A  89       1.729  12.358  -2.084  1.00 95.11           C  
ATOM   1275  HA  GLU A  89       1.893  12.786  -3.073  1.00 95.11           H  
ATOM   1276  C   GLU A  89       1.017  11.010  -2.297  1.00 95.11           C  
ATOM   1277  CB  GLU A  89       3.094  12.108  -1.416  1.00 95.11           C  
ATOM   1278  HB2 GLU A  89       3.658  11.382  -2.002  1.00 95.11           H  
ATOM   1279  HB3 GLU A  89       2.904  11.672  -0.435  1.00 95.11           H  
ATOM   1280  O   GLU A  89       1.508  10.135  -3.008  1.00 95.11           O  
ATOM   1281  CG  GLU A  89       3.954  13.376  -1.270  1.00 95.11           C  
ATOM   1282  HG2 GLU A  89       4.314  13.664  -2.258  1.00 95.11           H  
ATOM   1283  HG3 GLU A  89       3.333  14.194  -0.906  1.00 95.11           H  
ATOM   1284  CD  GLU A  89       5.144  13.210  -0.305  1.00 95.11           C  
ATOM   1285  OE1 GLU A  89       5.996  14.121  -0.250  1.00 95.11           O  
ATOM   1286  OE2 GLU A  89       5.211  12.214   0.455  1.00 95.11           O  
ATOM   1287  N   ILE A  90      -0.126  10.813  -1.634  1.00 96.36           N  
ATOM   1288  H   ILE A  90      -0.489  11.594  -1.107  1.00 96.36           H  
ATOM   1289  CA  ILE A  90      -0.913   9.585  -1.669  1.00 96.36           C  
ATOM   1290  HA  ILE A  90      -0.462   8.885  -2.373  1.00 96.36           H  
ATOM   1291  C   ILE A  90      -2.316   9.910  -2.181  1.00 96.36           C  
ATOM   1292  CB  ILE A  90      -0.903   8.938  -0.275  1.00 96.36           C  
ATOM   1293  HB  ILE A  90      -1.280   9.684   0.424  1.00 96.36           H  
ATOM   1294  O   ILE A  90      -3.182  10.402  -1.444  1.00 96.36           O  
ATOM   1295  CG1 ILE A  90       0.512   8.508   0.170  1.00 96.36           C  
ATOM   1296 HG12 ILE A  90       1.287   9.004  -0.416  1.00 96.36           H  
ATOM   1297 HG13 ILE A  90       0.649   7.435   0.036  1.00 96.36           H  
ATOM   1298  CG2 ILE A  90      -1.832   7.719  -0.202  1.00 96.36           C  
ATOM   1299 HG21 ILE A  90      -1.612   7.117   0.679  1.00 96.36           H  
ATOM   1300 HG22 ILE A  90      -1.726   7.104  -1.095  1.00 96.36           H  
ATOM   1301 HG23 ILE A  90      -2.851   8.094  -0.112  1.00 96.36           H  
ATOM   1302  CD1 ILE A  90       0.726   8.878   1.633  1.00 96.36           C  
ATOM   1303 HD11 ILE A  90       0.803   9.962   1.711  1.00 96.36           H  
ATOM   1304 HD12 ILE A  90       1.653   8.428   1.989  1.00 96.36           H  
ATOM   1305 HD13 ILE A  90      -0.122   8.548   2.235  1.00 96.36           H  
ATOM   1306  N   SER A  91      -2.547   9.583  -3.448  1.00 95.47           N  
ATOM   1307  H   SER A  91      -1.807   9.152  -3.982  1.00 95.47           H  
ATOM   1308  CA  SER A  91      -3.805   9.816  -4.150  1.00 95.47           C  
ATOM   1309  HA  SER A  91      -4.261  10.729  -3.765  1.00 95.47           H  
ATOM   1310  C   SER A  91      -4.762   8.659  -3.906  1.00 95.47           C  
ATOM   1311  CB  SER A  91      -3.535  10.045  -5.638  1.00 95.47           C  
ATOM   1312  HB2 SER A  91      -2.855   9.287  -6.025  1.00 95.47           H  
ATOM   1313  HB3 SER A  91      -4.468  10.010  -6.201  1.00 95.47           H  
ATOM   1314  O   SER A  91      -4.624   7.574  -4.455  1.00 95.47           O  
ATOM   1315  OG  SER A  91      -2.963  11.335  -5.744  1.00 95.47           O  
ATOM   1316  HG  SER A  91      -2.491  11.416  -6.576  1.00 95.47           H  
ATOM   1317  N   ILE A  92      -5.742   8.879  -3.028  1.00 95.97           N  
ATOM   1318  H   ILE A  92      -5.778   9.790  -2.595  1.00 95.97           H  
ATOM   1319  CA  ILE A  92      -6.701   7.852  -2.604  1.00 95.97           C  
ATOM   1320  HA  ILE A  92      -6.517   6.934  -3.162  1.00 95.97           H  
ATOM   1321  C   ILE A  92      -8.115   8.292  -2.966  1.00 95.97           C  
ATOM   1322  CB  ILE A  92      -6.497   7.549  -1.101  1.00 95.97           C  
ATOM   1323  HB  ILE A  92      -6.474   8.503  -0.574  1.00 95.97           H  
ATOM   1324  O   ILE A  92      -8.606   9.312  -2.477  1.00 95.97           O  
ATOM   1325  CG1 ILE A  92      -5.141   6.864  -0.858  1.00 95.97           C  
ATOM   1326 HG12 ILE A  92      -4.902   6.920   0.204  1.00 95.97           H  
ATOM   1327 HG13 ILE A  92      -4.375   7.410  -1.408  1.00 95.97           H  
ATOM   1328  CG2 ILE A  92      -7.611   6.709  -0.466  1.00 95.97           C  
ATOM   1329 HG21 ILE A  92      -8.492   7.337  -0.335  1.00 95.97           H  
ATOM   1330 HG22 ILE A  92      -7.835   5.846  -1.093  1.00 95.97           H  
ATOM   1331 HG23 ILE A  92      -7.297   6.360   0.517  1.00 95.97           H  
ATOM   1332  CD1 ILE A  92      -5.051   5.402  -1.299  1.00 95.97           C  
ATOM   1333 HD11 ILE A  92      -4.006   5.093  -1.291  1.00 95.97           H  
ATOM   1334 HD12 ILE A  92      -5.635   4.766  -0.634  1.00 95.97           H  
ATOM   1335 HD13 ILE A  92      -5.434   5.279  -2.312  1.00 95.97           H  
ATOM   1336  N   HIS A  93      -8.792   7.497  -3.794  1.00 95.98           N  
ATOM   1337  H   HIS A  93      -8.325   6.674  -4.146  1.00 95.98           H  
ATOM   1338  CA  HIS A  93     -10.114   7.784  -4.365  1.00 95.98           C  
ATOM   1339  HA  HIS A  93     -10.555   8.616  -3.816  1.00 95.98           H  
ATOM   1340  C   HIS A  93     -11.099   6.606  -4.203  1.00 95.98           C  
ATOM   1341  CB  HIS A  93      -9.943   8.274  -5.812  1.00 95.98           C  
ATOM   1342  HB2 HIS A  93     -10.906   8.288  -6.323  1.00 95.98           H  
ATOM   1343  HB3 HIS A  93      -9.583   9.302  -5.778  1.00 95.98           H  
ATOM   1344  O   HIS A  93     -11.756   6.184  -5.152  1.00 95.98           O  
ATOM   1345  CG  HIS A  93      -8.967   7.476  -6.637  1.00 95.98           C  
ATOM   1346  CD2 HIS A  93      -7.754   7.930  -7.064  1.00 95.98           C  
ATOM   1347  HD2 HIS A  93      -7.310   8.898  -6.886  1.00 95.98           H  
ATOM   1348  ND1 HIS A  93      -9.139   6.158  -7.059  1.00 95.98           N  
ATOM   1349  CE1 HIS A  93      -8.029   5.868  -7.762  1.00 95.98           C  
ATOM   1350  HE1 HIS A  93      -7.802   4.922  -8.231  1.00 95.98           H  
ATOM   1351  NE2 HIS A  93      -7.186   6.907  -7.774  1.00 95.98           N  
ATOM   1352  HE2 HIS A  93      -6.246   6.888  -8.144  1.00 95.98           H  
ATOM   1353  N   PRO A  94     -11.331   6.121  -2.966  1.00 95.17           N  
ATOM   1354  CA  PRO A  94     -12.058   4.879  -2.686  1.00 95.17           C  
ATOM   1355  HA  PRO A  94     -11.516   4.035  -3.111  1.00 95.17           H  
ATOM   1356  C   PRO A  94     -13.489   4.846  -3.224  1.00 95.17           C  
ATOM   1357  CB  PRO A  94     -12.077   4.767  -1.154  1.00 95.17           C  
ATOM   1358  HB2 PRO A  94     -13.032   4.402  -0.777  1.00 95.17           H  
ATOM   1359  HB3 PRO A  94     -11.259   4.124  -0.828  1.00 95.17           H  
ATOM   1360  O   PRO A  94     -13.993   3.780  -3.562  1.00 95.17           O  
ATOM   1361  CG  PRO A  94     -11.850   6.190  -0.658  1.00 95.17           C  
ATOM   1362  HG2 PRO A  94     -11.396   6.209   0.333  1.00 95.17           H  
ATOM   1363  HG3 PRO A  94     -12.788   6.745  -0.669  1.00 95.17           H  
ATOM   1364  CD  PRO A  94     -10.913   6.733  -1.722  1.00 95.17           C  
ATOM   1365  HD2 PRO A  94     -10.950   7.822  -1.752  1.00 95.17           H  
ATOM   1366  HD3 PRO A  94      -9.904   6.377  -1.519  1.00 95.17           H  
ATOM   1367  N   MET A  95     -14.160   5.998  -3.284  1.00 95.11           N  
ATOM   1368  H   MET A  95     -13.665   6.840  -3.026  1.00 95.11           H  
ATOM   1369  CA  MET A  95     -15.546   6.102  -3.752  1.00 95.11           C  
ATOM   1370  HA  MET A  95     -16.083   5.195  -3.475  1.00 95.11           H  
ATOM   1371  C   MET A  95     -15.663   6.234  -5.274  1.00 95.11           C  
ATOM   1372  CB  MET A  95     -16.238   7.290  -3.073  1.00 95.11           C  
ATOM   1373  HB2 MET A  95     -17.245   7.390  -3.477  1.00 95.11           H  
ATOM   1374  HB3 MET A  95     -15.685   8.202  -3.299  1.00 95.11           H  
ATOM   1375  O   MET A  95     -16.742   6.003  -5.809  1.00 95.11           O  
ATOM   1376  CG  MET A  95     -16.348   7.109  -1.554  1.00 95.11           C  
ATOM   1377  HG2 MET A  95     -16.851   6.163  -1.357  1.00 95.11           H  
ATOM   1378  HG3 MET A  95     -15.348   7.049  -1.124  1.00 95.11           H  
ATOM   1379  SD  MET A  95     -17.265   8.424  -0.702  1.00 95.11           S  
ATOM   1380  CE  MET A  95     -16.186   9.848  -1.015  1.00 95.11           C  
ATOM   1381  HE1 MET A  95     -15.170   9.618  -0.694  1.00 95.11           H  
ATOM   1382  HE2 MET A  95     -16.555  10.709  -0.458  1.00 95.11           H  
ATOM   1383  HE3 MET A  95     -16.188  10.088  -2.078  1.00 95.11           H  
ATOM   1384  N   ASN A  96     -14.576   6.593  -5.961  1.00 96.01           N  
ATOM   1385  H   ASN A  96     -13.684   6.604  -5.487  1.00 96.01           H  
ATOM   1386  CA  ASN A  96     -14.533   6.759  -7.413  1.00 96.01           C  
ATOM   1387  HA  ASN A  96     -15.430   6.331  -7.861  1.00 96.01           H  
ATOM   1388  C   ASN A  96     -13.335   5.994  -7.994  1.00 96.01           C  
ATOM   1389  CB  ASN A  96     -14.487   8.256  -7.766  1.00 96.01           C  
ATOM   1390  HB2 ASN A  96     -13.544   8.677  -7.418  1.00 96.01           H  
ATOM   1391  HB3 ASN A  96     -14.515   8.365  -8.850  1.00 96.01           H  
ATOM   1392  O   ASN A  96     -12.500   6.609  -8.659  1.00 96.01           O  
ATOM   1393  CG  ASN A  96     -15.640   9.047  -7.195  1.00 96.01           C  
ATOM   1394  ND2 ASN A  96     -15.369   9.938  -6.269  1.00 96.01           N  
ATOM   1395 HD21 ASN A  96     -14.406  10.117  -6.025  1.00 96.01           H  
ATOM   1396 HD22 ASN A  96     -16.154  10.491  -5.954  1.00 96.01           H  
ATOM   1397  OD1 ASN A  96     -16.791   8.899  -7.563  1.00 96.01           O  
ATOM   1398  N   PRO A  97     -13.207   4.684  -7.716  1.00 96.77           N  
ATOM   1399  CA  PRO A  97     -12.044   3.948  -8.152  1.00 96.77           C  
ATOM   1400  HA  PRO A  97     -11.138   4.495  -7.892  1.00 96.77           H  
ATOM   1401  C   PRO A  97     -12.095   3.750  -9.673  1.00 96.77           C  
ATOM   1402  CB  PRO A  97     -12.104   2.657  -7.349  1.00 96.77           C  
ATOM   1403  HB2 PRO A  97     -11.773   2.852  -6.329  1.00 96.77           H  
ATOM   1404  HB3 PRO A  97     -11.484   1.876  -7.788  1.00 96.77           H  
ATOM   1405  O   PRO A  97     -13.166   3.622 -10.277  1.00 96.77           O  
ATOM   1406  CG  PRO A  97     -13.601   2.359  -7.327  1.00 96.77           C  
ATOM   1407  HG2 PRO A  97     -13.926   1.955  -8.286  1.00 96.77           H  
ATOM   1408  HG3 PRO A  97     -13.856   1.678  -6.515  1.00 96.77           H  
ATOM   1409  CD  PRO A  97     -14.174   3.767  -7.118  1.00 96.77           C  
ATOM   1410  HD2 PRO A  97     -15.145   3.863  -7.605  1.00 96.77           H  
ATOM   1411  HD3 PRO A  97     -14.257   3.965  -6.050  1.00 96.77           H  
ATOM   1412  N   ILE A  98     -10.928   3.721 -10.300  1.00 97.13           N  
ATOM   1413  H   ILE A  98     -10.093   3.771  -9.734  1.00 97.13           H  
ATOM   1414  CA  ILE A  98     -10.788   3.658 -11.752  1.00 97.13           C  
ATOM   1415  HA  ILE A  98     -11.572   4.281 -12.183  1.00 97.13           H  
ATOM   1416  C   ILE A  98     -10.977   2.201 -12.201  1.00 97.13           C  
ATOM   1417  CB  ILE A  98      -9.439   4.263 -12.190  1.00 97.13           C  
ATOM   1418  HB  ILE A  98      -8.632   3.700 -11.720  1.00 97.13           H  
ATOM   1419  O   ILE A  98     -10.281   1.319 -11.691  1.00 97.13           O  
ATOM   1420  CG1 ILE A  98      -9.349   5.740 -11.728  1.00 97.13           C  
ATOM   1421 HG12 ILE A  98     -10.059   6.343 -12.294  1.00 97.13           H  
ATOM   1422 HG13 ILE A  98      -9.615   5.821 -10.674  1.00 97.13           H  
ATOM   1423  CG2 ILE A  98      -9.279   4.154 -13.718  1.00 97.13           C  
ATOM   1424 HG21 ILE A  98      -8.319   4.571 -14.025  1.00 97.13           H  
ATOM   1425 HG22 ILE A  98      -9.296   3.112 -14.037  1.00 97.13           H  
ATOM   1426 HG23 ILE A  98     -10.074   4.703 -14.223  1.00 97.13           H  
ATOM   1427  CD1 ILE A  98      -7.955   6.355 -11.855  1.00 97.13           C  
ATOM   1428 HD11 ILE A  98      -7.965   7.358 -11.429  1.00 97.13           H  
ATOM   1429 HD12 ILE A  98      -7.662   6.429 -12.902  1.00 97.13           H  
ATOM   1430 HD13 ILE A  98      -7.235   5.750 -11.303  1.00 97.13           H  
ATOM   1431  N   PRO A  99     -11.912   1.910 -13.124  1.00 96.32           N  
ATOM   1432  CA  PRO A  99     -12.139   0.551 -13.595  1.00 96.32           C  
ATOM   1433  HA  PRO A  99     -12.254  -0.124 -12.747  1.00 96.32           H  
ATOM   1434  C   PRO A  99     -10.969   0.071 -14.456  1.00 96.32           C  
ATOM   1435  CB  PRO A  99     -13.451   0.602 -14.380  1.00 96.32           C  
ATOM   1436  HB2 PRO A  99     -13.476  -0.131 -15.188  1.00 96.32           H  
ATOM   1437  HB3 PRO A  99     -14.288   0.445 -13.701  1.00 96.32           H  
ATOM   1438  O   PRO A  99     -10.553   0.743 -15.398  1.00 96.32           O  
ATOM   1439  CG  PRO A  99     -13.485   2.035 -14.909  1.00 96.32           C  
ATOM   1440  HG2 PRO A  99     -14.505   2.376 -15.091  1.00 96.32           H  
ATOM   1441  HG3 PRO A  99     -12.892   2.105 -15.821  1.00 96.32           H  
ATOM   1442  CD  PRO A  99     -12.812   2.837 -13.796  1.00 96.32           C  
ATOM   1443  HD2 PRO A  99     -13.560   3.190 -13.087  1.00 96.32           H  
ATOM   1444  HD3 PRO A  99     -12.267   3.679 -14.225  1.00 96.32           H  
ATOM   1445  N   LEU A 100     -10.494  -1.128 -14.151  1.00 97.10           N  
ATOM   1446  H   LEU A 100     -10.902  -1.612 -13.364  1.00 97.10           H  
ATOM   1447  CA  LEU A 100      -9.485  -1.870 -14.894  1.00 97.10           C  
ATOM   1448  HA  LEU A 100      -9.160  -1.292 -15.759  1.00 97.10           H  
ATOM   1449  C   LEU A 100     -10.088  -3.180 -15.415  1.00 97.10           C  
ATOM   1450  CB  LEU A 100      -8.274  -2.131 -13.981  1.00 97.10           C  
ATOM   1451  HB2 LEU A 100      -7.545  -2.730 -14.526  1.00 97.10           H  
ATOM   1452  HB3 LEU A 100      -8.610  -2.715 -13.125  1.00 97.10           H  
ATOM   1453  O   LEU A 100     -11.224  -3.545 -15.096  1.00 97.10           O  
ATOM   1454  CG  LEU A 100      -7.560  -0.873 -13.454  1.00 97.10           C  
ATOM   1455  HG  LEU A 100      -8.255  -0.257 -12.884  1.00 97.10           H  
ATOM   1456  CD1 LEU A 100      -6.435  -1.314 -12.521  1.00 97.10           C  
ATOM   1457 HD11 LEU A 100      -5.875  -0.444 -12.178  1.00 97.10           H  
ATOM   1458 HD12 LEU A 100      -6.856  -1.833 -11.660  1.00 97.10           H  
ATOM   1459 HD13 LEU A 100      -5.753  -1.979 -13.051  1.00 97.10           H  
ATOM   1460  CD2 LEU A 100      -6.948  -0.034 -14.575  1.00 97.10           C  
ATOM   1461 HD21 LEU A 100      -6.382   0.793 -14.146  1.00 97.10           H  
ATOM   1462 HD22 LEU A 100      -6.286  -0.649 -15.185  1.00 97.10           H  
ATOM   1463 HD23 LEU A 100      -7.737   0.381 -15.201  1.00 97.10           H  
ATOM   1464  N   ARG A 101      -9.325  -3.921 -16.221  1.00 96.60           N  
ATOM   1465  H   ARG A 101      -8.383  -3.610 -16.406  1.00 96.60           H  
ATOM   1466  CA  ARG A 101      -9.719  -5.266 -16.653  1.00 96.60           C  
ATOM   1467  HA  ARG A 101     -10.777  -5.415 -16.440  1.00 96.60           H  
ATOM   1468  C   ARG A 101      -8.937  -6.310 -15.862  1.00 96.60           C  
ATOM   1469  CB  ARG A 101      -9.519  -5.382 -18.166  1.00 96.60           C  
ATOM   1470  HB2 ARG A 101     -10.028  -4.551 -18.656  1.00 96.60           H  
ATOM   1471  HB3 ARG A 101      -8.455  -5.325 -18.396  1.00 96.60           H  
ATOM   1472  O   ARG A 101      -7.716  -6.301 -15.882  1.00 96.60           O  
ATOM   1473  CG  ARG A 101     -10.082  -6.700 -18.700  1.00 96.60           C  
ATOM   1474  HG2 ARG A 101      -9.555  -7.536 -18.239  1.00 96.60           H  
ATOM   1475  HG3 ARG A 101     -11.144  -6.768 -18.463  1.00 96.60           H  
ATOM   1476  CD  ARG A 101      -9.890  -6.770 -20.212  1.00 96.60           C  
ATOM   1477  HD2 ARG A 101      -8.828  -6.654 -20.431  1.00 96.60           H  
ATOM   1478  HD3 ARG A 101     -10.441  -5.950 -20.672  1.00 96.60           H  
ATOM   1479  NE  ARG A 101     -10.363  -8.064 -20.732  1.00 96.60           N  
ATOM   1480  HE  ARG A 101     -10.510  -8.785 -20.040  1.00 96.60           H  
ATOM   1481  NH1 ARG A 101     -10.238  -7.542 -22.958  1.00 96.60           N  
ATOM   1482 HH11 ARG A 101      -9.872  -6.639 -22.691  1.00 96.60           H  
ATOM   1483 HH12 ARG A 101     -10.332  -7.800 -23.930  1.00 96.60           H  
ATOM   1484  NH2 ARG A 101     -10.934  -9.575 -22.331  1.00 96.60           N  
ATOM   1485 HH21 ARG A 101     -11.020  -9.837 -23.302  1.00 96.60           H  
ATOM   1486 HH22 ARG A 101     -11.106 -10.251 -21.601  1.00 96.60           H  
ATOM   1487  CZ  ARG A 101     -10.512  -8.386 -22.001  1.00 96.60           C  
ATOM   1488  N   GLY A 102      -9.636  -7.248 -15.223  1.00 95.43           N  
ATOM   1489  H   GLY A 102     -10.643  -7.177 -15.194  1.00 95.43           H  
ATOM   1490  CA  GLY A 102      -8.986  -8.389 -14.567  1.00 95.43           C  
ATOM   1491  HA2 GLY A 102      -8.391  -8.026 -13.729  1.00 95.43           H  
ATOM   1492  HA3 GLY A 102      -9.742  -9.072 -14.179  1.00 95.43           H  
ATOM   1493  C   GLY A 102      -8.072  -9.174 -15.520  1.00 95.43           C  
ATOM   1494  O   GLY A 102      -8.357  -9.264 -16.717  1.00 95.43           O  
ATOM   1495  N   ASP A 103      -6.986  -9.725 -14.976  1.00 95.19           N  
ATOM   1496  H   ASP A 103      -6.843  -9.589 -13.986  1.00 95.19           H  
ATOM   1497  CA  ASP A 103      -5.915 -10.473 -15.662  1.00 95.19           C  
ATOM   1498  HA  ASP A 103      -5.205 -10.753 -14.884  1.00 95.19           H  
ATOM   1499  C   ASP A 103      -5.066  -9.681 -16.675  1.00 95.19           C  
ATOM   1500  CB  ASP A 103      -6.443 -11.792 -16.258  1.00 95.19           C  
ATOM   1501  HB2 ASP A 103      -7.252 -11.587 -16.959  1.00 95.19           H  
ATOM   1502  HB3 ASP A 103      -5.642 -12.270 -16.822  1.00 95.19           H  
ATOM   1503  O   ASP A 103      -4.143 -10.226 -17.300  1.00 95.19           O  
ATOM   1504  CG  ASP A 103      -6.908 -12.802 -15.209  1.00 95.19           C  
ATOM   1505  OD1 ASP A 103      -6.365 -12.775 -14.082  1.00 95.19           O  
ATOM   1506  OD2 ASP A 103      -7.779 -13.626 -15.570  1.00 95.19           O  
ATOM   1507  N   GLU A 104      -5.302  -8.379 -16.833  1.00 96.74           N  
ATOM   1508  H   GLU A 104      -6.035  -7.938 -16.296  1.00 96.74           H  
ATOM   1509  CA  GLU A 104      -4.401  -7.544 -17.621  1.00 96.74           C  
ATOM   1510  HA  GLU A 104      -4.104  -8.127 -18.493  1.00 96.74           H  
ATOM   1511  C   GLU A 104      -3.120  -7.219 -16.847  1.00 96.74           C  
ATOM   1512  CB  GLU A 104      -5.119  -6.316 -18.184  1.00 96.74           C  
ATOM   1513  HB2 GLU A 104      -4.603  -6.020 -19.098  1.00 96.74           H  
ATOM   1514  HB3 GLU A 104      -6.137  -6.596 -18.455  1.00 96.74           H  
ATOM   1515  O   GLU A 104      -3.113  -7.172 -15.615  1.00 96.74           O  
ATOM   1516  CG  GLU A 104      -5.149  -5.104 -17.249  1.00 96.74           C  
ATOM   1517  HG2 GLU A 104      -5.482  -5.404 -16.256  1.00 96.74           H  
ATOM   1518  HG3 GLU A 104      -4.141  -4.703 -17.150  1.00 96.74           H  
ATOM   1519  CD  GLU A 104      -6.053  -4.002 -17.800  1.00 96.74           C  
ATOM   1520  OE1 GLU A 104      -6.498  -3.150 -17.002  1.00 96.74           O  
ATOM   1521  OE2 GLU A 104      -6.292  -3.945 -19.031  1.00 96.74           O  
ATOM   1522  N   ALA A 105      -2.027  -7.002 -17.581  1.00 97.22           N  
ATOM   1523  H   ALA A 105      -2.109  -6.960 -18.586  1.00 97.22           H  
ATOM   1524  CA  ALA A 105      -0.816  -6.455 -16.991  1.00 97.22           C  
ATOM   1525  HA  ALA A 105      -0.620  -6.961 -16.045  1.00 97.22           H  
ATOM   1526  C   ALA A 105      -1.025  -4.966 -16.716  1.00 97.22           C  
ATOM   1527  CB  ALA A 105       0.385  -6.699 -17.908  1.00 97.22           C  
ATOM   1528  HB1 ALA A 105       1.274  -6.256 -17.459  1.00 97.22           H  
ATOM   1529  HB2 ALA A 105       0.222  -6.230 -18.879  1.00 97.22           H  
ATOM   1530  HB3 ALA A 105       0.560  -7.767 -18.033  1.00 97.22           H  
ATOM   1531  O   ALA A 105      -1.474  -4.216 -17.590  1.00 97.22           O  
ATOM   1532  N   ILE A 106      -0.684  -4.567 -15.502  1.00 98.40           N  
ATOM   1533  H   ILE A 106      -0.345  -5.261 -14.851  1.00 98.40           H  
ATOM   1534  CA  ILE A 106      -0.506  -3.182 -15.110  1.00 98.40           C  
ATOM   1535  HA  ILE A 106      -0.737  -2.547 -15.965  1.00 98.40           H  
ATOM   1536  C   ILE A 106       0.975  -2.992 -14.796  1.00 98.40           C  
ATOM   1537  CB  ILE A 106      -1.502  -2.813 -13.992  1.00 98.40           C  
ATOM   1538  HB  ILE A 106      -2.495  -3.001 -14.401  1.00 98.40           H  
ATOM   1539  O   ILE A 106       1.613  -3.866 -14.200  1.00 98.40           O  
ATOM   1540  CG1 ILE A 106      -1.440  -1.316 -13.629  1.00 98.40           C  
ATOM   1541 HG12 ILE A 106      -1.359  -0.725 -14.541  1.00 98.40           H  
ATOM   1542 HG13 ILE A 106      -0.562  -1.120 -13.014  1.00 98.40           H  
ATOM   1543  CG2 ILE A 106      -1.357  -3.691 -12.738  1.00 98.40           C  
ATOM   1544 HG21 ILE A 106      -1.439  -4.746 -13.001  1.00 98.40           H  
ATOM   1545 HG22 ILE A 106      -0.401  -3.506 -12.249  1.00 98.40           H  
ATOM   1546 HG23 ILE A 106      -2.171  -3.485 -12.042  1.00 98.40           H  
ATOM   1547  CD1 ILE A 106      -2.704  -0.862 -12.882  1.00 98.40           C  
ATOM   1548 HD11 ILE A 106      -2.826  -1.407 -11.946  1.00 98.40           H  
ATOM   1549 HD12 ILE A 106      -2.637   0.199 -12.640  1.00 98.40           H  
ATOM   1550 HD13 ILE A 106      -3.578  -1.018 -13.514  1.00 98.40           H  
ATOM   1551  N   ASN A 107       1.531  -1.882 -15.266  1.00 98.39           N  
ATOM   1552  H   ASN A 107       0.951  -1.233 -15.778  1.00 98.39           H  
ATOM   1553  CA  ASN A 107       2.936  -1.531 -15.108  1.00 98.39           C  
ATOM   1554  HA  ASN A 107       3.420  -2.240 -14.437  1.00 98.39           H  
ATOM   1555  C   ASN A 107       3.039  -0.145 -14.474  1.00 98.39           C  
ATOM   1556  CB  ASN A 107       3.662  -1.589 -16.464  1.00 98.39           C  
ATOM   1557  HB2 ASN A 107       3.286  -0.796 -17.111  1.00 98.39           H  
ATOM   1558  HB3 ASN A 107       4.726  -1.416 -16.304  1.00 98.39           H  
ATOM   1559  O   ASN A 107       2.169   0.711 -14.677  1.00 98.39           O  
ATOM   1560  CG  ASN A 107       3.504  -2.912 -17.193  1.00 98.39           C  
ATOM   1561  ND2 ASN A 107       4.046  -3.980 -16.661  1.00 98.39           N  
ATOM   1562 HD21 ASN A 107       3.972  -4.870 -17.133  1.00 98.39           H  
ATOM   1563 HD22 ASN A 107       4.553  -3.942 -15.788  1.00 98.39           H  
ATOM   1564  OD1 ASN A 107       2.881  -2.984 -18.245  1.00 98.39           O  
ATOM   1565  N   PHE A 108       4.119   0.067 -13.730  1.00 98.56           N  
ATOM   1566  H   PHE A 108       4.809  -0.664 -13.638  1.00 98.56           H  
ATOM   1567  CA  PHE A 108       4.433   1.340 -13.102  1.00 98.56           C  
ATOM   1568  HA  PHE A 108       3.641   2.061 -13.305  1.00 98.56           H  
ATOM   1569  C   PHE A 108       5.731   1.866 -13.692  1.00 98.56           C  
ATOM   1570  CB  PHE A 108       4.526   1.148 -11.591  1.00 98.56           C  
ATOM   1571  HB2 PHE A 108       3.762   0.426 -11.300  1.00 98.56           H  
ATOM   1572  HB3 PHE A 108       5.496   0.728 -11.327  1.00 98.56           H  
ATOM   1573  O   PHE A 108       6.735   1.157 -13.718  1.00 98.56           O  
ATOM   1574  CG  PHE A 108       4.285   2.413 -10.802  1.00 98.56           C  
ATOM   1575  CD1 PHE A 108       5.280   3.404 -10.707  1.00 98.56           C  
ATOM   1576  HD1 PHE A 108       6.235   3.269 -11.192  1.00 98.56           H  
ATOM   1577  CD2 PHE A 108       3.044   2.598 -10.167  1.00 98.56           C  
ATOM   1578  HD2 PHE A 108       2.281   1.837 -10.240  1.00 98.56           H  
ATOM   1579  CE1 PHE A 108       5.030   4.576  -9.974  1.00 98.56           C  
ATOM   1580  HE1 PHE A 108       5.796   5.333  -9.892  1.00 98.56           H  
ATOM   1581  CE2 PHE A 108       2.791   3.771  -9.440  1.00 98.56           C  
ATOM   1582  HE2 PHE A 108       1.839   3.917  -8.952  1.00 98.56           H  
ATOM   1583  CZ  PHE A 108       3.784   4.758  -9.346  1.00 98.56           C  
ATOM   1584  HZ  PHE A 108       3.582   5.655  -8.780  1.00 98.56           H  
ATOM   1585  N   LEU A 109       5.691   3.097 -14.184  1.00 98.24           N  
ATOM   1586  H   LEU A 109       4.830   3.622 -14.123  1.00 98.24           H  
ATOM   1587  CA  LEU A 109       6.825   3.745 -14.807  1.00 98.24           C  
ATOM   1588  HA  LEU A 109       7.657   3.041 -14.801  1.00 98.24           H  
ATOM   1589  C   LEU A 109       7.256   4.957 -13.999  1.00 98.24           C  
ATOM   1590  CB  LEU A 109       6.545   4.144 -16.263  1.00 98.24           C  
ATOM   1591  HB2 LEU A 109       7.465   4.618 -16.604  1.00 98.24           H  
ATOM   1592  HB3 LEU A 109       5.745   4.883 -16.297  1.00 98.24           H  
ATOM   1593  O   LEU A 109       6.420   5.652 -13.421  1.00 98.24           O  
ATOM   1594  CG  LEU A 109       6.243   2.994 -17.236  1.00 98.24           C  
ATOM   1595  HG  LEU A 109       6.944   2.183 -17.041  1.00 98.24           H  
ATOM   1596  CD1 LEU A 109       4.802   2.486 -17.124  1.00 98.24           C  
ATOM   1597 HD11 LEU A 109       4.713   1.833 -16.256  1.00 98.24           H  
ATOM   1598 HD12 LEU A 109       4.541   1.892 -17.999  1.00 98.24           H  
ATOM   1599 HD13 LEU A 109       4.127   3.334 -17.006  1.00 98.24           H  
ATOM   1600  CD2 LEU A 109       6.460   3.464 -18.677  1.00 98.24           C  
ATOM   1601 HD21 LEU A 109       6.236   2.646 -19.362  1.00 98.24           H  
ATOM   1602 HD22 LEU A 109       7.505   3.740 -18.811  1.00 98.24           H  
ATOM   1603 HD23 LEU A 109       5.818   4.318 -18.890  1.00 98.24           H  
ATOM   1604  N   VAL A 110       8.555   5.232 -14.015  1.00 97.25           N  
ATOM   1605  H   VAL A 110       9.163   4.613 -14.530  1.00 97.25           H  
ATOM   1606  CA  VAL A 110       9.172   6.382 -13.354  1.00 97.25           C  
ATOM   1607  HA  VAL A 110       8.390   7.099 -13.105  1.00 97.25           H  
ATOM   1608  C   VAL A 110      10.147   7.083 -14.293  1.00 97.25           C  
ATOM   1609  CB  VAL A 110       9.862   5.989 -12.037  1.00 97.25           C  
ATOM   1610  HB  VAL A 110      10.199   6.908 -11.557  1.00 97.25           H  
ATOM   1611  O   VAL A 110      10.709   6.464 -15.194  1.00 97.25           O  
ATOM   1612  CG1 VAL A 110       8.886   5.280 -11.087  1.00 97.25           C  
ATOM   1613 HG11 VAL A 110       9.349   5.157 -10.108  1.00 97.25           H  
ATOM   1614 HG12 VAL A 110       7.977   5.873 -10.983  1.00 97.25           H  
ATOM   1615 HG13 VAL A 110       8.630   4.295 -11.476  1.00 97.25           H  
ATOM   1616  CG2 VAL A 110      11.095   5.107 -12.248  1.00 97.25           C  
ATOM   1617 HG21 VAL A 110      11.482   4.759 -11.290  1.00 97.25           H  
ATOM   1618 HG22 VAL A 110      10.843   4.253 -12.877  1.00 97.25           H  
ATOM   1619 HG23 VAL A 110      11.881   5.677 -12.742  1.00 97.25           H  
ATOM   1620  N   ASN A 111      10.335   8.382 -14.089  1.00 96.16           N  
ATOM   1621  H   ASN A 111       9.797   8.833 -13.363  1.00 96.16           H  
ATOM   1622  CA  ASN A 111      11.371   9.172 -14.738  1.00 96.16           C  
ATOM   1623  HA  ASN A 111      12.094   8.499 -15.200  1.00 96.16           H  
ATOM   1624  C   ASN A 111      12.096  10.011 -13.682  1.00 96.16           C  
ATOM   1625  CB  ASN A 111      10.749  10.046 -15.839  1.00 96.16           C  
ATOM   1626  HB2 ASN A 111      10.028   9.463 -16.411  1.00 96.16           H  
ATOM   1627  HB3 ASN A 111      10.253  10.896 -15.371  1.00 96.16           H  
ATOM   1628  O   ASN A 111      11.447  10.651 -12.849  1.00 96.16           O  
ATOM   1629  CG  ASN A 111      11.776  10.607 -16.796  1.00 96.16           C  
ATOM   1630  ND2 ASN A 111      11.346  11.260 -17.851  1.00 96.16           N  
ATOM   1631 HD21 ASN A 111      10.354  11.370 -18.006  1.00 96.16           H  
ATOM   1632 HD22 ASN A 111      12.061  11.559 -18.498  1.00 96.16           H  
ATOM   1633  OD1 ASN A 111      12.971  10.497 -16.612  1.00 96.16           O  
ATOM   1634  N   SER A 112      13.423   9.964 -13.740  1.00 95.11           N  
ATOM   1635  H   SER A 112      13.826   9.458 -14.515  1.00 95.11           H  
ATOM   1636  CA  SER A 112      14.386  10.735 -12.955  1.00 95.11           C  
ATOM   1637  HA  SER A 112      14.123  11.793 -12.949  1.00 95.11           H  
ATOM   1638  C   SER A 112      15.756  10.674 -13.623  1.00 95.11           C  
ATOM   1639  CB  SER A 112      14.436  10.266 -11.498  1.00 95.11           C  
ATOM   1640  HB2 SER A 112      15.146  10.881 -10.945  1.00 95.11           H  
ATOM   1641  HB3 SER A 112      13.453  10.391 -11.044  1.00 95.11           H  
ATOM   1642  O   SER A 112      15.976   9.839 -14.497  1.00 95.11           O  
ATOM   1643  OG  SER A 112      14.824   8.912 -11.412  1.00 95.11           O  
ATOM   1644  HG  SER A 112      15.496   8.753 -12.079  1.00 95.11           H  
ATOM   1645  N   ASP A 113      16.675  11.540 -13.208  1.00 95.00           N  
ATOM   1646  H   ASP A 113      16.399  12.264 -12.560  1.00 95.00           H  
ATOM   1647  CA  ASP A 113      18.059  11.558 -13.716  1.00 95.00           C  
ATOM   1648  HA  ASP A 113      18.270  10.626 -14.241  1.00 95.00           H  
ATOM   1649  C   ASP A 113      19.095  11.644 -12.572  1.00 95.00           C  
ATOM   1650  CB  ASP A 113      18.169  12.704 -14.740  1.00 95.00           C  
ATOM   1651  HB2 ASP A 113      17.312  12.652 -15.412  1.00 95.00           H  
ATOM   1652  HB3 ASP A 113      18.118  13.657 -14.213  1.00 95.00           H  
ATOM   1653  O   ASP A 113      19.842  12.621 -12.477  1.00 95.00           O  
ATOM   1654  CG  ASP A 113      19.433  12.665 -15.607  1.00 95.00           C  
ATOM   1655  OD1 ASP A 113      19.913  11.551 -15.901  1.00 95.00           O  
ATOM   1656  OD2 ASP A 113      19.851  13.753 -16.074  1.00 95.00           O  
ATOM   1657  N   PRO A 114      19.077  10.714 -11.593  1.00 92.25           N  
ATOM   1658  CA  PRO A 114      20.041  10.717 -10.497  1.00 92.25           C  
ATOM   1659  HA  PRO A 114      20.055  11.694 -10.014  1.00 92.25           H  
ATOM   1660  C   PRO A 114      21.458  10.396 -10.995  1.00 92.25           C  
ATOM   1661  CB  PRO A 114      19.518   9.670  -9.512  1.00 92.25           C  
ATOM   1662  HB2 PRO A 114      18.757  10.123  -8.876  1.00 92.25           H  
ATOM   1663  HB3 PRO A 114      20.312   9.239  -8.903  1.00 92.25           H  
ATOM   1664  O   PRO A 114      21.657   9.706 -11.984  1.00 92.25           O  
ATOM   1665  CG  PRO A 114      18.859   8.641 -10.432  1.00 92.25           C  
ATOM   1666  HG2 PRO A 114      18.110   8.045  -9.910  1.00 92.25           H  
ATOM   1667  HG3 PRO A 114      19.614   8.001 -10.888  1.00 92.25           H  
ATOM   1668  CD  PRO A 114      18.235   9.526 -11.508  1.00 92.25           C  
ATOM   1669  HD2 PRO A 114      17.238   9.824 -11.184  1.00 92.25           H  
ATOM   1670  HD3 PRO A 114      18.189   8.996 -12.459  1.00 92.25           H  
ATOM   1671  N   ALA A 115      22.489  10.837 -10.268  1.00 92.20           N  
ATOM   1672  H   ALA A 115      22.290  11.381  -9.440  1.00 92.20           H  
ATOM   1673  CA  ALA A 115      23.887  10.596 -10.664  1.00 92.20           C  
ATOM   1674  HA  ALA A 115      24.001  10.913 -11.700  1.00 92.20           H  
ATOM   1675  C   ALA A 115      24.319   9.111 -10.605  1.00 92.20           C  
ATOM   1676  CB  ALA A 115      24.786  11.467  -9.778  1.00 92.20           C  
ATOM   1677  HB1 ALA A 115      24.684  11.164  -8.736  1.00 92.20           H  
ATOM   1678  HB2 ALA A 115      24.500  12.514  -9.883  1.00 92.20           H  
ATOM   1679  HB3 ALA A 115      25.824  11.349 -10.088  1.00 92.20           H  
ATOM   1680  O   ALA A 115      25.399   8.754 -11.083  1.00 92.20           O  
ATOM   1681  N   ALA A 116      23.519   8.267  -9.954  1.00 92.85           N  
ATOM   1682  H   ALA A 116      22.619   8.622  -9.664  1.00 92.85           H  
ATOM   1683  CA  ALA A 116      23.664   6.822  -9.867  1.00 92.85           C  
ATOM   1684  HA  ALA A 116      24.059   6.442 -10.809  1.00 92.85           H  
ATOM   1685  C   ALA A 116      22.280   6.202  -9.632  1.00 92.85           C  
ATOM   1686  CB  ALA A 116      24.624   6.481  -8.717  1.00 92.85           C  
ATOM   1687  HB1 ALA A 116      24.749   5.400  -8.645  1.00 92.85           H  
ATOM   1688  HB2 ALA A 116      25.594   6.941  -8.901  1.00 92.85           H  
ATOM   1689  HB3 ALA A 116      24.217   6.856  -7.779  1.00 92.85           H  
ATOM   1690  O   ALA A 116      21.336   6.910  -9.298  1.00 92.85           O  
ATOM   1691  N   ALA A 117      22.170   4.878  -9.753  1.00 94.05           N  
ATOM   1692  H   ALA A 117      22.972   4.336 -10.040  1.00 94.05           H  
ATOM   1693  CA  ALA A 117      20.917   4.186  -9.476  1.00 94.05           C  
ATOM   1694  HA  ALA A 117      20.173   4.576 -10.170  1.00 94.05           H  
ATOM   1695  C   ALA A 117      20.422   4.465  -8.044  1.00 94.05           C  
ATOM   1696  CB  ALA A 117      21.104   2.687  -9.739  1.00 94.05           C  
ATOM   1697  HB1 ALA A 117      21.869   2.284  -9.077  1.00 94.05           H  
ATOM   1698  HB2 ALA A 117      21.392   2.529 -10.778  1.00 94.05           H  
ATOM   1699  HB3 ALA A 117      20.164   2.167  -9.553  1.00 94.05           H  
ATOM   1700  O   ALA A 117      21.144   4.230  -7.073  1.00 94.05           O  
ATOM   1701  N   GLU A 118      19.177   4.915  -7.927  1.00 94.51           N  
ATOM   1702  H   GLU A 118      18.633   5.039  -8.769  1.00 94.51           H  
ATOM   1703  CA  GLU A 118      18.505   5.232  -6.664  1.00 94.51           C  
ATOM   1704  HA  GLU A 118      19.124   4.905  -5.829  1.00 94.51           H  
ATOM   1705  C   GLU A 118      17.186   4.465  -6.569  1.00 94.51           C  
ATOM   1706  CB  GLU A 118      18.283   6.749  -6.529  1.00 94.51           C  
ATOM   1707  HB2 GLU A 118      17.604   6.926  -5.696  1.00 94.51           H  
ATOM   1708  HB3 GLU A 118      17.829   7.134  -7.443  1.00 94.51           H  
ATOM   1709  O   GLU A 118      16.708   3.936  -7.566  1.00 94.51           O  
ATOM   1710  CG  GLU A 118      19.597   7.492  -6.233  1.00 94.51           C  
ATOM   1711  HG2 GLU A 118      20.013   7.084  -5.312  1.00 94.51           H  
ATOM   1712  HG3 GLU A 118      20.312   7.293  -7.032  1.00 94.51           H  
ATOM   1713  CD  GLU A 118      19.448   9.014  -6.074  1.00 94.51           C  
ATOM   1714  OE1 GLU A 118      20.460   9.652  -5.701  1.00 94.51           O  
ATOM   1715  OE2 GLU A 118      18.339   9.551  -6.289  1.00 94.51           O  
ATOM   1716  N   LEU A 119      16.624   4.355  -5.362  1.00 95.13           N  
ATOM   1717  H   LEU A 119      17.007   4.900  -4.604  1.00 95.13           H  
ATOM   1718  CA  LEU A 119      15.376   3.625  -5.137  1.00 95.13           C  
ATOM   1719  HA  LEU A 119      15.373   2.745  -5.781  1.00 95.13           H  
ATOM   1720  C   LEU A 119      14.155   4.459  -5.527  1.00 95.13           C  
ATOM   1721  CB  LEU A 119      15.280   3.166  -3.671  1.00 95.13           C  
ATOM   1722  HB2 LEU A 119      15.571   4.001  -3.034  1.00 95.13           H  
ATOM   1723  HB3 LEU A 119      14.242   2.922  -3.444  1.00 95.13           H  
ATOM   1724  O   LEU A 119      14.032   5.622  -5.130  1.00 95.13           O  
ATOM   1725  CG  LEU A 119      16.147   1.938  -3.349  1.00 95.13           C  
ATOM   1726  HG  LEU A 119      17.144   2.067  -3.771  1.00 95.13           H  
ATOM   1727  CD1 LEU A 119      16.284   1.785  -1.831  1.00 95.13           C  
ATOM   1728 HD11 LEU A 119      15.300   1.639  -1.387  1.00 95.13           H  
ATOM   1729 HD12 LEU A 119      16.747   2.681  -1.418  1.00 95.13           H  
ATOM   1730 HD13 LEU A 119      16.917   0.925  -1.612  1.00 95.13           H  
ATOM   1731  CD2 LEU A 119      15.527   0.652  -3.895  1.00 95.13           C  
ATOM   1732 HD21 LEU A 119      15.436   0.710  -4.979  1.00 95.13           H  
ATOM   1733 HD22 LEU A 119      16.149  -0.206  -3.641  1.00 95.13           H  
ATOM   1734 HD23 LEU A 119      14.529   0.509  -3.480  1.00 95.13           H  
ATOM   1735  N   HIS A 120      13.213   3.809  -6.201  1.00 96.34           N  
ATOM   1736  H   HIS A 120      13.451   2.905  -6.583  1.00 96.34           H  
ATOM   1737  CA  HIS A 120      11.899   4.346  -6.544  1.00 96.34           C  
ATOM   1738  HA  HIS A 120      11.748   5.291  -6.022  1.00 96.34           H  
ATOM   1739  C   HIS A 120      10.820   3.368  -6.106  1.00 96.34           C  
ATOM   1740  CB  HIS A 120      11.801   4.602  -8.053  1.00 96.34           C  
ATOM   1741  HB2 HIS A 120      11.824   3.649  -8.581  1.00 96.34           H  
ATOM   1742  HB3 HIS A 120      10.851   5.091  -8.268  1.00 96.34           H  
ATOM   1743  O   HIS A 120      11.026   2.157  -6.161  1.00 96.34           O  
ATOM   1744  CG  HIS A 120      12.921   5.455  -8.581  1.00 96.34           C  
ATOM   1745  CD2 HIS A 120      12.852   6.775  -8.900  1.00 96.34           C  
ATOM   1746  HD2 HIS A 120      11.961   7.385  -8.869  1.00 96.34           H  
ATOM   1747  ND1 HIS A 120      14.210   5.004  -8.830  1.00 96.34           N  
ATOM   1748  CE1 HIS A 120      14.904   6.060  -9.266  1.00 96.34           C  
ATOM   1749  HE1 HIS A 120      15.940   6.029  -9.568  1.00 96.34           H  
ATOM   1750  NE2 HIS A 120      14.110   7.141  -9.324  1.00 96.34           N  
ATOM   1751  HE2 HIS A 120      14.373   8.011  -9.764  1.00 96.34           H  
ATOM   1752  N   TYR A 121       9.662   3.887  -5.701  1.00 97.39           N  
ATOM   1753  H   TYR A 121       9.557   4.891  -5.715  1.00 97.39           H  
ATOM   1754  CA  TYR A 121       8.520   3.072  -5.295  1.00 97.39           C  
ATOM   1755  HA  TYR A 121       8.713   2.035  -5.569  1.00 97.39           H  
ATOM   1756  C   TYR A 121       7.245   3.512  -6.004  1.00 97.39           C  
ATOM   1757  CB  TYR A 121       8.310   3.116  -3.778  1.00 97.39           C  
ATOM   1758  HB2 TYR A 121       7.466   2.469  -3.537  1.00 97.39           H  
ATOM   1759  HB3 TYR A 121       8.015   4.122  -3.477  1.00 97.39           H  
ATOM   1760  O   TYR A 121       6.977   4.707  -6.127  1.00 97.39           O  
ATOM   1761  CG  TYR A 121       9.499   2.670  -2.955  1.00 97.39           C  
ATOM   1762  CD1 TYR A 121       9.565   1.334  -2.536  1.00 97.39           C  
ATOM   1763  HD1 TYR A 121       8.794   0.636  -2.829  1.00 97.39           H  
ATOM   1764  CD2 TYR A 121      10.528   3.568  -2.607  1.00 97.39           C  
ATOM   1765  HD2 TYR A 121      10.494   4.590  -2.956  1.00 97.39           H  
ATOM   1766  CE1 TYR A 121      10.635   0.903  -1.741  1.00 97.39           C  
ATOM   1767  HE1 TYR A 121      10.649  -0.118  -1.387  1.00 97.39           H  
ATOM   1768  CE2 TYR A 121      11.629   3.123  -1.849  1.00 97.39           C  
ATOM   1769  HE2 TYR A 121      12.426   3.811  -1.611  1.00 97.39           H  
ATOM   1770  OH  TYR A 121      12.725   1.364  -0.644  1.00 97.39           O  
ATOM   1771  HH  TYR A 121      13.368   2.072  -0.556  1.00 97.39           H  
ATOM   1772  CZ  TYR A 121      11.684   1.782  -1.412  1.00 97.39           C  
ATOM   1773  N   GLY A 122       6.422   2.538  -6.379  1.00 97.79           N  
ATOM   1774  H   GLY A 122       6.741   1.588  -6.251  1.00 97.79           H  
ATOM   1775  CA  GLY A 122       5.036   2.727  -6.791  1.00 97.79           C  
ATOM   1776  HA2 GLY A 122       4.751   3.777  -6.718  1.00 97.79           H  
ATOM   1777  HA3 GLY A 122       4.916   2.411  -7.827  1.00 97.79           H  
ATOM   1778  C   GLY A 122       4.116   1.887  -5.914  1.00 97.79           C  
ATOM   1779  O   GLY A 122       4.395   0.716  -5.676  1.00 97.79           O  
ATOM   1780  N   LEU A 123       3.024   2.460  -5.417  1.00 98.20           N  
ATOM   1781  H   LEU A 123       2.851   3.428  -5.647  1.00 98.20           H  
ATOM   1782  CA  LEU A 123       2.020   1.757  -4.615  1.00 98.20           C  
ATOM   1783  HA  LEU A 123       2.279   0.703  -4.519  1.00 98.20           H  
ATOM   1784  C   LEU A 123       0.666   1.838  -5.307  1.00 98.20           C  
ATOM   1785  CB  LEU A 123       1.929   2.377  -3.212  1.00 98.20           C  
ATOM   1786  HB2 LEU A 123       1.119   1.883  -2.676  1.00 98.20           H  
ATOM   1787  HB3 LEU A 123       1.650   3.424  -3.324  1.00 98.20           H  
ATOM   1788  O   LEU A 123       0.264   2.929  -5.703  1.00 98.20           O  
ATOM   1789  CG  LEU A 123       3.208   2.305  -2.362  1.00 98.20           C  
ATOM   1790  HG  LEU A 123       3.994   2.900  -2.829  1.00 98.20           H  
ATOM   1791  CD1 LEU A 123       2.912   2.892  -0.981  1.00 98.20           C  
ATOM   1792 HD11 LEU A 123       2.147   2.300  -0.478  1.00 98.20           H  
ATOM   1793 HD12 LEU A 123       2.563   3.919  -1.091  1.00 98.20           H  
ATOM   1794 HD13 LEU A 123       3.826   2.893  -0.387  1.00 98.20           H  
ATOM   1795  CD2 LEU A 123       3.721   0.878  -2.158  1.00 98.20           C  
ATOM   1796 HD21 LEU A 123       4.068   0.477  -3.110  1.00 98.20           H  
ATOM   1797 HD22 LEU A 123       4.566   0.884  -1.469  1.00 98.20           H  
ATOM   1798 HD23 LEU A 123       2.928   0.240  -1.769  1.00 98.20           H  
ATOM   1799  N   LEU A 124      -0.045   0.711  -5.403  1.00 98.40           N  
ATOM   1800  H   LEU A 124       0.354  -0.136  -5.023  1.00 98.40           H  
ATOM   1801  CA  LEU A 124      -1.387   0.630  -5.986  1.00 98.40           C  
ATOM   1802  HA  LEU A 124      -1.764   1.635  -6.174  1.00 98.40           H  
ATOM   1803  C   LEU A 124      -2.358  -0.051  -5.020  1.00 98.40           C  
ATOM   1804  CB  LEU A 124      -1.357  -0.132  -7.325  1.00 98.40           C  
ATOM   1805  HB2 LEU A 124      -1.045  -1.158  -7.128  1.00 98.40           H  
ATOM   1806  HB3 LEU A 124      -2.374  -0.170  -7.713  1.00 98.40           H  
ATOM   1807  O   LEU A 124      -2.076  -1.129  -4.492  1.00 98.40           O  
ATOM   1808  CG  LEU A 124      -0.439   0.440  -8.419  1.00 98.40           C  
ATOM   1809  HG  LEU A 124       0.600   0.367  -8.099  1.00 98.40           H  
ATOM   1810  CD1 LEU A 124      -0.624  -0.379  -9.699  1.00 98.40           C  
ATOM   1811 HD11 LEU A 124      -0.435  -1.433  -9.497  1.00 98.40           H  
ATOM   1812 HD12 LEU A 124       0.071  -0.033 -10.464  1.00 98.40           H  
ATOM   1813 HD13 LEU A 124      -1.644  -0.268 -10.068  1.00 98.40           H  
ATOM   1814  CD2 LEU A 124      -0.748   1.889  -8.785  1.00 98.40           C  
ATOM   1815 HD21 LEU A 124      -1.759   1.972  -9.184  1.00 98.40           H  
ATOM   1816 HD22 LEU A 124      -0.656   2.545  -7.920  1.00 98.40           H  
ATOM   1817 HD23 LEU A 124      -0.035   2.224  -9.538  1.00 98.40           H  
ATOM   1818  N   TRP A 125      -3.532   0.548  -4.827  1.00 98.32           N  
ATOM   1819  H   TRP A 125      -3.700   1.426  -5.297  1.00 98.32           H  
ATOM   1820  CA  TRP A 125      -4.614  -0.027  -4.029  1.00 98.32           C  
ATOM   1821  HA  TRP A 125      -4.225  -0.851  -3.431  1.00 98.32           H  
ATOM   1822  C   TRP A 125      -5.708  -0.587  -4.935  1.00 98.32           C  
ATOM   1823  CB  TRP A 125      -5.158   1.019  -3.050  1.00 98.32           C  
ATOM   1824  HB2 TRP A 125      -5.352   1.949  -3.584  1.00 98.32           H  
ATOM   1825  HB3 TRP A 125      -6.110   0.664  -2.656  1.00 98.32           H  
ATOM   1826  O   TRP A 125      -6.462   0.174  -5.533  1.00 98.32           O  
ATOM   1827  CG  TRP A 125      -4.254   1.300  -1.891  1.00 98.32           C  
ATOM   1828  CD1 TRP A 125      -4.292   0.659  -0.707  1.00 98.32           C  
ATOM   1829  HD1 TRP A 125      -4.999  -0.127  -0.484  1.00 98.32           H  
ATOM   1830  CD2 TRP A 125      -3.140   2.235  -1.796  1.00 98.32           C  
ATOM   1831  CE2 TRP A 125      -2.550   2.105  -0.503  1.00 98.32           C  
ATOM   1832  CE3 TRP A 125      -2.544   3.157  -2.680  1.00 98.32           C  
ATOM   1833  HE3 TRP A 125      -2.941   3.265  -3.678  1.00 98.32           H  
ATOM   1834  NE1 TRP A 125      -3.309   1.143   0.132  1.00 98.32           N  
ATOM   1835  HE1 TRP A 125      -3.186   0.833   1.085  1.00 98.32           H  
ATOM   1836  CH2 TRP A 125      -0.864   3.763  -1.018  1.00 98.32           C  
ATOM   1837  HH2 TRP A 125       0.015   4.331  -0.752  1.00 98.32           H  
ATOM   1838  CZ2 TRP A 125      -1.416   2.833  -0.121  1.00 98.32           C  
ATOM   1839  HZ2 TRP A 125      -0.948   2.646   0.834  1.00 98.32           H  
ATOM   1840  CZ3 TRP A 125      -1.433   3.925  -2.293  1.00 98.32           C  
ATOM   1841  HZ3 TRP A 125      -0.996   4.620  -2.995  1.00 98.32           H  
ATOM   1842  N   PHE A 126      -5.842  -1.910  -5.003  1.00 98.24           N  
ATOM   1843  H   PHE A 126      -5.208  -2.480  -4.461  1.00 98.24           H  
ATOM   1844  CA  PHE A 126      -6.920  -2.577  -5.733  1.00 98.24           C  
ATOM   1845  HA  PHE A 126      -7.216  -1.937  -6.564  1.00 98.24           H  
ATOM   1846  C   PHE A 126      -8.142  -2.804  -4.847  1.00 98.24           C  
ATOM   1847  CB  PHE A 126      -6.440  -3.901  -6.330  1.00 98.24           C  
ATOM   1848  HB2 PHE A 126      -6.097  -4.554  -5.528  1.00 98.24           H  
ATOM   1849  HB3 PHE A 126      -7.282  -4.391  -6.819  1.00 98.24           H  
ATOM   1850  O   PHE A 126      -8.011  -3.183  -3.684  1.00 98.24           O  
ATOM   1851  CG  PHE A 126      -5.351  -3.739  -7.364  1.00 98.24           C  
ATOM   1852  CD1 PHE A 126      -5.628  -3.092  -8.583  1.00 98.24           C  
ATOM   1853  HD1 PHE A 126      -6.624  -2.731  -8.792  1.00 98.24           H  
ATOM   1854  CD2 PHE A 126      -4.058  -4.222  -7.101  1.00 98.24           C  
ATOM   1855  HD2 PHE A 126      -3.842  -4.729  -6.172  1.00 98.24           H  
ATOM   1856  CE1 PHE A 126      -4.599  -2.898  -9.521  1.00 98.24           C  
ATOM   1857  HE1 PHE A 126      -4.797  -2.378 -10.447  1.00 98.24           H  
ATOM   1858  CE2 PHE A 126      -3.037  -4.043  -8.047  1.00 98.24           C  
ATOM   1859  HE2 PHE A 126      -2.042  -4.418  -7.854  1.00 98.24           H  
ATOM   1860  CZ  PHE A 126      -3.303  -3.364  -9.245  1.00 98.24           C  
ATOM   1861  HZ  PHE A 126      -2.499  -3.195  -9.946  1.00 98.24           H  
ATOM   1862  N   ALA A 127      -9.336  -2.622  -5.400  1.00 97.89           N  
ATOM   1863  H   ALA A 127      -9.368  -2.319  -6.362  1.00 97.89           H  
ATOM   1864  CA  ALA A 127     -10.603  -2.808  -4.708  1.00 97.89           C  
ATOM   1865  HA  ALA A 127     -10.413  -3.360  -3.787  1.00 97.89           H  
ATOM   1866  C   ALA A 127     -11.606  -3.617  -5.555  1.00 97.89           C  
ATOM   1867  CB  ALA A 127     -11.150  -1.428  -4.332  1.00 97.89           C  
ATOM   1868  HB1 ALA A 127     -11.318  -0.840  -5.234  1.00 97.89           H  
ATOM   1869  HB2 ALA A 127     -10.434  -0.912  -3.693  1.00 97.89           H  
ATOM   1870  HB3 ALA A 127     -12.095  -1.532  -3.798  1.00 97.89           H  
ATOM   1871  O   ALA A 127     -11.572  -3.556  -6.784  1.00 97.89           O  
ATOM   1872  N   PRO A 128     -12.534  -4.360  -4.921  1.00 96.10           N  
ATOM   1873  CA  PRO A 128     -13.573  -5.128  -5.621  1.00 96.10           C  
ATOM   1874  HA  PRO A 128     -13.160  -5.715  -6.441  1.00 96.10           H  
ATOM   1875  C   PRO A 128     -14.681  -4.255  -6.218  1.00 96.10           C  
ATOM   1876  CB  PRO A 128     -14.123  -6.080  -4.554  1.00 96.10           C  
ATOM   1877  HB2 PRO A 128     -13.516  -6.985  -4.525  1.00 96.10           H  
ATOM   1878  HB3 PRO A 128     -15.168  -6.336  -4.726  1.00 96.10           H  
ATOM   1879  O   PRO A 128     -15.393  -4.666  -7.129  1.00 96.10           O  
ATOM   1880  CG  PRO A 128     -13.930  -5.314  -3.246  1.00 96.10           C  
ATOM   1881  HG2 PRO A 128     -14.744  -4.601  -3.111  1.00 96.10           H  
ATOM   1882  HG3 PRO A 128     -13.857  -5.987  -2.392  1.00 96.10           H  
ATOM   1883  CD  PRO A 128     -12.622  -4.567  -3.482  1.00 96.10           C  
ATOM   1884  HD2 PRO A 128     -11.784  -5.184  -3.159  1.00 96.10           H  
ATOM   1885  HD3 PRO A 128     -12.627  -3.624  -2.935  1.00 96.10           H  
ATOM   1886  N   ALA A 129     -14.858  -3.063  -5.661  1.00 95.77           N  
ATOM   1887  H   ALA A 129     -14.193  -2.774  -4.958  1.00 95.77           H  
ATOM   1888  CA  ALA A 129     -15.897  -2.095  -5.969  1.00 95.77           C  
ATOM   1889  HA  ALA A 129     -15.960  -1.941  -7.046  1.00 95.77           H  
ATOM   1890  C   ALA A 129     -15.522  -0.775  -5.267  1.00 95.77           C  
ATOM   1891  CB  ALA A 129     -17.224  -2.655  -5.422  1.00 95.77           C  
ATOM   1892  HB1 ALA A 129     -17.450  -3.610  -5.895  1.00 95.77           H  
ATOM   1893  HB2 ALA A 129     -18.054  -1.978  -5.626  1.00 95.77           H  
ATOM   1894  HB3 ALA A 129     -17.147  -2.802  -4.344  1.00 95.77           H  
ATOM   1895  O   ALA A 129     -14.580  -0.773  -4.463  1.00 95.77           O  
ATOM   1896  N   PRO A 130     -16.270   0.324  -5.479  1.00 97.21           N  
ATOM   1897  CA  PRO A 130     -16.157   1.500  -4.624  1.00 97.21           C  
ATOM   1898  HA  PRO A 130     -15.216   2.003  -4.851  1.00 97.21           H  
ATOM   1899  C   PRO A 130     -16.182   1.130  -3.132  1.00 97.21           C  
ATOM   1900  CB  PRO A 130     -17.314   2.413  -5.035  1.00 97.21           C  
ATOM   1901  HB2 PRO A 130     -18.208   2.175  -4.460  1.00 97.21           H  
ATOM   1902  HB3 PRO A 130     -17.054   3.465  -4.919  1.00 97.21           H  
ATOM   1903  O   PRO A 130     -17.125   0.504  -2.635  1.00 97.21           O  
ATOM   1904  CG  PRO A 130     -17.544   2.044  -6.501  1.00 97.21           C  
ATOM   1905  HG2 PRO A 130     -18.564   2.265  -6.818  1.00 97.21           H  
ATOM   1906  HG3 PRO A 130     -16.828   2.565  -7.135  1.00 97.21           H  
ATOM   1907  CD  PRO A 130     -17.256   0.545  -6.529  1.00 97.21           C  
ATOM   1908  HD2 PRO A 130     -18.178   0.009  -6.302  1.00 97.21           H  
ATOM   1909  HD3 PRO A 130     -16.872   0.249  -7.506  1.00 97.21           H  
ATOM   1910  N   LEU A 131     -15.126   1.499  -2.409  1.00 95.92           N  
ATOM   1911  H   LEU A 131     -14.427   2.071  -2.861  1.00 95.92           H  
ATOM   1912  CA  LEU A 131     -14.970   1.194  -0.993  1.00 95.92           C  
ATOM   1913  HA  LEU A 131     -15.311   0.173  -0.821  1.00 95.92           H  
ATOM   1914  C   LEU A 131     -15.857   2.134  -0.180  1.00 95.92           C  
ATOM   1915  CB  LEU A 131     -13.498   1.283  -0.563  1.00 95.92           C  
ATOM   1916  HB2 LEU A 131     -13.142   2.288  -0.792  1.00 95.92           H  
ATOM   1917  HB3 LEU A 131     -13.439   1.146   0.516  1.00 95.92           H  
ATOM   1918  O   LEU A 131     -15.670   3.350  -0.154  1.00 95.92           O  
ATOM   1919  CG  LEU A 131     -12.547   0.284  -1.241  1.00 95.92           C  
ATOM   1920  HG  LEU A 131     -12.604   0.403  -2.323  1.00 95.92           H  
ATOM   1921  CD1 LEU A 131     -11.117   0.590  -0.797  1.00 95.92           C  
ATOM   1922 HD11 LEU A 131     -10.863   1.617  -1.061  1.00 95.92           H  
ATOM   1923 HD12 LEU A 131     -11.018   0.451   0.279  1.00 95.92           H  
ATOM   1924 HD13 LEU A 131     -10.423  -0.072  -1.315  1.00 95.92           H  
ATOM   1925  CD2 LEU A 131     -12.881  -1.164  -0.872  1.00 95.92           C  
ATOM   1926 HD21 LEU A 131     -12.134  -1.830  -1.303  1.00 95.92           H  
ATOM   1927 HD22 LEU A 131     -13.851  -1.438  -1.287  1.00 95.92           H  
ATOM   1928 HD23 LEU A 131     -12.883  -1.287   0.211  1.00 95.92           H  
ATOM   1929  N   THR A 132     -16.846   1.551   0.492  1.00 93.78           N  
ATOM   1930  H   THR A 132     -16.940   0.548   0.423  1.00 93.78           H  
ATOM   1931  CA  THR A 132     -17.803   2.304   1.304  1.00 93.78           C  
ATOM   1932  HA  THR A 132     -17.938   3.285   0.847  1.00 93.78           H  
ATOM   1933  C   THR A 132     -17.281   2.454   2.736  1.00 93.78           C  
ATOM   1934  CB  THR A 132     -19.176   1.632   1.297  1.00 93.78           C  
ATOM   1935  HB  THR A 132     -19.113   0.666   1.798  1.00 93.78           H  
ATOM   1936  O   THR A 132     -16.953   1.437   3.361  1.00 93.78           O  
ATOM   1937  CG2 THR A 132     -20.246   2.491   1.971  1.00 93.78           C  
ATOM   1938 HG21 THR A 132     -21.216   2.006   1.864  1.00 93.78           H  
ATOM   1939 HG22 THR A 132     -20.029   2.599   3.034  1.00 93.78           H  
ATOM   1940 HG23 THR A 132     -20.286   3.474   1.503  1.00 93.78           H  
ATOM   1941  OG1 THR A 132     -19.603   1.432  -0.031  1.00 93.78           O  
ATOM   1942  HG1 THR A 132     -18.838   1.294  -0.593  1.00 93.78           H  
ATOM   1943  N   PRO A 133     -17.238   3.681   3.290  1.00 96.17           N  
ATOM   1944  CA  PRO A 133     -16.866   3.893   4.680  1.00 96.17           C  
ATOM   1945  HA  PRO A 133     -15.837   3.553   4.789  1.00 96.17           H  
ATOM   1946  C   PRO A 133     -17.774   3.140   5.659  1.00 96.17           C  
ATOM   1947  CB  PRO A 133     -16.930   5.404   4.914  1.00 96.17           C  
ATOM   1948  HB2 PRO A 133     -17.922   5.687   5.267  1.00 96.17           H  
ATOM   1949  HB3 PRO A 133     -16.168   5.737   5.619  1.00 96.17           H  
ATOM   1950  O   PRO A 133     -18.982   3.021   5.450  1.00 96.17           O  
ATOM   1951  CG  PRO A 133     -16.713   5.986   3.520  1.00 96.17           C  
ATOM   1952  HG2 PRO A 133     -15.647   6.024   3.296  1.00 96.17           H  
ATOM   1953  HG3 PRO A 133     -17.161   6.974   3.416  1.00 96.17           H  
ATOM   1954  CD  PRO A 133     -17.389   4.962   2.612  1.00 96.17           C  
ATOM   1955  HD2 PRO A 133     -18.448   5.197   2.506  1.00 96.17           H  
ATOM   1956  HD3 PRO A 133     -16.898   4.965   1.638  1.00 96.17           H  
ATOM   1957  N   VAL A 134     -17.201   2.675   6.766  1.00 96.44           N  
ATOM   1958  H   VAL A 134     -16.216   2.857   6.893  1.00 96.44           H  
ATOM   1959  CA  VAL A 134     -17.928   1.985   7.839  1.00 96.44           C  
ATOM   1960  HA  VAL A 134     -18.950   1.796   7.512  1.00 96.44           H  
ATOM   1961  C   VAL A 134     -18.003   2.873   9.072  1.00 96.44           C  
ATOM   1962  CB  VAL A 134     -17.294   0.619   8.146  1.00 96.44           C  
ATOM   1963  HB  VAL A 134     -16.224   0.746   8.310  1.00 96.44           H  
ATOM   1964  O   VAL A 134     -17.018   3.485   9.473  1.00 96.44           O  
ATOM   1965  CG1 VAL A 134     -17.902  -0.076   9.374  1.00 96.44           C  
ATOM   1966 HG11 VAL A 134     -18.982  -0.171   9.263  1.00 96.44           H  
ATOM   1967 HG12 VAL A 134     -17.460  -1.065   9.489  1.00 96.44           H  
ATOM   1968 HG13 VAL A 134     -17.679   0.495  10.276  1.00 96.44           H  
ATOM   1969  CG2 VAL A 134     -17.511  -0.317   6.954  1.00 96.44           C  
ATOM   1970 HG21 VAL A 134     -17.160   0.141   6.029  1.00 96.44           H  
ATOM   1971 HG22 VAL A 134     -16.949  -1.234   7.129  1.00 96.44           H  
ATOM   1972 HG23 VAL A 134     -18.570  -0.551   6.842  1.00 96.44           H  
ATOM   1973  N   ASN A 135     -19.178   2.896   9.696  1.00 95.23           N  
ATOM   1974  H   ASN A 135     -19.913   2.301   9.341  1.00 95.23           H  
ATOM   1975  CA  ASN A 135     -19.431   3.590  10.953  1.00 95.23           C  
ATOM   1976  HA  ASN A 135     -18.552   4.171  11.232  1.00 95.23           H  
ATOM   1977  C   ASN A 135     -19.695   2.579  12.076  1.00 95.23           C  
ATOM   1978  CB  ASN A 135     -20.605   4.565  10.768  1.00 95.23           C  
ATOM   1979  HB2 ASN A 135     -21.494   4.019  10.453  1.00 95.23           H  
ATOM   1980  HB3 ASN A 135     -20.825   5.054  11.717  1.00 95.23           H  
ATOM   1981  O   ASN A 135     -20.123   1.450  11.828  1.00 95.23           O  
ATOM   1982  CG  ASN A 135     -20.285   5.652   9.759  1.00 95.23           C  
ATOM   1983  ND2 ASN A 135     -20.858   5.609   8.579  1.00 95.23           N  
ATOM   1984 HD21 ASN A 135     -21.464   4.846   8.313  1.00 95.23           H  
ATOM   1985 HD22 ASN A 135     -20.574   6.327   7.928  1.00 95.23           H  
ATOM   1986  OD1 ASN A 135     -19.509   6.551  10.021  1.00 95.23           O  
ATOM   1987  N   GLY A 136     -19.470   2.993  13.319  1.00 94.85           N  
ATOM   1988  H   GLY A 136     -19.074   3.910  13.471  1.00 94.85           H  
ATOM   1989  CA  GLY A 136     -19.731   2.178  14.501  1.00 94.85           C  
ATOM   1990  HA2 GLY A 136     -19.486   1.137  14.290  1.00 94.85           H  
ATOM   1991  HA3 GLY A 136     -20.788   2.239  14.760  1.00 94.85           H  
ATOM   1992  C   GLY A 136     -18.907   2.632  15.698  1.00 94.85           C  
ATOM   1993  O   GLY A 136     -18.290   3.697  15.677  1.00 94.85           O  
ATOM   1994  N   SER A 137     -18.877   1.802  16.738  1.00 97.09           N  
ATOM   1995  H   SER A 137     -19.452   0.972  16.721  1.00 97.09           H  
ATOM   1996  CA  SER A 137     -18.037   2.006  17.921  1.00 97.09           C  
ATOM   1997  HA  SER A 137     -18.077   3.056  18.211  1.00 97.09           H  
ATOM   1998  C   SER A 137     -16.579   1.669  17.607  1.00 97.09           C  
ATOM   1999  CB  SER A 137     -18.569   1.175  19.091  1.00 97.09           C  
ATOM   2000  HB2 SER A 137     -18.552   0.118  18.824  1.00 97.09           H  
ATOM   2001  HB3 SER A 137     -17.943   1.327  19.970  1.00 97.09           H  
ATOM   2002  O   SER A 137     -16.081   0.608  17.977  1.00 97.09           O  
ATOM   2003  OG  SER A 137     -19.900   1.561  19.378  1.00 97.09           O  
ATOM   2004  HG  SER A 137     -19.884   2.327  19.958  1.00 97.09           H  
ATOM   2005  N   ILE A 138     -15.919   2.567  16.876  1.00 98.18           N  
ATOM   2006  H   ILE A 138     -16.423   3.386  16.567  1.00 98.18           H  
ATOM   2007  CA  ILE A 138     -14.516   2.431  16.490  1.00 98.18           C  
ATOM   2008  HA  ILE A 138     -14.316   1.376  16.308  1.00 98.18           H  
ATOM   2009  C   ILE A 138     -13.626   2.898  17.641  1.00 98.18           C  
ATOM   2010  CB  ILE A 138     -14.206   3.197  15.184  1.00 98.18           C  
ATOM   2011  HB  ILE A 138     -14.362   4.263  15.354  1.00 98.18           H  
ATOM   2012  O   ILE A 138     -13.778   4.015  18.138  1.00 98.18           O  
ATOM   2013  CG1 ILE A 138     -15.137   2.739  14.039  1.00 98.18           C  
ATOM   2014 HG12 ILE A 138     -14.980   1.674  13.871  1.00 98.18           H  
ATOM   2015 HG13 ILE A 138     -16.177   2.880  14.336  1.00 98.18           H  
ATOM   2016  CG2 ILE A 138     -12.734   2.968  14.802  1.00 98.18           C  
ATOM   2017 HG21 ILE A 138     -12.067   3.352  15.574  1.00 98.18           H  
ATOM   2018 HG22 ILE A 138     -12.493   3.493  13.878  1.00 98.18           H  
ATOM   2019 HG23 ILE A 138     -12.548   1.902  14.669  1.00 98.18           H  
ATOM   2020  CD1 ILE A 138     -14.955   3.478  12.708  1.00 98.18           C  
ATOM   2021 HD11 ILE A 138     -15.009   4.555  12.866  1.00 98.18           H  
ATOM   2022 HD12 ILE A 138     -15.748   3.180  12.022  1.00 98.18           H  
ATOM   2023 HD13 ILE A 138     -13.999   3.219  12.254  1.00 98.18           H  
ATOM   2024  N   PHE A 139     -12.657   2.072  18.022  1.00 97.32           N  
ATOM   2025  H   PHE A 139     -12.605   1.160  17.592  1.00 97.32           H  
ATOM   2026  CA  PHE A 139     -11.605   2.437  18.969  1.00 97.32           C  
ATOM   2027  HA  PHE A 139     -11.589   3.521  19.080  1.00 97.32           H  
ATOM   2028  C   PHE A 139     -10.237   2.016  18.433  1.00 97.32           C  
ATOM   2029  CB  PHE A 139     -11.904   1.833  20.347  1.00 97.32           C  
ATOM   2030  HB2 PHE A 139     -12.890   2.166  20.671  1.00 97.32           H  
ATOM   2031  HB3 PHE A 139     -11.181   2.225  21.063  1.00 97.32           H  
ATOM   2032  O   PHE A 139     -10.130   1.069  17.658  1.00 97.32           O  
ATOM   2033  CG  PHE A 139     -11.863   0.318  20.388  1.00 97.32           C  
ATOM   2034  CD1 PHE A 139     -12.981  -0.433  19.977  1.00 97.32           C  
ATOM   2035  HD1 PHE A 139     -13.874   0.065  19.629  1.00 97.32           H  
ATOM   2036  CD2 PHE A 139     -10.698  -0.342  20.821  1.00 97.32           C  
ATOM   2037  HD2 PHE A 139      -9.836   0.226  21.139  1.00 97.32           H  
ATOM   2038  CE1 PHE A 139     -12.929  -1.838  19.985  1.00 97.32           C  
ATOM   2039  HE1 PHE A 139     -13.779  -2.411  19.646  1.00 97.32           H  
ATOM   2040  CE2 PHE A 139     -10.653  -1.746  20.842  1.00 97.32           C  
ATOM   2041  HE2 PHE A 139      -9.769  -2.261  21.187  1.00 97.32           H  
ATOM   2042  CZ  PHE A 139     -11.761  -2.490  20.414  1.00 97.32           C  
ATOM   2043  HZ  PHE A 139     -11.698  -3.568  20.411  1.00 97.32           H  
ATOM   2044  N   SER A 140      -9.180   2.724  18.830  1.00 97.91           N  
ATOM   2045  H   SER A 140      -9.312   3.486  19.480  1.00 97.91           H  
ATOM   2046  CA  SER A 140      -7.822   2.441  18.361  1.00 97.91           C  
ATOM   2047  HA  SER A 140      -7.879   1.841  17.453  1.00 97.91           H  
ATOM   2048  C   SER A 140      -7.024   1.666  19.402  1.00 97.91           C  
ATOM   2049  CB  SER A 140      -7.069   3.719  17.993  1.00 97.91           C  
ATOM   2050  HB2 SER A 140      -6.907   4.305  18.897  1.00 97.91           H  
ATOM   2051  HB3 SER A 140      -6.100   3.450  17.574  1.00 97.91           H  
ATOM   2052  O   SER A 140      -7.039   2.010  20.585  1.00 97.91           O  
ATOM   2053  OG  SER A 140      -7.772   4.513  17.058  1.00 97.91           O  
ATOM   2054  HG  SER A 140      -7.854   4.038  16.228  1.00 97.91           H  
ATOM   2055  N   VAL A 141      -6.253   0.680  18.955  1.00 97.82           N  
ATOM   2056  H   VAL A 141      -6.320   0.432  17.978  1.00 97.82           H  
ATOM   2057  CA  VAL A 141      -5.310  -0.072  19.789  1.00 97.82           C  
ATOM   2058  HA  VAL A 141      -5.253   0.410  20.764  1.00 97.82           H  
ATOM   2059  C   VAL A 141      -3.911  -0.023  19.197  1.00 97.82           C  
ATOM   2060  CB  VAL A 141      -5.775  -1.515  20.045  1.00 97.82           C  
ATOM   2061  HB  VAL A 141      -5.081  -1.972  20.750  1.00 97.82           H  
ATOM   2062  O   VAL A 141      -3.732   0.014  17.979  1.00 97.82           O  
ATOM   2063  CG1 VAL A 141      -7.164  -1.503  20.690  1.00 97.82           C  
ATOM   2064 HG11 VAL A 141      -7.392  -2.483  21.109  1.00 97.82           H  
ATOM   2065 HG12 VAL A 141      -7.216  -0.758  21.483  1.00 97.82           H  
ATOM   2066 HG13 VAL A 141      -7.916  -1.260  19.939  1.00 97.82           H  
ATOM   2067  CG2 VAL A 141      -5.820  -2.380  18.783  1.00 97.82           C  
ATOM   2068 HG21 VAL A 141      -6.163  -3.380  19.045  1.00 97.82           H  
ATOM   2069 HG22 VAL A 141      -6.503  -1.947  18.051  1.00 97.82           H  
ATOM   2070 HG23 VAL A 141      -4.826  -2.461  18.342  1.00 97.82           H  
ATOM   2071  N   ARG A 142      -2.904   0.001  20.072  1.00 98.22           N  
ATOM   2072  H   ARG A 142      -3.125  -0.091  21.054  1.00 98.22           H  
ATOM   2073  CA  ARG A 142      -1.495  -0.031  19.679  1.00 98.22           C  
ATOM   2074  HA  ARG A 142      -1.415   0.297  18.643  1.00 98.22           H  
ATOM   2075  C   ARG A 142      -0.971  -1.464  19.728  1.00 98.22           C  
ATOM   2076  CB  ARG A 142      -0.684   0.944  20.547  1.00 98.22           C  
ATOM   2077  HB2 ARG A 142      -0.804   0.678  21.598  1.00 98.22           H  
ATOM   2078  HB3 ARG A 142      -1.077   1.950  20.398  1.00 98.22           H  
ATOM   2079  O   ARG A 142      -1.141  -2.153  20.731  1.00 98.22           O  
ATOM   2080  CG  ARG A 142       0.813   0.926  20.195  1.00 98.22           C  
ATOM   2081  HG2 ARG A 142       0.946   1.064  19.122  1.00 98.22           H  
ATOM   2082  HG3 ARG A 142       1.228  -0.045  20.466  1.00 98.22           H  
ATOM   2083  CD  ARG A 142       1.595   2.001  20.959  1.00 98.22           C  
ATOM   2084  HD2 ARG A 142       1.287   1.977  22.005  1.00 98.22           H  
ATOM   2085  HD3 ARG A 142       2.654   1.745  20.913  1.00 98.22           H  
ATOM   2086  NE  ARG A 142       1.411   3.344  20.368  1.00 98.22           N  
ATOM   2087  HE  ARG A 142       1.307   3.366  19.364  1.00 98.22           H  
ATOM   2088  NH1 ARG A 142       1.472   4.585  22.306  1.00 98.22           N  
ATOM   2089 HH11 ARG A 142       1.454   5.475  22.783  1.00 98.22           H  
ATOM   2090 HH12 ARG A 142       1.544   3.733  22.843  1.00 98.22           H  
ATOM   2091  NH2 ARG A 142       1.301   5.620  20.341  1.00 98.22           N  
ATOM   2092 HH21 ARG A 142       1.196   5.605  19.337  1.00 98.22           H  
ATOM   2093 HH22 ARG A 142       1.280   6.496  20.843  1.00 98.22           H  
ATOM   2094  CZ  ARG A 142       1.395   4.502  21.007  1.00 98.22           C  
ATOM   2095  N   ALA A 143      -0.273  -1.851  18.672  1.00 98.40           N  
ATOM   2096  H   ALA A 143      -0.222  -1.221  17.884  1.00 98.40           H  
ATOM   2097  CA  ALA A 143       0.567  -3.031  18.590  1.00 98.40           C  
ATOM   2098  HA  ALA A 143       0.679  -3.459  19.587  1.00 98.40           H  
ATOM   2099  C   ALA A 143       1.972  -2.641  18.101  1.00 98.40           C  
ATOM   2100  CB  ALA A 143      -0.125  -4.066  17.689  1.00 98.40           C  
ATOM   2101  HB1 ALA A 143      -1.092  -4.340  18.113  1.00 98.40           H  
ATOM   2102  HB2 ALA A 143      -0.283  -3.661  16.690  1.00 98.40           H  
ATOM   2103  HB3 ALA A 143       0.485  -4.966  17.615  1.00 98.40           H  
ATOM   2104  O   ALA A 143       2.208  -1.511  17.656  1.00 98.40           O  
ATOM   2105  N   THR A 144       2.917  -3.565  18.198  1.00 98.40           N  
ATOM   2106  H   THR A 144       2.696  -4.440  18.651  1.00 98.40           H  
ATOM   2107  CA  THR A 144       4.281  -3.410  17.689  1.00 98.40           C  
ATOM   2108  HA  THR A 144       4.303  -2.569  16.996  1.00 98.40           H  
ATOM   2109  C   THR A 144       4.708  -4.643  16.904  1.00 98.40           C  
ATOM   2110  CB  THR A 144       5.290  -3.124  18.813  1.00 98.40           C  
ATOM   2111  HB  THR A 144       6.295  -3.116  18.392  1.00 98.40           H  
ATOM   2112  O   THR A 144       4.220  -5.739  17.154  1.00 98.40           O  
ATOM   2113  CG2 THR A 144       5.031  -1.776  19.487  1.00 98.40           C  
ATOM   2114 HG21 THR A 144       5.033  -0.986  18.736  1.00 98.40           H  
ATOM   2115 HG22 THR A 144       5.818  -1.579  20.215  1.00 98.40           H  
ATOM   2116 HG23 THR A 144       4.068  -1.793  19.998  1.00 98.40           H  
ATOM   2117  OG1 THR A 144       5.218  -4.102  19.822  1.00 98.40           O  
ATOM   2118  HG1 THR A 144       6.108  -4.313  20.115  1.00 98.40           H  
ATOM   2119  N   ALA A 145       5.625  -4.466  15.959  1.00 98.13           N  
ATOM   2120  H   ALA A 145       5.932  -3.528  15.746  1.00 98.13           H  
ATOM   2121  CA  ALA A 145       6.317  -5.551  15.274  1.00 98.13           C  
ATOM   2122  HA  ALA A 145       6.261  -6.458  15.876  1.00 98.13           H  
ATOM   2123  C   ALA A 145       7.791  -5.173  15.105  1.00 98.13           C  
ATOM   2124  CB  ALA A 145       5.634  -5.829  13.930  1.00 98.13           C  
ATOM   2125  HB1 ALA A 145       5.697  -4.953  13.284  1.00 98.13           H  
ATOM   2126  HB2 ALA A 145       4.588  -6.086  14.094  1.00 98.13           H  
ATOM   2127  HB3 ALA A 145       6.121  -6.673  13.440  1.00 98.13           H  
ATOM   2128  O   ALA A 145       8.117  -4.001  14.909  1.00 98.13           O  
ATOM   2129  N   THR A 146       8.686  -6.153  15.176  1.00 97.87           N  
ATOM   2130  H   THR A 146       8.363  -7.098  15.325  1.00 97.87           H  
ATOM   2131  CA  THR A 146      10.098  -5.975  14.821  1.00 97.87           C  
ATOM   2132  HA  THR A 146      10.295  -4.928  14.586  1.00 97.87           H  
ATOM   2133  C   THR A 146      10.364  -6.791  13.572  1.00 97.87           C  
ATOM   2134  CB  THR A 146      11.037  -6.372  15.966  1.00 97.87           C  
ATOM   2135  HB  THR A 146      10.931  -7.434  16.189  1.00 97.87           H  
ATOM   2136  O   THR A 146      10.227  -8.011  13.601  1.00 97.87           O  
ATOM   2137  CG2 THR A 146      12.496  -6.064  15.628  1.00 97.87           C  
ATOM   2138 HG21 THR A 146      12.597  -5.032  15.293  1.00 97.87           H  
ATOM   2139 HG22 THR A 146      13.114  -6.221  16.512  1.00 97.87           H  
ATOM   2140 HG23 THR A 146      12.840  -6.734  14.841  1.00 97.87           H  
ATOM   2141  OG1 THR A 146      10.721  -5.623  17.120  1.00 97.87           O  
ATOM   2142  HG1 THR A 146      10.785  -4.696  16.880  1.00 97.87           H  
ATOM   2143  N   ILE A 147      10.687  -6.116  12.470  1.00 98.09           N  
ATOM   2144  H   ILE A 147      10.811  -5.115  12.525  1.00 98.09           H  
ATOM   2145  CA  ILE A 147      10.798  -6.731  11.146  1.00 98.09           C  
ATOM   2146  HA  ILE A 147      10.877  -7.812  11.260  1.00 98.09           H  
ATOM   2147  C   ILE A 147      12.075  -6.233  10.480  1.00 98.09           C  
ATOM   2148  CB  ILE A 147       9.556  -6.431  10.268  1.00 98.09           C  
ATOM   2149  HB  ILE A 147       9.559  -5.376   9.996  1.00 98.09           H  
ATOM   2150  O   ILE A 147      12.344  -5.035  10.482  1.00 98.09           O  
ATOM   2151  CG1 ILE A 147       8.241  -6.730  11.027  1.00 98.09           C  
ATOM   2152 HG12 ILE A 147       8.186  -6.090  11.908  1.00 98.09           H  
ATOM   2153 HG13 ILE A 147       8.265  -7.765  11.366  1.00 98.09           H  
ATOM   2154  CG2 ILE A 147       9.669  -7.276   8.987  1.00 98.09           C  
ATOM   2155 HG21 ILE A 147      10.532  -6.967   8.397  1.00 98.09           H  
ATOM   2156 HG22 ILE A 147       8.790  -7.153   8.354  1.00 98.09           H  
ATOM   2157 HG23 ILE A 147       9.752  -8.334   9.238  1.00 98.09           H  
ATOM   2158  CD1 ILE A 147       6.947  -6.480  10.243  1.00 98.09           C  
ATOM   2159 HD11 ILE A 147       6.092  -6.649  10.897  1.00 98.09           H  
ATOM   2160 HD12 ILE A 147       6.865  -7.160   9.396  1.00 98.09           H  
ATOM   2161 HD13 ILE A 147       6.930  -5.447   9.894  1.00 98.09           H  
ATOM   2162  N   THR A 148      12.860  -7.135   9.899  1.00 97.78           N  
ATOM   2163  H   THR A 148      12.604  -8.111   9.943  1.00 97.78           H  
ATOM   2164  CA  THR A 148      13.983  -6.755   9.034  1.00 97.78           C  
ATOM   2165  HA  THR A 148      14.431  -5.835   9.409  1.00 97.78           H  
ATOM   2166  C   THR A 148      13.446  -6.480   7.634  1.00 97.78           C  
ATOM   2167  CB  THR A 148      15.082  -7.822   9.040  1.00 97.78           C  
ATOM   2168  HB  THR A 148      14.701  -8.749   8.610  1.00 97.78           H  
ATOM   2169  O   THR A 148      13.257  -7.403   6.843  1.00 97.78           O  
ATOM   2170  CG2 THR A 148      16.326  -7.372   8.276  1.00 97.78           C  
ATOM   2171 HG21 THR A 148      17.080  -8.159   8.302  1.00 97.78           H  
ATOM   2172 HG22 THR A 148      16.073  -7.174   7.235  1.00 97.78           H  
ATOM   2173 HG23 THR A 148      16.732  -6.465   8.723  1.00 97.78           H  
ATOM   2174  OG1 THR A 148      15.497  -8.064  10.368  1.00 97.78           O  
ATOM   2175  HG1 THR A 148      16.139  -8.777  10.334  1.00 97.78           H  
ATOM   2176  N   ALA A 149      13.128  -5.219   7.350  1.00 96.71           N  
ATOM   2177  H   ALA A 149      13.391  -4.495   8.003  1.00 96.71           H  
ATOM   2178  CA  ALA A 149      12.572  -4.810   6.069  1.00 96.71           C  
ATOM   2179  HA  ALA A 149      11.723  -5.453   5.835  1.00 96.71           H  
ATOM   2180  C   ALA A 149      13.602  -4.961   4.942  1.00 96.71           C  
ATOM   2181  CB  ALA A 149      12.058  -3.370   6.180  1.00 96.71           C  
ATOM   2182  HB1 ALA A 149      11.323  -3.296   6.981  1.00 96.71           H  
ATOM   2183  HB2 ALA A 149      12.890  -2.697   6.387  1.00 96.71           H  
ATOM   2184  HB3 ALA A 149      11.592  -3.069   5.241  1.00 96.71           H  
ATOM   2185  O   ALA A 149      14.816  -4.878   5.163  1.00 96.71           O  
ATOM   2186  N   THR A 150      13.098  -5.152   3.728  1.00 96.54           N  
ATOM   2187  H   THR A 150      12.096  -5.228   3.625  1.00 96.54           H  
ATOM   2188  CA  THR A 150      13.873  -5.090   2.488  1.00 96.54           C  
ATOM   2189  HA  THR A 150      14.919  -4.891   2.720  1.00 96.54           H  
ATOM   2190  C   THR A 150      13.363  -3.946   1.623  1.00 96.54           C  
ATOM   2191  CB  THR A 150      13.807  -6.411   1.711  1.00 96.54           C  
ATOM   2192  HB  THR A 150      14.366  -6.296   0.782  1.00 96.54           H  
ATOM   2193  O   THR A 150      12.162  -3.680   1.623  1.00 96.54           O  
ATOM   2194  CG2 THR A 150      14.416  -7.568   2.506  1.00 96.54           C  
ATOM   2195 HG21 THR A 150      13.793  -7.794   3.372  1.00 96.54           H  
ATOM   2196 HG22 THR A 150      15.420  -7.305   2.841  1.00 96.54           H  
ATOM   2197 HG23 THR A 150      14.467  -8.452   1.871  1.00 96.54           H  
ATOM   2198  OG1 THR A 150      12.488  -6.788   1.406  1.00 96.54           O  
ATOM   2199  HG1 THR A 150      11.900  -6.029   1.405  1.00 96.54           H  
ATOM   2200  N   ALA A 151      14.264  -3.313   0.864  1.00 92.99           N  
ATOM   2201  H   ALA A 151      15.240  -3.565   0.931  1.00 92.99           H  
ATOM   2202  CA  ALA A 151      13.907  -2.207  -0.024  1.00 92.99           C  
ATOM   2203  HA  ALA A 151      13.411  -1.422   0.547  1.00 92.99           H  
ATOM   2204  C   ALA A 151      12.901  -2.638  -1.101  1.00 92.99           C  
ATOM   2205  CB  ALA A 151      15.187  -1.608  -0.614  1.00 92.99           C  
ATOM   2206  HB1 ALA A 151      14.912  -0.788  -1.278  1.00 92.99           H  
ATOM   2207  HB2 ALA A 151      15.727  -2.356  -1.194  1.00 92.99           H  
ATOM   2208  HB3 ALA A 151      15.823  -1.220   0.183  1.00 92.99           H  
ATOM   2209  O   ALA A 151      11.875  -2.001  -1.249  1.00 92.99           O  
ATOM   2210  N   ASN A 152      13.119  -3.772  -1.774  1.00 93.66           N  
ATOM   2211  H   ASN A 152      13.980  -4.273  -1.605  1.00 93.66           H  
ATOM   2212  CA  ASN A 152      12.300  -4.179  -2.928  1.00 93.66           C  
ATOM   2213  HA  ASN A 152      11.579  -3.390  -3.142  1.00 93.66           H  
ATOM   2214  C   ASN A 152      11.463  -5.434  -2.639  1.00 93.66           C  
ATOM   2215  CB  ASN A 152      13.195  -4.314  -4.175  1.00 93.66           C  
ATOM   2216  HB2 ASN A 152      13.897  -5.136  -4.034  1.00 93.66           H  
ATOM   2217  HB3 ASN A 152      12.568  -4.547  -5.035  1.00 93.66           H  
ATOM   2218  O   ASN A 152      11.353  -6.329  -3.475  1.00 93.66           O  
ATOM   2219  CG  ASN A 152      13.971  -3.054  -4.519  1.00 93.66           C  
ATOM   2220  ND2 ASN A 152      14.954  -3.152  -5.379  1.00 93.66           N  
ATOM   2221 HD21 ASN A 152      15.014  -3.972  -5.965  1.00 93.66           H  
ATOM   2222 HD22 ASN A 152      15.372  -2.268  -5.632  1.00 93.66           H  
ATOM   2223  OD1 ASN A 152      13.766  -1.980  -3.992  1.00 93.66           O  
ATOM   2224  N   GLY A 153      10.950  -5.560  -1.415  1.00 96.96           N  
ATOM   2225  H   GLY A 153      11.012  -4.780  -0.776  1.00 96.96           H  
ATOM   2226  CA  GLY A 153      10.299  -6.787  -0.964  1.00 96.96           C  
ATOM   2227  HA2 GLY A 153       9.690  -7.204  -1.765  1.00 96.96           H  
ATOM   2228  HA3 GLY A 153      11.060  -7.529  -0.721  1.00 96.96           H  
ATOM   2229  C   GLY A 153       9.425  -6.591   0.264  1.00 96.96           C  
ATOM   2230  O   GLY A 153       9.738  -5.785   1.143  1.00 96.96           O  
ATOM   2231  N   TRP A 154       8.351  -7.376   0.334  1.00 97.94           N  
ATOM   2232  H   TRP A 154       8.146  -7.990  -0.442  1.00 97.94           H  
ATOM   2233  CA  TRP A 154       7.525  -7.502   1.527  1.00 97.94           C  
ATOM   2234  HA  TRP A 154       7.434  -6.523   1.997  1.00 97.94           H  
ATOM   2235  C   TRP A 154       8.171  -8.468   2.523  1.00 97.94           C  
ATOM   2236  CB  TRP A 154       6.122  -7.979   1.131  1.00 97.94           C  
ATOM   2237  HB2 TRP A 154       6.201  -8.947   0.636  1.00 97.94           H  
ATOM   2238  HB3 TRP A 154       5.534  -8.124   2.037  1.00 97.94           H  
ATOM   2239  O   TRP A 154       8.342  -9.649   2.227  1.00 97.94           O  
ATOM   2240  CG  TRP A 154       5.374  -7.041   0.239  1.00 97.94           C  
ATOM   2241  CD1 TRP A 154       5.053  -7.270  -1.053  1.00 97.94           C  
ATOM   2242  HD1 TRP A 154       5.293  -8.169  -1.602  1.00 97.94           H  
ATOM   2243  CD2 TRP A 154       4.851  -5.716   0.550  1.00 97.94           C  
ATOM   2244  CE2 TRP A 154       4.207  -5.202  -0.615  1.00 97.94           C  
ATOM   2245  CE3 TRP A 154       4.845  -4.904   1.706  1.00 97.94           C  
ATOM   2246  HE3 TRP A 154       5.332  -5.267   2.599  1.00 97.94           H  
ATOM   2247  NE1 TRP A 154       4.376  -6.184  -1.567  1.00 97.94           N  
ATOM   2248  HE1 TRP A 154       4.043  -6.153  -2.520  1.00 97.94           H  
ATOM   2249  CH2 TRP A 154       3.591  -3.164   0.537  1.00 97.94           C  
ATOM   2250  HH2 TRP A 154       3.114  -2.195   0.529  1.00 97.94           H  
ATOM   2251  CZ2 TRP A 154       3.563  -3.958  -0.622  1.00 97.94           C  
ATOM   2252  HZ2 TRP A 154       3.056  -3.619  -1.514  1.00 97.94           H  
ATOM   2253  CZ3 TRP A 154       4.234  -3.635   1.698  1.00 97.94           C  
ATOM   2254  HZ3 TRP A 154       4.261  -3.020   2.586  1.00 97.94           H  
ATOM   2255  N   THR A 155       8.465  -7.995   3.736  1.00 98.01           N  
ATOM   2256  H   THR A 155       8.394  -7.000   3.890  1.00 98.01           H  
ATOM   2257  CA  THR A 155       8.882  -8.862   4.849  1.00 98.01           C  
ATOM   2258  HA  THR A 155       9.110  -9.853   4.457  1.00 98.01           H  
ATOM   2259  C   THR A 155       7.752  -8.996   5.862  1.00 98.01           C  
ATOM   2260  CB  THR A 155      10.152  -8.369   5.560  1.00 98.01           C  
ATOM   2261  HB  THR A 155       9.926  -7.470   6.133  1.00 98.01           H  
ATOM   2262  O   THR A 155       7.260  -7.992   6.378  1.00 98.01           O  
ATOM   2263  CG2 THR A 155      10.679  -9.467   6.490  1.00 98.01           C  
ATOM   2264 HG21 THR A 155      11.557  -9.120   7.035  1.00 98.01           H  
ATOM   2265 HG22 THR A 155       9.924  -9.744   7.226  1.00 98.01           H  
ATOM   2266 HG23 THR A 155      10.949 -10.346   5.906  1.00 98.01           H  
ATOM   2267  OG1 THR A 155      11.199  -8.082   4.668  1.00 98.01           O  
ATOM   2268  HG1 THR A 155      11.993  -7.946   5.191  1.00 98.01           H  
ATOM   2269  N   ASN A 156       7.360 -10.230   6.187  1.00 97.42           N  
ATOM   2270  H   ASN A 156       7.802 -11.010   5.721  1.00 97.42           H  
ATOM   2271  CA  ASN A 156       6.344 -10.518   7.199  1.00 97.42           C  
ATOM   2272  HA  ASN A 156       5.588  -9.734   7.153  1.00 97.42           H  
ATOM   2273  C   ASN A 156       6.921 -10.522   8.628  1.00 97.42           C  
ATOM   2274  CB  ASN A 156       5.654 -11.853   6.862  1.00 97.42           C  
ATOM   2275  HB2 ASN A 156       5.393 -11.877   5.803  1.00 97.42           H  
ATOM   2276  HB3 ASN A 156       6.334 -12.680   7.064  1.00 97.42           H  
ATOM   2277  O   ASN A 156       8.040 -10.978   8.863  1.00 97.42           O  
ATOM   2278  CG  ASN A 156       4.386 -12.057   7.677  1.00 97.42           C  
ATOM   2279  ND2 ASN A 156       3.273 -11.547   7.208  1.00 97.42           N  
ATOM   2280 HD21 ASN A 156       2.440 -11.607   7.776  1.00 97.42           H  
ATOM   2281 HD22 ASN A 156       3.250 -11.142   6.283  1.00 97.42           H  
ATOM   2282  OD1 ASN A 156       4.380 -12.638   8.752  1.00 97.42           O  
ATOM   2283  N   GLY A 157       6.124 -10.082   9.598  1.00 97.49           N  
ATOM   2284  H   GLY A 157       5.256  -9.635   9.338  1.00 97.49           H  
ATOM   2285  CA  GLY A 157       6.396 -10.235  11.020  1.00 97.49           C  
ATOM   2286  HA2 GLY A 157       7.047  -9.432  11.365  1.00 97.49           H  
ATOM   2287  HA3 GLY A 157       6.913 -11.181  11.180  1.00 97.49           H  
ATOM   2288  C   GLY A 157       5.129 -10.226  11.868  1.00 97.49           C  
ATOM   2289  O   GLY A 157       4.096  -9.661  11.506  1.00 97.49           O  
ATOM   2290  N   GLN A 158       5.210 -10.875  13.027  1.00 97.72           N  
ATOM   2291  H   GLN A 158       6.100 -11.266  13.300  1.00 97.72           H  
ATOM   2292  CA  GLN A 158       4.095 -10.970  13.966  1.00 97.72           C  
ATOM   2293  HA  GLN A 158       3.187 -11.204  13.410  1.00 97.72           H  
ATOM   2294  C   GLN A 158       3.861  -9.635  14.678  1.00 97.72           C  
ATOM   2295  CB  GLN A 158       4.355 -12.101  14.974  1.00 97.72           C  
ATOM   2296  HB2 GLN A 158       5.302 -11.919  15.481  1.00 97.72           H  
ATOM   2297  HB3 GLN A 158       3.566 -12.098  15.725  1.00 97.72           H  
ATOM   2298  O   GLN A 158       4.815  -8.955  15.064  1.00 97.72           O  
ATOM   2299  CG  GLN A 158       4.402 -13.487  14.307  1.00 97.72           C  
ATOM   2300  HG2 GLN A 158       5.203 -13.516  13.568  1.00 97.72           H  
ATOM   2301  HG3 GLN A 158       4.623 -14.238  15.066  1.00 97.72           H  
ATOM   2302  CD  GLN A 158       3.079 -13.862  13.644  1.00 97.72           C  
ATOM   2303  NE2 GLN A 158       3.089 -14.433  12.461  1.00 97.72           N  
ATOM   2304 HE21 GLN A 158       2.181 -14.663  12.082  1.00 97.72           H  
ATOM   2305 HE22 GLN A 158       3.949 -14.595  11.956  1.00 97.72           H  
ATOM   2306  OE1 GLN A 158       2.007 -13.627  14.169  1.00 97.72           O  
ATOM   2307  N   ILE A 159       2.588  -9.279  14.868  1.00 97.79           N  
ATOM   2308  H   ILE A 159       1.856  -9.911  14.577  1.00 97.79           H  
ATOM   2309  CA  ILE A 159       2.205  -8.126  15.685  1.00 97.79           C  
ATOM   2310  HA  ILE A 159       3.037  -7.422  15.678  1.00 97.79           H  
ATOM   2311  C   ILE A 159       1.995  -8.558  17.136  1.00 97.79           C  
ATOM   2312  CB  ILE A 159       0.986  -7.361  15.118  1.00 97.79           C  
ATOM   2313  HB  ILE A 159       0.882  -6.450  15.707  1.00 97.79           H  
ATOM   2314  O   ILE A 159       1.378  -9.583  17.414  1.00 97.79           O  
ATOM   2315  CG1 ILE A 159      -0.336  -8.149  15.261  1.00 97.79           C  
ATOM   2316 HG12 ILE A 159      -0.221  -9.135  14.811  1.00 97.79           H  
ATOM   2317 HG13 ILE A 159      -0.548  -8.295  16.320  1.00 97.79           H  
ATOM   2318  CG2 ILE A 159       1.263  -6.923  13.669  1.00 97.79           C  
ATOM   2319 HG21 ILE A 159       2.252  -6.469  13.597  1.00 97.79           H  
ATOM   2320 HG22 ILE A 159       1.221  -7.786  13.004  1.00 97.79           H  
ATOM   2321 HG23 ILE A 159       0.522  -6.192  13.344  1.00 97.79           H  
ATOM   2322  CD1 ILE A 159      -1.569  -7.454  14.667  1.00 97.79           C  
ATOM   2323 HD11 ILE A 159      -1.475  -7.367  13.584  1.00 97.79           H  
ATOM   2324 HD12 ILE A 159      -1.682  -6.462  15.105  1.00 97.79           H  
ATOM   2325 HD13 ILE A 159      -2.457  -8.044  14.891  1.00 97.79           H  
ATOM   2326  N   THR A 160       2.450  -7.726  18.063  1.00 97.71           N  
ATOM   2327  H   THR A 160       3.047  -6.969  17.761  1.00 97.71           H  
ATOM   2328  CA  THR A 160       2.223  -7.879  19.500  1.00 97.71           C  
ATOM   2329  HA  THR A 160       1.703  -8.816  19.699  1.00 97.71           H  
ATOM   2330  C   THR A 160       1.364  -6.721  19.979  1.00 97.71           C  
ATOM   2331  CB  THR A 160       3.556  -7.918  20.259  1.00 97.71           C  
ATOM   2332  HB  THR A 160       4.087  -6.977  20.119  1.00 97.71           H  
ATOM   2333  O   THR A 160       1.783  -5.565  19.901  1.00 97.71           O  
ATOM   2334  CG2 THR A 160       3.361  -8.178  21.752  1.00 97.71           C  
ATOM   2335 HG21 THR A 160       4.331  -8.256  22.243  1.00 97.71           H  
ATOM   2336 HG22 THR A 160       2.810  -7.356  22.208  1.00 97.71           H  
ATOM   2337 HG23 THR A 160       2.808  -9.106  21.899  1.00 97.71           H  
ATOM   2338  OG1 THR A 160       4.351  -8.971  19.768  1.00 97.71           O  
ATOM   2339  HG1 THR A 160       5.215  -8.915  20.183  1.00 97.71           H  
ATOM   2340  N   PHE A 161       0.156  -7.000  20.467  1.00 97.39           N  
ATOM   2341  H   PHE A 161      -0.139  -7.964  20.531  1.00 97.39           H  
ATOM   2342  CA  PHE A 161      -0.698  -5.969  21.058  1.00 97.39           C  
ATOM   2343  HA  PHE A 161      -0.735  -5.119  20.376  1.00 97.39           H  
ATOM   2344  C   PHE A 161      -0.107  -5.472  22.381  1.00 97.39           C  
ATOM   2345  CB  PHE A 161      -2.133  -6.479  21.231  1.00 97.39           C  
ATOM   2346  HB2 PHE A 161      -2.124  -7.416  21.787  1.00 97.39           H  
ATOM   2347  HB3 PHE A 161      -2.685  -5.752  21.826  1.00 97.39           H  
ATOM   2348  O   PHE A 161       0.399  -6.252  23.181  1.00 97.39           O  
ATOM   2349  CG  PHE A 161      -2.875  -6.660  19.923  1.00 97.39           C  
ATOM   2350  CD1 PHE A 161      -3.546  -5.569  19.337  1.00 97.39           C  
ATOM   2351  HD1 PHE A 161      -3.548  -4.610  19.833  1.00 97.39           H  
ATOM   2352  CD2 PHE A 161      -2.886  -7.911  19.280  1.00 97.39           C  
ATOM   2353  HD2 PHE A 161      -2.378  -8.756  19.720  1.00 97.39           H  
ATOM   2354  CE1 PHE A 161      -4.229  -5.730  18.118  1.00 97.39           C  
ATOM   2355  HE1 PHE A 161      -4.766  -4.902  17.680  1.00 97.39           H  
ATOM   2356  CE2 PHE A 161      -3.555  -8.061  18.054  1.00 97.39           C  
ATOM   2357  HE2 PHE A 161      -3.540  -9.019  17.555  1.00 97.39           H  
ATOM   2358  CZ  PHE A 161      -4.230  -6.977  17.472  1.00 97.39           C  
ATOM   2359  HZ  PHE A 161      -4.748  -7.107  16.533  1.00 97.39           H  
ATOM   2360  N   GLY A 162      -0.183  -4.162  22.627  1.00 94.72           N  
ATOM   2361  H   GLY A 162      -0.594  -3.559  21.929  1.00 94.72           H  
ATOM   2362  CA  GLY A 162       0.278  -3.561  23.886  1.00 94.72           C  
ATOM   2363  HA2 GLY A 162       0.427  -2.492  23.735  1.00 94.72           H  
ATOM   2364  HA3 GLY A 162       1.231  -4.007  24.169  1.00 94.72           H  
ATOM   2365  C   GLY A 162      -0.690  -3.743  25.061  1.00 94.72           C  
ATOM   2366  O   GLY A 162      -0.425  -3.235  26.146  1.00 94.72           O  
ATOM   2367  N   GLN A 163      -1.825  -4.399  24.829  1.00 94.28           N  
ATOM   2368  H   GLN A 163      -1.928  -4.865  23.939  1.00 94.28           H  
ATOM   2369  CA  GLN A 163      -2.861  -4.703  25.810  1.00 94.28           C  
ATOM   2370  HA  GLN A 163      -2.391  -4.918  26.770  1.00 94.28           H  
ATOM   2371  C   GLN A 163      -3.632  -5.944  25.362  1.00 94.28           C  
ATOM   2372  CB  GLN A 163      -3.815  -3.505  25.977  1.00 94.28           C  
ATOM   2373  HB2 GLN A 163      -4.508  -3.720  26.790  1.00 94.28           H  
ATOM   2374  HB3 GLN A 163      -3.230  -2.630  26.260  1.00 94.28           H  
ATOM   2375  O   GLN A 163      -3.721  -6.212  24.160  1.00 94.28           O  
ATOM   2376  CG  GLN A 163      -4.629  -3.177  24.711  1.00 94.28           C  
ATOM   2377  HG2 GLN A 163      -5.330  -3.985  24.503  1.00 94.28           H  
ATOM   2378  HG3 GLN A 163      -3.953  -3.085  23.860  1.00 94.28           H  
ATOM   2379  CD  GLN A 163      -5.424  -1.882  24.829  1.00 94.28           C  
ATOM   2380  NE2 GLN A 163      -5.798  -1.282  23.721  1.00 94.28           N  
ATOM   2381 HE21 GLN A 163      -5.714  -1.777  22.845  1.00 94.28           H  
ATOM   2382 HE22 GLN A 163      -6.400  -0.484  23.860  1.00 94.28           H  
ATOM   2383  OE1 GLN A 163      -5.728  -1.363  25.888  1.00 94.28           O  
ATOM   2384  N   ASP A 164      -4.241  -6.644  26.312  1.00 94.90           N  
ATOM   2385  H   ASP A 164      -4.108  -6.409  27.285  1.00 94.90           H  
ATOM   2386  CA  ASP A 164      -5.122  -7.763  26.003  1.00 94.90           C  
ATOM   2387  HA  ASP A 164      -4.647  -8.374  25.236  1.00 94.90           H  
ATOM   2388  C   ASP A 164      -6.459  -7.258  25.455  1.00 94.90           C  
ATOM   2389  CB  ASP A 164      -5.314  -8.651  27.237  1.00 94.90           C  
ATOM   2390  HB2 ASP A 164      -6.012  -9.451  26.991  1.00 94.90           H  
ATOM   2391  HB3 ASP A 164      -5.746  -8.058  28.043  1.00 94.90           H  
ATOM   2392  O   ASP A 164      -7.099  -6.366  26.021  1.00 94.90           O  
ATOM   2393  CG  ASP A 164      -3.994  -9.275  27.694  1.00 94.90           C  
ATOM   2394  OD1 ASP A 164      -3.260  -9.781  26.817  1.00 94.90           O  
ATOM   2395  OD2 ASP A 164      -3.727  -9.214  28.914  1.00 94.90           O  
ATOM   2396  N   LEU A 165      -6.890  -7.840  24.337  1.00 94.92           N  
ATOM   2397  H   LEU A 165      -6.339  -8.595  23.955  1.00 94.92           H  
ATOM   2398  CA  LEU A 165      -8.235  -7.639  23.814  1.00 94.92           C  
ATOM   2399  HA  LEU A 165      -8.567  -6.636  24.081  1.00 94.92           H  
ATOM   2400  C   LEU A 165      -9.176  -8.667  24.458  1.00 94.92           C  
ATOM   2401  CB  LEU A 165      -8.243  -7.751  22.280  1.00 94.92           C  
ATOM   2402  HB2 LEU A 165      -7.910  -8.752  22.007  1.00 94.92           H  
ATOM   2403  HB3 LEU A 165      -9.271  -7.638  21.934  1.00 94.92           H  
ATOM   2404  O   LEU A 165      -8.812  -9.843  24.539  1.00 94.92           O  
ATOM   2405  CG  LEU A 165      -7.358  -6.725  21.552  1.00 94.92           C  
ATOM   2406  HG  LEU A 165      -6.318  -6.863  21.848  1.00 94.92           H  
ATOM   2407  CD1 LEU A 165      -7.455  -6.944  20.041  1.00 94.92           C  
ATOM   2408 HD11 LEU A 165      -6.811  -6.237  19.518  1.00 94.92           H  
ATOM   2409 HD12 LEU A 165      -8.486  -6.820  19.708  1.00 94.92           H  
ATOM   2410 HD13 LEU A 165      -7.123  -7.954  19.801  1.00 94.92           H  
ATOM   2411  CD2 LEU A 165      -7.759  -5.277  21.838  1.00 94.92           C  
ATOM   2412 HD21 LEU A 165      -7.594  -5.050  22.892  1.00 94.92           H  
ATOM   2413 HD22 LEU A 165      -8.807  -5.121  21.581  1.00 94.92           H  
ATOM   2414 HD23 LEU A 165      -7.123  -4.626  21.239  1.00 94.92           H  
ATOM   2415  N   PRO A 166     -10.387  -8.270  24.891  1.00 95.92           N  
ATOM   2416  CA  PRO A 166     -11.419  -9.223  25.281  1.00 95.92           C  
ATOM   2417  HA  PRO A 166     -11.112  -9.711  26.206  1.00 95.92           H  
ATOM   2418  C   PRO A 166     -11.649 -10.274  24.193  1.00 95.92           C  
ATOM   2419  CB  PRO A 166     -12.679  -8.391  25.526  1.00 95.92           C  
ATOM   2420  HB2 PRO A 166     -13.257  -8.302  24.606  1.00 95.92           H  
ATOM   2421  HB3 PRO A 166     -13.294  -8.815  26.321  1.00 95.92           H  
ATOM   2422  O   PRO A 166     -11.607  -9.962  23.008  1.00 95.92           O  
ATOM   2423  CG  PRO A 166     -12.123  -7.020  25.907  1.00 95.92           C  
ATOM   2424  HG2 PRO A 166     -11.855  -7.017  26.964  1.00 95.92           H  
ATOM   2425  HG3 PRO A 166     -12.830  -6.220  25.688  1.00 95.92           H  
ATOM   2426  CD  PRO A 166     -10.857  -6.904  25.061  1.00 95.92           C  
ATOM   2427  HD2 PRO A 166     -10.119  -6.294  25.580  1.00 95.92           H  
ATOM   2428  HD3 PRO A 166     -11.089  -6.472  24.087  1.00 95.92           H  
ATOM   2429  N   VAL A 167     -11.905 -11.521  24.586  1.00 96.92           N  
ATOM   2430  H   VAL A 167     -11.939 -11.730  25.573  1.00 96.92           H  
ATOM   2431  CA  VAL A 167     -12.132 -12.606  23.620  1.00 96.92           C  
ATOM   2432  HA  VAL A 167     -11.248 -12.686  22.988  1.00 96.92           H  
ATOM   2433  C   VAL A 167     -13.327 -12.267  22.733  1.00 96.92           C  
ATOM   2434  CB  VAL A 167     -12.349 -13.955  24.325  1.00 96.92           C  
ATOM   2435  HB  VAL A 167     -13.206 -13.883  24.994  1.00 96.92           H  
ATOM   2436  O   VAL A 167     -14.396 -11.942  23.245  1.00 96.92           O  
ATOM   2437  CG1 VAL A 167     -12.600 -15.092  23.325  1.00 96.92           C  
ATOM   2438 HG11 VAL A 167     -12.695 -16.038  23.858  1.00 96.92           H  
ATOM   2439 HG12 VAL A 167     -11.767 -15.159  22.626  1.00 96.92           H  
ATOM   2440 HG13 VAL A 167     -13.530 -14.919  22.783  1.00 96.92           H  
ATOM   2441  CG2 VAL A 167     -11.114 -14.339  25.153  1.00 96.92           C  
ATOM   2442 HG21 VAL A 167     -10.237 -14.399  24.509  1.00 96.92           H  
ATOM   2443 HG22 VAL A 167     -10.931 -13.598  25.931  1.00 96.92           H  
ATOM   2444 HG23 VAL A 167     -11.274 -15.304  25.633  1.00 96.92           H  
ATOM   2445  N   GLY A 168     -13.139 -12.368  21.419  1.00 97.04           N  
ATOM   2446  H   GLY A 168     -12.207 -12.551  21.076  1.00 97.04           H  
ATOM   2447  CA  GLY A 168     -14.189 -12.083  20.446  1.00 97.04           C  
ATOM   2448  HA2 GLY A 168     -14.898 -12.910  20.416  1.00 97.04           H  
ATOM   2449  HA3 GLY A 168     -14.738 -11.194  20.757  1.00 97.04           H  
ATOM   2450  C   GLY A 168     -13.649 -11.846  19.044  1.00 97.04           C  
ATOM   2451  O   GLY A 168     -12.454 -12.033  18.782  1.00 97.04           O  
ATOM   2452  N   ASN A 169     -14.535 -11.472  18.127  1.00 97.76           N  
ATOM   2453  H   ASN A 169     -15.510 -11.436  18.389  1.00 97.76           H  
ATOM   2454  CA  ASN A 169     -14.165 -11.076  16.772  1.00 97.76           C  
ATOM   2455  HA  ASN A 169     -13.184 -11.489  16.535  1.00 97.76           H  
ATOM   2456  C   ASN A 169     -14.059  -9.558  16.648  1.00 97.76           C  
ATOM   2457  CB  ASN A 169     -15.152 -11.664  15.763  1.00 97.76           C  
ATOM   2458  HB2 ASN A 169     -16.155 -11.290  15.970  1.00 97.76           H  
ATOM   2459  HB3 ASN A 169     -14.869 -11.371  14.752  1.00 97.76           H  
ATOM   2460  O   ASN A 169     -14.877  -8.808  17.188  1.00 97.76           O  
ATOM   2461  CG  ASN A 169     -15.152 -13.172  15.831  1.00 97.76           C  
ATOM   2462  ND2 ASN A 169     -16.170 -13.747  16.423  1.00 97.76           N  
ATOM   2463 HD21 ASN A 169     -16.130 -14.750  16.539  1.00 97.76           H  
ATOM   2464 HD22 ASN A 169     -16.797 -13.179  16.974  1.00 97.76           H  
ATOM   2465  OD1 ASN A 169     -14.215 -13.832  15.412  1.00 97.76           O  
ATOM   2466  N   TYR A 170     -13.067  -9.113  15.885  1.00 97.92           N  
ATOM   2467  H   TYR A 170     -12.423  -9.784  15.492  1.00 97.92           H  
ATOM   2468  CA  TYR A 170     -12.790  -7.708  15.638  1.00 97.92           C  
ATOM   2469  HA  TYR A 170     -13.616  -7.101  16.007  1.00 97.92           H  
ATOM   2470  C   TYR A 170     -12.643  -7.455  14.147  1.00 97.92           C  
ATOM   2471  CB  TYR A 170     -11.524  -7.290  16.388  1.00 97.92           C  
ATOM   2472  HB2 TYR A 170     -10.709  -7.958  16.110  1.00 97.92           H  
ATOM   2473  HB3 TYR A 170     -11.247  -6.282  16.079  1.00 97.92           H  
ATOM   2474  O   TYR A 170     -11.815  -8.074  13.479  1.00 97.92           O  
ATOM   2475  CG  TYR A 170     -11.694  -7.309  17.889  1.00 97.92           C  
ATOM   2476  CD1 TYR A 170     -12.207  -6.174  18.543  1.00 97.92           C  
ATOM   2477  HD1 TYR A 170     -12.459  -5.293  17.971  1.00 97.92           H  
ATOM   2478  CD2 TYR A 170     -11.408  -8.479  18.619  1.00 97.92           C  
ATOM   2479  HD2 TYR A 170     -11.046  -9.363  18.116  1.00 97.92           H  
ATOM   2480  CE1 TYR A 170     -12.424  -6.202  19.931  1.00 97.92           C  
ATOM   2481  HE1 TYR A 170     -12.845  -5.347  20.440  1.00 97.92           H  
ATOM   2482  CE2 TYR A 170     -11.632  -8.501  20.008  1.00 97.92           C  
ATOM   2483  HE2 TYR A 170     -11.466  -9.393  20.594  1.00 97.92           H  
ATOM   2484  OH  TYR A 170     -12.338  -7.368  22.004  1.00 97.92           O  
ATOM   2485  HH  TYR A 170     -12.760  -6.564  22.314  1.00 97.92           H  
ATOM   2486  CZ  TYR A 170     -12.125  -7.362  20.666  1.00 97.92           C  
ATOM   2487  N   ASP A 171     -13.411  -6.496  13.645  1.00 97.61           N  
ATOM   2488  H   ASP A 171     -14.048  -6.016  14.264  1.00 97.61           H  
ATOM   2489  CA  ASP A 171     -13.164  -5.926  12.327  1.00 97.61           C  
ATOM   2490  HA  ASP A 171     -12.853  -6.707  11.633  1.00 97.61           H  
ATOM   2491  C   ASP A 171     -12.054  -4.889  12.446  1.00 97.61           C  
ATOM   2492  CB  ASP A 171     -14.418  -5.255  11.760  1.00 97.61           C  
ATOM   2493  HB2 ASP A 171     -14.806  -4.548  12.493  1.00 97.61           H  
ATOM   2494  HB3 ASP A 171     -14.134  -4.688  10.873  1.00 97.61           H  
ATOM   2495  O   ASP A 171     -12.150  -3.965  13.256  1.00 97.61           O  
ATOM   2496  CG  ASP A 171     -15.530  -6.212  11.352  1.00 97.61           C  
ATOM   2497  OD1 ASP A 171     -15.316  -7.441  11.318  1.00 97.61           O  
ATOM   2498  OD2 ASP A 171     -16.633  -5.677  11.078  1.00 97.61           O  
ATOM   2499  N   VAL A 172     -11.037  -5.000  11.598  1.00 98.22           N  
ATOM   2500  H   VAL A 172     -11.031  -5.788  10.966  1.00 98.22           H  
ATOM   2501  CA  VAL A 172     -10.087  -3.919  11.354  1.00 98.22           C  
ATOM   2502  HA  VAL A 172      -9.911  -3.382  12.286  1.00 98.22           H  
ATOM   2503  C   VAL A 172     -10.722  -2.963  10.353  1.00 98.22           C  
ATOM   2504  CB  VAL A 172      -8.732  -4.441  10.850  1.00 98.22           C  
ATOM   2505  HB  VAL A 172      -8.868  -4.934   9.887  1.00 98.22           H  
ATOM   2506  O   VAL A 172     -11.023  -3.338   9.220  1.00 98.22           O  
ATOM   2507  CG1 VAL A 172      -7.750  -3.273  10.689  1.00 98.22           C  
ATOM   2508 HG11 VAL A 172      -6.774  -3.651  10.383  1.00 98.22           H  
ATOM   2509 HG12 VAL A 172      -7.642  -2.738  11.632  1.00 98.22           H  
ATOM   2510 HG13 VAL A 172      -8.096  -2.583   9.920  1.00 98.22           H  
ATOM   2511  CG2 VAL A 172      -8.116  -5.457  11.818  1.00 98.22           C  
ATOM   2512 HG21 VAL A 172      -8.768  -6.326  11.905  1.00 98.22           H  
ATOM   2513 HG22 VAL A 172      -7.147  -5.790  11.447  1.00 98.22           H  
ATOM   2514 HG23 VAL A 172      -7.984  -5.003  12.800  1.00 98.22           H  
ATOM   2515  N   VAL A 173     -10.925  -1.720  10.769  1.00 98.18           N  
ATOM   2516  H   VAL A 173     -10.686  -1.506  11.727  1.00 98.18           H  
ATOM   2517  CA  VAL A 173     -11.538  -0.652   9.961  1.00 98.18           C  
ATOM   2518  HA  VAL A 173     -11.715  -1.029   8.954  1.00 98.18           H  
ATOM   2519  C   VAL A 173     -10.609   0.548   9.778  1.00 98.18           C  
ATOM   2520  CB  VAL A 173     -12.906  -0.248  10.530  1.00 98.18           C  
ATOM   2521  HB  VAL A 173     -13.344   0.507   9.876  1.00 98.18           H  
ATOM   2522  O   VAL A 173     -10.999   1.591   9.259  1.00 98.18           O  
ATOM   2523  CG1 VAL A 173     -13.878  -1.432  10.540  1.00 98.18           C  
ATOM   2524 HG11 VAL A 173     -14.882  -1.078  10.772  1.00 98.18           H  
ATOM   2525 HG12 VAL A 173     -13.888  -1.901   9.556  1.00 98.18           H  
ATOM   2526 HG13 VAL A 173     -13.575  -2.169  11.283  1.00 98.18           H  
ATOM   2527  CG2 VAL A 173     -12.811   0.340  11.942  1.00 98.18           C  
ATOM   2528 HG21 VAL A 173     -13.800   0.689  12.240  1.00 98.18           H  
ATOM   2529 HG22 VAL A 173     -12.473  -0.417  12.649  1.00 98.18           H  
ATOM   2530 HG23 VAL A 173     -12.124   1.186  11.957  1.00 98.18           H  
ATOM   2531  N   GLY A 174      -9.363   0.426  10.216  1.00 98.15           N  
ATOM   2532  H   GLY A 174      -9.096  -0.420  10.698  1.00 98.15           H  
ATOM   2533  CA  GLY A 174      -8.334   1.417   9.968  1.00 98.15           C  
ATOM   2534  HA2 GLY A 174      -8.284   1.585   8.892  1.00 98.15           H  
ATOM   2535  HA3 GLY A 174      -8.581   2.359  10.457  1.00 98.15           H  
ATOM   2536  C   GLY A 174      -6.974   0.945  10.448  1.00 98.15           C  
ATOM   2537  O   GLY A 174      -6.869   0.101  11.340  1.00 98.15           O  
ATOM   2538  N   LEU A 175      -5.930   1.488   9.835  1.00 98.45           N  
ATOM   2539  H   LEU A 175      -6.108   2.171   9.113  1.00 98.45           H  
ATOM   2540  CA  LEU A 175      -4.551   1.096  10.070  1.00 98.45           C  
ATOM   2541  HA  LEU A 175      -4.472   0.686  11.077  1.00 98.45           H  
ATOM   2542  C   LEU A 175      -3.629   2.314   9.960  1.00 98.45           C  
ATOM   2543  CB  LEU A 175      -4.196  -0.017   9.064  1.00 98.45           C  
ATOM   2544  HB2 LEU A 175      -4.310   0.383   8.057  1.00 98.45           H  
ATOM   2545  HB3 LEU A 175      -4.920  -0.824   9.172  1.00 98.45           H  
ATOM   2546  O   LEU A 175      -3.780   3.158   9.079  1.00 98.45           O  
ATOM   2547  CG  LEU A 175      -2.783  -0.614   9.202  1.00 98.45           C  
ATOM   2548  HG  LEU A 175      -2.034   0.175   9.133  1.00 98.45           H  
ATOM   2549  CD1 LEU A 175      -2.616  -1.341  10.537  1.00 98.45           C  
ATOM   2550 HD11 LEU A 175      -3.426  -2.057  10.675  1.00 98.45           H  
ATOM   2551 HD12 LEU A 175      -1.670  -1.881  10.534  1.00 98.45           H  
ATOM   2552 HD13 LEU A 175      -2.616  -0.628  11.361  1.00 98.45           H  
ATOM   2553  CD2 LEU A 175      -2.539  -1.621   8.080  1.00 98.45           C  
ATOM   2554 HD21 LEU A 175      -2.481  -1.113   7.118  1.00 98.45           H  
ATOM   2555 HD22 LEU A 175      -1.594  -2.142   8.235  1.00 98.45           H  
ATOM   2556 HD23 LEU A 175      -3.356  -2.341   8.043  1.00 98.45           H  
ATOM   2557  N   ARG A 176      -2.644   2.402  10.853  1.00 98.03           N  
ATOM   2558  H   ARG A 176      -2.658   1.734  11.611  1.00 98.03           H  
ATOM   2559  CA  ARG A 176      -1.443   3.225  10.668  1.00 98.03           C  
ATOM   2560  HA  ARG A 176      -1.363   3.498   9.616  1.00 98.03           H  
ATOM   2561  C   ARG A 176      -0.223   2.402  11.032  1.00 98.03           C  
ATOM   2562  CB  ARG A 176      -1.517   4.513  11.502  1.00 98.03           C  
ATOM   2563  HB2 ARG A 176      -2.380   5.091  11.171  1.00 98.03           H  
ATOM   2564  HB3 ARG A 176      -1.640   4.263  12.556  1.00 98.03           H  
ATOM   2565  O   ARG A 176      -0.139   1.916  12.158  1.00 98.03           O  
ATOM   2566  CG  ARG A 176      -0.280   5.407  11.343  1.00 98.03           C  
ATOM   2567  HG2 ARG A 176      -0.135   5.631  10.287  1.00 98.03           H  
ATOM   2568  HG3 ARG A 176       0.606   4.896  11.721  1.00 98.03           H  
ATOM   2569  CD  ARG A 176      -0.472   6.715  12.117  1.00 98.03           C  
ATOM   2570  HD2 ARG A 176      -1.402   7.178  11.785  1.00 98.03           H  
ATOM   2571  HD3 ARG A 176      -0.561   6.496  13.181  1.00 98.03           H  
ATOM   2572  NE  ARG A 176       0.627   7.663  11.852  1.00 98.03           N  
ATOM   2573  HE  ARG A 176       0.664   8.057  10.922  1.00 98.03           H  
ATOM   2574  NH1 ARG A 176       1.723   7.594  13.871  1.00 98.03           N  
ATOM   2575 HH11 ARG A 176       2.340   8.107  14.485  1.00 98.03           H  
ATOM   2576 HH12 ARG A 176       1.090   6.869  14.178  1.00 98.03           H  
ATOM   2577  NH2 ARG A 176       2.407   9.010  12.290  1.00 98.03           N  
ATOM   2578 HH21 ARG A 176       2.306   9.486  11.405  1.00 98.03           H  
ATOM   2579 HH22 ARG A 176       3.142   9.379  12.876  1.00 98.03           H  
ATOM   2580  CZ  ARG A 176       1.584   8.074  12.665  1.00 98.03           C  
ATOM   2581  N   CYS A 177       0.738   2.336  10.124  1.00 97.96           N  
ATOM   2582  H   CYS A 177       0.594   2.757   9.217  1.00 97.96           H  
ATOM   2583  CA  CYS A 177       2.040   1.729  10.365  1.00 97.96           C  
ATOM   2584  HA  CYS A 177       2.039   1.204  11.320  1.00 97.96           H  
ATOM   2585  C   CYS A 177       3.094   2.832  10.428  1.00 97.96           C  
ATOM   2586  CB  CYS A 177       2.319   0.697   9.270  1.00 97.96           C  
ATOM   2587  HB2 CYS A 177       2.292   1.176   8.291  1.00 97.96           H  
ATOM   2588  HB3 CYS A 177       3.302   0.249   9.417  1.00 97.96           H  
ATOM   2589  O   CYS A 177       3.088   3.751   9.611  1.00 97.96           O  
ATOM   2590  SG  CYS A 177       1.054  -0.602   9.349  1.00 97.96           S  
ATOM   2591  HG  CYS A 177       1.799  -1.548   9.928  1.00 97.96           H  
ATOM   2592  N   ARG A 178       3.970   2.769  11.431  1.00 97.34           N  
ATOM   2593  H   ARG A 178       3.891   2.016  12.099  1.00 97.34           H  
ATOM   2594  CA  ARG A 178       5.024   3.761  11.623  1.00 97.34           C  
ATOM   2595  HA  ARG A 178       5.184   4.270  10.672  1.00 97.34           H  
ATOM   2596  C   ARG A 178       6.339   3.115  12.014  1.00 97.34           C  
ATOM   2597  CB  ARG A 178       4.574   4.786  12.664  1.00 97.34           C  
ATOM   2598  HB2 ARG A 178       3.682   5.296  12.299  1.00 97.34           H  
ATOM   2599  HB3 ARG A 178       4.320   4.253  13.580  1.00 97.34           H  
ATOM   2600  O   ARG A 178       6.369   2.410  13.019  1.00 97.34           O  
ATOM   2601  CG  ARG A 178       5.670   5.824  12.946  1.00 97.34           C  
ATOM   2602  HG2 ARG A 178       5.879   6.395  12.042  1.00 97.34           H  
ATOM   2603  HG3 ARG A 178       6.590   5.345  13.279  1.00 97.34           H  
ATOM   2604  CD  ARG A 178       5.229   6.797  14.024  1.00 97.34           C  
ATOM   2605  HD2 ARG A 178       6.048   7.506  14.141  1.00 97.34           H  
ATOM   2606  HD3 ARG A 178       4.348   7.334  13.673  1.00 97.34           H  
ATOM   2607  NE  ARG A 178       4.957   6.131  15.311  1.00 97.34           N  
ATOM   2608  HE  ARG A 178       4.201   5.461  15.322  1.00 97.34           H  
ATOM   2609  NH1 ARG A 178       6.813   6.899  16.431  1.00 97.34           N  
ATOM   2610 HH11 ARG A 178       7.453   6.848  17.211  1.00 97.34           H  
ATOM   2611 HH12 ARG A 178       7.122   7.357  15.586  1.00 97.34           H  
ATOM   2612  NH2 ARG A 178       5.462   5.438  17.418  1.00 97.34           N  
ATOM   2613 HH21 ARG A 178       5.049   4.531  17.250  1.00 97.34           H  
ATOM   2614 HH22 ARG A 178       6.109   5.477  18.193  1.00 97.34           H  
ATOM   2615  CZ  ARG A 178       5.735   6.169  16.377  1.00 97.34           C  
ATOM   2616  N   GLY A 179       7.406   3.444  11.308  1.00 96.57           N  
ATOM   2617  H   GLY A 179       7.303   4.084  10.534  1.00 96.57           H  
ATOM   2618  CA  GLY A 179       8.769   3.018  11.602  1.00 96.57           C  
ATOM   2619  HA2 GLY A 179       8.992   3.178  12.657  1.00 96.57           H  
ATOM   2620  HA3 GLY A 179       8.892   1.961  11.369  1.00 96.57           H  
ATOM   2621  C   GLY A 179       9.748   3.817  10.754  1.00 96.57           C  
ATOM   2622  O   GLY A 179       9.400   4.237   9.654  1.00 96.57           O  
ATOM   2623  N   THR A 180      10.956   4.036  11.267  1.00 96.01           N  
ATOM   2624  H   THR A 180      11.195   3.696  12.187  1.00 96.01           H  
ATOM   2625  CA  THR A 180      11.974   4.791  10.532  1.00 96.01           C  
ATOM   2626  HA  THR A 180      11.553   5.770  10.302  1.00 96.01           H  
ATOM   2627  C   THR A 180      12.324   4.077   9.227  1.00 96.01           C  
ATOM   2628  CB  THR A 180      13.223   5.005  11.389  1.00 96.01           C  
ATOM   2629  HB  THR A 180      13.681   4.044  11.623  1.00 96.01           H  
ATOM   2630  O   THR A 180      12.671   2.899   9.259  1.00 96.01           O  
ATOM   2631  CG2 THR A 180      14.254   5.908  10.715  1.00 96.01           C  
ATOM   2632 HG21 THR A 180      14.665   5.411   9.837  1.00 96.01           H  
ATOM   2633 HG22 THR A 180      15.068   6.120  11.408  1.00 96.01           H  
ATOM   2634 HG23 THR A 180      13.788   6.843  10.403  1.00 96.01           H  
ATOM   2635  OG1 THR A 180      12.841   5.639  12.593  1.00 96.01           O  
ATOM   2636  HG1 THR A 180      12.503   6.496  12.322  1.00 96.01           H  
ATOM   2637  N   GLY A 181      12.219   4.776   8.098  1.00 95.91           N  
ATOM   2638  H   GLY A 181      11.937   5.743   8.175  1.00 95.91           H  
ATOM   2639  CA  GLY A 181      12.429   4.240   6.754  1.00 95.91           C  
ATOM   2640  HA2 GLY A 181      12.593   5.073   6.071  1.00 95.91           H  
ATOM   2641  HA3 GLY A 181      13.323   3.616   6.755  1.00 95.91           H  
ATOM   2642  C   GLY A 181      11.268   3.405   6.201  1.00 95.91           C  
ATOM   2643  O   GLY A 181      11.456   2.711   5.205  1.00 95.91           O  
ATOM   2644  N   LEU A 182      10.089   3.412   6.833  1.00 97.26           N  
ATOM   2645  H   LEU A 182       9.983   3.996   7.650  1.00 97.26           H  
ATOM   2646  CA  LEU A 182       8.932   2.637   6.376  1.00 97.26           C  
ATOM   2647  HA  LEU A 182       9.282   1.647   6.085  1.00 97.26           H  
ATOM   2648  C   LEU A 182       8.260   3.291   5.158  1.00 97.26           C  
ATOM   2649  CB  LEU A 182       7.936   2.488   7.539  1.00 97.26           C  
ATOM   2650  HB2 LEU A 182       7.561   3.480   7.791  1.00 97.26           H  
ATOM   2651  HB3 LEU A 182       8.458   2.097   8.412  1.00 97.26           H  
ATOM   2652  O   LEU A 182       7.772   4.414   5.254  1.00 97.26           O  
ATOM   2653  CG  LEU A 182       6.742   1.572   7.228  1.00 97.26           C  
ATOM   2654  HG  LEU A 182       6.259   1.885   6.302  1.00 97.26           H  
ATOM   2655  CD1 LEU A 182       7.137   0.105   7.095  1.00 97.26           C  
ATOM   2656 HD11 LEU A 182       7.621  -0.247   8.007  1.00 97.26           H  
ATOM   2657 HD12 LEU A 182       7.817  -0.026   6.254  1.00 97.26           H  
ATOM   2658 HD13 LEU A 182       6.247  -0.495   6.904  1.00 97.26           H  
ATOM   2659  CD2 LEU A 182       5.717   1.668   8.357  1.00 97.26           C  
ATOM   2660 HD21 LEU A 182       4.843   1.083   8.072  1.00 97.26           H  
ATOM   2661 HD22 LEU A 182       6.151   1.285   9.280  1.00 97.26           H  
ATOM   2662 HD23 LEU A 182       5.428   2.711   8.489  1.00 97.26           H  
ATOM   2663  N   VAL A 183       8.132   2.544   4.060  1.00 97.23           N  
ATOM   2664  H   VAL A 183       8.548   1.623   4.046  1.00 97.23           H  
ATOM   2665  CA  VAL A 183       7.409   2.981   2.851  1.00 97.23           C  
ATOM   2666  HA  VAL A 183       7.418   4.069   2.792  1.00 97.23           H  
ATOM   2667  C   VAL A 183       5.950   2.548   2.895  1.00 97.23           C  
ATOM   2668  CB  VAL A 183       8.095   2.442   1.581  1.00 97.23           C  
ATOM   2669  HB  VAL A 183       8.263   1.370   1.683  1.00 97.23           H  
ATOM   2670  O   VAL A 183       5.056   3.343   2.613  1.00 97.23           O  
ATOM   2671  CG1 VAL A 183       7.257   2.677   0.318  1.00 97.23           C  
ATOM   2672 HG11 VAL A 183       7.848   2.437  -0.567  1.00 97.23           H  
ATOM   2673 HG12 VAL A 183       6.947   3.720   0.261  1.00 97.23           H  
ATOM   2674 HG13 VAL A 183       6.374   2.038   0.316  1.00 97.23           H  
ATOM   2675  CG2 VAL A 183       9.442   3.135   1.391  1.00 97.23           C  
ATOM   2676 HG21 VAL A 183      10.059   3.065   2.288  1.00 97.23           H  
ATOM   2677 HG22 VAL A 183       9.276   4.187   1.162  1.00 97.23           H  
ATOM   2678 HG23 VAL A 183       9.978   2.679   0.559  1.00 97.23           H  
ATOM   2679  N   ALA A 184       5.685   1.297   3.274  1.00 97.93           N  
ATOM   2680  H   ALA A 184       6.459   0.681   3.479  1.00 97.93           H  
ATOM   2681  CA  ALA A 184       4.336   0.747   3.327  1.00 97.93           C  
ATOM   2682  HA  ALA A 184       3.641   1.529   3.634  1.00 97.93           H  
ATOM   2683  C   ALA A 184       4.223  -0.399   4.336  1.00 97.93           C  
ATOM   2684  CB  ALA A 184       3.937   0.277   1.925  1.00 97.93           C  
ATOM   2685  HB1 ALA A 184       3.928   1.123   1.238  1.00 97.93           H  
ATOM   2686  HB2 ALA A 184       2.940  -0.162   1.959  1.00 97.93           H  
ATOM   2687  HB3 ALA A 184       4.648  -0.467   1.565  1.00 97.93           H  
ATOM   2688  O   ALA A 184       5.191  -1.112   4.609  1.00 97.93           O  
ATOM   2689  N   GLY A 185       3.016  -0.598   4.864  1.00 98.09           N  
ATOM   2690  H   GLY A 185       2.264   0.007   4.565  1.00 98.09           H  
ATOM   2691  CA  GLY A 185       2.677  -1.739   5.709  1.00 98.09           C  
ATOM   2692  HA2 GLY A 185       2.694  -1.443   6.758  1.00 98.09           H  
ATOM   2693  HA3 GLY A 185       3.416  -2.527   5.563  1.00 98.09           H  
ATOM   2694  C   GLY A 185       1.296  -2.292   5.376  1.00 98.09           C  
ATOM   2695  O   GLY A 185       0.361  -1.528   5.142  1.00 98.09           O  
ATOM   2696  N   ARG A 186       1.143  -3.616   5.369  1.00 98.34           N  
ATOM   2697  H   ARG A 186       1.955  -4.186   5.558  1.00 98.34           H  
ATOM   2698  CA  ARG A 186      -0.116  -4.297   5.038  1.00 98.34           C  
ATOM   2699  HA  ARG A 186      -0.941  -3.610   5.225  1.00 98.34           H  
ATOM   2700  C   ARG A 186      -0.378  -5.492   5.941  1.00 98.34           C  
ATOM   2701  CB  ARG A 186      -0.132  -4.654   3.544  1.00 98.34           C  
ATOM   2702  HB2 ARG A 186       0.078  -3.752   2.969  1.00 98.34           H  
ATOM   2703  HB3 ARG A 186      -1.124  -5.012   3.267  1.00 98.34           H  
ATOM   2704  O   ARG A 186       0.551  -6.106   6.455  1.00 98.34           O  
ATOM   2705  CG  ARG A 186       0.903  -5.716   3.173  1.00 98.34           C  
ATOM   2706  HG2 ARG A 186       1.880  -5.449   3.576  1.00 98.34           H  
ATOM   2707  HG3 ARG A 186       0.586  -6.678   3.574  1.00 98.34           H  
ATOM   2708  CD  ARG A 186       1.030  -5.810   1.660  1.00 98.34           C  
ATOM   2709  HD2 ARG A 186       0.040  -5.783   1.204  1.00 98.34           H  
ATOM   2710  HD3 ARG A 186       1.593  -4.952   1.293  1.00 98.34           H  
ATOM   2711  NE  ARG A 186       1.712  -7.045   1.273  1.00 98.34           N  
ATOM   2712  HE  ARG A 186       2.048  -7.684   1.979  1.00 98.34           H  
ATOM   2713  NH1 ARG A 186       1.294  -6.855  -0.956  1.00 98.34           N  
ATOM   2714 HH11 ARG A 186       1.261  -7.322  -1.851  1.00 98.34           H  
ATOM   2715 HH12 ARG A 186       0.852  -5.949  -0.889  1.00 98.34           H  
ATOM   2716  NH2 ARG A 186       2.287  -8.679  -0.163  1.00 98.34           N  
ATOM   2717 HH21 ARG A 186       2.566  -9.234   0.633  1.00 98.34           H  
ATOM   2718 HH22 ARG A 186       2.202  -9.044  -1.101  1.00 98.34           H  
ATOM   2719  CZ  ARG A 186       1.783  -7.507   0.050  1.00 98.34           C  
ATOM   2720  N   LEU A 187      -1.650  -5.795   6.173  1.00 98.49           N  
ATOM   2721  H   LEU A 187      -2.364  -5.286   5.671  1.00 98.49           H  
ATOM   2722  CA  LEU A 187      -2.053  -6.884   7.058  1.00 98.49           C  
ATOM   2723  HA  LEU A 187      -1.278  -7.039   7.808  1.00 98.49           H  
ATOM   2724  C   LEU A 187      -2.189  -8.191   6.286  1.00 98.49           C  
ATOM   2725  CB  LEU A 187      -3.359  -6.534   7.786  1.00 98.49           C  
ATOM   2726  HB2 LEU A 187      -3.687  -7.401   8.358  1.00 98.49           H  
ATOM   2727  HB3 LEU A 187      -4.120  -6.321   7.034  1.00 98.49           H  
ATOM   2728  O   LEU A 187      -2.792  -8.230   5.217  1.00 98.49           O  
ATOM   2729  CG  LEU A 187      -3.240  -5.332   8.734  1.00 98.49           C  
ATOM   2730  HG  LEU A 187      -2.870  -4.473   8.174  1.00 98.49           H  
ATOM   2731  CD1 LEU A 187      -4.620  -4.990   9.292  1.00 98.49           C  
ATOM   2732 HD11 LEU A 187      -4.539  -4.121   9.945  1.00 98.49           H  
ATOM   2733 HD12 LEU A 187      -5.011  -5.836   9.857  1.00 98.49           H  
ATOM   2734 HD13 LEU A 187      -5.298  -4.755   8.471  1.00 98.49           H  
ATOM   2735  CD2 LEU A 187      -2.297  -5.585   9.913  1.00 98.49           C  
ATOM   2736 HD21 LEU A 187      -1.277  -5.723   9.554  1.00 98.49           H  
ATOM   2737 HD22 LEU A 187      -2.308  -4.730  10.589  1.00 98.49           H  
ATOM   2738 HD23 LEU A 187      -2.603  -6.481  10.454  1.00 98.49           H  
ATOM   2739  N   ASN A 188      -1.687  -9.267   6.876  1.00 97.72           N  
ATOM   2740  H   ASN A 188      -1.189  -9.145   7.746  1.00 97.72           H  
ATOM   2741  CA  ASN A 188      -1.869 -10.629   6.404  1.00 97.72           C  
ATOM   2742  HA  ASN A 188      -2.378 -10.632   5.440  1.00 97.72           H  
ATOM   2743  C   ASN A 188      -2.761 -11.376   7.403  1.00 97.72           C  
ATOM   2744  CB  ASN A 188      -0.480 -11.238   6.191  1.00 97.72           C  
ATOM   2745  HB2 ASN A 188       0.060 -10.645   5.452  1.00 97.72           H  
ATOM   2746  HB3 ASN A 188       0.080 -11.197   7.125  1.00 97.72           H  
ATOM   2747  O   ASN A 188      -2.340 -11.731   8.506  1.00 97.72           O  
ATOM   2748  CG  ASN A 188      -0.513 -12.675   5.713  1.00 97.72           C  
ATOM   2749  ND2 ASN A 188       0.625 -13.214   5.356  1.00 97.72           N  
ATOM   2750 HD21 ASN A 188       1.387 -12.597   5.110  1.00 97.72           H  
ATOM   2751 HD22 ASN A 188       0.592 -14.159   5.000  1.00 97.72           H  
ATOM   2752  OD1 ASN A 188      -1.546 -13.314   5.608  1.00 97.72           O  
ATOM   2753  N   PHE A 189      -4.030 -11.547   7.035  1.00 97.18           N  
ATOM   2754  H   PHE A 189      -4.292 -11.293   6.093  1.00 97.18           H  
ATOM   2755  CA  PHE A 189      -5.004 -12.268   7.847  1.00 97.18           C  
ATOM   2756  HA  PHE A 189      -4.812 -12.062   8.900  1.00 97.18           H  
ATOM   2757  C   PHE A 189      -4.862 -13.773   7.632  1.00 97.18           C  
ATOM   2758  CB  PHE A 189      -6.428 -11.797   7.524  1.00 97.18           C  
ATOM   2759  HB2 PHE A 189      -7.135 -12.479   7.998  1.00 97.18           H  
ATOM   2760  HB3 PHE A 189      -6.592 -11.860   6.449  1.00 97.18           H  
ATOM   2761  O   PHE A 189      -4.758 -14.242   6.501  1.00 97.18           O  
ATOM   2762  CG  PHE A 189      -6.735 -10.389   7.997  1.00 97.18           C  
ATOM   2763  CD1 PHE A 189      -7.319 -10.183   9.262  1.00 97.18           C  
ATOM   2764  HD1 PHE A 189      -7.567 -11.028   9.886  1.00 97.18           H  
ATOM   2765  CD2 PHE A 189      -6.436  -9.284   7.177  1.00 97.18           C  
ATOM   2766  HD2 PHE A 189      -5.991  -9.433   6.205  1.00 97.18           H  
ATOM   2767  CE1 PHE A 189      -7.590  -8.878   9.711  1.00 97.18           C  
ATOM   2768  HE1 PHE A 189      -8.043  -8.725  10.679  1.00 97.18           H  
ATOM   2769  CE2 PHE A 189      -6.713  -7.982   7.626  1.00 97.18           C  
ATOM   2770  HE2 PHE A 189      -6.480  -7.136   6.996  1.00 97.18           H  
ATOM   2771  CZ  PHE A 189      -7.285  -7.777   8.892  1.00 97.18           C  
ATOM   2772  HZ  PHE A 189      -7.500  -6.774   9.230  1.00 97.18           H  
ATOM   2773  N   ILE A 190      -4.937 -14.547   8.714  1.00 95.48           N  
ATOM   2774  H   ILE A 190      -5.040 -14.114   9.620  1.00 95.48           H  
ATOM   2775  CA  ILE A 190      -4.917 -16.011   8.637  1.00 95.48           C  
ATOM   2776  HA  ILE A 190      -4.008 -16.310   8.114  1.00 95.48           H  
ATOM   2777  C   ILE A 190      -6.121 -16.489   7.811  1.00 95.48           C  
ATOM   2778  CB  ILE A 190      -4.876 -16.622  10.055  1.00 95.48           C  
ATOM   2779  HB  ILE A 190      -5.712 -16.225  10.632  1.00 95.48           H  
ATOM   2780  O   ILE A 190      -7.266 -16.181   8.134  1.00 95.48           O  
ATOM   2781  CG1 ILE A 190      -3.549 -16.233  10.752  1.00 95.48           C  
ATOM   2782 HG12 ILE A 190      -2.725 -16.757  10.268  1.00 95.48           H  
ATOM   2783 HG13 ILE A 190      -3.367 -15.164  10.640  1.00 95.48           H  
ATOM   2784  CG2 ILE A 190      -5.011 -18.156   9.984  1.00 95.48           C  
ATOM   2785 HG21 ILE A 190      -4.203 -18.580   9.388  1.00 95.48           H  
ATOM   2786 HG22 ILE A 190      -5.970 -18.436   9.547  1.00 95.48           H  
ATOM   2787 HG23 ILE A 190      -4.980 -18.588  10.984  1.00 95.48           H  
ATOM   2788  CD1 ILE A 190      -3.502 -16.525  12.256  1.00 95.48           C  
ATOM   2789 HD11 ILE A 190      -3.694 -17.577  12.466  1.00 95.48           H  
ATOM   2790 HD12 ILE A 190      -4.233 -15.897  12.766  1.00 95.48           H  
ATOM   2791 HD13 ILE A 190      -2.513 -16.269  12.636  1.00 95.48           H  
ATOM   2792  N   GLY A 191      -5.852 -17.226   6.728  1.00 91.54           N  
ATOM   2793  H   GLY A 191      -4.882 -17.382   6.494  1.00 91.54           H  
ATOM   2794  CA  GLY A 191      -6.869 -17.679   5.770  1.00 91.54           C  
ATOM   2795  HA2 GLY A 191      -7.733 -18.055   6.317  1.00 91.54           H  
ATOM   2796  HA3 GLY A 191      -6.458 -18.494   5.175  1.00 91.54           H  
ATOM   2797  C   GLY A 191      -7.367 -16.598   4.799  1.00 91.54           C  
ATOM   2798  O   GLY A 191      -8.183 -16.896   3.931  1.00 91.54           O  
ATOM   2799  N   GLY A 192      -6.884 -15.359   4.917  1.00 90.55           N  
ATOM   2800  H   GLY A 192      -6.165 -15.186   5.605  1.00 90.55           H  
ATOM   2801  CA  GLY A 192      -7.193 -14.268   4.002  1.00 90.55           C  
ATOM   2802  HA2 GLY A 192      -8.218 -14.368   3.644  1.00 90.55           H  
ATOM   2803  HA3 GLY A 192      -7.108 -13.320   4.532  1.00 90.55           H  
ATOM   2804  C   GLY A 192      -6.235 -14.233   2.813  1.00 90.55           C  
ATOM   2805  O   GLY A 192      -5.015 -14.255   2.983  1.00 90.55           O  
ATOM   2806  N   ALA A 193      -6.785 -14.126   1.603  1.00 89.77           N  
ATOM   2807  H   ALA A 193      -7.786 -14.209   1.506  1.00 89.77           H  
ATOM   2808  CA  ALA A 193      -5.985 -13.927   0.393  1.00 89.77           C  
ATOM   2809  HA  ALA A 193      -5.136 -14.610   0.402  1.00 89.77           H  
ATOM   2810  C   ALA A 193      -5.428 -12.497   0.321  1.00 89.77           C  
ATOM   2811  CB  ALA A 193      -6.853 -14.259  -0.827  1.00 89.77           C  
ATOM   2812  HB1 ALA A 193      -7.191 -15.294  -0.775  1.00 89.77           H  
ATOM   2813  HB2 ALA A 193      -7.717 -13.597  -0.879  1.00 89.77           H  
ATOM   2814  HB3 ALA A 193      -6.264 -14.132  -1.735  1.00 89.77           H  
ATOM   2815  O   ALA A 193      -4.246 -12.292   0.078  1.00 89.77           O  
ATOM   2816  N   TRP A 194      -6.270 -11.501   0.589  1.00 96.59           N  
ATOM   2817  H   TRP A 194      -7.238 -11.732   0.760  1.00 96.59           H  
ATOM   2818  CA  TRP A 194      -5.941 -10.100   0.341  1.00 96.59           C  
ATOM   2819  HA  TRP A 194      -5.355 -10.072  -0.578  1.00 96.59           H  
ATOM   2820  C   TRP A 194      -5.062  -9.481   1.431  1.00 96.59           C  
ATOM   2821  CB  TRP A 194      -7.240  -9.331   0.073  1.00 96.59           C  
ATOM   2822  HB2 TRP A 194      -7.818  -9.269   0.995  1.00 96.59           H  
ATOM   2823  HB3 TRP A 194      -6.998  -8.317  -0.244  1.00 96.59           H  
ATOM   2824  O   TRP A 194      -5.071  -9.910   2.589  1.00 96.59           O  
ATOM   2825  CG  TRP A 194      -8.071  -9.984  -0.993  1.00 96.59           C  
ATOM   2826  CD1 TRP A 194      -9.310 -10.516  -0.845  1.00 96.59           C  
ATOM   2827  HD1 TRP A 194      -9.886 -10.503   0.068  1.00 96.59           H  
ATOM   2828  CD2 TRP A 194      -7.677 -10.274  -2.372  1.00 96.59           C  
ATOM   2829  CE2 TRP A 194      -8.724 -11.013  -2.992  1.00 96.59           C  
ATOM   2830  CE3 TRP A 194      -6.529 -10.018  -3.154  1.00 96.59           C  
ATOM   2831  HE3 TRP A 194      -5.703  -9.458  -2.743  1.00 96.59           H  
ATOM   2832  NE1 TRP A 194      -9.703 -11.113  -2.032  1.00 96.59           N  
ATOM   2833  HE1 TRP A 194     -10.570 -11.605  -2.196  1.00 96.59           H  
ATOM   2834  CH2 TRP A 194      -7.474 -11.238  -5.047  1.00 96.59           C  
ATOM   2835  HH2 TRP A 194      -7.376 -11.633  -6.048  1.00 96.59           H  
ATOM   2836  CZ2 TRP A 194      -8.626 -11.500  -4.298  1.00 96.59           C  
ATOM   2837  HZ2 TRP A 194      -9.416 -12.110  -4.713  1.00 96.59           H  
ATOM   2838  CZ3 TRP A 194      -6.434 -10.489  -4.476  1.00 96.59           C  
ATOM   2839  HZ3 TRP A 194      -5.541 -10.292  -5.050  1.00 96.59           H  
ATOM   2840  N   ARG A 195      -4.288  -8.463   1.040  1.00 97.76           N  
ATOM   2841  H   ARG A 195      -4.358  -8.159   0.080  1.00 97.76           H  
ATOM   2842  CA  ARG A 195      -3.331  -7.751   1.893  1.00 97.76           C  
ATOM   2843  HA  ARG A 195      -3.379  -8.143   2.909  1.00 97.76           H  
ATOM   2844  C   ARG A 195      -3.709  -6.269   1.971  1.00 97.76           C  
ATOM   2845  CB  ARG A 195      -1.894  -7.962   1.376  1.00 97.76           C  
ATOM   2846  HB2 ARG A 195      -1.219  -7.404   2.026  1.00 97.76           H  
ATOM   2847  HB3 ARG A 195      -1.807  -7.551   0.370  1.00 97.76           H  
ATOM   2848  O   ARG A 195      -3.098  -5.447   1.286  1.00 97.76           O  
ATOM   2849  CG  ARG A 195      -1.411  -9.418   1.344  1.00 97.76           C  
ATOM   2850  HG2 ARG A 195      -2.105 -10.031   0.770  1.00 97.76           H  
ATOM   2851  HG3 ARG A 195      -0.443  -9.450   0.845  1.00 97.76           H  
ATOM   2852  CD  ARG A 195      -1.249  -9.991   2.754  1.00 97.76           C  
ATOM   2853  HD2 ARG A 195      -0.510  -9.395   3.291  1.00 97.76           H  
ATOM   2854  HD3 ARG A 195      -2.196  -9.929   3.290  1.00 97.76           H  
ATOM   2855  NE  ARG A 195      -0.783 -11.383   2.697  1.00 97.76           N  
ATOM   2856  HE  ARG A 195       0.219 -11.511   2.683  1.00 97.76           H  
ATOM   2857  NH1 ARG A 195      -2.848 -12.400   2.763  1.00 97.76           N  
ATOM   2858 HH11 ARG A 195      -3.306 -11.501   2.731  1.00 97.76           H  
ATOM   2859 HH12 ARG A 195      -3.413 -13.237   2.780  1.00 97.76           H  
ATOM   2860  NH2 ARG A 195      -1.005 -13.633   2.478  1.00 97.76           N  
ATOM   2861 HH21 ARG A 195      -0.018 -13.688   2.275  1.00 97.76           H  
ATOM   2862 HH22 ARG A 195      -1.604 -14.443   2.406  1.00 97.76           H  
ATOM   2863  CZ  ARG A 195      -1.548 -12.462   2.646  1.00 97.76           C  
ATOM   2864  N   PRO A 196      -4.738  -5.896   2.750  1.00 98.08           N  
ATOM   2865  CA  PRO A 196      -5.115  -4.497   2.897  1.00 98.08           C  
ATOM   2866  HA  PRO A 196      -5.282  -4.047   1.919  1.00 98.08           H  
ATOM   2867  C   PRO A 196      -3.998  -3.745   3.628  1.00 98.08           C  
ATOM   2868  CB  PRO A 196      -6.430  -4.511   3.675  1.00 98.08           C  
ATOM   2869  HB2 PRO A 196      -7.266  -4.645   2.988  1.00 98.08           H  
ATOM   2870  HB3 PRO A 196      -6.570  -3.604   4.261  1.00 98.08           H  
ATOM   2871  O   PRO A 196      -3.549  -4.150   4.705  1.00 98.08           O  
ATOM   2872  CG  PRO A 196      -6.270  -5.760   4.540  1.00 98.08           C  
ATOM   2873  HG2 PRO A 196      -7.226  -6.161   4.875  1.00 98.08           H  
ATOM   2874  HG3 PRO A 196      -5.632  -5.542   5.396  1.00 98.08           H  
ATOM   2875  CD  PRO A 196      -5.570  -6.735   3.600  1.00 98.08           C  
ATOM   2876  HD2 PRO A 196      -6.309  -7.250   2.986  1.00 98.08           H  
ATOM   2877  HD3 PRO A 196      -4.985  -7.453   4.174  1.00 98.08           H  
ATOM   2878  N   GLY A 197      -3.538  -2.645   3.037  1.00 98.01           N  
ATOM   2879  H   GLY A 197      -3.938  -2.372   2.151  1.00 98.01           H  
ATOM   2880  CA  GLY A 197      -2.369  -1.917   3.516  1.00 98.01           C  
ATOM   2881  HA2 GLY A 197      -1.496  -2.230   2.944  1.00 98.01           H  
ATOM   2882  HA3 GLY A 197      -2.194  -2.148   4.567  1.00 98.01           H  
ATOM   2883  C   GLY A 197      -2.472  -0.408   3.429  1.00 98.01           C  
ATOM   2884  O   GLY A 197      -3.451   0.155   2.942  1.00 98.01           O  
ATOM   2885  N   VAL A 198      -1.445   0.245   3.954  1.00 98.27           N  
ATOM   2886  H   VAL A 198      -0.663  -0.298   4.289  1.00 98.27           H  
ATOM   2887  CA  VAL A 198      -1.347   1.692   4.121  1.00 98.27           C  
ATOM   2888  HA  VAL A 198      -2.040   2.166   3.426  1.00 98.27           H  
ATOM   2889  C   VAL A 198       0.065   2.172   3.789  1.00 98.27           C  
ATOM   2890  CB  VAL A 198      -1.727   2.117   5.556  1.00 98.27           C  
ATOM   2891  HB  VAL A 198      -1.709   3.205   5.622  1.00 98.27           H  
ATOM   2892  O   VAL A 198       1.023   1.407   3.945  1.00 98.27           O  
ATOM   2893  CG1 VAL A 198      -3.153   1.671   5.874  1.00 98.27           C  
ATOM   2894 HG11 VAL A 198      -3.199   0.587   5.982  1.00 98.27           H  
ATOM   2895 HG12 VAL A 198      -3.804   1.954   5.047  1.00 98.27           H  
ATOM   2896 HG13 VAL A 198      -3.486   2.152   6.793  1.00 98.27           H  
ATOM   2897  CG2 VAL A 198      -0.800   1.581   6.656  1.00 98.27           C  
ATOM   2898 HG21 VAL A 198       0.207   1.974   6.516  1.00 98.27           H  
ATOM   2899 HG22 VAL A 198      -1.165   1.900   7.632  1.00 98.27           H  
ATOM   2900 HG23 VAL A 198      -0.756   0.493   6.621  1.00 98.27           H  
ATOM   2901  N   PRO A 199       0.217   3.445   3.391  1.00 97.74           N  
ATOM   2902  CA  PRO A 199       1.527   4.080   3.340  1.00 97.74           C  
ATOM   2903  HA  PRO A 199       2.188   3.527   2.672  1.00 97.74           H  
ATOM   2904  C   PRO A 199       2.158   4.140   4.740  1.00 97.74           C  
ATOM   2905  CB  PRO A 199       1.275   5.471   2.758  1.00 97.74           C  
ATOM   2906  HB2 PRO A 199       1.293   5.420   1.670  1.00 97.74           H  
ATOM   2907  HB3 PRO A 199       2.000   6.204   3.112  1.00 97.74           H  
ATOM   2908  O   PRO A 199       1.469   4.245   5.763  1.00 97.74           O  
ATOM   2909  CG  PRO A 199      -0.146   5.775   3.235  1.00 97.74           C  
ATOM   2910  HG2 PRO A 199      -0.143   6.092   4.278  1.00 97.74           H  
ATOM   2911  HG3 PRO A 199      -0.652   6.508   2.606  1.00 97.74           H  
ATOM   2912  CD  PRO A 199      -0.830   4.426   3.135  1.00 97.74           C  
ATOM   2913  HD2 PRO A 199      -1.646   4.377   3.856  1.00 97.74           H  
ATOM   2914  HD3 PRO A 199      -1.221   4.302   2.125  1.00 97.74           H  
ATOM   2915  N   GLY A 200       3.483   4.061   4.778  1.00 97.30           N  
ATOM   2916  H   GLY A 200       3.978   4.017   3.899  1.00 97.30           H  
ATOM   2917  CA  GLY A 200       4.291   4.147   5.983  1.00 97.30           C  
ATOM   2918  HA2 GLY A 200       5.290   3.771   5.765  1.00 97.30           H  
ATOM   2919  HA3 GLY A 200       3.844   3.535   6.767  1.00 97.30           H  
ATOM   2920  C   GLY A 200       4.444   5.582   6.476  1.00 97.30           C  
ATOM   2921  O   GLY A 200       4.550   6.520   5.693  1.00 97.30           O  
ATOM   2922  N   ALA A 201       4.455   5.751   7.797  1.00 96.56           N  
ATOM   2923  H   ALA A 201       4.303   4.940   8.379  1.00 96.56           H  
ATOM   2924  CA  ALA A 201       4.901   6.979   8.444  1.00 96.56           C  
ATOM   2925  HA  ALA A 201       4.966   7.784   7.712  1.00 96.56           H  
ATOM   2926  C   ALA A 201       6.302   6.776   9.040  1.00 96.56           C  
ATOM   2927  CB  ALA A 201       3.868   7.376   9.506  1.00 96.56           C  
ATOM   2928  HB1 ALA A 201       4.242   8.228  10.074  1.00 96.56           H  
ATOM   2929  HB2 ALA A 201       2.930   7.641   9.017  1.00 96.56           H  
ATOM   2930  HB3 ALA A 201       3.702   6.540  10.186  1.00 96.56           H  
ATOM   2931  O   ALA A 201       6.538   5.775   9.717  1.00 96.56           O  
ATOM   2932  N   ASP A 202       7.198   7.742   8.867  1.00 95.07           N  
ATOM   2933  H   ASP A 202       6.982   8.518   8.257  1.00 95.07           H  
ATOM   2934  CA  ASP A 202       8.568   7.660   9.388  1.00 95.07           C  
ATOM   2935  HA  ASP A 202       8.949   6.649   9.243  1.00 95.07           H  
ATOM   2936  C   ASP A 202       8.630   7.983  10.895  1.00 95.07           C  
ATOM   2937  CB  ASP A 202       9.438   8.609   8.554  1.00 95.07           C  
ATOM   2938  HB2 ASP A 202       9.300   8.382   7.497  1.00 95.07           H  
ATOM   2939  HB3 ASP A 202       9.128   9.639   8.725  1.00 95.07           H  
ATOM   2940  O   ASP A 202       9.158   7.228  11.719  1.00 95.07           O  
ATOM   2941  CG  ASP A 202      10.915   8.440   8.897  1.00 95.07           C  
ATOM   2942  OD1 ASP A 202      11.429   7.330   8.656  1.00 95.07           O  
ATOM   2943  OD2 ASP A 202      11.506   9.379   9.464  1.00 95.07           O  
ATOM   2944  N   THR A 203       7.973   9.073  11.293  1.00 94.61           N  
ATOM   2945  H   THR A 203       7.542   9.637  10.575  1.00 94.61           H  
ATOM   2946  CA  THR A 203       7.973   9.632  12.649  1.00 94.61           C  
ATOM   2947  HA  THR A 203       8.553   8.971  13.293  1.00 94.61           H  
ATOM   2948  C   THR A 203       6.564   9.729  13.234  1.00 94.61           C  
ATOM   2949  CB  THR A 203       8.664  11.006  12.700  1.00 94.61           C  
ATOM   2950  HB  THR A 203       8.687  11.348  13.734  1.00 94.61           H  
ATOM   2951  O   THR A 203       5.540   9.406  12.618  1.00 94.61           O  
ATOM   2952  CG2 THR A 203      10.099  10.960  12.188  1.00 94.61           C  
ATOM   2953 HG21 THR A 203      10.658  10.163  12.679  1.00 94.61           H  
ATOM   2954 HG22 THR A 203      10.586  11.916  12.382  1.00 94.61           H  
ATOM   2955 HG23 THR A 203      10.106  10.786  11.112  1.00 94.61           H  
ATOM   2956  OG1 THR A 203       7.925  11.926  11.941  1.00 94.61           O  
ATOM   2957  HG1 THR A 203       7.760  12.712  12.466  1.00 94.61           H  
ATOM   2958  N   ILE A 204       6.477  10.071  14.526  1.00 94.58           N  
ATOM   2959  H   ILE A 204       7.299  10.452  14.973  1.00 94.58           H  
ATOM   2960  CA  ILE A 204       5.188  10.111  15.233  1.00 94.58           C  
ATOM   2961  HA  ILE A 204       4.697   9.151  15.074  1.00 94.58           H  
ATOM   2962  C   ILE A 204       4.243  11.164  14.652  1.00 94.58           C  
ATOM   2963  CB  ILE A 204       5.386  10.272  16.753  1.00 94.58           C  
ATOM   2964  HB  ILE A 204       6.088   9.501  17.072  1.00 94.58           H  
ATOM   2965  O   ILE A 204       3.041  10.909  14.585  1.00 94.58           O  
ATOM   2966  CG1 ILE A 204       4.043  10.012  17.472  1.00 94.58           C  
ATOM   2967 HG12 ILE A 204       3.585   9.115  17.057  1.00 94.58           H  
ATOM   2968 HG13 ILE A 204       3.367  10.850  17.302  1.00 94.58           H  
ATOM   2969  CG2 ILE A 204       5.992  11.634  17.132  1.00 94.58           C  
ATOM   2970 HG21 ILE A 204       6.265  11.650  18.187  1.00 94.58           H  
ATOM   2971 HG22 ILE A 204       6.894  11.835  16.553  1.00 94.58           H  
ATOM   2972 HG23 ILE A 204       5.282  12.439  16.947  1.00 94.58           H  
ATOM   2973  CD1 ILE A 204       4.184   9.798  18.982  1.00 94.58           C  
ATOM   2974 HD11 ILE A 204       4.876   8.980  19.179  1.00 94.58           H  
ATOM   2975 HD12 ILE A 204       4.549  10.707  19.461  1.00 94.58           H  
ATOM   2976 HD13 ILE A 204       3.209   9.551  19.404  1.00 94.58           H  
ATOM   2977  N   ASP A 205       4.803  12.275  14.196  1.00 93.04           N  
ATOM   2978  H   ASP A 205       5.809  12.359  14.204  1.00 93.04           H  
ATOM   2979  CA  ASP A 205       4.145  13.455  13.655  1.00 93.04           C  
ATOM   2980  HA  ASP A 205       3.125  13.490  14.039  1.00 93.04           H  
ATOM   2981  C   ASP A 205       4.021  13.452  12.127  1.00 93.04           C  
ATOM   2982  CB  ASP A 205       4.868  14.713  14.174  1.00 93.04           C  
ATOM   2983  HB2 ASP A 205       4.364  15.595  13.779  1.00 93.04           H  
ATOM   2984  HB3 ASP A 205       4.766  14.739  15.258  1.00 93.04           H  
ATOM   2985  O   ASP A 205       3.308  14.307  11.607  1.00 93.04           O  
ATOM   2986  CG  ASP A 205       6.364  14.796  13.833  1.00 93.04           C  
ATOM   2987  OD1 ASP A 205       6.955  13.744  13.485  1.00 93.04           O  
ATOM   2988  OD2 ASP A 205       6.927  15.884  14.044  1.00 93.04           O  
ATOM   2989  N   THR A 206       4.591  12.473  11.404  1.00 93.26           N  
ATOM   2990  H   THR A 206       5.268  11.856  11.830  1.00 93.26           H  
ATOM   2991  CA  THR A 206       4.331  12.337   9.962  1.00 93.26           C  
ATOM   2992  HA  THR A 206       4.643  13.267   9.486  1.00 93.26           H  
ATOM   2993  C   THR A 206       2.835  12.134   9.727  1.00 93.26           C  
ATOM   2994  CB  THR A 206       5.079  11.185   9.273  1.00 93.26           C  
ATOM   2995  HB  THR A 206       4.472  10.282   9.337  1.00 93.26           H  
ATOM   2996  O   THR A 206       2.222  11.161  10.203  1.00 93.26           O  
ATOM   2997  CG2 THR A 206       5.349  11.480   7.803  1.00 93.26           C  
ATOM   2998 HG21 THR A 206       6.277  12.041   7.692  1.00 93.26           H  
ATOM   2999 HG22 THR A 206       5.445  10.549   7.245  1.00 93.26           H  
ATOM   3000 HG23 THR A 206       4.556  12.090   7.370  1.00 93.26           H  
ATOM   3001  OG1 THR A 206       6.314  10.914   9.863  1.00 93.26           O  
ATOM   3002  HG1 THR A 206       6.857  11.706   9.866  1.00 93.26           H  
ATOM   3003  N   VAL A 207       2.238  13.067   8.989  1.00 91.46           N  
ATOM   3004  H   VAL A 207       2.817  13.812   8.629  1.00 91.46           H  
ATOM   3005  CA  VAL A 207       0.789  13.191   8.801  1.00 91.46           C  
ATOM   3006  HA  VAL A 207       0.309  12.772   9.685  1.00 91.46           H  
ATOM   3007  C   VAL A 207       0.328  12.351   7.609  1.00 91.46           C  
ATOM   3008  CB  VAL A 207       0.361  14.673   8.707  1.00 91.46           C  
ATOM   3009  HB  VAL A 207       0.669  15.089   7.747  1.00 91.46           H  
ATOM   3010  O   VAL A 207      -0.389  12.827   6.743  1.00 91.46           O  
ATOM   3011  CG1 VAL A 207      -1.153  14.844   8.876  1.00 91.46           C  
ATOM   3012 HG11 VAL A 207      -1.392  15.896   8.720  1.00 91.46           H  
ATOM   3013 HG12 VAL A 207      -1.700  14.256   8.139  1.00 91.46           H  
ATOM   3014 HG13 VAL A 207      -1.415  14.538   9.889  1.00 91.46           H  
ATOM   3015  CG2 VAL A 207       0.963  15.527   9.831  1.00 91.46           C  
ATOM   3016 HG21 VAL A 207       0.766  15.085  10.808  1.00 91.46           H  
ATOM   3017 HG22 VAL A 207       2.042  15.604   9.696  1.00 91.46           H  
ATOM   3018 HG23 VAL A 207       0.572  16.544   9.795  1.00 91.46           H  
ATOM   3019  N   ILE A 208       0.713  11.081   7.575  1.00 92.79           N  
ATOM   3020  H   ILE A 208       1.324  10.757   8.312  1.00 92.79           H  
ATOM   3021  CA  ILE A 208       0.422  10.166   6.468  1.00 92.79           C  
ATOM   3022  HA  ILE A 208       0.109  10.748   5.601  1.00 92.79           H  
ATOM   3023  C   ILE A 208      -0.750   9.241   6.808  1.00 92.79           C  
ATOM   3024  CB  ILE A 208       1.715   9.424   6.065  1.00 92.79           C  
ATOM   3025  HB  ILE A 208       2.129   8.953   6.957  1.00 92.79           H  
ATOM   3026  O   ILE A 208      -0.956   8.841   7.959  1.00 92.79           O  
ATOM   3027  CG1 ILE A 208       2.790  10.390   5.526  1.00 92.79           C  
ATOM   3028 HG12 ILE A 208       3.018  11.115   6.306  1.00 92.79           H  
ATOM   3029 HG13 ILE A 208       3.702   9.828   5.324  1.00 92.79           H  
ATOM   3030  CG2 ILE A 208       1.459   8.306   5.055  1.00 92.79           C  
ATOM   3031 HG21 ILE A 208       2.406   7.971   4.632  1.00 92.79           H  
ATOM   3032 HG22 ILE A 208       1.003   7.456   5.562  1.00 92.79           H  
ATOM   3033 HG23 ILE A 208       0.818   8.666   4.251  1.00 92.79           H  
ATOM   3034  CD1 ILE A 208       2.424  11.183   4.272  1.00 92.79           C  
ATOM   3035 HD11 ILE A 208       3.288  11.772   3.966  1.00 92.79           H  
ATOM   3036 HD12 ILE A 208       2.156  10.512   3.455  1.00 92.79           H  
ATOM   3037 HD13 ILE A 208       1.598  11.859   4.493  1.00 92.79           H  
ATOM   3038  N   GLY A 209      -1.542   8.915   5.786  1.00 89.72           N  
ATOM   3039  H   GLY A 209      -1.294   9.277   4.877  1.00 89.72           H  
ATOM   3040  CA  GLY A 209      -2.529   7.842   5.836  1.00 89.72           C  
ATOM   3041  HA2 GLY A 209      -2.069   6.943   6.246  1.00 89.72           H  
ATOM   3042  HA3 GLY A 209      -2.805   7.648   4.799  1.00 89.72           H  
ATOM   3043  C   GLY A 209      -3.809   8.145   6.625  1.00 89.72           C  
ATOM   3044  O   GLY A 209      -4.487   7.227   7.078  1.00 89.72           O  
ATOM   3045  N   LYS A 210      -4.196   9.417   6.797  1.00 92.84           N  
ATOM   3046  H   LYS A 210      -3.629  10.124   6.352  1.00 92.84           H  
ATOM   3047  CA  LYS A 210      -5.453   9.807   7.484  1.00 92.84           C  
ATOM   3048  HA  LYS A 210      -5.447   9.390   8.491  1.00 92.84           H  
ATOM   3049  C   LYS A 210      -6.727   9.276   6.811  1.00 92.84           C  
ATOM   3050  CB  LYS A 210      -5.542  11.336   7.553  1.00 92.84           C  
ATOM   3051  HB2 LYS A 210      -6.574  11.621   7.760  1.00 92.84           H  
ATOM   3052  HB3 LYS A 210      -5.267  11.758   6.586  1.00 92.84           H  
ATOM   3053  O   LYS A 210      -7.787   9.250   7.444  1.00 92.84           O  
ATOM   3054  CG  LYS A 210      -4.665  11.939   8.655  1.00 92.84           C  
ATOM   3055  HG2 LYS A 210      -3.621  11.675   8.492  1.00 92.84           H  
ATOM   3056  HG3 LYS A 210      -4.989  11.551   9.621  1.00 92.84           H  
ATOM   3057  CD  LYS A 210      -4.818  13.466   8.636  1.00 92.84           C  
ATOM   3058  HD2 LYS A 210      -4.345  13.843   7.729  1.00 92.84           H  
ATOM   3059  HD3 LYS A 210      -5.874  13.735   8.618  1.00 92.84           H  
ATOM   3060  CE  LYS A 210      -4.163  14.100   9.863  1.00 92.84           C  
ATOM   3061  HE2 LYS A 210      -4.748  13.848  10.748  1.00 92.84           H  
ATOM   3062  HE3 LYS A 210      -3.174  13.657   9.985  1.00 92.84           H  
ATOM   3063  NZ  LYS A 210      -4.050  15.575   9.715  1.00 92.84           N  
ATOM   3064  HZ1 LYS A 210      -3.602  15.990  10.520  1.00 92.84           H  
ATOM   3065  HZ2 LYS A 210      -3.471  15.793   8.917  1.00 92.84           H  
ATOM   3066  HZ3 LYS A 210      -4.950  16.010   9.574  1.00 92.84           H  
ATOM   3067  N   GLN A 211      -6.638   8.919   5.536  1.00 94.36           N  
ATOM   3068  H   GLN A 211      -5.748   9.069   5.082  1.00 94.36           H  
ATOM   3069  CA  GLN A 211      -7.677   8.302   4.718  1.00 94.36           C  
ATOM   3070  HA  GLN A 211      -8.621   8.827   4.863  1.00 94.36           H  
ATOM   3071  C   GLN A 211      -7.890   6.837   5.112  1.00 94.36           C  
ATOM   3072  CB  GLN A 211      -7.296   8.386   3.227  1.00 94.36           C  
ATOM   3073  HB2 GLN A 211      -8.121   7.957   2.657  1.00 94.36           H  
ATOM   3074  HB3 GLN A 211      -6.421   7.765   3.035  1.00 94.36           H  
ATOM   3075  O   GLN A 211      -8.988   6.331   4.974  1.00 94.36           O  
ATOM   3076  CG  GLN A 211      -7.038   9.803   2.672  1.00 94.36           C  
ATOM   3077  HG2 GLN A 211      -7.172   9.761   1.591  1.00 94.36           H  
ATOM   3078  HG3 GLN A 211      -7.781  10.497   3.065  1.00 94.36           H  
ATOM   3079  CD  GLN A 211      -5.631  10.363   2.930  1.00 94.36           C  
ATOM   3080  NE2 GLN A 211      -5.266  11.451   2.294  1.00 94.36           N  
ATOM   3081 HE21 GLN A 211      -4.277  11.659   2.300  1.00 94.36           H  
ATOM   3082 HE22 GLN A 211      -5.792  11.772   1.494  1.00 94.36           H  
ATOM   3083  OE1 GLN A 211      -4.861   9.870   3.746  1.00 94.36           O  
ATOM   3084  N   PHE A 212      -6.882   6.190   5.694  1.00 97.62           N  
ATOM   3085  H   PHE A 212      -6.002   6.674   5.804  1.00 97.62           H  
ATOM   3086  CA  PHE A 212      -6.885   4.781   6.092  1.00 97.62           C  
ATOM   3087  HA  PHE A 212      -7.602   4.233   5.482  1.00 97.62           H  
ATOM   3088  C   PHE A 212      -7.285   4.571   7.556  1.00 97.62           C  
ATOM   3089  CB  PHE A 212      -5.491   4.224   5.810  1.00 97.62           C  
ATOM   3090  HB2 PHE A 212      -5.423   3.198   6.170  1.00 97.62           H  
ATOM   3091  HB3 PHE A 212      -4.753   4.781   6.388  1.00 97.62           H  
ATOM   3092  O   PHE A 212      -7.021   3.528   8.149  1.00 97.62           O  
ATOM   3093  CG  PHE A 212      -5.108   4.262   4.348  1.00 97.62           C  
ATOM   3094  CD1 PHE A 212      -5.441   3.213   3.470  1.00 97.62           C  
ATOM   3095  HD1 PHE A 212      -6.021   2.360   3.792  1.00 97.62           H  
ATOM   3096  CD2 PHE A 212      -4.390   5.365   3.864  1.00 97.62           C  
ATOM   3097  HD2 PHE A 212      -4.179   6.191   4.527  1.00 97.62           H  
ATOM   3098  CE1 PHE A 212      -4.985   3.235   2.148  1.00 97.62           C  
ATOM   3099  HE1 PHE A 212      -5.215   2.419   1.479  1.00 97.62           H  
ATOM   3100  CE2 PHE A 212      -3.935   5.393   2.540  1.00 97.62           C  
ATOM   3101  HE2 PHE A 212      -3.359   6.228   2.168  1.00 97.62           H  
ATOM   3102  CZ  PHE A 212      -4.199   4.305   1.698  1.00 97.62           C  
ATOM   3103  HZ  PHE A 212      -3.791   4.287   0.699  1.00 97.62           H  
ATOM   3104  N   ARG A 213      -7.875   5.591   8.180  1.00 97.44           N  
ATOM   3105  H   ARG A 213      -8.136   6.385   7.614  1.00 97.44           H  
ATOM   3106  CA  ARG A 213      -8.208   5.609   9.606  1.00 97.44           C  
ATOM   3107  HA  ARG A 213      -7.950   4.651  10.057  1.00 97.44           H  
ATOM   3108  C   ARG A 213      -9.700   5.769   9.811  1.00 97.44           C  
ATOM   3109  CB  ARG A 213      -7.421   6.719  10.317  1.00 97.44           C  
ATOM   3110  HB2 ARG A 213      -7.726   6.751  11.363  1.00 97.44           H  
ATOM   3111  HB3 ARG A 213      -7.673   7.678   9.864  1.00 97.44           H  
ATOM   3112  O   ARG A 213     -10.372   6.424   9.014  1.00 97.44           O  
ATOM   3113  CG  ARG A 213      -5.898   6.529  10.254  1.00 97.44           C  
ATOM   3114  HG2 ARG A 213      -5.420   7.385  10.730  1.00 97.44           H  
ATOM   3115  HG3 ARG A 213      -5.578   6.508   9.213  1.00 97.44           H  
ATOM   3116  CD  ARG A 213      -5.421   5.238  10.929  1.00 97.44           C  
ATOM   3117  HD2 ARG A 213      -4.339   5.162  10.824  1.00 97.44           H  
ATOM   3118  HD3 ARG A 213      -5.841   4.384  10.397  1.00 97.44           H  
ATOM   3119  NE  ARG A 213      -5.817   5.155  12.344  1.00 97.44           N  
ATOM   3120  HE  ARG A 213      -6.614   4.564  12.531  1.00 97.44           H  
ATOM   3121  NH1 ARG A 213      -4.428   6.728  13.257  1.00 97.44           N  
ATOM   3122 HH11 ARG A 213      -4.042   6.853  12.333  1.00 97.44           H  
ATOM   3123 HH12 ARG A 213      -4.164   7.292  14.053  1.00 97.44           H  
ATOM   3124  NH2 ARG A 213      -5.953   5.683  14.529  1.00 97.44           N  
ATOM   3125 HH21 ARG A 213      -5.735   6.219  15.357  1.00 97.44           H  
ATOM   3126 HH22 ARG A 213      -6.691   4.994  14.580  1.00 97.44           H  
ATOM   3127  CZ  ARG A 213      -5.391   5.853  13.372  1.00 97.44           C  
ATOM   3128  N   PHE A 214     -10.183   5.234  10.925  1.00 97.26           N  
ATOM   3129  H   PHE A 214      -9.531   4.740  11.519  1.00 97.26           H  
ATOM   3130  CA  PHE A 214     -11.541   5.434  11.424  1.00 97.26           C  
ATOM   3131  HA  PHE A 214     -11.676   4.737  12.251  1.00 97.26           H  
ATOM   3132  C   PHE A 214     -12.632   5.079  10.400  1.00 97.26           C  
ATOM   3133  CB  PHE A 214     -11.675   6.854  12.002  1.00 97.26           C  
ATOM   3134  HB2 PHE A 214     -11.625   7.578  11.189  1.00 97.26           H  
ATOM   3135  HB3 PHE A 214     -12.660   6.950  12.459  1.00 97.26           H  
ATOM   3136  O   PHE A 214     -13.557   5.854  10.176  1.00 97.26           O  
ATOM   3137  CG  PHE A 214     -10.636   7.204  13.051  1.00 97.26           C  
ATOM   3138  CD1 PHE A 214     -10.702   6.608  14.323  1.00 97.26           C  
ATOM   3139  HD1 PHE A 214     -11.487   5.902  14.553  1.00 97.26           H  
ATOM   3140  CD2 PHE A 214      -9.608   8.122  12.763  1.00 97.26           C  
ATOM   3141  HD2 PHE A 214      -9.559   8.582  11.787  1.00 97.26           H  
ATOM   3142  CE1 PHE A 214      -9.746   6.927  15.302  1.00 97.26           C  
ATOM   3143  HE1 PHE A 214      -9.796   6.457  16.273  1.00 97.26           H  
ATOM   3144  CE2 PHE A 214      -8.650   8.442  13.743  1.00 97.26           C  
ATOM   3145  HE2 PHE A 214      -7.868   9.153  13.523  1.00 97.26           H  
ATOM   3146  CZ  PHE A 214      -8.724   7.847  15.015  1.00 97.26           C  
ATOM   3147  HZ  PHE A 214      -8.000   8.093  15.777  1.00 97.26           H  
ATOM   3148  N   GLY A 215     -12.510   3.918   9.750  1.00 97.26           N  
ATOM   3149  H   GLY A 215     -11.706   3.332   9.922  1.00 97.26           H  
ATOM   3150  CA  GLY A 215     -13.549   3.349   8.887  1.00 97.26           C  
ATOM   3151  HA2 GLY A 215     -13.386   2.276   8.789  1.00 97.26           H  
ATOM   3152  HA3 GLY A 215     -14.521   3.504   9.356  1.00 97.26           H  
ATOM   3153  C   GLY A 215     -13.619   3.905   7.471  1.00 97.26           C  
ATOM   3154  O   GLY A 215     -14.409   3.410   6.674  1.00 97.26           O  
ATOM   3155  N   LYS A 216     -12.796   4.896   7.118  1.00 96.47           N  
ATOM   3156  H   LYS A 216     -12.181   5.260   7.832  1.00 96.47           H  
ATOM   3157  CA  LYS A 216     -12.871   5.610   5.831  1.00 96.47           C  
ATOM   3158  HA  LYS A 216     -13.871   6.025   5.704  1.00 96.47           H  
ATOM   3159  C   LYS A 216     -12.619   4.749   4.587  1.00 96.47           C  
ATOM   3160  CB  LYS A 216     -11.864   6.750   5.870  1.00 96.47           C  
ATOM   3161  HB2 LYS A 216     -11.688   7.113   4.857  1.00 96.47           H  
ATOM   3162  HB3 LYS A 216     -10.938   6.343   6.277  1.00 96.47           H  
ATOM   3163  O   LYS A 216     -13.217   5.029   3.557  1.00 96.47           O  
ATOM   3164  CG  LYS A 216     -12.293   7.922   6.752  1.00 96.47           C  
ATOM   3165  HG2 LYS A 216     -13.206   8.372   6.362  1.00 96.47           H  
ATOM   3166  HG3 LYS A 216     -12.461   7.583   7.775  1.00 96.47           H  
ATOM   3167  CD  LYS A 216     -11.153   8.936   6.716  1.00 96.47           C  
ATOM   3168  HD2 LYS A 216     -10.228   8.424   6.982  1.00 96.47           H  
ATOM   3169  HD3 LYS A 216     -11.059   9.333   5.706  1.00 96.47           H  
ATOM   3170  CE  LYS A 216     -11.387  10.070   7.704  1.00 96.47           C  
ATOM   3171  HE2 LYS A 216     -12.305  10.594   7.439  1.00 96.47           H  
ATOM   3172  HE3 LYS A 216     -11.509   9.636   8.696  1.00 96.47           H  
ATOM   3173  NZ  LYS A 216     -10.221  10.979   7.670  1.00 96.47           N  
ATOM   3174  HZ1 LYS A 216     -10.164  11.427   6.766  1.00 96.47           H  
ATOM   3175  HZ2 LYS A 216      -9.382  10.430   7.790  1.00 96.47           H  
ATOM   3176  HZ3 LYS A 216     -10.289  11.679   8.396  1.00 96.47           H  
ATOM   3177  N   MET A 217     -11.793   3.706   4.687  1.00 96.59           N  
ATOM   3178  H   MET A 217     -11.320   3.561   5.567  1.00 96.59           H  
ATOM   3179  CA  MET A 217     -11.561   2.732   3.600  1.00 96.59           C  
ATOM   3180  HA  MET A 217     -11.819   3.194   2.647  1.00 96.59           H  
ATOM   3181  C   MET A 217     -12.455   1.486   3.714  1.00 96.59           C  
ATOM   3182  CB  MET A 217     -10.074   2.341   3.535  1.00 96.59           C  
ATOM   3183  HB2 MET A 217      -9.763   1.962   4.509  1.00 96.59           H  
ATOM   3184  HB3 MET A 217      -9.932   1.547   2.802  1.00 96.59           H  
ATOM   3185  O   MET A 217     -12.272   0.514   2.986  1.00 96.59           O  
ATOM   3186  CG  MET A 217      -9.165   3.509   3.153  1.00 96.59           C  
ATOM   3187  HG2 MET A 217      -8.128   3.192   3.259  1.00 96.59           H  
ATOM   3188  HG3 MET A 217      -9.344   4.317   3.862  1.00 96.59           H  
ATOM   3189  SD  MET A 217      -9.390   4.168   1.482  1.00 96.59           S  
ATOM   3190  CE  MET A 217      -8.563   2.876   0.511  1.00 96.59           C  
ATOM   3191  HE1 MET A 217      -9.034   1.909   0.686  1.00 96.59           H  
ATOM   3192  HE2 MET A 217      -8.631   3.121  -0.549  1.00 96.59           H  
ATOM   3193  HE3 MET A 217      -7.511   2.822   0.790  1.00 96.59           H  
ATOM   3194  N   GLY A 218     -13.411   1.481   4.646  1.00 96.39           N  
ATOM   3195  H   GLY A 218     -13.545   2.308   5.210  1.00 96.39           H  
ATOM   3196  CA  GLY A 218     -14.237   0.318   4.947  1.00 96.39           C  
ATOM   3197  HA2 GLY A 218     -14.535  -0.159   4.013  1.00 96.39           H  
ATOM   3198  HA3 GLY A 218     -15.139   0.659   5.455  1.00 96.39           H  
ATOM   3199  C   GLY A 218     -13.535  -0.709   5.843  1.00 96.39           C  
ATOM   3200  O   GLY A 218     -12.731  -0.359   6.706  1.00 96.39           O  
ATOM   3201  N   VAL A 219     -13.891  -1.987   5.675  1.00 96.75           N  
ATOM   3202  H   VAL A 219     -14.449  -2.206   4.863  1.00 96.75           H  
ATOM   3203  CA  VAL A 219     -13.348  -3.104   6.473  1.00 96.75           C  
ATOM   3204  HA  VAL A 219     -13.021  -2.721   7.440  1.00 96.75           H  
ATOM   3205  C   VAL A 219     -12.140  -3.711   5.771  1.00 96.75           C  
ATOM   3206  CB  VAL A 219     -14.386  -4.214   6.739  1.00 96.75           C  
ATOM   3207  HB  VAL A 219     -14.654  -4.690   5.796  1.00 96.75           H  
ATOM   3208  O   VAL A 219     -12.268  -4.203   4.656  1.00 96.75           O  
ATOM   3209  CG1 VAL A 219     -13.823  -5.292   7.673  1.00 96.75           C  
ATOM   3210 HG11 VAL A 219     -13.018  -5.837   7.180  1.00 96.75           H  
ATOM   3211 HG12 VAL A 219     -13.440  -4.839   8.587  1.00 96.75           H  
ATOM   3212 HG13 VAL A 219     -14.594  -6.015   7.937  1.00 96.75           H  
ATOM   3213  CG2 VAL A 219     -15.677  -3.673   7.354  1.00 96.75           C  
ATOM   3214 HG21 VAL A 219     -15.450  -3.012   8.191  1.00 96.75           H  
ATOM   3215 HG22 VAL A 219     -16.235  -3.142   6.583  1.00 96.75           H  
ATOM   3216 HG23 VAL A 219     -16.297  -4.494   7.714  1.00 96.75           H  
ATOM   3217  N   TYR A 220     -11.005  -3.755   6.457  1.00 97.58           N  
ATOM   3218  H   TYR A 220     -11.008  -3.386   7.397  1.00 97.58           H  
ATOM   3219  CA  TYR A 220      -9.757  -4.343   5.976  1.00 97.58           C  
ATOM   3220  HA  TYR A 220      -9.592  -4.072   4.933  1.00 97.58           H  
ATOM   3221  C   TYR A 220      -9.845  -5.867   6.069  1.00 97.58           C  
ATOM   3222  CB  TYR A 220      -8.585  -3.815   6.825  1.00 97.58           C  
ATOM   3223  HB2 TYR A 220      -8.822  -3.940   7.882  1.00 97.58           H  
ATOM   3224  HB3 TYR A 220      -7.715  -4.440   6.623  1.00 97.58           H  
ATOM   3225  O   TYR A 220      -9.547  -6.582   5.121  1.00 97.58           O  
ATOM   3226  CG  TYR A 220      -8.197  -2.366   6.595  1.00 97.58           C  
ATOM   3227  CD1 TYR A 220      -6.844  -2.038   6.366  1.00 97.58           C  
ATOM   3228  HD1 TYR A 220      -6.087  -2.809   6.370  1.00 97.58           H  
ATOM   3229  CD2 TYR A 220      -9.165  -1.338   6.630  1.00 97.58           C  
ATOM   3230  HD2 TYR A 220     -10.200  -1.530   6.871  1.00 97.58           H  
ATOM   3231  CE1 TYR A 220      -6.476  -0.709   6.097  1.00 97.58           C  
ATOM   3232  HE1 TYR A 220      -5.446  -0.466   5.880  1.00 97.58           H  
ATOM   3233  CE2 TYR A 220      -8.806  -0.017   6.355  1.00 97.58           C  
ATOM   3234  HE2 TYR A 220      -9.551   0.764   6.377  1.00 97.58           H  
ATOM   3235  OH  TYR A 220      -7.157   1.562   5.758  1.00 97.58           O  
ATOM   3236  HH  TYR A 220      -6.212   1.656   5.617  1.00 97.58           H  
ATOM   3237  CZ  TYR A 220      -7.470   0.290   6.063  1.00 97.58           C  
ATOM   3238  N   GLY A 221     -10.324  -6.368   7.199  1.00 96.46           N  
ATOM   3239  H   GLY A 221     -10.562  -5.733   7.947  1.00 96.46           H  
ATOM   3240  CA  GLY A 221     -10.540  -7.785   7.453  1.00 96.46           C  
ATOM   3241  HA2 GLY A 221     -11.283  -8.175   6.758  1.00 96.46           H  
ATOM   3242  HA3 GLY A 221      -9.610  -8.338   7.320  1.00 96.46           H  
ATOM   3243  C   GLY A 221     -11.037  -7.986   8.876  1.00 96.46           C  
ATOM   3244  O   GLY A 221     -11.071  -7.040   9.665  1.00 96.46           O  
ATOM   3245  N   THR A 222     -11.410  -9.215   9.200  1.00 96.35           N  
ATOM   3246  H   THR A 222     -11.314  -9.955   8.519  1.00 96.35           H  
ATOM   3247  CA  THR A 222     -11.887  -9.599  10.530  1.00 96.35           C  
ATOM   3248  HA  THR A 222     -11.891  -8.728  11.186  1.00 96.35           H  
ATOM   3249  C   THR A 222     -10.933 -10.633  11.103  1.00 96.35           C  
ATOM   3250  CB  THR A 222     -13.321 -10.144  10.474  1.00 96.35           C  
ATOM   3251  HB  THR A 222     -13.311 -11.075   9.908  1.00 96.35           H  
ATOM   3252  O   THR A 222     -10.453 -11.504  10.379  1.00 96.35           O  
ATOM   3253  CG2 THR A 222     -13.925 -10.423  11.850  1.00 96.35           C  
ATOM   3254 HG21 THR A 222     -14.962 -10.737  11.728  1.00 96.35           H  
ATOM   3255 HG22 THR A 222     -13.378 -11.220  12.353  1.00 96.35           H  
ATOM   3256 HG23 THR A 222     -13.899  -9.520  12.460  1.00 96.35           H  
ATOM   3257  OG1 THR A 222     -14.159  -9.232   9.798  1.00 96.35           O  
ATOM   3258  HG1 THR A 222     -14.558  -8.633  10.433  1.00 96.35           H  
ATOM   3259  N   PHE A 223     -10.653 -10.547  12.398  1.00 97.01           N  
ATOM   3260  H   PHE A 223     -11.064  -9.801  12.941  1.00 97.01           H  
ATOM   3261  CA  PHE A 223      -9.862 -11.547  13.103  1.00 97.01           C  
ATOM   3262  HA  PHE A 223      -9.852 -12.464  12.514  1.00 97.01           H  
ATOM   3263  C   PHE A 223     -10.488 -11.887  14.452  1.00 97.01           C  
ATOM   3264  CB  PHE A 223      -8.408 -11.078  13.245  1.00 97.01           C  
ATOM   3265  HB2 PHE A 223      -8.044 -10.743  12.274  1.00 97.01           H  
ATOM   3266  HB3 PHE A 223      -7.806 -11.943  13.526  1.00 97.01           H  
ATOM   3267  O   PHE A 223     -11.156 -11.061  15.075  1.00 97.01           O  
ATOM   3268  CG  PHE A 223      -8.172  -9.984  14.271  1.00 97.01           C  
ATOM   3269  CD1 PHE A 223      -8.431  -8.641  13.953  1.00 97.01           C  
ATOM   3270  HD1 PHE A 223      -8.826  -8.385  12.981  1.00 97.01           H  
ATOM   3271  CD2 PHE A 223      -7.680 -10.306  15.548  1.00 97.01           C  
ATOM   3272  HD2 PHE A 223      -7.437 -11.331  15.787  1.00 97.01           H  
ATOM   3273  CE1 PHE A 223      -8.204  -7.634  14.907  1.00 97.01           C  
ATOM   3274  HE1 PHE A 223      -8.419  -6.606  14.658  1.00 97.01           H  
ATOM   3275  CE2 PHE A 223      -7.474  -9.306  16.513  1.00 97.01           C  
ATOM   3276  HE2 PHE A 223      -7.103  -9.568  17.492  1.00 97.01           H  
ATOM   3277  CZ  PHE A 223      -7.738  -7.966  16.191  1.00 97.01           C  
ATOM   3278  HZ  PHE A 223      -7.585  -7.193  16.931  1.00 97.01           H  
ATOM   3279  N   HIS A 224     -10.242 -13.107  14.911  1.00 96.72           N  
ATOM   3280  H   HIS A 224      -9.689 -13.737  14.348  1.00 96.72           H  
ATOM   3281  CA  HIS A 224     -10.506 -13.504  16.285  1.00 96.72           C  
ATOM   3282  HA  HIS A 224     -11.336 -12.918  16.679  1.00 96.72           H  
ATOM   3283  C   HIS A 224      -9.266 -13.235  17.144  1.00 96.72           C  
ATOM   3284  CB  HIS A 224     -10.909 -14.979  16.297  1.00 96.72           C  
ATOM   3285  HB2 HIS A 224     -11.775 -15.118  15.650  1.00 96.72           H  
ATOM   3286  HB3 HIS A 224     -10.091 -15.585  15.909  1.00 96.72           H  
ATOM   3287  O   HIS A 224      -8.147 -13.370  16.654  1.00 96.72           O  
ATOM   3288  CG  HIS A 224     -11.267 -15.462  17.672  1.00 96.72           C  
ATOM   3289  CD2 HIS A 224     -10.803 -16.586  18.289  1.00 96.72           C  
ATOM   3290  HD2 HIS A 224     -10.136 -17.312  17.849  1.00 96.72           H  
ATOM   3291  ND1 HIS A 224     -12.115 -14.836  18.549  1.00 96.72           N  
ATOM   3292  HD1 HIS A 224     -12.579 -13.952  18.398  1.00 96.72           H  
ATOM   3293  CE1 HIS A 224     -12.159 -15.560  19.676  1.00 96.72           C  
ATOM   3294  HE1 HIS A 224     -12.745 -15.306  20.547  1.00 96.72           H  
ATOM   3295  NE2 HIS A 224     -11.361 -16.637  19.571  1.00 96.72           N  
ATOM   3296  N   THR A 225      -9.427 -12.919  18.431  1.00 95.45           N  
ATOM   3297  H   THR A 225     -10.364 -12.825  18.797  1.00 95.45           H  
ATOM   3298  CA  THR A 225      -8.299 -12.634  19.346  1.00 95.45           C  
ATOM   3299  HA  THR A 225      -7.813 -11.713  19.024  1.00 95.45           H  
ATOM   3300  C   THR A 225      -7.209 -13.705  19.382  1.00 95.45           C  
ATOM   3301  CB  THR A 225      -8.783 -12.450  20.787  1.00 95.45           C  
ATOM   3302  HB  THR A 225      -7.925 -12.393  21.457  1.00 95.45           H  
ATOM   3303  O   THR A 225      -6.057 -13.378  19.640  1.00 95.45           O  
ATOM   3304  CG2 THR A 225      -9.575 -11.166  20.915  1.00 95.45           C  
ATOM   3305 HG21 THR A 225     -10.572 -11.313  20.501  1.00 95.45           H  
ATOM   3306 HG22 THR A 225      -9.072 -10.348  20.398  1.00 95.45           H  
ATOM   3307 HG23 THR A 225      -9.637 -10.917  21.974  1.00 95.45           H  
ATOM   3308  OG1 THR A 225      -9.628 -13.515  21.178  1.00 95.45           O  
ATOM   3309  HG1 THR A 225      -9.075 -14.176  21.602  1.00 95.45           H  
ATOM   3310  N   ASN A 226      -7.548 -14.966  19.100  1.00 94.10           N  
ATOM   3311  H   ASN A 226      -8.523 -15.158  18.921  1.00 94.10           H  
ATOM   3312  CA  ASN A 226      -6.586 -16.076  19.061  1.00 94.10           C  
ATOM   3313  HA  ASN A 226      -5.814 -15.898  19.809  1.00 94.10           H  
ATOM   3314  C   ASN A 226      -5.853 -16.225  17.717  1.00 94.10           C  
ATOM   3315  CB  ASN A 226      -7.323 -17.371  19.430  1.00 94.10           C  
ATOM   3316  HB2 ASN A 226      -8.129 -17.554  18.720  1.00 94.10           H  
ATOM   3317  HB3 ASN A 226      -6.627 -18.208  19.367  1.00 94.10           H  
ATOM   3318  O   ASN A 226      -4.923 -17.018  17.607  1.00 94.10           O  
ATOM   3319  CG  ASN A 226      -7.863 -17.347  20.847  1.00 94.10           C  
ATOM   3320  ND2 ASN A 226      -9.027 -17.898  21.088  1.00 94.10           N  
ATOM   3321 HD21 ASN A 226      -9.661 -18.116  20.332  1.00 94.10           H  
ATOM   3322 HD22 ASN A 226      -9.358 -17.815  22.038  1.00 94.10           H  
ATOM   3323  OD1 ASN A 226      -7.262 -16.819  21.764  1.00 94.10           O  
ATOM   3324  N   THR A 227      -6.278 -15.498  16.687  1.00 95.56           N  
ATOM   3325  H   THR A 227      -7.029 -14.841  16.841  1.00 95.56           H  
ATOM   3326  CA  THR A 227      -5.725 -15.563  15.330  1.00 95.56           C  
ATOM   3327  HA  THR A 227      -4.747 -16.043  15.353  1.00 95.56           H  
ATOM   3328  C   THR A 227      -5.513 -14.148  14.782  1.00 95.56           C  
ATOM   3329  CB  THR A 227      -6.631 -16.400  14.407  1.00 95.56           C  
ATOM   3330  HB  THR A 227      -6.212 -16.407  13.401  1.00 95.56           H  
ATOM   3331  O   THR A 227      -6.134 -13.784  13.777  1.00 95.56           O  
ATOM   3332  CG2 THR A 227      -6.769 -17.851  14.864  1.00 95.56           C  
ATOM   3333 HG21 THR A 227      -7.315 -18.414  14.107  1.00 95.56           H  
ATOM   3334 HG22 THR A 227      -5.780 -18.291  14.994  1.00 95.56           H  
ATOM   3335 HG23 THR A 227      -7.314 -17.900  15.807  1.00 95.56           H  
ATOM   3336  OG1 THR A 227      -7.914 -15.823  14.343  1.00 95.56           O  
ATOM   3337  HG1 THR A 227      -7.747 -14.953  13.975  1.00 95.56           H  
ATOM   3338  N   PRO A 228      -4.702 -13.309  15.453  1.00 96.16           N  
ATOM   3339  CA  PRO A 228      -4.437 -11.961  14.974  1.00 96.16           C  
ATOM   3340  HA  PRO A 228      -5.379 -11.423  14.876  1.00 96.16           H  
ATOM   3341  C   PRO A 228      -3.729 -11.990  13.609  1.00 96.16           C  
ATOM   3342  CB  PRO A 228      -3.590 -11.310  16.065  1.00 96.16           C  
ATOM   3343  HB2 PRO A 228      -2.924 -10.541  15.675  1.00 96.16           H  
ATOM   3344  HB3 PRO A 228      -4.263 -10.906  16.822  1.00 96.16           H  
ATOM   3345  O   PRO A 228      -2.991 -12.936  13.322  1.00 96.16           O  
ATOM   3346  CG  PRO A 228      -2.822 -12.486  16.665  1.00 96.16           C  
ATOM   3347  HG2 PRO A 228      -1.966 -12.729  16.034  1.00 96.16           H  
ATOM   3348  HG3 PRO A 228      -2.504 -12.285  17.688  1.00 96.16           H  
ATOM   3349  CD  PRO A 228      -3.851 -13.613  16.601  1.00 96.16           C  
ATOM   3350  HD2 PRO A 228      -4.451 -13.606  17.511  1.00 96.16           H  
ATOM   3351  HD3 PRO A 228      -3.348 -14.573  16.487  1.00 96.16           H  
ATOM   3352  N   PRO A 229      -3.942 -10.974  12.754  1.00 97.80           N  
ATOM   3353  CA  PRO A 229      -3.195 -10.859  11.508  1.00 97.80           C  
ATOM   3354  HA  PRO A 229      -3.283 -11.777  10.927  1.00 97.80           H  
ATOM   3355  C   PRO A 229      -1.713 -10.587  11.791  1.00 97.80           C  
ATOM   3356  CB  PRO A 229      -3.848  -9.698  10.755  1.00 97.80           C  
ATOM   3357  HB2 PRO A 229      -3.143  -9.178  10.106  1.00 97.80           H  
ATOM   3358  HB3 PRO A 229      -4.690 -10.071  10.173  1.00 97.80           H  
ATOM   3359  O   PRO A 229      -1.373  -9.981  12.806  1.00 97.80           O  
ATOM   3360  CG  PRO A 229      -4.361  -8.798  11.879  1.00 97.80           C  
ATOM   3361  HG2 PRO A 229      -5.199  -8.181  11.555  1.00 97.80           H  
ATOM   3362  HG3 PRO A 229      -3.548  -8.174  12.250  1.00 97.80           H  
ATOM   3363  CD  PRO A 229      -4.776  -9.796  12.960  1.00 97.80           C  
ATOM   3364  HD2 PRO A 229      -4.626  -9.363  13.949  1.00 97.80           H  
ATOM   3365  HD3 PRO A 229      -5.821 -10.071  12.820  1.00 97.80           H  
ATOM   3366  N   SER A 230      -0.832 -10.963  10.869  1.00 97.92           N  
ATOM   3367  H   SER A 230      -1.171 -11.421  10.036  1.00 97.92           H  
ATOM   3368  CA  SER A 230       0.555 -10.488  10.858  1.00 97.92           C  
ATOM   3369  HA  SER A 230       0.846 -10.224  11.875  1.00 97.92           H  
ATOM   3370  C   SER A 230       0.691  -9.208  10.023  1.00 97.92           C  
ATOM   3371  CB  SER A 230       1.506 -11.609  10.426  1.00 97.92           C  
ATOM   3372  HB2 SER A 230       1.439 -12.417  11.155  1.00 97.92           H  
ATOM   3373  HB3 SER A 230       2.533 -11.244  10.414  1.00 97.92           H  
ATOM   3374  O   SER A 230      -0.240  -8.795   9.326  1.00 97.92           O  
ATOM   3375  OG  SER A 230       1.189 -12.123   9.151  1.00 97.92           O  
ATOM   3376  HG  SER A 230       1.684 -12.937   9.033  1.00 97.92           H  
ATOM   3377  N   LEU A 231       1.844  -8.546  10.124  1.00 98.46           N  
ATOM   3378  H   LEU A 231       2.590  -8.955  10.668  1.00 98.46           H  
ATOM   3379  CA  LEU A 231       2.176  -7.344   9.365  1.00 98.46           C  
ATOM   3380  HA  LEU A 231       1.293  -6.992   8.832  1.00 98.46           H  
ATOM   3381  C   LEU A 231       3.257  -7.667   8.332  1.00 98.46           C  
ATOM   3382  CB  LEU A 231       2.636  -6.248  10.341  1.00 98.46           C  
ATOM   3383  HB2 LEU A 231       1.853  -6.074  11.079  1.00 98.46           H  
ATOM   3384  HB3 LEU A 231       3.523  -6.609  10.861  1.00 98.46           H  
ATOM   3385  O   LEU A 231       4.306  -8.197   8.679  1.00 98.46           O  
ATOM   3386  CG  LEU A 231       2.968  -4.915   9.649  1.00 98.46           C  
ATOM   3387  HG  LEU A 231       3.566  -5.094   8.756  1.00 98.46           H  
ATOM   3388  CD1 LEU A 231       1.706  -4.152   9.245  1.00 98.46           C  
ATOM   3389 HD11 LEU A 231       1.990  -3.271   8.669  1.00 98.46           H  
ATOM   3390 HD12 LEU A 231       1.132  -3.866  10.126  1.00 98.46           H  
ATOM   3391 HD13 LEU A 231       1.087  -4.778   8.603  1.00 98.46           H  
ATOM   3392  CD2 LEU A 231       3.779  -4.025  10.588  1.00 98.46           C  
ATOM   3393 HD21 LEU A 231       4.754  -4.482  10.760  1.00 98.46           H  
ATOM   3394 HD22 LEU A 231       3.264  -3.917  11.542  1.00 98.46           H  
ATOM   3395 HD23 LEU A 231       3.926  -3.053  10.116  1.00 98.46           H  
ATOM   3396  N   GLU A 232       3.031  -7.285   7.084  1.00 98.10           N  
ATOM   3397  H   GLU A 232       2.143  -6.856   6.865  1.00 98.10           H  
ATOM   3398  CA  GLU A 232       4.056  -7.224   6.043  1.00 98.10           C  
ATOM   3399  HA  GLU A 232       4.930  -7.796   6.354  1.00 98.10           H  
ATOM   3400  C   GLU A 232       4.486  -5.773   5.851  1.00 98.10           C  
ATOM   3401  CB  GLU A 232       3.537  -7.832   4.734  1.00 98.10           C  
ATOM   3402  HB2 GLU A 232       4.248  -7.635   3.933  1.00 98.10           H  
ATOM   3403  HB3 GLU A 232       2.581  -7.367   4.492  1.00 98.10           H  
ATOM   3404  O   GLU A 232       3.640  -4.876   5.832  1.00 98.10           O  
ATOM   3405  CG  GLU A 232       3.332  -9.343   4.874  1.00 98.10           C  
ATOM   3406  HG2 GLU A 232       2.737  -9.514   5.772  1.00 98.10           H  
ATOM   3407  HG3 GLU A 232       4.302  -9.821   5.004  1.00 98.10           H  
ATOM   3408  CD  GLU A 232       2.582 -10.005   3.714  1.00 98.10           C  
ATOM   3409  OE1 GLU A 232       2.188 -11.178   3.919  1.00 98.10           O  
ATOM   3410  OE2 GLU A 232       2.301  -9.334   2.694  1.00 98.10           O  
ATOM   3411  N   VAL A 233       5.789  -5.530   5.723  1.00 98.25           N  
ATOM   3412  H   VAL A 233       6.437  -6.303   5.765  1.00 98.25           H  
ATOM   3413  CA  VAL A 233       6.338  -4.186   5.503  1.00 98.25           C  
ATOM   3414  HA  VAL A 233       5.525  -3.524   5.207  1.00 98.25           H  
ATOM   3415  C   VAL A 233       7.334  -4.160   4.362  1.00 98.25           C  
ATOM   3416  CB  VAL A 233       6.979  -3.581   6.765  1.00 98.25           C  
ATOM   3417  HB  VAL A 233       7.336  -2.582   6.515  1.00 98.25           H  
ATOM   3418  O   VAL A 233       8.003  -5.153   4.087  1.00 98.25           O  
ATOM   3419  CG1 VAL A 233       5.940  -3.437   7.879  1.00 98.25           C  
ATOM   3420 HG11 VAL A 233       6.360  -2.844   8.692  1.00 98.25           H  
ATOM   3421 HG12 VAL A 233       5.658  -4.424   8.246  1.00 98.25           H  
ATOM   3422 HG13 VAL A 233       5.058  -2.928   7.491  1.00 98.25           H  
ATOM   3423  CG2 VAL A 233       8.176  -4.377   7.290  1.00 98.25           C  
ATOM   3424 HG21 VAL A 233       8.576  -3.900   8.185  1.00 98.25           H  
ATOM   3425 HG22 VAL A 233       8.962  -4.417   6.537  1.00 98.25           H  
ATOM   3426 HG23 VAL A 233       7.854  -5.392   7.523  1.00 98.25           H  
ATOM   3427  N   MET A 234       7.448  -2.987   3.756  1.00 97.30           N  
ATOM   3428  H   MET A 234       6.833  -2.240   4.046  1.00 97.30           H  
ATOM   3429  CA  MET A 234       8.473  -2.631   2.785  1.00 97.30           C  
ATOM   3430  HA  MET A 234       9.277  -3.367   2.802  1.00 97.30           H  
ATOM   3431  C   MET A 234       9.043  -1.263   3.168  1.00 97.30           C  
ATOM   3432  CB  MET A 234       7.852  -2.626   1.386  1.00 97.30           C  
ATOM   3433  HB2 MET A 234       7.037  -1.903   1.367  1.00 97.30           H  
ATOM   3434  HB3 MET A 234       7.443  -3.615   1.176  1.00 97.30           H  
ATOM   3435  O   MET A 234       8.320  -0.390   3.666  1.00 97.30           O  
ATOM   3436  CG  MET A 234       8.865  -2.284   0.290  1.00 97.30           C  
ATOM   3437  HG2 MET A 234       9.295  -1.300   0.475  1.00 97.30           H  
ATOM   3438  HG3 MET A 234       9.669  -3.018   0.313  1.00 97.30           H  
ATOM   3439  SD  MET A 234       8.154  -2.272  -1.371  1.00 97.30           S  
ATOM   3440  CE  MET A 234       6.993  -0.888  -1.227  1.00 97.30           C  
ATOM   3441  HE1 MET A 234       6.131  -1.185  -0.630  1.00 97.30           H  
ATOM   3442  HE2 MET A 234       7.495  -0.040  -0.761  1.00 97.30           H  
ATOM   3443  HE3 MET A 234       6.658  -0.593  -2.222  1.00 97.30           H  
ATOM   3444  N   GLY A 235      10.341  -1.076   2.961  1.00 95.58           N  
ATOM   3445  H   GLY A 235      10.888  -1.802   2.521  1.00 95.58           H  
ATOM   3446  CA  GLY A 235      11.025   0.173   3.271  1.00 95.58           C  
ATOM   3447  HA2 GLY A 235      10.714   0.524   4.254  1.00 95.58           H  
ATOM   3448  HA3 GLY A 235      10.762   0.924   2.526  1.00 95.58           H  
ATOM   3449  C   GLY A 235      12.536   0.014   3.266  1.00 95.58           C  
ATOM   3450  O   GLY A 235      13.061  -1.009   2.833  1.00 95.58           O  
ATOM   3451  N   VAL A 236      13.242   1.018   3.779  1.00 93.05           N  
ATOM   3452  H   VAL A 236      12.735   1.805   4.159  1.00 93.05           H  
ATOM   3453  CA  VAL A 236      14.708   1.015   3.858  1.00 93.05           C  
ATOM   3454  HA  VAL A 236      15.094   1.048   2.839  1.00 93.05           H  
ATOM   3455  C   VAL A 236      15.203  -0.274   4.518  1.00 93.05           C  
ATOM   3456  CB  VAL A 236      15.232   2.251   4.609  1.00 93.05           C  
ATOM   3457  HB  VAL A 236      14.837   2.251   5.624  1.00 93.05           H  
ATOM   3458  O   VAL A 236      14.718  -0.678   5.577  1.00 93.05           O  
ATOM   3459  CG1 VAL A 236      16.765   2.260   4.680  1.00 93.05           C  
ATOM   3460 HG11 VAL A 236      17.124   1.417   5.271  1.00 93.05           H  
ATOM   3461 HG12 VAL A 236      17.191   2.211   3.678  1.00 93.05           H  
ATOM   3462 HG13 VAL A 236      17.104   3.175   5.166  1.00 93.05           H  
ATOM   3463  CG2 VAL A 236      14.794   3.546   3.908  1.00 93.05           C  
ATOM   3464 HG21 VAL A 236      15.163   3.564   2.883  1.00 93.05           H  
ATOM   3465 HG22 VAL A 236      13.707   3.627   3.890  1.00 93.05           H  
ATOM   3466 HG23 VAL A 236      15.186   4.410   4.444  1.00 93.05           H  
ATOM   3467  N   ALA A 237      16.168  -0.927   3.868  1.00 93.57           N  
ATOM   3468  H   ALA A 237      16.521  -0.538   3.006  1.00 93.57           H  
ATOM   3469  CA  ALA A 237      16.646  -2.235   4.285  1.00 93.57           C  
ATOM   3470  HA  ALA A 237      15.778  -2.894   4.314  1.00 93.57           H  
ATOM   3471  C   ALA A 237      17.271  -2.191   5.688  1.00 93.57           C  
ATOM   3472  CB  ALA A 237      17.624  -2.778   3.237  1.00 93.57           C  
ATOM   3473  HB1 ALA A 237      18.498  -2.130   3.174  1.00 93.57           H  
ATOM   3474  HB2 ALA A 237      17.136  -2.821   2.263  1.00 93.57           H  
ATOM   3475  HB3 ALA A 237      17.941  -3.781   3.521  1.00 93.57           H  
ATOM   3476  O   ALA A 237      18.164  -1.387   5.960  1.00 93.57           O  
ATOM   3477  N   GLY A 238      16.834  -3.094   6.565  1.00 95.08           N  
ATOM   3478  H   GLY A 238      16.058  -3.682   6.296  1.00 95.08           H  
ATOM   3479  CA  GLY A 238      17.357  -3.195   7.924  1.00 95.08           C  
ATOM   3480  HA2 GLY A 238      17.813  -2.250   8.218  1.00 95.08           H  
ATOM   3481  HA3 GLY A 238      18.130  -3.964   7.945  1.00 95.08           H  
ATOM   3482  C   GLY A 238      16.301  -3.535   8.968  1.00 95.08           C  
ATOM   3483  O   GLY A 238      15.108  -3.632   8.687  1.00 95.08           O  
ATOM   3484  N   ALA A 239      16.760  -3.749  10.201  1.00 96.06           N  
ATOM   3485  H   ALA A 239      17.742  -3.602  10.383  1.00 96.06           H  
ATOM   3486  CA  ALA A 239      15.881  -4.008  11.333  1.00 96.06           C  
ATOM   3487  HA  ALA A 239      15.197  -4.816  11.074  1.00 96.06           H  
ATOM   3488  C   ALA A 239      15.049  -2.761  11.664  1.00 96.06           C  
ATOM   3489  CB  ALA A 239      16.721  -4.472  12.527  1.00 96.06           C  
ATOM   3490  HB1 ALA A 239      17.425  -3.692  12.814  1.00 96.06           H  
ATOM   3491  HB2 ALA A 239      17.266  -5.378  12.264  1.00 96.06           H  
ATOM   3492  HB3 ALA A 239      16.064  -4.687  13.371  1.00 96.06           H  
ATOM   3493  O   ALA A 239      15.594  -1.695  11.943  1.00 96.06           O  
ATOM   3494  N   MET A 240      13.729  -2.919  11.685  1.00 95.30           N  
ATOM   3495  H   MET A 240      13.349  -3.796  11.361  1.00 95.30           H  
ATOM   3496  CA  MET A 240      12.776  -1.842  11.905  1.00 95.30           C  
ATOM   3497  HA  MET A 240      13.316  -0.931  12.162  1.00 95.30           H  
ATOM   3498  C   MET A 240      11.828  -2.191  13.050  1.00 95.30           C  
ATOM   3499  CB  MET A 240      12.024  -1.581  10.597  1.00 95.30           C  
ATOM   3500  HB2 MET A 240      12.755  -1.489   9.794  1.00 95.30           H  
ATOM   3501  HB3 MET A 240      11.367  -2.421  10.374  1.00 95.30           H  
ATOM   3502  O   MET A 240      11.207  -3.255  13.077  1.00 95.30           O  
ATOM   3503  CG  MET A 240      11.199  -0.293  10.662  1.00 95.30           C  
ATOM   3504  HG2 MET A 240      10.511  -0.345  11.506  1.00 95.30           H  
ATOM   3505  HG3 MET A 240      11.874   0.548  10.817  1.00 95.30           H  
ATOM   3506  SD  MET A 240      10.225   0.034   9.174  1.00 95.30           S  
ATOM   3507  CE  MET A 240      11.525   0.068   7.902  1.00 95.30           C  
ATOM   3508  HE1 MET A 240      11.937  -0.930   7.757  1.00 95.30           H  
ATOM   3509  HE2 MET A 240      11.104   0.412   6.957  1.00 95.30           H  
ATOM   3510  HE3 MET A 240      12.329   0.744   8.195  1.00 95.30           H  
ATOM   3511  N   ALA A 241      11.690  -1.265  13.997  1.00 97.32           N  
ATOM   3512  H   ALA A 241      12.227  -0.414  13.914  1.00 97.32           H  
ATOM   3513  CA  ALA A 241      10.645  -1.312  15.009  1.00 97.32           C  
ATOM   3514  HA  ALA A 241      10.364  -2.348  15.198  1.00 97.32           H  
ATOM   3515  C   ALA A 241       9.414  -0.567  14.486  1.00 97.32           C  
ATOM   3516  CB  ALA A 241      11.182  -0.727  16.319  1.00 97.32           C  
ATOM   3517  HB1 ALA A 241      12.038  -1.310  16.659  1.00 97.32           H  
ATOM   3518  HB2 ALA A 241      10.403  -0.758  17.081  1.00 97.32           H  
ATOM   3519  HB3 ALA A 241      11.491   0.307  16.166  1.00 97.32           H  
ATOM   3520  O   ALA A 241       9.414   0.659  14.371  1.00 97.32           O  
ATOM   3521  N   VAL A 242       8.356  -1.311  14.181  1.00 98.32           N  
ATOM   3522  H   VAL A 242       8.417  -2.312  14.300  1.00 98.32           H  
ATOM   3523  CA  VAL A 242       7.124  -0.768  13.619  1.00 98.32           C  
ATOM   3524  HA  VAL A 242       7.342   0.226  13.228  1.00 98.32           H  
ATOM   3525  C   VAL A 242       6.081  -0.640  14.720  1.00 98.32           C  
ATOM   3526  CB  VAL A 242       6.620  -1.598  12.425  1.00 98.32           C  
ATOM   3527  HB  VAL A 242       6.274  -2.572  12.771  1.00 98.32           H  
ATOM   3528  O   VAL A 242       5.704  -1.613  15.368  1.00 98.32           O  
ATOM   3529  CG1 VAL A 242       5.461  -0.864  11.735  1.00 98.32           C  
ATOM   3530 HG11 VAL A 242       4.587  -0.840  12.386  1.00 98.32           H  
ATOM   3531 HG12 VAL A 242       5.762   0.153  11.481  1.00 98.32           H  
ATOM   3532 HG13 VAL A 242       5.200  -1.381  10.812  1.00 98.32           H  
ATOM   3533  CG2 VAL A 242       7.732  -1.810  11.391  1.00 98.32           C  
ATOM   3534 HG21 VAL A 242       8.082  -0.851  11.009  1.00 98.32           H  
ATOM   3535 HG22 VAL A 242       7.357  -2.410  10.562  1.00 98.32           H  
ATOM   3536 HG23 VAL A 242       8.571  -2.355  11.825  1.00 98.32           H  
ATOM   3537  N   THR A 243       5.590   0.577  14.943  1.00 98.26           N  
ATOM   3538  H   THR A 243       5.932   1.309  14.337  1.00 98.26           H  
ATOM   3539  CA  THR A 243       4.362   0.816  15.704  1.00 98.26           C  
ATOM   3540  HA  THR A 243       4.281   0.093  16.515  1.00 98.26           H  
ATOM   3541  C   THR A 243       3.169   0.659  14.773  1.00 98.26           C  
ATOM   3542  CB  THR A 243       4.324   2.229  16.293  1.00 98.26           C  
ATOM   3543  HB  THR A 243       4.287   2.953  15.480  1.00 98.26           H  
ATOM   3544  O   THR A 243       3.085   1.349  13.758  1.00 98.26           O  
ATOM   3545  CG2 THR A 243       3.120   2.452  17.213  1.00 98.26           C  
ATOM   3546 HG21 THR A 243       2.194   2.374  16.644  1.00 98.26           H  
ATOM   3547 HG22 THR A 243       3.121   1.693  17.996  1.00 98.26           H  
ATOM   3548 HG23 THR A 243       3.177   3.442  17.665  1.00 98.26           H  
ATOM   3549  OG1 THR A 243       5.462   2.509  17.070  1.00 98.26           O  
ATOM   3550  HG1 THR A 243       6.173   1.977  16.704  1.00 98.26           H  
ATOM   3551  N   VAL A 244       2.211  -0.171  15.163  1.00 98.26           N  
ATOM   3552  H   VAL A 244       2.335  -0.694  16.018  1.00 98.26           H  
ATOM   3553  CA  VAL A 244       0.960  -0.385  14.437  1.00 98.26           C  
ATOM   3554  HA  VAL A 244       0.993   0.146  13.486  1.00 98.26           H  
ATOM   3555  C   VAL A 244      -0.185   0.170  15.271  1.00 98.26           C  
ATOM   3556  CB  VAL A 244       0.748  -1.875  14.120  1.00 98.26           C  
ATOM   3557  HB  VAL A 244       0.551  -2.417  15.045  1.00 98.26           H  
ATOM   3558  O   VAL A 244      -0.306  -0.137  16.454  1.00 98.26           O  
ATOM   3559  CG1 VAL A 244      -0.437  -2.051  13.169  1.00 98.26           C  
ATOM   3560 HG11 VAL A 244      -0.579  -3.108  12.944  1.00 98.26           H  
ATOM   3561 HG12 VAL A 244      -1.354  -1.669  13.618  1.00 98.26           H  
ATOM   3562 HG13 VAL A 244      -0.238  -1.513  12.242  1.00 98.26           H  
ATOM   3563  CG2 VAL A 244       1.976  -2.497  13.449  1.00 98.26           C  
ATOM   3564 HG21 VAL A 244       1.759  -3.536  13.204  1.00 98.26           H  
ATOM   3565 HG22 VAL A 244       2.832  -2.489  14.123  1.00 98.26           H  
ATOM   3566 HG23 VAL A 244       2.223  -1.952  12.537  1.00 98.26           H  
ATOM   3567  N   ILE A 245      -1.022   1.009  14.675  1.00 98.11           N  
ATOM   3568  H   ILE A 245      -0.857   1.227  13.703  1.00 98.11           H  
ATOM   3569  CA  ILE A 245      -2.291   1.431  15.266  1.00 98.11           C  
ATOM   3570  HA  ILE A 245      -2.367   1.055  16.286  1.00 98.11           H  
ATOM   3571  C   ILE A 245      -3.402   0.797  14.446  1.00 98.11           C  
ATOM   3572  CB  ILE A 245      -2.419   2.966  15.320  1.00 98.11           C  
ATOM   3573  HB  ILE A 245      -2.478   3.334  14.295  1.00 98.11           H  
ATOM   3574  O   ILE A 245      -3.516   1.098  13.259  1.00 98.11           O  
ATOM   3575  CG1 ILE A 245      -1.214   3.666  15.989  1.00 98.11           C  
ATOM   3576 HG12 ILE A 245      -1.381   4.743  15.956  1.00 98.11           H  
ATOM   3577 HG13 ILE A 245      -0.317   3.466  15.403  1.00 98.11           H  
ATOM   3578  CG2 ILE A 245      -3.732   3.365  16.015  1.00 98.11           C  
ATOM   3579 HG21 ILE A 245      -4.584   3.048  15.414  1.00 98.11           H  
ATOM   3580 HG22 ILE A 245      -3.784   4.447  16.137  1.00 98.11           H  
ATOM   3581 HG23 ILE A 245      -3.806   2.884  16.990  1.00 98.11           H  
ATOM   3582  CD1 ILE A 245      -0.940   3.268  17.447  1.00 98.11           C  
ATOM   3583 HD11 ILE A 245      -1.805   3.482  18.074  1.00 98.11           H  
ATOM   3584 HD12 ILE A 245      -0.699   2.206  17.510  1.00 98.11           H  
ATOM   3585 HD13 ILE A 245      -0.089   3.839  17.818  1.00 98.11           H  
ATOM   3586  N   LEU A 246      -4.201  -0.062  15.073  1.00 98.33           N  
ATOM   3587  H   LEU A 246      -4.065  -0.217  16.061  1.00 98.33           H  
ATOM   3588  CA  LEU A 246      -5.385  -0.651  14.457  1.00 98.33           C  
ATOM   3589  HA  LEU A 246      -5.353  -0.501  13.378  1.00 98.33           H  
ATOM   3590  C   LEU A 246      -6.626   0.054  14.990  1.00 98.33           C  
ATOM   3591  CB  LEU A 246      -5.463  -2.167  14.708  1.00 98.33           C  
ATOM   3592  HB2 LEU A 246      -6.378  -2.510  14.226  1.00 98.33           H  
ATOM   3593  HB3 LEU A 246      -5.566  -2.366  15.775  1.00 98.33           H  
ATOM   3594  O   LEU A 246      -6.775   0.195  16.202  1.00 98.33           O  
ATOM   3595  CG  LEU A 246      -4.277  -2.968  14.134  1.00 98.33           C  
ATOM   3596  HG  LEU A 246      -3.813  -2.405  13.324  1.00 98.33           H  
ATOM   3597  CD1 LEU A 246      -3.221  -3.268  15.204  1.00 98.33           C  
ATOM   3598 HD11 LEU A 246      -2.831  -2.341  15.624  1.00 98.33           H  
ATOM   3599 HD12 LEU A 246      -2.398  -3.826  14.756  1.00 98.33           H  
ATOM   3600 HD13 LEU A 246      -3.656  -3.871  16.001  1.00 98.33           H  
ATOM   3601  CD2 LEU A 246      -4.758  -4.302  13.564  1.00 98.33           C  
ATOM   3602 HD21 LEU A 246      -5.244  -4.893  14.339  1.00 98.33           H  
ATOM   3603 HD22 LEU A 246      -3.911  -4.861  13.166  1.00 98.33           H  
ATOM   3604 HD23 LEU A 246      -5.462  -4.121  12.751  1.00 98.33           H  
ATOM   3605  N   ASP A 247      -7.514   0.472  14.095  1.00 98.48           N  
ATOM   3606  H   ASP A 247      -7.329   0.284  13.120  1.00 98.48           H  
ATOM   3607  CA  ASP A 247      -8.857   0.915  14.451  1.00 98.48           C  
ATOM   3608  HA  ASP A 247      -8.865   1.273  15.481  1.00 98.48           H  
ATOM   3609  C   ASP A 247      -9.795  -0.285  14.342  1.00 98.48           C  
ATOM   3610  CB  ASP A 247      -9.318   2.070  13.558  1.00 98.48           C  
ATOM   3611  HB2 ASP A 247     -10.303   2.396  13.892  1.00 98.48           H  
ATOM   3612  HB3 ASP A 247      -9.422   1.712  12.534  1.00 98.48           H  
ATOM   3613  O   ASP A 247      -9.911  -0.888  13.273  1.00 98.48           O  
ATOM   3614  CG  ASP A 247      -8.389   3.281  13.575  1.00 98.48           C  
ATOM   3615  OD1 ASP A 247      -7.792   3.619  14.624  1.00 98.48           O  
ATOM   3616  OD2 ASP A 247      -8.265   3.940  12.520  1.00 98.48           O  
ATOM   3617  N   LEU A 248     -10.433  -0.647  15.452  1.00 98.19           N  
ATOM   3618  H   LEU A 248     -10.314  -0.082  16.281  1.00 98.19           H  
ATOM   3619  CA  LEU A 248     -11.201  -1.876  15.596  1.00 98.19           C  
ATOM   3620  HA  LEU A 248     -11.146  -2.431  14.659  1.00 98.19           H  
ATOM   3621  C   LEU A 248     -12.676  -1.595  15.882  1.00 98.19           C  
ATOM   3622  CB  LEU A 248     -10.593  -2.758  16.703  1.00 98.19           C  
ATOM   3623  HB2 LEU A 248     -11.183  -3.673  16.761  1.00 98.19           H  
ATOM   3624  HB3 LEU A 248     -10.694  -2.236  17.654  1.00 98.19           H  
ATOM   3625  O   LEU A 248     -13.013  -0.627  16.566  1.00 98.19           O  
ATOM   3626  CG  LEU A 248      -9.115  -3.147  16.518  1.00 98.19           C  
ATOM   3627  HG  LEU A 248      -8.489  -2.257  16.585  1.00 98.19           H  
ATOM   3628  CD1 LEU A 248      -8.706  -4.111  17.633  1.00 98.19           C  
ATOM   3629 HD11 LEU A 248      -7.663  -4.403  17.508  1.00 98.19           H  
ATOM   3630 HD12 LEU A 248      -8.827  -3.625  18.601  1.00 98.19           H  
ATOM   3631 HD13 LEU A 248      -9.326  -5.006  17.603  1.00 98.19           H  
ATOM   3632  CD2 LEU A 248      -8.850  -3.832  15.178  1.00 98.19           C  
ATOM   3633 HD21 LEU A 248      -8.937  -3.104  14.371  1.00 98.19           H  
ATOM   3634 HD22 LEU A 248      -9.576  -4.629  15.017  1.00 98.19           H  
ATOM   3635 HD23 LEU A 248      -7.841  -4.244  15.162  1.00 98.19           H  
ATOM   3636  N   ILE A 249     -13.542  -2.495  15.416  1.00 98.20           N  
ATOM   3637  H   ILE A 249     -13.179  -3.211  14.803  1.00 98.20           H  
ATOM   3638  CA  ILE A 249     -14.931  -2.631  15.873  1.00 98.20           C  
ATOM   3639  HA  ILE A 249     -15.119  -1.912  16.671  1.00 98.20           H  
ATOM   3640  C   ILE A 249     -15.101  -4.038  16.443  1.00 98.20           C  
ATOM   3641  CB  ILE A 249     -15.945  -2.357  14.739  1.00 98.20           C  
ATOM   3642  HB  ILE A 249     -15.760  -3.060  13.927  1.00 98.20           H  
ATOM   3643  O   ILE A 249     -14.882  -5.022  15.738  1.00 98.20           O  
ATOM   3644  CG1 ILE A 249     -15.781  -0.925  14.189  1.00 98.20           C  
ATOM   3645 HG12 ILE A 249     -14.753  -0.799  13.848  1.00 98.20           H  
ATOM   3646 HG13 ILE A 249     -15.964  -0.207  14.988  1.00 98.20           H  
ATOM   3647  CG2 ILE A 249     -17.385  -2.575  15.246  1.00 98.20           C  
ATOM   3648 HG21 ILE A 249     -17.527  -3.612  15.552  1.00 98.20           H  
ATOM   3649 HG22 ILE A 249     -17.585  -1.921  16.095  1.00 98.20           H  
ATOM   3650 HG23 ILE A 249     -18.107  -2.372  14.455  1.00 98.20           H  
ATOM   3651  CD1 ILE A 249     -16.697  -0.600  13.000  1.00 98.20           C  
ATOM   3652 HD11 ILE A 249     -16.667  -1.413  12.274  1.00 98.20           H  
ATOM   3653 HD12 ILE A 249     -16.361   0.318  12.518  1.00 98.20           H  
ATOM   3654 HD13 ILE A 249     -17.723  -0.453  13.338  1.00 98.20           H  
ATOM   3655  N   ALA A 250     -15.514  -4.137  17.706  1.00 97.28           N  
ATOM   3656  H   ALA A 250     -15.720  -3.291  18.219  1.00 97.28           H  
ATOM   3657  CA  ALA A 250     -15.857  -5.416  18.323  1.00 97.28           C  
ATOM   3658  HA  ALA A 250     -15.069  -6.137  18.107  1.00 97.28           H  
ATOM   3659  C   ALA A 250     -17.178  -5.953  17.748  1.00 97.28           C  
ATOM   3660  CB  ALA A 250     -15.938  -5.230  19.843  1.00 97.28           C  
ATOM   3661  HB1 ALA A 250     -16.780  -4.584  20.094  1.00 97.28           H  
ATOM   3662  HB2 ALA A 250     -15.019  -4.779  20.217  1.00 97.28           H  
ATOM   3663  HB3 ALA A 250     -16.080  -6.199  20.321  1.00 97.28           H  
ATOM   3664  O   ALA A 250     -18.153  -5.207  17.627  1.00 97.28           O  
ATOM   3665  N   ARG A 251     -17.218  -7.244  17.407  1.00 94.45           N  
ATOM   3666  H   ARG A 251     -16.361  -7.775  17.473  1.00 94.45           H  
ATOM   3667  CA  ARG A 251     -18.391  -7.920  16.824  1.00 94.45           C  
ATOM   3668  HA  ARG A 251     -19.200  -7.200  16.702  1.00 94.45           H  
ATOM   3669  C   ARG A 251     -19.019  -8.989  17.720  1.00 94.45           C  
ATOM   3670  CB  ARG A 251     -18.021  -8.492  15.443  1.00 94.45           C  
ATOM   3671  HB2 ARG A 251     -18.869  -9.055  15.051  1.00 94.45           H  
ATOM   3672  HB3 ARG A 251     -17.188  -9.186  15.555  1.00 94.45           H  
ATOM   3673  O   ARG A 251     -20.084  -9.488  17.367  1.00 94.45           O  
ATOM   3674  CG  ARG A 251     -17.637  -7.427  14.408  1.00 94.45           C  
ATOM   3675  HG2 ARG A 251     -17.439  -7.928  13.460  1.00 94.45           H  
ATOM   3676  HG3 ARG A 251     -16.724  -6.917  14.716  1.00 94.45           H  
ATOM   3677  CD  ARG A 251     -18.759  -6.400  14.215  1.00 94.45           C  
ATOM   3678  HD2 ARG A 251     -18.840  -5.785  15.111  1.00 94.45           H  
ATOM   3679  HD3 ARG A 251     -19.698  -6.928  14.049  1.00 94.45           H  
ATOM   3680  NE  ARG A 251     -18.474  -5.545  13.064  1.00 94.45           N  
ATOM   3681  HE  ARG A 251     -17.711  -5.831  12.467  1.00 94.45           H  
ATOM   3682  NH1 ARG A 251     -20.173  -4.020  13.258  1.00 94.45           N  
ATOM   3683 HH11 ARG A 251     -20.489  -4.521  14.076  1.00 94.45           H  
ATOM   3684 HH12 ARG A 251     -20.648  -3.199  12.912  1.00 94.45           H  
ATOM   3685  NH2 ARG A 251     -18.653  -3.862  11.605  1.00 94.45           N  
ATOM   3686 HH21 ARG A 251     -19.077  -3.030  11.220  1.00 94.45           H  
ATOM   3687 HH22 ARG A 251     -17.864  -4.319  11.170  1.00 94.45           H  
ATOM   3688  CZ  ARG A 251     -19.110  -4.475  12.654  1.00 94.45           C  
ATOM   3689  N   GLY A 252     -18.417  -9.271  18.876  1.00 85.87           N  
ATOM   3690  H   GLY A 252     -17.520  -8.838  19.050  1.00 85.87           H  
ATOM   3691  CA  GLY A 252     -18.787 -10.394  19.741  1.00 85.87           C  
ATOM   3692  HA2 GLY A 252     -18.816 -10.076  20.783  1.00 85.87           H  
ATOM   3693  HA3 GLY A 252     -19.761 -10.799  19.465  1.00 85.87           H  
ATOM   3694  C   GLY A 252     -17.781 -11.523  19.628  1.00 85.87           C  
ATOM   3695  O   GLY A 252     -17.466 -11.950  18.491  1.00 85.87           O  
ATOM   3696  OXT GLY A 252     -17.278 -11.885  20.702  1.00 85.87           O  
TER    3697      GLY A 252                                                       
END   
