# Supplementary material for: Widespread Horizontal Gene Transfer Among Animal Viruses
Source: bioRxiv. 2024 Mar 26:2024.03.25.586562. Preprint. [Version 2] doi: 10.1101/2024.03.25.586562 (PMC11071296; doi:10.1101/2024.03.25.586562)
Supplement: Supplement 7 [file media-7.zip › File7_PDB/Papilloma5502_L2.pdb]

ATOM      1  N   MET A   1      -8.685 -35.746   3.137  1.00 39.23           N  
ATOM      2  H   MET A   1      -9.036 -36.684   3.000  1.00 39.23           H  
ATOM      3  H2  MET A   1      -8.919 -35.173   2.339  1.00 39.23           H  
ATOM      4  H3  MET A   1      -9.114 -35.331   3.952  1.00 39.23           H  
ATOM      5  CA  MET A   1      -7.217 -35.748   3.283  1.00 39.23           C  
ATOM      6  HA  MET A   1      -6.930 -36.265   4.199  1.00 39.23           H  
ATOM      7  C   MET A   1      -6.792 -34.295   3.392  1.00 39.23           C  
ATOM      8  CB  MET A   1      -6.526 -36.434   2.087  1.00 39.23           C  
ATOM      9  HB2 MET A   1      -5.450 -36.286   2.177  1.00 39.23           H  
ATOM     10  HB3 MET A   1      -6.858 -35.977   1.155  1.00 39.23           H  
ATOM     11  O   MET A   1      -7.120 -33.588   2.455  1.00 39.23           O  
ATOM     12  CG  MET A   1      -6.806 -37.943   2.035  1.00 39.23           C  
ATOM     13  HG2 MET A   1      -7.879 -38.092   1.916  1.00 39.23           H  
ATOM     14  HG3 MET A   1      -6.503 -38.401   2.976  1.00 39.23           H  
ATOM     15  SD  MET A   1      -5.988 -38.817   0.675  1.00 39.23           S  
ATOM     16  CE  MET A   1      -4.343 -39.114   1.383  1.00 39.23           C  
ATOM     17  HE1 MET A   1      -3.728 -39.643   0.655  1.00 39.23           H  
ATOM     18  HE2 MET A   1      -3.867 -38.165   1.628  1.00 39.23           H  
ATOM     19  HE3 MET A   1      -4.432 -39.723   2.283  1.00 39.23           H  
ATOM     20  N   ALA A   2      -6.207 -33.931   4.549  1.00 32.38           N  
ATOM     21  H   ALA A   2      -6.082 -34.663   5.233  1.00 32.38           H  
ATOM     22  CA  ALA A   2      -5.490 -32.700   4.953  1.00 32.38           C  
ATOM     23  HA  ALA A   2      -5.514 -32.664   6.042  1.00 32.38           H  
ATOM     24  C   ALA A   2      -6.089 -31.343   4.491  1.00 32.38           C  
ATOM     25  CB  ALA A   2      -4.023 -32.911   4.566  1.00 32.38           C  
ATOM     26  HB1 ALA A   2      -3.910 -32.816   3.486  1.00 32.38           H  
ATOM     27  HB2 ALA A   2      -3.405 -32.154   5.048  1.00 32.38           H  
ATOM     28  HB3 ALA A   2      -3.674 -33.892   4.890  1.00 32.38           H  
ATOM     29  O   ALA A   2      -6.318 -31.133   3.313  1.00 32.38           O  
ATOM     30  N   ASP A   3      -6.477 -30.410   5.365  1.00 40.99           N  
ATOM     31  H   ASP A   3      -7.137 -29.771   4.945  1.00 40.99           H  
ATOM     32  CA  ASP A   3      -5.570 -29.681   6.257  1.00 40.99           C  
ATOM     33  HA  ASP A   3      -4.731 -30.312   6.551  1.00 40.99           H  
ATOM     34  C   ASP A   3      -6.287 -29.158   7.523  1.00 40.99           C  
ATOM     35  CB  ASP A   3      -5.026 -28.468   5.472  1.00 40.99           C  
ATOM     36  HB2 ASP A   3      -5.860 -27.871   5.103  1.00 40.99           H  
ATOM     37  HB3 ASP A   3      -4.445 -27.846   6.152  1.00 40.99           H  
ATOM     38  O   ASP A   3      -7.267 -28.415   7.443  1.00 40.99           O  
ATOM     39  CG  ASP A   3      -4.119 -28.860   4.301  1.00 40.99           C  
ATOM     40  OD1 ASP A   3      -3.263 -29.743   4.529  1.00 40.99           O  
ATOM     41  OD2 ASP A   3      -4.272 -28.262   3.213  1.00 40.99           O  
ATOM     42  N   GLU A   4      -5.775 -29.514   8.706  1.00 46.72           N  
ATOM     43  H   GLU A   4      -4.952 -30.099   8.713  1.00 46.72           H  
ATOM     44  CA  GLU A   4      -6.111 -28.860   9.979  1.00 46.72           C  
ATOM     45  HA  GLU A   4      -7.173 -28.616   9.991  1.00 46.72           H  
ATOM     46  C   GLU A   4      -5.269 -27.577  10.134  1.00 46.72           C  
ATOM     47  CB  GLU A   4      -5.810 -29.793  11.167  1.00 46.72           C  
ATOM     48  HB2 GLU A   4      -5.925 -29.220  12.087  1.00 46.72           H  
ATOM     49  HB3 GLU A   4      -4.773 -30.123  11.094  1.00 46.72           H  
ATOM     50  O   GLU A   4      -4.044 -27.636   9.987  1.00 46.72           O  
ATOM     51  CG  GLU A   4      -6.729 -31.022  11.250  1.00 46.72           C  
ATOM     52  HG2 GLU A   4      -7.759 -30.676  11.331  1.00 46.72           H  
ATOM     53  HG3 GLU A   4      -6.638 -31.593  10.326  1.00 46.72           H  
ATOM     54  CD  GLU A   4      -6.401 -31.946  12.439  1.00 46.72           C  
ATOM     55  OE1 GLU A   4      -7.233 -32.843  12.699  1.00 46.72           O  
ATOM     56  OE2 GLU A   4      -5.334 -31.763  13.069  1.00 46.72           O  
ATOM     57  N   PRO A   5      -5.850 -26.407  10.461  1.00 49.66           N  
ATOM     58  CA  PRO A   5      -5.054 -25.222  10.751  1.00 49.66           C  
ATOM     59  HA  PRO A   5      -4.256 -25.125  10.014  1.00 49.66           H  
ATOM     60  C   PRO A   5      -4.426 -25.323  12.151  1.00 49.66           C  
ATOM     61  CB  PRO A   5      -6.008 -24.039  10.578  1.00 49.66           C  
ATOM     62  HB2 PRO A   5      -5.753 -23.205  11.232  1.00 49.66           H  
ATOM     63  HB3 PRO A   5      -6.000 -23.721   9.535  1.00 49.66           H  
ATOM     64  O   PRO A   5      -5.112 -25.361  13.172  1.00 49.66           O  
ATOM     65  CG  PRO A   5      -7.376 -24.633  10.915  1.00 49.66           C  
ATOM     66  HG2 PRO A   5      -7.539 -24.580  11.991  1.00 49.66           H  
ATOM     67  HG3 PRO A   5      -8.179 -24.121  10.385  1.00 49.66           H  
ATOM     68  CD  PRO A   5      -7.270 -26.101  10.492  1.00 49.66           C  
ATOM     69  HD2 PRO A   5      -7.687 -26.230   9.494  1.00 49.66           H  
ATOM     70  HD3 PRO A   5      -7.793 -26.738  11.206  1.00 49.66           H  
ATOM     71  N   PHE A   6      -3.096 -25.334  12.191  1.00 38.90           N  
ATOM     72  H   PHE A   6      -2.616 -25.342  11.303  1.00 38.90           H  
ATOM     73  CA  PHE A   6      -2.267 -25.264  13.394  1.00 38.90           C  
ATOM     74  HA  PHE A   6      -2.604 -26.036  14.085  1.00 38.90           H  
ATOM     75  C   PHE A   6      -2.394 -23.902  14.101  1.00 38.90           C  
ATOM     76  CB  PHE A   6      -0.808 -25.564  13.001  1.00 38.90           C  
ATOM     77  HB2 PHE A   6      -0.153 -25.351  13.845  1.00 38.90           H  
ATOM     78  HB3 PHE A   6      -0.725 -26.630  12.786  1.00 38.90           H  
ATOM     79  O   PHE A   6      -2.468 -22.843  13.476  1.00 38.90           O  
ATOM     80  CG  PHE A   6      -0.335 -24.790  11.779  1.00 38.90           C  
ATOM     81  CD1 PHE A   6      -0.524 -25.327  10.490  1.00 38.90           C  
ATOM     82  HD1 PHE A   6      -0.946 -26.313  10.366  1.00 38.90           H  
ATOM     83  CD2 PHE A   6       0.212 -23.503  11.921  1.00 38.90           C  
ATOM     84  HD2 PHE A   6       0.340 -23.087  12.910  1.00 38.90           H  
ATOM     85  CE1 PHE A   6      -0.193 -24.569   9.354  1.00 38.90           C  
ATOM     86  HE1 PHE A   6      -0.356 -24.981   8.369  1.00 38.90           H  
ATOM     87  CE2 PHE A   6       0.551 -22.746  10.784  1.00 38.90           C  
ATOM     88  HE2 PHE A   6       0.957 -21.752  10.894  1.00 38.90           H  
ATOM     89  CZ  PHE A   6       0.342 -23.278   9.500  1.00 38.90           C  
ATOM     90  HZ  PHE A   6       0.591 -22.698   8.624  1.00 38.90           H  
ATOM     91  N   LEU A   7      -2.363 -23.919  15.436  1.00 39.36           N  
ATOM     92  H   LEU A   7      -2.297 -24.817  15.893  1.00 39.36           H  
ATOM     93  CA  LEU A   7      -2.410 -22.724  16.281  1.00 39.36           C  
ATOM     94  HA  LEU A   7      -3.000 -21.970  15.759  1.00 39.36           H  
ATOM     95  C   LEU A   7      -0.983 -22.175  16.490  1.00 39.36           C  
ATOM     96  CB  LEU A   7      -3.139 -23.100  17.594  1.00 39.36           C  
ATOM     97  HB2 LEU A   7      -2.413 -23.429  18.337  1.00 39.36           H  
ATOM     98  HB3 LEU A   7      -3.775 -23.964  17.401  1.00 39.36           H  
ATOM     99  O   LEU A   7      -0.191 -22.754  17.233  1.00 39.36           O  
ATOM    100  CG  LEU A   7      -4.026 -21.976  18.173  1.00 39.36           C  
ATOM    101  HG  LEU A   7      -3.987 -21.100  17.525  1.00 39.36           H  
ATOM    102  CD1 LEU A   7      -5.482 -22.437  18.274  1.00 39.36           C  
ATOM    103 HD11 LEU A   7      -5.562 -23.296  18.940  1.00 39.36           H  
ATOM    104 HD12 LEU A   7      -5.844 -22.718  17.285  1.00 39.36           H  
ATOM    105 HD13 LEU A   7      -6.103 -21.625  18.654  1.00 39.36           H  
ATOM    106  CD2 LEU A   7      -3.566 -21.552  19.568  1.00 39.36           C  
ATOM    107 HD21 LEU A   7      -2.535 -21.202  19.517  1.00 39.36           H  
ATOM    108 HD22 LEU A   7      -3.625 -22.398  20.253  1.00 39.36           H  
ATOM    109 HD23 LEU A   7      -4.199 -20.743  19.935  1.00 39.36           H  
ATOM    110  N   VAL A   8      -0.626 -21.061  15.839  1.00 36.01           N  
ATOM    111  H   VAL A   8      -1.285 -20.663  15.185  1.00 36.01           H  
ATOM    112  CA  VAL A   8       0.679 -20.392  16.026  1.00 36.01           C  
ATOM    113  HA  VAL A   8       1.438 -21.159  16.177  1.00 36.01           H  
ATOM    114  C   VAL A   8       0.639 -19.506  17.273  1.00 36.01           C  
ATOM    115  CB  VAL A   8       1.102 -19.571  14.786  1.00 36.01           C  
ATOM    116  HB  VAL A   8       0.376 -18.776  14.613  1.00 36.01           H  
ATOM    117  O   VAL A   8       0.016 -18.447  17.273  1.00 36.01           O  
ATOM    118  CG1 VAL A   8       2.490 -18.935  14.973  1.00 36.01           C  
ATOM    119 HG11 VAL A   8       3.232 -19.708  15.172  1.00 36.01           H  
ATOM    120 HG12 VAL A   8       2.769 -18.395  14.069  1.00 36.01           H  
ATOM    121 HG13 VAL A   8       2.471 -18.223  15.799  1.00 36.01           H  
ATOM    122  CG2 VAL A   8       1.165 -20.442  13.529  1.00 36.01           C  
ATOM    123 HG21 VAL A   8       1.515 -19.852  12.682  1.00 36.01           H  
ATOM    124 HG22 VAL A   8       0.169 -20.812  13.288  1.00 36.01           H  
ATOM    125 HG23 VAL A   8       1.839 -21.284  13.684  1.00 36.01           H  
ATOM    126  N   VAL A   9       1.344 -19.904  18.335  1.00 33.40           N  
ATOM    127  H   VAL A   9       1.772 -20.819  18.300  1.00 33.40           H  
ATOM    128  CA  VAL A   9       1.582 -19.062  19.520  1.00 33.40           C  
ATOM    129  HA  VAL A   9       0.794 -18.311  19.581  1.00 33.40           H  
ATOM    130  C   VAL A   9       2.922 -18.338  19.354  1.00 33.40           C  
ATOM    131  CB  VAL A   9       1.528 -19.879  20.829  1.00 33.40           C  
ATOM    132  HB  VAL A   9       2.372 -20.569  20.863  1.00 33.40           H  
ATOM    133  O   VAL A   9       3.989 -18.940  19.458  1.00 33.40           O  
ATOM    134  CG1 VAL A   9       1.598 -18.951  22.051  1.00 33.40           C  
ATOM    135 HG11 VAL A   9       1.554 -19.545  22.964  1.00 33.40           H  
ATOM    136 HG12 VAL A   9       2.534 -18.394  22.049  1.00 33.40           H  
ATOM    137 HG13 VAL A   9       0.761 -18.253  22.041  1.00 33.40           H  
ATOM    138  CG2 VAL A   9       0.236 -20.700  20.940  1.00 33.40           C  
ATOM    139 HG21 VAL A   9       0.188 -21.443  20.144  1.00 33.40           H  
ATOM    140 HG22 VAL A   9      -0.632 -20.045  20.868  1.00 33.40           H  
ATOM    141 HG23 VAL A   9       0.211 -21.229  21.893  1.00 33.40           H  
ATOM    142  N   SER A  10       2.894 -17.033  19.083  1.00 37.98           N  
ATOM    143  H   SER A  10       2.002 -16.588  18.920  1.00 37.98           H  
ATOM    144  CA  SER A  10       4.101 -16.204  18.961  1.00 37.98           C  
ATOM    145  HA  SER A  10       4.847 -16.793  18.426  1.00 37.98           H  
ATOM    146  C   SER A  10       4.706 -15.831  20.329  1.00 37.98           C  
ATOM    147  CB  SER A  10       3.821 -14.975  18.087  1.00 37.98           C  
ATOM    148  HB2 SER A  10       3.805 -15.285  17.043  1.00 37.98           H  
ATOM    149  HB3 SER A  10       4.611 -14.235  18.218  1.00 37.98           H  
ATOM    150  O   SER A  10       4.003 -15.425  21.252  1.00 37.98           O  
ATOM    151  OG  SER A  10       2.566 -14.406  18.395  1.00 37.98           O  
ATOM    152  HG  SER A  10       2.545 -14.175  19.326  1.00 37.98           H  
ATOM    153  N   ARG A  11       6.038 -15.972  20.432  1.00 33.45           N  
ATOM    154  H   ARG A  11       6.487 -16.303  19.590  1.00 33.45           H  
ATOM    155  CA  ARG A  11       6.908 -15.822  21.620  1.00 33.45           C  
ATOM    156  HA  ARG A  11       6.745 -16.675  22.278  1.00 33.45           H  
ATOM    157  C   ARG A  11       6.677 -14.545  22.449  1.00 33.45           C  
ATOM    158  CB  ARG A  11       8.377 -15.811  21.142  1.00 33.45           C  
ATOM    159  HB2 ARG A  11       8.472 -15.107  20.315  1.00 33.45           H  
ATOM    160  HB3 ARG A  11       9.002 -15.444  21.956  1.00 33.45           H  
ATOM    161  O   ARG A  11       6.796 -13.436  21.935  1.00 33.45           O  
ATOM    162  CG  ARG A  11       8.937 -17.177  20.717  1.00 33.45           C  
ATOM    163  HG2 ARG A  11       8.969 -17.833  21.587  1.00 33.45           H  
ATOM    164  HG3 ARG A  11       8.295 -17.626  19.959  1.00 33.45           H  
ATOM    165  CD  ARG A  11      10.354 -17.008  20.143  1.00 33.45           C  
ATOM    166  HD2 ARG A  11      10.946 -16.415  20.841  1.00 33.45           H  
ATOM    167  HD3 ARG A  11      10.283 -16.467  19.199  1.00 33.45           H  
ATOM    168  NE  ARG A  11      11.030 -18.303  19.929  1.00 33.45           N  
ATOM    169  HE  ARG A  11      10.559 -19.127  20.274  1.00 33.45           H  
ATOM    170  NH1 ARG A  11      12.880 -17.519  18.804  1.00 33.45           N  
ATOM    171 HH11 ARG A  11      13.757 -17.702  18.338  1.00 33.45           H  
ATOM    172 HH12 ARG A  11      12.480 -16.591  18.790  1.00 33.45           H  
ATOM    173  NH2 ARG A  11      12.721 -19.690  19.280  1.00 33.45           N  
ATOM    174 HH21 ARG A  11      12.221 -20.488  19.645  1.00 33.45           H  
ATOM    175 HH22 ARG A  11      13.602 -19.841  18.810  1.00 33.45           H  
ATOM    176  CZ  ARG A  11      12.202 -18.496  19.341  1.00 33.45           C  
ATOM    177  N   VAL A  12       6.527 -14.702  23.769  1.00 36.67           N  
ATOM    178  H   VAL A  12       6.422 -15.642  24.124  1.00 36.67           H  
ATOM    179  CA  VAL A  12       6.601 -13.604  24.753  1.00 36.67           C  
ATOM    180  HA  VAL A  12       6.182 -12.709  24.293  1.00 36.67           H  
ATOM    181  C   VAL A  12       8.067 -13.324  25.109  1.00 36.67           C  
ATOM    182  CB  VAL A  12       5.760 -13.902  26.013  1.00 36.67           C  
ATOM    183  HB  VAL A  12       6.172 -14.773  26.522  1.00 36.67           H  
ATOM    184  O   VAL A  12       8.794 -14.205  25.569  1.00 36.67           O  
ATOM    185  CG1 VAL A  12       5.763 -12.715  26.988  1.00 36.67           C  
ATOM    186 HG11 VAL A  12       5.140 -12.948  27.851  1.00 36.67           H  
ATOM    187 HG12 VAL A  12       5.369 -11.824  26.500  1.00 36.67           H  
ATOM    188 HG13 VAL A  12       6.773 -12.515  27.346  1.00 36.67           H  
ATOM    189  CG2 VAL A  12       4.300 -14.198  25.647  1.00 36.67           C  
ATOM    190 HG21 VAL A  12       4.231 -15.092  25.027  1.00 36.67           H  
ATOM    191 HG22 VAL A  12       3.718 -14.372  26.552  1.00 36.67           H  
ATOM    192 HG23 VAL A  12       3.868 -13.357  25.103  1.00 36.67           H  
ATOM    193  N   LYS A  13       8.506 -12.083  24.881  1.00 45.70           N  
ATOM    194  H   LYS A  13       7.834 -11.428  24.507  1.00 45.70           H  
ATOM    195  CA  LYS A  13       9.847 -11.570  25.196  1.00 45.70           C  
ATOM    196  HA  LYS A  13      10.588 -12.284  24.836  1.00 45.70           H  
ATOM    197  C   LYS A  13      10.002 -11.417  26.718  1.00 45.70           C  
ATOM    198  CB  LYS A  13      10.011 -10.235  24.438  1.00 45.70           C  
ATOM    199  HB2 LYS A  13       9.373  -9.483  24.903  1.00 45.70           H  
ATOM    200  HB3 LYS A  13       9.657 -10.380  23.417  1.00 45.70           H  
ATOM    201  O   LYS A  13       9.229 -10.695  27.340  1.00 45.70           O  
ATOM    202  CG  LYS A  13      11.446  -9.692  24.353  1.00 45.70           C  
ATOM    203  HG2 LYS A  13      12.081 -10.431  23.865  1.00 45.70           H  
ATOM    204  HG3 LYS A  13      11.826  -9.504  25.358  1.00 45.70           H  
ATOM    205  CD  LYS A  13      11.466  -8.382  23.543  1.00 45.70           C  
ATOM    206  HD2 LYS A  13      10.868  -7.637  24.068  1.00 45.70           H  
ATOM    207  HD3 LYS A  13      11.022  -8.561  22.564  1.00 45.70           H  
ATOM    208  CE  LYS A  13      12.895  -7.853  23.359  1.00 45.70           C  
ATOM    209  HE2 LYS A  13      13.344  -7.722  24.344  1.00 45.70           H  
ATOM    210  HE3 LYS A  13      13.480  -8.605  22.829  1.00 45.70           H  
ATOM    211  NZ  LYS A  13      12.921  -6.566  22.615  1.00 45.70           N  
ATOM    212  HZ1 LYS A  13      13.871  -6.238  22.512  1.00 45.70           H  
ATOM    213  HZ2 LYS A  13      12.519  -6.671  21.694  1.00 45.70           H  
ATOM    214  HZ3 LYS A  13      12.404  -5.857  23.115  1.00 45.70           H  
ATOM    215  N   ARG A  14      11.004 -12.071  27.319  1.00 35.90           N  
ATOM    216  H   ARG A  14      11.591 -12.657  26.743  1.00 35.90           H  
ATOM    217  CA  ARG A  14      11.413 -11.836  28.717  1.00 35.90           C  
ATOM    218  HA  ARG A  14      10.538 -11.832  29.367  1.00 35.90           H  
ATOM    219  C   ARG A  14      12.072 -10.451  28.807  1.00 35.90           C  
ATOM    220  CB  ARG A  14      12.400 -12.932  29.186  1.00 35.90           C  
ATOM    221  HB2 ARG A  14      12.816 -12.619  30.143  1.00 35.90           H  
ATOM    222  HB3 ARG A  14      13.223 -13.001  28.475  1.00 35.90           H  
ATOM    223  O   ARG A  14      13.108 -10.259  28.178  1.00 35.90           O  
ATOM    224  CG  ARG A  14      11.779 -14.330  29.374  1.00 35.90           C  
ATOM    225  HG2 ARG A  14      10.964 -14.261  30.094  1.00 35.90           H  
ATOM    226  HG3 ARG A  14      11.383 -14.687  28.424  1.00 35.90           H  
ATOM    227  CD  ARG A  14      12.835 -15.323  29.895  1.00 35.90           C  
ATOM    228  HD2 ARG A  14      13.278 -14.906  30.799  1.00 35.90           H  
ATOM    229  HD3 ARG A  14      13.617 -15.434  29.145  1.00 35.90           H  
ATOM    230  NE  ARG A  14      12.258 -16.650  30.206  1.00 35.90           N  
ATOM    231  HE  ARG A  14      11.317 -16.826  29.883  1.00 35.90           H  
ATOM    232  NH1 ARG A  14      14.056 -17.509  31.363  1.00 35.90           N  
ATOM    233 HH11 ARG A  14      14.480 -18.261  31.887  1.00 35.90           H  
ATOM    234 HH12 ARG A  14      14.567 -16.651  31.215  1.00 35.90           H  
ATOM    235  NH2 ARG A  14      12.215 -18.739  31.131  1.00 35.90           N  
ATOM    236 HH21 ARG A  14      12.668 -19.469  31.662  1.00 35.90           H  
ATOM    237 HH22 ARG A  14      11.266 -18.878  30.813  1.00 35.90           H  
ATOM    238  CZ  ARG A  14      12.843 -17.621  30.894  1.00 35.90           C  
ATOM    239  N   MET A  15      11.500  -9.501  29.550  1.00 42.01           N  
ATOM    240  H   MET A  15      10.636  -9.710  30.029  1.00 42.01           H  
ATOM    241  CA  MET A  15      12.262  -8.337  30.029  1.00 42.01           C  
ATOM    242  HA  MET A  15      13.141  -8.202  29.398  1.00 42.01           H  
ATOM    243  C   MET A  15      12.793  -8.642  31.431  1.00 42.01           C  
ATOM    244  CB  MET A  15      11.474  -7.017  29.951  1.00 42.01           C  
ATOM    245  HB2 MET A  15      10.491  -7.129  30.409  1.00 42.01           H  
ATOM    246  HB3 MET A  15      12.027  -6.254  30.499  1.00 42.01           H  
ATOM    247  O   MET A  15      12.076  -9.197  32.261  1.00 42.01           O  
ATOM    248  CG  MET A  15      11.334  -6.554  28.494  1.00 42.01           C  
ATOM    249  HG2 MET A  15      12.280  -6.715  27.976  1.00 42.01           H  
ATOM    250  HG3 MET A  15      10.582  -7.180  28.013  1.00 42.01           H  
ATOM    251  SD  MET A  15      10.862  -4.815  28.261  1.00 42.01           S  
ATOM    252  CE  MET A  15      12.474  -4.046  27.937  1.00 42.01           C  
ATOM    253  HE1 MET A  15      12.339  -2.976  27.778  1.00 42.01           H  
ATOM    254  HE2 MET A  15      12.933  -4.491  27.054  1.00 42.01           H  
ATOM    255  HE3 MET A  15      13.127  -4.188  28.798  1.00 42.01           H  
ATOM    256  N   SER A  16      14.081  -8.361  31.628  1.00 41.09           N  
ATOM    257  H   SER A  16      14.575  -7.846  30.913  1.00 41.09           H  
ATOM    258  CA  SER A  16      14.848  -8.573  32.854  1.00 41.09           C  
ATOM    259  HA  SER A  16      14.765  -9.619  33.151  1.00 41.09           H  
ATOM    260  C   SER A  16      14.334  -7.699  33.996  1.00 41.09           C  
ATOM    261  CB  SER A  16      16.326  -8.253  32.579  1.00 41.09           C  
ATOM    262  HB2 SER A  16      16.876  -8.162  33.515  1.00 41.09           H  
ATOM    263  HB3 SER A  16      16.759  -9.069  32.000  1.00 41.09           H  
ATOM    264  O   SER A  16      14.032  -6.525  33.797  1.00 41.09           O  
ATOM    265  OG  SER A  16      16.447  -7.059  31.824  1.00 41.09           O  
ATOM    266  HG  SER A  16      16.257  -6.301  32.381  1.00 41.09           H  
ATOM    267  N   ASN A  17      14.299  -8.272  35.199  1.00 42.91           N  
ATOM    268  H   ASN A  17      14.574  -9.241  35.269  1.00 42.91           H  
ATOM    269  CA  ASN A  17      13.809  -7.643  36.431  1.00 42.91           C  
ATOM    270  HA  ASN A  17      12.784  -7.311  36.267  1.00 42.91           H  
ATOM    271  C   ASN A  17      14.582  -6.382  36.872  1.00 42.91           C  
ATOM    272  CB  ASN A  17      13.818  -8.709  37.547  1.00 42.91           C  
ATOM    273  HB2 ASN A  17      13.771  -8.206  38.513  1.00 42.91           H  
ATOM    274  HB3 ASN A  17      14.752  -9.270  37.521  1.00 42.91           H  
ATOM    275  O   ASN A  17      14.128  -5.698  37.785  1.00 42.91           O  
ATOM    276  CG  ASN A  17      12.636  -9.661  37.507  1.00 42.91           C  
ATOM    277  ND2 ASN A  17      12.714 -10.763  38.216  1.00 42.91           N  
ATOM    278 HD21 ASN A  17      13.507 -10.919  38.821  1.00 42.91           H  
ATOM    279 HD22 ASN A  17      11.880 -11.333  38.237  1.00 42.91           H  
ATOM    280  OD1 ASN A  17      11.629  -9.445  36.859  1.00 42.91           O  
ATOM    281  N   ASP A  18      15.700  -6.036  36.232  1.00 46.97           N  
ATOM    282  H   ASP A  18      16.060  -6.650  35.515  1.00 46.97           H  
ATOM    283  CA  ASP A  18      16.551  -4.915  36.651  1.00 46.97           C  
ATOM    284  HA  ASP A  18      16.616  -4.920  37.739  1.00 46.97           H  
ATOM    285  C   ASP A  18      16.006  -3.524  36.279  1.00 46.97           C  
ATOM    286  CB  ASP A  18      17.971  -5.124  36.104  1.00 46.97           C  
ATOM    287  HB2 ASP A  18      18.551  -4.217  36.270  1.00 46.97           H  
ATOM    288  HB3 ASP A  18      17.919  -5.299  35.029  1.00 46.97           H  
ATOM    289  O   ASP A  18      16.401  -2.527  36.884  1.00 46.97           O  
ATOM    290  CG  ASP A  18      18.706  -6.282  36.789  1.00 46.97           C  
ATOM    291  OD1 ASP A  18      18.353  -6.612  37.942  1.00 46.97           O  
ATOM    292  OD2 ASP A  18      19.596  -6.853  36.124  1.00 46.97           O  
ATOM    293  N   ASP A  19      15.052  -3.429  35.347  1.00 50.81           N  
ATOM    294  H   ASP A  19      14.764  -4.268  34.862  1.00 50.81           H  
ATOM    295  CA  ASP A  19      14.431  -2.144  34.985  1.00 50.81           C  
ATOM    296  HA  ASP A  19      15.168  -1.352  35.115  1.00 50.81           H  
ATOM    297  C   ASP A  19      13.261  -1.750  35.907  1.00 50.81           C  
ATOM    298  CB  ASP A  19      14.020  -2.148  33.502  1.00 50.81           C  
ATOM    299  HB2 ASP A  19      13.273  -1.371  33.341  1.00 50.81           H  
ATOM    300  HB3 ASP A  19      13.556  -3.104  33.257  1.00 50.81           H  
ATOM    301  O   ASP A  19      12.843  -0.592  35.920  1.00 50.81           O  
ATOM    302  CG  ASP A  19      15.184  -1.862  32.539  1.00 50.81           C  
ATOM    303  OD1 ASP A  19      16.124  -1.126  32.928  1.00 50.81           O  
ATOM    304  OD2 ASP A  19      15.091  -2.340  31.385  1.00 50.81           O  
ATOM    305  N   ALA A  20      12.754  -2.676  36.730  1.00 46.41           N  
ATOM    306  H   ALA A  20      13.178  -3.592  36.736  1.00 46.41           H  
ATOM    307  CA  ALA A  20      11.589  -2.441  37.589  1.00 46.41           C  
ATOM    308  HA  ALA A  20      10.886  -1.813  37.041  1.00 46.41           H  
ATOM    309  C   ALA A  20      11.907  -1.690  38.901  1.00 46.41           C  
ATOM    310  CB  ALA A  20      10.902  -3.789  37.841  1.00 46.41           C  
ATOM    311  HB1 ALA A  20      11.565  -4.443  38.406  1.00 46.41           H  
ATOM    312  HB2 ALA A  20       9.988  -3.632  38.414  1.00 46.41           H  
ATOM    313  HB3 ALA A  20      10.650  -4.263  36.892  1.00 46.41           H  
ATOM    314  O   ALA A  20      10.983  -1.265  39.595  1.00 46.41           O  
ATOM    315  N   TYR A  21      13.188  -1.498  39.247  1.00 46.77           N  
ATOM    316  H   TYR A  21      13.894  -1.882  38.635  1.00 46.77           H  
ATOM    317  CA  TYR A  21      13.604  -1.022  40.578  1.00 46.77           C  
ATOM    318  HA  TYR A  21      12.709  -0.883  41.186  1.00 46.77           H  
ATOM    319  C   TYR A  21      14.291   0.350  40.619  1.00 46.77           C  
ATOM    320  CB  TYR A  21      14.421  -2.113  41.280  1.00 46.77           C  
ATOM    321  HB2 TYR A  21      14.873  -1.708  42.186  1.00 46.77           H  
ATOM    322  HB3 TYR A  21      15.231  -2.439  40.628  1.00 46.77           H  
ATOM    323  O   TYR A  21      14.730   0.786  41.684  1.00 46.77           O  
ATOM    324  CG  TYR A  21      13.570  -3.297  41.685  1.00 46.77           C  
ATOM    325  CD1 TYR A  21      12.766  -3.218  42.840  1.00 46.77           C  
ATOM    326  HD1 TYR A  21      12.776  -2.319  43.439  1.00 46.77           H  
ATOM    327  CD2 TYR A  21      13.558  -4.462  40.898  1.00 46.77           C  
ATOM    328  HD2 TYR A  21      14.176  -4.526  40.014  1.00 46.77           H  
ATOM    329  CE1 TYR A  21      11.956  -4.307  43.214  1.00 46.77           C  
ATOM    330  HE1 TYR A  21      11.346  -4.247  44.103  1.00 46.77           H  
ATOM    331  CE2 TYR A  21      12.746  -5.551  41.263  1.00 46.77           C  
ATOM    332  HE2 TYR A  21      12.735  -6.447  40.662  1.00 46.77           H  
ATOM    333  OH  TYR A  21      11.175  -6.536  42.781  1.00 46.77           O  
ATOM    334  HH  TYR A  21      10.700  -6.368  43.598  1.00 46.77           H  
ATOM    335  CZ  TYR A  21      11.948  -5.477  42.423  1.00 46.77           C  
ATOM    336  N   LYS A  22      14.340   1.097  39.511  1.00 43.76           N  
ATOM    337  H   LYS A  22      13.935   0.723  38.665  1.00 43.76           H  
ATOM    338  CA  LYS A  22      14.815   2.493  39.532  1.00 43.76           C  
ATOM    339  HA  LYS A  22      15.616   2.579  40.266  1.00 43.76           H  
ATOM    340  C   LYS A  22      13.705   3.428  40.034  1.00 43.76           C  
ATOM    341  CB  LYS A  22      15.418   2.882  38.174  1.00 43.76           C  
ATOM    342  HB2 LYS A  22      15.602   3.957  38.161  1.00 43.76           H  
ATOM    343  HB3 LYS A  22      14.714   2.640  37.378  1.00 43.76           H  
ATOM    344  O   LYS A  22      13.027   4.091  39.255  1.00 43.76           O  
ATOM    345  CG  LYS A  22      16.752   2.150  37.945  1.00 43.76           C  
ATOM    346  HG2 LYS A  22      16.586   1.074  37.991  1.00 43.76           H  
ATOM    347  HG3 LYS A  22      17.456   2.430  38.729  1.00 43.76           H  
ATOM    348  CD  LYS A  22      17.355   2.493  36.579  1.00 43.76           C  
ATOM    349  HD2 LYS A  22      16.633   2.223  35.809  1.00 43.76           H  
ATOM    350  HD3 LYS A  22      17.563   3.562  36.522  1.00 43.76           H  
ATOM    351  CE  LYS A  22      18.645   1.690  36.377  1.00 43.76           C  
ATOM    352  HE2 LYS A  22      18.451   0.661  36.678  1.00 43.76           H  
ATOM    353  HE3 LYS A  22      19.421   2.088  37.032  1.00 43.76           H  
ATOM    354  NZ  LYS A  22      19.080   1.706  34.961  1.00 43.76           N  
ATOM    355  HZ1 LYS A  22      19.241   2.647  34.630  1.00 43.76           H  
ATOM    356  HZ2 LYS A  22      18.369   1.272  34.390  1.00 43.76           H  
ATOM    357  HZ3 LYS A  22      19.917   1.151  34.846  1.00 43.76           H  
ATOM    358  N   MET A  23      13.507   3.440  41.353  1.00 50.26           N  
ATOM    359  H   MET A  23      14.066   2.803  41.902  1.00 50.26           H  
ATOM    360  CA  MET A  23      12.658   4.401  42.065  1.00 50.26           C  
ATOM    361  HA  MET A  23      11.702   4.495  41.549  1.00 50.26           H  
ATOM    362  C   MET A  23      13.335   5.781  42.094  1.00 50.26           C  
ATOM    363  CB  MET A  23      12.390   3.908  43.498  1.00 50.26           C  
ATOM    364  HB2 MET A  23      13.330   3.563  43.929  1.00 50.26           H  
ATOM    365  HB3 MET A  23      12.044   4.744  44.107  1.00 50.26           H  
ATOM    366  O   MET A  23      14.428   5.937  42.632  1.00 50.26           O  
ATOM    367  CG  MET A  23      11.355   2.778  43.601  1.00 50.26           C  
ATOM    368  HG2 MET A  23      11.300   2.230  42.660  1.00 50.26           H  
ATOM    369  HG3 MET A  23      11.711   2.087  44.365  1.00 50.26           H  
ATOM    370  SD  MET A  23       9.691   3.319  44.094  1.00 50.26           S  
ATOM    371  CE  MET A  23       9.039   1.756  44.745  1.00 50.26           C  
ATOM    372  HE1 MET A  23       9.048   1.001  43.960  1.00 50.26           H  
ATOM    373  HE2 MET A  23       9.656   1.421  45.579  1.00 50.26           H  
ATOM    374  HE3 MET A  23       8.016   1.906  45.093  1.00 50.26           H  
ATOM    375  N   ASP A  24      12.671   6.778  41.510  1.00 50.69           N  
ATOM    376  H   ASP A  24      11.796   6.551  41.061  1.00 50.69           H  
ATOM    377  CA  ASP A  24      13.034   8.197  41.564  1.00 50.69           C  
ATOM    378  HA  ASP A  24      14.096   8.295  41.339  1.00 50.69           H  
ATOM    379  C   ASP A  24      12.711   8.759  42.971  1.00 50.69           C  
ATOM    380  CB  ASP A  24      12.246   8.905  40.443  1.00 50.69           C  
ATOM    381  HB2 ASP A  24      11.181   8.863  40.672  1.00 50.69           H  
ATOM    382  HB3 ASP A  24      12.400   8.350  39.518  1.00 50.69           H  
ATOM    383  O   ASP A  24      11.536   8.751  43.360  1.00 50.69           O  
ATOM    384  CG  ASP A  24      12.631  10.363  40.171  1.00 50.69           C  
ATOM    385  OD1 ASP A  24      13.430  10.935  40.946  1.00 50.69           O  
ATOM    386  OD2 ASP A  24      12.072  10.906  39.190  1.00 50.69           O  
ATOM    387  N   PRO A  25      13.703   9.229  43.756  1.00 53.85           N  
ATOM    388  CA  PRO A  25      13.523   9.645  45.154  1.00 53.85           C  
ATOM    389  HA  PRO A  25      13.030   8.838  45.697  1.00 53.85           H  
ATOM    390  C   PRO A  25      12.656  10.904  45.348  1.00 53.85           C  
ATOM    391  CB  PRO A  25      14.942   9.813  45.718  1.00 53.85           C  
ATOM    392  HB2 PRO A  25      15.011  10.628  46.438  1.00 53.85           H  
ATOM    393  HB3 PRO A  25      15.255   8.878  46.182  1.00 53.85           H  
ATOM    394  O   PRO A  25      12.358  11.262  46.481  1.00 53.85           O  
ATOM    395  CG  PRO A  25      15.804  10.078  44.486  1.00 53.85           C  
ATOM    396  HG2 PRO A  25      15.765  11.139  44.240  1.00 53.85           H  
ATOM    397  HG3 PRO A  25      16.834   9.754  44.633  1.00 53.85           H  
ATOM    398  CD  PRO A  25      15.109   9.281  43.390  1.00 53.85           C  
ATOM    399  HD2 PRO A  25      15.513   8.269  43.358  1.00 53.85           H  
ATOM    400  HD3 PRO A  25      15.254   9.777  42.430  1.00 53.85           H  
ATOM    401  N   ASN A  26      12.212  11.563  44.271  1.00 61.89           N  
ATOM    402  H   ASN A  26      12.503  11.218  43.368  1.00 61.89           H  
ATOM    403  CA  ASN A  26      11.444  12.815  44.318  1.00 61.89           C  
ATOM    404  HA  ASN A  26      11.465  13.198  45.339  1.00 61.89           H  
ATOM    405  C   ASN A  26       9.940  12.664  43.996  1.00 61.89           C  
ATOM    406  CB  ASN A  26      12.160  13.839  43.422  1.00 61.89           C  
ATOM    407  HB2 ASN A  26      12.410  13.377  42.467  1.00 61.89           H  
ATOM    408  HB3 ASN A  26      11.505  14.688  43.229  1.00 61.89           H  
ATOM    409  O   ASN A  26       9.254  13.654  43.719  1.00 61.89           O  
ATOM    410  CG  ASN A  26      13.413  14.405  44.065  1.00 61.89           C  
ATOM    411  ND2 ASN A  26      14.383  14.798  43.275  1.00 61.89           N  
ATOM    412 HD21 ASN A  26      14.345  14.575  42.291  1.00 61.89           H  
ATOM    413 HD22 ASN A  26      15.214  15.125  43.745  1.00 61.89           H  
ATOM    414  OD1 ASN A  26      13.537  14.550  45.266  1.00 61.89           O  
ATOM    415  N   ARG A  27       9.388  11.442  44.011  1.00 46.16           N  
ATOM    416  H   ARG A  27       9.991  10.667  44.247  1.00 46.16           H  
ATOM    417  CA  ARG A  27       7.963  11.176  43.719  1.00 46.16           C  
ATOM    418  HA  ARG A  27       7.554  12.065  43.239  1.00 46.16           H  
ATOM    419  C   ARG A  27       7.099  11.034  44.983  1.00 46.16           C  
ATOM    420  CB  ARG A  27       7.830  10.018  42.706  1.00 46.16           C  
ATOM    421  HB2 ARG A  27       8.713   9.380  42.747  1.00 46.16           H  
ATOM    422  HB3 ARG A  27       6.968   9.398  42.953  1.00 46.16           H  
ATOM    423  O   ARG A  27       6.481  10.003  45.223  1.00 46.16           O  
ATOM    424  CG  ARG A  27       7.625  10.537  41.275  1.00 46.16           C  
ATOM    425  HG2 ARG A  27       6.781  11.227  41.258  1.00 46.16           H  
ATOM    426  HG3 ARG A  27       8.524  11.053  40.940  1.00 46.16           H  
ATOM    427  CD  ARG A  27       7.318   9.356  40.349  1.00 46.16           C  
ATOM    428  HD2 ARG A  27       6.487   8.796  40.777  1.00 46.16           H  
ATOM    429  HD3 ARG A  27       8.193   8.706  40.316  1.00 46.16           H  
ATOM    430  NE  ARG A  27       6.978   9.794  38.981  1.00 46.16           N  
ATOM    431  HE  ARG A  27       7.412  10.654  38.677  1.00 46.16           H  
ATOM    432  NH1 ARG A  27       5.862   7.886  38.350  1.00 46.16           N  
ATOM    433 HH11 ARG A  27       5.444   7.299  37.642  1.00 46.16           H  
ATOM    434 HH12 ARG A  27       6.059   7.490  39.257  1.00 46.16           H  
ATOM    435  NH2 ARG A  27       6.143   9.536  36.875  1.00 46.16           N  
ATOM    436 HH21 ARG A  27       6.608  10.391  36.606  1.00 46.16           H  
ATOM    437 HH22 ARG A  27       5.764   8.920  36.171  1.00 46.16           H  
ATOM    438  CZ  ARG A  27       6.328   9.075  38.081  1.00 46.16           C  
ATOM    439  N   ASP A  28       6.935  12.136  45.711  1.00 44.18           N  
ATOM    440  H   ASP A  28       7.552  12.910  45.509  1.00 44.18           H  
ATOM    441  CA  ASP A  28       6.023  12.296  46.865  1.00 44.18           C  
ATOM    442  HA  ASP A  28       6.095  11.381  47.453  1.00 44.18           H  
ATOM    443  C   ASP A  28       4.524  12.391  46.484  1.00 44.18           C  
ATOM    444  CB  ASP A  28       6.508  13.488  47.726  1.00 44.18           C  
ATOM    445  HB2 ASP A  28       7.183  14.108  47.136  1.00 44.18           H  
ATOM    446  HB3 ASP A  28       5.678  14.137  48.008  1.00 44.18           H  
ATOM    447  O   ASP A  28       3.738  13.171  47.026  1.00 44.18           O  
ATOM    448  CG  ASP A  28       7.214  13.090  49.025  1.00 44.18           C  
ATOM    449  OD1 ASP A  28       7.139  11.902  49.407  1.00 44.18           O  
ATOM    450  OD2 ASP A  28       7.791  14.017  49.630  1.00 44.18           O  
ATOM    451  N   LYS A  29       4.084  11.602  45.497  1.00 44.81           N  
ATOM    452  H   LYS A  29       4.748  10.929  45.142  1.00 44.81           H  
ATOM    453  CA  LYS A  29       2.664  11.474  45.135  1.00 44.81           C  
ATOM    454  HA  LYS A  29       2.063  11.763  45.997  1.00 44.81           H  
ATOM    455  C   LYS A  29       2.325  10.018  44.870  1.00 44.81           C  
ATOM    456  CB  LYS A  29       2.275  12.410  43.976  1.00 44.81           C  
ATOM    457  HB2 LYS A  29       1.272  12.148  43.640  1.00 44.81           H  
ATOM    458  HB3 LYS A  29       2.969  12.279  43.145  1.00 44.81           H  
ATOM    459  O   LYS A  29       2.335   9.557  43.730  1.00 44.81           O  
ATOM    460  CG  LYS A  29       2.271  13.875  44.436  1.00 44.81           C  
ATOM    461  HG2 LYS A  29       1.668  13.962  45.340  1.00 44.81           H  
ATOM    462  HG3 LYS A  29       3.294  14.175  44.663  1.00 44.81           H  
ATOM    463  CD  LYS A  29       1.717  14.840  43.387  1.00 44.81           C  
ATOM    464  HD2 LYS A  29       0.680  14.585  43.167  1.00 44.81           H  
ATOM    465  HD3 LYS A  29       2.322  14.773  42.483  1.00 44.81           H  
ATOM    466  CE  LYS A  29       1.808  16.246  43.989  1.00 44.81           C  
ATOM    467  HE2 LYS A  29       2.842  16.422  44.287  1.00 44.81           H  
ATOM    468  HE3 LYS A  29       1.209  16.272  44.899  1.00 44.81           H  
ATOM    469  NZ  LYS A  29       1.365  17.298  43.045  1.00 44.81           N  
ATOM    470  HZ1 LYS A  29       0.398  17.158  42.790  1.00 44.81           H  
ATOM    471  HZ2 LYS A  29       1.455  18.200  43.492  1.00 44.81           H  
ATOM    472  HZ3 LYS A  29       1.951  17.294  42.222  1.00 44.81           H  
ATOM    473  N   TRP A  30       1.991   9.323  45.952  1.00 38.63           N  
ATOM    474  H   TRP A  30       2.105   9.776  46.847  1.00 38.63           H  
ATOM    475  CA  TRP A  30       1.311   8.033  45.940  1.00 38.63           C  
ATOM    476  HA  TRP A  30       1.993   7.267  45.570  1.00 38.63           H  
ATOM    477  C   TRP A  30       0.085   8.095  45.012  1.00 38.63           C  
ATOM    478  CB  TRP A  30       0.901   7.688  47.388  1.00 38.63           C  
ATOM    479  HB2 TRP A  30      -0.180   7.555  47.430  1.00 38.63           H  
ATOM    480  HB3 TRP A  30       1.124   8.523  48.053  1.00 38.63           H  
ATOM    481  O   TRP A  30      -0.873   8.824  45.274  1.00 38.63           O  
ATOM    482  CG  TRP A  30       1.517   6.464  47.989  1.00 38.63           C  
ATOM    483  CD1 TRP A  30       2.818   6.097  47.918  1.00 38.63           C  
ATOM    484  HD1 TRP A  30       3.597   6.649  47.412  1.00 38.63           H  
ATOM    485  CD2 TRP A  30       0.863   5.455  48.819  1.00 38.63           C  
ATOM    486  CE2 TRP A  30       1.834   4.478  49.192  1.00 38.63           C  
ATOM    487  CE3 TRP A  30      -0.451   5.278  49.306  1.00 38.63           C  
ATOM    488  HE3 TRP A  30      -1.208   6.008  49.063  1.00 38.63           H  
ATOM    489  NE1 TRP A  30       3.004   4.917  48.612  1.00 38.63           N  
ATOM    490  HE1 TRP A  30       3.904   4.470  48.718  1.00 38.63           H  
ATOM    491  CH2 TRP A  30       0.200   3.224  50.460  1.00 38.63           C  
ATOM    492  HH2 TRP A  30      -0.058   2.385  51.089  1.00 38.63           H  
ATOM    493  CZ2 TRP A  30       1.517   3.374  49.995  1.00 38.63           C  
ATOM    494  HZ2 TRP A  30       2.280   2.659  50.264  1.00 38.63           H  
ATOM    495  CZ3 TRP A  30      -0.779   4.175  50.118  1.00 38.63           C  
ATOM    496  HZ3 TRP A  30      -1.786   4.060  50.492  1.00 38.63           H  
ATOM    497  N   LYS A  31       0.107   7.327  43.919  1.00 37.55           N  
ATOM    498  H   LYS A  31       0.950   6.803  43.734  1.00 37.55           H  
ATOM    499  CA  LYS A  31      -1.117   6.854  43.271  1.00 37.55           C  
ATOM    500  HA  LYS A  31      -1.965   7.432  43.637  1.00 37.55           H  
ATOM    501  C   LYS A  31      -1.283   5.391  43.676  1.00 37.55           C  
ATOM    502  CB  LYS A  31      -1.068   6.995  41.747  1.00 37.55           C  
ATOM    503  HB2 LYS A  31      -0.123   6.600  41.373  1.00 37.55           H  
ATOM    504  HB3 LYS A  31      -1.874   6.396  41.324  1.00 37.55           H  
ATOM    505  O   LYS A  31      -0.382   4.603  43.393  1.00 37.55           O  
ATOM    506  CG  LYS A  31      -1.248   8.449  41.297  1.00 37.55           C  
ATOM    507  HG2 LYS A  31      -0.409   9.048  41.651  1.00 37.55           H  
ATOM    508  HG3 LYS A  31      -2.176   8.848  41.706  1.00 37.55           H  
ATOM    509  CD  LYS A  31      -1.306   8.488  39.769  1.00 37.55           C  
ATOM    510  HD2 LYS A  31      -2.153   7.891  39.431  1.00 37.55           H  
ATOM    511  HD3 LYS A  31      -0.390   8.046  39.374  1.00 37.55           H  
ATOM    512  CE  LYS A  31      -1.447   9.922  39.262  1.00 37.55           C  
ATOM    513  HE2 LYS A  31      -0.606  10.504  39.640  1.00 37.55           H  
ATOM    514  HE3 LYS A  31      -2.368  10.344  39.664  1.00 37.55           H  
ATOM    515  NZ  LYS A  31      -1.465   9.927  37.780  1.00 37.55           N  
ATOM    516  HZ1 LYS A  31      -0.618   9.500  37.432  1.00 37.55           H  
ATOM    517  HZ2 LYS A  31      -1.544  10.865  37.414  1.00 37.55           H  
ATOM    518  HZ3 LYS A  31      -2.235   9.365  37.447  1.00 37.55           H  
ATOM    519  N   PRO A  32      -2.390   5.014  44.331  1.00 33.05           N  
ATOM    520  CA  PRO A  32      -2.732   3.607  44.434  1.00 33.05           C  
ATOM    521  HA  PRO A  32      -1.910   3.038  44.866  1.00 33.05           H  
ATOM    522  C   PRO A  32      -3.015   3.110  43.004  1.00 33.05           C  
ATOM    523  CB  PRO A  32      -3.945   3.573  45.370  1.00 33.05           C  
ATOM    524  HB2 PRO A  32      -3.600   3.549  46.404  1.00 33.05           H  
ATOM    525  HB3 PRO A  32      -4.594   2.722  45.167  1.00 33.05           H  
ATOM    526  O   PRO A  32      -3.472   3.899  42.178  1.00 33.05           O  
ATOM    527  CG  PRO A  32      -4.652   4.903  45.103  1.00 33.05           C  
ATOM    528  HG2 PRO A  32      -5.176   5.263  45.989  1.00 33.05           H  
ATOM    529  HG3 PRO A  32      -5.347   4.788  44.272  1.00 33.05           H  
ATOM    530  CD  PRO A  32      -3.530   5.850  44.688  1.00 33.05           C  
ATOM    531  HD2 PRO A  32      -3.860   6.452  43.842  1.00 33.05           H  
ATOM    532  HD3 PRO A  32      -3.259   6.491  45.528  1.00 33.05           H  
ATOM    533  N   TYR A  33      -2.763   1.829  42.724  1.00 36.70           N  
ATOM    534  H   TYR A  33      -2.361   1.276  43.467  1.00 36.70           H  
ATOM    535  CA  TYR A  33      -3.113   1.105  41.481  1.00 36.70           C  
ATOM    536  HA  TYR A  33      -3.262   0.080  41.821  1.00 36.70           H  
ATOM    537  C   TYR A  33      -2.062   0.925  40.367  1.00 36.70           C  
ATOM    538  CB  TYR A  33      -4.484   1.509  40.892  1.00 36.70           C  
ATOM    539  HB2 TYR A  33      -4.366   2.423  40.311  1.00 36.70           H  
ATOM    540  HB3 TYR A  33      -4.802   0.735  40.193  1.00 36.70           H  
ATOM    541  O   TYR A  33      -2.468   0.780  39.222  1.00 36.70           O  
ATOM    542  CG  TYR A  33      -5.604   1.688  41.890  1.00 36.70           C  
ATOM    543  CD1 TYR A  33      -6.045   0.584  42.639  1.00 36.70           C  
ATOM    544  HD1 TYR A  33      -5.596  -0.387  42.488  1.00 36.70           H  
ATOM    545  CD2 TYR A  33      -6.200   2.951  42.068  1.00 36.70           C  
ATOM    546  HD2 TYR A  33      -5.859   3.792  41.484  1.00 36.70           H  
ATOM    547  CE1 TYR A  33      -7.070   0.747  43.587  1.00 36.70           C  
ATOM    548  HE1 TYR A  33      -7.405  -0.100  44.167  1.00 36.70           H  
ATOM    549  CE2 TYR A  33      -7.215   3.122  43.023  1.00 36.70           C  
ATOM    550  HE2 TYR A  33      -7.670   4.088  43.183  1.00 36.70           H  
ATOM    551  OH  TYR A  33      -8.634   2.187  44.700  1.00 36.70           O  
ATOM    552  HH  TYR A  33      -8.814   1.375  45.179  1.00 36.70           H  
ATOM    553  CZ  TYR A  33      -7.649   2.019  43.783  1.00 36.70           C  
ATOM    554  N   ASP A  34      -0.767   0.794  40.671  1.00 36.71           N  
ATOM    555  H   ASP A  34      -0.435   1.025  41.596  1.00 36.71           H  
ATOM    556  CA  ASP A  34       0.205   0.246  39.690  1.00 36.71           C  
ATOM    557  HA  ASP A  34      -0.337  -0.048  38.791  1.00 36.71           H  
ATOM    558  C   ASP A  34       0.839  -1.096  40.122  1.00 36.71           C  
ATOM    559  CB  ASP A  34       1.204   1.327  39.225  1.00 36.71           C  
ATOM    560  HB2 ASP A  34       1.527   1.909  40.088  1.00 36.71           H  
ATOM    561  HB3 ASP A  34       2.089   0.848  38.805  1.00 36.71           H  
ATOM    562  O   ASP A  34       1.856  -1.526  39.584  1.00 36.71           O  
ATOM    563  CG  ASP A  34       0.651   2.266  38.133  1.00 36.71           C  
ATOM    564  OD1 ASP A  34      -0.232   1.852  37.350  1.00 36.71           O  
ATOM    565  OD2 ASP A  34       1.142   3.419  38.058  1.00 36.71           O  
ATOM    566  N   TYR A  35       0.198  -1.825  41.045  1.00 32.37           N  
ATOM    567  H   TYR A  35      -0.662  -1.459  41.428  1.00 32.37           H  
ATOM    568  CA  TYR A  35       0.617  -3.170  41.451  1.00 32.37           C  
ATOM    569  HA  TYR A  35       1.360  -3.550  40.749  1.00 32.37           H  
ATOM    570  C   TYR A  35      -0.586  -4.123  41.432  1.00 32.37           C  
ATOM    571  CB  TYR A  35       1.277  -3.123  42.846  1.00 32.37           C  
ATOM    572  HB2 TYR A  35       1.724  -4.096  43.050  1.00 32.37           H  
ATOM    573  HB3 TYR A  35       0.507  -2.961  43.600  1.00 32.37           H  
ATOM    574  O   TYR A  35      -1.412  -4.043  42.329  1.00 32.37           O  
ATOM    575  CG  TYR A  35       2.336  -2.050  43.027  1.00 32.37           C  
ATOM    576  CD1 TYR A  35       3.648  -2.255  42.556  1.00 32.37           C  
ATOM    577  HD1 TYR A  35       3.906  -3.180  42.062  1.00 32.37           H  
ATOM    578  CD2 TYR A  35       1.996  -0.831  43.648  1.00 32.37           C  
ATOM    579  HD2 TYR A  35       0.992  -0.675  44.014  1.00 32.37           H  
ATOM    580  CE1 TYR A  35       4.616  -1.242  42.696  1.00 32.37           C  
ATOM    581  HE1 TYR A  35       5.616  -1.398  42.319  1.00 32.37           H  
ATOM    582  CE2 TYR A  35       2.959   0.186  43.786  1.00 32.37           C  
ATOM    583  HE2 TYR A  35       2.710   1.127  44.253  1.00 32.37           H  
ATOM    584  OH  TYR A  35       5.192   0.972  43.431  1.00 32.37           O  
ATOM    585  HH  TYR A  35       6.029   0.722  43.032  1.00 32.37           H  
ATOM    586  CZ  TYR A  35       4.269  -0.017  43.307  1.00 32.37           C  
ATOM    587  N   ILE A  36      -0.694  -4.988  40.415  1.00 40.85           N  
ATOM    588  H   ILE A  36      -0.114  -4.785  39.613  1.00 40.85           H  
ATOM    589  CA  ILE A  36      -1.220  -6.371  40.466  1.00 40.85           C  
ATOM    590  HA  ILE A  36      -0.825  -6.850  41.362  1.00 40.85           H  
ATOM    591  C   ILE A  36      -0.617  -7.111  39.252  1.00 40.85           C  
ATOM    592  CB  ILE A  36      -2.776  -6.486  40.560  1.00 40.85           C  
ATOM    593  HB  ILE A  36      -3.211  -5.707  39.934  1.00 40.85           H  
ATOM    594  O   ILE A  36      -1.089  -7.029  38.123  1.00 40.85           O  
ATOM    595  CG1 ILE A  36      -3.325  -6.370  42.011  1.00 40.85           C  
ATOM    596 HG12 ILE A  36      -3.530  -7.358  42.423  1.00 40.85           H  
ATOM    597 HG13 ILE A  36      -2.589  -5.959  42.702  1.00 40.85           H  
ATOM    598  CG2 ILE A  36      -3.329  -7.851  40.087  1.00 40.85           C  
ATOM    599 HG21 ILE A  36      -3.145  -8.006  39.024  1.00 40.85           H  
ATOM    600 HG22 ILE A  36      -4.410  -7.884  40.223  1.00 40.85           H  
ATOM    601 HG23 ILE A  36      -2.882  -8.668  40.653  1.00 40.85           H  
ATOM    602  CD1 ILE A  36      -4.621  -5.556  42.091  1.00 40.85           C  
ATOM    603 HD11 ILE A  36      -5.390  -6.011  41.468  1.00 40.85           H  
ATOM    604 HD12 ILE A  36      -4.434  -4.537  41.752  1.00 40.85           H  
ATOM    605 HD13 ILE A  36      -4.968  -5.528  43.124  1.00 40.85           H  
ATOM    606  N   LEU A  37       0.509  -7.770  39.528  1.00 37.85           N  
ATOM    607  H   LEU A  37       0.958  -7.464  40.380  1.00 37.85           H  
ATOM    608  CA  LEU A  37       0.772  -9.183  39.238  1.00 37.85           C  
ATOM    609  HA  LEU A  37       1.826  -9.345  39.468  1.00 37.85           H  
ATOM    610  C   LEU A  37       0.623  -9.667  37.785  1.00 37.85           C  
ATOM    611  CB  LEU A  37      -0.005 -10.039  40.256  1.00 37.85           C  
ATOM    612  HB2 LEU A  37      -1.070  -9.842  40.130  1.00 37.85           H  
ATOM    613  HB3 LEU A  37       0.148 -11.094  40.030  1.00 37.85           H  
ATOM    614  O   LEU A  37      -0.339 -10.316  37.386  1.00 37.85           O  
ATOM    615  CG  LEU A  37       0.413  -9.776  41.720  1.00 37.85           C  
ATOM    616  HG  LEU A  37       0.583  -8.712  41.883  1.00 37.85           H  
ATOM    617  CD1 LEU A  37      -0.686 -10.198  42.690  1.00 37.85           C  
ATOM    618 HD11 LEU A  37      -0.390  -9.955  43.711  1.00 37.85           H  
ATOM    619 HD12 LEU A  37      -1.612  -9.671  42.460  1.00 37.85           H  
ATOM    620 HD13 LEU A  37      -0.858 -11.272  42.614  1.00 37.85           H  
ATOM    621  CD2 LEU A  37       1.700 -10.524  42.068  1.00 37.85           C  
ATOM    622 HD21 LEU A  37       1.555 -11.597  41.941  1.00 37.85           H  
ATOM    623 HD22 LEU A  37       2.518 -10.198  41.425  1.00 37.85           H  
ATOM    624 HD23 LEU A  37       1.973 -10.327  43.105  1.00 37.85           H  
ATOM    625  N   GLN A  38       1.718  -9.484  37.054  1.00 30.37           N  
ATOM    626  H   GLN A  38       2.384  -8.823  37.428  1.00 30.37           H  
ATOM    627  CA  GLN A  38       2.298 -10.494  36.176  1.00 30.37           C  
ATOM    628  HA  GLN A  38       1.594 -10.751  35.384  1.00 30.37           H  
ATOM    629  C   GLN A  38       2.642 -11.747  37.015  1.00 30.37           C  
ATOM    630  CB  GLN A  38       3.543  -9.807  35.580  1.00 30.37           C  
ATOM    631  HB2 GLN A  38       4.207  -9.521  36.395  1.00 30.37           H  
ATOM    632  HB3 GLN A  38       3.207  -8.888  35.097  1.00 30.37           H  
ATOM    633  O   GLN A  38       3.546 -11.705  37.843  1.00 30.37           O  
ATOM    634  CG  GLN A  38       4.368 -10.587  34.550  1.00 30.37           C  
ATOM    635  HG2 GLN A  38       3.724 -10.891  33.724  1.00 30.37           H  
ATOM    636  HG3 GLN A  38       4.784 -11.479  35.018  1.00 30.37           H  
ATOM    637  CD  GLN A  38       5.517  -9.734  33.997  1.00 30.37           C  
ATOM    638  NE2 GLN A  38       6.313 -10.250  33.088  1.00 30.37           N  
ATOM    639 HE21 GLN A  38       6.208 -11.207  32.783  1.00 30.37           H  
ATOM    640 HE22 GLN A  38       7.074  -9.646  32.811  1.00 30.37           H  
ATOM    641  OE1 GLN A  38       5.728  -8.589  34.351  1.00 30.37           O  
ATOM    642  N   GLY A  39       1.908 -12.848  36.841  1.00 31.47           N  
ATOM    643  H   GLY A  39       1.061 -12.775  36.296  1.00 31.47           H  
ATOM    644  CA  GLY A  39       2.165 -14.117  37.535  1.00 31.47           C  
ATOM    645  HA2 GLY A  39       2.253 -13.935  38.606  1.00 31.47           H  
ATOM    646  HA3 GLY A  39       3.104 -14.544  37.183  1.00 31.47           H  
ATOM    647  C   GLY A  39       1.026 -15.110  37.324  1.00 31.47           C  
ATOM    648  O   GLY A  39      -0.096 -14.860  37.744  1.00 31.47           O  
ATOM    649  N   GLY A  40       1.298 -16.212  36.623  1.00 29.61           N  
ATOM    650  H   GLY A  40       2.256 -16.388  36.354  1.00 29.61           H  
ATOM    651  CA  GLY A  40       0.303 -17.241  36.337  1.00 29.61           C  
ATOM    652  HA2 GLY A  40       0.725 -17.990  35.668  1.00 29.61           H  
ATOM    653  HA3 GLY A  40      -0.549 -16.777  35.841  1.00 29.61           H  
ATOM    654  C   GLY A  40      -0.185 -17.945  37.600  1.00 29.61           C  
ATOM    655  O   GLY A  40       0.588 -18.219  38.513  1.00 29.61           O  
ATOM    656  N   SER A  41      -1.471 -18.265  37.649  1.00 35.40           N  
ATOM    657  H   SER A  41      -2.112 -17.834  36.998  1.00 35.40           H  
ATOM    658  CA  SER A  41      -2.008 -19.366  38.446  1.00 35.40           C  
ATOM    659  HA  SER A  41      -1.408 -20.250  38.232  1.00 35.40           H  
ATOM    660  C   SER A  41      -3.435 -19.636  37.993  1.00 35.40           C  
ATOM    661  CB  SER A  41      -1.977 -19.159  39.975  1.00 35.40           C  
ATOM    662  HB2 SER A  41      -1.367 -19.948  40.416  1.00 35.40           H  
ATOM    663  HB3 SER A  41      -2.983 -19.251  40.384  1.00 35.40           H  
ATOM    664  O   SER A  41      -4.207 -18.731  37.690  1.00 35.40           O  
ATOM    665  OG  SER A  41      -1.441 -17.917  40.369  1.00 35.40           O  
ATOM    666  HG  SER A  41      -0.596 -17.820  39.923  1.00 35.40           H  
ATOM    667  N   PHE A  42      -3.727 -20.924  37.913  1.00 29.41           N  
ATOM    668  H   PHE A  42      -2.990 -21.559  38.185  1.00 29.41           H  
ATOM    669  CA  PHE A  42      -5.036 -21.533  37.792  1.00 29.41           C  
ATOM    670  HA  PHE A  42      -5.445 -21.362  36.796  1.00 29.41           H  
ATOM    671  C   PHE A  42      -6.019 -20.990  38.852  1.00 29.41           C  
ATOM    672  CB  PHE A  42      -4.781 -23.037  38.027  1.00 29.41           C  
ATOM    673  HB2 PHE A  42      -5.747 -23.525  38.163  1.00 29.41           H  
ATOM    674  HB3 PHE A  42      -4.228 -23.168  38.956  1.00 29.41           H  
ATOM    675  O   PHE A  42      -5.595 -20.364  39.817  1.00 29.41           O  
ATOM    676  CG  PHE A  42      -4.055 -23.797  36.930  1.00 29.41           C  
ATOM    677  CD1 PHE A  42      -4.768 -24.776  36.212  1.00 29.41           C  
ATOM    678  HD1 PHE A  42      -5.808 -24.968  36.431  1.00 29.41           H  
ATOM    679  CD2 PHE A  42      -2.687 -23.593  36.649  1.00 29.41           C  
ATOM    680  HD2 PHE A  42      -2.102 -22.886  37.219  1.00 29.41           H  
ATOM    681  CE1 PHE A  42      -4.134 -25.523  35.208  1.00 29.41           C  
ATOM    682  HE1 PHE A  42      -4.684 -26.278  34.665  1.00 29.41           H  
ATOM    683  CE2 PHE A  42      -2.058 -24.330  35.630  1.00 29.41           C  
ATOM    684  HE2 PHE A  42      -1.010 -24.176  35.416  1.00 29.41           H  
ATOM    685  CZ  PHE A  42      -2.782 -25.295  34.909  1.00 29.41           C  
ATOM    686  HZ  PHE A  42      -2.294 -25.875  34.140  1.00 29.41           H  
ATOM    687  N   ILE A  43      -7.289 -21.400  38.728  1.00 32.33           N  
ATOM    688  H   ILE A  43      -7.524 -21.821  37.841  1.00 32.33           H  
ATOM    689  CA  ILE A  43      -8.258 -21.630  39.825  1.00 32.33           C  
ATOM    690  HA  ILE A  43      -8.652 -22.624  39.613  1.00 32.33           H  
ATOM    691  C   ILE A  43      -9.487 -20.701  39.811  1.00 32.33           C  
ATOM    692  CB  ILE A  43      -7.611 -21.822  41.231  1.00 32.33           C  
ATOM    693  HB  ILE A  43      -7.111 -20.901  41.529  1.00 32.33           H  
ATOM    694  O   ILE A  43      -9.462 -19.553  40.235  1.00 32.33           O  
ATOM    695  CG1 ILE A  43      -6.613 -23.009  41.250  1.00 32.33           C  
ATOM    696 HG12 ILE A  43      -7.144 -23.941  41.448  1.00 32.33           H  
ATOM    697 HG13 ILE A  43      -6.132 -23.138  40.281  1.00 32.33           H  
ATOM    698  CG2 ILE A  43      -8.627 -22.111  42.340  1.00 32.33           C  
ATOM    699 HG21 ILE A  43      -9.267 -21.239  42.475  1.00 32.33           H  
ATOM    700 HG22 ILE A  43      -8.113 -22.257  43.290  1.00 32.33           H  
ATOM    701 HG23 ILE A  43      -9.202 -23.009  42.118  1.00 32.33           H  
ATOM    702  CD1 ILE A  43      -5.495 -22.846  42.282  1.00 32.33           C  
ATOM    703 HD11 ILE A  43      -5.905 -22.818  43.291  1.00 32.33           H  
ATOM    704 HD12 ILE A  43      -4.943 -21.926  42.091  1.00 32.33           H  
ATOM    705 HD13 ILE A  43      -4.809 -23.690  42.206  1.00 32.33           H  
ATOM    706  N   ALA A  44     -10.578 -21.346  39.387  1.00 30.53           N  
ATOM    707  H   ALA A  44     -10.373 -22.192  38.875  1.00 30.53           H  
ATOM    708  CA  ALA A  44     -11.899 -21.374  40.008  1.00 30.53           C  
ATOM    709  HA  ALA A  44     -12.429 -22.142  39.444  1.00 30.53           H  
ATOM    710  C   ALA A  44     -12.813 -20.148  39.945  1.00 30.53           C  
ATOM    711  CB  ALA A  44     -11.806 -21.934  41.430  1.00 30.53           C  
ATOM    712  HB1 ALA A  44     -11.245 -22.868  41.436  1.00 30.53           H  
ATOM    713  HB2 ALA A  44     -12.808 -22.143  41.805  1.00 30.53           H  
ATOM    714  HB3 ALA A  44     -11.364 -21.189  42.091  1.00 30.53           H  
ATOM    715  O   ALA A  44     -12.419 -18.988  40.026  1.00 30.53           O  
ATOM    716  N   GLY A  45     -14.109 -20.472  39.869  1.00 31.42           N  
ATOM    717  H   GLY A  45     -14.330 -21.457  39.826  1.00 31.42           H  
ATOM    718  CA  GLY A  45     -15.195 -19.573  40.236  1.00 31.42           C  
ATOM    719  HA2 GLY A  45     -15.275 -18.790  39.482  1.00 31.42           H  
ATOM    720  HA3 GLY A  45     -16.132 -20.130  40.272  1.00 31.42           H  
ATOM    721  C   GLY A  45     -14.954 -18.919  41.599  1.00 31.42           C  
ATOM    722  O   GLY A  45     -14.064 -19.344  42.331  1.00 31.42           O  
ATOM    723  N   PRO A  46     -15.721 -17.866  41.925  1.00 39.50           N  
ATOM    724  CA  PRO A  46     -15.390 -16.908  42.975  1.00 39.50           C  
ATOM    725  HA  PRO A  46     -14.593 -16.251  42.627  1.00 39.50           H  
ATOM    726  C   PRO A  46     -14.914 -17.617  44.247  1.00 39.50           C  
ATOM    727  CB  PRO A  46     -16.667 -16.077  43.183  1.00 39.50           C  
ATOM    728  HB2 PRO A  46     -16.850 -15.849  44.233  1.00 39.50           H  
ATOM    729  HB3 PRO A  46     -16.589 -15.152  42.611  1.00 39.50           H  
ATOM    730  O   PRO A  46     -15.723 -18.171  44.990  1.00 39.50           O  
ATOM    731  CG  PRO A  46     -17.781 -16.943  42.591  1.00 39.50           C  
ATOM    732  HG2 PRO A  46     -18.620 -16.343  42.240  1.00 39.50           H  
ATOM    733  HG3 PRO A  46     -18.109 -17.674  43.330  1.00 39.50           H  
ATOM    734  CD  PRO A  46     -17.072 -17.654  41.444  1.00 39.50           C  
ATOM    735  HD2 PRO A  46     -17.578 -18.594  41.222  1.00 39.50           H  
ATOM    736  HD3 PRO A  46     -17.049 -17.014  40.563  1.00 39.50           H  
ATOM    737  N   MET A  47     -13.591 -17.624  44.465  1.00 29.41           N  
ATOM    738  H   MET A  47     -12.977 -17.293  43.734  1.00 29.41           H  
ATOM    739  CA  MET A  47     -12.991 -18.084  45.708  1.00 29.41           C  
ATOM    740  HA  MET A  47     -13.359 -19.087  45.923  1.00 29.41           H  
ATOM    741  C   MET A  47     -13.485 -17.146  46.802  1.00 29.41           C  
ATOM    742  CB  MET A  47     -11.451 -18.137  45.640  1.00 29.41           C  
ATOM    743  HB2 MET A  47     -11.045 -17.794  46.591  1.00 29.41           H  
ATOM    744  HB3 MET A  47     -11.081 -17.476  44.857  1.00 29.41           H  
ATOM    745  O   MET A  47     -13.074 -15.991  46.915  1.00 29.41           O  
ATOM    746  CG  MET A  47     -10.940 -19.564  45.401  1.00 29.41           C  
ATOM    747  HG2 MET A  47     -11.330 -20.218  46.181  1.00 29.41           H  
ATOM    748  HG3 MET A  47     -11.330 -19.911  44.445  1.00 29.41           H  
ATOM    749  SD  MET A  47      -9.131 -19.738  45.365  1.00 29.41           S  
ATOM    750  CE  MET A  47      -8.684 -19.377  47.088  1.00 29.41           C  
ATOM    751  HE1 MET A  47      -8.936 -18.345  47.332  1.00 29.41           H  
ATOM    752  HE2 MET A  47      -7.611 -19.518  47.218  1.00 29.41           H  
ATOM    753  HE3 MET A  47      -9.217 -20.052  47.757  1.00 29.41           H  
ATOM    754  N   ILE A  48     -14.430 -17.676  47.569  1.00 30.10           N  
ATOM    755  H   ILE A  48     -14.783 -18.577  47.277  1.00 30.10           H  
ATOM    756  CA  ILE A  48     -14.944 -17.152  48.822  1.00 30.10           C  
ATOM    757  HA  ILE A  48     -15.347 -16.150  48.673  1.00 30.10           H  
ATOM    758  C   ILE A  48     -13.752 -17.093  49.783  1.00 30.10           C  
ATOM    759  CB  ILE A  48     -16.067 -18.102  49.317  1.00 30.10           C  
ATOM    760  HB  ILE A  48     -15.644 -19.103  49.407  1.00 30.10           H  
ATOM    761  O   ILE A  48     -13.350 -18.109  50.340  1.00 30.10           O  
ATOM    762  CG1 ILE A  48     -17.247 -18.169  48.313  1.00 30.10           C  
ATOM    763 HG12 ILE A  48     -17.847 -17.263  48.394  1.00 30.10           H  
ATOM    764 HG13 ILE A  48     -16.874 -18.224  47.291  1.00 30.10           H  
ATOM    765  CG2 ILE A  48     -16.586 -17.680  50.704  1.00 30.10           C  
ATOM    766 HG21 ILE A  48     -16.998 -16.672  50.661  1.00 30.10           H  
ATOM    767 HG22 ILE A  48     -17.357 -18.369  51.047  1.00 30.10           H  
ATOM    768 HG23 ILE A  48     -15.778 -17.707  51.435  1.00 30.10           H  
ATOM    769  CD1 ILE A  48     -18.148 -19.395  48.506  1.00 30.10           C  
ATOM    770 HD11 ILE A  48     -18.910 -19.406  47.727  1.00 30.10           H  
ATOM    771 HD12 ILE A  48     -17.555 -20.307  48.432  1.00 30.10           H  
ATOM    772 HD13 ILE A  48     -18.644 -19.361  49.477  1.00 30.10           H  
ATOM    773  N   MET A  49     -13.158 -15.914  49.958  1.00 32.28           N  
ATOM    774  H   MET A  49     -13.435 -15.139  49.372  1.00 32.28           H  
ATOM    775  CA  MET A  49     -12.174 -15.672  51.012  1.00 32.28           C  
ATOM    776  HA  MET A  49     -11.910 -16.619  51.484  1.00 32.28           H  
ATOM    777  C   MET A  49     -12.805 -14.815  52.114  1.00 32.28           C  
ATOM    778  CB  MET A  49     -10.850 -15.126  50.456  1.00 32.28           C  
ATOM    779  HB2 MET A  49     -10.233 -14.822  51.302  1.00 32.28           H  
ATOM    780  HB3 MET A  49     -11.031 -14.251  49.832  1.00 32.28           H  
ATOM    781  O   MET A  49     -12.891 -13.596  52.015  1.00 32.28           O  
ATOM    782  CG  MET A  49     -10.088 -16.197  49.653  1.00 32.28           C  
ATOM    783  HG2 MET A  49     -10.174 -15.965  48.591  1.00 32.28           H  
ATOM    784  HG3 MET A  49     -10.560 -17.166  49.810  1.00 32.28           H  
ATOM    785  SD  MET A  49      -8.330 -16.385  50.079  1.00 32.28           S  
ATOM    786  CE  MET A  49      -7.684 -14.762  49.598  1.00 32.28           C  
ATOM    787  HE1 MET A  49      -7.883 -14.588  48.540  1.00 32.28           H  
ATOM    788  HE2 MET A  49      -6.608 -14.738  49.770  1.00 32.28           H  
ATOM    789  HE3 MET A  49      -8.160 -13.982  50.193  1.00 32.28           H  
ATOM    790  N   SER A  50     -13.260 -15.533  53.148  1.00 31.43           N  
ATOM    791  H   SER A  50     -13.253 -16.529  52.980  1.00 31.43           H  
ATOM    792  CA  SER A  50     -13.313 -15.162  54.572  1.00 31.43           C  
ATOM    793  HA  SER A  50     -13.824 -15.986  55.071  1.00 31.43           H  
ATOM    794  C   SER A  50     -14.067 -13.888  55.001  1.00 31.43           C  
ATOM    795  CB  SER A  50     -11.887 -15.177  55.143  1.00 31.43           C  
ATOM    796  HB2 SER A  50     -11.448 -16.165  55.008  1.00 31.43           H  
ATOM    797  HB3 SER A  50     -11.923 -14.957  56.210  1.00 31.43           H  
ATOM    798  O   SER A  50     -13.520 -12.789  54.997  1.00 31.43           O  
ATOM    799  OG  SER A  50     -11.073 -14.219  54.500  1.00 31.43           O  
ATOM    800  HG  SER A  50     -11.589 -13.414  54.408  1.00 31.43           H  
ATOM    801  N   GLY A  51     -15.282 -14.078  55.531  1.00 35.53           N  
ATOM    802  H   GLY A  51     -15.708 -14.987  55.422  1.00 35.53           H  
ATOM    803  CA  GLY A  51     -16.022 -13.143  56.396  1.00 35.53           C  
ATOM    804  HA2 GLY A  51     -15.357 -12.792  57.185  1.00 35.53           H  
ATOM    805  HA3 GLY A  51     -16.360 -12.286  55.813  1.00 35.53           H  
ATOM    806  C   GLY A  51     -17.251 -13.845  57.016  1.00 35.53           C  
ATOM    807  O   GLY A  51     -17.807 -14.715  56.353  1.00 35.53           O  
ATOM    808  N   PRO A  52     -17.632 -13.564  58.279  1.00 42.55           N  
ATOM    809  CA  PRO A  52     -18.244 -14.527  59.212  1.00 42.55           C  
ATOM    810  HA  PRO A  52     -17.652 -15.442  59.180  1.00 42.55           H  
ATOM    811  C   PRO A  52     -19.712 -14.914  58.915  1.00 42.55           C  
ATOM    812  CB  PRO A  52     -18.078 -13.894  60.601  1.00 42.55           C  
ATOM    813  HB2 PRO A  52     -17.115 -14.182  61.022  1.00 42.55           H  
ATOM    814  HB3 PRO A  52     -18.886 -14.150  61.286  1.00 42.55           H  
ATOM    815  O   PRO A  52     -20.428 -14.170  58.246  1.00 42.55           O  
ATOM    816  CG  PRO A  52     -18.079 -12.399  60.303  1.00 42.55           C  
ATOM    817  HG2 PRO A  52     -17.561 -11.830  61.076  1.00 42.55           H  
ATOM    818  HG3 PRO A  52     -19.106 -12.049  60.193  1.00 42.55           H  
ATOM    819  CD  PRO A  52     -17.363 -12.311  58.960  1.00 42.55           C  
ATOM    820  HD2 PRO A  52     -17.736 -11.464  58.385  1.00 42.55           H  
ATOM    821  HD3 PRO A  52     -16.291 -12.208  59.131  1.00 42.55           H  
ATOM    822  N   PRO A  53     -20.171 -16.081  59.419  1.00 34.74           N  
ATOM    823  CA  PRO A  53     -21.377 -16.762  58.962  1.00 34.74           C  
ATOM    824  HA  PRO A  53     -21.425 -16.742  57.873  1.00 34.74           H  
ATOM    825  C   PRO A  53     -22.642 -16.123  59.538  1.00 34.74           C  
ATOM    826  CB  PRO A  53     -21.213 -18.212  59.442  1.00 34.74           C  
ATOM    827  HB2 PRO A  53     -20.608 -18.765  58.724  1.00 34.74           H  
ATOM    828  HB3 PRO A  53     -22.172 -18.709  59.592  1.00 34.74           H  
ATOM    829  O   PRO A  53     -22.754 -15.938  60.747  1.00 34.74           O  
ATOM    830  CG  PRO A  53     -20.441 -18.063  60.752  1.00 34.74           C  
ATOM    831  HG2 PRO A  53     -21.129 -17.847  61.570  1.00 34.74           H  
ATOM    832  HG3 PRO A  53     -19.853 -18.953  60.977  1.00 34.74           H  
ATOM    833  CD  PRO A  53     -19.549 -16.851  60.492  1.00 34.74           C  
ATOM    834  HD2 PRO A  53     -19.463 -16.264  61.406  1.00 34.74           H  
ATOM    835  HD3 PRO A  53     -18.566 -17.196  60.171  1.00 34.74           H  
ATOM    836  N   VAL A  54     -23.639 -15.872  58.687  1.00 35.12           N  
ATOM    837  H   VAL A  54     -23.472 -15.975  57.696  1.00 35.12           H  
ATOM    838  CA  VAL A  54     -25.029 -15.719  59.134  1.00 35.12           C  
ATOM    839  HA  VAL A  54     -25.077 -15.993  60.188  1.00 35.12           H  
ATOM    840  C   VAL A  54     -25.874 -16.729  58.371  1.00 35.12           C  
ATOM    841  CB  VAL A  54     -25.559 -14.278  59.074  1.00 35.12           C  
ATOM    842  HB  VAL A  54     -25.646 -13.956  58.036  1.00 35.12           H  
ATOM    843  O   VAL A  54     -26.168 -16.603  57.185  1.00 35.12           O  
ATOM    844  CG1 VAL A  54     -26.935 -14.201  59.752  1.00 35.12           C  
ATOM    845 HG11 VAL A  54     -26.863 -14.510  60.795  1.00 35.12           H  
ATOM    846 HG12 VAL A  54     -27.646 -14.846  59.237  1.00 35.12           H  
ATOM    847 HG13 VAL A  54     -27.309 -13.178  59.708  1.00 35.12           H  
ATOM    848  CG2 VAL A  54     -24.624 -13.314  59.819  1.00 35.12           C  
ATOM    849 HG21 VAL A  54     -24.482 -13.646  60.847  1.00 35.12           H  
ATOM    850 HG22 VAL A  54     -23.654 -13.273  59.323  1.00 35.12           H  
ATOM    851 HG23 VAL A  54     -25.050 -12.310  59.820  1.00 35.12           H  
ATOM    852  N   THR A  55     -26.135 -17.798  59.102  1.00 35.33           N  
ATOM    853  H   THR A  55     -25.842 -17.751  60.068  1.00 35.33           H  
ATOM    854  CA  THR A  55     -26.919 -18.988  58.816  1.00 35.33           C  
ATOM    855  HA  THR A  55     -26.595 -19.419  57.869  1.00 35.33           H  
ATOM    856  C   THR A  55     -28.423 -18.697  58.732  1.00 35.33           C  
ATOM    857  CB  THR A  55     -26.641 -19.983  59.969  1.00 35.33           C  
ATOM    858  HB  THR A  55     -27.438 -20.724  60.025  1.00 35.33           H  
ATOM    859  O   THR A  55     -28.916 -17.708  59.267  1.00 35.33           O  
ATOM    860  CG2 THR A  55     -25.310 -20.711  59.788  1.00 35.33           C  
ATOM    861 HG21 THR A  55     -25.311 -21.249  58.841  1.00 35.33           H  
ATOM    862 HG22 THR A  55     -25.169 -21.429  60.596  1.00 35.33           H  
ATOM    863 HG23 THR A  55     -24.487 -19.997  59.793  1.00 35.33           H  
ATOM    864  OG1 THR A  55     -26.527 -19.303  61.207  1.00 35.33           O  
ATOM    865  HG1 THR A  55     -26.384 -19.957  61.894  1.00 35.33           H  
ATOM    866  N   ASN A  56     -29.140 -19.658  58.137  1.00 36.66           N  
ATOM    867  H   ASN A  56     -28.597 -20.408  57.733  1.00 36.66           H  
ATOM    868  CA  ASN A  56     -30.581 -19.935  58.249  1.00 36.66           C  
ATOM    869  HA  ASN A  56     -30.694 -20.969  57.925  1.00 36.66           H  
ATOM    870  C   ASN A  56     -31.563 -19.162  57.347  1.00 36.66           C  
ATOM    871  CB  ASN A  56     -31.025 -19.940  59.729  1.00 36.66           C  
ATOM    872  HB2 ASN A  56     -32.097 -20.130  59.776  1.00 36.66           H  
ATOM    873  HB3 ASN A  56     -30.857 -18.960  60.177  1.00 36.66           H  
ATOM    874  O   ASN A  56     -32.191 -18.205  57.786  1.00 36.66           O  
ATOM    875  CG  ASN A  56     -30.346 -21.005  60.563  1.00 36.66           C  
ATOM    876  ND2 ASN A  56     -30.436 -20.910  61.867  1.00 36.66           N  
ATOM    877 HD21 ASN A  56     -30.888 -20.110  62.287  1.00 36.66           H  
ATOM    878 HD22 ASN A  56     -29.985 -21.633  62.408  1.00 36.66           H  
ATOM    879  OD1 ASN A  56     -29.756 -21.946  60.059  1.00 36.66           O  
ATOM    880  N   ALA A  57     -31.833 -19.706  56.150  1.00 34.19           N  
ATOM    881  H   ALA A  57     -31.087 -20.233  55.719  1.00 34.19           H  
ATOM    882  CA  ALA A  57     -33.187 -20.120  55.732  1.00 34.19           C  
ATOM    883  HA  ALA A  57     -33.563 -20.835  56.464  1.00 34.19           H  
ATOM    884  C   ALA A  57     -33.160 -20.817  54.351  1.00 34.19           C  
ATOM    885  CB  ALA A  57     -34.166 -18.935  55.692  1.00 34.19           C  
ATOM    886  HB1 ALA A  57     -33.755 -18.135  55.076  1.00 34.19           H  
ATOM    887  HB2 ALA A  57     -34.360 -18.557  56.696  1.00 34.19           H  
ATOM    888  HB3 ALA A  57     -35.119 -19.257  55.271  1.00 34.19           H  
ATOM    889  O   ALA A  57     -32.556 -20.302  53.418  1.00 34.19           O  
ATOM    890  N   PHE A  58     -33.886 -21.936  54.227  1.00 36.98           N  
ATOM    891  H   PHE A  58     -34.385 -22.222  55.058  1.00 36.98           H  
ATOM    892  CA  PHE A  58     -34.147 -22.755  53.021  1.00 36.98           C  
ATOM    893  HA  PHE A  58     -35.037 -23.323  53.291  1.00 36.98           H  
ATOM    894  C   PHE A  58     -33.163 -23.891  52.688  1.00 36.98           C  
ATOM    895  CB  PHE A  58     -34.634 -21.920  51.825  1.00 36.98           C  
ATOM    896  HB2 PHE A  58     -34.809 -22.588  50.981  1.00 36.98           H  
ATOM    897  HB3 PHE A  58     -33.869 -21.210  51.509  1.00 36.98           H  
ATOM    898  O   PHE A  58     -32.631 -24.004  51.589  1.00 36.98           O  
ATOM    899  CG  PHE A  58     -35.932 -21.200  52.127  1.00 36.98           C  
ATOM    900  CD1 PHE A  58     -37.151 -21.893  52.006  1.00 36.98           C  
ATOM    901  HD1 PHE A  58     -37.158 -22.913  51.651  1.00 36.98           H  
ATOM    902  CD2 PHE A  58     -35.927 -19.870  52.585  1.00 36.98           C  
ATOM    903  HD2 PHE A  58     -34.994 -19.332  52.669  1.00 36.98           H  
ATOM    904  CE1 PHE A  58     -38.359 -21.263  52.348  1.00 36.98           C  
ATOM    905  HE1 PHE A  58     -39.294 -21.795  52.250  1.00 36.98           H  
ATOM    906  CE2 PHE A  58     -37.135 -19.243  52.940  1.00 36.98           C  
ATOM    907  HE2 PHE A  58     -37.127 -18.224  53.299  1.00 36.98           H  
ATOM    908  CZ  PHE A  58     -38.350 -19.939  52.822  1.00 36.98           C  
ATOM    909  HZ  PHE A  58     -39.278 -19.455  53.089  1.00 36.98           H  
ATOM    910  N   SER A  59     -33.028 -24.817  53.642  1.00 29.47           N  
ATOM    911  H   SER A  59     -33.455 -24.631  54.538  1.00 29.47           H  
ATOM    912  CA  SER A  59     -32.811 -26.244  53.379  1.00 29.47           C  
ATOM    913  HA  SER A  59     -32.091 -26.354  52.568  1.00 29.47           H  
ATOM    914  C   SER A  59     -34.135 -26.927  52.976  1.00 29.47           C  
ATOM    915  CB  SER A  59     -32.230 -26.900  54.642  1.00 29.47           C  
ATOM    916  HB2 SER A  59     -31.233 -26.498  54.820  1.00 29.47           H  
ATOM    917  HB3 SER A  59     -32.150 -27.976  54.488  1.00 29.47           H  
ATOM    918  O   SER A  59     -35.170 -26.627  53.574  1.00 29.47           O  
ATOM    919  OG  SER A  59     -33.043 -26.637  55.776  1.00 29.47           O  
ATOM    920  HG  SER A  59     -32.623 -27.024  56.548  1.00 29.47           H  
ATOM    921  N   LYS A  60     -34.070 -27.824  51.970  1.00 34.51           N  
ATOM    922  H   LYS A  60     -33.164 -27.857  51.525  1.00 34.51           H  
ATOM    923  CA  LYS A  60     -35.071 -28.768  51.377  1.00 34.51           C  
ATOM    924  HA  LYS A  60     -34.791 -29.796  51.605  1.00 34.51           H  
ATOM    925  C   LYS A  60     -35.006 -28.595  49.849  1.00 34.51           C  
ATOM    926  CB  LYS A  60     -36.526 -28.518  51.848  1.00 34.51           C  
ATOM    927  HB2 LYS A  60     -37.209 -28.969  51.128  1.00 34.51           H  
ATOM    928  HB3 LYS A  60     -36.738 -27.449  51.842  1.00 34.51           H  
ATOM    929  O   LYS A  60     -35.418 -27.554  49.362  1.00 34.51           O  
ATOM    930  CG  LYS A  60     -36.844 -29.131  53.226  1.00 34.51           C  
ATOM    931  HG2 LYS A  60     -36.071 -28.875  53.951  1.00 34.51           H  
ATOM    932  HG3 LYS A  60     -36.858 -30.217  53.129  1.00 34.51           H  
ATOM    933  CD  LYS A  60     -38.208 -28.654  53.744  1.00 34.51           C  
ATOM    934  HD2 LYS A  60     -38.204 -27.565  53.799  1.00 34.51           H  
ATOM    935  HD3 LYS A  60     -38.983 -28.977  53.049  1.00 34.51           H  
ATOM    936  CE  LYS A  60     -38.471 -29.238  55.137  1.00 34.51           C  
ATOM    937  HE2 LYS A  60     -38.363 -30.321  55.080  1.00 34.51           H  
ATOM    938  HE3 LYS A  60     -37.705 -28.866  55.818  1.00 34.51           H  
ATOM    939  NZ  LYS A  60     -39.824 -28.889  55.639  1.00 34.51           N  
ATOM    940  HZ1 LYS A  60     -39.991 -29.329  56.532  1.00 34.51           H  
ATOM    941  HZ2 LYS A  60     -39.908 -27.889  55.753  1.00 34.51           H  
ATOM    942  HZ3 LYS A  60     -40.533 -29.204  54.991  1.00 34.51           H  
ATOM    943  N   LEU A  61     -34.461 -29.478  49.016  1.00 31.85           N  
ATOM    944  H   LEU A  61     -34.291 -29.064  48.111  1.00 31.85           H  
ATOM    945  CA  LEU A  61     -34.370 -30.945  48.951  1.00 31.85           C  
ATOM    946  HA  LEU A  61     -34.291 -31.409  49.934  1.00 31.85           H  
ATOM    947  C   LEU A  61     -33.111 -31.231  48.077  1.00 31.85           C  
ATOM    948  CB  LEU A  61     -35.639 -31.412  48.185  1.00 31.85           C  
ATOM    949  HB2 LEU A  61     -35.304 -31.926  47.284  1.00 31.85           H  
ATOM    950  HB3 LEU A  61     -36.209 -30.553  47.831  1.00 31.85           H  
ATOM    951  O   LEU A  61     -32.993 -30.606  47.027  1.00 31.85           O  
ATOM    952  CG  LEU A  61     -36.610 -32.368  48.891  1.00 31.85           C  
ATOM    953  HG  LEU A  61     -36.060 -33.226  49.278  1.00 31.85           H  
ATOM    954  CD1 LEU A  61     -37.374 -31.710  50.041  1.00 31.85           C  
ATOM    955 HD11 LEU A  61     -36.667 -31.396  50.808  1.00 31.85           H  
ATOM    956 HD12 LEU A  61     -37.933 -30.850  49.670  1.00 31.85           H  
ATOM    957 HD13 LEU A  61     -38.064 -32.433  50.475  1.00 31.85           H  
ATOM    958  CD2 LEU A  61     -37.630 -32.859  47.864  1.00 31.85           C  
ATOM    959 HD21 LEU A  61     -37.116 -33.377  47.054  1.00 31.85           H  
ATOM    960 HD22 LEU A  61     -38.192 -32.021  47.452  1.00 31.85           H  
ATOM    961 HD23 LEU A  61     -38.319 -33.563  48.333  1.00 31.85           H  
ATOM    962  N   ILE A  62     -32.054 -31.930  48.526  1.00 32.79           N  
ATOM    963  H   ILE A  62     -31.211 -31.497  48.175  1.00 32.79           H  
ATOM    964  CA  ILE A  62     -31.876 -33.408  48.532  1.00 32.79           C  
ATOM    965  HA  ILE A  62     -30.860 -33.618  48.866  1.00 32.79           H  
ATOM    966  C   ILE A  62     -32.005 -33.965  47.091  1.00 32.79           C  
ATOM    967  CB  ILE A  62     -32.834 -34.077  49.551  1.00 32.79           C  
ATOM    968  HB  ILE A  62     -33.854 -33.859  49.234  1.00 32.79           H  
ATOM    969  O   ILE A  62     -33.074 -33.823  46.511  1.00 32.79           O  
ATOM    970  CG1 ILE A  62     -32.629 -33.525  50.983  1.00 32.79           C  
ATOM    971 HG12 ILE A  62     -31.632 -33.790  51.334  1.00 32.79           H  
ATOM    972 HG13 ILE A  62     -32.690 -32.436  50.980  1.00 32.79           H  
ATOM    973  CG2 ILE A  62     -32.685 -35.601  49.602  1.00 32.79           C  
ATOM    974 HG21 ILE A  62     -33.556 -36.042  50.086  1.00 32.79           H  
ATOM    975 HG22 ILE A  62     -31.803 -35.877  50.179  1.00 32.79           H  
ATOM    976 HG23 ILE A  62     -32.649 -36.019  48.596  1.00 32.79           H  
ATOM    977  CD1 ILE A  62     -33.663 -34.037  51.996  1.00 32.79           C  
ATOM    978 HD11 ILE A  62     -33.535 -33.504  52.938  1.00 32.79           H  
ATOM    979 HD12 ILE A  62     -33.524 -35.101  52.184  1.00 32.79           H  
ATOM    980 HD13 ILE A  62     -34.671 -33.858  51.622  1.00 32.79           H  
ATOM    981  N   THR A  63     -31.004 -34.560  46.426  1.00 33.88           N  
ATOM    982  H   THR A  63     -31.252 -34.755  45.466  1.00 33.88           H  
ATOM    983  CA  THR A  63     -29.791 -35.298  46.861  1.00 33.88           C  
ATOM    984  HA  THR A  63     -29.364 -34.848  47.757  1.00 33.88           H  
ATOM    985  C   THR A  63     -28.734 -35.335  45.739  1.00 33.88           C  
ATOM    986  CB  THR A  63     -30.101 -36.802  47.096  1.00 33.88           C  
ATOM    987  HB  THR A  63     -29.318 -37.407  46.639  1.00 33.88           H  
ATOM    988  O   THR A  63     -29.118 -35.546  44.588  1.00 33.88           O  
ATOM    989  CG2 THR A  63     -30.125 -37.208  48.567  1.00 33.88           C  
ATOM    990 HG21 THR A  63     -29.327 -37.933  48.732  1.00 33.88           H  
ATOM    991 HG22 THR A  63     -29.926 -36.356  49.218  1.00 33.88           H  
ATOM    992 HG23 THR A  63     -31.065 -37.696  48.825  1.00 33.88           H  
ATOM    993  OG1 THR A  63     -31.318 -37.187  46.487  1.00 33.88           O  
ATOM    994  HG1 THR A  63     -31.132 -37.352  45.559  1.00 33.88           H  
ATOM    995  N   PRO A  64     -27.426 -35.237  46.046  1.00 30.08           N  
ATOM    996  CA  PRO A  64     -26.363 -35.699  45.160  1.00 30.08           C  
ATOM    997  HA  PRO A  64     -26.586 -35.475  44.116  1.00 30.08           H  
ATOM    998  C   PRO A  64     -26.193 -37.217  45.345  1.00 30.08           C  
ATOM    999  CB  PRO A  64     -25.127 -34.917  45.611  1.00 30.08           C  
ATOM   1000  HB2 PRO A  64     -25.135 -33.929  45.150  1.00 30.08           H  
ATOM   1001  HB3 PRO A  64     -24.201 -35.439  45.374  1.00 30.08           H  
ATOM   1002  O   PRO A  64     -26.145 -37.694  46.477  1.00 30.08           O  
ATOM   1003  CG  PRO A  64     -25.328 -34.777  47.123  1.00 30.08           C  
ATOM   1004  HG2 PRO A  64     -24.849 -35.611  47.636  1.00 30.08           H  
ATOM   1005  HG3 PRO A  64     -24.922 -33.833  47.488  1.00 30.08           H  
ATOM   1006  CD  PRO A  64     -26.846 -34.853  47.328  1.00 30.08           C  
ATOM   1007  HD2 PRO A  64     -27.078 -35.596  48.092  1.00 30.08           H  
ATOM   1008  HD3 PRO A  64     -27.222 -33.874  47.627  1.00 30.08           H  
ATOM   1009  N   THR A  65     -26.143 -37.992  44.264  1.00 43.19           N  
ATOM   1010  H   THR A  65     -26.242 -37.591  43.342  1.00 43.19           H  
ATOM   1011  CA  THR A  65     -25.701 -39.390  44.343  1.00 43.19           C  
ATOM   1012  HA  THR A  65     -25.815 -39.756  45.363  1.00 43.19           H  
ATOM   1013  C   THR A  65     -24.222 -39.454  44.015  1.00 43.19           C  
ATOM   1014  CB  THR A  65     -26.514 -40.345  43.462  1.00 43.19           C  
ATOM   1015  HB  THR A  65     -25.965 -41.278  43.337  1.00 43.19           H  
ATOM   1016  O   THR A  65     -23.826 -39.280  42.863  1.00 43.19           O  
ATOM   1017  CG2 THR A  65     -27.861 -40.662  44.112  1.00 43.19           C  
ATOM   1018 HG21 THR A  65     -28.431 -39.744  44.255  1.00 43.19           H  
ATOM   1019 HG22 THR A  65     -27.699 -41.146  45.076  1.00 43.19           H  
ATOM   1020 HG23 THR A  65     -28.420 -41.339  43.466  1.00 43.19           H  
ATOM   1021  OG1 THR A  65     -26.752 -39.772  42.197  1.00 43.19           O  
ATOM   1022  HG1 THR A  65     -25.891 -39.724  41.773  1.00 43.19           H  
ATOM   1023  N   ASP A  66     -23.449 -39.686  45.070  1.00 31.43           N  
ATOM   1024  H   ASP A  66     -23.882 -39.674  45.982  1.00 31.43           H  
ATOM   1025  CA  ASP A  66     -22.066 -40.137  45.060  1.00 31.43           C  
ATOM   1026  HA  ASP A  66     -21.422 -39.356  44.654  1.00 31.43           H  
ATOM   1027  C   ASP A  66     -21.935 -41.416  44.224  1.00 31.43           C  
ATOM   1028  CB  ASP A  66     -21.648 -40.435  46.514  1.00 31.43           C  
ATOM   1029  HB2 ASP A  66     -20.638 -40.844  46.508  1.00 31.43           H  
ATOM   1030  HB3 ASP A  66     -22.312 -41.191  46.932  1.00 31.43           H  
ATOM   1031  O   ASP A  66     -22.627 -42.403  44.471  1.00 31.43           O  
ATOM   1032  CG  ASP A  66     -21.659 -39.197  47.416  1.00 31.43           C  
ATOM   1033  OD1 ASP A  66     -21.152 -38.149  46.961  1.00 31.43           O  
ATOM   1034  OD2 ASP A  66     -22.209 -39.297  48.537  1.00 31.43           O  
ATOM   1035  N   THR A  67     -21.072 -41.400  43.212  1.00 41.56           N  
ATOM   1036  H   THR A  67     -20.681 -40.505  42.953  1.00 41.56           H  
ATOM   1037  CA  THR A  67     -20.380 -42.585  42.679  1.00 41.56           C  
ATOM   1038  HA  THR A  67     -19.938 -43.119  43.520  1.00 41.56           H  
ATOM   1039  C   THR A  67     -19.224 -42.099  41.806  1.00 41.56           C  
ATOM   1040  CB  THR A  67     -21.271 -43.598  41.917  1.00 41.56           C  
ATOM   1041  HB  THR A  67     -20.787 -43.894  40.987  1.00 41.56           H  
ATOM   1042  O   THR A  67     -19.383 -41.720  40.648  1.00 41.56           O  
ATOM   1043  CG2 THR A  67     -21.508 -44.862  42.752  1.00 41.56           C  
ATOM   1044 HG21 THR A  67     -20.553 -45.351  42.941  1.00 41.56           H  
ATOM   1045 HG22 THR A  67     -21.985 -44.631  43.704  1.00 41.56           H  
ATOM   1046 HG23 THR A  67     -22.143 -45.548  42.191  1.00 41.56           H  
ATOM   1047  OG1 THR A  67     -22.549 -43.089  41.629  1.00 41.56           O  
ATOM   1048  HG1 THR A  67     -22.867 -42.768  42.476  1.00 41.56           H  
ATOM   1049  N   GLU A  68     -18.052 -42.038  42.434  1.00 30.32           N  
ATOM   1050  H   GLU A  68     -18.044 -42.287  43.413  1.00 30.32           H  
ATOM   1051  CA  GLU A  68     -16.736 -42.016  41.793  1.00 30.32           C  
ATOM   1052  HA  GLU A  68     -16.681 -41.189  41.086  1.00 30.32           H  
ATOM   1053  C   GLU A  68     -16.484 -43.344  41.036  1.00 30.32           C  
ATOM   1054  CB  GLU A  68     -15.681 -41.829  42.910  1.00 30.32           C  
ATOM   1055  HB2 GLU A  68     -15.770 -42.666  43.603  1.00 30.32           H  
ATOM   1056  HB3 GLU A  68     -14.687 -41.858  42.464  1.00 30.32           H  
ATOM   1057  O   GLU A  68     -17.256 -44.286  41.210  1.00 30.32           O  
ATOM   1058  CG  GLU A  68     -15.815 -40.508  43.694  1.00 30.32           C  
ATOM   1059  HG2 GLU A  68     -16.819 -40.438  44.114  1.00 30.32           H  
ATOM   1060  HG3 GLU A  68     -15.687 -39.683  42.994  1.00 30.32           H  
ATOM   1061  CD  GLU A  68     -14.802 -40.376  44.848  1.00 30.32           C  
ATOM   1062  OE1 GLU A  68     -14.445 -39.219  45.166  1.00 30.32           O  
ATOM   1063  OE2 GLU A  68     -14.391 -41.421  45.400  1.00 30.32           O  
ATOM   1064  N   VAL A  69     -15.344 -43.438  40.322  1.00 30.90           N  
ATOM   1065  H   VAL A  69     -14.801 -42.587  40.268  1.00 30.90           H  
ATOM   1066  CA  VAL A  69     -14.692 -44.662  39.765  1.00 30.90           C  
ATOM   1067  HA  VAL A  69     -13.625 -44.444  39.750  1.00 30.90           H  
ATOM   1068  C   VAL A  69     -15.089 -44.983  38.301  1.00 30.90           C  
ATOM   1069  CB  VAL A  69     -14.882 -45.872  40.740  1.00 30.90           C  
ATOM   1070  HB  VAL A  69     -15.932 -46.165  40.757  1.00 30.90           H  
ATOM   1071  O   VAL A  69     -16.260 -45.179  38.019  1.00 30.90           O  
ATOM   1072  CG1 VAL A  69     -14.154 -47.162  40.383  1.00 30.90           C  
ATOM   1073 HG11 VAL A  69     -14.418 -47.938  41.102  1.00 30.90           H  
ATOM   1074 HG12 VAL A  69     -13.071 -47.039  40.404  1.00 30.90           H  
ATOM   1075 HG13 VAL A  69     -14.506 -47.510  39.412  1.00 30.90           H  
ATOM   1076  CG2 VAL A  69     -14.436 -45.556  42.182  1.00 30.90           C  
ATOM   1077 HG21 VAL A  69     -13.385 -45.264  42.195  1.00 30.90           H  
ATOM   1078 HG22 VAL A  69     -15.032 -44.758  42.625  1.00 30.90           H  
ATOM   1079 HG23 VAL A  69     -14.571 -46.433  42.816  1.00 30.90           H  
ATOM   1080  N   THR A  70     -14.233 -45.076  37.267  1.00 32.18           N  
ATOM   1081  H   THR A  70     -14.730 -45.306  36.418  1.00 32.18           H  
ATOM   1082  CA  THR A  70     -12.764 -44.989  37.065  1.00 32.18           C  
ATOM   1083  HA  THR A  70     -12.369 -44.093  37.544  1.00 32.18           H  
ATOM   1084  C   THR A  70     -12.443 -44.935  35.558  1.00 32.18           C  
ATOM   1085  CB  THR A  70     -11.995 -46.238  37.552  1.00 32.18           C  
ATOM   1086  HB  THR A  70     -11.232 -46.508  36.822  1.00 32.18           H  
ATOM   1087  O   THR A  70     -13.209 -45.421  34.732  1.00 32.18           O  
ATOM   1088  CG2 THR A  70     -11.234 -45.983  38.853  1.00 32.18           C  
ATOM   1089 HG21 THR A  70     -10.352 -45.380  38.637  1.00 32.18           H  
ATOM   1090 HG22 THR A  70     -11.843 -45.451  39.583  1.00 32.18           H  
ATOM   1091 HG23 THR A  70     -10.905 -46.934  39.272  1.00 32.18           H  
ATOM   1092  OG1 THR A  70     -12.829 -47.360  37.666  1.00 32.18           O  
ATOM   1093  HG1 THR A  70     -13.206 -47.545  36.803  1.00 32.18           H  
ATOM   1094  N   VAL A  71     -11.256 -44.416  35.231  1.00 34.59           N  
ATOM   1095  H   VAL A  71     -10.703 -44.062  35.999  1.00 34.59           H  
ATOM   1096  CA  VAL A  71     -10.531 -44.520  33.948  1.00 34.59           C  
ATOM   1097  HA  VAL A  71     -11.109 -44.062  33.146  1.00 34.59           H  
ATOM   1098  C   VAL A  71     -10.208 -45.981  33.589  1.00 34.59           C  
ATOM   1099  CB  VAL A  71      -9.180 -43.777  34.130  1.00 34.59           C  
ATOM   1100  HB  VAL A  71      -8.637 -44.235  34.956  1.00 34.59           H  
ATOM   1101  O   VAL A  71      -9.632 -46.641  34.441  1.00 34.59           O  
ATOM   1102  CG1 VAL A  71      -8.272 -43.833  32.896  1.00 34.59           C  
ATOM   1103 HG11 VAL A  71      -7.360 -43.263  33.076  1.00 34.59           H  
ATOM   1104 HG12 VAL A  71      -8.790 -43.420  32.030  1.00 34.59           H  
ATOM   1105 HG13 VAL A  71      -7.982 -44.862  32.685  1.00 34.59           H  
ATOM   1106  CG2 VAL A  71      -9.385 -42.299  34.495  1.00 34.59           C  
ATOM   1107 HG21 VAL A  71      -8.418 -41.804  34.589  1.00 34.59           H  
ATOM   1108 HG22 VAL A  71      -9.905 -42.201  35.448  1.00 34.59           H  
ATOM   1109 HG23 VAL A  71      -9.964 -41.803  33.716  1.00 34.59           H  
ATOM   1110  N   ILE A  72     -10.491 -46.426  32.351  1.00 30.08           N  
ATOM   1111  H   ILE A  72     -11.161 -45.879  31.830  1.00 30.08           H  
ATOM   1112  CA  ILE A  72      -9.848 -47.497  31.530  1.00 30.08           C  
ATOM   1113  HA  ILE A  72      -8.764 -47.377  31.525  1.00 30.08           H  
ATOM   1114  C   ILE A  72     -10.393 -47.251  30.096  1.00 30.08           C  
ATOM   1115  CB  ILE A  72     -10.214 -48.930  32.025  1.00 30.08           C  
ATOM   1116  HB  ILE A  72     -11.298 -48.985  32.131  1.00 30.08           H  
ATOM   1117  O   ILE A  72     -11.593 -47.052  29.962  1.00 30.08           O  
ATOM   1118  CG1 ILE A  72      -9.547 -49.375  33.355  1.00 30.08           C  
ATOM   1119 HG12 ILE A  72      -8.990 -50.301  33.214  1.00 30.08           H  
ATOM   1120 HG13 ILE A  72      -8.786 -48.662  33.671  1.00 30.08           H  
ATOM   1121  CG2 ILE A  72      -9.799 -49.998  30.998  1.00 30.08           C  
ATOM   1122 HG21 ILE A  72      -8.723 -49.968  30.825  1.00 30.08           H  
ATOM   1123 HG22 ILE A  72     -10.333 -49.857  30.058  1.00 30.08           H  
ATOM   1124 HG23 ILE A  72     -10.074 -50.989  31.358  1.00 30.08           H  
ATOM   1125  CD1 ILE A  72     -10.554 -49.664  34.474  1.00 30.08           C  
ATOM   1126 HD11 ILE A  72     -11.167 -48.784  34.670  1.00 30.08           H  
ATOM   1127 HD12 ILE A  72     -10.019 -49.937  35.384  1.00 30.08           H  
ATOM   1128 HD13 ILE A  72     -11.199 -50.491  34.178  1.00 30.08           H  
ATOM   1129  N   GLY A  73      -9.644 -47.065  29.005  1.00 28.59           N  
ATOM   1130  H   GLY A  73     -10.229 -46.660  28.289  1.00 28.59           H  
ATOM   1131  CA  GLY A  73      -8.669 -47.947  28.351  1.00 28.59           C  
ATOM   1132  HA2 GLY A  73      -7.673 -47.507  28.400  1.00 28.59           H  
ATOM   1133  HA3 GLY A  73      -8.654 -48.941  28.799  1.00 28.59           H  
ATOM   1134  C   GLY A  73      -9.095 -48.088  26.872  1.00 28.59           C  
ATOM   1135  O   GLY A  73     -10.260 -47.863  26.557  1.00 28.59           O  
ATOM   1136  N   GLU A  74      -8.146 -48.350  25.975  1.00 34.99           N  
ATOM   1137  H   GLU A  74      -7.219 -48.550  26.323  1.00 34.99           H  
ATOM   1138  CA  GLU A  74      -8.334 -48.620  24.536  1.00 34.99           C  
ATOM   1139  HA  GLU A  74      -8.663 -47.712  24.031  1.00 34.99           H  
ATOM   1140  C   GLU A  74      -9.371 -49.722  24.227  1.00 34.99           C  
ATOM   1141  CB  GLU A  74      -6.961 -49.058  23.979  1.00 34.99           C  
ATOM   1142  HB2 GLU A  74      -7.086 -49.683  23.095  1.00 34.99           H  
ATOM   1143  HB3 GLU A  74      -6.455 -49.663  24.731  1.00 34.99           H  
ATOM   1144  O   GLU A  74      -9.801 -50.437  25.122  1.00 34.99           O  
ATOM   1145  CG  GLU A  74      -6.078 -47.876  23.566  1.00 34.99           C  
ATOM   1146  HG2 GLU A  74      -6.097 -47.124  24.354  1.00 34.99           H  
ATOM   1147  HG3 GLU A  74      -6.501 -47.426  22.668  1.00 34.99           H  
ATOM   1148  CD  GLU A  74      -4.620 -48.297  23.321  1.00 34.99           C  
ATOM   1149  OE1 GLU A  74      -4.073 -47.910  22.264  1.00 34.99           O  
ATOM   1150  OE2 GLU A  74      -4.045 -48.940  24.227  1.00 34.99           O  
ATOM   1151  N   GLU A  75      -9.660 -49.892  22.927  1.00 34.53           N  
ATOM   1152  H   GLU A  75      -9.177 -49.267  22.297  1.00 34.53           H  
ATOM   1153  CA  GLU A  75     -10.463 -50.950  22.273  1.00 34.53           C  
ATOM   1154  HA  GLU A  75      -9.971 -51.096  21.312  1.00 34.53           H  
ATOM   1155  C   GLU A  75     -11.903 -50.515  21.937  1.00 34.53           C  
ATOM   1156  CB  GLU A  75     -10.358 -52.333  22.946  1.00 34.53           C  
ATOM   1157  HB2 GLU A  75     -10.817 -52.313  23.934  1.00 34.53           H  
ATOM   1158  HB3 GLU A  75     -10.923 -53.044  22.344  1.00 34.53           H  
ATOM   1159  O   GLU A  75     -12.787 -50.434  22.775  1.00 34.53           O  
ATOM   1160  CG  GLU A  75      -8.901 -52.832  23.023  1.00 34.53           C  
ATOM   1161  HG2 GLU A  75      -8.281 -52.112  23.559  1.00 34.53           H  
ATOM   1162  HG3 GLU A  75      -8.514 -52.898  22.005  1.00 34.53           H  
ATOM   1163  CD  GLU A  75      -8.748 -54.198  23.708  1.00 34.53           C  
ATOM   1164  OE1 GLU A  75      -7.637 -54.766  23.588  1.00 34.53           O  
ATOM   1165  OE2 GLU A  75      -9.728 -54.700  24.305  1.00 34.53           O  
ATOM   1166  N   ALA A  76     -12.136 -49.994  20.730  1.00 27.98           N  
ATOM   1167  H   ALA A  76     -12.844 -49.284  20.855  1.00 27.98           H  
ATOM   1168  CA  ALA A  76     -12.407 -50.745  19.502  1.00 27.98           C  
ATOM   1169  HA  ALA A  76     -12.191 -50.046  18.694  1.00 27.98           H  
ATOM   1170  C   ALA A  76     -13.899 -51.114  19.342  1.00 27.98           C  
ATOM   1171  CB  ALA A  76     -11.435 -51.926  19.288  1.00 27.98           C  
ATOM   1172  HB1 ALA A  76     -10.406 -51.565  19.278  1.00 27.98           H  
ATOM   1173  HB2 ALA A  76     -11.624 -52.394  18.322  1.00 27.98           H  
ATOM   1174  HB3 ALA A  76     -11.554 -52.667  20.078  1.00 27.98           H  
ATOM   1175  O   ALA A  76     -14.613 -51.388  20.295  1.00 27.98           O  
ATOM   1176  N   ILE A  77     -14.300 -51.218  18.071  1.00 28.05           N  
ATOM   1177  H   ILE A  77     -13.631 -50.917  17.377  1.00 28.05           H  
ATOM   1178  CA  ILE A  77     -15.411 -52.046  17.579  1.00 28.05           C  
ATOM   1179  HA  ILE A  77     -15.122 -52.276  16.554  1.00 28.05           H  
ATOM   1180  C   ILE A  77     -16.802 -51.371  17.454  1.00 28.05           C  
ATOM   1181  CB  ILE A  77     -15.417 -53.443  18.263  1.00 28.05           C  
ATOM   1182  HB  ILE A  77     -15.820 -53.350  19.271  1.00 28.05           H  
ATOM   1183  O   ILE A  77     -17.616 -51.340  18.365  1.00 28.05           O  
ATOM   1184  CG1 ILE A  77     -14.009 -54.088  18.343  1.00 28.05           C  
ATOM   1185 HG12 ILE A  77     -13.431 -53.556  19.099  1.00 28.05           H  
ATOM   1186 HG13 ILE A  77     -13.505 -54.002  17.380  1.00 28.05           H  
ATOM   1187  CG2 ILE A  77     -16.320 -54.395  17.499  1.00 28.05           C  
ATOM   1188 HG21 ILE A  77     -15.872 -54.645  16.537  1.00 28.05           H  
ATOM   1189 HG22 ILE A  77     -17.307 -53.944  17.391  1.00 28.05           H  
ATOM   1190 HG23 ILE A  77     -16.467 -55.305  18.080  1.00 28.05           H  
ATOM   1191  CD1 ILE A  77     -13.939 -55.544  18.805  1.00 28.05           C  
ATOM   1192 HD11 ILE A  77     -14.500 -55.668  19.731  1.00 28.05           H  
ATOM   1193 HD12 ILE A  77     -12.899 -55.812  18.987  1.00 28.05           H  
ATOM   1194 HD13 ILE A  77     -14.336 -56.211  18.039  1.00 28.05           H  
ATOM   1195  N   MET A  78     -17.073 -51.003  16.196  1.00 28.68           N  
ATOM   1196  H   MET A  78     -16.255 -50.918  15.610  1.00 28.68           H  
ATOM   1197  CA  MET A  78     -18.325 -51.165  15.437  1.00 28.68           C  
ATOM   1198  HA  MET A  78     -18.028 -50.897  14.423  1.00 28.68           H  
ATOM   1199  C   MET A  78     -19.551 -50.281  15.711  1.00 28.68           C  
ATOM   1200  CB  MET A  78     -18.742 -52.641  15.315  1.00 28.68           C  
ATOM   1201  HB2 MET A  78     -18.929 -53.059  16.305  1.00 28.68           H  
ATOM   1202  HB3 MET A  78     -19.680 -52.691  14.763  1.00 28.68           H  
ATOM   1203  O   MET A  78     -20.141 -50.226  16.786  1.00 28.68           O  
ATOM   1204  CG  MET A  78     -17.710 -53.471  14.536  1.00 28.68           C  
ATOM   1205  HG2 MET A  78     -17.557 -52.981  13.574  1.00 28.68           H  
ATOM   1206  HG3 MET A  78     -16.750 -53.452  15.052  1.00 28.68           H  
ATOM   1207  SD  MET A  78     -18.173 -55.193  14.170  1.00 28.68           S  
ATOM   1208  CE  MET A  78     -18.279 -56.016  15.784  1.00 28.68           C  
ATOM   1209  HE1 MET A  78     -18.773 -55.373  16.513  1.00 28.68           H  
ATOM   1210  HE2 MET A  78     -17.284 -56.310  16.119  1.00 28.68           H  
ATOM   1211  HE3 MET A  78     -18.870 -56.925  15.671  1.00 28.68           H  
ATOM   1212  N   GLU A  79     -19.999 -49.701  14.594  1.00 33.23           N  
ATOM   1213  H   GLU A  79     -19.406 -49.801  13.783  1.00 33.23           H  
ATOM   1214  CA  GLU A  79     -21.377 -49.360  14.262  1.00 33.23           C  
ATOM   1215  HA  GLU A  79     -21.589 -48.327  14.535  1.00 33.23           H  
ATOM   1216  C   GLU A  79     -22.388 -50.302  14.923  1.00 33.23           C  
ATOM   1217  CB  GLU A  79     -21.553 -49.557  12.737  1.00 33.23           C  
ATOM   1218  HB2 GLU A  79     -21.349 -50.602  12.506  1.00 33.23           H  
ATOM   1219  HB3 GLU A  79     -22.591 -49.348  12.477  1.00 33.23           H  
ATOM   1220  O   GLU A  79     -22.376 -51.498  14.662  1.00 33.23           O  
ATOM   1221  CG  GLU A  79     -20.650 -48.684  11.853  1.00 33.23           C  
ATOM   1222  HG2 GLU A  79     -20.931 -47.642  12.003  1.00 33.23           H  
ATOM   1223  HG3 GLU A  79     -19.614 -48.800  12.170  1.00 33.23           H  
ATOM   1224  CD  GLU A  79     -20.737 -49.046  10.357  1.00 33.23           C  
ATOM   1225  OE1 GLU A  79     -20.437 -48.146   9.542  1.00 33.23           O  
ATOM   1226  OE2 GLU A  79     -21.082 -50.205  10.037  1.00 33.23           O  
ATOM   1227  N   THR A  80     -23.343 -49.766  15.680  1.00 42.01           N  
ATOM   1228  H   THR A  80     -23.221 -48.833  16.047  1.00 42.01           H  
ATOM   1229  CA  THR A  80     -24.684 -50.354  15.723  1.00 42.01           C  
ATOM   1230  HA  THR A  80     -24.888 -50.752  14.729  1.00 42.01           H  
ATOM   1231  C   THR A  80     -25.734 -49.287  16.006  1.00 42.01           C  
ATOM   1232  CB  THR A  80     -24.853 -51.535  16.699  1.00 42.01           C  
ATOM   1233  HB  THR A  80     -25.908 -51.598  16.964  1.00 42.01           H  
ATOM   1234  O   THR A  80     -25.748 -48.600  17.023  1.00 42.01           O  
ATOM   1235  CG2 THR A  80     -24.443 -52.898  16.136  1.00 42.01           C  
ATOM   1236 HG21 THR A  80     -23.370 -53.051  16.256  1.00 42.01           H  
ATOM   1237 HG22 THR A  80     -24.711 -52.988  15.083  1.00 42.01           H  
ATOM   1238 HG23 THR A  80     -24.952 -53.676  16.706  1.00 42.01           H  
ATOM   1239  OG1 THR A  80     -24.101 -51.351  17.866  1.00 42.01           O  
ATOM   1240  HG1 THR A  80     -23.178 -51.319  17.601  1.00 42.01           H  
ATOM   1241  N   SER A  81     -26.637 -49.169  15.037  1.00 34.26           N  
ATOM   1242  H   SER A  81     -26.459 -49.723  14.211  1.00 34.26           H  
ATOM   1243  CA  SER A  81     -27.967 -48.581  15.137  1.00 34.26           C  
ATOM   1244  HA  SER A  81     -27.893 -47.495  15.080  1.00 34.26           H  
ATOM   1245  C   SER A  81     -28.650 -48.979  16.454  1.00 34.26           C  
ATOM   1246  CB  SER A  81     -28.754 -49.103  13.911  1.00 34.26           C  
ATOM   1247  HB2 SER A  81     -28.944 -48.273  13.230  1.00 34.26           H  
ATOM   1248  HB3 SER A  81     -28.156 -49.838  13.371  1.00 34.26           H  
ATOM   1249  O   SER A  81     -28.871 -50.168  16.690  1.00 34.26           O  
ATOM   1250  OG  SER A  81     -29.977 -49.732  14.236  1.00 34.26           O  
ATOM   1251  HG  SER A  81     -29.793 -50.360  14.938  1.00 34.26           H  
ATOM   1252  N   PHE A  82     -29.083 -48.004  17.255  1.00 39.14           N  
ATOM   1253  H   PHE A  82     -28.790 -47.053  17.082  1.00 39.14           H  
ATOM   1254  CA  PHE A  82     -30.095 -48.240  18.283  1.00 39.14           C  
ATOM   1255  HA  PHE A  82     -30.506 -49.237  18.126  1.00 39.14           H  
ATOM   1256  C   PHE A  82     -31.250 -47.259  18.093  1.00 39.14           C  
ATOM   1257  CB  PHE A  82     -29.495 -48.257  19.697  1.00 39.14           C  
ATOM   1258  HB2 PHE A  82     -28.419 -48.415  19.631  1.00 39.14           H  
ATOM   1259  HB3 PHE A  82     -29.651 -47.296  20.187  1.00 39.14           H  
ATOM   1260  O   PHE A  82     -31.173 -46.073  18.418  1.00 39.14           O  
ATOM   1261  CG  PHE A  82     -30.074 -49.376  20.547  1.00 39.14           C  
ATOM   1262  CD1 PHE A  82     -31.178 -49.149  21.393  1.00 39.14           C  
ATOM   1263  HD1 PHE A  82     -31.613 -48.163  21.460  1.00 39.14           H  
ATOM   1264  CD2 PHE A  82     -29.524 -50.669  20.455  1.00 39.14           C  
ATOM   1265  HD2 PHE A  82     -28.684 -50.851  19.800  1.00 39.14           H  
ATOM   1266  CE1 PHE A  82     -31.714 -50.207  22.151  1.00 39.14           C  
ATOM   1267  HE1 PHE A  82     -32.558 -50.031  22.802  1.00 39.14           H  
ATOM   1268  CE2 PHE A  82     -30.060 -51.725  21.212  1.00 39.14           C  
ATOM   1269  HE2 PHE A  82     -29.626 -52.711  21.142  1.00 39.14           H  
ATOM   1270  CZ  PHE A  82     -31.154 -51.494  22.063  1.00 39.14           C  
ATOM   1271  HZ  PHE A  82     -31.562 -52.305  22.648  1.00 39.14           H  
ATOM   1272  N   MET A  83     -32.333 -47.777  17.515  1.00 35.46           N  
ATOM   1273  H   MET A  83     -32.295 -48.753  17.256  1.00 35.46           H  
ATOM   1274  CA  MET A  83     -33.640 -47.139  17.513  1.00 35.46           C  
ATOM   1275  HA  MET A  83     -33.552 -46.125  17.124  1.00 35.46           H  
ATOM   1276  C   MET A  83     -34.158 -47.069  18.958  1.00 35.46           C  
ATOM   1277  CB  MET A  83     -34.611 -47.934  16.625  1.00 35.46           C  
ATOM   1278  HB2 MET A  83     -35.600 -47.495  16.754  1.00 35.46           H  
ATOM   1279  HB3 MET A  83     -34.666 -48.971  16.957  1.00 35.46           H  
ATOM   1280  O   MET A  83     -34.653 -48.055  19.494  1.00 35.46           O  
ATOM   1281  CG  MET A  83     -34.263 -47.905  15.132  1.00 35.46           C  
ATOM   1282  HG2 MET A  83     -33.682 -48.795  14.892  1.00 35.46           H  
ATOM   1283  HG3 MET A  83     -33.645 -47.034  14.914  1.00 35.46           H  
ATOM   1284  SD  MET A  83     -35.730 -47.849  14.061  1.00 35.46           S  
ATOM   1285  CE  MET A  83     -36.022 -46.061  14.041  1.00 35.46           C  
ATOM   1286  HE1 MET A  83     -36.890 -45.845  13.418  1.00 35.46           H  
ATOM   1287  HE2 MET A  83     -36.204 -45.708  15.056  1.00 35.46           H  
ATOM   1288  HE3 MET A  83     -35.148 -45.555  13.631  1.00 35.46           H  
ATOM   1289  N   GLY A  84     -34.026 -45.902  19.588  1.00 44.88           N  
ATOM   1290  H   GLY A  84     -33.509 -45.175  19.114  1.00 44.88           H  
ATOM   1291  CA  GLY A  84     -34.646 -45.554  20.871  1.00 44.88           C  
ATOM   1292  HA2 GLY A  84     -33.907 -45.082  21.518  1.00 44.88           H  
ATOM   1293  HA3 GLY A  84     -35.005 -46.458  21.364  1.00 44.88           H  
ATOM   1294  C   GLY A  84     -35.817 -44.583  20.674  1.00 44.88           C  
ATOM   1295  O   GLY A  84     -35.844 -43.858  19.680  1.00 44.88           O  
ATOM   1296  N   PRO A  85     -36.820 -44.595  21.566  1.00 45.22           N  
ATOM   1297  CA  PRO A  85     -38.216 -44.283  21.257  1.00 45.22           C  
ATOM   1298  HA  PRO A  85     -38.545 -44.942  20.453  1.00 45.22           H  
ATOM   1299  C   PRO A  85     -38.453 -42.834  20.819  1.00 45.22           C  
ATOM   1300  CB  PRO A  85     -38.998 -44.640  22.528  1.00 45.22           C  
ATOM   1301  HB2 PRO A  85     -39.851 -43.981  22.690  1.00 45.22           H  
ATOM   1302  HB3 PRO A  85     -39.327 -45.678  22.473  1.00 45.22           H  
ATOM   1303  O   PRO A  85     -37.857 -41.897  21.346  1.00 45.22           O  
ATOM   1304  CG  PRO A  85     -37.956 -44.498  23.636  1.00 45.22           C  
ATOM   1305  HG2 PRO A  85     -37.859 -43.449  23.917  1.00 45.22           H  
ATOM   1306  HG3 PRO A  85     -38.201 -45.107  24.506  1.00 45.22           H  
ATOM   1307  CD  PRO A  85     -36.674 -44.967  22.958  1.00 45.22           C  
ATOM   1308  HD2 PRO A  85     -36.590 -46.051  23.041  1.00 45.22           H  
ATOM   1309  HD3 PRO A  85     -35.807 -44.485  23.410  1.00 45.22           H  
ATOM   1310  N   ARG A  86     -39.385 -42.663  19.870  1.00 39.29           N  
ATOM   1311  H   ARG A  86     -39.834 -43.503  19.532  1.00 39.29           H  
ATOM   1312  CA  ARG A  86     -39.885 -41.373  19.371  1.00 39.29           C  
ATOM   1313  HA  ARG A  86     -39.104 -40.873  18.799  1.00 39.29           H  
ATOM   1314  C   ARG A  86     -40.270 -40.456  20.538  1.00 39.29           C  
ATOM   1315  CB  ARG A  86     -41.122 -41.607  18.478  1.00 39.29           C  
ATOM   1316  HB2 ARG A  86     -41.825 -42.255  19.001  1.00 39.29           H  
ATOM   1317  HB3 ARG A  86     -41.613 -40.646  18.322  1.00 39.29           H  
ATOM   1318  O   ARG A  86     -41.349 -40.596  21.106  1.00 39.29           O  
ATOM   1319  CG  ARG A  86     -40.810 -42.202  17.098  1.00 39.29           C  
ATOM   1320  HG2 ARG A  86     -40.299 -43.159  17.206  1.00 39.29           H  
ATOM   1321  HG3 ARG A  86     -40.164 -41.511  16.556  1.00 39.29           H  
ATOM   1322  CD  ARG A  86     -42.119 -42.404  16.320  1.00 39.29           C  
ATOM   1323  HD2 ARG A  86     -42.679 -43.214  16.788  1.00 39.29           H  
ATOM   1324  HD3 ARG A  86     -42.709 -41.491  16.386  1.00 39.29           H  
ATOM   1325  NE  ARG A  86     -41.876 -42.712  14.896  1.00 39.29           N  
ATOM   1326  HE  ARG A  86     -40.918 -42.669  14.579  1.00 39.29           H  
ATOM   1327  NH1 ARG A  86     -44.060 -43.118  14.307  1.00 39.29           N  
ATOM   1328 HH11 ARG A  86     -44.336 -42.974  15.268  1.00 39.29           H  
ATOM   1329 HH12 ARG A  86     -44.752 -43.359  13.613  1.00 39.29           H  
ATOM   1330  NH2 ARG A  86     -42.463 -43.210  12.751  1.00 39.29           N  
ATOM   1331 HH21 ARG A  86     -41.492 -43.175  12.473  1.00 39.29           H  
ATOM   1332 HH22 ARG A  86     -43.167 -43.457  12.071  1.00 39.29           H  
ATOM   1333  CZ  ARG A  86     -42.797 -43.011  13.995  1.00 39.29           C  
ATOM   1334  N   VAL A  87     -39.413 -39.492  20.861  1.00 41.85           N  
ATOM   1335  H   VAL A  87     -38.483 -39.522  20.467  1.00 41.85           H  
ATOM   1336  CA  VAL A  87     -39.786 -38.361  21.711  1.00 41.85           C  
ATOM   1337  HA  VAL A  87     -40.404 -38.719  22.535  1.00 41.85           H  
ATOM   1338  C   VAL A  87     -40.624 -37.430  20.845  1.00 41.85           C  
ATOM   1339  CB  VAL A  87     -38.554 -37.663  22.320  1.00 41.85           C  
ATOM   1340  HB  VAL A  87     -37.917 -37.282  21.521  1.00 41.85           H  
ATOM   1341  O   VAL A  87     -40.099 -36.730  19.978  1.00 41.85           O  
ATOM   1342  CG1 VAL A  87     -38.969 -36.495  23.225  1.00 41.85           C  
ATOM   1343 HG11 VAL A  87     -38.083 -36.033  23.660  1.00 41.85           H  
ATOM   1344 HG12 VAL A  87     -39.619 -36.851  24.024  1.00 41.85           H  
ATOM   1345 HG13 VAL A  87     -39.499 -35.740  22.644  1.00 41.85           H  
ATOM   1346  CG2 VAL A  87     -37.735 -38.643  23.170  1.00 41.85           C  
ATOM   1347 HG21 VAL A  87     -38.357 -39.072  23.956  1.00 41.85           H  
ATOM   1348 HG22 VAL A  87     -36.889 -38.125  23.624  1.00 41.85           H  
ATOM   1349 HG23 VAL A  87     -37.343 -39.449  22.550  1.00 41.85           H  
ATOM   1350  N   GLU A  88     -41.943 -37.471  21.025  1.00 43.54           N  
ATOM   1351  H   GLU A  88     -42.333 -38.128  21.685  1.00 43.54           H  
ATOM   1352  CA  GLU A  88     -42.829 -36.499  20.393  1.00 43.54           C  
ATOM   1353  HA  GLU A  88     -42.718 -36.605  19.314  1.00 43.54           H  
ATOM   1354  C   GLU A  88     -42.410 -35.082  20.815  1.00 43.54           C  
ATOM   1355  CB  GLU A  88     -44.300 -36.739  20.754  1.00 43.54           C  
ATOM   1356  HB2 GLU A  88     -44.875 -35.886  20.392  1.00 43.54           H  
ATOM   1357  HB3 GLU A  88     -44.407 -36.797  21.837  1.00 43.54           H  
ATOM   1358  O   GLU A  88     -42.125 -34.845  21.994  1.00 43.54           O  
ATOM   1359  CG  GLU A  88     -44.861 -38.010  20.102  1.00 43.54           C  
ATOM   1360  HG2 GLU A  88     -44.609 -37.992  19.042  1.00 43.54           H  
ATOM   1361  HG3 GLU A  88     -44.380 -38.881  20.548  1.00 43.54           H  
ATOM   1362  CD  GLU A  88     -46.386 -38.131  20.251  1.00 43.54           C  
ATOM   1363  OE1 GLU A  88     -46.966 -38.910  19.463  1.00 43.54           O  
ATOM   1364  OE2 GLU A  88     -46.964 -37.417  21.103  1.00 43.54           O  
ATOM   1365  N   PRO A  89     -42.345 -34.122  19.877  1.00 51.13           N  
ATOM   1366  CA  PRO A  89     -41.936 -32.769  20.204  1.00 51.13           C  
ATOM   1367  HA  PRO A  89     -40.945 -32.784  20.658  1.00 51.13           H  
ATOM   1368  C   PRO A  89     -42.939 -32.169  21.192  1.00 51.13           C  
ATOM   1369  CB  PRO A  89     -41.867 -32.025  18.865  1.00 51.13           C  
ATOM   1370  HB2 PRO A  89     -40.854 -32.099  18.467  1.00 51.13           H  
ATOM   1371  HB3 PRO A  89     -42.160 -30.980  18.958  1.00 51.13           H  
ATOM   1372  O   PRO A  89     -44.095 -31.912  20.846  1.00 51.13           O  
ATOM   1373  CG  PRO A  89     -42.821 -32.807  17.961  1.00 51.13           C  
ATOM   1374  HG2 PRO A  89     -43.841 -32.454  18.113  1.00 51.13           H  
ATOM   1375  HG3 PRO A  89     -42.541 -32.728  16.910  1.00 51.13           H  
ATOM   1376  CD  PRO A  89     -42.697 -34.239  18.472  1.00 51.13           C  
ATOM   1377  HD2 PRO A  89     -41.895 -34.755  17.943  1.00 51.13           H  
ATOM   1378  HD3 PRO A  89     -43.642 -34.766  18.338  1.00 51.13           H  
ATOM   1379  N   VAL A  90     -42.483 -31.926  22.427  1.00 42.18           N  
ATOM   1380  H   VAL A  90     -41.581 -32.309  22.672  1.00 42.18           H  
ATOM   1381  CA  VAL A  90     -43.223 -31.168  23.440  1.00 42.18           C  
ATOM   1382  HA  VAL A  90     -44.104 -31.740  23.730  1.00 42.18           H  
ATOM   1383  C   VAL A  90     -43.658 -29.858  22.793  1.00 42.18           C  
ATOM   1384  CB  VAL A  90     -42.364 -30.913  24.698  1.00 42.18           C  
ATOM   1385  HB  VAL A  90     -41.439 -30.414  24.409  1.00 42.18           H  
ATOM   1386  O   VAL A  90     -42.828 -29.020  22.435  1.00 42.18           O  
ATOM   1387  CG1 VAL A  90     -43.091 -30.031  25.726  1.00 42.18           C  
ATOM   1388 HG11 VAL A  90     -43.276 -29.039  25.314  1.00 42.18           H  
ATOM   1389 HG12 VAL A  90     -44.037 -30.491  26.012  1.00 42.18           H  
ATOM   1390 HG13 VAL A  90     -42.469 -29.918  26.614  1.00 42.18           H  
ATOM   1391  CG2 VAL A  90     -42.007 -32.236  25.388  1.00 42.18           C  
ATOM   1392 HG21 VAL A  90     -41.400 -32.043  26.273  1.00 42.18           H  
ATOM   1393 HG22 VAL A  90     -42.912 -32.766  25.684  1.00 42.18           H  
ATOM   1394 HG23 VAL A  90     -41.432 -32.874  24.717  1.00 42.18           H  
ATOM   1395  N   ARG A  91     -44.973 -29.695  22.596  1.00 42.82           N  
ATOM   1396  H   ARG A  91     -45.571 -30.479  22.816  1.00 42.82           H  
ATOM   1397  CA  ARG A  91     -45.558 -28.467  22.056  1.00 42.82           C  
ATOM   1398  HA  ARG A  91     -45.160 -28.296  21.056  1.00 42.82           H  
ATOM   1399  C   ARG A  91     -45.122 -27.308  22.945  1.00 42.82           C  
ATOM   1400  CB  ARG A  91     -47.095 -28.562  21.994  1.00 42.82           C  
ATOM   1401  HB2 ARG A  91     -47.497 -27.550  21.940  1.00 42.82           H  
ATOM   1402  HB3 ARG A  91     -47.469 -29.023  22.908  1.00 42.82           H  
ATOM   1403  O   ARG A  91     -45.642 -27.136  24.045  1.00 42.82           O  
ATOM   1404  CG  ARG A  91     -47.610 -29.335  20.771  1.00 42.82           C  
ATOM   1405  HG2 ARG A  91     -47.250 -28.852  19.863  1.00 42.82           H  
ATOM   1406  HG3 ARG A  91     -47.239 -30.360  20.801  1.00 42.82           H  
ATOM   1407  CD  ARG A  91     -49.147 -29.343  20.773  1.00 42.82           C  
ATOM   1408  HD2 ARG A  91     -49.501 -28.315  20.849  1.00 42.82           H  
ATOM   1409  HD3 ARG A  91     -49.489 -29.898  21.646  1.00 42.82           H  
ATOM   1410  NE  ARG A  91     -49.700 -29.956  19.550  1.00 42.82           N  
ATOM   1411  HE  ARG A  91     -49.039 -30.387  18.920  1.00 42.82           H  
ATOM   1412  NH1 ARG A  91     -51.927 -29.639  20.032  1.00 42.82           N  
ATOM   1413 HH11 ARG A  91     -51.669 -29.290  20.944  1.00 42.82           H  
ATOM   1414 HH12 ARG A  91     -52.897 -29.799  19.803  1.00 42.82           H  
ATOM   1415  NH2 ARG A  91     -51.345 -30.629  18.121  1.00 42.82           N  
ATOM   1416 HH21 ARG A  91     -50.651 -31.046  17.517  1.00 42.82           H  
ATOM   1417 HH22 ARG A  91     -52.323 -30.769  17.911  1.00 42.82           H  
ATOM   1418  CZ  ARG A  91     -50.982 -30.069  19.240  1.00 42.82           C  
ATOM   1419  N   VAL A  92     -44.195 -26.493  22.446  1.00 42.18           N  
ATOM   1420  H   VAL A  92     -43.679 -26.811  21.639  1.00 42.18           H  
ATOM   1421  CA  VAL A  92     -43.845 -25.207  23.048  1.00 42.18           C  
ATOM   1422  HA  VAL A  92     -43.680 -25.359  24.115  1.00 42.18           H  
ATOM   1423  C   VAL A  92     -45.058 -24.299  22.866  1.00 42.18           C  
ATOM   1424  CB  VAL A  92     -42.551 -24.611  22.454  1.00 42.18           C  
ATOM   1425  HB  VAL A  92     -42.724 -24.312  21.420  1.00 42.18           H  
ATOM   1426  O   VAL A  92     -45.213 -23.608  21.858  1.00 42.18           O  
ATOM   1427  CG1 VAL A  92     -42.108 -23.383  23.263  1.00 42.18           C  
ATOM   1428 HG11 VAL A  92     -42.886 -22.620  23.243  1.00 42.18           H  
ATOM   1429 HG12 VAL A  92     -41.200 -22.966  22.829  1.00 42.18           H  
ATOM   1430 HG13 VAL A  92     -41.910 -23.667  24.296  1.00 42.18           H  
ATOM   1431  CG2 VAL A  92     -41.396 -25.621  22.468  1.00 42.18           C  
ATOM   1432 HG21 VAL A  92     -41.231 -25.990  23.480  1.00 42.18           H  
ATOM   1433 HG22 VAL A  92     -41.617 -26.469  21.819  1.00 42.18           H  
ATOM   1434 HG23 VAL A  92     -40.482 -25.150  22.107  1.00 42.18           H  
ATOM   1435  N   VAL A  93     -45.987 -24.362  23.821  1.00 41.68           N  
ATOM   1436  H   VAL A  93     -45.871 -25.063  24.539  1.00 41.68           H  
ATOM   1437  CA  VAL A  93     -47.094 -23.415  23.922  1.00 41.68           C  
ATOM   1438  HA  VAL A  93     -47.708 -23.491  23.025  1.00 41.68           H  
ATOM   1439  C   VAL A  93     -46.456 -22.034  23.993  1.00 41.68           C  
ATOM   1440  CB  VAL A  93     -47.972 -23.700  25.160  1.00 41.68           C  
ATOM   1441  HB  VAL A  93     -47.369 -23.602  26.063  1.00 41.68           H  
ATOM   1442  O   VAL A  93     -45.594 -21.804  24.839  1.00 41.68           O  
ATOM   1443  CG1 VAL A  93     -49.150 -22.719  25.251  1.00 41.68           C  
ATOM   1444 HG11 VAL A  93     -49.765 -22.784  24.354  1.00 41.68           H  
ATOM   1445 HG12 VAL A  93     -48.785 -21.699  25.375  1.00 41.68           H  
ATOM   1446 HG13 VAL A  93     -49.763 -22.965  26.118  1.00 41.68           H  
ATOM   1447  CG2 VAL A  93     -48.552 -25.120  25.115  1.00 41.68           C  
ATOM   1448 HG21 VAL A  93     -49.126 -25.267  24.200  1.00 41.68           H  
ATOM   1449 HG22 VAL A  93     -47.751 -25.859  25.157  1.00 41.68           H  
ATOM   1450 HG23 VAL A  93     -49.200 -25.286  25.976  1.00 41.68           H  
ATOM   1451  N   ARG A  94     -46.856 -21.118  23.098  1.00 44.10           N  
ATOM   1452  H   ARG A  94     -47.496 -21.431  22.382  1.00 44.10           H  
ATOM   1453  CA  ARG A  94     -46.508 -19.690  23.163  1.00 44.10           C  
ATOM   1454  HA  ARG A  94     -45.423 -19.585  23.193  1.00 44.10           H  
ATOM   1455  C   ARG A  94     -47.046 -19.112  24.478  1.00 44.10           C  
ATOM   1456  CB  ARG A  94     -47.071 -18.925  21.942  1.00 44.10           C  
ATOM   1457  HB2 ARG A  94     -47.164 -17.874  22.214  1.00 44.10           H  
ATOM   1458  HB3 ARG A  94     -48.070 -19.296  21.714  1.00 44.10           H  
ATOM   1459  O   ARG A  94     -48.080 -18.448  24.498  1.00 44.10           O  
ATOM   1460  CG  ARG A  94     -46.200 -18.968  20.677  1.00 44.10           C  
ATOM   1461  HG2 ARG A  94     -46.070 -19.999  20.347  1.00 44.10           H  
ATOM   1462  HG3 ARG A  94     -45.224 -18.537  20.902  1.00 44.10           H  
ATOM   1463  CD  ARG A  94     -46.886 -18.146  19.569  1.00 44.10           C  
ATOM   1464  HD2 ARG A  94     -47.174 -17.179  19.980  1.00 44.10           H  
ATOM   1465  HD3 ARG A  94     -47.788 -18.675  19.260  1.00 44.10           H  
ATOM   1466  NE  ARG A  94     -46.013 -17.920  18.399  1.00 44.10           N  
ATOM   1467  HE  ARG A  94     -45.068 -18.272  18.464  1.00 44.10           H  
ATOM   1468  NH1 ARG A  94     -47.564 -16.875  17.058  1.00 44.10           N  
ATOM   1469 HH11 ARG A  94     -48.278 -17.068  17.745  1.00 44.10           H  
ATOM   1470 HH12 ARG A  94     -47.811 -16.465  16.168  1.00 44.10           H  
ATOM   1471  NH2 ARG A  94     -45.476 -17.138  16.323  1.00 44.10           N  
ATOM   1472 HH21 ARG A  94     -44.540 -17.504  16.421  1.00 44.10           H  
ATOM   1473 HH22 ARG A  94     -45.746 -16.713  15.447  1.00 44.10           H  
ATOM   1474  CZ  ARG A  94     -46.353 -17.313  17.272  1.00 44.10           C  
ATOM   1475  N   GLN A  95     -46.368 -19.378  25.588  1.00 47.01           N  
ATOM   1476  H   GLN A  95     -45.608 -20.041  25.537  1.00 47.01           H  
ATOM   1477  CA  GLN A  95     -46.618 -18.707  26.846  1.00 47.01           C  
ATOM   1478  HA  GLN A  95     -47.692 -18.665  27.024  1.00 47.01           H  
ATOM   1479  C   GLN A  95     -46.107 -17.283  26.673  1.00 47.01           C  
ATOM   1480  CB  GLN A  95     -45.978 -19.444  28.031  1.00 47.01           C  
ATOM   1481  HB2 GLN A  95     -45.953 -18.760  28.879  1.00 47.01           H  
ATOM   1482  HB3 GLN A  95     -44.955 -19.732  27.790  1.00 47.01           H  
ATOM   1483  O   GLN A  95     -44.915 -17.029  26.503  1.00 47.01           O  
ATOM   1484  CG  GLN A  95     -46.797 -20.684  28.437  1.00 47.01           C  
ATOM   1485  HG2 GLN A  95     -47.846 -20.405  28.542  1.00 47.01           H  
ATOM   1486  HG3 GLN A  95     -46.719 -21.443  27.658  1.00 47.01           H  
ATOM   1487  CD  GLN A  95     -46.337 -21.291  29.762  1.00 47.01           C  
ATOM   1488  NE2 GLN A  95     -47.078 -22.217  30.329  1.00 47.01           N  
ATOM   1489 HE21 GLN A  95     -47.925 -22.564  29.902  1.00 47.01           H  
ATOM   1490 HE22 GLN A  95     -46.716 -22.586  31.196  1.00 47.01           H  
ATOM   1491  OE1 GLN A  95     -45.316 -20.937  30.321  1.00 47.01           O  
ATOM   1492  N   ARG A  96     -47.053 -16.342  26.639  1.00 46.13           N  
ATOM   1493  H   ARG A  96     -48.008 -16.661  26.717  1.00 46.13           H  
ATOM   1494  CA  ARG A  96     -46.771 -14.918  26.809  1.00 46.13           C  
ATOM   1495  HA  ARG A  96     -46.287 -14.516  25.918  1.00 46.13           H  
ATOM   1496  C   ARG A  96     -45.828 -14.779  27.999  1.00 46.13           C  
ATOM   1497  CB  ARG A  96     -48.082 -14.176  27.119  1.00 46.13           C  
ATOM   1498  HB2 ARG A  96     -48.650 -14.741  27.858  1.00 46.13           H  
ATOM   1499  HB3 ARG A  96     -47.834 -13.210  27.558  1.00 46.13           H  
ATOM   1500  O   ARG A  96     -46.208 -15.221  29.074  1.00 46.13           O  
ATOM   1501  CG  ARG A  96     -48.952 -13.922  25.884  1.00 46.13           C  
ATOM   1502  HG2 ARG A  96     -49.168 -14.862  25.377  1.00 46.13           H  
ATOM   1503  HG3 ARG A  96     -48.417 -13.260  25.203  1.00 46.13           H  
ATOM   1504  CD  ARG A  96     -50.269 -13.266  26.320  1.00 46.13           C  
ATOM   1505  HD2 ARG A  96     -50.860 -14.004  26.862  1.00 46.13           H  
ATOM   1506  HD3 ARG A  96     -50.045 -12.438  26.992  1.00 46.13           H  
ATOM   1507  NE  ARG A  96     -51.037 -12.748  25.171  1.00 46.13           N  
ATOM   1508  HE  ARG A  96     -50.588 -12.783  24.266  1.00 46.13           H  
ATOM   1509  NH1 ARG A  96     -52.947 -12.185  26.321  1.00 46.13           N  
ATOM   1510 HH11 ARG A  96     -53.885 -11.810  26.332  1.00 46.13           H  
ATOM   1511 HH12 ARG A  96     -52.567 -12.600  27.160  1.00 46.13           H  
ATOM   1512  NH2 ARG A  96     -52.807 -11.747  24.141  1.00 46.13           N  
ATOM   1513 HH21 ARG A  96     -52.333 -11.791  23.250  1.00 46.13           H  
ATOM   1514 HH22 ARG A  96     -53.747 -11.379  24.183  1.00 46.13           H  
ATOM   1515  CZ  ARG A  96     -52.254 -12.232  25.217  1.00 46.13           C  
ATOM   1516  N   ASN A  97     -44.656 -14.171  27.782  1.00 52.73           N  
ATOM   1517  H   ASN A  97     -44.391 -14.046  26.816  1.00 52.73           H  
ATOM   1518  CA  ASN A  97     -43.652 -13.804  28.788  1.00 52.73           C  
ATOM   1519  HA  ASN A  97     -43.016 -14.664  28.994  1.00 52.73           H  
ATOM   1520  C   ASN A  97     -44.291 -13.357  30.122  1.00 52.73           C  
ATOM   1521  CB  ASN A  97     -42.787 -12.651  28.216  1.00 52.73           C  
ATOM   1522  HB2 ASN A  97     -42.207 -12.219  29.032  1.00 52.73           H  
ATOM   1523  HB3 ASN A  97     -43.439 -11.871  27.822  1.00 52.73           H  
ATOM   1524  O   ASN A  97     -44.486 -12.161  30.351  1.00 52.73           O  
ATOM   1525  CG  ASN A  97     -41.780 -13.051  27.157  1.00 52.73           C  
ATOM   1526  ND2 ASN A  97     -41.284 -12.112  26.385  1.00 52.73           N  
ATOM   1527 HD21 ASN A  97     -40.604 -12.438  25.713  1.00 52.73           H  
ATOM   1528 HD22 ASN A  97     -41.568 -11.147  26.480  1.00 52.73           H  
ATOM   1529  OD1 ASN A  97     -41.406 -14.193  27.007  1.00 52.73           O  
ATOM   1530  N   GLN A  98     -44.601 -14.302  31.006  1.00 52.25           N  
ATOM   1531  H   GLN A  98     -44.551 -15.268  30.714  1.00 52.25           H  
ATOM   1532  CA  GLN A  98     -44.846 -14.059  32.416  1.00 52.25           C  
ATOM   1533  HA  GLN A  98     -45.110 -13.014  32.582  1.00 52.25           H  
ATOM   1534  C   GLN A  98     -43.509 -14.319  33.095  1.00 52.25           C  
ATOM   1535  CB  GLN A  98     -45.992 -14.933  32.960  1.00 52.25           C  
ATOM   1536  HB2 GLN A  98     -45.979 -15.911  32.479  1.00 52.25           H  
ATOM   1537  HB3 GLN A  98     -45.839 -15.076  34.029  1.00 52.25           H  
ATOM   1538  O   GLN A  98     -43.057 -15.455  33.200  1.00 52.25           O  
ATOM   1539  CG  GLN A  98     -47.363 -14.260  32.767  1.00 52.25           C  
ATOM   1540  HG2 GLN A  98     -47.558 -14.144  31.701  1.00 52.25           H  
ATOM   1541  HG3 GLN A  98     -47.341 -13.271  33.224  1.00 52.25           H  
ATOM   1542  CD  GLN A  98     -48.517 -15.047  33.389  1.00 52.25           C  
ATOM   1543  NE2 GLN A  98     -49.696 -14.471  33.494  1.00 52.25           N  
ATOM   1544 HE21 GLN A  98     -49.840 -13.505  33.237  1.00 52.25           H  
ATOM   1545 HE22 GLN A  98     -50.397 -15.038  33.948  1.00 52.25           H  
ATOM   1546  OE1 GLN A  98     -48.402 -16.188  33.790  1.00 52.25           O  
ATOM   1547  N   LEU A  99     -42.830 -13.235  33.472  1.00 56.05           N  
ATOM   1548  H   LEU A  99     -43.277 -12.336  33.356  1.00 56.05           H  
ATOM   1549  CA  LEU A  99     -41.663 -13.315  34.343  1.00 56.05           C  
ATOM   1550  HA  LEU A  99     -40.890 -13.924  33.876  1.00 56.05           H  
ATOM   1551  C   LEU A  99     -42.097 -13.993  35.642  1.00 56.05           C  
ATOM   1552  CB  LEU A  99     -41.131 -11.900  34.621  1.00 56.05           C  
ATOM   1553  HB2 LEU A  99     -41.978 -11.252  34.845  1.00 56.05           H  
ATOM   1554  HB3 LEU A  99     -40.497 -11.921  35.507  1.00 56.05           H  
ATOM   1555  O   LEU A  99     -43.094 -13.578  36.238  1.00 56.05           O  
ATOM   1556  CG  LEU A  99     -40.324 -11.333  33.445  1.00 56.05           C  
ATOM   1557  HG  LEU A  99     -40.770 -11.640  32.499  1.00 56.05           H  
ATOM   1558  CD1 LEU A  99     -40.333  -9.810  33.494  1.00 56.05           C  
ATOM   1559 HD11 LEU A  99     -41.359  -9.460  33.379  1.00 56.05           H  
ATOM   1560 HD12 LEU A  99     -39.937  -9.489  34.458  1.00 56.05           H  
ATOM   1561 HD13 LEU A  99     -39.702  -9.443  32.685  1.00 56.05           H  
ATOM   1562  CD2 LEU A  99     -38.867 -11.788  33.488  1.00 56.05           C  
ATOM   1563 HD21 LEU A  99     -38.390 -11.454  34.409  1.00 56.05           H  
ATOM   1564 HD22 LEU A  99     -38.317 -11.401  32.630  1.00 56.05           H  
ATOM   1565 HD23 LEU A  99     -38.821 -12.877  33.457  1.00 56.05           H  
ATOM   1566  N   LEU A 100     -41.347 -15.011  36.063  1.00 67.47           N  
ATOM   1567  H   LEU A 100     -40.570 -15.310  35.492  1.00 67.47           H  
ATOM   1568  CA  LEU A 100     -41.541 -15.656  37.358  1.00 67.47           C  
ATOM   1569  HA  LEU A 100     -42.501 -16.173  37.334  1.00 67.47           H  
ATOM   1570  C   LEU A 100     -41.556 -14.578  38.460  1.00 67.47           C  
ATOM   1571  CB  LEU A 100     -40.408 -16.673  37.599  1.00 67.47           C  
ATOM   1572  HB2 LEU A 100     -39.457 -16.163  37.447  1.00 67.47           H  
ATOM   1573  HB3 LEU A 100     -40.440 -16.999  38.639  1.00 67.47           H  
ATOM   1574  O   LEU A 100     -40.697 -13.683  38.429  1.00 67.47           O  
ATOM   1575  CG  LEU A 100     -40.463 -17.919  36.694  1.00 67.47           C  
ATOM   1576  HG  LEU A 100     -40.628 -17.615  35.661  1.00 67.47           H  
ATOM   1577  CD1 LEU A 100     -39.131 -18.665  36.761  1.00 67.47           C  
ATOM   1578 HD11 LEU A 100     -39.172 -19.546  36.119  1.00 67.47           H  
ATOM   1579 HD12 LEU A 100     -38.325 -18.020  36.414  1.00 67.47           H  
ATOM   1580 HD13 LEU A 100     -38.929 -18.982  37.784  1.00 67.47           H  
ATOM   1581  CD2 LEU A 100     -41.579 -18.875  37.119  1.00 67.47           C  
ATOM   1582 HD21 LEU A 100     -42.551 -18.393  37.017  1.00 67.47           H  
ATOM   1583 HD22 LEU A 100     -41.435 -19.191  38.153  1.00 67.47           H  
ATOM   1584 HD23 LEU A 100     -41.569 -19.756  36.477  1.00 67.47           H  
ATOM   1585  N   PRO A 101     -42.499 -14.623  39.422  1.00 49.20           N  
ATOM   1586  CA  PRO A 101     -42.500 -13.705  40.557  1.00 49.20           C  
ATOM   1587  HA  PRO A 101     -42.610 -12.680  40.204  1.00 49.20           H  
ATOM   1588  C   PRO A 101     -41.165 -13.848  41.304  1.00 49.20           C  
ATOM   1589  CB  PRO A 101     -43.732 -14.083  41.394  1.00 49.20           C  
ATOM   1590  HB2 PRO A 101     -43.550 -13.983  42.464  1.00 49.20           H  
ATOM   1591  HB3 PRO A 101     -44.573 -13.457  41.096  1.00 49.20           H  
ATOM   1592  O   PRO A 101     -40.887 -14.882  41.899  1.00 49.20           O  
ATOM   1593  CG  PRO A 101     -44.026 -15.533  41.005  1.00 49.20           C  
ATOM   1594  HG2 PRO A 101     -45.086 -15.771  41.097  1.00 49.20           H  
ATOM   1595  HG3 PRO A 101     -43.430 -16.203  41.625  1.00 49.20           H  
ATOM   1596  CD  PRO A 101     -43.549 -15.622  39.559  1.00 49.20           C  
ATOM   1597  HD2 PRO A 101     -43.178 -16.627  39.361  1.00 49.20           H  
ATOM   1598  HD3 PRO A 101     -44.369 -15.380  38.882  1.00 49.20           H  
ATOM   1599  N   GLY A 102     -40.298 -12.836  41.188  1.00 66.75           N  
ATOM   1600  H   GLY A 102     -40.580 -12.055  40.612  1.00 66.75           H  
ATOM   1601  CA  GLY A 102     -38.922 -12.851  41.711  1.00 66.75           C  
ATOM   1602  HA2 GLY A 102     -38.682 -13.848  42.080  1.00 66.75           H  
ATOM   1603  HA3 GLY A 102     -38.855 -12.162  42.553  1.00 66.75           H  
ATOM   1604  C   GLY A 102     -37.839 -12.474  40.691  1.00 66.75           C  
ATOM   1605  O   GLY A 102     -36.790 -11.963  41.079  1.00 66.75           O  
ATOM   1606  N   GLN A 103     -38.088 -12.606  39.383  1.00 62.83           N  
ATOM   1607  H   GLN A 103     -38.957 -13.029  39.090  1.00 62.83           H  
ATOM   1608  CA  GLN A 103     -37.168 -12.102  38.358  1.00 62.83           C  
ATOM   1609  HA  GLN A 103     -36.144 -12.246  38.702  1.00 62.83           H  
ATOM   1610  C   GLN A 103     -37.363 -10.593  38.168  1.00 62.83           C  
ATOM   1611  CB  GLN A 103     -37.313 -12.884  37.044  1.00 62.83           C  
ATOM   1612  HB2 GLN A 103     -38.368 -13.009  36.801  1.00 62.83           H  
ATOM   1613  HB3 GLN A 103     -36.839 -12.311  36.247  1.00 62.83           H  
ATOM   1614  O   GLN A 103     -38.169 -10.135  37.352  1.00 62.83           O  
ATOM   1615  CG  GLN A 103     -36.618 -14.254  37.113  1.00 62.83           C  
ATOM   1616  HG2 GLN A 103     -37.100 -14.871  37.872  1.00 62.83           H  
ATOM   1617  HG3 GLN A 103     -35.575 -14.114  37.395  1.00 62.83           H  
ATOM   1618  CD  GLN A 103     -36.660 -15.001  35.782  1.00 62.83           C  
ATOM   1619  NE2 GLN A 103     -35.918 -16.077  35.643  1.00 62.83           N  
ATOM   1620 HE21 GLN A 103     -35.987 -16.562  34.760  1.00 62.83           H  
ATOM   1621 HE22 GLN A 103     -35.351 -16.426  36.403  1.00 62.83           H  
ATOM   1622  OE1 GLN A 103     -37.357 -14.638  34.848  1.00 62.83           O  
ATOM   1623  N   ARG A 104     -36.610  -9.786  38.928  1.00 52.55           N  
ATOM   1624  H   ARG A 104     -36.019 -10.216  39.625  1.00 52.55           H  
ATOM   1625  CA  ARG A 104     -36.480  -8.354  38.631  1.00 52.55           C  
ATOM   1626  HA  ARG A 104     -37.472  -7.903  38.647  1.00 52.55           H  
ATOM   1627  C   ARG A 104     -35.927  -8.219  37.214  1.00 52.55           C  
ATOM   1628  CB  ARG A 104     -35.580  -7.635  39.656  1.00 52.55           C  
ATOM   1629  HB2 ARG A 104     -34.698  -8.241  39.864  1.00 52.55           H  
ATOM   1630  HB3 ARG A 104     -35.248  -6.692  39.222  1.00 52.55           H  
ATOM   1631  O   ARG A 104     -34.838  -8.707  36.925  1.00 52.55           O  
ATOM   1632  CG  ARG A 104     -36.324  -7.323  40.965  1.00 52.55           C  
ATOM   1633  HG2 ARG A 104     -37.215  -6.739  40.731  1.00 52.55           H  
ATOM   1634  HG3 ARG A 104     -36.629  -8.253  41.445  1.00 52.55           H  
ATOM   1635  CD  ARG A 104     -35.440  -6.516  41.929  1.00 52.55           C  
ATOM   1636  HD2 ARG A 104     -34.637  -7.158  42.290  1.00 52.55           H  
ATOM   1637  HD3 ARG A 104     -35.002  -5.682  41.381  1.00 52.55           H  
ATOM   1638  NE  ARG A 104     -36.213  -5.988  43.074  1.00 52.55           N  
ATOM   1639  HE  ARG A 104     -37.148  -6.349  43.200  1.00 52.55           H  
ATOM   1640  NH1 ARG A 104     -34.578  -4.631  43.956  1.00 52.55           N  
ATOM   1641 HH11 ARG A 104     -34.273  -3.982  44.668  1.00 52.55           H  
ATOM   1642 HH12 ARG A 104     -33.914  -4.995  43.289  1.00 52.55           H  
ATOM   1643  NH2 ARG A 104     -36.591  -4.685  44.910  1.00 52.55           N  
ATOM   1644 HH21 ARG A 104     -37.523  -5.063  45.005  1.00 52.55           H  
ATOM   1645 HH22 ARG A 104     -36.254  -4.037  45.608  1.00 52.55           H  
ATOM   1646  CZ  ARG A 104     -35.793  -5.107  43.970  1.00 52.55           C  
ATOM   1647  N   LYS A 105     -36.667  -7.529  36.335  1.00 57.63           N  
ATOM   1648  H   LYS A 105     -37.585  -7.232  36.632  1.00 57.63           H  
ATOM   1649  CA  LYS A 105     -36.108  -7.003  35.085  1.00 57.63           C  
ATOM   1650  HA  LYS A 105     -35.772  -7.823  34.451  1.00 57.63           H  
ATOM   1651  C   LYS A 105     -34.900  -6.171  35.487  1.00 57.63           C  
ATOM   1652  CB  LYS A 105     -37.122  -6.121  34.328  1.00 57.63           C  
ATOM   1653  HB2 LYS A 105     -36.585  -5.586  33.545  1.00 57.63           H  
ATOM   1654  HB3 LYS A 105     -37.546  -5.384  35.011  1.00 57.63           H  
ATOM   1655  O   LYS A 105     -35.088  -5.082  36.023  1.00 57.63           O  
ATOM   1656  CG  LYS A 105     -38.254  -6.920  33.675  1.00 57.63           C  
ATOM   1657  HG2 LYS A 105     -37.824  -7.678  33.020  1.00 57.63           H  
ATOM   1658  HG3 LYS A 105     -38.833  -7.412  34.456  1.00 57.63           H  
ATOM   1659  CD  LYS A 105     -39.182  -6.007  32.857  1.00 57.63           C  
ATOM   1660  HD2 LYS A 105     -38.602  -5.502  32.085  1.00 57.63           H  
ATOM   1661  HD3 LYS A 105     -39.624  -5.264  33.521  1.00 57.63           H  
ATOM   1662  CE  LYS A 105     -40.285  -6.853  32.211  1.00 57.63           C  
ATOM   1663  HE2 LYS A 105     -39.819  -7.594  31.562  1.00 57.63           H  
ATOM   1664  HE3 LYS A 105     -40.800  -7.392  33.006  1.00 57.63           H  
ATOM   1665  NZ  LYS A 105     -41.268  -6.048  31.445  1.00 57.63           N  
ATOM   1666  HZ1 LYS A 105     -40.818  -5.555  30.687  1.00 57.63           H  
ATOM   1667  HZ2 LYS A 105     -41.977  -6.655  31.058  1.00 57.63           H  
ATOM   1668  HZ3 LYS A 105     -41.728  -5.388  32.056  1.00 57.63           H  
ATOM   1669  N   VAL A 106     -33.695  -6.697  35.271  1.00 53.80           N  
ATOM   1670  H   VAL A 106     -33.634  -7.668  35.001  1.00 53.80           H  
ATOM   1671  CA  VAL A 106     -32.465  -5.912  35.344  1.00 53.80           C  
ATOM   1672  HA  VAL A 106     -32.296  -5.606  36.376  1.00 53.80           H  
ATOM   1673  C   VAL A 106     -32.729  -4.705  34.445  1.00 53.80           C  
ATOM   1674  CB  VAL A 106     -31.254  -6.742  34.875  1.00 53.80           C  
ATOM   1675  HB  VAL A 106     -31.430  -7.106  33.863  1.00 53.80           H  
ATOM   1676  O   VAL A 106     -32.973  -4.900  33.245  1.00 53.80           O  
ATOM   1677  CG1 VAL A 106     -29.968  -5.925  34.888  1.00 53.80           C  
ATOM   1678 HG11 VAL A 106     -29.131  -6.544  34.565  1.00 53.80           H  
ATOM   1679 HG12 VAL A 106     -29.776  -5.565  35.899  1.00 53.80           H  
ATOM   1680 HG13 VAL A 106     -30.057  -5.085  34.199  1.00 53.80           H  
ATOM   1681  CG2 VAL A 106     -31.034  -7.947  35.799  1.00 53.80           C  
ATOM   1682 HG21 VAL A 106     -31.900  -8.608  35.784  1.00 53.80           H  
ATOM   1683 HG22 VAL A 106     -30.168  -8.518  35.462  1.00 53.80           H  
ATOM   1684 HG23 VAL A 106     -30.860  -7.613  36.822  1.00 53.80           H  
ATOM   1685  N   PRO A 107     -32.864  -3.489  35.008  1.00 57.43           N  
ATOM   1686  CA  PRO A 107     -33.152  -2.328  34.196  1.00 57.43           C  
ATOM   1687  HA  PRO A 107     -34.111  -2.448  33.692  1.00 57.43           H  
ATOM   1688  C   PRO A 107     -32.032  -2.259  33.170  1.00 57.43           C  
ATOM   1689  CB  PRO A 107     -33.210  -1.131  35.151  1.00 57.43           C  
ATOM   1690  HB2 PRO A 107     -32.804  -0.224  34.705  1.00 57.43           H  
ATOM   1691  HB3 PRO A 107     -34.243  -0.967  35.458  1.00 57.43           H  
ATOM   1692  O   PRO A 107     -30.863  -2.440  33.492  1.00 57.43           O  
ATOM   1693  CG  PRO A 107     -32.395  -1.590  36.358  1.00 57.43           C  
ATOM   1694  HG2 PRO A 107     -31.342  -1.368  36.187  1.00 57.43           H  
ATOM   1695  HG3 PRO A 107     -32.737  -1.119  37.280  1.00 57.43           H  
ATOM   1696  CD  PRO A 107     -32.596  -3.102  36.384  1.00 57.43           C  
ATOM   1697  HD2 PRO A 107     -33.453  -3.350  37.011  1.00 57.43           H  
ATOM   1698  HD3 PRO A 107     -31.694  -3.580  36.766  1.00 57.43           H  
ATOM   1699  N   LYS A 108     -32.372  -2.038  31.904  1.00 60.50           N  
ATOM   1700  H   LYS A 108     -33.350  -1.913  31.682  1.00 60.50           H  
ATOM   1701  CA  LYS A 108     -31.363  -1.951  30.840  1.00 60.50           C  
ATOM   1702  HA  LYS A 108     -30.739  -2.845  30.879  1.00 60.50           H  
ATOM   1703  C   LYS A 108     -30.372  -0.791  31.064  1.00 60.50           C  
ATOM   1704  CB  LYS A 108     -32.094  -1.924  29.499  1.00 60.50           C  
ATOM   1705  HB2 LYS A 108     -32.922  -1.218  29.561  1.00 60.50           H  
ATOM   1706  HB3 LYS A 108     -31.397  -1.584  28.733  1.00 60.50           H  
ATOM   1707  O   LYS A 108     -29.352  -0.716  30.395  1.00 60.50           O  
ATOM   1708  CG  LYS A 108     -32.597  -3.340  29.128  1.00 60.50           C  
ATOM   1709  HG2 LYS A 108     -31.799  -3.845  28.582  1.00 60.50           H  
ATOM   1710  HG3 LYS A 108     -32.810  -3.923  30.024  1.00 60.50           H  
ATOM   1711  CD  LYS A 108     -33.863  -3.314  28.273  1.00 60.50           C  
ATOM   1712  HD2 LYS A 108     -34.733  -3.182  28.916  1.00 60.50           H  
ATOM   1713  HD3 LYS A 108     -33.754  -2.430  27.645  1.00 60.50           H  
ATOM   1714  CE  LYS A 108     -34.048  -4.539  27.360  1.00 60.50           C  
ATOM   1715  HE2 LYS A 108     -34.269  -5.404  27.985  1.00 60.50           H  
ATOM   1716  HE3 LYS A 108     -33.090  -4.737  26.877  1.00 60.50           H  
ATOM   1717  NZ  LYS A 108     -35.097  -4.373  26.309  1.00 60.50           N  
ATOM   1718  HZ1 LYS A 108     -36.009  -4.186  26.702  1.00 60.50           H  
ATOM   1719  HZ2 LYS A 108     -35.165  -5.209  25.745  1.00 60.50           H  
ATOM   1720  HZ3 LYS A 108     -34.859  -3.610  25.693  1.00 60.50           H  
ATOM   1721  N   GLU A 109     -30.647   0.042  32.063  1.00 57.29           N  
ATOM   1722  H   GLU A 109     -31.527  -0.095  32.539  1.00 57.29           H  
ATOM   1723  CA  GLU A 109     -29.790   1.080  32.634  1.00 57.29           C  
ATOM   1724  HA  GLU A 109     -29.326   1.655  31.833  1.00 57.29           H  
ATOM   1725  C   GLU A 109     -28.647   0.541  33.517  1.00 57.29           C  
ATOM   1726  CB  GLU A 109     -30.693   2.018  33.447  1.00 57.29           C  
ATOM   1727  HB2 GLU A 109     -30.082   2.744  33.983  1.00 57.29           H  
ATOM   1728  HB3 GLU A 109     -31.235   1.416  34.177  1.00 57.29           H  
ATOM   1729  O   GLU A 109     -27.705   1.278  33.780  1.00 57.29           O  
ATOM   1730  CG  GLU A 109     -31.679   2.778  32.538  1.00 57.29           C  
ATOM   1731  HG2 GLU A 109     -32.119   2.091  31.815  1.00 57.29           H  
ATOM   1732  HG3 GLU A 109     -31.122   3.528  31.977  1.00 57.29           H  
ATOM   1733  CD  GLU A 109     -32.837   3.447  33.289  1.00 57.29           C  
ATOM   1734  OE1 GLU A 109     -33.668   4.063  32.586  1.00 57.29           O  
ATOM   1735  OE2 GLU A 109     -32.949   3.252  34.518  1.00 57.29           O  
ATOM   1736  N   SER A 110     -28.663  -0.730  33.938  1.00 53.49           N  
ATOM   1737  H   SER A 110     -29.468  -1.308  33.741  1.00 53.49           H  
ATOM   1738  CA  SER A 110     -27.555  -1.353  34.679  1.00 53.49           C  
ATOM   1739  HA  SER A 110     -26.928  -0.555  35.078  1.00 53.49           H  
ATOM   1740  C   SER A 110     -26.626  -2.183  33.789  1.00 53.49           C  
ATOM   1741  CB  SER A 110     -28.057  -2.122  35.900  1.00 53.49           C  
ATOM   1742  HB2 SER A 110     -27.213  -2.386  36.538  1.00 53.49           H  
ATOM   1743  HB3 SER A 110     -28.738  -1.489  36.469  1.00 53.49           H  
ATOM   1744  O   SER A 110     -25.884  -3.030  34.291  1.00 53.49           O  
ATOM   1745  OG  SER A 110     -28.723  -3.293  35.506  1.00 53.49           O  
ATOM   1746  HG  SER A 110     -28.061  -3.904  35.175  1.00 53.49           H  
ATOM   1747  N   PHE A 111     -26.631  -1.942  32.471  1.00 56.87           N  
ATOM   1748  H   PHE A 111     -27.254  -1.228  32.122  1.00 56.87           H  
ATOM   1749  CA  PHE A 111     -25.504  -2.336  31.629  1.00 56.87           C  
ATOM   1750  HA  PHE A 111     -25.325  -3.402  31.768  1.00 56.87           H  
ATOM   1751  C   PHE A 111     -24.288  -1.562  32.141  1.00 56.87           C  
ATOM   1752  CB  PHE A 111     -25.795  -2.084  30.137  1.00 56.87           C  
ATOM   1753  HB2 PHE A 111     -26.838  -1.797  30.011  1.00 56.87           H  
ATOM   1754  HB3 PHE A 111     -25.196  -1.252  29.767  1.00 56.87           H  
ATOM   1755  O   PHE A 111     -24.172  -0.356  31.927  1.00 56.87           O  
ATOM   1756  CG  PHE A 111     -25.533  -3.302  29.274  1.00 56.87           C  
ATOM   1757  CD1 PHE A 111     -24.269  -3.518  28.692  1.00 56.87           C  
ATOM   1758  HD1 PHE A 111     -23.473  -2.805  28.848  1.00 56.87           H  
ATOM   1759  CD2 PHE A 111     -26.561  -4.243  29.080  1.00 56.87           C  
ATOM   1760  HD2 PHE A 111     -27.526  -4.086  29.538  1.00 56.87           H  
ATOM   1761  CE1 PHE A 111     -24.042  -4.667  27.911  1.00 56.87           C  
ATOM   1762  HE1 PHE A 111     -23.073  -4.837  27.465  1.00 56.87           H  
ATOM   1763  CE2 PHE A 111     -26.332  -5.392  28.304  1.00 56.87           C  
ATOM   1764  HE2 PHE A 111     -27.118  -6.120  28.168  1.00 56.87           H  
ATOM   1765  CZ  PHE A 111     -25.072  -5.605  27.719  1.00 56.87           C  
ATOM   1766  HZ  PHE A 111     -24.891  -6.494  27.134  1.00 56.87           H  
ATOM   1767  N   ASN A 112     -23.447  -2.248  32.918  1.00 70.32           N  
ATOM   1768  H   ASN A 112     -23.699  -3.198  33.148  1.00 70.32           H  
ATOM   1769  CA  ASN A 112     -22.334  -1.645  33.635  1.00 70.32           C  
ATOM   1770  HA  ASN A 112     -22.746  -1.033  34.438  1.00 70.32           H  
ATOM   1771  C   ASN A 112     -21.526  -0.772  32.653  1.00 70.32           C  
ATOM   1772  CB  ASN A 112     -21.520  -2.784  34.281  1.00 70.32           C  
ATOM   1773  HB2 ASN A 112     -22.194  -3.401  34.875  1.00 70.32           H  
ATOM   1774  HB3 ASN A 112     -21.083  -3.412  33.504  1.00 70.32           H  
ATOM   1775  O   ASN A 112     -21.082  -1.299  31.626  1.00 70.32           O  
ATOM   1776  CG  ASN A 112     -20.406  -2.313  35.200  1.00 70.32           C  
ATOM   1777  ND2 ASN A 112     -19.859  -3.197  35.999  1.00 70.32           N  
ATOM   1778 HD21 ASN A 112     -20.185  -4.153  36.031  1.00 70.32           H  
ATOM   1779 HD22 ASN A 112     -19.125  -2.871  36.612  1.00 70.32           H  
ATOM   1780  OD1 ASN A 112     -19.995  -1.165  35.185  1.00 70.32           O  
ATOM   1781  N   PRO A 113     -21.331   0.535  32.923  1.00 69.78           N  
ATOM   1782  CA  PRO A 113     -20.554   1.432  32.066  1.00 69.78           C  
ATOM   1783  HA  PRO A 113     -21.134   1.644  31.168  1.00 69.78           H  
ATOM   1784  C   PRO A 113     -19.191   0.855  31.664  1.00 69.78           C  
ATOM   1785  CB  PRO A 113     -20.389   2.714  32.888  1.00 69.78           C  
ATOM   1786  HB2 PRO A 113     -20.317   3.594  32.250  1.00 69.78           H  
ATOM   1787  HB3 PRO A 113     -19.514   2.637  33.534  1.00 69.78           H  
ATOM   1788  O   PRO A 113     -18.667   1.189  30.603  1.00 69.78           O  
ATOM   1789  CG  PRO A 113     -21.648   2.743  33.752  1.00 69.78           C  
ATOM   1790  HG2 PRO A 113     -22.477   3.156  33.176  1.00 69.78           H  
ATOM   1791  HG3 PRO A 113     -21.500   3.311  34.671  1.00 69.78           H  
ATOM   1792  CD  PRO A 113     -21.914   1.270  34.036  1.00 69.78           C  
ATOM   1793  HD2 PRO A 113     -22.989   1.101  34.106  1.00 69.78           H  
ATOM   1794  HD3 PRO A 113     -21.424   0.982  34.966  1.00 69.78           H  
ATOM   1795  N   TRP A 114     -18.635  -0.047  32.478  1.00 70.67           N  
ATOM   1796  H   TRP A 114     -19.111  -0.267  33.341  1.00 70.67           H  
ATOM   1797  CA  TRP A 114     -17.434  -0.810  32.159  1.00 70.67           C  
ATOM   1798  HA  TRP A 114     -16.622  -0.114  31.948  1.00 70.67           H  
ATOM   1799  C   TRP A 114     -17.579  -1.708  30.917  1.00 70.67           C  
ATOM   1800  CB  TRP A 114     -17.046  -1.620  33.395  1.00 70.67           C  
ATOM   1801  HB2 TRP A 114     -16.976  -0.952  34.254  1.00 70.67           H  
ATOM   1802  HB3 TRP A 114     -17.824  -2.353  33.608  1.00 70.67           H  
ATOM   1803  O   TRP A 114     -16.722  -1.647  30.042  1.00 70.67           O  
ATOM   1804  CG  TRP A 114     -15.746  -2.333  33.252  1.00 70.67           C  
ATOM   1805  CD1 TRP A 114     -14.522  -1.786  33.428  1.00 70.67           C  
ATOM   1806  HD1 TRP A 114     -14.332  -0.765  33.725  1.00 70.67           H  
ATOM   1807  CD2 TRP A 114     -15.516  -3.727  32.887  1.00 70.67           C  
ATOM   1808  CE2 TRP A 114     -14.109  -3.954  32.858  1.00 70.67           C  
ATOM   1809  CE3 TRP A 114     -16.355  -4.824  32.592  1.00 70.67           C  
ATOM   1810  HE3 TRP A 114     -17.427  -4.695  32.621  1.00 70.67           H  
ATOM   1811  NE1 TRP A 114     -13.552  -2.740  33.194  1.00 70.67           N  
ATOM   1812  HE1 TRP A 114     -12.562  -2.584  33.315  1.00 70.67           H  
ATOM   1813  CH2 TRP A 114     -14.417  -6.278  32.271  1.00 70.67           C  
ATOM   1814  HH2 TRP A 114     -14.008  -7.254  32.053  1.00 70.67           H  
ATOM   1815  CZ2 TRP A 114     -13.557  -5.205  32.554  1.00 70.67           C  
ATOM   1816  HZ2 TRP A 114     -12.487  -5.349  32.556  1.00 70.67           H  
ATOM   1817  CZ3 TRP A 114     -15.811  -6.087  32.289  1.00 70.67           C  
ATOM   1818  HZ3 TRP A 114     -16.463  -6.923  32.084  1.00 70.67           H  
ATOM   1819  N   VAL A 115     -18.682  -2.457  30.776  1.00 73.03           N  
ATOM   1820  H   VAL A 115     -19.415  -2.354  31.463  1.00 73.03           H  
ATOM   1821  CA  VAL A 115     -18.945  -3.328  29.609  1.00 73.03           C  
ATOM   1822  HA  VAL A 115     -18.074  -3.964  29.452  1.00 73.03           H  
ATOM   1823  C   VAL A 115     -19.147  -2.501  28.333  1.00 73.03           C  
ATOM   1824  CB  VAL A 115     -20.159  -4.252  29.854  1.00 73.03           C  
ATOM   1825  HB  VAL A 115     -21.049  -3.641  30.004  1.00 73.03           H  
ATOM   1826  O   VAL A 115     -18.708  -2.884  27.249  1.00 73.03           O  
ATOM   1827  CG1 VAL A 115     -20.410  -5.197  28.670  1.00 73.03           C  
ATOM   1828 HG11 VAL A 115     -19.514  -5.782  28.464  1.00 73.03           H  
ATOM   1829 HG12 VAL A 115     -21.230  -5.876  28.904  1.00 73.03           H  
ATOM   1830 HG13 VAL A 115     -20.675  -4.630  27.778  1.00 73.03           H  
ATOM   1831  CG2 VAL A 115     -19.958  -5.135  31.093  1.00 73.03           C  
ATOM   1832 HG21 VAL A 115     -20.838  -5.757  31.252  1.00 73.03           H  
ATOM   1833 HG22 VAL A 115     -19.805  -4.522  31.981  1.00 73.03           H  
ATOM   1834 HG23 VAL A 115     -19.089  -5.779  30.954  1.00 73.03           H  
ATOM   1835  N   ALA A 116     -19.773  -1.324  28.446  1.00 73.35           N  
ATOM   1836  H   ALA A 116     -20.125  -1.053  29.353  1.00 73.35           H  
ATOM   1837  CA  ALA A 116     -19.899  -0.397  27.322  1.00 73.35           C  
ATOM   1838  HA  ALA A 116     -20.295  -0.940  26.464  1.00 73.35           H  
ATOM   1839  C   ALA A 116     -18.533   0.183  26.901  1.00 73.35           C  
ATOM   1840  CB  ALA A 116     -20.902   0.700  27.698  1.00 73.35           C  
ATOM   1841  HB1 ALA A 116     -21.041   1.372  26.851  1.00 73.35           H  
ATOM   1842  HB2 ALA A 116     -21.862   0.252  27.954  1.00 73.35           H  
ATOM   1843  HB3 ALA A 116     -20.534   1.271  28.550  1.00 73.35           H  
ATOM   1844  O   ALA A 116     -18.254   0.294  25.707  1.00 73.35           O  
ATOM   1845  N   ARG A 117     -17.659   0.506  27.868  1.00 77.06           N  
ATOM   1846  H   ARG A 117     -17.954   0.388  28.827  1.00 77.06           H  
ATOM   1847  CA  ARG A 117     -16.294   0.995  27.609  1.00 77.06           C  
ATOM   1848  HA  ARG A 117     -16.335   1.795  26.870  1.00 77.06           H  
ATOM   1849  C   ARG A 117     -15.399  -0.076  26.990  1.00 77.06           C  
ATOM   1850  CB  ARG A 117     -15.658   1.535  28.898  1.00 77.06           C  
ATOM   1851  HB2 ARG A 117     -14.585   1.646  28.741  1.00 77.06           H  
ATOM   1852  HB3 ARG A 117     -15.809   0.815  29.701  1.00 77.06           H  
ATOM   1853  O   ARG A 117     -14.699   0.233  26.032  1.00 77.06           O  
ATOM   1854  CG  ARG A 117     -16.220   2.902  29.311  1.00 77.06           C  
ATOM   1855  HG2 ARG A 117     -17.308   2.860  29.373  1.00 77.06           H  
ATOM   1856  HG3 ARG A 117     -15.945   3.648  28.566  1.00 77.06           H  
ATOM   1857  CD  ARG A 117     -15.637   3.298  30.672  1.00 77.06           C  
ATOM   1858  HD2 ARG A 117     -14.563   3.442  30.561  1.00 77.06           H  
ATOM   1859  HD3 ARG A 117     -15.812   2.483  31.374  1.00 77.06           H  
ATOM   1860  NE  ARG A 117     -16.259   4.525  31.205  1.00 77.06           N  
ATOM   1861  HE  ARG A 117     -17.064   4.877  30.705  1.00 77.06           H  
ATOM   1862  NH1 ARG A 117     -14.880   4.780  33.026  1.00 77.06           N  
ATOM   1863 HH11 ARG A 117     -14.346   3.975  32.729  1.00 77.06           H  
ATOM   1864 HH12 ARG A 117     -14.622   5.268  33.871  1.00 77.06           H  
ATOM   1865  NH2 ARG A 117     -16.572   6.199  32.720  1.00 77.06           N  
ATOM   1866 HH21 ARG A 117     -16.300   6.668  33.572  1.00 77.06           H  
ATOM   1867 HH22 ARG A 117     -17.377   6.525  32.204  1.00 77.06           H  
ATOM   1868  CZ  ARG A 117     -15.901   5.160  32.308  1.00 77.06           C  
ATOM   1869  N   THR A 118     -15.436  -1.318  27.477  1.00 81.58           N  
ATOM   1870  H   THR A 118     -16.020  -1.529  28.273  1.00 81.58           H  
ATOM   1871  CA  THR A 118     -14.650  -2.416  26.889  1.00 81.58           C  
ATOM   1872  HA  THR A 118     -13.607  -2.106  26.828  1.00 81.58           H  
ATOM   1873  C   THR A 118     -15.097  -2.710  25.465  1.00 81.58           C  
ATOM   1874  CB  THR A 118     -14.701  -3.703  27.724  1.00 81.58           C  
ATOM   1875  HB  THR A 118     -14.310  -4.530  27.133  1.00 81.58           H  
ATOM   1876  O   THR A 118     -14.251  -2.769  24.578  1.00 81.58           O  
ATOM   1877  CG2 THR A 118     -13.872  -3.591  28.999  1.00 81.58           C  
ATOM   1878 HG21 THR A 118     -13.910  -4.533  29.547  1.00 81.58           H  
ATOM   1879 HG22 THR A 118     -12.833  -3.381  28.745  1.00 81.58           H  
ATOM   1880 HG23 THR A 118     -14.257  -2.794  29.635  1.00 81.58           H  
ATOM   1881  OG1 THR A 118     -16.016  -3.994  28.116  1.00 81.58           O  
ATOM   1882  HG1 THR A 118     -15.956  -4.704  28.759  1.00 81.58           H  
ATOM   1883  N   ARG A 119     -16.409  -2.778  25.197  1.00 78.81           N  
ATOM   1884  H   ARG A 119     -17.055  -2.779  25.973  1.00 78.81           H  
ATOM   1885  CA  ARG A 119     -16.913  -2.956  23.827  1.00 78.81           C  
ATOM   1886  HA  ARG A 119     -16.439  -3.846  23.412  1.00 78.81           H  
ATOM   1887  C   ARG A 119     -16.507  -1.803  22.904  1.00 78.81           C  
ATOM   1888  CB  ARG A 119     -18.431  -3.179  23.853  1.00 78.81           C  
ATOM   1889  HB2 ARG A 119     -18.655  -3.982  24.556  1.00 78.81           H  
ATOM   1890  HB3 ARG A 119     -18.930  -2.271  24.192  1.00 78.81           H  
ATOM   1891  O   ARG A 119     -16.090  -2.057  21.780  1.00 78.81           O  
ATOM   1892  CG  ARG A 119     -18.955  -3.576  22.465  1.00 78.81           C  
ATOM   1893  HG2 ARG A 119     -18.793  -2.755  21.767  1.00 78.81           H  
ATOM   1894  HG3 ARG A 119     -18.413  -4.454  22.111  1.00 78.81           H  
ATOM   1895  CD  ARG A 119     -20.450  -3.894  22.515  1.00 78.81           C  
ATOM   1896  HD2 ARG A 119     -20.606  -4.738  23.187  1.00 78.81           H  
ATOM   1897  HD3 ARG A 119     -20.979  -3.025  22.905  1.00 78.81           H  
ATOM   1898  NE  ARG A 119     -20.965  -4.226  21.174  1.00 78.81           N  
ATOM   1899  HE  ARG A 119     -20.288  -4.260  20.425  1.00 78.81           H  
ATOM   1900  NH1 ARG A 119     -23.169  -4.500  21.751  1.00 78.81           N  
ATOM   1901 HH11 ARG A 119     -24.118  -4.726  21.487  1.00 78.81           H  
ATOM   1902 HH12 ARG A 119     -22.926  -4.306  22.712  1.00 78.81           H  
ATOM   1903  NH2 ARG A 119     -22.542  -4.771  19.624  1.00 78.81           N  
ATOM   1904 HH21 ARG A 119     -21.831  -4.788  18.907  1.00 78.81           H  
ATOM   1905 HH22 ARG A 119     -23.495  -4.991  19.373  1.00 78.81           H  
ATOM   1906  CZ  ARG A 119     -22.219  -4.496  20.856  1.00 78.81           C  
ATOM   1907  N   ALA A 120     -16.585  -0.554  23.367  1.00 83.22           N  
ATOM   1908  H   ALA A 120     -16.966  -0.397  24.290  1.00 83.22           H  
ATOM   1909  CA  ALA A 120     -16.144   0.602  22.584  1.00 83.22           C  
ATOM   1910  HA  ALA A 120     -16.646   0.579  21.617  1.00 83.22           H  
ATOM   1911  C   ALA A 120     -14.630   0.581  22.304  1.00 83.22           C  
ATOM   1912  CB  ALA A 120     -16.563   1.883  23.311  1.00 83.22           C  
ATOM   1913  HB1 ALA A 120     -16.076   1.938  24.285  1.00 83.22           H  
ATOM   1914  HB2 ALA A 120     -16.272   2.749  22.716  1.00 83.22           H  
ATOM   1915  HB3 ALA A 120     -17.645   1.893  23.448  1.00 83.22           H  
ATOM   1916  O   ALA A 120     -14.216   0.912  21.196  1.00 83.22           O  
ATOM   1917  N   ASN A 121     -13.809   0.161  23.272  1.00 87.75           N  
ATOM   1918  H   ASN A 121     -14.195  -0.047  24.182  1.00 87.75           H  
ATOM   1919  CA  ASN A 121     -12.365   0.012  23.083  1.00 87.75           C  
ATOM   1920  HA  ASN A 121     -11.964   0.932  22.658  1.00 87.75           H  
ATOM   1921  C   ASN A 121     -12.034  -1.101  22.081  1.00 87.75           C  
ATOM   1922  CB  ASN A 121     -11.686  -0.235  24.439  1.00 87.75           C  
ATOM   1923  HB2 ASN A 121     -12.200  -1.037  24.970  1.00 87.75           H  
ATOM   1924  HB3 ASN A 121     -10.661  -0.559  24.258  1.00 87.75           H  
ATOM   1925  O   ASN A 121     -11.205  -0.883  21.208  1.00 87.75           O  
ATOM   1926  CG  ASN A 121     -11.615   0.993  25.329  1.00 87.75           C  
ATOM   1927  ND2 ASN A 121     -11.175   0.814  26.554  1.00 87.75           N  
ATOM   1928 HD21 ASN A 121     -10.833  -0.095  26.829  1.00 87.75           H  
ATOM   1929 HD22 ASN A 121     -11.021   1.648  27.102  1.00 87.75           H  
ATOM   1930  OD1 ASN A 121     -11.914   2.120  24.956  1.00 87.75           O  
ATOM   1931  N   ILE A 122     -12.721  -2.246  22.152  1.00 86.48           N  
ATOM   1932  H   ILE A 122     -13.363  -2.378  22.920  1.00 86.48           H  
ATOM   1933  CA  ILE A 122     -12.548  -3.349  21.192  1.00 86.48           C  
ATOM   1934  HA  ILE A 122     -11.496  -3.633  21.166  1.00 86.48           H  
ATOM   1935  C   ILE A 122     -12.915  -2.899  19.771  1.00 86.48           C  
ATOM   1936  CB  ILE A 122     -13.372  -4.581  21.637  1.00 86.48           C  
ATOM   1937  HB  ILE A 122     -14.396  -4.259  21.827  1.00 86.48           H  
ATOM   1938  O   ILE A 122     -12.181  -3.185  18.833  1.00 86.48           O  
ATOM   1939  CG1 ILE A 122     -12.791  -5.186  22.938  1.00 86.48           C  
ATOM   1940 HG12 ILE A 122     -11.873  -5.726  22.707  1.00 86.48           H  
ATOM   1941 HG13 ILE A 122     -12.525  -4.391  23.635  1.00 86.48           H  
ATOM   1942  CG2 ILE A 122     -13.405  -5.662  20.539  1.00 86.48           C  
ATOM   1943 HG21 ILE A 122     -12.388  -5.941  20.260  1.00 86.48           H  
ATOM   1944 HG22 ILE A 122     -13.932  -6.553  20.880  1.00 86.48           H  
ATOM   1945 HG23 ILE A 122     -13.919  -5.298  19.650  1.00 86.48           H  
ATOM   1946  CD1 ILE A 122     -13.760  -6.131  23.664  1.00 86.48           C  
ATOM   1947 HD11 ILE A 122     -13.308  -6.454  24.602  1.00 86.48           H  
ATOM   1948 HD12 ILE A 122     -13.967  -7.013  23.059  1.00 86.48           H  
ATOM   1949 HD13 ILE A 122     -14.692  -5.611  23.884  1.00 86.48           H  
ATOM   1950  N   ILE A 123     -14.014  -2.153  19.601  1.00 87.03           N  
ATOM   1951  H   ILE A 123     -14.600  -1.968  20.403  1.00 87.03           H  
ATOM   1952  CA  ILE A 123     -14.416  -1.627  18.284  1.00 87.03           C  
ATOM   1953  HA  ILE A 123     -14.478  -2.459  17.583  1.00 87.03           H  
ATOM   1954  C   ILE A 123     -13.350  -0.678  17.724  1.00 87.03           C  
ATOM   1955  CB  ILE A 123     -15.809  -0.958  18.363  1.00 87.03           C  
ATOM   1956  HB  ILE A 123     -15.807  -0.256  19.197  1.00 87.03           H  
ATOM   1957  O   ILE A 123     -12.995  -0.796  16.555  1.00 87.03           O  
ATOM   1958  CG1 ILE A 123     -16.898  -2.029  18.608  1.00 87.03           C  
ATOM   1959 HG12 ILE A 123     -17.051  -2.602  17.693  1.00 87.03           H  
ATOM   1960 HG13 ILE A 123     -16.564  -2.731  19.372  1.00 87.03           H  
ATOM   1961  CG2 ILE A 123     -16.137  -0.176  17.075  1.00 87.03           C  
ATOM   1962 HG21 ILE A 123     -15.439   0.649  16.935  1.00 87.03           H  
ATOM   1963 HG22 ILE A 123     -17.137   0.255  17.119  1.00 87.03           H  
ATOM   1964 HG23 ILE A 123     -16.069  -0.833  16.208  1.00 87.03           H  
ATOM   1965  CD1 ILE A 123     -18.243  -1.450  19.067  1.00 87.03           C  
ATOM   1966 HD11 ILE A 123     -18.925  -2.269  19.298  1.00 87.03           H  
ATOM   1967 HD12 ILE A 123     -18.101  -0.843  19.960  1.00 87.03           H  
ATOM   1968 HD13 ILE A 123     -18.691  -0.842  18.280  1.00 87.03           H  
ATOM   1969  N   ARG A 124     -12.810   0.228  18.550  1.00 90.14           N  
ATOM   1970  H   ARG A 124     -13.130   0.255  19.507  1.00 90.14           H  
ATOM   1971  CA  ARG A 124     -11.733   1.141  18.130  1.00 90.14           C  
ATOM   1972  HA  ARG A 124     -12.033   1.664  17.222  1.00 90.14           H  
ATOM   1973  C   ARG A 124     -10.450   0.399  17.771  1.00 90.14           C  
ATOM   1974  CB  ARG A 124     -11.426   2.154  19.233  1.00 90.14           C  
ATOM   1975  HB2 ARG A 124     -11.277   1.621  20.172  1.00 90.14           H  
ATOM   1976  HB3 ARG A 124     -10.500   2.671  18.985  1.00 90.14           H  
ATOM   1977  O   ARG A 124      -9.791   0.791  16.817  1.00 90.14           O  
ATOM   1978  CG  ARG A 124     -12.532   3.199  19.391  1.00 90.14           C  
ATOM   1979  HG2 ARG A 124     -13.493   2.712  19.555  1.00 90.14           H  
ATOM   1980  HG3 ARG A 124     -12.592   3.811  18.491  1.00 90.14           H  
ATOM   1981  CD  ARG A 124     -12.179   4.070  20.596  1.00 90.14           C  
ATOM   1982  HD2 ARG A 124     -11.269   4.628  20.376  1.00 90.14           H  
ATOM   1983  HD3 ARG A 124     -11.994   3.411  21.445  1.00 90.14           H  
ATOM   1984  NE  ARG A 124     -13.267   4.999  20.936  1.00 90.14           N  
ATOM   1985  HE  ARG A 124     -13.977   5.130  20.230  1.00 90.14           H  
ATOM   1986  NH1 ARG A 124     -12.464   5.573  23.005  1.00 90.14           N  
ATOM   1987 HH11 ARG A 124     -12.537   6.089  23.871  1.00 90.14           H  
ATOM   1988 HH12 ARG A 124     -11.713   4.911  22.871  1.00 90.14           H  
ATOM   1989  NH2 ARG A 124     -14.367   6.480  22.264  1.00 90.14           N  
ATOM   1990 HH21 ARG A 124     -14.397   7.054  23.094  1.00 90.14           H  
ATOM   1991 HH22 ARG A 124     -15.036   6.619  21.520  1.00 90.14           H  
ATOM   1992  CZ  ARG A 124     -13.361   5.676  22.063  1.00 90.14           C  
ATOM   1993  N   GLU A 125     -10.101  -0.651  18.512  1.00 93.25           N  
ATOM   1994  H   GLU A 125     -10.646  -0.894  19.327  1.00 93.25           H  
ATOM   1995  CA  GLU A 125      -8.913  -1.450  18.201  1.00 93.25           C  
ATOM   1996  HA  GLU A 125      -8.079  -0.765  18.053  1.00 93.25           H  
ATOM   1997  C   GLU A 125      -9.096  -2.223  16.890  1.00 93.25           C  
ATOM   1998  CB  GLU A 125      -8.559  -2.383  19.371  1.00 93.25           C  
ATOM   1999  HB2 GLU A 125      -9.278  -3.202  19.410  1.00 93.25           H  
ATOM   2000  HB3 GLU A 125      -8.636  -1.832  20.309  1.00 93.25           H  
ATOM   2001  O   GLU A 125      -8.204  -2.210  16.051  1.00 93.25           O  
ATOM   2002  CG  GLU A 125      -7.133  -2.960  19.250  1.00 93.25           C  
ATOM   2003  HG2 GLU A 125      -7.068  -3.554  18.338  1.00 93.25           H  
ATOM   2004  HG3 GLU A 125      -6.966  -3.631  20.092  1.00 93.25           H  
ATOM   2005  CD  GLU A 125      -6.030  -1.877  19.251  1.00 93.25           C  
ATOM   2006  OE1 GLU A 125      -4.974  -2.062  18.598  1.00 93.25           O  
ATOM   2007  OE2 GLU A 125      -6.241  -0.822  19.893  1.00 93.25           O  
ATOM   2008  N   ASN A 126     -10.275  -2.805  16.647  1.00 89.48           N  
ATOM   2009  H   ASN A 126     -10.966  -2.832  17.383  1.00 89.48           H  
ATOM   2010  CA  ASN A 126     -10.565  -3.472  15.376  1.00 89.48           C  
ATOM   2011  HA  ASN A 126      -9.793  -4.218  15.188  1.00 89.48           H  
ATOM   2012  C   ASN A 126     -10.516  -2.497  14.188  1.00 89.48           C  
ATOM   2013  CB  ASN A 126     -11.924  -4.183  15.466  1.00 89.48           C  
ATOM   2014  HB2 ASN A 126     -12.228  -4.474  14.460  1.00 89.48           H  
ATOM   2015  HB3 ASN A 126     -12.672  -3.498  15.865  1.00 89.48           H  
ATOM   2016  O   ASN A 126      -9.925  -2.828  13.166  1.00 89.48           O  
ATOM   2017  CG  ASN A 126     -11.894  -5.446  16.309  1.00 89.48           C  
ATOM   2018  ND2 ASN A 126     -13.038  -6.045  16.541  1.00 89.48           N  
ATOM   2019 HD21 ASN A 126     -12.955  -6.935  17.012  1.00 89.48           H  
ATOM   2020 HD22 ASN A 126     -13.872  -5.723  16.072  1.00 89.48           H  
ATOM   2021  OD1 ASN A 126     -10.875  -5.945  16.749  1.00 89.48           O  
ATOM   2022  N   GLN A 127     -11.061  -1.284  14.340  1.00 93.11           N  
ATOM   2023  H   GLN A 127     -11.552  -1.078  15.198  1.00 93.11           H  
ATOM   2024  CA  GLN A 127     -10.952  -0.228  13.323  1.00 93.11           C  
ATOM   2025  HA  GLN A 127     -11.337  -0.596  12.372  1.00 93.11           H  
ATOM   2026  C   GLN A 127      -9.493   0.177  13.082  1.00 93.11           C  
ATOM   2027  CB  GLN A 127     -11.771   0.997  13.758  1.00 93.11           C  
ATOM   2028  HB2 GLN A 127     -11.494   1.850  13.139  1.00 93.11           H  
ATOM   2029  HB3 GLN A 127     -11.546   1.237  14.797  1.00 93.11           H  
ATOM   2030  O   GLN A 127      -9.049   0.259  11.943  1.00 93.11           O  
ATOM   2031  CG  GLN A 127     -13.275   0.753  13.589  1.00 93.11           C  
ATOM   2032  HG2 GLN A 127     -13.570  -0.160  14.105  1.00 93.11           H  
ATOM   2033  HG3 GLN A 127     -13.480   0.614  12.527  1.00 93.11           H  
ATOM   2034  CD  GLN A 127     -14.136   1.898  14.113  1.00 93.11           C  
ATOM   2035  NE2 GLN A 127     -15.340   2.033  13.601  1.00 93.11           N  
ATOM   2036 HE21 GLN A 127     -15.581   1.473  12.796  1.00 93.11           H  
ATOM   2037 HE22 GLN A 127     -15.839   2.872  13.863  1.00 93.11           H  
ATOM   2038  OE1 GLN A 127     -13.794   2.666  15.002  1.00 93.11           O  
ATOM   2039  N   ARG A 128      -8.706   0.346  14.151  1.00 93.20           N  
ATOM   2040  H   ARG A 128      -9.127   0.271  15.066  1.00 93.20           H  
ATOM   2041  CA  ARG A 128      -7.269   0.638  14.057  1.00 93.20           C  
ATOM   2042  HA  ARG A 128      -7.146   1.545  13.465  1.00 93.20           H  
ATOM   2043  C   ARG A 128      -6.505  -0.464  13.311  1.00 93.20           C  
ATOM   2044  CB  ARG A 128      -6.741   0.872  15.480  1.00 93.20           C  
ATOM   2045  HB2 ARG A 128      -7.032   0.024  16.100  1.00 93.20           H  
ATOM   2046  HB3 ARG A 128      -7.215   1.765  15.888  1.00 93.20           H  
ATOM   2047  O   ARG A 128      -5.584  -0.141  12.562  1.00 93.20           O  
ATOM   2048  CG  ARG A 128      -5.219   1.023  15.576  1.00 93.20           C  
ATOM   2049  HG2 ARG A 128      -4.750   0.126  15.170  1.00 93.20           H  
ATOM   2050  HG3 ARG A 128      -4.884   1.890  15.007  1.00 93.20           H  
ATOM   2051  CD  ARG A 128      -4.811   1.161  17.048  1.00 93.20           C  
ATOM   2052  HD2 ARG A 128      -4.844   2.208  17.347  1.00 93.20           H  
ATOM   2053  HD3 ARG A 128      -5.529   0.623  17.667  1.00 93.20           H  
ATOM   2054  NE  ARG A 128      -3.497   0.547  17.295  1.00 93.20           N  
ATOM   2055  HE  ARG A 128      -3.553  -0.437  17.513  1.00 93.20           H  
ATOM   2056  NH1 ARG A 128      -2.201   2.441  17.361  1.00 93.20           N  
ATOM   2057 HH11 ARG A 128      -1.293   2.878  17.436  1.00 93.20           H  
ATOM   2058 HH12 ARG A 128      -3.051   2.983  17.296  1.00 93.20           H  
ATOM   2059  NH2 ARG A 128      -1.237   0.430  17.481  1.00 93.20           N  
ATOM   2060 HH21 ARG A 128      -1.338  -0.575  17.508  1.00 93.20           H  
ATOM   2061 HH22 ARG A 128      -0.326   0.860  17.544  1.00 93.20           H  
ATOM   2062  CZ  ARG A 128      -2.323   1.141  17.377  1.00 93.20           C  
ATOM   2063  N   ILE A 129      -6.852  -1.738  13.515  1.00 89.00           N  
ATOM   2064  H   ILE A 129      -7.583  -1.924  14.186  1.00 89.00           H  
ATOM   2065  CA  ILE A 129      -6.246  -2.879  12.807  1.00 89.00           C  
ATOM   2066  HA  ILE A 129      -5.161  -2.784  12.857  1.00 89.00           H  
ATOM   2067  C   ILE A 129      -6.617  -2.855  11.315  1.00 89.00           C  
ATOM   2068  CB  ILE A 129      -6.634  -4.213  13.493  1.00 89.00           C  
ATOM   2069  HB  ILE A 129      -7.717  -4.238  13.614  1.00 89.00           H  
ATOM   2070  O   ILE A 129      -5.736  -3.030  10.475  1.00 89.00           O  
ATOM   2071  CG1 ILE A 129      -5.972  -4.321  14.888  1.00 89.00           C  
ATOM   2072 HG12 ILE A 129      -4.908  -4.523  14.769  1.00 89.00           H  
ATOM   2073 HG13 ILE A 129      -6.059  -3.372  15.418  1.00 89.00           H  
ATOM   2074  CG2 ILE A 129      -6.218  -5.428  12.639  1.00 89.00           C  
ATOM   2075 HG21 ILE A 129      -6.469  -6.360  13.145  1.00 89.00           H  
ATOM   2076 HG22 ILE A 129      -5.146  -5.401  12.441  1.00 89.00           H  
ATOM   2077 HG23 ILE A 129      -6.755  -5.427  11.690  1.00 89.00           H  
ATOM   2078  CD1 ILE A 129      -6.589  -5.405  15.785  1.00 89.00           C  
ATOM   2079 HD11 ILE A 129      -6.124  -5.360  16.770  1.00 89.00           H  
ATOM   2080 HD12 ILE A 129      -6.419  -6.398  15.368  1.00 89.00           H  
ATOM   2081 HD13 ILE A 129      -7.659  -5.231  15.894  1.00 89.00           H  
ATOM   2082  N   GLU A 130      -7.879  -2.586  10.977  1.00 91.32           N  
ATOM   2083  H   GLU A 130      -8.565  -2.459  11.708  1.00 91.32           H  
ATOM   2084  CA  GLU A 130      -8.348  -2.456   9.589  1.00 91.32           C  
ATOM   2085  HA  GLU A 130      -8.094  -3.366   9.045  1.00 91.32           H  
ATOM   2086  C   GLU A 130      -7.658  -1.286   8.862  1.00 91.32           C  
ATOM   2087  CB  GLU A 130      -9.880  -2.326   9.607  1.00 91.32           C  
ATOM   2088  HB2 GLU A 130     -10.279  -3.140  10.213  1.00 91.32           H  
ATOM   2089  HB3 GLU A 130     -10.156  -1.381  10.077  1.00 91.32           H  
ATOM   2090  O   GLU A 130      -7.105  -1.468   7.776  1.00 91.32           O  
ATOM   2091  CG  GLU A 130     -10.521  -2.406   8.214  1.00 91.32           C  
ATOM   2092  HG2 GLU A 130     -10.180  -3.322   7.731  1.00 91.32           H  
ATOM   2093  HG3 GLU A 130     -10.177  -1.561   7.617  1.00 91.32           H  
ATOM   2094  CD  GLU A 130     -12.064  -2.402   8.255  1.00 91.32           C  
ATOM   2095  OE1 GLU A 130     -12.667  -2.596   7.175  1.00 91.32           O  
ATOM   2096  OE2 GLU A 130     -12.649  -2.236   9.354  1.00 91.32           O  
ATOM   2097  N   ASP A 131      -7.550  -0.121   9.508  1.00 91.76           N  
ATOM   2098  H   ASP A 131      -8.099   0.002  10.347  1.00 91.76           H  
ATOM   2099  CA  ASP A 131      -6.837   1.050   8.977  1.00 91.76           C  
ATOM   2100  HA  ASP A 131      -7.269   1.331   8.016  1.00 91.76           H  
ATOM   2101  C   ASP A 131      -5.334   0.789   8.777  1.00 91.76           C  
ATOM   2102  CB  ASP A 131      -6.971   2.230   9.955  1.00 91.76           C  
ATOM   2103  HB2 ASP A 131      -6.268   3.005   9.652  1.00 91.76           H  
ATOM   2104  HB3 ASP A 131      -6.676   1.900  10.951  1.00 91.76           H  
ATOM   2105  O   ASP A 131      -4.697   1.348   7.877  1.00 91.76           O  
ATOM   2106  CG  ASP A 131      -8.355   2.880  10.027  1.00 91.76           C  
ATOM   2107  OD1 ASP A 131      -9.151   2.704   9.081  1.00 91.76           O  
ATOM   2108  OD2 ASP A 131      -8.552   3.628  11.014  1.00 91.76           O  
ATOM   2109  N   LEU A 132      -4.715  -0.024   9.641  1.00 93.26           N  
ATOM   2110  H   LEU A 132      -5.277  -0.450  10.364  1.00 93.26           H  
ATOM   2111  CA  LEU A 132      -3.327  -0.464   9.463  1.00 93.26           C  
ATOM   2112  HA  LEU A 132      -2.710   0.400   9.217  1.00 93.26           H  
ATOM   2113  C   LEU A 132      -3.195  -1.417   8.268  1.00 93.26           C  
ATOM   2114  CB  LEU A 132      -2.802  -1.110  10.759  1.00 93.26           C  
ATOM   2115  HB2 LEU A 132      -1.927  -1.715  10.522  1.00 93.26           H  
ATOM   2116  HB3 LEU A 132      -3.566  -1.783  11.148  1.00 93.26           H  
ATOM   2117  O   LEU A 132      -2.240  -1.289   7.504  1.00 93.26           O  
ATOM   2118  CG  LEU A 132      -2.409  -0.103  11.854  1.00 93.26           C  
ATOM   2119  HG  LEU A 132      -3.198   0.637  11.983  1.00 93.26           H  
ATOM   2120  CD1 LEU A 132      -2.188  -0.827  13.185  1.00 93.26           C  
ATOM   2121 HD11 LEU A 132      -1.402  -1.574  13.078  1.00 93.26           H  
ATOM   2122 HD12 LEU A 132      -1.918  -0.110  13.960  1.00 93.26           H  
ATOM   2123 HD13 LEU A 132      -3.114  -1.325  13.475  1.00 93.26           H  
ATOM   2124  CD2 LEU A 132      -1.110   0.636  11.515  1.00 93.26           C  
ATOM   2125 HD21 LEU A 132      -0.865   1.343  12.308  1.00 93.26           H  
ATOM   2126 HD22 LEU A 132      -0.296  -0.080  11.408  1.00 93.26           H  
ATOM   2127 HD23 LEU A 132      -1.211   1.179  10.574  1.00 93.26           H  
ATOM   2128  N   HIS A 133      -4.155  -2.322   8.064  1.00 93.46           N  
ATOM   2129  H   HIS A 133      -4.924  -2.371   8.716  1.00 93.46           H  
ATOM   2130  CA  HIS A 133      -4.165  -3.230   6.917  1.00 93.46           C  
ATOM   2131  HA  HIS A 133      -3.208  -3.750   6.881  1.00 93.46           H  
ATOM   2132  C   HIS A 133      -4.320  -2.479   5.583  1.00 93.46           C  
ATOM   2133  CB  HIS A 133      -5.268  -4.278   7.117  1.00 93.46           C  
ATOM   2134  HB2 HIS A 133      -5.108  -4.789   8.066  1.00 93.46           H  
ATOM   2135  HB3 HIS A 133      -6.240  -3.787   7.160  1.00 93.46           H  
ATOM   2136  O   HIS A 133      -3.555  -2.719   4.648  1.00 93.46           O  
ATOM   2137  CG  HIS A 133      -5.295  -5.305   6.018  1.00 93.46           C  
ATOM   2138  CD2 HIS A 133      -6.254  -5.438   5.050  1.00 93.46           C  
ATOM   2139  HD2 HIS A 133      -7.141  -4.831   4.944  1.00 93.46           H  
ATOM   2140  ND1 HIS A 133      -4.335  -6.261   5.773  1.00 93.46           N  
ATOM   2141  HD1 HIS A 133      -3.481  -6.407   6.293  1.00 93.46           H  
ATOM   2142  CE1 HIS A 133      -4.706  -6.952   4.683  1.00 93.46           C  
ATOM   2143  HE1 HIS A 133      -4.143  -7.756   4.232  1.00 93.46           H  
ATOM   2144  NE2 HIS A 133      -5.873  -6.490   4.213  1.00 93.46           N  
ATOM   2145  N   ILE A 134      -5.231  -1.504   5.511  1.00 90.79           N  
ATOM   2146  H   ILE A 134      -5.860  -1.382   6.292  1.00 90.79           H  
ATOM   2147  CA  ILE A 134      -5.419  -0.651   4.324  1.00 90.79           C  
ATOM   2148  HA  ILE A 134      -5.612  -1.285   3.459  1.00 90.79           H  
ATOM   2149  C   ILE A 134      -4.140   0.150   4.019  1.00 90.79           C  
ATOM   2150  CB  ILE A 134      -6.655   0.257   4.520  1.00 90.79           C  
ATOM   2151  HB  ILE A 134      -6.553   0.780   5.471  1.00 90.79           H  
ATOM   2152  O   ILE A 134      -3.695   0.225   2.876  1.00 90.79           O  
ATOM   2153  CG1 ILE A 134      -7.945  -0.595   4.558  1.00 90.79           C  
ATOM   2154 HG12 ILE A 134      -7.809  -1.444   5.227  1.00 90.79           H  
ATOM   2155 HG13 ILE A 134      -8.149  -0.992   3.564  1.00 90.79           H  
ATOM   2156  CG2 ILE A 134      -6.753   1.307   3.398  1.00 90.79           C  
ATOM   2157 HG21 ILE A 134      -7.669   1.891   3.491  1.00 90.79           H  
ATOM   2158 HG22 ILE A 134      -6.743   0.819   2.424  1.00 90.79           H  
ATOM   2159 HG23 ILE A 134      -5.923   2.010   3.465  1.00 90.79           H  
ATOM   2160  CD1 ILE A 134      -9.179   0.170   5.055  1.00 90.79           C  
ATOM   2161 HD11 ILE A 134     -10.011  -0.526   5.161  1.00 90.79           H  
ATOM   2162 HD12 ILE A 134      -9.469   0.947   4.348  1.00 90.79           H  
ATOM   2163 HD13 ILE A 134      -8.972   0.616   6.028  1.00 90.79           H  
ATOM   2164  N   ARG A 135      -3.476   0.708   5.040  1.00 91.01           N  
ATOM   2165  H   ARG A 135      -3.871   0.635   5.966  1.00 91.01           H  
ATOM   2166  CA  ARG A 135      -2.206   1.428   4.834  1.00 91.01           C  
ATOM   2167  HA  ARG A 135      -2.343   2.145   4.025  1.00 91.01           H  
ATOM   2168  C   ARG A 135      -1.074   0.521   4.354  1.00 91.01           C  
ATOM   2169  CB  ARG A 135      -1.805   2.180   6.105  1.00 91.01           C  
ATOM   2170  HB2 ARG A 135      -1.931   1.534   6.974  1.00 91.01           H  
ATOM   2171  HB3 ARG A 135      -0.755   2.463   6.032  1.00 91.01           H  
ATOM   2172  O   ARG A 135      -0.325   0.937   3.473  1.00 91.01           O  
ATOM   2173  CG  ARG A 135      -2.643   3.456   6.248  1.00 91.01           C  
ATOM   2174  HG2 ARG A 135      -3.704   3.215   6.316  1.00 91.01           H  
ATOM   2175  HG3 ARG A 135      -2.491   4.076   5.364  1.00 91.01           H  
ATOM   2176  CD  ARG A 135      -2.215   4.260   7.474  1.00 91.01           C  
ATOM   2177  HD2 ARG A 135      -1.133   4.386   7.454  1.00 91.01           H  
ATOM   2178  HD3 ARG A 135      -2.684   5.242   7.415  1.00 91.01           H  
ATOM   2179  NE  ARG A 135      -2.636   3.603   8.722  1.00 91.01           N  
ATOM   2180  HE  ARG A 135      -3.288   2.839   8.618  1.00 91.01           H  
ATOM   2181  NH1 ARG A 135      -1.548   5.033  10.148  1.00 91.01           N  
ATOM   2182 HH11 ARG A 135      -1.171   5.509   9.341  1.00 91.01           H  
ATOM   2183 HH12 ARG A 135      -1.362   5.370  11.082  1.00 91.01           H  
ATOM   2184  NH2 ARG A 135      -2.869   3.425  10.974  1.00 91.01           N  
ATOM   2185 HH21 ARG A 135      -3.543   2.690  10.815  1.00 91.01           H  
ATOM   2186 HH22 ARG A 135      -2.723   3.785  11.906  1.00 91.01           H  
ATOM   2187  CZ  ARG A 135      -2.345   4.018   9.940  1.00 91.01           C  
ATOM   2188  N   ASN A 136      -0.958  -0.693   4.893  1.00 92.18           N  
ATOM   2189  H   ASN A 136      -1.587  -0.953   5.639  1.00 92.18           H  
ATOM   2190  CA  ASN A 136       0.072  -1.645   4.472  1.00 92.18           C  
ATOM   2191  HA  ASN A 136       1.041  -1.146   4.479  1.00 92.18           H  
ATOM   2192  C   ASN A 136      -0.151  -2.120   3.031  1.00 92.18           C  
ATOM   2193  CB  ASN A 136       0.128  -2.821   5.457  1.00 92.18           C  
ATOM   2194  HB2 ASN A 136      -0.878  -3.200   5.637  1.00 92.18           H  
ATOM   2195  HB3 ASN A 136       0.717  -3.622   5.011  1.00 92.18           H  
ATOM   2196  O   ASN A 136       0.784  -2.082   2.239  1.00 92.18           O  
ATOM   2197  CG  ASN A 136       0.781  -2.468   6.783  1.00 92.18           C  
ATOM   2198  ND2 ASN A 136       0.688  -3.348   7.751  1.00 92.18           N  
ATOM   2199 HD21 ASN A 136       0.238  -4.235   7.575  1.00 92.18           H  
ATOM   2200 HD22 ASN A 136       1.172  -3.119   8.608  1.00 92.18           H  
ATOM   2201  OD1 ASN A 136       1.398  -1.431   6.979  1.00 92.18           O  
ATOM   2202  N   THR A 137      -1.389  -2.458   2.659  1.00 93.35           N  
ATOM   2203  H   THR A 137      -2.124  -2.461   3.352  1.00 93.35           H  
ATOM   2204  CA  THR A 137      -1.722  -2.857   1.279  1.00 93.35           C  
ATOM   2205  HA  THR A 137      -1.078  -3.690   0.996  1.00 93.35           H  
ATOM   2206  C   THR A 137      -1.449  -1.733   0.273  1.00 93.35           C  
ATOM   2207  CB  THR A 137      -3.178  -3.334   1.158  1.00 93.35           C  
ATOM   2208  HB  THR A 137      -3.425  -3.455   0.103  1.00 93.35           H  
ATOM   2209  O   THR A 137      -0.861  -1.977  -0.778  1.00 93.35           O  
ATOM   2210  CG2 THR A 137      -3.421  -4.662   1.872  1.00 93.35           C  
ATOM   2211 HG21 THR A 137      -2.816  -5.436   1.401  1.00 93.35           H  
ATOM   2212 HG22 THR A 137      -3.148  -4.598   2.925  1.00 93.35           H  
ATOM   2213 HG23 THR A 137      -4.472  -4.940   1.787  1.00 93.35           H  
ATOM   2214  OG1 THR A 137      -4.067  -2.411   1.732  1.00 93.35           O  
ATOM   2215  HG1 THR A 137      -4.043  -2.558   2.680  1.00 93.35           H  
ATOM   2216  N   HIS A 138      -1.765  -0.474   0.600  1.00 93.18           N  
ATOM   2217  H   HIS A 138      -2.342  -0.319   1.415  1.00 93.18           H  
ATOM   2218  CA  HIS A 138      -1.397   0.665  -0.250  1.00 93.18           C  
ATOM   2219  HA  HIS A 138      -1.724   0.457  -1.269  1.00 93.18           H  
ATOM   2220  C   HIS A 138       0.116   0.918  -0.317  1.00 93.18           C  
ATOM   2221  CB  HIS A 138      -2.101   1.932   0.241  1.00 93.18           C  
ATOM   2222  HB2 HIS A 138      -1.651   2.797  -0.246  1.00 93.18           H  
ATOM   2223  HB3 HIS A 138      -1.956   2.036   1.316  1.00 93.18           H  
ATOM   2224  O   HIS A 138       0.626   1.315  -1.367  1.00 93.18           O  
ATOM   2225  CG  HIS A 138      -3.570   1.958  -0.076  1.00 93.18           C  
ATOM   2226  CD2 HIS A 138      -4.579   2.247   0.797  1.00 93.18           C  
ATOM   2227  HD2 HIS A 138      -4.458   2.483   1.843  1.00 93.18           H  
ATOM   2228  ND1 HIS A 138      -4.145   1.740  -1.309  1.00 93.18           N  
ATOM   2229  HD1 HIS A 138      -3.693   1.346  -2.122  1.00 93.18           H  
ATOM   2230  CE1 HIS A 138      -5.471   1.900  -1.173  1.00 93.18           C  
ATOM   2231  HE1 HIS A 138      -6.196   1.738  -1.957  1.00 93.18           H  
ATOM   2232  NE2 HIS A 138      -5.784   2.222   0.090  1.00 93.18           N  
ATOM   2233  N   ALA A 139       0.846   0.719   0.784  1.00 91.51           N  
ATOM   2234  H   ALA A 139       0.385   0.411   1.628  1.00 91.51           H  
ATOM   2235  CA  ALA A 139       2.300   0.852   0.797  1.00 91.51           C  
ATOM   2236  HA  ALA A 139       2.565   1.821   0.375  1.00 91.51           H  
ATOM   2237  C   ALA A 139       2.971  -0.222  -0.076  1.00 91.51           C  
ATOM   2238  CB  ALA A 139       2.795   0.810   2.247  1.00 91.51           C  
ATOM   2239  HB1 ALA A 139       2.558  -0.155   2.696  1.00 91.51           H  
ATOM   2240  HB2 ALA A 139       2.318   1.601   2.826  1.00 91.51           H  
ATOM   2241  HB3 ALA A 139       3.875   0.951   2.267  1.00 91.51           H  
ATOM   2242  O   ALA A 139       3.889   0.099  -0.830  1.00 91.51           O  
ATOM   2243  N   GLU A 140       2.475  -1.461  -0.030  1.00 94.54           N  
ATOM   2244  H   GLU A 140       1.753  -1.667   0.646  1.00 94.54           H  
ATOM   2245  CA  GLU A 140       2.914  -2.565  -0.889  1.00 94.54           C  
ATOM   2246  HA  GLU A 140       3.992  -2.694  -0.790  1.00 94.54           H  
ATOM   2247  C   GLU A 140       2.638  -2.267  -2.368  1.00 94.54           C  
ATOM   2248  CB  GLU A 140       2.234  -3.870  -0.446  1.00 94.54           C  
ATOM   2249  HB2 GLU A 140       1.165  -3.690  -0.331  1.00 94.54           H  
ATOM   2250  HB3 GLU A 140       2.379  -4.627  -1.217  1.00 94.54           H  
ATOM   2251  O   GLU A 140       3.564  -2.330  -3.175  1.00 94.54           O  
ATOM   2252  CG  GLU A 140       2.827  -4.398   0.872  1.00 94.54           C  
ATOM   2253  HG2 GLU A 140       2.859  -3.591   1.604  1.00 94.54           H  
ATOM   2254  HG3 GLU A 140       3.857  -4.703   0.684  1.00 94.54           H  
ATOM   2255  CD  GLU A 140       2.049  -5.578   1.477  1.00 94.54           C  
ATOM   2256  OE1 GLU A 140       2.483  -6.042   2.558  1.00 94.54           O  
ATOM   2257  OE2 GLU A 140       1.024  -5.995   0.893  1.00 94.54           O  
ATOM   2258  N   GLN A 141       1.426  -1.815  -2.711  1.00 95.19           N  
ATOM   2259  H   GLN A 141       0.699  -1.829  -2.010  1.00 95.19           H  
ATOM   2260  CA  GLN A 141       1.075  -1.402  -4.078  1.00 95.19           C  
ATOM   2261  HA  GLN A 141       1.192  -2.253  -4.750  1.00 95.19           H  
ATOM   2262  C   GLN A 141       1.980  -0.275  -4.601  1.00 95.19           C  
ATOM   2263  CB  GLN A 141      -0.385  -0.928  -4.112  1.00 95.19           C  
ATOM   2264  HB2 GLN A 141      -0.548  -0.228  -3.293  1.00 95.19           H  
ATOM   2265  HB3 GLN A 141      -0.567  -0.402  -5.049  1.00 95.19           H  
ATOM   2266  O   GLN A 141       2.445  -0.318  -5.738  1.00 95.19           O  
ATOM   2267  CG  GLN A 141      -1.392  -2.081  -4.016  1.00 95.19           C  
ATOM   2268  HG2 GLN A 141      -1.328  -2.680  -4.924  1.00 95.19           H  
ATOM   2269  HG3 GLN A 141      -1.143  -2.731  -3.177  1.00 95.19           H  
ATOM   2270  CD  GLN A 141      -2.832  -1.600  -3.845  1.00 95.19           C  
ATOM   2271  NE2 GLN A 141      -3.779  -2.512  -3.841  1.00 95.19           N  
ATOM   2272 HE21 GLN A 141      -4.725  -2.190  -3.697  1.00 95.19           H  
ATOM   2273 HE22 GLN A 141      -3.534  -3.488  -3.933  1.00 95.19           H  
ATOM   2274  OE1 GLN A 141      -3.144  -0.421  -3.706  1.00 95.19           O  
ATOM   2275  N   ARG A 142       2.276   0.741  -3.776  1.00 94.31           N  
ATOM   2276  H   ARG A 142       1.857   0.737  -2.857  1.00 94.31           H  
ATOM   2277  CA  ARG A 142       3.204   1.825  -4.155  1.00 94.31           C  
ATOM   2278  HA  ARG A 142       2.910   2.223  -5.126  1.00 94.31           H  
ATOM   2279  C   ARG A 142       4.634   1.318  -4.339  1.00 94.31           C  
ATOM   2280  CB  ARG A 142       3.174   2.949  -3.112  1.00 94.31           C  
ATOM   2281  HB2 ARG A 142       3.259   2.518  -2.114  1.00 94.31           H  
ATOM   2282  HB3 ARG A 142       4.033   3.599  -3.276  1.00 94.31           H  
ATOM   2283  O   ARG A 142       5.323   1.768  -5.252  1.00 94.31           O  
ATOM   2284  CG  ARG A 142       1.905   3.806  -3.202  1.00 94.31           C  
ATOM   2285  HG2 ARG A 142       1.861   4.285  -4.180  1.00 94.31           H  
ATOM   2286  HG3 ARG A 142       1.020   3.182  -3.074  1.00 94.31           H  
ATOM   2287  CD  ARG A 142       1.945   4.878  -2.108  1.00 94.31           C  
ATOM   2288  HD2 ARG A 142       2.825   5.502  -2.267  1.00 94.31           H  
ATOM   2289  HD3 ARG A 142       2.030   4.383  -1.140  1.00 94.31           H  
ATOM   2290  NE  ARG A 142       0.732   5.716  -2.118  1.00 94.31           N  
ATOM   2291  HE  ARG A 142      -0.021   5.407  -2.716  1.00 94.31           H  
ATOM   2292  NH1 ARG A 142       1.438   7.282  -0.592  1.00 94.31           N  
ATOM   2293 HH11 ARG A 142       1.280   8.140  -0.084  1.00 94.31           H  
ATOM   2294 HH12 ARG A 142       2.324   6.802  -0.529  1.00 94.31           H  
ATOM   2295  NH2 ARG A 142      -0.596   7.458  -1.492  1.00 94.31           N  
ATOM   2296 HH21 ARG A 142      -0.739   8.308  -0.964  1.00 94.31           H  
ATOM   2297 HH22 ARG A 142      -1.320   7.131  -2.115  1.00 94.31           H  
ATOM   2298  CZ  ARG A 142       0.531   6.810  -1.403  1.00 94.31           C  
ATOM   2299  N   ALA A 143       5.092   0.400  -3.488  1.00 93.48           N  
ATOM   2300  H   ALA A 143       4.479   0.065  -2.759  1.00 93.48           H  
ATOM   2301  CA  ALA A 143       6.412  -0.206  -3.617  1.00 93.48           C  
ATOM   2302  HA  ALA A 143       7.153   0.590  -3.694  1.00 93.48           H  
ATOM   2303  C   ALA A 143       6.524  -1.057  -4.893  1.00 93.48           C  
ATOM   2304  CB  ALA A 143       6.713  -1.021  -2.354  1.00 93.48           C  
ATOM   2305  HB1 ALA A 143       6.652  -0.379  -1.476  1.00 93.48           H  
ATOM   2306  HB2 ALA A 143       7.715  -1.445  -2.422  1.00 93.48           H  
ATOM   2307  HB3 ALA A 143       5.991  -1.831  -2.251  1.00 93.48           H  
ATOM   2308  O   ALA A 143       7.556  -1.005  -5.561  1.00 93.48           O  
ATOM   2309  N   GLU A 144       5.471  -1.790  -5.256  1.00 95.00           N  
ATOM   2310  H   GLU A 144       4.678  -1.841  -4.632  1.00 95.00           H  
ATOM   2311  CA  GLU A 144       5.390  -2.573  -6.491  1.00 95.00           C  
ATOM   2312  HA  GLU A 144       6.265  -3.219  -6.561  1.00 95.00           H  
ATOM   2313  C   GLU A 144       5.390  -1.680  -7.739  1.00 95.00           C  
ATOM   2314  CB  GLU A 144       4.150  -3.473  -6.420  1.00 95.00           C  
ATOM   2315  HB2 GLU A 144       3.253  -2.854  -6.403  1.00 95.00           H  
ATOM   2316  HB3 GLU A 144       4.200  -4.046  -5.494  1.00 95.00           H  
ATOM   2317  O   GLU A 144       6.216  -1.883  -8.628  1.00 95.00           O  
ATOM   2318  CG  GLU A 144       4.078  -4.454  -7.598  1.00 95.00           C  
ATOM   2319  HG2 GLU A 144       3.943  -3.890  -8.522  1.00 95.00           H  
ATOM   2320  HG3 GLU A 144       5.026  -4.988  -7.659  1.00 95.00           H  
ATOM   2321  CD  GLU A 144       2.933  -5.468  -7.455  1.00 95.00           C  
ATOM   2322  OE1 GLU A 144       2.955  -6.456  -8.221  1.00 95.00           O  
ATOM   2323  OE2 GLU A 144       2.055  -5.259  -6.586  1.00 95.00           O  
ATOM   2324  N   LEU A 145       4.570  -0.622  -7.765  1.00 96.09           N  
ATOM   2325  H   LEU A 145       3.885  -0.531  -7.029  1.00 96.09           H  
ATOM   2326  CA  LEU A 145       4.582   0.365  -8.852  1.00 96.09           C  
ATOM   2327  HA  LEU A 145       4.362  -0.144  -9.790  1.00 96.09           H  
ATOM   2328  C   LEU A 145       5.965   1.006  -9.023  1.00 96.09           C  
ATOM   2329  CB  LEU A 145       3.520   1.448  -8.588  1.00 96.09           C  
ATOM   2330  HB2 LEU A 145       3.715   2.293  -9.248  1.00 96.09           H  
ATOM   2331  HB3 LEU A 145       3.631   1.799  -7.562  1.00 96.09           H  
ATOM   2332  O   LEU A 145       6.464   1.107 -10.140  1.00 96.09           O  
ATOM   2333  CG  LEU A 145       2.068   0.990  -8.813  1.00 96.09           C  
ATOM   2334  HG  LEU A 145       1.866   0.086  -8.239  1.00 96.09           H  
ATOM   2335  CD1 LEU A 145       1.116   2.093  -8.340  1.00 96.09           C  
ATOM   2336 HD11 LEU A 145       0.086   1.770  -8.488  1.00 96.09           H  
ATOM   2337 HD12 LEU A 145       1.295   3.009  -8.903  1.00 96.09           H  
ATOM   2338 HD13 LEU A 145       1.274   2.274  -7.277  1.00 96.09           H  
ATOM   2339  CD2 LEU A 145       1.773   0.708 -10.288  1.00 96.09           C  
ATOM   2340 HD21 LEU A 145       2.356  -0.147 -10.629  1.00 96.09           H  
ATOM   2341 HD22 LEU A 145       2.018   1.578 -10.898  1.00 96.09           H  
ATOM   2342 HD23 LEU A 145       0.718   0.463 -10.411  1.00 96.09           H  
ATOM   2343  N   ASN A 146       6.628   1.383  -7.927  1.00 95.59           N  
ATOM   2344  H   ASN A 146       6.157   1.313  -7.036  1.00 95.59           H  
ATOM   2345  CA  ASN A 146       7.975   1.957  -7.984  1.00 95.59           C  
ATOM   2346  HA  ASN A 146       7.969   2.801  -8.673  1.00 95.59           H  
ATOM   2347  C   ASN A 146       9.023   0.970  -8.519  1.00 95.59           C  
ATOM   2348  CB  ASN A 146       8.374   2.450  -6.584  1.00 95.59           C  
ATOM   2349  HB2 ASN A 146       9.450   2.625  -6.565  1.00 95.59           H  
ATOM   2350  HB3 ASN A 146       8.136   1.685  -5.846  1.00 95.59           H  
ATOM   2351  O   ASN A 146       9.963   1.392  -9.194  1.00 95.59           O  
ATOM   2352  CG  ASN A 146       7.707   3.756  -6.196  1.00 95.59           C  
ATOM   2353  ND2 ASN A 146       7.726   4.097  -4.929  1.00 95.59           N  
ATOM   2354 HD21 ASN A 146       7.266   4.972  -4.722  1.00 95.59           H  
ATOM   2355 HD22 ASN A 146       8.054   3.447  -4.228  1.00 95.59           H  
ATOM   2356  OD1 ASN A 146       7.211   4.518  -7.002  1.00 95.59           O  
ATOM   2357  N   ARG A 147       8.892  -0.331  -8.228  1.00 95.84           N  
ATOM   2358  H   ARG A 147       8.085  -0.623  -7.695  1.00 95.84           H  
ATOM   2359  CA  ARG A 147       9.755  -1.360  -8.830  1.00 95.84           C  
ATOM   2360  HA  ARG A 147      10.801  -1.073  -8.727  1.00 95.84           H  
ATOM   2361  C   ARG A 147       9.510  -1.451 -10.334  1.00 95.84           C  
ATOM   2362  CB  ARG A 147       9.543  -2.723  -8.159  1.00 95.84           C  
ATOM   2363  HB2 ARG A 147      10.018  -3.491  -8.770  1.00 95.84           H  
ATOM   2364  HB3 ARG A 147       8.477  -2.945  -8.113  1.00 95.84           H  
ATOM   2365  O   ARG A 147      10.473  -1.361 -11.087  1.00 95.84           O  
ATOM   2366  CG  ARG A 147      10.149  -2.783  -6.752  1.00 95.84           C  
ATOM   2367  HG2 ARG A 147       9.776  -1.958  -6.146  1.00 95.84           H  
ATOM   2368  HG3 ARG A 147      11.235  -2.706  -6.820  1.00 95.84           H  
ATOM   2369  CD  ARG A 147       9.768  -4.115  -6.102  1.00 95.84           C  
ATOM   2370  HD2 ARG A 147       8.685  -4.224  -6.159  1.00 95.84           H  
ATOM   2371  HD3 ARG A 147      10.229  -4.925  -6.667  1.00 95.84           H  
ATOM   2372  NE  ARG A 147      10.186  -4.181  -4.688  1.00 95.84           N  
ATOM   2373  HE  ARG A 147      10.696  -3.388  -4.327  1.00 95.84           H  
ATOM   2374  NH1 ARG A 147       9.214  -6.209  -4.237  1.00 95.84           N  
ATOM   2375 HH11 ARG A 147       8.937  -6.935  -3.591  1.00 95.84           H  
ATOM   2376 HH12 ARG A 147       8.907  -6.260  -5.198  1.00 95.84           H  
ATOM   2377  NH2 ARG A 147      10.246  -5.099  -2.600  1.00 95.84           N  
ATOM   2378 HH21 ARG A 147       9.979  -5.846  -1.976  1.00 95.84           H  
ATOM   2379 HH22 ARG A 147      10.747  -4.293  -2.254  1.00 95.84           H  
ATOM   2380  CZ  ARG A 147       9.884  -5.159  -3.852  1.00 95.84           C  
ATOM   2381  N   ALA A 148       8.248  -1.506 -10.758  1.00 94.82           N  
ATOM   2382  H   ALA A 148       7.509  -1.576 -10.074  1.00 94.82           H  
ATOM   2383  CA  ALA A 148       7.882  -1.551 -12.172  1.00 94.82           C  
ATOM   2384  HA  ALA A 148       8.343  -2.432 -12.619  1.00 94.82           H  
ATOM   2385  C   ALA A 148       8.386  -0.321 -12.951  1.00 94.82           C  
ATOM   2386  CB  ALA A 148       6.359  -1.702 -12.274  1.00 94.82           C  
ATOM   2387  HB1 ALA A 148       6.073  -1.797 -13.321  1.00 94.82           H  
ATOM   2388  HB2 ALA A 148       5.860  -0.833 -11.846  1.00 94.82           H  
ATOM   2389  HB3 ALA A 148       6.041  -2.598 -11.740  1.00 94.82           H  
ATOM   2390  O   ALA A 148       8.944  -0.472 -14.037  1.00 94.82           O  
ATOM   2391  N   PHE A 149       8.270   0.889 -12.390  1.00 94.67           N  
ATOM   2392  H   PHE A 149       7.734   0.978 -11.539  1.00 94.67           H  
ATOM   2393  CA  PHE A 149       8.806   2.102 -13.019  1.00 94.67           C  
ATOM   2394  HA  PHE A 149       8.413   2.166 -14.034  1.00 94.67           H  
ATOM   2395  C   PHE A 149      10.329   2.058 -13.161  1.00 94.67           C  
ATOM   2396  CB  PHE A 149       8.370   3.359 -12.251  1.00 94.67           C  
ATOM   2397  HB2 PHE A 149       8.501   3.196 -11.181  1.00 94.67           H  
ATOM   2398  HB3 PHE A 149       9.023   4.184 -12.536  1.00 94.67           H  
ATOM   2399  O   PHE A 149      10.841   2.335 -14.241  1.00 94.67           O  
ATOM   2400  CG  PHE A 149       6.949   3.795 -12.546  1.00 94.67           C  
ATOM   2401  CD1 PHE A 149       6.597   4.181 -13.854  1.00 94.67           C  
ATOM   2402  HD1 PHE A 149       7.337   4.168 -14.640  1.00 94.67           H  
ATOM   2403  CD2 PHE A 149       5.982   3.842 -11.524  1.00 94.67           C  
ATOM   2404  HD2 PHE A 149       6.253   3.584 -10.511  1.00 94.67           H  
ATOM   2405  CE1 PHE A 149       5.282   4.581 -14.143  1.00 94.67           C  
ATOM   2406  HE1 PHE A 149       5.020   4.868 -15.151  1.00 94.67           H  
ATOM   2407  CE2 PHE A 149       4.663   4.232 -11.815  1.00 94.67           C  
ATOM   2408  HE2 PHE A 149       3.923   4.257 -11.029  1.00 94.67           H  
ATOM   2409  CZ  PHE A 149       4.312   4.600 -13.126  1.00 94.67           C  
ATOM   2410  HZ  PHE A 149       3.301   4.904 -13.351  1.00 94.67           H  
ATOM   2411  N   ARG A 150      11.062   1.636 -12.122  1.00 94.89           N  
ATOM   2412  H   ARG A 150      10.585   1.392 -11.266  1.00 94.89           H  
ATOM   2413  CA  ARG A 150      12.527   1.494 -12.203  1.00 94.89           C  
ATOM   2414  HA  ARG A 150      12.956   2.436 -12.545  1.00 94.89           H  
ATOM   2415  C   ARG A 150      12.956   0.443 -13.224  1.00 94.89           C  
ATOM   2416  CB  ARG A 150      13.103   1.140 -10.832  1.00 94.89           C  
ATOM   2417  HB2 ARG A 150      12.544   0.304 -10.412  1.00 94.89           H  
ATOM   2418  HB3 ARG A 150      14.141   0.831 -10.958  1.00 94.89           H  
ATOM   2419  O   ARG A 150      13.958   0.632 -13.904  1.00 94.89           O  
ATOM   2420  CG  ARG A 150      13.071   2.333  -9.875  1.00 94.89           C  
ATOM   2421  HG2 ARG A 150      13.696   3.134 -10.269  1.00 94.89           H  
ATOM   2422  HG3 ARG A 150      12.053   2.704  -9.765  1.00 94.89           H  
ATOM   2423  CD  ARG A 150      13.609   1.871  -8.521  1.00 94.89           C  
ATOM   2424  HD2 ARG A 150      14.660   1.605  -8.638  1.00 94.89           H  
ATOM   2425  HD3 ARG A 150      13.049   0.989  -8.212  1.00 94.89           H  
ATOM   2426  NE  ARG A 150      13.461   2.917  -7.498  1.00 94.89           N  
ATOM   2427  HE  ARG A 150      13.010   3.767  -7.801  1.00 94.89           H  
ATOM   2428  NH1 ARG A 150      14.452   1.765  -5.781  1.00 94.89           N  
ATOM   2429 HH11 ARG A 150      14.771   1.719  -4.824  1.00 94.89           H  
ATOM   2430 HH12 ARG A 150      14.672   1.035  -6.443  1.00 94.89           H  
ATOM   2431  NH2 ARG A 150      13.613   3.806  -5.411  1.00 94.89           N  
ATOM   2432 HH21 ARG A 150      13.192   4.653  -5.763  1.00 94.89           H  
ATOM   2433 HH22 ARG A 150      13.941   3.763  -4.456  1.00 94.89           H  
ATOM   2434  CZ  ARG A 150      13.840   2.825  -6.238  1.00 94.89           C  
ATOM   2435  N   GLU A 151      12.216  -0.656 -13.342  1.00 96.27           N  
ATOM   2436  H   GLU A 151      11.435  -0.785 -12.714  1.00 96.27           H  
ATOM   2437  CA  GLU A 151      12.472  -1.687 -14.352  1.00 96.27           C  
ATOM   2438  HA  GLU A 151      13.519  -1.986 -14.303  1.00 96.27           H  
ATOM   2439  C   GLU A 151      12.230  -1.161 -15.774  1.00 96.27           C  
ATOM   2440  CB  GLU A 151      11.607  -2.923 -14.069  1.00 96.27           C  
ATOM   2441  HB2 GLU A 151      10.580  -2.609 -13.884  1.00 96.27           H  
ATOM   2442  HB3 GLU A 151      11.621  -3.570 -14.946  1.00 96.27           H  
ATOM   2443  O   GLU A 151      13.057  -1.398 -16.658  1.00 96.27           O  
ATOM   2444  CG  GLU A 151      12.138  -3.723 -12.868  1.00 96.27           C  
ATOM   2445  HG2 GLU A 151      12.291  -3.051 -12.024  1.00 96.27           H  
ATOM   2446  HG3 GLU A 151      13.110  -4.138 -13.134  1.00 96.27           H  
ATOM   2447  CD  GLU A 151      11.202  -4.864 -12.436  1.00 96.27           C  
ATOM   2448  OE1 GLU A 151      11.443  -5.399 -11.329  1.00 96.27           O  
ATOM   2449  OE2 GLU A 151      10.270  -5.195 -13.202  1.00 96.27           O  
ATOM   2450  N   GLN A 152      11.159  -0.388 -15.985  1.00 95.86           N  
ATOM   2451  H   GLN A 152      10.511  -0.248 -15.223  1.00 95.86           H  
ATOM   2452  CA  GLN A 152      10.881   0.278 -17.262  1.00 95.86           C  
ATOM   2453  HA  GLN A 152      10.905  -0.464 -18.060  1.00 95.86           H  
ATOM   2454  C   GLN A 152      11.932   1.339 -17.608  1.00 95.86           C  
ATOM   2455  CB  GLN A 152       9.491   0.928 -17.233  1.00 95.86           C  
ATOM   2456  HB2 GLN A 152       9.410   1.607 -18.082  1.00 95.86           H  
ATOM   2457  HB3 GLN A 152       9.375   1.511 -16.320  1.00 95.86           H  
ATOM   2458  O   GLN A 152      12.393   1.391 -18.747  1.00 95.86           O  
ATOM   2459  CG  GLN A 152       8.356  -0.098 -17.338  1.00 95.86           C  
ATOM   2460  HG2 GLN A 152       8.404  -0.795 -16.502  1.00 95.86           H  
ATOM   2461  HG3 GLN A 152       8.476  -0.668 -18.259  1.00 95.86           H  
ATOM   2462  CD  GLN A 152       6.976   0.554 -17.355  1.00 95.86           C  
ATOM   2463  NE2 GLN A 152       5.924  -0.227 -17.448  1.00 95.86           N  
ATOM   2464 HE21 GLN A 152       5.030   0.241 -17.426  1.00 95.86           H  
ATOM   2465 HE22 GLN A 152       6.032  -1.232 -17.439  1.00 95.86           H  
ATOM   2466  OE1 GLN A 152       6.801   1.761 -17.310  1.00 95.86           O  
ATOM   2467  N   GLU A 153      12.346   2.163 -16.644  1.00 95.25           N  
ATOM   2468  H   GLU A 153      11.886   2.122 -15.746  1.00 95.25           H  
ATOM   2469  CA  GLU A 153      13.403   3.163 -16.827  1.00 95.25           C  
ATOM   2470  HA  GLU A 153      13.152   3.814 -17.664  1.00 95.25           H  
ATOM   2471  C   GLU A 153      14.747   2.507 -17.149  1.00 95.25           C  
ATOM   2472  CB  GLU A 153      13.544   4.020 -15.563  1.00 95.25           C  
ATOM   2473  HB2 GLU A 153      13.567   3.365 -14.692  1.00 95.25           H  
ATOM   2474  HB3 GLU A 153      14.488   4.562 -15.611  1.00 95.25           H  
ATOM   2475  O   GLU A 153      15.442   2.938 -18.070  1.00 95.25           O  
ATOM   2476  CG  GLU A 153      12.412   5.048 -15.421  1.00 95.25           C  
ATOM   2477  HG2 GLU A 153      11.449   4.541 -15.473  1.00 95.25           H  
ATOM   2478  HG3 GLU A 153      12.468   5.735 -16.266  1.00 95.25           H  
ATOM   2479  CD  GLU A 153      12.494   5.848 -14.109  1.00 95.25           C  
ATOM   2480  OE1 GLU A 153      11.661   6.768 -13.958  1.00 95.25           O  
ATOM   2481  OE2 GLU A 153      13.369   5.543 -13.264  1.00 95.25           O  
ATOM   2482  N   ALA A 154      15.092   1.419 -16.454  1.00 95.65           N  
ATOM   2483  H   ALA A 154      14.503   1.129 -15.687  1.00 95.65           H  
ATOM   2484  CA  ALA A 154      16.289   0.644 -16.747  1.00 95.65           C  
ATOM   2485  HA  ALA A 154      17.147   1.316 -16.721  1.00 95.65           H  
ATOM   2486  C   ALA A 154      16.237   0.019 -18.152  1.00 95.65           C  
ATOM   2487  CB  ALA A 154      16.473  -0.417 -15.656  1.00 95.65           C  
ATOM   2488  HB1 ALA A 154      15.622  -1.098 -15.652  1.00 95.65           H  
ATOM   2489  HB2 ALA A 154      16.547   0.068 -14.683  1.00 95.65           H  
ATOM   2490  HB3 ALA A 154      17.389  -0.977 -15.844  1.00 95.65           H  
ATOM   2491  O   ALA A 154      17.249   0.022 -18.853  1.00 95.65           O  
ATOM   2492  N   GLU A 155      15.080  -0.488 -18.600  1.00 95.84           N  
ATOM   2493  H   GLU A 155      14.281  -0.505 -17.983  1.00 95.84           H  
ATOM   2494  CA  GLU A 155      14.933  -1.017 -19.963  1.00 95.84           C  
ATOM   2495  HA  GLU A 155      15.779  -1.678 -20.150  1.00 95.84           H  
ATOM   2496  C   GLU A 155      15.011   0.088 -21.018  1.00 95.84           C  
ATOM   2497  CB  GLU A 155      13.642  -1.842 -20.110  1.00 95.84           C  
ATOM   2498  HB2 GLU A 155      12.780  -1.180 -20.024  1.00 95.84           H  
ATOM   2499  HB3 GLU A 155      13.590  -2.565 -19.296  1.00 95.84           H  
ATOM   2500  O   GLU A 155      15.703  -0.081 -22.020  1.00 95.84           O  
ATOM   2501  CG  GLU A 155      13.557  -2.605 -21.454  1.00 95.84           C  
ATOM   2502  HG2 GLU A 155      13.507  -1.882 -22.268  1.00 95.84           H  
ATOM   2503  HG3 GLU A 155      12.626  -3.173 -21.466  1.00 95.84           H  
ATOM   2504  CD  GLU A 155      14.734  -3.575 -21.696  1.00 95.84           C  
ATOM   2505  OE1 GLU A 155      15.169  -3.767 -22.861  1.00 95.84           O  
ATOM   2506  OE2 GLU A 155      15.283  -4.096 -20.696  1.00 95.84           O  
ATOM   2507  N   ARG A 156      14.394   1.248 -20.775  1.00 93.98           N  
ATOM   2508  H   ARG A 156      13.828   1.321 -19.941  1.00 93.98           H  
ATOM   2509  CA  ARG A 156      14.502   2.411 -21.664  1.00 93.98           C  
ATOM   2510  HA  ARG A 156      14.202   2.107 -22.666  1.00 93.98           H  
ATOM   2511  C   ARG A 156      15.944   2.906 -21.767  1.00 93.98           C  
ATOM   2512  CB  ARG A 156      13.555   3.511 -21.173  1.00 93.98           C  
ATOM   2513  HB2 ARG A 156      13.883   3.878 -20.200  1.00 93.98           H  
ATOM   2514  HB3 ARG A 156      12.556   3.089 -21.066  1.00 93.98           H  
ATOM   2515  O   ARG A 156      16.404   3.207 -22.863  1.00 93.98           O  
ATOM   2516  CG  ARG A 156      13.498   4.672 -22.173  1.00 93.98           C  
ATOM   2517  HG2 ARG A 156      14.474   5.153 -22.243  1.00 93.98           H  
ATOM   2518  HG3 ARG A 156      13.221   4.285 -23.154  1.00 93.98           H  
ATOM   2519  CD  ARG A 156      12.463   5.705 -21.730  1.00 93.98           C  
ATOM   2520  HD2 ARG A 156      12.764   6.122 -20.769  1.00 93.98           H  
ATOM   2521  HD3 ARG A 156      11.508   5.194 -21.607  1.00 93.98           H  
ATOM   2522  NE  ARG A 156      12.345   6.785 -22.726  1.00 93.98           N  
ATOM   2523  HE  ARG A 156      13.170   6.982 -23.274  1.00 93.98           H  
ATOM   2524  NH1 ARG A 156      10.148   7.331 -22.338  1.00 93.98           N  
ATOM   2525 HH11 ARG A 156      10.122   6.648 -21.593  1.00 93.98           H  
ATOM   2526 HH12 ARG A 156       9.337   7.898 -22.541  1.00 93.98           H  
ATOM   2527  NH2 ARG A 156      11.290   8.405 -23.927  1.00 93.98           N  
ATOM   2528 HH21 ARG A 156      10.467   8.953 -24.130  1.00 93.98           H  
ATOM   2529 HH22 ARG A 156      12.128   8.541 -24.474  1.00 93.98           H  
ATOM   2530  CZ  ARG A 156      11.265   7.499 -22.990  1.00 93.98           C  
ATOM   2531  N   GLY A 157      16.674   2.929 -20.652  1.00 96.04           N  
ATOM   2532  H   GLY A 157      16.211   2.727 -19.777  1.00 96.04           H  
ATOM   2533  CA  GLY A 157      18.103   3.231 -20.635  1.00 96.04           C  
ATOM   2534  HA2 GLY A 157      18.271   4.234 -21.028  1.00 96.04           H  
ATOM   2535  HA3 GLY A 157      18.462   3.190 -19.606  1.00 96.04           H  
ATOM   2536  C   GLY A 157      18.909   2.236 -21.472  1.00 96.04           C  
ATOM   2537  O   GLY A 157      19.716   2.647 -22.302  1.00 96.04           O  
ATOM   2538  N   ARG A 158      18.648   0.927 -21.330  1.00 95.01           N  
ATOM   2539  H   ARG A 158      17.969   0.653 -20.634  1.00 95.01           H  
ATOM   2540  CA  ARG A 158      19.281  -0.116 -22.160  1.00 95.01           C  
ATOM   2541  HA  ARG A 158      20.364  -0.023 -22.085  1.00 95.01           H  
ATOM   2542  C   ARG A 158      18.963   0.050 -23.646  1.00 95.01           C  
ATOM   2543  CB  ARG A 158      18.855  -1.519 -21.690  1.00 95.01           C  
ATOM   2544  HB2 ARG A 158      17.772  -1.559 -21.575  1.00 95.01           H  
ATOM   2545  HB3 ARG A 158      19.136  -2.236 -22.461  1.00 95.01           H  
ATOM   2546  O   ARG A 158      19.857  -0.108 -24.471  1.00 95.01           O  
ATOM   2547  CG  ARG A 158      19.533  -1.944 -20.381  1.00 95.01           C  
ATOM   2548  HG2 ARG A 158      19.243  -1.287 -19.561  1.00 95.01           H  
ATOM   2549  HG3 ARG A 158      20.612  -1.860 -20.512  1.00 95.01           H  
ATOM   2550  CD  ARG A 158      19.209  -3.403 -20.021  1.00 95.01           C  
ATOM   2551  HD2 ARG A 158      19.397  -4.029 -20.893  1.00 95.01           H  
ATOM   2552  HD3 ARG A 158      19.898  -3.726 -19.241  1.00 95.01           H  
ATOM   2553  NE  ARG A 158      17.813  -3.607 -19.578  1.00 95.01           N  
ATOM   2554  HE  ARG A 158      17.098  -3.751 -20.276  1.00 95.01           H  
ATOM   2555  NH1 ARG A 158      18.122  -3.534 -17.297  1.00 95.01           N  
ATOM   2556 HH11 ARG A 158      17.721  -3.612 -16.374  1.00 95.01           H  
ATOM   2557 HH12 ARG A 158      19.083  -3.258 -17.440  1.00 95.01           H  
ATOM   2558  NH2 ARG A 158      16.103  -3.954 -18.144  1.00 95.01           N  
ATOM   2559 HH21 ARG A 158      15.665  -3.948 -17.234  1.00 95.01           H  
ATOM   2560 HH22 ARG A 158      15.542  -4.086 -18.973  1.00 95.01           H  
ATOM   2561  CZ  ARG A 158      17.359  -3.693 -18.341  1.00 95.01           C  
ATOM   2562  N   GLN A 159      17.716   0.358 -23.996  1.00 95.94           N  
ATOM   2563  H   GLN A 159      17.020   0.434 -23.268  1.00 95.94           H  
ATOM   2564  CA  GLN A 159      17.308   0.604 -25.382  1.00 95.94           C  
ATOM   2565  HA  GLN A 159      17.593  -0.249 -25.998  1.00 95.94           H  
ATOM   2566  C   GLN A 159      18.014   1.826 -25.973  1.00 95.94           C  
ATOM   2567  CB  GLN A 159      15.787   0.779 -25.459  1.00 95.94           C  
ATOM   2568  HB2 GLN A 159      15.464   1.491 -24.700  1.00 95.94           H  
ATOM   2569  HB3 GLN A 159      15.528   1.182 -26.438  1.00 95.94           H  
ATOM   2570  O   GLN A 159      18.535   1.731 -27.079  1.00 95.94           O  
ATOM   2571  CG  GLN A 159      15.043  -0.551 -25.277  1.00 95.94           C  
ATOM   2572  HG2 GLN A 159      15.345  -1.029 -24.346  1.00 95.94           H  
ATOM   2573  HG3 GLN A 159      15.304  -1.219 -26.098  1.00 95.94           H  
ATOM   2574  CD  GLN A 159      13.528  -0.380 -25.261  1.00 95.94           C  
ATOM   2575  NE2 GLN A 159      12.790  -1.458 -25.120  1.00 95.94           N  
ATOM   2576 HE21 GLN A 159      11.793  -1.303 -25.089  1.00 95.94           H  
ATOM   2577 HE22 GLN A 159      13.218  -2.345 -24.898  1.00 95.94           H  
ATOM   2578  OE1 GLN A 159      12.973   0.700 -25.372  1.00 95.94           O  
ATOM   2579  N   TRP A 160      18.103   2.924 -25.218  1.00 93.27           N  
ATOM   2580  H   TRP A 160      17.628   2.943 -24.327  1.00 93.27           H  
ATOM   2581  CA  TRP A 160      18.794   4.136 -25.652  1.00 93.27           C  
ATOM   2582  HA  TRP A 160      18.353   4.476 -26.590  1.00 93.27           H  
ATOM   2583  C   TRP A 160      20.283   3.889 -25.928  1.00 93.27           C  
ATOM   2584  CB  TRP A 160      18.593   5.228 -24.599  1.00 93.27           C  
ATOM   2585  HB2 TRP A 160      17.524   5.390 -24.461  1.00 93.27           H  
ATOM   2586  HB3 TRP A 160      19.003   4.891 -23.647  1.00 93.27           H  
ATOM   2587  O   TRP A 160      20.776   4.285 -26.980  1.00 93.27           O  
ATOM   2588  CG  TRP A 160      19.225   6.535 -24.950  1.00 93.27           C  
ATOM   2589  CD1 TRP A 160      18.717   7.445 -25.812  1.00 93.27           C  
ATOM   2590  HD1 TRP A 160      17.789   7.329 -26.352  1.00 93.27           H  
ATOM   2591  CD2 TRP A 160      20.517   7.065 -24.521  1.00 93.27           C  
ATOM   2592  CE2 TRP A 160      20.711   8.331 -25.151  1.00 93.27           C  
ATOM   2593  CE3 TRP A 160      21.557   6.594 -23.689  1.00 93.27           C  
ATOM   2594  HE3 TRP A 160      21.467   5.624 -23.222  1.00 93.27           H  
ATOM   2595  NE1 TRP A 160      19.582   8.515 -25.919  1.00 93.27           N  
ATOM   2596  HE1 TRP A 160      19.418   9.309 -26.522  1.00 93.27           H  
ATOM   2597  CH2 TRP A 160      22.878   8.607 -24.117  1.00 93.27           C  
ATOM   2598  HH2 TRP A 160      23.786   9.173 -23.971  1.00 93.27           H  
ATOM   2599  CZ2 TRP A 160      21.866   9.101 -24.956  1.00 93.27           C  
ATOM   2600  HZ2 TRP A 160      21.986  10.048 -25.462  1.00 93.27           H  
ATOM   2601  CZ3 TRP A 160      22.723   7.358 -23.491  1.00 93.27           C  
ATOM   2602  HZ3 TRP A 160      23.521   6.973 -22.873  1.00 93.27           H  
ATOM   2603  N   TRP A 161      20.986   3.163 -25.048  1.00 92.65           N  
ATOM   2604  H   TRP A 161      20.549   2.895 -24.178  1.00 92.65           H  
ATOM   2605  CA  TRP A 161      22.385   2.782 -25.289  1.00 92.65           C  
ATOM   2606  HA  TRP A 161      22.966   3.685 -25.482  1.00 92.65           H  
ATOM   2607  C   TRP A 161      22.542   1.906 -26.538  1.00 92.65           C  
ATOM   2608  CB  TRP A 161      22.976   2.096 -24.052  1.00 92.65           C  
ATOM   2609  HB2 TRP A 161      23.871   1.554 -24.357  1.00 92.65           H  
ATOM   2610  HB3 TRP A 161      22.267   1.364 -23.664  1.00 92.65           H  
ATOM   2611  O   TRP A 161      23.391   2.197 -27.373  1.00 92.65           O  
ATOM   2612  CG  TRP A 161      23.387   3.036 -22.962  1.00 92.65           C  
ATOM   2613  CD1 TRP A 161      22.786   3.188 -21.760  1.00 92.65           C  
ATOM   2614  HD1 TRP A 161      21.921   2.630 -21.433  1.00 92.65           H  
ATOM   2615  CD2 TRP A 161      24.510   3.969 -22.963  1.00 92.65           C  
ATOM   2616  CE2 TRP A 161      24.518   4.668 -21.719  1.00 92.65           C  
ATOM   2617  CE3 TRP A 161      25.527   4.291 -23.887  1.00 92.65           C  
ATOM   2618  HE3 TRP A 161      25.565   3.776 -24.836  1.00 92.65           H  
ATOM   2619  NE1 TRP A 161      23.437   4.162 -21.031  1.00 92.65           N  
ATOM   2620  HE1 TRP A 161      23.144   4.466 -20.113  1.00 92.65           H  
ATOM   2621  CH2 TRP A 161      26.472   5.942 -22.350  1.00 92.65           C  
ATOM   2622  HH2 TRP A 161      27.221   6.690 -22.135  1.00 92.65           H  
ATOM   2623  CZ2 TRP A 161      25.477   5.641 -21.405  1.00 92.65           C  
ATOM   2624  HZ2 TRP A 161      25.448   6.155 -20.455  1.00 92.65           H  
ATOM   2625  CZ3 TRP A 161      26.495   5.267 -23.584  1.00 92.65           C  
ATOM   2626  HZ3 TRP A 161      27.262   5.495 -24.310  1.00 92.65           H  
ATOM   2627  N   ARG A 162      21.672   0.900 -26.733  1.00 95.33           N  
ATOM   2628  H   ARG A 162      20.977   0.731 -26.020  1.00 95.33           H  
ATOM   2629  CA  ARG A 162      21.675   0.075 -27.958  1.00 95.33           C  
ATOM   2630  HA  ARG A 162      22.661  -0.375 -28.078  1.00 95.33           H  
ATOM   2631  C   ARG A 162      21.440   0.912 -29.220  1.00 95.33           C  
ATOM   2632  CB  ARG A 162      20.598  -1.019 -27.887  1.00 95.33           C  
ATOM   2633  HB2 ARG A 162      19.644  -0.544 -27.660  1.00 95.33           H  
ATOM   2634  HB3 ARG A 162      20.512  -1.480 -28.871  1.00 95.33           H  
ATOM   2635  O   ARG A 162      22.008   0.613 -30.265  1.00 95.33           O  
ATOM   2636  CG  ARG A 162      20.862  -2.140 -26.869  1.00 95.33           C  
ATOM   2637  HG2 ARG A 162      21.055  -1.715 -25.884  1.00 95.33           H  
ATOM   2638  HG3 ARG A 162      21.735  -2.718 -27.173  1.00 95.33           H  
ATOM   2639  CD  ARG A 162      19.620  -3.048 -26.820  1.00 95.33           C  
ATOM   2640  HD2 ARG A 162      18.740  -2.405 -26.793  1.00 95.33           H  
ATOM   2641  HD3 ARG A 162      19.580  -3.637 -27.736  1.00 95.33           H  
ATOM   2642  NE  ARG A 162      19.599  -3.950 -25.646  1.00 95.33           N  
ATOM   2643  HE  ARG A 162      20.494  -4.316 -25.355  1.00 95.33           H  
ATOM   2644  NH1 ARG A 162      17.329  -3.847 -25.161  1.00 95.33           N  
ATOM   2645 HH11 ARG A 162      17.172  -3.243 -25.954  1.00 95.33           H  
ATOM   2646 HH12 ARG A 162      16.593  -3.969 -24.480  1.00 95.33           H  
ATOM   2647  NH2 ARG A 162      18.652  -5.039 -23.869  1.00 95.33           N  
ATOM   2648 HH21 ARG A 162      17.813  -5.246 -23.346  1.00 95.33           H  
ATOM   2649 HH22 ARG A 162      19.540  -5.459 -23.632  1.00 95.33           H  
ATOM   2650  CZ  ARG A 162      18.538  -4.272 -24.913  1.00 95.33           C  
ATOM   2651  N   GLU A 163      20.585   1.929 -29.147  1.00 94.81           N  
ATOM   2652  H   GLU A 163      20.107   2.098 -28.273  1.00 94.81           H  
ATOM   2653  CA  GLU A 163      20.299   2.823 -30.270  1.00 94.81           C  
ATOM   2654  HA  GLU A 163      20.139   2.216 -31.162  1.00 94.81           H  
ATOM   2655  C   GLU A 163      21.480   3.754 -30.574  1.00 94.81           C  
ATOM   2656  CB  GLU A 163      18.997   3.583 -29.986  1.00 94.81           C  
ATOM   2657  HB2 GLU A 163      19.147   4.274 -29.157  1.00 94.81           H  
ATOM   2658  HB3 GLU A 163      18.239   2.854 -29.701  1.00 94.81           H  
ATOM   2659  O   GLU A 163      21.828   3.926 -31.740  1.00 94.81           O  
ATOM   2660  CG  GLU A 163      18.486   4.352 -31.213  1.00 94.81           C  
ATOM   2661  HG2 GLU A 163      19.161   5.183 -31.419  1.00 94.81           H  
ATOM   2662  HG3 GLU A 163      18.503   3.680 -32.071  1.00 94.81           H  
ATOM   2663  CD  GLU A 163      17.057   4.889 -31.024  1.00 94.81           C  
ATOM   2664  OE1 GLU A 163      16.424   5.184 -32.062  1.00 94.81           O  
ATOM   2665  OE2 GLU A 163      16.597   4.983 -29.862  1.00 94.81           O  
ATOM   2666  N   GLN A 164      22.162   4.272 -29.549  1.00 92.43           N  
ATOM   2667  H   GLN A 164      21.832   4.093 -28.611  1.00 92.43           H  
ATOM   2668  CA  GLN A 164      23.402   5.039 -29.712  1.00 92.43           C  
ATOM   2669  HA  GLN A 164      23.227   5.844 -30.426  1.00 92.43           H  
ATOM   2670  C   GLN A 164      24.533   4.187 -30.295  1.00 92.43           C  
ATOM   2671  CB  GLN A 164      23.832   5.648 -28.368  1.00 92.43           C  
ATOM   2672  HB2 GLN A 164      23.832   4.876 -27.599  1.00 92.43           H  
ATOM   2673  HB3 GLN A 164      24.851   6.025 -28.460  1.00 92.43           H  
ATOM   2674  O   GLN A 164      25.173   4.616 -31.251  1.00 92.43           O  
ATOM   2675  CG  GLN A 164      22.926   6.803 -27.922  1.00 92.43           C  
ATOM   2676  HG2 GLN A 164      21.904   6.443 -27.809  1.00 92.43           H  
ATOM   2677  HG3 GLN A 164      23.261   7.160 -26.948  1.00 92.43           H  
ATOM   2678  CD  GLN A 164      22.946   7.977 -28.896  1.00 92.43           C  
ATOM   2679  NE2 GLN A 164      21.803   8.524 -29.245  1.00 92.43           N  
ATOM   2680 HE21 GLN A 164      20.934   8.106 -28.942  1.00 92.43           H  
ATOM   2681 HE22 GLN A 164      21.864   9.250 -29.944  1.00 92.43           H  
ATOM   2682  OE1 GLN A 164      23.974   8.420 -29.378  1.00 92.43           O  
ATOM   2683  N   ASP A 165      24.731   2.963 -29.802  1.00 93.34           N  
ATOM   2684  H   ASP A 165      24.244   2.694 -28.959  1.00 93.34           H  
ATOM   2685  CA  ASP A 165      25.722   2.028 -30.350  1.00 93.34           C  
ATOM   2686  HA  ASP A 165      26.710   2.489 -30.319  1.00 93.34           H  
ATOM   2687  C   ASP A 165      25.408   1.684 -31.813  1.00 93.34           C  
ATOM   2688  CB  ASP A 165      25.754   0.738 -29.514  1.00 93.34           C  
ATOM   2689  HB2 ASP A 165      24.742   0.341 -29.431  1.00 93.34           H  
ATOM   2690  HB3 ASP A 165      26.354  -0.001 -30.046  1.00 93.34           H  
ATOM   2691  O   ASP A 165      26.304   1.625 -32.660  1.00 93.34           O  
ATOM   2692  CG  ASP A 165      26.356   0.901 -28.114  1.00 93.34           C  
ATOM   2693  OD1 ASP A 165      27.155   1.842 -27.914  1.00 93.34           O  
ATOM   2694  OD2 ASP A 165      26.037   0.036 -27.264  1.00 93.34           O  
ATOM   2695  N   ARG A 166      24.119   1.519 -32.144  1.00 93.57           N  
ATOM   2696  H   ARG A 166      23.440   1.551 -31.397  1.00 93.57           H  
ATOM   2697  CA  ARG A 166      23.662   1.309 -33.522  1.00 93.57           C  
ATOM   2698  HA  ARG A 166      24.225   0.474 -33.940  1.00 93.57           H  
ATOM   2699  C   ARG A 166      23.969   2.516 -34.409  1.00 93.57           C  
ATOM   2700  CB  ARG A 166      22.167   0.958 -33.518  1.00 93.57           C  
ATOM   2701  HB2 ARG A 166      22.017   0.075 -32.897  1.00 93.57           H  
ATOM   2702  HB3 ARG A 166      21.599   1.785 -33.091  1.00 93.57           H  
ATOM   2703  O   ARG A 166      24.459   2.330 -35.520  1.00 93.57           O  
ATOM   2704  CG  ARG A 166      21.643   0.665 -34.928  1.00 93.57           C  
ATOM   2705  HG2 ARG A 166      21.784   1.538 -35.565  1.00 93.57           H  
ATOM   2706  HG3 ARG A 166      22.194  -0.176 -35.349  1.00 93.57           H  
ATOM   2707  CD  ARG A 166      20.151   0.336 -34.885  1.00 93.57           C  
ATOM   2708  HD2 ARG A 166      20.006  -0.542 -34.255  1.00 93.57           H  
ATOM   2709  HD3 ARG A 166      19.619   1.179 -34.445  1.00 93.57           H  
ATOM   2710  NE  ARG A 166      19.636   0.078 -36.242  1.00 93.57           N  
ATOM   2711  HE  ARG A 166      20.267   0.276 -37.005  1.00 93.57           H  
ATOM   2712  NH1 ARG A 166      17.522  -0.567 -35.637  1.00 93.57           N  
ATOM   2713 HH11 ARG A 166      16.575  -0.809 -35.890  1.00 93.57           H  
ATOM   2714 HH12 ARG A 166      17.761  -0.363 -34.677  1.00 93.57           H  
ATOM   2715  NH2 ARG A 166      18.096  -0.540 -37.798  1.00 93.57           N  
ATOM   2716 HH21 ARG A 166      17.161  -0.835 -38.042  1.00 93.57           H  
ATOM   2717 HH22 ARG A 166      18.774  -0.370 -38.527  1.00 93.57           H  
ATOM   2718  CZ  ARG A 166      18.424  -0.341 -36.552  1.00 93.57           C  
ATOM   2719  N   LEU A 167      23.693   3.734 -33.944  1.00 90.73           N  
ATOM   2720  H   LEU A 167      23.279   3.812 -33.026  1.00 90.73           H  
ATOM   2721  CA  LEU A 167      23.995   4.962 -34.685  1.00 90.73           C  
ATOM   2722  HA  LEU A 167      23.603   4.869 -35.698  1.00 90.73           H  
ATOM   2723  C   LEU A 167      25.507   5.176 -34.837  1.00 90.73           C  
ATOM   2724  CB  LEU A 167      23.325   6.165 -33.996  1.00 90.73           C  
ATOM   2725  HB2 LEU A 167      23.736   7.082 -34.419  1.00 90.73           H  
ATOM   2726  HB3 LEU A 167      23.586   6.149 -32.938  1.00 90.73           H  
ATOM   2727  O   LEU A 167      25.953   5.548 -35.919  1.00 90.73           O  
ATOM   2728  CG  LEU A 167      21.792   6.216 -34.137  1.00 90.73           C  
ATOM   2729  HG  LEU A 167      21.353   5.274 -33.807  1.00 90.73           H  
ATOM   2730  CD1 LEU A 167      21.238   7.344 -33.266  1.00 90.73           C  
ATOM   2731 HD11 LEU A 167      21.513   7.164 -32.227  1.00 90.73           H  
ATOM   2732 HD12 LEU A 167      20.151   7.362 -33.336  1.00 90.73           H  
ATOM   2733 HD13 LEU A 167      21.643   8.304 -33.589  1.00 90.73           H  
ATOM   2734  CD2 LEU A 167      21.346   6.459 -35.583  1.00 90.73           C  
ATOM   2735 HD21 LEU A 167      21.625   5.614 -36.213  1.00 90.73           H  
ATOM   2736 HD22 LEU A 167      20.262   6.567 -35.616  1.00 90.73           H  
ATOM   2737 HD23 LEU A 167      21.808   7.368 -35.968  1.00 90.73           H  
ATOM   2738  N   ALA A 168      26.301   4.867 -33.810  1.00 87.92           N  
ATOM   2739  H   ALA A 168      25.874   4.606 -32.933  1.00 87.92           H  
ATOM   2740  CA  ALA A 168      27.759   4.929 -33.860  1.00 87.92           C  
ATOM   2741  HA  ALA A 168      28.054   5.926 -34.189  1.00 87.92           H  
ATOM   2742  C   ALA A 168      28.348   3.919 -34.861  1.00 87.92           C  
ATOM   2743  CB  ALA A 168      28.303   4.709 -32.443  1.00 87.92           C  
ATOM   2744  HB1 ALA A 168      28.027   3.718 -32.083  1.00 87.92           H  
ATOM   2745  HB2 ALA A 168      27.890   5.458 -31.768  1.00 87.92           H  
ATOM   2746  HB3 ALA A 168      29.390   4.796 -32.449  1.00 87.92           H  
ATOM   2747  O   ALA A 168      29.271   4.258 -35.602  1.00 87.92           O  
ATOM   2748  N   ALA A 169      27.788   2.705 -34.941  1.00 85.87           N  
ATOM   2749  H   ALA A 169      27.091   2.454 -34.255  1.00 85.87           H  
ATOM   2750  CA  ALA A 169      28.184   1.697 -35.926  1.00 85.87           C  
ATOM   2751  HA  ALA A 169      29.266   1.573 -35.879  1.00 85.87           H  
ATOM   2752  C   ALA A 169      27.835   2.103 -37.372  1.00 85.87           C  
ATOM   2753  CB  ALA A 169      27.533   0.363 -35.544  1.00 85.87           C  
ATOM   2754  HB1 ALA A 169      26.447   0.451 -35.581  1.00 85.87           H  
ATOM   2755  HB2 ALA A 169      27.855  -0.412 -36.239  1.00 85.87           H  
ATOM   2756  HB3 ALA A 169      27.833   0.081 -34.534  1.00 85.87           H  
ATOM   2757  O   ALA A 169      28.620   1.853 -38.286  1.00 85.87           O  
ATOM   2758  N   ILE A 170      26.684   2.755 -37.591  1.00 84.13           N  
ATOM   2759  H   ILE A 170      26.061   2.895 -36.809  1.00 84.13           H  
ATOM   2760  CA  ILE A 170      26.302   3.302 -38.908  1.00 84.13           C  
ATOM   2761  HA  ILE A 170      26.450   2.535 -39.668  1.00 84.13           H  
ATOM   2762  C   ILE A 170      27.213   4.481 -39.284  1.00 84.13           C  
ATOM   2763  CB  ILE A 170      24.805   3.697 -38.921  1.00 84.13           C  
ATOM   2764  HB  ILE A 170      24.613   4.353 -38.072  1.00 84.13           H  
ATOM   2765  O   ILE A 170      27.692   4.569 -40.414  1.00 84.13           O  
ATOM   2766  CG1 ILE A 170      23.911   2.440 -38.794  1.00 84.13           C  
ATOM   2767 HG12 ILE A 170      23.948   1.874 -39.725  1.00 84.13           H  
ATOM   2768 HG13 ILE A 170      24.296   1.790 -38.008  1.00 84.13           H  
ATOM   2769  CG2 ILE A 170      24.439   4.455 -40.213  1.00 84.13           C  
ATOM   2770 HG21 ILE A 170      23.378   4.702 -40.234  1.00 84.13           H  
ATOM   2771 HG22 ILE A 170      24.986   5.396 -40.274  1.00 84.13           H  
ATOM   2772 HG23 ILE A 170      24.686   3.850 -41.086  1.00 84.13           H  
ATOM   2773  CD1 ILE A 170      22.446   2.750 -38.454  1.00 84.13           C  
ATOM   2774 HD11 ILE A 170      21.961   3.278 -39.275  1.00 84.13           H  
ATOM   2775 HD12 ILE A 170      21.913   1.815 -38.281  1.00 84.13           H  
ATOM   2776 HD13 ILE A 170      22.397   3.356 -37.549  1.00 84.13           H  
ATOM   2777  N   ALA A 171      27.505   5.368 -38.330  1.00 81.61           N  
ATOM   2778  H   ALA A 171      27.062   5.280 -37.427  1.00 81.61           H  
ATOM   2779  CA  ALA A 171      28.387   6.508 -38.556  1.00 81.61           C  
ATOM   2780  HA  ALA A 171      28.003   7.082 -39.399  1.00 81.61           H  
ATOM   2781  C   ALA A 171      29.816   6.065 -38.915  1.00 81.61           C  
ATOM   2782  CB  ALA A 171      28.359   7.405 -37.313  1.00 81.61           C  
ATOM   2783  HB1 ALA A 171      27.338   7.733 -37.118  1.00 81.61           H  
ATOM   2784  HB2 ALA A 171      28.986   8.281 -37.483  1.00 81.61           H  
ATOM   2785  HB3 ALA A 171      28.733   6.860 -36.446  1.00 81.61           H  
ATOM   2786  O   ALA A 171      30.410   6.622 -39.838  1.00 81.61           O  
ATOM   2787  N   SER A 172      30.346   5.032 -38.248  1.00 76.73           N  
ATOM   2788  H   SER A 172      29.821   4.614 -37.494  1.00 76.73           H  
ATOM   2789  CA  SER A 172      31.689   4.506 -38.526  1.00 76.73           C  
ATOM   2790  HA  SER A 172      32.378   5.349 -38.578  1.00 76.73           H  
ATOM   2791  C   SER A 172      31.786   3.778 -39.868  1.00 76.73           C  
ATOM   2792  CB  SER A 172      32.162   3.601 -37.386  1.00 76.73           C  
ATOM   2793  HB2 SER A 172      33.209   3.343 -37.547  1.00 76.73           H  
ATOM   2794  HB3 SER A 172      32.077   4.144 -36.445  1.00 76.73           H  
ATOM   2795  O   SER A 172      32.805   3.895 -40.545  1.00 76.73           O  
ATOM   2796  OG  SER A 172      31.400   2.414 -37.312  1.00 76.73           O  
ATOM   2797  HG  SER A 172      31.528   2.024 -36.445  1.00 76.73           H  
ATOM   2798  N   THR A 173      30.725   3.089 -40.302  1.00 73.97           N  
ATOM   2799  H   THR A 173      29.920   3.011 -39.696  1.00 73.97           H  
ATOM   2800  CA  THR A 173      30.693   2.452 -41.629  1.00 73.97           C  
ATOM   2801  HA  THR A 173      31.656   1.968 -41.787  1.00 73.97           H  
ATOM   2802  C   THR A 173      30.575   3.464 -42.771  1.00 73.97           C  
ATOM   2803  CB  THR A 173      29.615   1.359 -41.750  1.00 73.97           C  
ATOM   2804  HB  THR A 173      29.313   1.274 -42.794  1.00 73.97           H  
ATOM   2805  O   THR A 173      31.108   3.205 -43.847  1.00 73.97           O  
ATOM   2806  CG2 THR A 173      30.149  -0.002 -41.312  1.00 73.97           C  
ATOM   2807 HG21 THR A 173      30.496   0.051 -40.280  1.00 73.97           H  
ATOM   2808 HG22 THR A 173      29.358  -0.747 -41.392  1.00 73.97           H  
ATOM   2809 HG23 THR A 173      30.976  -0.295 -41.957  1.00 73.97           H  
ATOM   2810  OG1 THR A 173      28.468   1.607 -40.970  1.00 73.97           O  
ATOM   2811  HG1 THR A 173      28.704   1.583 -40.040  1.00 73.97           H  
ATOM   2812  N   SER A 174      29.972   4.641 -42.551  1.00 62.67           N  
ATOM   2813  H   SER A 174      29.493   4.778 -41.673  1.00 62.67           H  
ATOM   2814  CA  SER A 174      29.832   5.663 -43.607  1.00 62.67           C  
ATOM   2815  HA  SER A 174      29.624   5.137 -44.539  1.00 62.67           H  
ATOM   2816  C   SER A 174      31.093   6.503 -43.882  1.00 62.67           C  
ATOM   2817  CB  SER A 174      28.611   6.553 -43.346  1.00 62.67           C  
ATOM   2818  HB2 SER A 174      28.305   7.006 -44.289  1.00 62.67           H  
ATOM   2819  HB3 SER A 174      27.786   5.945 -42.975  1.00 62.67           H  
ATOM   2820  O   SER A 174      31.165   7.165 -44.912  1.00 62.67           O  
ATOM   2821  OG  SER A 174      28.889   7.593 -42.431  1.00 62.67           O  
ATOM   2822  HG  SER A 174      29.348   7.238 -41.667  1.00 62.67           H  
ATOM   2823  N   ASN A 175      32.113   6.452 -43.016  1.00 57.74           N  
ATOM   2824  H   ASN A 175      32.021   5.847 -42.212  1.00 57.74           H  
ATOM   2825  CA  ASN A 175      33.276   7.354 -43.067  1.00 57.74           C  
ATOM   2826  HA  ASN A 175      33.002   8.181 -43.723  1.00 57.74           H  
ATOM   2827  C   ASN A 175      34.527   6.757 -43.751  1.00 57.74           C  
ATOM   2828  CB  ASN A 175      33.521   7.930 -41.650  1.00 57.74           C  
ATOM   2829  HB2 ASN A 175      34.520   7.673 -41.301  1.00 57.74           H  
ATOM   2830  HB3 ASN A 175      32.817   7.491 -40.943  1.00 57.74           H  
ATOM   2831  O   ASN A 175      35.655   7.098 -43.405  1.00 57.74           O  
ATOM   2832  CG  ASN A 175      33.365   9.441 -41.560  1.00 57.74           C  
ATOM   2833  ND2 ASN A 175      33.516   9.994 -40.381  1.00 57.74           N  
ATOM   2834 HD21 ASN A 175      33.738   9.427 -39.574  1.00 57.74           H  
ATOM   2835 HD22 ASN A 175      33.405  10.998 -40.362  1.00 57.74           H  
ATOM   2836  OD1 ASN A 175      33.091  10.157 -42.505  1.00 57.74           O  
ATOM   2837  N   THR A 176      34.345   5.848 -44.715  1.00 53.17           N  
ATOM   2838  H   THR A 176      33.397   5.630 -44.988  1.00 53.17           H  
ATOM   2839  CA  THR A 176      35.451   5.158 -45.416  1.00 53.17           C  
ATOM   2840  HA  THR A 176      36.385   5.449 -44.935  1.00 53.17           H  
ATOM   2841  C   THR A 176      35.671   5.582 -46.872  1.00 53.17           C  
ATOM   2842  CB  THR A 176      35.383   3.628 -45.268  1.00 53.17           C  
ATOM   2843  HB  THR A 176      36.113   3.161 -45.929  1.00 53.17           H  
ATOM   2844  O   THR A 176      36.433   4.924 -47.576  1.00 53.17           O  
ATOM   2845  CG2 THR A 176      35.709   3.185 -43.843  1.00 53.17           C  
ATOM   2846 HG21 THR A 176      34.995   3.612 -43.138  1.00 53.17           H  
ATOM   2847 HG22 THR A 176      36.714   3.516 -43.579  1.00 53.17           H  
ATOM   2848 HG23 THR A 176      35.669   2.098 -43.784  1.00 53.17           H  
ATOM   2849  OG1 THR A 176      34.102   3.135 -45.589  1.00 53.17           O  
ATOM   2850  HG1 THR A 176      33.512   3.282 -44.846  1.00 53.17           H  
ATOM   2851  N   MET A 177      35.122   6.716 -47.328  1.00 51.43           N  
ATOM   2852  H   MET A 177      34.544   7.267 -46.709  1.00 51.43           H  
ATOM   2853  CA  MET A 177      35.727   7.387 -48.486  1.00 51.43           C  
ATOM   2854  HA  MET A 177      36.148   6.631 -49.150  1.00 51.43           H  
ATOM   2855  C   MET A 177      36.851   8.312 -48.004  1.00 51.43           C  
ATOM   2856  CB  MET A 177      34.724   8.161 -49.339  1.00 51.43           C  
ATOM   2857  HB2 MET A 177      35.302   8.760 -50.042  1.00 51.43           H  
ATOM   2858  HB3 MET A 177      34.130   8.831 -48.718  1.00 51.43           H  
ATOM   2859  O   MET A 177      36.567   9.235 -47.236  1.00 51.43           O  
ATOM   2860  CG  MET A 177      33.808   7.236 -50.148  1.00 51.43           C  
ATOM   2861  HG2 MET A 177      32.944   6.984 -49.533  1.00 51.43           H  
ATOM   2862  HG3 MET A 177      34.337   6.310 -50.375  1.00 51.43           H  
ATOM   2863  SD  MET A 177      33.230   7.927 -51.726  1.00 51.43           S  
ATOM   2864  CE  MET A 177      32.880   9.650 -51.271  1.00 51.43           C  
ATOM   2865  HE1 MET A 177      32.407  10.153 -52.115  1.00 51.43           H  
ATOM   2866  HE2 MET A 177      32.208   9.677 -50.414  1.00 51.43           H  
ATOM   2867  HE3 MET A 177      33.806  10.172 -51.029  1.00 51.43           H  
ATOM   2868  N   PRO A 178      38.112   8.099 -48.423  1.00 47.36           N  
ATOM   2869  CA  PRO A 178      39.165   9.064 -48.166  1.00 47.36           C  
ATOM   2870  HA  PRO A 178      39.267   9.248 -47.097  1.00 47.36           H  
ATOM   2871  C   PRO A 178      38.778  10.359 -48.881  1.00 47.36           C  
ATOM   2872  CB  PRO A 178      40.452   8.431 -48.707  1.00 47.36           C  
ATOM   2873  HB2 PRO A 178      41.151   9.177 -49.084  1.00 47.36           H  
ATOM   2874  HB3 PRO A 178      40.919   7.837 -47.922  1.00 47.36           H  
ATOM   2875  O   PRO A 178      38.601  10.383 -50.097  1.00 47.36           O  
ATOM   2876  CG  PRO A 178      39.961   7.503 -49.818  1.00 47.36           C  
ATOM   2877  HG2 PRO A 178      39.875   8.064 -50.748  1.00 47.36           H  
ATOM   2878  HG3 PRO A 178      40.623   6.649 -49.953  1.00 47.36           H  
ATOM   2879  CD  PRO A 178      38.572   7.074 -49.350  1.00 47.36           C  
ATOM   2880  HD2 PRO A 178      37.916   6.993 -50.217  1.00 47.36           H  
ATOM   2881  HD3 PRO A 178      38.635   6.118 -48.831  1.00 47.36           H  
ATOM   2882  N   ILE A 179      38.596  11.436 -48.119  1.00 49.39           N  
ATOM   2883  H   ILE A 179      38.679  11.340 -47.117  1.00 49.39           H  
ATOM   2884  CA  ILE A 179      38.581  12.779 -48.690  1.00 49.39           C  
ATOM   2885  HA  ILE A 179      37.957  12.795 -49.583  1.00 49.39           H  
ATOM   2886  C   ILE A 179      40.028  13.032 -49.106  1.00 49.39           C  
ATOM   2887  CB  ILE A 179      38.032  13.822 -47.687  1.00 49.39           C  
ATOM   2888  HB  ILE A 179      38.651  13.798 -46.790  1.00 49.39           H  
ATOM   2889  O   ILE A 179      40.845  13.467 -48.295  1.00 49.39           O  
ATOM   2890  CG1 ILE A 179      36.577  13.477 -47.288  1.00 49.39           C  
ATOM   2891 HG12 ILE A 179      35.928  13.567 -48.159  1.00 49.39           H  
ATOM   2892 HG13 ILE A 179      36.530  12.444 -46.944  1.00 49.39           H  
ATOM   2893  CG2 ILE A 179      38.100  15.241 -48.289  1.00 49.39           C  
ATOM   2894 HG21 ILE A 179      37.792  15.984 -47.554  1.00 49.39           H  
ATOM   2895 HG22 ILE A 179      39.120  15.479 -48.590  1.00 49.39           H  
ATOM   2896 HG23 ILE A 179      37.457  15.307 -49.167  1.00 49.39           H  
ATOM   2897  CD1 ILE A 179      36.020  14.349 -46.155  1.00 49.39           C  
ATOM   2898 HD11 ILE A 179      36.710  14.349 -45.311  1.00 49.39           H  
ATOM   2899 HD12 ILE A 179      35.061  13.944 -45.830  1.00 49.39           H  
ATOM   2900 HD13 ILE A 179      35.864  15.371 -46.502  1.00 49.39           H  
ATOM   2901  N   ASP A 180      40.358  12.678 -50.346  1.00 54.71           N  
ATOM   2902  H   ASP A 180      39.690  12.166 -50.905  1.00 54.71           H  
ATOM   2903  CA  ASP A 180      41.577  13.151 -50.982  1.00 54.71           C  
ATOM   2904  HA  ASP A 180      42.433  12.772 -50.424  1.00 54.71           H  
ATOM   2905  C   ASP A 180      41.580  14.678 -50.881  1.00 54.71           C  
ATOM   2906  CB  ASP A 180      41.679  12.668 -52.441  1.00 54.71           C  
ATOM   2907  HB2 ASP A 180      40.698  12.722 -52.913  1.00 54.71           H  
ATOM   2908  HB3 ASP A 180      42.344  13.342 -52.980  1.00 54.71           H  
ATOM   2909  O   ASP A 180      40.605  15.355 -51.218  1.00 54.71           O  
ATOM   2910  CG  ASP A 180      42.256  11.251 -52.576  1.00 54.71           C  
ATOM   2911  OD1 ASP A 180      43.095  10.875 -51.724  1.00 54.71           O  
ATOM   2912  OD2 ASP A 180      41.886  10.566 -53.554  1.00 54.71           O  
ATOM   2913  N   HIS A 181      42.663  15.208 -50.321  1.00 51.15           N  
ATOM   2914  H   HIS A 181      43.391  14.570 -50.033  1.00 51.15           H  
ATOM   2915  CA  HIS A 181      42.894  16.632 -50.150  1.00 51.15           C  
ATOM   2916  HA  HIS A 181      42.167  17.039 -49.448  1.00 51.15           H  
ATOM   2917  C   HIS A 181      42.741  17.344 -51.500  1.00 51.15           C  
ATOM   2918  CB  HIS A 181      44.314  16.820 -49.588  1.00 51.15           C  
ATOM   2919  HB2 HIS A 181      44.569  17.878 -49.649  1.00 51.15           H  
ATOM   2920  HB3 HIS A 181      45.027  16.279 -50.211  1.00 51.15           H  
ATOM   2921  O   HIS A 181      43.646  17.289 -52.327  1.00 51.15           O  
ATOM   2922  CG  HIS A 181      44.482  16.386 -48.154  1.00 51.15           C  
ATOM   2923  CD2 HIS A 181      44.911  15.169 -47.690  1.00 51.15           C  
ATOM   2924  HD2 HIS A 181      45.175  14.316 -48.297  1.00 51.15           H  
ATOM   2925  ND1 HIS A 181      44.272  17.185 -47.056  1.00 51.15           N  
ATOM   2926  HD1 HIS A 181      43.937  18.138 -47.077  1.00 51.15           H  
ATOM   2927  CE1 HIS A 181      44.566  16.472 -45.958  1.00 51.15           C  
ATOM   2928  HE1 HIS A 181      44.488  16.833 -44.943  1.00 51.15           H  
ATOM   2929  NE2 HIS A 181      44.971  15.239 -46.292  1.00 51.15           N  
ATOM   2930  N   ILE A 182      41.611  18.020 -51.722  1.00 56.51           N  
ATOM   2931  H   ILE A 182      40.842  17.892 -51.080  1.00 56.51           H  
ATOM   2932  CA  ILE A 182      41.433  18.907 -52.874  1.00 56.51           C  
ATOM   2933  HA  ILE A 182      41.713  18.358 -53.773  1.00 56.51           H  
ATOM   2934  C   ILE A 182      42.377  20.100 -52.661  1.00 56.51           C  
ATOM   2935  CB  ILE A 182      39.959  19.348 -53.034  1.00 56.51           C  
ATOM   2936  HB  ILE A 182      39.640  19.830 -52.111  1.00 56.51           H  
ATOM   2937  O   ILE A 182      42.202  20.831 -51.678  1.00 56.51           O  
ATOM   2938  CG1 ILE A 182      39.053  18.118 -53.288  1.00 56.51           C  
ATOM   2939 HG12 ILE A 182      39.299  17.677 -54.254  1.00 56.51           H  
ATOM   2940 HG13 ILE A 182      39.241  17.365 -52.523  1.00 56.51           H  
ATOM   2941  CG2 ILE A 182      39.822  20.364 -54.186  1.00 56.51           C  
ATOM   2942 HG21 ILE A 182      40.432  21.248 -53.998  1.00 56.51           H  
ATOM   2943 HG22 ILE A 182      40.138  19.914 -55.127  1.00 56.51           H  
ATOM   2944 HG23 ILE A 182      38.790  20.702 -54.280  1.00 56.51           H  
ATOM   2945  CD1 ILE A 182      37.551  18.424 -53.244  1.00 56.51           C  
ATOM   2946 HD11 ILE A 182      37.300  18.922 -52.307  1.00 56.51           H  
ATOM   2947 HD12 ILE A 182      36.993  17.489 -53.307  1.00 56.51           H  
ATOM   2948 HD13 ILE A 182      37.262  19.055 -54.084  1.00 56.51           H  
ATOM   2949  N   PRO A 183      43.394  20.304 -53.517  1.00 53.76           N  
ATOM   2950  CA  PRO A 183      44.244  21.477 -53.421  1.00 53.76           C  
ATOM   2951  HA  PRO A 183      44.625  21.579 -52.405  1.00 53.76           H  
ATOM   2952  C   PRO A 183      43.409  22.712 -53.778  1.00 53.76           C  
ATOM   2953  CB  PRO A 183      45.415  21.216 -54.371  1.00 53.76           C  
ATOM   2954  HB2 PRO A 183      46.202  20.687 -53.834  1.00 53.76           H  
ATOM   2955  HB3 PRO A 183      45.804  22.136 -54.808  1.00 53.76           H  
ATOM   2956  O   PRO A 183      42.757  22.764 -54.818  1.00 53.76           O  
ATOM   2957  CG  PRO A 183      44.820  20.291 -55.432  1.00 53.76           C  
ATOM   2958  HG2 PRO A 183      45.574  19.633 -55.864  1.00 53.76           H  
ATOM   2959  HG3 PRO A 183      44.350  20.891 -56.211  1.00 53.76           H  
ATOM   2960  CD  PRO A 183      43.746  19.506 -54.683  1.00 53.76           C  
ATOM   2961  HD2 PRO A 183      42.885  19.353 -55.333  1.00 53.76           H  
ATOM   2962  HD3 PRO A 183      44.157  18.547 -54.368  1.00 53.76           H  
ATOM   2963  N   LEU A 184      43.399  23.693 -52.876  1.00 54.60           N  
ATOM   2964  H   LEU A 184      43.934  23.562 -52.029  1.00 54.60           H  
ATOM   2965  CA  LEU A 184      42.793  25.003 -53.099  1.00 54.60           C  
ATOM   2966  HA  LEU A 184      41.783  24.883 -53.491  1.00 54.60           H  
ATOM   2967  C   LEU A 184      43.619  25.753 -54.153  1.00 54.60           C  
ATOM   2968  CB  LEU A 184      42.743  25.766 -51.757  1.00 54.60           C  
ATOM   2969  HB2 LEU A 184      42.618  26.830 -51.960  1.00 54.60           H  
ATOM   2970  HB3 LEU A 184      43.707  25.649 -51.261  1.00 54.60           H  
ATOM   2971  O   LEU A 184      44.611  26.396 -53.816  1.00 54.60           O  
ATOM   2972  CG  LEU A 184      41.616  25.314 -50.812  1.00 54.60           C  
ATOM   2973  HG  LEU A 184      41.521  24.228 -50.842  1.00 54.60           H  
ATOM   2974  CD1 LEU A 184      41.932  25.724 -49.371  1.00 54.60           C  
ATOM   2975 HD11 LEU A 184      42.045  26.807 -49.311  1.00 54.60           H  
ATOM   2976 HD12 LEU A 184      42.859  25.247 -49.053  1.00 54.60           H  
ATOM   2977 HD13 LEU A 184      41.125  25.403 -48.713  1.00 54.60           H  
ATOM   2978  CD2 LEU A 184      40.279  25.951 -51.199  1.00 54.60           C  
ATOM   2979 HD21 LEU A 184      39.495  25.600 -50.529  1.00 54.60           H  
ATOM   2980 HD22 LEU A 184      40.349  27.038 -51.144  1.00 54.60           H  
ATOM   2981 HD23 LEU A 184      40.019  25.665 -52.218  1.00 54.60           H  
ATOM   2982  N   GLU A 185      43.224  25.645 -55.419  1.00 61.76           N  
ATOM   2983  H   GLU A 185      42.493  24.987 -55.647  1.00 61.76           H  
ATOM   2984  CA  GLU A 185      43.685  26.545 -56.477  1.00 61.76           C  
ATOM   2985  HA  GLU A 185      44.738  26.771 -56.303  1.00 61.76           H  
ATOM   2986  C   GLU A 185      42.917  27.877 -56.399  1.00 61.76           C  
ATOM   2987  CB  GLU A 185      43.592  25.889 -57.866  1.00 61.76           C  
ATOM   2988  HB2 GLU A 185      42.584  25.506 -58.027  1.00 61.76           H  
ATOM   2989  HB3 GLU A 185      43.797  26.658 -58.611  1.00 61.76           H  
ATOM   2990  O   GLU A 185      41.691  27.918 -56.271  1.00 61.76           O  
ATOM   2991  CG  GLU A 185      44.622  24.756 -58.041  1.00 61.76           C  
ATOM   2992  HG2 GLU A 185      45.593  25.121 -57.708  1.00 61.76           H  
ATOM   2993  HG3 GLU A 185      44.343  23.923 -57.395  1.00 61.76           H  
ATOM   2994  CD  GLU A 185      44.758  24.250 -59.490  1.00 61.76           C  
ATOM   2995  OE1 GLU A 185      45.760  23.545 -59.754  1.00 61.76           O  
ATOM   2996  OE2 GLU A 185      43.875  24.555 -60.323  1.00 61.76           O  
ATOM   2997  N   GLU A 186      43.665  28.981 -56.419  1.00 60.68           N  
ATOM   2998  H   GLU A 186      44.662  28.867 -56.539  1.00 60.68           H  
ATOM   2999  CA  GLU A 186      43.173  30.360 -56.373  1.00 60.68           C  
ATOM   3000  HA  GLU A 186      42.561  30.478 -55.480  1.00 60.68           H  
ATOM   3001  C   GLU A 186      42.339  30.700 -57.629  1.00 60.68           C  
ATOM   3002  CB  GLU A 186      44.378  31.316 -56.280  1.00 60.68           C  
ATOM   3003  HB2 GLU A 186      45.036  31.120 -57.127  1.00 60.68           H  
ATOM   3004  HB3 GLU A 186      44.016  32.341 -56.358  1.00 60.68           H  
ATOM   3005  O   GLU A 186      42.760  30.386 -58.744  1.00 60.68           O  
ATOM   3006  CG  GLU A 186      45.171  31.182 -54.967  1.00 60.68           C  
ATOM   3007  HG2 GLU A 186      45.465  30.142 -54.829  1.00 60.68           H  
ATOM   3008  HG3 GLU A 186      44.513  31.455 -54.141  1.00 60.68           H  
ATOM   3009  CD  GLU A 186      46.444  32.049 -54.928  1.00 60.68           C  
ATOM   3010  OE1 GLU A 186      46.829  32.456 -53.807  1.00 60.68           O  
ATOM   3011  OE2 GLU A 186      47.038  32.297 -56.002  1.00 60.68           O  
ATOM   3012  N   PRO A 187      41.176  31.376 -57.513  1.00 51.32           N  
ATOM   3013  CA  PRO A 187      40.321  31.625 -58.664  1.00 51.32           C  
ATOM   3014  HA  PRO A 187      40.388  30.804 -59.378  1.00 51.32           H  
ATOM   3015  C   PRO A 187      40.730  32.929 -59.357  1.00 51.32           C  
ATOM   3016  CB  PRO A 187      38.903  31.660 -58.089  1.00 51.32           C  
ATOM   3017  HB2 PRO A 187      38.531  30.640 -57.991  1.00 51.32           H  
ATOM   3018  HB3 PRO A 187      38.223  32.255 -58.699  1.00 51.32           H  
ATOM   3019  O   PRO A 187      40.435  34.022 -58.871  1.00 51.32           O  
ATOM   3020  CG  PRO A 187      39.102  32.264 -56.697  1.00 51.32           C  
ATOM   3021  HG2 PRO A 187      39.054  33.351 -56.752  1.00 51.32           H  
ATOM   3022  HG3 PRO A 187      38.358  31.891 -55.993  1.00 51.32           H  
ATOM   3023  CD  PRO A 187      40.517  31.831 -56.296  1.00 51.32           C  
ATOM   3024  HD2 PRO A 187      40.448  31.003 -55.591  1.00 51.32           H  
ATOM   3025  HD3 PRO A 187      41.061  32.664 -55.851  1.00 51.32           H  
ATOM   3026  N   LEU A 188      41.367  32.829 -60.526  1.00 50.02           N  
ATOM   3027  H   LEU A 188      41.681  31.918 -60.826  1.00 50.02           H  
ATOM   3028  CA  LEU A 188      41.580  33.970 -61.416  1.00 50.02           C  
ATOM   3029  HA  LEU A 188      40.911  34.771 -61.101  1.00 50.02           H  
ATOM   3030  C   LEU A 188      41.194  33.644 -62.864  1.00 50.02           C  
ATOM   3031  CB  LEU A 188      43.018  34.515 -61.289  1.00 50.02           C  
ATOM   3032  HB2 LEU A 188      43.275  35.055 -62.200  1.00 50.02           H  
ATOM   3033  HB3 LEU A 188      43.701  33.670 -61.207  1.00 50.02           H  
ATOM   3034  O   LEU A 188      41.906  32.952 -63.580  1.00 50.02           O  
ATOM   3035  CG  LEU A 188      43.228  35.466 -60.090  1.00 50.02           C  
ATOM   3036  HG  LEU A 188      42.860  35.001 -59.176  1.00 50.02           H  
ATOM   3037  CD1 LEU A 188      44.719  35.745 -59.905  1.00 50.02           C  
ATOM   3038 HD11 LEU A 188      44.871  36.390 -59.040  1.00 50.02           H  
ATOM   3039 HD12 LEU A 188      45.240  34.805 -59.721  1.00 50.02           H  
ATOM   3040 HD13 LEU A 188      45.132  36.216 -60.797  1.00 50.02           H  
ATOM   3041  CD2 LEU A 188      42.532  36.821 -60.287  1.00 50.02           C  
ATOM   3042 HD21 LEU A 188      42.782  37.480 -59.455  1.00 50.02           H  
ATOM   3043 HD22 LEU A 188      41.450  36.686 -60.293  1.00 50.02           H  
ATOM   3044 HD23 LEU A 188      42.855  37.277 -61.223  1.00 50.02           H  
ATOM   3045  N   ALA A 189      40.098  34.299 -63.256  1.00 48.77           N  
ATOM   3046  H   ALA A 189      39.565  34.708 -62.502  1.00 48.77           H  
ATOM   3047  CA  ALA A 189      39.763  34.795 -64.588  1.00 48.77           C  
ATOM   3048  HA  ALA A 189      38.920  35.467 -64.426  1.00 48.77           H  
ATOM   3049  C   ALA A 189      39.296  33.803 -65.668  1.00 48.77           C  
ATOM   3050  CB  ALA A 189      40.899  35.701 -65.085  1.00 48.77           C  
ATOM   3051  HB1 ALA A 189      41.146  36.449 -64.332  1.00 48.77           H  
ATOM   3052  HB2 ALA A 189      40.592  36.204 -66.002  1.00 48.77           H  
ATOM   3053  HB3 ALA A 189      41.782  35.099 -65.299  1.00 48.77           H  
ATOM   3054  O   ALA A 189      40.027  32.928 -66.114  1.00 48.77           O  
ATOM   3055  N   GLY A 190      38.115  34.107 -66.217  1.00 48.53           N  
ATOM   3056  H   GLY A 190      37.530  34.781 -65.743  1.00 48.53           H  
ATOM   3057  CA  GLY A 190      37.874  33.932 -67.649  1.00 48.53           C  
ATOM   3058  HA2 GLY A 190      37.866  34.911 -68.130  1.00 48.53           H  
ATOM   3059  HA3 GLY A 190      38.686  33.361 -68.100  1.00 48.53           H  
ATOM   3060  C   GLY A 190      36.582  33.218 -68.010  1.00 48.53           C  
ATOM   3061  O   GLY A 190      36.600  32.027 -68.277  1.00 48.53           O  
ATOM   3062  N   ASP A 191      35.493  33.986 -68.053  1.00 48.77           N  
ATOM   3063  H   ASP A 191      35.607  34.923 -67.691  1.00 48.77           H  
ATOM   3064  CA  ASP A 191      34.433  33.928 -69.063  1.00 48.77           C  
ATOM   3065  HA  ASP A 191      33.542  34.367 -68.612  1.00 48.77           H  
ATOM   3066  C   ASP A 191      34.012  32.552 -69.602  1.00 48.77           C  
ATOM   3067  CB  ASP A 191      34.835  34.853 -70.231  1.00 48.77           C  
ATOM   3068  HB2 ASP A 191      34.061  34.806 -70.997  1.00 48.77           H  
ATOM   3069  HB3 ASP A 191      35.768  34.498 -70.669  1.00 48.77           H  
ATOM   3070  O   ASP A 191      34.620  32.012 -70.520  1.00 48.77           O  
ATOM   3071  CG  ASP A 191      34.997  36.318 -69.813  1.00 48.77           C  
ATOM   3072  OD1 ASP A 191      34.365  36.705 -68.802  1.00 48.77           O  
ATOM   3073  OD2 ASP A 191      35.758  37.038 -70.493  1.00 48.77           O  
ATOM   3074  N   THR A 192      32.860  32.051 -69.145  1.00 46.53           N  
ATOM   3075  H   THR A 192      32.590  32.320 -68.210  1.00 46.53           H  
ATOM   3076  CA  THR A 192      31.745  31.669 -70.036  1.00 46.53           C  
ATOM   3077  HA  THR A 192      31.495  32.564 -70.606  1.00 46.53           H  
ATOM   3078  C   THR A 192      30.492  31.299 -69.235  1.00 46.53           C  
ATOM   3079  CB  THR A 192      32.054  30.563 -71.068  1.00 46.53           C  
ATOM   3080  HB  THR A 192      31.172  29.934 -71.191  1.00 46.53           H  
ATOM   3081  O   THR A 192      30.532  30.707 -68.163  1.00 46.53           O  
ATOM   3082  CG2 THR A 192      32.383  31.157 -72.446  1.00 46.53           C  
ATOM   3083 HG21 THR A 192      32.752  30.366 -73.099  1.00 46.53           H  
ATOM   3084 HG22 THR A 192      31.475  31.571 -72.884  1.00 46.53           H  
ATOM   3085 HG23 THR A 192      33.131  31.947 -72.387  1.00 46.53           H  
ATOM   3086  OG1 THR A 192      33.117  29.739 -70.680  1.00 46.53           O  
ATOM   3087  HG1 THR A 192      33.860  30.329 -70.533  1.00 46.53           H  
ATOM   3088  N   GLN A 193      29.366  31.764 -69.760  1.00 48.03           N  
ATOM   3089  H   GLN A 193      29.448  32.149 -70.690  1.00 48.03           H  
ATOM   3090  CA  GLN A 193      28.021  31.820 -69.187  1.00 48.03           C  
ATOM   3091  HA  GLN A 193      28.096  31.932 -68.106  1.00 48.03           H  
ATOM   3092  C   GLN A 193      27.233  30.503 -69.502  1.00 48.03           C  
ATOM   3093  CB  GLN A 193      27.467  33.121 -69.815  1.00 48.03           C  
ATOM   3094  HB2 GLN A 193      27.044  32.884 -70.791  1.00 48.03           H  
ATOM   3095  HB3 GLN A 193      28.291  33.803 -70.024  1.00 48.03           H  
ATOM   3096  O   GLN A 193      27.804  29.588 -70.087  1.00 48.03           O  
ATOM   3097  CG  GLN A 193      26.502  33.957 -68.965  1.00 48.03           C  
ATOM   3098  HG2 GLN A 193      25.720  33.329 -68.539  1.00 48.03           H  
ATOM   3099  HG3 GLN A 193      27.060  34.398 -68.139  1.00 48.03           H  
ATOM   3100  CD  GLN A 193      25.850  35.071 -69.789  1.00 48.03           C  
ATOM   3101  NE2 GLN A 193      25.498  36.185 -69.188  1.00 48.03           N  
ATOM   3102 HE21 GLN A 193      25.095  36.890 -69.789  1.00 48.03           H  
ATOM   3103 HE22 GLN A 193      25.694  36.331 -68.208  1.00 48.03           H  
ATOM   3104  OE1 GLN A 193      25.624  34.967 -70.982  1.00 48.03           O  
ATOM   3105  N   PRO A 194      25.916  30.394 -69.227  1.00 45.33           N  
ATOM   3106  CA  PRO A 194      25.251  29.727 -68.093  1.00 45.33           C  
ATOM   3107  HA  PRO A 194      25.950  29.510 -67.286  1.00 45.33           H  
ATOM   3108  C   PRO A 194      24.451  28.454 -68.480  1.00 45.33           C  
ATOM   3109  CB  PRO A 194      24.240  30.805 -67.683  1.00 45.33           C  
ATOM   3110  HB2 PRO A 194      23.411  30.397 -67.105  1.00 45.33           H  
ATOM   3111  HB3 PRO A 194      24.749  31.579 -67.109  1.00 45.33           H  
ATOM   3112  O   PRO A 194      23.876  28.433 -69.557  1.00 45.33           O  
ATOM   3113  CG  PRO A 194      23.764  31.385 -69.028  1.00 45.33           C  
ATOM   3114  HG2 PRO A 194      23.583  32.457 -68.948  1.00 45.33           H  
ATOM   3115  HG3 PRO A 194      22.854  30.883 -69.355  1.00 45.33           H  
ATOM   3116  CD  PRO A 194      24.899  31.081 -70.008  1.00 45.33           C  
ATOM   3117  HD2 PRO A 194      24.542  30.430 -70.807  1.00 45.33           H  
ATOM   3118  HD3 PRO A 194      25.244  32.009 -70.463  1.00 45.33           H  
ATOM   3119  N   LEU A 195      24.246  27.464 -67.593  1.00 49.94           N  
ATOM   3120  H   LEU A 195      24.777  27.447 -66.734  1.00 49.94           H  
ATOM   3121  CA  LEU A 195      23.162  26.466 -67.764  1.00 49.94           C  
ATOM   3122  HA  LEU A 195      22.323  26.962 -68.252  1.00 49.94           H  
ATOM   3123  C   LEU A 195      22.601  25.959 -66.420  1.00 49.94           C  
ATOM   3124  CB  LEU A 195      23.589  25.297 -68.689  1.00 49.94           C  
ATOM   3125  HB2 LEU A 195      24.579  24.957 -68.383  1.00 49.94           H  
ATOM   3126  HB3 LEU A 195      22.901  24.468 -68.524  1.00 49.94           H  
ATOM   3127  O   LEU A 195      23.043  24.962 -65.856  1.00 49.94           O  
ATOM   3128  CG  LEU A 195      23.599  25.577 -70.213  1.00 49.94           C  
ATOM   3129  HG  LEU A 195      24.334  26.345 -70.455  1.00 49.94           H  
ATOM   3130  CD1 LEU A 195      24.075  24.347 -70.975  1.00 49.94           C  
ATOM   3131 HD11 LEU A 195      25.066  24.060 -70.624  1.00 49.94           H  
ATOM   3132 HD12 LEU A 195      23.387  23.518 -70.814  1.00 49.94           H  
ATOM   3133 HD13 LEU A 195      24.132  24.569 -72.041  1.00 49.94           H  
ATOM   3134  CD2 LEU A 195      22.218  25.960 -70.768  1.00 49.94           C  
ATOM   3135 HD21 LEU A 195      21.488  25.190 -70.517  1.00 49.94           H  
ATOM   3136 HD22 LEU A 195      22.276  26.062 -71.852  1.00 49.94           H  
ATOM   3137 HD23 LEU A 195      21.895  26.918 -70.360  1.00 49.94           H  
ATOM   3138  N   LEU A 196      21.565  26.653 -65.939  1.00 46.59           N  
ATOM   3139  H   LEU A 196      21.323  27.489 -66.452  1.00 46.59           H  
ATOM   3140  CA  LEU A 196      20.459  26.040 -65.205  1.00 46.59           C  
ATOM   3141  HA  LEU A 196      20.830  25.352 -64.446  1.00 46.59           H  
ATOM   3142  C   LEU A 196      19.626  25.255 -66.228  1.00 46.59           C  
ATOM   3143  CB  LEU A 196      19.592  27.151 -64.562  1.00 46.59           C  
ATOM   3144  HB2 LEU A 196      19.510  27.973 -65.273  1.00 46.59           H  
ATOM   3145  HB3 LEU A 196      18.583  26.768 -64.409  1.00 46.59           H  
ATOM   3146  O   LEU A 196      18.746  25.835 -66.857  1.00 46.59           O  
ATOM   3147  CG  LEU A 196      20.092  27.693 -63.217  1.00 46.59           C  
ATOM   3148  HG  LEU A 196      21.172  27.840 -63.256  1.00 46.59           H  
ATOM   3149  CD1 LEU A 196      19.427  29.040 -62.921  1.00 46.59           C  
ATOM   3150 HD11 LEU A 196      18.344  28.924 -62.892  1.00 46.59           H  
ATOM   3151 HD12 LEU A 196      19.778  29.420 -61.961  1.00 46.59           H  
ATOM   3152 HD13 LEU A 196      19.692  29.757 -63.698  1.00 46.59           H  
ATOM   3153  CD2 LEU A 196      19.747  26.734 -62.075  1.00 46.59           C  
ATOM   3154 HD21 LEU A 196      18.668  26.594 -62.008  1.00 46.59           H  
ATOM   3155 HD22 LEU A 196      20.223  25.769 -62.248  1.00 46.59           H  
ATOM   3156 HD23 LEU A 196      20.119  27.136 -61.132  1.00 46.59           H  
ATOM   3157  N   ALA A 197      19.930  23.976 -66.430  1.00 46.30           N  
ATOM   3158  H   ALA A 197      20.777  23.603 -66.027  1.00 46.30           H  
ATOM   3159  CA  ALA A 197      19.036  23.030 -67.091  1.00 46.30           C  
ATOM   3160  HA  ALA A 197      18.031  23.156 -66.690  1.00 46.30           H  
ATOM   3161  C   ALA A 197      19.501  21.591 -66.818  1.00 46.30           C  
ATOM   3162  CB  ALA A 197      18.963  23.296 -68.604  1.00 46.30           C  
ATOM   3163  HB1 ALA A 197      18.525  24.272 -68.809  1.00 46.30           H  
ATOM   3164  HB2 ALA A 197      19.961  23.248 -69.039  1.00 46.30           H  
ATOM   3165  HB3 ALA A 197      18.341  22.536 -69.077  1.00 46.30           H  
ATOM   3166  O   ALA A 197      20.598  21.203 -67.199  1.00 46.30           O  
ATOM   3167  N   GLU A 198      18.615  20.839 -66.168  1.00 45.06           N  
ATOM   3168  H   GLU A 198      17.817  21.349 -65.816  1.00 45.06           H  
ATOM   3169  CA  GLU A 198      18.292  19.456 -66.532  1.00 45.06           C  
ATOM   3170  HA  GLU A 198      17.509  19.131 -65.847  1.00 45.06           H  
ATOM   3171  C   GLU A 198      19.393  18.390 -66.388  1.00 45.06           C  
ATOM   3172  CB  GLU A 198      17.616  19.451 -67.917  1.00 45.06           C  
ATOM   3173  HB2 GLU A 198      17.373  18.424 -68.191  1.00 45.06           H  
ATOM   3174  HB3 GLU A 198      18.303  19.858 -68.659  1.00 45.06           H  
ATOM   3175  O   GLU A 198      20.068  18.009 -67.335  1.00 45.06           O  
ATOM   3176  CG  GLU A 198      16.311  20.273 -67.898  1.00 45.06           C  
ATOM   3177  HG2 GLU A 198      15.621  19.803 -67.196  1.00 45.06           H  
ATOM   3178  HG3 GLU A 198      16.511  21.279 -67.528  1.00 45.06           H  
ATOM   3179  CD  GLU A 198      15.627  20.413 -69.264  1.00 45.06           C  
ATOM   3180  OE1 GLU A 198      14.505  20.972 -69.264  1.00 45.06           O  
ATOM   3181  OE2 GLU A 198      16.223  20.022 -70.290  1.00 45.06           O  
ATOM   3182  N   SER A 199      19.448  17.792 -65.194  1.00 48.40           N  
ATOM   3183  H   SER A 199      19.004  18.254 -64.414  1.00 48.40           H  
ATOM   3184  CA  SER A 199      19.714  16.353 -65.051  1.00 48.40           C  
ATOM   3185  HA  SER A 199      19.265  15.845 -65.904  1.00 48.40           H  
ATOM   3186  C   SER A 199      19.009  15.819 -63.795  1.00 48.40           C  
ATOM   3187  CB  SER A 199      21.216  16.028 -65.102  1.00 48.40           C  
ATOM   3188  HB2 SER A 199      21.657  16.461 -66.000  1.00 48.40           H  
ATOM   3189  HB3 SER A 199      21.341  14.946 -65.146  1.00 48.40           H  
ATOM   3190  O   SER A 199      19.637  15.429 -62.810  1.00 48.40           O  
ATOM   3191  OG  SER A 199      21.888  16.521 -63.961  1.00 48.40           O  
ATOM   3192  HG  SER A 199      21.435  16.136 -63.208  1.00 48.40           H  
ATOM   3193  N   PHE A 200      17.674  15.878 -63.805  1.00 46.10           N  
ATOM   3194  H   PHE A 200      17.243  16.195 -64.662  1.00 46.10           H  
ATOM   3195  CA  PHE A 200      16.822  15.063 -62.936  1.00 46.10           C  
ATOM   3196  HA  PHE A 200      17.354  14.799 -62.022  1.00 46.10           H  
ATOM   3197  C   PHE A 200      16.512  13.759 -63.679  1.00 46.10           C  
ATOM   3198  CB  PHE A 200      15.527  15.810 -62.554  1.00 46.10           C  
ATOM   3199  HB2 PHE A 200      14.782  15.080 -62.240  1.00 46.10           H  
ATOM   3200  HB3 PHE A 200      15.124  16.309 -63.436  1.00 46.10           H  
ATOM   3201  O   PHE A 200      15.382  13.561 -64.102  1.00 46.10           O  
ATOM   3202  CG  PHE A 200      15.646  16.798 -61.417  1.00 46.10           C  
ATOM   3203  CD1 PHE A 200      15.552  16.347 -60.086  1.00 46.10           C  
ATOM   3204  HD1 PHE A 200      15.432  15.292 -59.884  1.00 46.10           H  
ATOM   3205  CD2 PHE A 200      15.797  18.170 -61.682  1.00 46.10           C  
ATOM   3206  HD2 PHE A 200      15.859  18.517 -62.703  1.00 46.10           H  
ATOM   3207  CE1 PHE A 200      15.614  17.264 -59.023  1.00 46.10           C  
ATOM   3208  HE1 PHE A 200      15.550  16.914 -58.004  1.00 46.10           H  
ATOM   3209  CE2 PHE A 200      15.860  19.088 -60.620  1.00 46.10           C  
ATOM   3210  HE2 PHE A 200      15.983  20.141 -60.826  1.00 46.10           H  
ATOM   3211  CZ  PHE A 200      15.769  18.636 -59.291  1.00 46.10           C  
ATOM   3212  HZ  PHE A 200      15.823  19.343 -58.476  1.00 46.10           H  
ATOM   3213  N   ASP A 201      17.509  12.890 -63.840  1.00 50.81           N  
ATOM   3214  H   ASP A 201      18.434  13.115 -63.501  1.00 50.81           H  
ATOM   3215  CA  ASP A 201      17.313  11.571 -64.442  1.00 50.81           C  
ATOM   3216  HA  ASP A 201      16.256  11.430 -64.665  1.00 50.81           H  
ATOM   3217  C   ASP A 201      17.683  10.471 -63.436  1.00 50.81           C  
ATOM   3218  CB  ASP A 201      18.028  11.453 -65.798  1.00 50.81           C  
ATOM   3219  HB2 ASP A 201      19.054  11.810 -65.696  1.00 50.81           H  
ATOM   3220  HB3 ASP A 201      18.064  10.400 -66.077  1.00 50.81           H  
ATOM   3221  O   ASP A 201      18.840  10.245 -63.090  1.00 50.81           O  
ATOM   3222  CG  ASP A 201      17.315  12.213 -66.931  1.00 50.81           C  
ATOM   3223  OD1 ASP A 201      16.074  12.357 -66.875  1.00 50.81           O  
ATOM   3224  OD2 ASP A 201      18.031  12.645 -67.861  1.00 50.81           O  
ATOM   3225  N   GLU A 202      16.618   9.849 -62.929  1.00 50.67           N  
ATOM   3226  H   GLU A 202      15.752  10.271 -63.235  1.00 50.67           H  
ATOM   3227  CA  GLU A 202      16.482   8.422 -62.624  1.00 50.67           C  
ATOM   3228  HA  GLU A 202      15.578   8.328 -62.022  1.00 50.67           H  
ATOM   3229  C   GLU A 202      17.584   7.727 -61.799  1.00 50.67           C  
ATOM   3230  CB  GLU A 202      16.174   7.667 -63.931  1.00 50.67           C  
ATOM   3231  HB2 GLU A 202      16.997   7.806 -64.632  1.00 50.67           H  
ATOM   3232  HB3 GLU A 202      16.084   6.605 -63.701  1.00 50.67           H  
ATOM   3233  O   GLU A 202      18.484   7.074 -62.319  1.00 50.67           O  
ATOM   3234  CG  GLU A 202      14.854   8.136 -64.571  1.00 50.67           C  
ATOM   3235  HG2 GLU A 202      14.937   9.188 -64.848  1.00 50.67           H  
ATOM   3236  HG3 GLU A 202      14.066   8.051 -63.823  1.00 50.67           H  
ATOM   3237  CD  GLU A 202      14.455   7.331 -65.818  1.00 50.67           C  
ATOM   3238  OE1 GLU A 202      13.240   7.333 -66.125  1.00 50.67           O  
ATOM   3239  OE2 GLU A 202      15.332   6.671 -66.419  1.00 50.67           O  
ATOM   3240  N   ILE A 203      17.376   7.674 -60.476  1.00 52.11           N  
ATOM   3241  H   ILE A 203      16.693   8.307 -60.085  1.00 52.11           H  
ATOM   3242  CA  ILE A 203      17.701   6.468 -59.698  1.00 52.11           C  
ATOM   3243  HA  ILE A 203      18.026   5.696 -60.395  1.00 52.11           H  
ATOM   3244  C   ILE A 203      16.416   5.949 -59.051  1.00 52.11           C  
ATOM   3245  CB  ILE A 203      18.882   6.661 -58.720  1.00 52.11           C  
ATOM   3246  HB  ILE A 203      18.683   7.530 -58.093  1.00 52.11           H  
ATOM   3247  O   ILE A 203      15.893   6.482 -58.073  1.00 52.11           O  
ATOM   3248  CG1 ILE A 203      20.177   6.904 -59.533  1.00 52.11           C  
ATOM   3249 HG12 ILE A 203      20.032   7.775 -60.172  1.00 52.11           H  
ATOM   3250 HG13 ILE A 203      20.369   6.047 -60.178  1.00 52.11           H  
ATOM   3251  CG2 ILE A 203      19.043   5.421 -57.811  1.00 52.11           C  
ATOM   3252 HG21 ILE A 203      19.862   5.574 -57.108  1.00 52.11           H  
ATOM   3253 HG22 ILE A 203      18.143   5.255 -57.220  1.00 52.11           H  
ATOM   3254 HG23 ILE A 203      19.247   4.538 -58.417  1.00 52.11           H  
ATOM   3255  CD1 ILE A 203      21.429   7.176 -58.693  1.00 52.11           C  
ATOM   3256 HD11 ILE A 203      21.732   6.279 -58.153  1.00 52.11           H  
ATOM   3257 HD12 ILE A 203      22.245   7.471 -59.353  1.00 52.11           H  
ATOM   3258 HD13 ILE A 203      21.235   7.984 -57.988  1.00 52.11           H  
ATOM   3259  N   THR A 204      15.910   4.878 -59.647  1.00 45.16           N  
ATOM   3260  H   THR A 204      16.382   4.558 -60.481  1.00 45.16           H  
ATOM   3261  CA  THR A 204      14.836   4.006 -59.175  1.00 45.16           C  
ATOM   3262  HA  THR A 204      13.921   4.585 -59.045  1.00 45.16           H  
ATOM   3263  C   THR A 204      15.198   3.320 -57.854  1.00 45.16           C  
ATOM   3264  CB  THR A 204      14.606   2.912 -60.236  1.00 45.16           C  
ATOM   3265  HB  THR A 204      14.052   2.086 -59.789  1.00 45.16           H  
ATOM   3266  O   THR A 204      16.128   2.516 -57.806  1.00 45.16           O  
ATOM   3267  CG2 THR A 204      13.820   3.422 -61.441  1.00 45.16           C  
ATOM   3268 HG21 THR A 204      14.363   4.229 -61.932  1.00 45.16           H  
ATOM   3269 HG22 THR A 204      12.844   3.786 -61.123  1.00 45.16           H  
ATOM   3270 HG23 THR A 204      13.682   2.609 -62.154  1.00 45.16           H  
ATOM   3271  OG1 THR A 204      15.850   2.442 -60.712  1.00 45.16           O  
ATOM   3272  HG1 THR A 204      16.358   2.168 -59.945  1.00 45.16           H  
ATOM   3273  N   LEU A 205      14.407   3.551 -56.802  1.00 46.92           N  
ATOM   3274  H   LEU A 205      13.721   4.289 -56.880  1.00 46.92           H  
ATOM   3275  CA  LEU A 205      14.381   2.735 -55.581  1.00 46.92           C  
ATOM   3276  HA  LEU A 205      15.046   1.883 -55.722  1.00 46.92           H  
ATOM   3277  C   LEU A 205      12.984   2.122 -55.403  1.00 46.92           C  
ATOM   3278  CB  LEU A 205      14.931   3.532 -54.377  1.00 46.92           C  
ATOM   3279  HB2 LEU A 205      14.286   3.399 -53.508  1.00 46.92           H  
ATOM   3280  HB3 LEU A 205      14.920   4.593 -54.623  1.00 46.92           H  
ATOM   3281  O   LEU A 205      12.120   2.641 -54.705  1.00 46.92           O  
ATOM   3282  CG  LEU A 205      16.368   3.097 -54.012  1.00 46.92           C  
ATOM   3283  HG  LEU A 205      16.891   2.756 -54.905  1.00 46.92           H  
ATOM   3284  CD1 LEU A 205      17.167   4.264 -53.437  1.00 46.92           C  
ATOM   3285 HD11 LEU A 205      16.679   4.649 -52.542  1.00 46.92           H  
ATOM   3286 HD12 LEU A 205      17.233   5.058 -54.181  1.00 46.92           H  
ATOM   3287 HD13 LEU A 205      18.177   3.936 -53.192  1.00 46.92           H  
ATOM   3288  CD2 LEU A 205      16.358   1.966 -52.977  1.00 46.92           C  
ATOM   3289 HD21 LEU A 205      15.894   2.307 -52.052  1.00 46.92           H  
ATOM   3290 HD22 LEU A 205      15.796   1.118 -53.369  1.00 46.92           H  
ATOM   3291 HD23 LEU A 205      17.381   1.648 -52.774  1.00 46.92           H  
ATOM   3292  N   PHE A 206      12.801   1.036 -56.155  1.00 50.75           N  
ATOM   3293  H   PHE A 206      13.529   0.887 -56.839  1.00 50.75           H  
ATOM   3294  CA  PHE A 206      12.030  -0.178 -55.880  1.00 50.75           C  
ATOM   3295  HA  PHE A 206      11.515  -0.438 -56.805  1.00 50.75           H  
ATOM   3296  C   PHE A 206      10.951  -0.143 -54.780  1.00 50.75           C  
ATOM   3297  CB  PHE A 206      13.044  -1.305 -55.622  1.00 50.75           C  
ATOM   3298  HB2 PHE A 206      13.711  -1.017 -54.809  1.00 50.75           H  
ATOM   3299  HB3 PHE A 206      12.502  -2.193 -55.298  1.00 50.75           H  
ATOM   3300  O   PHE A 206      11.229  -0.146 -53.582  1.00 50.75           O  
ATOM   3301  CG  PHE A 206      13.859  -1.664 -56.853  1.00 50.75           C  
ATOM   3302  CD1 PHE A 206      13.366  -2.630 -57.750  1.00 50.75           C  
ATOM   3303  HD1 PHE A 206      12.425  -3.122 -57.551  1.00 50.75           H  
ATOM   3304  CD2 PHE A 206      15.076  -1.010 -57.136  1.00 50.75           C  
ATOM   3305  HD2 PHE A 206      15.471  -0.270 -56.456  1.00 50.75           H  
ATOM   3306  CE1 PHE A 206      14.081  -2.943 -58.919  1.00 50.75           C  
ATOM   3307  HE1 PHE A 206      13.692  -3.676 -59.610  1.00 50.75           H  
ATOM   3308  CE2 PHE A 206      15.783  -1.311 -58.314  1.00 50.75           C  
ATOM   3309  HE2 PHE A 206      16.705  -0.795 -58.537  1.00 50.75           H  
ATOM   3310  CZ  PHE A 206      15.287  -2.280 -59.204  1.00 50.75           C  
ATOM   3311  HZ  PHE A 206      15.828  -2.504 -60.112  1.00 50.75           H  
ATOM   3312  N   ASP A 207       9.707  -0.239 -55.251  1.00 38.74           N  
ATOM   3313  H   ASP A 207       9.604   0.011 -56.224  1.00 38.74           H  
ATOM   3314  CA  ASP A 207       8.620  -1.106 -54.783  1.00 38.74           C  
ATOM   3315  HA  ASP A 207       7.721  -0.493 -54.713  1.00 38.74           H  
ATOM   3316  C   ASP A 207       8.793  -1.817 -53.425  1.00 38.74           C  
ATOM   3317  CB  ASP A 207       8.370  -2.169 -55.873  1.00 38.74           C  
ATOM   3318  HB2 ASP A 207       9.291  -2.724 -56.053  1.00 38.74           H  
ATOM   3319  HB3 ASP A 207       7.618  -2.871 -55.512  1.00 38.74           H  
ATOM   3320  O   ASP A 207       9.431  -2.865 -53.318  1.00 38.74           O  
ATOM   3321  CG  ASP A 207       7.861  -1.581 -57.191  1.00 38.74           C  
ATOM   3322  OD1 ASP A 207       7.080  -0.606 -57.117  1.00 38.74           O  
ATOM   3323  OD2 ASP A 207       8.237  -2.127 -58.249  1.00 38.74           O  
ATOM   3324  N   GLN A 208       8.059  -1.348 -52.410  1.00 52.21           N  
ATOM   3325  H   GLN A 208       7.602  -0.456 -52.533  1.00 52.21           H  
ATOM   3326  CA  GLN A 208       7.552  -2.221 -51.349  1.00 52.21           C  
ATOM   3327  HA  GLN A 208       7.739  -3.244 -51.674  1.00 52.21           H  
ATOM   3328  C   GLN A 208       6.027  -2.090 -51.226  1.00 52.21           C  
ATOM   3329  CB  GLN A 208       8.292  -2.036 -50.016  1.00 52.21           C  
ATOM   3330  HB2 GLN A 208       8.367  -0.979 -49.764  1.00 52.21           H  
ATOM   3331  HB3 GLN A 208       7.710  -2.532 -49.239  1.00 52.21           H  
ATOM   3332  O   GLN A 208       5.468  -0.999 -51.372  1.00 52.21           O  
ATOM   3333  CG  GLN A 208       9.694  -2.670 -50.083  1.00 52.21           C  
ATOM   3334  HG2 GLN A 208      10.383  -1.964 -50.546  1.00 52.21           H  
ATOM   3335  HG3 GLN A 208       9.665  -3.561 -50.711  1.00 52.21           H  
ATOM   3336  CD  GLN A 208      10.252  -3.114 -48.735  1.00 52.21           C  
ATOM   3337  NE2 GLN A 208      11.461  -3.628 -48.715  1.00 52.21           N  
ATOM   3338 HE21 GLN A 208      12.004  -3.662 -49.566  1.00 52.21           H  
ATOM   3339 HE22 GLN A 208      11.819  -3.902 -47.811  1.00 52.21           H  
ATOM   3340  OE1 GLN A 208       9.622  -3.056 -47.690  1.00 52.21           O  
ATOM   3341  N   PRO A 209       5.326  -3.219 -51.040  1.00 48.17           N  
ATOM   3342  CA  PRO A 209       3.942  -3.386 -51.455  1.00 48.17           C  
ATOM   3343  HA  PRO A 209       3.837  -3.074 -52.494  1.00 48.17           H  
ATOM   3344  C   PRO A 209       2.982  -2.573 -50.588  1.00 48.17           C  
ATOM   3345  CB  PRO A 209       3.677  -4.895 -51.358  1.00 48.17           C  
ATOM   3346  HB2 PRO A 209       3.937  -5.369 -52.305  1.00 48.17           H  
ATOM   3347  HB3 PRO A 209       2.643  -5.118 -51.096  1.00 48.17           H  
ATOM   3348  O   PRO A 209       2.901  -2.758 -49.375  1.00 48.17           O  
ATOM   3349  CG  PRO A 209       4.651  -5.361 -50.276  1.00 48.17           C  
ATOM   3350  HG2 PRO A 209       4.231  -5.166 -49.289  1.00 48.17           H  
ATOM   3351  HG3 PRO A 209       4.905  -6.415 -50.384  1.00 48.17           H  
ATOM   3352  CD  PRO A 209       5.857  -4.462 -50.507  1.00 48.17           C  
ATOM   3353  HD2 PRO A 209       6.513  -4.930 -51.240  1.00 48.17           H  
ATOM   3354  HD3 PRO A 209       6.388  -4.305 -49.568  1.00 48.17           H  
ATOM   3355  N   ARG A 210       2.151  -1.741 -51.227  1.00 44.91           N  
ATOM   3356  H   ARG A 210       2.297  -1.601 -52.217  1.00 44.91           H  
ATOM   3357  CA  ARG A 210       0.897  -1.295 -50.608  1.00 44.91           C  
ATOM   3358  HA  ARG A 210       1.137  -0.832 -49.650  1.00 44.91           H  
ATOM   3359  C   ARG A 210       0.031  -2.541 -50.374  1.00 44.91           C  
ATOM   3360  CB  ARG A 210       0.162  -0.281 -51.497  1.00 44.91           C  
ATOM   3361  HB2 ARG A 210      -0.829  -0.112 -51.075  1.00 44.91           H  
ATOM   3362  HB3 ARG A 210       0.042  -0.695 -52.498  1.00 44.91           H  
ATOM   3363  O   ARG A 210      -0.255  -3.233 -51.356  1.00 44.91           O  
ATOM   3364  CG  ARG A 210       0.892   1.066 -51.581  1.00 44.91           C  
ATOM   3365  HG2 ARG A 210       1.026   1.468 -50.577  1.00 44.91           H  
ATOM   3366  HG3 ARG A 210       1.870   0.925 -52.039  1.00 44.91           H  
ATOM   3367  CD  ARG A 210       0.072   2.053 -52.420  1.00 44.91           C  
ATOM   3368  HD2 ARG A 210      -0.896   2.193 -51.939  1.00 44.91           H  
ATOM   3369  HD3 ARG A 210      -0.082   1.629 -53.412  1.00 44.91           H  
ATOM   3370  NE  ARG A 210       0.753   3.354 -52.550  1.00 44.91           N  
ATOM   3371  HE  ARG A 210       1.724   3.387 -52.274  1.00 44.91           H  
ATOM   3372  NH1 ARG A 210      -1.004   4.551 -53.431  1.00 44.91           N  
ATOM   3373 HH11 ARG A 210      -1.372   5.426 -53.778  1.00 44.91           H  
ATOM   3374 HH12 ARG A 210      -1.588   3.728 -53.383  1.00 44.91           H  
ATOM   3375  NH2 ARG A 210       0.950   5.562 -53.073  1.00 44.91           N  
ATOM   3376 HH21 ARG A 210       1.921   5.546 -52.798  1.00 44.91           H  
ATOM   3377 HH22 ARG A 210       0.559   6.423 -53.430  1.00 44.91           H  
ATOM   3378  CZ  ARG A 210       0.231   4.478 -53.015  1.00 44.91           C  
ATOM   3379  N   PRO A 211      -0.400  -2.850 -49.139  1.00 43.04           N  
ATOM   3380  CA  PRO A 211      -1.254  -4.001 -48.887  1.00 43.04           C  
ATOM   3381  HA  PRO A 211      -0.770  -4.908 -49.248  1.00 43.04           H  
ATOM   3382  C   PRO A 211      -2.576  -3.804 -49.631  1.00 43.04           C  
ATOM   3383  CB  PRO A 211      -1.402  -4.094 -47.364  1.00 43.04           C  
ATOM   3384  HB2 PRO A 211      -2.391  -4.442 -47.064  1.00 43.04           H  
ATOM   3385  HB3 PRO A 211      -0.633  -4.759 -46.970  1.00 43.04           H  
ATOM   3386  O   PRO A 211      -3.406  -2.971 -49.268  1.00 43.04           O  
ATOM   3387  CG  PRO A 211      -1.130  -2.671 -46.880  1.00 43.04           C  
ATOM   3388  HG2 PRO A 211      -0.712  -2.658 -45.873  1.00 43.04           H  
ATOM   3389  HG3 PRO A 211      -2.052  -2.091 -46.917  1.00 43.04           H  
ATOM   3390  CD  PRO A 211      -0.144  -2.120 -47.908  1.00 43.04           C  
ATOM   3391  HD2 PRO A 211       0.878  -2.314 -47.579  1.00 43.04           H  
ATOM   3392  HD3 PRO A 211      -0.304  -1.050 -48.033  1.00 43.04           H  
ATOM   3393  N   ARG A 212      -2.750  -4.556 -50.722  1.00 44.55           N  
ATOM   3394  H   ARG A 212      -1.990  -5.161 -50.999  1.00 44.55           H  
ATOM   3395  CA  ARG A 212      -4.027  -4.664 -51.418  1.00 44.55           C  
ATOM   3396  HA  ARG A 212      -4.497  -3.681 -51.422  1.00 44.55           H  
ATOM   3397  C   ARG A 212      -4.926  -5.598 -50.622  1.00 44.55           C  
ATOM   3398  CB  ARG A 212      -3.850  -5.119 -52.875  1.00 44.55           C  
ATOM   3399  HB2 ARG A 212      -4.825  -5.421 -53.258  1.00 44.55           H  
ATOM   3400  HB3 ARG A 212      -3.183  -5.980 -52.918  1.00 44.55           H  
ATOM   3401  O   ARG A 212      -4.558  -6.724 -50.298  1.00 44.55           O  
ATOM   3402  CG  ARG A 212      -3.310  -3.985 -53.761  1.00 44.55           C  
ATOM   3403  HG2 ARG A 212      -2.304  -3.711 -53.445  1.00 44.55           H  
ATOM   3404  HG3 ARG A 212      -3.962  -3.117 -53.657  1.00 44.55           H  
ATOM   3405  CD  ARG A 212      -3.289  -4.417 -55.233  1.00 44.55           C  
ATOM   3406  HD2 ARG A 212      -2.525  -5.183 -55.366  1.00 44.55           H  
ATOM   3407  HD3 ARG A 212      -4.261  -4.846 -55.478  1.00 44.55           H  
ATOM   3408  NE  ARG A 212      -3.021  -3.279 -56.135  1.00 44.55           N  
ATOM   3409  HE  ARG A 212      -2.636  -2.446 -55.714  1.00 44.55           H  
ATOM   3410  NH1 ARG A 212      -3.660  -4.292 -58.098  1.00 44.55           N  
ATOM   3411 HH11 ARG A 212      -3.819  -5.153 -57.596  1.00 44.55           H  
ATOM   3412 HH12 ARG A 212      -3.779  -4.258 -59.101  1.00 44.55           H  
ATOM   3413  NH2 ARG A 212      -2.977  -2.172 -58.131  1.00 44.55           N  
ATOM   3414 HH21 ARG A 212      -2.596  -1.351 -57.681  1.00 44.55           H  
ATOM   3415 HH22 ARG A 212      -3.102  -2.170 -59.134  1.00 44.55           H  
ATOM   3416  CZ  ARG A 212      -3.221  -3.252 -57.444  1.00 44.55           C  
ATOM   3417  N   SER A 213      -6.110  -5.082 -50.330  1.00 42.76           N  
ATOM   3418  H   SER A 213      -6.273  -4.135 -50.640  1.00 42.76           H  
ATOM   3419  CA  SER A 213      -7.274  -5.782 -49.811  1.00 42.76           C  
ATOM   3420  HA  SER A 213      -7.227  -5.817 -48.723  1.00 42.76           H  
ATOM   3421  C   SER A 213      -7.423  -7.199 -50.372  1.00 42.76           C  
ATOM   3422  CB  SER A 213      -8.507  -4.976 -50.244  1.00 42.76           C  
ATOM   3423  HB2 SER A 213      -9.412  -5.487 -49.914  1.00 42.76           H  
ATOM   3424  HB3 SER A 213      -8.479  -3.987 -49.788  1.00 42.76           H  
ATOM   3425  O   SER A 213      -7.514  -7.385 -51.585  1.00 42.76           O  
ATOM   3426  OG  SER A 213      -8.527  -4.843 -51.656  1.00 42.76           O  
ATOM   3427  HG  SER A 213      -8.353  -5.710 -52.030  1.00 42.76           H  
ATOM   3428  N   SER A 214      -7.577  -8.180 -49.493  1.00 50.68           N  
ATOM   3429  H   SER A 214      -7.379  -8.010 -48.517  1.00 50.68           H  
ATOM   3430  CA  SER A 214      -8.381  -9.356 -49.806  1.00 50.68           C  
ATOM   3431  HA  SER A 214      -9.117  -9.076 -50.560  1.00 50.68           H  
ATOM   3432  C   SER A 214      -9.143  -9.763 -48.554  1.00 50.68           C  
ATOM   3433  CB  SER A 214      -7.571 -10.497 -50.428  1.00 50.68           C  
ATOM   3434  HB2 SER A 214      -7.225 -10.192 -51.415  1.00 50.68           H  
ATOM   3435  HB3 SER A 214      -8.212 -11.371 -50.542  1.00 50.68           H  
ATOM   3436  O   SER A 214      -8.595 -10.135 -47.524  1.00 50.68           O  
ATOM   3437  OG  SER A 214      -6.453 -10.841 -49.644  1.00 50.68           O  
ATOM   3438  HG  SER A 214      -5.869 -10.081 -49.597  1.00 50.68           H  
ATOM   3439  N   THR A 215     -10.449  -9.588 -48.651  1.00 50.20           N  
ATOM   3440  H   THR A 215     -10.800  -9.229 -49.527  1.00 50.20           H  
ATOM   3441  CA  THR A 215     -11.470 -10.256 -47.862  1.00 50.20           C  
ATOM   3442  HA  THR A 215     -11.478  -9.887 -46.836  1.00 50.20           H  
ATOM   3443  C   THR A 215     -11.249 -11.772 -47.870  1.00 50.20           C  
ATOM   3444  CB  THR A 215     -12.822  -9.971 -48.562  1.00 50.20           C  
ATOM   3445  HB  THR A 215     -13.527 -10.773 -48.346  1.00 50.20           H  
ATOM   3446  O   THR A 215     -11.320 -12.370 -48.943  1.00 50.20           O  
ATOM   3447  CG2 THR A 215     -13.442  -8.654 -48.109  1.00 50.20           C  
ATOM   3448 HG21 THR A 215     -14.385  -8.496 -48.632  1.00 50.20           H  
ATOM   3449 HG22 THR A 215     -13.635  -8.690 -47.037  1.00 50.20           H  
ATOM   3450 HG23 THR A 215     -12.768  -7.826 -48.327  1.00 50.20           H  
ATOM   3451  OG1 THR A 215     -12.676  -9.830 -49.969  1.00 50.20           O  
ATOM   3452  HG1 THR A 215     -13.089 -10.589 -50.388  1.00 50.20           H  
ATOM   3453  N   PRO A 216     -11.133 -12.447 -46.716  1.00 47.58           N  
ATOM   3454  CA  PRO A 216     -11.687 -13.773 -46.570  1.00 47.58           C  
ATOM   3455  HA  PRO A 216     -11.727 -14.297 -47.525  1.00 47.58           H  
ATOM   3456  C   PRO A 216     -13.101 -13.609 -46.020  1.00 47.58           C  
ATOM   3457  CB  PRO A 216     -10.733 -14.530 -45.658  1.00 47.58           C  
ATOM   3458  HB2 PRO A 216     -11.259 -15.248 -45.029  1.00 47.58           H  
ATOM   3459  HB3 PRO A 216      -9.981 -15.036 -46.263  1.00 47.58           H  
ATOM   3460  O   PRO A 216     -13.337 -13.244 -44.867  1.00 47.58           O  
ATOM   3461  CG  PRO A 216     -10.061 -13.432 -44.828  1.00 47.58           C  
ATOM   3462  HG2 PRO A 216     -10.443 -13.446 -43.807  1.00 47.58           H  
ATOM   3463  HG3 PRO A 216      -8.980 -13.575 -44.822  1.00 47.58           H  
ATOM   3464  CD  PRO A 216     -10.424 -12.096 -45.496  1.00 47.58           C  
ATOM   3465  HD2 PRO A 216      -9.516 -11.534 -45.716  1.00 47.58           H  
ATOM   3466  HD3 PRO A 216     -11.074 -11.516 -44.841  1.00 47.58           H  
ATOM   3467  N   ALA A 217     -14.056 -13.840 -46.909  1.00 43.68           N  
ATOM   3468  H   ALA A 217     -13.763 -14.109 -47.837  1.00 43.68           H  
ATOM   3469  CA  ALA A 217     -15.412 -14.161 -46.531  1.00 43.68           C  
ATOM   3470  HA  ALA A 217     -15.841 -13.307 -46.006  1.00 43.68           H  
ATOM   3471  C   ALA A 217     -15.437 -15.391 -45.602  1.00 43.68           C  
ATOM   3472  CB  ALA A 217     -16.195 -14.411 -47.826  1.00 43.68           C  
ATOM   3473  HB1 ALA A 217     -17.236 -14.637 -47.591  1.00 43.68           H  
ATOM   3474  HB2 ALA A 217     -15.765 -15.256 -48.364  1.00 43.68           H  
ATOM   3475  HB3 ALA A 217     -16.161 -13.526 -48.461  1.00 43.68           H  
ATOM   3476  O   ALA A 217     -14.601 -16.284 -45.706  1.00 43.68           O  
ATOM   3477  N   ALA A 218     -16.497 -15.437 -44.795  1.00 43.31           N  
ATOM   3478  H   ALA A 218     -17.066 -14.602 -44.787  1.00 43.31           H  
ATOM   3479  CA  ALA A 218     -17.040 -16.596 -44.090  1.00 43.31           C  
ATOM   3480  HA  ALA A 218     -18.061 -16.304 -43.845  1.00 43.31           H  
ATOM   3481  C   ALA A 218     -16.401 -17.000 -42.745  1.00 43.31           C  
ATOM   3482  CB  ALA A 218     -17.222 -17.773 -45.061  1.00 43.31           C  
ATOM   3483  HB1 ALA A 218     -17.821 -18.550 -44.585  1.00 43.31           H  
ATOM   3484  HB2 ALA A 218     -17.722 -17.444 -45.971  1.00 43.31           H  
ATOM   3485  HB3 ALA A 218     -16.254 -18.203 -45.318  1.00 43.31           H  
ATOM   3486  O   ALA A 218     -15.426 -17.736 -42.669  1.00 43.31           O  
ATOM   3487  N   GLY A 219     -17.135 -16.662 -41.676  1.00 38.82           N  
ATOM   3488  H   GLY A 219     -17.824 -15.937 -41.814  1.00 38.82           H  
ATOM   3489  CA  GLY A 219     -17.377 -17.603 -40.579  1.00 38.82           C  
ATOM   3490  HA2 GLY A 219     -18.434 -17.869 -40.569  1.00 38.82           H  
ATOM   3491  HA3 GLY A 219     -16.819 -18.521 -40.763  1.00 38.82           H  
ATOM   3492  C   GLY A 219     -16.980 -17.122 -39.186  1.00 38.82           C  
ATOM   3493  O   GLY A 219     -15.864 -17.367 -38.756  1.00 38.82           O  
ATOM   3494  N   GLY A 220     -17.923 -16.544 -38.427  1.00 41.79           N  
ATOM   3495  H   GLY A 220     -18.813 -16.319 -38.849  1.00 41.79           H  
ATOM   3496  CA  GLY A 220     -17.768 -16.511 -36.961  1.00 41.79           C  
ATOM   3497  HA2 GLY A 220     -16.708 -16.459 -36.713  1.00 41.79           H  
ATOM   3498  HA3 GLY A 220     -18.135 -17.454 -36.555  1.00 41.79           H  
ATOM   3499  C   GLY A 220     -18.438 -15.382 -36.176  1.00 41.79           C  
ATOM   3500  O   GLY A 220     -17.764 -14.657 -35.465  1.00 41.79           O  
ATOM   3501  N   ARG A 221     -19.763 -15.244 -36.298  1.00 41.91           N  
ATOM   3502  H   ARG A 221     -20.164 -15.830 -37.016  1.00 41.91           H  
ATOM   3503  CA  ARG A 221     -20.728 -14.700 -35.308  1.00 41.91           C  
ATOM   3504  HA  ARG A 221     -21.433 -14.075 -35.856  1.00 41.91           H  
ATOM   3505  C   ARG A 221     -20.225 -13.815 -34.131  1.00 41.91           C  
ATOM   3506  CB  ARG A 221     -21.512 -15.897 -34.731  1.00 41.91           C  
ATOM   3507  HB2 ARG A 221     -21.911 -15.629 -33.753  1.00 41.91           H  
ATOM   3508  HB3 ARG A 221     -20.841 -16.744 -34.589  1.00 41.91           H  
ATOM   3509  O   ARG A 221     -19.816 -14.310 -33.092  1.00 41.91           O  
ATOM   3510  CG  ARG A 221     -22.705 -16.305 -35.603  1.00 41.91           C  
ATOM   3511  HG2 ARG A 221     -22.375 -16.515 -36.620  1.00 41.91           H  
ATOM   3512  HG3 ARG A 221     -23.425 -15.487 -35.619  1.00 41.91           H  
ATOM   3513  CD  ARG A 221     -23.362 -17.559 -35.015  1.00 41.91           C  
ATOM   3514  HD2 ARG A 221     -22.716 -18.415 -35.211  1.00 41.91           H  
ATOM   3515  HD3 ARG A 221     -23.450 -17.434 -33.935  1.00 41.91           H  
ATOM   3516  NE  ARG A 221     -24.706 -17.796 -35.575  1.00 41.91           N  
ATOM   3517  HE  ARG A 221     -25.058 -17.116 -36.233  1.00 41.91           H  
ATOM   3518  NH1 ARG A 221     -25.126 -19.765 -34.468  1.00 41.91           N  
ATOM   3519 HH11 ARG A 221     -25.737 -20.542 -34.259  1.00 41.91           H  
ATOM   3520 HH12 ARG A 221     -24.186 -19.755 -34.098  1.00 41.91           H  
ATOM   3521  NH2 ARG A 221     -26.710 -18.868 -35.759  1.00 41.91           N  
ATOM   3522 HH21 ARG A 221     -27.035 -18.173 -36.416  1.00 41.91           H  
ATOM   3523 HH22 ARG A 221     -27.300 -19.658 -35.542  1.00 41.91           H  
ATOM   3524  CZ  ARG A 221     -25.504 -18.805 -35.266  1.00 41.91           C  
ATOM   3525  N   ALA A 222     -20.578 -12.530 -34.247  1.00 37.99           N  
ATOM   3526  H   ALA A 222     -20.557 -12.191 -35.199  1.00 37.99           H  
ATOM   3527  CA  ALA A 222     -21.472 -11.762 -33.358  1.00 37.99           C  
ATOM   3528  HA  ALA A 222     -21.546 -10.775 -33.815  1.00 37.99           H  
ATOM   3529  C   ALA A 222     -21.100 -11.493 -31.880  1.00 37.99           C  
ATOM   3530  CB  ALA A 222     -22.884 -12.375 -33.456  1.00 37.99           C  
ATOM   3531  HB1 ALA A 222     -23.593 -11.745 -32.919  1.00 37.99           H  
ATOM   3532  HB2 ALA A 222     -23.192 -12.446 -34.500  1.00 37.99           H  
ATOM   3533  HB3 ALA A 222     -22.887 -13.369 -33.008  1.00 37.99           H  
ATOM   3534  O   ALA A 222     -21.435 -12.288 -31.008  1.00 37.99           O  
ATOM   3535  N   VAL A 223     -20.702 -10.243 -31.580  1.00 43.50           N  
ATOM   3536  H   VAL A 223     -20.324  -9.671 -32.322  1.00 43.50           H  
ATOM   3537  CA  VAL A 223     -21.139  -9.508 -30.369  1.00 43.50           C  
ATOM   3538  HA  VAL A 223     -22.070  -9.969 -30.040  1.00 43.50           H  
ATOM   3539  C   VAL A 223     -21.461  -8.044 -30.731  1.00 43.50           C  
ATOM   3540  CB  VAL A 223     -20.163  -9.623 -29.175  1.00 43.50           C  
ATOM   3541  HB  VAL A 223     -19.216  -9.151 -29.436  1.00 43.50           H  
ATOM   3542  O   VAL A 223     -20.856  -7.448 -31.613  1.00 43.50           O  
ATOM   3543  CG1 VAL A 223     -20.731  -8.939 -27.918  1.00 43.50           C  
ATOM   3544 HG11 VAL A 223     -20.806  -7.861 -28.067  1.00 43.50           H  
ATOM   3545 HG12 VAL A 223     -21.703  -9.357 -27.656  1.00 43.50           H  
ATOM   3546 HG13 VAL A 223     -20.048  -9.092 -27.082  1.00 43.50           H  
ATOM   3547  CG2 VAL A 223     -19.903 -11.079 -28.767  1.00 43.50           C  
ATOM   3548 HG21 VAL A 223     -19.259 -11.111 -27.889  1.00 43.50           H  
ATOM   3549 HG22 VAL A 223     -20.838 -11.592 -28.543  1.00 43.50           H  
ATOM   3550 HG23 VAL A 223     -19.381 -11.601 -29.568  1.00 43.50           H  
ATOM   3551  N   LYS A 224     -22.525  -7.526 -30.111  1.00 52.81           N  
ATOM   3552  H   LYS A 224     -22.794  -8.020 -29.272  1.00 52.81           H  
ATOM   3553  CA  LYS A 224     -23.388  -6.394 -30.487  1.00 52.81           C  
ATOM   3554  HA  LYS A 224     -23.576  -6.429 -31.560  1.00 52.81           H  
ATOM   3555  C   LYS A 224     -22.845  -4.991 -30.135  1.00 52.81           C  
ATOM   3556  CB  LYS A 224     -24.707  -6.580 -29.703  1.00 52.81           C  
ATOM   3557  HB2 LYS A 224     -25.221  -5.621 -29.648  1.00 52.81           H  
ATOM   3558  HB3 LYS A 224     -24.455  -6.850 -28.677  1.00 52.81           H  
ATOM   3559  O   LYS A 224     -22.534  -4.742 -28.982  1.00 52.81           O  
ATOM   3560  CG  LYS A 224     -25.720  -7.593 -30.259  1.00 52.81           C  
ATOM   3561  HG2 LYS A 224     -25.210  -8.506 -30.568  1.00 52.81           H  
ATOM   3562  HG3 LYS A 224     -26.224  -7.156 -31.121  1.00 52.81           H  
ATOM   3563  CD  LYS A 224     -26.746  -7.930 -29.160  1.00 52.81           C  
ATOM   3564  HD2 LYS A 224     -26.251  -8.551 -28.413  1.00 52.81           H  
ATOM   3565  HD3 LYS A 224     -27.071  -7.008 -28.677  1.00 52.81           H  
ATOM   3566  CE  LYS A 224     -27.982  -8.660 -29.702  1.00 52.81           C  
ATOM   3567  HE2 LYS A 224     -28.539  -7.975 -30.341  1.00 52.81           H  
ATOM   3568  HE3 LYS A 224     -27.651  -9.498 -30.315  1.00 52.81           H  
ATOM   3569  NZ  LYS A 224     -28.850  -9.155 -28.599  1.00 52.81           N  
ATOM   3570  HZ1 LYS A 224     -29.138  -8.400 -27.993  1.00 52.81           H  
ATOM   3571  HZ2 LYS A 224     -29.676  -9.609 -28.961  1.00 52.81           H  
ATOM   3572  HZ3 LYS A 224     -28.352  -9.828 -28.035  1.00 52.81           H  
ATOM   3573  N   ARG A 225     -23.003  -4.082 -31.115  1.00 48.15           N  
ATOM   3574  H   ARG A 225     -22.936  -4.489 -32.037  1.00 48.15           H  
ATOM   3575  CA  ARG A 225     -23.572  -2.704 -31.091  1.00 48.15           C  
ATOM   3576  HA  ARG A 225     -23.420  -2.298 -32.091  1.00 48.15           H  
ATOM   3577  C   ARG A 225     -22.990  -1.632 -30.147  1.00 48.15           C  
ATOM   3578  CB  ARG A 225     -25.099  -2.767 -30.867  1.00 48.15           C  
ATOM   3579  HB2 ARG A 225     -25.476  -1.745 -30.814  1.00 48.15           H  
ATOM   3580  HB3 ARG A 225     -25.300  -3.241 -29.906  1.00 48.15           H  
ATOM   3581  O   ARG A 225     -23.213  -1.686 -28.944  1.00 48.15           O  
ATOM   3582  CG  ARG A 225     -25.873  -3.497 -31.974  1.00 48.15           C  
ATOM   3583  HG2 ARG A 225     -25.555  -4.538 -32.024  1.00 48.15           H  
ATOM   3584  HG3 ARG A 225     -25.665  -3.016 -32.930  1.00 48.15           H  
ATOM   3585  CD  ARG A 225     -27.381  -3.443 -31.698  1.00 48.15           C  
ATOM   3586  HD2 ARG A 225     -27.680  -2.397 -31.627  1.00 48.15           H  
ATOM   3587  HD3 ARG A 225     -27.584  -3.931 -30.745  1.00 48.15           H  
ATOM   3588  NE  ARG A 225     -28.148  -4.104 -32.774  1.00 48.15           N  
ATOM   3589  HE  ARG A 225     -27.612  -4.513 -33.525  1.00 48.15           H  
ATOM   3590  NH1 ARG A 225     -30.254  -3.507 -32.069  1.00 48.15           N  
ATOM   3591 HH11 ARG A 225     -29.844  -2.972 -31.317  1.00 48.15           H  
ATOM   3592 HH12 ARG A 225     -31.244  -3.432 -32.253  1.00 48.15           H  
ATOM   3593  NH2 ARG A 225     -30.010  -4.680 -33.953  1.00 48.15           N  
ATOM   3594 HH21 ARG A 225     -31.006  -4.609 -34.105  1.00 48.15           H  
ATOM   3595 HH22 ARG A 225     -29.436  -5.062 -34.691  1.00 48.15           H  
ATOM   3596  CZ  ARG A 225     -29.463  -4.095 -32.925  1.00 48.15           C  
ATOM   3597  N   GLY A 226     -22.496  -0.540 -30.749  1.00 46.42           N  
ATOM   3598  H   GLY A 226     -22.246  -0.590 -31.726  1.00 46.42           H  
ATOM   3599  CA  GLY A 226     -22.386   0.768 -30.087  1.00 46.42           C  
ATOM   3600  HA2 GLY A 226     -23.388   1.139 -29.868  1.00 46.42           H  
ATOM   3601  HA3 GLY A 226     -21.875   0.632 -29.134  1.00 46.42           H  
ATOM   3602  C   GLY A 226     -21.633   1.864 -30.857  1.00 46.42           C  
ATOM   3603  O   GLY A 226     -20.586   2.282 -30.397  1.00 46.42           O  
ATOM   3604  N   ASN A 227     -22.209   2.335 -31.970  1.00 47.81           N  
ATOM   3605  H   ASN A 227     -23.082   1.895 -32.224  1.00 47.81           H  
ATOM   3606  CA  ASN A 227     -21.977   3.610 -32.684  1.00 47.81           C  
ATOM   3607  HA  ASN A 227     -22.638   3.554 -33.548  1.00 47.81           H  
ATOM   3608  C   ASN A 227     -20.613   3.943 -33.327  1.00 47.81           C  
ATOM   3609  CB  ASN A 227     -22.537   4.782 -31.862  1.00 47.81           C  
ATOM   3610  HB2 ASN A 227     -22.180   4.727 -30.834  1.00 47.81           H  
ATOM   3611  HB3 ASN A 227     -22.171   5.715 -32.291  1.00 47.81           H  
ATOM   3612  O   ASN A 227     -19.692   4.456 -32.701  1.00 47.81           O  
ATOM   3613  CG  ASN A 227     -24.053   4.844 -31.888  1.00 47.81           C  
ATOM   3614  ND2 ASN A 227     -24.630   5.827 -31.243  1.00 47.81           N  
ATOM   3615 HD21 ASN A 227     -24.058   6.551 -30.833  1.00 47.81           H  
ATOM   3616 HD22 ASN A 227     -25.629   5.917 -31.357  1.00 47.81           H  
ATOM   3617  OD1 ASN A 227     -24.741   4.016 -32.470  1.00 47.81           O  
ATOM   3618  N   LEU A 228     -20.622   3.803 -34.658  1.00 39.85           N  
ATOM   3619  H   LEU A 228     -21.425   3.328 -35.044  1.00 39.85           H  
ATOM   3620  CA  LEU A 228     -19.918   4.631 -35.637  1.00 39.85           C  
ATOM   3621  HA  LEU A 228     -18.841   4.472 -35.580  1.00 39.85           H  
ATOM   3622  C   LEU A 228     -20.239   6.122 -35.439  1.00 39.85           C  
ATOM   3623  CB  LEU A 228     -20.454   4.230 -37.032  1.00 39.85           C  
ATOM   3624  HB2 LEU A 228     -21.543   4.243 -36.999  1.00 39.85           H  
ATOM   3625  HB3 LEU A 228     -20.167   4.998 -37.751  1.00 39.85           H  
ATOM   3626  O   LEU A 228     -21.411   6.499 -35.442  1.00 39.85           O  
ATOM   3627  CG  LEU A 228     -19.969   2.864 -37.551  1.00 39.85           C  
ATOM   3628  HG  LEU A 228     -19.618   2.256 -36.717  1.00 39.85           H  
ATOM   3629  CD1 LEU A 228     -21.098   2.099 -38.247  1.00 39.85           C  
ATOM   3630 HD11 LEU A 228     -21.918   1.925 -37.550  1.00 39.85           H  
ATOM   3631 HD12 LEU A 228     -20.719   1.143 -38.607  1.00 39.85           H  
ATOM   3632 HD13 LEU A 228     -21.457   2.677 -39.098  1.00 39.85           H  
ATOM   3633  CD2 LEU A 228     -18.824   3.053 -38.542  1.00 39.85           C  
ATOM   3634 HD21 LEU A 228     -18.451   2.086 -38.880  1.00 39.85           H  
ATOM   3635 HD22 LEU A 228     -19.153   3.620 -39.413  1.00 39.85           H  
ATOM   3636 HD23 LEU A 228     -18.003   3.595 -38.072  1.00 39.85           H  
ATOM   3637  N   ILE A 229     -19.203   6.953 -35.359  1.00 42.69           N  
ATOM   3638  H   ILE A 229     -18.286   6.548 -35.235  1.00 42.69           H  
ATOM   3639  CA  ILE A 229     -19.205   8.299 -35.937  1.00 42.69           C  
ATOM   3640  HA  ILE A 229     -20.021   8.381 -36.655  1.00 42.69           H  
ATOM   3641  C   ILE A 229     -17.892   8.414 -36.710  1.00 42.69           C  
ATOM   3642  CB  ILE A 229     -19.394   9.426 -34.890  1.00 42.69           C  
ATOM   3643  HB  ILE A 229     -18.623   9.330 -34.126  1.00 42.69           H  
ATOM   3644  O   ILE A 229     -16.824   8.583 -36.125  1.00 42.69           O  
ATOM   3645  CG1 ILE A 229     -20.781   9.307 -34.214  1.00 42.69           C  
ATOM   3646 HG12 ILE A 229     -21.561   9.350 -34.974  1.00 42.69           H  
ATOM   3647 HG13 ILE A 229     -20.840   8.338 -33.717  1.00 42.69           H  
ATOM   3648  CG2 ILE A 229     -19.242  10.805 -35.565  1.00 42.69           C  
ATOM   3649 HG21 ILE A 229     -19.984  10.927 -36.354  1.00 42.69           H  
ATOM   3650 HG22 ILE A 229     -18.249  10.907 -36.003  1.00 42.69           H  
ATOM   3651 HG23 ILE A 229     -19.348  11.609 -34.837  1.00 42.69           H  
ATOM   3652  CD1 ILE A 229     -21.080  10.360 -33.140  1.00 42.69           C  
ATOM   3653 HD11 ILE A 229     -21.214  11.342 -33.594  1.00 42.69           H  
ATOM   3654 HD12 ILE A 229     -20.264  10.395 -32.418  1.00 42.69           H  
ATOM   3655 HD13 ILE A 229     -22.002  10.092 -32.623  1.00 42.69           H  
ATOM   3656  N   GLU A 230     -17.995   8.264 -38.025  1.00 42.58           N  
ATOM   3657  H   GLU A 230     -18.907   8.064 -38.411  1.00 42.58           H  
ATOM   3658  CA  GLU A 230     -17.066   8.856 -38.980  1.00 42.58           C  
ATOM   3659  HA  GLU A 230     -16.034   8.677 -38.679  1.00 42.58           H  
ATOM   3660  C   GLU A 230     -17.352  10.364 -38.983  1.00 42.58           C  
ATOM   3661  CB  GLU A 230     -17.304   8.240 -40.374  1.00 42.58           C  
ATOM   3662  HB2 GLU A 230     -18.367   8.318 -40.603  1.00 42.58           H  
ATOM   3663  HB3 GLU A 230     -16.746   8.812 -41.116  1.00 42.58           H  
ATOM   3664  O   GLU A 230     -18.470  10.790 -39.269  1.00 42.58           O  
ATOM   3665  CG  GLU A 230     -16.858   6.767 -40.449  1.00 42.58           C  
ATOM   3666  HG2 GLU A 230     -17.246   6.235 -39.581  1.00 42.58           H  
ATOM   3667  HG3 GLU A 230     -15.770   6.734 -40.390  1.00 42.58           H  
ATOM   3668  CD  GLU A 230     -17.336   6.015 -41.707  1.00 42.58           C  
ATOM   3669  OE1 GLU A 230     -16.803   4.904 -41.932  1.00 42.58           O  
ATOM   3670  OE2 GLU A 230     -18.303   6.473 -42.354  1.00 42.58           O  
ATOM   3671  N   LEU A 231     -16.365  11.169 -38.598  1.00 47.64           N  
ATOM   3672  H   LEU A 231     -15.500  10.748 -38.292  1.00 47.64           H  
ATOM   3673  CA  LEU A 231     -16.313  12.592 -38.922  1.00 47.64           C  
ATOM   3674  HA  LEU A 231     -17.040  12.807 -39.705  1.00 47.64           H  
ATOM   3675  C   LEU A 231     -14.944  12.856 -39.539  1.00 47.64           C  
ATOM   3676  CB  LEU A 231     -16.634  13.485 -37.706  1.00 47.64           C  
ATOM   3677  HB2 LEU A 231     -16.242  13.009 -36.807  1.00 47.64           H  
ATOM   3678  HB3 LEU A 231     -16.118  14.437 -37.827  1.00 47.64           H  
ATOM   3679  O   LEU A 231     -13.969  13.172 -38.858  1.00 47.64           O  
ATOM   3680  CG  LEU A 231     -18.136  13.782 -37.530  1.00 47.64           C  
ATOM   3681  HG  LEU A 231     -18.699  12.849 -37.508  1.00 47.64           H  
ATOM   3682  CD1 LEU A 231     -18.363  14.503 -36.198  1.00 47.64           C  
ATOM   3683 HD11 LEU A 231     -19.430  14.667 -36.047  1.00 47.64           H  
ATOM   3684 HD12 LEU A 231     -17.978  13.890 -35.383  1.00 47.64           H  
ATOM   3685 HD13 LEU A 231     -17.842  15.461 -36.206  1.00 47.64           H  
ATOM   3686  CD2 LEU A 231     -18.695  14.676 -38.642  1.00 47.64           C  
ATOM   3687 HD21 LEU A 231     -18.044  15.537 -38.789  1.00 47.64           H  
ATOM   3688 HD22 LEU A 231     -19.705  15.006 -38.397  1.00 47.64           H  
ATOM   3689 HD23 LEU A 231     -18.740  14.117 -39.577  1.00 47.64           H  
ATOM   3690  N   GLU A 232     -14.909  12.659 -40.853  1.00 45.50           N  
ATOM   3691  H   GLU A 232     -15.745  12.289 -41.283  1.00 45.50           H  
ATOM   3692  CA  GLU A 232     -14.063  13.419 -41.762  1.00 45.50           C  
ATOM   3693  HA  GLU A 232     -13.020  13.134 -41.624  1.00 45.50           H  
ATOM   3694  C   GLU A 232     -14.220  14.929 -41.481  1.00 45.50           C  
ATOM   3695  CB  GLU A 232     -14.490  13.109 -43.213  1.00 45.50           C  
ATOM   3696  HB2 GLU A 232     -14.015  13.830 -43.879  1.00 45.50           H  
ATOM   3697  HB3 GLU A 232     -15.569  13.237 -43.290  1.00 45.50           H  
ATOM   3698  O   GLU A 232     -15.317  15.420 -41.220  1.00 45.50           O  
ATOM   3699  CG  GLU A 232     -14.091  11.699 -43.682  1.00 45.50           C  
ATOM   3700  HG2 GLU A 232     -14.443  10.971 -42.951  1.00 45.50           H  
ATOM   3701  HG3 GLU A 232     -13.003  11.639 -43.705  1.00 45.50           H  
ATOM   3702  CD  GLU A 232     -14.674  11.322 -45.058  1.00 45.50           C  
ATOM   3703  OE1 GLU A 232     -13.934  10.689 -45.846  1.00 45.50           O  
ATOM   3704  OE2 GLU A 232     -15.870  11.613 -45.286  1.00 45.50           O  
ATOM   3705  N   GLU A 233     -13.099  15.650 -41.525  1.00 42.40           N  
ATOM   3706  H   GLU A 233     -12.259  15.119 -41.710  1.00 42.40           H  
ATOM   3707  CA  GLU A 233     -13.008  17.077 -41.866  1.00 42.40           C  
ATOM   3708  HA  GLU A 233     -12.017  17.409 -41.559  1.00 42.40           H  
ATOM   3709  C   GLU A 233     -13.982  18.060 -41.177  1.00 42.40           C  
ATOM   3710  CB  GLU A 233     -13.042  17.224 -43.397  1.00 42.40           C  
ATOM   3711  HB2 GLU A 233     -13.985  16.832 -43.779  1.00 42.40           H  
ATOM   3712  HB3 GLU A 233     -12.975  18.284 -43.642  1.00 42.40           H  
ATOM   3713  O   GLU A 233     -14.846  18.664 -41.807  1.00 42.40           O  
ATOM   3714  CG  GLU A 233     -11.867  16.508 -44.081  1.00 42.40           C  
ATOM   3715  HG2 GLU A 233     -11.949  15.433 -43.922  1.00 42.40           H  
ATOM   3716  HG3 GLU A 233     -10.942  16.844 -43.612  1.00 42.40           H  
ATOM   3717  CD  GLU A 233     -11.804  16.789 -45.589  1.00 42.40           C  
ATOM   3718  OE1 GLU A 233     -10.684  16.659 -46.135  1.00 42.40           O  
ATOM   3719  OE2 GLU A 233     -12.840  17.177 -46.173  1.00 42.40           O  
ATOM   3720  N   ILE A 234     -13.771  18.353 -39.887  1.00 41.85           N  
ATOM   3721  H   ILE A 234     -13.126  17.782 -39.361  1.00 41.85           H  
ATOM   3722  CA  ILE A 234     -14.309  19.577 -39.265  1.00 41.85           C  
ATOM   3723  HA  ILE A 234     -14.578  20.278 -40.054  1.00 41.85           H  
ATOM   3724  C   ILE A 234     -13.216  20.238 -38.420  1.00 41.85           C  
ATOM   3725  CB  ILE A 234     -15.602  19.306 -38.448  1.00 41.85           C  
ATOM   3726  HB  ILE A 234     -15.364  18.616 -37.639  1.00 41.85           H  
ATOM   3727  O   ILE A 234     -12.844  19.720 -37.370  1.00 41.85           O  
ATOM   3728  CG1 ILE A 234     -16.704  18.660 -39.324  1.00 41.85           C  
ATOM   3729 HG12 ILE A 234     -16.924  19.311 -40.170  1.00 41.85           H  
ATOM   3730 HG13 ILE A 234     -16.335  17.712 -39.714  1.00 41.85           H  
ATOM   3731  CG2 ILE A 234     -16.120  20.625 -37.829  1.00 41.85           C  
ATOM   3732 HG21 ILE A 234     -16.409  21.318 -38.620  1.00 41.85           H  
ATOM   3733 HG22 ILE A 234     -15.356  21.082 -37.202  1.00 41.85           H  
ATOM   3734 HG23 ILE A 234     -16.980  20.428 -37.188  1.00 41.85           H  
ATOM   3735  CD1 ILE A 234     -18.017  18.348 -38.595  1.00 41.85           C  
ATOM   3736 HD11 ILE A 234     -18.530  19.269 -38.318  1.00 41.85           H  
ATOM   3737 HD12 ILE A 234     -17.815  17.754 -37.704  1.00 41.85           H  
ATOM   3738 HD13 ILE A 234     -18.670  17.786 -39.263  1.00 41.85           H  
ATOM   3739  N   GLY A 235     -12.745  21.419 -38.845  1.00 38.31           N  
ATOM   3740  H   GLY A 235     -13.084  21.757 -39.735  1.00 38.31           H  
ATOM   3741  CA  GLY A 235     -12.163  22.384 -37.904  1.00 38.31           C  
ATOM   3742  HA2 GLY A 235     -12.922  23.139 -37.701  1.00 38.31           H  
ATOM   3743  HA3 GLY A 235     -11.946  21.892 -36.956  1.00 38.31           H  
ATOM   3744  C   GLY A 235     -10.895  23.141 -38.294  1.00 38.31           C  
ATOM   3745  O   GLY A 235     -10.158  23.547 -37.400  1.00 38.31           O  
ATOM   3746  N   GLN A 236     -10.634  23.400 -39.578  1.00 40.75           N  
ATOM   3747  H   GLN A 236     -11.251  23.018 -40.280  1.00 40.75           H  
ATOM   3748  CA  GLN A 236      -9.863  24.598 -39.928  1.00 40.75           C  
ATOM   3749  HA  GLN A 236      -8.877  24.537 -39.469  1.00 40.75           H  
ATOM   3750  C   GLN A 236     -10.588  25.852 -39.390  1.00 40.75           C  
ATOM   3751  CB  GLN A 236      -9.704  24.720 -41.455  1.00 40.75           C  
ATOM   3752  HB2 GLN A 236     -10.682  24.611 -41.923  1.00 40.75           H  
ATOM   3753  HB3 GLN A 236      -9.340  25.724 -41.676  1.00 40.75           H  
ATOM   3754  O   GLN A 236     -11.797  25.981 -39.550  1.00 40.75           O  
ATOM   3755  CG  GLN A 236      -8.718  23.723 -42.090  1.00 40.75           C  
ATOM   3756  HG2 GLN A 236      -9.057  22.705 -41.898  1.00 40.75           H  
ATOM   3757  HG3 GLN A 236      -7.735  23.850 -41.637  1.00 40.75           H  
ATOM   3758  CD  GLN A 236      -8.590  23.913 -43.604  1.00 40.75           C  
ATOM   3759  NE2 GLN A 236      -7.710  23.191 -44.263  1.00 40.75           N  
ATOM   3760 HE21 GLN A 236      -7.726  23.295 -45.267  1.00 40.75           H  
ATOM   3761 HE22 GLN A 236      -7.194  22.450 -43.810  1.00 40.75           H  
ATOM   3762  OE1 GLN A 236      -9.261  24.722 -44.221  1.00 40.75           O  
ATOM   3763  N   ASN A 237      -9.823  26.804 -38.844  1.00 45.45           N  
ATOM   3764  H   ASN A 237      -8.855  26.557 -38.699  1.00 45.45           H  
ATOM   3765  CA  ASN A 237     -10.144  28.238 -38.754  1.00 45.45           C  
ATOM   3766  HA  ASN A 237      -9.286  28.719 -38.285  1.00 45.45           H  
ATOM   3767  C   ASN A 237     -11.374  28.689 -37.930  1.00 45.45           C  
ATOM   3768  CB  ASN A 237     -10.228  28.792 -40.194  1.00 45.45           C  
ATOM   3769  HB2 ASN A 237     -10.991  28.248 -40.751  1.00 45.45           H  
ATOM   3770  HB3 ASN A 237     -10.532  29.838 -40.162  1.00 45.45           H  
ATOM   3771  O   ASN A 237     -12.473  28.760 -38.464  1.00 45.45           O  
ATOM   3772  CG  ASN A 237      -8.913  28.731 -40.938  1.00 45.45           C  
ATOM   3773  ND2 ASN A 237      -8.943  28.573 -42.240  1.00 45.45           N  
ATOM   3774 HD21 ASN A 237      -9.814  28.381 -42.714  1.00 45.45           H  
ATOM   3775 HD22 ASN A 237      -8.054  28.467 -42.707  1.00 45.45           H  
ATOM   3776  OD1 ASN A 237      -7.848  28.855 -40.357  1.00 45.45           O  
ATOM   3777  N   GLN A 238     -11.141  29.152 -36.688  1.00 46.83           N  
ATOM   3778  H   GLN A 238     -10.274  28.840 -36.274  1.00 46.83           H  
ATOM   3779  CA  GLN A 238     -11.833  30.245 -35.949  1.00 46.83           C  
ATOM   3780  HA  GLN A 238     -11.477  31.212 -36.303  1.00 46.83           H  
ATOM   3781  C   GLN A 238     -11.444  30.101 -34.462  1.00 46.83           C  
ATOM   3782  CB  GLN A 238     -13.375  30.186 -36.091  1.00 46.83           C  
ATOM   3783  HB2 GLN A 238     -13.696  29.151 -36.211  1.00 46.83           H  
ATOM   3784  HB3 GLN A 238     -13.836  30.561 -35.178  1.00 46.83           H  
ATOM   3785  O   GLN A 238     -11.898  29.191 -33.792  1.00 46.83           O  
ATOM   3786  CG  GLN A 238     -13.903  31.052 -37.254  1.00 46.83           C  
ATOM   3787  HG2 GLN A 238     -13.263  30.977 -38.133  1.00 46.83           H  
ATOM   3788  HG3 GLN A 238     -13.883  32.097 -36.946  1.00 46.83           H  
ATOM   3789  CD  GLN A 238     -15.338  30.702 -37.634  1.00 46.83           C  
ATOM   3790  NE2 GLN A 238     -15.618  30.406 -38.883  1.00 46.83           N  
ATOM   3791 HE21 GLN A 238     -14.861  30.197 -39.518  1.00 46.83           H  
ATOM   3792 HE22 GLN A 238     -16.567  30.113 -39.063  1.00 46.83           H  
ATOM   3793  OE1 GLN A 238     -16.240  30.725 -36.814  1.00 46.83           O  
ATOM   3794  N   PHE A 239     -10.470  30.832 -33.919  1.00 39.46           N  
ATOM   3795  H   PHE A 239      -9.914  30.269 -33.292  1.00 39.46           H  
ATOM   3796  CA  PHE A 239     -10.676  32.161 -33.345  1.00 39.46           C  
ATOM   3797  HA  PHE A 239     -11.459  32.690 -33.889  1.00 39.46           H  
ATOM   3798  C   PHE A 239      -9.375  32.973 -33.443  1.00 39.46           C  
ATOM   3799  CB  PHE A 239     -11.117  32.023 -31.867  1.00 39.46           C  
ATOM   3800  HB2 PHE A 239     -10.655  32.819 -31.283  1.00 39.46           H  
ATOM   3801  HB3 PHE A 239     -10.748  31.085 -31.452  1.00 39.46           H  
ATOM   3802  O   PHE A 239      -8.448  32.821 -32.650  1.00 39.46           O  
ATOM   3803  CG  PHE A 239     -12.614  32.124 -31.637  1.00 39.46           C  
ATOM   3804  CD1 PHE A 239     -13.193  33.381 -31.378  1.00 39.46           C  
ATOM   3805  HD1 PHE A 239     -12.573  34.265 -31.346  1.00 39.46           H  
ATOM   3806  CD2 PHE A 239     -13.433  30.979 -31.672  1.00 39.46           C  
ATOM   3807  HD2 PHE A 239     -13.001  30.002 -31.827  1.00 39.46           H  
ATOM   3808  CE1 PHE A 239     -14.581  33.494 -31.177  1.00 39.46           C  
ATOM   3809  HE1 PHE A 239     -15.023  34.462 -30.992  1.00 39.46           H  
ATOM   3810  CE2 PHE A 239     -14.822  31.095 -31.496  1.00 39.46           C  
ATOM   3811  HE2 PHE A 239     -15.443  30.213 -31.549  1.00 39.46           H  
ATOM   3812  CZ  PHE A 239     -15.397  32.352 -31.248  1.00 39.46           C  
ATOM   3813  HZ  PHE A 239     -16.466  32.437 -31.116  1.00 39.46           H  
ATOM   3814  N   ARG A 240      -9.333  33.873 -34.428  1.00 33.17           N  
ATOM   3815  H   ARG A 240     -10.139  33.901 -35.035  1.00 33.17           H  
ATOM   3816  CA  ARG A 240      -8.513  35.087 -34.385  1.00 33.17           C  
ATOM   3817  HA  ARG A 240      -7.549  34.861 -33.931  1.00 33.17           H  
ATOM   3818  C   ARG A 240      -9.224  36.129 -33.512  1.00 33.17           C  
ATOM   3819  CB  ARG A 240      -8.315  35.637 -35.814  1.00 33.17           C  
ATOM   3820  HB2 ARG A 240      -9.271  35.629 -36.338  1.00 33.17           H  
ATOM   3821  HB3 ARG A 240      -7.990  36.675 -35.739  1.00 33.17           H  
ATOM   3822  O   ARG A 240     -10.450  36.185 -33.504  1.00 33.17           O  
ATOM   3823  CG  ARG A 240      -7.265  34.884 -36.648  1.00 33.17           C  
ATOM   3824  HG2 ARG A 240      -7.535  33.832 -36.734  1.00 33.17           H  
ATOM   3825  HG3 ARG A 240      -6.301  34.964 -36.146  1.00 33.17           H  
ATOM   3826  CD  ARG A 240      -7.167  35.508 -38.052  1.00 33.17           C  
ATOM   3827  HD2 ARG A 240      -8.039  35.205 -38.633  1.00 33.17           H  
ATOM   3828  HD3 ARG A 240      -7.178  36.593 -37.951  1.00 33.17           H  
ATOM   3829  NE  ARG A 240      -5.930  35.117 -38.758  1.00 33.17           N  
ATOM   3830  HE  ARG A 240      -5.336  34.438 -38.304  1.00 33.17           H  
ATOM   3831  NH1 ARG A 240      -6.197  36.453 -40.615  1.00 33.17           N  
ATOM   3832 HH11 ARG A 240      -7.115  36.723 -40.293  1.00 33.17           H  
ATOM   3833 HH12 ARG A 240      -5.838  36.812 -41.489  1.00 33.17           H  
ATOM   3834  NH2 ARG A 240      -4.339  35.243 -40.389  1.00 33.17           N  
ATOM   3835 HH21 ARG A 240      -3.768  34.569 -39.899  1.00 33.17           H  
ATOM   3836 HH22 ARG A 240      -4.016  35.602 -41.276  1.00 33.17           H  
ATOM   3837  CZ  ARG A 240      -5.498  35.604 -39.912  1.00 33.17           C  
ATOM   3838  N   SER A 241      -8.433  37.026 -32.925  1.00 37.82           N  
ATOM   3839  H   SER A 241      -7.442  36.832 -32.948  1.00 37.82           H  
ATOM   3840  CA  SER A 241      -8.826  38.371 -32.474  1.00 37.82           C  
ATOM   3841  HA  SER A 241      -7.897  38.918 -32.308  1.00 37.82           H  
ATOM   3842  C   SER A 241      -9.623  38.487 -31.170  1.00 37.82           C  
ATOM   3843  CB  SER A 241      -9.539  39.121 -33.609  1.00 37.82           C  
ATOM   3844  HB2 SER A 241     -10.532  38.703 -33.771  1.00 37.82           H  
ATOM   3845  HB3 SER A 241      -8.958  39.033 -34.527  1.00 37.82           H  
ATOM   3846  O   SER A 241     -10.850  38.496 -31.174  1.00 37.82           O  
ATOM   3847  OG  SER A 241      -9.657  40.484 -33.267  1.00 37.82           O  
ATOM   3848  HG  SER A 241     -10.161  40.936 -33.948  1.00 37.82           H  
ATOM   3849  N   ARG A 242      -8.902  38.712 -30.066  1.00 44.72           N  
ATOM   3850  H   ARG A 242      -7.932  38.434 -30.109  1.00 44.72           H  
ATOM   3851  CA  ARG A 242      -9.134  39.800 -29.092  1.00 44.72           C  
ATOM   3852  HA  ARG A 242      -9.570  40.651 -29.615  1.00 44.72           H  
ATOM   3853  C   ARG A 242      -7.749  40.223 -28.584  1.00 44.72           C  
ATOM   3854  CB  ARG A 242     -10.068  39.378 -27.935  1.00 44.72           C  
ATOM   3855  HB2 ARG A 242      -9.651  38.512 -27.421  1.00 44.72           H  
ATOM   3856  HB3 ARG A 242     -10.127  40.203 -27.224  1.00 44.72           H  
ATOM   3857  O   ARG A 242      -6.861  39.387 -28.584  1.00 44.72           O  
ATOM   3858  CG  ARG A 242     -11.485  39.051 -28.431  1.00 44.72           C  
ATOM   3859  HG2 ARG A 242     -11.465  38.066 -28.899  1.00 44.72           H  
ATOM   3860  HG3 ARG A 242     -11.779  39.804 -29.162  1.00 44.72           H  
ATOM   3861  CD  ARG A 242     -12.563  38.997 -27.354  1.00 44.72           C  
ATOM   3862  HD2 ARG A 242     -12.355  38.163 -26.685  1.00 44.72           H  
ATOM   3863  HD3 ARG A 242     -12.539  39.929 -26.788  1.00 44.72           H  
ATOM   3864  NE  ARG A 242     -13.887  38.831 -27.987  1.00 44.72           N  
ATOM   3865  HE  ARG A 242     -13.881  38.696 -28.988  1.00 44.72           H  
ATOM   3866  NH1 ARG A 242     -15.164  39.003 -26.092  1.00 44.72           N  
ATOM   3867 HH11 ARG A 242     -14.315  39.053 -25.547  1.00 44.72           H  
ATOM   3868 HH12 ARG A 242     -16.067  39.045 -25.643  1.00 44.72           H  
ATOM   3869  NH2 ARG A 242     -16.162  38.796 -28.081  1.00 44.72           N  
ATOM   3870 HH21 ARG A 242     -16.114  38.701 -29.085  1.00 44.72           H  
ATOM   3871 HH22 ARG A 242     -17.061  38.835 -27.621  1.00 44.72           H  
ATOM   3872  CZ  ARG A 242     -15.061  38.876 -27.386  1.00 44.72           C  
ATOM   3873  N   PHE A 243      -7.565  41.475 -28.172  1.00 36.72           N  
ATOM   3874  H   PHE A 243      -8.379  42.072 -28.176  1.00 36.72           H  
ATOM   3875  CA  PHE A 243      -6.298  42.089 -27.713  1.00 36.72           C  
ATOM   3876  HA  PHE A 243      -6.628  42.901 -27.065  1.00 36.72           H  
ATOM   3877  C   PHE A 243      -5.468  42.836 -28.778  1.00 36.72           C  
ATOM   3878  CB  PHE A 243      -5.474  41.193 -26.759  1.00 36.72           C  
ATOM   3879  HB2 PHE A 243      -4.724  41.813 -26.268  1.00 36.72           H  
ATOM   3880  HB3 PHE A 243      -4.930  40.448 -27.339  1.00 36.72           H  
ATOM   3881  O   PHE A 243      -4.249  42.731 -28.838  1.00 36.72           O  
ATOM   3882  CG  PHE A 243      -6.289  40.502 -25.678  1.00 36.72           C  
ATOM   3883  CD1 PHE A 243      -6.873  41.261 -24.647  1.00 36.72           C  
ATOM   3884  HD1 PHE A 243      -6.703  42.326 -24.594  1.00 36.72           H  
ATOM   3885  CD2 PHE A 243      -6.479  39.106 -25.703  1.00 36.72           C  
ATOM   3886  HD2 PHE A 243      -5.998  38.507 -26.462  1.00 36.72           H  
ATOM   3887  CE1 PHE A 243      -7.662  40.632 -23.668  1.00 36.72           C  
ATOM   3888  HE1 PHE A 243      -8.089  41.213 -22.864  1.00 36.72           H  
ATOM   3889  CE2 PHE A 243      -7.287  38.480 -24.740  1.00 36.72           C  
ATOM   3890  HE2 PHE A 243      -7.422  37.409 -24.765  1.00 36.72           H  
ATOM   3891  CZ  PHE A 243      -7.879  39.244 -23.721  1.00 36.72           C  
ATOM   3892  HZ  PHE A 243      -8.473  38.759 -22.960  1.00 36.72           H  
ATOM   3893  N   SER A 244      -6.130  43.701 -29.552  1.00 38.52           N  
ATOM   3894  H   SER A 244      -7.140  43.669 -29.567  1.00 38.52           H  
ATOM   3895  CA  SER A 244      -5.529  44.947 -30.050  1.00 38.52           C  
ATOM   3896  HA  SER A 244      -4.573  45.112 -29.554  1.00 38.52           H  
ATOM   3897  C   SER A 244      -6.460  46.116 -29.709  1.00 38.52           C  
ATOM   3898  CB  SER A 244      -5.250  44.886 -31.562  1.00 38.52           C  
ATOM   3899  HB2 SER A 244      -4.596  44.041 -31.775  1.00 38.52           H  
ATOM   3900  HB3 SER A 244      -4.746  45.802 -31.869  1.00 38.52           H  
ATOM   3901  O   SER A 244      -7.583  46.143 -30.206  1.00 38.52           O  
ATOM   3902  OG  SER A 244      -6.447  44.750 -32.305  1.00 38.52           O  
ATOM   3903  HG  SER A 244      -7.060  45.420 -31.995  1.00 38.52           H  
ATOM   3904  N   ASN A 245      -6.025  47.010 -28.812  1.00 35.79           N  
ATOM   3905  H   ASN A 245      -5.216  46.721 -28.281  1.00 35.79           H  
ATOM   3906  CA  ASN A 245      -6.258  48.468 -28.795  1.00 35.79           C  
ATOM   3907  HA  ASN A 245      -5.512  48.921 -29.447  1.00 35.79           H  
ATOM   3908  C   ASN A 245      -5.996  49.036 -27.388  1.00 35.79           C  
ATOM   3909  CB  ASN A 245      -7.643  48.908 -29.321  1.00 35.79           C  
ATOM   3910  HB2 ASN A 245      -8.422  48.244 -28.945  1.00 35.79           H  
ATOM   3911  HB3 ASN A 245      -7.859  49.912 -28.957  1.00 35.79           H  
ATOM   3912  O   ASN A 245      -6.711  48.742 -26.433  1.00 35.79           O  
ATOM   3913  CG  ASN A 245      -7.686  48.974 -30.844  1.00 35.79           C  
ATOM   3914  ND2 ASN A 245      -8.850  49.121 -31.430  1.00 35.79           N  
ATOM   3915 HD21 ASN A 245      -9.693  49.198 -30.879  1.00 35.79           H  
ATOM   3916 HD22 ASN A 245      -8.834  49.188 -32.438  1.00 35.79           H  
ATOM   3917  OD1 ASN A 245      -6.676  48.911 -31.529  1.00 35.79           O  
ATOM   3918  N   ARG A 246      -4.941  49.852 -27.300  1.00 33.13           N  
ATOM   3919  H   ARG A 246      -4.473  50.047 -28.174  1.00 33.13           H  
ATOM   3920  CA  ARG A 246      -4.615  50.769 -26.197  1.00 33.13           C  
ATOM   3921  HA  ARG A 246      -4.550  50.228 -25.252  1.00 33.13           H  
ATOM   3922  C   ARG A 246      -5.713  51.837 -26.041  1.00 33.13           C  
ATOM   3923  CB  ARG A 246      -3.277  51.458 -26.525  1.00 33.13           C  
ATOM   3924  HB2 ARG A 246      -3.347  51.900 -27.519  1.00 33.13           H  
ATOM   3925  HB3 ARG A 246      -3.118  52.272 -25.817  1.00 33.13           H  
ATOM   3926  O   ARG A 246      -6.369  52.171 -27.026  1.00 33.13           O  
ATOM   3927  CG  ARG A 246      -2.048  50.538 -26.462  1.00 33.13           C  
ATOM   3928  HG2 ARG A 246      -2.214  49.645 -27.065  1.00 33.13           H  
ATOM   3929  HG3 ARG A 246      -1.879  50.243 -25.426  1.00 33.13           H  
ATOM   3930  CD  ARG A 246      -0.817  51.283 -27.002  1.00 33.13           C  
ATOM   3931  HD2 ARG A 246      -0.965  51.465 -28.066  1.00 33.13           H  
ATOM   3932  HD3 ARG A 246      -0.739  52.244 -26.494  1.00 33.13           H  
ATOM   3933  NE  ARG A 246       0.434  50.528 -26.784  1.00 33.13           N  
ATOM   3934  HE  ARG A 246       0.415  49.812 -26.071  1.00 33.13           H  
ATOM   3935  NH1 ARG A 246       1.748  51.662 -28.296  1.00 33.13           N  
ATOM   3936 HH11 ARG A 246       2.649  51.824 -28.723  1.00 33.13           H  
ATOM   3937 HH12 ARG A 246       0.958  52.234 -28.555  1.00 33.13           H  
ATOM   3938  NH2 ARG A 246       2.654  50.067 -27.029  1.00 33.13           N  
ATOM   3939 HH21 ARG A 246       2.597  49.359 -26.311  1.00 33.13           H  
ATOM   3940 HH22 ARG A 246       3.545  50.257 -27.465  1.00 33.13           H  
ATOM   3941  CZ  ARG A 246       1.599  50.754 -27.370  1.00 33.13           C  
ATOM   3942  N   PRO A 247      -5.868  52.388 -24.832  1.00 37.66           N  
ATOM   3943  CA  PRO A 247      -5.444  53.774 -24.578  1.00 37.66           C  
ATOM   3944  HA  PRO A 247      -4.989  54.214 -25.465  1.00 37.66           H  
ATOM   3945  C   PRO A 247      -4.411  53.749 -23.429  1.00 37.66           C  
ATOM   3946  CB  PRO A 247      -6.756  54.507 -24.273  1.00 37.66           C  
ATOM   3947  HB2 PRO A 247      -7.250  54.755 -25.212  1.00 37.66           H  
ATOM   3948  HB3 PRO A 247      -6.617  55.410 -23.679  1.00 37.66           H  
ATOM   3949  O   PRO A 247      -4.596  53.035 -22.450  1.00 37.66           O  
ATOM   3950  CG  PRO A 247      -7.588  53.466 -23.527  1.00 37.66           C  
ATOM   3951  HG2 PRO A 247      -8.654  53.607 -23.706  1.00 37.66           H  
ATOM   3952  HG3 PRO A 247      -7.371  53.522 -22.460  1.00 37.66           H  
ATOM   3953  CD  PRO A 247      -7.094  52.129 -24.081  1.00 37.66           C  
ATOM   3954  HD2 PRO A 247      -7.854  51.705 -24.737  1.00 37.66           H  
ATOM   3955  HD3 PRO A 247      -6.893  51.439 -23.261  1.00 37.66           H  
ATOM   3956  N   GLN A 248      -3.173  54.236 -23.565  1.00 31.69           N  
ATOM   3957  H   GLN A 248      -2.571  53.747 -22.918  1.00 31.69           H  
ATOM   3958  CA  GLN A 248      -2.762  55.642 -23.676  1.00 31.69           C  
ATOM   3959  HA  GLN A 248      -1.739  55.641 -23.297  1.00 31.69           H  
ATOM   3960  C   GLN A 248      -3.501  56.572 -22.707  1.00 31.69           C  
ATOM   3961  CB  GLN A 248      -2.665  56.181 -25.120  1.00 31.69           C  
ATOM   3962  HB2 GLN A 248      -3.013  57.214 -25.145  1.00 31.69           H  
ATOM   3963  HB3 GLN A 248      -3.290  55.593 -25.792  1.00 31.69           H  
ATOM   3964  O   GLN A 248      -4.724  56.587 -22.674  1.00 31.69           O  
ATOM   3965  CG  GLN A 248      -1.202  56.151 -25.602  1.00 31.69           C  
ATOM   3966  HG2 GLN A 248      -0.604  56.761 -24.925  1.00 31.69           H  
ATOM   3967  HG3 GLN A 248      -0.831  55.127 -25.560  1.00 31.69           H  
ATOM   3968  CD  GLN A 248      -0.984  56.681 -27.017  1.00 31.69           C  
ATOM   3969  NE2 GLN A 248       0.250  56.875 -27.426  1.00 31.69           N  
ATOM   3970 HE21 GLN A 248       0.302  57.352 -28.315  1.00 31.69           H  
ATOM   3971 HE22 GLN A 248       0.991  56.937 -26.743  1.00 31.69           H  
ATOM   3972  OE1 GLN A 248      -1.882  56.858 -27.816  1.00 31.69           O  
ATOM   3973  N   ASP A 249      -2.688  57.353 -21.996  1.00 32.34           N  
ATOM   3974  H   ASP A 249      -1.712  57.307 -22.250  1.00 32.34           H  
ATOM   3975  CA  ASP A 249      -3.029  58.585 -21.288  1.00 32.34           C  
ATOM   3976  HA  ASP A 249      -2.063  59.059 -21.115  1.00 32.34           H  
ATOM   3977  C   ASP A 249      -3.652  58.419 -19.886  1.00 32.34           C  
ATOM   3978  CB  ASP A 249      -3.810  59.505 -22.262  1.00 32.34           C  
ATOM   3979  HB2 ASP A 249      -4.774  59.057 -22.502  1.00 32.34           H  
ATOM   3980  HB3 ASP A 249      -4.047  60.462 -21.799  1.00 32.34           H  
ATOM   3981  O   ASP A 249      -4.609  57.686 -19.696  1.00 32.34           O  
ATOM   3982  CG  ASP A 249      -3.053  59.800 -23.565  1.00 32.34           C  
ATOM   3983  OD1 ASP A 249      -1.829  59.516 -23.631  1.00 32.34           O  
ATOM   3984  OD2 ASP A 249      -3.705  60.316 -24.497  1.00 32.34           O  
ATOM   3985  N   THR A 250      -3.195  59.061 -18.811  1.00 35.36           N  
ATOM   3986  H   THR A 250      -3.822  58.970 -18.024  1.00 35.36           H  
ATOM   3987  CA  THR A 250      -2.076  59.976 -18.561  1.00 35.36           C  
ATOM   3988  HA  THR A 250      -1.128  59.476 -18.757  1.00 35.36           H  
ATOM   3989  C   THR A 250      -2.146  60.388 -17.074  1.00 35.36           C  
ATOM   3990  CB  THR A 250      -2.181  61.290 -19.371  1.00 35.36           C  
ATOM   3991  HB  THR A 250      -1.970  62.103 -18.677  1.00 35.36           H  
ATOM   3992  O   THR A 250      -3.223  60.427 -16.493  1.00 35.36           O  
ATOM   3993  CG2 THR A 250      -1.194  61.438 -20.537  1.00 35.36           C  
ATOM   3994 HG21 THR A 250      -1.027  62.497 -20.730  1.00 35.36           H  
ATOM   3995 HG22 THR A 250      -1.592  61.017 -21.461  1.00 35.36           H  
ATOM   3996 HG23 THR A 250      -0.240  60.969 -20.296  1.00 35.36           H  
ATOM   3997  OG1 THR A 250      -3.473  61.570 -19.816  1.00 35.36           O  
ATOM   3998  HG1 THR A 250      -3.421  62.208 -20.532  1.00 35.36           H  
ATOM   3999  N   ILE A 251      -0.988  60.771 -16.521  1.00 30.65           N  
ATOM   4000  H   ILE A 251      -0.166  60.482 -17.031  1.00 30.65           H  
ATOM   4001  CA  ILE A 251      -0.765  61.958 -15.666  1.00 30.65           C  
ATOM   4002  HA  ILE A 251       0.320  61.998 -15.564  1.00 30.65           H  
ATOM   4003  C   ILE A 251      -1.284  61.960 -14.205  1.00 30.65           C  
ATOM   4004  CB  ILE A 251      -1.102  63.246 -16.466  1.00 30.65           C  
ATOM   4005  HB  ILE A 251      -2.138  63.179 -16.798  1.00 30.65           H  
ATOM   4006  O   ILE A 251      -2.473  62.000 -13.923  1.00 30.65           O  
ATOM   4007  CG1 ILE A 251      -0.156  63.404 -17.690  1.00 30.65           C  
ATOM   4008 HG12 ILE A 251       0.817  63.758 -17.351  1.00 30.65           H  
ATOM   4009 HG13 ILE A 251       0.035  62.448 -18.176  1.00 30.65           H  
ATOM   4010  CG2 ILE A 251      -0.962  64.536 -15.649  1.00 30.65           C  
ATOM   4011 HG21 ILE A 251       0.065  64.674 -15.310  1.00 30.65           H  
ATOM   4012 HG22 ILE A 251      -1.634  64.513 -14.791  1.00 30.65           H  
ATOM   4013 HG23 ILE A 251      -1.258  65.401 -16.242  1.00 30.65           H  
ATOM   4014  CD1 ILE A 251      -0.683  64.390 -18.748  1.00 30.65           C  
ATOM   4015 HD11 ILE A 251      -0.601  65.412 -18.379  1.00 30.65           H  
ATOM   4016 HD12 ILE A 251      -0.071  64.318 -19.647  1.00 30.65           H  
ATOM   4017 HD13 ILE A 251      -1.726  64.195 -18.998  1.00 30.65           H  
ATOM   4018  N   PHE A 252      -0.292  61.967 -13.299  1.00 35.03           N  
ATOM   4019  H   PHE A 252       0.598  61.680 -13.680  1.00 35.03           H  
ATOM   4020  CA  PHE A 252      -0.114  62.782 -12.082  1.00 35.03           C  
ATOM   4021  HA  PHE A 252       0.225  62.122 -11.284  1.00 35.03           H  
ATOM   4022  C   PHE A 252      -1.298  63.600 -11.542  1.00 35.03           C  
ATOM   4023  CB  PHE A 252       1.004  63.806 -12.374  1.00 35.03           C  
ATOM   4024  HB2 PHE A 252       0.693  64.461 -13.188  1.00 35.03           H  
ATOM   4025  HB3 PHE A 252       1.115  64.445 -11.498  1.00 35.03           H  
ATOM   4026  O   PHE A 252      -1.937  64.308 -12.306  1.00 35.03           O  
ATOM   4027  CG  PHE A 252       2.372  63.237 -12.696  1.00 35.03           C  
ATOM   4028  CD1 PHE A 252       3.318  63.116 -11.664  1.00 35.03           C  
ATOM   4029  HD1 PHE A 252       3.068  63.426 -10.660  1.00 35.03           H  
ATOM   4030  CD2 PHE A 252       2.724  62.872 -14.011  1.00 35.03           C  
ATOM   4031  HD2 PHE A 252       2.029  63.033 -14.821  1.00 35.03           H  
ATOM   4032  CE1 PHE A 252       4.598  62.606 -11.935  1.00 35.03           C  
ATOM   4033  HE1 PHE A 252       5.325  62.525 -11.139  1.00 35.03           H  
ATOM   4034  CE2 PHE A 252       3.998  62.339 -14.278  1.00 35.03           C  
ATOM   4035  HE2 PHE A 252       4.269  62.062 -15.286  1.00 35.03           H  
ATOM   4036  CZ  PHE A 252       4.935  62.205 -13.239  1.00 35.03           C  
ATOM   4037  HZ  PHE A 252       5.920  61.814 -13.445  1.00 35.03           H  
ATOM   4038  N   GLN A 253      -1.424  63.643 -10.208  1.00 33.01           N  
ATOM   4039  H   GLN A 253      -1.095  62.828  -9.710  1.00 33.01           H  
ATOM   4040  CA  GLN A 253      -1.486  64.858  -9.356  1.00 33.01           C  
ATOM   4041  HA  GLN A 253      -0.465  65.168  -9.136  1.00 33.01           H  
ATOM   4042  C   GLN A 253      -2.113  64.477  -8.005  1.00 33.01           C  
ATOM   4043  CB  GLN A 253      -2.203  66.050 -10.023  1.00 33.01           C  
ATOM   4044  HB2 GLN A 253      -3.012  65.714 -10.671  1.00 33.01           H  
ATOM   4045  HB3 GLN A 253      -2.662  66.691  -9.270  1.00 33.01           H  
ATOM   4046  O   GLN A 253      -3.175  63.874  -7.944  1.00 33.01           O  
ATOM   4047  CG  GLN A 253      -1.145  66.875 -10.786  1.00 33.01           C  
ATOM   4048  HG2 GLN A 253      -0.537  66.230 -11.421  1.00 33.01           H  
ATOM   4049  HG3 GLN A 253      -0.473  67.330 -10.059  1.00 33.01           H  
ATOM   4050  CD  GLN A 253      -1.704  67.975 -11.674  1.00 33.01           C  
ATOM   4051  NE2 GLN A 253      -0.866  68.896 -12.093  1.00 33.01           N  
ATOM   4052 HE21 GLN A 253      -1.305  69.669 -12.572  1.00 33.01           H  
ATOM   4053 HE22 GLN A 253       0.004  68.996 -11.589  1.00 33.01           H  
ATOM   4054  OE1 GLN A 253      -2.867  68.039 -12.034  1.00 33.01           O  
ATOM   4055  N   GLU A 254      -1.313  64.476  -6.941  1.00 39.46           N  
ATOM   4056  H   GLU A 254      -1.551  63.655  -6.402  1.00 39.46           H  
ATOM   4057  CA  GLU A 254      -1.142  65.599  -6.005  1.00 39.46           C  
ATOM   4058  HA  GLU A 254      -0.224  65.376  -5.461  1.00 39.46           H  
ATOM   4059  C   GLU A 254      -2.244  65.648  -4.938  1.00 39.46           C  
ATOM   4060  CB  GLU A 254      -0.890  66.987  -6.636  1.00 39.46           C  
ATOM   4061  HB2 GLU A 254      -1.470  67.096  -7.553  1.00 39.46           H  
ATOM   4062  HB3 GLU A 254      -1.236  67.758  -5.948  1.00 39.46           H  
ATOM   4063  O   GLU A 254      -3.427  65.743  -5.226  1.00 39.46           O  
ATOM   4064  CG  GLU A 254       0.601  67.242  -6.904  1.00 39.46           C  
ATOM   4065  HG2 GLU A 254       0.977  66.436  -7.534  1.00 39.46           H  
ATOM   4066  HG3 GLU A 254       1.135  67.195  -5.955  1.00 39.46           H  
ATOM   4067  CD  GLU A 254       0.895  68.587  -7.595  1.00 39.46           C  
ATOM   4068  OE1 GLU A 254       2.075  69.000  -7.536  1.00 39.46           O  
ATOM   4069  OE2 GLU A 254      -0.003  69.119  -8.285  1.00 39.46           O  
ATOM   4070  N   GLU A 255      -1.763  65.619  -3.693  1.00 35.80           N  
ATOM   4071  H   GLU A 255      -0.766  65.468  -3.640  1.00 35.80           H  
ATOM   4072  CA  GLU A 255      -2.305  66.347  -2.547  1.00 35.80           C  
ATOM   4073  HA  GLU A 255      -1.580  66.182  -1.749  1.00 35.80           H  
ATOM   4074  C   GLU A 255      -3.661  65.940  -1.942  1.00 35.80           C  
ATOM   4075  CB  GLU A 255      -2.246  67.859  -2.817  1.00 35.80           C  
ATOM   4076  HB2 GLU A 255      -2.838  68.098  -3.701  1.00 35.80           H  
ATOM   4077  HB3 GLU A 255      -2.683  68.375  -1.961  1.00 35.80           H  
ATOM   4078  O   GLU A 255      -4.716  65.941  -2.562  1.00 35.80           O  
ATOM   4079  CG  GLU A 255      -0.802  68.360  -2.990  1.00 35.80           C  
ATOM   4080  HG2 GLU A 255      -0.241  68.079  -2.098  1.00 35.80           H  
ATOM   4081  HG3 GLU A 255      -0.331  67.863  -3.838  1.00 35.80           H  
ATOM   4082  CD  GLU A 255      -0.716  69.881  -3.180  1.00 35.80           C  
ATOM   4083  OE1 GLU A 255       0.353  70.423  -2.819  1.00 35.80           O  
ATOM   4084  OE2 GLU A 255      -1.729  70.492  -3.584  1.00 35.80           O  
ATOM   4085  N   GLY A 256      -3.643  65.775  -0.614  1.00 31.17           N  
ATOM   4086  H   GLY A 256      -2.730  65.693  -0.190  1.00 31.17           H  
ATOM   4087  CA  GLY A 256      -4.680  66.425   0.187  1.00 31.17           C  
ATOM   4088  HA2 GLY A 256      -5.409  66.900  -0.470  1.00 31.17           H  
ATOM   4089  HA3 GLY A 256      -4.208  67.236   0.741  1.00 31.17           H  
ATOM   4090  C   GLY A 256      -5.482  65.555   1.154  1.00 31.17           C  
ATOM   4091  O   GLY A 256      -6.540  65.043   0.829  1.00 31.17           O  
ATOM   4092  N   ILE A 257      -5.034  65.570   2.413  1.00 30.94           N  
ATOM   4093  H   ILE A 257      -4.053  65.801   2.477  1.00 30.94           H  
ATOM   4094  CA  ILE A 257      -5.824  66.116   3.532  1.00 30.94           C  
ATOM   4095  HA  ILE A 257      -5.156  66.075   4.393  1.00 30.94           H  
ATOM   4096  C   ILE A 257      -7.087  65.336   3.969  1.00 30.94           C  
ATOM   4097  CB  ILE A 257      -6.031  67.637   3.276  1.00 30.94           C  
ATOM   4098  HB  ILE A 257      -6.405  67.756   2.259  1.00 30.94           H  
ATOM   4099  O   ILE A 257      -8.175  65.427   3.423  1.00 30.94           O  
ATOM   4100  CG1 ILE A 257      -4.657  68.348   3.377  1.00 30.94           C  
ATOM   4101 HG12 ILE A 257      -3.893  67.793   2.834  1.00 30.94           H  
ATOM   4102 HG13 ILE A 257      -4.344  68.382   4.421  1.00 30.94           H  
ATOM   4103  CG2 ILE A 257      -7.048  68.366   4.169  1.00 30.94           C  
ATOM   4104 HG21 ILE A 257      -6.678  68.530   5.181  1.00 30.94           H  
ATOM   4105 HG22 ILE A 257      -7.262  69.345   3.738  1.00 30.94           H  
ATOM   4106 HG23 ILE A 257      -8.000  67.837   4.182  1.00 30.94           H  
ATOM   4107  CD1 ILE A 257      -4.649  69.772   2.815  1.00 30.94           C  
ATOM   4108 HD11 ILE A 257      -4.991  69.767   1.780  1.00 30.94           H  
ATOM   4109 HD12 ILE A 257      -5.285  70.428   3.410  1.00 30.94           H  
ATOM   4110 HD13 ILE A 257      -3.631  70.162   2.844  1.00 30.94           H  
ATOM   4111  N   HIS A 258      -6.907  64.700   5.128  1.00 36.97           N  
ATOM   4112  H   HIS A 258      -5.933  64.529   5.337  1.00 36.97           H  
ATOM   4113  CA  HIS A 258      -7.749  64.821   6.319  1.00 36.97           C  
ATOM   4114  HA  HIS A 258      -7.301  64.114   7.017  1.00 36.97           H  
ATOM   4115  C   HIS A 258      -9.249  64.445   6.280  1.00 36.97           C  
ATOM   4116  CB  HIS A 258      -7.520  66.206   6.962  1.00 36.97           C  
ATOM   4117  HB2 HIS A 258      -8.216  66.356   7.787  1.00 36.97           H  
ATOM   4118  HB3 HIS A 258      -7.768  66.986   6.243  1.00 36.97           H  
ATOM   4119  O   HIS A 258     -10.116  65.127   5.752  1.00 36.97           O  
ATOM   4120  CG  HIS A 258      -6.135  66.410   7.531  1.00 36.97           C  
ATOM   4121  CD2 HIS A 258      -5.251  67.429   7.277  1.00 36.97           C  
ATOM   4122  HD2 HIS A 258      -5.389  68.286   6.634  1.00 36.97           H  
ATOM   4123  ND1 HIS A 258      -5.546  65.614   8.489  1.00 36.97           N  
ATOM   4124  HD1 HIS A 258      -5.934  64.777   8.899  1.00 36.97           H  
ATOM   4125  CE1 HIS A 258      -4.337  66.121   8.775  1.00 36.97           C  
ATOM   4126  HE1 HIS A 258      -3.627  65.700   9.471  1.00 36.97           H  
ATOM   4127  NE2 HIS A 258      -4.115  67.223   8.056  1.00 36.97           N  
ATOM   4128  N   THR A 259      -9.536  63.542   7.223  1.00 35.10           N  
ATOM   4129  H   THR A 259      -8.788  62.890   7.411  1.00 35.10           H  
ATOM   4130  CA  THR A 259     -10.535  63.681   8.298  1.00 35.10           C  
ATOM   4131  HA  THR A 259     -10.118  63.039   9.074  1.00 35.10           H  
ATOM   4132  C   THR A 259     -11.965  63.165   8.116  1.00 35.10           C  
ATOM   4133  CB  THR A 259     -10.574  65.070   8.979  1.00 35.10           C  
ATOM   4134  HB  THR A 259     -11.469  65.109   9.600  1.00 35.10           H  
ATOM   4135  O   THR A 259     -12.748  63.649   7.317  1.00 35.10           O  
ATOM   4136  CG2 THR A 259      -9.389  65.280   9.927  1.00 35.10           C  
ATOM   4137 HG21 THR A 259      -9.325  66.331  10.210  1.00 35.10           H  
ATOM   4138 HG22 THR A 259      -8.456  64.976   9.453  1.00 35.10           H  
ATOM   4139 HG23 THR A 259      -9.531  64.680  10.826  1.00 35.10           H  
ATOM   4140  OG1 THR A 259     -10.685  66.182   8.134  1.00 35.10           O  
ATOM   4141  HG1 THR A 259     -10.773  65.886   7.225  1.00 35.10           H  
ATOM   4142  N   ARG A 260     -12.310  62.353   9.131  1.00 33.98           N  
ATOM   4143  H   ARG A 260     -11.531  61.851   9.534  1.00 33.98           H  
ATOM   4144  CA  ARG A 260     -13.530  62.378   9.960  1.00 33.98           C  
ATOM   4145  HA  ARG A 260     -13.223  61.918  10.900  1.00 33.98           H  
ATOM   4146  C   ARG A 260     -14.747  61.553   9.516  1.00 33.98           C  
ATOM   4147  CB  ARG A 260     -13.926  63.819  10.356  1.00 33.98           C  
ATOM   4148  HB2 ARG A 260     -13.841  64.485   9.497  1.00 33.98           H  
ATOM   4149  HB3 ARG A 260     -14.974  63.831  10.655  1.00 33.98           H  
ATOM   4150  O   ARG A 260     -15.470  61.887   8.596  1.00 33.98           O  
ATOM   4151  CG  ARG A 260     -13.102  64.356  11.538  1.00 33.98           C  
ATOM   4152  HG2 ARG A 260     -12.040  64.167  11.381  1.00 33.98           H  
ATOM   4153  HG3 ARG A 260     -13.406  63.835  12.445  1.00 33.98           H  
ATOM   4154  CD  ARG A 260     -13.338  65.860  11.720  1.00 33.98           C  
ATOM   4155  HD2 ARG A 260     -13.074  66.375  10.796  1.00 33.98           H  
ATOM   4156  HD3 ARG A 260     -14.399  66.020  11.913  1.00 33.98           H  
ATOM   4157  NE  ARG A 260     -12.534  66.409  12.831  1.00 33.98           N  
ATOM   4158  HE  ARG A 260     -11.761  65.849  13.161  1.00 33.98           H  
ATOM   4159  NH1 ARG A 260     -13.631  68.418  13.010  1.00 33.98           N  
ATOM   4160 HH11 ARG A 260     -13.715  69.340  13.413  1.00 33.98           H  
ATOM   4161 HH12 ARG A 260     -14.213  68.160  12.226  1.00 33.98           H  
ATOM   4162  NH2 ARG A 260     -11.903  67.988  14.352  1.00 33.98           N  
ATOM   4163 HH21 ARG A 260     -11.138  67.405  14.662  1.00 33.98           H  
ATOM   4164 HH22 ARG A 260     -12.015  68.910  14.748  1.00 33.98           H  
ATOM   4165  CZ  ARG A 260     -12.693  67.597  13.391  1.00 33.98           C  
ATOM   4166  N   ALA A 261     -15.039  60.616  10.424  1.00 31.22           N  
ATOM   4167  H   ALA A 261     -14.258  60.329  10.997  1.00 31.22           H  
ATOM   4168  CA  ALA A 261     -16.349  60.353  11.019  1.00 31.22           C  
ATOM   4169  HA  ALA A 261     -16.135  59.780  11.921  1.00 31.22           H  
ATOM   4170  C   ALA A 261     -17.353  59.493  10.229  1.00 31.22           C  
ATOM   4171  CB  ALA A 261     -16.949  61.667  11.548  1.00 31.22           C  
ATOM   4172  HB1 ALA A 261     -17.856  61.454  12.112  1.00 31.22           H  
ATOM   4173  HB2 ALA A 261     -17.213  62.316  10.713  1.00 31.22           H  
ATOM   4174  HB3 ALA A 261     -16.238  62.179  12.197  1.00 31.22           H  
ATOM   4175  O   ALA A 261     -18.058  59.963   9.353  1.00 31.22           O  
ATOM   4176  N   GLY A 262     -17.469  58.239  10.690  1.00 31.10           N  
ATOM   4177  H   GLY A 262     -16.656  57.894  11.179  1.00 31.10           H  
ATOM   4178  CA  GLY A 262     -18.722  57.602  11.112  1.00 31.10           C  
ATOM   4179  HA2 GLY A 262     -19.110  58.156  11.967  1.00 31.10           H  
ATOM   4180  HA3 GLY A 262     -18.492  56.595  11.461  1.00 31.10           H  
ATOM   4181  C   GLY A 262     -19.869  57.504  10.106  1.00 31.10           C  
ATOM   4182  O   GLY A 262     -20.541  58.482   9.824  1.00 31.10           O  
ATOM   4183  N   THR A 263     -20.274  56.282   9.761  1.00 38.91           N  
ATOM   4184  H   THR A 263     -19.570  55.679   9.359  1.00 38.91           H  
ATOM   4185  CA  THR A 263     -21.385  55.566  10.425  1.00 38.91           C  
ATOM   4186  HA  THR A 263     -21.038  55.265  11.413  1.00 38.91           H  
ATOM   4187  C   THR A 263     -21.739  54.278   9.663  1.00 38.91           C  
ATOM   4188  CB  THR A 263     -22.678  56.396  10.626  1.00 38.91           C  
ATOM   4189  HB  THR A 263     -23.522  55.710  10.690  1.00 38.91           H  
ATOM   4190  O   THR A 263     -21.669  54.218   8.445  1.00 38.91           O  
ATOM   4191  CG2 THR A 263     -22.655  57.192  11.937  1.00 38.91           C  
ATOM   4192 HG21 THR A 263     -23.593  57.739  12.035  1.00 38.91           H  
ATOM   4193 HG22 THR A 263     -22.558  56.514  12.784  1.00 38.91           H  
ATOM   4194 HG23 THR A 263     -21.836  57.912  11.952  1.00 38.91           H  
ATOM   4195  OG1 THR A 263     -22.930  57.297   9.584  1.00 38.91           O  
ATOM   4196  HG1 THR A 263     -22.152  57.849   9.477  1.00 38.91           H  
ATOM   4197  N   HIS A 264     -22.040  53.235  10.446  1.00 34.90           N  
ATOM   4198  H   HIS A 264     -21.883  53.400  11.429  1.00 34.90           H  
ATOM   4199  CA  HIS A 264     -22.909  52.073  10.201  1.00 34.90           C  
ATOM   4200  HA  HIS A 264     -22.376  51.178  10.522  1.00 34.90           H  
ATOM   4201  C   HIS A 264     -23.455  51.801   8.787  1.00 34.90           C  
ATOM   4202  CB  HIS A 264     -24.122  52.275  11.125  1.00 34.90           C  
ATOM   4203  HB2 HIS A 264     -24.557  53.260  10.953  1.00 34.90           H  
ATOM   4204  HB3 HIS A 264     -24.886  51.537  10.880  1.00 34.90           H  
ATOM   4205  O   HIS A 264     -24.088  52.678   8.238  1.00 34.90           O  
ATOM   4206  CG  HIS A 264     -23.779  52.120  12.580  1.00 34.90           C  
ATOM   4207  CD2 HIS A 264     -23.438  53.101  13.473  1.00 34.90           C  
ATOM   4208  HD2 HIS A 264     -23.392  54.161  13.271  1.00 34.90           H  
ATOM   4209  ND1 HIS A 264     -23.726  50.922  13.248  1.00 34.90           N  
ATOM   4210  HD1 HIS A 264     -23.961  50.019  12.860  1.00 34.90           H  
ATOM   4211  CE1 HIS A 264     -23.354  51.168  14.513  1.00 34.90           C  
ATOM   4212  HE1 HIS A 264     -23.230  50.424  15.286  1.00 34.90           H  
ATOM   4213  NE2 HIS A 264     -23.156  52.480  14.693  1.00 34.90           N  
ATOM   4214  N   TYR A 265     -23.331  50.549   8.309  1.00 36.76           N  
ATOM   4215  H   TYR A 265     -22.464  50.094   8.557  1.00 36.76           H  
ATOM   4216  CA  TYR A 265     -24.394  49.600   7.869  1.00 36.76           C  
ATOM   4217  HA  TYR A 265     -25.038  49.352   8.713  1.00 36.76           H  
ATOM   4218  C   TYR A 265     -23.674  48.302   7.421  1.00 36.76           C  
ATOM   4219  CB  TYR A 265     -25.284  50.151   6.726  1.00 36.76           C  
ATOM   4220  HB2 TYR A 265     -25.806  49.314   6.263  1.00 36.76           H  
ATOM   4221  HB3 TYR A 265     -24.644  50.591   5.961  1.00 36.76           H  
ATOM   4222  O   TYR A 265     -22.963  48.290   6.426  1.00 36.76           O  
ATOM   4223  CG  TYR A 265     -26.347  51.160   7.156  1.00 36.76           C  
ATOM   4224  CD1 TYR A 265     -27.374  50.788   8.048  1.00 36.76           C  
ATOM   4225  HD1 TYR A 265     -27.468  49.757   8.356  1.00 36.76           H  
ATOM   4226  CD2 TYR A 265     -26.284  52.491   6.698  1.00 36.76           C  
ATOM   4227  HD2 TYR A 265     -25.501  52.784   6.014  1.00 36.76           H  
ATOM   4228  CE1 TYR A 265     -28.263  51.762   8.549  1.00 36.76           C  
ATOM   4229  HE1 TYR A 265     -29.044  51.493   9.245  1.00 36.76           H  
ATOM   4230  CE2 TYR A 265     -27.134  53.476   7.231  1.00 36.76           C  
ATOM   4231  HE2 TYR A 265     -27.016  54.506   6.927  1.00 36.76           H  
ATOM   4232  OH  TYR A 265     -28.938  54.061   8.698  1.00 36.76           O  
ATOM   4233  HH  TYR A 265     -28.726  54.930   8.350  1.00 36.76           H  
ATOM   4234  CZ  TYR A 265     -28.121  53.113   8.168  1.00 36.76           C  
ATOM   4235  N   ARG A 266     -23.523  47.274   8.272  1.00 32.77           N  
ATOM   4236  H   ARG A 266     -22.548  47.012   8.244  1.00 32.77           H  
ATOM   4237  CA  ARG A 266     -24.364  46.054   8.328  1.00 32.77           C  
ATOM   4238  HA  ARG A 266     -23.674  45.217   8.437  1.00 32.77           H  
ATOM   4239  C   ARG A 266     -25.139  45.729   7.034  1.00 32.77           C  
ATOM   4240  CB  ARG A 266     -25.287  46.026   9.564  1.00 32.77           C  
ATOM   4241  HB2 ARG A 266     -25.765  46.997   9.696  1.00 32.77           H  
ATOM   4242  HB3 ARG A 266     -26.070  45.287   9.390  1.00 32.77           H  
ATOM   4243  O   ARG A 266     -25.904  46.553   6.557  1.00 32.77           O  
ATOM   4244  CG  ARG A 266     -24.527  45.622  10.842  1.00 32.77           C  
ATOM   4245  HG2 ARG A 266     -23.962  44.711  10.646  1.00 32.77           H  
ATOM   4246  HG3 ARG A 266     -23.832  46.417  11.112  1.00 32.77           H  
ATOM   4247  CD  ARG A 266     -25.488  45.355  12.009  1.00 32.77           C  
ATOM   4248  HD2 ARG A 266     -26.184  44.573  11.705  1.00 32.77           H  
ATOM   4249  HD3 ARG A 266     -26.053  46.265  12.207  1.00 32.77           H  
ATOM   4250  NE  ARG A 266     -24.766  44.930  13.229  1.00 32.77           N  
ATOM   4251  HE  ARG A 266     -23.770  44.788  13.134  1.00 32.77           H  
ATOM   4252  NH1 ARG A 266     -26.589  44.793  14.614  1.00 32.77           N  
ATOM   4253 HH11 ARG A 266     -27.000  44.618  15.520  1.00 32.77           H  
ATOM   4254 HH12 ARG A 266     -27.170  45.053  13.829  1.00 32.77           H  
ATOM   4255  NH2 ARG A 266     -24.559  44.326  15.422  1.00 32.77           N  
ATOM   4256 HH21 ARG A 266     -24.976  44.152  16.325  1.00 32.77           H  
ATOM   4257 HH22 ARG A 266     -23.559  44.246  15.305  1.00 32.77           H  
ATOM   4258  CZ  ARG A 266     -25.305  44.684  14.412  1.00 32.77           C  
ATOM   4259  N   ASP A 267     -24.981  44.474   6.601  1.00 33.57           N  
ATOM   4260  H   ASP A 267     -24.365  43.902   7.161  1.00 33.57           H  
ATOM   4261  CA  ASP A 267     -25.816  43.699   5.664  1.00 33.57           C  
ATOM   4262  HA  ASP A 267     -25.589  42.662   5.908  1.00 33.57           H  
ATOM   4263  C   ASP A 267     -25.504  43.771   4.156  1.00 33.57           C  
ATOM   4264  CB  ASP A 267     -27.320  43.817   5.994  1.00 33.57           C  
ATOM   4265  HB2 ASP A 267     -27.666  44.831   5.792  1.00 33.57           H  
ATOM   4266  HB3 ASP A 267     -27.869  43.145   5.334  1.00 33.57           H  
ATOM   4267  O   ASP A 267     -26.284  44.285   3.366  1.00 33.57           O  
ATOM   4268  CG  ASP A 267     -27.664  43.432   7.439  1.00 33.57           C  
ATOM   4269  OD1 ASP A 267     -26.849  42.724   8.081  1.00 33.57           O  
ATOM   4270  OD2 ASP A 267     -28.750  43.830   7.913  1.00 33.57           O  
ATOM   4271  N   THR A 268     -24.431  43.095   3.725  1.00 37.63           N  
ATOM   4272  H   THR A 268     -23.737  42.819   4.405  1.00 37.63           H  
ATOM   4273  CA  THR A 268     -24.385  42.405   2.414  1.00 37.63           C  
ATOM   4274  HA  THR A 268     -25.407  42.147   2.136  1.00 37.63           H  
ATOM   4275  C   THR A 268     -23.642  41.066   2.542  1.00 37.63           C  
ATOM   4276  CB  THR A 268     -23.833  43.263   1.253  1.00 37.63           C  
ATOM   4277  HB  THR A 268     -23.535  42.599   0.442  1.00 37.63           H  
ATOM   4278  O   THR A 268     -22.543  40.870   2.035  1.00 37.63           O  
ATOM   4279  CG2 THR A 268     -24.850  44.251   0.680  1.00 37.63           C  
ATOM   4280 HG21 THR A 268     -25.792  43.744   0.472  1.00 37.63           H  
ATOM   4281 HG22 THR A 268     -25.025  45.074   1.374  1.00 37.63           H  
ATOM   4282 HG23 THR A 268     -24.460  44.663  -0.251  1.00 37.63           H  
ATOM   4283  OG1 THR A 268     -22.724  44.023   1.655  1.00 37.63           O  
ATOM   4284  HG1 THR A 268     -23.063  44.785   2.129  1.00 37.63           H  
ATOM   4285  N   ASN A 269     -24.250  40.113   3.262  1.00 38.56           N  
ATOM   4286  H   ASN A 269     -25.146  40.327   3.677  1.00 38.56           H  
ATOM   4287  CA  ASN A 269     -23.837  38.708   3.205  1.00 38.56           C  
ATOM   4288  HA  ASN A 269     -22.760  38.641   3.358  1.00 38.56           H  
ATOM   4289  C   ASN A 269     -24.139  38.165   1.803  1.00 38.56           C  
ATOM   4290  CB  ASN A 269     -24.551  37.874   4.290  1.00 38.56           C  
ATOM   4291  HB2 ASN A 269     -24.633  36.844   3.941  1.00 38.56           H  
ATOM   4292  HB3 ASN A 269     -25.563  38.248   4.443  1.00 38.56           H  
ATOM   4293  O   ASN A 269     -25.290  37.880   1.465  1.00 38.56           O  
ATOM   4294  CG  ASN A 269     -23.816  37.813   5.616  1.00 38.56           C  
ATOM   4295  ND2 ASN A 269     -24.461  37.315   6.643  1.00 38.56           N  
ATOM   4296 HD21 ASN A 269     -25.389  36.937   6.515  1.00 38.56           H  
ATOM   4297 HD22 ASN A 269     -23.928  37.253   7.499  1.00 38.56           H  
ATOM   4298  OD1 ASN A 269     -22.666  38.183   5.765  1.00 38.56           O  
ATOM   4299  N   ILE A 270     -23.090  38.031   0.996  1.00 40.22           N  
ATOM   4300  H   ILE A 270     -22.204  38.392   1.321  1.00 40.22           H  
ATOM   4301  CA  ILE A 270     -23.101  37.343  -0.294  1.00 40.22           C  
ATOM   4302  HA  ILE A 270     -24.026  37.592  -0.814  1.00 40.22           H  
ATOM   4303  C   ILE A 270     -23.134  35.834  -0.011  1.00 40.22           C  
ATOM   4304  CB  ILE A 270     -21.929  37.836  -1.182  1.00 40.22           C  
ATOM   4305  HB  ILE A 270     -20.995  37.667  -0.647  1.00 40.22           H  
ATOM   4306  O   ILE A 270     -22.137  35.121  -0.072  1.00 40.22           O  
ATOM   4307  CG1 ILE A 270     -22.085  39.356  -1.454  1.00 40.22           C  
ATOM   4308 HG12 ILE A 270     -22.222  39.886  -0.511  1.00 40.22           H  
ATOM   4309 HG13 ILE A 270     -22.974  39.528  -2.061  1.00 40.22           H  
ATOM   4310  CG2 ILE A 270     -21.871  37.078  -2.523  1.00 40.22           C  
ATOM   4311 HG21 ILE A 270     -22.787  37.241  -3.090  1.00 40.22           H  
ATOM   4312 HG22 ILE A 270     -21.738  36.008  -2.361  1.00 40.22           H  
ATOM   4313 HG23 ILE A 270     -21.018  37.414  -3.112  1.00 40.22           H  
ATOM   4314  CD1 ILE A 270     -20.881  40.009  -2.142  1.00 40.22           C  
ATOM   4315 HD11 ILE A 270     -19.971  39.794  -1.581  1.00 40.22           H  
ATOM   4316 HD12 ILE A 270     -21.028  41.089  -2.174  1.00 40.22           H  
ATOM   4317 HD13 ILE A 270     -20.776  39.646  -3.164  1.00 40.22           H  
ATOM   4318  N   ASP A 271     -24.327  35.355   0.335  1.00 38.23           N  
ATOM   4319  H   ASP A 271     -25.054  36.033   0.515  1.00 38.23           H  
ATOM   4320  CA  ASP A 271     -24.740  33.973   0.131  1.00 38.23           C  
ATOM   4321  HA  ASP A 271     -24.012  33.288   0.566  1.00 38.23           H  
ATOM   4322  C   ASP A 271     -24.845  33.740  -1.388  1.00 38.23           C  
ATOM   4323  CB  ASP A 271     -26.128  33.738   0.774  1.00 38.23           C  
ATOM   4324  HB2 ASP A 271     -26.549  32.830   0.341  1.00 38.23           H  
ATOM   4325  HB3 ASP A 271     -26.791  34.560   0.505  1.00 38.23           H  
ATOM   4326  O   ASP A 271     -25.774  34.261  -2.006  1.00 38.23           O  
ATOM   4327  CG  ASP A 271     -26.151  33.550   2.296  1.00 38.23           C  
ATOM   4328  OD1 ASP A 271     -25.205  32.934   2.829  1.00 38.23           O  
ATOM   4329  OD2 ASP A 271     -27.189  33.903   2.906  1.00 38.23           O  
ATOM   4330  N   ASN A 272     -23.904  32.992  -1.988  1.00 39.78           N  
ATOM   4331  H   ASN A 272     -23.072  32.850  -1.433  1.00 39.78           H  
ATOM   4332  CA  ASN A 272     -24.045  32.140  -3.193  1.00 39.78           C  
ATOM   4333  HA  ASN A 272     -24.180  31.117  -2.842  1.00 39.78           H  
ATOM   4334  C   ASN A 272     -22.779  32.118  -4.072  1.00 39.78           C  
ATOM   4335  CB  ASN A 272     -25.262  32.468  -4.097  1.00 39.78           C  
ATOM   4336  HB2 ASN A 272     -25.144  31.963  -5.056  1.00 39.78           H  
ATOM   4337  HB3 ASN A 272     -25.286  33.536  -4.312  1.00 39.78           H  
ATOM   4338  O   ASN A 272     -22.756  32.709  -5.149  1.00 39.78           O  
ATOM   4339  CG  ASN A 272     -26.595  31.984  -3.560  1.00 39.78           C  
ATOM   4340  ND2 ASN A 272     -27.632  32.768  -3.721  1.00 39.78           N  
ATOM   4341 HD21 ASN A 272     -27.396  33.735  -3.893  1.00 39.78           H  
ATOM   4342 HD22 ASN A 272     -28.440  32.529  -3.165  1.00 39.78           H  
ATOM   4343  OD1 ASN A 272     -26.745  30.885  -3.044  1.00 39.78           O  
ATOM   4344  N   ILE A 273     -21.793  31.297  -3.704  1.00 40.86           N  
ATOM   4345  H   ILE A 273     -21.760  30.972  -2.748  1.00 40.86           H  
ATOM   4346  CA  ILE A 273     -21.089  30.470  -4.694  1.00 40.86           C  
ATOM   4347  HA  ILE A 273     -21.648  30.507  -5.629  1.00 40.86           H  
ATOM   4348  C   ILE A 273     -21.151  29.029  -4.193  1.00 40.86           C  
ATOM   4349  CB  ILE A 273     -19.669  30.966  -5.047  1.00 40.86           C  
ATOM   4350  HB  ILE A 273     -19.070  31.020  -4.138  1.00 40.86           H  
ATOM   4351  O   ILE A 273     -20.468  28.603  -3.271  1.00 40.86           O  
ATOM   4352  CG1 ILE A 273     -19.759  32.375  -5.683  1.00 40.86           C  
ATOM   4353 HG12 ILE A 273     -20.199  33.058  -4.956  1.00 40.86           H  
ATOM   4354 HG13 ILE A 273     -20.407  32.342  -6.559  1.00 40.86           H  
ATOM   4355  CG2 ILE A 273     -19.002  29.976  -6.026  1.00 40.86           C  
ATOM   4356 HG21 ILE A 273     -19.565  29.920  -6.959  1.00 40.86           H  
ATOM   4357 HG22 ILE A 273     -18.928  28.983  -5.584  1.00 40.86           H  
ATOM   4358 HG23 ILE A 273     -17.983  30.295  -6.244  1.00 40.86           H  
ATOM   4359  CD1 ILE A 273     -18.422  32.996  -6.095  1.00 40.86           C  
ATOM   4360 HD11 ILE A 273     -18.582  34.034  -6.387  1.00 40.86           H  
ATOM   4361 HD12 ILE A 273     -17.725  32.968  -5.257  1.00 40.86           H  
ATOM   4362 HD13 ILE A 273     -17.996  32.461  -6.945  1.00 40.86           H  
ATOM   4363  N   SER A 274     -22.089  28.303  -4.784  1.00 39.74           N  
ATOM   4364  H   SER A 274     -22.612  28.757  -5.519  1.00 39.74           H  
ATOM   4365  CA  SER A 274     -22.241  26.861  -4.714  1.00 39.74           C  
ATOM   4366  HA  SER A 274     -22.308  26.536  -3.676  1.00 39.74           H  
ATOM   4367  C   SER A 274     -21.077  26.151  -5.409  1.00 39.74           C  
ATOM   4368  CB  SER A 274     -23.534  26.525  -5.471  1.00 39.74           C  
ATOM   4369  HB2 SER A 274     -24.388  26.862  -4.884  1.00 39.74           H  
ATOM   4370  HB3 SER A 274     -23.605  25.447  -5.610  1.00 39.74           H  
ATOM   4371  O   SER A 274     -20.825  26.456  -6.572  1.00 39.74           O  
ATOM   4372  OG  SER A 274     -23.557  27.176  -6.735  1.00 39.74           O  
ATOM   4373  HG  SER A 274     -22.689  27.058  -7.127  1.00 39.74           H  
ATOM   4374  N   GLY A 275     -20.513  25.108  -4.790  1.00 35.26           N  
ATOM   4375  H   GLY A 275     -20.624  25.011  -3.791  1.00 35.26           H  
ATOM   4376  CA  GLY A 275     -20.181  23.902  -5.559  1.00 35.26           C  
ATOM   4377  HA2 GLY A 275     -20.869  23.116  -5.249  1.00 35.26           H  
ATOM   4378  HA3 GLY A 275     -20.361  24.078  -6.619  1.00 35.26           H  
ATOM   4379  C   GLY A 275     -18.785  23.297  -5.468  1.00 35.26           C  
ATOM   4380  O   GLY A 275     -18.533  22.400  -6.263  1.00 35.26           O  
ATOM   4381  N   ILE A 276     -17.907  23.698  -4.547  1.00 38.33           N  
ATOM   4382  H   ILE A 276     -18.115  24.474  -3.934  1.00 38.33           H  
ATOM   4383  CA  ILE A 276     -16.652  22.965  -4.319  1.00 38.33           C  
ATOM   4384  HA  ILE A 276     -16.764  21.943  -4.680  1.00 38.33           H  
ATOM   4385  C   ILE A 276     -16.411  22.880  -2.809  1.00 38.33           C  
ATOM   4386  CB  ILE A 276     -15.465  23.589  -5.107  1.00 38.33           C  
ATOM   4387  HB  ILE A 276     -15.227  24.557  -4.665  1.00 38.33           H  
ATOM   4388  O   ILE A 276     -16.039  23.872  -2.187  1.00 38.33           O  
ATOM   4389  CG1 ILE A 276     -15.799  23.809  -6.607  1.00 38.33           C  
ATOM   4390 HG12 ILE A 276     -16.012  22.849  -7.076  1.00 38.33           H  
ATOM   4391 HG13 ILE A 276     -16.686  24.437  -6.689  1.00 38.33           H  
ATOM   4392  CG2 ILE A 276     -14.240  22.663  -4.983  1.00 38.33           C  
ATOM   4393 HG21 ILE A 276     -13.371  23.100  -5.476  1.00 38.33           H  
ATOM   4394 HG22 ILE A 276     -13.972  22.524  -3.936  1.00 38.33           H  
ATOM   4395 HG23 ILE A 276     -14.448  21.690  -5.427  1.00 38.33           H  
ATOM   4396  CD1 ILE A 276     -14.718  24.523  -7.426  1.00 38.33           C  
ATOM   4397 HD11 ILE A 276     -14.443  25.459  -6.941  1.00 38.33           H  
ATOM   4398 HD12 ILE A 276     -15.105  24.739  -8.421  1.00 38.33           H  
ATOM   4399 HD13 ILE A 276     -13.836  23.892  -7.529  1.00 38.33           H  
ATOM   4400  N   ASP A 277     -16.659  21.701  -2.225  1.00 43.21           N  
ATOM   4401  H   ASP A 277     -16.994  20.944  -2.803  1.00 43.21           H  
ATOM   4402  CA  ASP A 277     -15.990  21.293  -0.985  1.00 43.21           C  
ATOM   4403  HA  ASP A 277     -16.081  22.067  -0.224  1.00 43.21           H  
ATOM   4404  C   ASP A 277     -14.510  21.155  -1.354  1.00 43.21           C  
ATOM   4405  CB  ASP A 277     -16.546  19.956  -0.428  1.00 43.21           C  
ATOM   4406  HB2 ASP A 277     -15.733  19.425   0.067  1.00 43.21           H  
ATOM   4407  HB3 ASP A 277     -16.882  19.332  -1.256  1.00 43.21           H  
ATOM   4408  O   ASP A 277     -14.055  20.110  -1.822  1.00 43.21           O  
ATOM   4409  CG  ASP A 277     -17.666  20.078   0.617  1.00 43.21           C  
ATOM   4410  OD1 ASP A 277     -17.826  21.163   1.218  1.00 43.21           O  
ATOM   4411  OD2 ASP A 277     -18.395  19.073   0.797  1.00 43.21           O  
ATOM   4412  N   PHE A 278     -13.771  22.256  -1.238  1.00 42.80           N  
ATOM   4413  H   PHE A 278     -14.222  23.106  -0.931  1.00 42.80           H  
ATOM   4414  CA  PHE A 278     -12.330  22.168  -1.122  1.00 42.80           C  
ATOM   4415  HA  PHE A 278     -11.925  21.572  -1.940  1.00 42.80           H  
ATOM   4416  C   PHE A 278     -12.080  21.439   0.194  1.00 42.80           C  
ATOM   4417  CB  PHE A 278     -11.693  23.564  -1.168  1.00 42.80           C  
ATOM   4418  HB2 PHE A 278     -12.233  24.237  -0.502  1.00 42.80           H  
ATOM   4419  HB3 PHE A 278     -10.673  23.488  -0.791  1.00 42.80           H  
ATOM   4420  O   PHE A 278     -12.459  21.932   1.256  1.00 42.80           O  
ATOM   4421  CG  PHE A 278     -11.636  24.158  -2.565  1.00 42.80           C  
ATOM   4422  CD1 PHE A 278     -10.566  23.829  -3.418  1.00 42.80           C  
ATOM   4423  HD1 PHE A 278      -9.785  23.168  -3.072  1.00 42.80           H  
ATOM   4424  CD2 PHE A 278     -12.644  25.030  -3.018  1.00 42.80           C  
ATOM   4425  HD2 PHE A 278     -13.470  25.281  -2.369  1.00 42.80           H  
ATOM   4426  CE1 PHE A 278     -10.503  24.366  -4.717  1.00 42.80           C  
ATOM   4427  HE1 PHE A 278      -9.673  24.116  -5.361  1.00 42.80           H  
ATOM   4428  CE2 PHE A 278     -12.575  25.576  -4.314  1.00 42.80           C  
ATOM   4429  HE2 PHE A 278     -13.342  26.257  -4.652  1.00 42.80           H  
ATOM   4430  CZ  PHE A 278     -11.507  25.241  -5.165  1.00 42.80           C  
ATOM   4431  HZ  PHE A 278     -11.450  25.664  -6.157  1.00 42.80           H  
ATOM   4432  N   LEU A 279     -11.494  20.240   0.107  1.00 50.96           N  
ATOM   4433  H   LEU A 279     -11.299  19.872  -0.813  1.00 50.96           H  
ATOM   4434  CA  LEU A 279     -10.776  19.670   1.237  1.00 50.96           C  
ATOM   4435  HA  LEU A 279     -11.483  19.355   2.004  1.00 50.96           H  
ATOM   4436  C   LEU A 279      -9.900  20.787   1.800  1.00 50.96           C  
ATOM   4437  CB  LEU A 279      -9.881  18.491   0.791  1.00 50.96           C  
ATOM   4438  HB2 LEU A 279      -8.905  18.637   1.253  1.00 50.96           H  
ATOM   4439  HB3 LEU A 279      -9.706  18.523  -0.285  1.00 50.96           H  
ATOM   4440  O   LEU A 279      -9.118  21.383   1.058  1.00 50.96           O  
ATOM   4441  CG  LEU A 279     -10.387  17.100   1.215  1.00 50.96           C  
ATOM   4442  HG  LEU A 279     -11.050  17.190   2.075  1.00 50.96           H  
ATOM   4443  CD1 LEU A 279     -11.138  16.403   0.079  1.00 50.96           C  
ATOM   4444 HD11 LEU A 279     -11.982  17.022  -0.226  1.00 50.96           H  
ATOM   4445 HD12 LEU A 279     -10.474  16.253  -0.772  1.00 50.96           H  
ATOM   4446 HD13 LEU A 279     -11.511  15.438   0.424  1.00 50.96           H  
ATOM   4447  CD2 LEU A 279      -9.210  16.213   1.624  1.00 50.96           C  
ATOM   4448 HD21 LEU A 279      -8.695  16.663   2.473  1.00 50.96           H  
ATOM   4449 HD22 LEU A 279      -8.508  16.113   0.796  1.00 50.96           H  
ATOM   4450 HD23 LEU A 279      -9.571  15.229   1.921  1.00 50.96           H  
ATOM   4451  N   GLU A 280     -10.063  21.064   3.088  1.00 44.45           N  
ATOM   4452  H   GLU A 280     -10.799  20.595   3.597  1.00 44.45           H  
ATOM   4453  CA  GLU A 280      -9.092  21.803   3.879  1.00 44.45           C  
ATOM   4454  HA  GLU A 280      -9.043  22.841   3.551  1.00 44.45           H  
ATOM   4455  C   GLU A 280      -7.727  21.136   3.639  1.00 44.45           C  
ATOM   4456  CB  GLU A 280      -9.520  21.760   5.365  1.00 44.45           C  
ATOM   4457  HB2 GLU A 280      -9.686  20.721   5.648  1.00 44.45           H  
ATOM   4458  HB3 GLU A 280      -8.710  22.158   5.975  1.00 44.45           H  
ATOM   4459  O   GLU A 280      -7.439  20.066   4.175  1.00 44.45           O  
ATOM   4460  CG  GLU A 280     -10.796  22.582   5.652  1.00 44.45           C  
ATOM   4461  HG2 GLU A 280     -11.573  22.282   4.948  1.00 44.45           H  
ATOM   4462  HG3 GLU A 280     -10.574  23.633   5.467  1.00 44.45           H  
ATOM   4463  CD  GLU A 280     -11.365  22.415   7.079  1.00 44.45           C  
ATOM   4464  OE1 GLU A 280     -12.107  23.326   7.524  1.00 44.45           O  
ATOM   4465  OE2 GLU A 280     -11.140  21.356   7.709  1.00 44.45           O  
ATOM   4466  N   MET A 281      -6.912  21.721   2.755  1.00 46.03           N  
ATOM   4467  H   MET A 281      -7.256  22.522   2.245  1.00 46.03           H  
ATOM   4468  CA  MET A 281      -5.473  21.535   2.833  1.00 46.03           C  
ATOM   4469  HA  MET A 281      -5.224  20.475   2.878  1.00 46.03           H  
ATOM   4470  C   MET A 281      -5.085  22.198   4.143  1.00 46.03           C  
ATOM   4471  CB  MET A 281      -4.717  22.194   1.667  1.00 46.03           C  
ATOM   4472  HB2 MET A 281      -3.666  22.259   1.949  1.00 46.03           H  
ATOM   4473  HB3 MET A 281      -5.092  23.207   1.522  1.00 46.03           H  
ATOM   4474  O   MET A 281      -5.217  23.413   4.281  1.00 46.03           O  
ATOM   4475  CG  MET A 281      -4.792  21.418   0.349  1.00 46.03           C  
ATOM   4476  HG2 MET A 281      -5.801  21.519  -0.049  1.00 46.03           H  
ATOM   4477  HG3 MET A 281      -4.613  20.362   0.553  1.00 46.03           H  
ATOM   4478  SD  MET A 281      -3.602  21.949  -0.925  1.00 46.03           S  
ATOM   4479  CE  MET A 281      -3.753  23.757  -0.830  1.00 46.03           C  
ATOM   4480  HE1 MET A 281      -3.148  24.211  -1.614  1.00 46.03           H  
ATOM   4481  HE2 MET A 281      -4.795  24.049  -0.961  1.00 46.03           H  
ATOM   4482  HE3 MET A 281      -3.393  24.109   0.137  1.00 46.03           H  
ATOM   4483  N   GLU A 282      -4.654  21.394   5.112  1.00 51.51           N  
ATOM   4484  H   GLU A 282      -4.677  20.395   4.961  1.00 51.51           H  
ATOM   4485  CA  GLU A 282      -3.769  21.897   6.153  1.00 51.51           C  
ATOM   4486  HA  GLU A 282      -4.324  22.544   6.832  1.00 51.51           H  
ATOM   4487  C   GLU A 282      -2.681  22.721   5.457  1.00 51.51           C  
ATOM   4488  CB  GLU A 282      -3.148  20.727   6.941  1.00 51.51           C  
ATOM   4489  HB2 GLU A 282      -2.738  20.002   6.237  1.00 51.51           H  
ATOM   4490  HB3 GLU A 282      -2.333  21.113   7.554  1.00 51.51           H  
ATOM   4491  O   GLU A 282      -2.087  22.249   4.483  1.00 51.51           O  
ATOM   4492  CG  GLU A 282      -4.164  20.039   7.869  1.00 51.51           C  
ATOM   4493  HG2 GLU A 282      -5.006  19.688   7.272  1.00 51.51           H  
ATOM   4494  HG3 GLU A 282      -4.542  20.780   8.573  1.00 51.51           H  
ATOM   4495  CD  GLU A 282      -3.588  18.839   8.649  1.00 51.51           C  
ATOM   4496  OE1 GLU A 282      -4.084  18.583   9.773  1.00 51.51           O  
ATOM   4497  OE2 GLU A 282      -2.689  18.144   8.121  1.00 51.51           O  
ATOM   4498  N   ASP A 283      -2.482  23.959   5.916  1.00 44.38           N  
ATOM   4499  H   ASP A 283      -3.094  24.325   6.631  1.00 44.38           H  
ATOM   4500  CA  ASP A 283      -1.386  24.818   5.484  1.00 44.38           C  
ATOM   4501  HA  ASP A 283      -1.520  25.085   4.436  1.00 44.38           H  
ATOM   4502  C   ASP A 283      -0.081  24.027   5.642  1.00 44.38           C  
ATOM   4503  CB  ASP A 283      -1.354  26.111   6.324  1.00 44.38           C  
ATOM   4504  HB2 ASP A 283      -0.426  26.638   6.104  1.00 44.38           H  
ATOM   4505  HB3 ASP A 283      -1.343  25.851   7.382  1.00 44.38           H  
ATOM   4506  O   ASP A 283       0.459  23.880   6.741  1.00 44.38           O  
ATOM   4507  CG  ASP A 283      -2.514  27.079   6.050  1.00 44.38           C  
ATOM   4508  OD1 ASP A 283      -2.826  27.305   4.860  1.00 44.38           O  
ATOM   4509  OD2 ASP A 283      -3.064  27.616   7.041  1.00 44.38           O  
ATOM   4510  N   ILE A 284       0.409  23.461   4.538  1.00 44.35           N  
ATOM   4511  H   ILE A 284      -0.162  23.484   3.705  1.00 44.35           H  
ATOM   4512  CA  ILE A 284       1.785  23.000   4.447  1.00 44.35           C  
ATOM   4513  HA  ILE A 284       2.000  22.333   5.282  1.00 44.35           H  
ATOM   4514  C   ILE A 284       2.600  24.277   4.594  1.00 44.35           C  
ATOM   4515  CB  ILE A 284       2.062  22.258   3.119  1.00 44.35           C  
ATOM   4516  HB  ILE A 284       1.805  22.921   2.293  1.00 44.35           H  
ATOM   4517  O   ILE A 284       2.525  25.161   3.742  1.00 44.35           O  
ATOM   4518  CG1 ILE A 284       1.187  20.985   3.020  1.00 44.35           C  
ATOM   4519 HG12 ILE A 284       1.484  20.278   3.795  1.00 44.35           H  
ATOM   4520 HG13 ILE A 284       0.145  21.251   3.194  1.00 44.35           H  
ATOM   4521  CG2 ILE A 284       3.558  21.900   3.007  1.00 44.35           C  
ATOM   4522 HG21 ILE A 284       4.169  22.801   3.067  1.00 44.35           H  
ATOM   4523 HG22 ILE A 284       3.846  21.225   3.814  1.00 44.35           H  
ATOM   4524 HG23 ILE A 284       3.768  21.431   2.046  1.00 44.35           H  
ATOM   4525  CD1 ILE A 284       1.244  20.287   1.655  1.00 44.35           C  
ATOM   4526 HD11 ILE A 284       0.512  19.480   1.635  1.00 44.35           H  
ATOM   4527 HD12 ILE A 284       1.007  20.999   0.864  1.00 44.35           H  
ATOM   4528 HD13 ILE A 284       2.233  19.862   1.482  1.00 44.35           H  
ATOM   4529  N   ASP A 285       3.330  24.389   5.698  1.00 44.40           N  
ATOM   4530  H   ASP A 285       3.216  23.692   6.420  1.00 44.40           H  
ATOM   4531  CA  ASP A 285       4.312  25.440   5.915  1.00 44.40           C  
ATOM   4532  HA  ASP A 285       3.814  26.404   5.809  1.00 44.40           H  
ATOM   4533  C   ASP A 285       5.376  25.301   4.808  1.00 44.40           C  
ATOM   4534  CB  ASP A 285       4.852  25.324   7.359  1.00 44.40           C  
ATOM   4535  HB2 ASP A 285       5.680  24.616   7.397  1.00 44.40           H  
ATOM   4536  HB3 ASP A 285       4.060  24.916   7.987  1.00 44.40           H  
ATOM   4537  O   ASP A 285       6.342  24.548   4.920  1.00 44.40           O  
ATOM   4538  CG  ASP A 285       5.281  26.651   8.003  1.00 44.40           C  
ATOM   4539  OD1 ASP A 285       5.410  27.673   7.285  1.00 44.40           O  
ATOM   4540  OD2 ASP A 285       5.465  26.642   9.242  1.00 44.40           O  
ATOM   4541  N   LEU A 286       5.152  25.980   3.678  1.00 47.87           N  
ATOM   4542  H   LEU A 286       4.248  26.426   3.610  1.00 47.87           H  
ATOM   4543  CA  LEU A 286       6.022  26.031   2.495  1.00 47.87           C  
ATOM   4544  HA  LEU A 286       6.357  25.017   2.278  1.00 47.87           H  
ATOM   4545  C   LEU A 286       7.311  26.840   2.762  1.00 47.87           C  
ATOM   4546  CB  LEU A 286       5.218  26.570   1.284  1.00 47.87           C  
ATOM   4547  HB2 LEU A 286       5.911  26.866   0.497  1.00 47.87           H  
ATOM   4548  HB3 LEU A 286       4.691  27.469   1.602  1.00 47.87           H  
ATOM   4549  O   LEU A 286       7.883  27.430   1.851  1.00 47.87           O  
ATOM   4550  CG  LEU A 286       4.208  25.597   0.646  1.00 47.87           C  
ATOM   4551  HG  LEU A 286       3.506  25.239   1.399  1.00 47.87           H  
ATOM   4552  CD1 LEU A 286       3.420  26.327  -0.446  1.00 47.87           C  
ATOM   4553 HD11 LEU A 286       4.097  26.672  -1.227  1.00 47.87           H  
ATOM   4554 HD12 LEU A 286       2.904  27.183  -0.012  1.00 47.87           H  
ATOM   4555 HD13 LEU A 286       2.679  25.654  -0.877  1.00 47.87           H  
ATOM   4556  CD2 LEU A 286       4.893  24.392  -0.008  1.00 47.87           C  
ATOM   4557 HD21 LEU A 286       5.621  24.731  -0.745  1.00 47.87           H  
ATOM   4558 HD22 LEU A 286       4.147  23.762  -0.491  1.00 47.87           H  
ATOM   4559 HD23 LEU A 286       5.402  23.798   0.751  1.00 47.87           H  
ATOM   4560  N   ASN A 287       7.779  26.872   4.012  1.00 52.54           N  
ATOM   4561  H   ASN A 287       7.282  26.325   4.701  1.00 52.54           H  
ATOM   4562  CA  ASN A 287       8.979  27.588   4.445  1.00 52.54           C  
ATOM   4563  HA  ASN A 287       9.271  28.284   3.658  1.00 52.54           H  
ATOM   4564  C   ASN A 287      10.208  26.681   4.637  1.00 52.54           C  
ATOM   4565  CB  ASN A 287       8.636  28.418   5.689  1.00 52.54           C  
ATOM   4566  HB2 ASN A 287       9.555  28.768   6.161  1.00 52.54           H  
ATOM   4567  HB3 ASN A 287       8.102  27.800   6.410  1.00 52.54           H  
ATOM   4568  O   ASN A 287      11.287  27.179   4.948  1.00 52.54           O  
ATOM   4569  CG  ASN A 287       7.818  29.647   5.345  1.00 52.54           C  
ATOM   4570  ND2 ASN A 287       6.812  29.947   6.128  1.00 52.54           N  
ATOM   4571 HD21 ASN A 287       6.449  29.223   6.731  1.00 52.54           H  
ATOM   4572 HD22 ASN A 287       6.215  30.699   5.817  1.00 52.54           H  
ATOM   4573  OD1 ASN A 287       8.073  30.362   4.389  1.00 52.54           O  
ATOM   4574  N   GLU A 288      10.097  25.376   4.383  1.00 43.72           N  
ATOM   4575  H   GLU A 288       9.178  25.004   4.189  1.00 43.72           H  
ATOM   4576  CA  GLU A 288      11.230  24.442   4.371  1.00 43.72           C  
ATOM   4577  HA  GLU A 288      12.165  24.997   4.447  1.00 43.72           H  
ATOM   4578  C   GLU A 288      11.277  23.694   3.032  1.00 43.72           C  
ATOM   4579  CB  GLU A 288      11.182  23.494   5.582  1.00 43.72           C  
ATOM   4580  HB2 GLU A 288      10.204  23.015   5.635  1.00 43.72           H  
ATOM   4581  HB3 GLU A 288      11.942  22.727   5.439  1.00 43.72           H  
ATOM   4582  O   GLU A 288      10.802  22.571   2.896  1.00 43.72           O  
ATOM   4583  CG  GLU A 288      11.478  24.221   6.907  1.00 43.72           C  
ATOM   4584  HG2 GLU A 288      10.676  24.931   7.110  1.00 43.72           H  
ATOM   4585  HG3 GLU A 288      12.405  24.782   6.791  1.00 43.72           H  
ATOM   4586  CD  GLU A 288      11.624  23.272   8.113  1.00 43.72           C  
ATOM   4587  OE1 GLU A 288      12.095  23.753   9.172  1.00 43.72           O  
ATOM   4588  OE2 GLU A 288      11.312  22.065   7.986  1.00 43.72           O  
ATOM   4589  N   GLY A 289      11.822  24.345   2.002  1.00 37.23           N  
ATOM   4590  H   GLY A 289      12.098  25.307   2.143  1.00 37.23           H  
ATOM   4591  CA  GLY A 289      12.004  23.711   0.693  1.00 37.23           C  
ATOM   4592  HA2 GLY A 289      12.975  23.216   0.680  1.00 37.23           H  
ATOM   4593  HA3 GLY A 289      11.239  22.950   0.540  1.00 37.23           H  
ATOM   4594  C   GLY A 289      11.943  24.650  -0.505  1.00 37.23           C  
ATOM   4595  O   GLY A 289      11.424  24.258  -1.545  1.00 37.23           O  
ATOM   4596  N   PHE A 290      12.470  25.873  -0.391  1.00 33.36           N  
ATOM   4597  H   PHE A 290      12.857  26.165   0.494  1.00 33.36           H  
ATOM   4598  CA  PHE A 290      12.803  26.671  -1.570  1.00 33.36           C  
ATOM   4599  HA  PHE A 290      11.938  26.729  -2.231  1.00 33.36           H  
ATOM   4600  C   PHE A 290      13.938  25.967  -2.328  1.00 33.36           C  
ATOM   4601  CB  PHE A 290      13.197  28.105  -1.167  1.00 33.36           C  
ATOM   4602  HB2 PHE A 290      13.690  28.576  -2.018  1.00 33.36           H  
ATOM   4603  HB3 PHE A 290      13.928  28.067  -0.359  1.00 33.36           H  
ATOM   4604  O   PHE A 290      15.114  26.222  -2.083  1.00 33.36           O  
ATOM   4605  CG  PHE A 290      12.042  28.999  -0.755  1.00 33.36           C  
ATOM   4606  CD1 PHE A 290      11.381  29.782  -1.723  1.00 33.36           C  
ATOM   4607  HD1 PHE A 290      11.692  29.741  -2.756  1.00 33.36           H  
ATOM   4608  CD2 PHE A 290      11.632  29.062   0.590  1.00 33.36           C  
ATOM   4609  HD2 PHE A 290      12.129  28.467   1.342  1.00 33.36           H  
ATOM   4610  CE1 PHE A 290      10.314  30.617  -1.348  1.00 33.36           C  
ATOM   4611  HE1 PHE A 290       9.804  31.210  -2.093  1.00 33.36           H  
ATOM   4612  CE2 PHE A 290      10.560  29.893   0.963  1.00 33.36           C  
ATOM   4613  HE2 PHE A 290      10.226  29.922   1.990  1.00 33.36           H  
ATOM   4614  CZ  PHE A 290       9.902  30.670  -0.005  1.00 33.36           C  
ATOM   4615  HZ  PHE A 290       9.071  31.296   0.285  1.00 33.36           H  
ATOM   4616  N   ILE A 291      13.600  25.063  -3.249  1.00 37.42           N  
ATOM   4617  H   ILE A 291      12.628  24.797  -3.303  1.00 37.42           H  
ATOM   4618  CA  ILE A 291      14.397  24.954  -4.468  1.00 37.42           C  
ATOM   4619  HA  ILE A 291      15.436  25.200  -4.249  1.00 37.42           H  
ATOM   4620  C   ILE A 291      13.830  26.032  -5.371  1.00 37.42           C  
ATOM   4621  CB  ILE A 291      14.399  23.551  -5.101  1.00 37.42           C  
ATOM   4622  HB  ILE A 291      13.378  23.275  -5.365  1.00 37.42           H  
ATOM   4623  O   ILE A 291      12.738  25.909  -5.918  1.00 37.42           O  
ATOM   4624  CG1 ILE A 291      14.954  22.528  -4.085  1.00 37.42           C  
ATOM   4625 HG12 ILE A 291      14.350  22.562  -3.179  1.00 37.42           H  
ATOM   4626 HG13 ILE A 291      15.976  22.796  -3.818  1.00 37.42           H  
ATOM   4627  CG2 ILE A 291      15.263  23.578  -6.381  1.00 37.42           C  
ATOM   4628 HG21 ILE A 291      16.296  23.827  -6.138  1.00 37.42           H  
ATOM   4629 HG22 ILE A 291      15.230  22.611  -6.883  1.00 37.42           H  
ATOM   4630 HG23 ILE A 291      14.879  24.318  -7.084  1.00 37.42           H  
ATOM   4631  CD1 ILE A 291      14.935  21.079  -4.584  1.00 37.42           C  
ATOM   4632 HD11 ILE A 291      15.214  20.415  -3.766  1.00 37.42           H  
ATOM   4633 HD12 ILE A 291      15.649  20.944  -5.397  1.00 37.42           H  
ATOM   4634 HD13 ILE A 291      13.934  20.818  -4.927  1.00 37.42           H  
ATOM   4635  N   GLU A 292      14.565  27.130  -5.415  1.00 40.21           N  
ATOM   4636  H   GLU A 292      15.406  27.142  -4.857  1.00 40.21           H  
ATOM   4637  CA  GLU A 292      14.411  28.234  -6.340  1.00 40.21           C  
ATOM   4638  HA  GLU A 292      13.537  28.827  -6.070  1.00 40.21           H  
ATOM   4639  C   GLU A 292      14.247  27.680  -7.768  1.00 40.21           C  
ATOM   4640  CB  GLU A 292      15.688  29.073  -6.151  1.00 40.21           C  
ATOM   4641  HB2 GLU A 292      16.514  28.606  -6.686  1.00 40.21           H  
ATOM   4642  HB3 GLU A 292      15.944  29.068  -5.091  1.00 40.21           H  
ATOM   4643  O   GLU A 292      15.213  27.305  -8.430  1.00 40.21           O  
ATOM   4644  CG  GLU A 292      15.575  30.542  -6.554  1.00 40.21           C  
ATOM   4645  HG2 GLU A 292      14.813  31.011  -5.933  1.00 40.21           H  
ATOM   4646  HG3 GLU A 292      15.242  30.605  -7.590  1.00 40.21           H  
ATOM   4647  CD  GLU A 292      16.913  31.285  -6.367  1.00 40.21           C  
ATOM   4648  OE1 GLU A 292      16.969  32.467  -6.772  1.00 40.21           O  
ATOM   4649  OE2 GLU A 292      17.885  30.687  -5.852  1.00 40.21           O  
ATOM   4650  N   THR A 293      13.008  27.573  -8.250  1.00 41.07           N  
ATOM   4651  H   THR A 293      12.219  27.708  -7.634  1.00 41.07           H  
ATOM   4652  CA  THR A 293      12.737  27.416  -9.679  1.00 41.07           C  
ATOM   4653  HA  THR A 293      13.426  26.688 -10.107  1.00 41.07           H  
ATOM   4654  C   THR A 293      13.017  28.766 -10.327  1.00 41.07           C  
ATOM   4655  CB  THR A 293      11.301  26.935  -9.957  1.00 41.07           C  
ATOM   4656  HB  THR A 293      11.082  27.066 -11.016  1.00 41.07           H  
ATOM   4657  O   THR A 293      12.109  29.574 -10.508  1.00 41.07           O  
ATOM   4658  CG2 THR A 293      11.114  25.458  -9.613  1.00 41.07           C  
ATOM   4659 HG21 THR A 293      10.086  25.165  -9.827  1.00 41.07           H  
ATOM   4660 HG22 THR A 293      11.321  25.295  -8.555  1.00 41.07           H  
ATOM   4661 HG23 THR A 293      11.792  24.852 -10.213  1.00 41.07           H  
ATOM   4662  OG1 THR A 293      10.373  27.679  -9.201  1.00 41.07           O  
ATOM   4663  HG1 THR A 293      10.452  28.583  -9.515  1.00 41.07           H  
ATOM   4664  N   GLN A 294      14.289  29.049 -10.615  1.00 42.76           N  
ATOM   4665  H   GLN A 294      15.006  28.403 -10.316  1.00 42.76           H  
ATOM   4666  CA  GLN A 294      14.651  30.131 -11.522  1.00 42.76           C  
ATOM   4667  HA  GLN A 294      14.112  31.035 -11.238  1.00 42.76           H  
ATOM   4668  C   GLN A 294      14.197  29.724 -12.930  1.00 42.76           C  
ATOM   4669  CB  GLN A 294      16.161  30.441 -11.467  1.00 42.76           C  
ATOM   4670  HB2 GLN A 294      16.385  31.157 -12.257  1.00 42.76           H  
ATOM   4671  HB3 GLN A 294      16.729  29.531 -11.660  1.00 42.76           H  
ATOM   4672  O   GLN A 294      14.800  28.859 -13.568  1.00 42.76           O  
ATOM   4673  CG  GLN A 294      16.608  31.048 -10.125  1.00 42.76           C  
ATOM   4674  HG2 GLN A 294      16.526  30.281  -9.354  1.00 42.76           H  
ATOM   4675  HG3 GLN A 294      15.954  31.880  -9.865  1.00 42.76           H  
ATOM   4676  CD  GLN A 294      18.053  31.548 -10.124  1.00 42.76           C  
ATOM   4677  NE2 GLN A 294      18.475  32.261  -9.104  1.00 42.76           N  
ATOM   4678 HE21 GLN A 294      19.453  32.513  -9.094  1.00 42.76           H  
ATOM   4679 HE22 GLN A 294      17.896  32.400  -8.289  1.00 42.76           H  
ATOM   4680  OE1 GLN A 294      18.838  31.305 -11.028  1.00 42.76           O  
ATOM   4681  N   GLU A 295      13.110  30.332 -13.408  1.00 41.73           N  
ATOM   4682  H   GLU A 295      12.591  30.938 -12.789  1.00 41.73           H  
ATOM   4683  CA  GLU A 295      12.820  30.442 -14.838  1.00 41.73           C  
ATOM   4684  HA  GLU A 295      12.757  29.451 -15.287  1.00 41.73           H  
ATOM   4685  C   GLU A 295      13.980  31.203 -15.489  1.00 41.73           C  
ATOM   4686  CB  GLU A 295      11.495  31.187 -15.082  1.00 41.73           C  
ATOM   4687  HB2 GLU A 295      11.441  32.047 -14.415  1.00 41.73           H  
ATOM   4688  HB3 GLU A 295      11.489  31.549 -16.111  1.00 41.73           H  
ATOM   4689  O   GLU A 295      14.055  32.431 -15.448  1.00 41.73           O  
ATOM   4690  CG  GLU A 295      10.253  30.304 -14.901  1.00 41.73           C  
ATOM   4691  HG2 GLU A 295      10.228  29.937 -13.875  1.00 41.73           H  
ATOM   4692  HG3 GLU A 295      10.342  29.443 -15.564  1.00 41.73           H  
ATOM   4693  CD  GLU A 295       8.941  31.055 -15.201  1.00 41.73           C  
ATOM   4694  OE1 GLU A 295       7.976  30.380 -15.629  1.00 41.73           O  
ATOM   4695  OE2 GLU A 295       8.894  32.288 -14.990  1.00 41.73           O  
ATOM   4696  N   LEU A 296      14.932  30.464 -16.053  1.00 36.21           N  
ATOM   4697  H   LEU A 296      14.895  29.461 -15.935  1.00 36.21           H  
ATOM   4698  CA  LEU A 296      16.036  31.042 -16.801  1.00 36.21           C  
ATOM   4699  HA  LEU A 296      16.324  31.967 -16.300  1.00 36.21           H  
ATOM   4700  C   LEU A 296      15.513  31.422 -18.190  1.00 36.21           C  
ATOM   4701  CB  LEU A 296      17.246  30.081 -16.761  1.00 36.21           C  
ATOM   4702  HB2 LEU A 296      17.363  29.566 -17.715  1.00 36.21           H  
ATOM   4703  HB3 LEU A 296      17.041  29.310 -16.018  1.00 36.21           H  
ATOM   4704  O   LEU A 296      15.460  30.608 -19.112  1.00 36.21           O  
ATOM   4705  CG  LEU A 296      18.567  30.778 -16.365  1.00 36.21           C  
ATOM   4706  HG  LEU A 296      18.360  31.675 -15.782  1.00 36.21           H  
ATOM   4707  CD1 LEU A 296      19.410  29.852 -15.487  1.00 36.21           C  
ATOM   4708 HD11 LEU A 296      18.865  29.627 -14.570  1.00 36.21           H  
ATOM   4709 HD12 LEU A 296      19.631  28.927 -16.018  1.00 36.21           H  
ATOM   4710 HD13 LEU A 296      20.340  30.352 -15.216  1.00 36.21           H  
ATOM   4711  CD2 LEU A 296      19.390  31.167 -17.594  1.00 36.21           C  
ATOM   4712 HD21 LEU A 296      19.655  30.280 -18.169  1.00 36.21           H  
ATOM   4713 HD22 LEU A 296      20.298  31.683 -17.279  1.00 36.21           H  
ATOM   4714 HD23 LEU A 296      18.807  31.842 -18.221  1.00 36.21           H  
ATOM   4715  N   ILE A 297      15.089  32.679 -18.315  1.00 32.05           N  
ATOM   4716  H   ILE A 297      15.029  33.226 -17.468  1.00 32.05           H  
ATOM   4717  CA  ILE A 297      14.966  33.375 -19.594  1.00 32.05           C  
ATOM   4718  HA  ILE A 297      14.265  32.839 -20.234  1.00 32.05           H  
ATOM   4719  C   ILE A 297      16.364  33.337 -20.228  1.00 32.05           C  
ATOM   4720  CB  ILE A 297      14.447  34.819 -19.370  1.00 32.05           C  
ATOM   4721  HB  ILE A 297      15.126  35.323 -18.681  1.00 32.05           H  
ATOM   4722  O   ILE A 297      17.286  33.999 -19.757  1.00 32.05           O  
ATOM   4723  CG1 ILE A 297      13.035  34.799 -18.732  1.00 32.05           C  
ATOM   4724 HG12 ILE A 297      12.324  34.368 -19.437  1.00 32.05           H  
ATOM   4725 HG13 ILE A 297      13.045  34.167 -17.844  1.00 32.05           H  
ATOM   4726  CG2 ILE A 297      14.434  35.612 -20.692  1.00 32.05           C  
ATOM   4727 HG21 ILE A 297      13.751  35.148 -21.405  1.00 32.05           H  
ATOM   4728 HG22 ILE A 297      14.128  36.643 -20.512  1.00 32.05           H  
ATOM   4729 HG23 ILE A 297      15.435  35.648 -21.122  1.00 32.05           H  
ATOM   4730  CD1 ILE A 297      12.523  36.175 -18.285  1.00 32.05           C  
ATOM   4731 HD11 ILE A 297      11.588  36.049 -17.739  1.00 32.05           H  
ATOM   4732 HD12 ILE A 297      13.254  36.647 -17.629  1.00 32.05           H  
ATOM   4733 HD13 ILE A 297      12.336  36.815 -19.148  1.00 32.05           H  
ATOM   4734  N   LEU A 298      16.543  32.504 -21.256  1.00 41.76           N  
ATOM   4735  H   LEU A 298      15.776  31.902 -21.518  1.00 41.76           H  
ATOM   4736  CA  LEU A 298      17.784  32.430 -22.024  1.00 41.76           C  
ATOM   4737  HA  LEU A 298      18.629  32.386 -21.337  1.00 41.76           H  
ATOM   4738  C   LEU A 298      17.933  33.713 -22.849  1.00 41.76           C  
ATOM   4739  CB  LEU A 298      17.789  31.163 -22.905  1.00 41.76           C  
ATOM   4740  HB2 LEU A 298      18.519  31.291 -23.705  1.00 41.76           H  
ATOM   4741  HB3 LEU A 298      16.810  31.066 -23.374  1.00 41.76           H  
ATOM   4742  O   LEU A 298      17.402  33.828 -23.954  1.00 41.76           O  
ATOM   4743  CG  LEU A 298      18.130  29.867 -22.145  1.00 41.76           C  
ATOM   4744  HG  LEU A 298      17.581  29.837 -21.204  1.00 41.76           H  
ATOM   4745  CD1 LEU A 298      17.723  28.650 -22.979  1.00 41.76           C  
ATOM   4746 HD11 LEU A 298      17.962  27.737 -22.434  1.00 41.76           H  
ATOM   4747 HD12 LEU A 298      16.648  28.676 -23.160  1.00 41.76           H  
ATOM   4748 HD13 LEU A 298      18.252  28.656 -23.932  1.00 41.76           H  
ATOM   4749  CD2 LEU A 298      19.631  29.756 -21.859  1.00 41.76           C  
ATOM   4750 HD21 LEU A 298      20.197  29.780 -22.791  1.00 41.76           H  
ATOM   4751 HD22 LEU A 298      19.837  28.823 -21.333  1.00 41.76           H  
ATOM   4752 HD23 LEU A 298      19.951  30.583 -21.226  1.00 41.76           H  
ATOM   4753  N   GLU A 299      18.656  34.686 -22.301  1.00 45.69           N  
ATOM   4754  H   GLU A 299      18.939  34.591 -21.336  1.00 45.69           H  
ATOM   4755  CA  GLU A 299      19.214  35.779 -23.090  1.00 45.69           C  
ATOM   4756  HA  GLU A 299      18.383  36.275 -23.593  1.00 45.69           H  
ATOM   4757  C   GLU A 299      20.214  35.200 -24.113  1.00 45.69           C  
ATOM   4758  CB  GLU A 299      19.905  36.819 -22.200  1.00 45.69           C  
ATOM   4759  HB2 GLU A 299      20.651  36.325 -21.577  1.00 45.69           H  
ATOM   4760  HB3 GLU A 299      20.411  37.531 -22.852  1.00 45.69           H  
ATOM   4761  O   GLU A 299      21.053  34.378 -23.737  1.00 45.69           O  
ATOM   4762  CG  GLU A 299      18.912  37.588 -21.314  1.00 45.69           C  
ATOM   4763  HG2 GLU A 299      18.461  36.897 -20.601  1.00 45.69           H  
ATOM   4764  HG3 GLU A 299      18.119  37.983 -21.949  1.00 45.69           H  
ATOM   4765  CD  GLU A 299      19.568  38.750 -20.549  1.00 45.69           C  
ATOM   4766  OE1 GLU A 299      18.803  39.578 -20.006  1.00 45.69           O  
ATOM   4767  OE2 GLU A 299      20.819  38.827 -20.534  1.00 45.69           O  
ATOM   4768  N   PRO A 300      20.192  35.607 -25.398  1.00 42.93           N  
ATOM   4769  CA  PRO A 300      20.981  34.948 -26.446  1.00 42.93           C  
ATOM   4770  HA  PRO A 300      20.766  33.881 -26.404  1.00 42.93           H  
ATOM   4771  C   PRO A 300      22.508  35.122 -26.354  1.00 42.93           C  
ATOM   4772  CB  PRO A 300      20.459  35.504 -27.779  1.00 42.93           C  
ATOM   4773  HB2 PRO A 300      21.110  36.304 -28.130  1.00 42.93           H  
ATOM   4774  HB3 PRO A 300      20.384  34.723 -28.536  1.00 42.93           H  
ATOM   4775  O   PRO A 300      23.210  34.658 -27.245  1.00 42.93           O  
ATOM   4776  CG  PRO A 300      19.094  36.092 -27.441  1.00 42.93           C  
ATOM   4777  HG2 PRO A 300      18.338  35.308 -27.489  1.00 42.93           H  
ATOM   4778  HG3 PRO A 300      18.833  36.919 -28.101  1.00 42.93           H  
ATOM   4779  CD  PRO A 300      19.259  36.549 -25.999  1.00 42.93           C  
ATOM   4780  HD2 PRO A 300      18.276  36.541 -25.529  1.00 42.93           H  
ATOM   4781  HD3 PRO A 300      19.686  37.551 -25.970  1.00 42.93           H  
ATOM   4782  N   ASN A 301      23.045  35.805 -25.337  1.00 40.93           N  
ATOM   4783  H   ASN A 301      22.446  36.039 -24.558  1.00 40.93           H  
ATOM   4784  CA  ASN A 301      24.404  36.352 -25.374  1.00 40.93           C  
ATOM   4785  HA  ASN A 301      24.995  35.794 -26.101  1.00 40.93           H  
ATOM   4786  C   ASN A 301      25.167  36.226 -24.041  1.00 40.93           C  
ATOM   4787  CB  ASN A 301      24.325  37.817 -25.857  1.00 40.93           C  
ATOM   4788  HB2 ASN A 301      23.618  38.361 -25.232  1.00 40.93           H  
ATOM   4789  HB3 ASN A 301      25.301  38.290 -25.744  1.00 40.93           H  
ATOM   4790  O   ASN A 301      25.670  37.227 -23.536  1.00 40.93           O  
ATOM   4791  CG  ASN A 301      23.954  37.988 -27.318  1.00 40.93           C  
ATOM   4792  ND2 ASN A 301      23.314  39.080 -27.660  1.00 40.93           N  
ATOM   4793 HD21 ASN A 301      23.109  39.174 -28.645  1.00 40.93           H  
ATOM   4794 HD22 ASN A 301      23.058  39.761 -26.960  1.00 40.93           H  
ATOM   4795  OD1 ASN A 301      24.273  37.200 -28.188  1.00 40.93           O  
ATOM   4796  N   ASN A 302      25.305  35.025 -23.462  1.00 37.53           N  
ATOM   4797  H   ASN A 302      24.820  34.224 -23.841  1.00 37.53           H  
ATOM   4798  CA  ASN A 302      26.300  34.828 -22.398  1.00 37.53           C  
ATOM   4799  HA  ASN A 302      27.136  35.481 -22.644  1.00 37.53           H  
ATOM   4800  C   ASN A 302      26.900  33.415 -22.361  1.00 37.53           C  
ATOM   4801  CB  ASN A 302      25.735  35.282 -21.033  1.00 37.53           C  
ATOM   4802  HB2 ASN A 302      24.664  35.469 -21.117  1.00 37.53           H  
ATOM   4803  HB3 ASN A 302      25.874  34.498 -20.290  1.00 37.53           H  
ATOM   4804  O   ASN A 302      26.247  32.430 -22.028  1.00 37.53           O  
ATOM   4805  CG  ASN A 302      26.414  36.540 -20.505  1.00 37.53           C  
ATOM   4806  ND2 ASN A 302      25.756  37.275 -19.641  1.00 37.53           N  
ATOM   4807 HD21 ASN A 302      24.780  37.087 -19.458  1.00 37.53           H  
ATOM   4808 HD22 ASN A 302      26.198  38.140 -19.366  1.00 37.53           H  
ATOM   4809  OD1 ASN A 302      27.552  36.861 -20.815  1.00 37.53           O  
ATOM   4810  N   TYR A 303      28.187  33.346 -22.697  1.00 30.64           N  
ATOM   4811  H   TYR A 303      28.654  34.216 -22.911  1.00 30.64           H  
ATOM   4812  CA  TYR A 303      29.029  32.165 -22.585  1.00 30.64           C  
ATOM   4813  HA  TYR A 303      28.470  31.281 -22.892  1.00 30.64           H  
ATOM   4814  C   TYR A 303      29.475  32.010 -21.129  1.00 30.64           C  
ATOM   4815  CB  TYR A 303      30.259  32.336 -23.496  1.00 30.64           C  
ATOM   4816  HB2 TYR A 303      30.789  33.246 -23.216  1.00 30.64           H  
ATOM   4817  HB3 TYR A 303      30.938  31.504 -23.312  1.00 30.64           H  
ATOM   4818  O   TYR A 303      30.287  32.799 -20.647  1.00 30.64           O  
ATOM   4819  CG  TYR A 303      29.966  32.395 -24.983  1.00 30.64           C  
ATOM   4820  CD1 TYR A 303      30.056  31.223 -25.757  1.00 30.64           C  
ATOM   4821  HD1 TYR A 303      30.318  30.285 -25.291  1.00 30.64           H  
ATOM   4822  CD2 TYR A 303      29.615  33.617 -25.595  1.00 30.64           C  
ATOM   4823  HD2 TYR A 303      29.550  34.519 -25.005  1.00 30.64           H  
ATOM   4824  CE1 TYR A 303      29.791  31.267 -27.138  1.00 30.64           C  
ATOM   4825  HE1 TYR A 303      29.846  30.373 -27.740  1.00 30.64           H  
ATOM   4826  CE2 TYR A 303      29.336  33.662 -26.974  1.00 30.64           C  
ATOM   4827  HE2 TYR A 303      29.049  34.595 -27.437  1.00 30.64           H  
ATOM   4828  OH  TYR A 303      29.149  32.511 -29.077  1.00 30.64           O  
ATOM   4829  HH  TYR A 303      28.854  33.377 -29.368  1.00 30.64           H  
ATOM   4830  CZ  TYR A 303      29.423  32.484 -27.748  1.00 30.64           C  
ATOM   4831  N   THR A 304      29.006  30.977 -20.434  1.00 38.06           N  
ATOM   4832  H   THR A 304      28.218  30.456 -20.790  1.00 38.06           H  
ATOM   4833  CA  THR A 304      29.545  30.604 -19.119  1.00 38.06           C  
ATOM   4834  HA  THR A 304      30.435  31.211 -18.952  1.00 38.06           H  
ATOM   4835  C   THR A 304      30.044  29.164 -19.127  1.00 38.06           C  
ATOM   4836  CB  THR A 304      28.611  30.928 -17.938  1.00 38.06           C  
ATOM   4837  HB  THR A 304      28.631  30.112 -17.217  1.00 38.06           H  
ATOM   4838  O   THR A 304      29.338  28.209 -19.439  1.00 38.06           O  
ATOM   4839  CG2 THR A 304      29.067  32.210 -17.236  1.00 38.06           C  
ATOM   4840 HG21 THR A 304      30.070  32.075 -16.831  1.00 38.06           H  
ATOM   4841 HG22 THR A 304      28.388  32.443 -16.416  1.00 38.06           H  
ATOM   4842 HG23 THR A 304      29.071  33.038 -17.945  1.00 38.06           H  
ATOM   4843  OG1 THR A 304      27.286  31.142 -18.361  1.00 38.06           O  
ATOM   4844  HG1 THR A 304      26.758  31.419 -17.608  1.00 38.06           H  
ATOM   4845  N   LEU A 305      31.341  29.065 -18.836  1.00 38.07           N  
ATOM   4846  H   LEU A 305      31.794  29.931 -18.581  1.00 38.07           H  
ATOM   4847  CA  LEU A 305      32.215  27.903 -18.915  1.00 38.07           C  
ATOM   4848  HA  LEU A 305      32.310  27.590 -19.955  1.00 38.07           H  
ATOM   4849  C   LEU A 305      31.693  26.718 -18.090  1.00 38.07           C  
ATOM   4850  CB  LEU A 305      33.591  28.363 -18.389  1.00 38.07           C  
ATOM   4851  HB2 LEU A 305      33.439  28.855 -17.428  1.00 38.07           H  
ATOM   4852  HB3 LEU A 305      34.214  27.489 -18.198  1.00 38.07           H  
ATOM   4853  O   LEU A 305      31.709  26.747 -16.861  1.00 38.07           O  
ATOM   4854  CG  LEU A 305      34.339  29.317 -19.342  1.00 38.07           C  
ATOM   4855  HG  LEU A 305      33.625  29.907 -19.918  1.00 38.07           H  
ATOM   4856  CD1 LEU A 305      35.225  30.288 -18.563  1.00 38.07           C  
ATOM   4857 HD11 LEU A 305      34.609  30.898 -17.902  1.00 38.07           H  
ATOM   4858 HD12 LEU A 305      35.745  30.949 -19.257  1.00 38.07           H  
ATOM   4859 HD13 LEU A 305      35.956  29.739 -17.969  1.00 38.07           H  
ATOM   4860  CD2 LEU A 305      35.217  28.522 -20.309  1.00 38.07           C  
ATOM   4861 HD21 LEU A 305      35.701  29.207 -21.005  1.00 38.07           H  
ATOM   4862 HD22 LEU A 305      35.978  27.968 -19.761  1.00 38.07           H  
ATOM   4863 HD23 LEU A 305      34.600  27.827 -20.878  1.00 38.07           H  
ATOM   4864  N   VAL A 306      31.313  25.642 -18.776  1.00 45.47           N  
ATOM   4865  H   VAL A 306      31.246  25.717 -19.781  1.00 45.47           H  
ATOM   4866  CA  VAL A 306      31.110  24.323 -18.166  1.00 45.47           C  
ATOM   4867  HA  VAL A 306      30.443  24.444 -17.312  1.00 45.47           H  
ATOM   4868  C   VAL A 306      32.478  23.790 -17.710  1.00 45.47           C  
ATOM   4869  CB  VAL A 306      30.449  23.350 -19.163  1.00 45.47           C  
ATOM   4870  HB  VAL A 306      31.104  23.218 -20.024  1.00 45.47           H  
ATOM   4871  O   VAL A 306      33.394  23.702 -18.536  1.00 45.47           O  
ATOM   4872  CG1 VAL A 306      30.193  21.974 -18.533  1.00 45.47           C  
ATOM   4873 HG11 VAL A 306      31.133  21.507 -18.241  1.00 45.47           H  
ATOM   4874 HG12 VAL A 306      29.553  22.075 -17.657  1.00 45.47           H  
ATOM   4875 HG13 VAL A 306      29.702  21.323 -19.257  1.00 45.47           H  
ATOM   4876  CG2 VAL A 306      29.104  23.895 -19.664  1.00 45.47           C  
ATOM   4877 HG21 VAL A 306      28.643  23.181 -20.345  1.00 45.47           H  
ATOM   4878 HG22 VAL A 306      29.244  24.833 -20.202  1.00 45.47           H  
ATOM   4879 HG23 VAL A 306      28.433  24.070 -18.823  1.00 45.47           H  
ATOM   4880  N   PRO A 307      32.667  23.418 -16.431  1.00 47.24           N  
ATOM   4881  CA  PRO A 307      33.907  22.792 -16.000  1.00 47.24           C  
ATOM   4882  HA  PRO A 307      34.753  23.418 -16.285  1.00 47.24           H  
ATOM   4883  C   PRO A 307      34.044  21.420 -16.672  1.00 47.24           C  
ATOM   4884  CB  PRO A 307      33.835  22.730 -14.471  1.00 47.24           C  
ATOM   4885  HB2 PRO A 307      34.326  21.842 -14.072  1.00 47.24           H  
ATOM   4886  HB3 PRO A 307      34.284  23.631 -14.053  1.00 47.24           H  
ATOM   4887  O   PRO A 307      33.196  20.542 -16.513  1.00 47.24           O  
ATOM   4888  CG  PRO A 307      32.336  22.731 -14.173  1.00 47.24           C  
ATOM   4889  HG2 PRO A 307      31.963  21.707 -14.194  1.00 47.24           H  
ATOM   4890  HG3 PRO A 307      32.115  23.195 -13.212  1.00 47.24           H  
ATOM   4891  CD  PRO A 307      31.721  23.514 -15.332  1.00 47.24           C  
ATOM   4892  HD2 PRO A 307      30.755  23.083 -15.597  1.00 47.24           H  
ATOM   4893  HD3 PRO A 307      31.602  24.560 -15.050  1.00 47.24           H  
ATOM   4894  N   LYS A 308      35.127  21.243 -17.439  1.00 52.33           N  
ATOM   4895  H   LYS A 308      35.731  22.043 -17.566  1.00 52.33           H  
ATOM   4896  CA  LYS A 308      35.543  19.950 -18.002  1.00 52.33           C  
ATOM   4897  HA  LYS A 308      34.798  19.644 -18.736  1.00 52.33           H  
ATOM   4898  C   LYS A 308      35.620  18.895 -16.884  1.00 52.33           C  
ATOM   4899  CB  LYS A 308      36.931  20.080 -18.665  1.00 52.33           C  
ATOM   4900  HB2 LYS A 308      37.505  19.175 -18.463  1.00 52.33           H  
ATOM   4901  HB3 LYS A 308      37.475  20.913 -18.221  1.00 52.33           H  
ATOM   4902  O   LYS A 308      36.249  19.173 -15.861  1.00 52.33           O  
ATOM   4903  CG  LYS A 308      36.871  20.247 -20.189  1.00 52.33           C  
ATOM   4904  HG2 LYS A 308      36.244  21.104 -20.436  1.00 52.33           H  
ATOM   4905  HG3 LYS A 308      36.434  19.350 -20.627  1.00 52.33           H  
ATOM   4906  CD  LYS A 308      38.281  20.465 -20.760  1.00 52.33           C  
ATOM   4907  HD2 LYS A 308      38.667  21.414 -20.389  1.00 52.33           H  
ATOM   4908  HD3 LYS A 308      38.935  19.660 -20.424  1.00 52.33           H  
ATOM   4909  CE  LYS A 308      38.243  20.482 -22.293  1.00 52.33           C  
ATOM   4910  HE2 LYS A 308      37.496  21.208 -22.612  1.00 52.33           H  
ATOM   4911  HE3 LYS A 308      37.918  19.502 -22.643  1.00 52.33           H  
ATOM   4912  NZ  LYS A 308      39.565  20.825 -22.879  1.00 52.33           N  
ATOM   4913  HZ1 LYS A 308      39.854  21.748 -22.587  1.00 52.33           H  
ATOM   4914  HZ2 LYS A 308      39.514  20.816 -23.887  1.00 52.33           H  
ATOM   4915  HZ3 LYS A 308      40.267  20.157 -22.592  1.00 52.33           H  
ATOM   4916  N   PRO A 309      35.080  17.678 -17.075  1.00 50.87           N  
ATOM   4917  CA  PRO A 309      35.354  16.575 -16.165  1.00 50.87           C  
ATOM   4918  HA  PRO A 309      35.086  16.859 -15.147  1.00 50.87           H  
ATOM   4919  C   PRO A 309      36.852  16.237 -16.219  1.00 50.87           C  
ATOM   4920  CB  PRO A 309      34.447  15.428 -16.619  1.00 50.87           C  
ATOM   4921  HB2 PRO A 309      34.903  14.452 -16.456  1.00 50.87           H  
ATOM   4922  HB3 PRO A 309      33.495  15.493 -16.093  1.00 50.87           H  
ATOM   4923  O   PRO A 309      37.419  16.031 -17.294  1.00 50.87           O  
ATOM   4924  CG  PRO A 309      34.220  15.709 -18.105  1.00 50.87           C  
ATOM   4925  HG2 PRO A 309      33.261  15.322 -18.448  1.00 50.87           H  
ATOM   4926  HG3 PRO A 309      35.034  15.272 -18.684  1.00 50.87           H  
ATOM   4927  CD  PRO A 309      34.285  17.231 -18.208  1.00 50.87           C  
ATOM   4928  HD2 PRO A 309      34.743  17.514 -19.156  1.00 50.87           H  
ATOM   4929  HD3 PRO A 309      33.282  17.651 -18.131  1.00 50.87           H  
ATOM   4930  N   LEU A 310      37.499  16.228 -15.052  1.00 51.71           N  
ATOM   4931  H   LEU A 310      36.969  16.429 -14.216  1.00 51.71           H  
ATOM   4932  CA  LEU A 310      38.896  15.822 -14.895  1.00 51.71           C  
ATOM   4933  HA  LEU A 310      39.498  16.430 -15.571  1.00 51.71           H  
ATOM   4934  C   LEU A 310      39.059  14.334 -15.266  1.00 51.71           C  
ATOM   4935  CB  LEU A 310      39.342  16.077 -13.441  1.00 51.71           C  
ATOM   4936  HB2 LEU A 310      40.172  15.414 -13.197  1.00 51.71           H  
ATOM   4937  HB3 LEU A 310      38.520  15.811 -12.776  1.00 51.71           H  
ATOM   4938  O   LEU A 310      38.229  13.519 -14.858  1.00 51.71           O
[truncated: 127,827 more chars]
