# Supplementary material for: Widespread Horizontal Gene Transfer Among Animal Viruses
Source: bioRxiv. 2024 Mar 26:2024.03.25.586562. Preprint. [Version 2] doi: 10.1101/2024.03.25.586562 (PMC11071296; doi:10.1101/2024.03.25.586562)
Supplement: Supplement 7 [file media-7.zip › File7_PDB/Papilloma7831_L2.pdb]

ATOM      1  N   MET A   1     -31.358 -23.651 -63.894  1.00 46.36           N  
ATOM      2  H   MET A   1     -32.107 -23.923 -64.516  1.00 46.36           H  
ATOM      3  H2  MET A   1     -30.473 -23.917 -64.301  1.00 46.36           H  
ATOM      4  H3  MET A   1     -31.464 -24.142 -63.018  1.00 46.36           H  
ATOM      5  CA  MET A   1     -31.398 -22.192 -63.638  1.00 46.36           C  
ATOM      6  HA  MET A   1     -31.200 -21.663 -64.569  1.00 46.36           H  
ATOM      7  C   MET A   1     -30.284 -21.828 -62.662  1.00 46.36           C  
ATOM      8  CB  MET A   1     -32.775 -21.750 -63.131  1.00 46.36           C  
ATOM      9  HB2 MET A   1     -32.687 -20.777 -62.647  1.00 46.36           H  
ATOM     10  HB3 MET A   1     -33.150 -22.467 -62.400  1.00 46.36           H  
ATOM     11  O   MET A   1     -30.050 -22.560 -61.710  1.00 46.36           O  
ATOM     12  CG  MET A   1     -33.768 -21.613 -64.292  1.00 46.36           C  
ATOM     13  HG2 MET A   1     -33.446 -20.793 -64.933  1.00 46.36           H  
ATOM     14  HG3 MET A   1     -33.779 -22.530 -64.881  1.00 46.36           H  
ATOM     15  SD  MET A   1     -35.452 -21.285 -63.731  1.00 46.36           S  
ATOM     16  CE  MET A   1     -36.228 -20.733 -65.277  1.00 46.36           C  
ATOM     17  HE1 MET A   1     -36.170 -21.524 -66.025  1.00 46.36           H  
ATOM     18  HE2 MET A   1     -37.275 -20.498 -65.091  1.00 46.36           H  
ATOM     19  HE3 MET A   1     -35.724 -19.841 -65.649  1.00 46.36           H  
ATOM     20  N   VAL A   2     -29.525 -20.784 -62.988  1.00 52.15           N  
ATOM     21  H   VAL A   2     -29.861 -20.163 -63.710  1.00 52.15           H  
ATOM     22  CA  VAL A   2     -28.163 -20.488 -62.506  1.00 52.15           C  
ATOM     23  HA  VAL A   2     -27.556 -21.391 -62.589  1.00 52.15           H  
ATOM     24  C   VAL A   2     -28.134 -20.029 -61.037  1.00 52.15           C  
ATOM     25  CB  VAL A   2     -27.558 -19.420 -63.450  1.00 52.15           C  
ATOM     26  HB  VAL A   2     -28.211 -18.546 -63.455  1.00 52.15           H  
ATOM     27  O   VAL A   2     -28.787 -19.055 -60.679  1.00 52.15           O  
ATOM     28  CG1 VAL A   2     -26.158 -18.957 -63.037  1.00 52.15           C  
ATOM     29 HG11 VAL A   2     -25.475 -19.805 -62.995  1.00 52.15           H  
ATOM     30 HG12 VAL A   2     -26.193 -18.468 -62.063  1.00 52.15           H  
ATOM     31 HG13 VAL A   2     -25.781 -18.233 -63.759  1.00 52.15           H  
ATOM     32  CG2 VAL A   2     -27.467 -19.957 -64.890  1.00 52.15           C  
ATOM     33 HG21 VAL A   2     -28.455 -20.173 -65.296  1.00 52.15           H  
ATOM     34 HG22 VAL A   2     -27.011 -19.204 -65.532  1.00 52.15           H  
ATOM     35 HG23 VAL A   2     -26.853 -20.857 -64.921  1.00 52.15           H  
ATOM     36  N   ARG A   3     -27.337 -20.703 -60.190  1.00 48.47           N  
ATOM     37  H   ARG A   3     -26.832 -21.493 -60.566  1.00 48.47           H  
ATOM     38  CA  ARG A   3     -26.991 -20.268 -58.821  1.00 48.47           C  
ATOM     39  HA  ARG A   3     -27.865 -19.804 -58.365  1.00 48.47           H  
ATOM     40  C   ARG A   3     -25.883 -19.208 -58.886  1.00 48.47           C  
ATOM     41  CB  ARG A   3     -26.543 -21.479 -57.961  1.00 48.47           C  
ATOM     42  HB2 ARG A   3     -26.294 -22.319 -58.609  1.00 48.47           H  
ATOM     43  HB3 ARG A   3     -25.635 -21.212 -57.419  1.00 48.47           H  
ATOM     44  O   ARG A   3     -24.762 -19.515 -59.284  1.00 48.47           O  
ATOM     45  CG  ARG A   3     -27.578 -21.931 -56.915  1.00 48.47           C  
ATOM     46  HG2 ARG A   3     -27.777 -21.106 -56.232  1.00 48.47           H  
ATOM     47  HG3 ARG A   3     -28.504 -22.207 -57.419  1.00 48.47           H  
ATOM     48  CD  ARG A   3     -27.048 -23.138 -56.118  1.00 48.47           C  
ATOM     49  HD2 ARG A   3     -26.906 -23.972 -56.806  1.00 48.47           H  
ATOM     50  HD3 ARG A   3     -26.083 -22.872 -55.688  1.00 48.47           H  
ATOM     51  NE  ARG A   3     -27.964 -23.548 -55.032  1.00 48.47           N  
ATOM     52  HE  ARG A   3     -28.826 -23.028 -54.941  1.00 48.47           H  
ATOM     53  NH1 ARG A   3     -26.713 -25.293 -54.202  1.00 48.47           N  
ATOM     54 HH11 ARG A   3     -26.608 -26.057 -53.549  1.00 48.47           H  
ATOM     55 HH12 ARG A   3     -26.026 -25.154 -54.929  1.00 48.47           H  
ATOM     56  NH2 ARG A   3     -28.657 -24.785 -53.243  1.00 48.47           N  
ATOM     57 HH21 ARG A   3     -29.509 -24.247 -53.182  1.00 48.47           H  
ATOM     58 HH22 ARG A   3     -28.520 -25.552 -52.601  1.00 48.47           H  
ATOM     59  CZ  ARG A   3     -27.774 -24.534 -54.169  1.00 48.47           C  
ATOM     60  N   ALA A   4     -26.182 -17.977 -58.473  1.00 60.14           N  
ATOM     61  H   ALA A   4     -27.134 -17.780 -58.199  1.00 60.14           H  
ATOM     62  CA  ALA A   4     -25.201 -16.900 -58.347  1.00 60.14           C  
ATOM     63  HA  ALA A   4     -24.547 -16.931 -59.218  1.00 60.14           H  
ATOM     64  C   ALA A   4     -24.331 -17.073 -57.082  1.00 60.14           C  
ATOM     65  CB  ALA A   4     -25.939 -15.555 -58.374  1.00 60.14           C  
ATOM     66  HB1 ALA A   4     -25.218 -14.739 -58.324  1.00 60.14           H  
ATOM     67  HB2 ALA A   4     -26.513 -15.463 -59.296  1.00 60.14           H  
ATOM     68  HB3 ALA A   4     -26.615 -15.482 -57.522  1.00 60.14           H  
ATOM     69  O   ALA A   4     -24.845 -17.251 -55.977  1.00 60.14           O  
ATOM     70  N   LYS A   5     -23.004 -17.022 -57.256  1.00 64.57           N  
ATOM     71  H   LYS A   5     -22.685 -16.858 -58.201  1.00 64.57           H  
ATOM     72  CA  LYS A   5     -21.974 -17.049 -56.198  1.00 64.57           C  
ATOM     73  HA  LYS A   5     -22.242 -17.830 -55.487  1.00 64.57           H  
ATOM     74  C   LYS A   5     -21.913 -15.698 -55.455  1.00 64.57           C  
ATOM     75  CB  LYS A   5     -20.598 -17.361 -56.836  1.00 64.57           C  
ATOM     76  HB2 LYS A   5     -19.879 -16.600 -56.534  1.00 64.57           H  
ATOM     77  HB3 LYS A   5     -20.678 -17.304 -57.922  1.00 64.57           H  
ATOM     78  O   LYS A   5     -21.966 -14.660 -56.117  1.00 64.57           O  
ATOM     79  CG  LYS A   5     -20.016 -18.731 -56.454  1.00 64.57           C  
ATOM     80  HG2 LYS A   5     -20.755 -19.507 -56.658  1.00 64.57           H  
ATOM     81  HG3 LYS A   5     -19.780 -18.736 -55.390  1.00 64.57           H  
ATOM     82  CD  LYS A   5     -18.742 -19.022 -57.269  1.00 64.57           C  
ATOM     83  HD2 LYS A   5     -18.024 -18.218 -57.110  1.00 64.57           H  
ATOM     84  HD3 LYS A   5     -19.004 -19.056 -58.327  1.00 64.57           H  
ATOM     85  CE  LYS A   5     -18.105 -20.360 -56.858  1.00 64.57           C  
ATOM     86  HE2 LYS A   5     -17.799 -20.293 -55.815  1.00 64.57           H  
ATOM     87  HE3 LYS A   5     -18.862 -21.140 -56.932  1.00 64.57           H  
ATOM     88  NZ  LYS A   5     -16.937 -20.711 -57.712  1.00 64.57           N  
ATOM     89  HZ1 LYS A   5     -16.536 -21.590 -57.420  1.00 64.57           H  
ATOM     90  HZ2 LYS A   5     -16.216 -20.006 -57.650  1.00 64.57           H  
ATOM     91  HZ3 LYS A   5     -17.211 -20.804 -58.680  1.00 64.57           H  
ATOM     92  N   PRO A   6     -21.728 -15.669 -54.121  1.00 63.65           N  
ATOM     93  CA  PRO A   6     -21.541 -14.424 -53.378  1.00 63.65           C  
ATOM     94  HA  PRO A   6     -22.302 -13.707 -53.683  1.00 63.65           H  
ATOM     95  C   PRO A   6     -20.152 -13.808 -53.634  1.00 63.65           C  
ATOM     96  CB  PRO A   6     -21.777 -14.788 -51.910  1.00 63.65           C  
ATOM     97  HB2 PRO A   6     -22.840 -14.705 -51.682  1.00 63.65           H  
ATOM     98  HB3 PRO A   6     -21.194 -14.167 -51.230  1.00 63.65           H  
ATOM     99  O   PRO A   6     -19.134 -14.498 -53.640  1.00 63.65           O  
ATOM    100  CG  PRO A   6     -21.358 -16.257 -51.837  1.00 63.65           C  
ATOM    101  HG2 PRO A   6     -20.280 -16.320 -51.692  1.00 63.65           H  
ATOM    102  HG3 PRO A   6     -21.880 -16.787 -51.040  1.00 63.65           H  
ATOM    103  CD  PRO A   6     -21.719 -16.810 -53.216  1.00 63.65           C  
ATOM    104  HD2 PRO A   6     -22.715 -17.252 -53.184  1.00 63.65           H  
ATOM    105  HD3 PRO A   6     -20.984 -17.554 -53.522  1.00 63.65           H  
ATOM    106  N   ARG A   7     -20.127 -12.484 -53.844  1.00 55.11           N  
ATOM    107  H   ARG A   7     -21.022 -12.017 -53.813  1.00 55.11           H  
ATOM    108  CA  ARG A   7     -18.934 -11.636 -54.026  1.00 55.11           C  
ATOM    109  HA  ARG A   7     -18.324 -12.062 -54.823  1.00 55.11           H  
ATOM    110  C   ARG A   7     -18.074 -11.592 -52.752  1.00 55.11           C  
ATOM    111  CB  ARG A   7     -19.385 -10.207 -54.414  1.00 55.11           C  
ATOM    112  HB2 ARG A   7     -18.774  -9.486 -53.871  1.00 55.11           H  
ATOM    113  HB3 ARG A   7     -20.415 -10.049 -54.096  1.00 55.11           H  
ATOM    114  O   ARG A   7     -18.580 -11.301 -51.670  1.00 55.11           O  
ATOM    115  CG  ARG A   7     -19.256  -9.870 -55.910  1.00 55.11           C  
ATOM    116  HG2 ARG A   7     -19.755 -10.632 -56.509  1.00 55.11           H  
ATOM    117  HG3 ARG A   7     -18.198  -9.847 -56.171  1.00 55.11           H  
ATOM    118  CD  ARG A   7     -19.894  -8.497 -56.194  1.00 55.11           C  
ATOM    119  HD2 ARG A   7     -19.647  -7.821 -55.376  1.00 55.11           H  
ATOM    120  HD3 ARG A   7     -20.977  -8.620 -56.222  1.00 55.11           H  
ATOM    121  NE  ARG A   7     -19.418  -7.887 -57.454  1.00 55.11           N  
ATOM    122  HE  ARG A   7     -18.624  -8.322 -57.903  1.00 55.11           H  
ATOM    123  NH1 ARG A   7     -20.958  -6.178 -57.580  1.00 55.11           N  
ATOM    124 HH11 ARG A   7     -21.454  -6.556 -56.785  1.00 55.11           H  
ATOM    125 HH12 ARG A   7     -21.319  -5.363 -58.053  1.00 55.11           H  
ATOM    126  NH2 ARG A   7     -19.322  -6.290 -59.083  1.00 55.11           N  
ATOM    127 HH21 ARG A   7     -18.519  -6.738 -59.501  1.00 55.11           H  
ATOM    128 HH22 ARG A   7     -19.710  -5.473 -59.533  1.00 55.11           H  
ATOM    129  CZ  ARG A   7     -19.900  -6.794 -58.030  1.00 55.11           C  
ATOM    130  N   ASN A   8     -16.767 -11.800 -52.915  1.00 56.67           N  
ATOM    131  H   ASN A   8     -16.455 -12.086 -53.832  1.00 56.67           H  
ATOM    132  CA  ASN A   8     -15.744 -11.660 -51.875  1.00 56.67           C  
ATOM    133  HA  ASN A   8     -15.977 -12.357 -51.070  1.00 56.67           H  
ATOM    134  C   ASN A   8     -15.714 -10.244 -51.271  1.00 56.67           C  
ATOM    135  CB  ASN A   8     -14.365 -12.025 -52.472  1.00 56.67           C  
ATOM    136  HB2 ASN A   8     -14.248 -11.560 -53.451  1.00 56.67           H  
ATOM    137  HB3 ASN A   8     -13.582 -11.631 -51.824  1.00 56.67           H  
ATOM    138  O   ASN A   8     -15.679  -9.244 -51.991  1.00 56.67           O  
ATOM    139  CG  ASN A   8     -14.124 -13.521 -52.578  1.00 56.67           C  
ATOM    140  ND2 ASN A   8     -13.188 -13.949 -53.393  1.00 56.67           N  
ATOM    141 HD21 ASN A   8     -13.014 -14.944 -53.375  1.00 56.67           H  
ATOM    142 HD22 ASN A   8     -12.590 -13.308 -53.894  1.00 56.67           H  
ATOM    143  OD1 ASN A   8     -14.759 -14.320 -51.919  1.00 56.67           O  
ATOM    144  N   LYS A   9     -15.675 -10.173 -49.934  1.00 54.12           N  
ATOM    145  H   LYS A   9     -15.676 -11.048 -49.430  1.00 54.12           H  
ATOM    146  CA  LYS A   9     -15.424  -8.949 -49.163  1.00 54.12           C  
ATOM    147  HA  LYS A   9     -16.093  -8.162 -49.512  1.00 54.12           H  
ATOM    148  C   LYS A   9     -13.981  -8.481 -49.384  1.00 54.12           C  
ATOM    149  CB  LYS A   9     -15.681  -9.207 -47.664  1.00 54.12           C  
ATOM    150  HB2 LYS A   9     -15.244 -10.165 -47.382  1.00 54.12           H  
ATOM    151  HB3 LYS A   9     -15.179  -8.431 -47.087  1.00 54.12           H  
ATOM    152  O   LYS A   9     -13.041  -9.210 -49.083  1.00 54.12           O  
ATOM    153  CG  LYS A   9     -17.173  -9.179 -47.290  1.00 54.12           C  
ATOM    154  HG2 LYS A   9     -17.718  -9.889 -47.911  1.00 54.12           H  
ATOM    155  HG3 LYS A   9     -17.565  -8.178 -47.471  1.00 54.12           H  
ATOM    156  CD  LYS A   9     -17.375  -9.548 -45.811  1.00 54.12           C  
ATOM    157  HD2 LYS A   9     -17.048 -10.577 -45.659  1.00 54.12           H  
ATOM    158  HD3 LYS A   9     -16.766  -8.890 -45.191  1.00 54.12           H  
ATOM    159  CE  LYS A   9     -18.850  -9.406 -45.411  1.00 54.12           C  
ATOM    160  HE2 LYS A   9     -19.454  -9.992 -46.104  1.00 54.12           H  
ATOM    161  HE3 LYS A   9     -19.140  -8.360 -45.517  1.00 54.12           H  
ATOM    162  NZ  LYS A   9     -19.087  -9.867 -44.017  1.00 54.12           N  
ATOM    163  HZ1 LYS A   9     -18.531  -9.330 -43.367  1.00 54.12           H  
ATOM    164  HZ2 LYS A   9     -18.837 -10.841 -43.920  1.00 54.12           H  
ATOM    165  HZ3 LYS A   9     -20.061  -9.763 -43.769  1.00 54.12           H  
ATOM    166  N   ARG A  10     -13.822  -7.252 -49.883  1.00 53.28           N  
ATOM    167  H   ARG A  10     -14.666  -6.752 -50.124  1.00 53.28           H  
ATOM    168  CA  ARG A  10     -12.557  -6.501 -49.911  1.00 53.28           C  
ATOM    169  HA  ARG A  10     -11.800  -7.080 -50.440  1.00 53.28           H  
ATOM    170  C   ARG A  10     -12.056  -6.279 -48.478  1.00 53.28           C  
ATOM    171  CB  ARG A  10     -12.777  -5.140 -50.613  1.00 53.28           C  
ATOM    172  HB2 ARG A  10     -13.840  -4.901 -50.632  1.00 53.28           H  
ATOM    173  HB3 ARG A  10     -12.285  -4.358 -50.034  1.00 53.28           H  
ATOM    174  O   ARG A  10     -12.803  -5.774 -47.643  1.00 53.28           O  
ATOM    175  CG  ARG A  10     -12.210  -5.075 -52.039  1.00 53.28           C  
ATOM    176  HG2 ARG A  10     -11.125  -5.172 -51.992  1.00 53.28           H  
ATOM    177  HG3 ARG A  10     -12.617  -5.892 -52.635  1.00 53.28           H  
ATOM    178  CD  ARG A  10     -12.580  -3.734 -52.694  1.00 53.28           C  
ATOM    179  HD2 ARG A  10     -12.301  -2.928 -52.016  1.00 53.28           H  
ATOM    180  HD3 ARG A  10     -13.660  -3.705 -52.843  1.00 53.28           H  
ATOM    181  NE  ARG A  10     -11.891  -3.529 -53.985  1.00 53.28           N  
ATOM    182  HE  ARG A  10     -11.186  -4.206 -54.239  1.00 53.28           H  
ATOM    183  NH1 ARG A  10     -12.906  -1.546 -54.565  1.00 53.28           N  
ATOM    184 HH11 ARG A  10     -13.448  -1.569 -53.713  1.00 53.28           H  
ATOM    185 HH12 ARG A  10     -12.972  -0.750 -55.183  1.00 53.28           H  
ATOM    186  NH2 ARG A  10     -11.318  -2.392 -55.878  1.00 53.28           N  
ATOM    187 HH21 ARG A  10     -10.603  -3.073 -56.089  1.00 53.28           H  
ATOM    188 HH22 ARG A  10     -11.413  -1.587 -56.480  1.00 53.28           H  
ATOM    189  CZ  ARG A  10     -12.043  -2.497 -54.800  1.00 53.28           C  
ATOM    190  N   SER A  11     -10.798  -6.624 -48.221  1.00 56.67           N  
ATOM    191  H   SER A  11     -10.248  -7.047 -48.955  1.00 56.67           H  
ATOM    192  CA  SER A  11     -10.060  -6.255 -47.012  1.00 56.67           C  
ATOM    193  HA  SER A  11     -10.609  -6.592 -46.133  1.00 56.67           H  
ATOM    194  C   SER A  11      -9.879  -4.736 -46.944  1.00 56.67           C  
ATOM    195  CB  SER A  11      -8.687  -6.940 -47.029  1.00 56.67           C  
ATOM    196  HB2 SER A  11      -8.095  -6.601 -46.178  1.00 56.67           H  
ATOM    197  HB3 SER A  11      -8.821  -8.019 -46.957  1.00 56.67           H  
ATOM    198  O   SER A  11      -9.400  -4.117 -47.894  1.00 56.67           O  
ATOM    199  OG  SER A  11      -8.012  -6.635 -48.236  1.00 56.67           O  
ATOM    200  HG  SER A  11      -7.879  -5.685 -48.280  1.00 56.67           H  
ATOM    201  N   THR A  12     -10.252  -4.135 -45.822  1.00 59.48           N  
ATOM    202  H   THR A  12     -10.656  -4.687 -45.079  1.00 59.48           H  
ATOM    203  CA  THR A  12     -10.000  -2.729 -45.496  1.00 59.48           C  
ATOM    204  HA  THR A  12     -10.315  -2.093 -46.323  1.00 59.48           H  
ATOM    205  C   THR A  12      -8.508  -2.509 -45.245  1.00 59.48           C  
ATOM    206  CB  THR A  12     -10.805  -2.346 -44.242  1.00 59.48           C  
ATOM    207  HB  THR A  12     -10.432  -1.405 -43.837  1.00 59.48           H  
ATOM    208  O   THR A  12      -7.967  -3.036 -44.274  1.00 59.48           O  
ATOM    209  CG2 THR A  12     -12.294  -2.198 -44.555  1.00 59.48           C  
ATOM    210 HG21 THR A  12     -12.826  -1.927 -43.643  1.00 59.48           H  
ATOM    211 HG22 THR A  12     -12.697  -3.135 -44.939  1.00 59.48           H  
ATOM    212 HG23 THR A  12     -12.438  -1.409 -45.293  1.00 59.48           H  
ATOM    213  OG1 THR A  12     -10.686  -3.367 -43.272  1.00 59.48           O  
ATOM    214  HG1 THR A  12      -9.757  -3.403 -43.032  1.00 59.48           H  
ATOM    215  N   ALA A  13      -7.849  -1.742 -46.115  1.00 64.10           N  
ATOM    216  H   ALA A  13      -8.347  -1.373 -46.912  1.00 64.10           H  
ATOM    217  CA  ALA A  13      -6.503  -1.228 -45.881  1.00 64.10           C  
ATOM    218  HA  ALA A  13      -5.845  -2.057 -45.622  1.00 64.10           H  
ATOM    219  C   ALA A  13      -6.529  -0.233 -44.708  1.00 64.10           C  
ATOM    220  CB  ALA A  13      -5.992  -0.579 -47.174  1.00 64.10           C  
ATOM    221  HB1 ALA A  13      -6.636   0.254 -47.455  1.00 64.10           H  
ATOM    222  HB2 ALA A  13      -4.982  -0.202 -47.016  1.00 64.10           H  
ATOM    223  HB3 ALA A  13      -5.973  -1.314 -47.979  1.00 64.10           H  
ATOM    224  O   ALA A  13      -7.385   0.651 -44.659  1.00 64.10           O  
ATOM    225  N   THR A  14      -5.612  -0.386 -43.754  1.00 68.84           N  
ATOM    226  H   THR A  14      -4.901  -1.096 -43.855  1.00 68.84           H  
ATOM    227  CA  THR A  14      -5.393   0.593 -42.686  1.00 68.84           C  
ATOM    228  HA  THR A  14      -6.352   0.787 -42.205  1.00 68.84           H  
ATOM    229  C   THR A  14      -4.858   1.901 -43.288  1.00 68.84           C  
ATOM    230  CB  THR A  14      -4.416   0.047 -41.631  1.00 68.84           C  
ATOM    231  HB  THR A  14      -4.041   0.869 -41.021  1.00 68.84           H  
ATOM    232  O   THR A  14      -4.030   1.858 -44.200  1.00 68.84           O  
ATOM    233  CG2 THR A  14      -5.090  -0.980 -40.723  1.00 68.84           C  
ATOM    234 HG21 THR A  14      -4.378  -1.338 -39.979  1.00 68.84           H  
ATOM    235 HG22 THR A  14      -5.449  -1.824 -41.312  1.00 68.84           H  
ATOM    236 HG23 THR A  14      -5.933  -0.518 -40.208  1.00 68.84           H  
ATOM    237  OG1 THR A  14      -3.337  -0.620 -42.247  1.00 68.84           O  
ATOM    238  HG1 THR A  14      -2.655  -0.765 -41.587  1.00 68.84           H  
ATOM    239  N   PRO A  15      -5.317   3.078 -42.827  1.00 65.16           N  
ATOM    240  CA  PRO A  15      -4.846   4.355 -43.354  1.00 65.16           C  
ATOM    241  HA  PRO A  15      -5.011   4.392 -44.430  1.00 65.16           H  
ATOM    242  C   PRO A  15      -3.346   4.523 -43.069  1.00 65.16           C  
ATOM    243  CB  PRO A  15      -5.714   5.422 -42.674  1.00 65.16           C  
ATOM    244  HB2 PRO A  15      -5.162   6.342 -42.483  1.00 65.16           H  
ATOM    245  HB3 PRO A  15      -6.585   5.627 -43.297  1.00 65.16           H  
ATOM    246  O   PRO A  15      -2.905   4.348 -41.932  1.00 65.16           O  
ATOM    247  CG  PRO A  15      -6.170   4.754 -41.375  1.00 65.16           C  
ATOM    248  HG2 PRO A  15      -5.402   4.882 -40.612  1.00 65.16           H  
ATOM    249  HG3 PRO A  15      -7.124   5.150 -41.028  1.00 65.16           H  
ATOM    250  CD  PRO A  15      -6.273   3.278 -41.751  1.00 65.16           C  
ATOM    251  HD2 PRO A  15      -7.276   3.060 -42.115  1.00 65.16           H  
ATOM    252  HD3 PRO A  15      -6.038   2.659 -40.885  1.00 65.16           H  
ATOM    253  N   HIS A  16      -2.557   4.862 -44.096  1.00 68.74           N  
ATOM    254  H   HIS A  16      -2.964   4.936 -45.017  1.00 68.74           H  
ATOM    255  CA  HIS A  16      -1.147   5.218 -43.933  1.00 68.74           C  
ATOM    256  HA  HIS A  16      -0.621   4.360 -43.515  1.00 68.74           H  
ATOM    257  C   HIS A  16      -1.023   6.374 -42.933  1.00 68.74           C  
ATOM    258  CB  HIS A  16      -0.508   5.594 -45.288  1.00 68.74           C  
ATOM    259  HB2 HIS A  16       0.223   6.385 -45.118  1.00 68.74           H  
ATOM    260  HB3 HIS A  16      -1.267   6.004 -45.954  1.00 68.74           H  
ATOM    261  O   HIS A  16      -1.487   7.486 -43.184  1.00 68.74           O  
ATOM    262  CG  HIS A  16       0.234   4.481 -45.991  1.00 68.74           C  
ATOM    263  CD2 HIS A  16       0.482   4.400 -47.337  1.00 68.74           C  
ATOM    264  HD2 HIS A  16       0.139   5.094 -48.090  1.00 68.74           H  
ATOM    265  ND1 HIS A  16       0.913   3.435 -45.400  1.00 68.74           N  
ATOM    266  HD1 HIS A  16       0.957   3.222 -44.414  1.00 68.74           H  
ATOM    267  CE1 HIS A  16       1.536   2.738 -46.365  1.00 68.74           C  
ATOM    268  HE1 HIS A  16       2.149   1.863 -46.209  1.00 68.74           H  
ATOM    269  NE2 HIS A  16       1.299   3.289 -47.561  1.00 68.74           N  
ATOM    270  N   SER A  17      -0.397   6.103 -41.786  1.00 72.62           N  
ATOM    271  H   SER A  17      -0.113   5.150 -41.611  1.00 72.62           H  
ATOM    272  CA  SER A  17      -0.049   7.130 -40.806  1.00 72.62           C  
ATOM    273  HA  SER A  17      -0.958   7.636 -40.482  1.00 72.62           H  
ATOM    274  C   SER A  17       0.893   8.140 -41.461  1.00 72.62           C  
ATOM    275  CB  SER A  17       0.612   6.482 -39.589  1.00 72.62           C  
ATOM    276  HB2 SER A  17       1.561   6.034 -39.884  1.00 72.62           H  
ATOM    277  HB3 SER A  17      -0.043   5.704 -39.196  1.00 72.62           H  
ATOM    278  O   SER A  17       1.945   7.760 -41.980  1.00 72.62           O  
ATOM    279  OG  SER A  17       0.835   7.447 -38.583  1.00 72.62           O  
ATOM    280  HG  SER A  17       1.366   7.048 -37.890  1.00 72.62           H  
ATOM    281  N   ARG A  18       0.506   9.421 -41.470  1.00 73.02           N  
ATOM    282  H   ARG A  18      -0.384   9.639 -41.046  1.00 73.02           H  
ATOM    283  CA  ARG A  18       1.334  10.514 -41.994  1.00 73.02           C  
ATOM    284  HA  ARG A  18       1.450  10.356 -43.066  1.00 73.02           H  
ATOM    285  C   ARG A  18       2.706  10.466 -41.303  1.00 73.02           C  
ATOM    286  CB  ARG A  18       0.611  11.844 -41.731  1.00 73.02           C  
ATOM    287  HB2 ARG A  18      -0.403  11.769 -42.124  1.00 73.02           H  
ATOM    288  HB3 ARG A  18       0.546  12.000 -40.655  1.00 73.02           H  
ATOM    289  O   ARG A  18       2.731  10.430 -40.069  1.00 73.02           O  
ATOM    290  CG  ARG A  18       1.287  13.063 -42.378  1.00 73.02           C  
ATOM    291  HG2 ARG A  18       1.245  12.962 -43.462  1.00 73.02           H  
ATOM    292  HG3 ARG A  18       2.327  13.135 -42.059  1.00 73.02           H  
ATOM    293  CD  ARG A  18       0.537  14.326 -41.938  1.00 73.02           C  
ATOM    294  HD2 ARG A  18       0.707  14.467 -40.871  1.00 73.02           H  
ATOM    295  HD3 ARG A  18      -0.530  14.175 -42.104  1.00 73.02           H  
ATOM    296  NE  ARG A  18       0.968  15.520 -42.685  1.00 73.02           N  
ATOM    297  HE  ARG A  18       1.450  15.351 -43.556  1.00 73.02           H  
ATOM    298  NH1 ARG A  18       0.024  17.094 -41.291  1.00 73.02           N  
ATOM    299 HH11 ARG A  18      -0.287  18.040 -41.120  1.00 73.02           H  
ATOM    300 HH12 ARG A  18      -0.231  16.368 -40.637  1.00 73.02           H  
ATOM    301  NH2 ARG A  18       0.891  17.713 -43.241  1.00 73.02           N  
ATOM    302 HH21 ARG A  18       0.557  18.645 -43.043  1.00 73.02           H  
ATOM    303 HH22 ARG A  18       1.096  17.468 -44.199  1.00 73.02           H  
ATOM    304  CZ  ARG A  18       0.635  16.764 -42.394  1.00 73.02           C  
ATOM    305  N   PRO A  19       3.834  10.486 -42.040  1.00 73.08           N  
ATOM    306  CA  PRO A  19       5.150  10.518 -41.416  1.00 73.08           C  
ATOM    307  HA  PRO A  19       5.314   9.595 -40.860  1.00 73.08           H  
ATOM    308  C   PRO A  19       5.220  11.708 -40.458  1.00 73.08           C  
ATOM    309  CB  PRO A  19       6.167  10.605 -42.560  1.00 73.08           C  
ATOM    310  HB2 PRO A  19       7.020  11.235 -42.310  1.00 73.08           H  
ATOM    311  HB3 PRO A  19       6.503   9.602 -42.821  1.00 73.08           H  
ATOM    312  O   PRO A  19       4.792  12.820 -40.793  1.00 73.08           O  
ATOM    313  CG  PRO A  19       5.357  11.183 -43.721  1.00 73.08           C  
ATOM    314  HG2 PRO A  19       5.756  10.875 -44.687  1.00 73.08           H  
ATOM    315  HG3 PRO A  19       5.335  12.270 -43.644  1.00 73.08           H  
ATOM    316  CD  PRO A  19       3.955  10.625 -43.483  1.00 73.08           C  
ATOM    317  HD2 PRO A  19       3.213  11.310 -43.893  1.00 73.08           H  
ATOM    318  HD3 PRO A  19       3.862   9.643 -43.947  1.00 73.08           H  
ATOM    319  N   LYS A  20       5.704  11.459 -39.237  1.00 77.87           N  
ATOM    320  H   LYS A  20       6.054  10.532 -39.042  1.00 77.87           H  
ATOM    321  CA  LYS A  20       5.903  12.516 -38.244  1.00 77.87           C  
ATOM    322  HA  LYS A  20       4.948  13.002 -38.042  1.00 77.87           H  
ATOM    323  C   LYS A  20       6.849  13.552 -38.851  1.00 77.87           C  
ATOM    324  CB  LYS A  20       6.473  11.946 -36.934  1.00 77.87           C  
ATOM    325  HB2 LYS A  20       6.790  12.781 -36.309  1.00 77.87           H  
ATOM    326  HB3 LYS A  20       7.352  11.341 -37.155  1.00 77.87           H  
ATOM    327  O   LYS A  20       7.933  13.202 -39.307  1.00 77.87           O  
ATOM    328  CG  LYS A  20       5.449  11.109 -36.147  1.00 77.87           C  
ATOM    329  HG2 LYS A  20       4.577  11.724 -35.926  1.00 77.87           H  
ATOM    330  HG3 LYS A  20       5.138  10.253 -36.745  1.00 77.87           H  
ATOM    331  CD  LYS A  20       6.067  10.612 -34.831  1.00 77.87           C  
ATOM    332  HD2 LYS A  20       6.402  11.473 -34.251  1.00 77.87           H  
ATOM    333  HD3 LYS A  20       6.930   9.987 -35.060  1.00 77.87           H  
ATOM    334  CE  LYS A  20       5.051   9.808 -34.009  1.00 77.87           C  
ATOM    335  HE2 LYS A  20       4.712   8.961 -34.607  1.00 77.87           H  
ATOM    336  HE3 LYS A  20       4.189  10.444 -33.806  1.00 77.87           H  
ATOM    337  NZ  LYS A  20       5.648   9.332 -32.734  1.00 77.87           N  
ATOM    338  HZ1 LYS A  20       5.964  10.117 -32.181  1.00 77.87           H  
ATOM    339  HZ2 LYS A  20       4.974   8.813 -32.191  1.00 77.87           H  
ATOM    340  HZ3 LYS A  20       6.446   8.740 -32.915  1.00 77.87           H  
ATOM    341  N   ARG A  21       6.427  14.818 -38.880  1.00 77.37           N  
ATOM    342  H   ARG A  21       5.533  15.022 -38.457  1.00 77.37           H  
ATOM    343  CA  ARG A  21       7.330  15.934 -39.192  1.00 77.37           C  
ATOM    344  HA  ARG A  21       7.853  15.721 -40.124  1.00 77.37           H  
ATOM    345  C   ARG A  21       8.388  15.998 -38.085  1.00 77.37           C  
ATOM    346  CB  ARG A  21       6.536  17.246 -39.335  1.00 77.37           C  
ATOM    347  HB2 ARG A  21       7.240  18.068 -39.466  1.00 77.37           H  
ATOM    348  HB3 ARG A  21       5.969  17.426 -38.422  1.00 77.37           H  
ATOM    349  O   ARG A  21       8.055  15.723 -36.931  1.00 77.37           O  
ATOM    350  CG  ARG A  21       5.579  17.212 -40.541  1.00 77.37           C  
ATOM    351  HG2 ARG A  21       6.169  17.062 -41.446  1.00 77.37           H  
ATOM    352  HG3 ARG A  21       4.880  16.382 -40.439  1.00 77.37           H  
ATOM    353  CD  ARG A  21       4.784  18.519 -40.669  1.00 77.37           C  
ATOM    354  HD2 ARG A  21       4.117  18.617 -39.812  1.00 77.37           H  
ATOM    355  HD3 ARG A  21       5.493  19.346 -40.654  1.00 77.37           H  
ATOM    356  NE  ARG A  21       4.003  18.555 -41.925  1.00 77.37           N  
ATOM    357  HE  ARG A  21       3.902  17.676 -42.412  1.00 77.37           H  
ATOM    358  NH1 ARG A  21       3.714  20.836 -42.043  1.00 77.37           N  
ATOM    359 HH11 ARG A  21       3.468  21.668 -42.559  1.00 77.37           H  
ATOM    360 HH12 ARG A  21       4.147  20.947 -41.137  1.00 77.37           H  
ATOM    361  NH2 ARG A  21       3.097  19.581 -43.758  1.00 77.37           N  
ATOM    362 HH21 ARG A  21       2.909  20.450 -44.237  1.00 77.37           H  
ATOM    363 HH22 ARG A  21       3.265  18.757 -44.317  1.00 77.37           H  
ATOM    364  CZ  ARG A  21       3.603  19.647 -42.558  1.00 77.37           C  
ATOM    365  N   ALA A  22       9.633  16.311 -38.439  1.00 80.28           N  
ATOM    366  H   ALA A  22       9.844  16.503 -39.408  1.00 80.28           H  
ATOM    367  CA  ALA A  22      10.715  16.481 -37.470  1.00 80.28           C  
ATOM    368  HA  ALA A  22      10.905  15.528 -36.976  1.00 80.28           H  
ATOM    369  C   ALA A  22      10.310  17.508 -36.395  1.00 80.28           C  
ATOM    370  CB  ALA A  22      11.982  16.888 -38.230  1.00 80.28           C  
ATOM    371  HB1 ALA A  22      12.286  16.087 -38.903  1.00 80.28           H  
ATOM    372  HB2 ALA A  22      11.798  17.794 -38.808  1.00 80.28           H  
ATOM    373  HB3 ALA A  22      12.794  17.073 -37.527  1.00 80.28           H  
ATOM    374  O   ALA A  22       9.612  18.481 -36.704  1.00 80.28           O  
ATOM    375  N   SER A  23      10.689  17.274 -35.132  1.00 85.40           N  
ATOM    376  H   SER A  23      11.348  16.533 -34.941  1.00 85.40           H  
ATOM    377  CA  SER A  23      10.415  18.246 -34.068  1.00 85.40           C  
ATOM    378  HA  SER A  23       9.358  18.504 -34.122  1.00 85.40           H  
ATOM    379  C   SER A  23      11.213  19.526 -34.322  1.00 85.40           C  
ATOM    380  CB  SER A  23      10.674  17.681 -32.660  1.00 85.40           C  
ATOM    381  HB2 SER A  23      10.168  18.319 -31.935  1.00 85.40           H  
ATOM    382  HB3 SER A  23      10.255  16.677 -32.581  1.00 85.40           H  
ATOM    383  O   SER A  23      12.207  19.521 -35.051  1.00 85.40           O  
ATOM    384  OG  SER A  23      12.046  17.652 -32.331  1.00 85.40           O  
ATOM    385  HG  SER A  23      12.132  17.904 -31.408  1.00 85.40           H  
ATOM    386  N   ALA A  24      10.785  20.636 -33.721  1.00 83.03           N  
ATOM    387  H   ALA A  24       9.986  20.596 -33.104  1.00 83.03           H  
ATOM    388  CA  ALA A  24      11.517  21.892 -33.849  1.00 83.03           C  
ATOM    389  HA  ALA A  24      11.555  22.170 -34.902  1.00 83.03           H  
ATOM    390  C   ALA A  24      12.974  21.741 -33.369  1.00 83.03           C  
ATOM    391  CB  ALA A  24      10.760  22.984 -33.084  1.00 83.03           C  
ATOM    392  HB1 ALA A  24       9.751  23.083 -33.483  1.00 83.03           H  
ATOM    393  HB2 ALA A  24      11.285  23.932 -33.204  1.00 83.03           H  
ATOM    394  HB3 ALA A  24      10.717  22.735 -32.024  1.00 83.03           H  
ATOM    395  O   ALA A  24      13.875  22.276 -34.012  1.00 83.03           O  
ATOM    396  N   GLU A  25      13.222  20.959 -32.304  1.00 87.43           N  
ATOM    397  H   GLU A  25      12.462  20.499 -31.824  1.00 87.43           H  
ATOM    398  CA  GLU A  25      14.589  20.721 -31.819  1.00 87.43           C  
ATOM    399  HA  GLU A  25      15.085  21.685 -31.700  1.00 87.43           H  
ATOM    400  C   GLU A  25      15.432  19.902 -32.804  1.00 87.43           C  
ATOM    401  CB  GLU A  25      14.622  20.004 -30.458  1.00 87.43           C  
ATOM    402  HB2 GLU A  25      14.422  18.941 -30.593  1.00 87.43           H  
ATOM    403  HB3 GLU A  25      15.652  20.064 -30.107  1.00 87.43           H  
ATOM    404  O   GLU A  25      16.637  20.120 -32.912  1.00 87.43           O  
ATOM    405  CG  GLU A  25      13.738  20.601 -29.346  1.00 87.43           C  
ATOM    406  HG2 GLU A  25      13.532  21.648 -29.570  1.00 87.43           H  
ATOM    407  HG3 GLU A  25      14.313  20.576 -28.421  1.00 87.43           H  
ATOM    408  CD  GLU A  25      12.421  19.845 -29.098  1.00 87.43           C  
ATOM    409  OE1 GLU A  25      11.658  20.305 -28.226  1.00 87.43           O  
ATOM    410  OE2 GLU A  25      12.149  18.842 -29.807  1.00 87.43           O  
ATOM    411  N   ASP A  26      14.817  18.960 -33.519  1.00 87.84           N  
ATOM    412  H   ASP A  26      13.825  18.818 -33.393  1.00 87.84           H  
ATOM    413  CA  ASP A  26      15.514  18.103 -34.482  1.00 87.84           C  
ATOM    414  HA  ASP A  26      16.458  17.791 -34.034  1.00 87.84           H  
ATOM    415  C   ASP A  26      15.851  18.862 -35.779  1.00 87.84           C  
ATOM    416  CB  ASP A  26      14.643  16.859 -34.723  1.00 87.84           C  
ATOM    417  HB2 ASP A  26      14.148  16.588 -33.791  1.00 87.84           H  
ATOM    418  HB3 ASP A  26      13.868  17.093 -35.452  1.00 87.84           H  
ATOM    419  O   ASP A  26      16.955  18.751 -36.324  1.00 87.84           O  
ATOM    420  CG  ASP A  26      15.436  15.629 -35.168  1.00 87.84           C  
ATOM    421  OD1 ASP A  26      16.640  15.551 -34.833  1.00 87.84           O  
ATOM    422  OD2 ASP A  26      14.785  14.733 -35.751  1.00 87.84           O  
ATOM    423  N   LEU A  27      14.944  19.742 -36.219  1.00 85.08           N  
ATOM    424  H   LEU A  27      14.061  19.797 -35.731  1.00 85.08           H  
ATOM    425  CA  LEU A  27      15.217  20.682 -37.308  1.00 85.08           C  
ATOM    426  HA  LEU A  27      15.568  20.124 -38.175  1.00 85.08           H  
ATOM    427  C   LEU A  27      16.344  21.647 -36.948  1.00 85.08           C  
ATOM    428  CB  LEU A  27      13.946  21.462 -37.679  1.00 85.08           C  
ATOM    429  HB2 LEU A  27      13.483  21.832 -36.764  1.00 85.08           H  
ATOM    430  HB3 LEU A  27      14.231  22.324 -38.282  1.00 85.08           H  
ATOM    431  O   LEU A  27      17.224  21.865 -37.768  1.00 85.08           O  
ATOM    432  CG  LEU A  27      12.924  20.639 -38.475  1.00 85.08           C  
ATOM    433  HG  LEU A  27      12.679  19.734 -37.918  1.00 85.08           H  
ATOM    434  CD1 LEU A  27      11.640  21.448 -38.661  1.00 85.08           C  
ATOM    435 HD11 LEU A  27      11.248  21.734 -37.685  1.00 85.08           H  
ATOM    436 HD12 LEU A  27      11.845  22.343 -39.248  1.00 85.08           H  
ATOM    437 HD13 LEU A  27      10.895  20.839 -39.172  1.00 85.08           H  
ATOM    438  CD2 LEU A  27      13.439  20.255 -39.866  1.00 85.08           C  
ATOM    439 HD21 LEU A  27      14.274  19.560 -39.782  1.00 85.08           H  
ATOM    440 HD22 LEU A  27      13.770  21.145 -40.403  1.00 85.08           H  
ATOM    441 HD23 LEU A  27      12.649  19.766 -40.435  1.00 85.08           H  
ATOM    442  N   TYR A  28      16.371  22.178 -35.726  1.00 90.14           N  
ATOM    443  H   TYR A  28      15.605  21.988 -35.096  1.00 90.14           H  
ATOM    444  CA  TYR A  28      17.426  23.098 -35.295  1.00 90.14           C  
ATOM    445  HA  TYR A  28      17.444  23.961 -35.960  1.00 90.14           H  
ATOM    446  C   TYR A  28      18.815  22.470 -35.322  1.00 90.14           C  
ATOM    447  CB  TYR A  28      17.084  23.589 -33.903  1.00 90.14           C  
ATOM    448  HB2 TYR A  28      16.935  22.737 -33.239  1.00 90.14           H  
ATOM    449  HB3 TYR A  28      16.131  24.104 -34.023  1.00 90.14           H  
ATOM    450  O   TYR A  28      19.756  23.093 -35.806  1.00 90.14           O  
ATOM    451  CG  TYR A  28      18.084  24.539 -33.271  1.00 90.14           C  
ATOM    452  CD1 TYR A  28      19.006  24.055 -32.324  1.00 90.14           C  
ATOM    453  HD1 TYR A  28      19.015  23.007 -32.065  1.00 90.14           H  
ATOM    454  CD2 TYR A  28      18.073  25.908 -33.608  1.00 90.14           C  
ATOM    455  HD2 TYR A  28      17.372  26.284 -34.338  1.00 90.14           H  
ATOM    456  CE1 TYR A  28      19.907  24.941 -31.703  1.00 90.14           C  
ATOM    457  HE1 TYR A  28      20.607  24.585 -30.962  1.00 90.14           H  
ATOM    458  CE2 TYR A  28      18.969  26.798 -32.983  1.00 90.14           C  
ATOM    459  HE2 TYR A  28      18.959  27.850 -33.226  1.00 90.14           H  
ATOM    460  OH  TYR A  28      20.760  27.158 -31.418  1.00 90.14           O  
ATOM    461  HH  TYR A  28      20.597  28.085 -31.608  1.00 90.14           H  
ATOM    462  CZ  TYR A  28      19.879  26.317 -32.021  1.00 90.14           C  
ATOM    463  N   LYS A  29      18.949  21.219 -34.866  1.00 88.79           N  
ATOM    464  H   LYS A  29      18.131  20.756 -34.496  1.00 88.79           H  
ATOM    465  CA  LYS A  29      20.231  20.501 -34.908  1.00 88.79           C  
ATOM    466  HA  LYS A  29      20.986  21.065 -34.359  1.00 88.79           H  
ATOM    467  C   LYS A  29      20.759  20.368 -36.332  1.00 88.79           C  
ATOM    468  CB  LYS A  29      20.071  19.113 -34.284  1.00 88.79           C  
ATOM    469  HB2 LYS A  29      20.958  18.519 -34.503  1.00 88.79           H  
ATOM    470  HB3 LYS A  29      19.208  18.618 -34.732  1.00 88.79           H  
ATOM    471  O   LYS A  29      21.935  20.603 -36.568  1.00 88.79           O  
ATOM    472  CG  LYS A  29      19.902  19.191 -32.764  1.00 88.79           C  
ATOM    473  HG2 LYS A  29      19.104  19.887 -32.506  1.00 88.79           H  
ATOM    474  HG3 LYS A  29      20.830  19.541 -32.312  1.00 88.79           H  
ATOM    475  CD  LYS A  29      19.559  17.800 -32.234  1.00 88.79           C  
ATOM    476  HD2 LYS A  29      18.678  17.429 -32.757  1.00 88.79           H  
ATOM    477  HD3 LYS A  29      20.396  17.127 -32.422  1.00 88.79           H  
ATOM    478  CE  LYS A  29      19.264  17.874 -30.738  1.00 88.79           C  
ATOM    479  HE2 LYS A  29      18.451  18.586 -30.589  1.00 88.79           H  
ATOM    480  HE3 LYS A  29      20.147  18.248 -30.219  1.00 88.79           H  
ATOM    481  NZ  LYS A  29      18.877  16.537 -30.234  1.00 88.79           N  
ATOM    482  HZ1 LYS A  29      19.634  15.882 -30.373  1.00 88.79           H  
ATOM    483  HZ2 LYS A  29      18.079  16.210 -30.759  1.00 88.79           H  
ATOM    484  HZ3 LYS A  29      18.633  16.584 -29.256  1.00 88.79           H  
ATOM    485  N   THR A  30      19.899  20.013 -37.281  1.00 88.88           N  
ATOM    486  H   THR A  30      18.932  19.877 -37.026  1.00 88.88           H  
ATOM    487  CA  THR A  30      20.307  19.795 -38.678  1.00 88.88           C  
ATOM    488  HA  THR A  30      21.273  19.292 -38.688  1.00 88.88           H  
ATOM    489  C   THR A  30      20.504  21.109 -39.434  1.00 88.88           C  
ATOM    490  CB  THR A  30      19.307  18.883 -39.404  1.00 88.88           C  
ATOM    491  HB  THR A  30      19.552  18.862 -40.466  1.00 88.88           H  
ATOM    492  O   THR A  30      21.529  21.302 -40.088  1.00 88.88           O  
ATOM    493  CG2 THR A  30      19.349  17.457 -38.858  1.00 88.88           C  
ATOM    494 HG21 THR A  30      20.354  17.049 -38.975  1.00 88.88           H  
ATOM    495 HG22 THR A  30      19.074  17.437 -37.804  1.00 88.88           H  
ATOM    496 HG23 THR A  30      18.652  16.834 -39.419  1.00 88.88           H  
ATOM    497  OG1 THR A  30      17.982  19.330 -39.240  1.00 88.88           O  
ATOM    498  HG1 THR A  30      17.662  19.003 -38.396  1.00 88.88           H  
ATOM    499  N   CYS A  31      19.570  22.050 -39.303  1.00 90.21           N  
ATOM    500  H   CYS A  31      18.746  21.840 -38.758  1.00 90.21           H  
ATOM    501  CA  CYS A  31      19.593  23.302 -40.049  1.00 90.21           C  
ATOM    502  HA  CYS A  31      19.838  23.065 -41.085  1.00 90.21           H  
ATOM    503  C   CYS A  31      20.664  24.276 -39.547  1.00 90.21           C  
ATOM    504  CB  CYS A  31      18.192  23.924 -40.052  1.00 90.21           C  
ATOM    505  HB2 CYS A  31      18.143  24.611 -40.897  1.00 90.21           H  
ATOM    506  HB3 CYS A  31      17.465  23.134 -40.241  1.00 90.21           H  
ATOM    507  O   CYS A  31      21.205  25.026 -40.359  1.00 90.21           O  
ATOM    508  SG  CYS A  31      17.686  24.819 -38.552  1.00 90.21           S  
ATOM    509  N   LYS A  32      21.012  24.257 -38.247  1.00 89.19           N  
ATOM    510  H   LYS A  32      20.491  23.666 -37.615  1.00 89.19           H  
ATOM    511  CA  LYS A  32      22.029  25.162 -37.682  1.00 89.19           C  
ATOM    512  HA  LYS A  32      21.790  26.181 -37.985  1.00 89.19           H  
ATOM    513  C   LYS A  32      23.411  24.862 -38.245  1.00 89.19           C  
ATOM    514  CB  LYS A  32      22.015  25.093 -36.145  1.00 89.19           C  
ATOM    515  HB2 LYS A  32      22.255  24.081 -35.819  1.00 89.19           H  
ATOM    516  HB3 LYS A  32      21.013  25.348 -35.799  1.00 89.19           H  
ATOM    517  O   LYS A  32      24.146  25.786 -38.570  1.00 89.19           O  
ATOM    518  CG  LYS A  32      23.012  26.078 -35.517  1.00 89.19           C  
ATOM    519  HG2 LYS A  32      22.814  27.076 -35.909  1.00 89.19           H  
ATOM    520  HG3 LYS A  32      24.032  25.793 -35.775  1.00 89.19           H  
ATOM    521  CD  LYS A  32      22.881  26.109 -33.991  1.00 89.19           C  
ATOM    522  HD2 LYS A  32      21.841  26.335 -33.754  1.00 89.19           H  
ATOM    523  HD3 LYS A  32      23.147  25.139 -33.572  1.00 89.19           H  
ATOM    524  CE  LYS A  32      23.782  27.210 -33.414  1.00 89.19           C  
ATOM    525  HE2 LYS A  32      23.583  28.129 -33.967  1.00 89.19           H  
ATOM    526  HE3 LYS A  32      24.825  26.942 -33.579  1.00 89.19           H  
ATOM    527  NZ  LYS A  32      23.519  27.455 -31.975  1.00 89.19           N  
ATOM    528  HZ1 LYS A  32      23.712  26.642 -31.407  1.00 89.19           H  
ATOM    529  HZ2 LYS A  32      22.548  27.700 -31.844  1.00 89.19           H  
ATOM    530  HZ3 LYS A  32      24.044  28.250 -31.640  1.00 89.19           H  
ATOM    531  N   HIS A  33      23.747  23.581 -38.400  1.00 86.57           N  
ATOM    532  H   HIS A  33      23.096  22.869 -38.101  1.00 86.57           H  
ATOM    533  CA  HIS A  33      25.000  23.175 -39.037  1.00 86.57           C  
ATOM    534  HA  HIS A  33      25.817  23.759 -38.612  1.00 86.57           H  
ATOM    535  C   HIS A  33      25.008  23.460 -40.544  1.00 86.57           C  
ATOM    536  CB  HIS A  33      25.262  21.691 -38.750  1.00 86.57           C  
ATOM    537  HB2 HIS A  33      26.112  21.363 -39.348  1.00 86.57           H  
ATOM    538  HB3 HIS A  33      24.394  21.102 -39.046  1.00 86.57           H  
ATOM    539  O   HIS A  33      26.055  23.785 -41.091  1.00 86.57           O  
ATOM    540  CG  HIS A  33      25.586  21.423 -37.302  1.00 86.57           C  
ATOM    541  CD2 HIS A  33      24.966  20.535 -36.466  1.00 86.57           C  
ATOM    542  HD2 HIS A  33      24.163  19.866 -36.739  1.00 86.57           H  
ATOM    543  ND1 HIS A  33      26.603  22.007 -36.582  1.00 86.57           N  
ATOM    544  HD1 HIS A  33      27.275  22.672 -36.938  1.00 86.57           H  
ATOM    545  CE1 HIS A  33      26.583  21.495 -35.341  1.00 86.57           C  
ATOM    546  HE1 HIS A  33      27.273  21.755 -34.552  1.00 86.57           H  
ATOM    547  NE2 HIS A  33      25.592  20.600 -35.216  1.00 86.57           N  
ATOM    548  N   ALA A  34      23.851  23.362 -41.205  1.00 86.74           N  
ATOM    549  H   ALA A  34      23.033  23.044 -40.706  1.00 86.74           H  
ATOM    550  CA  ALA A  34      23.723  23.584 -42.644  1.00 86.74           C  
ATOM    551  HA  ALA A  34      24.649  23.271 -43.128  1.00 86.74           H  
ATOM    552  C   ALA A  34      23.500  25.057 -43.048  1.00 86.74           C  
ATOM    553  CB  ALA A  34      22.599  22.674 -43.153  1.00 86.74           C  
ATOM    554  HB1 ALA A  34      22.517  22.762 -44.236  1.00 86.74           H  
ATOM    555  HB2 ALA A  34      22.821  21.636 -42.901  1.00 86.74           H  
ATOM    556  HB3 ALA A  34      21.652  22.958 -42.693  1.00 86.74           H  
ATOM    557  O   ALA A  34      23.502  25.353 -44.239  1.00 86.74           O  
ATOM    558  N   GLY A  35      23.254  25.969 -42.100  1.00 86.85           N  
ATOM    559  H   GLY A  35      23.220  25.661 -41.138  1.00 86.85           H  
ATOM    560  CA  GLY A  35      22.936  27.376 -42.379  1.00 86.85           C  
ATOM    561  HA2 GLY A  35      22.892  27.919 -41.435  1.00 86.85           H  
ATOM    562  HA3 GLY A  35      23.733  27.808 -42.986  1.00 86.85           H  
ATOM    563  C   GLY A  35      21.607  27.602 -43.117  1.00 86.85           C  
ATOM    564  O   GLY A  35      21.412  28.656 -43.708  1.00 86.85           O  
ATOM    565  N   THR A  36      20.694  26.625 -43.109  1.00 90.04           N  
ATOM    566  H   THR A  36      20.910  25.800 -42.568  1.00 90.04           H  
ATOM    567  CA  THR A  36      19.438  26.622 -43.895  1.00 90.04           C  
ATOM    568  HA  THR A  36      19.374  27.553 -44.458  1.00 90.04           H  
ATOM    569  C   THR A  36      18.189  26.601 -43.009  1.00 90.04           C  
ATOM    570  CB  THR A  36      19.415  25.474 -44.919  1.00 90.04           C  
ATOM    571  HB  THR A  36      18.418  25.375 -45.350  1.00 90.04           H  
ATOM    572  O   THR A  36      17.151  26.045 -43.370  1.00 90.04           O  
ATOM    573  CG2 THR A  36      20.399  25.701 -46.063  1.00 90.04           C  
ATOM    574 HG21 THR A  36      20.359  24.860 -46.756  1.00 90.04           H  
ATOM    575 HG22 THR A  36      20.123  26.609 -46.599  1.00 90.04           H  
ATOM    576 HG23 THR A  36      21.415  25.816 -45.686  1.00 90.04           H  
ATOM    577  OG1 THR A  36      19.785  24.259 -44.308  1.00 90.04           O  
ATOM    578  HG1 THR A  36      20.717  24.150 -44.508  1.00 90.04           H  
ATOM    579  N   CYS A  37      18.283  27.168 -41.804  1.00 88.12           N  
ATOM    580  H   CYS A  37      19.128  27.667 -41.567  1.00 88.12           H  
ATOM    581  CA  CYS A  37      17.147  27.226 -40.891  1.00 88.12           C  
ATOM    582  HA  CYS A  37      16.733  26.222 -40.795  1.00 88.12           H  
ATOM    583  C   CYS A  37      16.059  28.175 -41.408  1.00 88.12           C  
ATOM    584  CB  CYS A  37      17.592  27.686 -39.506  1.00 88.12           C  
ATOM    585  HB2 CYS A  37      18.070  28.659 -39.615  1.00 88.12           H  
ATOM    586  HB3 CYS A  37      16.700  27.830 -38.896  1.00 88.12           H  
ATOM    587  O   CYS A  37      16.374  29.318 -41.722  1.00 88.12           O  
ATOM    588  SG  CYS A  37      18.700  26.572 -38.617  1.00 88.12           S  
ATOM    589  N   PRO A  38      14.781  27.753 -41.411  1.00 85.07           N  
ATOM    590  CA  PRO A  38      13.658  28.675 -41.501  1.00 85.07           C  
ATOM    591  HA  PRO A  38      13.681  29.168 -42.473  1.00 85.07           H  
ATOM    592  C   PRO A  38      13.736  29.721 -40.382  1.00 85.07           C  
ATOM    593  CB  PRO A  38      12.395  27.812 -41.380  1.00 85.07           C  
ATOM    594  HB2 PRO A  38      12.036  27.807 -40.351  1.00 85.07           H  
ATOM    595  HB3 PRO A  38      11.608  28.164 -42.047  1.00 85.07           H  
ATOM    596  O   PRO A  38      14.034  29.363 -39.235  1.00 85.07           O  
ATOM    597  CG  PRO A  38      12.869  26.409 -41.760  1.00 85.07           C  
ATOM    598  HG2 PRO A  38      12.837  26.299 -42.844  1.00 85.07           H  
ATOM    599  HG3 PRO A  38      12.275  25.632 -41.279  1.00 85.07           H  
ATOM    600  CD  PRO A  38      14.319  26.385 -41.292  1.00 85.07           C  
ATOM    601  HD2 PRO A  38      14.380  26.087 -40.245  1.00 85.07           H  
ATOM    602  HD3 PRO A  38      14.902  25.710 -41.918  1.00 85.07           H  
ATOM    603  N   ASP A  39      13.421  30.975 -40.712  1.00 83.13           N  
ATOM    604  H   ASP A  39      13.306  31.186 -41.693  1.00 83.13           H  
ATOM    605  CA  ASP A  39      13.626  32.157 -39.856  1.00 83.13           C  
ATOM    606  HA  ASP A  39      14.697  32.289 -39.704  1.00 83.13           H  
ATOM    607  C   ASP A  39      12.986  32.050 -38.459  1.00 83.13           C  
ATOM    608  CB  ASP A  39      13.097  33.403 -40.595  1.00 83.13           C  
ATOM    609  HB2 ASP A  39      13.185  34.264 -39.933  1.00 83.13           H  
ATOM    610  HB3 ASP A  39      12.040  33.258 -40.820  1.00 83.13           H  
ATOM    611  O   ASP A  39      13.461  32.661 -37.503  1.00 83.13           O  
ATOM    612  CG  ASP A  39      13.856  33.723 -41.892  1.00 83.13           C  
ATOM    613  OD1 ASP A  39      15.007  33.255 -42.028  1.00 83.13           O  
ATOM    614  OD2 ASP A  39      13.260  34.404 -42.754  1.00 83.13           O  
ATOM    615  N   ASP A  40      11.965  31.206 -38.300  1.00 85.33           N  
ATOM    616  H   ASP A  40      11.572  30.815 -39.144  1.00 85.33           H  
ATOM    617  CA  ASP A  40      11.250  31.013 -37.036  1.00 85.33           C  
ATOM    618  HA  ASP A  40      11.150  31.978 -36.538  1.00 85.33           H  
ATOM    619  C   ASP A  40      11.944  30.052 -36.050  1.00 85.33           C  
ATOM    620  CB  ASP A  40       9.843  30.483 -37.347  1.00 85.33           C  
ATOM    621  HB2 ASP A  40       9.355  30.223 -36.407  1.00 85.33           H  
ATOM    622  HB3 ASP A  40       9.932  29.569 -37.935  1.00 85.33           H  
ATOM    623  O   ASP A  40      11.683  30.104 -34.845  1.00 85.33           O  
ATOM    624  CG  ASP A  40       8.936  31.475 -38.080  1.00 85.33           C  
ATOM    625  OD1 ASP A  40       9.199  32.692 -38.003  1.00 85.33           O  
ATOM    626  OD2 ASP A  40       7.948  30.976 -38.664  1.00 85.33           O  
ATOM    627  N   ILE A  41      12.802  29.133 -36.513  1.00 88.58           N  
ATOM    628  H   ILE A  41      13.067  29.192 -37.486  1.00 88.58           H  
ATOM    629  CA  ILE A  41      13.294  28.014 -35.679  1.00 88.58           C  
ATOM    630  HA  ILE A  41      12.468  27.674 -35.054  1.00 88.58           H  
ATOM    631  C   ILE A  41      14.396  28.459 -34.714  1.00 88.58           C  
ATOM    632  CB  ILE A  41      13.734  26.813 -36.553  1.00 88.58           C  
ATOM    633  HB  ILE A  41      14.508  27.147 -37.244  1.00 88.58           H  
ATOM    634  O   ILE A  41      14.377  28.084 -33.539  1.00 88.58           O  
ATOM    635  CG1 ILE A  41      12.525  26.313 -37.377  1.00 88.58           C  
ATOM    636 HG12 ILE A  41      12.269  27.079 -38.109  1.00 88.58           H  
ATOM    637 HG13 ILE A  41      11.666  26.178 -36.720  1.00 88.58           H  
ATOM    638  CG2 ILE A  41      14.326  25.678 -35.693  1.00 88.58           C  
ATOM    639 HG21 ILE A  41      15.196  26.037 -35.142  1.00 88.58           H  
ATOM    640 HG22 ILE A  41      14.673  24.856 -36.319  1.00 88.58           H  
ATOM    641 HG23 ILE A  41      13.582  25.307 -34.988  1.00 88.58           H  
ATOM    642  CD1 ILE A  41      12.754  25.002 -38.137  1.00 88.58           C  
ATOM    643 HD11 ILE A  41      11.990  24.890 -38.906  1.00 88.58           H  
ATOM    644 HD12 ILE A  41      13.743  24.989 -38.594  1.00 88.58           H  
ATOM    645 HD13 ILE A  41      12.674  24.164 -37.444  1.00 88.58           H  
ATOM    646  N   ILE A  42      15.341  29.268 -35.196  1.00 87.32           N  
ATOM    647  H   ILE A  42      15.247  29.583 -36.151  1.00 87.32           H  
ATOM    648  CA  ILE A  42      16.461  29.783 -34.398  1.00 87.32           C  
ATOM    649  HA  ILE A  42      16.975  28.929 -33.957  1.00 87.32           H  
ATOM    650  C   ILE A  42      15.961  30.634 -33.219  1.00 87.32           C  
ATOM    651  CB  ILE A  42      17.488  30.530 -35.285  1.00 87.32           C  
ATOM    652  HB  ILE A  42      16.984  31.340 -35.812  1.00 87.32           H  
ATOM    653  O   ILE A  42      16.252  30.266 -32.076  1.00 87.32           O  
ATOM    654  CG1 ILE A  42      18.085  29.575 -36.344  1.00 87.32           C  
ATOM    655 HG12 ILE A  42      18.642  28.782 -35.846  1.00 87.32           H  
ATOM    656 HG13 ILE A  42      17.278  29.114 -36.913  1.00 87.32           H  
ATOM    657  CG2 ILE A  42      18.607  31.140 -34.420  1.00 87.32           C  
ATOM    658 HG21 ILE A  42      19.184  30.355 -33.930  1.00 87.32           H  
ATOM    659 HG22 ILE A  42      18.208  31.807 -33.655  1.00 87.32           H  
ATOM    660 HG23 ILE A  42      19.281  31.744 -35.027  1.00 87.32           H  
ATOM    661  CD1 ILE A  42      19.008  30.272 -37.354  1.00 87.32           C  
ATOM    662 HD11 ILE A  42      19.367  29.546 -38.084  1.00 87.32           H  
ATOM    663 HD12 ILE A  42      18.465  31.063 -37.872  1.00 87.32           H  
ATOM    664 HD13 ILE A  42      19.883  30.691 -36.857  1.00 87.32           H  
ATOM    665  N   PRO A  43      15.162  31.707 -33.424  1.00 89.20           N  
ATOM    666  CA  PRO A  43      14.708  32.539 -32.312  1.00 89.20           C  
ATOM    667  HA  PRO A  43      15.572  32.907 -31.759  1.00 89.20           H  
ATOM    668  C   PRO A  43      13.818  31.766 -31.334  1.00 89.20           C  
ATOM    669  CB  PRO A  43      13.981  33.725 -32.952  1.00 89.20           C  
ATOM    670  HB2 PRO A  43      13.138  34.065 -32.350  1.00 89.20           H  
ATOM    671  HB3 PRO A  43      14.687  34.541 -33.107  1.00 89.20           H  
ATOM    672  O   PRO A  43      13.842  32.064 -30.143  1.00 89.20           O  
ATOM    673  CG  PRO A  43      13.518  33.191 -34.303  1.00 89.20           C  
ATOM    674  HG2 PRO A  43      12.589  32.634 -34.183  1.00 89.20           H  
ATOM    675  HG3 PRO A  43      13.397  33.989 -35.036  1.00 89.20           H  
ATOM    676  CD  PRO A  43      14.649  32.241 -34.682  1.00 89.20           C  
ATOM    677  HD2 PRO A  43      15.431  32.806 -35.190  1.00 89.20           H  
ATOM    678  HD3 PRO A  43      14.257  31.469 -35.344  1.00 89.20           H  
ATOM    679  N   LYS A  44      13.081  30.748 -31.800  1.00 88.51           N  
ATOM    680  H   LYS A  44      13.095  30.571 -32.794  1.00 88.51           H  
ATOM    681  CA  LYS A  44      12.225  29.903 -30.956  1.00 88.51           C  
ATOM    682  HA  LYS A  44      11.602  30.540 -30.329  1.00 88.51           H  
ATOM    683  C   LYS A  44      13.000  29.020 -29.979  1.00 88.51           C  
ATOM    684  CB  LYS A  44      11.313  29.087 -31.875  1.00 88.51           C  
ATOM    685  HB2 LYS A  44      10.747  29.786 -32.492  1.00 88.51           H  
ATOM    686  HB3 LYS A  44      11.916  28.453 -32.525  1.00 88.51           H  
ATOM    687  O   LYS A  44      12.532  28.810 -28.866  1.00 88.51           O  
ATOM    688  CG  LYS A  44      10.319  28.217 -31.099  1.00 88.51           C  
ATOM    689  HG2 LYS A  44       9.764  28.841 -30.399  1.00 88.51           H  
ATOM    690  HG3 LYS A  44      10.852  27.441 -30.549  1.00 88.51           H  
ATOM    691  CD  LYS A  44       9.347  27.558 -32.077  1.00 88.51           C  
ATOM    692  HD2 LYS A  44       8.840  28.337 -32.647  1.00 88.51           H  
ATOM    693  HD3 LYS A  44       9.901  26.916 -32.761  1.00 88.51           H  
ATOM    694  CE  LYS A  44       8.323  26.740 -31.290  1.00 88.51           C  
ATOM    695  HE2 LYS A  44       8.842  25.933 -30.773  1.00 88.51           H  
ATOM    696  HE3 LYS A  44       7.874  27.388 -30.537  1.00 88.51           H  
ATOM    697  NZ  LYS A  44       7.279  26.208 -32.197  1.00 88.51           N  
ATOM    698  HZ1 LYS A  44       7.697  25.625 -32.906  1.00 88.51           H  
ATOM    699  HZ2 LYS A  44       6.814  26.979 -32.656  1.00 88.51           H  
ATOM    700  HZ3 LYS A  44       6.592  25.683 -31.674  1.00 88.51           H  
ATOM    701  N   ILE A  45      14.148  28.480 -30.383  1.00 89.58           N  
ATOM    702  H   ILE A  45      14.468  28.684 -31.319  1.00 89.58           H  
ATOM    703  CA  ILE A  45      14.935  27.555 -29.547  1.00 89.58           C  
ATOM    704  HA  ILE A  45      14.275  27.069 -28.829  1.00 89.58           H  
ATOM    705  C   ILE A  45      15.966  28.293 -28.701  1.00 89.58           C  
ATOM    706  CB  ILE A  45      15.540  26.456 -30.437  1.00 89.58           C  
ATOM    707  HB  ILE A  45      15.968  26.918 -31.326  1.00 89.58           H  
ATOM    708  O   ILE A  45      16.272  27.864 -27.593  1.00 89.58           O  
ATOM    709  CG1 ILE A  45      14.360  25.545 -30.832  1.00 89.58           C  
ATOM    710 HG12 ILE A  45      14.084  24.910 -29.990  1.00 89.58           H  
ATOM    711 HG13 ILE A  45      13.487  26.139 -31.100  1.00 89.58           H  
ATOM    712  CG2 ILE A  45      16.640  25.634 -29.738  1.00 89.58           C  
ATOM    713 HG21 ILE A  45      17.500  26.270 -29.525  1.00 89.58           H  
ATOM    714 HG22 ILE A  45      16.985  24.827 -30.384  1.00 89.58           H  
ATOM    715 HG23 ILE A  45      16.264  25.219 -28.803  1.00 89.58           H  
ATOM    716  CD1 ILE A  45      14.666  24.680 -32.030  1.00 89.58           C  
ATOM    717 HD11 ILE A  45      15.453  23.967 -31.786  1.00 89.58           H  
ATOM    718 HD12 ILE A  45      14.949  25.343 -32.848  1.00 89.58           H  
ATOM    719 HD13 ILE A  45      13.757  24.144 -32.302  1.00 89.58           H  
ATOM    720  N   GLU A  46      16.453  29.433 -29.183  1.00 89.40           N  
ATOM    721  H   GLU A  46      16.214  29.708 -30.125  1.00 89.40           H  
ATOM    722  CA  GLU A  46      17.395  30.277 -28.446  1.00 89.40           C  
ATOM    723  HA  GLU A  46      18.024  29.640 -27.824  1.00 89.40           H  
ATOM    724  C   GLU A  46      16.705  31.246 -27.470  1.00 89.40           C  
ATOM    725  CB  GLU A  46      18.319  30.993 -29.443  1.00 89.40           C  
ATOM    726  HB2 GLU A  46      17.722  31.594 -30.130  1.00 89.40           H  
ATOM    727  HB3 GLU A  46      18.994  31.650 -28.894  1.00 89.40           H  
ATOM    728  O   GLU A  46      17.378  32.010 -26.781  1.00 89.40           O  
ATOM    729  CG  GLU A  46      19.160  29.966 -30.224  1.00 89.40           C  
ATOM    730  HG2 GLU A  46      18.505  29.307 -30.793  1.00 89.40           H  
ATOM    731  HG3 GLU A  46      19.702  29.349 -29.507  1.00 89.40           H  
ATOM    732  CD  GLU A  46      20.171  30.581 -31.194  1.00 89.40           C  
ATOM    733  OE1 GLU A  46      20.939  29.757 -31.766  1.00 89.40           O  
ATOM    734  OE2 GLU A  46      20.176  31.820 -31.360  1.00 89.40           O  
ATOM    735  N   GLY A  47      15.369  31.227 -27.387  1.00 86.52           N  
ATOM    736  H   GLY A  47      14.857  30.576 -27.965  1.00 86.52           H  
ATOM    737  CA  GLY A  47      14.610  32.118 -26.503  1.00 86.52           C  
ATOM    738  HA2 GLY A  47      14.940  31.982 -25.473  1.00 86.52           H  
ATOM    739  HA3 GLY A  47      13.553  31.859 -26.568  1.00 86.52           H  
ATOM    740  C   GLY A  47      14.775  33.593 -26.882  1.00 86.52           C  
ATOM    741  O   GLY A  47      14.917  34.464 -26.019  1.00 86.52           O  
ATOM    742  N   ASN A  48      14.851  33.866 -28.182  1.00 88.43           N  
ATOM    743  H   ASN A  48      14.684  33.093 -28.810  1.00 88.43           H  
ATOM    744  CA  ASN A  48      15.061  35.188 -28.768  1.00 88.43           C  
ATOM    745  HA  ASN A  48      15.035  35.933 -27.973  1.00 88.43           H  
ATOM    746  C   ASN A  48      13.910  35.578 -29.709  1.00 88.43           C  
ATOM    747  CB  ASN A  48      16.455  35.230 -29.425  1.00 88.43           C  
ATOM    748  HB2 ASN A  48      16.553  36.128 -30.035  1.00 88.43           H  
ATOM    749  HB3 ASN A  48      16.571  34.366 -30.079  1.00 88.43           H  
ATOM    750  O   ASN A  48      14.085  36.439 -30.579  1.00 88.43           O  
ATOM    751  CG  ASN A  48      17.594  35.252 -28.418  1.00 88.43           C  
ATOM    752  ND2 ASN A  48      18.762  34.807 -28.819  1.00 88.43           N  
ATOM    753 HD21 ASN A  48      18.866  34.342 -29.709  1.00 88.43           H  
ATOM    754 HD22 ASN A  48      19.494  34.747 -28.126  1.00 88.43           H  
ATOM    755  OD1 ASN A  48      17.469  35.720 -27.291  1.00 88.43           O  
ATOM    756  N   THR A  49      12.730  34.971 -29.536  1.00 90.31           N  
ATOM    757  H   THR A  49      12.634  34.300 -28.787  1.00 90.31           H  
ATOM    758  CA  THR A  49      11.517  35.391 -30.247  1.00 90.31           C  
ATOM    759  HA  THR A  49      11.732  35.409 -31.315  1.00 90.31           H  
ATOM    760  C   THR A  49      11.117  36.810 -29.846  1.00 90.31           C  
ATOM    761  CB  THR A  49      10.333  34.436 -30.028  1.00 90.31           C  
ATOM    762  HB  THR A  49       9.517  34.764 -30.672  1.00 90.31           H  
ATOM    763  O   THR A  49      11.547  37.333 -28.818  1.00 90.31           O  
ATOM    764  CG2 THR A  49      10.647  32.990 -30.380  1.00 90.31           C  
ATOM    765 HG21 THR A  49       9.734  32.398 -30.322  1.00 90.31           H  
ATOM    766 HG22 THR A  49      11.050  32.930 -31.391  1.00 90.31           H  
ATOM    767 HG23 THR A  49      11.368  32.595 -29.664  1.00 90.31           H  
ATOM    768  OG1 THR A  49       9.880  34.478 -28.700  1.00 90.31           O  
ATOM    769  HG1 THR A  49      10.478  33.952 -28.163  1.00 90.31           H  
ATOM    770  N   LEU A  50      10.271  37.458 -30.649  1.00 87.65           N  
ATOM    771  H   LEU A  50       9.960  37.012 -31.501  1.00 87.65           H  
ATOM    772  CA  LEU A  50       9.721  38.773 -30.307  1.00 87.65           C  
ATOM    773  HA  LEU A  50      10.551  39.471 -30.202  1.00 87.65           H  
ATOM    774  C   LEU A  50       8.995  38.723 -28.946  1.00 87.65           C  
ATOM    775  CB  LEU A  50       8.838  39.233 -31.484  1.00 87.65           C  
ATOM    776  HB2 LEU A  50       7.900  38.678 -31.487  1.00 87.65           H  
ATOM    777  HB3 LEU A  50       9.367  38.978 -32.403  1.00 87.65           H  
ATOM    778  O   LEU A  50       9.173  39.619 -28.124  1.00 87.65           O  
ATOM    779  CG  LEU A  50       8.550  40.746 -31.534  1.00 87.65           C  
ATOM    780  HG  LEU A  50       9.450  41.296 -31.261  1.00 87.65           H  
ATOM    781  CD1 LEU A  50       8.155  41.150 -32.955  1.00 87.65           C  
ATOM    782 HD11 LEU A  50       8.962  40.921 -33.650  1.00 87.65           H  
ATOM    783 HD12 LEU A  50       7.255  40.618 -33.263  1.00 87.65           H  
ATOM    784 HD13 LEU A  50       7.963  42.222 -32.995  1.00 87.65           H  
ATOM    785  CD2 LEU A  50       7.405  41.158 -30.615  1.00 87.65           C  
ATOM    786 HD21 LEU A  50       7.201  42.222 -30.738  1.00 87.65           H  
ATOM    787 HD22 LEU A  50       6.503  40.594 -30.849  1.00 87.65           H  
ATOM    788 HD23 LEU A  50       7.687  40.987 -29.576  1.00 87.65           H  
ATOM    789  N   ALA A  51       8.285  37.625 -28.663  1.00 87.66           N  
ATOM    790  H   ALA A  51       8.236  36.888 -29.353  1.00 87.66           H  
ATOM    791  CA  ALA A  51       7.659  37.377 -27.367  1.00 87.66           C  
ATOM    792  HA  ALA A  51       7.003  38.215 -27.132  1.00 87.66           H  
ATOM    793  C   ALA A  51       8.689  37.271 -26.228  1.00 87.66           C  
ATOM    794  CB  ALA A  51       6.802  36.111 -27.474  1.00 87.66           C  
ATOM    795  HB1 ALA A  51       7.427  35.248 -27.705  1.00 87.66           H  
ATOM    796  HB2 ALA A  51       6.299  35.933 -26.523  1.00 87.66           H  
ATOM    797  HB3 ALA A  51       6.049  36.234 -28.253  1.00 87.66           H  
ATOM    798  O   ALA A  51       8.518  37.919 -25.198  1.00 87.66           O  
ATOM    799  N   ASP A  52       9.790  36.539 -26.422  1.00 88.60           N  
ATOM    800  H   ASP A  52       9.866  35.982 -27.261  1.00 88.60           H  
ATOM    801  CA  ASP A  52      10.854  36.435 -25.413  1.00 88.60           C  
ATOM    802  HA  ASP A  52      10.414  36.117 -24.467  1.00 88.60           H  
ATOM    803  C   ASP A  52      11.563  37.772 -25.186  1.00 88.60           C  
ATOM    804  CB  ASP A  52      11.915  35.407 -25.812  1.00 88.60           C  
ATOM    805  HB2 ASP A  52      12.659  35.362 -25.016  1.00 88.60           H  
ATOM    806  HB3 ASP A  52      12.412  35.742 -26.722  1.00 88.60           H  
ATOM    807  O   ASP A  52      11.940  38.084 -24.061  1.00 88.60           O  
ATOM    808  CG  ASP A  52      11.354  34.008 -26.021  1.00 88.60           C  
ATOM    809  OD1 ASP A  52      10.565  33.551 -25.171  1.00 88.60           O  
ATOM    810  OD2 ASP A  52      11.692  33.429 -27.082  1.00 88.60           O  
ATOM    811  N   LYS A  53      11.731  38.590 -26.232  1.00 86.80           N  
ATOM    812  H   LYS A  53      11.430  38.253 -27.136  1.00 86.80           H  
ATOM    813  CA  LYS A  53      12.289  39.945 -26.113  1.00 86.80           C  
ATOM    814  HA  LYS A  53      13.226  39.896 -25.558  1.00 86.80           H  
ATOM    815  C   LYS A  53      11.368  40.847 -25.297  1.00 86.80           C  
ATOM    816  CB  LYS A  53      12.560  40.552 -27.495  1.00 86.80           C  
ATOM    817  HB2 LYS A  53      11.668  40.458 -28.115  1.00 86.80           H  
ATOM    818  HB3 LYS A  53      12.779  41.612 -27.373  1.00 86.80           H  
ATOM    819  O   LYS A  53      11.854  41.526 -24.397  1.00 86.80           O  
ATOM    820  CG  LYS A  53      13.753  39.891 -28.200  1.00 86.80           C  
ATOM    821  HG2 LYS A  53      13.582  38.819 -28.300  1.00 86.80           H  
ATOM    822  HG3 LYS A  53      14.653  40.045 -27.605  1.00 86.80           H  
ATOM    823  CD  LYS A  53      13.951  40.504 -29.592  1.00 86.80           C  
ATOM    824  HD2 LYS A  53      14.183  41.564 -29.487  1.00 86.80           H  
ATOM    825  HD3 LYS A  53      13.029  40.392 -30.162  1.00 86.80           H  
ATOM    826  CE  LYS A  53      15.091  39.788 -30.325  1.00 86.80           C  
ATOM    827  HE2 LYS A  53      15.999  39.872 -29.728  1.00 86.80           H  
ATOM    828  HE3 LYS A  53      14.838  38.731 -30.401  1.00 86.80           H  
ATOM    829  NZ  LYS A  53      15.312  40.356 -31.680  1.00 86.80           N  
ATOM    830  HZ1 LYS A  53      14.478  40.257 -32.241  1.00 86.80           H  
ATOM    831  HZ2 LYS A  53      16.058  39.862 -32.148  1.00 86.80           H  
ATOM    832  HZ3 LYS A  53      15.555  41.334 -31.627  1.00 86.80           H  
ATOM    833  N   ILE A  54      10.058  40.816 -25.555  1.00 86.72           N  
ATOM    834  H   ILE A  54       9.731  40.238 -26.317  1.00 86.72           H  
ATOM    835  CA  ILE A  54       9.072  41.549 -24.748  1.00 86.72           C  
ATOM    836  HA  ILE A  54       9.358  42.600 -24.718  1.00 86.72           H  
ATOM    837  C   ILE A  54       9.088  41.048 -23.304  1.00 86.72           C  
ATOM    838  CB  ILE A  54       7.654  41.458 -25.358  1.00 86.72           C  
ATOM    839  HB  ILE A  54       7.421  40.411 -25.553  1.00 86.72           H  
ATOM    840  O   ILE A  54       9.080  41.869 -22.396  1.00 86.72           O  
ATOM    841  CG1 ILE A  54       7.600  42.242 -26.687  1.00 86.72           C  
ATOM    842 HG12 ILE A  54       8.425  41.937 -27.331  1.00 86.72           H  
ATOM    843 HG13 ILE A  54       7.721  43.306 -26.483  1.00 86.72           H  
ATOM    844  CG2 ILE A  54       6.596  42.020 -24.384  1.00 86.72           C  
ATOM    845 HG21 ILE A  54       5.596  41.963 -24.815  1.00 86.72           H  
ATOM    846 HG22 ILE A  54       6.820  43.059 -24.141  1.00 86.72           H  
ATOM    847 HG23 ILE A  54       6.563  41.437 -23.463  1.00 86.72           H  
ATOM    848  CD1 ILE A  54       6.295  42.035 -27.468  1.00 86.72           C  
ATOM    849 HD11 ILE A  54       6.355  42.575 -28.413  1.00 86.72           H  
ATOM    850 HD12 ILE A  54       5.442  42.435 -26.921  1.00 86.72           H  
ATOM    851 HD13 ILE A  54       6.141  40.974 -27.663  1.00 86.72           H  
ATOM    852  N   LEU A  55       9.158  39.736 -23.066  1.00 84.86           N  
ATOM    853  H   LEU A  55       9.110  39.097 -23.847  1.00 84.86           H  
ATOM    854  CA  LEU A  55       9.234  39.184 -21.711  1.00 84.86           C  
ATOM    855  HA  LEU A  55       8.436  39.622 -21.113  1.00 84.86           H  
ATOM    856  C   LEU A  55      10.538  39.566 -21.005  1.00 84.86           C  
ATOM    857  CB  LEU A  55       9.054  37.657 -21.750  1.00 84.86           C  
ATOM    858  HB2 LEU A  55       9.712  37.247 -22.516  1.00 84.86           H  
ATOM    859  HB3 LEU A  55       9.370  37.246 -20.792  1.00 84.86           H  
ATOM    860  O   LEU A  55      10.491  39.956 -19.845  1.00 84.86           O  
ATOM    861  CG  LEU A  55       7.611  37.192 -22.016  1.00 84.86           C  
ATOM    862  HG  LEU A  55       7.237  37.641 -22.936  1.00 84.86           H  
ATOM    863  CD1 LEU A  55       7.595  35.672 -22.172  1.00 84.86           C  
ATOM    864 HD11 LEU A  55       6.582  35.333 -22.387  1.00 84.86           H  
ATOM    865 HD12 LEU A  55       7.953  35.194 -21.260  1.00 84.86           H  
ATOM    866 HD13 LEU A  55       8.238  35.383 -23.004  1.00 84.86           H  
ATOM    867  CD2 LEU A  55       6.660  37.562 -20.872  1.00 84.86           C  
ATOM    868 HD21 LEU A  55       7.045  37.182 -19.926  1.00 84.86           H  
ATOM    869 HD22 LEU A  55       6.544  38.644 -20.810  1.00 84.86           H  
ATOM    870 HD23 LEU A  55       5.677  37.130 -21.059  1.00 84.86           H  
ATOM    871  N   LYS A  56      11.687  39.534 -21.691  1.00 84.99           N  
ATOM    872  H   LYS A  56      11.661  39.159 -22.629  1.00 84.99           H  
ATOM    873  CA  LYS A  56      12.978  39.996 -21.154  1.00 84.99           C  
ATOM    874  HA  LYS A  56      13.189  39.460 -20.228  1.00 84.99           H  
ATOM    875  C   LYS A  56      12.913  41.480 -20.780  1.00 84.99           C  
ATOM    876  CB  LYS A  56      14.111  39.706 -22.158  1.00 84.99           C  
ATOM    877  HB2 LYS A  56      13.791  40.000 -23.158  1.00 84.99           H  
ATOM    878  HB3 LYS A  56      14.981  40.307 -21.893  1.00 84.99           H  
ATOM    879  O   LYS A  56      13.250  41.826 -19.652  1.00 84.99           O  
ATOM    880  CG  LYS A  56      14.541  38.225 -22.160  1.00 84.99           C  
ATOM    881  HG2 LYS A  56      15.046  38.005 -21.219  1.00 84.99           H  
ATOM    882  HG3 LYS A  56      13.663  37.584 -22.229  1.00 84.99           H  
ATOM    883  CD  LYS A  56      15.487  37.904 -23.333  1.00 84.99           C  
ATOM    884  HD2 LYS A  56      14.963  38.105 -24.267  1.00 84.99           H  
ATOM    885  HD3 LYS A  56      16.371  38.539 -23.272  1.00 84.99           H  
ATOM    886  CE  LYS A  56      15.908  36.425 -23.293  1.00 84.99           C  
ATOM    887  HE2 LYS A  56      16.507  36.262 -22.397  1.00 84.99           H  
ATOM    888  HE3 LYS A  56      15.008  35.816 -23.208  1.00 84.99           H  
ATOM    889  NZ  LYS A  56      16.664  35.997 -24.504  1.00 84.99           N  
ATOM    890  HZ1 LYS A  56      17.040  35.066 -24.394  1.00 84.99           H  
ATOM    891  HZ2 LYS A  56      17.411  36.623 -24.766  1.00 84.99           H  
ATOM    892  HZ3 LYS A  56      16.049  35.887 -25.297  1.00 84.99           H  
ATOM    893  N   ILE A  57      12.389  42.333 -21.663  1.00 84.45           N  
ATOM    894  H   ILE A  57      12.114  41.971 -22.565  1.00 84.45           H  
ATOM    895  CA  ILE A  57      12.211  43.773 -21.406  1.00 84.45           C  
ATOM    896  HA  ILE A  57      13.165  44.191 -21.082  1.00 84.45           H  
ATOM    897  C   ILE A  57      11.209  44.007 -20.267  1.00 84.45           C  
ATOM    898  CB  ILE A  57      11.788  44.502 -22.703  1.00 84.45           C  
ATOM    899  HB  ILE A  57      10.925  43.984 -23.122  1.00 84.45           H  
ATOM    900  O   ILE A  57      11.514  44.721 -19.316  1.00 84.45           O  
ATOM    901  CG1 ILE A  57      12.939  44.478 -23.737  1.00 84.45           C  
ATOM    902 HG12 ILE A  57      13.710  45.189 -23.439  1.00 84.45           H  
ATOM    903 HG13 ILE A  57      13.402  43.492 -23.760  1.00 84.45           H  
ATOM    904  CG2 ILE A  57      11.383  45.961 -22.414  1.00 84.45           C  
ATOM    905 HG21 ILE A  57      12.198  46.484 -21.913  1.00 84.45           H  
ATOM    906 HG22 ILE A  57      11.142  46.485 -23.339  1.00 84.45           H  
ATOM    907 HG23 ILE A  57      10.495  45.999 -21.783  1.00 84.45           H  
ATOM    908  CD1 ILE A  57      12.482  44.800 -25.166  1.00 84.45           C  
ATOM    909 HD11 ILE A  57      12.139  45.833 -25.237  1.00 84.45           H  
ATOM    910 HD12 ILE A  57      11.676  44.128 -25.462  1.00 84.45           H  
ATOM    911 HD13 ILE A  57      13.321  44.667 -25.849  1.00 84.45           H  
ATOM    912  N   GLY A  58      10.044  43.366 -20.317  1.00 80.19           N  
ATOM    913  H   GLY A  58       9.848  42.791 -21.124  1.00 80.19           H  
ATOM    914  CA  GLY A  58       8.997  43.486 -19.303  1.00 80.19           C  
ATOM    915  HA2 GLY A  58       8.141  42.883 -19.605  1.00 80.19           H  
ATOM    916  HA3 GLY A  58       8.686  44.527 -19.222  1.00 80.19           H  
ATOM    917  C   GLY A  58       9.462  43.009 -17.929  1.00 80.19           C  
ATOM    918  O   GLY A  58       9.206  43.679 -16.935  1.00 80.19           O  
ATOM    919  N   SER A  59      10.225  41.913 -17.875  1.00 71.49           N  
ATOM    920  H   SER A  59      10.363  41.379 -18.722  1.00 71.49           H  
ATOM    921  CA  SER A  59      10.842  41.418 -16.638  1.00 71.49           C  
ATOM    922  HA  SER A  59      10.072  41.386 -15.867  1.00 71.49           H  
ATOM    923  C   SER A  59      11.944  42.339 -16.111  1.00 71.49           C  
ATOM    924  CB  SER A  59      11.367  39.987 -16.815  1.00 71.49           C  
ATOM    925  HB2 SER A  59      11.623  39.584 -15.835  1.00 71.49           H  
ATOM    926  HB3 SER A  59      10.578  39.366 -17.241  1.00 71.49           H  
ATOM    927  O   SER A  59      12.137  42.405 -14.904  1.00 71.49           O  
ATOM    928  OG  SER A  59      12.515  39.920 -17.642  1.00 71.49           O  
ATOM    929  HG  SER A  59      12.420  40.534 -18.373  1.00 71.49           H  
ATOM    930  N   SER A  60      12.623  43.094 -16.985  1.00 75.43           N  
ATOM    931  H   SER A  60      12.469  42.957 -17.973  1.00 75.43           H  
ATOM    932  CA  SER A  60      13.608  44.099 -16.563  1.00 75.43           C  
ATOM    933  HA  SER A  60      14.172  43.681 -15.729  1.00 75.43           H  
ATOM    934  C   SER A  60      12.972  45.395 -16.045  1.00 75.43           C  
ATOM    935  CB  SER A  60      14.617  44.377 -17.683  1.00 75.43           C  
ATOM    936  HB2 SER A  60      15.469  44.909 -17.260  1.00 75.43           H  
ATOM    937  HB3 SER A  60      14.975  43.429 -18.084  1.00 75.43           H  
ATOM    938  O   SER A  60      13.561  46.055 -15.195  1.00 75.43           O  
ATOM    939  OG  SER A  60      14.082  45.157 -18.736  1.00 75.43           O  
ATOM    940  HG  SER A  60      13.149  44.961 -18.847  1.00 75.43           H  
ATOM    941  N   LEU A  61      11.765  45.750 -16.511  1.00 69.50           N  
ATOM    942  H   LEU A  61      11.346  45.184 -17.235  1.00 69.50           H  
ATOM    943  CA  LEU A  61      11.036  46.938 -16.045  1.00 69.50           C  
ATOM    944  HA  LEU A  61      11.764  47.696 -15.755  1.00 69.50           H  
ATOM    945  C   LEU A  61      10.202  46.690 -14.779  1.00 69.50           C  
ATOM    946  CB  LEU A  61      10.149  47.504 -17.173  1.00 69.50           C  
ATOM    947  HB2 LEU A  61       9.215  47.837 -16.720  1.00 69.50           H  
ATOM    948  HB3 LEU A  61       9.881  46.721 -17.884  1.00 69.50           H  
ATOM    949  O   LEU A  61       9.935  47.627 -14.030  1.00 69.50           O  
ATOM    950  CG  LEU A  61      10.778  48.711 -17.900  1.00 69.50           C  
ATOM    951  HG  LEU A  61      11.537  49.179 -17.272  1.00 69.50           H  
ATOM    952  CD1 LEU A  61      11.422  48.298 -19.223  1.00 69.50           C  
ATOM    953 HD11 LEU A  61      12.196  47.555 -19.030  1.00 69.50           H  
ATOM    954 HD12 LEU A  61      10.673  47.873 -19.890  1.00 69.50           H  
ATOM    955 HD13 LEU A  61      11.882  49.167 -19.695  1.00 69.50           H  
ATOM    956  CD2 LEU A  61       9.713  49.768 -18.192  1.00 69.50           C  
ATOM    957 HD21 LEU A  61       9.287  50.126 -17.254  1.00 69.50           H  
ATOM    958 HD22 LEU A  61      10.166  50.613 -18.710  1.00 69.50           H  
ATOM    959 HD23 LEU A  61       8.923  49.344 -18.812  1.00 69.50           H  
ATOM    960  N   LEU A  62       9.790  45.449 -14.517  1.00 65.61           N  
ATOM    961  H   LEU A  62      10.007  44.725 -15.188  1.00 65.61           H  
ATOM    962  CA  LEU A  62       9.029  45.077 -13.322  1.00 65.61           C  
ATOM    963  HA  LEU A  62       8.497  45.955 -12.957  1.00 65.61           H  
ATOM    964  C   LEU A  62       9.964  44.661 -12.178  1.00 65.61           C  
ATOM    965  CB  LEU A  62       7.974  44.019 -13.694  1.00 65.61           C  
ATOM    966  HB2 LEU A  62       7.645  43.493 -12.798  1.00 65.61           H  
ATOM    967  HB3 LEU A  62       8.441  43.282 -14.349  1.00 65.61           H  
ATOM    968  O   LEU A  62       9.989  43.506 -11.759  1.00 65.61           O  
ATOM    969  CG  LEU A  62       6.739  44.633 -14.378  1.00 65.61           C  
ATOM    970  HG  LEU A  62       7.044  45.444 -15.040  1.00 65.61           H  
ATOM    971  CD1 LEU A  62       6.016  43.582 -15.218  1.00 65.61           C  
ATOM    972 HD11 LEU A  62       6.690  43.214 -15.992  1.00 65.61           H  
ATOM    973 HD12 LEU A  62       5.703  42.751 -14.587  1.00 65.61           H  
ATOM    974 HD13 LEU A  62       5.144  44.029 -15.696  1.00 65.61           H  
ATOM    975  CD2 LEU A  62       5.746  45.174 -13.342  1.00 65.61           C  
ATOM    976 HD21 LEU A  62       4.889  45.614 -13.852  1.00 65.61           H  
ATOM    977 HD22 LEU A  62       5.406  44.371 -12.689  1.00 65.61           H  
ATOM    978 HD23 LEU A  62       6.223  45.948 -12.741  1.00 65.61           H  
ATOM    979  N   TYR A  63      10.703  45.624 -11.627  1.00 65.51           N  
ATOM    980  H   TYR A  63      10.676  46.543 -12.047  1.00 65.51           H  
ATOM    981  CA  TYR A  63      11.334  45.468 -10.316  1.00 65.51           C  
ATOM    982  HA  TYR A  63      11.621  44.424 -10.188  1.00 65.51           H  
ATOM    983  C   TYR A  63      10.313  45.804  -9.218  1.00 65.51           C  
ATOM    984  CB  TYR A  63      12.626  46.291 -10.229  1.00 65.51           C  
ATOM    985  HB2 TYR A  63      13.252  46.050 -11.088  1.00 65.51           H  
ATOM    986  HB3 TYR A  63      12.385  47.352 -10.289  1.00 65.51           H  
ATOM    987  O   TYR A  63      10.217  46.935  -8.742  1.00 65.51           O  
ATOM    988  CG  TYR A  63      13.430  46.018  -8.969  1.00 65.51           C  
ATOM    989  CD1 TYR A  63      13.428  46.945  -7.908  1.00 65.51           C  
ATOM    990  HD1 TYR A  63      12.843  47.849  -7.991  1.00 65.51           H  
ATOM    991  CD2 TYR A  63      14.180  44.830  -8.858  1.00 65.51           C  
ATOM    992  HD2 TYR A  63      14.184  44.119  -9.672  1.00 65.51           H  
ATOM    993  CE1 TYR A  63      14.188  46.698  -6.747  1.00 65.51           C  
ATOM    994  HE1 TYR A  63      14.193  47.419  -5.943  1.00 65.51           H  
ATOM    995  CE2 TYR A  63      14.931  44.574  -7.695  1.00 65.51           C  
ATOM    996  HE2 TYR A  63      15.513  43.668  -7.604  1.00 65.51           H  
ATOM    997  OH  TYR A  63      15.678  45.259  -5.526  1.00 65.51           O  
ATOM    998  HH  TYR A  63      15.653  45.987  -4.901  1.00 65.51           H  
ATOM    999  CZ  TYR A  63      14.944  45.510  -6.642  1.00 65.51           C  
ATOM   1000  N   LEU A  64       9.504  44.814  -8.832  1.00 63.47           N  
ATOM   1001  H   LEU A  64       9.594  43.926  -9.305  1.00 63.47           H  
ATOM   1002  CA  LEU A  64       8.624  44.896  -7.663  1.00 63.47           C  
ATOM   1003  HA  LEU A  64       8.166  45.884  -7.617  1.00 63.47           H  
ATOM   1004  C   LEU A  64       9.493  44.726  -6.405  1.00 63.47           C  
ATOM   1005  CB  LEU A  64       7.506  43.838  -7.776  1.00 63.47           C  
ATOM   1006  HB2 LEU A  64       7.973  42.857  -7.864  1.00 63.47           H  
ATOM   1007  HB3 LEU A  64       6.928  43.842  -6.852  1.00 63.47           H  
ATOM   1008  O   LEU A  64       9.740  43.609  -5.959  1.00 63.47           O  
ATOM   1009  CG  LEU A  64       6.542  44.031  -8.965  1.00 63.47           C  
ATOM   1010  HG  LEU A  64       7.110  44.102  -9.892  1.00 63.47           H  
ATOM   1011  CD1 LEU A  64       5.609  42.823  -9.074  1.00 63.47           C  
ATOM   1012 HD11 LEU A  64       6.200  41.918  -9.221  1.00 63.47           H  
ATOM   1013 HD12 LEU A  64       5.020  42.722  -8.163  1.00 63.47           H  
ATOM   1014 HD13 LEU A  64       4.943  42.947  -9.928  1.00 63.47           H  
ATOM   1015  CD2 LEU A  64       5.676  45.285  -8.820  1.00 63.47           C  
ATOM   1016 HD21 LEU A  64       5.117  45.250  -7.885  1.00 63.47           H  
ATOM   1017 HD22 LEU A  64       4.980  45.351  -9.655  1.00 63.47           H  
ATOM   1018 HD23 LEU A  64       6.306  46.175  -8.831  1.00 63.47           H  
ATOM   1019  N   GLY A  65      10.040  45.834  -5.898  1.00 58.61           N  
ATOM   1020  H   GLY A  65       9.851  46.692  -6.396  1.00 58.61           H  
ATOM   1021  CA  GLY A  65      11.084  45.880  -4.866  1.00 58.61           C  
ATOM   1022  HA2 GLY A  65      11.189  46.909  -4.522  1.00 58.61           H  
ATOM   1023  HA3 GLY A  65      12.029  45.586  -5.323  1.00 58.61           H  
ATOM   1024  C   GLY A  65      10.851  45.000  -3.631  1.00 58.61           C  
ATOM   1025  O   GLY A  65      10.213  45.418  -2.671  1.00 58.61           O  
ATOM   1026  N   GLY A  66      11.426  43.794  -3.628  1.00 58.59           N  
ATOM   1027  H   GLY A  66      11.826  43.471  -4.498  1.00 58.59           H  
ATOM   1028  CA  GLY A  66      11.542  42.922  -2.451  1.00 58.59           C  
ATOM   1029  HA2 GLY A  66      11.932  43.512  -1.622  1.00 58.59           H  
ATOM   1030  HA3 GLY A  66      12.263  42.133  -2.668  1.00 58.59           H  
ATOM   1031  C   GLY A  66      10.252  42.250  -1.959  1.00 58.59           C  
ATOM   1032  O   GLY A  66      10.324  41.341  -1.138  1.00 58.59           O  
ATOM   1033  N   LEU A  67       9.081  42.621  -2.477  1.00 56.45           N  
ATOM   1034  H   LEU A  67       9.081  43.394  -3.128  1.00 56.45           H  
ATOM   1035  CA  LEU A  67       7.822  41.914  -2.239  1.00 56.45           C  
ATOM   1036  HA  LEU A  67       7.850  41.442  -1.257  1.00 56.45           H  
ATOM   1037  C   LEU A  67       7.687  40.789  -3.264  1.00 56.45           C  
ATOM   1038  CB  LEU A  67       6.653  42.915  -2.247  1.00 56.45           C  
ATOM   1039  HB2 LEU A  67       6.879  43.715  -2.952  1.00 56.45           H  
ATOM   1040  HB3 LEU A  67       5.746  42.424  -2.599  1.00 56.45           H  
ATOM   1041  O   LEU A  67       7.115  40.952  -4.341  1.00 56.45           O  
ATOM   1042  CG  LEU A  67       6.395  43.494  -0.842  1.00 56.45           C  
ATOM   1043  HG  LEU A  67       7.314  43.475  -0.256  1.00 56.45           H  
ATOM   1044  CD1 LEU A  67       5.931  44.945  -0.929  1.00 56.45           C  
ATOM   1045 HD11 LEU A  67       5.017  45.014  -1.518  1.00 56.45           H  
ATOM   1046 HD12 LEU A  67       5.748  45.333   0.073  1.00 56.45           H  
ATOM   1047 HD13 LEU A  67       6.711  45.547  -1.396  1.00 56.45           H  
ATOM   1048  CD2 LEU A  67       5.319  42.684  -0.110  1.00 56.45           C  
ATOM   1049 HD21 LEU A  67       5.182  43.084   0.894  1.00 56.45           H  
ATOM   1050 HD22 LEU A  67       4.373  42.737  -0.650  1.00 56.45           H  
ATOM   1051 HD23 LEU A  67       5.633  41.643  -0.031  1.00 56.45           H  
ATOM   1052  N   ALA A  68       8.247  39.632  -2.922  1.00 47.52           N  
ATOM   1053  H   ALA A  68       8.773  39.595  -2.060  1.00 47.52           H  
ATOM   1054  CA  ALA A  68       8.042  38.404  -3.667  1.00 47.52           C  
ATOM   1055  HA  ALA A  68       8.346  38.565  -4.702  1.00 47.52           H  
ATOM   1056  C   ALA A  68       6.549  38.036  -3.650  1.00 47.52           C  
ATOM   1057  CB  ALA A  68       8.934  37.308  -3.064  1.00 47.52           C  
ATOM   1058  HB1 ALA A  68       9.981  37.605  -3.130  1.00 47.52           H  
ATOM   1059  HB2 ALA A  68       8.675  37.146  -2.017  1.00 47.52           H  
ATOM   1060  HB3 ALA A  68       8.793  36.377  -3.613  1.00 47.52           H  
ATOM   1061  O   ALA A  68       6.072  37.357  -2.740  1.00 47.52           O  
ATOM   1062  N   ILE A  69       5.806  38.418  -4.693  1.00 53.21           N  
ATOM   1063  H   ILE A  69       6.193  39.104  -5.325  1.00 53.21           H  
ATOM   1064  CA  ILE A  69       4.662  37.614  -5.127  1.00 53.21           C  
ATOM   1065  HA  ILE A  69       4.059  37.349  -4.258  1.00 53.21           H  
ATOM   1066  C   ILE A  69       5.289  36.343  -5.685  1.00 53.21           C  
ATOM   1067  CB  ILE A  69       3.740  38.339  -6.133  1.00 53.21           C  
ATOM   1068  HB  ILE A  69       4.319  38.601  -7.018  1.00 53.21           H  
ATOM   1069  O   ILE A  69       5.584  36.230  -6.875  1.00 53.21           O  
ATOM   1070  CG1 ILE A  69       3.183  39.635  -5.502  1.00 53.21           C  
ATOM   1071 HG12 ILE A  69       2.568  39.388  -4.637  1.00 53.21           H  
ATOM   1072 HG13 ILE A  69       4.014  40.251  -5.157  1.00 53.21           H  
ATOM   1073  CG2 ILE A  69       2.582  37.403  -6.549  1.00 53.21           C  
ATOM   1074 HG21 ILE A  69       1.966  37.159  -5.684  1.00 53.21           H  
ATOM   1075 HG22 ILE A  69       2.968  36.480  -6.981  1.00 53.21           H  
ATOM   1076 HG23 ILE A  69       1.965  37.881  -7.310  1.00 53.21           H  
ATOM   1077  CD1 ILE A  69       2.363  40.496  -6.470  1.00 53.21           C  
ATOM   1078 HD11 ILE A  69       1.429  39.998  -6.731  1.00 53.21           H  
ATOM   1079 HD12 ILE A  69       2.940  40.694  -7.373  1.00 53.21           H  
ATOM   1080 HD13 ILE A  69       2.123  41.445  -5.990  1.00 53.21           H  
ATOM   1081  N   GLY A  70       5.589  35.411  -4.782  1.00 54.05           N  
ATOM   1082  H   GLY A  70       5.438  35.625  -3.807  1.00 54.05           H  
ATOM   1083  CA  GLY A  70       5.959  34.072  -5.173  1.00 54.05           C  
ATOM   1084  HA2 GLY A  70       6.040  33.427  -4.298  1.00 54.05           H  
ATOM   1085  HA3 GLY A  70       6.909  34.089  -5.708  1.00 54.05           H  
ATOM   1086  C   GLY A  70       4.852  33.560  -6.077  1.00 54.05           C  
ATOM   1087  O   GLY A  70       3.681  33.547  -5.692  1.00 54.05           O  
ATOM   1088  N   THR A  71       5.218  33.095  -7.264  1.00 53.71           N  
ATOM   1089  H   THR A  71       6.173  33.223  -7.566  1.00 53.71           H  
ATOM   1090  CA  THR A  71       4.439  32.095  -7.988  1.00 53.71           C  
ATOM   1091  HA  THR A  71       3.398  32.414  -8.040  1.00 53.71           H  
ATOM   1092  C   THR A  71       4.486  30.797  -7.177  1.00 53.71           C  
ATOM   1093  CB  THR A  71       4.970  31.917  -9.419  1.00 53.71           C  
ATOM   1094  HB  THR A  71       4.505  31.043  -9.876  1.00 53.71           H  
ATOM   1095  O   THR A  71       4.995  29.770  -7.615  1.00 53.71           O  
ATOM   1096  CG2 THR A  71       4.679  33.141 -10.288  1.00 53.71           C  
ATOM   1097 HG21 THR A  71       3.604  33.323 -10.318  1.00 53.71           H  
ATOM   1098 HG22 THR A  71       5.174  34.021  -9.877  1.00 53.71           H  
ATOM   1099 HG23 THR A  71       5.036  32.969 -11.303  1.00 53.71           H  
ATOM   1100  OG1 THR A  71       6.371  31.761  -9.406  1.00 53.71           O  
ATOM   1101  HG1 THR A  71       6.658  31.578 -10.303  1.00 53.71           H  
ATOM   1102  N   ALA A  72       3.991  30.849  -5.936  1.00 47.30           N  
ATOM   1103  H   ALA A  72       3.595  31.725  -5.626  1.00 47.30           H  
ATOM   1104  CA  ALA A  72       3.687  29.675  -5.158  1.00 47.30           C  
ATOM   1105  HA  ALA A  72       4.600  29.105  -4.986  1.00 47.30           H  
ATOM   1106  C   ALA A  72       2.730  28.876  -6.028  1.00 47.30           C  
ATOM   1107  CB  ALA A  72       3.078  30.082  -3.812  1.00 47.30           C  
ATOM   1108  HB1 ALA A  72       2.826  29.190  -3.239  1.00 47.30           H  
ATOM   1109  HB2 ALA A  72       3.795  30.678  -3.247  1.00 47.30           H  
ATOM   1110  HB3 ALA A  72       2.174  30.670  -3.971  1.00 47.30           H  
ATOM   1111  O   ALA A  72       1.707  29.398  -6.479  1.00 47.30           O  
ATOM   1112  N   SER A  73       3.131  27.648  -6.343  1.00 48.54           N  
ATOM   1113  H   SER A  73       4.011  27.319  -5.971  1.00 48.54           H  
ATOM   1114  CA  SER A  73       2.340  26.709  -7.113  1.00 48.54           C  
ATOM   1115  HA  SER A  73       2.263  27.057  -8.143  1.00 48.54           H  
ATOM   1116  C   SER A  73       0.951  26.646  -6.492  1.00 48.54           C  
ATOM   1117  CB  SER A  73       3.027  25.338  -7.095  1.00 48.54           C  
ATOM   1118  HB2 SER A  73       2.371  24.595  -7.550  1.00 48.54           H  
ATOM   1119  HB3 SER A  73       3.951  25.389  -7.671  1.00 48.54           H  
ATOM   1120  O   SER A  73       0.754  25.998  -5.463  1.00 48.54           O  
ATOM   1121  OG  SER A  73       3.332  24.955  -5.768  1.00 48.54           O  
ATOM   1122  HG  SER A  73       2.538  25.089  -5.244  1.00 48.54           H  
ATOM   1123  N   GLY A  74      -0.000  27.361  -7.095  1.00 47.21           N  
ATOM   1124  H   GLY A  74       0.280  28.039  -7.790  1.00 47.21           H  
ATOM   1125  CA  GLY A  74      -1.402  27.238  -6.759  1.00 47.21           C  
ATOM   1126  HA2 GLY A  74      -1.569  27.576  -5.736  1.00 47.21           H  
ATOM   1127  HA3 GLY A  74      -2.018  27.817  -7.446  1.00 47.21           H  
ATOM   1128  C   GLY A  74      -1.732  25.766  -6.897  1.00 47.21           C  
ATOM   1129  O   GLY A  74      -1.494  25.166  -7.949  1.00 47.21           O  
ATOM   1130  N   THR A  75      -2.190  25.170  -5.804  1.00 47.23           N  
ATOM   1131  H   THR A  75      -2.312  25.724  -4.968  1.00 47.23           H  
ATOM   1132  CA  THR A  75      -2.604  23.777  -5.717  1.00 47.23           C  
ATOM   1133  HA  THR A  75      -1.803  23.143  -6.097  1.00 47.23           H  
ATOM   1134  C   THR A  75      -3.823  23.594  -6.623  1.00 47.23           C  
ATOM   1135  CB  THR A  75      -2.848  23.401  -4.245  1.00 47.23           C  
ATOM   1136  HB  THR A  75      -3.315  22.417  -4.190  1.00 47.23           H  
ATOM   1137  O   THR A  75      -4.978  23.683  -6.219  1.00 47.23           O  
ATOM   1138  CG2 THR A  75      -1.539  23.380  -3.453  1.00 47.23           C  
ATOM   1139 HG21 THR A  75      -0.843  22.676  -3.909  1.00 47.23           H  
ATOM   1140 HG22 THR A  75      -1.080  24.369  -3.440  1.00 47.23           H  
ATOM   1141 HG23 THR A  75      -1.731  23.064  -2.428  1.00 47.23           H  
ATOM   1142  OG1 THR A  75      -3.664  24.357  -3.609  1.00 47.23           O  
ATOM   1143  HG1 THR A  75      -3.670  24.166  -2.668  1.00 47.23           H  
ATOM   1144  N   GLY A  76      -3.553  23.420  -7.918  1.00 47.48           N  
ATOM   1145  H   GLY A  76      -2.591  23.550  -8.197  1.00 47.48           H  
ATOM   1146  CA  GLY A  76      -4.551  23.273  -8.963  1.00 47.48           C  
ATOM   1147  HA2 GLY A  76      -5.217  24.135  -8.954  1.00 47.48           H  
ATOM   1148  HA3 GLY A  76      -4.062  23.215  -9.936  1.00 47.48           H  
ATOM   1149  C   GLY A  76      -5.342  21.996  -8.736  1.00 47.48           C  
ATOM   1150  O   GLY A  76      -4.799  20.890  -8.786  1.00 47.48           O  
ATOM   1151  N   GLY A  77      -6.636  22.146  -8.468  1.00 48.91           N  
ATOM   1152  H   GLY A  77      -6.987  23.087  -8.360  1.00 48.91           H  
ATOM   1153  CA  GLY A  77      -7.547  21.033  -8.262  1.00 48.91           C  
ATOM   1154  HA2 GLY A  77      -8.565  21.413  -8.179  1.00 48.91           H  
ATOM   1155  HA3 GLY A  77      -7.285  20.536  -7.328  1.00 48.91           H  
ATOM   1156  C   GLY A  77      -7.501  20.028  -9.414  1.00 48.91           C  
ATOM   1157  O   GLY A  77      -7.776  20.378 -10.550  1.00 48.91           O  
ATOM   1158  N   ARG A  78      -7.200  18.764  -9.089  1.00 56.86           N  
ATOM   1159  H   ARG A  78      -6.803  18.675  -8.164  1.00 56.86           H  
ATOM   1160  CA  ARG A  78      -7.441  17.492  -9.815  1.00 56.86           C  
ATOM   1161  HA  ARG A  78      -6.818  16.754  -9.309  1.00 56.86           H  
ATOM   1162  C   ARG A  78      -6.989  17.348 -11.288  1.00 56.86           C  
ATOM   1163  CB  ARG A  78      -8.907  17.082  -9.561  1.00 56.86           C  
ATOM   1164  HB2 ARG A  78      -9.571  17.742 -10.120  1.00 56.86           H  
ATOM   1165  HB3 ARG A  78      -9.116  17.215  -8.499  1.00 56.86           H  
ATOM   1166  O   ARG A  78      -6.910  16.217 -11.756  1.00 56.86           O  
ATOM   1167  CG  ARG A  78      -9.210  15.621  -9.924  1.00 56.86           C  
ATOM   1168  HG2 ARG A  78      -9.259  15.531 -11.010  1.00 56.86           H  
ATOM   1169  HG3 ARG A  78      -8.414  14.976  -9.551  1.00 56.86           H  
ATOM   1170  CD  ARG A  78     -10.543  15.160  -9.328  1.00 56.86           C  
ATOM   1171  HD2 ARG A  78     -11.300  15.917  -9.534  1.00 56.86           H  
ATOM   1172  HD3 ARG A  78     -10.436  15.081  -8.247  1.00 56.86           H  
ATOM   1173  NE  ARG A  78     -10.928  13.848  -9.888  1.00 56.86           N  
ATOM   1174  HE  ARG A  78     -10.296  13.086  -9.687  1.00 56.86           H  
ATOM   1175  NH1 ARG A  78     -12.766  14.521 -11.102  1.00 56.86           N  
ATOM   1176 HH11 ARG A  78     -12.700  15.439 -10.686  1.00 56.86           H  
ATOM   1177 HH12 ARG A  78     -13.488  14.335 -11.783  1.00 56.86           H  
ATOM   1178  NH2 ARG A  78     -12.023  12.427 -11.286  1.00 56.86           N  
ATOM   1179 HH21 ARG A  78     -12.708  12.283 -12.014  1.00 56.86           H  
ATOM   1180 HH22 ARG A  78     -11.297  11.741 -11.143  1.00 56.86           H  
ATOM   1181  CZ  ARG A  78     -11.903  13.609 -10.748  1.00 56.86           C  
ATOM   1182  N   TRP A  79      -6.652  18.421 -11.992  1.00 48.41           N  
ATOM   1183  H   TRP A  79      -6.784  19.318 -11.547  1.00 48.41           H  
ATOM   1184  CA  TRP A  79      -6.142  18.461 -13.364  1.00 48.41           C  
ATOM   1185  HA  TRP A  79      -5.733  17.491 -13.646  1.00 48.41           H  
ATOM   1186  C   TRP A  79      -5.007  19.486 -13.374  1.00 48.41           C  
ATOM   1187  CB  TRP A  79      -7.268  18.823 -14.352  1.00 48.41           C  
ATOM   1188  HB2 TRP A  79      -6.831  18.906 -15.347  1.00 48.41           H  
ATOM   1189  HB3 TRP A  79      -7.664  19.804 -14.091  1.00 48.41           H  
ATOM   1190  O   TRP A  79      -5.175  20.619 -13.814  1.00 48.41           O  
ATOM   1191  CG  TRP A  79      -8.426  17.870 -14.427  1.00 48.41           C  
ATOM   1192  CD1 TRP A  79      -9.307  17.639 -13.429  1.00 48.41           C  
ATOM   1193  HD1 TRP A  79      -9.276  18.139 -12.473  1.00 48.41           H  
ATOM   1194  CD2 TRP A  79      -8.930  17.118 -15.575  1.00 48.41           C  
ATOM   1195  CE2 TRP A  79     -10.091  16.395 -15.162  1.00 48.41           C  
ATOM   1196  CE3 TRP A  79      -8.569  17.019 -16.935  1.00 48.41           C  
ATOM   1197  HE3 TRP A  79      -7.715  17.575 -17.294  1.00 48.41           H  
ATOM   1198  NE1 TRP A  79     -10.261  16.732 -13.839  1.00 48.41           N  
ATOM   1199  HE1 TRP A  79     -11.079  16.506 -13.292  1.00 48.41           H  
ATOM   1200  CH2 TRP A  79     -10.455  15.528 -17.388  1.00 48.41           C  
ATOM   1201  HH2 TRP A  79     -11.030  14.946 -18.093  1.00 48.41           H  
ATOM   1202  CZ2 TRP A  79     -10.844  15.603 -16.041  1.00 48.41           C  
ATOM   1203  HZ2 TRP A  79     -11.733  15.092 -15.701  1.00 48.41           H  
ATOM   1204  CZ3 TRP A  79      -9.324  16.238 -17.832  1.00 48.41           C  
ATOM   1205  HZ3 TRP A  79      -9.038  16.194 -18.872  1.00 48.41           H  
ATOM   1206  N   GLY A  80      -3.881  19.118 -12.756  1.00 49.30           N  
ATOM   1207  H   GLY A  80      -3.810  18.179 -12.393  1.00 49.30           H  
ATOM   1208  CA  GLY A  80      -2.727  20.000 -12.616  1.00 49.30           C  
ATOM   1209  HA2 GLY A  80      -1.890  19.457 -12.177  1.00 49.30           H  
ATOM   1210  HA3 GLY A  80      -2.990  20.827 -11.957  1.00 49.30           H  
ATOM   1211  C   GLY A  80      -2.287  20.552 -13.970  1.00 49.30           C  
ATOM   1212  O   GLY A  80      -2.189  19.808 -14.947  1.00 49.30           O  
ATOM   1213  N   TYR A  81      -2.034  21.860 -14.017  1.00 51.42           N  
ATOM   1214  H   TYR A  81      -2.201  22.418 -13.192  1.00 51.42           H  
ATOM   1215  CA  TYR A  81      -1.403  22.516 -15.153  1.00 51.42           C  
ATOM   1216  HA  TYR A  81      -2.035  22.403 -16.033  1.00 51.42           H  
ATOM   1217  C   TYR A  81      -0.055  21.837 -15.414  1.00 51.42           C  
ATOM   1218  CB  TYR A  81      -1.240  24.016 -14.856  1.00 51.42           C  
ATOM   1219  HB2 TYR A  81      -0.613  24.454 -15.632  1.00 51.42           H  
ATOM   1220  HB3 TYR A  81      -0.716  24.144 -13.909  1.00 51.42           H  
ATOM   1221  O   TYR A  81       0.904  22.024 -14.670  1.00 51.42           O  
ATOM   1222  CG  TYR A  81      -2.551  24.781 -14.817  1.00 51.42           C  
ATOM   1223  CD1 TYR A  81      -3.107  25.273 -16.014  1.00 51.42           C  
ATOM   1224  HD1 TYR A  81      -2.596  25.114 -16.952  1.00 51.42           H  
ATOM   1225  CD2 TYR A  81      -3.213  25.004 -13.592  1.00 51.42           C  
ATOM   1226  HD2 TYR A  81      -2.778  24.654 -12.668  1.00 51.42           H  
ATOM   1227  CE1 TYR A  81      -4.322  25.983 -15.993  1.00 51.42           C  
ATOM   1228  HE1 TYR A  81      -4.741  26.367 -16.912  1.00 51.42           H  
ATOM   1229  CE2 TYR A  81      -4.434  25.706 -13.569  1.00 51.42           C  
ATOM   1230  HE2 TYR A  81      -4.947  25.892 -12.637  1.00 51.42           H  
ATOM   1231  OH  TYR A  81      -6.164  26.880 -14.740  1.00 51.42           O  
ATOM   1232  HH  TYR A  81      -6.412  27.206 -15.608  1.00 51.42           H  
ATOM   1233  CZ  TYR A  81      -4.991  26.196 -14.769  1.00 51.42           C  
ATOM   1234  N   VAL A  82       0.000  21.007 -16.455  1.00 63.37           N  
ATOM   1235  H   VAL A  82      -0.858  20.810 -16.949  1.00 63.37           H  
ATOM   1236  CA  VAL A  82       1.252  20.486 -16.998  1.00 63.37           C  
ATOM   1237  HA  VAL A  82       1.869  20.121 -16.177  1.00 63.37           H  
ATOM   1238  C   VAL A  82       1.927  21.665 -17.698  1.00 63.37           C  
ATOM   1239  CB  VAL A  82       0.994  19.314 -17.968  1.00 63.37           C  
ATOM   1240  HB  VAL A  82       0.290  19.628 -18.738  1.00 63.37           H  
ATOM   1241  O   VAL A  82       1.373  22.154 -18.686  1.00 63.37           O  
ATOM   1242  CG1 VAL A  82       2.279  18.832 -18.653  1.00 63.37           C  
ATOM   1243 HG11 VAL A  82       3.030  18.570 -17.907  1.00 63.37           H  
ATOM   1244 HG12 VAL A  82       2.674  19.615 -19.300  1.00 63.37           H  
ATOM   1245 HG13 VAL A  82       2.067  17.961 -19.273  1.00 63.37           H  
ATOM   1246  CG2 VAL A  82       0.388  18.119 -17.219  1.00 63.37           C  
ATOM   1247 HG21 VAL A  82       1.067  17.784 -16.435  1.00 63.37           H  
ATOM   1248 HG22 VAL A  82      -0.563  18.402 -16.767  1.00 63.37           H  
ATOM   1249 HG23 VAL A  82       0.205  17.299 -17.914  1.00 63.37           H  
ATOM   1250  N   PRO A  83       3.083  22.164 -17.220  1.00 60.51           N  
ATOM   1251  CA  PRO A  83       3.835  23.135 -17.994  1.00 60.51           C  
ATOM   1252  HA  PRO A  83       3.230  24.023 -18.172  1.00 60.51           H  
ATOM   1253  C   PRO A  83       4.196  22.478 -19.326  1.00 60.51           C  
ATOM   1254  CB  PRO A  83       5.054  23.506 -17.144  1.00 60.51           C  
ATOM   1255  HB2 PRO A  83       4.808  24.366 -16.522  1.00 60.51           H  
ATOM   1256  HB3 PRO A  83       5.933  23.716 -17.754  1.00 60.51           H  
ATOM   1257  O   PRO A  83       4.703  21.355 -19.351  1.00 60.51           O  
ATOM   1258  CG  PRO A  83       5.257  22.280 -16.254  1.00 60.51           C  
ATOM   1259  HG2 PRO A  83       5.851  21.537 -16.785  1.00 60.51           H  
ATOM   1260  HG3 PRO A  83       5.731  22.542 -15.307  1.00 60.51           H  
ATOM   1261  CD  PRO A  83       3.840  21.747 -16.047  1.00 60.51           C  
ATOM   1262  HD2 PRO A  83       3.406  22.198 -15.155  1.00 60.51           H  
ATOM   1263  HD3 PRO A  83       3.873  20.662 -15.946  1.00 60.51           H  
ATOM   1264  N   LEU A  84       3.896  23.172 -20.424  1.00 50.23           N  
ATOM   1265  H   LEU A  84       3.430  24.059 -20.296  1.00 50.23           H  
ATOM   1266  CA  LEU A  84       4.178  22.761 -21.797  1.00 50.23           C  
ATOM   1267  HA  LEU A  84       3.728  21.785 -21.981  1.00 50.23           H  
ATOM   1268  C   LEU A  84       5.697  22.624 -22.000  1.00 50.23           C  
ATOM   1269  CB  LEU A  84       3.559  23.798 -22.761  1.00 50.23           C  
ATOM   1270  HB2 LEU A  84       3.928  24.783 -22.476  1.00 50.23           H  
ATOM   1271  HB3 LEU A  84       3.919  23.602 -23.771  1.00 50.23           H  
ATOM   1272  O   LEU A  84       6.353  23.510 -22.538  1.00 50.23           O  
ATOM   1273  CG  LEU A  84       2.018  23.835 -22.794  1.00 50.23           C  
ATOM   1274  HG  LEU A  84       1.626  23.807 -21.777  1.00 50.23           H  
ATOM   1275  CD1 LEU A  84       1.544  25.130 -23.451  1.00 50.23           C  
ATOM   1276 HD11 LEU A  84       1.922  25.197 -24.472  1.00 50.23           H  
ATOM   1277 HD12 LEU A  84       1.902  25.988 -22.881  1.00 50.23           H  
ATOM   1278 HD13 LEU A  84       0.454  25.159 -23.468  1.00 50.23           H  
ATOM   1279  CD2 LEU A  84       1.443  22.658 -23.587  1.00 50.23           C  
ATOM   1280 HD21 LEU A  84       0.356  22.726 -23.598  1.00 50.23           H  
ATOM   1281 HD22 LEU A  84       1.725  21.719 -23.112  1.00 50.23           H  
ATOM   1282 HD23 LEU A  84       1.815  22.677 -24.611  1.00 50.23           H  
ATOM   1283  N   ARG A  85       6.272  21.512 -21.541  1.00 58.63           N  
ATOM   1284  H   ARG A  85       5.690  20.899 -20.987  1.00 58.63           H  
ATOM   1285  CA  ARG A  85       7.585  21.029 -21.961  1.00 58.63           C  
ATOM   1286  HA  ARG A  85       8.149  21.880 -22.344  1.00 58.63           H  
ATOM   1287  C   ARG A  85       7.371  20.029 -23.099  1.00 58.63           C  
ATOM   1288  CB  ARG A  85       8.367  20.420 -20.787  1.00 58.63           C  
ATOM   1289  HB2 ARG A  85       9.222  19.875 -21.188  1.00 58.63           H  
ATOM   1290  HB3 ARG A  85       7.733  19.718 -20.247  1.00 58.63           H  
ATOM   1291  O   ARG A  85       6.483  19.180 -22.990  1.00 58.63           O  
ATOM   1292  CG  ARG A  85       8.885  21.506 -19.831  1.00 58.63           C  
ATOM   1293  HG2 ARG A  85       9.486  22.220 -20.393  1.00 58.63           H  
ATOM   1294  HG3 ARG A  85       8.040  22.031 -19.383  1.00 58.63           H  
ATOM   1295  CD  ARG A  85       9.747  20.889 -18.722  1.00 58.63           C  
ATOM   1296  HD2 ARG A  85       9.124  20.224 -18.123  1.00 58.63           H  
ATOM   1297  HD3 ARG A  85      10.529  20.290 -19.189  1.00 58.63           H  
ATOM   1298  NE  ARG A  85      10.331  21.929 -17.847  1.00 58.63           N  
ATOM   1299  HE  ARG A  85       9.683  22.606 -17.470  1.00 58.63           H  
ATOM   1300  NH1 ARG A  85      12.542  21.280 -17.923  1.00 58.63           N  
ATOM   1301 HH11 ARG A  85      12.302  20.515 -18.537  1.00 58.63           H  
ATOM   1302 HH12 ARG A  85      13.501  21.424 -17.638  1.00 58.63           H  
ATOM   1303  NH2 ARG A  85      11.955  23.048 -16.708  1.00 58.63           N  
ATOM   1304 HH21 ARG A  85      12.922  23.165 -16.441  1.00 58.63           H  
ATOM   1305 HH22 ARG A  85      11.271  23.701 -16.352  1.00 58.63           H  
ATOM   1306  CZ  ARG A  85      11.600  22.078 -17.501  1.00 58.63           C  
ATOM   1307  N   PRO A  86       8.144  20.117 -24.191  1.00 56.41           N  
ATOM   1308  CA  PRO A  86       8.030  19.182 -25.299  1.00 56.41           C  
ATOM   1309  HA  PRO A  86       7.020  19.225 -25.704  1.00 56.41           H  
ATOM   1310  C   PRO A  86       8.307  17.758 -24.799  1.00 56.41           C  
ATOM   1311  CB  PRO A  86       9.009  19.676 -26.369  1.00 56.41           C  
ATOM   1312  HB2 PRO A  86       9.492  18.855 -26.900  1.00 56.41           H  
ATOM   1313  HB3 PRO A  86       8.482  20.319 -27.073  1.00 56.41           H  
ATOM   1314  O   PRO A  86       9.274  17.501 -24.081  1.00 56.41           O  
ATOM   1315  CG  PRO A  86      10.023  20.513 -25.590  1.00 56.41           C  
ATOM   1316  HG2 PRO A  86      10.426  21.328 -26.191  1.00 56.41           H  
ATOM   1317  HG3 PRO A  86      10.827  19.868 -25.236  1.00 56.41           H  
ATOM   1318  CD  PRO A  86       9.239  21.047 -24.400  1.00 56.41           C  
ATOM   1319  HD2 PRO A  86       8.838  22.032 -24.638  1.00 56.41           H  
ATOM   1320  HD3 PRO A  86       9.891  21.104 -23.529  1.00 56.41           H  
ATOM   1321  N   ALA A  87       7.391  16.847 -25.126  1.00 50.90           N  
ATOM   1322  H   ALA A  87       6.612  17.147 -25.694  1.00 50.90           H  
ATOM   1323  CA  ALA A  87       7.387  15.471 -24.655  1.00 50.90           C  
ATOM   1324  HA  ALA A  87       7.402  15.479 -23.565  1.00 50.90           H  
ATOM   1325  C   ALA A  87       8.625  14.710 -25.155  1.00 50.90           C  
ATOM   1326  CB  ALA A  87       6.077  14.814 -25.114  1.00 50.90           C  
ATOM   1327  HB1 ALA A  87       6.045  13.785 -24.757  1.00 50.90           H  
ATOM   1328  HB2 ALA A  87       6.018  14.816 -26.202  1.00 50.90           H  
ATOM   1329  HB3 ALA A  87       5.227  15.357 -24.701  1.00 50.90           H  
ATOM   1330  O   ALA A  87       8.739  14.390 -26.339  1.00 50.90           O  
ATOM   1331  N   LEU A  88       9.533  14.387 -24.232  1.00 54.56           N  
ATOM   1332  H   LEU A  88       9.410  14.747 -23.297  1.00 54.56           H  
ATOM   1333  CA  LEU A  88      10.608  13.430 -24.466  1.00 54.56           C  
ATOM   1334  HA  LEU A  88      11.074  13.715 -25.409  1.00 54.56           H  
ATOM   1335  C   LEU A  88       9.994  12.013 -24.584  1.00 54.56           C  
ATOM   1336  CB  LEU A  88      11.641  13.550 -23.325  1.00 54.56           C  
ATOM   1337  HB2 LEU A  88      11.349  12.872 -22.523  1.00 54.56           H  
ATOM   1338  HB3 LEU A  88      11.618  14.561 -22.920  1.00 54.56           H  
ATOM   1339  O   LEU A  88       9.080  11.692 -23.818  1.00 54.56           O  
ATOM   1340  CG  LEU A  88      13.093  13.252 -23.743  1.00 54.56           C  
ATOM   1341  HG  LEU A  88      13.132  12.304 -24.280  1.00 54.56           H  
ATOM   1342  CD1 LEU A  88      13.671  14.363 -24.625  1.00 54.56           C  
ATOM   1343 HD11 LEU A  88      13.109  14.448 -25.556  1.00 54.56           H  
ATOM   1344 HD12 LEU A  88      13.628  15.317 -24.101  1.00 54.56           H  
ATOM   1345 HD13 LEU A  88      14.709  14.138 -24.870  1.00 54.56           H  
ATOM   1346  CD2 LEU A  88      13.982  13.128 -22.506  1.00 54.56           C  
ATOM   1347 HD21 LEU A  88      13.967  14.058 -21.939  1.00 54.56           H  
ATOM   1348 HD22 LEU A  88      15.006  12.904 -22.805  1.00 54.56           H  
ATOM   1349 HD23 LEU A  88      13.619  12.318 -21.873  1.00 54.56           H  
ATOM   1350  N   PRO A  89      10.443  11.152 -25.518  1.00 59.03           N  
ATOM   1351  CA  PRO A  89       9.891   9.807 -25.679  1.00 59.03           C  
ATOM   1352  HA  PRO A  89       8.835   9.908 -25.929  1.00 59.03           H  
ATOM   1353  C   PRO A  89      10.069   8.968 -24.401  1.00 59.03           C  
ATOM   1354  CB  PRO A  89      10.640   9.174 -26.859  1.00 59.03           C  
ATOM   1355  HB2 PRO A  89       9.968   8.611 -27.506  1.00 59.03           H  
ATOM   1356  HB3 PRO A  89      11.439   8.527 -26.494  1.00 59.03           H  
ATOM   1357  O   PRO A  89      11.130   9.044 -23.775  1.00 59.03           O  
ATOM   1358  CG  PRO A  89      11.262  10.360 -27.591  1.00 59.03           C  
ATOM   1359  HG2 PRO A  89      10.546  10.759 -28.309  1.00 59.03           H  
ATOM   1360  HG3 PRO A  89      12.192  10.087 -28.090  1.00 59.03           H  
ATOM   1361  CD  PRO A  89      11.494  11.386 -26.491  1.00 59.03           C  
ATOM   1362  HD2 PRO A  89      11.449  12.387 -26.919  1.00 59.03           H  
ATOM   1363  HD3 PRO A  89      12.465  11.206 -26.031  1.00 59.03           H  
ATOM   1364  N   PRO A  90       9.091   8.123 -24.023  1.00 46.54           N  
ATOM   1365  CA  PRO A  90       9.227   7.242 -22.872  1.00 46.54           C  
ATOM   1366  HA  PRO A  90       9.620   7.782 -22.011  1.00 46.54           H  
ATOM   1367  C   PRO A  90      10.186   6.113 -23.261  1.00 46.54           C  
ATOM   1368  CB  PRO A  90       7.804   6.762 -22.572  1.00 46.54           C  
ATOM   1369  HB2 PRO A  90       7.304   7.494 -21.938  1.00 46.54           H  
ATOM   1370  HB3 PRO A  90       7.792   5.781 -22.097  1.00 46.54           H  
ATOM   1371  O   PRO A  90       9.833   5.235 -24.045  1.00 46.54           O  
ATOM   1372  CG  PRO A  90       7.134   6.739 -23.948  1.00 46.54           C  
ATOM   1373  HG2 PRO A  90       6.065   6.934 -23.874  1.00 46.54           H  
ATOM   1374  HG3 PRO A  90       7.307   5.776 -24.429  1.00 46.54           H  
ATOM   1375  CD  PRO A  90       7.850   7.843 -24.731  1.00 46.54           C  
ATOM   1376  HD2 PRO A  90       7.231   8.740 -24.737  1.00 46.54           H  
ATOM   1377  HD3 PRO A  90       8.048   7.513 -25.751  1.00 46.54           H  
ATOM   1378  N   GLY A  91      11.429   6.168 -22.788  1.00 46.60           N  
ATOM   1379  H   GLY A  91      11.703   6.984 -22.259  1.00 46.60           H  
ATOM   1380  CA  GLY A  91      12.410   5.139 -23.147  1.00 46.60           C  
ATOM   1381  HA2 GLY A  91      12.055   4.180 -22.772  1.00 46.60           H  
ATOM   1382  HA3 GLY A  91      12.460   5.069 -24.234  1.00 46.60           H  
ATOM   1383  C   GLY A  91      13.837   5.321 -22.643  1.00 46.60           C  
ATOM   1384  O   GLY A  91      14.695   4.527 -23.010  1.00 46.60           O  
ATOM   1385  N   ARG A  92      14.131   6.324 -21.811  1.00 44.83           N  
ATOM   1386  H   ARG A  92      13.408   6.969 -21.524  1.00 44.83           H  
ATOM   1387  CA  ARG A  92      15.460   6.468 -21.213  1.00 44.83           C  
ATOM   1388  HA  ARG A  92      15.996   5.523 -21.302  1.00 44.83           H  
ATOM   1389  C   ARG A  92      15.296   6.740 -19.728  1.00 44.83           C  
ATOM   1390  CB  ARG A  92      16.259   7.531 -21.991  1.00 44.83           C  
ATOM   1391  HB2 ARG A  92      15.997   7.450 -23.046  1.00 44.83           H  
ATOM   1392  HB3 ARG A  92      15.991   8.531 -21.653  1.00 44.83           H  
ATOM   1393  O   ARG A  92      14.957   7.852 -19.338  1.00 44.83           O  
ATOM   1394  CG  ARG A  92      17.777   7.322 -21.872  1.00 44.83           C  
ATOM   1395  HG2 ARG A  92      18.100   7.532 -20.853  1.00 44.83           H  
ATOM   1396  HG3 ARG A  92      18.014   6.286 -22.114  1.00 44.83           H  
ATOM   1397  CD  ARG A  92      18.516   8.241 -22.856  1.00 44.83           C  
ATOM   1398  HD2 ARG A  92      18.081   8.107 -23.846  1.00 44.83           H  
ATOM   1399  HD3 ARG A  92      18.370   9.274 -22.542  1.00 44.83           H  
ATOM   1400  NE  ARG A  92      19.960   7.937 -22.919  1.00 44.83           N  
ATOM   1401  HE  ARG A  92      20.308   7.274 -22.242  1.00 44.83           H  
ATOM   1402  NH1 ARG A  92      20.495   9.344 -24.654  1.00 44.83           N  
ATOM   1403 HH11 ARG A  92      21.185   9.733 -25.280  1.00 44.83           H  
ATOM   1404 HH12 ARG A  92      19.535   9.657 -24.678  1.00 44.83           H  
ATOM   1405  NH2 ARG A  92      22.085   8.086 -23.727  1.00 44.83           N  
ATOM   1406 HH21 ARG A  92      22.396   7.409 -23.045  1.00 44.83           H  
ATOM   1407 HH22 ARG A  92      22.763   8.488 -24.359  1.00 44.83           H  
ATOM   1408  CZ  ARG A  92      20.836   8.453 -23.763  1.00 44.83           C  
ATOM   1409  N   GLY A  93      15.479   5.691 -18.925  1.00 49.09           N  
ATOM   1410  H   GLY A  93      15.707   4.800 -19.343  1.00 49.09           H  
ATOM   1411  CA  GLY A  93      15.700   5.837 -17.490  1.00 49.09           C  
ATOM   1412  HA2 GLY A  93      14.801   6.241 -17.025  1.00 49.09           H  
ATOM   1413  HA3 GLY A  93      15.927   4.869 -17.043  1.00 49.09           H  
ATOM   1414  C   GLY A  93      16.872   6.790 -17.230  1.00 49.09           C  
ATOM   1415  O   GLY A  93      17.635   7.086 -18.160  1.00 49.09           O  
ATOM   1416  N   PRO A  94      17.015   7.302 -15.998  1.00 48.53           N  
ATOM   1417  CA  PRO A  94      18.165   8.119 -15.656  1.00 48.53           C  
ATOM   1418  HA  PRO A  94      18.157   9.048 -16.226  1.00 48.53           H  
ATOM   1419  C   PRO A  94      19.408   7.304 -16.003  1.00 48.53           C  
ATOM   1420  CB  PRO A  94      18.032   8.427 -14.162  1.00 48.53           C  
ATOM   1421  HB2 PRO A  94      19.001   8.495 -13.668  1.00 48.53           H  
ATOM   1422  HB3 PRO A  94      17.475   9.355 -14.032  1.00 48.53           H  
ATOM   1423  O   PRO A  94      19.574   6.177 -15.539  1.00 48.53           O  
ATOM   1424  CG  PRO A  94      17.202   7.259 -13.626  1.00 48.53           C  
ATOM   1425  HG2 PRO A  94      16.623   7.544 -12.747  1.00 48.53           H  
ATOM   1426  HG3 PRO A  94      17.859   6.422 -13.390  1.00 48.53           H  
ATOM   1427  CD  PRO A  94      16.300   6.886 -14.801  1.00 48.53           C  
ATOM   1428  HD2 PRO A  94      15.361   7.435 -14.732  1.00 48.53           H  
ATOM   1429  HD3 PRO A  94      16.112   5.813 -14.793  1.00 48.53           H  
ATOM   1430  N   ALA A  95      20.235   7.836 -16.901  1.00 43.73           N  
ATOM   1431  H   ALA A  95      20.030   8.754 -17.270  1.00 43.73           H  
ATOM   1432  CA  ALA A  95      21.555   7.288 -17.107  1.00 43.73           C  
ATOM   1433  HA  ALA A  95      21.482   6.229 -17.351  1.00 43.73           H  
ATOM   1434  C   ALA A  95      22.270   7.444 -15.768  1.00 43.73           C  
ATOM   1435  CB  ALA A  95      22.251   8.022 -18.262  1.00 43.73           C  
ATOM   1436  HB1 ALA A  95      23.257   7.622 -18.386  1.00 43.73           H  
ATOM   1437  HB2 ALA A  95      21.688   7.878 -19.184  1.00 43.73           H  
ATOM   1438  HB3 ALA A  95      22.322   9.087 -18.039  1.00 43.73           H  
ATOM   1439  O   ALA A  95      22.683   8.545 -15.408  1.00 43.73           O  
ATOM   1440  N   THR A  96      22.348   6.343 -15.024  1.00 41.48           N  
ATOM   1441  H   THR A  96      21.749   5.561 -15.246  1.00 41.48           H  
ATOM   1442  CA  THR A  96      23.339   6.139 -13.984  1.00 41.48           C  
ATOM   1443  HA  THR A  96      23.109   6.762 -13.120  1.00 41.48           H  
ATOM   1444  C   THR A  96      24.664   6.548 -14.597  1.00 41.48           C  
ATOM   1445  CB  THR A  96      23.364   4.664 -13.559  1.00 41.48           C  
ATOM   1446  HB  THR A  96      23.646   4.040 -14.407  1.00 41.48           H  
ATOM   1447  O   THR A  96      25.175   5.897 -15.509  1.00 41.48           O  
ATOM   1448  CG2 THR A  96      24.316   4.387 -12.398  1.00 41.48           C  
ATOM   1449 HG21 THR A  96      24.264   3.334 -12.122  1.00 41.48           H  
ATOM   1450 HG22 THR A  96      25.340   4.613 -12.696  1.00 41.48           H  
ATOM   1451 HG23 THR A  96      24.052   5.002 -11.538  1.00 41.48           H  
ATOM   1452  OG1 THR A  96      22.072   4.297 -13.140  1.00 41.48           O  
ATOM   1453  HG1 THR A  96      22.151   3.827 -12.306  1.00 41.48           H  
ATOM   1454  N   THR A  97      25.173   7.689 -14.154  1.00 43.73           N  
ATOM   1455  H   THR A  97      24.647   8.242 -13.492  1.00 43.73           H  
ATOM   1456  CA  THR A  97      26.547   8.088 -14.389  1.00 43.73           C  
ATOM   1457  HA  THR A  97      26.759   8.108 -15.458  1.00 43.73           H  
ATOM   1458  C   THR A  97      27.402   7.021 -13.728  1.00 43.73           C  
ATOM   1459  CB  THR A  97      26.813   9.481 -13.797  1.00 43.73           C  
ATOM   1460  HB  THR A  97      27.887   9.669 -13.775  1.00 43.73           H  
ATOM   1461  O   THR A  97      27.612   7.033 -12.518  1.00 43.73           O  
ATOM   1462  CG2 THR A  97      26.133  10.575 -14.620  1.00 43.73           C  
ATOM   1463 HG21 THR A  97      25.054  10.422 -14.633  1.00 43.73           H  
ATOM   1464 HG22 THR A  97      26.348  11.545 -14.172  1.00 43.73           H  
ATOM   1465 HG23 THR A  97      26.516  10.562 -15.641  1.00 43.73           H  
ATOM   1466  OG1 THR A  97      26.291   9.558 -12.490  1.00 43.73           O  
ATOM   1467  HG1 THR A  97      26.754   8.900 -11.967  1.00 43.73           H  
ATOM   1468  N   THR A  98      27.843   6.047 -14.521  1.00 43.94           N  
ATOM   1469  H   THR A  98      27.500   6.006 -15.470  1.00 43.94           H  
ATOM   1470  CA  THR A  98      29.004   5.228 -14.198  1.00 43.94           C  
ATOM   1471  HA  THR A  98      28.753   4.532 -13.397  1.00 43.94           H  
ATOM   1472  C   THR A  98      30.116   6.181 -13.769  1.00 43.94           C  
ATOM   1473  CB  THR A  98      29.475   4.450 -15.438  1.00 43.94           C  
ATOM   1474  HB  THR A  98      30.501   4.116 -15.286  1.00 43.94           H  
ATOM   1475  O   THR A  98      30.438   7.081 -14.556  1.00 43.94           O  
ATOM   1476  CG2 THR A  98      28.601   3.228 -15.702  1.00 43.94           C  
ATOM   1477 HG21 THR A  98      28.646   2.550 -14.849  1.00 43.94           H  
ATOM   1478 HG22 THR A  98      27.568   3.536 -15.866  1.00 43.94           H  
ATOM   1479 HG23 THR A  98      28.965   2.709 -16.588  1.00 43.94           H  
ATOM   1480  OG1 THR A  98      29.411   5.273 -16.586  1.00 43.94           O  
ATOM   1481  HG1 THR A  98      29.910   6.064 -16.373  1.00 43.94           H  
ATOM   1482  N   PRO A  99      30.690   6.045 -12.563  1.00 44.20           N  
ATOM   1483  CA  PRO A  99      31.851   6.834 -12.209  1.00 44.20           C  
ATOM   1484  HA  PRO A  99      31.632   7.897 -12.304  1.00 44.20           H  
ATOM   1485  C   PRO A  99      32.958   6.444 -13.186  1.00 44.20           C  
ATOM   1486  CB  PRO A  99      32.159   6.510 -10.746  1.00 44.20           C  
ATOM   1487  HB2 PRO A  99      31.626   7.212 -10.103  1.00 44.20           H  
ATOM   1488  HB3 PRO A  99      33.227   6.540 -10.534  1.00 44.20           H  
ATOM   1489  O   PRO A  99      33.383   5.288 -13.252  1.00 44.20           O  
ATOM   1490  CG  PRO A  99      31.577   5.110 -10.555  1.00 44.20           C  
ATOM   1491  HG2 PRO A  99      32.319   4.366 -10.846  1.00 44.20           H  
ATOM   1492  HG3 PRO A  99      31.256   4.943  -9.527  1.00 44.20           H  
ATOM   1493  CD  PRO A  99      30.400   5.061 -11.530  1.00 44.20           C  
ATOM   1494  HD2 PRO A  99      29.482   5.341 -11.014  1.00 44.20           H  
ATOM   1495  HD3 PRO A  99      30.310   4.057 -11.945  1.00 44.20           H  
ATOM   1496  N   LEU A 100      33.372   7.408 -14.006  1.00 47.03           N  
ATOM   1497  H   LEU A 100      32.935   8.315 -13.934  1.00 47.03           H  
ATOM   1498  CA  LEU A 100      34.596   7.292 -14.775  1.00 47.03           C  
ATOM   1499  HA  LEU A 100      34.517   6.424 -15.430  1.00 47.03           H  
ATOM   1500  C   LEU A 100      35.726   7.047 -13.773  1.00 47.03           C  
ATOM   1501  CB  LEU A 100      34.812   8.556 -15.625  1.00 47.03           C  
ATOM   1502  HB2 LEU A 100      35.862   8.621 -15.910  1.00 47.03           H  
ATOM   1503  HB3 LEU A 100      34.590   9.429 -15.010  1.00 47.03           H  
ATOM   1504  O   LEU A 100      35.944   7.826 -12.848  1.00 47.03           O  
ATOM   1505  CG  LEU A 100      33.949   8.583 -16.901  1.00 47.03           C  
ATOM   1506  HG  LEU A 100      32.932   8.270 -16.664  1.00 47.03           H  
ATOM   1507  CD1 LEU A 100      33.889  10.000 -17.470  1.00 47.03           C  
ATOM   1508 HD11 LEU A 100      33.449  10.672 -16.734  1.00 47.03           H  
ATOM   1509 HD12 LEU A 100      34.892  10.348 -17.715  1.00 47.03           H  
ATOM   1510 HD13 LEU A 100      33.272  10.014 -18.368  1.00 47.03           H  
ATOM   1511  CD2 LEU A 100      34.519   7.662 -17.985  1.00 47.03           C  
ATOM   1512 HD21 LEU A 100      35.537   7.961 -18.234  1.00 47.03           H  
ATOM   1513 HD22 LEU A 100      33.900   7.725 -18.880  1.00 47.03           H  
ATOM   1514 HD23 LEU A 100      34.519   6.628 -17.641  1.00 47.03           H  
ATOM   1515  N   ARG A 101      36.375   5.900 -13.963  1.00 50.39           N  
ATOM   1516  H   ARG A 101      35.991   5.308 -14.686  1.00 50.39           H  
ATOM   1517  CA  ARG A 101      37.576   5.416 -13.288  1.00 50.39           C  
ATOM   1518  HA  ARG A 101      37.277   4.875 -12.390  1.00 50.39           H  
ATOM   1519  C   ARG A 101      38.526   6.574 -12.926  1.00 50.39           C  
ATOM   1520  CB  ARG A 101      38.208   4.444 -14.294  1.00 50.39           C  
ATOM   1521  HB2 ARG A 101      37.465   3.682 -14.528  1.00 50.39           H  
ATOM   1522  HB3 ARG A 101      38.433   4.984 -15.214  1.00 50.39           H  
ATOM   1523  O   ARG A 101      38.958   7.276 -13.841  1.00 50.39           O  
ATOM   1524  CG  ARG A 101      39.481   3.736 -13.829  1.00 50.39           C  
ATOM   1525  HG2 ARG A 101      40.291   4.457 -13.721  1.00 50.39           H  
ATOM   1526  HG3 ARG A 101      39.301   3.241 -12.875  1.00 50.39           H  
ATOM   1527  CD  ARG A 101      39.837   2.696 -14.899  1.00 50.39           C  
ATOM   1528  HD2 ARG A 101      39.946   3.204 -15.857  1.00 50.39           H  
ATOM   1529  HD3 ARG A 101      39.012   1.990 -14.989  1.00 50.39           H  
ATOM   1530  NE  ARG A 101      41.057   1.946 -14.551  1.00 50.39           N  
ATOM   1531  HE  ARG A 101      41.027   1.429 -13.684  1.00 50.39           H  
ATOM   1532  NH1 ARG A 101      42.370   2.550 -16.345  1.00 50.39           N  
ATOM   1533 HH11 ARG A 101      43.250   2.499 -16.837  1.00 50.39           H  
ATOM   1534 HH12 ARG A 101      41.647   3.182 -16.659  1.00 50.39           H  
ATOM   1535  NH2 ARG A 101      43.161   1.135 -14.817  1.00 50.39           N  
ATOM   1536 HH21 ARG A 101      43.072   0.623 -13.951  1.00 50.39           H  
ATOM   1537 HH22 ARG A 101      44.031   1.094 -15.327  1.00 50.39           H  
ATOM   1538  CZ  ARG A 101      42.183   1.884 -15.239  1.00 50.39           C  
ATOM   1539  N   PRO A 102      38.874   6.768 -11.641  1.00 58.13           N  
ATOM   1540  CA  PRO A 102      39.833   7.793 -11.259  1.00 58.13           C  
ATOM   1541  HA  PRO A 102      39.489   8.747 -11.661  1.00 58.13           H  
ATOM   1542  C   PRO A 102      41.230   7.456 -11.818  1.00 58.13           C  
ATOM   1543  CB  PRO A 102      39.794   7.864  -9.729  1.00 58.13           C  
ATOM   1544  HB2 PRO A 102      40.771   8.089  -9.302  1.00 58.13           H  
ATOM   1545  HB3 PRO A 102      39.066   8.616  -9.422  1.00 58.13           H  
ATOM   1546  O   PRO A 102      41.604   6.276 -11.860  1.00 58.13           O  
ATOM   1547  CG  PRO A 102      39.297   6.481  -9.313  1.00 58.13           C  
ATOM   1548  HG2 PRO A 102      40.146   5.801  -9.237  1.00 58.13           H  
ATOM   1549  HG3 PRO A 102      38.751   6.514  -8.370  1.00 58.13           H  
ATOM   1550  CD  PRO A 102      38.401   6.044 -10.471  1.00 58.13           C  
ATOM   1551  HD2 PRO A 102      38.482   4.965 -10.606  1.00 58.13           H  
ATOM   1552  HD3 PRO A 102      37.369   6.327 -10.266  1.00 58.13           H  
ATOM   1553  N   PRO A 103      42.002   8.459 -12.277  1.00 63.92           N  
ATOM   1554  CA  PRO A 103      43.411   8.280 -12.614  1.00 63.92           C  
ATOM   1555  HA  PRO A 103      43.507   7.484 -13.353  1.00 63.92           H  
ATOM   1556  C   PRO A 103      44.217   7.903 -11.350  1.00 63.92           C  
ATOM   1557  CB  PRO A 103      43.851   9.611 -13.234  1.00 63.92           C  
ATOM   1558  HB2 PRO A 103      43.652   9.594 -14.306  1.00 63.92           H  
ATOM   1559  HB3 PRO A 103      44.902   9.828 -13.045  1.00 63.92           H  
ATOM   1560  O   PRO A 103      43.801   8.246 -10.242  1.00 63.92           O  
ATOM   1561  CG  PRO A 103      42.935  10.635 -12.565  1.00 63.92           C  
ATOM   1562  HG2 PRO A 103      43.354  10.920 -11.600  1.00 63.92           H  
ATOM   1563  HG3 PRO A 103      42.785  11.515 -13.190  1.00 63.92           H  
ATOM   1564  CD  PRO A 103      41.634   9.867 -12.346  1.00 63.92           C  
ATOM   1565  HD2 PRO A 103      40.965  10.025 -13.191  1.00 63.92           H  
ATOM   1566  HD3 PRO A 103      41.164  10.204 -11.422  1.00 63.92           H  
ATOM   1567  N   PRO A 104      45.340   7.171 -11.482  1.00 62.06           N  
ATOM   1568  CA  PRO A 104      46.137   6.723 -10.338  1.00 62.06           C  
ATOM   1569  HA  PRO A 104      45.502   6.123  -9.685  1.00 62.06           H  
ATOM   1570  C   PRO A 104      46.705   7.910  -9.534  1.00 62.06           C  
ATOM   1571  CB  PRO A 104      47.238   5.835 -10.927  1.00 62.06           C  
ATOM   1572  HB2 PRO A 104      46.890   4.803 -10.964  1.00 62.06           H  
ATOM   1573  HB3 PRO A 104      48.169   5.902 -10.364  1.00 62.06           H  
ATOM   1574  O   PRO A 104      46.987   8.957 -10.124  1.00 62.06           O  
ATOM   1575  CG  PRO A 104      47.398   6.371 -12.349  1.00 62.06           C  
ATOM   1576  HG2 PRO A 104      47.792   5.613 -13.027  1.00 62.06           H  
ATOM   1577  HG3 PRO A 104      48.046   7.247 -12.337  1.00 62.06           H  
ATOM   1578  CD  PRO A 104      45.980   6.791 -12.730  1.00 62.06           C  
ATOM   1579  HD2 PRO A 104      45.448   5.947 -13.167  1.00 62.06           H  
ATOM   1580  HD3 PRO A 104      46.016   7.624 -13.432  1.00 62.06           H  
ATOM   1581  N   PRO A 105      46.873   7.764  -8.205  1.00 50.60           N  
ATOM   1582  CA  PRO A 105      47.181   8.878  -7.317  1.00 50.60           C  
ATOM   1583  HA  PRO A 105      46.477   9.691  -7.494  1.00 50.60           H  
ATOM   1584  C   PRO A 105      48.604   9.392  -7.551  1.00 50.60           C  
ATOM   1585  CB  PRO A 105      46.973   8.342  -5.896  1.00 50.60           C  
ATOM   1586  HB2 PRO A 105      47.630   8.824  -5.172  1.00 50.60           H  
ATOM   1587  HB3 PRO A 105      45.930   8.476  -5.608  1.00 50.60           H  
ATOM   1588  O   PRO A 105      49.567   8.626  -7.526  1.00 50.60           O  
ATOM   1589  CG  PRO A 105      47.275   6.850  -6.034  1.00 50.60           C  
ATOM   1590  HG2 PRO A 105      48.351   6.687  -5.970  1.00 50.60           H  
ATOM   1591  HG3 PRO A 105      46.754   6.260  -5.280  1.00 50.60           H  
ATOM   1592  CD  PRO A 105      46.789   6.523  -7.446  1.00 50.60           C  
ATOM   1593  HD2 PRO A 105      45.750   6.196  -7.404  1.00 50.60           H  
ATOM   1594  HD3 PRO A 105      47.414   5.746  -7.887  1.00 50.60           H  
ATOM   1595  N   GLN A 106      48.724  10.703  -7.759  1.00 57.63           N  
ATOM   1596  H   GLN A 106      47.886  11.267  -7.753  1.00 57.63           H  
ATOM   1597  CA  GLN A 106      49.991  11.415  -7.642  1.00 57.63           C  
ATOM   1598  HA  GLN A 106      50.797  10.758  -7.968  1.00 57.63           H  
ATOM   1599  C   GLN A 106      50.227  11.749  -6.168  1.00 57.63           C  
ATOM   1600  CB  GLN A 106      50.014  12.662  -8.538  1.00 57.63           C  
ATOM   1601  HB2 GLN A 106      49.119  13.260  -8.363  1.00 57.63           H  
ATOM   1602  HB3 GLN A 106      50.886  13.262  -8.280  1.00 57.63           H  
ATOM   1603  O   GLN A 106      49.347  12.267  -5.483  1.00 57.63           O  
ATOM   1604  CG  GLN A 106      50.110  12.272 -10.023  1.00 57.63           C  
ATOM   1605  HG2 GLN A 106      49.226  11.701 -10.309  1.00 57.63           H  
ATOM   1606  HG3 GLN A 106      50.984  11.636 -10.160  1.00 57.63           H  
ATOM   1607  CD  GLN A 106      50.233  13.469 -10.960  1.00 57.63           C  
ATOM   1608  NE2 GLN A 106      50.678  13.264 -12.181  1.00 57.63           N  
ATOM   1609 HE21 GLN A 106      50.980  12.346 -12.474  1.00 57.63           H  
ATOM   1610 HE22 GLN A 106      50.777  14.098 -12.741  1.00 57.63           H  
ATOM   1611  OE1 GLN A 106      49.925  14.602 -10.646  1.00 57.63           O  
ATOM   1612  N   VAL A 107      51.418  11.387  -5.703  1.00 40.87           N  
ATOM   1613  H   VAL A 107      52.059  10.968  -6.361  1.00 40.87           H  
ATOM   1614  CA  VAL A 107      51.959  11.650  -4.371  1.00 40.87           C  
ATOM   1615  HA  VAL A 107      51.299  11.233  -3.610  1.00 40.87           H  
ATOM   1616  C   VAL A 107      52.067  13.161  -4.179  1.00 40.87           C  
ATOM   1617  CB  VAL A 107      53.351  10.983  -4.273  1.00 40.87           C  
ATOM   1618  HB  VAL A 107      53.995  11.389  -5.053  1.00 40.87           H  
ATOM   1619  O   VAL A 107      52.784  13.817  -4.932  1.00 40.87           O  
ATOM   1620  CG1 VAL A 107      54.032  11.220  -2.924  1.00 40.87           C  
ATOM   1621 HG11 VAL A 107      54.214  12.285  -2.775  1.00 40.87           H  
ATOM   1622 HG12 VAL A 107      53.411  10.849  -2.109  1.00 40.87           H  
ATOM   1623 HG13 VAL A 107      54.999  10.718  -2.895  1.00 40.87           H  
ATOM   1624  CG2 VAL A 107      53.251   9.464  -4.497  1.00 40.87           C  
ATOM   1625 HG21 VAL A 107      52.580   9.026  -3.758  1.00 40.87           H  
ATOM   1626 HG22 VAL A 107      52.885   9.240  -5.499  1.00 40.87           H  
ATOM   1627 HG23 VAL A 107      54.238   9.016  -4.388  1.00 40.87           H  
ATOM   1628  N   ILE A 108      51.356  13.711  -3.197  1.00 46.05           N  
ATOM   1629  H   ILE A 108      50.741  13.128  -2.647  1.00 46.05           H  
ATOM   1630  CA  ILE A 108      51.627  15.047  -2.666  1.00 46.05           C  
ATOM   1631  HA  ILE A 108      52.607  15.371  -3.017  1.00 46.05           H  
ATOM   1632  C   ILE A 108      51.707  14.890  -1.152  1.00 46.05           C  
ATOM   1633  CB  ILE A 108      50.610  16.111  -3.136  1.00 46.05           C  
ATOM   1634  HB  ILE A 108      49.616  15.821  -2.796  1.00 46.05           H  
ATOM   1635  O   ILE A 108      50.754  14.457  -0.503  1.00 46.05           O  
ATOM   1636  CG1 ILE A 108      50.608  16.202  -4.682  1.00 46.05           C  
ATOM   1637 HG12 ILE A 108      51.594  16.511  -5.030  1.00 46.05           H  
ATOM   1638 HG13 ILE A 108      50.397  15.217  -5.097  1.00 46.05           H  
ATOM   1639  CG2 ILE A 108      50.969  17.477  -2.517  1.00 46.05           C  
ATOM   1640 HG21 ILE A 108      51.960  17.795  -2.841  1.00 46.05           H  
ATOM   1641 HG22 ILE A 108      50.962  17.415  -1.428  1.00 46.05           H  
ATOM   1642 HG23 ILE A 108      50.235  18.233  -2.797  1.00 46.05           H  
ATOM   1643  CD1 ILE A 108      49.555  17.147  -5.270  1.00 46.05           C  
ATOM   1644 HD11 ILE A 108      48.570  16.892  -4.879  1.00 46.05           H  
ATOM   1645 HD12 ILE A 108      49.791  18.182  -5.024  1.00 46.05           H  
ATOM   1646 HD13 ILE A 108      49.545  17.042  -6.354  1.00 46.05           H  
ATOM   1647  N   GLU A 109      52.910  15.139  -0.656  1.00 44.78           N  
ATOM   1648  H   GLU A 109      53.611  15.496  -1.290  1.00 44.78           H  
ATOM   1649  CA  GLU A 109      53.320  15.099   0.739  1.00 44.78           C  
ATOM   1650  HA  GLU A 109      52.945  14.183   1.197  1.00 44.78           H  
ATOM   1651  C   GLU A 109      52.718  16.283   1.521  1.00 44.78           C  
ATOM   1652  CB  GLU A 109      54.868  15.066   0.768  1.00 44.78           C  
ATOM   1653  HB2 GLU A 109      55.241  15.896   0.168  1.00 44.78           H  
ATOM   1654  HB3 GLU A 109      55.217  15.192   1.793  1.00 44.78           H  
ATOM   1655  O   GLU A 109      52.264  17.268   0.941  1.00 44.78           O  
ATOM   1656  CG  GLU A 109      55.416  13.724   0.229  1.00 44.78           C  
ATOM   1657  HG2 GLU A 109      55.217  12.954   0.974  1.00 44.78           H  
ATOM   1658  HG3 GLU A 109      54.863  13.444  -0.668  1.00 44.78           H  
ATOM   1659  CD  GLU A 109      56.912  13.709  -0.145  1.00 44.78           C  
ATOM   1660  OE1 GLU A 109      57.466  12.584  -0.203  1.00 44.78           O  
ATOM   1661  OE2 GLU A 109      57.472  14.778  -0.473  1.00 44.78           O  
ATOM   1662  N   ASP A 110      52.743  16.147   2.846  1.00 48.73           N  
ATOM   1663  H   ASP A 110      53.333  15.395   3.174  1.00 48.73           H  
ATOM   1664  CA  ASP A 110      52.444  17.151   3.877  1.00 48.73           C  
ATOM   1665  HA  ASP A 110      52.927  16.744   4.765  1.00 48.73           H  
ATOM   1666  C   ASP A 110      50.984  17.288   4.340  1.00 48.73           C  
ATOM   1667  CB  ASP A 110      53.236  18.448   3.669  1.00 48.73           C  
ATOM   1668  HB2 ASP A 110      52.900  18.957   2.765  1.00 48.73           H  
ATOM   1669  HB3 ASP A 110      53.041  19.109   4.513  1.00 48.73           H  
ATOM   1670  O   ASP A 110      50.228  18.214   4.044  1.00 48.73           O  
ATOM   1671  CG  ASP A 110      54.752  18.191   3.600  1.00 48.73           C  
ATOM   1672  OD1 ASP A 110      55.188  17.074   3.977  1.00 48.73           O  
ATOM   1673  OD2 ASP A 110      55.471  19.144   3.231  1.00 48.73           O  
ATOM   1674  N   ILE A 111      50.636  16.336   5.208  1.00 40.41           N  
ATOM   1675  H   ILE A 111      51.333  15.622   5.361  1.00 40.41           H  
ATOM   1676  CA  ILE A 111      49.560  16.407   6.193  1.00 40.41           C  
ATOM   1677  HA  ILE A 111      48.651  16.780   5.720  1.00 40.41           H  
ATOM   1678  C   ILE A 111      49.994  17.374   7.306  1.00 40.41           C  
ATOM   1679  CB  ILE A 111      49.311  14.982   6.753  1.00 40.41           C  
ATOM   1680  HB  ILE A 111      50.263  14.600   7.123  1.00 40.41           H  
ATOM   1681  O   ILE A 111      50.886  17.055   8.090  1.00 40.41           O  
ATOM   1682  CG1 ILE A 111      48.811  14.025   5.642  1.00 40.41           C  
ATOM   1683 HG12 ILE A 111      49.358  14.204   4.717  1.00 40.41           H  
ATOM   1684 HG13 ILE A 111      47.757  14.218   5.440  1.00 40.41           H  
ATOM   1685  CG2 ILE A 111      48.319  14.986   7.935  1.00 40.41           C  
ATOM   1686 HG21 ILE A 111      47.367  15.416   7.622  1.00 40.41           H  
ATOM   1687 HG22 ILE A 111      48.721  15.565   8.765  1.00 40.41           H  
ATOM   1688 HG23 ILE A 111      48.154  13.971   8.297  1.00 40.41           H  
ATOM   1689  CD1 ILE A 111      49.004  12.542   5.983  1.00 40.41           C  
ATOM   1690 HD11 ILE A 111      48.699  11.935   5.130  1.00 40.41           H  
ATOM   1691 HD12 ILE A 111      48.395  12.263   6.843  1.00 40.41           H  
ATOM   1692 HD13 ILE A 111      50.053  12.344   6.200  1.00 40.41           H  
ATOM   1693  N   ILE A 112      49.324  18.522   7.429  1.00 50.40           N  
ATOM   1694  H   ILE A 112      48.681  18.778   6.694  1.00 50.40           H  
ATOM   1695  CA  ILE A 112      49.346  19.336   8.652  1.00 50.40           C  
ATOM   1696  HA  ILE A 112      50.172  19.012   9.286  1.00 50.40           H  
ATOM   1697  C   ILE A 112      48.045  19.049   9.405  1.00 50.40           C  
ATOM   1698  CB  ILE A 112      49.584  20.836   8.360  1.00 50.40           C  
ATOM   1699  HB  ILE A 112      48.774  21.201   7.728  1.00 50.40           H  
ATOM   1700  O   ILE A 112      46.977  19.559   9.071  1.00 50.40           O  
ATOM   1701  CG1 ILE A 112      50.926  21.035   7.614  1.00 50.40           C  
ATOM   1702 HG12 ILE A 112      50.944  20.403   6.727  1.00 50.40           H  
ATOM   1703 HG13 ILE A 112      51.751  20.728   8.257  1.00 50.40           H  
ATOM   1704  CG2 ILE A 112      49.579  21.634   9.682  1.00 50.40           C  
ATOM   1705 HG21 ILE A 112      49.694  22.699   9.481  1.00 50.40           H  
ATOM   1706 HG22 ILE A 112      50.395  21.301  10.325  1.00 50.40           H  
ATOM   1707 HG23 ILE A 112      48.632  21.504  10.206  1.00 50.40           H  
ATOM   1708  CD1 ILE A 112      51.172  22.471   7.135  1.00 50.40           C  
ATOM   1709 HD11 ILE A 112      52.068  22.491   6.515  1.00 50.40           H  
ATOM   1710 HD12 ILE A 112      51.325  23.138   7.983  1.00 50.40           H  
ATOM   1711 HD13 ILE A 112      50.325  22.816   6.542  1.00 50.40           H  
ATOM   1712  N   SER A 113      48.125  18.178  10.407  1.00 45.60           N  
ATOM   1713  H   SER A 113      49.020  17.749  10.597  1.00 45.60           H  
ATOM   1714  CA  SER A 113      47.038  17.883  11.339  1.00 45.60           C  
ATOM   1715  HA  SER A 113      46.103  17.788  10.786  1.00 45.60           H  
ATOM   1716  C   SER A 113      46.897  19.014  12.361  1.00 45.60           C  
ATOM   1717  CB  SER A 113      47.319  16.548  12.039  1.00 45.60           C  
ATOM   1718  HB2 SER A 113      46.598  16.394  12.842  1.00 45.60           H  
ATOM   1719  HB3 SER A 113      47.222  15.736  11.318  1.00 45.60           H  
ATOM   1720  O   SER A 113      47.787  19.216  13.187  1.00 45.60           O  
ATOM   1721  OG  SER A 113      48.634  16.539  12.564  1.00 45.60           O  
ATOM   1722  HG  SER A 113      48.738  17.333  13.093  1.00 45.60           H  
ATOM   1723  N   ILE A 114      45.778  19.737  12.322  1.00 52.36           N  
ATOM   1724  H   ILE A 114      45.106  19.543  11.594  1.00 52.36           H  
ATOM   1725  CA  ILE A 114      45.420  20.748  13.326  1.00 52.36           C  
ATOM   1726  HA  ILE A 114      46.334  21.201  13.710  1.00 52.36           H  
ATOM   1727  C   ILE A 114      44.715  20.028  14.487  1.00 52.36           C  
ATOM   1728  CB  ILE A 114      44.581  21.880  12.686  1.00 52.36           C  
ATOM   1729  HB  ILE A 114      43.675  21.440  12.271  1.00 52.36           H  
ATOM   1730  O   ILE A 114      43.652  19.437  14.307  1.00 52.36           O  
ATOM   1731  CG1 ILE A 114      45.371  22.569  11.541  1.00 52.36           C  
ATOM   1732 HG12 ILE A 114      45.836  21.819  10.901  1.00 52.36           H  
ATOM   1733 HG13 ILE A 114      46.169  23.180  11.963  1.00 52.36           H  
ATOM   1734  CG2 ILE A 114      44.178  22.920  13.750  1.00 52.36           C  
ATOM   1735 HG21 ILE A 114      43.590  22.450  14.539  1.00 52.36           H  
ATOM   1736 HG22 ILE A 114      43.562  23.701  13.305  1.00 52.36           H  
ATOM   1737 HG23 ILE A 114      45.065  23.374  14.193  1.00 52.36           H  
ATOM   1738  CD1 ILE A 114      44.502  23.436  10.622  1.00 52.36           C  
ATOM   1739 HD11 ILE A 114      45.113  23.815   9.803  1.00 52.36           H  
ATOM   1740 HD12 ILE A 114      44.091  24.284  11.170  1.00 52.36           H  
ATOM   1741 HD13 ILE A 114      43.688  22.839  10.209  1.00 52.36           H  
ATOM   1742  N   SER A 115      45.356  20.034  15.658  1.00 43.76           N  
ATOM   1743  H   SER A 115      46.228  20.542  15.697  1.00 43.76           H  
ATOM   1744  CA  SER A 115      44.887  19.419  16.910  1.00 43.76           C  
ATOM   1745  HA  SER A 115      44.506  18.425  16.677  1.00 43.76           H  
ATOM   1746  C   SER A 115      43.781  20.264  17.578  1.00 43.76           C  
ATOM   1747  CB  SER A 115      46.085  19.270  17.859  1.00 43.76           C  
ATOM   1748  HB2 SER A 115      46.445  20.261  18.138  1.00 43.76           H  
ATOM   1749  HB3 SER A 115      46.887  18.735  17.351  1.00 43.76           H  
ATOM   1750  O   SER A 115      43.854  21.494  17.510  1.00 43.76           O  
ATOM   1751  OG  SER A 115      45.731  18.561  19.025  1.00 43.76           O  
ATOM   1752  HG  SER A 115      46.317  18.797  19.748  1.00 43.76           H  
ATOM   1753  N   PRO A 116      42.777  19.655  18.244  1.00 49.00           N  
ATOM   1754  CA  PRO A 116      41.584  20.330  18.784  1.00 49.00           C  
ATOM   1755  HA  PRO A 116      41.210  21.018  18.026  1.00 49.00           H  
ATOM   1756  C   PRO A 116      41.796  21.174  20.065  1.00 49.00           C  
ATOM   1757  CB  PRO A 116      40.550  19.204  18.958  1.00 49.00           C  
ATOM   1758  HB2 PRO A 116      40.039  19.036  18.011  1.00 49.00           H  
ATOM   1759  HB3 PRO A 116      39.817  19.399  19.741  1.00 49.00           H  
ATOM   1760  O   PRO A 116      40.861  21.352  20.840  1.00 49.00           O  
ATOM   1761  CG  PRO A 116      41.416  17.993  19.285  1.00 49.00           C  
ATOM   1762  HG2 PRO A 116      41.727  18.031  20.329  1.00 49.00           H  
ATOM   1763  HG3 PRO A 116      40.906  17.055  19.065  1.00 49.00           H  
ATOM   1764  CD  PRO A 116      42.620  18.210  18.379  1.00 49.00           C  
ATOM   1765  HD2 PRO A 116      43.492  17.731  18.824  1.00 49.00           H  
ATOM   1766  HD3 PRO A 116      42.418  17.777  17.399  1.00 49.00           H  
ATOM   1767  N   GLU A 117      42.987  21.734  20.295  1.00 55.76           N  
ATOM   1768  H   GLU A 117      43.707  21.605  19.599  1.00 55.76           H  
ATOM   1769  CA  GLU A 117      43.329  22.501  21.515  1.00 55.76           C  
ATOM   1770  HA  GLU A 117      42.479  22.475  22.196  1.00 55.76           H  
ATOM   1771  C   GLU A 117      43.576  24.009  21.268  1.00 55.76           C  
ATOM   1772  CB  GLU A 117      44.492  21.818  22.260  1.00 55.76           C  
ATOM   1773  HB2 GLU A 117      45.339  21.716  21.581  1.00 55.76           H  
ATOM   1774  HB3 GLU A 117      44.791  22.443  23.101  1.00 55.76           H  
ATOM   1775  O   GLU A 117      44.109  24.712  22.125  1.00 55.76           O  
ATOM   1776  CG  GLU A 117      44.098  20.438  22.819  1.00 55.76           C  
ATOM   1777  HG2 GLU A 117      43.189  20.552  23.410  1.00 55.76           H  
ATOM   1778  HG3 GLU A 117      43.878  19.766  21.989  1.00 55.76           H  
ATOM   1779  CD  GLU A 117      45.193  19.805  23.694  1.00 55.76           C  
ATOM   1780  OE1 GLU A 117      44.840  18.918  24.504  1.00 55.76           O  
ATOM   1781  OE2 GLU A 117      46.378  20.176  23.525  1.00 55.76           O  
ATOM   1782  N   GLY A 118      43.180  24.544  20.106  1.00 60.61           N  
ATOM   1783  H   GLY A 118      42.703  23.942  19.450  1.00 60.61           H  
ATOM   1784  CA  GLY A 118      43.354  25.963  19.759  1.00 60.61           C  
ATOM   1785  HA2 GLY A 118      44.246  26.343  20.257  1.00 60.61           H  
ATOM   1786  HA3 GLY A 118      43.538  26.037  18.687  1.00 60.61           H  
ATOM   1787  C   GLY A 118      42.126  26.847  20.073  1.00 60.61           C  
ATOM   1788  O   GLY A 118      41.036  26.529  19.598  1.00 60.61           O  
ATOM   1789  N   PRO A 119      42.265  27.971  20.810  1.00 40.88           N  
ATOM   1790  CA  PRO A 119      41.172  28.899  21.142  1.00 40.88           C  
ATOM   1791  HA  PRO A 119      40.267  28.339  21.379  1.00 40.88           H  
ATOM   1792  C   PRO A 119      40.878  29.836  19.940  1.00 40.88           C  
ATOM   1793  CB  PRO A 119      41.688  29.592  22.413  1.00 40.88           C  
ATOM   1794  HB2 PRO A 119      41.520  28.940  23.270  1.00 40.88           H  
ATOM   1795  HB3 PRO A 119      41.253  30.572  22.607  1.00 40.88           H  
ATOM   1796  O   PRO A 119      41.787  30.220  19.215  1.00 40.88           O  
ATOM   1797  CG  PRO A 119      43.186  29.719  22.165  1.00 40.88           C  
ATOM   1798  HG2 PRO A 119      43.384  30.594  21.546  1.00 40.88           H  
ATOM   1799  HG3 PRO A 119      43.747  29.774  23.097  1.00 40.88           H  
ATOM   1800  CD  PRO A 119      43.517  28.452  21.383  1.00 40.88           C  
ATOM   1801  HD2 PRO A 119      44.245  28.672  20.602  1.00 40.88           H  
ATOM   1802  HD3 PRO A 119      43.912  27.700  22.066  1.00 40.88           H  
ATOM   1803  N   SER A 120      39.619  30.095  19.566  1.00 41.20           N  
ATOM   1804  H   SER A 120      39.591  30.127  18.557  1.00 41.20           H  
ATOM   1805  CA  SER A 120      38.682  31.083  20.143  1.00 41.20           C  
ATOM   1806  HA  SER A 120      37.686  30.655  20.032  1.00 41.20           H  
ATOM   1807  C   SER A 120      38.682  32.449  19.425  1.00 41.20           C  
ATOM   1808  CB  SER A 120      38.871  31.283  21.653  1.00 41.20           C  
ATOM   1809  HB2 SER A 120      39.835  31.767  21.815  1.00 41.20           H  
ATOM   1810  HB3 SER A 120      38.845  30.316  22.155  1.00 41.20           H  
ATOM   1811  O   SER A 120      39.519  33.293  19.710  1.00 41.20           O  
ATOM   1812  OG  SER A 120      37.890  32.124  22.220  1.00 41.20           O  
ATOM   1813  HG  SER A 120      38.199  33.028  22.128  1.00 41.20           H  
ATOM   1814  N   VAL A 121      37.608  32.672  18.649  1.00 37.79           N  
ATOM   1815  H   VAL A 121      37.105  31.839  18.379  1.00 37.79           H  
ATOM   1816  CA  VAL A 121      36.817  33.925  18.543  1.00 37.79           C  
ATOM   1817  HA  VAL A 121      35.938  33.643  17.964  1.00 37.79           H  
ATOM   1818  C   VAL A 121      37.422  35.110  17.759  1.00 37.79           C  
ATOM   1819  CB  VAL A 121      36.262  34.328  19.946  1.00 37.79           C  
ATOM   1820  HB  VAL A 121      37.092  34.603  20.597  1.00 37.79           H  
ATOM   1821  O   VAL A 121      38.627  35.305  17.681  1.00 37.79           O  
ATOM   1822  CG1 VAL A 121      35.203  35.449  19.984  1.00 37.79           C  
ATOM   1823 HG11 VAL A 121      34.361  35.201  19.338  1.00 37.79           H  
ATOM   1824 HG12 VAL A 121      35.601  36.417  19.679  1.00 37.79           H  
ATOM   1825 HG13 VAL A 121      34.837  35.579  21.003  1.00 37.79           H  
ATOM   1826  CG2 VAL A 121      35.485  33.162  20.589  1.00 37.79           C  
ATOM   1827 HG21 VAL A 121      36.050  32.230  20.588  1.00 37.79           H  
ATOM   1828 HG22 VAL A 121      35.248  33.398  21.626  1.00 37.79           H  
ATOM   1829 HG23 VAL A 121      34.559  32.974  20.045  1.00 37.79           H  
ATOM   1830  N   ILE A 122      36.487  35.960  17.300  1.00 43.74           N  
ATOM   1831  H   ILE A 122      35.537  35.630  17.398  1.00 43.74           H  
ATOM   1832  CA  ILE A 122      36.598  37.352  16.817  1.00 43.74           C  
ATOM   1833  HA  ILE A 122      35.636  37.816  17.038  1.00 43.74           H  
ATOM   1834  C   ILE A 122      36.762  37.412  15.289  1.00 43.74           C  
ATOM   1835  CB  ILE A 122      37.654  38.181  17.602  1.00 43.74           C  
ATOM   1836  HB  ILE A 122      38.644  37.890  17.250  1.00 43.74           H  
ATOM   1837  O   ILE A 122      37.724  36.899  14.744  1.00 43.74           O  
ATOM   1838  CG1 ILE A 122      37.610  38.000  19.145  1.00 43.74           C  
ATOM   1839 HG12 ILE A 122      36.707  38.458  19.547  1.00 43.74           H  
ATOM   1840 HG13 ILE A 122      37.617  36.945  19.417  1.00 43.74           H  
ATOM   1841  CG2 ILE A 122      37.447  39.673  17.282  1.00 43.74           C  
ATOM   1842 HG21 ILE A 122      36.479  40.017  17.645  1.00 43.74           H  
ATOM   1843 HG22 ILE A 122      38.231  40.273  17.744  1.00 43.74           H  
ATOM   1844 HG23 ILE A 122      37.518  39.844  16.208  1.00 43.74           H  
ATOM   1845  CD1 ILE A 122      38.829  38.550  19.885  1.00 43.74           C  
ATOM   1846 HD11 ILE A 122      39.737  38.114  19.470  1.00 43.74           H  
ATOM   1847 HD12 ILE A 122      38.760  38.291  20.941  1.00 43.74           H  
ATOM   1848 HD13 ILE A 122      38.873  39.636  19.796  1.00 43.74           H  
ATOM   1849  N   GLY A 123      35.843  37.970  14.501  1.00 34.47           N  
ATOM   1850  H   GLY A 123      36.118  37.893  13.532  1.00 34.47           H  
ATOM   1851  CA  GLY A 123      34.936  39.100  14.726  1.00 34.47           C  
ATOM   1852  HA2 GLY A 123      35.165  39.624  15.653  1.00 34.47           H  
ATOM   1853  HA3 GLY A 123      33.906  38.744  14.743  1.00 34.47           H  
ATOM   1854  C   GLY A 123      35.122  40.071  13.547  1.00 34.47           C  
ATOM   1855  O   GLY A 123      36.092  39.924  12.809  1.00 34.47           O  
ATOM   1856  N   GLY A 124      34.170  40.985  13.335  1.00 35.83           N  
ATOM   1857  H   GLY A 124      33.424  41.056  14.012  1.00 35.83           H  
ATOM   1858  CA  GLY A 124      34.157  41.988  12.254  1.00 35.83           C  
ATOM   1859  HA2 GLY A 124      33.430  42.761  12.501  1.00 35.83           H  
ATOM   1860  HA3 GLY A 124      33.846  41.499  11.330  1.00 35.83           H  
ATOM   1861  C   GLY A 124      35.505  42.690  11.997  1.00 35.83           C  
ATOM   1862  O   GLY A 124      36.406  42.680  12.822  1.00 35.83           O  
ATOM   1863  N   ASP A 125      35.744  43.297  10.839  1.00 41.56           N  
ATOM   1864  H   ASP A 125      36.731  43.314  10.623  1.00 41.56           H  
ATOM   1865  CA  ASP A 125      35.103  44.559  10.488  1.00 41.56           C  
ATOM   1866  HA  ASP A 125      34.025  44.470  10.621  1.00 41.56           H  
ATOM   1867  C   ASP A 125      35.386  44.969   9.030  1.00 41.56           C  
ATOM   1868  CB  ASP A 125      35.633  45.677  11.415  1.00 41.56           C  
ATOM   1869  HB2 ASP A 125      35.334  46.644  11.011  1.00 41.56           H  
ATOM   1870  HB3 ASP A 125      36.722  45.646  11.426  1.00 41.56           H  
ATOM   1871  O   ASP A 125      36.364  44.586   8.390  1.00 41.56           O  
ATOM   1872  CG  ASP A 125      35.093  45.582  12.848  1.00 41.56           C  
ATOM   1873  OD1 ASP A 125      33.959  45.066  12.999  1.00 41.56           O  
ATOM   1874  OD2 ASP A 125      35.787  46.072  13.764  1.00 41.56           O  
ATOM   1875  N   THR A 126      34.481  45.806   8.542  1.00 35.58           N  
ATOM   1876  H   THR A 126      33.784  46.096   9.213  1.00 35.58           H  
ATOM   1877  CA  THR A 126      34.428  46.556   7.285  1.00 35.58           C  
ATOM   1878  HA  THR A 126      34.309  45.872   6.444  1.00 35.58           H  
ATOM   1879  C   THR A 126      35.616  47.497   7.023  1.00 35.58           C  
ATOM   1880  CB  THR A 126      33.194  47.468   7.412  1.00 35.58           C  
ATOM   1881  HB  THR A 126      33.191  48.193   6.598  1.00 35.58           H  
ATOM   1882  O   THR A 126      36.018  48.228   7.920  1.00 35.58           O  
ATOM   1883  CG2 THR A 126      31.873  46.696   7.392  1.00 35.58           C  
ATOM   1884 HG21 THR A 126      31.801  46.106   6.478  1.00 35.58           H  
ATOM   1885 HG22 THR A 126      31.804  46.037   8.257  1.00 35.58           H  
ATOM   1886 HG23 THR A 126      31.045  47.404   7.425  1.00 35.58           H  
ATOM   1887  OG1 THR A 126      33.228  48.143   8.654  1.00 35.58           O  
ATOM   1888  HG1 THR A 126      34.135  48.415   8.814  1.00 35.58           H  
ATOM   1889  N   SER A 127      36.072  47.599   5.766  1.00 41.45           N  
ATOM   1890  H   SER A 127      35.908  46.804   5.165  1.00 41.45           H  
ATOM   1891  CA  SER A 127      36.518  48.841   5.071  1.00 41.45           C  
ATOM   1892  HA  SER A 127      35.657  49.492   4.920  1.00 41.45           H  
ATOM   1893  C   SER A 127      37.070  48.454   3.685  1.00 41.45           C  
ATOM   1894  CB  SER A 127      37.576  49.643   5.855  1.00 41.45           C  
ATOM   1895  HB2 SER A 127      37.094  50.148   6.692  1.00 41.45           H  
ATOM   1896  HB3 SER A 127      37.996  50.409   5.204  1.00 41.45           H  
ATOM   1897  O   SER A 127      38.025  47.701   3.570  1.00 41.45           O  
ATOM   1898  OG  SER A 127      38.621  48.840   6.353  1.00 41.45           O  
ATOM   1899  HG  SER A 127      38.250  48.279   7.039  1.00 41.45           H  
ATOM   1900  N   VAL A 128      36.359  48.664   2.574  1.00 32.96           N  
ATOM   1901  H   VAL A 128      36.426  47.842   1.992  1.00 32.96           H  
ATOM   1902  CA  VAL A 128      36.313  49.885   1.741  1.00 32.96           C  
ATOM   1903  HA  VAL A 128      36.195  49.531   0.717  1.00 32.96           H  
ATOM   1904  C   VAL A 128      37.611  50.698   1.744  1.00 32.96           C  
ATOM   1905  CB  VAL A 128      35.086  50.791   1.997  1.00 32.96           C  
ATOM   1906  HB  VAL A 128      35.167  51.263   2.977  1.00 32.96           H  
ATOM   1907  O   VAL A 128      37.744  51.614   2.545  1.00 32.96           O  
ATOM   1908  CG1 VAL A 128      34.977  51.878   0.910  1.00 32.96           C  
ATOM   1909 HG11 VAL A 128      34.919  51.423  -0.079  1.00 32.96           H  
ATOM   1910 HG12 VAL A 128      35.837  52.546   0.951  1.00 32.96           H  
ATOM   1911 HG13 VAL A 128      34.084  52.479   1.080  1.00 32.96           H  
ATOM   1912  CG2 VAL A 128      33.776  49.993   1.953  1.00 32.96           C  
ATOM   1913 HG21 VAL A 128      33.760  49.258   2.757  1.00 32.96           H  
ATOM   1914 HG22 VAL A 128      33.676  49.484   0.995  1.00 32.96           H  
ATOM   1915 HG23 VAL A 128      32.930  50.666   2.093  1.00 32.96           H  
ATOM   1916  N   VAL A 129      38.490  50.427   0.770  1.00 39.59           N  
ATOM   1917  H   VAL A 129      38.407  49.540   0.295  1.00 39.59           H  
ATOM   1918  CA  VAL A 129      39.303  51.436   0.064  1.00 39.59           C  
ATOM   1919  HA  VAL A 129      38.751  52.376   0.082  1.00 39.59           H  
ATOM   1920  C   VAL A 129      39.460  50.998  -1.408  1.00 39.59           C  
ATOM   1921  CB  VAL A 129      40.679  51.715   0.716  1.00 39.59           C  
ATOM   1922  HB  VAL A 129      41.290  50.814   0.666  1.00 39.59           H  
ATOM   1923  O   VAL A 129      39.810  49.862  -1.707  1.00 39.59           O  
ATOM   1924  CG1 VAL A 129      41.408  52.848  -0.025  1.00 39.59           C  
ATOM   1925 HG11 VAL A 129      40.805  53.756  -0.023  1.00 39.59           H  
ATOM   1926 HG12 VAL A 129      41.620  52.558  -1.054  1.00 39.59           H  
ATOM   1927 HG13 VAL A 129      42.363  53.055   0.458  1.00 39.59           H  
ATOM   1928  CG2 VAL A 129      40.593  52.165   2.180  1.00 39.59           C  
ATOM   1929 HG21 VAL A 129      41.583  52.435   2.549  1.00 39.59           H  
ATOM   1930 HG22 VAL A 129      40.232  51.344   2.799  1.00 39.59           H  
ATOM   1931 HG23 VAL A 129      39.929  53.024   2.279  1.00 39.59           H  
ATOM   1932  N   VAL A 130      39.138  51.925  -2.306  1.00 37.87           N  
ATOM   1933  H   VAL A 130      39.005  52.845  -1.913  1.00 37.87           H  
ATOM   1934  CA  VAL A 130      39.154  51.943  -3.790  1.00 37.87           C  
ATOM   1935  HA  VAL A 130      39.517  51.002  -4.204  1.00 37.87           H  
ATOM   1936  C   VAL A 130      40.102  53.115  -4.176  1.00 37.87           C  
ATOM   1937  CB  VAL A 130      37.682  52.232  -4.214  1.00 37.87           C  
ATOM   1938  HB  VAL A 130      37.365  53.157  -3.732  1.00 37.87           H  
ATOM   1939  O   VAL A 130      40.372  53.910  -3.269  1.00 37.87           O  
ATOM   1940  CG1 VAL A 130      37.427  52.396  -5.704  1.00 37.87           C  
ATOM   1941 HG11 VAL A 130      36.360  52.373  -5.924  1.00 37.87           H  
ATOM   1942 HG12 VAL A 130      37.918  51.588  -6.245  1.00 37.87           H  
ATOM   1943 HG13 VAL A 130      37.774  53.386  -6.002  1.00 37.87           H  
ATOM   1944  CG2 VAL A 130      36.706  51.133  -3.773  1.00 37.87           C  
ATOM   1945 HG21 VAL A 130      35.683  51.392  -4.045  1.00 37.87           H  
ATOM   1946 HG22 VAL A 130      36.735  51.014  -2.689  1.00 37.87           H  
ATOM   1947 HG23 VAL A 130      36.980  50.184  -4.234  1.00 37.87           H  
ATOM   1948  N   PRO A 131      40.484  53.438  -5.439  1.00 45.45           N  
ATOM   1949  CA  PRO A 131      40.847  52.718  -6.690  1.00 45.45           C  
ATOM   1950  HA  PRO A 131      40.760  51.637  -6.589  1.00 45.45           H  
ATOM   1951  C   PRO A 131      42.265  53.120  -7.222  1.00 45.45           C  
ATOM   1952  CB  PRO A 131      39.853  53.281  -7.719  1.00 45.45           C  
ATOM   1953  HB2 PRO A 131      38.919  52.721  -7.742  1.00 45.45           H  
ATOM   1954  HB3 PRO A 131      40.241  53.264  -8.738  1.00 45.45           H  
ATOM   1955  O   PRO A 131      42.888  54.001  -6.646  1.00 45.45           O  
ATOM   1956  CG  PRO A 131      39.638  54.733  -7.258  1.00 45.45           C  
ATOM   1957  HG2 PRO A 131      40.221  55.407  -7.887  1.00 45.45           H  
ATOM   1958  HG3 PRO A 131      38.586  55.010  -7.311  1.00 45.45           H  
ATOM   1959  CD  PRO A 131      40.169  54.808  -5.826  1.00 45.45           C  
ATOM   1960  HD2 PRO A 131      39.406  55.246  -5.183  1.00 45.45           H  
ATOM   1961  HD3 PRO A 131      41.063  55.430  -5.785  1.00 45.45           H  
ATOM   1962  N   ASP A 132      42.741  52.576  -8.366  1.00 36.62           N  
ATOM   1963  H   ASP A 132      42.448  51.635  -8.585  1.00 36.62           H  
ATOM   1964  CA  ASP A 132      43.028  53.402  -9.573  1.00 36.62           C  
ATOM   1965  HA  ASP A 132      42.071  53.864  -9.814  1.00 36.62           H  
ATOM   1966  C   ASP A 132      43.445  52.621 -10.850  1.00 36.62           C  
ATOM   1967  CB  ASP A 132      44.068  54.538  -9.355  1.00 36.62           C  
ATOM   1968  HB2 ASP A 132      44.872  54.425 -10.082  1.00 36.62           H  
ATOM   1969  HB3 ASP A 132      44.543  54.454  -8.377  1.00 36.62           H  
ATOM   1970  O   ASP A 132      44.377  51.825 -10.829  1.00 36.62           O  
ATOM   1971  CG  ASP A 132      43.486  55.951  -9.552  1.00 36.62           C  
ATOM   1972  OD1 ASP A 132      42.401  56.056 -10.179  1.00 36.62           O  
ATOM   1973  OD2 ASP A 132      44.162  56.925  -9.158  1.00 36.62           O  
ATOM   1974  N   SER A 133      42.785  52.982 -11.968  1.00 37.04           N  
ATOM   1975  H   SER A 133      42.068  53.658 -11.748  1.00 37.04           H  
ATOM   1976  CA  SER A 133      43.219  53.078 -13.394  1.00 37.04           C  
ATOM   1977  HA  SER A 133      42.302  53.277 -13.949  1.00 37.04           H  
ATOM   1978  C   SER A 133      43.890  51.881 -14.143  1.00 37.04           C  
ATOM   1979  CB  SER A 133      44.044  54.367 -13.476  1.00 37.04           C  
ATOM   1980  HB2 SER A 133      43.588  55.124 -12.838  1.00 37.04           H  
ATOM   1981  HB3 SER A 133      44.026  54.747 -14.497  1.00 37.04           H  
ATOM   1982  O   SER A 133      44.895  51.345 -13.705  1.00 37.04           O  
ATOM   1983  OG  SER A 133      45.380  54.172 -13.062  1.00 37.04           O  
ATOM   1984  HG  SER A 133      45.401  53.526 -12.352  1.00 37.04           H  
ATOM   1985  N   THR A 134      43.467  51.397 -15.334  1.00 37.90           N  
ATOM   1986  H   THR A 134      43.797  50.451 -15.457  1.00 37.90           H  
ATOM   1987  CA  THR A 134      43.359  52.067 -16.661  1.00 37.90           C  
ATOM   1988  HA  THR A 134      42.758  52.973 -16.582  1.00 37.90           H  
ATOM   1989  C   THR A 134      42.749  51.131 -17.771  1.00 37.90           C  
ATOM   1990  CB  THR A 134      44.785  52.439 -17.166  1.00 37.90           C  
ATOM   1991  HB  THR A 134      44.754  52.517 -18.252  1.00 37.90           H  
ATOM   1992  O   THR A 134      43.267  50.045 -17.980  1.00 37.90           O  
ATOM   1993  CG2 THR A 134      45.320  53.767 -16.637  1.00 37.90           C  
ATOM   1994 HG21 THR A 134      46.172  54.069 -17.246  1.00 37.90           H  
ATOM   1995 HG22 THR A 134      44.555  54.540 -16.704  1.00 37.90           H  
ATOM   1996 HG23 THR A 134      45.666  53.658 -15.609  1.00 37.90           H  
ATOM   1997  OG1 THR A 134      45.756  51.481 -16.802  1.00 37.90           O  
ATOM   1998  HG1 THR A 134      45.828  51.464 -15.845  1.00 37.90           H  
ATOM   1999  N   ILE A 135      41.667  51.574 -18.469  1.00 39.53           N  
ATOM   2000  H   ILE A 135      41.169  52.294 -17.966  1.00 39.53           H  
ATOM   2001  CA  ILE A 135      41.330  51.588 -19.950  1.00 39.53           C  
ATOM   2002  HA  ILE A 135      40.276  51.856 -20.014  1.00 39.53           H  
ATOM   2003  C   ILE A 135      41.442  50.276 -20.813  1.00 39.53           C  
ATOM   2004  CB  ILE A 135      42.138  52.788 -20.533  1.00 39.53           C  
ATOM   2005  HB  ILE A 135      43.187  52.606 -20.300  1.00 39.53           H  
ATOM   2006  O   ILE A 135      42.458  49.605 -20.672  1.00 39.53           O  
ATOM   2007  CG1 ILE A 135      41.718  54.112 -19.838  1.00 39.53           C  
ATOM   2008 HG12 ILE A 135      40.659  54.295 -20.024  1.00 39.53           H  
ATOM   2009 HG13 ILE A 135      41.857  54.034 -18.760  1.00 39.53           H  
ATOM   2010  CG2 ILE A 135      42.072  53.003 -22.051  1.00 39.53           C  
ATOM   2011 HG21 ILE A 135      42.305  52.068 -22.560  1.00 39.53           H  
ATOM   2012 HG22 ILE A 135      41.118  53.435 -22.355  1.00 39.53           H  
ATOM   2013 HG23 ILE A 135      42.861  53.692 -22.352  1.00 39.53           H  
ATOM   2014  CD1 ILE A 135      42.512  55.348 -20.275  1.00 39.53           C  
ATOM   2015 HD11 ILE A 135      42.262  55.629 -21.298  1.00 39.53           H  
ATOM   2016 HD12 ILE A 135      43.581  55.151 -20.196  1.00 39.53           H  
ATOM   2017 HD13 ILE A 135      42.262  56.185 -19.622  1.00 39.53           H  
ATOM   2018  N   PRO A 136      40.516  49.909 -21.778  1.00 38.81           N  
ATOM   2019  CA  PRO A 136      39.853  50.758 -22.815  1.00 38.81           C  
ATOM   2020  HA  PRO A 136      39.958  51.808 -22.544  1.00 38.81           H  
ATOM   2021  C   PRO A 136      38.339  50.586 -23.172  1.00 38.81           C  
ATOM   2022  CB  PRO A 136      40.649  50.456 -24.108  1.00 38.81           C  
ATOM   2023  HB2 PRO A 136      41.408  51.212 -24.305  1.00 38.81           H  
ATOM   2024  HB3 PRO A 136      39.996  50.390 -24.978  1.00 38.81           H  
ATOM   2025  O   PRO A 136      37.708  49.566 -22.925  1.00 38.81           O  
ATOM   2026  CG  PRO A 136      41.312  49.097 -23.856  1.00 38.81           C  
ATOM   2027  HG2 PRO A 136      41.066  48.377 -24.637  1.00 38.81           H  
ATOM   2028  HG3 PRO A 136      42.391  49.220 -23.774  1.00 38.81           H  
ATOM   2029  CD  PRO A 136      40.738  48.661 -22.509  1.00 38.81           C  
ATOM   2030  HD2 PRO A 136      39.788  48.149 -22.662  1.00 38.81           H  
ATOM   2031  HD3 PRO A 136      41.419  47.975 -22.006  1.00 38.81           H  
ATOM   2032  N   ARG A 137      37.825  51.653 -23.833  1.00 38.98           N  
ATOM   2033  H   ARG A 137      38.534  52.346 -24.027  1.00 38.98           H  
ATOM   2034  CA  ARG A 137      36.516  51.962 -24.498  1.00 38.98           C  
ATOM   2035  HA  ARG A 137      35.676  51.711 -23.850  1.00 38.98           H  
ATOM   2036  C   ARG A 137      36.327  51.239 -25.858  1.00 38.98           C  
ATOM   2037  CB  ARG A 137      36.557  53.473 -24.832  1.00 38.98           C  
ATOM   2038  HB2 ARG A 137      35.750  53.701 -25.529  1.00 38.98           H  
ATOM   2039  HB3 ARG A 137      37.490  53.676 -25.359  1.00 38.98           H  
ATOM   2040  O   ARG A 137      37.332  50.864 -26.443  1.00 38.98           O  
ATOM   2041  CG  ARG A 137      36.428  54.459 -23.662  1.00 38.98           C  
ATOM   2042  HG2 ARG A 137      37.118  54.187 -22.863  1.00 38.98           H  
ATOM   2043  HG3 ARG A 137      35.408  54.421 -23.280  1.00 38.98           H  
ATOM   2044  CD  ARG A 137      36.755  55.882 -24.154  1.00 38.98           C  
ATOM   2045  HD2 ARG A 137      36.261  56.042 -25.113  1.00 38.98           H  
ATOM   2046  HD3 ARG A 137      37.832  55.958 -24.305  1.00 38.98           H  
ATOM   2047  NE  ARG A 137      36.297  56.930 -23.219  1.00 38.98           N  
ATOM   2048  HE  ARG A 137      35.680  56.636 -22.476  1.00 38.98           H  
ATOM   2049  NH1 ARG A 137      37.357  58.722 -24.204  1.00 38.98           N  
ATOM   2050 HH11 ARG A 137      37.803  58.100 -24.863  1.00 38.98           H  
ATOM   2051 HH12 ARG A 137      37.535  59.715 -24.247  1.00 38.98           H  
ATOM   2052  NH2 ARG A 137      35.990  59.062 -22.477  1.00 38.98           N  
ATOM   2053 HH21 ARG A 137      36.187  60.050 -22.539  1.00 38.98           H  
ATOM   2054 HH22 ARG A 137      35.357  58.730 -21.763  1.00 38.98           H  
ATOM   2055  CZ  ARG A 137      36.551  58.226 -23.305  1.00 38.98           C  
ATOM   2056  N   GLY A 138      35.160  51.117 -26.520  1.00 37.52           N  
ATOM   2057  H   GLY A 138      35.310  50.687 -27.421  1.00 37.52           H  
ATOM   2058  CA  GLY A 138      33.764  51.587 -26.337  1.00 37.52           C  
ATOM   2059  HA2 GLY A 138      33.276  50.943 -25.606  1.00 37.52           H  
ATOM   2060  HA3 GLY A 138      33.752  52.612 -25.965  1.00 37.52           H  
ATOM   2061  C   GLY A 138      32.987  51.549 -27.700  1.00 37.52           C  
ATOM   2062  O   GLY A 138      33.654  51.673 -28.727  1.00 37.52           O  
ATOM   2063  N   PRO A 139      31.640  51.364 -27.763  1.00 40.11           N  
ATOM   2064  CA  PRO A 139      30.881  51.185 -29.023  1.00 40.11           C  
ATOM   2065  HA  PRO A 139      31.569  50.991 -29.846  1.00 40.11           H  
ATOM   2066  C   PRO A 139      29.958  52.364 -29.452  1.00 40.11           C  
ATOM   2067  CB  PRO A 139      30.070  49.913 -28.769  1.00 40.11           C  
ATOM   2068  HB2 PRO A 139      29.195  49.840 -29.416  1.00 40.11           H  
ATOM   2069  HB3 PRO A 139      30.711  49.041 -28.895  1.00 40.11           H  
ATOM   2070  O   PRO A 139      29.540  53.172 -28.624  1.00 40.11           O  
ATOM   2071  CG  PRO A 139      29.680  50.052 -27.297  1.00 40.11           C  
ATOM   2072  HG2 PRO A 139      28.741  50.601 -27.219  1.00 40.11           H  
ATOM   2073  HG3 PRO A 139      29.584  49.076 -26.821  1.00 40.11           H  
ATOM   2074  CD  PRO A 139      30.806  50.880 -26.665  1.00 40.11           C  
ATOM   2075  HD2 PRO A 139      30.389  51.719 -26.107  1.00 40.11           H  
ATOM   2076  HD3 PRO A 139      31.377  50.233 -26.000  1.00 40.11           H  
ATOM   2077  N   ASN A 140      29.626  52.406 -30.758  1.00 40.48           N  
ATOM   2078  H   ASN A 140      30.030  51.680 -31.333  1.00 40.48           H  
ATOM   2079  CA  ASN A 140      28.766  53.372 -31.488  1.00 40.48           C  
ATOM   2080  HA  ASN A 140      29.214  54.362 -31.399  1.00 40.48           H  
ATOM   2081  C   ASN A 140      27.316  53.446 -30.946  1.00 40.48           C  
ATOM   2082  CB  ASN A 140      28.731  52.960 -32.978  1.00 40.48           C  
ATOM   2083  HB2 ASN A 140      28.629  51.878 -33.060  1.00 40.48           H  
ATOM   2084  HB3 ASN A 140      27.846  53.400 -33.438  1.00 40.48           H  
ATOM   2085  O   ASN A 140      26.684  52.410 -30.769  1.00 40.48           O  
ATOM   2086  CG  ASN A 140      29.917  53.425 -33.803  1.00 40.48           C  
ATOM   2087  ND2 ASN A 140      30.022  52.975 -35.031  1.00 40.48           N  
ATOM   2088 HD21 ASN A 140      29.313  52.371 -35.423  1.00 40.48           H  
ATOM   2089 HD22 ASN A 140      30.800  53.333 -35.566  1.00 40.48           H  
ATOM   2090  OD1 ASN A 140      30.748  54.204 -33.379  1.00 40.48           O  
ATOM   2091  N   ILE A 141      26.826  54.614 -30.502  1.00 39.40           N  
ATOM   2092  H   ILE A 141      26.407  54.450 -29.597  1.00 39.40           H  
ATOM   2093  CA  ILE A 141      26.104  55.718 -31.197  1.00 39.40           C  
ATOM   2094  HA  ILE A 141      25.982  56.454 -30.403  1.00 39.40           H  
ATOM   2095  C   ILE A 141      24.659  55.389 -31.636  1.00 39.40           C  
ATOM   2096  CB  ILE A 141      26.904  56.503 -32.267  1.00 39.40           C  
ATOM   2097  HB  ILE A 141      27.140  55.829 -33.091  1.00 39.40           H  
ATOM   2098  O   ILE A 141      24.407  54.554 -32.499  1.00 39.40           O  
ATOM   2099  CG1 ILE A 141      28.211  57.089 -31.687  1.00 39.40           C  
ATOM   2100 HG12 ILE A 141      27.972  57.909 -31.010  1.00 39.40           H  
ATOM   2101 HG13 ILE A 141      28.736  56.339 -31.094  1.00 39.40           H  
ATOM   2102  CG2 ILE A 141      26.058  57.685 -32.802  1.00 39.40           C  
ATOM   2103 HG21 ILE A 141      25.768  58.355 -31.993  1.00 39.40           H  
ATOM   2104 HG22 ILE A 141      26.614  58.253 -33.548  1.00 39.40           H  
ATOM   2105 HG23 ILE A 141      25.160  57.322 -33.302  1.00 39.40           H  
ATOM   2106  CD1 ILE A 141      29.187  57.601 -32.754  1.00 39.40           C  
ATOM   2107 HD11 ILE A 141      29.383  56.817 -33.486  1.00 39.40           H  
ATOM   2108 HD12 ILE A 141      30.127  57.877 -32.276  1.00 39.40           H  
ATOM   2109 HD13 ILE A 141      28.788  58.481 -33.258  1.00 39.40           H  
ATOM   2110  N   ILE A 142      23.744  56.158 -31.032  1.00 33.08           N  
ATOM   2111  H   ILE A 142      24.123  56.873 -30.428  1.00 33.08           H  
ATOM   2112  CA  ILE A 142      22.297  56.304 -31.238  1.00 33.08           C  
ATOM   2113  HA  ILE A 142      21.926  55.538 -31.919  1.00 33.08           H  
ATOM   2114  C   ILE A 142      22.050  57.705 -31.837  1.00 33.08           C  
ATOM   2115  CB  ILE A 142      21.592  56.189 -29.853  1.00 33.08           C  
ATOM   2116  HB  ILE A 142      22.078  56.901 -29.186  1.00 33.08           H  
ATOM   2117  O   ILE A 142      22.717  58.654 -31.428  1.00 33.08           O  
ATOM   2118  CG1 ILE A 142      21.761  54.780 -29.233  1.00 33.08           C  
ATOM   2119 HG12 ILE A 142      22.791  54.447 -29.354  1.00 33.08           H  
ATOM   2120 HG13 ILE A 142      21.122  54.072 -29.760  1.00 33.08           H  
ATOM   2121  CG2 ILE A 142      20.098  56.571 -29.904  1.00 33.08           C  
ATOM   2122 HG21 ILE A 142      19.571  55.934 -30.614  1.00 33.08           H  
ATOM   2123 HG22 ILE A 142      19.978  57.614 -30.195  1.00 33.08           H  
ATOM   2124 HG23 ILE A 142      19.638  56.466 -28.921  1.00 33.08           H  
ATOM   2125  CD1 ILE A 142      21.449  54.722 -27.728  1.00 33.08           C  
ATOM   2126 HD11 ILE A 142      22.041  55.467 -27.196  1.00 33.08           H  
ATOM   2127 HD12 ILE A 142      21.704  53.733 -27.349  1.00 33.08           H  
ATOM   2128 HD13 ILE A 142      20.389  54.898 -27.545  1.00 33.08           H  
ATOM   2129  N   GLY A 143      21.054  57.838 -32.717  1.00 36.76           N  
ATOM   2130  H   GLY A 143      20.628  56.996 -33.076  1.00 36.76           H  
ATOM   2131  CA  GLY A 143      20.316  59.073 -33.037  1.00 36.76           C  
ATOM   2132  HA2 GLY A 143      20.259  59.721 -32.162  1.00 36.76           H  
ATOM   2133  HA3 GLY A 143      20.800  59.614 -33.850  1.00 36.76           H  
ATOM   2134  C   GLY A 143      18.899  58.668 -33.472  1.00 36.76           C  
ATOM   2135  O   GLY A 143      18.772  57.745 -34.268  1.00 36.76           O  
ATOM   2136  N   GLU A 144      17.844  59.092 -32.759  1.00 36.24           N  
ATOM   2137  H   GLU A 144      17.229  58.298 -32.646  1.00 36.24           H  
ATOM   2138  CA  GLU A 144      16.992  60.259 -33.105  1.00 36.24           C  
ATOM   2139  HA  GLU A 144      16.585  60.673 -32.182  1.00 36.24           H  
ATOM   2140  C   GLU A 144      15.798  59.805 -33.989  1.00 36.24           C  
ATOM   2141  CB  GLU A 144      17.859  61.354 -33.768  1.00 36.24           C  
ATOM   2142  HB2 GLU A 144      18.107  61.037 -34.781  1.00 36.24           H  
ATOM   2143  HB3 GLU A 144      18.784  61.444 -33.199  1.00 36.24           H  
ATOM   2144  O   GLU A 144      15.999  59.015 -34.897  1.00 36.24           O  
ATOM   2145  CG  GLU A 144      17.236  62.752 -33.807  1.00 36.24           C  
ATOM   2146  HG2 GLU A 144      16.321  62.717 -34.398  1.00 36.24           H  
ATOM   2147  HG3 GLU A 144      16.988  63.036 -32.784  1.00 36.24           H  
ATOM   2148  CD  GLU A 144      18.183  63.813 -34.393  1.00 36.24           C  
ATOM   2149  OE1 GLU A 144      17.952  65.003 -34.084  1.00 36.24           O  
ATOM   2150  OE2 GLU A 144      19.129  63.435 -35.121  1.00 36.24           O  
ATOM   2151  N   ALA A 145      14.521  60.176 -33.856  1.00 35.49           N  
ATOM   2152  H   ALA A 145      13.982  59.857 -34.649  1.00 35.49           H  
ATOM   2153  CA  ALA A 145      13.667  60.801 -32.848  1.00 35.49           C  
ATOM   2154  HA  ALA A 145      13.816  60.324 -31.880  1.00 35.49           H  
ATOM   2155  C   ALA A 145      12.188  60.605 -33.298  1.00 35.49           C  
ATOM   2156  CB  ALA A 145      13.971  62.303 -32.754  1.00 35.49           C  
ATOM   2157  HB1 ALA A 145      13.965  62.754 -33.747  1.00 35.49           H  
ATOM   2158  HB2 ALA A 145      13.222  62.801 -32.138  1.00 35.49           H  
ATOM   2159  HB3 ALA A 145      14.940  62.456 -32.281  1.00 35.49           H  
ATOM   2160  O   ALA A 145      11.924  60.417 -34.479  1.00 35.49           O  
ATOM   2161  N   ALA A 146      11.264  60.745 -32.338  1.00 33.81           N  
ATOM   2162  H   ALA A 146      11.640  60.753 -31.401  1.00 33.81           H  
ATOM   2163  CA  ALA A 146       9.934  61.376 -32.446  1.00 33.81           C  
ATOM   2164  HA  ALA A 146       9.590  61.417 -31.412  1.00 33.81           H  
ATOM   2165  C   ALA A 146       8.742  60.746 -33.223  1.00 33.81           C  
ATOM   2166  CB  ALA A 146      10.140  62.845 -32.841  1.00 33.81           C  
ATOM   2167  HB1 ALA A 146      10.852  63.326 -32.169  1.00 33.81           H  
ATOM   2168  HB2 ALA A 146       9.192  63.380 -32.789  1.00 33.81           H  
ATOM   2169  HB3 ALA A 146      10.513  62.901 -33.863  1.00 33.81           H  
ATOM   2170  O   ALA A 146       8.808  60.445 -34.407  1.00 33.81           O  
ATOM   2171  N   GLY A 147       7.589  60.762 -32.522  1.00 32.36           N  
ATOM   2172  H   GLY A 147       7.679  60.967 -31.538  1.00 32.36           H  
ATOM   2173  CA  GLY A 147       6.214  60.876 -33.054  1.00 32.36           C  
ATOM   2174  HA2 GLY A 147       6.258  61.313 -34.051  1.00 32.36           H  
ATOM   2175  HA3 GLY A 147       5.643  61.558 -32.424  1.00 32.36           H  
ATOM   2176  C   GLY A 147       5.462  59.543 -33.181  1.00 32.36           C  
ATOM   2177  O   GLY A 147       5.866  58.702 -33.965  1.00 32.36           O  
ATOM   2178  N   GLY A 148       4.387  59.212 -32.457  1.00 33.44           N  
ATOM   2179  H   GLY A 148       4.083  58.277 -32.686  1.00 33.44           H  
ATOM   2180  CA  GLY A 148       3.379  60.028 -31.775  1.00 33.44           C  
ATOM   2181  HA2 GLY A 148       3.180  59.610 -30.789  1.00 33.44           H  
ATOM   2182  HA3 GLY A 148       3.721  61.057 -31.656  1.00 33.44           H  
ATOM   2183  C   GLY A 148       2.079  60.053 -32.593  1.00 33.44           C  
ATOM   2184  O   GLY A 148       2.090  60.643 -33.658  1.00 33.44           O  
ATOM   2185  N   GLU A 149       1.024  59.402 -32.074  1.00 36.18           N  
ATOM   2186  H   GLU A 149       1.250  58.775 -31.315  1.00 36.18           H  
ATOM   2187  CA  GLU A 149      -0.443  59.567 -32.291  1.00 36.18           C  
ATOM   2188  HA  GLU A 149      -0.802  60.078 -31.398  1.00 36.18           H  
ATOM   2189  C   GLU A 149      -1.149  58.189 -32.335  1.00 36.18           C  
ATOM   2190  CB  GLU A 149      -0.870  60.469 -33.466  1.00 36.18           C  
ATOM   2191  HB2 GLU A 149      -0.253  60.298 -34.348  1.00 36.18           H  
ATOM   2192  HB3 GLU A 149      -1.898  60.218 -33.731  1.00 36.18           H  
ATOM   2193  O   GLU A 149      -0.785  57.342 -33.140  1.00 36.18           O  
ATOM   2194  CG  GLU A 149      -0.859  61.945 -33.024  1.00 36.18           C  
ATOM   2195  HG2 GLU A 149       0.160  62.249 -32.784  1.00 36.18           H  
ATOM   2196  HG3 GLU A 149      -1.441  62.037 -32.106  1.00 36.18           H  
ATOM   2197  CD  GLU A 149      -1.439  62.903 -34.071  1.00 36.18           C  
ATOM   2198  OE1 GLU A 149      -2.181  63.819 -33.646  1.00 36.18           O  
ATOM   2199  OE2 GLU A 149      -1.142  62.726 -35.271  1.00 36.18           O  
ATOM   2200  N   VAL A 150      -1.979  57.765 -31.364  1.00 33.28           N  
ATOM   2201  H   VAL A 150      -2.012  56.758 -31.439  1.00 33.28           H  
ATOM   2202  CA  VAL A 150      -3.262  58.284 -30.813  1.00 33.28           C  
ATOM   2203  HA  VAL A 150      -3.328  57.843 -29.819  1.00 33.28           H  
ATOM   2204  C   VAL A 150      -4.476  57.701 -31.571  1.00 33.28           C  
ATOM   2205  CB  VAL A 150      -3.299  59.820 -30.556  1.00 33.28           C  
ATOM   2206  HB  VAL A 150      -2.992  60.341 -31.463  1.00 33.28           H  
ATOM   2207  O   VAL A 150      -4.469  57.627 -32.792  1.00 33.28           O  
ATOM   2208  CG1 VAL A 150      -4.633  60.434 -30.100  1.00 33.28           C  
ATOM   2209 HG11 VAL A 150      -5.143  60.859 -30.965  1.00 33.28           H  
ATOM   2210 HG12 VAL A 150      -5.246  59.708 -29.567  1.00 33.28           H  
ATOM   2211 HG13 VAL A 150      -4.468  61.290 -29.446  1.00 33.28           H  
ATOM   2212  CG2 VAL A 150      -2.338  60.173 -29.407  1.00 33.28           C  
ATOM   2213 HG21 VAL A 150      -2.127  61.243 -29.425  1.00 33.28           H  
ATOM   2214 HG22 VAL A 150      -2.781  59.910 -28.446  1.00 33.28           H  
ATOM   2215 HG23 VAL A 150      -1.395  59.631 -29.484  1.00 33.28           H  
ATOM   2216  N   LEU A 151      -5.517  57.338 -30.790  1.00 35.80           N  
ATOM   2217  H   LEU A 151      -5.343  57.421 -29.798  1.00 35.80           H  
ATOM   2218  CA  LEU A 151      -6.914  56.978 -31.143  1.00 35.80           C  
ATOM   2219  HA  LEU A 151      -7.524  57.234 -30.277  1.00 35.80           H  
ATOM   2220  C   LEU A 151      -7.207  55.488 -31.427  1.00 35.80           C  
ATOM   2221  CB  LEU A 151      -7.435  57.859 -32.307  1.00 35.80           C  
ATOM   2222  HB2 LEU A 151      -6.950  57.531 -33.227  1.00 35.80           H  
ATOM   2223  HB3 LEU A 151      -8.499  57.676 -32.453  1.00 35.80           H  
ATOM   2224  O   LEU A 151      -6.537  54.879 -32.245  1.00 35.80           O  
ATOM   2225  CG  LEU A 151      -7.215  59.371 -32.167  1.00 35.80           C  
ATOM   2226  HG  LEU A 151      -6.142  59.561 -32.148  1.00 35.80           H  
ATOM   2227  CD1 LEU A 151      -7.726  60.123 -33.387  1.00 35.80           C  
ATOM   2228 HD11 LEU A 151      -7.498  61.184 -33.292  1.00 35.80           H  
ATOM   2229 HD12 LEU A 151      -7.223  59.746 -34.278  1.00 35.80           H  
ATOM   2230 HD13 LEU A 151      -8.802  59.986 -33.496  1.00 35.80           H  
ATOM   2231  CD2 LEU A 151      -7.879  59.950 -30.912  1.00 35.80           C  
ATOM   2232 HD21 LEU A 151      -8.956  59.784 -30.961  1.00 35.80           H  
ATOM   2233 HD22 LEU A 151      -7.682  61.020 -30.857  1.00 35.80           H  
ATOM   2234 HD23 LEU A 151      -7.486  59.474 -30.014  1.00 35.80           H  
ATOM   2235  N   THR A 152      -8.249  54.808 -30.934  1.00 31.55           N  
ATOM   2236  H   THR A 152      -8.385  53.980 -31.497  1.00 31.55           H  
ATOM   2237  CA  THR A 152      -9.184  54.825 -29.778  1.00 31.55           C  
ATOM   2238  HA  THR A 152      -8.612  54.654 -28.867  1.00 31.55           H  
ATOM   2239  C   THR A 152     -10.141  53.620 -30.010  1.00 31.55           C  
ATOM   2240  CB  THR A 152     -10.073  56.082 -29.608  1.00 31.55           C  
ATOM   2241  HB  THR A 152     -11.098  55.774 -29.404  1.00 31.55           H  
ATOM   2242  O   THR A 152     -10.243  53.132 -31.136  1.00 31.55           O  
ATOM   2243  CG2 THR A 152      -9.628  56.957 -28.431  1.00 31.55           C  
ATOM   2244 HG21 THR A 152      -9.835  56.443 -27.493  1.00 31.55           H  
ATOM   2245 HG22 THR A 152     -10.179  57.898 -28.441  1.00 31.55           H  
ATOM   2246 HG23 THR A 152      -8.560  57.169 -28.481  1.00 31.55           H  
ATOM   2247  OG1 THR A 152     -10.113  56.879 -30.754  1.00 31.55           O  
ATOM   2248  HG1 THR A 152     -10.840  57.500 -30.677  1.00 31.55           H  
ATOM   2249  N   PRO A 153     -10.842  53.096 -28.984  1.00 35.27           N  
ATOM   2250  CA  PRO A 153     -11.599  51.839 -29.046  1.00 35.27           C  
ATOM   2251  HA  PRO A 153     -11.172  51.175 -29.797  1.00 35.27           H  
ATOM   2252  C   PRO A 153     -13.100  52.034 -29.350  1.00 35.27           C  
ATOM   2253  CB  PRO A 153     -11.385  51.234 -27.656  1.00 35.27           C  
ATOM   2254  HB2 PRO A 153     -12.170  50.528 -27.385  1.00 35.27           H  
ATOM   2255  HB3 PRO A 153     -10.409  50.750 -27.617  1.00 35.27           H  
ATOM   2256  O   PRO A 153     -13.694  53.027 -28.935  1.00 35.27           O  
ATOM   2257  CG  PRO A 153     -11.383  52.463 -26.743  1.00 35.27           C  
ATOM   2258  HG2 PRO A 153     -10.778  52.295 -25.852  1.00 35.27           H  
ATOM   2259  HG3 PRO A 153     -12.406  52.713 -26.463  1.00 35.27           H  
ATOM   2260  CD  PRO A 153     -10.805  53.578 -27.612  1.00 35.27           C  
ATOM   2261  HD2 PRO A 153     -11.406  54.481 -27.504  1.00 35.27           H  
ATOM   2262  HD3 PRO A 153      -9.777  53.766 -27.304  1.00 35.27           H  
ATOM   2263  N   VAL A 154     -13.742  51.044 -29.987  1.00 36.27           N  
ATOM   2264  H   VAL A 154     -13.201  50.262 -30.326  1.00 36.27           H  
ATOM   2265  CA  VAL A 154     -15.208  50.969 -30.178  1.00 36.27           C  
ATOM   2266  HA  VAL A 154     -15.678  51.716 -29.539  1.00 36.27           H  
ATOM   2267  C   VAL A 154     -15.732  49.595 -29.733  1.00 36.27           C  
ATOM   2268  CB  VAL A 154     -15.616  51.312 -31.630  1.00 36.27           C  
ATOM   2269  HB  VAL A 154     -15.049  50.684 -32.317  1.00 36.27           H  
ATOM   2270  O   VAL A 154     -15.217  48.553 -30.134  1.00 36.27           O  
ATOM   2271  CG1 VAL A 154     -17.112  51.092 -31.897  1.00 36.27           C  
ATOM   2272 HG11 VAL A 154     -17.362  50.034 -31.813  1.00 36.27           H  
ATOM   2273 HG12 VAL A 154     -17.715  51.663 -31.191  1.00 36.27           H  
ATOM   2274 HG13 VAL A 154     -17.357  51.409 -32.910  1.00 36.27           H  
ATOM   2275  CG2 VAL A 154     -15.316  52.785 -31.943  1.00 36.27           C  
ATOM   2276 HG21 VAL A 154     -14.246  52.977 -31.856  1.00 36.27           H  
ATOM   2277 HG22 VAL A 154     -15.616  53.018 -32.965  1.00 36.27           H  
ATOM   2278 HG23 VAL A 154     -15.851  53.437 -31.253  1.00 36.27           H  
ATOM   2279  N   ARG A 155     -16.751  49.621 -28.864  1.00 35.49           N  
ATOM   2280  H   ARG A 155     -17.128  50.542 -28.691  1.00 35.49           H  
ATOM   2281  CA  ARG A 155     -17.544  48.495 -28.321  1.00 35.49           C  
ATOM   2282  HA  ARG A 155     -17.055  47.564 -28.604  1.00 35.49           H  
ATOM   2283  C   ARG A 155     -18.960  48.495 -28.985  1.00 35.49           C  
ATOM   2284  CB  ARG A 155     -17.525  48.646 -26.781  1.00 35.49           C  
ATOM   2285  HB2 ARG A 155     -18.288  49.372 -26.502  1.00 35.49           H  
ATOM   2286  HB3 ARG A 155     -16.568  49.070 -26.475  1.00 35.49           H  
ATOM   2287  O   ARG A 155     -19.184  49.339 -29.843  1.00 35.49           O  
ATOM   2288  CG  ARG A 155     -17.693  47.335 -25.983  1.00 35.49           C  
ATOM   2289  HG2 ARG A 155     -16.724  46.840 -25.919  1.00 35.49           H  
ATOM   2290  HG3 ARG A 155     -18.348  46.640 -26.509  1.00 35.49           H  
ATOM   2291  CD  ARG A 155     -18.208  47.607 -24.556  1.00 35.49           C  
ATOM   2292  HD2 ARG A 155     -17.353  47.888 -23.941  1.00 35.49           H  
ATOM   2293  HD3 ARG A 155     -18.897  48.451 -24.578  1.00 35.49           H  
ATOM   2294  NE  ARG A 155     -18.921  46.455 -23.960  1.00 35.49           N  
ATOM   2295  HE  ARG A 155     -19.251  45.744 -24.598  1.00 35.49           H  
ATOM   2296  NH1 ARG A 155     -18.784  47.118 -21.764  1.00 35.49           N  
ATOM   2297 HH11 ARG A 155     -19.029  46.994 -20.792  1.00 35.49           H  
ATOM   2298 HH12 ARG A 155     -18.210  47.901 -22.041  1.00 35.49           H  
ATOM   2299  NH2 ARG A 155     -19.968  45.305 -22.287  1.00 35.49           N  
ATOM   2300 HH21 ARG A 155     -20.335  44.644 -22.957  1.00 35.49           H  
ATOM   2301 HH22 ARG A 155     -20.196  45.199 -21.309  1.00 35.49           H  
ATOM   2302  CZ  ARG A 155     -19.219  46.297 -22.679  1.00 35.49           C  
ATOM   2303  N   PRO A 156     -19.894  47.592 -28.597  1.00 50.27           N  
ATOM   2304  CA  PRO A 156     -20.706  46.640 -29.399  1.00 50.27           C  
ATOM   2305  HA  PRO A 156     -20.180  46.342 -30.306  1.00 50.27           H  
ATOM   2306  C   PRO A 156     -22.093  47.262 -29.798  1.00 50.27           C  
ATOM   2307  CB  PRO A 156     -20.727  45.482 -28.400  1.00 50.27           C  
ATOM   2308  HB2 PRO A 156     -21.426  44.684 -28.652  1.00 50.27           H  
ATOM   2309  HB3 PRO A 156     -19.729  45.044 -28.363  1.00 50.27           H  
ATOM   2310  O   PRO A 156     -22.101  48.493 -29.783  1.00 50.27           O  
ATOM   2311  CG  PRO A 156     -21.010  46.181 -27.060  1.00 50.27           C  
ATOM   2312  HG2 PRO A 156     -22.071  46.140 -26.815  1.00 50.27           H  
ATOM   2313  HG3 PRO A 156     -20.426  45.721 -26.263  1.00 50.27           H  
ATOM   2314  CD  PRO A 156     -20.591  47.633 -27.317  1.00 50.27           C  
ATOM   2315  HD2 PRO A 156     -20.016  48.046 -26.488  1.00 50.27           H  
ATOM   2316  HD3 PRO A 156     -21.483  48.252 -27.408  1.00 50.27           H  
ATOM   2317  N   PRO A 157     -23.257  46.596 -30.122  1.00 43.16           N  
ATOM   2318  CA  PRO A 157     -24.013  45.617 -29.284  1.00 43.16           C  
ATOM   2319  HA  PRO A 157     -23.368  44.988 -28.670  1.00 43.16           H  
ATOM   2320  C   PRO A 157     -25.069  44.671 -29.988  1.00 43.16           C  
ATOM   2321  CB  PRO A 157     -24.754  46.594 -28.358  1.00 43.16           C  
ATOM   2322  HB2 PRO A 157     -24.062  46.990 -27.614  1.00 43.16           H  
ATOM   2323  HB3 PRO A 157     -25.608  46.154 -27.844  1.00 43.16           H  
ATOM   2324  O   PRO A 157     -25.252  44.705 -31.196  1.00 43.16           O  
ATOM   2325  CG  PRO A 157     -25.172  47.735 -29.295  1.00 43.16           C  
ATOM   2326  HG2 PRO A 157     -26.236  47.698 -29.528  1.00 43.16           H  
ATOM   2327  HG3 PRO A 157     -24.913  48.697 -28.854  1.00 43.16           H  
ATOM   2328  CD  PRO A 157     -24.349  47.480 -30.561  1.00 43.16           C  
ATOM   2329  HD2 PRO A 157     -24.968  47.002 -31.320  1.00 43.16           H  
ATOM   2330  HD3 PRO A 157     -24.021  48.423 -30.999  1.00 43.16           H  
ATOM   2331  N   THR A 158     -25.731  43.820 -29.169  1.00 35.92           N  
ATOM   2332  H   THR A 158     -25.314  43.790 -28.250  1.00 35.92           H  
ATOM   2333  CA  THR A 158     -27.161  43.346 -29.128  1.00 35.92           C  
ATOM   2334  HA  THR A 158     -27.145  42.474 -28.475  1.00 35.92           H  
ATOM   2335  C   THR A 158     -27.978  42.877 -30.354  1.00 35.92           C  
ATOM   2336  CB  THR A 158     -28.041  44.388 -28.412  1.00 35.92           C  
ATOM   2337  HB  THR A 158     -29.093  44.127 -28.527  1.00 35.92           H  
ATOM   2338  O   THR A 158     -27.897  43.475 -31.412  1.00 35.92           O  
ATOM   2339  CG2 THR A 158     -27.739  44.439 -26.911  1.00 35.92           C  
ATOM   2340 HG21 THR A 158     -28.300  45.259 -26.463  1.00 35.92           H  
ATOM   2341 HG22 THR A 158     -28.059  43.507 -26.446  1.00 35.92           H  
ATOM   2342 HG23 THR A 158     -26.676  44.587 -26.723  1.00 35.92           H  
ATOM   2343  OG1 THR A 158     -27.841  45.674 -28.943  1.00 35.92           O  
ATOM   2344  HG1 THR A 158     -28.175  45.680 -29.843  1.00 35.92           H  
ATOM   2345  N   HIS A 159     -28.856  41.869 -30.134  1.00 41.07           N  
ATOM   2346  H   HIS A 159     -28.589  41.235 -29.394  1.00 41.07           H  
ATOM   2347  CA  HIS A 159     -30.325  41.791 -30.424  1.00 41.07           C  
ATOM   2348  HA  HIS A 159     -30.856  42.293 -29.615  1.00 41.07           H  
ATOM   2349  C   HIS A 159     -30.798  40.307 -30.399  1.00 41.07           C  
ATOM   2350  CB  HIS A 159     -30.718  42.496 -31.739  1.00 41.07           C  
ATOM   2351  HB2 HIS A 159     -31.651  42.074 -32.111  1.00 41.07           H  
ATOM   2352  HB3 HIS A 159     -29.961  42.329 -32.504  1.00 41.07           H  
ATOM   2353  O   HIS A 159     -30.217  39.480 -31.091  1.00 41.07           O  
ATOM   2354  CG  HIS A 159     -30.938  43.978 -31.518  1.00 41.07           C  
ATOM   2355  CD2 HIS A 159     -30.189  45.022 -31.998  1.00 41.07           C  
ATOM   2356  HD2 HIS A 159     -29.343  44.944 -32.664  1.00 41.07           H  
ATOM   2357  ND1 HIS A 159     -31.910  44.523 -30.712  1.00 41.07           N  
ATOM   2358  HD1 HIS A 159     -32.658  44.000 -30.279  1.00 41.07           H  
ATOM   2359  CE1 HIS A 159     -31.734  45.855 -30.683  1.00 41.07           C  
ATOM   2360  HE1 HIS A 159     -32.356  46.552 -30.141  1.00 41.07           H  
ATOM   2361  NE2 HIS A 159     -30.680  46.205 -31.436  1.00 41.07           N  
ATOM   2362  N   THR A 160     -31.562  39.836 -29.398  1.00 34.29           N  
ATOM   2363  H   THR A 160     -31.217  38.912 -29.184  1.00 34.29           H  
ATOM   2364  CA  THR A 160     -33.040  39.838 -29.177  1.00 34.29           C  
ATOM   2365  HA  THR A 160     -33.148  39.421 -28.176  1.00 34.29           H  
ATOM   2366  C   THR A 160     -33.873  38.902 -30.070  1.00 34.29           C  
ATOM   2367  CB  THR A 160     -33.745  41.201 -29.051  1.00 34.29           C  
ATOM   2368  HB  THR A 160     -34.822  41.036 -29.007  1.00 34.29           H  
ATOM   2369  O   THR A 160     -33.949  39.100 -31.275  1.00 34.29           O  
ATOM   2370  CG2 THR A 160     -33.340  41.946 -27.783  1.00 34.29           C  
ATOM   2371 HG21 THR A 160     -32.262  42.105 -27.761  1.00 34.29           H  
ATOM   2372 HG22 THR A 160     -33.647  41.367 -26.911  1.00 34.29           H  
ATOM   2373 HG23 THR A 160     -33.853  42.907 -27.754  1.00 34.29           H  
ATOM   2374  OG1 THR A 160     -33.474  42.026 -30.157  1.00 34.29           O  
ATOM   2375  HG1 THR A 160     -33.858  41.575 -30.913  1.00 34.29           H  
ATOM   2376  N   ASP A 161     -34.553  37.977 -29.374  1.00 31.90           N  
ATOM   2377  H   ASP A 161     -34.320  37.962 -28.392  1.00 31.90           H  
ATOM   2378  CA  ASP A 161     -35.911  37.432 -29.559  1.00 31.90           C  
ATOM   2379  HA  ASP A 161     -36.041  36.764 -28.708  1.00 31.90           H  
ATOM   2380  C   ASP A 161     -36.283  36.564 -30.772  1.00 31.90           C  
ATOM   2381  CB  ASP A 161     -36.944  38.552 -29.333  1.00 31.90           C  
ATOM   2382  HB2 ASP A 161     -37.947  38.130 -29.398  1.00 31.90           H  
ATOM   2383  HB3 ASP A 161     -36.838  39.299 -30.119  1.00 31.90           H  
ATOM   2384  O   ASP A 161     -36.072  36.942 -31.919  1.00 31.90           O  
ATOM   2385  CG  ASP A 161     -36.790  39.223 -27.963  1.00 31.90           C  
ATOM   2386  OD1 ASP A 161     -36.222  38.566 -27.058  1.00 31.90           O  
ATOM   2387  OD2 ASP A 161     -37.189  40.398 -27.844  1.00 31.90           O  
ATOM   2388  N   SER A 162     -36.954  35.427 -30.492  1.00 37.48           N  
ATOM   2389  H   SER A 162     -36.790  35.076 -29.559  1.00 37.48           H  
ATOM   2390  CA  SER A 162     -38.287  35.046 -31.029  1.00 37.48           C  
ATOM   2391  HA  SER A 162     -39.034  35.715 -30.601  1.00 37.48           H  
ATOM   2392  C   SER A 162     -38.680  33.588 -30.678  1.00 37.48           C  
ATOM   2393  CB  SER A 162     -38.388  35.194 -32.555  1.00 37.48           C  
ATOM   2394  HB2 SER A 162     -37.545  34.691 -33.029  1.00 37.48           H  
ATOM   2395  HB3 SER A 162     -39.309  34.729 -32.908  1.00 37.48           H  
ATOM   2396  O   SER A 162     -38.061  32.652 -31.169  1.00 37.48           O  
ATOM   2397  OG  SER A 162     -38.403  36.555 -32.926  1.00 37.48           O  
ATOM   2398  HG  SER A 162     -37.529  36.894 -32.722  1.00 37.48           H  
ATOM   2399  N   THR A 163     -39.703  33.429 -29.815  1.00 31.79           N  
ATOM   2400  H   THR A 163     -39.887  34.278 -29.300  1.00 31.79           H  
ATOM   2401  CA  THR A 163     -40.951  32.610 -29.952  1.00 31.79           C  
ATOM   2402  HA  THR A 163     -41.311  32.400 -28.945  1.00 31.79           H  
ATOM   2403  C   THR A 163     -40.894  31.237 -30.674  1.00 31.79           C  
ATOM   2404  CB  THR A 163     -42.001  33.507 -30.628  1.00 31.79           C  
ATOM   2405  HB  THR A 163     -42.935  32.952 -30.724  1.00 31.79           H  
ATOM   2406  O   THR A 163     -40.321  31.140 -31.747  1.00 31.79           O  
ATOM   2407  CG2 THR A 163     -42.289  34.789 -29.839  1.00 31.79           C  
ATOM   2408 HG21 THR A 163     -42.545  34.548 -28.808  1.00 31.79           H  
ATOM   2409 HG22 THR A 163     -41.430  35.460 -29.859  1.00 31.79           H  
ATOM   2410 HG23 THR A 163     -43.130  35.306 -30.302  1.00 31.79           H  
ATOM   2411  OG1 THR A 163     -41.543  33.907 -31.897  1.00 31.79           O  
ATOM   2412  HG1 THR A 163     -41.097  33.161 -32.306  1.00 31.79           H  
ATOM   2413  N   VAL A 164     -41.502  30.123 -30.219  1.00 40.36           N  
ATOM   2414  H   VAL A 164     -40.946  29.313 -30.456  1.00 40.36           H  
ATOM   2415  CA  VAL A 164     -42.945  29.737 -30.261  1.00 40.36           C  
ATOM   2416  HA  VAL A 164     -43.563  30.454 -29.720  1.00 40.36           H  
ATOM   2417  C   VAL A 164     -43.050  28.327 -29.599  1.00 40.36           C  
ATOM   2418  CB  VAL A 164     -43.414  29.617 -31.745  1.00 40.36           C  
ATOM   2419  HB  VAL A 164     -42.741  28.942 -32.275  1.00 40.36           H  
ATOM   2420  O   VAL A 164     -42.300  27.437 -29.979  1.00 40.36           O  
ATOM   2421  CG1 VAL A 164     -44.837  29.066 -31.883  1.00 40.36           C  
ATOM   2422 HG11 VAL A 164     -45.546  29.715 -31.368  1.00 40.36           H  
ATOM   2423 HG12 VAL A 164     -44.879  28.050 -31.493  1.00 40.36           H  
ATOM   2424 HG13 VAL A 164     -45.116  29.003 -32.934  1.00 40.36           H  
ATOM   2425  CG2 VAL A 164     -43.471  30.943 -32.521  1.00 40.36           C  
ATOM   2426 HG21 VAL A 164     -43.892  30.776 -33.513  1.00 40.36           H  
ATOM   2427 HG22 VAL A 164     -44.100  31.663 -31.999  1.00 40.36           H  
ATOM   2428 HG23 VAL A 164     -42.482  31.363 -32.704  1.00 40.36           H  
ATOM   2429  N   SER A 165     -43.731  28.140 -28.458  1.00 31.81           N  
ATOM   2430  H   SER A 165     -43.104  27.696 -27.802  1.00 31.81           H  
ATOM   2431  CA  SER A 165     -45.108  27.622 -28.227  1.00 31.81           C  
ATOM   2432  HA  SER A 165     -45.250  27.774 -27.157  1.00 31.81           H  
ATOM   2433  C   SER A 165     -45.408  26.118 -28.465  1.00 31.81           C  
ATOM   2434  CB  SER A 165     -46.201  28.480 -28.871  1.00 31.81           C  
ATOM   2435  HB2 SER A 165     -45.931  29.534 -28.810  1.00 31.81           H  
ATOM   2436  HB3 SER A 165     -46.330  28.188 -29.913  1.00 31.81           H  
ATOM   2437  O   SER A 165     -45.133  25.572 -29.530  1.00 31.81           O  
ATOM   2438  OG  SER A 165     -47.429  28.269 -28.203  1.00 31.81           O  
ATOM   2439  HG  SER A 165     -48.116  28.764 -28.655  1.00 31.81           H  
ATOM   2440  N   SER A 166     -46.147  25.554 -27.488  1.00 37.20           N  
ATOM   2441  H   SER A 166     -46.282  26.159 -26.691  1.00 37.20           H  
ATOM   2442  CA  SER A 166     -47.040  24.365 -27.474  1.00 37.20           C  
ATOM   2443  HA  SER A 166     -47.675  24.544 -26.606  1.00 37.20           H  
ATOM   2444  C   SER A 166     -46.438  22.963 -27.244  1.00 37.20           C  
ATOM   2445  CB  SER A 166     -47.968  24.382 -28.703  1.00 37.20           C  
ATOM   2446  HB2 SER A 166     -48.387  25.381 -28.823  1.00 37.20           H  
ATOM   2447  HB3 SER A 166     -48.790  23.681 -28.558  1.00 37.20           H  
ATOM   2448  O   SER A 166     -45.418  22.643 -27.834  1.00 37.20           O  
ATOM   2449  OG  SER A 166     -47.296  24.011 -29.890  1.00 37.20           O  
ATOM   2450  HG  SER A 166     -46.430  24.425 -29.884  1.00 37.20           H  
ATOM   2451  N   THR A 167     -46.980  21.993 -26.487  1.00 35.20           N  
ATOM   2452  H   THR A 167     -46.508  21.125 -26.697  1.00 35.20           H  
ATOM   2453  CA  THR A 167     -47.972  21.806 -25.387  1.00 35.20           C  
ATOM   2454  HA  THR A 167     -47.737  22.473 -24.557  1.00 35.20           H  
ATOM   2455  C   THR A 167     -47.810  20.311 -24.963  1.00 35.20           C  
ATOM   2456  CB  THR A 167     -49.438  22.019 -25.829  1.00 35.20           C  
ATOM   2457  HB  THR A 167     -49.682  21.325 -26.634  1.00 35.20           H  
ATOM   2458  O   THR A 167     -47.488  19.499 -25.834  1.00 35.20           O  
ATOM   2459  CG2 THR A 167     -50.489  21.898 -24.724  1.00 35.20           C  
ATOM   2460 HG21 THR A 167     -50.556  20.864 -24.385  1.00 35.20           H  
ATOM   2461 HG22 THR A 167     -51.471  22.171 -25.112  1.00 35.20           H  
ATOM   2462 HG23 THR A 167     -50.245  22.559 -23.892  1.00 35.20           H  
ATOM   2463  OG1 THR A 167     -49.637  23.328 -26.281  1.00 35.20           O  
ATOM   2464  HG1 THR A 167     -50.552  23.400 -26.563  1.00 35.20           H  
ATOM   2465  N   PRO A 168     -47.986  19.894 -23.687  1.00 36.11           N  
ATOM   2466  CA  PRO A 168     -47.631  18.548 -23.195  1.00 36.11           C  
ATOM   2467  HA  PRO A 168     -46.827  18.126 -23.798  1.00 36.11           H  
ATOM   2468  C   PRO A 168     -48.807  17.546 -23.181  1.00 36.11           C  
ATOM   2469  CB  PRO A 168     -47.109  18.810 -21.778  1.00 36.11           C  
ATOM   2470  HB2 PRO A 168     -46.080  19.165 -21.828  1.00 36.11           H  
ATOM   2471  HB3 PRO A 168     -47.177  17.930 -21.138  1.00 36.11           H  
ATOM   2472  O   PRO A 168     -49.968  17.947 -23.160  1.00 36.11           O  
ATOM   2473  CG  PRO A 168     -48.015  19.937 -21.288  1.00 36.11           C  
ATOM   2474  HG2 PRO A 168     -47.522  20.547 -20.531  1.00 36.11           H  
ATOM   2475  HG3 PRO A 168     -48.939  19.515 -20.891  1.00 36.11           H  
ATOM   2476  CD  PRO A 168     -48.323  20.741 -22.549  1.00 36.11           C  
ATOM   2477  HD2 PRO A 168     -49.381  21.001 -22.538  1.00 36.11           H  
ATOM   2478  HD3 PRO A 168     -47.708  21.641 -22.555  1.00 36.11           H  
ATOM   2479  N   ALA A 169     -48.515  16.237 -23.116  1.00 35.16           N  
ATOM   2480  H   ALA A 169     -47.546  15.953 -23.128  1.00 35.16           H  
ATOM   2481  CA  ALA A 169     -49.506  15.182 -22.853  1.00 35.16           C  
ATOM   2482  HA  ALA A 169     -50.339  15.660 -22.338  1.00 35.16           H  
ATOM   2483  C   ALA A 169     -48.947  14.069 -21.926  1.00 35.16           C  
ATOM   2484  CB  ALA A 169     -50.032  14.619 -24.180  1.00 35.16           C  
ATOM   2485  HB1 ALA A 169     -49.216  14.160 -24.739  1.00 35.16           H  
ATOM   2486  HB2 ALA A 169     -50.464  15.425 -24.774  1.00 35.16           H  
ATOM   2487  HB3 ALA A 169     -50.801  13.870 -23.992  1.00 35.16           H  
ATOM   2488  O   ALA A 169     -47.744  13.803 -21.972  1.00 35.16           O  
ATOM   2489  N   PRO A 170     -49.779  13.440 -21.063  1.00 37.43           N  
ATOM   2490  CA  PRO A 170     -49.367  12.985 -19.731  1.00 37.43           C  
ATOM   2491  HA  PRO A 170     -48.341  13.289 -19.526  1.00 37.43           H  
ATOM   2492  C   PRO A 170     -49.484  11.460 -19.480  1.00 37.43           C  
ATOM   2493  CB  PRO A 170     -50.322  13.775 -18.817  1.00 37.43           C  
ATOM   2494  HB2 PRO A 170     -49.929  14.783 -18.682  1.00 37.43           H  
ATOM   2495  HB3 PRO A 170     -50.471  13.306 -17.844  1.00 37.43           H  
ATOM   2496  O   PRO A 170     -49.996  10.710 -20.304  1.00 37.43           O  
ATOM   2497  CG  PRO A 170     -51.633  13.852 -19.608  1.00 37.43           C  
ATOM   2498  HG2 PRO A 170     -52.062  14.851 -19.535  1.00 37.43           H  
ATOM   2499  HG3 PRO A 170     -52.341  13.107 -19.247  1.00 37.43           H  
ATOM   2500  CD  PRO A 170     -51.237  13.529 -21.049  1.00 37.43           C  
ATOM   2501  HD2 PRO A 170     -51.651  12.560 -21.328  1.00 37.43           H  
ATOM   2502  HD3 PRO A 170     -51.646  14.282 -21.722  1.00 37.43           H  
ATOM   2503  N   ALA A 171     -49.091  11.071 -18.256  1.00 35.08           N  
ATOM   2504  H   ALA A 171     -48.639  11.796 -17.717  1.00 35.08           H  
ATOM   2505  CA  ALA A 171     -49.454   9.862 -17.492  1.00 35.08           C  
ATOM   2506  HA  ALA A 171     -49.349  10.168 -16.451  1.00 35.08           H  
ATOM   2507  C   ALA A 171     -48.578   8.594 -17.621  1.00 35.08           C  
ATOM   2508  CB  ALA A 171     -50.955   9.557 -17.637  1.00 35.08           C  
ATOM   2509  HB1 ALA A 171     -51.542  10.462 -17.482  1.00 35.08           H  
ATOM   2510  HB2 ALA A 171     -51.253   8.812 -16.899  1.00 35.08           H  
ATOM   2511  HB3 ALA A 171     -51.163   9.160 -18.630  1.00 35.08           H  
ATOM   2512  O   ALA A 171     -48.652   7.851 -18.595  1.00 35.08           O  
ATOM   2513  N   LYS A 172     -47.851   8.269 -16.533  1.00 34.71           N  
ATOM   2514  H   LYS A 172     -47.427   9.062 -16.074  1.00 34.71           H  
ATOM   2515  CA  LYS A 172     -48.197   7.175 -15.588  1.00 34.71           C  
ATOM   2516  HA  LYS A 172     -49.206   7.363 -15.221  1.00 34.71           H  
ATOM   2517  C   LYS A 172     -47.211   7.159 -14.393  1.00 34.71           C  
ATOM   2518  CB  LYS A 172     -48.191   5.802 -16.295  1.00 34.71           C  
ATOM   2519  HB2 LYS A 172     -47.168   5.502 -16.524  1.00 34.71           H  
ATOM   2520  HB3 LYS A 172     -48.740   5.876 -17.233  1.00 34.71           H  
ATOM   2521  O   LYS A 172     -46.009   7.054 -14.631  1.00 34.71           O  
ATOM   2522  CG  LYS A 172     -48.888   4.713 -15.466  1.00 34.71           C  
ATOM   2523  HG2 LYS A 172     -49.858   5.085 -15.135  1.00 34.71           H  
ATOM   2524  HG3 LYS A 172     -48.284   4.467 -14.593  1.00 34.71           H  
ATOM   2525  CD  LYS A 172     -49.108   3.455 -16.321  1.00 34.71           C  
ATOM   2526  HD2 LYS A 172     -49.641   3.731 -17.231  1.00 34.71           H  
ATOM   2527  HD3 LYS A 172     -48.139   3.032 -16.588  1.00 34.71           H  
ATOM   2528  CE  LYS A 172     -49.937   2.426 -15.543  1.00 34.71           C  
ATOM   2529  HE2 LYS A 172     -50.870   2.898 -15.237  1.00 34.71           H  
ATOM   2530  HE3 LYS A 172     -49.393   2.153 -14.639  1.00 34.71           H  
ATOM   2531  NZ  LYS A 172     -50.224   1.220 -16.361  1.00 34.71           N  
ATOM   2532  HZ1 LYS A 172     -49.365   0.765 -16.638  1.00 34.71           H  
ATOM   2533  HZ2 LYS A 172     -50.743   1.476 -17.188  1.00 34.71           H  
ATOM   2534  HZ3 LYS A 172     -50.781   0.567 -15.829  1.00 34.71           H  
ATOM   2535  N   PRO A 173     -47.662   7.245 -13.124  1.00 40.64           N  
ATOM   2536  CA  PRO A 173     -46.767   7.198 -11.968  1.00 40.64           C  
ATOM   2537  HA  PRO A 173     -45.876   7.795 -12.160  1.00 40.64           H  
ATOM   2538  C   PRO A 173     -46.343   5.750 -11.671  1.00 40.64           C  
ATOM   2539  CB  PRO A 173     -47.549   7.845 -10.822  1.00 40.64           C  
ATOM   2540  HB2 PRO A 173     -47.246   7.465  -9.847  1.00 40.64           H  
ATOM   2541  HB3 PRO A 173     -47.426   8.927 -10.862  1.00 40.64           H  
ATOM   2542  O   PRO A 173     -47.157   4.828 -11.708  1.00 40.64           O  
ATOM   2543  CG  PRO A 173     -48.999   7.487 -11.148  1.00 40.64           C  
ATOM   2544  HG2 PRO A 173     -49.694   8.232 -10.759  1.00 40.64           H  
ATOM   2545  HG3 PRO A 173     -49.231   6.504 -10.736  1.00 40.64           H  
ATOM   2546  CD  PRO A 173     -49.038   7.420 -12.678  1.00 40.64           C  
ATOM   2547  HD2 PRO A 173     -49.665   6.588 -12.998  1.00 40.64           H  
ATOM   2548  HD3 PRO A 173     -49.430   8.359 -13.069  1.00 40.64           H  
ATOM   2549  N   THR A 174     -45.053   5.548 -11.395  1.00 42.50           N  
ATOM   2550  H   THR A 174     -44.471   6.366 -11.293  1.00 42.50           H  
ATOM   2551  CA  THR A 174     -44.507   4.278 -10.885  1.00 42.50           C  
ATOM   2552  HA  THR A 174     -45.109   3.450 -11.259  1.00 42.50           H  
ATOM   2553  C   THR A 174     -44.569   4.328  -9.355  1.00 42.50           C  
ATOM   2554  CB  THR A 174     -43.056   4.079 -11.356  1.00 42.50           C  
ATOM   2555  HB  THR A 174     -42.423   4.844 -10.907  1.00 42.50           H  
ATOM   2556  O   THR A 174     -44.181   5.357  -8.803  1.00 42.50           O  
ATOM   2557  CG2 THR A 174     -42.487   2.698 -11.031  1.00 42.50           C  
ATOM   2558 HG21 THR A 174     -43.102   1.923 -11.489  1.00 42.50           H  
ATOM   2559 HG22 THR A 174     -41.472   2.627 -11.422  1.00 42.50           H  
ATOM   2560 HG23 THR A 174     -42.453   2.552  -9.952  1.00 42.50           H  
ATOM   2561  OG1 THR A 174     -42.997   4.208 -12.759  1.00 42.50           O  
ATOM   2562  HG1 THR A 174     -43.456   5.019 -12.993  1.00 42.50           H  
ATOM   2563  N   PRO A 175     -45.044   3.283  -8.652  1.00 43.33           N  
ATOM   2564  CA  PRO A 175     -45.120   3.299  -7.195  1.00 43.33           C  
ATOM   2565  HA  PRO A 175     -45.636   4.196  -6.853  1.00 43.33           H  
ATOM   2566  C   PRO A 175     -43.702   3.284  -6.611  1.00 43.33           C  
ATOM   2567  CB  PRO A 175     -45.956   2.071  -6.815  1.00 43.33           C  
ATOM   2568  HB2 PRO A 175     -47.011   2.346  -6.795  1.00 43.33           H  
ATOM   2569  HB3 PRO A 175     -45.659   1.649  -5.855  1.00 43.33           H  
ATOM   2570  O   PRO A 175     -43.019   2.261  -6.631  1.00 43.33           O  
ATOM   2571  CG  PRO A 175     -45.711   1.096  -7.967  1.00 43.33           C  
ATOM   2572  HG2 PRO A 175     -44.794   0.535  -7.784  1.00 43.33           H  
ATOM   2573  HG3 PRO A 175     -46.551   0.416  -8.106  1.00 43.33           H  
ATOM   2574  CD  PRO A 175     -45.518   2.012  -9.176  1.00 43.33           C  
ATOM   2575  HD2 PRO A 175     -46.475   2.165  -9.674  1.00 43.33           H  
ATOM   2576  HD3 PRO A 175     -44.800   1.567  -9.866  1.00 43.33           H  
ATOM   2577  N   GLY A 176     -43.237   4.439  -6.140  1.00 43.92           N  
ATOM   2578  H   GLY A 176     -43.818   5.260  -6.233  1.00 43.92           H  
ATOM   2579  CA  GLY A 176     -42.064   4.547  -5.284  1.00 43.92           C  
ATOM   2580  HA2 GLY A 176     -41.313   3.806  -5.558  1.00 43.92           H  
ATOM   2581  HA3 GLY A 176     -41.630   5.543  -5.374  1.00 43.92           H  
ATOM   2582  C   GLY A 176     -42.501   4.340  -3.842  1.00 43.92           C  
ATOM   2583  O   GLY A 176     -43.205   5.178  -3.287  1.00 43.92           O  
ATOM   2584  N   THR A 177     -42.121   3.214  -3.247  1.00 41.28           N  
ATOM   2585  H   THR A 177     -41.669   2.493  -3.790  1.00 41.28           H  
ATOM   2586  CA  THR A 177     -42.314   2.952  -1.819  1.00 41.28           C  
ATOM   2587  HA  THR A 177     -43.366   3.092  -1.571  1.00 41.28           H  
ATOM   2588  C   THR A 177     -41.471   3.952  -1.024  1.00 41.28           C  
ATOM   2589  CB  THR A 177     -41.915   1.503  -1.478  1.00 41.28           C  
ATOM   2590  HB  THR A 177     -40.830   1.419  -1.412  1.00 41.28           H  
ATOM   2591  O   THR A 177     -40.252   3.810  -0.941  1.00 41.28           O  
ATOM   2592  CG2 THR A 177     -42.535   1.026  -0.167  1.00 41.28           C  
ATOM   2593 HG21 THR A 177     -42.214   1.677   0.647  1.00 41.28           H  
ATOM   2594 HG22 THR A 177     -42.208   0.010   0.054  1.00 41.28           H  
ATOM   2595 HG23 THR A 177     -43.623   1.054  -0.233  1.00 41.28           H  
ATOM   2596  OG1 THR A 177     -42.357   0.613  -2.481  1.00 41.28           O  
ATOM   2597  HG1 THR A 177     -42.419  -0.255  -2.076  1.00 41.28           H  
ATOM   2598  N   VAL A 178     -42.102   4.992  -0.478  1.00 44.10           N  
ATOM   2599  H   VAL A 178     -43.087   5.112  -0.668  1.00 44.10           H  
ATOM   2600  CA  VAL A 178     -41.477   5.909   0.482  1.00 44.10           C  
ATOM   2601  HA  VAL A 178     -40.437   6.073   0.198  1.00 44.10           H  
ATOM   2602  C   VAL A 178     -41.509   5.229   1.849  1.00 44.10           C  
ATOM   2603  CB  VAL A 178     -42.177   7.285   0.496  1.00 44.10           C  
ATOM   2604  HB  VAL A 178     -43.229   7.152   0.747  1.00 44.10           H  
ATOM   2605  O   VAL A 178     -42.575   4.939   2.383  1.00 44.10           O  
ATOM   2606  CG1 VAL A 178     -41.542   8.234   1.521  1.00 44.10           C  
ATOM   2607 HG11 VAL A 178     -42.044   9.201   1.487  1.00 44.10           H  
ATOM   2608 HG12 VAL A 178     -40.483   8.376   1.306  1.00 44.10           H  
ATOM   2609 HG13 VAL A 178     -41.656   7.836   2.529  1.00 44.10           H  
ATOM   2610  CG2 VAL A 178     -42.083   7.957  -0.882  1.00 44.10           C  
ATOM   2611 HG21 VAL A 178     -41.040   8.085  -1.170  1.00 44.10           H  
ATOM   2612 HG22 VAL A 178     -42.565   8.934  -0.846  1.00 44.10           H  
ATOM   2613 HG23 VAL A 178     -42.595   7.356  -1.633  1.00 44.10           H  
ATOM   2614  N   SER A 179     -40.333   4.929   2.395  1.00 48.41           N  
ATOM   2615  H   SER A 179     -39.499   5.188   1.888  1.00 48.41           H  
ATOM   2616  CA  SER A 179     -40.172   4.446   3.768  1.00 48.41           C  
ATOM   2617  HA  SER A 179     -40.995   3.782   4.035  1.00 48.41           H  
ATOM   2618  C   SER A 179     -40.177   5.646   4.711  1.00 48.41           C  
ATOM   2619  CB  SER A 179     -38.861   3.655   3.874  1.00 48.41           C  
ATOM   2620  HB2 SER A 179     -38.985   2.688   3.388  1.00 48.41           H  
ATOM   2621  HB3 SER A 179     -38.069   4.203   3.362  1.00 48.41           H  
ATOM   2622  O   SER A 179     -39.174   6.352   4.798  1.00 48.41           O  
ATOM   2623  OG  SER A 179     -38.466   3.463   5.215  1.00 48.41           O  
ATOM   2624  HG  SER A 179     -38.275   4.322   5.597  1.00 48.41           H  
ATOM   2625  N   VAL A 180     -41.280   5.868   5.422  1.00 51.79           N  
ATOM   2626  H   VAL A 180     -42.078   5.266   5.277  1.00 51.79           H  
ATOM   2627  CA  VAL A 180     -41.346   6.819   6.539  1.00 51.79           C  
ATOM   2628  HA  VAL A 180     -40.644   7.635   6.368  1.00 51.79           H  
ATOM   2629  C   VAL A 180     -40.930   6.076   7.808  1.00 51.79           C  
ATOM   2630  CB  VAL A 180     -42.756   7.435   6.669  1.00 51.79           C  
ATOM   2631  HB  VAL A 180     -43.480   6.643   6.860  1.00 51.79           H  
ATOM   2632  O   VAL A 180     -41.615   5.152   8.238  1.00 51.79           O  
ATOM   2633  CG1 VAL A 180     -42.823   8.449   7.817  1.00 51.79           C  
ATOM   2634 HG11 VAL A 180     -42.623   7.959   8.770  1.00 51.79           H  
ATOM   2635 HG12 VAL A 180     -42.097   9.247   7.663  1.00 51.79           H  
ATOM   2636 HG13 VAL A 180     -43.821   8.884   7.868  1.00 51.79           H  
ATOM   2637  CG2 VAL A 180     -43.162   8.155   5.374  1.00 51.79           C  
ATOM   2638 HG21 VAL A 180     -44.139   8.620   5.505  1.00 51.79           H  
ATOM   2639 HG22 VAL A 180     -43.232   7.446   4.550  1.00 51.79           H  
ATOM   2640 HG23 VAL A 180     -42.432   8.927   5.129  1.00 51.79           H  
ATOM   2641  N   THR A 181     -39.790   6.439   8.396  1.00 53.80           N  
ATOM   2642  H   THR A 181     -39.233   7.178   7.992  1.00 53.80           H  
ATOM   2643  CA  THR A 181     -39.400   5.954   9.727  1.00 53.80           C  
ATOM   2644  HA  THR A 181     -39.755   4.933   9.864  1.00 53.80           H  
ATOM   2645  C   THR A 181     -40.057   6.832  10.783  1.00 53.80           C  
ATOM   2646  CB  THR A 181     -37.877   5.945   9.923  1.00 53.80           C  
ATOM   2647  HB  THR A 181     -37.653   5.773  10.975  1.00 53.80           H  
ATOM   2648  O   THR A 181     -39.723   8.008  10.898  1.00 53.80           O  
ATOM   2649  CG2 THR A 181     -37.210   4.846   9.096  1.00 53.80           C  
ATOM   2650 HG21 THR A 181     -37.394   5.015   8.035  1.00 53.80           H  
ATOM   2651 HG22 THR A 181     -37.609   3.874   9.385  1.00 53.80           H  
ATOM   2652 HG23 THR A 181     -36.136   4.862   9.281  1.00 53.80           H  
ATOM   2653  OG1 THR A 181     -37.320   7.175   9.522  1.00 53.80           O  
ATOM   2654  HG1 THR A 181     -37.758   7.854  10.040  1.00 53.80           H  
ATOM   2655  N   HIS A 182     -40.984   6.255  11.541  1.00 57.28           N  
ATOM   2656  H   HIS A 182     -41.223   5.291  11.362  1.00 57.28           H  
ATOM   2657  CA  HIS A 182     -41.588   6.865  12.719  1.00 57.28           C  
ATOM   2658  HA  HIS A 182     -41.480   7.948  12.680  1.00 57.28           H  
ATOM   2659  C   HIS A 182     -40.876   6.331  13.966  1.00 57.28           C  
ATOM   2660  CB  HIS A 182     -43.079   6.517  12.713  1.00 57.28           C  
ATOM   2661  HB2 HIS A 182     -43.200   5.439  12.827  1.00 57.28           H  
ATOM   2662  HB3 HIS A 182     -43.501   6.798  11.748  1.00 57.28           H  
ATOM   2663  O   HIS A 182     -40.777   5.116  14.136  1.00 57.28           O  
ATOM   2664  CG  HIS A 182     -43.878   7.211  13.776  1.00 57.28           C  
ATOM   2665  CD2 HIS A 182     -44.209   8.538  13.785  1.00 57.28           C  
ATOM   2666  HD2 HIS A 182     -43.874   9.285  13.080  1.00 57.28           H  
ATOM   2667  ND1 HIS A 182     -44.590   6.605  14.785  1.00 57.28           N  
ATOM   2668  HD1 HIS A 182     -44.624   5.623  15.018  1.00 57.28           H  
ATOM   2669  CE1 HIS A 182     -45.381   7.538  15.334  1.00 57.28           C  
ATOM   2670  HE1 HIS A 182     -46.171   7.334  16.042  1.00 57.28           H  
ATOM   2671  NE2 HIS A 182     -45.158   8.736  14.778  1.00 57.28           N  
ATOM   2672  N   SER A 183     -40.357   7.215  14.817  1.00 65.84           N  
ATOM   2673  H   SER A 183     -40.447   8.202  14.619  1.00 65.84           H  
ATOM   2674  CA  SER A 183     -39.832   6.849  16.134  1.00 65.84           C  
ATOM   2675  HA  SER A 183     -39.969   5.781  16.305  1.00 65.84           H  
ATOM   2676  C   SER A 183     -40.627   7.588  17.203  1.00 65.84           C  
ATOM   2677  CB  SER A 183     -38.326   7.129  16.251  1.00 65.84           C  
ATOM   2678  HB2 SER A 183     -37.982   6.799  17.231  1.00 65.84           H  
ATOM   2679  HB3 SER A 183     -37.793   6.563  15.487  1.00 65.84           H  
ATOM   2680  O   SER A 183     -40.422   8.782  17.410  1.00 65.84           O  
ATOM   2681  OG  SER A 183     -38.036   8.505  16.102  1.00 65.84           O  
ATOM   2682  HG  SER A 183     -38.673   8.984  16.637  1.00 65.84           H  
ATOM   2683  N   GLU A 184     -41.519   6.876  17.881  1.00 67.39           N  
ATOM   2684  H   GLU A 184     -41.668   5.907  17.642  1.00 67.39           H  
ATOM   2685  CA  GLU A 184     -42.108   7.332  19.138  1.00 67.39           C  
ATOM   2686  HA  GLU A 184     -42.110   8.421  19.179  1.00 67.39           H  
ATOM   2687  C   GLU A 184     -41.256   6.809  20.291  1.00 67.39           C  
ATOM   2688  CB  GLU A 184     -43.557   6.852  19.270  1.00 67.39           C  
ATOM   2689  HB2 GLU A 184     -43.632   5.838  18.877  1.00 67.39           H  
ATOM   2690  HB3 GLU A 184     -43.838   6.843  20.324  1.00 67.39           H  
ATOM   2691  O   GLU A 184     -41.002   5.608  20.402  1.00 67.39           O  
ATOM   2692  CG  GLU A 184     -44.511   7.795  18.529  1.00 67.39           C  
ATOM   2693  HG2 GLU A 184     -44.134   7.931  17.515  1.00 67.39           H  
ATOM   2694  HG3 GLU A 184     -44.485   8.766  19.023  1.00 67.39           H  
ATOM   2695  CD  GLU A 184     -45.961   7.281  18.493  1.00 67.39           C  
ATOM   2696  OE1 GLU A 184     -46.842   8.064  18.077  1.00 67.39           O  
ATOM   2697  OE2 GLU A 184     -46.181   6.089  18.799  1.00 67.39           O  
ATOM   2698  N   PHE A 185     -40.808   7.716  21.155  1.00 62.64           N  
ATOM   2699  H   PHE A 185     -41.044   8.686  21.001  1.00 62.64           H  
ATOM   2700  CA  PHE A 185     -40.242   7.369  22.450  1.00 62.64           C  
ATOM   2701  HA  PHE A 185     -39.965   6.315  22.470  1.00 62.64           H  
ATOM   2702  C   PHE A 185     -41.330   7.598  23.500  1.00 62.64           C  
ATOM   2703  CB  PHE A 185     -38.968   8.190  22.693  1.00 62.64           C  
ATOM   2704  HB2 PHE A 185     -39.218   9.251  22.701  1.00 62.64           H  
ATOM   2705  HB3 PHE A 185     -38.283   8.024  21.861  1.00 62.64           H  
ATOM   2706  O   PHE A 185     -41.595   8.734  23.888  1.00 62.64           O  
ATOM   2707  CG  PHE A 185     -38.244   7.832  23.977  1.00 62.64           C  
ATOM   2708  CD1 PHE A 185     -38.323   8.677  25.100  1.00 62.64           C  
ATOM   2709  HD1 PHE A 185     -38.911   9.582  25.054  1.00 62.64           H  
ATOM   2710  CD2 PHE A 185     -37.481   6.651  24.046  1.00 62.64           C  
ATOM   2711  HD2 PHE A 185     -37.420   5.997  23.190  1.00 62.64           H  
ATOM   2712  CE1 PHE A 185     -37.626   8.349  26.278  1.00 62.64           C  
ATOM   2713  HE1 PHE A 185     -37.654   9.010  27.132  1.00 62.64           H  
ATOM   2714  CE2 PHE A 185     -36.803   6.315  25.232  1.00 62.64           C  
ATOM   2715  HE2 PHE A 185     -36.227   5.403  25.287  1.00 62.64           H  
ATOM   2716  CZ  PHE A 185     -36.876   7.164  26.348  1.00 62.64           C  
ATOM   2717  HZ  PHE A 185     -36.351   6.910  27.257  1.00 62.64           H  
ATOM   2718  N   SER A 186     -41.995   6.526  23.935  1.00 59.47           N  
ATOM   2719  H   SER A 186     -41.763   5.620  23.554  1.00 59.47           H  
ATOM   2720  CA  SER A 186     -42.868   6.584  25.110  1.00 59.47           C  
ATOM   2721  HA  SER A 186     -43.440   7.511  25.093  1.00 59.47           H  
ATOM   2722  C   SER A 186     -41.976   6.578  26.348  1.00 59.47           C  
ATOM   2723  CB  SER A 186     -43.869   5.423  25.117  1.00 59.47           C  
ATOM   2724  HB2 SER A 186     -44.533   5.507  24.256  1.00 59.47           H  
ATOM   2725  HB3 SER A 186     -43.325   4.481  25.048  1.00 59.47           H  
ATOM   2726  O   SER A 186     -41.414   5.546  26.715  1.00 59.47           O  
ATOM   2727  OG  SER A 186     -44.636   5.415  26.308  1.00 59.47           O  
ATOM   2728  HG  SER A 186     -45.319   6.090  26.289  1.00 59.47           H  
ATOM   2729  N   ASN A 187     -41.800   7.748  26.963  1.00 59.78           N  
ATOM   2730  H   ASN A 187     -42.240   8.569  26.573  1.00 59.78           H  
ATOM   2731  CA  ASN A 187     -41.274   7.824  28.316  1.00 59.78           C  
ATOM   2732  HA  ASN A 187     -40.584   6.995  28.468  1.00 59.78           H  
ATOM   2733  C   ASN A 187     -42.462   7.715  29.286  1.00 59.78           C  
ATOM   2734  CB  ASN A 187     -40.470   9.118  28.515  1.00 59.78           C  
ATOM   2735  HB2 ASN A 187     -41.142   9.976  28.544  1.00 59.78           H  
ATOM   2736  HB3 ASN A 187     -39.795   9.249  27.670  1.00 59.78           H  
ATOM   2737  O   ASN A 187     -43.249   8.663  29.363  1.00 59.78           O  
ATOM   2738  CG  ASN A 187     -39.656   9.072  29.798  1.00 59.78           C  
ATOM   2739  ND2 ASN A 187     -38.679   9.934  29.942  1.00 59.78           N  
ATOM   2740 HD21 ASN A 187     -38.166   9.876  30.810  1.00 59.78           H  
ATOM   2741 HD22 ASN A 187     -38.502  10.644  29.246  1.00 59.78           H  
ATOM   2742  OD1 ASN A 187     -39.876   8.267  30.686  1.00 59.78           O  
ATOM   2743  N   PRO A 188     -42.610   6.613  30.041  1.00 62.07           N  
ATOM   2744  CA  PRO A 188     -43.726   6.450  30.971  1.00 62.07           C  
ATOM   2745  HA  PRO A 188     -44.666   6.568  30.431  1.00 62.07           H  
ATOM   2746  C   PRO A 188     -43.720   7.478  32.118  1.00 62.07           C  
ATOM   2747  CB  PRO A 188     -43.620   5.006  31.473  1.00 62.07           C  
ATOM   2748  HB2 PRO A 188     -44.195   4.354  30.815  1.00 62.07           H  
ATOM   2749  HB3 PRO A 188     -43.961   4.897  32.502  1.00 62.07           H  
ATOM   2750  O   PRO A 188     -44.706   7.576  32.840  1.00 62.07           O  
ATOM   2751  CG  PRO A 188     -42.133   4.681  31.332  1.00 62.07           C  
ATOM   2752  HG2 PRO A 188     -41.959   3.611  31.221  1.00 62.07           H  
ATOM   2753  HG3 PRO A 188     -41.590   5.073  32.192  1.00 62.07           H  
ATOM   2754  CD  PRO A 188     -41.733   5.452  30.080  1.00 62.07           C  
ATOM   2755  HD2 PRO A 188     -41.906   4.837  29.197  1.00 62.07           H  
ATOM   2756  HD3 PRO A 188     -40.682   5.735  30.149  1.00 62.07           H  
ATOM   2757  N   LEU A 189     -42.646   8.262  32.274  1.00 62.45           N  
ATOM   2758  H   LEU A 189     -41.853   8.115  31.666  1.00 62.45           H  
ATOM   2759  CA  LEU A 189     -42.518   9.296  33.303  1.00 62.45           C  
ATOM   2760  HA  LEU A 189     -43.005   8.924  34.204  1.00 62.45           H  
ATOM   2761  C   LEU A 189     -43.216  10.630  32.950  1.00 62.45           C  
ATOM   2762  CB  LEU A 189     -41.012   9.480  33.583  1.00 62.45           C  
ATOM   2763  HB2 LEU A 189     -40.598  10.116  32.801  1.00 62.45           H  
ATOM   2764  HB3 LEU A 189     -40.513   8.513  33.519  1.00 62.45           H  
ATOM   2765  O   LEU A 189     -43.362  11.472  33.827  1.00 62.45           O  
ATOM   2766  CG  LEU A 189     -40.673  10.091  34.957  1.00 62.45           C  
ATOM   2767  HG  LEU A 189     -41.220  11.021  35.108  1.00 62.45           H  
ATOM   2768  CD1 LEU A 189     -40.988   9.125  36.103  1.00 62.45           C  
ATOM   2769 HD11 LEU A 189     -40.472   8.176  35.954  1.00 62.45           H  
ATOM   2770 HD12 LEU A 189     -40.669   9.565  37.048  1.00 62.45           H  
ATOM   2771 HD13 LEU A 189     -42.063   8.952  36.162  1.00 62.45           H  
ATOM   2772  CD2 LEU A 189     -39.178  10.410  35.008  1.00 62.45           C  
ATOM   2773 HD21 LEU A 189     -38.934  11.132  34.229  1.00 62.45           H  
ATOM   2774 HD22 LEU A 189     -38.933  10.851  35.975  1.00 62.45           H  
ATOM   2775 HD23 LEU A 189     -38.592   9.502  34.865  1.00 62.45           H  
ATOM   2776  N   PHE A 190     -43.656  10.833  31.699  1.00 55.52           N  
ATOM   2777  H   PHE A 190     -43.538  10.089  31.026  1.00 55.52           H  
ATOM   2778  CA  PHE A 190     -44.206  12.119  31.220  1.00 55.52           C  
ATOM   2779  HA  PHE A 190     -44.363  12.768  32.081  1.00 55.52           H  
ATOM   2780  C   PHE A 190     -45.593  12.013  30.564  1.00 55.52           C  
ATOM   2781  CB  PHE A 190     -43.185  12.828  30.315  1.00 55.52           C  
ATOM   2782  HB2 PHE A 190     -43.629  13.740  29.918  1.00 55.52           H  
ATOM   2783  HB3 PHE A 190     -42.952  12.183  29.468  1.00 55.52           H  
ATOM   2784  O   PHE A 190     -45.957  12.841  29.728  1.00 55.52           O  
ATOM   2785  CG  PHE A 190     -41.907  13.230  31.021  1.00 55.52           C  
ATOM   2786  CD1 PHE A 190     -41.883  14.371  31.844  1.00 55.52           C  
ATOM   2787  HD1 PHE A 190     -42.781  14.955  31.984  1.00 55.52           H  
ATOM   2788  CD2 PHE A 190     -40.742  12.464  30.860  1.00 55.52           C  
ATOM   2789  HD2 PHE A 190     -40.773  11.581  30.239  1.00 55.52           H  
ATOM   2790  CE1 PHE A 190     -40.696  14.743  32.497  1.00 55.52           C  
ATOM   2791  HE1 PHE A 190     -40.686  15.613  33.137  1.00 55.52           H  
ATOM   2792  CE2 PHE A 190     -39.553  12.834  31.513  1.00 55.52           C  
ATOM   2793  HE2 PHE A 190     -38.657  12.242  31.402  1.00 55.52           H  
ATOM   2794  CZ  PHE A 190     -39.530  13.975  32.332  1.00 55.52           C  
ATOM   2795  HZ  PHE A 190     -38.623  14.259  32.845  1.00 55.52           H  
ATOM   2796  N   HIS A 191     -46.398  11.014  30.934  1.00 53.04           N  
ATOM   2797  H   HIS A 191     -46.080  10.371  31.645  1.00 53.04           H  
ATOM   2798  CA  HIS A 191     -47.819  11.016  30.579  1.00 53.04           C  
ATOM   2799  HA  HIS A 191     -47.929  11.396  29.563  1.00 53.04           H  
ATOM   2800  C   HIS A 191     -48.584  11.988  31.479  1.00 53.04           C  
ATOM   2801  CB  HIS A 191     -48.396   9.593  30.599  1.00 53.04           C  
ATOM   2802  HB2 HIS A 191     -49.481   9.654  30.685  1.00 53.04           H  
ATOM   2803  HB3 HIS A 191     -48.022   9.053  31.468  1.00 53.04           H  
ATOM   2804  O   HIS A 191     -49.147  11.591  32.496  1.00 53.04           O  
ATOM   2805  CG  HIS A 191     -48.091   8.830  29.337  1.00 53.04           C  
ATOM   2806  CD2 HIS A 191     -47.445   7.629  29.231  1.00 53.04           C  
ATOM   2807  HD2 HIS A 191     -47.052   7.049  30.052  1.00 53.04           H  
ATOM   2808  ND1 HIS A 191     -48.422   9.226  28.061  1.00 53.04           N  
ATOM   2809  HD1 HIS A 191     -48.894  10.083  27.810  1.00 53.04           H  
ATOM   2810  CE1 HIS A 191     -47.981   8.290  27.206  1.00 53.04           C  
ATOM   2811  HE1 HIS A 191     -48.091   8.332  26.133  1.00 53.04           H  
ATOM   2812  NE2 HIS A 191     -47.378   7.292  27.871  1.00 53.04           N  
ATOM   2813  N   ASP A 192     -48.601  13.261  31.092  1.00 51.47           N  
ATOM   2814  H   ASP A 192     -48.032  13.546  30.307  1.00 51.47           H  
ATOM   2815  CA  ASP A 192     -49.459  14.257  31.724  1.00 51.47           C  
ATOM   2816  HA  ASP A 192     -49.552  13.966  32.771  1.00 51.47           H  
ATOM   2817  C   ASP A 192     -50.862  14.198  31.101  1.00 51.47           C  
ATOM   2818  CB  ASP A 192     -48.809  15.655  31.670  1.00 51.47           C  
ATOM   2819  HB2 ASP A 192     -49.313  16.264  30.920  1.00 51.47           H  
ATOM   2820  HB3 ASP A 192     -47.768  15.556  31.361  1.00 51.47           H  
ATOM   2821  O   ASP A 192     -51.037  14.308  29.881  1.00 51.47           O  
ATOM   2822  CG  ASP A 192     -48.824  16.397  33.016  1.00 51.47           C  
ATOM   2823  OD1 ASP A 192     -49.487  15.911  33.961  1.00 51.47           O  
ATOM   2824  OD2 ASP A 192     -48.161  17.454  33.079  1.00 51.47           O  
ATOM   2825  N   LEU A 193     -51.870  13.964  31.946  1.00 50.23           N  
ATOM   2826  H   LEU A 193     -51.641  13.941  32.929  1.00 50.23           H  
ATOM   2827  CA  LEU A 193     -53.278  13.955  31.563  1.00 50.23           C  
ATOM   2828  HA  LEU A 193     -53.413  13.309  30.696  1.00 50.23           H  
ATOM   2829  C   LEU A 193     -53.701  15.376  31.168  1.00 50.23           C  
ATOM   2830  CB  LEU A 193     -54.168  13.444  32.718  1.00 50.23           C  
ATOM   2831  HB2 LEU A 193     -55.177  13.798  32.504  1.00 50.23           H  
ATOM   2832  HB3 LEU A 193     -53.868  13.912  33.656  1.00 50.23           H  
ATOM   2833  O   LEU A 193     -54.055  16.193  32.013  1.00 50.23           O  
ATOM   2834  CG  LEU A 193     -54.246  11.917  32.887  1.00 50.23           C  
ATOM   2835  HG  LEU A 193     -54.106  11.433  31.920  1.00 50.23           H  
ATOM   2836  CD1 LEU A 193     -53.205  11.384  33.872  1.00 50.23           C  
ATOM   2837 HD11 LEU A 193     -52.205  11.616  33.507  1.00 50.23           H  
ATOM   2838 HD12 LEU A 193     -53.296  10.302  33.963  1.00 50.23           H  
ATOM   2839 HD13 LEU A 193     -53.339  11.845  34.851  1.00 50.23           H  
ATOM   2840  CD2 LEU A 193     -55.632  11.529  33.413  1.00 50.23           C  
ATOM   2841 HD21 LEU A 193     -55.815  12.018  34.370  1.00 50.23           H  
ATOM   2842 HD22 LEU A 193     -56.396  11.833  32.698  1.00 50.23           H  
ATOM   2843 HD23 LEU A 193     -55.685  10.448  33.544  1.00 50.23           H  
ATOM   2844  N   SER A 194     -53.720  15.668  29.872  1.00 45.87           N  
ATOM   2845  H   SER A 194     -53.313  15.005  29.227  1.00 45.87           H  
ATOM   2846  CA  SER A 194     -54.378  16.869  29.363  1.00 45.87           C  
ATOM   2847  HA  SER A 194     -54.288  17.661  30.105  1.00 45.87           H  
ATOM   2848  C   SER A 194     -55.864  16.586  29.122  1.00 45.87           C  
ATOM   2849  CB  SER A 194     -53.683  17.362  28.092  1.00 45.87           C  
ATOM   2850  HB2 SER A 194     -52.603  17.361  28.243  1.00 45.87           H  
ATOM   2851  HB3 SER A 194     -53.924  16.698  27.262  1.00 45.87           H  
ATOM   2852  O   SER A 194     -56.205  15.679  28.364  1.00 45.87           O  
ATOM   2853  OG  SER A 194     -54.106  18.680  27.795  1.00 45.87           O  
ATOM   2854  HG  SER A 194     -53.542  19.283  28.283  1.00 45.87           H  
ATOM   2855  N   VAL A 195     -56.742  17.353  29.778  1.00 42.24           N  
ATOM   2856  H   VAL A 195     -56.367  17.730  30.637  1.00 42.24           H  
ATOM   2857  CA  VAL A 195     -57.787  18.209  29.167  1.00 42.24           C  
ATOM   2858  HA  VAL A 195     -57.301  19.147  28.901  1.00 42.24           H  
ATOM   2859  C   VAL A 195     -58.855  18.555  30.225  1.00 42.24           C  
ATOM   2860  CB  VAL A 195     -58.411  17.682  27.843  1.00 42.24           C  
ATOM   2861  HB  VAL A 195     -58.695  16.634  27.946  1.00 42.24           H  
ATOM   2862  O   VAL A 195     -59.816  17.828  30.464  1.00 42.24           O  
ATOM   2863  CG1 VAL A 195     -59.646  18.497  27.409  1.00 42.24           C  
ATOM   2864 HG11 VAL A 195     -59.979  18.178  26.421  1.00 42.24           H  
ATOM   2865 HG12 VAL A 195     -60.476  18.325  28.094  1.00 42.24           H  
ATOM   2866 HG13 VAL A 195     -59.412  19.562  27.384  1.00 42.24           H  
ATOM   2867  CG2 VAL A 195     -57.466  17.865  26.634  1.00 42.24           C  
ATOM   2868 HG21 VAL A 195     -56.486  17.408  26.776  1.00 42.24           H  
ATOM   2869 HG22 VAL A 195     -57.296  18.925  26.444  1.00 42.24           H  
ATOM   2870 HG23 VAL A 195     -57.907  17.407  25.749  1.00 42.24           H  
ATOM   2871  N   GLY A 196     -58.672  19.735  30.821  1.00 42.10           N  
ATOM   2872  H   GLY A 196     -57.779  20.183  30.672  1.00 42.10           H  
ATOM   2873  CA  GLY A 196     -59.654  20.591  31.493  1.00 42.10           C  
ATOM   2874  HA2 GLY A 196     -60.609  20.531  30.970  1.00 42.10           H  
ATOM   2875  HA3 GLY A 196     -59.782  20.281  32.530  1.00 42.10           H  
ATOM   2876  C   GLY A 196     -59.087  22.024  31.450  1.00 42.10           C  
ATOM   2877  O   GLY A 196     -57.880  22.173  31.628  1.00 42.10           O  
ATOM   2878  N   PRO A 197     -59.862  23.063  31.093  1.00 38.21           N  
ATOM   2879  CA  PRO A 197     -59.322  24.259  30.448  1.00 38.21           C  
ATOM   2880  HA  PRO A 197     -58.523  23.992  29.756  1.00 38.21           H  
ATOM   2881  C   PRO A 197     -58.779  25.260  31.473  1.00 38.21           C  
ATOM   2882  CB  PRO A 197     -60.506  24.828  29.657  1.00 38.21           C  
ATOM   2883  HB2 PRO A 197     -60.578  24.316  28.697  1.00 38.21           H  
ATOM   2884  HB3 PRO A 197     -60.425  25.905  29.506  1.00 38.21           H  
ATOM   2885  O   PRO A 197     -59.557  25.841  32.221  1.00 38.21           O  
ATOM   2886  CG  PRO A 197     -61.718  24.463  30.520  1.00 38.21           C  
ATOM   2887  HG2 PRO A 197     -61.876  25.222  31.286  1.00 38.21           H  
ATOM   2888  HG3 PRO A 197     -62.618  24.349  29.916  1.00 38.21           H  
ATOM   2889  CD  PRO A 197     -61.312  23.141  31.176  1.00 38.21           C  
ATOM   2890  HD2 PRO A 197     -61.642  23.118  32.215  1.00 38.21           H  
ATOM   2891  HD3 PRO A 197     -61.762  22.318  30.621  1.00 38.21           H  
ATOM   2892  N   ALA A 198     -57.467  25.498  31.492  1.00 41.55           N  
ATOM   2893  H   ALA A 198     -56.842  24.892  30.980  1.00 41.55           H  
ATOM   2894  CA  ALA A 198     -56.889  26.654  32.180  1.00 41.55           C  
ATOM   2895  HA  ALA A 198     -57.516  27.525  31.990  1.00 41.55           H  
ATOM   2896  C   ALA A 198     -55.475  26.963  31.654  1.00 41.55           C  
ATOM   2897  CB  ALA A 198     -56.890  26.422  33.697  1.00 41.55           C  
ATOM   2898  HB1 ALA A 198     -57.907  26.322  34.076  1.00 41.55           H  
ATOM   2899  HB2 ALA A 198     -56.326  25.520  33.935  1.00 41.55           H  
ATOM   2900  HB3 ALA A 198     -56.418  27.271  34.191  1.00 41.55           H  
ATOM   2901  O   ALA A 198     -54.505  26.292  31.977  1.00 41.55           O  
ATOM   2902  N   GLU A 199     -55.417  27.946  30.757  1.00 36.04           N  
ATOM   2903  H   GLU A 199     -56.329  28.225  30.424  1.00 36.04           H  
ATOM   2904  CA  GLU A 199     -54.481  29.081  30.754  1.00 36.04           C  
ATOM   2905  HA  GLU A 199     -54.288  29.350  29.715  1.00 36.04           H  
ATOM   2906  C   GLU A 199     -53.105  28.893  31.435  1.00 36.04           C  
ATOM   2907  CB  GLU A 199     -55.223  30.277  31.395  1.00 36.04           C  
ATOM   2908  HB2 GLU A 199     -54.592  31.161  31.304  1.00 36.04           H  
ATOM   2909  HB3 GLU A 199     -55.390  30.071  32.452  1.00 36.04           H  
ATOM   2910  O   GLU A 199     -53.024  28.908  32.657  1.00 36.04           O  
ATOM   2911  CG  GLU A 199     -56.586  30.562  30.732  1.00 36.04           C  
ATOM   2912  HG2 GLU A 199     -57.243  29.700  30.851  1.00 36.04           H  
ATOM   2913  HG3 GLU A 199     -56.420  30.706  29.664  1.00 36.04           H  
ATOM   2914  CD  GLU A 199     -57.320  31.787  31.297  1.00 36.04           C  
ATOM   2915  OE1 GLU A 199     -58.366  32.127  30.698  1.00 36.04           O  
ATOM   2916  OE2 GLU A 199     -56.847  32.372  32.296  1.00 36.04           O  
ATOM   2917  N   SER A 200     -52.025  28.797  30.639  1.00 40.24           N  
ATOM   2918  H   SER A 200     -52.215  28.607  29.665  1.00 40.24           H  
ATOM   2919  CA  SER A 200     -50.638  29.247  30.944  1.00 40.24           C  
ATOM   2920  HA  SER A 200     -50.565  30.323  30.782  1.00 40.24           H  
ATOM   2921  C   SER A 200     -49.646  28.542  29.996  1.00 40.24           C  
ATOM   2922  CB  SER A 200     -50.236  28.970  32.401  1.00 40.24           C  
ATOM   2923  HB2 SER A 200     -50.420  27.921  32.634  1.00 40.24           H  
ATOM   2924  HB3 SER A 200     -50.816  29.598  33.076  1.00 40.24           H  
ATOM   2925  O   SER A 200     -49.274  27.391  30.187  1.00 40.24           O  
ATOM   2926  OG  SER A 200     -48.874  29.265  32.620  1.00 40.24           O  
ATOM   2927  HG  SER A 200     -48.601  28.797  33.412  1.00 40.24           H  
ATOM   2928  N   SER A 201     -49.425  29.062  28.786  1.00 36.20           N  
ATOM   2929  H   SER A 201     -49.682  28.388  28.080  1.00 36.20           H  
ATOM   2930  CA  SER A 201     -48.215  29.810  28.393  1.00 36.20           C  
ATOM   2931  HA  SER A 201     -48.224  29.829  27.303  1.00 36.20           H  
ATOM   2932  C   SER A 201     -46.868  29.170  28.776  1.00 36.20           C  
ATOM   2933  CB  SER A 201     -48.278  31.292  28.815  1.00 36.20           C  
ATOM   2934  HB2 SER A 201     -49.232  31.717  28.504  1.00 36.20           H  
ATOM   2935  HB3 SER A 201     -47.482  31.832  28.301  1.00 36.20           H  
ATOM   2936  O   SER A 201     -46.265  29.597  29.747  1.00 36.20           O  
ATOM   2937  OG  SER A 201     -48.117  31.484  30.203  1.00 36.20           O  
ATOM   2938  HG  SER A 201     -47.443  30.874  30.512  1.00 36.20           H  
ATOM   2939  N   PHE A 202     -46.347  28.225  27.980  1.00 42.53           N  
ATOM   2940  H   PHE A 202     -46.979  27.731  27.365  1.00 42.53           H  
ATOM   2941  CA  PHE A 202     -44.903  28.099  27.684  1.00 42.53           C  
ATOM   2942  HA  PHE A 202     -44.557  29.072  27.337  1.00 42.53           H  
ATOM   2943  C   PHE A 202     -44.686  27.104  26.521  1.00 42.53           C  
ATOM   2944  CB  PHE A 202     -44.051  27.746  28.932  1.00 42.53           C  
ATOM   2945  HB2 PHE A 202     -44.694  27.575  29.796  1.00 42.53           H  
ATOM   2946  HB3 PHE A 202     -43.516  26.811  28.771  1.00 42.53           H  
ATOM   2947  O   PHE A 202     -44.598  25.896  26.704  1.00 42.53           O  
ATOM   2948  CG  PHE A 202     -43.019  28.819  29.278  1.00 42.53           C  
ATOM   2949  CD1 PHE A 202     -41.764  28.818  28.638  1.00 42.53           C  
ATOM   2950  HD1 PHE A 202     -41.526  28.044  27.924  1.00 42.53           H  
ATOM   2951  CD2 PHE A 202     -43.297  29.825  30.226  1.00 42.53           C  
ATOM   2952  HD2 PHE A 202     -44.216  29.808  30.792  1.00 42.53           H  
ATOM   2953  CE1 PHE A 202     -40.815  29.817  28.929  1.00 42.53           C  
ATOM   2954  HE1 PHE A 202     -39.852  29.802  28.441  1.00 42.53           H  
ATOM   2955  CE2 PHE A 202     -42.367  30.845  30.490  1.00 42.53           C  
ATOM   2956  HE2 PHE A 202     -42.600  31.609  31.216  1.00 42.53           H  
ATOM   2957  CZ  PHE A 202     -41.122  30.840  29.843  1.00 42.53           C  
ATOM   2958  HZ  PHE A 202     -40.396  31.610  30.061  1.00 42.53           H  
ATOM   2959  N   THR A 203     -44.644  27.613  25.288  1.00 37.27           N  
ATOM   2960  H   THR A 203     -44.743  28.612  25.179  1.00 37.27           H  
ATOM   2961  CA  THR A 203     -44.274  26.850  24.079  1.00 37.27           C  
ATOM   2962  HA  THR A 203     -44.543  25.801  24.202  1.00 37.27           H  
ATOM   2963  C   THR A 203     -42.768  26.941  23.828  1.00 37.27           C  
ATOM   2964  CB  THR A 203     -44.985  27.409  22.835  1.00 37.27           C  
ATOM   2965  HB  THR A 203     -44.587  26.909  21.952  1.00 37.27           H  
ATOM   2966  O   THR A 203     -42.223  28.039  23.939  1.00 37.27           O  
ATOM   2967  CG2 THR A 203     -46.498  27.200  22.863  1.00 37.27           C  
ATOM   2968 HG21 THR A 203     -46.721  26.137  22.951  1.00 37.27           H  
ATOM   2969 HG22 THR A 203     -46.933  27.583  21.940  1.00 37.27           H  
ATOM   2970 HG23 THR A 203     -46.935  27.730  23.709  1.00 37.27           H  
ATOM   2971  OG1 THR A 203     -44.747  28.797  22.720  1.00 37.27           O  
ATOM   2972  HG1 THR A 203     -43.834  28.956  22.969  1.00 37.27           H  
ATOM   2973  N   PRO A 204     -42.127  25.862  23.346  1.00 46.32           N  
ATOM   2974  CA  PRO A 204     -41.299  26.019  22.152  1.00 46.32           C  
ATOM   2975  HA  PRO A 204     -41.462  27.014  21.737  1.00 46.32           H  
ATOM   2976  C   PRO A 204     -41.640  24.995  21.050  1.00 46.32           C  
ATOM   2977  CB  PRO A 204     -39.849  25.965  22.629  1.00 46.32           C  
ATOM   2978  HB2 PRO A 204     -39.170  25.609  21.854  1.00 46.32           H  
ATOM   2979  HB3 PRO A 204     -39.547  26.953  22.974  1.00 46.32           H  
ATOM   2980  O   PRO A 204     -41.198  23.856  21.047  1.00 46.32           O  
ATOM   2981  CG  PRO A 204     -39.908  25.011  23.819  1.00 46.32           C  
ATOM   2982  HG2 PRO A 204     -39.236  25.335  24.613  1.00 46.32           H  
ATOM   2983  HG3 PRO A 204     -39.650  24.002  23.495  1.00 46.32           H  
ATOM   2984  CD  PRO A 204     -41.371  25.036  24.284  1.00 46.32           C  
ATOM   2985  HD2 PRO A 204     -41.426  25.451  25.291  1.00 46.32           H  
ATOM   2986  HD3 PRO A 204     -41.773  24.023  24.291  1.00 46.32           H  
ATOM   2987  N   HIS A 205     -42.445  25.478  20.103  1.00 42.42           N  
ATOM   2988  H   HIS A 205     -42.863  26.358  20.369  1.00 42.42           H  
ATOM   2989  CA  HIS A 205     -42.298  25.361  18.644  1.00 42.42           C  
ATOM   2990  HA  HIS A 205     -43.253  25.682  18.230  1.00 42.42           H  
ATOM   2991  C   HIS A 205     -42.017  23.980  18.011  1.00 42.42           C  
ATOM   2992  CB  HIS A 205     -41.272  26.419  18.185  1.00 42.42           C  
ATOM   2993  HB2 HIS A 205     -40.266  26.035  18.354  1.00 42.42           H  
ATOM   2994  HB3 HIS A 205     -41.388  26.594  17.115  1.00 42.42           H  
ATOM   2995  O   HIS A 205     -40.869  23.597  17.821  1.00 42.42           O  
ATOM   2996  CG  HIS A 205     -41.391  27.734  18.920  1.00 42.42           C  
ATOM   2997  CD2 HIS A 205     -40.435  28.288  19.730  1.00 42.42           C  
ATOM   2998  HD2 HIS A 205     -39.443  27.898  19.903  1.00 42.42           H  
ATOM   2999  ND1 HIS A 205     -42.530  28.500  19.056  1.00 42.42           N  
ATOM   3000  HD1 HIS A 205     -43.403  28.379  18.563  1.00 42.42           H  
ATOM   3001  CE1 HIS A 205     -42.267  29.486  19.930  1.00 42.42           C  
ATOM   3002  HE1 HIS A 205     -42.965  30.249  20.242  1.00 42.42           H  
ATOM   3003  NE2 HIS A 205     -41.005  29.391  20.368  1.00 42.42           N  
ATOM   3004  N   THR A 206     -43.088  23.316  17.556  1.00 42.34           N  
ATOM   3005  H   THR A 206     -43.938  23.518  18.062  1.00 42.34           H  
ATOM   3006  CA  THR A 206     -43.318  22.725  16.206  1.00 42.34           C  
ATOM   3007  HA  THR A 206     -43.879  23.464  15.635  1.00 42.34           H  
ATOM   3008  C   THR A 206     -44.249  21.511  16.299  1.00 42.34           C  
ATOM   3009  CB  THR A 206     -42.083  22.385  15.328  1.00 42.34           C  
ATOM   3010  HB  THR A 206     -42.416  21.741  14.515  1.00 42.34           H  
ATOM   3011  O   THR A 206     -43.847  20.369  16.120  1.00 42.34           O  
ATOM   3012  CG2 THR A 206     -41.487  23.628  14.660  1.00 42.34           C  
ATOM   3013 HG21 THR A 206     -40.632  23.330  14.054  1.00 42.34           H  
ATOM   3014 HG22 THR A 206     -42.232  24.088  14.010  1.00 42.34           H  
ATOM   3015 HG23 THR A 206     -41.156  24.356  15.401  1.00 42.34           H  
ATOM   3016  OG1 THR A 206     -41.055  21.713  16.006  1.00 42.34           O  
ATOM   3017  HG1 THR A 206     -40.816  22.256  16.761  1.00 42.34           H  
ATOM   3018  N   SER A 207     -45.537  21.751  16.560  1.00 42.63           N  
ATOM   3019  H   SER A 207     -45.853  22.688  16.764  1.00 42.63           H  
ATOM   3020  CA  SER A 207     -46.586  20.760  16.310  1.00 42.63           C  
ATOM   3021  HA  SER A 207     -46.136  19.785  16.124  1.00 42.63           H  
ATOM   3022  C   SER A 207     -47.343  21.156  15.042  1.00 42.63           C  
ATOM   3023  CB  SER A 207     -47.484  20.567  17.539  1.00 42.63           C  
ATOM   3024  HB2 SER A 207     -46.878  20.188  18.362  1.00 42.63           H  
ATOM   3025  HB3 SER A 207     -48.248  19.824  17.309  1.00 42.63           H  
ATOM   3026  O   SER A 207     -48.185  22.050  15.034  1.00 42.63           O  
ATOM   3027  OG  SER A 207     -48.103  21.772  17.943  1.00 42.63           O  
ATOM   3028  HG  SER A 207     -48.786  21.570  18.586  1.00 42.63           H  
ATOM   3029  N   VAL A 208     -47.017  20.500  13.927  1.00 41.91           N  
ATOM   3030  H   VAL A 208     -46.285  19.806  13.972  1.00 41.91           H  
ATOM   3031  CA  VAL A 208     -47.872  20.520  12.733  1.00 41.91           C  
ATOM   3032  HA  VAL A 208     -48.309  21.511  12.615  1.00 41.91           H  
ATOM   3033  C   VAL A 208     -49.004  19.532  13.000  1.00 41.91           C  
ATOM   3034  CB  VAL A 208     -47.087  20.208  11.442  1.00 41.91           C  
ATOM   3035  HB  VAL A 208     -46.633  19.220  11.518  1.00 41.91           H  
ATOM   3036  O   VAL A 208     -48.901  18.345  12.705  1.00 41.91           O  
ATOM   3037  CG1 VAL A 208     -48.002  20.244  10.209  1.00 41.91           C  
ATOM   3038 HG11 VAL A 208     -48.484  21.218  10.123  1.00 41.91           H  
ATOM   3039 HG12 VAL A 208     -47.416  20.057   9.309  1.00 41.91           H  
ATOM   3040 HG13 VAL A 208     -48.766  19.470  10.280  1.00 41.91           H  
ATOM   3041  CG2 VAL A 208     -45.971  21.239  11.221  1.00 41.91           C  
ATOM   3042 HG21 VAL A 208     -45.250  21.196  12.037  1.00 41.91           H  
ATOM   3043 HG22 VAL A 208     -46.393  22.243  11.165  1.00 41.91           H  
ATOM   3044 HG23 VAL A 208     -45.447  21.021  10.291  1.00 41.91           H  
ATOM   3045  N   ILE A 209     -50.069  20.011  13.639  1.00 41.88           N  
ATOM   3046  H   ILE A 209     -50.053  20.978  13.933  1.00 41.88           H  
ATOM   3047  CA  ILE A 209     -51.313  19.257  13.797  1.00 41.88           C  
ATOM   3048  HA  ILE A 209     -51.087  18.191  13.843  1.00 41.88           H  
ATOM   3049  C   ILE A 209     -52.128  19.507  12.531  1.00 41.88           C  
ATOM   3050  CB  ILE A 209     -52.034  19.622  15.115  1.00 41.88           C  
ATOM   3051  HB  ILE A 209     -52.190  20.700  15.142  1.00 41.88           H  
ATOM   3052  O   ILE A 209     -52.841  20.501  12.411  1.00 41.88           O  
ATOM   3053  CG1 ILE A 209     -51.145  19.209  16.314  1.00 41.88           C  
ATOM   3054 HG12 ILE A 209     -50.137  19.595  16.161  1.00 41.88           H  
ATOM   3055 HG13 ILE A 209     -51.080  18.122  16.364  1.00 41.88           H  
ATOM   3056  CG2 ILE A 209     -53.406  18.922  15.204  1.00 41.88           C  
ATOM   3057 HG21 ILE A 209     -53.281  17.840  15.172  1.00 41.88           H  
ATOM   3058 HG22 ILE A 209     -54.048  19.234  14.380  1.00 41.88           H  
ATOM   3059 HG23 ILE A 209     -53.912  19.198  16.129  1.00 41.88           H  
ATOM   3060  CD1 ILE A 209     -51.618  19.747  17.668  1.00 41.88           C  
ATOM   3061 HD11 ILE A 209     -51.731  20.830  17.618  1.00 41.88           H  
ATOM   3062 HD12 ILE A 209     -50.877  19.503  18.430  1.00 41.88           H  
ATOM   3063 HD13 ILE A 209     -52.567  19.292  17.951  1.00 41.88           H  
ATOM   3064  N   GLY A 210     -51.973  18.612  11.556  1.00 40.40           N  
ATOM   3065  H   GLY A 210     -51.299  17.873  11.696  1.00 40.40           H  
ATOM   3066  CA  GLY A 210     -52.847  18.538  10.392  1.00 40.40           C  
ATOM   3067  HA2 GLY A 210     -52.435  17.843   9.661  1.00 40.40           H  
ATOM   3068  HA3 GLY A 210     -52.943  19.520   9.928  1.00 40.40           H  
ATOM   3069  C   GLY A 210     -54.219  18.034  10.825  1.00 40.40           C  
ATOM   3070  O   GLY A 210     -54.447  16.831  10.928  1.00 40.40           O  
ATOM   3071  N   GLN A 211     -55.126  18.960  11.114  1.00 37.93           N  
ATOM   3072  H   GLN A 211     -54.834  19.927  11.092  1.00 37.93           H  
ATOM   3073  CA  GLN A 211     -56.550  18.680  11.250  1.00 37.93           C  
ATOM   3074  HA  GLN A 211     -56.678  17.957  12.056  1.00 37.93           H  
ATOM   3075  C   GLN A 211     -57.044  18.093   9.911  1.00 37.93           C  
ATOM   3076  CB  GLN A 211     -57.249  20.006  11.617  1.00 37.93           C  
ATOM   3077  HB2 GLN A 211     -57.675  20.468  10.727  1.00 37.93           H  
ATOM   3078  HB3 GLN A 211     -56.500  20.692  12.013  1.00 37.93           H  
ATOM   3079  O   GLN A 211     -56.760  18.681   8.865  1.00 37.93           O  
ATOM   3080  CG  GLN A 211     -58.340  19.858  12.686  1.00 37.93           C  
ATOM   3081  HG2 GLN A 211     -57.956  19.266  13.516  1.00 37.93           H  
ATOM   3082  HG3 GLN A 211     -59.193  19.336  12.253  1.00 37.93           H  
ATOM   3083  CD  GLN A 211     -58.801  21.207  13.244  1.00 37.93           C  
ATOM   3084  NE2 GLN A 211     -59.864  21.239  14.017  1.00 37.93           N  
ATOM   3085 HE21 GLN A 211     -60.113  22.157  14.356  1.00 37.93           H  
ATOM   3086 HE22 GLN A 211     -60.374  20.398  14.247  1.00 37.93           H  
ATOM   3087  OE1 GLN A 211     -58.222  22.256  13.032  1.00 37.93           O  
ATOM   3088  N   PRO A 212     -57.756  16.949   9.877  1.00 41.31           N  
ATOM   3089  CA  PRO A 212     -58.277  16.396   8.634  1.00 41.31           C  
ATOM   3090  HA  PRO A 212     -57.541  16.491   7.836  1.00 41.31           H  
ATOM   3091  C   PRO A 212     -59.531  17.180   8.236  1.00 41.31           C  
ATOM   3092  CB  PRO A 212     -58.516  14.911   8.919  1.00 41.31           C  
ATOM   3093  HB2 PRO A 212     -57.578  14.368   8.805  1.00 41.31           H  
ATOM   3094  HB3 PRO A 212     -59.286  14.474   8.283  1.00 41.31           H  
ATOM   3095  O   PRO A 212     -60.653  16.688   8.312  1.00 41.31           O  
ATOM   3096  CG  PRO A 212     -58.921  14.924  10.392  1.00 41.31           C  
ATOM   3097  HG2 PRO A 212     -59.983  15.151  10.480  1.00 41.31           H  
ATOM   3098  HG3 PRO A 212     -58.694  13.976  10.881  1.00 41.31           H  
ATOM   3099  CD  PRO A 212     -58.103  16.076  10.989  1.00 41.31           C  
ATOM   3100  HD2 PRO A 212     -58.690  16.607  11.738  1.00 41.31           H  
ATOM   3101  HD3 PRO A 212     -57.189  15.683  11.435  1.00 41.31           H  
ATOM   3102  N   THR A 213     -59.351  18.433   7.839  1.00 41.78           N  
ATOM   3103  H   THR A 213     -58.422  18.827   7.893  1.00 41.78           H  
ATOM   3104  CA  THR A 213     -60.394  19.248   7.227  1.00 41.78           C  
ATOM   3105  HA  THR A 213     -61.339  18.705   7.217  1.00 41.78           H  
ATOM   3106  C   THR A 213     -59.987  19.488   5.786  1.00 41.78           C  
ATOM   3107  CB  THR A 213     -60.659  20.549   7.996  1.00 41.78           C  
ATOM   3108  HB  THR A 213     -61.367  21.156   7.431  1.00 41.78           H  
ATOM   3109  O   THR A 213     -59.150  20.333   5.512  1.00 41.78           O  
ATOM   3110  CG2 THR A 213     -61.250  20.257   9.378  1.00 41.78           C  
ATOM   3111 HG21 THR A 213     -61.468  21.200   9.878  1.00 41.78           H  
ATOM   3112 HG22 THR A 213     -62.172  19.686   9.273  1.00 41.78           H  
ATOM   3113 HG23 THR A 213     -60.538  19.694   9.981  1.00 41.78           H  
ATOM   3114  OG1 THR A 213     -59.478  21.281   8.194  1.00 41.78           O  
ATOM   3115  HG1 THR A 213     -59.065  21.405   7.337  1.00 41.78           H  
ATOM   3116  N   SER A 214     -60.567  18.679   4.897  1.00 42.00           N  
ATOM   3117  H   SER A 214     -61.126  17.940   5.299  1.00 42.00           H  
ATOM   3118  CA  SER A 214     -60.830  18.983   3.485  1.00 42.00           C  
ATOM   3119  HA  SER A 214     -61.043  18.035   2.993  1.00 42.00           H  
ATOM   3120  C   SER A 214     -59.707  19.658   2.679  1.00 42.00           C  
ATOM   3121  CB  SER A 214     -62.118  19.814   3.389  1.00 42.00           C  
ATOM   3122  HB2 SER A 214     -62.306  20.070   2.346  1.00 42.00           H  
ATOM   3123  HB3 SER A 214     -62.959  19.228   3.760  1.00 42.00           H  
ATOM   3124  O   SER A 214     -59.498  20.858   2.773  1.00 42.00           O  
ATOM   3125  OG  SER A 214     -62.017  21.000   4.149  1.00 42.00           O  
ATOM   3126  HG  SER A 214     -61.183  21.415   3.918  1.00 42.00           H  
ATOM   3127  N   THR A 215     -59.119  18.888   1.756  1.00 42.55           N  
ATOM   3128  H   THR A 215     -59.308  17.897   1.797  1.00 42.55           H  
ATOM   3129  CA  THR A 215     -58.492  19.395   0.520  1.00 42.55           C  
ATOM   3130  HA  THR A 215     -58.013  18.546   0.034  1.00 42.55           H  
ATOM   3131  C   THR A 215     -57.371  20.418   0.701  1.00 42.55           C  
ATOM   3132  CB  THR A 215     -59.543  19.930  -0.482  1.00 42.55           C  
ATOM   3133  HB  THR A 215     -59.033  20.246  -1.392  1.00 42.55           H  
ATOM   3134  O   THR A 215     -57.496  21.525   0.200  1.00 42.55           O  
ATOM   3135  CG2 THR A 215     -60.581  18.879  -0.867  1.00 42.55           C  
ATOM   3136 HG21 THR A 215     -60.082  17.995  -1.265  1.00 42.55           H  
ATOM   3137 HG22 THR A 215     -61.235  19.294  -1.634  1.00 42.55           H  
ATOM   3138 HG23 THR A 215     -61.184  18.606  -0.001  1.00 42.55           H  
ATOM   3139  OG1 THR A 215     -60.274  21.016   0.030  1.00 42.55           O  
ATOM   3140  HG1 THR A 215     -59.628  21.612   0.418  1.00 42.55           H  
ATOM   3141  N   ASP A 216     -56.249  20.030   1.303  1.00 47.26           N  
ATOM   3142  H   ASP A 216     -56.199  19.153   1.802  1.00 47.26           H  
ATOM   3143  CA  ASP A 216     -55.010  20.790   1.134  1.00 47.26           C  
ATOM   3144  HA  ASP A 216     -55.133  21.448   0.274  1.00 47.26           H  
ATOM   3145  C   ASP A 216     -53.860  19.866   0.746  1.00 47.26           C  
ATOM   3146  CB  ASP A 216     -54.706  21.694   2.340  1.00 47.26           C  
ATOM   3147  HB2 ASP A 216     -55.044  21.211   3.256  1.00 47.26           H  
ATOM   3148  HB3 ASP A 216     -53.626  21.824   2.412  1.00 47.26           H  
ATOM   3149  O   ASP A 216     -53.610  18.811   1.332  1.00 47.26           O  
ATOM   3150  CG  ASP A 216     -55.329  23.097   2.209  1.00 47.26           C  
ATOM   3151  OD1 ASP A 216     -55.427  23.594   1.064  1.00 47.26           O  
ATOM   3152  OD2 ASP A 216     -55.623  23.692   3.268  1.00 47.26           O  
ATOM   3153  N   THR A 217     -53.206  20.250  -0.340  1.00 48.44           N  
ATOM   3154  H   THR A 217     -53.449  21.159  -0.709  1.00 48.44           H  
ATOM   3155  CA  THR A 217     -52.015  19.639  -0.909  1.00 48.44           C  
ATOM   3156  HA  THR A 217     -52.234  18.625  -1.243  1.00 48.44           H  
ATOM   3157  C   THR A 217     -50.916  19.599   0.147  1.00 48.44           C  
ATOM   3158  CB  THR A 217     -51.572  20.500  -2.105  1.00 48.44           C  
ATOM   3159  HB  THR A 217     -50.576  20.193  -2.427  1.00 48.44           H  
ATOM   3160  O   THR A 217     -50.285  20.617   0.409  1.00 48.44           O  
ATOM   3161  CG2 THR A 217     -52.542  20.377  -3.282  1.00 48.44           C  
ATOM   3162 HG21 THR A 217     -52.615  19.336  -3.594  1.00 48.44           H  
ATOM   3163 HG22 THR A 217     -52.170  20.977  -4.112  1.00 48.44           H  
ATOM   3164 HG23 THR A 217     -53.528  20.746  -2.998  1.00 48.44           H  
ATOM   3165  OG1 THR A 217     -51.565  21.866  -1.758  1.00 48.44           O  
ATOM   3166  HG1 THR A 217     -51.029  21.957  -0.967  1.00 48.44           H  
ATOM   3167  N   ALA A 218     -50.691  18.439   0.767  1.00 52.35           N  
ATOM   3168  H   ALA A 218     -51.351  17.684   0.646  1.00 52.35           H  
ATOM   3169  CA  ALA A 218     -49.586  18.265   1.700  1.00 52.35           C  
ATOM   3170  HA  ALA A 218     -49.704  18.977   2.517  1.00 52.35           H  
ATOM   3171  C   ALA A 218     -48.262  18.563   0.979  1.00 52.35           C  
ATOM   3172  CB  ALA A 218     -49.632  16.847   2.285  1.00 52.35           C  
ATOM   3173  HB1 ALA A 218     -48.810  16.722   2.991  1.00 52.35           H  
ATOM   3174  HB2 ALA A 218     -50.575  16.695   2.809  1.00 52.35           H  
ATOM   3175  HB3 ALA A 218     -49.532  16.109   1.489  1.00 52.35           H  
ATOM   3176  O   ALA A 218     -47.844  17.813   0.093  1.00 52.35           O  
ATOM   3177  N   GLU A 219     -47.615  19.669   1.342  1.00 58.11           N  
ATOM   3178  H   GLU A 219     -48.063  20.315   1.977  1.00 58.11           H  
ATOM   3179  CA  GLU A 219     -46.246  19.959   0.937  1.00 58.11           C  
ATOM   3180  HA  GLU A 219     -46.170  19.902  -0.148  1.00 58.11           H  
ATOM   3181  C   GLU A 219     -45.336  18.884   1.549  1.00 58.11           C  
ATOM   3182  CB  GLU A 219     -45.828  21.377   1.370  1.00 58.11           C  
ATOM   3183  HB2 GLU A 219     -44.757  21.478   1.190  1.00 58.11           H  
ATOM   3184  HB3 GLU A 219     -46.015  21.501   2.437  1.00 58.11           H  
ATOM   3185  O   GLU A 219     -45.113  18.838   2.760  1.00 58.11           O  
ATOM   3186  CG  GLU A 219     -46.558  22.482   0.584  1.00 58.11           C  
ATOM   3187  HG2 GLU A 219     -46.455  22.267  -0.480  1.00 58.11           H  
ATOM   3188  HG3 GLU A 219     -47.618  22.451   0.832  1.00 58.11           H  
ATOM   3189  CD  GLU A 219     -46.009  23.894   0.867  1.00 58.11           C  
ATOM   3190  OE1 GLU A 219     -46.235  24.778   0.008  1.00 58.11           O  
ATOM   3191  OE2 GLU A 219     -45.345  24.080   1.912  1.00 58.11           O  
ATOM   3192  N   LEU A 220     -44.834  17.968   0.716  1.00 67.56           N  
ATOM   3193  H   LEU A 220     -45.116  17.992  -0.254  1.00 67.56           H  
ATOM   3194  CA  LEU A 220     -43.771  17.056   1.123  1.00 67.56           C  
ATOM   3195  HA  LEU A 220     -44.033  16.601   2.078  1.00 67.56           H  
ATOM   3196  C   LEU A 220     -42.497  17.881   1.327  1.00 67.56           C  
ATOM   3197  CB  LEU A 220     -43.535  15.939   0.083  1.00 67.56           C  
ATOM   3198  HB2 LEU A 220     -42.488  15.649   0.166  1.00 67.56           H  
ATOM   3199  HB3 LEU A 220     -43.677  16.326  -0.926  1.00 67.56           H  
ATOM   3200  O   LEU A 220     -41.853  18.289   0.362  1.00 67.56           O  
ATOM   3201  CG  LEU A 220     -44.372  14.666   0.295  1.00 67.56           C  
ATOM   3202  HG  LEU A 220     -44.405  14.426   1.357  1.00 67.56           H  
ATOM   3203  CD1 LEU A 220     -45.799  14.805  -0.231  1.00 67.56           C  
ATOM   3204 HD11 LEU A 220     -46.350  13.879  -0.070  1.00 67.56           H  
ATOM   3205 HD12 LEU A 220     -46.307  15.604   0.310  1.00 67.56           H  
ATOM   3206 HD13 LEU A 220     -45.790  15.050  -1.293  1.00 67.56           H  
ATOM   3207  CD2 LEU A 220     -43.712  13.489  -0.431  1.00 67.56           C  
ATOM   3208 HD21 LEU A 220     -43.642  13.705  -1.497  1.00 67.56           H  
ATOM   3209 HD22 LEU A 220     -42.711  13.328  -0.030  1.00 67.56           H  
ATOM   3210 HD23 LEU A 220     -44.302  12.586  -0.277  1.00 67.56           H  
ATOM   3211  N   ILE A 221     -42.109  18.091   2.583  1.00 69.47           N  
ATOM   3212  H   ILE A 221     -42.746  17.857   3.330  1.00 69.47           H  
ATOM   3213  CA  ILE A 221     -40.766  18.568   2.909  1.00 69.47           C  
ATOM   3214  HA  ILE A 221     -40.509  19.387   2.237  1.00 69.47           H  
ATOM   3215  C   ILE A 221     -39.808  17.400   2.649  1.00 69.47           C  
ATOM   3216  CB  ILE A 221     -40.694  19.104   4.358  1.00 69.47           C  
ATOM   3217  HB  ILE A 221     -40.943  18.292   5.041  1.00 69.47           H  
ATOM   3218  O   ILE A 221     -39.791  16.419   3.395  1.00 69.47           O  
ATOM   3219  CG1 ILE A 221     -41.710  20.254   4.572  1.00 69.47           C  
ATOM   3220 HG12 ILE A 221     -42.701  19.933   4.249  1.00 69.47           H  
ATOM   3221 HG13 ILE A 221     -41.426  21.112   3.963  1.00 69.47           H  
ATOM   3222  CG2 ILE A 221     -39.261  19.584   4.666  1.00 69.47           C  
ATOM   3223 HG21 ILE A 221     -39.186  19.910   5.704  1.00 69.47           H  
ATOM   3224 HG22 ILE A 221     -38.547  18.773   4.525  1.00 69.47           H  
ATOM   3225 HG23 ILE A 221     -38.995  20.413   4.010  1.00 69.47           H  
ATOM   3226  CD1 ILE A 221     -41.852  20.700   6.033  1.00 69.47           C  
ATOM   3227 HD11 ILE A 221     -40.934  21.175   6.380  1.00 69.47           H  
ATOM   3228 HD12 ILE A 221     -42.082  19.841   6.663  1.00 69.47           H  
ATOM   3229 HD13 ILE A 221     -42.664  21.422   6.109  1.00 69.47           H  
ATOM   3230  N   GLU A 222     -39.024  17.475   1.571  1.00 70.24           N  
ATOM   3231  H   GLU A 222     -39.143  18.250   0.934  1.00 70.24           H  
ATOM   3232  CA  GLU A 222     -37.957  16.506   1.317  1.00 70.24           C  
ATOM   3233  HA  GLU A 222     -38.387  15.505   1.316  1.00 70.24           H  
ATOM   3234  C   GLU A 222     -36.928  16.582   2.455  1.00 70.24           C  
ATOM   3235  CB  GLU A 222     -37.281  16.732  -0.051  1.00 70.24           C  
ATOM   3236  HB2 GLU A 222     -36.975  17.774  -0.139  1.00 70.24           H  
ATOM   3237  HB3 GLU A 222     -36.388  16.107  -0.083  1.00 70.24           H  
ATOM   3238  O   GLU A 222     -36.225  17.580   2.622  1.00 70.24           O  
ATOM   3239  CG  GLU A 222     -38.171  16.352  -1.249  1.00 70.24           C  
ATOM   3240  HG2 GLU A 222     -39.014  17.043  -1.294  1.00 70.24           H  
ATOM   3241  HG3 GLU A 222     -38.566  15.351  -1.076  1.00 70.24           H  
ATOM   3242  CD  GLU A 222     -37.428  16.364  -2.603  1.00 70.24           C  
ATOM   3243  OE1 GLU A 222     -38.001  15.830  -3.582  1.00 70.24           O  
ATOM   3244  OE2 GLU A 222     -36.276  16.857  -2.667  1.00 70.24           O  
ATOM   3245  N   LEU A 223     -36.832  15.519   3.259  1.00 70.64           N  
ATOM   3246  H   LEU A 223     -37.511  14.778   3.155  1.00 70.64           H  
ATOM   3247  CA  LEU A 223     -35.778  15.377   4.259  1.00 70.64           C  
ATOM   3248  HA  LEU A 223     -35.812  16.233   4.933  1.00 70.64           H  
ATOM   3249  C   LEU A 223     -34.422  15.377   3.547  1.00 70.64           C  
ATOM   3250  CB  LEU A 223     -35.985  14.084   5.068  1.00 70.64           C  
ATOM   3251  HB2 LEU A 223     -36.201  13.277   4.367  1.00 70.64           H  
ATOM   3252  HB3 LEU A 223     -35.059  13.829   5.582  1.00 70.64           H  
ATOM   3253  O   LEU A 223     -34.068  14.430   2.840  1.00 70.64           O  
ATOM   3254  CG  LEU A 223     -37.116  14.179   6.109  1.00 70.64           C  
ATOM   3255  HG  LEU A 223     -37.965  14.715   5.686  1.00 70.64           H  
ATOM   3256  CD1 LEU A 223     -37.580  12.775   6.495  1.00 70.64           C  
ATOM   3257 HD11 LEU A 223     -36.751  12.206   6.916  1.00 70.64           H  
ATOM   3258 HD12 LEU A 223     -38.379  12.847   7.232  1.00 70.64           H  
ATOM   3259 HD13 LEU A 223     -37.968  12.261   5.615  1.00 70.64           H  
ATOM   3260  CD2 LEU A 223     -36.646  14.893   7.380  1.00 70.64           C  
ATOM   3261 HD21 LEU A 223     -37.469  14.942   8.093  1.00 70.64           H  
ATOM   3262 HD22 LEU A 223     -36.341  15.913   7.143  1.00 70.64           H  
ATOM   3263 HD23 LEU A 223     -35.812  14.358   7.833  1.00 70.64           H  
ATOM   3264  N   GLN A 224     -33.651  16.444   3.740  1.00 69.88           N  
ATOM   3265  H   GLN A 224     -34.044  17.239   4.222  1.00 69.88           H  
ATOM   3266  CA  GLN A 224     -32.306  16.534   3.197  1.00 69.88           C  
ATOM   3267  HA  GLN A 224     -32.355  16.218   2.155  1.00 69.88           H  
ATOM   3268  C   GLN A 224     -31.380  15.569   3.949  1.00 69.88           C  
ATOM   3269  CB  GLN A 224     -31.841  17.996   3.212  1.00 69.88           C  
ATOM   3270  HB2 GLN A 224     -32.586  18.576   2.668  1.00 69.88           H  
ATOM   3271  HB3 GLN A 224     -31.789  18.371   4.234  1.00 69.88           H  
ATOM   3272  O   GLN A 224     -31.127  15.728   5.142  1.00 69.88           O  
ATOM   3273  CG  GLN A 224     -30.468  18.146   2.534  1.00 69.88           C  
ATOM   3274  HG2 GLN A 224     -30.347  17.358   1.790  1.00 69.88           H  
ATOM   3275  HG3 GLN A 224     -29.686  18.018   3.282  1.00 69.88           H  
ATOM   3276  CD  GLN A 224     -30.263  19.472   1.807  1.00 69.88           C  
ATOM   3277  NE2 GLN A 224     -29.105  19.679   1.219  1.00 69.88           N  
ATOM   3278 HE21 GLN A 224     -29.046  20.561   0.730  1.00 69.88           H  
ATOM   3279 HE22 GLN A 224     -28.381  18.977   1.263  1.00 69.88           H  
ATOM   3280  OE1 GLN A 224     -31.103  20.343   1.707  1.00 69.88           O  
ATOM   3281  N   GLU A 225     -30.860  14.560   3.243  1.00 72.25           N  
ATOM   3282  H   GLU A 225     -31.212  14.409   2.309  1.00 72.25           H  
ATOM   3283  CA  GLU A 225     -29.900  13.603   3.797  1.00 72.25           C  
ATOM   3284  HA  GLU A 225     -30.370  13.113   4.650  1.00 72.25           H  
ATOM   3285  C   GLU A 225     -28.650  14.355   4.287  1.00 72.25           C  
ATOM   3286  CB  GLU A 225     -29.565  12.521   2.747  1.00 72.25           C  
ATOM   3287  HB2 GLU A 225     -30.496  12.160   2.309  1.00 72.25           H  
ATOM   3288  HB3 GLU A 225     -28.969  12.972   1.954  1.00 72.25           H  
ATOM   3289  O   GLU A 225     -27.912  14.960   3.498  1.00 72.25           O  
ATOM   3290  CG  GLU A 225     -28.816  11.307   3.334  1.00 72.25           C  
ATOM   3291  HG2 GLU A 225     -27.913  11.663   3.830  1.00 72.25           H  
ATOM   3292  HG3 GLU A 225     -29.450  10.842   4.090  1.00 72.25           H  
ATOM   3293  CD  GLU A 225     -28.408  10.248   2.285  1.00 72.25           C  
ATOM   3294  OE1 GLU A 225     -27.997   9.137   2.697  1.00 72.25           O  
ATOM   3295  OE2 GLU A 225     -28.356  10.564   1.070  1.00 72.25           O  
ATOM   3296  N   LEU A 226     -28.421  14.333   5.603  1.00 69.07           N  
ATOM   3297  H   LEU A 226     -29.122  13.918   6.200  1.00 69.07           H  
ATOM   3298  CA  LEU A 226     -27.253  14.949   6.226  1.00 69.07           C  
ATOM   3299  HA  LEU A 226     -27.303  16.019   6.024  1.00 69.07           H  
ATOM   3300  C   LEU A 226     -25.964  14.374   5.609  1.00 69.07           C  
ATOM   3301  CB  LEU A 226     -27.288  14.719   7.748  1.00 69.07           C  
ATOM   3302  HB2 LEU A 226     -27.484  13.661   7.923  1.00 69.07           H  
ATOM   3303  HB3 LEU A 226     -26.309  14.941   8.172  1.00 69.07           H  
ATOM   3304  O   LEU A 226     -25.859  13.162   5.373  1.00 69.07           O  
ATOM   3305  CG  LEU A 226     -28.348  15.564   8.482  1.00 69.07           C  
ATOM   3306  HG  LEU A 226     -29.259  15.615   7.885  1.00 69.07           H  
ATOM   3307  CD1 LEU A 226     -28.693  14.915   9.820  1.00 69.07           C  
ATOM   3308 HD11 LEU A 226     -29.108  13.920   9.656  1.00 69.07           H  
ATOM   3309 HD12 LEU A 226     -27.804  14.841  10.448  1.00 69.07           H  
ATOM   3310 HD13 LEU A 226     -29.443  15.515  10.335  1.00 69.07           H  
ATOM   3311  CD2 LEU A 226     -27.839  16.983   8.750  1.00 69.07           C  
ATOM   3312 HD21 LEU A 226     -27.622  17.486   7.807  1.00 69.07           H  
ATOM   3313 HD22 LEU A 226     -28.613  17.550   9.268  1.00 69.07           H  
ATOM   3314 HD23 LEU A 226     -26.945  16.956   9.371  1.00 69.07           H  
ATOM   3315  N   PRO A 227     -24.944  15.210   5.344  1.00 64.94           N  
ATOM   3316  CA  PRO A 227     -23.689  14.720   4.801  1.00 64.94           C  
ATOM   3317  HA  PRO A 227     -23.878  14.205   3.859  1.00 64.94           H  
ATOM   3318  C   PRO A 227     -23.036  13.748   5.793  1.00 64.94           C  
ATOM   3319  CB  PRO A 227     -22.846  15.972   4.533  1.00 64.94           C  
ATOM   3320  HB2 PRO A 227     -21.781  15.793   4.677  1.00 64.94           H  
ATOM   3321  HB3 PRO A 227     -23.037  16.326   3.520  1.00 64.94           H  
ATOM   3322  O   PRO A 227     -22.758  14.089   6.935  1.00 64.94           O  
ATOM   3323  CG  PRO A 227     -23.389  16.995   5.533  1.00 64.94           C  
ATOM   3324  HG2 PRO A 227     -22.912  16.850   6.502  1.00 64.94           H  
ATOM   3325  HG3 PRO A 227     -23.245  18.018   5.186  1.00 64.94           H  
ATOM   3326  CD  PRO A 227     -24.870  16.634   5.633  1.00 64.94           C  
ATOM   3327  HD2 PRO A 227     -25.240  16.860   6.633  1.00 64.94           H  
ATOM   3328  HD3 PRO A 227     -25.441  17.186   4.886  1.00 64.94           H  
ATOM   3329  N   SER A 228     -22.718  12.532   5.339  1.00 63.56           N  
ATOM   3330  H   SER A 228     -23.082  12.274   4.433  1.00 63.56           H  
ATOM   3331  CA  SER A 228     -22.016  11.515   6.148  1.00 63.56           C  
ATOM   3332  HA  SER A 228     -22.554  11.397   7.088  1.00 63.56           H  
ATOM   3333  C   SER A 228     -20.566  11.882   6.528  1.00 63.56           C  
ATOM   3334  CB  SER A 228     -22.018  10.171   5.404  1.00 63.56           C  
ATOM   3335  HB2 SER A 228     -21.862  10.343   4.339  1.00 63.56           H  
ATOM   3336  HB3 SER A 228     -21.204   9.542   5.764  1.00 63.56           H  
ATOM   3337  O   SER A 228     -19.868  11.061   7.120  1.00 63.56           O  
ATOM   3338  OG  SER A 228     -23.223   9.457   5.605  1.00 63.56           O  
ATOM   3339  HG  SER A 228     -23.969  10.056   5.527  1.00 63.56           H  
ATOM   3340  N   THR A 229     -20.065  13.060   6.150  1.00 65.55           N  
ATOM   3341  H   THR A 229     -20.709  13.755   5.802  1.00 65.55           H  
ATOM   3342  CA  THR A 229     -18.697  13.519   6.429  1.00 65.55           C  
ATOM   3343  HA  THR A 229     -18.330  13.032   7.332  1.00 65.55           H  
ATOM   3344  C   THR A 229     -18.719  15.021   6.684  1.00 65.55           C  
ATOM   3345  CB  THR A 229     -17.749  13.175   5.265  1.00 65.55           C  
ATOM   3346  HB  THR A 229     -18.069  13.700   4.365  1.00 65.55           H  
ATOM   3347  O   THR A 229     -19.369  15.758   5.945  1.00 65.55           O  
ATOM   3348  CG2 THR A 229     -16.290  13.524   5.551  1.00 65.55           C  
ATOM   3349 HG21 THR A 229     -15.960  13.049   6.475  1.00 65.55           H  
ATOM   3350 HG22 THR A 229     -16.173  14.605   5.636  1.00 65.55           H  
ATOM   3351 HG23 THR A 229     -15.666  13.180   4.727  1.00 65.55           H  
ATOM   3352  OG1 THR A 229     -17.792  11.783   5.024  1.00 65.55           O  
ATOM   3353  HG1 THR A 229     -18.078  11.373   5.843  1.00 65.55           H  
ATOM   3354  N   SER A 230     -17.997  15.466   7.715  1.00 66.79           N  
ATOM   3355  H   SER A 230     -17.454  14.809   8.257  1.00 66.79           H  
ATOM   3356  CA  SER A 230     -17.931  16.863   8.171  1.00 66.79           C  
ATOM   3357  HA  SER A 230     -18.937  17.202   8.420  1.00 66.79           H  
ATOM   3358  C   SER A 230     -17.370  17.841   7.134  1.00 66.79           C  
ATOM   3359  CB  SER A 230     -17.075  16.930   9.441  1.00 66.79           C  
ATOM   3360  HB2 SER A 230     -17.597  16.424  10.253  1.00 66.79           H  
ATOM   3361  HB3 SER A 230     -16.917  17.971   9.723  1.00 66.79           H  
ATOM   3362  O   SER A 230     -17.578  19.044   7.244  1.00 66.79           O  
ATOM   3363  OG  SER A 230     -15.827  16.291   9.220  1.00 66.79           O  
ATOM   3364  HG  SER A 230     -15.277  16.446   9.991  1.00 66.79           H  
ATOM   3365  N   THR A 231     -16.693  17.345   6.099  1.00 69.64           N  
ATOM   3366  H   THR A 231     -16.499  16.354   6.090  1.00 69.64           H  
ATOM   3367  CA  THR A 231     -16.216  18.130   4.960  1.00 69.64           C  
ATOM   3368  HA  THR A 231     -16.243  19.188   5.219  1.00 69.64           H  
ATOM   3369  C   THR A 231     -17.131  17.903   3.750  1.00 69.64           C  
ATOM   3370  CB  THR A 231     -14.744  17.811   4.660  1.00 69.64           C  
ATOM   3371  HB  THR A 231     -14.456  18.281   3.720  1.00 69.64           H  
ATOM   3372  O   THR A 231     -16.983  16.913   3.023  1.00 69.64           O  
ATOM   3373  CG2 THR A 231     -13.834  18.338   5.770  1.00 69.64           C  
ATOM   3374 HG21 THR A 231     -13.982  19.412   5.888  1.00 69.64           H  
ATOM   3375 HG22 THR A 231     -14.062  17.849   6.717  1.00 69.64           H  
ATOM   3376 HG23 THR A 231     -12.790  18.161   5.512  1.00 69.64           H  
ATOM   3377  OG1 THR A 231     -14.502  16.425   4.587  1.00 69.64           O  
ATOM   3378  HG1 THR A 231     -13.630  16.279   4.961  1.00 69.64           H  
ATOM   3379  N   PRO A 232     -18.106  18.795   3.487  1.00 51.91           N  
ATOM   3380  CA  PRO A 232     -18.979  18.667   2.330  1.00 51.91           C  
ATOM   3381  HA  PRO A 232     -19.351  17.646   2.250  1.00 51.91           H  
ATOM   3382  C   PRO A 232     -18.192  19.015   1.062  1.00 51.91           C  
ATOM   3383  CB  PRO A 232     -20.158  19.607   2.606  1.00 51.91           C  
ATOM   3384  HB2 PRO A 232     -20.609  19.994   1.692  1.00 51.91           H  
ATOM   3385  HB3 PRO A 232     -20.906  19.080   3.200  1.00 51.91           H  
ATOM   3386  O   PRO A 232     -18.183  20.154   0.597  1.00 51.91           O  
ATOM   3387  CG  PRO A 232     -19.531  20.714   3.452  1.00 51.91           C  
ATOM   3388  HG2 PRO A 232     -19.042  21.445   2.809  1.00 51.91           H  
ATOM   3389  HG3 PRO A 232     -20.268  21.200   4.092  1.00 51.91           H  
ATOM   3390  CD  PRO A 232     -18.481  19.966   4.273  1.00 51.91           C  
ATOM   3391  HD2 PRO A 232     -18.930  19.639   5.211  1.00 51.91           H  
ATOM   3392  HD3 PRO A 232     -17.630  20.618   4.467  1.00 51.91           H  
ATOM   3393  N   VAL A 233     -17.521  18.034   0.457  1.00 57.45           N  
ATOM   3394  H   VAL A 233     -17.418  17.157   0.948  1.00 57.45           H  
ATOM   3395  CA  VAL A 233     -16.952  18.208  -0.885  1.00 57.45           C  
ATOM   3396  HA  VAL A 233     -16.455  19.178  -0.918  1.00 57.45           H  
ATOM   3397  C   VAL A 233     -18.118  18.237  -1.877  1.00 57.45           C  
ATOM   3398  CB  VAL A 233     -15.888  17.148  -1.229  1.00 57.45           C  
ATOM   3399  HB  VAL A 233     -16.347  16.162  -1.289  1.00 57.45           H  
ATOM   3400  O   VAL A 233     -18.560  17.194  -2.360  1.00 57.45           O  
ATOM   3401  CG1 VAL A 233     -15.231  17.487  -2.577  1.00 57.45           C  
ATOM   3402 HG11 VAL A 233     -15.968  17.457  -3.379  1.00 57.45           H  
ATOM   3403 HG12 VAL A 233     -14.785  18.480  -2.533  1.00 57.45           H  
ATOM   3404 HG13 VAL A 233     -14.445  16.763  -2.795  1.00 57.45           H  
ATOM   3405  CG2 VAL A 233     -14.772  17.104  -0.177  1.00 57.45           C  
ATOM   3406 HG21 VAL A 233     -15.173  16.793   0.787  1.00 57.45           H  
ATOM   3407 HG22 VAL A 233     -14.315  18.087  -0.066  1.00 57.45           H  
ATOM   3408 HG23 VAL A 233     -14.007  16.384  -0.470  1.00 57.45           H  
ATOM   3409  N   ARG A 234     -18.628  19.447  -2.162  1.00 55.82           N  
ATOM   3410  H   ARG A 234     -18.270  20.203  -1.596  1.00 55.82           H  
ATOM   3411  CA  ARG A 234     -19.843  19.715  -2.962  1.00 55.82           C  
ATOM   3412  HA  ARG A 234     -20.700  19.294  -2.437  1.00 55.82           H  
ATOM   3413  C   ARG A 234     -19.877  19.039  -4.339  1.00 55.82           C  
ATOM   3414  CB  ARG A 234     -20.066  21.239  -3.108  1.00 55.82           C  
ATOM   3415  HB2 ARG A 234     -19.123  21.732  -3.345  1.00 55.82           H  
ATOM   3416  HB3 ARG A 234     -20.747  21.409  -3.942  1.00 55.82           H  
ATOM   3417  O   ARG A 234     -20.958  18.869  -4.873  1.00 55.82           O  
ATOM   3418  CG  ARG A 234     -20.696  21.888  -1.859  1.00 55.82           C  
ATOM   3419  HG2 ARG A 234     -19.998  21.822  -1.024  1.00 55.82           H  
ATOM   3420  HG3 ARG A 234     -21.606  21.348  -1.601  1.00 55.82           H  
ATOM   3421  CD  ARG A 234     -21.054  23.363  -2.119  1.00 55.82           C  
ATOM   3422  HD2 ARG A 234     -21.664  23.406  -3.021  1.00 55.82           H  
ATOM   3423  HD3 ARG A 234     -20.136  23.922  -2.302  1.00 55.82           H  
ATOM   3424  NE  ARG A 234     -21.784  23.972  -0.982  1.00 55.82           N  
ATOM   3425  HE  ARG A 234     -21.479  23.707  -0.056  1.00 55.82           H  
ATOM   3426  NH1 ARG A 234     -23.265  25.288  -2.166  1.00 55.82           N  
ATOM   3427 HH11 ARG A 234     -22.852  24.991  -3.038  1.00 55.82           H  
ATOM   3428 HH12 ARG A 234     -24.038  25.939  -2.170  1.00 55.82           H  
ATOM   3429  NH2 ARG A 234     -23.337  25.283   0.056  1.00 55.82           N  
ATOM   3430 HH21 ARG A 234     -24.103  25.940   0.016  1.00 55.82           H  
ATOM   3431 HH22 ARG A 234     -23.003  24.992   0.964  1.00 55.82           H  
ATOM   3432  CZ  ARG A 234     -22.786  24.840  -1.038  1.00 55.82           C  
ATOM   3433  N   ASN A 235     -18.736  18.618  -4.890  1.00 53.32           N  
ATOM   3434  H   ASN A 235     -17.891  18.767  -4.357  1.00 53.32           H  
ATOM   3435  CA  ASN A 235     -18.640  17.991  -6.213  1.00 53.32           C  
ATOM   3436  HA  ASN A 235     -19.593  17.513  -6.441  1.00 53.32           H  
ATOM   3437  C   ASN A 235     -17.589  16.865  -6.276  1.00 53.32           C  
ATOM   3438  CB  ASN A 235     -18.398  19.092  -7.266  1.00 53.32           C  
ATOM   3439  HB2 ASN A 235     -18.135  18.639  -8.223  1.00 53.32           H  
ATOM   3440  HB3 ASN A 235     -17.569  19.727  -6.953  1.00 53.32           H  
ATOM   3441  O   ASN A 235     -16.866  16.730  -7.266  1.00 53.32           O  
ATOM   3442  CG  ASN A 235     -19.630  19.932  -7.533  1.00 53.32           C  
ATOM   3443  ND2 ASN A 235     -19.488  21.230  -7.654  1.00 53.32           N  
ATOM   3444 HD21 ASN A 235     -18.583  21.676  -7.599  1.00 53.32           H  
ATOM   3445 HD22 ASN A 235     -20.335  21.736  -7.872  1.00 53.32           H  
ATOM   3446  OD1 ASN A 235     -20.725  19.432  -7.684  1.00 53.32           O  
ATOM   3447  N   ALA A 236     -17.457  16.035  -5.237  1.00 52.55           N  
ATOM   3448  H   ALA A 236     -18.041  16.161  -4.422  1.00 52.55           H  
ATOM   3449  CA  ALA A 236     -16.735  14.776  -5.414  1.00 52.55           C  
ATOM   3450  HA  ALA A 236     -15.812  14.976  -5.959  1.00 52.55           H  
ATOM   3451  C   ALA A 236     -17.635  13.828  -6.225  1.00 52.55           C  
ATOM   3452  CB  ALA A 236     -16.339  14.183  -4.059  1.00 52.55           C  
ATOM   3453  HB1 ALA A 236     -15.848  13.221  -4.206  1.00 52.55           H  
ATOM   3454  HB2 ALA A 236     -17.225  14.041  -3.440  1.00 52.55           H  
ATOM   3455  HB3 ALA A 236     -15.651  14.855  -3.545  1.00 52.55           H  
ATOM   3456  O   ALA A 236     -18.752  13.553  -5.777  1.00 52.55           O  
ATOM   3457  N   PRO A 237     -17.209  13.293  -7.389  1.00 52.23           N  
ATOM   3458  CA  PRO A 237     -17.962  12.227  -8.032  1.00 52.23           C  
ATOM   3459  HA  PRO A 237     -18.969  12.568  -8.272  1.00 52.23           H  
ATOM   3460  C   PRO A 237     -18.033  11.062  -7.038  1.00 52.23           C  
ATOM   3461  CB  PRO A 237     -17.209  11.904  -9.330  1.00 52.23           C  
ATOM   3462  HB2 PRO A 237     -17.622  12.505 -10.140  1.00 52.23           H  
ATOM   3463  HB3 PRO A 237     -17.257  10.845  -9.585  1.00 52.23           H  
ATOM   3464  O   PRO A 237     -17.056  10.334  -6.857  1.00 52.23           O  
ATOM   3465  CG  PRO A 237     -15.777  12.360  -9.046  1.00 52.23           C  
ATOM   3466  HG2 PRO A 237     -15.258  12.657  -9.957  1.00 52.23           H  
ATOM   3467  HG3 PRO A 237     -15.233  11.562  -8.539  1.00 52.23           H  
ATOM   3468  CD  PRO A 237     -15.958  13.540  -8.089  1.00 52.23           C  
ATOM   3469  HD2 PRO A 237     -16.040  14.469  -8.653  1.00 52.23           H  
ATOM   3470  HD3 PRO A 237     -15.113  13.588  -7.403  1.00 52.23           H  
ATOM   3471  N   ARG A 238     -19.193  10.899  -6.378  1.00 50.94           N  
ATOM   3472  H   ARG A 238     -19.853  11.654  -6.494  1.00 50.94           H  
ATOM   3473  CA  ARG A 238     -19.486   9.917  -5.307  1.00 50.94           C  
ATOM   3474  HA  ARG A 238     -18.806  10.102  -4.475  1.00 50.94           H  
ATOM   3475  C   ARG A 238     -19.238   8.455  -5.726  1.00 50.94           C  
ATOM   3476  CB  ARG A 238     -20.944  10.120  -4.807  1.00 50.94           C  
ATOM   3477  HB2 ARG A 238     -21.241   9.254  -4.215  1.00 50.94           H  
ATOM   3478  HB3 ARG A 238     -21.609  10.171  -5.670  1.00 50.94           H  
ATOM   3479  O   ARG A 238     -19.465   7.529  -4.953  1.00 50.94           O  
ATOM   3480  CG  ARG A 238     -21.161  11.368  -3.921  1.00 50.94           C  
ATOM   3481  HG2 ARG A 238     -20.554  11.275  -3.020  1.00 50.94           H  
ATOM   3482  HG3 ARG A 238     -20.817  12.248  -4.463  1.00 50.94           H  
ATOM   3483  CD  ARG A 238     -22.646  11.592  -3.533  1.00 50.94           C  
ATOM   3484  HD2 ARG A 238     -22.935  12.582  -3.886  1.00 50.94           H  
ATOM   3485  HD3 ARG A 238     -23.272  10.864  -4.048  1.00 50.94           H  
ATOM   3486  NE  ARG A 238     -22.912  11.516  -2.073  1.00 50.94           N  
ATOM   3487  HE  ARG A 238     -22.145  11.252  -1.471  1.00 50.94           H  
ATOM   3488  NH1 ARG A 238     -25.103  12.262  -2.088  1.00 50.94           N  
ATOM   3489 HH11 ARG A 238     -25.960  12.424  -1.578  1.00 50.94           H  
ATOM   3490 HH12 ARG A 238     -25.067  12.488  -3.072  1.00 50.94           H  
ATOM   3491  NH2 ARG A 238     -24.209  11.620  -0.177  1.00 50.94           N  
ATOM   3492 HH21 ARG A 238     -23.466  11.283   0.417  1.00 50.94           H  
ATOM   3493 HH22 ARG A 238     -25.118  11.766   0.238  1.00 50.94           H  
ATOM   3494  CZ  ARG A 238     -24.060  11.802  -1.459  1.00 50.94           C  
ATOM   3495  N   THR A 239     -18.783   8.223  -6.952  1.00 47.21           N  
ATOM   3496  H   THR A 239     -18.538   9.031  -7.506  1.00 47.21           H  
ATOM   3497  CA  THR A 239     -18.748   6.933  -7.625  1.00 47.21           C  
ATOM   3498  HA  THR A 239     -19.233   6.186  -6.996  1.00 47.21           H  
ATOM   3499  C   THR A 239     -17.348   6.400  -7.905  1.00 47.21           C  
ATOM   3500  CB  THR A 239     -19.539   7.026  -8.936  1.00 47.21           C  
ATOM   3501  HB  THR A 239     -19.455   6.086  -9.481  1.00 47.21           H  
ATOM   3502  O   THR A 239     -17.255   5.221  -8.221  1.00 47.21           O  
ATOM   3503  CG2 THR A 239     -21.020   7.316  -8.684  1.00 47.21           C  
ATOM   3504 HG21 THR A 239     -21.431   6.574  -8.000  1.00 47.21           H  
ATOM   3505 HG22 THR A 239     -21.568   7.271  -9.624  1.00 47.21           H  
ATOM   3506 HG23 THR A 239     -21.149   8.308  -8.250  1.00 47.21           H  
ATOM   3507  OG1 THR A 239     -19.030   8.074  -9.729  1.00 47.21           O  
ATOM   3508  HG1 THR A 239     -19.654   8.255 -10.435  1.00 47.21           H  
ATOM   3509  N   THR A 240     -16.259   7.168  -7.799  1.00 48.51           N  
ATOM   3510  H   THR A 240     -16.343   8.144  -7.553  1.00 48.51           H  
ATOM   3511  CA  THR A 240     -14.943   6.643  -8.228  1.00 48.51           C  
ATOM   3512  HA  THR A 240     -15.099   5.828  -8.936  1.00 48.51           H  
ATOM   3513  C   THR A 240     -14.132   6.028  -7.096  1.00 48.51           C  
ATOM   3514  CB  THR A 240     -14.123   7.678  -8.998  1.00 48.51           C  
ATOM   3515  HB  THR A 240     -13.157   7.245  -9.257  1.00 48.51           H  
ATOM   3516  O   THR A 240     -13.624   4.922  -7.261  1.00 48.51           O  
ATOM   3517  CG2 THR A 240     -14.833   8.108 -10.282  1.00 48.51           C  
ATOM   3518 HG21 THR A 240     -15.767   8.620 -10.049  1.00 48.51           H  
ATOM   3519 HG22 THR A 240     -15.048   7.233 -10.895  1.00 48.51           H  
ATOM   3520 HG23 THR A 240     -14.189   8.781 -10.849  1.00 48.51           H  
ATOM   3521  OG1 THR A 240     -13.923   8.823  -8.208  1.00 48.51           O  
ATOM   3522  HG1 THR A 240     -13.313   9.400  -8.674  1.00 48.51           H  
ATOM   3523  N   ALA A 241     -14.054   6.682  -5.933  1.00 53.23           N  
ATOM   3524  H   ALA A 241     -14.445   7.612  -5.877  1.00 53.23           H  
ATOM   3525  CA  ALA A 241     -13.217   6.194  -4.835  1.00 53.23           C  
ATOM   3526  HA  ALA A 241     -12.213   6.010  -5.217  1.00 53.23           H  
ATOM   3527  C   ALA A 241     -13.725   4.858  -4.269  1.00 53.23           C  
ATOM   3528  CB  ALA A 241     -13.121   7.283  -3.760  1.00 53.23           C  
ATOM   3529  HB1 ALA A 241     -14.107   7.500  -3.349  1.00 53.23           H  
ATOM   3530  HB2 ALA A 241     -12.472   6.939  -2.955  1.00 53.23           H  
ATOM   3531  HB3 ALA A 241     -12.699   8.192  -4.187  1.00 53.23           H  
ATOM   3532  O   ALA A 241     -12.953   3.926  -4.096  1.00 53.23           O  
ATOM   3533  N   THR A 242     -15.038   4.728  -4.052  1.00 57.35           N  
ATOM   3534  H   THR A 242     -15.644   5.516  -4.233  1.00 57.35           H  
ATOM   3535  CA  THR A 242     -15.613   3.531  -3.416  1.00 57.35           C  
ATOM   3536  HA  THR A 242     -14.928   3.201  -2.635  1.00 57.35           H  
ATOM   3537  C   THR A 242     -15.785   2.352  -4.368  1.00 57.35           C  
ATOM   3538  CB  THR A 242     -16.951   3.840  -2.741  1.00 57.35           C  
ATOM   3539  HB  THR A 242     -17.383   2.917  -2.354  1.00 57.35           H  
ATOM   3540  O   THR A 242     -15.678   1.205  -3.942  1.00 57.35           O  
ATOM   3541  CG2 THR A 242     -16.786   4.825  -1.586  1.00 57.35           C  
ATOM   3542 HG21 THR A 242     -16.065   4.424  -0.873  1.00 57.35           H  
ATOM   3543 HG22 THR A 242     -16.426   5.791  -1.941  1.00 57.35           H  
ATOM   3544 HG23 THR A 242     -17.738   4.957  -1.072  1.00 57.35           H  
ATOM   3545  OG1 THR A 242     -17.844   4.427  -3.664  1.00 57.35           O  
ATOM   3546  HG1 THR A 242     -18.157   5.245  -3.271  1.00 57.35           H  
ATOM   3547  N   ARG A 243     -16.018   2.602  -5.665  1.00 62.29           N  
ATOM   3548  H   ARG A 243     -16.077   3.564  -5.967  1.00 62.29           H  
ATOM   3549  CA  ARG A 243     -16.155   1.518  -6.653  1.00 62.29           C  
ATOM   3550  HA  ARG A 243     -16.825   0.757  -6.254  1.00 62.29           H  
ATOM   3551  C   ARG A 243     -14.843   0.787  -6.895  1.00 62.29           C  
ATOM   3552  CB  ARG A 243     -16.718   2.030  -7.984  1.00 62.29           C  
ATOM   3553  HB2 ARG A 243     -16.150   2.899  -8.313  1.00 62.29           H  
ATOM   3554  HB3 ARG A 243     -16.600   1.246  -8.733  1.00 62.29           H  
ATOM   3555  O   ARG A 243     -14.889  -0.384  -7.247  1.00 62.29           O  
ATOM   3556  CG  ARG A 243     -18.212   2.364  -7.881  1.00 62.29           C  
ATOM   3557  HG2 ARG A 243     -18.753   1.492  -7.512  1.00 62.29           H  
ATOM   3558  HG3 ARG A 243     -18.361   3.186  -7.181  1.00 62.29           H  
ATOM   3559  CD  ARG A 243     -18.757   2.738  -9.266  1.00 62.29           C  
ATOM   3560  HD2 ARG A 243     -18.124   3.510  -9.704  1.00 62.29           H  
ATOM   3561  HD3 ARG A 243     -18.708   1.855  -9.903  1.00 62.29           H  
ATOM   3562  NE  ARG A 243     -20.149   3.219  -9.193  1.00 62.29           N  
ATOM   3563  HE  ARG A 243     -20.585   3.197  -8.282  1.00 62.29           H  
ATOM   3564  NH1 ARG A 243     -20.405   3.683 -11.425  1.00 62.29           N  
ATOM   3565 HH11 ARG A 243     -20.977   3.992 -12.197  1.00 62.29           H  
ATOM   3566 HH12 ARG A 243     -19.453   3.386 -11.581  1.00 62.29           H  
ATOM   3567  NH2 ARG A 243     -22.109   4.028 -10.027  1.00 62.29           N  
ATOM   3568 HH21 ARG A 243     -22.673   4.327 -10.809  1.00 62.29           H  
ATOM   3569 HH22 ARG A 243     -22.534   3.969  -9.113  1.00 62.29           H  
ATOM   3570  CZ  ARG A 243     -20.879   3.638 -10.210  1.00 62.29           C  
ATOM   3571  N   GLY A 244     -13.707   1.453  -6.684  1.00 76.47           N  
ATOM   3572  H   GLY A 244     -13.753   2.419  -6.394  1.00 76.47           H  
ATOM   3573  CA  GLY A 244     -12.392   0.838  -6.825  1.00 76.47           C  
ATOM   3574  HA2 GLY A 244     -11.628   1.597  -6.657  1.00 76.47           H  
ATOM   3575  HA3 GLY A 244     -12.278   0.442  -7.834  1.00 76.47           H  
ATOM   3576  C   GLY A 244     -12.146  -0.296  -5.832  1.00 76.47           C  
ATOM   3577  O   GLY A 244     -11.486  -1.256  -6.196  1.00 76.47           O  
ATOM   3578  N   PHE A 245     -12.708  -0.229  -4.621  1.00 84.59           N  
ATOM   3579  H   PHE A 245     -13.225   0.599  -4.362  1.00 84.59           H  
ATOM   3580  CA  PHE A 245     -12.451  -1.226  -3.575  1.00 84.59           C  
ATOM   3581  HA  PHE A 245     -11.387  -1.460  -3.558  1.00 84.59           H  
ATOM   3582  C   PHE A 245     -13.185  -2.549  -3.783  1.00 84.59           C  
ATOM   3583  CB  PHE A 245     -12.842  -0.641  -2.216  1.00 84.59           C  
ATOM   3584  HB2 PHE A 245     -12.663  -1.394  -1.449  1.00 84.59           H  
ATOM   3585  HB3 PHE A 245     -13.912  -0.431  -2.217  1.00 84.59           H  
ATOM   3586  O   PHE A 245     -12.679  -3.588  -3.382  1.00 84.59           O  
ATOM   3587  CG  PHE A 245     -12.081   0.610  -1.838  1.00 84.59           C  
ATOM   3588  CD1 PHE A 245     -10.677   0.592  -1.763  1.00 84.59           C  
ATOM   3589  HD1 PHE A 245     -10.132  -0.321  -1.948  1.00 84.59           H  
ATOM   3590  CD2 PHE A 245     -12.781   1.792  -1.550  1.00 84.59           C  
ATOM   3591  HD2 PHE A 245     -13.861   1.780  -1.553  1.00 84.59           H  
ATOM   3592  CE1 PHE A 245      -9.979   1.760  -1.416  1.00 84.59           C  
ATOM   3593  HE1 PHE A 245      -8.904   1.743  -1.311  1.00 84.59           H  
ATOM   3594  CE2 PHE A 245     -12.082   2.969  -1.229  1.00 84.59           C  
ATOM   3595  HE2 PHE A 245     -12.618   3.879  -1.001  1.00 84.59           H  
ATOM   3596  CZ  PHE A 245     -10.678   2.952  -1.176  1.00 84.59           C  
ATOM   3597  HZ  PHE A 245     -10.128   3.846  -0.921  1.00 84.59           H  
ATOM   3598  N   TYR A 246     -14.370  -2.519  -4.400  1.00 85.94           N  
ATOM   3599  H   TYR A 246     -14.699  -1.623  -4.728  1.00 85.94           H  
ATOM   3600  CA  TYR A 246     -15.277  -3.670  -4.508  1.00 85.94           C  
ATOM   3601  HA  TYR A 246     -14.840  -4.512  -3.971  1.00 85.94           H  
ATOM   3602  C   TYR A 246     -15.440  -4.141  -5.959  1.00 85.94           C  
ATOM   3603  CB  TYR A 246     -16.613  -3.353  -3.820  1.00 85.94           C  
ATOM   3604  HB2 TYR A 246     -17.092  -2.522  -4.339  1.00 85.94           H  
ATOM   3605  HB3 TYR A 246     -17.269  -4.218  -3.911  1.00 85.94           H  
ATOM   3606  O   TYR A 246     -16.542  -4.443  -6.419  1.00 85.94           O  
ATOM   3607  CG  TYR A 246     -16.488  -3.019  -2.345  1.00 85.94           C  
ATOM   3608  CD1 TYR A 246     -16.331  -4.053  -1.403  1.00 85.94           C  
ATOM   3609  HD1 TYR A 246     -16.290  -5.083  -1.727  1.00 85.94           H  
ATOM   3610  CD2 TYR A 246     -16.506  -1.677  -1.917  1.00 85.94           C  
ATOM   3611  HD2 TYR A 246     -16.600  -0.881  -2.641  1.00 85.94           H  
ATOM   3612  CE1 TYR A 246     -16.199  -3.749  -0.036  1.00 85.94           C  
ATOM   3613  HE1 TYR A 246     -16.054  -4.542   0.683  1.00 85.94           H  
ATOM   3614  CE2 TYR A 246     -16.363  -1.368  -0.550  1.00 85.94           C  
ATOM   3615  HE2 TYR A 246     -16.344  -0.339  -0.221  1.00 85.94           H  
ATOM   3616  OH  TYR A 246     -16.048  -2.118   1.714  1.00 85.94           O  
ATOM   3617  HH  TYR A 246     -15.969  -1.175   1.875  1.00 85.94           H  
ATOM   3618  CZ  TYR A 246     -16.209  -2.406   0.395  1.00 85.94           C  
ATOM   3619  N   THR A 247     -14.343  -4.165  -6.718  1.00 88.30           N  
ATOM   3620  H   THR A 247     -13.458  -3.968  -6.274  1.00 88.30           H  
ATOM   3621  CA  THR A 247     -14.336  -4.745  -8.067  1.00 88.30           C  
ATOM   3622  HA  THR A 247     -15.326  -4.607  -8.502  1.00 88.30           H  
ATOM   3623  C   THR A 247     -14.068  -6.250  -8.017  1.00 88.30           C  
ATOM   3624  CB  THR A 247     -13.345  -4.052  -9.012  1.00 88.30           C  
ATOM   3625  HB  THR A 247     -13.566  -4.393 -10.024  1.00 88.30           H  
ATOM   3626  O   THR A 247     -13.490  -6.764  -7.064  1.00 88.30           O  
ATOM   3627  CG2 THR A 247     -13.453  -2.532  -9.015  1.00 88.30           C  
ATOM   3628 HG21 THR A 247     -13.133  -2.139  -8.050  1.00 88.30           H  
ATOM   3629 HG22 THR A 247     -14.484  -2.233  -9.205  1.00 88.30           H  
ATOM   3630 HG23 THR A 247     -12.807  -2.123  -9.791  1.00 88.30           H  
ATOM   3631  OG1 THR A 247     -12.017  -4.411  -8.735  1.00 88.30           O  
ATOM   3632  HG1 THR A 247     -11.861  -4.334  -7.791  1.00 88.30           H  
ATOM   3633  N   LYS A 248     -14.427  -6.973  -9.084  1.00 90.45           N  
ATOM   3634  H   LYS A 248     -14.910  -6.514  -9.842  1.00 90.45           H  
ATOM   3635  CA  LYS A 248     -14.105  -8.407  -9.211  1.00 90.45           C  
ATOM   3636  HA  LYS A 248     -14.464  -8.934  -8.327  1.00 90.45           H  
ATOM   3637  C   LYS A 248     -12.596  -8.690  -9.262  1.00 90.45           C  
ATOM   3638  CB  LYS A 248     -14.783  -8.997 -10.456  1.00 90.45           C  
ATOM   3639  HB2 LYS A 248     -14.426  -8.476 -11.344  1.00 90.45           H  
ATOM   3640  HB3 LYS A 248     -14.490 -10.044 -10.537  1.00 90.45           H  
ATOM   3641  O   LYS A 248     -12.187  -9.811  -9.004  1.00 90.45           O  
ATOM   3642  CG  LYS A 248     -16.316  -8.921 -10.393  1.00 90.45           C  
ATOM   3643  HG2 LYS A 248     -16.660  -9.385  -9.469  1.00 90.45           H  
ATOM   3644  HG3 LYS A 248     -16.637  -7.880 -10.410  1.00 90.45           H  
ATOM   3645  CD  LYS A 248     -16.930  -9.660 -11.589  1.00 90.45           C  
ATOM   3646  HD2 LYS A 248     -16.582  -9.207 -12.517  1.00 90.45           H  
ATOM   3647  HD3 LYS A 248     -16.602 -10.699 -11.557  1.00 90.45           H  
ATOM   3648  CE  LYS A 248     -18.461  -9.602 -11.518  1.00 90.45           C  
ATOM   3649  HE2 LYS A 248     -18.765  -9.901 -10.514  1.00 90.45           H  
ATOM   3650  HE3 LYS A 248     -18.786  -8.574 -11.674  1.00 90.45           H  
ATOM   3651  NZ  LYS A 248     -19.080 -10.514 -12.513  1.00 90.45           N  
ATOM   3652  HZ1 LYS A 248     -18.804 -10.274 -13.455  1.00 90.45           H  
ATOM   3653  HZ2 LYS A 248     -18.785 -11.463 -12.333  1.00 90.45           H  
ATOM   3654  HZ3 LYS A 248     -20.087 -10.495 -12.438  1.00 90.45           H  
ATOM   3655  N   TYR A 249     -11.789  -7.684  -9.604  1.00 89.78           N  
ATOM   3656  H   TYR A 249     -12.198  -6.773  -9.754  1.00 89.78           H  
ATOM   3657  CA  TYR A 249     -10.333  -7.790  -9.736  1.00 89.78           C  
ATOM   3658  HA  TYR A 249     -10.068  -8.831  -9.924  1.00 89.78           H  
ATOM   3659  C   TYR A 249      -9.578  -7.370  -8.464  1.00 89.78           C  
ATOM   3660  CB  TYR A 249      -9.881  -6.958 -10.945  1.00 89.78           C  
ATOM   3661  HB2 TYR A 249      -8.818  -7.134 -11.111  1.00 89.78           H  
ATOM   3662  HB3 TYR A 249     -10.001  -5.902 -10.704  1.00 89.78           H  
ATOM   3663  O   TYR A 249      -8.350  -7.373  -8.455  1.00 89.78           O  
ATOM   3664  CG  TYR A 249     -10.619  -7.265 -12.236  1.00 89.78           C  
ATOM   3665  CD1 TYR A 249     -10.436  -8.509 -12.870  1.00 89.78           C  
ATOM   3666  HD1 TYR A 249      -9.770  -9.242 -12.438  1.00 89.78           H  
ATOM   3667  CD2 TYR A 249     -11.481  -6.306 -12.804  1.00 89.78           C  
ATOM   3668  HD2 TYR A 249     -11.604  -5.347 -12.322  1.00 89.78           H  
ATOM   3669  CE1 TYR A 249     -11.110  -8.796 -14.072  1.00 89.78           C  
ATOM   3670  HE1 TYR A 249     -10.964  -9.744 -14.567  1.00 89.78           H  
ATOM   3671  CE2 TYR A 249     -12.151  -6.585 -14.012  1.00 89.78           C  
ATOM   3672  HE2 TYR A 249     -12.792  -5.840 -14.458  1.00 89.78           H  
ATOM   3673  OH  TYR A 249     -12.599  -8.100 -15.818  1.00 89.78           O  
ATOM   3674  HH  TYR A 249     -13.047  -7.327 -16.170  1.00 89.78           H  
ATOM   3675  CZ  TYR A 249     -11.961  -7.832 -14.649  1.00 89.78           C  
ATOM   3676  N   THR A 250     -10.296  -6.970  -7.410  1.00 93.29           N  
ATOM   3677  H   THR A 250     -11.304  -7.011  -7.464  1.00 93.29           H  
ATOM   3678  CA  THR A 250      -9.722  -6.521  -6.136  1.00 93.29           C  
ATOM   3679  HA  THR A 250      -8.638  -6.448  -6.234  1.00 93.29           H  
ATOM   3680  C   THR A 250     -10.020  -7.529  -5.036  1.00 93.29           C  
ATOM   3681  CB  THR A 250     -10.229  -5.128  -5.737  1.00 93.29           C  
ATOM   3682  HB  THR A 250     -10.005  -4.942  -4.687  1.00 93.29           H  
ATOM   3683  O   THR A 250     -11.170  -7.644  -4.600  1.00 93.29           O  
ATOM   3684  CG2 THR A 250      -9.548  -4.059  -6.579  1.00 93.29           C  
ATOM   3685 HG21 THR A 250      -9.581  -4.309  -7.640  1.00 93.29           H  
ATOM   3686 HG22 THR A 250     -10.025  -3.094  -6.408  1.00 93.29           H  
ATOM   3687 HG23 THR A 250      -8.511  -3.974  -6.252  1.00 93.29           H  
ATOM   3688  OG1 THR A 250     -11.618  -5.000  -5.946  1.00 93.29           O  
ATOM   3689  HG1 THR A 250     -12.019  -5.761  -5.520  1.00 93.29           H  
ATOM   3690  N   GLN A 251      -8.992  -8.244  -4.578  1.00 94.86           N  
ATOM   3691  H   GLN A 251      -8.073  -8.067  -4.957  1.00 94.86           H  
ATOM   3692  CA  GLN A 251      -9.106  -9.201  -3.477  1.00 94.86           C  
ATOM   3693  HA  GLN A 251      -9.904  -9.906  -3.711  1.00 94.86           H  
ATOM   3694  C   GLN A 251      -9.457  -8.474  -2.177  1.00 94.86           C  
ATOM   3695  CB  GLN A 251      -7.793  -9.984  -3.336  1.00 94.86           C  
ATOM   3696  HB2 GLN A 251      -6.978  -9.294  -3.121  1.00 94.86           H  
ATOM   3697  HB3 GLN A 251      -7.584 -10.484  -4.282  1.00 94.86           H  
ATOM   3698  O   GLN A 251      -8.826  -7.481  -1.843  1.00 94.86           O  
ATOM   3699  CG  GLN A 251      -7.873 -11.040  -2.216  1.00 94.86           C  
ATOM   3700  HG2 GLN A 251      -8.706 -11.715  -2.411  1.00 94.86           H  
ATOM   3701  HG3 GLN A 251      -8.047 -10.552  -1.257  1.00 94.86           H  
ATOM   3702  CD  GLN A 251      -6.604 -11.871  -2.093  1.00 94.86           C  
ATOM   3703  NE2 GLN A 251      -6.442 -12.658  -1.056  1.00 94.86           N  
ATOM   3704 HE21 GLN A 251      -5.617 -13.241  -1.037  1.00 94.86           H  
ATOM   3705 HE22 GLN A 251      -7.147 -12.738  -0.338  1.00 94.86           H  
ATOM   3706  OE1 GLN A 251      -5.717 -11.812  -2.918  1.00 94.86           O  
ATOM   3707  N   GLN A 252     -10.442  -8.965  -1.430  1.00 93.99           N  
ATOM   3708  H   GLN A 252     -10.882  -9.831  -1.708  1.00 93.99           H  
ATOM   3709  CA  GLN A 252     -10.823  -8.398  -0.134  1.00 93.99           C  
ATOM   3710  HA  GLN A 252     -10.632  -7.325  -0.123  1.00 93.99           H  
ATOM   3711  C   GLN A 252      -9.981  -9.049   0.968  1.00 93.99           C  
ATOM   3712  CB  GLN A 252     -12.326  -8.636   0.103  1.00 93.99           C  
ATOM   3713  HB2 GLN A 252     -12.508  -9.708   0.186  1.00 93.99           H  
ATOM   3714  HB3 GLN A 252     -12.618  -8.176   1.046  1.00 93.99           H  
ATOM   3715  O   GLN A 252     -10.066 -10.263   1.142  1.00 93.99           O  
ATOM   3716  CG  GLN A 252     -13.235  -8.088  -1.005  1.00 93.99           C  
ATOM   3717  HG2 GLN A 252     -14.271  -8.302  -0.744  1.00 93.99           H  
ATOM   3718  HG3 GLN A 252     -13.023  -8.599  -1.944  1.00 93.99           H  
ATOM   3719  CD  GLN A 252     -13.096  -6.587  -1.187  1.00 93.99           C  
ATOM   3720  NE2 GLN A 252     -12.759  -6.141  -2.373  1.00 93.99           N  
ATOM   3721 HE21 GLN A 252     -12.462  -6.784  -3.093  1.00 93.99           H  
ATOM   3722 HE22 GLN A 252     -12.657  -5.144  -2.499  1.00 93.99           H  
ATOM   3723  OE1 GLN A 252     -13.300  -5.810  -0.269  1.00 93.99           O  
ATOM   3724  N   VAL A 253      -9.187  -8.268   1.702  1.00 95.47           N  
ATOM   3725  H   VAL A 253      -9.143  -7.278   1.506  1.00 95.47           H  
ATOM   3726  CA  VAL A 253      -8.289  -8.768   2.754  1.00 95.47           C  
ATOM   3727  HA  VAL A 253      -8.446  -9.839   2.886  1.00 95.47           H  
ATOM   3728  C   VAL A 253      -8.597  -8.046   4.075  1.00 95.47           C  
ATOM   3729  CB  VAL A 253      -6.809  -8.604   2.352  1.00 95.47           C  
ATOM   3730  HB  VAL A 253      -6.568  -7.544   2.265  1.00 95.47           H  
ATOM   3731  O   VAL A 253      -8.301  -6.855   4.190  1.00 95.47           O  
ATOM   3732  CG1 VAL A 253      -5.898  -9.245   3.401  1.00 95.47           C  
ATOM   3733 HG11 VAL A 253      -4.861  -9.181   3.072  1.00 95.47           H  
ATOM   3734 HG12 VAL A 253      -6.154 -10.294   3.549  1.00 95.47           H  
ATOM   3735 HG13 VAL A 253      -5.980  -8.721   4.353  1.00 95.47           H  
ATOM   3736  CG2 VAL A 253      -6.501  -9.275   1.003  1.00 95.47           C  
ATOM   3737 HG21 VAL A 253      -5.435  -9.185   0.794  1.00 95.47           H  
ATOM   3738 HG22 VAL A 253      -6.776 -10.329   1.043  1.00 95.47           H  
ATOM   3739 HG23 VAL A 253      -7.047  -8.774   0.203  1.00 95.47           H  
ATOM   3740  N   PRO A 254      -9.231  -8.713   5.058  1.00 94.65           N  
ATOM   3741  CA  PRO A 254      -9.410  -8.143   6.389  1.00 94.65           C  
ATOM   3742  HA  PRO A 254      -9.805  -7.130   6.313  1.00 94.65           H  
ATOM   3743  C   PRO A 254      -8.070  -8.125   7.137  1.00 94.65           C  
ATOM   3744  CB  PRO A 254     -10.444  -9.034   7.080  1.00 94.65           C  
ATOM   3745  HB2 PRO A 254     -10.298  -9.072   8.159  1.00 94.65           H  
ATOM   3746  HB3 PRO A 254     -11.447  -8.677   6.849  1.00 94.65           H  
ATOM   3747  O   PRO A 254      -7.381  -9.140   7.182  1.00 94.65           O  
ATOM   3748  CG  PRO A 254     -10.226 -10.401   6.430  1.00 94.65           C  
ATOM   3749  HG2 PRO A 254      -9.431 -10.932   6.954  1.00 94.65           H  
ATOM   3750  HG3 PRO A 254     -11.139 -10.996   6.428  1.00 94.65           H  
ATOM   3751  CD  PRO A 254      -9.767 -10.068   5.009  1.00 94.65           C  
ATOM   3752  HD2 PRO A 254     -10.617 -10.099   4.327  1.00 94.65           H  
ATOM   3753  HD3 PRO A 254      -9.005 -10.784   4.701  1.00 94.65           H  
ATOM   3754  N   VAL A 255      -7.718  -6.991   7.738  1.00 94.58           N  
ATOM   3755  H   VAL A 255      -8.347  -6.204   7.676  1.00 94.58           H  
ATOM   3756  CA  VAL A 255      -6.482  -6.800   8.512  1.00 94.58           C  
ATOM   3757  HA  VAL A 255      -5.863  -7.695   8.448  1.00 94.58           H  
ATOM   3758  C   VAL A 255      -6.861  -6.575   9.969  1.00 94.58           C  
ATOM   3759  CB  VAL A 255      -5.654  -5.621   7.963  1.00 94.58           C  
ATOM   3760  HB  VAL A 255      -6.231  -4.702   8.056  1.00 94.58           H  
ATOM   3761  O   VAL A 255      -7.663  -5.689  10.264  1.00 94.58           O  
ATOM   3762  CG1 VAL A 255      -4.337  -5.452   8.731  1.00 94.58           C  
ATOM   3763 HG11 VAL A 255      -4.527  -5.172   9.767  1.00 94.58           H  
ATOM   3764 HG12 VAL A 255      -3.737  -4.666   8.272  1.00 94.58           H  
ATOM   3765 HG13 VAL A 255      -3.761  -6.377   8.709  1.00 94.58           H  
ATOM   3766  CG2 VAL A 255      -5.317  -5.825   6.481  1.00 94.58           C  
ATOM   3767 HG21 VAL A 255      -4.736  -6.738   6.357  1.00 94.58           H  
ATOM   3768 HG22 VAL A 255      -6.228  -5.888   5.884  1.00 94.58           H  
ATOM   3769 HG23 VAL A 255      -4.728  -4.979   6.127  1.00 94.58           H  
ATOM   3770  N   GLN A 256      -6.314  -7.381  10.881  1.00 92.15           N  
ATOM   3771  H   GLN A 256      -5.654  -8.083  10.578  1.00 92.15           H  
ATOM   3772  CA  GLN A 256      -6.600  -7.267  12.317  1.00 92.15           C  
ATOM   3773  HA  GLN A 256      -7.554  -6.756  12.449  1.00 92.15           H  
ATOM   3774  C   GLN A 256      -5.574  -6.407  13.054  1.00 92.15           C  
ATOM   3775  CB  GLN A 256      -6.721  -8.660  12.955  1.00 92.15           C  
ATOM   3776  HB2 GLN A 256      -6.901  -8.544  14.023  1.00 92.15           H  
ATOM   3777  HB3 GLN A 256      -5.780  -9.196  12.829  1.00 92.15           H  
ATOM   3778  O   GLN A 256      -5.916  -5.774  14.056  1.00 92.15           O  
ATOM   3779  CG  GLN A 256      -7.861  -9.499  12.353  1.00 92.15           C  
ATOM   3780  HG2 GLN A 256      -7.903 -10.455  12.873  1.00 92.15           H  
ATOM   3781  HG3 GLN A 256      -7.639  -9.706  11.306  1.00 92.15           H  
ATOM   3782  CD  GLN A 256      -9.237  -8.841  12.451  1.00 92.15           C  
ATOM   3783  NE2 GLN A 256     -10.168  -9.219  11.602  1.00 92.15           N  
ATOM   3784 HE21 GLN A 256      -9.975  -9.952  10.935  1.00 92.15           H  
ATOM   3785 HE22 GLN A 256     -11.074  -8.794  11.739  1.00 92.15           H  
ATOM   3786  OE1 GLN A 256      -9.521  -7.987  13.273  1.00 92.15           O  
ATOM   3787  N   ASP A 257      -4.356  -6.296  12.530  1.00 94.19           N  
ATOM   3788  H   ASP A 257      -4.093  -6.894  11.759  1.00 94.19           H  
ATOM   3789  CA  ASP A 257      -3.267  -5.615  13.217  1.00 94.19           C  
ATOM   3790  HA  ASP A 257      -3.178  -6.094  14.192  1.00 94.19           H  
ATOM   3791  C   ASP A 257      -3.555  -4.118  13.426  1.00 94.19           C  
ATOM   3792  CB  ASP A 257      -1.945  -5.850  12.476  1.00 94.19           C  
ATOM   3793  HB2 ASP A 257      -1.194  -5.178  12.892  1.00 94.19           H  
ATOM   3794  HB3 ASP A 257      -2.071  -5.608  11.421  1.00 94.19           H  
ATOM   3795  O   ASP A 257      -3.995  -3.415  12.509  1.00 94.19           O  
ATOM   3796  CG  ASP A 257      -1.436  -7.289  12.629  1.00 94.19           C  
ATOM   3797  OD1 ASP A 257      -2.067  -8.051  13.397  1.00 94.19           O  
ATOM   3798  OD2 ASP A 257      -0.395  -7.575  12.014  1.00 94.19           O  
ATOM   3799  N   PRO A 258      -3.339  -3.582  14.642  1.00 92.58           N  
ATOM   3800  CA  PRO A 258      -3.557  -2.165  14.933  1.00 92.58           C  
ATOM   3801  HA  PRO A 258      -4.559  -1.865  14.628  1.00 92.58           H  
ATOM   3802  C   PRO A 258      -2.560  -1.260  14.198  1.00 92.58           C  
ATOM   3803  CB  PRO A 258      -3.437  -2.049  16.455  1.00 92.58           C  
ATOM   3804  HB2 PRO A 258      -3.040  -1.083  16.766  1.00 92.58           H  
ATOM   3805  HB3 PRO A 258      -4.413  -2.219  16.909  1.00 92.58           H  
ATOM   3806  O   PRO A 258      -2.905  -0.124  13.867  1.00 92.58           O  
ATOM   3807  CG  PRO A 258      -2.498  -3.195  16.833  1.00 92.58           C  
ATOM   3808  HG2 PRO A 258      -2.656  -3.528  17.859  1.00 92.58           H  
ATOM   3809  HG3 PRO A 258      -1.463  -2.885  16.688  1.00 92.58           H  
ATOM   3810  CD  PRO A 258      -2.852  -4.283  15.824  1.00 92.58           C  
ATOM   3811  HD2 PRO A 258      -1.969  -4.882  15.602  1.00 92.58           H  
ATOM   3812  HD3 PRO A 258      -3.644  -4.916  16.225  1.00 92.58           H  
ATOM   3813  N   ARG A 259      -1.374  -1.786  13.855  1.00 91.58           N  
ATOM   3814  H   ARG A 259      -1.178  -2.733  14.145  1.00 91.58           H  
ATOM   3815  CA  ARG A 259      -0.347  -1.087  13.065  1.00 91.58           C  
ATOM   3816  HA  ARG A 259      -0.023  -0.192  13.595  1.00 91.58           H  
ATOM   3817  C   ARG A 259      -0.866  -0.611  11.711  1.00 91.58           C  
ATOM   3818  CB  ARG A 259       0.871  -2.001  12.858  1.00 91.58           C  
ATOM   3819  HB2 ARG A 259       0.542  -2.942  12.417  1.00 91.58           H  
ATOM   3820  HB3 ARG A 259       1.558  -1.521  12.162  1.00 91.58           H  
ATOM   3821  O   ARG A 259      -0.377   0.380  11.191  1.00 91.58           O  
ATOM   3822  CG  ARG A 259       1.631  -2.288  14.160  1.00 91.58           C  
ATOM   3823  HG2 ARG A 259       0.973  -2.774  14.880  1.00 91.58           H  
ATOM   3824  HG3 ARG A 259       1.995  -1.349  14.578  1.00 91.58           H  
ATOM   3825  CD  ARG A 259       2.821  -3.206  13.869  1.00 91.58           C  
ATOM   3826  HD2 ARG A 259       2.446  -4.137  13.444  1.00 91.58           H  
ATOM   3827  HD3 ARG A 259       3.468  -2.727  13.135  1.00 91.58           H  
ATOM   3828  NE  ARG A 259       3.595  -3.483  15.091  1.00 91.58           N  
ATOM   3829  HE  ARG A 259       3.683  -2.716  15.743  1.00 91.58           H  
ATOM   3830  NH1 ARG A 259       4.656  -5.361  14.315  1.00 91.58           N  
ATOM   3831 HH11 ARG A 259       5.342  -6.094  14.422  1.00 91.58           H  
ATOM   3832 HH12 ARG A 259       4.294  -5.159  13.394  1.00 91.58           H  
ATOM   3833  NH2 ARG A 259       5.047  -4.650  16.394  1.00 91.58           N  
ATOM   3834 HH21 ARG A 259       5.740  -5.379  16.479  1.00 91.58           H  
ATOM   3835 HH22 ARG A 259       4.975  -3.929  17.098  1.00 91.58           H  
ATOM   3836  CZ  ARG A 259       4.425  -4.493  15.259  1.00 91.58           C  
ATOM   3837  N   PHE A 260      -1.926  -1.215  11.174  1.00 93.59           N  
ATOM   3838  H   PHE A 260      -2.310  -2.024  11.642  1.00 93.59           H  
ATOM   3839  CA  PHE A 260      -2.534  -0.779   9.916  1.00 93.59           C  
ATOM   3840  HA  PHE A 260      -1.783  -0.875   9.132  1.00 93.59           H  
ATOM   3841  C   PHE A 260      -2.998   0.694   9.919  1.00 93.59           C  
ATOM   3842  CB  PHE A 260      -3.702  -1.724   9.610  1.00 93.59           C  
ATOM   3843  HB2 PHE A 260      -4.454  -1.616  10.393  1.00 93.59           H  
ATOM   3844  HB3 PHE A 260      -3.341  -2.751   9.644  1.00 93.59           H  
ATOM   3845  O   PHE A 260      -3.046   1.331   8.862  1.00 93.59           O  
ATOM   3846  CG  PHE A 260      -4.348  -1.497   8.258  1.00 93.59           C  
ATOM   3847  CD1 PHE A 260      -5.731  -1.256   8.161  1.00 93.59           C  
ATOM   3848  HD1 PHE A 260      -6.338  -1.240   9.054  1.00 93.59           H  
ATOM   3849  CD2 PHE A 260      -3.567  -1.551   7.088  1.00 93.59           C  
ATOM   3850  HD2 PHE A 260      -2.510  -1.765   7.153  1.00 93.59           H  
ATOM   3851  CE1 PHE A 260      -6.327  -1.076   6.899  1.00 93.59           C  
ATOM   3852  HE1 PHE A 260      -7.396  -0.945   6.816  1.00 93.59           H  
ATOM   3853  CE2 PHE A 260      -4.158  -1.345   5.831  1.00 93.59           C  
ATOM   3854  HE2 PHE A 260      -3.551  -1.412   4.940  1.00 93.59           H  
ATOM   3855  CZ  PHE A 260      -5.539  -1.102   5.738  1.00 93.59           C  
ATOM   3856  HZ  PHE A 260      -6.003  -0.981   4.770  1.00 93.59           H  
ATOM   3857  N   PHE A 261      -3.325   1.254  11.090  1.00 91.08           N  
ATOM   3858  H   PHE A 261      -3.241   0.699  11.929  1.00 91.08           H  
ATOM   3859  CA  PHE A 261      -3.724   2.659  11.225  1.00 91.08           C  
ATOM   3860  HA  PHE A 261      -4.281   2.960  10.338  1.00 91.08           H  
ATOM   3861  C   PHE A 261      -2.530   3.610  11.354  1.00 91.08           C  
ATOM   3862  CB  PHE A 261      -4.642   2.817  12.441  1.00 91.08           C  
ATOM   3863  HB2 PHE A 261      -4.944   3.861  12.514  1.00 91.08           H  
ATOM   3864  HB3 PHE A 261      -4.078   2.580  13.343  1.00 91.08           H  
ATOM   3865  O   PHE A 261      -2.533   4.671  10.727  1.00 91.08           O  
ATOM   3866  CG  PHE A 261      -5.893   1.967  12.400  1.00 91.08           C  
ATOM   3867  CD1 PHE A 261      -6.896   2.233  11.451  1.00 91.08           C  
ATOM   3868  HD1 PHE A 261      -6.766   3.032  10.736  1.00 91.08           H  
ATOM   3869  CD2 PHE A 261      -6.080   0.944  13.346  1.00 91.08           C  
ATOM   3870  HD2 PHE A 261      -5.324   0.762  14.096  1.00 91.08           H  
ATOM   3871  CE1 PHE A 261      -8.080   1.480  11.460  1.00 91.08           C  
ATOM   3872  HE1 PHE A 261      -8.874   1.714  10.767  1.00 91.08           H  
ATOM   3873  CE2 PHE A 261      -7.272   0.204  13.358  1.00 91.08           C  
ATOM   3874  HE2 PHE A 261      -7.437  -0.527  14.135  1.00 91.08           H  
ATOM   3875  CZ  PHE A 261      -8.272   0.464  12.407  1.00 91.08           C  
ATOM   3876  HZ  PHE A 261      -9.202  -0.084  12.432  1.00 91.08           H  
ATOM   3877  N   SER A 262      -1.540   3.234  12.169  1.00 89.77           N  
ATOM   3878  H   SER A 262      -1.597   2.332  12.620  1.00 89.77           H  
ATOM   3879  CA  SER A 262      -0.439   4.101  12.601  1.00 89.77           C  
ATOM   3880  HA  SER A 262      -0.726   5.145  12.474  1.00 89.77           H  
ATOM   3881  C   SER A 262       0.867   3.899  11.838  1.00 89.77           C  
ATOM   3882  CB  SER A 262      -0.168   3.869  14.091  1.00 89.77           C  
ATOM   3883  HB2 SER A 262       0.643   4.516  14.425  1.00 89.77           H  
ATOM   3884  HB3 SER A 262      -1.065   4.112  14.660  1.00 89.77           H  
ATOM   3885  O   SER A 262       1.621   4.848  11.719  1.00 89.77           O  
ATOM   3886  OG  SER A 262       0.176   2.512  14.321  1.00 89.77           O  
ATOM   3887  HG  SER A 262       1.133   2.451  14.377  1.00 89.77           H  
ATOM   3888  N   ALA A 263       1.149   2.690  11.355  1.00 89.39           N  
ATOM   3889  H   ALA A 263       0.486   1.946  11.518  1.00 89.39           H  
ATOM   3890  CA  ALA A 263       2.386   2.314  10.669  1.00 89.39           C  
ATOM   3891  HA  ALA A 263       2.747   3.163  10.088  1.00 89.39           H  
ATOM   3892  C   ALA A 263       2.135   1.133   9.700  1.00 89.39           C  
ATOM   3893  CB  ALA A 263       3.456   1.994  11.720  1.00 89.39           C  
ATOM   3894  HB1 ALA A 263       3.156   1.143  12.331  1.00 89.39           H  
ATOM   3895  HB2 ALA A 263       4.397   1.749  11.227  1.00 89.39           H  
ATOM   3896  HB3 ALA A 263       3.629   2.858  12.362  1.00 89.39           H  
ATOM   3897  O   ALA A 263       2.619   0.023   9.898  1.00 89.39           O  
ATOM   3898  N   PRO A 264       1.342   1.327   8.630  1.00 92.36           N  
ATOM   3899  CA  PRO A 264       1.058   0.287   7.645  1.00 92.36           C  
ATOM   3900  HA  PRO A 264       0.677  -0.600   8.151  1.00 92.36           H  
ATOM   3901  C   PRO A 264       2.287  -0.131   6.828  1.00 92.36           C  
ATOM   3902  CB  PRO A 264      -0.033   0.874   6.745  1.00 92.36           C  
ATOM   3903  HB2 PRO A 264      -1.012   0.648   7.167  1.00 92.36           H  
ATOM   3904  HB3 PRO A 264       0.032   0.514   5.718  1.00 92.36           H  
ATOM   3905  O   PRO A 264       2.208  -1.155   6.164  1.00 92.36           O  
ATOM   3906  CG  PRO A 264       0.237   2.370   6.844  1.00 92.36           C  
ATOM   3907  HG2 PRO A 264       1.058   2.634   6.177  1.00 92.36           H  
ATOM   3908  HG3 PRO A 264      -0.660   2.957   6.646  1.00 92.36           H  
ATOM   3909  CD  PRO A 264       0.686   2.559   8.280  1.00 92.36           C  
ATOM   3910  HD2 PRO A 264      -0.176   2.717   8.928  1.00 92.36           H  
ATOM   3911  HD3 PRO A 264       1.397   3.381   8.363  1.00 92.36           H  
ATOM   3912  N   GLN A 265       3.383   0.638   6.840  1.00 90.56           N  
ATOM   3913  H   GLN A 265       3.405   1.438   7.457  1.00 90.56           H  
ATOM   3914  CA  GLN A 265       4.648   0.267   6.194  1.00 90.56           C  
ATOM   3915  HA  GLN A 265       4.455  -0.011   5.158  1.00 90.56           H  
ATOM   3916  C   GLN A 265       5.287  -0.959   6.863  1.00 90.56           C  
ATOM   3917  CB  GLN A 265       5.573   1.491   6.181  1.00 90.56           C  
ATOM   3918  HB2 GLN A 265       5.058   2.298   5.660  1.00 90.56           H  
ATOM   3919  HB3 GLN A 265       5.774   1.813   7.203  1.00 90.56           H  
ATOM   3920  O   GLN A 265       5.639  -1.903   6.160  1.00 90.56           O  
ATOM   3921  CG  GLN A 265       6.910   1.210   5.478  1.00 90.56           C  
ATOM   3922  HG2 GLN A 265       6.730   0.726   4.518  1.00 90.56           H  
ATOM   3923  HG3 GLN A 265       7.501   0.535   6.097  1.00 90.56           H  
ATOM   3924  CD  GLN A 265       7.721   2.477   5.224  1.00 90.56           C  
ATOM   3925  NE2 GLN A 265       9.024   2.365   5.113  1.00 90.56           N  
ATOM   3926 HE21 GLN A 265       9.468   1.542   5.496  1.00 90.56           H  
ATOM   3927 HE22 GLN A 265       9.563   3.215   5.032  1.00 90.56           H  
ATOM   3928  OE1 GLN A 265       7.183   3.565   5.060  1.00 90.56           O  
ATOM   3929  N   GLU A 266       5.288  -1.009   8.199  1.00 90.26           N  
ATOM   3930  H   GLU A 266       5.032  -0.180   8.717  1.00 90.26           H  
ATOM   3931  CA  GLU A 266       5.813  -2.124   9.007  1.00 90.26           C  
ATOM   3932  HA  GLU A 266       6.879  -2.249   8.814  1.00 90.26           H  
ATOM   3933  C   GLU A 266       5.123  -3.473   8.742  1.00 90.26           C  
ATOM   3934  CB  GLU A 266       5.600  -1.820  10.501  1.00 90.26           C  
ATOM   3935  HB2 GLU A 266       4.544  -1.606  10.667  1.00 90.26           H  
ATOM   3936  HB3 GLU A 266       5.847  -2.717  11.068  1.00 90.26           H  
ATOM   3937  O   GLU A 266       5.621  -4.517   9.151  1.00 90.26           O  
ATOM   3938  CG  GLU A 266       6.443  -0.673  11.072  1.00 90.26           C  
ATOM   3939  HG2 GLU A 266       7.490  -0.958  10.969  1.00 90.26           H  
ATOM   3940  HG3 GLU A 266       6.248   0.231  10.496  1.00 90.26           H  
ATOM   3941  CD  GLU A 266       6.139  -0.417  12.565  1.00 90.26           C  
ATOM   3942  OE1 GLU A 266       6.496   0.663  13.081  1.00 90.26           O  
ATOM   3943  OE2 GLU A 266       5.475  -1.276  13.208  1.00 90.26           O  
ATOM   3944  N   LEU A 267       3.946  -3.481   8.105  1.00 92.09           N  
ATOM   3945  H   LEU A 267       3.581  -2.597   7.781  1.00 92.09           H  
ATOM   3946  CA  LEU A 267       3.217  -4.718   7.809  1.00 92.09           C  
ATOM   3947  HA  LEU A 267       3.342  -5.414   8.639  1.00 92.09           H  
ATOM   3948  C   LEU A 267       3.765  -5.446   6.577  1.00 92.09           C  
ATOM   3949  CB  LEU A 267       1.719  -4.410   7.645  1.00 92.09           C  
ATOM   3950  HB2 LEU A 267       1.598  -3.679   6.846  1.00 92.09           H  
ATOM   3951  HB3 LEU A 267       1.214  -5.325   7.335  1.00 92.09           H  
ATOM   3952  O   LEU A 267       3.578  -6.653   6.451  1.00 92.09           O  
ATOM   3953  CG  LEU A 267       1.037  -3.892   8.922  1.00 92.09           C  
ATOM   3954  HG  LEU A 267       1.535  -2.987   9.270  1.00 92.09           H  
ATOM   3955  CD1 LEU A 267      -0.418  -3.538   8.615  1.00 92.09           C  
ATOM   3956 HD11 LEU A 267      -0.884  -3.137   9.516  1.00 92.09           H  
ATOM   3957 HD12 LEU A 267      -0.948  -4.441   8.313  1.00 92.09           H  
ATOM   3958 HD13 LEU A 267      -0.448  -2.802   7.811  1.00 92.09           H  
ATOM   3959  CD2 LEU A 267       1.039  -4.928  10.047  1.00 92.09           C  
ATOM   3960 HD21 LEU A 267       2.056  -5.103  10.398  1.00 92.09           H  
ATOM   3961 HD22 LEU A 267       0.433  -4.592  10.888  1.00 92.09           H  
ATOM   3962 HD23 LEU A 267       0.627  -5.872   9.690  1.00 92.09           H  
ATOM   3963  N   PHE A 268       4.426  -4.733   5.660  1.00 92.07           N  
ATOM   3964  H   PHE A 268       4.615  -3.761   5.856  1.00 92.07           H  
ATOM   3965  CA  PHE A 268       4.867  -5.303   4.380  1.00 92.07           C  
ATOM   3966  HA  PHE A 268       4.857  -6.390   4.464  1.00 92.07           H  
ATOM   3967  C   PHE A 268       6.302  -4.951   3.982  1.00 92.07           C  
ATOM   3968  CB  PHE A 268       3.851  -4.934   3.300  1.00 92.07           C  
ATOM   3969  HB2 PHE A 268       2.861  -5.070   3.735  1.00 92.07           H  
ATOM   3970  HB3 PHE A 268       3.962  -5.625   2.465  1.00 92.07           H  
ATOM   3971  O   PHE A 268       6.830  -5.531   3.036  1.00 92.07           O  
ATOM   3972  CG  PHE A 268       3.906  -3.516   2.785  1.00 92.07           C  
ATOM   3973  CD1 PHE A 268       3.310  -2.482   3.521  1.00 92.07           C  
ATOM   3974  HD1 PHE A 268       2.854  -2.710   4.473  1.00 92.07           H  
ATOM   3975  CD2 PHE A 268       4.505  -3.238   1.550  1.00 92.07           C  
ATOM   3976  HD2 PHE A 268       4.959  -4.033   0.978  1.00 92.07           H  
ATOM   3977  CE1 PHE A 268       3.345  -1.161   3.043  1.00 92.07           C  
ATOM   3978  HE1 PHE A 268       2.940  -0.363   3.647  1.00 92.07           H  
ATOM   3979  CE2 PHE A 268       4.482  -1.931   1.042  1.00 92.07           C  
ATOM   3980  HE2 PHE A 268       4.895  -1.758   0.059  1.00 92.07           H  
ATOM   3981  CZ  PHE A 268       3.927  -0.883   1.796  1.00 92.07           C  
ATOM   3982  HZ  PHE A 268       3.950   0.127   1.416  1.00 92.07           H  
ATOM   3983  N   ALA A 269       6.939  -4.041   4.714  1.00 90.73           N  
ATOM   3984  H   ALA A 269       6.452  -3.601   5.481  1.00 90.73           H  
ATOM   3985  CA  ALA A 269       8.339  -3.674   4.585  1.00 90.73           C  
ATOM   3986  HA  ALA A 269       8.825  -4.320   3.854  1.00 90.73           H  
ATOM   3987  C   ALA A 269       9.041  -3.837   5.938  1.00 90.73           C  
ATOM   3988  CB  ALA A 269       8.420  -2.222   4.101  1.00 90.73           C  
ATOM   3989  HB1 ALA A 269       7.645  -2.021   3.362  1.00 90.73           H  
ATOM   3990  HB2 ALA A 269       9.408  -2.020   3.686  1.00 90.73           H  
ATOM   3991  HB3 ALA A 269       8.254  -1.553   4.946  1.00 90.73           H  
ATOM   3992  O   ALA A 269       8.404  -3.767   6.989  1.00 90.73           O  
ATOM   3993  N   TYR A 270      10.358  -4.016   5.907  1.00 89.60           N  
ATOM   3994  H   TYR A 270      10.830  -3.988   5.014  1.00 89.60           H  
ATOM   3995  CA  TYR A 270      11.190  -3.860   7.094  1.00 89.60           C  
ATOM   3996  HA  TYR A 270      10.596  -4.032   7.992  1.00 89.60           H  
ATOM   3997  C   TYR A 270      11.720  -2.436   7.135  1.00 89.60           C  
ATOM   3998  CB  TYR A 270      12.340  -4.868   7.080  1.00 89.60           C  
ATOM   3999  HB2 TYR A 270      12.923  -4.738   6.169  1.00 89.60           H  
ATOM   4000  HB3 TYR A 270      12.998  -4.657   7.922  1.00 89.60           H  
ATOM   4001  O   TYR A 270      12.312  -1.982   6.156  1.00 89.60           O  
ATOM   4002  CG  TYR A 270      11.878  -6.304   7.190  1.00 89.60           C  
ATOM   4003  CD1 TYR A 270      11.400  -6.784   8.424  1.00 89.60           C  
ATOM   4004  HD1 TYR A 270      11.362  -6.123   9.278  1.00 89.60           H  
ATOM   4005  CD2 TYR A 270      11.913  -7.151   6.065  1.00 89.60           C  
ATOM   4006  HD2 TYR A 270      12.267  -6.778   5.116  1.00 89.60           H  
ATOM   4007  CE1 TYR A 270      10.971  -8.118   8.543  1.00 89.60           C  
ATOM   4008  HE1 TYR A 270      10.609  -8.488   9.491  1.00 89.60           H  
ATOM   4009  CE2 TYR A 270      11.484  -8.487   6.184  1.00 89.60           C  
ATOM   4010  HE2 TYR A 270      11.498  -9.160   5.339  1.00 89.60           H  
ATOM   4011  OH  TYR A 270      10.627 -10.264   7.533  1.00 89.60           O  
ATOM   4012  HH  TYR A 270      10.202 -10.462   8.371  1.00 89.60           H  
ATOM   4013  CZ  TYR A 270      11.016  -8.971   7.421  1.00 89.60           C  
ATOM   4014  N   ASP A 271      11.537  -1.764   8.263  1.00 86.55           N  
ATOM   4015  H   ASP A 271      10.966  -2.153   9.000  1.00 86.55           H  
ATOM   4016  CA  ASP A 271      12.041  -0.410   8.435  1.00 86.55           C  
ATOM   4017  HA  ASP A 271      11.844   0.160   7.527  1.00 86.55           H  
ATOM   4018  C   ASP A 271      13.555  -0.437   8.653  1.00 86.55           C  
ATOM   4019  CB  ASP A 271      11.311   0.289   9.587  1.00 86.55           C  
ATOM   4020  HB2 ASP A 271      11.406  -0.315  10.489  1.00 86.55           H  
ATOM   4021  HB3 ASP A 271      11.797   1.248   9.771  1.00 86.55           H  
ATOM   4022  O   ASP A 271      14.075  -1.145   9.524  1.00 86.55           O  
ATOM   4023  CG  ASP A 271       9.827   0.553   9.302  1.00 86.55           C  
ATOM   4024  OD1 ASP A 271       9.392   0.476   8.125  1.00 86.55           O  
ATOM   4025  OD2 ASP A 271       9.124   0.844  10.288  1.00 86.55           O  
ATOM   4026  N   ASN A 272      14.278   0.348   7.859  1.00 86.03           N  
ATOM   4027  H   ASN A 272      13.803   0.873   7.139  1.00 86.03           H  
ATOM   4028  CA  ASN A 272      15.691   0.597   8.061  1.00 86.03           C  
ATOM   4029  HA  ASN A 272      16.111  -0.245   8.611  1.00 86.03           H  
ATOM   4030  C   ASN A 272      15.865   1.893   8.866  1.00 86.03           C  
ATOM   4031  CB  ASN A 272      16.409   0.635   6.709  1.00 86.03           C  
ATOM   4032  HB2 ASN A 272      16.079   1.500   6.132  1.00 86.03           H  
ATOM   4033  HB3 ASN A 272      16.143  -0.263   6.152  1.00 86.03           H  
ATOM   4034  O   ASN A 272      15.769   2.979   8.289  1.00 86.03           O  
ATOM   4035  CG  ASN A 272      17.913   0.684   6.888  1.00 86.03           C  
ATOM   4036  ND2 ASN A 272      18.649   0.202   5.916  1.00 86.03           N  
ATOM   4037 HD21 ASN A 272      19.648   0.202   6.064  1.00 86.03           H  
ATOM   4038 HD22 ASN A 272      18.194  -0.177   5.098  1.00 86.03           H  
ATOM   4039  OD1 ASN A 272      18.464   1.120   7.889  1.00 86.03           O  
ATOM   4040  N   PRO A 273      16.209   1.824  10.166  1.00 85.35           N  
ATOM   4041  CA  PRO A 273      16.286   3.008  11.024  1.00 85.35           C  
ATOM   4042  HA  PRO A 273      15.315   3.503  11.045  1.00 85.35           H  
ATOM   4043  C   PRO A 273      17.327   4.044  10.567  1.00 85.35           C  
ATOM   4044  CB  PRO A 273      16.605   2.460  12.421  1.00 85.35           C  
ATOM   4045  HB2 PRO A 273      17.227   3.140  13.003  1.00 85.35           H  
ATOM   4046  HB3 PRO A 273      15.672   2.261  12.949  1.00 85.35           H  
ATOM   4047  O   PRO A 273      17.299   5.180  11.031  1.00 85.35           O  
ATOM   4048  CG  PRO A 273      17.319   1.138  12.142  1.00 85.35           C  
ATOM   4049  HG2 PRO A 273      17.230   0.443  12.977  1.00 85.35           H  
ATOM   4050  HG3 PRO A 273      18.365   1.327  11.903  1.00 85.35           H  
ATOM   4051  CD  PRO A 273      16.592   0.628  10.904  1.00 85.35           C  
ATOM   4052  HD2 PRO A 273      15.697   0.079  11.196  1.00 85.35           H  
ATOM   4053  HD3 PRO A 273      17.262  -0.010  10.328  1.00 85.35           H  
ATOM   4054  N   VAL A 274      18.252   3.678   9.671  1.00 87.08           N  
ATOM   4055  H   VAL A 274      18.207   2.740   9.297  1.00 87.08           H  
ATOM   4056  CA  VAL A 274      19.275   4.588   9.134  1.00 87.08           C  
ATOM   4057  HA  VAL A 274      19.597   5.259   9.930  1.00 87.08           H  
ATOM   4058  C   VAL A 274      18.730   5.472   8.006  1.00 87.08           C  
ATOM   4059  CB  VAL A 274      20.506   3.787   8.660  1.00 87.08           C  
ATOM   4060  HB  VAL A 274      20.210   3.116   7.853  1.00 87.08           H  
ATOM   4061  O   VAL A 274      19.141   6.625   7.891  1.00 87.08           O  
ATOM   4062  CG1 VAL A 274      21.628   4.690   8.132  1.00 87.08           C  
ATOM   4063 HG11 VAL A 274      22.501   4.090   7.874  1.00 87.08           H  
ATOM   4064 HG12 VAL A 274      21.299   5.206   7.230  1.00 87.08           H  
ATOM   4065 HG13 VAL A 274      21.901   5.427   8.887  1.00 87.08           H  
ATOM   4066  CG2 VAL A 274      21.094   2.944   9.804  1.00 87.08           C  
ATOM   4067 HG21 VAL A 274      21.987   2.421   9.460  1.00 87.08           H  
ATOM   4068 HG22 VAL A 274      20.371   2.197  10.129  1.00 87.08           H  
ATOM   4069 HG23 VAL A 274      21.351   3.588  10.645  1.00 87.08           H  
ATOM   4070  N   PHE A 275      17.817   4.958   7.175  1.00 80.45           N  
ATOM   4071  H   PHE A 275      17.426   4.054   7.396  1.00 80.45           H  
ATOM   4072  CA  PHE A 275      17.327   5.661   5.978  1.00 80.45           C  
ATOM   4073  HA  PHE A 275      17.874   6.596   5.857  1.00 80.45           H  
ATOM   4074  C   PHE A 275      15.850   6.054   6.074  1.00 80.45           C  
ATOM   4075  CB  PHE A 275      17.600   4.811   4.729  1.00 80.45           C  
ATOM   4076  HB2 PHE A 275      17.216   5.343   3.858  1.00 80.45           H  
ATOM   4077  HB3 PHE A 275      17.041   3.879   4.809  1.00 80.45           H  
ATOM   4078  O   PHE A 275      15.464   7.109   5.569  1.00 80.45           O  
ATOM   4079  CG  PHE A 275      19.070   4.510   4.490  1.00 80.45           C  
ATOM   4080  CD1 PHE A 275      19.958   5.528   4.098  1.00 80.45           C  
ATOM   4081  HD1 PHE A 275      19.592   6.535   3.961  1.00 80.45           H  
ATOM   4082  CD2 PHE A 275      19.557   3.208   4.677  1.00 80.45           C  
ATOM   4083  HD2 PHE A 275      18.859   2.436   4.962  1.00 80.45           H  
ATOM   4084  CE1 PHE A 275      21.322   5.239   3.903  1.00 80.45           C  
ATOM   4085  HE1 PHE A 275      22.001   6.028   3.614  1.00 80.45           H  
ATOM   4086  CE2 PHE A 275      20.920   2.914   4.494  1.00 80.45           C  
ATOM   4087  HE2 PHE A 275      21.283   1.909   4.651  1.00 80.45           H  
ATOM   4088  CZ  PHE A 275      21.805   3.934   4.105  1.00 80.45           C  
ATOM   4089  HZ  PHE A 275      22.854   3.717   3.967  1.00 80.45           H  
ATOM   4090  N   ASP A 276      15.045   5.270   6.786  1.00 78.57           N  
ATOM   4091  H   ASP A 276      15.420   4.435   7.212  1.00 78.57           H  
ATOM   4092  CA  ASP A 276      13.599   5.444   6.898  1.00 78.57           C  
ATOM   4093  HA  ASP A 276      13.242   5.943   5.996  1.00 78.57           H  
ATOM   4094  C   ASP A 276      13.259   6.363   8.077  1.00 78.57           C  
ATOM   4095  CB  ASP A 276      12.901   4.075   6.942  1.00 78.57           C  
ATOM   4096  HB2 ASP A 276      13.208   3.539   7.840  1.00 78.57           H  
ATOM   4097  HB3 ASP A 276      11.824   4.233   6.993  1.00 78.57           H  
ATOM   4098  O   ASP A 276      12.611   5.989   9.048  1.00 78.57           O  
ATOM   4099  CG  ASP A 276      13.203   3.223   5.704  1.00 78.57           C  
ATOM   4100  OD1 ASP A 276      13.381   3.801   4.607  1.00 78.57           O  
ATOM   4101  OD2 ASP A 276      13.267   1.985   5.858  1.00 78.57           O  
ATOM   4102  N   THR A 277      13.737   7.605   8.002  1.00 70.41           N  
ATOM   4103  H   THR A 277      14.300   7.827   7.193  1.00 70.41           H  
ATOM   4104  CA  THR A 277      13.487   8.644   9.022  1.00 70.41           C  
ATOM   4105  HA  THR A 277      13.277   8.155   9.973  1.00 70.41           H  
ATOM   4106  C   THR A 277      12.263   9.505   8.711  1.00 70.41           C  
ATOM   4107  CB  THR A 277      14.718   9.535   9.234  1.00 70.41           C  
ATOM   4108  HB  THR A 277      14.475  10.321   9.948  1.00 70.41           H  
ATOM   4109  O   THR A 277      11.955  10.450   9.439  1.00 70.41           O  
ATOM   4110  CG2 THR A 277      15.911   8.747   9.772  1.00 70.41           C  
ATOM   4111 HG21 THR A 277      16.749   9.423   9.943  1.00 70.41           H  
ATOM   4112 HG22 THR A 277      16.214   7.970   9.071  1.00 70.41           H  
ATOM   4113 HG23 THR A 277      15.641   8.277  10.718  1.00 70.41           H  
ATOM   4114  OG1 THR A 277      15.117  10.125   8.017  1.00 70.41           O  
ATOM   4115  HG1 THR A 277      15.660   9.477   7.562  1.00 70.41           H  
ATOM   4116  N   SER A 278      11.550   9.213   7.618  1.00 73.38           N  
ATOM   4117  H   SER A 278      11.787   8.385   7.091  1.00 73.38           H  
ATOM   4118  CA  SER A 278      10.376   9.986   7.230  1.00 73.38           C  
ATOM   4119  HA  SER A 278      10.663  11.037   7.184  1.00 73.38           H  
ATOM   4120  C   SER A 278       9.273   9.832   8.270  1.00 73.38           C  
ATOM   4121  CB  SER A 278       9.868   9.586   5.843  1.00 73.38           C  
ATOM   4122  HB2 SER A 278       8.974  10.164   5.610  1.00 73.38           H  
ATOM   4123  HB3 SER A 278      10.633   9.811   5.099  1.00 73.38           H  
ATOM   4124  O   SER A 278       8.808   8.724   8.530  1.00 73.38           O  
ATOM   4125  OG  SER A 278       9.559   8.211   5.782  1.00 73.38           O  
ATOM   4126  HG  SER A 278       9.225   7.931   6.637  1.00 73.38           H  
ATOM   4127  N   VAL A 279       8.823  10.959   8.825  1.00 74.08           N  
ATOM   4128  H   VAL A 279       9.308  11.822   8.623  1.00 74.08           H  
ATOM   4129  CA  VAL A 279       7.656  10.998   9.709  1.00 74.08           C  
ATOM   4130  HA  VAL A 279       7.859  10.374  10.579  1.00 74.08           H  
ATOM   4131  C   VAL A 279       6.471  10.418   8.948  1.00 74.08           C  
ATOM   4132  CB  VAL A 279       7.352  12.429  10.189  1.00 74.08           C  
ATOM   4133  HB  VAL A 279       7.151  13.067   9.329  1.00 74.08           H  
ATOM   4134  O   VAL A 279       6.048  10.966   7.928  1.00 74.08           O  
ATOM   4135  CG1 VAL A 279       6.132  12.462  11.121  1.00 74.08           C  
ATOM   4136 HG11 VAL A 279       5.239  12.137  10.587  1.00 74.08           H  
ATOM   4137 HG12 VAL A 279       6.296  11.808  11.977  1.00 74.08           H  
ATOM   4138 HG13 VAL A 279       5.965  13.479  11.475  1.00 74.08           H  
ATOM   4139  CG2 VAL A 279       8.546  13.017  10.954  1.00 74.08           C  
ATOM   4140 HG21 VAL A 279       8.302  14.017  11.312  1.00 74.08           H  
ATOM   4141 HG22 VAL A 279       8.794  12.383  11.805  1.00 74.08           H  
ATOM   4142 HG23 VAL A 279       9.419  13.090  10.305  1.00 74.08           H  
ATOM   4143  N   PHE A 280       5.947   9.296   9.436  1.00 77.57           N  
ATOM   4144  H   PHE A 280       6.406   8.836  10.210  1.00 77.57           H  
ATOM   4145  CA  PHE A 280       4.800   8.652   8.825  1.00 77.57           C  
ATOM   4146  HA  PHE A 280       5.060   8.391   7.799  1.00 77.57           H  
ATOM   4147  C   PHE A 280       3.606   9.611   8.799  1.00 77.57           C  
ATOM   4148  CB  PHE A 280       4.458   7.361   9.572  1.00 77.57           C  
ATOM   4149  HB2 PHE A 280       5.254   6.632   9.418  1.00 77.57           H  
ATOM   4150  HB3 PHE A 280       4.394   7.567  10.640  1.00 77.57           H  
ATOM   4151  O   PHE A 280       3.103  10.050   9.834  1.00 77.57           O  
ATOM   4152  CG  PHE A 280       3.144   6.775   9.102  1.00 77.57           C  
ATOM   4153  CD1 PHE A 280       1.980   6.968   9.863  1.00 77.57           C  
ATOM   4154  HD1 PHE A 280       2.040   7.472  10.816  1.00 77.57           H  
ATOM   4155  CD2 PHE A 280       3.071   6.105   7.871  1.00 77.57           C  
ATOM   4156  HD2 PHE A 280       3.964   5.967   7.279  1.00 77.57           H  
ATOM   4157  CE1 PHE A 280       0.757   6.433   9.429  1.00 77.57           C  
ATOM   4158  HE1 PHE A 280      -0.102   6.488  10.081  1.00 77.57           H  
ATOM   4159  CE2 PHE A 280       1.834   5.628   7.411  1.00 77.57           C  
ATOM   4160  HE2 PHE A 280       1.791   5.121   6.459  1.00 77.57           H  
ATOM   4161  CZ  PHE A 280       0.679   5.770   8.199  1.00 77.57           C  
ATOM   4162  HZ  PHE A 280      -0.260   5.343   7.879  1.00 77.57           H  
ATOM   4163  N   ASN A 281       3.119   9.905   7.598  1.00 82.94           N  
ATOM   4164  H   ASN A 281       3.621   9.580   6.784  1.00 82.94           H  
ATOM   4165  CA  ASN A 281       1.884  10.638   7.397  1.00 82.94           C  
ATOM   4166  HA  ASN A 281       1.570  11.099   8.334  1.00 82.94           H  
ATOM   4167  C   ASN A 281       0.795   9.657   6.957  1.00 82.94           C  
ATOM   4168  CB  ASN A 281       2.156  11.770   6.411  1.00 82.94           C  
ATOM   4169  HB2 ASN A 281       2.879  12.460   6.846  1.00 82.94           H  
ATOM   4170  HB3 ASN A 281       2.617  11.332   5.525  1.00 82.94           H  
ATOM   4171  O   ASN A 281       0.855   9.049   5.886  1.00 82.94           O  
ATOM   4172  CG  ASN A 281       0.932  12.559   5.989  1.00 82.94           C  
ATOM   4173  ND2 ASN A 281       1.109  13.424   5.026  1.00 82.94           N  
ATOM   4174 HD21 ASN A 281       0.289  13.787   4.562  1.00 82.94           H  
ATOM   4175 HD22 ASN A 281       1.948  13.303   4.477  1.00 82.94           H  
ATOM   4176  OD1 ASN A 281      -0.193  12.374   6.454  1.00 82.94           O  
ATOM   4177  N   VAL A 282      -0.248   9.544   7.780  1.00 81.59           N  
ATOM   4178  H   VAL A 282      -0.194  10.046   8.655  1.00 81.59           H  
ATOM   4179  CA  VAL A 282      -1.390   8.644   7.562  1.00 81.59           C  
ATOM   4180  HA  VAL A 282      -1.044   7.614   7.654  1.00 81.59           H  
ATOM   4181  C   VAL A 282      -1.987   8.811   6.164  1.00 81.59           C  
ATOM   4182  CB  VAL A 282      -2.468   8.899   8.636  1.00 81.59           C  
ATOM   4183  HB  VAL A 282      -2.755   9.949   8.592  1.00 81.59           H  
ATOM   4184  O   VAL A 282      -2.432   7.826   5.575  1.00 81.59           O  
ATOM   4185  CG1 VAL A 282      -3.730   8.050   8.427  1.00 81.59           C  
ATOM   4186 HG11 VAL A 282      -4.397   8.170   9.281  1.00 81.59           H  
ATOM   4187 HG12 VAL A 282      -3.462   6.998   8.333  1.00 81.59           H  
ATOM   4188 HG13 VAL A 282      -4.261   8.391   7.539  1.00 81.59           H  
ATOM   4189  CG2 VAL A 282      -1.973   8.602  10.056  1.00 81.59           C  
ATOM   4190 HG21 VAL A 282      -0.986   9.029  10.237  1.00 81.59           H  
ATOM   4191 HG22 VAL A 282      -1.942   7.526  10.229  1.00 81.59           H  
ATOM   4192 HG23 VAL A 282      -2.664   9.035  10.780  1.00 81.59           H  
ATOM   4193  N   SER A 283      -1.998  10.032   5.625  1.00 84.93           N  
ATOM   4194  H   SER A 283      -1.498  10.762   6.112  1.00 84.93           H  
ATOM   4195  CA  SER A 283      -2.647  10.358   4.352  1.00 84.93           C  
ATOM   4196  HA  SER A 283      -3.570   9.779   4.302  1.00 84.93           H  
ATOM   4197  C   SER A 283      -1.851   9.979   3.096  1.00 84.93           C  
ATOM   4198  CB  SER A 283      -3.061  11.832   4.342  1.00 84.93           C  
ATOM   4199  HB2 SER A 283      -3.712  12.021   5.196  1.00 84.93           H  
ATOM   4200  HB3 SER A 283      -3.628  12.034   3.433  1.00 84.93           H  
ATOM   4201  O   SER A 283      -2.424   9.987   2.000  1.00 84.93           O  
ATOM   4202  OG  SER A 283      -1.971  12.727   4.400  1.00 84.93           O  
ATOM   4203  HG  SER A 283      -1.414  12.547   5.161  1.00 84.93           H  
ATOM   4204  N   ASP A 284      -0.585   9.585   3.236  1.00 87.71           N  
ATOM   4205  H   ASP A 284      -0.173   9.547   4.158  1.00 87.71           H  
ATOM   4206  CA  ASP A 284       0.308   9.383   2.099  1.00 87.71           C  
ATOM   4207  HA  ASP A 284       0.016  10.094   1.327  1.00 87.71           H  
ATOM   4208  C   ASP A 284       0.164   7.999   1.451  1.00 87.71           C  
ATOM   4209  CB  ASP A 284       1.758   9.734   2.484  1.00 87.71           C  
ATOM   4210  HB2 ASP A 284       2.035   9.205   3.395  1.00 87.71           H  
ATOM   4211  HB3 ASP A 284       2.422   9.403   1.685  1.00 87.71           H  
ATOM   4212  O   ASP A 284      -0.271   7.013   2.059  1.00 87.71           O  
ATOM   4213  CG  ASP A 284       1.961  11.248   2.668  1.00 87.71           C  
ATOM   4214  OD1 ASP A 284       1.084  12.026   2.229  1.00 87.71           O  
ATOM   4215  OD2 ASP A 284       2.999  11.647   3.230  1.00 87.71           O  
ATOM   4216  N   THR A 285       0.503   7.937   0.158  1.00 91.88           N  
ATOM   4217  H   THR A 285       0.927   8.760  -0.246  1.00 91.88           H  
ATOM   4218  CA  THR A 285       0.635   6.663  -0.556  1.00 91.88           C  
ATOM   4219  HA  THR A 285      -0.056   5.946  -0.113  1.00 91.88           H  
ATOM   4220  C   THR A 285       2.043   6.129  -0.361  1.00 91.88           C  
ATOM   4221  CB  THR A 285       0.308   6.740  -2.057  1.00 91.88           C  
ATOM   4222  HB  THR A 285       0.250   5.716  -2.425  1.00 91.88           H  
ATOM   4223  O   THR A 285       2.995   6.810  -0.729  1.00 91.88           O  
ATOM   4224  CG2 THR A 285      -1.021   7.432  -2.357  1.00 91.88           C  
ATOM   4225 HG21 THR A 285      -0.873   8.511  -2.408  1.00 91.88           H  
ATOM   4226 HG22 THR A 285      -1.417   7.069  -3.305  1.00 91.88           H  
ATOM   4227 HG23 THR A 285      -1.729   7.232  -1.553  1.00 91.88           H  
ATOM   4228  OG1 THR A 285       1.279   7.423  -2.825  1.00 91.88           O  
ATOM   4229  HG1 THR A 285       2.069   7.465  -2.281  1.00 91.88           H  
ATOM   4230  N   ILE A 286       2.161   4.906   0.136  1.00 90.78           N  
ATOM   4231  H   ILE A 286       1.322   4.370   0.305  1.00 90.78           H  
ATOM   4232  CA  ILE A 286       3.434   4.251   0.430  1.00 90.78           C  
ATOM   4233  HA  ILE A 286       4.216   4.999   0.553  1.00 90.78           H  
ATOM   4234  C   ILE A 286       3.766   3.362  -0.759  1.00 90.78           C  
ATOM   4235  CB  ILE A 286       3.335   3.441   1.736  1.00 90.78           C  
ATOM   4236  HB  ILE A 286       2.631   2.626   1.567  1.00 90.78           H  
ATOM   4237  O   ILE A 286       2.948   2.536  -1.163  1.00 90.78           O  
ATOM   4238  CG1 ILE A 286       2.809   4.316   2.895  1.00 90.78           C  
ATOM   4239 HG12 ILE A 286       1.970   4.934   2.575  1.00 90.78           H  
ATOM   4240 HG13 ILE A 286       3.593   4.982   3.255  1.00 90.78           H  
ATOM   4241  CG2 ILE A 286       4.697   2.831   2.110  1.00 90.78           C  
ATOM   4242 HG21 ILE A 286       5.420   3.617   2.328  1.00 90.78           H  
ATOM   4243 HG22 ILE A 286       4.605   2.205   2.997  1.00 90.78           H  
ATOM   4244 HG23 ILE A 286       5.091   2.211   1.305  1.00 90.78           H  
ATOM   4245  CD1 ILE A 286       2.283   3.469   4.046  1.00 90.78           C  
ATOM   4246 HD11 ILE A 286       1.643   4.106   4.656  1.00 90.78           H  
ATOM   4247 HD12 ILE A 286       1.681   2.641   3.671  1.00 90.78           H  
ATOM   4248 HD13 ILE A 286       3.108   3.084   4.645  1.00 90.78           H  
ATOM   4249  N   SER A 287       4.936   3.552  -1.350  1.00 90.96           N  
ATOM   4250  H   SER A 287       5.583   4.217  -0.951  1.00 90.96           H  
ATOM   4251  CA  SER A 287       5.418   2.758  -2.479  1.00 90.96           C  
ATOM   4252  HA  SER A 287       4.775   1.892  -2.635  1.00 90.96           H  
ATOM   4253  C   SER A 287       6.811   2.246  -2.177  1.00 90.96           C  
ATOM   4254  CB  SER A 287       5.438   3.577  -3.771  1.00 90.96           C  
ATOM   4255  HB2 SER A 287       5.906   2.987  -4.559  1.00 90.96           H  
ATOM   4256  HB3 SER A 287       4.414   3.806  -4.068  1.00 90.96           H  
ATOM   4257  O   SER A 287       7.667   3.037  -1.793  1.00 90.96           O  
ATOM   4258  OG  SER A 287       6.146   4.791  -3.610  1.00 90.96           O  
ATOM   4259  HG  SER A 287       6.951   4.593  -3.126  1.00 90.96           H  
ATOM   4260  N   LEU A 288       7.024   0.956  -2.400  1.00 89.34           N  
ATOM   4261  H   LEU A 288       6.270   0.381  -2.748  1.00 89.34           H  
ATOM   4262  CA  LEU A 288       8.329   0.319  -2.312  1.00 89.34           C  
ATOM   4263  HA  LEU A 288       8.995   0.914  -1.687  1.00 89.34           H  
ATOM   4264  C   LEU A 288       8.961   0.241  -3.702  1.00 89.34           C  
ATOM   4265  CB  LEU A 288       8.180  -1.072  -1.675  1.00 89.34           C  
ATOM   4266  HB2 LEU A 288       9.001  -1.698  -2.024  1.00 89.34           H  
ATOM   4267  HB3 LEU A 288       7.255  -1.535  -2.018  1.00 89.34           H  
ATOM   4268  O   LEU A 288       8.264   0.229  -4.723  1.00 89.34           O  
ATOM   4269  CG  LEU A 288       8.229  -1.073  -0.137  1.00 89.34           C  
ATOM   4270  HG  LEU A 288       9.219  -0.745   0.179  1.00 89.34           H  
ATOM   4271  CD1 LEU A 288       7.193  -0.147   0.511  1.00 89.34           C  
ATOM   4272 HD11 LEU A 288       6.255  -0.167  -0.044  1.00 89.34           H  
ATOM   4273 HD12 LEU A 288       7.030  -0.441   1.548  1.00 89.34           H  
ATOM   4274 HD13 LEU A 288       7.581   0.871   0.506  1.00 89.34           H  
ATOM   4275  CD2 LEU A 288       8.052  -2.520   0.315  1.00 89.34           C  
ATOM   4276 HD21 LEU A 288       7.062  -2.890   0.048  1.00 89.34           H  
ATOM   4277 HD22 LEU A 288       8.805  -3.152  -0.156  1.00 89.34           H  
ATOM   4278 HD23 LEU A 288       8.190  -2.602   1.393  1.00 89.34           H  
ATOM   4279  N   ASP A 289      10.286   0.170  -3.736  1.00 88.29           N  
ATOM   4280  H   ASP A 289      10.799   0.117  -2.868  1.00 88.29           H  
ATOM   4281  CA  ASP A 289      11.001  -0.236  -4.939  1.00 88.29           C  
ATOM   4282  HA  ASP A 289      10.617   0.340  -5.780  1.00 88.29           H  
ATOM   4283  C   ASP A 289      10.742  -1.741  -5.158  1.00 88.29           C  
ATOM   4284  CB  ASP A 289      12.493   0.105  -4.772  1.00 88.29           C  
ATOM   4285  HB2 ASP A 289      12.573   1.159  -4.506  1.00 88.29           H  
ATOM   4286  HB3 ASP A 289      12.901  -0.478  -3.947  1.00 88.29           H  
ATOM   4287  O   ASP A 289      10.880  -2.517  -4.210  1.00 88.29           O  
ATOM   4288  CG  ASP A 289      13.356  -0.138  -6.018  1.00 88.29           C  
ATOM   4289  OD1 ASP A 289      12.918  -0.874  -6.929  1.00 88.29           O  
ATOM   4290  OD2 ASP A 289      14.471   0.417  -6.072  1.00 88.29           O  
ATOM   4291  N   PRO A 290      10.357  -2.202  -6.365  1.00 87.32           N  
ATOM   4292  CA  PRO A 290      10.216  -3.632  -6.644  1.00 87.32           C  
ATOM   4293  HA  PRO A 290       9.369  -4.027  -6.083  1.00 87.32           H  
ATOM   4294  C   PRO A 290      11.453  -4.470  -6.275  1.00 87.32           C  
ATOM   4295  CB  PRO A 290       9.922  -3.720  -8.147  1.00 87.32           C  
ATOM   4296  HB2 PRO A 290       8.843  -3.743  -8.300  1.00 87.32           H  
ATOM   4297  HB3 PRO A 290      10.388  -4.589  -8.611  1.00 87.32           H  
ATOM   4298  O   PRO A 290      11.301  -5.662  -6.024  1.00 87.32           O  
ATOM   4299  CG  PRO A 290      10.477  -2.412  -8.707  1.00 87.32           C  
ATOM   4300  HG2 PRO A 290      11.558  -2.480  -8.823  1.00 87.32           H  
ATOM   4301  HG3 PRO A 290       9.998  -2.134  -9.646  1.00 87.32           H  
ATOM   4302  CD  PRO A 290      10.134  -1.440  -7.586  1.00 87.32           C  
ATOM   4303  HD2 PRO A 290       9.082  -1.161  -7.650  1.00 87.32           H  
ATOM   4304  HD3 PRO A 290      10.743  -0.540  -7.668  1.00 87.32           H  
ATOM   4305  N   ALA A 291      12.654  -3.879  -6.235  1.00 87.11           N  
ATOM   4306  H   ALA A 291      12.719  -2.896  -6.457  1.00 87.11           H  
ATOM   4307  CA  ALA A 291      13.879  -4.571  -5.828  1.00 87.11           C  
ATOM   4308  HA  ALA A 291      13.882  -5.567  -6.270  1.00 87.11           H  
ATOM   4309  C   ALA A 291      14.021  -4.761  -4.304  1.00 87.11           C  
ATOM   4310  CB  ALA A 291      15.069  -3.789  -6.395  1.00 87.11           C  
ATOM   4311  HB1 ALA A 291      14.980  -3.708  -7.478  1.00 87.11           H  
ATOM   4312  HB2 ALA A 291      15.997  -4.305  -6.148  1.00 87.11           H  
ATOM   4313  HB3 ALA A 291      15.095  -2.788  -5.965  1.00 87.11           H  
ATOM   4314  O   ALA A 291      14.784  -5.625  -3.876  1.00 87.11           O  
ATOM   4315  N   THR A 292      13.314  -3.970  -3.490  1.00 87.23           N  
ATOM   4316  H   THR A 292      12.678  -3.295  -3.890  1.00 87.23           H  
ATOM   4317  CA  THR A 292      13.416  -3.990  -2.019  1.00 87.23           C  
ATOM   4318  HA  THR A 292      14.323  -4.524  -1.734  1.00 87.23           H  
ATOM   4319  C   THR A 292      12.265  -4.732  -1.346  1.00 87.23           C  
ATOM   4320  CB  THR A 292      13.525  -2.571  -1.433  1.00 87.23           C  
ATOM   4321  HB  THR A 292      13.649  -2.644  -0.353  1.00 87.23           H  
ATOM   4322  O   THR A 292      12.195  -4.750  -0.120  1.00 87.23           O  
ATOM   4323  CG2 THR A 292      14.725  -1.803  -1.986  1.00 87.23           C  
ATOM   4324 HG21 THR A 292      14.760  -0.814  -1.528  1.00 87.23           H  
ATOM   4325 HG22 THR A 292      15.643  -2.339  -1.743  1.00 87.23           H  
ATOM   4326 HG23 THR A 292      14.650  -1.691  -3.067  1.00 87.23           H  
ATOM   4327  OG1 THR A 292      12.358  -1.823  -1.696  1.00 87.23           O  
ATOM   4328  HG1 THR A 292      11.668  -2.185  -1.135  1.00 87.23           H  
ATOM   4329  N   ILE A 293      11.336  -5.306  -2.115  1.00 89.05           N  
ATOM   4330  H   ILE A 293      11.454  -5.280  -3.118  1.00 89.05           H  
ATOM   4331  CA  ILE A 293      10.203  -6.048  -1.555  1.00 89.05           C  
ATOM   4332  HA  ILE A 293       9.735  -5.411  -0.804  1.00 89.05           H  
ATOM   4333  C   ILE A 293      10.738  -7.324  -0.886  1.00 89.05           C  
ATOM   4334  CB  ILE A 293       9.133  -6.351  -2.626  1.00 89.05           C  
ATOM   4335  HB  ILE A 293       9.603  -6.887  -3.450  1.00 89.05           H  
ATOM   4336  O   ILE A 293      11.378  -8.135  -1.564  1.00 89.05           O  
ATOM   4337  CG1 ILE A 293       8.546  -5.023  -3.154  1.00 89.05           C  
ATOM   4338 HG12 ILE A 293       8.047  -4.495  -2.342  1.00 89.05           H  
ATOM   4339 HG13 ILE A 293       9.359  -4.393  -3.516  1.00 89.05           H  
ATOM   4340  CG2 ILE A 293       8.005  -7.229  -2.048  1.00 89.05           C  
ATOM   4341 HG21 ILE A 293       7.500  -6.714  -1.230  1.00 89.05           H  
ATOM   4342 HG22 ILE A 293       7.280  -7.485  -2.820  1.00 89.05           H  
ATOM   4343 HG23 ILE A 293       8.403  -8.174  -1.678  1.00 89.05           H  
ATOM   4344  CD1 ILE A 293       7.563  -5.191  -4.313  1.00 89.05           C  
ATOM   4345 HD11 ILE A 293       6.651  -5.689  -3.983  1.00 89.05           H  
ATOM   4346 HD12 ILE A 293       7.296  -4.203  -4.689  1.00 89.05           H  
ATOM   4347 HD13 ILE A 293       8.036  -5.762  -5.113  1.00 89.05           H  
ATOM   4348  N   PRO A 294      10.499  -7.522   0.423  1.00 90.48           N  
ATOM   4349  CA  PRO A 294      10.910  -8.743   1.097  1.00 90.48           C  
ATOM   4350  HA  PRO A 294      11.971  -8.925   0.924  1.00 90.48           H  
ATOM   4351  C   PRO A 294      10.099  -9.929   0.570  1.00 90.48           C  
ATOM   4352  CB  PRO A 294      10.675  -8.481   2.586  1.00 90.48           C  
ATOM   4353  HB2 PRO A 294      11.564  -8.016   3.013  1.00 90.48           H  
ATOM   4354  HB3 PRO A 294      10.424  -9.392   3.129  1.00 90.48           H  
ATOM   4355  O   PRO A 294       8.892  -9.819   0.359  1.00 90.48           O  
ATOM   4356  CG  PRO A 294       9.522  -7.478   2.601  1.00 90.48           C  
ATOM   4357  HG2 PRO A 294       9.535  -6.858   3.497  1.00 90.48           H  
ATOM   4358  HG3 PRO A 294       8.574  -8.009   2.519  1.00 90.48           H  
ATOM   4359  CD  PRO A 294       9.759  -6.656   1.336  1.00 90.48           C  
ATOM   4360  HD2 PRO A 294       8.800  -6.353   0.916  1.00 90.48           H  
ATOM   4361  HD3 PRO A 294      10.361  -5.779   1.574  1.00 90.48           H  
ATOM   4362  N   SER A 295      10.754 -11.077   0.374  1.00 89.44           N  
ATOM   4363  H   SER A 295      11.756 -11.107   0.496  1.00 89.44           H  
ATOM   4364  CA  SER A 295      10.057 -12.314  -0.010  1.00 89.44           C  
ATOM   4365  HA  SER A 295       9.475 -12.125  -0.912  1.00 89.44           H  
ATOM   4366  C   SER A 295       9.066 -12.769   1.066  1.00 89.44           C  
ATOM   4367  CB  SER A 295      11.059 -13.434  -0.300  1.00 89.44           C  
ATOM   4368  HB2 SER A 295      11.600 -13.694   0.609  1.00 89.44           H  
ATOM   4369  HB3 SER A 295      10.519 -14.314  -0.651  1.00 89.44           H  
ATOM   4370  O   SER A 295       7.995 -13.258   0.727  1.00 89.44           O  
ATOM   4371  OG  SER A 295      11.975 -13.010  -1.296  1.00 89.44           O  
ATOM   4372  HG  SER A 295      11.483 -12.484  -1.931  1.00 89.44           H  
ATOM   4373  N   ASP A 296       9.400 -12.528   2.337  1.00 92.31           N  
ATOM   4374  H   ASP A 296      10.295 -12.101   2.529  1.00 92.31           H  
ATOM   4375  CA  ASP A 296       8.553 -12.801   3.495  1.00 92.31           C  
ATOM   4376  HA  ASP A 296       7.612 -13.247   3.172  1.00 92.31           H  
ATOM   4377  C   ASP A 296       8.268 -11.479   4.239  1.00 92.31           C  
ATOM   4378  CB  ASP A 296       9.243 -13.839   4.398  1.00 92.31           C  
ATOM   4379  HB2 ASP A 296       8.638 -13.977   5.294  1.00 92.31           H  
ATOM   4380  HB3 ASP A 296      10.217 -13.456   4.705  1.00 92.31           H  
ATOM   4381  O   ASP A 296       9.148 -10.976   4.941  1.00 92.31           O  
ATOM   4382  CG  ASP A 296       9.425 -15.207   3.725  1.00 92.31           C  
ATOM   4383  OD1 ASP A 296       8.491 -15.655   3.024  1.00 92.31           O  
ATOM   4384  OD2 ASP A 296      10.499 -15.816   3.935  1.00 92.31           O  
ATOM   4385  N   PRO A 297       7.087 -10.854   4.062  1.00 93.12           N  
ATOM   4386  CA  PRO A 297       6.702  -9.655   4.799  1.00 93.12           C  
ATOM   4387  HA  PRO A 297       7.523  -8.938   4.764  1.00 93.12           H  
ATOM   4388  C   PRO A 297       6.337  -9.977   6.262  1.00 93.12           C  
ATOM   4389  CB  PRO A 297       5.501  -9.085   4.043  1.00 93.12           C  
ATOM   4390  HB2 PRO A 297       4.814  -8.553   4.701  1.00 93.12           H  
ATOM   4391  HB3 PRO A 297       5.846  -8.441   3.235  1.00 93.12           H  
ATOM   4392  O   PRO A 297       5.930 -11.104   6.557  1.00 93.12           O  
ATOM   4393  CG  PRO A 297       4.842 -10.330   3.463  1.00 93.12           C  
ATOM   4394  HG2 PRO A 297       4.276 -10.091   2.563  1.00 93.12           H  
ATOM   4395  HG3 PRO A 297       4.195 -10.788   4.212  1.00 93.12           H  
ATOM   4396  CD  PRO A 297       6.014 -11.264   3.176  1.00 93.12           C  
ATOM   4397  HD2 PRO A 297       5.715 -12.285   3.413  1.00 93.12           H  
ATOM   4398  HD3 PRO A 297       6.334 -11.173   2.138  1.00 93.12           H  
ATOM   4399  N   PRO A 298       6.407  -8.990   7.181  1.00 92.88           N  
ATOM   4400  CA  PRO A 298       6.014  -9.170   8.583  1.00 92.88           C  
ATOM   4401  HA  PRO A 298       6.699  -9.883   9.041  1.00 92.88           H  
ATOM   4402  C   PRO A 298       4.580  -9.683   8.786  1.00 92.88           C  
ATOM   4403  CB  PRO A 298       6.208  -7.796   9.233  1.00 92.88           C  
ATOM   4404  HB2 PRO A 298       6.471  -7.880  10.287  1.00 92.88           H  
ATOM   4405  HB3 PRO A 298       5.313  -7.187   9.108  1.00 92.88           H  
ATOM   4406  O   PRO A 298       4.366 -10.556   9.627  1.00 92.88           O  
ATOM   4407  CG  PRO A 298       7.347  -7.199   8.410  1.00 92.88           C  
ATOM   4408  HG2 PRO A 298       7.394  -6.111   8.465  1.00 92.88           H  
ATOM   4409  HG3 PRO A 298       8.293  -7.631   8.737  1.00 92.88           H  
ATOM   4410  CD  PRO A 298       7.026  -7.682   7.002  1.00 92.88           C  
ATOM   4411  HD2 PRO A 298       6.319  -7.001   6.527  1.00 92.88           H  
ATOM   4412  HD3 PRO A 298       7.948  -7.738   6.423  1.00 92.88           H  
ATOM   4413  N   ASP A 299       3.610  -9.171   8.019  1.00 94.46           N  
ATOM   4414  H   ASP A 299       3.837  -8.431   7.370  1.00 94.46           H  
ATOM   4415  CA  ASP A 299       2.252  -9.717   7.953  1.00 94.46           C  
ATOM   4416  HA  ASP A 299       2.124 -10.405   8.789  1.00 94.46           H  
ATOM   4417  C   ASP A 299       2.060 -10.474   6.621  1.00 94.46           C  
ATOM   4418  CB  ASP A 299       1.203  -8.611   8.174  1.00 94.46           C  
ATOM   4419  HB2 ASP A 299       1.353  -7.829   7.429  1.00 94.46           H  
ATOM   4420  HB3 ASP A 299       1.374  -8.168   9.155  1.00 94.46           H  
ATOM   4421  O   ASP A 299       2.108  -9.861   5.544  1.00 94.46           O  
ATOM   4422  CG  ASP A 299      -0.263  -9.089   8.106  1.00 94.46           C  
ATOM   4423  OD1 ASP A 299      -0.513 -10.289   7.837  1.00 94.46           O  
ATOM   4424  OD2 ASP A 299      -1.169  -8.231   8.207  1.00 94.46           O  
ATOM   4425  N   PRO A 300       1.780 -11.794   6.652  1.00 93.83           N  
ATOM   4426  CA  PRO A 300       1.556 -12.587   5.444  1.00 93.83           C  
ATOM   4427  HA  PRO A 300       2.442 -12.545   4.810  1.00 93.83           H  
ATOM   4428  C   PRO A 300       0.351 -12.108   4.617  1.00 93.83           C  
ATOM   4429  CB  PRO A 300       1.354 -14.022   5.945  1.00 93.83           C  
ATOM   4430  HB2 PRO A 300       0.664 -14.588   5.319  1.00 93.83           H  
ATOM   4431  HB3 PRO A 300       2.320 -14.523   5.995  1.00 93.83           H  
ATOM   4432  O   PRO A 300       0.235 -12.431   3.438  1.00 93.83           O  
ATOM   4433  CG  PRO A 300       0.805 -13.838   7.358  1.00 93.83           C  
ATOM   4434  HG2 PRO A 300       0.994 -14.708   7.986  1.00 93.83           H  
ATOM   4435  HG3 PRO A 300      -0.260 -13.609   7.318  1.00 93.83           H  
ATOM   4436  CD  PRO A 300       1.575 -12.616   7.839  1.00 93.83           C  
ATOM   4437  HD2 PRO A 300       0.992 -12.108   8.607  1.00 93.83           H  
ATOM   4438  HD3 PRO A 300       2.543 -12.915   8.241  1.00 93.83           H  
ATOM   4439  N   ALA A 301      -0.572 -11.314   5.163  1.00 93.14           N  
ATOM   4440  H   ALA A 301      -0.476 -11.032   6.128  1.00 93.14           H  
ATOM   4441  CA  ALA A 301      -1.654 -10.735   4.365  1.00 93.14           C  
ATOM   4442  HA  ALA A 301      -2.207 -11.549   3.896  1.00 93.14           H  
ATOM   4443  C   ALA A 301      -1.132  -9.814   3.237  1.00 93.14           C  
ATOM   4444  CB  ALA A 301      -2.594  -9.996   5.320  1.00 93.14           C  
ATOM   4445  HB1 ALA A 301      -2.942 -10.674   6.100  1.00 93.14           H  
ATOM   4446  HB2 ALA A 301      -3.452  -9.599   4.777  1.00 93.14           H  
ATOM   4447  HB3 ALA A 301      -2.067  -9.169   5.796  1.00 93.14           H  
ATOM   4448  O   ALA A 301      -1.794  -9.663   2.197  1.00 93.14           O  
ATOM   4449  N   PHE A 302       0.058  -9.230   3.418  1.00 94.76           N  
ATOM   4450  H   PHE A 302       0.567  -9.447   4.262  1.00 94.76           H  
ATOM   4451  CA  PHE A 302       0.653  -8.226   2.539  1.00 94.76           C  
ATOM   4452  HA  PHE A 302      -0.129  -7.856   1.876  1.00 94.76           H  
ATOM   4453  C   PHE A 302       1.753  -8.766   1.602  1.00 94.76           C  
ATOM   4454  CB  PHE A 302       1.122  -7.024   3.360  1.00 94.76           C  
ATOM   4455  HB2 PHE A 302       1.594  -6.341   2.653  1.00 94.76           H  
ATOM   4456  HB3 PHE A 302       1.873  -7.345   4.082  1.00 94.76           H  
ATOM   4457  O   PHE A 302       2.578  -7.990   1.116  1.00 94.76           O  
ATOM   4458  CG  PHE A 302       0.038  -6.234   4.070  1.00 94.76           C  
ATOM   4459  CD1 PHE A 302      -0.430  -5.026   3.518  1.00 94.76           C  
ATOM   4460  HD1 PHE A 302      -0.015  -4.665   2.589  1.00 94.76           H  
ATOM   4461  CD2 PHE A 302      -0.475  -6.676   5.300  1.00 94.76           C  
ATOM   4462  HD2 PHE A 302      -0.107  -7.590   5.743  1.00 94.76           H  
ATOM   4463  CE1 PHE A 302      -1.408  -4.270   4.188  1.00 94.76           C  
ATOM   4464  HE1 PHE A 302      -1.750  -3.336   3.768  1.00 94.76           H  
ATOM   4465  CE2 PHE A 302      -1.453  -5.923   5.970  1.00 94.76           C  
ATOM   4466  HE2 PHE A 302      -1.824  -6.269   6.924  1.00 94.76           H  
ATOM   4467  CZ  PHE A 302      -1.914  -4.717   5.420  1.00 94.76           C  
ATOM   4468  HZ  PHE A 302      -2.639  -4.125   5.961  1.00 94.76           H  
ATOM   4469  N   PHE A 303       1.735 -10.062   1.268  1.00 93.35           N  
ATOM   4470  H   PHE A 303       1.127 -10.689   1.775  1.00 93.35           H  
ATOM   4471  CA  PHE A 303       2.627 -10.622   0.240  1.00 93.35           C  
ATOM   4472  HA  PHE A 303       3.652 -10.558   0.605  1.00 93.35           H  
ATOM   4473  C   PHE A 303       2.584  -9.831  -1.075  1.00 93.35           C  
ATOM   4474  CB  PHE A 303       2.326 -12.104  -0.024  1.00 93.35           C  
ATOM   4475  HB2 PHE A 303       1.247 -12.252  -0.073  1.00 93.35           H  
ATOM   4476  HB3 PHE A 303       2.733 -12.372  -0.999  1.00 93.35           H  
ATOM   4477  O   PHE A 303       1.509  -9.471  -1.580  1.00 93.35           O  
ATOM   4478  CG  PHE A 303       2.943 -13.056   0.982  1.00 93.35           C  
ATOM   4479  CD1 PHE A 303       4.339 -13.227   1.036  1.00 93.35           C  
ATOM   4480  HD1 PHE A 303       4.990 -12.694   0.359  1.00 93.35           H  
ATOM   4481  CD2 PHE A 303       2.127 -13.826   1.825  1.00 93.35           C  
ATOM   4482  HD2 PHE A 303       1.053 -13.780   1.718  1.00 93.35           H  
ATOM   4483  CE1 PHE A 303       4.903 -14.121   1.963  1.00 93.35           C  
ATOM   4484  HE1 PHE A 303       5.973 -14.270   1.987  1.00 93.35           H  
ATOM   4485  CE2 PHE A 303       2.692 -14.669   2.797  1.00 93.35           C  
ATOM   4486  HE2 PHE A 303       2.058 -15.241   3.458  1.00 93.35           H  
ATOM   4487  CZ  PHE A 303       4.087 -14.805   2.876  1.00 93.35           C  
ATOM   4488  HZ  PHE A 303       4.538 -15.464   3.604  1.00 93.35           H  
ATOM   4489  N   ASP A 304       3.780  -9.588  -1.619  1.00 92.42           N  
ATOM   4490  H   ASP A 304       4.589  -9.989  -1.167  1.00 92.42           H  
ATOM   4491  CA  ASP A 304       4.047  -8.898  -2.881  1.00 92.42           C  
ATOM   4492  HA  ASP A 304       5.126  -8.749  -2.931  1.00 92.42           H  
ATOM   4493  C   ASP A 304       3.435  -7.496  -2.989  1.00 92.42           C  
ATOM   4494  CB  ASP A 304       3.664  -9.799  -4.069  1.00 92.42           C  
ATOM   4495  HB2 ASP A 304       3.853  -9.268  -5.002  1.00 92.42           H  
ATOM   4496  HB3 ASP A 304       2.597 -10.017  -4.028  1.00 92.42           H  
ATOM   4497  O   ASP A 304       3.211  -7.004  -4.090  1.00 92.42           O  
ATOM   4498  CG  ASP A 304       4.456 -11.104  -4.123  1.00 92.42           C  
ATOM   4499  OD1 ASP A 304       5.639 -11.080  -3.723  1.00 92.42           O  
ATOM   4500  OD2 ASP A 304       3.865 -12.094  -4.609  1.00 92.42           O  
ATOM   4501  N   VAL A 305       3.109  -6.813  -1.891  1.00 94.28           N  
ATOM   4502  H   VAL A 305       3.290  -7.221  -0.985  1.00 94.28           H  
ATOM   4503  CA  VAL A 305       2.533  -5.464  -1.981  1.00 94.28           C  
ATOM   4504  HA  VAL A 305       1.769  -5.472  -2.758  1.00 94.28           H  
ATOM   4505  C   VAL A 305       3.606  -4.461  -2.413  1.00 94.28           C  
ATOM   4506  CB  VAL A 305       1.823  -5.071  -0.680  1.00 94.28           C  
ATOM   4507  HB  VAL A 305       2.497  -5.200   0.167  1.00 94.28           H  
ATOM   4508  O   VAL A 305       4.543  -4.165  -1.683  1.00 94.28           O  
ATOM   4509  CG1 VAL A 305       1.332  -3.619  -0.718  1.00 94.28           C  
ATOM   4510 HG11 VAL A 305       2.184  -2.941  -0.748  1.00 94.28           H  
ATOM   4511 HG12 VAL A 305       0.690  -3.448  -1.583  1.00 94.28           H  
ATOM   4512 HG13 VAL A 305       0.787  -3.417   0.205  1.00 94.28           H  
ATOM   4513  CG2 VAL A 305       0.576  -5.946  -0.484  1.00 94.28           C  
ATOM   4514 HG21 VAL A 305       0.850  -7.001  -0.516  1.00 94.28           H  
ATOM   4515 HG22 VAL A 305      -0.155  -5.747  -1.269  1.00 94.28           H  
ATOM   4516 HG23 VAL A 305       0.143  -5.734   0.493  1.00 94.28           H  
ATOM   4517  N   LEU A 306       3.437  -3.894  -3.610  1.00 93.00           N  
ATOM   4518  H   LEU A 306       2.642  -4.189  -4.159  1.00 93.00           H  
ATOM   4519  CA  LEU A 306       4.334  -2.882  -4.175  1.00 93.00           C  
ATOM   4520  HA  LEU A 306       5.353  -3.084  -3.845  1.00 93.00           H  
ATOM   4521  C   LEU A 306       3.960  -1.476  -3.695  1.00 93.00           C  
ATOM   4522  CB  LEU A 306       4.261  -2.995  -5.711  1.00 93.00           C  
ATOM   4523  HB2 LEU A 306       3.216  -2.912  -6.012  1.00 93.00           H  
ATOM   4524  HB3 LEU A 306       4.616  -3.983  -6.005  1.00 93.00           H  
ATOM   4525  O   LEU A 306       4.819  -0.631  -3.446  1.00 93.00           O  
ATOM   4526  CG  LEU A 306       5.067  -1.926  -6.472  1.00 93.00           C  
ATOM   4527  HG  LEU A 306       4.765  -0.931  -6.144  1.00 93.00           H  
ATOM   4528  CD1 LEU A 306       6.569  -2.079  -6.279  1.00 93.00           C  
ATOM   4529 HD11 LEU A 306       7.085  -1.269  -6.796  1.00 93.00           H  
ATOM   4530 HD12 LEU A 306       6.916  -3.040  -6.659  1.00 93.00           H  
ATOM   4531 HD13 LEU A 306       6.822  -1.992  -5.223  1.00 93.00           H  
ATOM   4532  CD2 LEU A 306       4.770  -2.013  -7.970  1.00 93.00           C  
ATOM   4533 HD21 LEU A 306       5.334  -1.242  -8.496  1.00 93.00           H  
ATOM   4534 HD22 LEU A 306       5.060  -2.994  -8.345  1.00 93.00           H  
ATOM   4535 HD23 LEU A 306       3.704  -1.861  -8.140  1.00 93.00           H  
ATOM   4536  N   ARG A 307       2.657  -1.190  -3.616  1.00 93.02           N  
ATOM   4537  H   ARG A 307       2.003  -1.931  -3.825  1.00 93.02           H  
ATOM   4538  CA  ARG A 307       2.161   0.143  -3.270  1.00 93.02           C  
ATOM   4539  HA  ARG A 307       2.908   0.631  -2.644  1.00 93.02           H  
ATOM   4540  C   ARG A 307       0.876   0.064  -2.471  1.00 93.02           C  
ATOM   4541  CB  ARG A 307       1.984   0.957  -4.563  1.00 93.02           C  
ATOM   4542  HB2 ARG A 307       1.219   0.492  -5.185  1.00 93.02           H  
ATOM   4543  HB3 ARG A 307       2.927   0.950  -5.111  1.00 93.02           H  
ATOM   4544  O   ARG A 307      -0.105  -0.486  -2.961  1.00 93.02           O  
ATOM   4545  CG  ARG A 307       1.593   2.411  -4.277  1.00 93.02           C  
ATOM   4546  HG2 ARG A 307       0.629   2.447  -3.768  1.00 93.02           H  
ATOM   4547  HG3 ARG A 307       2.350   2.865  -3.638  1.00 93.02           H  
ATOM   4548  CD  ARG A 307       1.498   3.207  -5.578  1.00 93.02           C  
ATOM   4549  HD2 ARG A 307       2.443   3.105  -6.112  1.00 93.02           H  
ATOM   4550  HD3 ARG A 307       0.694   2.793  -6.185  1.00 93.02           H  
ATOM   4551  NE  ARG A 307       1.240   4.630  -5.294  1.00 93.02           N  
ATOM   4552  HE  ARG A 307       1.113   4.875  -4.322  1.00 93.02           H  
ATOM   4553  NH1 ARG A 307       1.516   5.423  -7.421  1.00 93.02           N  
ATOM   4554 HH11 ARG A 307       1.691   6.201  -8.040  1.00 93.02           H  
ATOM   4555 HH12 ARG A 307       1.715   4.474  -7.706  1.00 93.02           H  
ATOM   4556  NH2 ARG A 307       1.148   6.853  -5.734  1.00 93.02           N  
ATOM   4557 HH21 ARG A 307       1.318   7.633  -6.352  1.00 93.02           H  
ATOM   4558 HH22 ARG A 307       1.130   7.035  -4.740  1.00 93.02           H  
ATOM   4559  CZ  ARG A 307       1.295   5.628  -6.150  1.00 93.02           C  
ATOM   4560  N   LEU A 308       0.844   0.705  -1.307  1.00 93.67           N  
ATOM   4561  H   LEU A 308       1.693   1.166  -1.013  1.00 93.67           H  
ATOM   4562  CA  LEU A 308      -0.374   0.996  -0.559  1.00 93.67           C  
ATOM   4563  HA  LEU A 308      -1.177   0.347  -0.907  1.00 93.67           H  
ATOM   4564  C   LEU A 308      -0.812   2.435  -0.825  1.00 93.67           C  
ATOM   4565  CB  LEU A 308      -0.173   0.742   0.943  1.00 93.67           C  
ATOM   4566  HB2 LEU A 308       0.703   1.297   1.280  1.00 93.67           H  
ATOM   4567  HB3 LEU A 308      -1.039   1.137   1.472  1.00 93.67           H  
ATOM   4568  O   LEU A 308      -0.127   3.405  -0.509  1.00 93.67           O  
ATOM   4569  CG  LEU A 308      -0.003  -0.735   1.341  1.00 93.67           C  
ATOM   4570  HG  LEU A 308       0.918  -1.125   0.907  1.00 93.67           H  
ATOM   4571  CD1 LEU A 308       0.076  -0.825   2.862  1.00 93.67           C  
ATOM   4572 HD11 LEU A 308      -0.893  -0.623   3.316  1.00 93.67           H  
ATOM   4573 HD12 LEU A 308       0.405  -1.824   3.151  1.00 93.67           H  
ATOM   4574 HD13 LEU A 308       0.800  -0.106   3.245  1.00 93.67           H  
ATOM   4575  CD2 LEU A 308      -1.194  -1.594   0.903  1.00 93.67           C  
ATOM   4576 HD21 LEU A 308      -1.120  -2.576   1.369  1.00 93.67           H  
ATOM   4577 HD22 LEU A 308      -1.158  -1.733  -0.178  1.00 93.67           H  
ATOM   4578 HD23 LEU A 308      -2.134  -1.126   1.196  1.00 93.67           H  
ATOM   4579  N   HIS A 309      -1.993   2.589  -1.403  1.00 93.42           N  
ATOM   4580  H   HIS A 309      -2.522   1.756  -1.621  1.00 93.42           H  
ATOM   4581  CA  HIS A 309      -2.618   3.887  -1.596  1.00 93.42           C  
ATOM   4582  HA  HIS A 309      -1.868   4.563  -2.008  1.00 93.42           H  
ATOM   4583  C   HIS A 309      -3.086   4.480  -0.265  1.00 93.42           C  
ATOM   4584  CB  HIS A 309      -3.756   3.768  -2.616  1.00 93.42           C  
ATOM   4585  HB2 HIS A 309      -4.462   3.008  -2.281  1.00 93.42           H  
ATOM   4586  HB3 HIS A 309      -4.289   4.717  -2.677  1.00 93.42           H  
ATOM   4587  O   HIS A 309      -3.218   3.796   0.752  1.00 93.42           O  
ATOM   4588  CG  HIS A 309      -3.258   3.432  -3.998  1.00 93.42           C  
ATOM   4589  CD2 HIS A 309      -3.130   2.180  -4.527  1.00 93.42           C  
ATOM   4590  HD2 HIS A 309      -3.355   1.242  -4.042  1.00 93.42           H  
ATOM   4591  ND1 HIS A 309      -2.751   4.364  -4.910  1.00 93.42           N  
ATOM   4592  CE1 HIS A 309      -2.322   3.640  -5.959  1.00 93.42           C  
ATOM   4593  HE1 HIS A 309      -1.828   4.048  -6.829  1.00 93.42           H  
ATOM   4594  NE2 HIS A 309      -2.546   2.333  -5.761  1.00 93.42           N  
ATOM   4595  HE2 HIS A 309      -2.210   1.589  -6.356  1.00 93.42           H  
ATOM   4596  N   ARG A 310      -3.371   5.780  -0.312  1.00 92.57           N  
ATOM   4597  H   ARG A 310      -3.194   6.260  -1.183  1.00 92.57           H  
ATOM   4598  CA  ARG A 310      -3.903   6.567   0.801  1.00 92.57           C  
ATOM   4599  HA  ARG A 310      -3.122   6.637   1.557  1.00 92.57           H  
ATOM   4600  C   ARG A 310      -5.133   5.899   1.431  1.00 92.57           C  
ATOM   4601  CB  ARG A 310      -4.235   7.986   0.318  1.00 92.57           C  
ATOM   4602  HB2 ARG A 310      -3.334   8.437  -0.098  1.00 92.57           H  
ATOM   4603  HB3 ARG A 310      -4.547   8.591   1.169  1.00 92.57           H  
ATOM   4604  O   ARG A 310      -5.904   5.244   0.715  1.00 92.57           O  
ATOM   4605  CG  ARG A 310      -5.354   8.011  -0.733  1.00 92.57           C  
ATOM   4606  HG2 ARG A 310      -5.073   7.402  -1.592  1.00 92.57           H  
ATOM   4607  HG3 ARG A 310      -6.278   7.624  -0.303  1.00 92.57           H  
ATOM   4608  CD  ARG A 310      -5.597   9.443  -1.194  1.00 92.57           C  
ATOM   4609  HD2 ARG A 310      -5.882  10.042  -0.329  1.00 92.57           H  
ATOM   4610  HD3 ARG A 310      -4.669   9.839  -1.606  1.00 92.57           H  
ATOM   4611  NE  ARG A 310      -6.661   9.482  -2.211  1.00 92.57           N  
ATOM   4612  HE  ARG A 310      -7.096   8.597  -2.427  1.00 92.57           H  
ATOM   4613  NH1 ARG A 310      -6.587  11.739  -2.560  1.00 92.57           N  
ATOM   4614 HH11 ARG A 310      -5.855  11.794  -1.867  1.00 92.57           H  
ATOM   4615 HH12 ARG A 310      -6.911  12.589  -3.001  1.00 92.57           H  
ATOM   4616  NH2 ARG A 310      -8.048  10.488  -3.703  1.00 92.57           N  
ATOM   4617 HH21 ARG A 310      -8.378  11.337  -4.140  1.00 92.57           H  
ATOM   4618 HH22 ARG A 310      -8.454   9.587  -3.909  1.00 92.57           H  
ATOM   4619  CZ  ARG A 310      -7.093  10.567  -2.819  1.00 92.57           C  
ATOM   4620  N   PRO A 311      -5.368   6.104   2.732  1.00 92.80           N  
ATOM   4621  CA  PRO A 311      -6.528   5.546   3.396  1.00 92.80           C  
ATOM   4622  HA  PRO A 311      -6.574   4.473   3.210  1.00 92.80           H  
ATOM   4623  C   PRO A 311      -7.825   6.180   2.898  1.00 92.80           C  
ATOM   4624  CB  PRO A 311      -6.296   5.780   4.884  1.00 92.80           C  
ATOM   4625  HB2 PRO A 311      -5.710   4.953   5.284  1.00 92.80           H  
ATOM   4626  HB3 PRO A 311      -7.230   5.900   5.433  1.00 92.80           H  
ATOM   4627  O   PRO A 311      -7.889   7.353   2.523  1.00 92.80           O  
ATOM   4628  CG  PRO A 311      -5.456   7.051   4.906  1.00 92.80           C  
ATOM   4629  HG2 PRO A 311      -6.099   7.927   4.810  1.00 92.80           H  
ATOM   4630  HG3 PRO A 311      -4.861   7.104   5.817  1.00 92.80           H  
ATOM   4631  CD  PRO A 311      -4.586   6.905   3.659  1.00 92.80           C  
ATOM   4632  HD2 PRO A 311      -3.669   6.369   3.905  1.00 92.80           H  
ATOM   4633  HD3 PRO A 311      -4.345   7.889   3.256  1.00 92.80           H  
ATOM   4634  N   ALA A 312      -8.884   5.386   2.928  1.00 90.04           N  
ATOM   4635  H   ALA A 312      -8.736   4.420   3.185  1.00 90.04           H  
ATOM   4636  CA  ALA A 312     -10.249   5.817   2.717  1.00 90.04           C  
ATOM   4637  HA  ALA A 312     -10.298   6.904   2.772  1.00 90.04           H  
ATOM   4638  C   ALA A 312     -11.133   5.237   3.818  1.00 90.04           C  
ATOM   4639  CB  ALA A 312     -10.709   5.376   1.326  1.00 90.04           C  
ATOM   4640  HB1 ALA A 312     -10.684   4.288   1.273  1.00 90.04           H  
ATOM   4641  HB2 ALA A 312     -10.043   5.797   0.571  1.00 90.04           H  
ATOM   4642  HB3 ALA A 312     -11.727   5.721   1.147  1.00 90.04           H  
ATOM   4643  O   ALA A 312     -11.022   4.061   4.172  1.00 90.04           O  
ATOM   4644  N   LEU A 313     -12.048   6.056   4.326  1.00 89.05           N  
ATOM   4645  H   LEU A 313     -12.081   7.014   4.008  1.00 89.05           H  
ATOM   4646  CA  LEU A 313     -13.141   5.585   5.163  1.00 89.05           C  
ATOM   4647  HA  LEU A 313     -12.844   4.666   5.668  1.00 89.05           H  
ATOM   4648  C   LEU A 313     -14.325   5.253   4.261  1.00 89.05           C  
ATOM   4649  CB  LEU A 313     -13.478   6.628   6.238  1.00 89.05           C  
ATOM   4650  HB2 LEU A 313     -13.690   7.579   5.749  1.00 89.05           H  
ATOM   4651  HB3 LEU A 313     -14.381   6.312   6.760  1.00 89.05           H  
ATOM   4652  O   LEU A 313     -14.785   6.088   3.478  1.00 89.05           O  
ATOM   4653  CG  LEU A 313     -12.358   6.832   7.277  1.00 89.05           C  
ATOM   4654  HG  LEU A 313     -11.431   7.103   6.773  1.00 89.05           H  
ATOM   4655  CD1 LEU A 313     -12.742   7.970   8.217  1.00 89.05           C  
ATOM   4656 HD11 LEU A 313     -13.653   7.721   8.763  1.00 89.05           H  
ATOM   4657 HD12 LEU A 313     -12.899   8.888   7.651  1.00 89.05           H  
ATOM   4658 HD13 LEU A 313     -11.940   8.142   8.935  1.00 89.05           H  
ATOM   4659  CD2 LEU A 313     -12.122   5.580   8.121  1.00 89.05           C  
ATOM   4660 HD21 LEU A 313     -11.431   5.808   8.933  1.00 89.05           H  
ATOM   4661 HD22 LEU A 313     -11.687   4.792   7.506  1.00 89.05           H  
ATOM   4662 HD23 LEU A 313     -13.060   5.231   8.554  1.00 89.05           H  
ATOM   4663  N   THR A 314     -14.810   4.021   4.347  1.00 86.66           N  
ATOM   4664  H   THR A 314     -14.405   3.393   5.027  1.00 86.66           H  
ATOM   4665  CA  THR A 314     -15.975   3.562   3.594  1.00 86.66           C  
ATOM   4666  HA  THR A 314     -16.438   4.424   3.114  1.00 86.66           H  
ATOM   4667  C   THR A 314     -17.018   2.995   4.542  1.00 86.66           C  
ATOM   4668  CB  THR A 314     -15.608   2.581   2.466  1.00 86.66           C  
ATOM   4669  HB  THR A 314     -16.520   2.355   1.914  1.00 86.66           H  
ATOM   4670  O   THR A 314     -16.697   2.438   5.584  1.00 86.66           O  
ATOM   4671  CG2 THR A 314     -14.599   3.180   1.487  1.00 86.66           C  
ATOM   4672 HG21 THR A 314     -14.945   4.155   1.146  1.00 86.66           H  
ATOM   4673 HG22 THR A 314     -13.630   3.303   1.970  1.00 86.66           H  
ATOM   4674 HG23 THR A 314     -14.482   2.508   0.636  1.00 86.66           H  
ATOM   4675  OG1 THR A 314     -15.071   1.365   2.926  1.00 86.66           O  
ATOM   4676  HG1 THR A 314     -14.185   1.545   3.248  1.00 86.66           H  
ATOM   4677  N   LYS A 315     -18.294   3.148   4.193  1.00 84.52           N  
ATOM   4678  H   LYS A 315     -18.508   3.653   3.345  1.00 84.52           H  
ATOM   4679  CA  LYS A 315     -19.383   2.402   4.826  1.00 84.52           C  
ATOM   4680  HA  LYS A 315     -19.049   1.966   5.767  1.00 84.52           H  
ATOM   4681  C   LYS A 315     -19.745   1.277   3.855  1.00 84.52           C  
ATOM   4682  CB  LYS A 315     -20.562   3.330   5.163  1.00 84.52           C  
ATOM   4683  HB2 LYS A 315     -21.383   2.719   5.537  1.00 84.52           H  
ATOM   4684  HB3 LYS A 315     -20.895   3.842   4.260  1.00 84.52           H  
ATOM   4685  O   LYS A 315     -20.181   1.596   2.739  1.00 84.52           O  
ATOM   4686  CG  LYS A 315     -20.192   4.370   6.240  1.00 84.52           C  
ATOM   4687  HG2 LYS A 315     -19.862   3.851   7.140  1.00 84.52           H  
ATOM   4688  HG3 LYS A 315     -19.377   4.997   5.879  1.00 84.52           H  
ATOM   4689  CD  LYS A 315     -21.392   5.268   6.589  1.00 84.52           C  
ATOM   4690  HD2 LYS A 315     -22.194   4.646   6.986  1.00 84.52           H  
ATOM   4691  HD3 LYS A 315     -21.743   5.763   5.683  1.00 84.52           H  
ATOM   4692  CE  LYS A 315     -21.010   6.330   7.634  1.00 84.52           C  
ATOM   4693  HE2 LYS A 315     -20.691   5.819   8.542  1.00 84.52           H  
ATOM   4694  HE3 LYS A 315     -20.162   6.905   7.262  1.00 84.52           H  
ATOM   4695  NZ  LYS A 315     -22.143   7.248   7.947  1.00 84.52           N  
ATOM   4696  HZ1 LYS A 315     -22.924   6.736   8.332  1.00 84.52           H  
ATOM   4697  HZ2 LYS A 315     -22.465   7.753   7.134  1.00 84.52           H  
ATOM   4698  HZ3 LYS A 315     -21.866   7.928   8.641  1.00 84.52           H  
ATOM   4699  N   PRO A 316     -19.488  -0.004   4.178  1.00 80.00           N  
ATOM   4700  CA  PRO A 316     -19.861  -1.085   3.284  1.00 80.00           C  
ATOM   4701  HA  PRO A 316     -19.397  -0.921   2.311  1.00 80.00           H  
ATOM   4702  C   PRO A 316     -21.386  -1.071   3.118  1.00 80.00           C  
ATOM   4703  CB  PRO A 316     -19.293  -2.375   3.885  1.00 80.00           C  
ATOM   4704  HB2 PRO A 316     -18.453  -2.716   3.280  1.00 80.00           H  
ATOM   4705  HB3 PRO A 316     -20.045  -3.164   3.922  1.00 80.00           H  
ATOM   4706  O   PRO A 316     -22.130  -0.843   4.069  1.00 80.00           O  
ATOM   4707  CG  PRO A 316     -18.788  -2.015   5.286  1.00 80.00           C  
ATOM   4708  HG2 PRO A 316     -17.719  -2.221   5.355  1.00 80.00           H  
ATOM   4709  HG3 PRO A 316     -19.309  -2.578   6.060  1.00 80.00           H  
ATOM   4710  CD  PRO A 316     -19.022  -0.517   5.458  1.00 80.00           C  
ATOM   4711  HD2 PRO A 316     -19.801  -0.366   6.205  1.00 80.00           H  
ATOM   4712  HD3 PRO A 316     -18.098  -0.028   5.768  1.00 80.00           H  
ATOM   4713  N   ARG A 317     -21.865  -1.251   1.886  1.00 73.03           N  
ATOM   4714  H   ARG A 317     -21.214  -1.499   1.154  1.00 73.03           H  
ATOM   4715  CA  ARG A 317     -23.303  -1.345   1.609  1.00 73.03           C  
ATOM   4716  HA  ARG A 317     -23.860  -0.822   2.386  1.00 73.03           H  
ATOM   4717  C   ARG A 317     -23.709  -2.811   1.666  1.00 73.03           C  
ATOM   4718  CB  ARG A 317     -23.657  -0.715   0.253  1.00 73.03           C  
ATOM   4719  HB2 ARG A 317     -23.030  -1.148  -0.526  1.00 73.03           H  
ATOM   4720  HB3 ARG A 317     -24.695  -0.963   0.029  1.00 73.03           H  
ATOM   4721  O   ARG A 317     -23.154  -3.614   0.924  1.00 73.03           O  
ATOM   4722  CG  ARG A 317     -23.511   0.814   0.247  1.00 73.03           C  
ATOM   4723  HG2 ARG A 317     -22.462   1.086   0.365  1.00 73.03           H  
ATOM   4724  HG3 ARG A 317     -24.082   1.234   1.075  1.00 73.03           H  
ATOM   4725  CD  ARG A 317     -24.051   1.376  -1.076  1.00 73.03           C  
ATOM   4726  HD2 ARG A 317     -25.089   1.061  -1.181  1.00 73.03           H  
ATOM   4727  HD3 ARG A 317     -23.493   0.947  -1.908  1.00 73.03           H  
ATOM   4728  NE  ARG A 317     -24.008   2.852  -1.109  1.00 73.03           N  
ATOM   4729  HE  ARG A 317     -24.770   3.319  -0.639  1.00 73.03           H  
ATOM   4730  NH1 ARG A 317     -22.049   3.122  -2.277  1.00 73.03           N  
ATOM   4731 HH11 ARG A 317     -21.916   2.122  -2.229  1.00 73.03           H  
ATOM   4732 HH12 ARG A 317     -21.326   3.726  -2.641  1.00 73.03           H  
ATOM   4733  NH2 ARG A 317     -23.223   4.916  -1.639  1.00 73.03           N  
ATOM   4734 HH21 ARG A 317     -24.016   5.321  -1.163  1.00 73.03           H  
ATOM   4735 HH22 ARG A 317     -22.523   5.523  -2.041  1.00 73.03           H  
ATOM   4736  CZ  ARG A 317     -23.097   3.620  -1.675  1.00 73.03           C  
ATOM   4737  N   GLY A 318     -24.672  -3.147   2.514  1.00 68.44           N  
ATOM   4738  H   GLY A 318     -24.991  -2.463   3.185  1.00 68.44           H  
ATOM   4739  CA  GLY A 318     -25.226  -4.496   2.619  1.00 68.44           C  
ATOM   4740  HA2 GLY A 318     -26.031  -4.610   1.893  1.00 68.44           H  
ATOM   4741  HA3 GLY A 318     -24.458  -5.238   2.400  1.00 68.44           H  
ATOM   4742  C   GLY A 318     -25.773  -4.783   4.013  1.00 68.44           C  
ATOM   4743  O   GLY A 318     -25.364  -4.148   4.981  1.00 68.44           O  
ATOM   4744  N   ALA A 319     -26.680  -5.755   4.120  1.00 57.87           N  
ATOM   4745  H   ALA A 319     -27.003  -6.227   3.287  1.00 57.87           H  
ATOM   4746  CA  ALA A 319     -27.271  -6.161   5.398  1.00 57.87           C  
ATOM   4747  HA  ALA A 319     -27.791  -5.310   5.838  1.00 57.87           H  
ATOM   4748  C   ALA A 319     -26.210  -6.626   6.415  1.00 57.87           C  
ATOM   4749  CB  ALA A 319     -28.298  -7.262   5.111  1.00 57.87           C  
ATOM   4750  HB1 ALA A 319     -29.069  -6.891   4.436  1.00 57.87           H  
ATOM   4751  HB2 ALA A 319     -28.774  -7.563   6.044  1.00 57.87           H  
ATOM   4752  HB3 ALA A 319     -27.814  -8.133   4.670  1.00 57.87           H  
ATOM   4753  O   ALA A 319     -26.306  -6.323   7.598  1.00 57.87           O  
ATOM   4754  N   SER A 320     -25.136  -7.271   5.945  1.00 62.86           N  
ATOM   4755  H   SER A 320     -25.084  -7.482   4.959  1.00 62.86           H  
ATOM   4756  CA  SER A 320     -24.010  -7.709   6.784  1.00 62.86           C  
ATOM   4757  HA  SER A 320     -24.407  -8.208   7.668  1.00 62.86           H  
ATOM   4758  C   SER A 320     -23.110  -6.570   7.274  1.00 62.86           C  
ATOM   4759  CB  SER A 320     -23.160  -8.716   6.006  1.00 62.86           C  
ATOM   4760  HB2 SER A 320     -22.327  -9.043   6.629  1.00 62.86           H  
ATOM   4761  HB3 SER A 320     -23.770  -9.585   5.758  1.00 62.86           H  
ATOM   4762  O   SER A 320     -22.264  -6.783   8.143  1.00 62.86           O  
ATOM   4763  OG  SER A 320     -22.662  -8.134   4.811  1.00 62.86           O  
ATOM   4764  HG  SER A 320     -22.062  -8.768   4.410  1.00 62.86           H  
ATOM   4765  N   ALA A 321     -23.268  -5.369   6.713  1.00 63.45           N  
ATOM   4766  H   ALA A 321     -24.016  -5.242   6.047  1.00 63.45           H  
ATOM   4767  CA  ALA A 321     -22.400  -4.234   6.975  1.00 63.45           C  
ATOM   4768  HA  ALA A 321     -21.419  -4.604   7.271  1.00 63.45           H  
ATOM   4769  C   ALA A 321     -22.889  -3.337   8.113  1.00 63.45           C  
ATOM   4770  CB  ALA A 321     -22.225  -3.455   5.676  1.00 63.45           C  
ATOM   4771  HB1 ALA A 321     -21.515  -2.646   5.844  1.00 63.45           H  
ATOM   4772  HB2 ALA A 321     -23.172  -3.008   5.376  1.00 63.45           H  
ATOM   4773  HB3 ALA A 321     -21.867  -4.119   4.889  1.00 63.45           H  
ATOM   4774  O   ALA A 321     -22.125  -2.471   8.514  1.00 63.45           O  
ATOM   4775  N   GLY A 322     -24.111  -3.523   8.631  1.00 67.01           N  
ATOM   4776  H   GLY A 322     -24.682  -4.248   8.220  1.00 67.01           H  
ATOM   4777  CA  GLY A 322     -24.576  -2.976   9.917  1.00 67.01           C  
ATOM   4778  HA2 GLY A 322     -25.657  -3.109   9.974  1.00 67.01           H  
ATOM   4779  HA3 GLY A 322     -24.131  -3.558  10.724  1.00 67.01           H  
ATOM   4780  C   GLY A 322     -24.285  -1.494  10.199  1.00 67.01           C  
ATOM   4781  O   GLY A 322     -24.053  -1.144  11.348  1.00 67.01           O  
ATOM   4782  N   GLY A 323     -24.203  -0.632   9.178  1.00 75.75           N  
ATOM   4783  H   GLY A 323     -24.364  -0.983   8.245  1.00 75.75           H  
ATOM   4784  CA  GLY A 323     -23.807   0.774   9.356  1.00 75.75           C  
ATOM   4785  HA2 GLY A 323     -23.969   1.307   8.420  1.00 75.75           H  
ATOM   4786  HA3 GLY A 323     -24.439   1.223  10.121  1.00 75.75           H  
ATOM   4787  C   GLY A 323     -22.344   0.991   9.776  1.00 75.75           C  
ATOM   4788  O   GLY A 323     -21.980   2.101  10.162  1.00 75.75           O  
ATOM   4789  N   ARG A 324     -21.496  -0.039   9.686  1.00 83.48           N  
ATOM   4790  H   ARG A 324     -21.860  -0.915   9.338  1.00 83.48           H  
ATOM   4791  CA  ARG A 324     -20.112  -0.011  10.155  1.00 83.48           C  
ATOM   4792  HA  ARG A 324     -20.158   0.373  11.174  1.00 83.48           H  
ATOM   4793  C   ARG A 324     -19.247   0.954   9.348  1.00 83.48           C  
ATOM   4794  CB  ARG A 324     -19.496  -1.422  10.173  1.00 83.48           C  
ATOM   4795  HB2 ARG A 324     -18.448  -1.347  10.464  1.00 83.48           H  
ATOM   4796  HB3 ARG A 324     -19.536  -1.831   9.163  1.00 83.48           H  
ATOM   4797  O   ARG A 324     -19.397   1.095   8.132  1.00 83.48           O  
ATOM   4798  CG  ARG A 324     -20.198  -2.385  11.147  1.00 83.48           C  
ATOM   4799  HG2 ARG A 324     -20.054  -2.041  12.171  1.00 83.48           H  
ATOM   4800  HG3 ARG A 324     -21.268  -2.414  10.941  1.00 83.48           H  
ATOM   4801  CD  ARG A 324     -19.621  -3.797  10.993  1.00 83.48           C  
ATOM   4802  HD2 ARG A 324     -18.585  -3.796  11.331  1.00 83.48           H  
ATOM   4803  HD3 ARG A 324     -19.632  -4.046   9.932  1.00 83.48           H  
ATOM   4804  NE  ARG A 324     -20.401  -4.793  11.756  1.00 83.48           N  
ATOM   4805  HE  ARG A 324     -20.795  -4.485  12.635  1.00 83.48           H  
ATOM   4806  NH1 ARG A 324     -20.209  -6.524  10.267  1.00 83.48           N  
ATOM   4807 HH11 ARG A 324     -19.498  -6.005   9.772  1.00 83.48           H  
ATOM   4808 HH12 ARG A 324     -20.646  -7.330   9.843  1.00 83.48           H  
ATOM   4809  NH2 ARG A 324     -21.493  -6.771  12.071  1.00 83.48           N  
ATOM   4810 HH21 ARG A 324     -21.852  -6.444  12.957  1.00 83.48           H  
ATOM   4811 HH22 ARG A 324     -21.653  -7.731  11.803  1.00 83.48           H  
ATOM   4812  CZ  ARG A 324     -20.695  -6.021  11.366  1.00 83.48           C  
ATOM   4813  N   VAL A 325     -18.294   1.583  10.027  1.00 87.78           N  
ATOM   4814  H   VAL A 325     -18.246   1.414  11.022  1.00 87.78           H  
ATOM   4815  CA  VAL A 325     -17.235   2.387   9.417  1.00 87.78           C  
ATOM   4816  HA  VAL A 325     -17.576   2.733   8.440  1.00 87.78           H  
ATOM   4817  C   VAL A 325     -16.010   1.507   9.208  1.00 87.78           C  
ATOM   4818  CB  VAL A 325     -16.910   3.637  10.252  1.00 87.78           C  
ATOM   4819  HB  VAL A 325     -16.561   3.338  11.241  1.00 87.78           H  
ATOM   4820  O   VAL A 325     -15.439   0.961  10.153  1.00 87.78           O  
ATOM   4821  CG1 VAL A 325     -15.822   4.477   9.569  1.00 87.78           C  
ATOM   4822 HG11 VAL A 325     -14.887   3.917   9.535  1.00 87.78           H  
ATOM   4823 HG12 VAL A 325     -15.643   5.383  10.148  1.00 87.78           H  
ATOM   4824 HG13 VAL A 325     -16.125   4.748   8.558  1.00 87.78           H  
ATOM   4825  CG2 VAL A 325     -18.156   4.521  10.411  1.00 87.78           C  
ATOM   4826 HG21 VAL A 325     -18.927   3.984  10.963  1.00 87.78           H  
ATOM   4827 HG22 VAL A 325     -17.900   5.414  10.981  1.00 87.78           H  
ATOM   4828 HG23 VAL A 325     -18.543   4.808   9.433  1.00 87.78           H  
ATOM   4829  N   ARG A 326     -15.609   1.384   7.945  1.00 90.18           N  
ATOM   4830  H   ARG A 326     -16.145   1.857   7.232  1.00 90.18           H  
ATOM   4831  CA  ARG A 326     -14.464   0.605   7.491  1.00 90.18           C  
ATOM   4832  HA  ARG A 326     -14.127  -0.059   8.287  1.00 90.18           H  
ATOM   4833  C   ARG A 326     -13.321   1.528   7.124  1.00 90.18           C  
ATOM   4834  CB  ARG A 326     -14.912  -0.266   6.315  1.00 90.18           C  
ATOM   4835  HB2 ARG A 326     -15.709  -0.918   6.674  1.00 90.18           H  
ATOM   4836  HB3 ARG A 326     -15.320   0.359   5.521  1.00 90.18           H  
ATOM   4837  O   ARG A 326     -13.466   2.387   6.253  1.00 90.18           O  
ATOM   4838  CG  ARG A 326     -13.771  -1.102   5.722  1.00 90.18           C  
ATOM   4839  HG2 ARG A 326     -13.240  -1.616   6.522  1.00 90.18           H  
ATOM   4840  HG3 ARG A 326     -13.076  -0.449   5.195  1.00 90.18           H  
ATOM   4841  CD  ARG A 326     -14.347  -2.123   4.732  1.00 90.18           C  
ATOM   4842  HD2 ARG A 326     -13.539  -2.589   4.168  1.00 90.18           H  
ATOM   4843  HD3 ARG A 326     -15.011  -1.608   4.039  1.00 90.18           H  
ATOM   4844  NE  ARG A 326     -15.088  -3.145   5.475  1.00 90.18           N  
ATOM   4845  HE  ARG A 326     -15.091  -3.026   6.478  1.00 90.18           H  
ATOM   4846  NH1 ARG A 326     -15.635  -4.624   3.828  1.00 90.18           N  
ATOM   4847 HH11 ARG A 326     -15.893  -5.569   3.583  1.00 90.18           H  
ATOM   4848 HH12 ARG A 326     -15.214  -3.992   3.163  1.00 90.18           H  
ATOM   4849  NH2 ARG A 326     -16.143  -5.057   5.986  1.00 90.18           N  
ATOM   4850 HH21 ARG A 326     -16.067  -4.788   6.957  1.00 90.18           H  
ATOM   4851 HH22 ARG A 326     -16.435  -6.001   5.777  1.00 90.18           H  
ATOM   4852  CZ  ARG A 326     -15.618  -4.275   5.088  1.00 90.18           C  
ATOM   4853  N   PHE A 327     -12.172   1.306   7.738  1.00 92.38           N  
ATOM   4854  H   PHE A 327     -12.119   0.549   8.406  1.00 92.38           H  
ATOM   4855  CA  PHE A 327     -10.917   1.874   7.285  1.00 92.38           C  
ATOM   4856  HA  PHE A 327     -11.087   2.859   6.849  1.00 92.38           H  
ATOM   4857  C   PHE A 327     -10.322   0.974   6.218  1.00 92.38           C  
ATOM   4858  CB  PHE A 327      -9.995   2.028   8.476  1.00 92.38           C  
ATOM   4859  HB2 PHE A 327      -9.805   1.041   8.897  1.00 92.38           H  
ATOM   4860  HB3 PHE A 327     -10.529   2.621   9.218  1.00 92.38           H  
ATOM   4861  O   PHE A 327     -10.230  -0.238   6.399  1.00 92.38           O  
ATOM   4862  CG  PHE A 327      -8.682   2.716   8.177  1.00 92.38           C  
ATOM   4863  CD1 PHE A 327      -7.524   1.951   7.971  1.00 92.38           C  
ATOM   4864  HD1 PHE A 327      -7.582   0.875   8.039  1.00 92.38           H  
ATOM   4865  CD2 PHE A 327      -8.597   4.119   8.178  1.00 92.38           C  
ATOM   4866  HD2 PHE A 327      -9.472   4.719   8.383  1.00 92.38           H  
ATOM   4867  CE1 PHE A 327      -6.284   2.575   7.760  1.00 92.38           C  
ATOM   4868  HE1 PHE A 327      -5.393   1.972   7.658  1.00 92.38           H  
ATOM   4869  CE2 PHE A 327      -7.357   4.749   7.982  1.00 92.38           C  
ATOM   4870  HE2 PHE A 327      -7.282   5.826   8.036  1.00 92.38           H  
ATOM   4871  CZ  PHE A 327      -6.200   3.977   7.778  1.00 92.38           C  
ATOM   4872  HZ  PHE A 327      -5.239   4.462   7.685  1.00 92.38           H  
ATOM   4873  N   SER A 328      -9.964   1.565   5.086  1.00 92.94           N  
ATOM   4874  H   SER A 328     -10.042   2.569   5.015  1.00 92.94           H  
ATOM   4875  CA  SER A 328      -9.541   0.828   3.903  1.00 92.94           C  
ATOM   4876  HA  SER A 328      -9.261  -0.183   4.200  1.00 92.94           H  
ATOM   4877  C   SER A 328      -8.328   1.453   3.239  1.00 92.94           C  
ATOM   4878  CB  SER A 328     -10.686   0.703   2.898  1.00 92.94           C  
ATOM   4879  HB2 SER A 328     -11.397  -0.032   3.275  1.00 92.94           H  
ATOM   4880  HB3 SER A 328     -10.254   0.353   1.961  1.00 92.94           H  
ATOM   4881  O   SER A 328      -8.241   2.674   3.127  1.00 92.94           O  
ATOM   4882  OG  SER A 328     -11.380   1.909   2.630  1.00 92.94           O  
ATOM   4883  HG  SER A 328     -11.128   2.562   3.286  1.00 92.94           H  
ATOM   4884  N   ARG A 329      -7.423   0.613   2.737  1.00 93.53           N  
ATOM   4885  H   ARG A 329      -7.563  -0.374   2.904  1.00 93.53           H  
ATOM   4886  CA  ARG A 329      -6.348   0.990   1.814  1.00 93.53           C  
ATOM   4887  HA  ARG A 329      -6.517   2.005   1.455  1.00 93.53           H  
ATOM   4888  C   ARG A 329      -6.387   0.062   0.606  1.00 93.53           C  
ATOM   4889  CB  ARG A 329      -4.972   0.959   2.507  1.00 93.53           C  
ATOM   4890  HB2 ARG A 329      -4.202   1.088   1.746  1.00 93.53           H  
ATOM   4891  HB3 ARG A 329      -4.818  -0.013   2.976  1.00 93.53           H  
ATOM   4892  O   ARG A 329      -6.607  -1.142   0.731  1.00 93.53           O  
ATOM   4893  CG  ARG A 329      -4.802   2.076   3.550  1.00 93.53           C  
ATOM   4894  HG2 ARG A 329      -5.532   1.953   4.350  1.00 93.53           H  
ATOM   4895  HG3 ARG A 329      -4.960   3.036   3.059  1.00 93.53           H  
ATOM   4896  CD  ARG A 329      -3.388   2.067   4.146  1.00 93.53           C  
ATOM   4897  HD2 ARG A 329      -3.218   1.112   4.642  1.00 93.53           H  
ATOM   4898  HD3 ARG A 329      -2.669   2.154   3.332  1.00 93.53           H  
ATOM   4899  NE  ARG A 329      -3.200   3.152   5.132  1.00 93.53           N  
ATOM   4900  HE  ARG A 329      -3.765   3.096   5.968  1.00 93.53           H  
ATOM   4901  NH1 ARG A 329      -1.373   4.203   4.196  1.00 93.53           N  
ATOM   4902 HH11 ARG A 329      -0.731   4.982   4.194  1.00 93.53           H  
ATOM   4903 HH12 ARG A 329      -1.325   3.517   3.456  1.00 93.53           H  
ATOM   4904  NH2 ARG A 329      -2.302   5.039   6.025  1.00 93.53           N  
ATOM   4905 HH21 ARG A 329      -1.796   5.900   5.873  1.00 93.53           H  
ATOM   4906 HH22 ARG A 329      -2.860   4.944   6.862  1.00 93.53           H  
ATOM   4907  CZ  ARG A 329      -2.296   4.118   5.109  1.00 93.53           C  
ATOM   4908  N   LEU A 330      -6.189   0.627  -0.581  1.00 94.60           N  
ATOM   4909  H   LEU A 330      -5.921   1.601  -0.597  1.00 94.60           H  
ATOM   4910  CA  LEU A 330      -5.987  -0.167  -1.791  1.00 94.60           C  
ATOM   4911  HA  LEU A 330      -6.541  -1.103  -1.711  1.00 94.60           H  
ATOM   4912  C   LEU A 330      -4.495  -0.490  -1.902  1.00 94.60           C  
ATOM   4913  CB  LEU A 330      -6.492   0.608  -3.020  1.00 94.60           C  
ATOM   4914  HB2 LEU A 330      -5.778   1.403  -3.239  1.00 94.60           H  
ATOM   4915  HB3 LEU A 330      -7.449   1.081  -2.801  1.00 94.60           H  
ATOM   4916  O   LEU A 330      -3.684   0.424  -1.811  1.00 94.60           O  
ATOM   4917  CG  LEU A 330      -6.655  -0.282  -4.266  1.00 94.60           C  
ATOM   4918  HG  LEU A 330      -5.871  -1.038  -4.297  1.00 94.60           H  
ATOM   4919  CD1 LEU A 330      -8.024  -0.970  -4.267  1.00 94.60           C  
ATOM   4920 HD11 LEU A 330      -8.825  -0.231  -4.265  1.00 94.60           H  
ATOM   4921 HD12 LEU A 330      -8.115  -1.600  -5.152  1.00 94.60           H  
ATOM   4922 HD13 LEU A 330      -8.112  -1.607  -3.386  1.00 94.60           H  
ATOM   4923  CD2 LEU A 330      -6.547   0.569  -5.530  1.00 94.60           C  
ATOM   4924 HD21 LEU A 330      -5.553   1.014  -5.583  1.00 94.60           H  
ATOM   4925 HD22 LEU A 330      -6.681  -0.061  -6.409  1.00 94.60           H  
ATOM   4926 HD23 LEU A 330      -7.299   1.358  -5.519  1.00 94.60           H  
ATOM   4927  N   GLY A 331      -4.142  -1.747  -2.123  1.00 94.60           N  
ATOM   4928  H   GLY A 331      -4.865  -2.451  -2.166  1.00 94.60           H  
ATOM   4929  CA  GLY A 331      -2.792  -2.185  -2.437  1.00 94.60           C  
ATOM   4930  HA2 GLY A 331      -2.503  -3.004  -1.778  1.00 94.60           H  
ATOM   4931  HA3 GLY A 331      -2.094  -1.365  -2.269  1.00 94.60           H  
ATOM   4932  C   GLY A 331      -2.679  -2.678  -3.874  1.00 94.60           C  
ATOM   4933  O   GLY A 331      -3.512  -3.467  -4.324  1.00 94.60           O  
ATOM   4934  N   ASP A 332      -1.650  -2.235  -4.587  1.00 94.36           N  
ATOM   4935  H   ASP A 332      -0.995  -1.616  -4.131  1.00 94.36           H  
ATOM   4936  CA  ASP A 332      -1.210  -2.859  -5.834  1.00 94.36           C  
ATOM   4937  HA  ASP A 332      -2.046  -3.367  -6.314  1.00 94.36           H  
ATOM   4938  C   ASP A 332      -0.139  -3.904  -5.487  1.00 94.36           C
[truncated: 213,687 more chars]
