# Supplementary material for: Widespread Horizontal Gene Transfer Among Animal Viruses
Source: bioRxiv. 2024 Mar 26:2024.03.25.586562. Preprint. [Version 2] doi: 10.1101/2024.03.25.586562 (PMC11071296; doi:10.1101/2024.03.25.586562)
Supplement: Supplement 7 [file media-7.zip › File7_PDB/Herpes36345_ArchaePol.pdb]

ATOM      1  N   MET A   1      19.988 -49.302  -4.829  1.00 33.41           N  
ATOM      2  H   MET A   1      20.238 -49.567  -3.887  1.00 33.41           H  
ATOM      3  H2  MET A   1      19.003 -49.479  -4.971  1.00 33.41           H  
ATOM      4  H3  MET A   1      20.147 -48.314  -4.964  1.00 33.41           H  
ATOM      5  CA  MET A   1      20.746 -50.094  -5.819  1.00 33.41           C  
ATOM      6  HA  MET A   1      21.806 -49.848  -5.757  1.00 33.41           H  
ATOM      7  C   MET A   1      20.243 -49.727  -7.206  1.00 33.41           C  
ATOM      8  CB  MET A   1      20.582 -51.604  -5.580  1.00 33.41           C  
ATOM      9  HB2 MET A   1      19.526 -51.847  -5.463  1.00 33.41           H  
ATOM     10  HB3 MET A   1      20.959 -52.141  -6.451  1.00 33.41           H  
ATOM     11  O   MET A   1      19.036 -49.638  -7.363  1.00 33.41           O  
ATOM     12  CG  MET A   1      21.359 -52.094  -4.353  1.00 33.41           C  
ATOM     13  HG2 MET A   1      22.416 -51.855  -4.468  1.00 33.41           H  
ATOM     14  HG3 MET A   1      20.984 -51.573  -3.471  1.00 33.41           H  
ATOM     15  SD  MET A   1      21.184 -53.870  -4.055  1.00 33.41           S  
ATOM     16  CE  MET A   1      22.716 -54.523  -4.779  1.00 33.41           C  
ATOM     17  HE1 MET A   1      22.727 -55.608  -4.673  1.00 33.41           H  
ATOM     18  HE2 MET A   1      23.578 -54.109  -4.257  1.00 33.41           H  
ATOM     19  HE3 MET A   1      22.766 -54.268  -5.837  1.00 33.41           H  
ATOM     20  N   LEU A   2      21.175 -49.409  -8.119  1.00 25.26           N  
ATOM     21  H   LEU A   2      22.095 -49.229  -7.743  1.00 25.26           H  
ATOM     22  CA  LEU A   2      21.244 -49.813  -9.540  1.00 25.26           C  
ATOM     23  HA  LEU A   2      21.638 -48.986 -10.130  1.00 25.26           H  
ATOM     24  C   LEU A   2      19.915 -50.263 -10.192  1.00 25.26           C  
ATOM     25  CB  LEU A   2      22.243 -51.002  -9.556  1.00 25.26           C  
ATOM     26  HB2 LEU A   2      22.286 -51.462 -10.543  1.00 25.26           H  
ATOM     27  HB3 LEU A   2      21.840 -51.772  -8.899  1.00 25.26           H  
ATOM     28  O   LEU A   2      19.259 -51.141  -9.658  1.00 25.26           O  
ATOM     29  CG  LEU A   2      23.682 -50.694  -9.096  1.00 25.26           C  
ATOM     30  HG  LEU A   2      23.661 -50.140  -8.157  1.00 25.26           H  
ATOM     31  CD1 LEU A   2      24.442 -51.993  -8.848  1.00 25.26           C  
ATOM     32 HD11 LEU A   2      25.453 -51.778  -8.501  1.00 25.26           H  
ATOM     33 HD12 LEU A   2      24.500 -52.583  -9.762  1.00 25.26           H  
ATOM     34 HD13 LEU A   2      23.937 -52.584  -8.084  1.00 25.26           H  
ATOM     35  CD2 LEU A   2      24.457 -49.876 -10.127  1.00 25.26           C  
ATOM     36 HD21 LEU A   2      24.545 -50.454 -11.047  1.00 25.26           H  
ATOM     37 HD22 LEU A   2      23.950 -48.928 -10.307  1.00 25.26           H  
ATOM     38 HD23 LEU A   2      25.456 -49.669  -9.742  1.00 25.26           H  
ATOM     39  N   LYS A   3      19.509 -49.890 -11.405  1.00 26.98           N  
ATOM     40  H   LYS A   3      18.653 -50.371 -11.644  1.00 26.98           H  
ATOM     41  CA  LYS A   3      20.041 -49.103 -12.531  1.00 26.98           C  
ATOM     42  HA  LYS A   3      20.070 -48.039 -12.293  1.00 26.98           H  
ATOM     43  C   LYS A   3      19.041 -49.365 -13.687  1.00 26.98           C  
ATOM     44  CB  LYS A   3      21.424 -49.649 -12.971  1.00 26.98           C  
ATOM     45  HB2 LYS A   3      21.324 -50.189 -13.913  1.00 26.98           H  
ATOM     46  HB3 LYS A   3      21.767 -50.406 -12.267  1.00 26.98           H  
ATOM     47  O   LYS A   3      18.377 -50.398 -13.674  1.00 26.98           O  
ATOM     48  CG  LYS A   3      22.531 -48.593 -13.107  1.00 26.98           C  
ATOM     49  HG2 LYS A   3      22.725 -48.159 -12.126  1.00 26.98           H  
ATOM     50  HG3 LYS A   3      22.203 -47.801 -13.781  1.00 26.98           H  
ATOM     51  CD  LYS A   3      23.819 -49.231 -13.664  1.00 26.98           C  
ATOM     52  HD2 LYS A   3      23.675 -49.428 -14.727  1.00 26.98           H  
ATOM     53  HD3 LYS A   3      23.999 -50.186 -13.170  1.00 26.98           H  
ATOM     54  CE  LYS A   3      25.039 -48.316 -13.473  1.00 26.98           C  
ATOM     55  HE2 LYS A   3      24.846 -47.375 -13.988  1.00 26.98           H  
ATOM     56  HE3 LYS A   3      25.151 -48.099 -12.411  1.00 26.98           H  
ATOM     57  NZ  LYS A   3      26.290 -48.933 -13.997  1.00 26.98           N  
ATOM     58  HZ1 LYS A   3      26.208 -49.119 -14.986  1.00 26.98           H  
ATOM     59  HZ2 LYS A   3      27.076 -48.313 -13.867  1.00 26.98           H  
ATOM     60  HZ3 LYS A   3      26.495 -49.803 -13.527  1.00 26.98           H  
ATOM     61  N   ASN A   4      19.104 -48.539 -14.735  1.00 30.27           N  
ATOM     62  H   ASN A   4      19.686 -47.722 -14.620  1.00 30.27           H  
ATOM     63  CA  ASN A   4      18.649 -48.803 -16.120  1.00 30.27           C  
ATOM     64  HA  ASN A   4      19.119 -48.033 -16.732  1.00 30.27           H  
ATOM     65  C   ASN A   4      17.131 -48.653 -16.367  1.00 30.27           C  
ATOM     66  CB  ASN A   4      19.226 -50.143 -16.623  1.00 30.27           C  
ATOM     67  HB2 ASN A   4      18.728 -50.970 -16.117  1.00 30.27           H  
ATOM     68  HB3 ASN A   4      19.017 -50.242 -17.689  1.00 30.27           H  
ATOM     69  O   ASN A   4      16.319 -49.170 -15.617  1.00 30.27           O  
ATOM     70  CG  ASN A   4      20.731 -50.274 -16.443  1.00 30.27           C  
ATOM     71  ND2 ASN A   4      21.234 -51.485 -16.408  1.00 30.27           N  
ATOM     72 HD21 ASN A   4      22.240 -51.575 -16.372  1.00 30.27           H  
ATOM     73 HD22 ASN A   4      20.626 -52.287 -16.492  1.00 30.27           H  
ATOM     74  OD1 ASN A   4      21.471 -49.309 -16.318  1.00 30.27           O  
ATOM     75  N   LYS A   5      16.666 -47.963 -17.415  1.00 29.38           N  
ATOM     76  H   LYS A   5      15.698 -47.696 -17.314  1.00 29.38           H  
ATOM     77  CA  LYS A   5      17.146 -47.917 -18.813  1.00 29.38           C  
ATOM     78  HA  LYS A   5      18.175 -48.268 -18.893  1.00 29.38           H  
ATOM     79  C   LYS A   5      17.073 -46.473 -19.365  1.00 29.38           C  
ATOM     80  CB  LYS A   5      16.203 -48.838 -19.616  1.00 29.38           C  
ATOM     81  HB2 LYS A   5      15.171 -48.538 -19.430  1.00 29.38           H  
ATOM     82  HB3 LYS A   5      16.395 -48.689 -20.678  1.00 29.38           H  
ATOM     83  O   LYS A   5      16.130 -45.770 -19.025  1.00 29.38           O  
ATOM     84  CG  LYS A   5      16.372 -50.341 -19.313  1.00 29.38           C  
ATOM     85  HG2 LYS A   5      17.291 -50.681 -19.790  1.00 29.38           H  
ATOM     86  HG3 LYS A   5      16.456 -50.516 -18.240  1.00 29.38           H  
ATOM     87  CD  LYS A   5      15.183 -51.163 -19.834  1.00 29.38           C  
ATOM     88  HD2 LYS A   5      14.982 -50.884 -20.869  1.00 29.38           H  
ATOM     89  HD3 LYS A   5      14.306 -50.929 -19.230  1.00 29.38           H  
ATOM     90  CE  LYS A   5      15.480 -52.669 -19.756  1.00 29.38           C  
ATOM     91  HE2 LYS A   5      16.348 -52.882 -20.379  1.00 29.38           H  
ATOM     92  HE3 LYS A   5      15.736 -52.921 -18.727  1.00 29.38           H  
ATOM     93  NZ  LYS A   5      14.324 -53.490 -20.208  1.00 29.38           N  
ATOM     94  HZ1 LYS A   5      14.554 -54.473 -20.198  1.00 29.38           H  
ATOM     95  HZ2 LYS A   5      14.053 -53.241 -21.148  1.00 29.38           H  
ATOM     96  HZ3 LYS A   5      13.527 -53.347 -19.604  1.00 29.38           H  
ATOM     97  N   THR A   6      18.116 -45.894 -19.985  1.00 28.21           N  
ATOM     98  H   THR A   6      18.164 -44.940 -19.657  1.00 28.21           H  
ATOM     99  CA  THR A   6      18.489 -45.933 -21.435  1.00 28.21           C  
ATOM    100  HA  THR A   6      19.109 -45.052 -21.599  1.00 28.21           H  
ATOM    101  C   THR A   6      17.292 -45.711 -22.371  1.00 28.21           C  
ATOM    102  CB  THR A   6      19.354 -47.137 -21.868  1.00 28.21           C  
ATOM    103  HB  THR A   6      19.211 -47.316 -22.933  1.00 28.21           H  
ATOM    104  O   THR A   6      16.284 -46.389 -22.225  1.00 28.21           O  
ATOM    105  CG2 THR A   6      20.840 -46.866 -21.648  1.00 28.21           C  
ATOM    106 HG21 THR A   6      21.428 -47.712 -22.004  1.00 28.21           H  
ATOM    107 HG22 THR A   6      21.033 -46.717 -20.586  1.00 28.21           H  
ATOM    108 HG23 THR A   6      21.146 -45.977 -22.199  1.00 28.21           H  
ATOM    109  OG1 THR A   6      19.072 -48.322 -21.161  1.00 28.21           O  
ATOM    110  HG1 THR A   6      19.399 -49.049 -21.697  1.00 28.21           H  
ATOM    111  N   ILE A   7      17.299 -44.756 -23.312  1.00 28.41           N  
ATOM    112  H   ILE A   7      16.371 -44.391 -23.473  1.00 28.41           H  
ATOM    113  CA  ILE A   7      18.121 -44.606 -24.544  1.00 28.41           C  
ATOM    114  HA  ILE A   7      19.152 -44.924 -24.391  1.00 28.41           H  
ATOM    115  C   ILE A   7      18.064 -43.095 -24.926  1.00 28.41           C  
ATOM    116  CB  ILE A   7      17.417 -45.477 -25.631  1.00 28.41           C  
ATOM    117  HB  ILE A   7      16.354 -45.240 -25.585  1.00 28.41           H  
ATOM    118  O   ILE A   7      16.976 -42.536 -24.900  1.00 28.41           O  
ATOM    119  CG1 ILE A   7      17.577 -47.001 -25.374  1.00 28.41           C  
ATOM    120 HG12 ILE A   7      17.508 -47.239 -24.313  1.00 28.41           H  
ATOM    121 HG13 ILE A   7      18.562 -47.328 -25.708  1.00 28.41           H  
ATOM    122  CG2 ILE A   7      17.866 -45.185 -27.073  1.00 28.41           C  
ATOM    123 HG21 ILE A   7      17.191 -45.672 -27.777  1.00 28.41           H  
ATOM    124 HG22 ILE A   7      17.823 -44.118 -27.292  1.00 28.41           H  
ATOM    125 HG23 ILE A   7      18.875 -45.555 -27.256  1.00 28.41           H  
ATOM    126  CD1 ILE A   7      16.502 -47.857 -26.054  1.00 28.41           C  
ATOM    127 HD11 ILE A   7      15.512 -47.528 -25.737  1.00 28.41           H  
ATOM    128 HD12 ILE A   7      16.637 -48.900 -25.770  1.00 28.41           H  
ATOM    129 HD13 ILE A   7      16.581 -47.778 -27.138  1.00 28.41           H  
ATOM    130  N   ILE A   8      19.149 -42.307 -25.015  1.00 26.49           N  
ATOM    131  H   ILE A   8      18.835 -41.375 -24.785  1.00 26.49           H  
ATOM    132  CA  ILE A   8      20.262 -42.200 -25.996  1.00 26.49           C  
ATOM    133  HA  ILE A   8      20.930 -41.522 -25.465  1.00 26.49           H  
ATOM    134  C   ILE A   8      19.908 -41.396 -27.277  1.00 26.49           C  
ATOM    135  CB  ILE A   8      21.090 -43.499 -26.186  1.00 26.49           C  
ATOM    136  HB  ILE A   8      20.382 -44.326 -26.234  1.00 26.49           H  
ATOM    137  O   ILE A   8      18.791 -41.501 -27.768  1.00 26.49           O  
ATOM    138  CG1 ILE A   8      21.966 -43.703 -24.931  1.00 26.49           C  
ATOM    139 HG12 ILE A   8      22.649 -42.861 -24.821  1.00 26.49           H  
ATOM    140 HG13 ILE A   8      21.323 -43.730 -24.051  1.00 26.49           H  
ATOM    141  CG2 ILE A   8      21.966 -43.619 -27.454  1.00 26.49           C  
ATOM    142 HG21 ILE A   8      22.134 -44.676 -27.660  1.00 26.49           H  
ATOM    143 HG22 ILE A   8      22.951 -43.169 -27.331  1.00 26.49           H  
ATOM    144 HG23 ILE A   8      21.460 -43.223 -28.334  1.00 26.49           H  
ATOM    145  CD1 ILE A   8      22.796 -44.991 -24.948  1.00 26.49           C  
ATOM    146 HD11 ILE A   8      22.152 -45.844 -25.163  1.00 26.49           H  
ATOM    147 HD12 ILE A   8      23.589 -44.932 -25.693  1.00 26.49           H  
ATOM    148 HD13 ILE A   8      23.252 -45.135 -23.969  1.00 26.49           H  
ATOM    149  N   PRO A   9      20.848 -40.545 -27.755  1.00 35.24           N  
ATOM    150  CA  PRO A   9      20.637 -39.189 -28.274  1.00 35.24           C  
ATOM    151  HA  PRO A   9      19.592 -38.885 -28.206  1.00 35.24           H  
ATOM    152  C   PRO A   9      21.126 -39.046 -29.728  1.00 35.24           C  
ATOM    153  CB  PRO A   9      21.510 -38.372 -27.307  1.00 35.24           C  
ATOM    154  HB2 PRO A   9      21.768 -37.382 -27.681  1.00 35.24           H  
ATOM    155  HB3 PRO A   9      20.981 -38.270 -26.359  1.00 35.24           H  
ATOM    156  O   PRO A   9      21.322 -40.058 -30.388  1.00 35.24           O  
ATOM    157  CG  PRO A   9      22.749 -39.243 -27.107  1.00 35.24           C  
ATOM    158  HG2 PRO A   9      23.079 -39.200 -26.069  1.00 35.24           H  
ATOM    159  HG3 PRO A   9      23.551 -38.937 -27.780  1.00 35.24           H  
ATOM    160  CD  PRO A   9      22.277 -40.633 -27.470  1.00 35.24           C  
ATOM    161  HD2 PRO A   9      22.527 -41.270 -26.622  1.00 35.24           H  
ATOM    162  HD3 PRO A   9      22.811 -40.979 -28.355  1.00 35.24           H  
ATOM    163  N   THR A  10      21.332 -37.807 -30.201  1.00 26.08           N  
ATOM    164  H   THR A  10      20.879 -37.066 -29.684  1.00 26.08           H  
ATOM    165  CA  THR A  10      22.223 -37.315 -31.295  1.00 26.08           C  
ATOM    166  HA  THR A  10      23.222 -37.139 -30.897  1.00 26.08           H  
ATOM    167  C   THR A  10      21.646 -35.950 -31.742  1.00 26.08           C  
ATOM    168  CB  THR A  10      22.344 -38.283 -32.502  1.00 26.08           C  
ATOM    169  HB  THR A  10      22.663 -37.728 -33.384  1.00 26.08           H  
ATOM    170  O   THR A  10      20.437 -35.780 -31.718  1.00 26.08           O  
ATOM    171  CG2 THR A  10      23.388 -39.396 -32.277  1.00 26.08           C  
ATOM    172 HG21 THR A  10      23.086 -40.302 -32.801  1.00 26.08           H  
ATOM    173 HG22 THR A  10      24.354 -39.093 -32.682  1.00 26.08           H  
ATOM    174 HG23 THR A  10      23.529 -39.619 -31.219  1.00 26.08           H  
ATOM    175  OG1 THR A  10      21.121 -38.888 -32.822  1.00 26.08           O  
ATOM    176  HG1 THR A  10      20.931 -39.489 -32.098  1.00 26.08           H  
ATOM    177  N   THR A  11      22.352 -34.869 -32.075  1.00 26.41           N  
ATOM    178  H   THR A  11      21.744 -34.096 -32.307  1.00 26.41           H  
ATOM    179  CA  THR A  11      23.762 -34.588 -32.376  1.00 26.41           C  
ATOM    180  HA  THR A  11      24.412 -34.929 -31.570  1.00 26.41           H  
ATOM    181  C   THR A  11      23.910 -33.070 -32.560  1.00 26.41           C  
ATOM    182  CB  THR A  11      24.183 -35.195 -33.737  1.00 26.41           C  
ATOM    183  HB  THR A  11      24.688 -34.444 -34.345  1.00 26.41           H  
ATOM    184  O   THR A  11      22.997 -32.464 -33.105  1.00 26.41           O  
ATOM    185  CG2 THR A  11      25.157 -36.350 -33.531  1.00 26.41           C  
ATOM    186 HG21 THR A  11      25.237 -36.932 -34.450  1.00 26.41           H  
ATOM    187 HG22 THR A  11      26.141 -35.961 -33.273  1.00 26.41           H  
ATOM    188 HG23 THR A  11      24.816 -36.987 -32.715  1.00 26.41           H  
ATOM    189  OG1 THR A  11      23.100 -35.662 -34.499  1.00 26.41           O  
ATOM    190  HG1 THR A  11      22.563 -34.914 -34.768  1.00 26.41           H  
ATOM    191  N   GLN A  12      25.105 -32.538 -32.241  1.00 26.28           N  
ATOM    192  H   GLN A  12      25.710 -33.117 -31.677  1.00 26.28           H  
ATOM    193  CA  GLN A  12      25.783 -31.412 -32.925  1.00 26.28           C  
ATOM    194  HA  GLN A  12      26.777 -31.323 -32.485  1.00 26.28           H  
ATOM    195  C   GLN A  12      25.146 -30.007 -32.812  1.00 26.28           C  
ATOM    196  CB  GLN A  12      25.968 -31.815 -34.405  1.00 26.28           C  
ATOM    197  HB2 GLN A  12      26.313 -30.961 -34.987  1.00 26.28           H  
ATOM    198  HB3 GLN A  12      24.999 -32.090 -34.822  1.00 26.28           H  
ATOM    199  O   GLN A  12      23.947 -29.837 -32.900  1.00 26.28           O  
ATOM    200  CG  GLN A  12      26.965 -32.971 -34.617  1.00 26.28           C  
ATOM    201  HG2 GLN A  12      26.749 -33.796 -33.939  1.00 26.28           H  
ATOM    202  HG3 GLN A  12      27.972 -32.620 -34.391  1.00 26.28           H  
ATOM    203  CD  GLN A  12      26.950 -33.508 -36.048  1.00 26.28           C  
ATOM    204  NE2 GLN A  12      27.802 -34.453 -36.375  1.00 26.28           N  
ATOM    205 HE21 GLN A  12      28.453 -34.845 -35.709  1.00 26.28           H  
ATOM    206 HE22 GLN A  12      27.730 -34.776 -37.329  1.00 26.28           H  
ATOM    207  OE1 GLN A  12      26.189 -33.096 -36.899  1.00 26.28           O  
ATOM    208  N   ASN A  13      25.858 -28.888 -32.707  1.00 23.30           N  
ATOM    209  H   ASN A  13      25.266 -28.080 -32.834  1.00 23.30           H  
ATOM    210  CA  ASN A  13      27.249 -28.534 -32.446  1.00 23.30           C  
ATOM    211  HA  ASN A  13      27.581 -28.970 -31.503  1.00 23.30           H  
ATOM    212  C   ASN A  13      27.242 -26.988 -32.330  1.00 23.30           C  
ATOM    213  CB  ASN A  13      28.156 -28.957 -33.636  1.00 23.30           C  
ATOM    214  HB2 ASN A  13      28.650 -28.080 -34.053  1.00 23.30           H  
ATOM    215  HB3 ASN A  13      27.548 -29.337 -34.457  1.00 23.30           H  
ATOM    216  O   ASN A  13      26.578 -26.333 -33.122  1.00 23.30           O  
ATOM    217  CG  ASN A  13      29.242 -29.966 -33.298  1.00 23.30           C  
ATOM    218  ND2 ASN A  13      29.822 -30.603 -34.289  1.00 23.30           N  
ATOM    219 HD21 ASN A  13      29.554 -30.418 -35.246  1.00 23.30           H  
ATOM    220 HD22 ASN A  13      30.574 -31.231 -34.047  1.00 23.30           H  
ATOM    221  OD1 ASN A  13      29.600 -30.182 -32.154  1.00 23.30           O  
ATOM    222  N   ILE A  14      28.080 -26.432 -31.446  1.00 22.10           N  
ATOM    223  H   ILE A  14      28.463 -27.068 -30.761  1.00 22.10           H  
ATOM    224  CA  ILE A  14      28.893 -25.222 -31.710  1.00 22.10           C  
ATOM    225  HA  ILE A  14      29.621 -25.204 -30.899  1.00 22.10           H  
ATOM    226  C   ILE A  14      28.223 -23.815 -31.656  1.00 22.10           C  
ATOM    227  CB  ILE A  14      29.749 -25.501 -32.981  1.00 22.10           C  
ATOM    228  HB  ILE A  14      29.077 -25.812 -33.782  1.00 22.10           H  
ATOM    229  O   ILE A  14      27.547 -23.370 -32.570  1.00 22.10           O  
ATOM    230  CG1 ILE A  14      30.745 -26.652 -32.679  1.00 22.10           C  
ATOM    231 HG12 ILE A  14      30.215 -27.516 -32.278  1.00 22.10           H  
ATOM    232 HG13 ILE A  14      31.449 -26.327 -31.913  1.00 22.10           H  
ATOM    233  CG2 ILE A  14      30.549 -24.336 -33.561  1.00 22.10           C  
ATOM    234 HG21 ILE A  14      30.841 -24.583 -34.582  1.00 22.10           H  
ATOM    235 HG22 ILE A  14      31.460 -24.178 -32.984  1.00 22.10           H  
ATOM    236 HG23 ILE A  14      29.926 -23.445 -33.647  1.00 22.10           H  
ATOM    237  CD1 ILE A  14      31.544 -27.135 -33.895  1.00 22.10           C  
ATOM    238 HD11 ILE A  14      30.877 -27.318 -34.737  1.00 22.10           H  
ATOM    239 HD12 ILE A  14      32.292 -26.394 -34.178  1.00 22.10           H  
ATOM    240 HD13 ILE A  14      32.057 -28.062 -33.642  1.00 22.10           H  
ATOM    241  N   ARG A  15      28.661 -23.087 -30.608  1.00 20.08           N  
ATOM    242  H   ARG A  15      28.962 -23.663 -29.835  1.00 20.08           H  
ATOM    243  CA  ARG A  15      29.157 -21.685 -30.533  1.00 20.08           C  
ATOM    244  HA  ARG A  15      29.620 -21.616 -29.548  1.00 20.08           H  
ATOM    245  C   ARG A  15      28.197 -20.477 -30.555  1.00 20.08           C  
ATOM    246  CB  ARG A  15      30.333 -21.449 -31.499  1.00 20.08           C  
ATOM    247  HB2 ARG A  15      30.598 -20.392 -31.481  1.00 20.08           H  
ATOM    248  HB3 ARG A  15      30.016 -21.667 -32.519  1.00 20.08           H  
ATOM    249  O   ARG A  15      27.775 -20.015 -31.599  1.00 20.08           O  
ATOM    250  CG  ARG A  15      31.585 -22.251 -31.113  1.00 20.08           C  
ATOM    251  HG2 ARG A  15      31.938 -21.912 -30.139  1.00 20.08           H  
ATOM    252  HG3 ARG A  15      31.338 -23.309 -31.024  1.00 20.08           H  
ATOM    253  CD  ARG A  15      32.710 -22.049 -32.142  1.00 20.08           C  
ATOM    254  HD2 ARG A  15      32.307 -22.184 -33.145  1.00 20.08           H  
ATOM    255  HD3 ARG A  15      33.069 -21.023 -32.063  1.00 20.08           H  
ATOM    256  NE  ARG A  15      33.833 -22.987 -31.913  1.00 20.08           N  
ATOM    257  HE  ARG A  15      33.847 -23.471 -31.027  1.00 20.08           H  
ATOM    258  NH1 ARG A  15      34.940 -22.627 -33.896  1.00 20.08           N  
ATOM    259 HH11 ARG A  15      35.723 -22.802 -34.509  1.00 20.08           H  
ATOM    260 HH12 ARG A  15      34.210 -21.994 -34.186  1.00 20.08           H  
ATOM    261  NH2 ARG A  15      35.811 -24.019 -32.387  1.00 20.08           N  
ATOM    262 HH21 ARG A  15      36.587 -24.171 -33.016  1.00 20.08           H  
ATOM    263 HH22 ARG A  15      35.800 -24.485 -31.491  1.00 20.08           H  
ATOM    264  CZ  ARG A  15      34.850 -23.207 -32.731  1.00 20.08           C  
ATOM    265  N   THR A  16      28.104 -19.891 -29.353  1.00 20.07           N  
ATOM    266  H   THR A  16      28.303 -20.533 -28.599  1.00 20.07           H  
ATOM    267  CA  THR A  16      28.414 -18.489 -28.976  1.00 20.07           C  
ATOM    268  HA  THR A  16      28.221 -18.466 -27.903  1.00 20.07           H  
ATOM    269  C   THR A  16      27.584 -17.322 -29.559  1.00 20.07           C  
ATOM    270  CB  THR A  16      29.931 -18.184 -29.123  1.00 20.07           C  
ATOM    271  HB  THR A  16      30.115 -17.747 -30.104  1.00 20.07           H  
ATOM    272  O   THR A  16      27.415 -17.203 -30.761  1.00 20.07           O  
ATOM    273  CG2 THR A  16      30.482 -17.277 -28.012  1.00 20.07           C  
ATOM    274 HG21 THR A  16      31.423 -16.830 -28.333  1.00 20.07           H  
ATOM    275 HG22 THR A  16      29.780 -16.483 -27.757  1.00 20.07           H  
ATOM    276 HG23 THR A  16      30.651 -17.854 -27.103  1.00 20.07           H  
ATOM    277  OG1 THR A  16      30.756 -19.324 -29.005  1.00 20.07           O  
ATOM    278  HG1 THR A  16      31.658 -19.000 -29.055  1.00 20.07           H  
ATOM    279  N   ILE A  17      27.296 -16.360 -28.658  1.00 19.57           N  
ATOM    280  H   ILE A  17      27.365 -16.651 -27.693  1.00 19.57           H  
ATOM    281  CA  ILE A  17      27.150 -14.891 -28.842  1.00 19.57           C  
ATOM    282  HA  ILE A  17      27.625 -14.492 -27.946  1.00 19.57           H  
ATOM    283  C   ILE A  17      25.714 -14.304 -28.789  1.00 19.57           C  
ATOM    284  CB  ILE A  17      28.044 -14.318 -29.990  1.00 19.57           C  
ATOM    285  HB  ILE A  17      27.738 -14.781 -30.928  1.00 19.57           H  
ATOM    286  O   ILE A  17      24.959 -14.378 -29.744  1.00 19.57           O  
ATOM    287  CG1 ILE A  17      29.533 -14.645 -29.728  1.00 19.57           C  
ATOM    288 HG12 ILE A  17      29.788 -14.392 -28.698  1.00 19.57           H  
ATOM    289 HG13 ILE A  17      29.649 -15.716 -29.892  1.00 19.57           H  
ATOM    290  CG2 ILE A  17      27.939 -12.808 -30.231  1.00 19.57           C  
ATOM    291 HG21 ILE A  17      28.611 -12.265 -29.566  1.00 19.57           H  
ATOM    292 HG22 ILE A  17      28.260 -12.596 -31.251  1.00 19.57           H  
ATOM    293 HG23 ILE A  17      26.910 -12.458 -30.157  1.00 19.57           H  
ATOM    294  CD1 ILE A  17      30.589 -14.016 -30.640  1.00 19.57           C  
ATOM    295 HD11 ILE A  17      30.332 -14.200 -31.683  1.00 19.57           H  
ATOM    296 HD12 ILE A  17      31.559 -14.466 -30.430  1.00 19.57           H  
ATOM    297 HD13 ILE A  17      30.663 -12.942 -30.465  1.00 19.57           H  
ATOM    298  N   ILE A  18      25.448 -13.641 -27.642  1.00 19.34           N  
ATOM    299  H   ILE A  18      26.080 -13.895 -26.896  1.00 19.34           H  
ATOM    300  CA  ILE A  18      24.797 -12.326 -27.388  1.00 19.34           C  
ATOM    301  HA  ILE A  18      24.679 -12.274 -26.306  1.00 19.34           H  
ATOM    302  C   ILE A  18      23.386 -12.057 -27.977  1.00 19.34           C  
ATOM    303  CB  ILE A  18      25.775 -11.164 -27.761  1.00 19.34           C  
ATOM    304  HB  ILE A  18      25.727 -11.031 -28.842  1.00 19.34           H  
ATOM    305  O   ILE A  18      23.223 -12.021 -29.186  1.00 19.34           O  
ATOM    306  CG1 ILE A  18      27.256 -11.378 -27.352  1.00 19.34           C  
ATOM    307 HG12 ILE A  18      27.346 -11.375 -26.266  1.00 19.34           H  
ATOM    308 HG13 ILE A  18      27.614 -12.358 -27.669  1.00 19.34           H  
ATOM    309  CG2 ILE A  18      25.395  -9.828 -27.093  1.00 19.34           C  
ATOM    310 HG21 ILE A  18      25.843  -9.737 -26.103  1.00 19.34           H  
ATOM    311 HG22 ILE A  18      24.318  -9.749 -26.946  1.00 19.34           H  
ATOM    312 HG23 ILE A  18      25.729  -8.995 -27.711  1.00 19.34           H  
ATOM    313  CD1 ILE A  18      28.206 -10.314 -27.933  1.00 19.34           C  
ATOM    314 HD11 ILE A  18      28.008 -10.157 -28.994  1.00 19.34           H  
ATOM    315 HD12 ILE A  18      28.079  -9.368 -27.408  1.00 19.34           H  
ATOM    316 HD13 ILE A  18      29.238 -10.639 -27.801  1.00 19.34           H  
ATOM    317  N   MET A  19      22.410 -11.684 -27.123  1.00 19.93           N  
ATOM    318  H   MET A  19      22.467 -12.105 -26.207  1.00 19.93           H  
ATOM    319  CA  MET A  19      21.714 -10.365 -27.134  1.00 19.93           C  
ATOM    320  HA  MET A  19      22.315  -9.700 -26.514  1.00 19.93           H  
ATOM    321  C   MET A  19      20.316 -10.343 -26.477  1.00 19.93           C  
ATOM    322  CB  MET A  19      21.597  -9.689 -28.523  1.00 19.93           C  
ATOM    323  HB2 MET A  19      20.769  -8.981 -28.501  1.00 19.93           H  
ATOM    324  HB3 MET A  19      21.350 -10.419 -29.293  1.00 19.93           H  
ATOM    325  O   MET A  19      19.413 -11.083 -26.837  1.00 19.93           O  
ATOM    326  CG  MET A  19      22.850  -8.878 -28.900  1.00 19.93           C  
ATOM    327  HG2 MET A  19      23.152  -8.283 -28.038  1.00 19.93           H  
ATOM    328  HG3 MET A  19      23.660  -9.561 -29.155  1.00 19.93           H  
ATOM    329  SD  MET A  19      22.663  -7.715 -30.267  1.00 19.93           S  
ATOM    330  CE  MET A  19      22.369  -8.902 -31.603  1.00 19.93           C  
ATOM    331  HE1 MET A  19      23.176  -9.634 -31.630  1.00 19.93           H  
ATOM    332  HE2 MET A  19      21.423  -9.418 -31.440  1.00 19.93           H  
ATOM    333  HE3 MET A  19      22.328  -8.375 -32.557  1.00 19.93           H  
ATOM    334  N   VAL A  20      20.163  -9.384 -25.554  1.00 20.35           N  
ATOM    335  H   VAL A  20      21.040  -9.068 -25.166  1.00 20.35           H  
ATOM    336  CA  VAL A  20      19.137  -8.320 -25.525  1.00 20.35           C  
ATOM    337  HA  VAL A  20      19.187  -7.905 -24.518  1.00 20.35           H  
ATOM    338  C   VAL A  20      17.658  -8.706 -25.743  1.00 20.35           C  
ATOM    339  CB  VAL A  20      19.560  -7.155 -26.459  1.00 20.35           C  
ATOM    340  HB  VAL A  20      19.478  -7.472 -27.499  1.00 20.35           H  
ATOM    341  O   VAL A  20      17.164  -8.797 -26.856  1.00 20.35           O  
ATOM    342  CG1 VAL A  20      18.689  -5.905 -26.273  1.00 20.35           C  
ATOM    343 HG11 VAL A  20      19.053  -5.106 -26.919  1.00 20.35           H  
ATOM    344 HG12 VAL A  20      18.718  -5.571 -25.236  1.00 20.35           H  
ATOM    345 HG13 VAL A  20      17.665  -6.124 -26.575  1.00 20.35           H  
ATOM    346  CG2 VAL A  20      21.009  -6.704 -26.196  1.00 20.35           C  
ATOM    347 HG21 VAL A  20      21.253  -5.861 -26.842  1.00 20.35           H  
ATOM    348 HG22 VAL A  20      21.719  -7.497 -26.429  1.00 20.35           H  
ATOM    349 HG23 VAL A  20      21.130  -6.400 -25.156  1.00 20.35           H  
ATOM    350  N   ASN A  21      16.919  -8.715 -24.628  1.00 21.90           N  
ATOM    351  H   ASN A  21      17.440  -8.911 -23.785  1.00 21.90           H  
ATOM    352  CA  ASN A  21      15.662  -7.981 -24.410  1.00 21.90           C  
ATOM    353  HA  ASN A  21      15.174  -8.464 -23.563  1.00 21.90           H  
ATOM    354  C   ASN A  21      14.624  -7.979 -25.564  1.00 21.90           C  
ATOM    355  CB  ASN A  21      16.074  -6.546 -23.969  1.00 21.90           C  
ATOM    356  HB2 ASN A  21      17.067  -6.582 -23.521  1.00 21.90           H  
ATOM    357  HB3 ASN A  21      16.144  -5.887 -24.834  1.00 21.90           H  
ATOM    358  O   ASN A  21      14.599  -7.043 -26.355  1.00 21.90           O  
ATOM    359  CG  ASN A  21      15.192  -5.886 -22.930  1.00 21.90           C  
ATOM    360  ND2 ASN A  21      15.548  -4.697 -22.498  1.00 21.90           N  
ATOM    361 HD21 ASN A  21      16.423  -4.300 -22.809  1.00 21.90           H  
ATOM    362 HD22 ASN A  21      15.092  -4.371 -21.658  1.00 21.90           H  
ATOM    363  OD1 ASN A  21      14.189  -6.406 -22.480  1.00 21.90           O  
ATOM    364  N   THR A  22      13.678  -8.925 -25.595  1.00 23.17           N  
ATOM    365  H   THR A  22      13.879  -9.807 -25.144  1.00 23.17           H  
ATOM    366  CA  THR A  22      12.257  -8.695 -25.963  1.00 23.17           C  
ATOM    367  HA  THR A  22      11.871  -7.949 -25.269  1.00 23.17           H  
ATOM    368  C   THR A  22      11.413  -9.957 -25.756  1.00 23.17           C  
ATOM    369  CB  THR A  22      12.004  -8.175 -27.400  1.00 23.17           C  
ATOM    370  HB  THR A  22      11.131  -8.680 -27.813  1.00 23.17           H  
ATOM    371  O   THR A  22      11.875 -11.071 -25.957  1.00 23.17           O  
ATOM    372  CG2 THR A  22      11.692  -6.671 -27.408  1.00 23.17           C  
ATOM    373 HG21 THR A  22      12.479  -6.090 -26.927  1.00 23.17           H  
ATOM    374 HG22 THR A  22      11.594  -6.341 -28.442  1.00 23.17           H  
ATOM    375 HG23 THR A  22      10.744  -6.499 -26.898  1.00 23.17           H  
ATOM    376  OG1 THR A  22      13.070  -8.393 -28.280  1.00 23.17           O  
ATOM    377  HG1 THR A  22      13.873  -8.082 -27.857  1.00 23.17           H  
ATOM    378  N   MET A  23      10.165  -9.758 -25.315  1.00 21.98           N  
ATOM    379  H   MET A  23       9.852  -8.803 -25.217  1.00 21.98           H  
ATOM    380  CA  MET A  23       9.143 -10.790 -25.127  1.00 21.98           C  
ATOM    381  HA  MET A  23       9.410 -11.439 -24.293  1.00 21.98           H  
ATOM    382  C   MET A  23       8.935 -11.648 -26.379  1.00 21.98           C  
ATOM    383  CB  MET A  23       7.790 -10.105 -24.857  1.00 21.98           C  
ATOM    384  HB2 MET A  23       6.996 -10.834 -25.020  1.00 21.98           H  
ATOM    385  HB3 MET A  23       7.640  -9.296 -25.572  1.00 21.98           H  
ATOM    386  O   MET A  23       8.730 -11.101 -27.456  1.00 21.98           O  
ATOM    387  CG  MET A  23       7.604  -9.568 -23.441  1.00 21.98           C  
ATOM    388  HG2 MET A  23       7.712 -10.400 -22.745  1.00 21.98           H  
ATOM    389  HG3 MET A  23       8.367  -8.823 -23.218  1.00 21.98           H  
ATOM    390  SD  MET A  23       5.960  -8.832 -23.226  1.00 21.98           S  
ATOM    391  CE  MET A  23       5.633  -9.249 -21.492  1.00 21.98           C  
ATOM    392  HE1 MET A  23       6.400  -8.814 -20.852  1.00 21.98           H  
ATOM    393  HE2 MET A  23       5.630 -10.333 -21.371  1.00 21.98           H  
ATOM    394  HE3 MET A  23       4.657  -8.861 -21.204  1.00 21.98           H  
ATOM    395  N   THR A  24       8.834 -12.962 -26.199  1.00 23.90           N  
ATOM    396  H   THR A  24       9.220 -13.370 -25.360  1.00 23.90           H  
ATOM    397  CA  THR A  24       7.899 -13.827 -26.933  1.00 23.90           C  
ATOM    398  HA  THR A  24       6.963 -13.282 -27.052  1.00 23.90           H  
ATOM    399  C   THR A  24       7.601 -15.052 -26.073  1.00 23.90           C  
ATOM    400  CB  THR A  24       8.364 -14.258 -28.339  1.00 23.90           C  
ATOM    401  HB  THR A  24       8.085 -15.299 -28.501  1.00 23.90           H  
ATOM    402  O   THR A  24       8.466 -15.590 -25.385  1.00 23.90           O  
ATOM    403  CG2 THR A  24       7.707 -13.424 -29.441  1.00 23.90           C  
ATOM    404 HG21 THR A  24       7.983 -13.842 -30.409  1.00 23.90           H  
ATOM    405 HG22 THR A  24       6.622 -13.469 -29.345  1.00 23.90           H  
ATOM    406 HG23 THR A  24       8.036 -12.385 -29.408  1.00 23.90           H  
ATOM    407  OG1 THR A  24       9.754 -14.135 -28.495  1.00 23.90           O  
ATOM    408  HG1 THR A  24       9.974 -13.209 -28.372  1.00 23.90           H  
ATOM    409  N   SER A  25       6.326 -15.412 -26.043  1.00 21.62           N  
ATOM    410  H   SER A  25       5.695 -14.988 -26.708  1.00 21.62           H  
ATOM    411  CA  SER A  25       5.723 -16.496 -25.283  1.00 21.62           C  
ATOM    412  HA  SER A  25       5.869 -16.319 -24.218  1.00 21.62           H  
ATOM    413  C   SER A  25       6.318 -17.855 -25.650  1.00 21.62           C  
ATOM    414  CB  SER A  25       4.213 -16.487 -25.583  1.00 21.62           C  
ATOM    415  HB2 SER A  25       3.792 -17.474 -25.390  1.00 21.62           H  
ATOM    416  HB3 SER A  25       3.727 -15.767 -24.925  1.00 21.62           H  
ATOM    417  O   SER A  25       6.213 -18.310 -26.783  1.00 21.62           O  
ATOM    418  OG  SER A  25       3.961 -16.104 -26.930  1.00 21.62           O  
ATOM    419  HG  SER A  25       3.091 -16.416 -27.188  1.00 21.62           H  
ATOM    420  N   ILE A  26       6.870 -18.541 -24.651  1.00 23.58           N  
ATOM    421  H   ILE A  26       7.035 -18.069 -23.773  1.00 23.58           H  
ATOM    422  CA  ILE A  26       7.055 -19.991 -24.669  1.00 23.58           C  
ATOM    423  HA  ILE A  26       6.454 -20.417 -25.473  1.00 23.58           H  
ATOM    424  C   ILE A  26       6.498 -20.501 -23.344  1.00 23.58           C  
ATOM    425  CB  ILE A  26       8.523 -20.400 -24.933  1.00 23.58           C  
ATOM    426  HB  ILE A  26       9.156 -19.959 -24.163  1.00 23.58           H  
ATOM    427  O   ILE A  26       7.069 -20.291 -22.275  1.00 23.58           O  
ATOM    428  CG1 ILE A  26       8.983 -19.874 -26.314  1.00 23.58           C  
ATOM    429 HG12 ILE A  26       8.340 -20.284 -27.093  1.00 23.58           H  
ATOM    430 HG13 ILE A  26       8.884 -18.788 -26.331  1.00 23.58           H  
ATOM    431  CG2 ILE A  26       8.661 -21.935 -24.862  1.00 23.58           C  
ATOM    432 HG21 ILE A  26       9.700 -22.229 -25.008  1.00 23.58           H  
ATOM    433 HG22 ILE A  26       8.043 -22.406 -25.626  1.00 23.58           H  
ATOM    434 HG23 ILE A  26       8.361 -22.300 -23.880  1.00 23.58           H  
ATOM    435  CD1 ILE A  26      10.443 -20.177 -26.670  1.00 23.58           C  
ATOM    436 HD11 ILE A  26      10.582 -21.244 -26.844  1.00 23.58           H  
ATOM    437 HD12 ILE A  26      10.707 -19.643 -27.583  1.00 23.58           H  
ATOM    438 HD13 ILE A  26      11.098 -19.845 -25.865  1.00 23.58           H  
ATOM    439  N   SER A  27       5.333 -21.139 -23.421  1.00 23.54           N  
ATOM    440  H   SER A  27       4.918 -21.249 -24.334  1.00 23.54           H  
ATOM    441  CA  SER A  27       4.817 -22.013 -22.374  1.00 23.54           C  
ATOM    442  HA  SER A  27       4.575 -21.440 -21.479  1.00 23.54           H  
ATOM    443  C   SER A  27       5.868 -23.075 -22.057  1.00 23.54           C  
ATOM    444  CB  SER A  27       3.558 -22.711 -22.922  1.00 23.54           C  
ATOM    445  HB2 SER A  27       3.218 -23.460 -22.207  1.00 23.54           H  
ATOM    446  HB3 SER A  27       2.766 -21.975 -23.061  1.00 23.54           H  
ATOM    447  O   SER A  27       6.233 -23.774 -22.992  1.00 23.54           O  
ATOM    448  OG  SER A  27       3.832 -23.335 -24.168  1.00 23.54           O  
ATOM    449  HG  SER A  27       4.687 -23.766 -24.094  1.00 23.54           H  
ATOM    450  N   ILE A  28       6.333 -23.202 -20.805  1.00 23.00           N  
ATOM    451  H   ILE A  28       6.193 -22.411 -20.193  1.00 23.00           H  
ATOM    452  CA  ILE A  28       6.813 -24.445 -20.156  1.00 23.00           C  
ATOM    453  HA  ILE A  28       5.983 -25.151 -20.154  1.00 23.00           H  
ATOM    454  C   ILE A  28       7.167 -24.151 -18.669  1.00 23.00           C  
ATOM    455  CB  ILE A  28       7.987 -25.132 -20.930  1.00 23.00           C  
ATOM    456  HB  ILE A  28       8.624 -24.348 -21.341  1.00 23.00           H  
ATOM    457  O   ILE A  28       8.004 -23.310 -18.352  1.00 23.00           O  
ATOM    458  CG1 ILE A  28       7.527 -26.088 -22.071  1.00 23.00           C  
ATOM    459 HG12 ILE A  28       6.471 -25.960 -22.311  1.00 23.00           H  
ATOM    460 HG13 ILE A  28       7.584 -27.126 -21.743  1.00 23.00           H  
ATOM    461  CG2 ILE A  28       8.862 -26.025 -20.028  1.00 23.00           C  
ATOM    462 HG21 ILE A  28       8.257 -26.774 -19.517  1.00 23.00           H  
ATOM    463 HG22 ILE A  28       9.622 -26.526 -20.628  1.00 23.00           H  
ATOM    464 HG23 ILE A  28       9.391 -25.416 -19.295  1.00 23.00           H  
ATOM    465  CD1 ILE A  28       8.384 -25.960 -23.342  1.00 23.00           C  
ATOM    466 HD11 ILE A  28       8.371 -24.937 -23.717  1.00 23.00           H  
ATOM    467 HD12 ILE A  28       7.994 -26.625 -24.112  1.00 23.00           H  
ATOM    468 HD13 ILE A  28       9.414 -26.240 -23.120  1.00 23.00           H  
ATOM    469  N   SER A  29       6.566 -24.944 -17.772  1.00 29.04           N  
ATOM    470  H   SER A  29       5.888 -25.578 -18.169  1.00 29.04           H  
ATOM    471  CA  SER A  29       6.761 -25.079 -16.309  1.00 29.04           C  
ATOM    472  HA  SER A  29       6.320 -26.055 -16.107  1.00 29.04           H  
ATOM    473  C   SER A  29       5.991 -24.123 -15.371  1.00 29.04           C  
ATOM    474  CB  SER A  29       8.230 -25.290 -15.916  1.00 29.04           C  
ATOM    475  HB2 SER A  29       8.759 -25.803 -16.719  1.00 29.04           H  
ATOM    476  HB3 SER A  29       8.271 -25.914 -15.023  1.00 29.04           H  
ATOM    477  O   SER A  29       6.031 -22.905 -15.477  1.00 29.04           O  
ATOM    478  OG  SER A  29       8.869 -24.074 -15.624  1.00 29.04           O  
ATOM    479  HG  SER A  29       8.711 -23.483 -16.364  1.00 29.04           H  
ATOM    480  N   THR A  30       5.248 -24.729 -14.441  1.00 32.35           N  
ATOM    481  H   THR A  30       5.329 -25.733 -14.371  1.00 32.35           H  
ATOM    482  CA  THR A  30       4.052 -24.199 -13.760  1.00 32.35           C  
ATOM    483  HA  THR A  30       3.645 -23.390 -14.367  1.00 32.35           H  
ATOM    484  C   THR A  30       4.273 -23.587 -12.370  1.00 32.35           C  
ATOM    485  CB  THR A  30       2.989 -25.320 -13.687  1.00 32.35           C  
ATOM    486  HB  THR A  30       2.196 -25.066 -12.985  1.00 32.35           H  
ATOM    487  O   THR A  30       3.326 -23.532 -11.600  1.00 32.35           O  
ATOM    488  CG2 THR A  30       2.319 -25.575 -15.034  1.00 32.35           C  
ATOM    489 HG21 THR A  30       1.818 -24.667 -15.370  1.00 32.35           H  
ATOM    490 HG22 THR A  30       3.059 -25.875 -15.775  1.00 32.35           H  
ATOM    491 HG23 THR A  30       1.578 -26.368 -14.926  1.00 32.35           H  
ATOM    492  OG1 THR A  30       3.604 -26.530 -13.284  1.00 32.35           O  
ATOM    493  HG1 THR A  30       3.645 -26.488 -12.325  1.00 32.35           H  
ATOM    494  N   ASP A  31       5.473 -23.126 -12.013  1.00 44.57           N  
ATOM    495  H   ASP A  31       6.213 -23.141 -12.700  1.00 44.57           H  
ATOM    496  CA  ASP A  31       5.700 -22.357 -10.774  1.00 44.57           C  
ATOM    497  HA  ASP A  31       4.851 -21.701 -10.580  1.00 44.57           H  
ATOM    498  C   ASP A  31       6.964 -21.487 -10.938  1.00 44.57           C  
ATOM    499  CB  ASP A  31       5.889 -23.287  -9.551  1.00 44.57           C  
ATOM    500  HB2 ASP A  31       6.246 -22.671  -8.726  1.00 44.57           H  
ATOM    501  HB3 ASP A  31       6.675 -24.005  -9.785  1.00 44.57           H  
ATOM    502  O   ASP A  31       8.070 -21.948 -10.649  1.00 44.57           O  
ATOM    503  CG  ASP A  31       4.668 -24.048  -9.018  1.00 44.57           C  
ATOM    504  OD1 ASP A  31       3.663 -23.395  -8.656  1.00 44.57           O  
ATOM    505  OD2 ASP A  31       4.824 -25.284  -8.805  1.00 44.57           O  
ATOM    506  N   ILE A  32       6.828 -20.249 -11.428  1.00 47.52           N  
ATOM    507  H   ILE A  32       5.902 -19.903 -11.638  1.00 47.52           H  
ATOM    508  CA  ILE A  32       7.936 -19.279 -11.445  1.00 47.52           C  
ATOM    509  HA  ILE A  32       8.867 -19.809 -11.646  1.00 47.52           H  
ATOM    510  C   ILE A  32       8.033 -18.651 -10.054  1.00 47.52           C  
ATOM    511  CB  ILE A  32       7.761 -18.207 -12.550  1.00 47.52           C  
ATOM    512  HB  ILE A  32       6.807 -17.703 -12.393  1.00 47.52           H  
ATOM    513  O   ILE A  32       7.051 -18.110  -9.551  1.00 47.52           O  
ATOM    514  CG1 ILE A  32       7.744 -18.876 -13.945  1.00 47.52           C  
ATOM    515 HG12 ILE A  32       6.974 -19.647 -13.963  1.00 47.52           H  
ATOM    516 HG13 ILE A  32       8.704 -19.360 -14.127  1.00 47.52           H  
ATOM    517  CG2 ILE A  32       8.887 -17.153 -12.468  1.00 47.52           C  
ATOM    518 HG21 ILE A  32       8.747 -16.389 -13.233  1.00 47.52           H  
ATOM    519 HG22 ILE A  32       9.857 -17.631 -12.603  1.00 47.52           H  
ATOM    520 HG23 ILE A  32       8.860 -16.639 -11.507  1.00 47.52           H  
ATOM    521  CD1 ILE A  32       7.442 -17.919 -15.106  1.00 47.52           C  
ATOM    522 HD11 ILE A  32       8.270 -17.226 -15.258  1.00 47.52           H  
ATOM    523 HD12 ILE A  32       6.528 -17.361 -14.900  1.00 47.52           H  
ATOM    524 HD13 ILE A  32       7.306 -18.496 -16.020  1.00 47.52           H  
ATOM    525  N   TYR A  33       9.211 -18.712  -9.431  1.00 49.63           N  
ATOM    526  H   TYR A  33       9.965 -19.205  -9.886  1.00 49.63           H  
ATOM    527  CA  TYR A  33       9.442 -18.099  -8.119  1.00 49.63           C  
ATOM    528  HA  TYR A  33       8.486 -17.820  -7.674  1.00 49.63           H  
ATOM    529  C   TYR A  33      10.305 -16.845  -8.223  1.00 49.63           C  
ATOM    530  CB  TYR A  33      10.107 -19.092  -7.167  1.00 49.63           C  
ATOM    531  HB2 TYR A  33      10.381 -18.553  -6.260  1.00 49.63           H  
ATOM    532  HB3 TYR A  33      11.036 -19.459  -7.603  1.00 49.63           H  
ATOM    533  O   TYR A  33      11.465 -16.943  -8.587  1.00 49.63           O  
ATOM    534  CG  TYR A  33       9.255 -20.273  -6.787  1.00 49.63           C  
ATOM    535  CD1 TYR A  33       8.364 -20.143  -5.714  1.00 49.63           C  
ATOM    536  HD1 TYR A  33       8.274 -19.202  -5.192  1.00 49.63           H  
ATOM    537  CD2 TYR A  33       9.330 -21.480  -7.509  1.00 49.63           C  
ATOM    538  HD2 TYR A  33       9.982 -21.557  -8.367  1.00 49.63           H  
ATOM    539  CE1 TYR A  33       7.544 -21.224  -5.372  1.00 49.63           C  
ATOM    540  HE1 TYR A  33       6.800 -21.081  -4.602  1.00 49.63           H  
ATOM    541  CE2 TYR A  33       8.531 -22.577  -7.134  1.00 49.63           C  
ATOM    542  HE2 TYR A  33       8.573 -23.498  -7.696  1.00 49.63           H  
ATOM    543  OH  TYR A  33       6.844 -23.495  -5.685  1.00 49.63           O  
ATOM    544  HH  TYR A  33       6.254 -23.234  -4.974  1.00 49.63           H  
ATOM    545  CZ  TYR A  33       7.635 -22.452  -6.055  1.00 49.63           C  
ATOM    546  N   PHE A  34       9.793 -15.684  -7.850  1.00 52.16           N  
ATOM    547  H   PHE A  34       8.826 -15.670  -7.561  1.00 52.16           H  
ATOM    548  CA  PHE A  34      10.541 -14.441  -7.713  1.00 52.16           C  
ATOM    549  HA  PHE A  34      11.242 -14.368  -8.544  1.00 52.16           H  
ATOM    550  C   PHE A  34      11.324 -14.411  -6.400  1.00 52.16           C  
ATOM    551  CB  PHE A  34       9.582 -13.254  -7.827  1.00 52.16           C  
ATOM    552  HB2 PHE A  34      10.154 -12.329  -7.752  1.00 52.16           H  
ATOM    553  HB3 PHE A  34       8.876 -13.276  -6.996  1.00 52.16           H  
ATOM    554  O   PHE A  34      10.750 -14.596  -5.330  1.00 52.16           O  
ATOM    555  CG  PHE A  34       8.817 -13.256  -9.132  1.00 52.16           C  
ATOM    556  CD1 PHE A  34       9.434 -12.772 -10.300  1.00 52.16           C  
ATOM    557  HD1 PHE A  34      10.434 -12.366 -10.251  1.00 52.16           H  
ATOM    558  CD2 PHE A  34       7.521 -13.801  -9.195  1.00 52.16           C  
ATOM    559  HD2 PHE A  34       7.048 -14.192  -8.306  1.00 52.16           H  
ATOM    560  CE1 PHE A  34       8.752 -12.826 -11.529  1.00 52.16           C  
ATOM    561  HE1 PHE A  34       9.222 -12.456 -12.427  1.00 52.16           H  
ATOM    562  CE2 PHE A  34       6.841 -13.862 -10.424  1.00 52.16           C  
ATOM    563  HE2 PHE A  34       5.854 -14.296 -10.473  1.00 52.16           H  
ATOM    564  CZ  PHE A  34       7.456 -13.371 -11.589  1.00 52.16           C  
ATOM    565  HZ  PHE A  34       6.930 -13.423 -12.531  1.00 52.16           H  
ATOM    566  N   VAL A  35      12.624 -14.146  -6.447  1.00 52.82           N  
ATOM    567  H   VAL A  35      13.012 -13.909  -7.349  1.00 52.82           H  
ATOM    568  CA  VAL A  35      13.408 -13.821  -5.252  1.00 52.82           C  
ATOM    569  HA  VAL A  35      13.202 -14.557  -4.474  1.00 52.82           H  
ATOM    570  C   VAL A  35      12.966 -12.449  -4.750  1.00 52.82           C  
ATOM    571  CB  VAL A  35      14.914 -13.845  -5.561  1.00 52.82           C  
ATOM    572  HB  VAL A  35      15.118 -13.184  -6.404  1.00 52.82           H  
ATOM    573  O   VAL A  35      13.184 -11.443  -5.391  1.00 52.82           O  
ATOM    574  CG1 VAL A  35      15.725 -13.371  -4.347  1.00 52.82           C  
ATOM    575 HG11 VAL A  35      15.381 -13.886  -3.449  1.00 52.82           H  
ATOM    576 HG12 VAL A  35      16.787 -13.561  -4.506  1.00 52.82           H  
ATOM    577 HG13 VAL A  35      15.593 -12.298  -4.214  1.00 52.82           H  
ATOM    578  CG2 VAL A  35      15.379 -15.254  -5.951  1.00 52.82           C  
ATOM    579 HG21 VAL A  35      14.810 -15.614  -6.808  1.00 52.82           H  
ATOM    580 HG22 VAL A  35      15.247 -15.938  -5.113  1.00 52.82           H  
ATOM    581 HG23 VAL A  35      16.432 -15.225  -6.234  1.00 52.82           H  
ATOM    582  N   HIS A  36      12.344 -12.355  -3.588  1.00 54.01           N  
ATOM    583  H   HIS A  36      12.139 -13.205  -3.084  1.00 54.01           H  
ATOM    584  CA  HIS A  36      11.915 -11.068  -3.047  1.00 54.01           C  
ATOM    585  HA  HIS A  36      11.570 -10.416  -3.850  1.00 54.01           H  
ATOM    586  C   HIS A  36      13.043 -10.336  -2.310  1.00 54.01           C  
ATOM    587  CB  HIS A  36      10.746 -11.337  -2.108  1.00 54.01           C  
ATOM    588  HB2 HIS A  36      11.049 -12.046  -1.338  1.00 54.01           H  
ATOM    589  HB3 HIS A  36       9.937 -11.792  -2.679  1.00 54.01           H  
ATOM    590  O   HIS A  36      13.289  -9.146  -2.481  1.00 54.01           O  
ATOM    591  CG  HIS A  36      10.281 -10.067  -1.469  1.00 54.01           C  
ATOM    592  CD2 HIS A  36       9.516  -9.115  -2.073  1.00 54.01           C  
ATOM    593  HD2 HIS A  36       9.068  -9.188  -3.054  1.00 54.01           H  
ATOM    594  ND1 HIS A  36      10.798  -9.509  -0.322  1.00 54.01           N  
ATOM    595  HD1 HIS A  36      11.489  -9.926   0.285  1.00 54.01           H  
ATOM    596  CE1 HIS A  36      10.348  -8.252  -0.232  1.00 54.01           C  
ATOM    597  HE1 HIS A  36      10.616  -7.547   0.541  1.00 54.01           H  
ATOM    598  NE2 HIS A  36       9.574  -7.968  -1.280  1.00 54.01           N  
ATOM    599  N   SER A  37      13.708 -11.057  -1.414  1.00 49.66           N  
ATOM    600  H   SER A  37      13.502 -12.044  -1.356  1.00 49.66           H  
ATOM    601  CA  SER A  37      14.703 -10.507  -0.498  1.00 49.66           C  
ATOM    602  HA  SER A  37      15.327  -9.790  -1.032  1.00 49.66           H  
ATOM    603  C   SER A  37      15.583 -11.626   0.024  1.00 49.66           C  
ATOM    604  CB  SER A  37      14.022  -9.790   0.680  1.00 49.66           C  
ATOM    605  HB2 SER A  37      14.777  -9.485   1.405  1.00 49.66           H  
ATOM    606  HB3 SER A  37      13.526  -8.893   0.310  1.00 49.66           H  
ATOM    607  O   SER A  37      15.161 -12.783   0.057  1.00 49.66           O  
ATOM    608  OG  SER A  37      13.060 -10.618   1.320  1.00 49.66           O  
ATOM    609  HG  SER A  37      13.466 -11.470   1.496  1.00 49.66           H  
ATOM    610  N   TYR A  38      16.769 -11.282   0.511  1.00 55.05           N  
ATOM    611  H   TYR A  38      17.059 -10.314   0.499  1.00 55.05           H  
ATOM    612  CA  TYR A  38      17.611 -12.211   1.247  1.00 55.05           C  
ATOM    613  HA  TYR A  38      17.084 -13.160   1.349  1.00 55.05           H  
ATOM    614  C   TYR A  38      17.881 -11.699   2.659  1.00 55.05           C  
ATOM    615  CB  TYR A  38      18.902 -12.495   0.479  1.00 55.05           C  
ATOM    616  HB2 TYR A  38      18.664 -12.744  -0.555  1.00 55.05           H  
ATOM    617  HB3 TYR A  38      19.362 -13.377   0.926  1.00 55.05           H  
ATOM    618  O   TYR A  38      17.800 -10.505   2.944  1.00 55.05           O  
ATOM    619  CG  TYR A  38      19.890 -11.348   0.516  1.00 55.05           C  
ATOM    620  CD1 TYR A  38      19.779 -10.311  -0.422  1.00 55.05           C  
ATOM    621  HD1 TYR A  38      19.007 -10.355  -1.176  1.00 55.05           H  
ATOM    622  CD2 TYR A  38      20.872 -11.282   1.523  1.00 55.05           C  
ATOM    623  HD2 TYR A  38      20.944 -12.072   2.256  1.00 55.05           H  
ATOM    624  CE1 TYR A  38      20.663  -9.219  -0.382  1.00 55.05           C  
ATOM    625  HE1 TYR A  38      20.601  -8.425  -1.112  1.00 55.05           H  
ATOM    626  CE2 TYR A  38      21.746 -10.178   1.584  1.00 55.05           C  
ATOM    627  HE2 TYR A  38      22.502 -10.123   2.354  1.00 55.05           H  
ATOM    628  OH  TYR A  38      22.521  -8.111   0.625  1.00 55.05           O  
ATOM    629  HH  TYR A  38      23.160  -8.152   1.340  1.00 55.05           H  
ATOM    630  CZ  TYR A  38      21.651  -9.153   0.616  1.00 55.05           C  
ATOM    631  N   TYR A  39      18.218 -12.623   3.544  1.00 55.46           N  
ATOM    632  H   TYR A  39      18.235 -13.586   3.240  1.00 55.46           H  
ATOM    633  CA  TYR A  39      18.632 -12.343   4.906  1.00 55.46           C  
ATOM    634  HA  TYR A  39      18.923 -11.297   4.997  1.00 55.46           H  
ATOM    635  C   TYR A  39      19.844 -13.210   5.228  1.00 55.46           C  
ATOM    636  CB  TYR A  39      17.451 -12.603   5.845  1.00 55.46           C  
ATOM    637  HB2 TYR A  39      17.059 -13.604   5.666  1.00 55.46           H  
ATOM    638  HB3 TYR A  39      16.656 -11.895   5.613  1.00 55.46           H  
ATOM    639  O   TYR A  39      19.824 -14.413   4.986  1.00 55.46           O  
ATOM    640  CG  TYR A  39      17.808 -12.464   7.307  1.00 55.46           C  
ATOM    641  CD1 TYR A  39      17.901 -13.606   8.125  1.00 55.46           C  
ATOM    642  HD1 TYR A  39      17.701 -14.588   7.723  1.00 55.46           H  
ATOM    643  CD2 TYR A  39      18.066 -11.187   7.842  1.00 55.46           C  
ATOM    644  HD2 TYR A  39      17.990 -10.313   7.212  1.00 55.46           H  
ATOM    645  CE1 TYR A  39      18.241 -13.469   9.483  1.00 55.46           C  
ATOM    646  HE1 TYR A  39      18.294 -14.327  10.136  1.00 55.46           H  
ATOM    647  CE2 TYR A  39      18.430 -11.051   9.195  1.00 55.46           C  
ATOM    648  HE2 TYR A  39      18.638 -10.075   9.608  1.00 55.46           H  
ATOM    649  OH  TYR A  39      18.849 -12.077  11.326  1.00 55.46           O  
ATOM    650  HH  TYR A  39      19.108 -11.189  11.579  1.00 55.46           H  
ATOM    651  CZ  TYR A  39      18.518 -12.196  10.016  1.00 55.46           C  
ATOM    652  N   VAL A  40      20.912 -12.604   5.747  1.00 54.02           N  
ATOM    653  H   VAL A  40      20.848 -11.623   5.978  1.00 54.02           H  
ATOM    654  CA  VAL A  40      22.065 -13.350   6.257  1.00 54.02           C  
ATOM    655  HA  VAL A  40      22.032 -14.369   5.871  1.00 54.02           H  
ATOM    656  C   VAL A  40      21.940 -13.415   7.769  1.00 54.02           C  
ATOM    657  CB  VAL A  40      23.414 -12.764   5.807  1.00 54.02           C  
ATOM    658  HB  VAL A  40      23.507 -11.735   6.155  1.00 54.02           H  
ATOM    659  O   VAL A  40      22.116 -12.407   8.451  1.00 54.02           O  
ATOM    660  CG1 VAL A  40      24.577 -13.593   6.369  1.00 54.02           C  
ATOM    661 HG11 VAL A  40      25.521 -13.243   5.952  1.00 54.02           H  
ATOM    662 HG12 VAL A  40      24.615 -13.493   7.454  1.00 54.02           H  
ATOM    663 HG13 VAL A  40      24.428 -14.643   6.119  1.00 54.02           H  
ATOM    664  CG2 VAL A  40      23.533 -12.778   4.278  1.00 54.02           C  
ATOM    665 HG21 VAL A  40      22.746 -12.168   3.835  1.00 54.02           H  
ATOM    666 HG22 VAL A  40      23.446 -13.801   3.910  1.00 54.02           H  
ATOM    667 HG23 VAL A  40      24.497 -12.368   3.976  1.00 54.02           H  
ATOM    668  N   ASP A  41      21.639 -14.603   8.270  1.00 55.06           N  
ATOM    669  H   ASP A  41      21.573 -15.384   7.633  1.00 55.06           H  
ATOM    670  CA  ASP A  41      21.670 -14.903   9.694  1.00 55.06           C  
ATOM    671  HA  ASP A  41      21.346 -14.025  10.252  1.00 55.06           H  
ATOM    672  C   ASP A  41      23.097 -15.265  10.116  1.00 55.06           C  
ATOM    673  CB  ASP A  41      20.698 -16.045   9.979  1.00 55.06           C  
ATOM    674  HB2 ASP A  41      19.773 -15.869   9.429  1.00 55.06           H  
ATOM    675  HB3 ASP A  41      21.146 -16.970   9.614  1.00 55.06           H  
ATOM    676  O   ASP A  41      23.892 -15.746   9.299  1.00 55.06           O  
ATOM    677  CG  ASP A  41      20.355 -16.212  11.457  1.00 55.06           C  
ATOM    678  OD1 ASP A  41      20.774 -15.343  12.253  1.00 55.06           O  
ATOM    679  OD2 ASP A  41      19.691 -17.230  11.743  1.00 55.06           O  
ATOM    680  N   SER A  42      23.444 -15.049  11.381  1.00 60.21           N  
ATOM    681  H   SER A  42      22.701 -14.824  12.027  1.00 60.21           H  
ATOM    682  CA  SER A  42      24.746 -15.445  11.912  1.00 60.21           C  
ATOM    683  HA  SER A  42      25.121 -16.257  11.289  1.00 60.21           H  
ATOM    684  C   SER A  42      24.648 -15.987  13.326  1.00 60.21           C  
ATOM    685  CB  SER A  42      25.767 -14.307  11.829  1.00 60.21           C  
ATOM    686  HB2 SER A  42      26.751 -14.728  12.038  1.00 60.21           H  
ATOM    687  HB3 SER A  42      25.772 -13.903  10.816  1.00 60.21           H  
ATOM    688  O   SER A  42      24.171 -15.300  14.222  1.00 60.21           O  
ATOM    689  OG  SER A  42      25.516 -13.261  12.750  1.00 60.21           O  
ATOM    690  HG  SER A  42      24.851 -13.592  13.358  1.00 60.21           H  
ATOM    691  N   GLU A  43      25.203 -17.171  13.532  1.00 66.42           N  
ATOM    692  H   GLU A  43      25.595 -17.661  12.740  1.00 66.42           H  
ATOM    693  CA  GLU A  43      25.234 -17.881  14.803  1.00 66.42           C  
ATOM    694  HA  GLU A  43      24.612 -17.360  15.531  1.00 66.42           H  
ATOM    695  C   GLU A  43      26.675 -17.940  15.321  1.00 66.42           C  
ATOM    696  CB  GLU A  43      24.629 -19.265  14.567  1.00 66.42           C  
ATOM    697  HB2 GLU A  43      25.295 -19.833  13.917  1.00 66.42           H  
ATOM    698  HB3 GLU A  43      23.673 -19.137  14.059  1.00 66.42           H  
ATOM    699  O   GLU A  43      27.608 -18.240  14.571  1.00 66.42           O  
ATOM    700  CG  GLU A  43      24.379 -20.047  15.859  1.00 66.42           C  
ATOM    701  HG2 GLU A  43      25.331 -20.211  16.362  1.00 66.42           H  
ATOM    702  HG3 GLU A  43      23.746 -19.447  16.513  1.00 66.42           H  
ATOM    703  CD  GLU A  43      23.705 -21.404  15.589  1.00 66.42           C  
ATOM    704  OE1 GLU A  43      23.274 -22.023  16.586  1.00 66.42           O  
ATOM    705  OE2 GLU A  43      23.647 -21.830  14.403  1.00 66.42           O  
ATOM    706  N   LEU A  44      26.887 -17.615  16.596  1.00 67.43           N  
ATOM    707  H   LEU A  44      26.090 -17.462  17.197  1.00 67.43           H  
ATOM    708  CA  LEU A  44      28.218 -17.657  17.198  1.00 67.43           C  
ATOM    709  HA  LEU A  44      28.915 -17.176  16.512  1.00 67.43           H  
ATOM    710  C   LEU A  44      28.644 -19.124  17.389  1.00 67.43           C  
ATOM    711  CB  LEU A  44      28.204 -16.875  18.528  1.00 67.43           C  
ATOM    712  HB2 LEU A  44      27.929 -17.556  19.333  1.00 67.43           H  
ATOM    713  HB3 LEU A  44      27.433 -16.105  18.493  1.00 67.43           H  
ATOM    714  O   LEU A  44      27.958 -19.868  18.082  1.00 67.43           O  
ATOM    715  CG  LEU A  44      29.563 -16.213  18.830  1.00 67.43           C  
ATOM    716  HG  LEU A  44      30.337 -16.652  18.199  1.00 67.43           H  
ATOM    717  CD1 LEU A  44      29.492 -14.709  18.552  1.00 67.43           C  
ATOM    718 HD11 LEU A  44      29.177 -14.546  17.521  1.00 67.43           H  
ATOM    719 HD12 LEU A  44      28.783 -14.234  19.230  1.00 67.43           H  
ATOM    720 HD13 LEU A  44      30.479 -14.270  18.692  1.00 67.43           H  
ATOM    721  CD2 LEU A  44      29.974 -16.414  20.287  1.00 67.43           C  
ATOM    722 HD21 LEU A  44      30.942 -15.944  20.461  1.00 67.43           H  
ATOM    723 HD22 LEU A  44      29.227 -15.983  20.953  1.00 67.43           H  
ATOM    724 HD23 LEU A  44      30.066 -17.481  20.489  1.00 67.43           H  
ATOM    725  N   LEU A  45      29.767 -19.539  16.795  1.00 62.72           N  
ATOM    726  H   LEU A  45      30.323 -18.862  16.291  1.00 62.72           H  
ATOM    727  CA  LEU A  45      30.283 -20.912  16.911  1.00 62.72           C  
ATOM    728  HA  LEU A  45      29.466 -21.576  17.194  1.00 62.72           H  
ATOM    729  C   LEU A  45      31.357 -21.016  17.995  1.00 62.72           C  
ATOM    730  CB  LEU A  45      30.837 -21.355  15.547  1.00 62.72           C  
ATOM    731  HB2 LEU A  45      31.735 -20.776  15.330  1.00 62.72           H  
ATOM    732  HB3 LEU A  45      30.089 -21.112  14.793  1.00 62.72           H  
ATOM    733  O   LEU A  45      31.381 -21.961  18.777  1.00 62.72           O  
ATOM    734  CG  LEU A  45      31.170 -22.860  15.467  1.00 62.72           C  
ATOM    735  HG  LEU A  45      31.737 -23.162  16.347  1.00 62.72           H  
ATOM    736  CD1 LEU A  45      29.907 -23.716  15.367  1.00 62.72           C  
ATOM    737 HD11 LEU A  45      29.308 -23.419  14.507  1.00 62.72           H  
ATOM    738 HD12 LEU A  45      30.177 -24.768  15.275  1.00 62.72           H  
ATOM    739 HD13 LEU A  45      29.307 -23.600  16.270  1.00 62.72           H  
ATOM    740  CD2 LEU A  45      32.037 -23.147  14.241  1.00 62.72           C  
ATOM    741 HD21 LEU A  45      32.966 -22.582  14.309  1.00 62.72           H  
ATOM    742 HD22 LEU A  45      32.276 -24.210  14.207  1.00 62.72           H  
ATOM    743 HD23 LEU A  45      31.498 -22.873  13.334  1.00 62.72           H  
ATOM    744  N   THR A  46      32.262 -20.040  18.031  1.00 63.05           N  
ATOM    745  H   THR A  46      32.151 -19.273  17.382  1.00 63.05           H  
ATOM    746  CA  THR A  46      33.313 -19.891  19.045  1.00 63.05           C  
ATOM    747  HA  THR A  46      32.982 -20.367  19.968  1.00 63.05           H  
ATOM    748  C   THR A  46      33.530 -18.405  19.337  1.00 63.05           C  
ATOM    749  CB  THR A  46      34.640 -20.550  18.615  1.00 63.05           C  
ATOM    750  HB  THR A  46      35.336 -20.475  19.450  1.00 63.05           H  
ATOM    751  O   THR A  46      32.966 -17.545  18.663  1.00 63.05           O  
ATOM    752  CG2 THR A  46      34.523 -22.029  18.251  1.00 63.05           C  
ATOM    753 HG21 THR A  46      33.930 -22.153  17.345  1.00 63.05           H  
ATOM    754 HG22 THR A  46      34.039 -22.567  19.066  1.00 63.05           H  
ATOM    755 HG23 THR A  46      35.515 -22.454  18.095  1.00 63.05           H  
ATOM    756  OG1 THR A  46      35.221 -19.896  17.509  1.00 63.05           O  
ATOM    757  HG1 THR A  46      36.009 -20.395  17.281  1.00 63.05           H  
ATOM    758  N   SER A  47      34.387 -18.069  20.305  1.00 61.31           N  
ATOM    759  H   SER A  47      34.868 -18.791  20.824  1.00 61.31           H  
ATOM    760  CA  SER A  47      34.786 -16.676  20.577  1.00 61.31           C  
ATOM    761  HA  SER A  47      33.920 -16.122  20.941  1.00 61.31           H  
ATOM    762  C   SER A  47      35.313 -15.938  19.338  1.00 61.31           C  
ATOM    763  CB  SER A  47      35.870 -16.656  21.660  1.00 61.31           C  
ATOM    764  HB2 SER A  47      35.431 -16.939  22.617  1.00 61.31           H  
ATOM    765  HB3 SER A  47      36.278 -15.649  21.745  1.00 61.31           H  
ATOM    766  O   SER A  47      35.131 -14.728  19.218  1.00 61.31           O  
ATOM    767  OG  SER A  47      36.906 -17.570  21.337  1.00 61.31           O  
ATOM    768  HG  SER A  47      37.707 -17.287  21.784  1.00 61.31           H  
ATOM    769  N   ASN A  48      35.915 -16.670  18.395  1.00 72.01           N  
ATOM    770  H   ASN A  48      36.009 -17.660  18.571  1.00 72.01           H  
ATOM    771  CA  ASN A  48      36.558 -16.108  17.210  1.00 72.01           C  
ATOM    772  HA  ASN A  48      36.633 -15.026  17.319  1.00 72.01           H  
ATOM    773  C   ASN A  48      35.781 -16.351  15.911  1.00 72.01           C  
ATOM    774  CB  ASN A  48      37.987 -16.669  17.128  1.00 72.01           C  
ATOM    775  HB2 ASN A  48      38.452 -16.327  16.203  1.00 72.01           H  
ATOM    776  HB3 ASN A  48      37.950 -17.759  17.107  1.00 72.01           H  
ATOM    777  O   ASN A  48      36.066 -15.678  14.924  1.00 72.01           O  
ATOM    778  CG  ASN A  48      38.874 -16.218  18.278  1.00 72.01           C  
ATOM    779  ND2 ASN A  48      39.985 -16.882  18.491  1.00 72.01           N  
ATOM    780 HD21 ASN A  48      40.568 -16.536  19.239  1.00 72.01           H  
ATOM    781 HD22 ASN A  48      40.261 -17.646  17.890  1.00 72.01           H  
ATOM    782  OD1 ASN A  48      38.602 -15.273  18.995  1.00 72.01           O  
ATOM    783  N   ASN A  49      34.811 -17.272  15.889  1.00 59.54           N  
ATOM    784  H   ASN A  49      34.548 -17.725  16.752  1.00 59.54           H  
ATOM    785  CA  ASN A  49      34.114 -17.677  14.669  1.00 59.54           C  
ATOM    786  HA  ASN A  49      34.387 -17.004  13.856  1.00 59.54           H  
ATOM    787  C   ASN A  49      32.593 -17.609  14.818  1.00 59.54           C  
ATOM    788  CB  ASN A  49      34.541 -19.097  14.264  1.00 59.54           C  
ATOM    789  HB2 ASN A  49      34.289 -19.791  15.066  1.00 59.54           H  
ATOM    790  HB3 ASN A  49      33.981 -19.390  13.376  1.00 59.54           H  
ATOM    791  O   ASN A  49      32.024 -18.026  15.826  1.00 59.54           O  
ATOM    792  CG  ASN A  49      36.015 -19.218  13.923  1.00 59.54           C  
ATOM    793  ND2 ASN A  49      36.620 -20.349  14.202  1.00 59.54           N  
ATOM    794 HD21 ASN A  49      37.588 -20.411  13.919  1.00 59.54           H  
ATOM    795 HD22 ASN A  49      36.109 -21.122  14.603  1.00 59.54           H  
ATOM    796  OD1 ASN A  49      36.634 -18.330  13.369  1.00 59.54           O  
ATOM    797  N   ARG A  50      31.930 -17.195  13.743  1.00 70.61           N  
ATOM    798  H   ARG A  50      32.473 -16.888  12.949  1.00 70.61           H  
ATOM    799  CA  ARG A  50      30.483 -17.305  13.550  1.00 70.61           C  
ATOM    800  HA  ARG A  50      30.059 -17.892  14.365  1.00 70.61           H  
ATOM    801  C   ARG A  50      30.177 -18.070  12.270  1.00 70.61           C  
ATOM    802  CB  ARG A  50      29.825 -15.920  13.599  1.00 70.61           C  
ATOM    803  HB2 ARG A  50      28.751 -16.033  13.451  1.00 70.61           H  
ATOM    804  HB3 ARG A  50      29.987 -15.498  14.591  1.00 70.61           H  
ATOM    805  O   ARG A  50      30.922 -17.988  11.292  1.00 70.61           O  
ATOM    806  CG  ARG A  50      30.380 -14.953  12.544  1.00 70.61           C  
ATOM    807  HG2 ARG A  50      31.450 -14.809  12.698  1.00 70.61           H  
ATOM    808  HG3 ARG A  50      30.204 -15.348  11.544  1.00 70.61           H  
ATOM    809  CD  ARG A  50      29.691 -13.602  12.683  1.00 70.61           C  
ATOM    810  HD2 ARG A  50      28.624 -13.738  12.504  1.00 70.61           H  
ATOM    811  HD3 ARG A  50      29.833 -13.240  13.702  1.00 70.61           H  
ATOM    812  NE  ARG A  50      30.241 -12.617  11.737  1.00 70.61           N  
ATOM    813  HE  ARG A  50      31.129 -12.830  11.307  1.00 70.61           H  
ATOM    814  NH1 ARG A  50      28.564 -11.086  12.009  1.00 70.61           N  
ATOM    815 HH11 ARG A  50      28.071 -11.756  12.582  1.00 70.61           H  
ATOM    816 HH12 ARG A  50      28.111 -10.218  11.763  1.00 70.61           H  
ATOM    817  NH2 ARG A  50      30.273 -10.614  10.663  1.00 70.61           N  
ATOM    818 HH21 ARG A  50      29.868  -9.703  10.501  1.00 70.61           H  
ATOM    819 HH22 ARG A  50      31.237 -10.751  10.396  1.00 70.61           H  
ATOM    820  CZ  ARG A  50      29.696 -11.450  11.471  1.00 70.61           C  
ATOM    821  N   VAL A  51      29.082 -18.810  12.277  1.00 77.51           N  
ATOM    822  H   VAL A  51      28.507 -18.786  13.107  1.00 77.51           H  
ATOM    823  CA  VAL A  51      28.517 -19.469  11.101  1.00 77.51           C  
ATOM    824  HA  VAL A  51      29.288 -19.603  10.342  1.00 77.51           H  
ATOM    825  C   VAL A  51      27.435 -18.561  10.540  1.00 77.51           C  
ATOM    826  CB  VAL A  51      27.958 -20.855  11.466  1.00 77.51           C  
ATOM    827  HB  VAL A  51      27.209 -20.761  12.253  1.00 77.51           H  
ATOM    828  O   VAL A  51      26.535 -18.155  11.264  1.00 77.51           O  
ATOM    829  CG1 VAL A  51      27.337 -21.532  10.248  1.00 77.51           C  
ATOM    830 HG11 VAL A  51      26.968 -22.519  10.525  1.00 77.51           H  
ATOM    831 HG12 VAL A  51      28.105 -21.626   9.480  1.00 77.51           H  
ATOM    832 HG13 VAL A  51      26.494 -20.952   9.873  1.00 77.51           H  
ATOM    833  CG2 VAL A  51      29.082 -21.785  11.934  1.00 77.51           C  
ATOM    834 HG21 VAL A  51      28.657 -22.738  12.247  1.00 77.51           H  
ATOM    835 HG22 VAL A  51      29.603 -21.339  12.781  1.00 77.51           H  
ATOM    836 HG23 VAL A  51      29.798 -21.954  11.130  1.00 77.51           H  
ATOM    837  N   CYS A  52      27.518 -18.218   9.262  1.00 65.51           N  
ATOM    838  H   CYS A  52      28.308 -18.545   8.724  1.00 65.51           H  
ATOM    839  CA  CYS A  52      26.511 -17.421   8.578  1.00 65.51           C  
ATOM    840  HA  CYS A  52      25.859 -16.971   9.327  1.00 65.51           H  
ATOM    841  C   CYS A  52      25.631 -18.307   7.689  1.00 65.51           C  
ATOM    842  CB  CYS A  52      27.176 -16.277   7.801  1.00 65.51           C  
ATOM    843  HB2 CYS A  52      26.387 -15.677   7.348  1.00 65.51           H  
ATOM    844  HB3 CYS A  52      27.822 -16.689   7.025  1.00 65.51           H  
ATOM    845  O   CYS A  52      26.148 -19.165   6.969  1.00 65.51           O  
ATOM    846  SG  CYS A  52      28.137 -15.197   8.901  1.00 65.51           S  
ATOM    847  HG  CYS A  52      27.141 -15.015   9.773  1.00 65.51           H  
ATOM    848  N   TYR A  53      24.322 -18.062   7.694  1.00 63.08           N  
ATOM    849  H   TYR A  53      23.986 -17.312   8.281  1.00 63.08           H  
ATOM    850  CA  TYR A  53      23.327 -18.742   6.863  1.00 63.08           C  
ATOM    851  HA  TYR A  53      23.815 -19.495   6.246  1.00 63.08           H  
ATOM    852  C   TYR A  53      22.642 -17.726   5.952  1.00 63.08           C  
ATOM    853  CB  TYR A  53      22.276 -19.442   7.737  1.00 63.08           C  
ATOM    854  HB2 TYR A  53      21.586 -19.979   7.086  1.00 63.08           H  
ATOM    855  HB3 TYR A  53      21.692 -18.684   8.258  1.00 63.08           H  
ATOM    856  O   TYR A  53      22.243 -16.661   6.411  1.00 63.08           O  
ATOM    857  CG  TYR A  53      22.826 -20.412   8.763  1.00 63.08           C  
ATOM    858  CD1 TYR A  53      23.128 -21.740   8.397  1.00 63.08           C  
ATOM    859  HD1 TYR A  53      23.021 -22.050   7.368  1.00 63.08           H  
ATOM    860  CD2 TYR A  53      23.015 -19.989  10.093  1.00 63.08           C  
ATOM    861  HD2 TYR A  53      22.773 -18.978  10.387  1.00 63.08           H  
ATOM    862  CE1 TYR A  53      23.603 -22.646   9.369  1.00 63.08           C  
ATOM    863  HE1 TYR A  53      23.860 -23.663   9.112  1.00 63.08           H  
ATOM    864  CE2 TYR A  53      23.487 -20.892  11.062  1.00 63.08           C  
ATOM    865  HE2 TYR A  53      23.599 -20.580  12.090  1.00 63.08           H  
ATOM    866  OH  TYR A  53      24.187 -23.101  11.656  1.00 63.08           O  
ATOM    867  HH  TYR A  53      24.111 -22.729  12.538  1.00 63.08           H  
ATOM    868  CZ  TYR A  53      23.776 -22.223  10.707  1.00 63.08           C  
ATOM    869  N   LEU A  54      22.473 -18.053   4.673  1.00 62.48           N  
ATOM    870  H   LEU A  54      22.785 -18.958   4.348  1.00 62.48           H  
ATOM    871  CA  LEU A  54      21.709 -17.223   3.745  1.00 62.48           C  
ATOM    872  HA  LEU A  54      21.656 -16.203   4.125  1.00 62.48           H  
ATOM    873  C   LEU A  54      20.281 -17.761   3.654  1.00 62.48           C  
ATOM    874  CB  LEU A  54      22.446 -17.171   2.396  1.00 62.48           C  
ATOM    875  HB2 LEU A  54      23.402 -16.672   2.554  1.00 62.48           H  
ATOM    876  HB3 LEU A  54      22.660 -18.187   2.066  1.00 62.48           H  
ATOM    877  O   LEU A  54      20.079 -18.915   3.295  1.00 62.48           O  
ATOM    878  CG  LEU A  54      21.695 -16.432   1.276  1.00 62.48           C  
ATOM    879  HG  LEU A  54      20.680 -16.818   1.184  1.00 62.48           H  
ATOM    880  CD1 LEU A  54      21.652 -14.932   1.555  1.00 62.48           C  
ATOM    881 HD11 LEU A  54      22.656 -14.555   1.752  1.00 62.48           H  
ATOM    882 HD12 LEU A  54      21.257 -14.416   0.680  1.00 62.48           H  
ATOM    883 HD13 LEU A  54      21.006 -14.730   2.410  1.00 62.48           H  
ATOM    884  CD2 LEU A  54      22.403 -16.629  -0.062  1.00 62.48           C  
ATOM    885 HD21 LEU A  54      21.826 -16.155  -0.855  1.00 62.48           H  
ATOM    886 HD22 LEU A  54      23.385 -16.156  -0.024  1.00 62.48           H  
ATOM    887 HD23 LEU A  54      22.506 -17.691  -0.286  1.00 62.48           H  
ATOM    888  N   TYR A  55      19.303 -16.922   3.953  1.00 55.70           N  
ATOM    889  H   TYR A  55      19.553 -16.000   4.281  1.00 55.70           H  
ATOM    890  CA  TYR A  55      17.887 -17.167   3.721  1.00 55.70           C  
ATOM    891  HA  TYR A  55      17.731 -18.221   3.489  1.00 55.70           H  
ATOM    892  C   TYR A  55      17.424 -16.334   2.535  1.00 55.70           C  
ATOM    893  CB  TYR A  55      17.075 -16.833   4.970  1.00 55.70           C  
ATOM    894  HB2 TYR A  55      16.018 -16.908   4.717  1.00 55.70           H  
ATOM    895  HB3 TYR A  55      17.273 -15.803   5.264  1.00 55.70           H  
ATOM    896  O   TYR A  55      17.806 -15.174   2.395  1.00 55.70           O  
ATOM    897  CG  TYR A  55      17.349 -17.747   6.142  1.00 55.70           C  
ATOM    898  CD1 TYR A  55      16.589 -18.922   6.308  1.00 55.70           C  
ATOM    899  HD1 TYR A  55      15.816 -19.173   5.596  1.00 55.70           H  
ATOM    900  CD2 TYR A  55      18.365 -17.427   7.064  1.00 55.70           C  
ATOM    901  HD2 TYR A  55      18.959 -16.535   6.934  1.00 55.70           H  
ATOM    902  CE1 TYR A  55      16.834 -19.772   7.403  1.00 55.70           C  
ATOM    903  HE1 TYR A  55      16.249 -20.669   7.547  1.00 55.70           H  
ATOM    904  CE2 TYR A  55      18.596 -18.270   8.166  1.00 55.70           C  
ATOM    905  HE2 TYR A  55      19.351 -18.030   8.900  1.00 55.70           H  
ATOM    906  OH  TYR A  55      18.073 -20.239   9.413  1.00 55.70           O  
ATOM    907  HH  TYR A  55      18.602 -19.777  10.067  1.00 55.70           H  
ATOM    908  CZ  TYR A  55      17.833 -19.439   8.341  1.00 55.70           C  
ATOM    909  N   ILE A  56      16.597 -16.921   1.683  1.00 57.76           N  
ATOM    910  H   ILE A  56      16.322 -17.875   1.868  1.00 57.76           H  
ATOM    911  CA  ILE A  56      16.083 -16.311   0.463  1.00 57.76           C  
ATOM    912  HA  ILE A  56      16.336 -15.251   0.446  1.00 57.76           H  
ATOM    913  C   ILE A  56      14.570 -16.433   0.505  1.00 57.76           C  
ATOM    914  CB  ILE A  56      16.711 -16.966  -0.785  1.00 57.76           C  
ATOM    915  HB  ILE A  56      16.444 -18.022  -0.809  1.00 57.76           H  
ATOM    916  O   ILE A  56      14.025 -17.528   0.640  1.00 57.76           O  
ATOM    917  CG1 ILE A  56      18.252 -16.838  -0.703  1.00 57.76           C  
ATOM    918 HG12 ILE A  56      18.529 -15.787  -0.618  1.00 57.76           H  
ATOM    919 HG13 ILE A  56      18.607 -17.356   0.189  1.00 57.76           H  
ATOM    920  CG2 ILE A  56      16.166 -16.288  -2.052  1.00 57.76           C  
ATOM    921 HG21 ILE A  56      15.079 -16.356  -2.088  1.00 57.76           H  
ATOM    922 HG22 ILE A  56      16.461 -15.239  -2.055  1.00 57.76           H  
ATOM    923 HG23 ILE A  56      16.555 -16.774  -2.947  1.00 57.76           H  
ATOM    924  CD1 ILE A  56      19.013 -17.452  -1.871  1.00 57.76           C  
ATOM    925 HD11 ILE A  56      18.696 -18.488  -1.991  1.00 57.76           H  
ATOM    926 HD12 ILE A  56      20.082 -17.441  -1.658  1.00 57.76           H  
ATOM    927 HD13 ILE A  56      18.837 -16.873  -2.779  1.00 57.76           H  
ATOM    928  N   LEU A  57      13.893 -15.296   0.424  1.00 54.27           N  
ATOM    929  H   LEU A  57      14.407 -14.440   0.274  1.00 54.27           H  
ATOM    930  CA  LEU A  57      12.448 -15.241   0.329  1.00 54.27           C  
ATOM    931  HA  LEU A  57      12.029 -16.086   0.875  1.00 54.27           H  
ATOM    932  C   LEU A  57      12.060 -15.363  -1.143  1.00 54.27           C  
ATOM    933  CB  LEU A  57      11.956 -13.937   0.972  1.00 54.27           C  
ATOM    934  HB2 LEU A  57      12.194 -13.111   0.302  1.00 54.27           H  
ATOM    935  HB3 LEU A  57      12.492 -13.769   1.906  1.00 54.27           H  
ATOM    936  O   LEU A  57      12.510 -14.569  -1.963  1.00 54.27           O  
ATOM    937  CG  LEU A  57      10.447 -13.948   1.267  1.00 54.27           C  
ATOM    938  HG  LEU A  57       9.896 -14.321   0.403  1.00 54.27           H  
ATOM    939  CD1 LEU A  57      10.135 -14.813   2.492  1.00 54.27           C  
ATOM    940 HD11 LEU A  57      10.724 -14.484   3.348  1.00 54.27           H  
ATOM    941 HD12 LEU A  57      10.354 -15.860   2.279  1.00 54.27           H  
ATOM    942 HD13 LEU A  57       9.077 -14.731   2.741  1.00 54.27           H  
ATOM    943  CD2 LEU A  57       9.974 -12.532   1.577  1.00 54.27           C  
ATOM    944 HD21 LEU A  57      10.531 -12.117   2.417  1.00 54.27           H  
ATOM    945 HD22 LEU A  57       8.911 -12.546   1.814  1.00 54.27           H  
ATOM    946 HD23 LEU A  57      10.109 -11.896   0.701  1.00 54.27           H  
ATOM    947  N   LEU A  58      11.239 -16.351  -1.462  1.00 56.14           N  
ATOM    948  H   LEU A  58      10.917 -16.948  -0.714  1.00 56.14           H  
ATOM    949  CA  LEU A  58      10.701 -16.626  -2.782  1.00 56.14           C  
ATOM    950  HA  LEU A  58      11.192 -15.986  -3.515  1.00 56.14           H  
ATOM    951  C   LEU A  58       9.202 -16.340  -2.804  1.00 56.14           C  
ATOM    952  CB  LEU A  58      10.953 -18.088  -3.154  1.00 56.14           C  
ATOM    953  HB2 LEU A  58      10.515 -18.256  -4.138  1.00 56.14           H  
ATOM    954  HB3 LEU A  58      10.410 -18.714  -2.446  1.00 56.14           H  
ATOM    955  O   LEU A  58       8.485 -16.710  -1.879  1.00 56.14           O  
ATOM    956  CG  LEU A  58      12.414 -18.547  -3.169  1.00 56.14           C  
ATOM    957  HG  LEU A  58      12.824 -18.530  -2.159  1.00 56.14           H  
ATOM    958  CD1 LEU A  58      12.434 -19.979  -3.687  1.00 56.14           C  
ATOM    959 HD11 LEU A  58      11.980 -20.016  -4.677  1.00 56.14           H  
ATOM    960 HD12 LEU A  58      13.464 -20.329  -3.755  1.00 56.14           H  
ATOM    961 HD13 LEU A  58      11.865 -20.626  -3.019  1.00 56.14           H  
ATOM    962  CD2 LEU A  58      13.278 -17.678  -4.074  1.00 56.14           C  
ATOM    963 HD21 LEU A  58      14.285 -18.093  -4.121  1.00 56.14           H  
ATOM    964 HD22 LEU A  58      13.345 -16.674  -3.656  1.00 56.14           H  
ATOM    965 HD23 LEU A  58      12.839 -17.611  -5.069  1.00 56.14           H  
ATOM    966  N   LEU A  59       8.715 -15.741  -3.875  1.00 50.89           N  
ATOM    967  H   LEU A  59       9.367 -15.440  -4.586  1.00 50.89           H  
ATOM    968  CA  LEU A  59       7.306 -15.467  -4.121  1.00 50.89           C  
ATOM    969  HA  LEU A  59       6.680 -15.846  -3.313  1.00 50.89           H  
ATOM    970  C   LEU A  59       6.902 -16.161  -5.410  1.00 50.89           C  
ATOM    971  CB  LEU A  59       7.104 -13.951  -4.267  1.00 50.89           C  
ATOM    972  HB2 LEU A  59       7.780 -13.595  -5.044  1.00 50.89           H  
ATOM    973  HB3 LEU A  59       6.086 -13.762  -4.608  1.00 50.89           H  
ATOM    974  O   LEU A  59       7.585 -16.015  -6.410  1.00 50.89           O  
ATOM    975  CG  LEU A  59       7.355 -13.134  -2.993  1.00 50.89           C  
ATOM    976  HG  LEU A  59       8.302 -13.425  -2.536  1.00 50.89           H  
ATOM    977  CD1 LEU A  59       7.412 -11.653  -3.359  1.00 50.89           C  
ATOM    978 HD11 LEU A  59       8.214 -11.472  -4.075  1.00 50.89           H  
ATOM    979 HD12 LEU A  59       6.468 -11.354  -3.814  1.00 50.89           H  
ATOM    980 HD13 LEU A  59       7.571 -11.061  -2.458  1.00 50.89           H  
ATOM    981  CD2 LEU A  59       6.231 -13.312  -1.977  1.00 50.89           C  
ATOM    982 HD21 LEU A  59       5.290 -12.946  -2.388  1.00 50.89           H  
ATOM    983 HD22 LEU A  59       6.109 -14.367  -1.733  1.00 50.89           H  
ATOM    984 HD23 LEU A  59       6.457 -12.759  -1.066  1.00 50.89           H  
ATOM    985  N   ASN A  60       5.789 -16.871  -5.433  1.00 58.68           N  
ATOM    986  H   ASN A  60       5.245 -16.944  -4.585  1.00 58.68           H  
ATOM    987  CA  ASN A  60       5.095 -17.140  -6.688  1.00 58.68           C  
ATOM    988  HA  ASN A  60       5.582 -16.610  -7.506  1.00 58.68           H  
ATOM    989  C   ASN A  60       3.686 -16.554  -6.613  1.00 58.68           C  
ATOM    990  CB  ASN A  60       5.174 -18.640  -7.034  1.00 58.68           C  
ATOM    991  HB2 ASN A  60       6.212 -18.964  -6.964  1.00 58.68           H  
ATOM    992  HB3 ASN A  60       4.879 -18.760  -8.076  1.00 58.68           H  
ATOM    993  O   ASN A  60       3.285 -16.000  -5.590  1.00 58.68           O  
ATOM    994  CG  ASN A  60       4.305 -19.571  -6.212  1.00 58.68           C  
ATOM    995  ND2 ASN A  60       4.425 -20.858  -6.437  1.00 58.68           N  
ATOM    996 HD21 ASN A  60       3.676 -21.459  -6.124  1.00 58.68           H  
ATOM    997 HD22 ASN A  60       5.016 -21.163  -7.196  1.00 58.68           H  
ATOM    998  OD1 ASN A  60       3.471 -19.192  -5.412  1.00 58.68           O  
ATOM    999  N   ASP A  61       2.917 -16.721  -7.678  1.00 49.56           N  
ATOM   1000  H   ASP A  61       3.373 -16.982  -8.540  1.00 49.56           H  
ATOM   1001  CA  ASP A  61       1.566 -16.178  -7.838  1.00 49.56           C  
ATOM   1002  HA  ASP A  61       1.637 -15.091  -7.806  1.00 49.56           H  
ATOM   1003  C   ASP A  61       0.581 -16.624  -6.732  1.00 49.56           C  
ATOM   1004  CB  ASP A  61       1.002 -16.589  -9.220  1.00 49.56           C  
ATOM   1005  HB2 ASP A  61       0.281 -15.835  -9.536  1.00 49.56           H  
ATOM   1006  HB3 ASP A  61       0.454 -17.522  -9.091  1.00 49.56           H  
ATOM   1007  O   ASP A  61      -0.536 -16.115  -6.648  1.00 49.56           O  
ATOM   1008  CG  ASP A  61       2.015 -16.815 -10.359  1.00 49.56           C  
ATOM   1009  OD1 ASP A  61       3.132 -16.250 -10.315  1.00 49.56           O  
ATOM   1010  OD2 ASP A  61       1.672 -17.631 -11.240  1.00 49.56           O  
ATOM   1011  N   LYS A  62       0.954 -17.615  -5.905  1.00 51.63           N  
ATOM   1012  H   LYS A  62       1.908 -17.935  -5.994  1.00 51.63           H  
ATOM   1013  CA  LYS A  62       0.082 -18.262  -4.912  1.00 51.63           C  
ATOM   1014  HA  LYS A  62      -0.843 -17.692  -4.826  1.00 51.63           H  
ATOM   1015  C   LYS A  62       0.653 -18.316  -3.494  1.00 51.63           C  
ATOM   1016  CB  LYS A  62      -0.253 -19.681  -5.403  1.00 51.63           C  
ATOM   1017  HB2 LYS A  62      -0.821 -20.196  -4.629  1.00 51.63           H  
ATOM   1018  HB3 LYS A  62       0.674 -20.229  -5.575  1.00 51.63           H  
ATOM   1019  O   LYS A  62      -0.120 -18.459  -2.552  1.00 51.63           O  
ATOM   1020  CG  LYS A  62      -1.088 -19.655  -6.691  1.00 51.63           C  
ATOM   1021  HG2 LYS A  62      -0.535 -19.143  -7.478  1.00 51.63           H  
ATOM   1022  HG3 LYS A  62      -2.016 -19.114  -6.505  1.00 51.63           H  
ATOM   1023  CD  LYS A  62      -1.413 -21.069  -7.177  1.00 51.63           C  
ATOM   1024  HD2 LYS A  62      -0.479 -21.598  -7.364  1.00 51.63           H  
ATOM   1025  HD3 LYS A  62      -1.991 -21.598  -6.419  1.00 51.63           H  
ATOM   1026  CE  LYS A  62      -2.217 -20.959  -8.476  1.00 51.63           C  
ATOM   1027  HE2 LYS A  62      -3.179 -20.494  -8.260  1.00 51.63           H  
ATOM   1028  HE3 LYS A  62      -1.677 -20.296  -9.152  1.00 51.63           H  
ATOM   1029  NZ  LYS A  62      -2.400 -22.281  -9.121  1.00 51.63           N  
ATOM   1030  HZ1 LYS A  62      -2.904 -22.173  -9.989  1.00 51.63           H  
ATOM   1031  HZ2 LYS A  62      -1.494 -22.670  -9.343  1.00 51.63           H  
ATOM   1032  HZ3 LYS A  62      -2.896 -22.918  -8.515  1.00 51.63           H  
ATOM   1033  N   ASN A  63       1.970 -18.278  -3.320  1.00 52.21           N  
ATOM   1034  H   ASN A  63       2.553 -18.116  -4.129  1.00 52.21           H  
ATOM   1035  CA  ASN A  63       2.643 -18.645  -2.079  1.00 52.21           C  
ATOM   1036  HA  ASN A  63       1.996 -18.425  -1.230  1.00 52.21           H  
ATOM   1037  C   ASN A  63       3.956 -17.875  -1.892  1.00 52.21           C  
ATOM   1038  CB  ASN A  63       2.956 -20.150  -2.107  1.00 52.21           C  
ATOM   1039  HB2 ASN A  63       3.648 -20.394  -1.302  1.00 52.21           H  
ATOM   1040  HB3 ASN A  63       3.434 -20.359  -3.064  1.00 52.21           H  
ATOM   1041  O   ASN A  63       4.702 -17.624  -2.839  1.00 52.21           O  
ATOM   1042  CG  ASN A  63       1.759 -21.065  -1.959  1.00 52.21           C  
ATOM   1043  ND2 ASN A  63       1.627 -22.044  -2.824  1.00 52.21           N  
ATOM   1044 HD21 ASN A  63       0.815 -22.634  -2.713  1.00 52.21           H  
ATOM   1045 HD22 ASN A  63       2.306 -22.151  -3.564  1.00 52.21           H  
ATOM   1046  OD1 ASN A  63       0.977 -20.979  -1.029  1.00 52.21           O  
ATOM   1047  N   THR A  64       4.285 -17.628  -0.628  1.00 50.48           N  
ATOM   1048  H   THR A  64       3.632 -17.886   0.098  1.00 50.48           H  
ATOM   1049  CA  THR A  64       5.593 -17.131  -0.199  1.00 50.48           C  
ATOM   1050  HA  THR A  64       6.140 -16.728  -1.051  1.00 50.48           H  
ATOM   1051  C   THR A  64       6.376 -18.274   0.428  1.00 50.48           C  
ATOM   1052  CB  THR A  64       5.448 -16.030   0.853  1.00 50.48           C  
ATOM   1053  HB  THR A  64       5.079 -16.469   1.780  1.00 50.48           H  
ATOM   1054  O   THR A  64       5.862 -18.927   1.333  1.00 50.48           O  
ATOM   1055  CG2 THR A  64       6.795 -15.373   1.132  1.00 50.48           C  
ATOM   1056 HG21 THR A  64       6.664 -14.656   1.942  1.00 50.48           H  
ATOM   1057 HG22 THR A  64       7.527 -16.112   1.457  1.00 50.48           H  
ATOM   1058 HG23 THR A  64       7.168 -14.865   0.242  1.00 50.48           H  
ATOM   1059  OG1 THR A  64       4.538 -15.036   0.455  1.00 50.48           O  
ATOM   1060  HG1 THR A  64       3.831 -15.034   1.104  1.00 50.48           H  
ATOM   1061  N   TYR A  65       7.626 -18.483   0.033  1.00 51.90           N  
ATOM   1062  H   TYR A  65       8.005 -17.880  -0.684  1.00 51.90           H  
ATOM   1063  CA  TYR A  65       8.526 -19.460   0.637  1.00 51.90           C  
ATOM   1064  HA  TYR A  65       8.004 -19.966   1.449  1.00 51.90           H  
ATOM   1065  C   TYR A  65       9.754 -18.772   1.224  1.00 51.90           C  
ATOM   1066  CB  TYR A  65       8.926 -20.539  -0.372  1.00 51.90           C  
ATOM   1067  HB2 TYR A  65       9.642 -21.209   0.105  1.00 51.90           H  
ATOM   1068  HB3 TYR A  65       9.433 -20.080  -1.221  1.00 51.90           H  
ATOM   1069  O   TYR A  65      10.421 -18.002   0.547  1.00 51.90           O  
ATOM   1070  CG  TYR A  65       7.766 -21.357  -0.892  1.00 51.90           C  
ATOM   1071  CD1 TYR A  65       7.466 -22.601  -0.306  1.00 51.90           C  
ATOM   1072  HD1 TYR A  65       8.066 -22.967   0.514  1.00 51.90           H  
ATOM   1073  CD2 TYR A  65       6.978 -20.869  -1.949  1.00 51.90           C  
ATOM   1074  HD2 TYR A  65       7.193 -19.906  -2.388  1.00 51.90           H  
ATOM   1075  CE1 TYR A  65       6.396 -23.375  -0.794  1.00 51.90           C  
ATOM   1076  HE1 TYR A  65       6.186 -24.339  -0.356  1.00 51.90           H  
ATOM   1077  CE2 TYR A  65       5.898 -21.634  -2.422  1.00 51.90           C  
ATOM   1078  HE2 TYR A  65       5.283 -21.268  -3.231  1.00 51.90           H  
ATOM   1079  OH  TYR A  65       4.592 -23.627  -2.372  1.00 51.90           O  
ATOM   1080  HH  TYR A  65       4.514 -24.475  -1.928  1.00 51.90           H  
ATOM   1081  CZ  TYR A  65       5.614 -22.890  -1.864  1.00 51.90           C  
ATOM   1082  N   LEU A  66      10.097 -19.072   2.469  1.00 50.29           N  
ATOM   1083  H   LEU A  66       9.508 -19.710   2.984  1.00 50.29           H  
ATOM   1084  CA  LEU A  66      11.407 -18.761   3.028  1.00 50.29           C  
ATOM   1085  HA  LEU A  66      11.854 -17.925   2.491  1.00 50.29           H  
ATOM   1086  C   LEU A  66      12.284 -19.992   2.846  1.00 50.29           C  
ATOM   1087  CB  LEU A  66      11.249 -18.379   4.506  1.00 50.29           C  
ATOM   1088  HB2 LEU A  66      10.559 -17.538   4.585  1.00 50.29           H  
ATOM   1089  HB3 LEU A  66      10.815 -19.225   5.039  1.00 50.29           H  
ATOM   1090  O   LEU A  66      11.995 -21.030   3.431  1.00 50.29           O  
ATOM   1091  CG  LEU A  66      12.571 -17.983   5.182  1.00 50.29           C  
ATOM   1092  HG  LEU A  66      13.322 -18.757   5.027  1.00 50.29           H  
ATOM   1093  CD1 LEU A  66      13.096 -16.653   4.634  1.00 50.29           C  
ATOM   1094 HD11 LEU A  66      13.439 -16.779   3.608  1.00 50.29           H  
ATOM   1095 HD12 LEU A  66      13.930 -16.308   5.245  1.00 50.29           H  
ATOM   1096 HD13 LEU A  66      12.310 -15.899   4.665  1.00 50.29           H  
ATOM   1097  CD2 LEU A  66      12.341 -17.833   6.684  1.00 50.29           C  
ATOM   1098 HD21 LEU A  66      11.603 -17.054   6.877  1.00 50.29           H  
ATOM   1099 HD22 LEU A  66      11.987 -18.779   7.095  1.00 50.29           H  
ATOM   1100 HD23 LEU A  66      13.279 -17.575   7.175  1.00 50.29           H  
ATOM   1101  N   CYS A  67      13.330 -19.886   2.041  1.00 57.23           N  
ATOM   1102  H   CYS A  67      13.493 -19.008   1.569  1.00 57.23           H  
ATOM   1103  CA  CYS A  67      14.236 -20.985   1.739  1.00 57.23           C  
ATOM   1104  HA  CYS A  67      13.868 -21.916   2.169  1.00 57.23           H  
ATOM   1105  C   CYS A  67      15.621 -20.721   2.324  1.00 57.23           C  
ATOM   1106  CB  CYS A  67      14.298 -21.149   0.226  1.00 57.23           C  
ATOM   1107  HB2 CYS A  67      14.565 -20.185  -0.205  1.00 57.23           H  
ATOM   1108  HB3 CYS A  67      15.104 -21.848   0.000  1.00 57.23           H  
ATOM   1109  O   CYS A  67      16.153 -19.616   2.213  1.00 57.23           O  
ATOM   1110  SG  CYS A  67      12.784 -21.732  -0.590  1.00 57.23           S  
ATOM   1111  N   LYS A  68      16.237 -21.742   2.913  1.00 61.90           N  
ATOM   1112  H   LYS A  68      15.786 -22.646   2.915  1.00 61.90           H  
ATOM   1113  CA  LYS A  68      17.612 -21.684   3.403  1.00 61.90           C  
ATOM   1114  HA  LYS A  68      17.848 -20.659   3.687  1.00 61.90           H  
ATOM   1115  C   LYS A  68      18.566 -22.107   2.290  1.00 61.90           C  
ATOM   1116  CB  LYS A  68      17.715 -22.557   4.657  1.00 61.90           C  
ATOM   1117  HB2 LYS A  68      17.575 -23.602   4.378  1.00 61.90           H  
ATOM   1118  HB3 LYS A  68      16.915 -22.276   5.342  1.00 61.90           H  
ATOM   1119  O   LYS A  68      18.379 -23.121   1.617  1.00 61.90           O  
ATOM   1120  CG  LYS A  68      19.055 -22.410   5.386  1.00 61.90           C  
ATOM   1121  HG2 LYS A  68      19.865 -22.757   4.745  1.00 61.90           H  
ATOM   1122  HG3 LYS A  68      19.220 -21.363   5.644  1.00 61.90           H  
ATOM   1123  CD  LYS A  68      19.015 -23.256   6.662  1.00 61.90           C  
ATOM   1124  HD2 LYS A  68      18.810 -24.293   6.399  1.00 61.90           H  
ATOM   1125  HD3 LYS A  68      18.209 -22.894   7.301  1.00 61.90           H  
ATOM   1126  CE  LYS A  68      20.341 -23.174   7.418  1.00 61.90           C  
ATOM   1127  HE2 LYS A  68      20.557 -22.126   7.623  1.00 61.90           H  
ATOM   1128  HE3 LYS A  68      21.130 -23.575   6.782  1.00 61.90           H  
ATOM   1129  NZ  LYS A  68      20.264 -23.930   8.691  1.00 61.90           N  
ATOM   1130  HZ1 LYS A  68      19.534 -23.542   9.272  1.00 61.90           H  
ATOM   1131  HZ2 LYS A  68      20.029 -24.896   8.514  1.00 61.90           H  
ATOM   1132  HZ3 LYS A  68      21.131 -23.870   9.206  1.00 61.90           H  
ATOM   1133  N   TYR A  69      19.615 -21.325   2.084  1.00 67.31           N  
ATOM   1134  H   TYR A  69      19.716 -20.495   2.650  1.00 67.31           H  
ATOM   1135  CA  TYR A  69      20.683 -21.676   1.171  1.00 67.31           C  
ATOM   1136  HA  TYR A  69      20.230 -22.060   0.256  1.00 67.31           H  
ATOM   1137  C   TYR A  69      21.547 -22.773   1.791  1.00 67.31           C  
ATOM   1138  CB  TYR A  69      21.504 -20.448   0.801  1.00 67.31           C  
ATOM   1139  HB2 TYR A  69      20.835 -19.612   0.596  1.00 67.31           H  
ATOM   1140  HB3 TYR A  69      22.128 -20.191   1.657  1.00 67.31           H  
ATOM   1141  O   TYR A  69      21.997 -22.679   2.934  1.00 67.31           O  
ATOM   1142  CG  TYR A  69      22.373 -20.673  -0.415  1.00 67.31           C  
ATOM   1143  CD1 TYR A  69      23.735 -20.982  -0.251  1.00 67.31           C  
ATOM   1144  HD1 TYR A  69      24.163 -21.038   0.739  1.00 67.31           H  
ATOM   1145  CD2 TYR A  69      21.815 -20.585  -1.706  1.00 67.31           C  
ATOM   1146  HD2 TYR A  69      20.768 -20.348  -1.829  1.00 67.31           H  
ATOM   1147  CE1 TYR A  69      24.544 -21.168  -1.381  1.00 67.31           C  
ATOM   1148  HE1 TYR A  69      25.595 -21.378  -1.249  1.00 67.31           H  
ATOM   1149  CE2 TYR A  69      22.628 -20.764  -2.843  1.00 67.31           C  
ATOM   1150  HE2 TYR A  69      22.220 -20.653  -3.837  1.00 67.31           H  
ATOM   1151  OH  TYR A  69      24.842 -21.084  -3.743  1.00 67.31           O  
ATOM   1152  HH  TYR A  69      25.729 -20.883  -3.436  1.00 67.31           H  
ATOM   1153  CZ  TYR A  69      24.004 -21.023  -2.678  1.00 67.31           C  
ATOM   1154  N   ASN A  70      21.792 -23.808   0.998  1.00 65.26           N  
ATOM   1155  H   ASN A  70      21.351 -23.790   0.090  1.00 65.26           H  
ATOM   1156  CA  ASN A  70      22.270 -25.106   1.459  1.00 65.26           C  
ATOM   1157  HA  ASN A  70      21.543 -25.495   2.172  1.00 65.26           H  
ATOM   1158  C   ASN A  70      23.634 -25.089   2.173  1.00 65.26           C  
ATOM   1159  CB  ASN A  70      22.313 -26.003   0.204  1.00 65.26           C  
ATOM   1160  HB2 ASN A  70      23.340 -26.290  -0.022  1.00 65.26           H  
ATOM   1161  HB3 ASN A  70      21.919 -25.482  -0.668  1.00 65.26           H  
ATOM   1162  O   ASN A  70      23.948 -25.989   2.948  1.00 65.26           O  
ATOM   1163  CG  ASN A  70      21.516 -27.273   0.377  1.00 65.26           C  
ATOM   1164  ND2 ASN A  70      21.038 -27.850  -0.692  1.00 65.26           N  
ATOM   1165 HD21 ASN A  70      20.862 -27.261  -1.494  1.00 65.26           H  
ATOM   1166 HD22 ASN A  70      20.455 -28.650  -0.495  1.00 65.26           H  
ATOM   1167  OD1 ASN A  70      21.356 -27.793   1.455  1.00 65.26           O  
ATOM   1168  N   LYS A  71      24.484 -24.091   1.894  1.00 67.15           N  
ATOM   1169  H   LYS A  71      24.130 -23.315   1.352  1.00 67.15           H  
ATOM   1170  CA  LYS A  71      25.854 -24.042   2.416  1.00 67.15           C  
ATOM   1171  HA  LYS A  71      26.020 -24.955   2.988  1.00 67.15           H  
ATOM   1172  C   LYS A  71      26.048 -22.847   3.357  1.00 67.15           C  
ATOM   1173  CB  LYS A  71      26.865 -24.087   1.260  1.00 67.15           C  
ATOM   1174  HB2 LYS A  71      26.548 -24.849   0.549  1.00 67.15           H  
ATOM   1175  HB3 LYS A  71      26.901 -23.123   0.753  1.00 67.15           H  
ATOM   1176  O   LYS A  71      26.063 -21.716   2.867  1.00 67.15           O  
ATOM   1177  CG  LYS A  71      28.257 -24.463   1.792  1.00 67.15           C  
ATOM   1178  HG2 LYS A  71      28.180 -25.385   2.368  1.00 67.15           H  
ATOM   1179  HG3 LYS A  71      28.613 -23.670   2.449  1.00 67.15           H  
ATOM   1180  CD  LYS A  71      29.281 -24.672   0.668  1.00 67.15           C  
ATOM   1181  HD2 LYS A  71      28.927 -25.458   0.000  1.00 67.15           H  
ATOM   1182  HD3 LYS A  71      29.406 -23.738   0.120  1.00 67.15           H  
ATOM   1183  CE  LYS A  71      30.615 -25.091   1.301  1.00 67.15           C  
ATOM   1184  HE2 LYS A  71      30.917 -24.313   2.001  1.00 67.15           H  
ATOM   1185  HE3 LYS A  71      30.451 -25.998   1.884  1.00 67.15           H  
ATOM   1186  NZ  LYS A  71      31.692 -25.320   0.301  1.00 67.15           N  
ATOM   1187  HZ1 LYS A  71      32.543 -25.578   0.780  1.00 67.15           H  
ATOM   1188  HZ2 LYS A  71      31.460 -26.077  -0.325  1.00 67.15           H  
ATOM   1189  HZ3 LYS A  71      31.889 -24.477  -0.220  1.00 67.15           H  
ATOM   1190  N   PRO A  72      26.241 -23.075   4.669  1.00 71.32           N  
ATOM   1191  CA  PRO A  72      26.669 -22.021   5.573  1.00 71.32           C  
ATOM   1192  HA  PRO A  72      26.028 -21.148   5.459  1.00 71.32           H  
ATOM   1193  C   PRO A  72      28.123 -21.613   5.304  1.00 71.32           C  
ATOM   1194  CB  PRO A  72      26.497 -22.600   6.972  1.00 71.32           C  
ATOM   1195  HB2 PRO A  72      25.485 -22.399   7.324  1.00 71.32           H  
ATOM   1196  HB3 PRO A  72      27.235 -22.187   7.659  1.00 71.32           H  
ATOM   1197  O   PRO A  72      28.902 -22.371   4.718  1.00 71.32           O  
ATOM   1198  CG  PRO A  72      26.693 -24.100   6.783  1.00 71.32           C  
ATOM   1199  HG2 PRO A  72      27.757 -24.335   6.799  1.00 71.32           H  
ATOM   1200  HG3 PRO A  72      26.160 -24.677   7.538  1.00 71.32           H  
ATOM   1201  CD  PRO A  72      26.135 -24.346   5.382  1.00 71.32           C  
ATOM   1202  HD2 PRO A  72      26.720 -25.132   4.904  1.00 71.32           H  
ATOM   1203  HD3 PRO A  72      25.088 -24.640   5.445  1.00 71.32           H  
ATOM   1204  N   ILE A  73      28.502 -20.423   5.763  1.00 71.34           N  
ATOM   1205  H   ILE A  73      27.815 -19.868   6.253  1.00 71.34           H  
ATOM   1206  CA  ILE A  73      29.866 -19.895   5.643  1.00 71.34           C  
ATOM   1207  HA  ILE A  73      30.503 -20.634   5.157  1.00 71.34           H  
ATOM   1208  C   ILE A  73      30.423 -19.633   7.030  1.00 71.34           C  
ATOM   1209  CB  ILE A  73      29.908 -18.613   4.795  1.00 71.34           C  
ATOM   1210  HB  ILE A  73      29.319 -17.846   5.300  1.00 71.34           H  
ATOM   1211  O   ILE A  73      29.791 -18.957   7.834  1.00 71.34           O  
ATOM   1212  CG1 ILE A  73      29.278 -18.887   3.421  1.00 71.34           C  
ATOM   1213 HG12 ILE A  73      28.241 -19.200   3.542  1.00 71.34           H  
ATOM   1214 HG13 ILE A  73      29.820 -19.679   2.904  1.00 71.34           H  
ATOM   1215  CG2 ILE A  73      31.354 -18.093   4.639  1.00 71.34           C  
ATOM   1216 HG21 ILE A  73      31.952 -18.806   4.070  1.00 71.34           H  
ATOM   1217 HG22 ILE A  73      31.363 -17.128   4.131  1.00 71.34           H  
ATOM   1218 HG23 ILE A  73      31.821 -17.937   5.611  1.00 71.34           H  
ATOM   1219  CD1 ILE A  73      29.279 -17.634   2.568  1.00 71.34           C  
ATOM   1220 HD11 ILE A  73      28.573 -17.786   1.752  1.00 71.34           H  
ATOM   1221 HD12 ILE A  73      30.282 -17.491   2.164  1.00 71.34           H  
ATOM   1222 HD13 ILE A  73      28.967 -16.764   3.145  1.00 71.34           H  
ATOM   1223  N   LEU A  74      31.630 -20.122   7.292  1.00 74.39           N  
ATOM   1224  H   LEU A  74      32.116 -20.640   6.574  1.00 74.39           H  
ATOM   1225  CA  LEU A  74      32.365 -19.776   8.498  1.00 74.39           C  
ATOM   1226  HA  LEU A  74      31.655 -19.674   9.319  1.00 74.39           H  
ATOM   1227  C   LEU A  74      33.078 -18.436   8.301  1.00 74.39           C  
ATOM   1228  CB  LEU A  74      33.347 -20.907   8.826  1.00 74.39           C  
ATOM   1229  HB2 LEU A  74      32.855 -21.871   8.699  1.00 74.39           H  
ATOM   1230  HB3 LEU A  74      34.177 -20.858   8.122  1.00 74.39           H  
ATOM   1231  O   LEU A  74      33.793 -18.242   7.316  1.00 74.39           O  
ATOM   1232  CG  LEU A  74      33.886 -20.813  10.262  1.00 74.39           C  
ATOM   1233  HG  LEU A  74      34.171 -19.786  10.491  1.00 74.39           H  
ATOM   1234  CD1 LEU A  74      32.838 -21.285  11.272  1.00 74.39           C  
ATOM   1235 HD11 LEU A  74      32.500 -22.291  11.025  1.00 74.39           H  
ATOM   1236 HD12 LEU A  74      31.985 -20.606  11.281  1.00 74.39           H  
ATOM   1237 HD13 LEU A  74      33.274 -21.298  12.271  1.00 74.39           H  
ATOM   1238  CD2 LEU A  74      35.125 -21.693  10.405  1.00 74.39           C  
ATOM   1239 HD21 LEU A  74      34.876 -22.733  10.195  1.00 74.39           H  
ATOM   1240 HD22 LEU A  74      35.897 -21.358   9.712  1.00 74.39           H  
ATOM   1241 HD23 LEU A  74      35.517 -21.615  11.419  1.00 74.39           H  
ATOM   1242  N   VAL A  75      32.880 -17.512   9.232  1.00 75.22           N  
ATOM   1243  H   VAL A  75      32.268 -17.730  10.005  1.00 75.22           H  
ATOM   1244  CA  VAL A  75      33.411 -16.150   9.161  1.00 75.22           C  
ATOM   1245  HA  VAL A  75      34.212 -16.113   8.423  1.00 75.22           H  
ATOM   1246  C   VAL A  75      34.004 -15.786  10.517  1.00 75.22           C  
ATOM   1247  CB  VAL A  75      32.295 -15.182   8.713  1.00 75.22           C  
ATOM   1248  HB  VAL A  75      31.505 -15.162   9.463  1.00 75.22           H  
ATOM   1249  O   VAL A  75      33.414 -16.084  11.555  1.00 75.22           O  
ATOM   1250  CG1 VAL A  75      32.802 -13.759   8.511  1.00 75.22           C  
ATOM   1251 HG11 VAL A  75      33.053 -13.345   9.488  1.00 75.22           H  
ATOM   1252 HG12 VAL A  75      32.021 -13.127   8.088  1.00 75.22           H  
ATOM   1253 HG13 VAL A  75      33.666 -13.758   7.847  1.00 75.22           H  
ATOM   1254  CG2 VAL A  75      31.684 -15.609   7.374  1.00 75.22           C  
ATOM   1255 HG21 VAL A  75      32.468 -15.756   6.631  1.00 75.22           H  
ATOM   1256 HG22 VAL A  75      30.983 -14.851   7.024  1.00 75.22           H  
ATOM   1257 HG23 VAL A  75      31.123 -16.534   7.504  1.00 75.22           H  
ATOM   1258  N   SER A  76      35.163 -15.125  10.526  1.00 67.81           N  
ATOM   1259  H   SER A  76      35.598 -14.878   9.648  1.00 67.81           H  
ATOM   1260  CA  SER A  76      35.733 -14.594  11.767  1.00 67.81           C  
ATOM   1261  HA  SER A  76      35.864 -15.415  12.473  1.00 67.81           H  
ATOM   1262  C   SER A  76      34.782 -13.559  12.378  1.00 67.81           C  
ATOM   1263  CB  SER A  76      37.107 -13.965  11.514  1.00 67.81           C  
ATOM   1264  HB2 SER A  76      37.045 -13.272  10.675  1.00 67.81           H  
ATOM   1265  HB3 SER A  76      37.836 -14.743  11.288  1.00 67.81           H  
ATOM   1266  O   SER A  76      34.227 -12.719  11.658  1.00 67.81           O  
ATOM   1267  OG  SER A  76      37.504 -13.251  12.666  1.00 67.81           O  
ATOM   1268  HG  SER A  76      38.076 -12.518  12.428  1.00 67.81           H  
ATOM   1269  N   CYS A  77      34.636 -13.554  13.703  1.00 62.57           N  
ATOM   1270  H   CYS A  77      35.120 -14.266  14.231  1.00 62.57           H  
ATOM   1271  CA  CYS A  77      33.900 -12.523  14.440  1.00 62.57           C  
ATOM   1272  HA  CYS A  77      32.861 -12.523  14.109  1.00 62.57           H  
ATOM   1273  C   CYS A  77      34.451 -11.106  14.182  1.00 62.57           C  
ATOM   1274  CB  CYS A  77      33.932 -12.866  15.937  1.00 62.57           C  
ATOM   1275  HB2 CYS A  77      33.545 -12.026  16.514  1.00 62.57           H  
ATOM   1276  HB3 CYS A  77      34.956 -13.065  16.255  1.00 62.57           H  
ATOM   1277  O   CYS A  77      33.707 -10.136  14.310  1.00 62.57           O  
ATOM   1278  SG  CYS A  77      32.895 -14.322  16.259  1.00 62.57           S  
ATOM   1279  HG  CYS A  77      33.283 -14.534  17.519  1.00 62.57           H  
ATOM   1280  N   SER A  78      35.719 -10.976  13.766  1.00 65.26           N  
ATOM   1281  H   SER A  78      36.279 -11.813  13.677  1.00 65.26           H  
ATOM   1282  CA  SER A  78      36.342  -9.695  13.393  1.00 65.26           C  
ATOM   1283  HA  SER A  78      35.971  -8.925  14.069  1.00 65.26           H  
ATOM   1284  C   SER A  78      36.022  -9.224  11.969  1.00 65.26           C  
ATOM   1285  CB  SER A  78      37.862  -9.771  13.575  1.00 65.26           C  
ATOM   1286  HB2 SER A  78      38.287  -8.783  13.398  1.00 65.26           H  
ATOM   1287  HB3 SER A  78      38.087 -10.061  14.602  1.00 65.26           H  
ATOM   1288  O   SER A  78      36.236  -8.057  11.647  1.00 65.26           O  
ATOM   1289  OG  SER A  78      38.465 -10.699  12.684  1.00 65.26           O  
ATOM   1290  HG  SER A  78      39.414 -10.568  12.739  1.00 65.26           H  
ATOM   1291  N   SER A  79      35.515 -10.106  11.106  1.00 60.14           N  
ATOM   1292  H   SER A  79      35.278 -11.022  11.460  1.00 60.14           H  
ATOM   1293  CA  SER A  79      35.205  -9.776   9.711  1.00 60.14           C  
ATOM   1294  HA  SER A  79      35.812  -8.916   9.428  1.00 60.14           H  
ATOM   1295  C   SER A  79      33.752  -9.344   9.524  1.00 60.14           C  
ATOM   1296  CB  SER A  79      35.625 -10.896   8.757  1.00 60.14           C  
ATOM   1297  HB2 SER A  79      36.714 -10.909   8.707  1.00 60.14           H  
ATOM   1298  HB3 SER A  79      35.242 -10.687   7.758  1.00 60.14           H  
ATOM   1299  O   SER A  79      32.856  -9.768  10.259  1.00 60.14           O  
ATOM   1300  OG  SER A  79      35.196 -12.174   9.163  1.00 60.14           O  
ATOM   1301  HG  SER A  79      34.751 -12.121  10.012  1.00 60.14           H  
ATOM   1302  N   SER A  80      33.505  -8.491   8.528  1.00 59.09           N  
ATOM   1303  H   SER A  80      34.259  -8.220   7.914  1.00 59.09           H  
ATOM   1304  CA  SER A  80      32.160  -8.050   8.148  1.00 59.09           C  
ATOM   1305  HA  SER A  80      31.722  -7.532   9.002  1.00 59.09           H  
ATOM   1306  C   SER A  80      31.246  -9.232   7.801  1.00 59.09           C  
ATOM   1307  CB  SER A  80      32.237  -7.052   6.984  1.00 59.09           C  
ATOM   1308  HB2 SER A  80      31.235  -6.838   6.614  1.00 59.09           H  
ATOM   1309  HB3 SER A  80      32.688  -6.124   7.336  1.00 59.09           H  
ATOM   1310  O   SER A  80      31.698 -10.343   7.518  1.00 59.09           O  
ATOM   1311  OG  SER A  80      33.028  -7.575   5.937  1.00 59.09           O  
ATOM   1312  HG  SER A  80      32.875  -7.070   5.135  1.00 59.09           H  
ATOM   1313  N   ILE A  81      29.929  -9.005   7.874  1.00 58.77           N  
ATOM   1314  H   ILE A  81      29.613  -8.052   7.988  1.00 58.77           H  
ATOM   1315  CA  ILE A  81      28.944 -10.002   7.436  1.00 58.77           C  
ATOM   1316  HA  ILE A  81      29.095 -10.908   8.022  1.00 58.77           H  
ATOM   1317  C   ILE A  81      29.223 -10.298   5.950  1.00 58.77           C  
ATOM   1318  CB  ILE A  81      27.500  -9.498   7.675  1.00 58.77           C  
ATOM   1319  HB  ILE A  81      27.392  -8.527   7.192  1.00 58.77           H  
ATOM   1320  O   ILE A  81      29.393  -9.344   5.187  1.00 58.77           O  
ATOM   1321  CG1 ILE A  81      27.256  -9.335   9.195  1.00 58.77           C  
ATOM   1322 HG12 ILE A  81      28.045  -8.718   9.627  1.00 58.77           H  
ATOM   1323 HG13 ILE A  81      27.294 -10.317   9.666  1.00 58.77           H  
ATOM   1324  CG2 ILE A  81      26.446 -10.448   7.078  1.00 58.77           C  
ATOM   1325 HG21 ILE A  81      26.614 -10.601   6.012  1.00 58.77           H  
ATOM   1326 HG22 ILE A  81      25.448 -10.021   7.174  1.00 58.77           H  
ATOM   1327 HG23 ILE A  81      26.459 -11.412   7.587  1.00 58.77           H  
ATOM   1328  CD1 ILE A  81      25.922  -8.673   9.559  1.00 58.77           C  
ATOM   1329 HD11 ILE A  81      25.892  -8.489  10.633  1.00 58.77           H  
ATOM   1330 HD12 ILE A  81      25.089  -9.325   9.301  1.00 58.77           H  
ATOM   1331 HD13 ILE A  81      25.820  -7.724   9.031  1.00 58.77           H  
ATOM   1332  N   PRO A  82      29.330 -11.575   5.542  1.00 57.74           N  
ATOM   1333  CA  PRO A  82      29.621 -11.933   4.159  1.00 57.74           C  
ATOM   1334  HA  PRO A  82      30.585 -11.517   3.867  1.00 57.74           H  
ATOM   1335  C   PRO A  82      28.537 -11.383   3.226  1.00 57.74           C  
ATOM   1336  CB  PRO A  82      29.691 -13.467   4.137  1.00 57.74           C  
ATOM   1337  HB2 PRO A  82      29.277 -13.885   3.219  1.00 57.74           H  
ATOM   1338  HB3 PRO A  82      30.723 -13.788   4.277  1.00 57.74           H  
ATOM   1339  O   PRO A  82      27.347 -11.503   3.518  1.00 57.74           O  
ATOM   1340  CG  PRO A  82      28.865 -13.890   5.349  1.00 57.74           C  
ATOM   1341  HG2 PRO A  82      27.806 -13.898   5.092  1.00 57.74           H  
ATOM   1342  HG3 PRO A  82      29.162 -14.866   5.733  1.00 57.74           H  
ATOM   1343  CD  PRO A  82      29.102 -12.764   6.346  1.00 57.74           C  
ATOM   1344  HD2 PRO A  82      29.989 -12.960   6.949  1.00 57.74           H  
ATOM   1345  HD3 PRO A  82      28.228 -12.663   6.990  1.00 57.74           H  
ATOM   1346  N   SER A  83      28.947 -10.798   2.098  1.00 61.60           N  
ATOM   1347  H   SER A  83      29.933 -10.721   1.897  1.00 61.60           H  
ATOM   1348  CA  SER A  83      28.025 -10.444   1.017  1.00 61.60           C  
ATOM   1349  HA  SER A  83      27.230  -9.817   1.423  1.00 61.60           H  
ATOM   1350  C   SER A  83      27.381 -11.701   0.424  1.00 61.60           C  
ATOM   1351  CB  SER A  83      28.754  -9.640  -0.069  1.00 61.60           C  
ATOM   1352  HB2 SER A  83      29.112  -8.703   0.356  1.00 61.60           H  
ATOM   1353  HB3 SER A  83      28.062  -9.407  -0.878  1.00 61.60           H  
ATOM   1354  O   SER A  83      27.914 -12.808   0.565  1.00 61.60           O  
ATOM   1355  OG  SER A  83      29.854 -10.369  -0.584  1.00 61.60           O  
ATOM   1356  HG  SER A  83      30.203  -9.864  -1.323  1.00 61.60           H  
ATOM   1357  N   VAL A  84      26.250 -11.545  -0.275  1.00 61.06           N  
ATOM   1358  H   VAL A  84      25.850 -10.622  -0.366  1.00 61.06           H  
ATOM   1359  CA  VAL A  84      25.557 -12.667  -0.942  1.00 61.06           C  
ATOM   1360  HA  VAL A  84      25.229 -13.371  -0.177  1.00 61.06           H  
ATOM   1361  C   VAL A  84      26.506 -13.410  -1.887  1.00 61.06           C  
ATOM   1362  CB  VAL A  84      24.311 -12.198  -1.718  1.00 61.06           C  
ATOM   1363  HB  VAL A  84      24.616 -11.665  -2.618  1.00 61.06           H  
ATOM   1364  O   VAL A  84      26.495 -14.638  -1.919  1.00 61.06           O  
ATOM   1365  CG1 VAL A  84      23.407 -13.374  -2.097  1.00 61.06           C  
ATOM   1366 HG11 VAL A  84      22.900 -13.763  -1.214  1.00 61.06           H  
ATOM   1367 HG12 VAL A  84      23.986 -14.191  -2.530  1.00 61.06           H  
ATOM   1368 HG13 VAL A  84      22.659 -13.042  -2.816  1.00 61.06           H  
ATOM   1369  CG2 VAL A  84      23.437 -11.290  -0.864  1.00 61.06           C  
ATOM   1370 HG21 VAL A  84      23.932 -10.334  -0.695  1.00 61.06           H  
ATOM   1371 HG22 VAL A  84      22.505 -11.086  -1.391  1.00 61.06           H  
ATOM   1372 HG23 VAL A  84      23.221 -11.779   0.086  1.00 61.06           H  
ATOM   1373  N   HIS A  85      27.425 -12.689  -2.539  1.00 62.71           N  
ATOM   1374  H   HIS A  85      27.343 -11.683  -2.514  1.00 62.71           H  
ATOM   1375  CA  HIS A  85      28.489 -13.249  -3.379  1.00 62.71           C  
ATOM   1376  HA  HIS A  85      28.047 -13.671  -4.282  1.00 62.71           H  
ATOM   1377  C   HIS A  85      29.304 -14.361  -2.718  1.00 62.71           C  
ATOM   1378  CB  HIS A  85      29.455 -12.131  -3.781  1.00 62.71           C  
ATOM   1379  HB2 HIS A  85      30.378 -12.572  -4.156  1.00 62.71           H  
ATOM   1380  HB3 HIS A  85      29.707 -11.515  -2.917  1.00 62.71           H  
ATOM   1381  O   HIS A  85      29.731 -15.288  -3.397  1.00 62.71           O  
ATOM   1382  CG  HIS A  85      28.902 -11.275  -4.875  1.00 62.71           C  
ATOM   1383  CD2 HIS A  85      28.413 -10.000  -4.767  1.00 62.71           C  
ATOM   1384  HD2 HIS A  85      28.354  -9.390  -3.878  1.00 62.71           H  
ATOM   1385  ND1 HIS A  85      28.789 -11.648  -6.195  1.00 62.71           N  
ATOM   1386  HD1 HIS A  85      29.075 -12.517  -6.623  1.00 62.71           H  
ATOM   1387  CE1 HIS A  85      28.250 -10.621  -6.869  1.00 62.71           C  
ATOM   1388  HE1 HIS A  85      28.058 -10.594  -7.932  1.00 62.71           H  
ATOM   1389  NE2 HIS A  85      27.983  -9.617  -6.028  1.00 62.71           N  
ATOM   1390  N   ARG A  86      29.522 -14.314  -1.398  1.00 65.20           N  
ATOM   1391  H   ARG A  86      29.098 -13.568  -0.865  1.00 65.20           H  
ATOM   1392  CA  ARG A  86      30.266 -15.375  -0.706  1.00 65.20           C  
ATOM   1393  HA  ARG A  86      31.117 -15.659  -1.325  1.00 65.20           H  
ATOM   1394  C   ARG A  86      29.463 -16.673  -0.564  1.00 65.20           C  
ATOM   1395  CB  ARG A  86      30.782 -14.857   0.641  1.00 65.20           C  
ATOM   1396  HB2 ARG A  86      30.024 -14.239   1.123  1.00 65.20           H  
ATOM   1397  HB3 ARG A  86      30.987 -15.715   1.281  1.00 65.20           H  
ATOM   1398  O   ARG A  86      30.068 -17.733  -0.416  1.00 65.20           O  
ATOM   1399  CG  ARG A  86      32.098 -14.084   0.507  1.00 65.20           C  
ATOM   1400  HG2 ARG A  86      32.810 -14.707  -0.034  1.00 65.20           H  
ATOM   1401  HG3 ARG A  86      31.939 -13.159  -0.046  1.00 65.20           H  
ATOM   1402  CD  ARG A  86      32.659 -13.776   1.903  1.00 65.20           C  
ATOM   1403  HD2 ARG A  86      32.159 -12.888   2.293  1.00 65.20           H  
ATOM   1404  HD3 ARG A  86      32.447 -14.617   2.563  1.00 65.20           H  
ATOM   1405  NE  ARG A  86      34.119 -13.569   1.872  1.00 65.20           N  
ATOM   1406  HE  ARG A  86      34.555 -13.575   0.961  1.00 65.20           H  
ATOM   1407  NH1 ARG A  86      34.444 -13.341   4.136  1.00 65.20           N  
ATOM   1408 HH11 ARG A  86      35.066 -13.221   4.922  1.00 65.20           H  
ATOM   1409 HH12 ARG A  86      33.444 -13.378   4.277  1.00 65.20           H  
ATOM   1410  NH2 ARG A  86      36.202 -13.337   2.760  1.00 65.20           N  
ATOM   1411 HH21 ARG A  86      36.813 -13.223   3.556  1.00 65.20           H  
ATOM   1412 HH22 ARG A  86      36.603 -13.381   1.833  1.00 65.20           H  
ATOM   1413  CZ  ARG A  86      34.911 -13.417   2.919  1.00 65.20           C  
ATOM   1414  N   PHE A  87      28.131 -16.609  -0.604  1.00 60.73           N  
ATOM   1415  H   PHE A  87      27.710 -15.707  -0.780  1.00 60.73           H  
ATOM   1416  CA  PHE A  87      27.242 -17.779  -0.560  1.00 60.73           C  
ATOM   1417  HA  PHE A  87      27.691 -18.577   0.032  1.00 60.73           H  
ATOM   1418  C   PHE A  87      26.999 -18.363  -1.949  1.00 60.73           C  
ATOM   1419  CB  PHE A  87      25.908 -17.384   0.082  1.00 60.73           C  
ATOM   1420  HB2 PHE A  87      25.217 -18.222  -0.009  1.00 60.73           H  
ATOM   1421  HB3 PHE A  87      25.486 -16.555  -0.486  1.00 60.73           H  
ATOM   1422  O   PHE A  87      26.927 -19.585  -2.114  1.00 60.73           O  
ATOM   1423  CG  PHE A  87      25.990 -16.993   1.542  1.00 60.73           C  
ATOM   1424  CD1 PHE A  87      25.837 -17.973   2.541  1.00 60.73           C  
ATOM   1425  HD1 PHE A  87      25.677 -19.006   2.270  1.00 60.73           H  
ATOM   1426  CD2 PHE A  87      26.203 -15.650   1.903  1.00 60.73           C  
ATOM   1427  HD2 PHE A  87      26.318 -14.894   1.140  1.00 60.73           H  
ATOM   1428  CE1 PHE A  87      25.892 -17.608   3.895  1.00 60.73           C  
ATOM   1429  HE1 PHE A  87      25.768 -18.363   4.657  1.00 60.73           H  
ATOM   1430  CE2 PHE A  87      26.242 -15.283   3.256  1.00 60.73           C  
ATOM   1431  HE2 PHE A  87      26.356 -14.241   3.516  1.00 60.73           H  
ATOM   1432  CZ  PHE A  87      26.093 -16.264   4.251  1.00 60.73           C  
ATOM   1433  HZ  PHE A  87      26.105 -15.979   5.293  1.00 60.73           H  
ATOM   1434  N   ILE A  88      26.892 -17.499  -2.954  1.00 60.61           N  
ATOM   1435  H   ILE A  88      26.978 -16.512  -2.756  1.00 60.61           H  
ATOM   1436  CA  ILE A  88      26.625 -17.895  -4.332  1.00 60.61           C  
ATOM   1437  HA  ILE A  88      25.786 -18.591  -4.339  1.00 60.61           H  
ATOM   1438  C   ILE A  88      27.864 -18.603  -4.895  1.00 60.61           C  
ATOM   1439  CB  ILE A  88      26.220 -16.670  -5.173  1.00 60.61           C  
ATOM   1440  HB  ILE A  88      27.069 -15.987  -5.200  1.00 60.61           H  
ATOM   1441  O   ILE A  88      28.942 -18.029  -5.000  1.00 60.61           O  
ATOM   1442  CG1 ILE A  88      24.990 -15.926  -4.607  1.00 60.61           C  
ATOM   1443 HG12 ILE A  88      25.067 -15.836  -3.524  1.00 60.61           H  
ATOM   1444 HG13 ILE A  88      24.079 -16.484  -4.824  1.00 60.61           H  
ATOM   1445  CG2 ILE A  88      25.903 -17.123  -6.604  1.00 60.61           C  
ATOM   1446 HG21 ILE A  88      26.785 -17.577  -7.057  1.00 60.61           H  
ATOM   1447 HG22 ILE A  88      25.079 -17.836  -6.606  1.00 60.61           H  
ATOM   1448 HG23 ILE A  88      25.634 -16.266  -7.222  1.00 60.61           H  
ATOM   1449  CD1 ILE A  88      24.896 -14.514  -5.209  1.00 60.61           C  
ATOM   1450 HD11 ILE A  88      24.555 -14.565  -6.243  1.00 60.61           H  
ATOM   1451 HD12 ILE A  88      24.205 -13.877  -4.658  1.00 60.61           H  
ATOM   1452 HD13 ILE A  88      25.871 -14.027  -5.176  1.00 60.61           H  
ATOM   1453  N   SER A  89      27.717 -19.877  -5.259  1.00 54.56           N  
ATOM   1454  H   SER A  89      26.782 -20.258  -5.253  1.00 54.56           H  
ATOM   1455  CA  SER A  89      28.736 -20.596  -6.028  1.00 54.56           C  
ATOM   1456  HA  SER A  89      29.702 -20.111  -5.887  1.00 54.56           H  
ATOM   1457  C   SER A  89      28.411 -20.524  -7.513  1.00 54.56           C  
ATOM   1458  CB  SER A  89      28.888 -22.045  -5.555  1.00 54.56           C  
ATOM   1459  HB2 SER A  89      29.408 -22.034  -4.597  1.00 54.56           H  
ATOM   1460  HB3 SER A  89      29.505 -22.592  -6.269  1.00 54.56           H  
ATOM   1461  O   SER A  89      27.243 -20.463  -7.878  1.00 54.56           O  
ATOM   1462  OG  SER A  89      27.653 -22.728  -5.384  1.00 54.56           O  
ATOM   1463  HG  SER A  89      27.121 -22.628  -6.177  1.00 54.56           H  
ATOM   1464  N   ILE A  90      29.439 -20.621  -8.362  1.00 39.42           N  
ATOM   1465  H   ILE A  90      30.375 -20.563  -7.988  1.00 39.42           H  
ATOM   1466  CA  ILE A  90      29.306 -20.673  -9.831  1.00 39.42           C  
ATOM   1467  HA  ILE A  90      28.919 -19.717 -10.185  1.00 39.42           H  
ATOM   1468  C   ILE A  90      28.298 -21.756 -10.266  1.00 39.42           C  
ATOM   1469  CB  ILE A  90      30.707 -20.901 -10.459  1.00 39.42           C  
ATOM   1470  HB  ILE A  90      31.112 -21.827 -10.053  1.00 39.42           H  
ATOM   1471  O   ILE A  90      27.596 -21.593 -11.255  1.00 39.42           O  
ATOM   1472  CG1 ILE A  90      31.669 -19.741 -10.091  1.00 39.42           C  
ATOM   1473 HG12 ILE A  90      31.638 -19.554  -9.018  1.00 39.42           H  
ATOM   1474 HG13 ILE A  90      31.345 -18.830 -10.593  1.00 39.42           H  
ATOM   1475  CG2 ILE A  90      30.626 -21.050 -11.990  1.00 39.42           C  
ATOM   1476 HG21 ILE A  90      30.187 -20.156 -12.432  1.00 39.42           H  
ATOM   1477 HG22 ILE A  90      30.017 -21.911 -12.267  1.00 39.42           H  
ATOM   1478 HG23 ILE A  90      31.615 -21.208 -12.420  1.00 39.42           H  
ATOM   1479  CD1 ILE A  90      33.140 -20.005 -10.439  1.00 39.42           C  
ATOM   1480 HD11 ILE A  90      33.282 -20.032 -11.520  1.00 39.42           H  
ATOM   1481 HD12 ILE A  90      33.464 -20.950 -10.003  1.00 39.42           H  
ATOM   1482 HD13 ILE A  90      33.753 -19.200 -10.035  1.00 39.42           H  
ATOM   1483  N   VAL A  91      28.175 -22.834  -9.486  1.00 40.76           N  
ATOM   1484  H   VAL A  91      28.749 -22.874  -8.655  1.00 40.76           H  
ATOM   1485  CA  VAL A  91      27.237 -23.933  -9.733  1.00 40.76           C  
ATOM   1486  HA  VAL A  91      27.095 -24.004 -10.811  1.00 40.76           H  
ATOM   1487  C   VAL A  91      25.887 -23.672  -9.040  1.00 40.76           C  
ATOM   1488  CB  VAL A  91      27.842 -25.272  -9.275  1.00 40.76           C  
ATOM   1489  HB  VAL A  91      27.911 -25.285  -8.187  1.00 40.76           H  
ATOM   1490  O   VAL A  91      25.901 -23.408  -7.827  1.00 40.76           O  
ATOM   1491  CG1 VAL A  91      26.989 -26.460  -9.729  1.00 40.76           C  
ATOM   1492 HG11 VAL A  91      26.899 -26.466 -10.816  1.00 40.76           H  
ATOM   1493 HG12 VAL A  91      27.446 -27.395  -9.407  1.00 40.76           H  
ATOM   1494 HG13 VAL A  91      25.993 -26.404  -9.290  1.00 40.76           H  
ATOM   1495  CG2 VAL A  91      29.256 -25.475  -9.844  1.00 40.76           C  
ATOM   1496 HG21 VAL A  91      29.232 -25.391 -10.931  1.00 40.76           H  
ATOM   1497 HG22 VAL A  91      29.948 -24.735  -9.444  1.00 40.76           H  
ATOM   1498 HG23 VAL A  91      29.626 -26.465  -9.577  1.00 40.76           H  
ATOM   1499  N   PRO A  92      24.744 -23.811  -9.752  1.00 47.78           N  
ATOM   1500  CA  PRO A  92      23.408 -23.780  -9.162  1.00 47.78           C  
ATOM   1501  HA  PRO A  92      23.205 -22.773  -8.799  1.00 47.78           H  
ATOM   1502  C   PRO A  92      23.303 -24.792  -8.024  1.00 47.78           C  
ATOM   1503  CB  PRO A  92      22.419 -24.127 -10.285  1.00 47.78           C  
ATOM   1504  HB2 PRO A  92      21.504 -23.540 -10.208  1.00 47.78           H  
ATOM   1505  HB3 PRO A  92      22.186 -25.192 -10.277  1.00 47.78           H  
ATOM   1506  O   PRO A  92      23.690 -25.953  -8.172  1.00 47.78           O  
ATOM   1507  CG  PRO A  92      23.187 -23.798 -11.559  1.00 47.78           C  
ATOM   1508  HG2 PRO A  92      23.063 -22.741 -11.793  1.00 47.78           H  
ATOM   1509  HG3 PRO A  92      22.867 -24.415 -12.399  1.00 47.78           H  
ATOM   1510  CD  PRO A  92      24.641 -24.064 -11.183  1.00 47.78           C  
ATOM   1511  HD2 PRO A  92      24.887 -25.105 -11.389  1.00 47.78           H  
ATOM   1512  HD3 PRO A  92      25.286 -23.397 -11.754  1.00 47.78           H  
ATOM   1513  N   LYS A  93      22.780 -24.362  -6.877  1.00 52.38           N  
ATOM   1514  H   LYS A  93      22.457 -23.407  -6.826  1.00 52.38           H  
ATOM   1515  CA  LYS A  93      22.552 -25.245  -5.731  1.00 52.38           C  
ATOM   1516  HA  LYS A  93      22.879 -26.248  -6.007  1.00 52.38           H  
ATOM   1517  C   LYS A  93      21.067 -25.334  -5.408  1.00 52.38           C  
ATOM   1518  CB  LYS A  93      23.375 -24.800  -4.520  1.00 52.38           C  
ATOM   1519  HB2 LYS A  93      23.318 -23.716  -4.412  1.00 52.38           H  
ATOM   1520  HB3 LYS A  93      22.969 -25.261  -3.620  1.00 52.38           H  
ATOM   1521  O   LYS A  93      20.376 -24.318  -5.502  1.00 52.38           O  
ATOM   1522  CG  LYS A  93      24.827 -25.250  -4.692  1.00 52.38           C  
ATOM   1523  HG2 LYS A  93      25.243 -24.814  -5.601  1.00 52.38           H  
ATOM   1524  HG3 LYS A  93      24.862 -26.336  -4.770  1.00 52.38           H  
ATOM   1525  CD  LYS A  93      25.657 -24.802  -3.496  1.00 52.38           C  
ATOM   1526  HD2 LYS A  93      25.229 -25.189  -2.571  1.00 52.38           H  
ATOM   1527  HD3 LYS A  93      25.645 -23.713  -3.470  1.00 52.38           H  
ATOM   1528  CE  LYS A  93      27.081 -25.322  -3.674  1.00 52.38           C  
ATOM   1529  HE2 LYS A  93      27.154 -26.325  -3.252  1.00 52.38           H  
ATOM   1530  HE3 LYS A  93      27.287 -25.384  -4.742  1.00 52.38           H  
ATOM   1531  NZ  LYS A  93      28.033 -24.386  -3.051  1.00 52.38           N  
ATOM   1532  HZ1 LYS A  93      27.774 -24.188  -2.095  1.00 52.38           H  
ATOM   1533  HZ2 LYS A  93      28.980 -24.726  -3.140  1.00 52.38           H  
ATOM   1534  HZ3 LYS A  93      27.965 -23.530  -3.582  1.00 52.38           H  
ATOM   1535  N   PRO A  94      20.582 -26.520  -5.005  1.00 48.23           N  
ATOM   1536  CA  PRO A  94      19.220 -26.659  -4.526  1.00 48.23           C  
ATOM   1537  HA  PRO A  94      18.522 -26.269  -5.267  1.00 48.23           H  
ATOM   1538  C   PRO A  94      19.054 -25.879  -3.220  1.00 48.23           C  
ATOM   1539  CB  PRO A  94      18.994 -28.166  -4.367  1.00 48.23           C  
ATOM   1540  HB2 PRO A  94      18.594 -28.562  -5.301  1.00 48.23           H  
ATOM   1541  HB3 PRO A  94      18.324 -28.400  -3.540  1.00 48.23           H  
ATOM   1542  O   PRO A  94      19.949 -25.884  -2.369  1.00 48.23           O  
ATOM   1543  CG  PRO A  94      20.391 -28.745  -4.153  1.00 48.23           C  
ATOM   1544  HG2 PRO A  94      20.637 -28.731  -3.092  1.00 48.23           H  
ATOM   1545  HG3 PRO A  94      20.469 -29.760  -4.543  1.00 48.23           H  
ATOM   1546  CD  PRO A  94      21.305 -27.783  -4.906  1.00 48.23           C  
ATOM   1547  HD2 PRO A  94      22.243 -27.666  -4.362  1.00 48.23           H  
ATOM   1548  HD3 PRO A  94      21.494 -28.168  -5.908  1.00 48.23           H  
ATOM   1549  N   LEU A  95      17.913 -25.216  -3.065  1.00 55.40           N  
ATOM   1550  H   LEU A  95      17.271 -25.179  -3.844  1.00 55.40           H  
ATOM   1551  CA  LEU A  95      17.471 -24.658  -1.790  1.00 55.40           C  
ATOM   1552  HA  LEU A  95      18.312 -24.180  -1.289  1.00 55.40           H  
ATOM   1553  C   LEU A  95      16.961 -25.769  -0.865  1.00 55.40           C  
ATOM   1554  CB  LEU A  95      16.375 -23.620  -2.059  1.00 55.40           C  
ATOM   1555  HB2 LEU A  95      15.607 -24.085  -2.678  1.00 55.40           H  
ATOM   1556  HB3 LEU A  95      15.913 -23.360  -1.106  1.00 55.40           H  
ATOM   1557  O   LEU A  95      16.313 -26.712  -1.323  1.00 55.40           O  
ATOM   1558  CG  LEU A  95      16.885 -22.344  -2.750  1.00 55.40           C  
ATOM   1559  HG  LEU A  95      17.466 -22.610  -3.633  1.00 55.40           H  
ATOM   1560  CD1 LEU A  95      15.704 -21.497  -3.202  1.00 55.40           C  
ATOM   1561 HD11 LEU A  95      16.046 -20.684  -3.843  1.00 55.40           H  
ATOM   1562 HD12 LEU A  95      15.014 -22.111  -3.779  1.00 55.40           H  
ATOM   1563 HD13 LEU A  95      15.181 -21.080  -2.341  1.00 55.40           H  
ATOM   1564  CD2 LEU A  95      17.757 -21.505  -1.812  1.00 55.40           C  
ATOM   1565 HD21 LEU A  95      17.212 -21.256  -0.902  1.00 55.40           H  
ATOM   1566 HD22 LEU A  95      18.663 -22.054  -1.553  1.00 55.40           H  
ATOM   1567 HD23 LEU A  95      18.050 -20.586  -2.319  1.00 55.40           H  
ATOM   1568  N   THR A  96      17.232 -25.646   0.431  1.00 53.32           N  
ATOM   1569  H   THR A  96      17.733 -24.832   0.758  1.00 53.32           H  
ATOM   1570  CA  THR A  96      16.712 -26.539   1.478  1.00 53.32           C  
ATOM   1571  HA  THR A  96      16.073 -27.295   1.021  1.00 53.32           H  
ATOM   1572  C   THR A  96      15.825 -25.771   2.446  1.00 53.32           C  
ATOM   1573  CB  THR A  96      17.832 -27.277   2.224  1.00 53.32           C  
ATOM   1574  HB  THR A  96      17.427 -27.741   3.124  1.00 53.32           H  
ATOM   1575  O   THR A  96      15.837 -24.542   2.477  1.00 53.32           O  
ATOM   1576  CG2 THR A  96      18.374 -28.391   1.334  1.00 53.32           C  
ATOM   1577 HG21 THR A  96      18.718 -27.970   0.389  1.00 53.32           H  
ATOM   1578 HG22 THR A  96      19.180 -28.911   1.853  1.00 53.32           H  
ATOM   1579 HG23 THR A  96      17.581 -29.109   1.129  1.00 53.32           H  
ATOM   1580  OG1 THR A  96      18.866 -26.393   2.602  1.00 53.32           O  
ATOM   1581  HG1 THR A  96      18.681 -26.124   3.505  1.00 53.32           H  
ATOM   1582  N   ASP A  97      15.017 -26.494   3.222  1.00 53.40           N  
ATOM   1583  H   ASP A  97      15.140 -27.496   3.255  1.00 53.40           H  
ATOM   1584  CA  ASP A  97      14.147 -25.924   4.259  1.00 53.40           C  
ATOM   1585  HA  ASP A  97      13.492 -26.728   4.595  1.00 53.40           H  
ATOM   1586  C   ASP A  97      13.213 -24.810   3.750  1.00 53.40           C  
ATOM   1587  CB  ASP A  97      14.977 -25.506   5.487  1.00 53.40           C  
ATOM   1588  HB2 ASP A  97      15.575 -24.630   5.235  1.00 53.40           H  
ATOM   1589  HB3 ASP A  97      14.299 -25.227   6.294  1.00 53.40           H  
ATOM   1590  O   ASP A  97      13.022 -23.795   4.412  1.00 53.40           O  
ATOM   1591  CG  ASP A  97      15.897 -26.614   5.999  1.00 53.40           C  
ATOM   1592  OD1 ASP A  97      15.499 -27.796   5.887  1.00 53.40           O  
ATOM   1593  OD2 ASP A  97      17.011 -26.267   6.462  1.00 53.40           O  
ATOM   1594  N   CYS A  98      12.637 -24.977   2.556  1.00 54.98           N  
ATOM   1595  H   CYS A  98      12.866 -25.802   2.020  1.00 54.98           H  
ATOM   1596  CA  CYS A  98      11.650 -24.037   2.026  1.00 54.98           C  
ATOM   1597  HA  CYS A  98      12.039 -23.025   2.136  1.00 54.98           H  
ATOM   1598  C   CYS A  98      10.334 -24.124   2.817  1.00 54.98           C  
ATOM   1599  CB  CYS A  98      11.446 -24.274   0.529  1.00 54.98           C  
ATOM   1600  HB2 CYS A  98      10.572 -23.710   0.204  1.00 54.98           H  
ATOM   1601  HB3 CYS A  98      11.233 -25.331   0.370  1.00 54.98           H  
ATOM   1602  O   CYS A  98       9.549 -25.058   2.640  1.00 54.98           O  
ATOM   1603  SG  CYS A  98      12.839 -23.787  -0.530  1.00 54.98           S  
ATOM   1604  N   VAL A  99      10.079 -23.134   3.672  1.00 37.88           N  
ATOM   1605  H   VAL A  99      10.799 -22.435   3.790  1.00 37.88           H  
ATOM   1606  CA  VAL A  99       8.872 -23.028   4.505  1.00 37.88           C  
ATOM   1607  HA  VAL A  99       8.404 -24.010   4.577  1.00 37.88           H  
ATOM   1608  C   VAL A  99       7.882 -22.064   3.862  1.00 37.88           C  
ATOM   1609  CB  VAL A  99       9.225 -22.572   5.936  1.00 37.88           C  
ATOM   1610  HB  VAL A  99       9.676 -21.581   5.901  1.00 37.88           H  
ATOM   1611  O   VAL A  99       8.241 -20.929   3.562  1.00 37.88           O  
ATOM   1612  CG1 VAL A  99       7.977 -22.510   6.827  1.00 37.88           C  
ATOM   1613 HG11 VAL A  99       7.478 -23.479   6.848  1.00 37.88           H  
ATOM   1614 HG12 VAL A  99       7.286 -21.751   6.461  1.00 37.88           H  
ATOM   1615 HG13 VAL A  99       8.264 -22.234   7.842  1.00 37.88           H  
ATOM   1616  CG2 VAL A  99      10.215 -23.532   6.608  1.00 37.88           C  
ATOM   1617 HG21 VAL A  99       9.825 -24.550   6.598  1.00 37.88           H  
ATOM   1618 HG22 VAL A  99      10.398 -23.223   7.637  1.00 37.88           H  
ATOM   1619 HG23 VAL A  99      11.170 -23.510   6.083  1.00 37.88           H  
ATOM   1620  N   ASN A 100       6.623 -22.478   3.683  1.00 41.65           N  
ATOM   1621  H   ASN A 100       6.371 -23.410   3.979  1.00 41.65           H  
ATOM   1622  CA  ASN A 100       5.562 -21.568   3.243  1.00 41.65           C  
ATOM   1623  HA  ASN A 100       5.942 -21.008   2.388  1.00 41.65           H  
ATOM   1624  C   ASN A 100       5.229 -20.571   4.370  1.00 41.65           C  
ATOM   1625  CB  ASN A 100       4.336 -22.367   2.763  1.00 41.65           C  
ATOM   1626  HB2 ASN A 100       3.886 -22.890   3.607  1.00 41.65           H  
ATOM   1627  HB3 ASN A 100       4.667 -23.101   2.029  1.00 41.65           H  
ATOM   1628  O   ASN A 100       4.827 -20.981   5.460  1.00 41.65           O  
ATOM   1629  CG  ASN A 100       3.263 -21.500   2.108  1.00 41.65           C  
ATOM   1630  ND2 ASN A 100       2.342 -22.110   1.398  1.00 41.65           N  
ATOM   1631 HD21 ASN A 100       1.717 -21.521   0.866  1.00 41.65           H  
ATOM   1632 HD22 ASN A 100       2.358 -23.112   1.273  1.00 41.65           H  
ATOM   1633  OD1 ASN A 100       3.225 -20.287   2.219  1.00 41.65           O  
ATOM   1634  N   VAL A 101       5.403 -19.276   4.110  1.00 40.12           N  
ATOM   1635  H   VAL A 101       5.687 -19.034   3.172  1.00 40.12           H  
ATOM   1636  CA  VAL A 101       5.273 -18.191   5.101  1.00 40.12           C  
ATOM   1637  HA  VAL A 101       5.363 -18.644   6.088  1.00 40.12           H  
ATOM   1638  C   VAL A 101       3.888 -17.523   5.065  1.00 40.12           C  
ATOM   1639  CB  VAL A 101       6.407 -17.145   4.971  1.00 40.12           C  
ATOM   1640  HB  VAL A 101       6.061 -16.324   4.344  1.00 40.12           H  
ATOM   1641  O   VAL A 101       3.594 -16.665   5.895  1.00 40.12           O  
ATOM   1642  CG1 VAL A 101       6.797 -16.590   6.350  1.00 40.12           C  
ATOM   1643 HG11 VAL A 101       7.560 -15.821   6.236  1.00 40.12           H  
ATOM   1644 HG12 VAL A 101       5.927 -16.141   6.830  1.00 40.12           H  
ATOM   1645 HG13 VAL A 101       7.183 -17.390   6.981  1.00 40.12           H  
ATOM   1646  CG2 VAL A 101       7.701 -17.683   4.345  1.00 40.12           C  
ATOM   1647 HG21 VAL A 101       8.088 -18.518   4.930  1.00 40.12           H  
ATOM   1648 HG22 VAL A 101       7.520 -18.007   3.320  1.00 40.12           H  
ATOM   1649 HG23 VAL A 101       8.440 -16.882   4.308  1.00 40.12           H  
ATOM   1650  N   GLY A 102       3.005 -17.929   4.144  1.00 40.61           N  
ATOM   1651  H   GLY A 102       3.291 -18.648   3.495  1.00 40.61           H  
ATOM   1652  CA  GLY A 102       1.675 -17.338   3.974  1.00 40.61           C  
ATOM   1653  HA2 GLY A 102       1.065 -18.014   3.374  1.00 40.61           H  
ATOM   1654  HA3 GLY A 102       1.207 -17.234   4.953  1.00 40.61           H  
ATOM   1655  C   GLY A 102       1.679 -15.963   3.288  1.00 40.61           C  
ATOM   1656  O   GLY A 102       2.669 -15.546   2.686  1.00 40.61           O  
ATOM   1657  N   ILE A 103       0.527 -15.282   3.338  1.00 35.87           N  
ATOM   1658  H   ILE A 103      -0.229 -15.678   3.878  1.00 35.87           H  
ATOM   1659  CA  ILE A 103       0.263 -14.009   2.645  1.00 35.87           C  
ATOM   1660  HA  ILE A 103       0.588 -14.102   1.608  1.00 35.87           H  
ATOM   1661  C   ILE A 103       1.076 -12.882   3.302  1.00 35.87           C  
ATOM   1662  CB  ILE A 103      -1.257 -13.689   2.643  1.00 35.87           C  
ATOM   1663  HB  ILE A 103      -1.580 -13.573   3.678  1.00 35.87           H  
ATOM   1664  O   ILE A 103       0.824 -12.529   4.457  1.00 35.87           O  
ATOM   1665  CG1 ILE A 103      -2.083 -14.837   2.008  1.00 35.87           C  
ATOM   1666 HG12 ILE A 103      -1.813 -15.786   2.472  1.00 35.87           H  
ATOM   1667 HG13 ILE A 103      -1.843 -14.910   0.947  1.00 35.87           H  
ATOM   1668  CG2 ILE A 103      -1.535 -12.365   1.903  1.00 35.87           C  
ATOM   1669 HG21 ILE A 103      -0.979 -11.543   2.355  1.00 35.87           H  
ATOM   1670 HG22 ILE A 103      -2.593 -12.106   1.945  1.00 35.87           H  
ATOM   1671 HG23 ILE A 103      -1.230 -12.445   0.860  1.00 35.87           H  
ATOM   1672  CD1 ILE A 103      -3.602 -14.688   2.169  1.00 35.87           C  
ATOM   1673 HD11 ILE A 103      -4.091 -15.593   1.807  1.00 35.87           H  
ATOM   1674 HD12 ILE A 103      -3.853 -14.545   3.220  1.00 35.87           H  
ATOM   1675 HD13 ILE A 103      -3.969 -13.844   1.585  1.00 35.87           H  
ATOM   1676  N   ILE A 104       2.027 -12.313   2.561  1.00 37.83           N  
ATOM   1677  H   ILE A 104       2.135 -12.622   1.605  1.00 37.83           H  
ATOM   1678  CA  ILE A 104       2.727 -11.075   2.922  1.00 37.83           C  
ATOM   1679  HA  ILE A 104       2.694 -10.959   4.006  1.00 37.83           H  
ATOM   1680  C   ILE A 104       1.953  -9.892   2.323  1.00 37.83           C  
ATOM   1681  CB  ILE A 104       4.219 -11.152   2.508  1.00 37.83           C  
ATOM   1682  HB  ILE A 104       4.277 -11.395   1.447  1.00 37.83           H  
ATOM   1683  O   ILE A 104       1.316 -10.016   1.288  1.00 37.83           O  
ATOM   1684  CG1 ILE A 104       4.897 -12.287   3.319  1.00 37.83           C  
ATOM   1685 HG12 ILE A 104       4.474 -13.243   3.011  1.00 37.83           H  
ATOM   1686 HG13 ILE A 104       4.684 -12.151   4.379  1.00 37.83           H  
ATOM   1687  CG2 ILE A 104       4.944  -9.809   2.728  1.00 37.83           C  
ATOM   1688 HG21 ILE A 104       4.938  -9.538   3.784  1.00 37.83           H  
ATOM   1689 HG22 ILE A 104       4.468  -9.025   2.140  1.00 37.83           H  
ATOM   1690 HG23 ILE A 104       5.970  -9.870   2.366  1.00 37.83           H  
ATOM   1691  CD1 ILE A 104       6.416 -12.377   3.150  1.00 37.83           C  
ATOM   1692 HD11 ILE A 104       6.904 -11.517   3.607  1.00 37.83           H  
ATOM   1693 HD12 ILE A 104       6.659 -12.411   2.088  1.00 37.83           H  
ATOM   1694 HD13 ILE A 104       6.784 -13.271   3.654  1.00 37.83           H  
ATOM   1695  N   ASP A 105       1.940  -8.754   3.018  1.00 37.67           N  
ATOM   1696  H   ASP A 105       2.516  -8.698   3.846  1.00 37.67           H  
ATOM   1697  CA  ASP A 105       1.344  -7.511   2.520  1.00 37.67           C  
ATOM   1698  HA  ASP A 105       0.332  -7.712   2.169  1.00 37.67           H  
ATOM   1699  C   ASP A 105       2.173  -6.982   1.333  1.00 37.67           C  
ATOM   1700  CB  ASP A 105       1.262  -6.523   3.699  1.00 37.67           C  
ATOM   1701  HB2 ASP A 105       0.757  -7.026   4.524  1.00 37.67           H  
ATOM   1702  HB3 ASP A 105       2.271  -6.284   4.036  1.00 37.67           H  
ATOM   1703  O   ASP A 105       3.268  -6.444   1.523  1.00 37.67           O  
ATOM   1704  CG  ASP A 105       0.510  -5.213   3.426  1.00 37.67           C  
ATOM   1705  OD1 ASP A 105       0.247  -4.873   2.249  1.00 37.67           O  
ATOM   1706  OD2 ASP A 105       0.205  -4.528   4.433  1.00 37.67           O  
ATOM   1707  N   ASP A 106       1.645  -7.154   0.118  1.00 36.51           N  
ATOM   1708  H   ASP A 106       0.850  -7.775   0.060  1.00 36.51           H  
ATOM   1709  CA  ASP A 106       2.323  -6.890  -1.161  1.00 36.51           C  
ATOM   1710  HA  ASP A 106       3.245  -7.472  -1.153  1.00 36.51           H  
ATOM   1711  C   ASP A 106       2.701  -5.415  -1.395  1.00 36.51           C  
ATOM   1712  CB  ASP A 106       1.450  -7.397  -2.324  1.00 36.51           C  
ATOM   1713  HB2 ASP A 106       0.523  -6.823  -2.335  1.00 36.51           H  
ATOM   1714  HB3 ASP A 106       1.970  -7.210  -3.263  1.00 36.51           H  
ATOM   1715  O   ASP A 106       3.402  -5.068  -2.346  1.00 36.51           O  
ATOM   1716  CG  ASP A 106       1.122  -8.892  -2.252  1.00 36.51           C  
ATOM   1717  OD1 ASP A 106       1.986  -9.657  -1.774  1.00 36.51           O  
ATOM   1718  OD2 ASP A 106      -0.009  -9.238  -2.659  1.00 36.51           O  
ATOM   1719  N   THR A 107       2.269  -4.511  -0.516  1.00 30.24           N  
ATOM   1720  H   THR A 107       1.742  -4.857   0.273  1.00 30.24           H  
ATOM   1721  CA  THR A 107       2.439  -3.057  -0.670  1.00 30.24           C  
ATOM   1722  HA  THR A 107       2.274  -2.822  -1.722  1.00 30.24           H  
ATOM   1723  C   THR A 107       3.847  -2.534  -0.358  1.00 30.24           C  
ATOM   1724  CB  THR A 107       1.379  -2.295   0.136  1.00 30.24           C  
ATOM   1725  HB  THR A 107       1.549  -1.226   0.006  1.00 30.24           H  
ATOM   1726  O   THR A 107       4.083  -1.327  -0.427  1.00 30.24           O  
ATOM   1727  CG2 THR A 107      -0.038  -2.600  -0.354  1.00 30.24           C  
ATOM   1728 HG21 THR A 107      -0.120  -2.367  -1.416  1.00 30.24           H  
ATOM   1729 HG22 THR A 107      -0.751  -1.991   0.202  1.00 30.24           H  
ATOM   1730 HG23 THR A 107      -0.274  -3.652  -0.199  1.00 30.24           H  
ATOM   1731  OG1 THR A 107       1.446  -2.589   1.516  1.00 30.24           O  
ATOM   1732  HG1 THR A 107       0.970  -3.405   1.689  1.00 30.24           H  
ATOM   1733  N   LYS A 108       4.800  -3.415  -0.029  1.00 30.67           N  
ATOM   1734  H   LYS A 108       4.522  -4.385   0.005  1.00 30.67           H  
ATOM   1735  CA  LYS A 108       6.196  -3.063   0.303  1.00 30.67           C  
ATOM   1736  HA  LYS A 108       6.365  -2.013   0.066  1.00 30.67           H  
ATOM   1737  C   LYS A 108       7.250  -3.812  -0.519  1.00 30.67           C  
ATOM   1738  CB  LYS A 108       6.428  -3.268   1.806  1.00 30.67           C  
ATOM   1739  HB2 LYS A 108       6.182  -4.296   2.072  1.00 30.67           H  
ATOM   1740  HB3 LYS A 108       7.481  -3.097   2.030  1.00 30.67           H  
ATOM   1741  O   LYS A 108       8.424  -3.777  -0.153  1.00 30.67           O  
ATOM   1742  CG  LYS A 108       5.602  -2.298   2.652  1.00 30.67           C  
ATOM   1743  HG2 LYS A 108       5.789  -1.275   2.323  1.00 30.67           H  
ATOM   1744  HG3 LYS A 108       4.541  -2.523   2.553  1.00 30.67           H  
ATOM   1745  CD  LYS A 108       6.022  -2.448   4.111  1.00 30.67           C  
ATOM   1746  HD2 LYS A 108       7.088  -2.241   4.201  1.00 30.67           H  
ATOM   1747  HD3 LYS A 108       5.823  -3.470   4.433  1.00 30.67           H  
ATOM   1748  CE  LYS A 108       5.228  -1.467   4.964  1.00 30.67           C  
ATOM   1749  HE2 LYS A 108       5.401  -0.460   4.584  1.00 30.67           H  
ATOM   1750  HE3 LYS A 108       4.168  -1.696   4.850  1.00 30.67           H  
ATOM   1751  NZ  LYS A 108       5.650  -1.584   6.375  1.00 30.67           N  
ATOM   1752  HZ1 LYS A 108       5.490  -2.533   6.682  1.00 30.67           H  
ATOM   1753  HZ2 LYS A 108       6.638  -1.387   6.444  1.00 30.67           H  
ATOM   1754  HZ3 LYS A 108       5.123  -0.944   6.952  1.00 30.67           H  
ATOM   1755  N   LEU A 109       6.843  -4.514  -1.575  1.00 26.79           N  
ATOM   1756  H   LEU A 109       5.877  -4.462  -1.865  1.00 26.79           H  
ATOM   1757  CA  LEU A 109       7.707  -5.483  -2.244  1.00 26.79           C  
ATOM   1758  HA  LEU A 109       8.406  -5.862  -1.500  1.00 26.79           H  
ATOM   1759  C   LEU A 109       8.545  -4.845  -3.367  1.00 26.79           C  
ATOM   1760  CB  LEU A 109       6.871  -6.677  -2.748  1.00 26.79           C  
ATOM   1761  HB2 LEU A 109       7.544  -7.395  -3.216  1.00 26.79           H  
ATOM   1762  HB3 LEU A 109       6.205  -6.308  -3.528  1.00 26.79           H  
ATOM   1763  O   LEU A 109       8.000  -4.264  -4.304  1.00 26.79           O  
ATOM   1764  CG  LEU A 109       6.007  -7.417  -1.702  1.00 26.79           C  
ATOM   1765  HG  LEU A 109       5.317  -6.697  -1.260  1.00 26.79           H  
ATOM   1766  CD1 LEU A 109       5.199  -8.496  -2.413  1.00 26.79           C  
ATOM   1767 HD11 LEU A 109       5.866  -9.175  -2.944  1.00 26.79           H  
ATOM   1768 HD12 LEU A 109       4.609  -9.078  -1.704  1.00 26.79           H  
ATOM   1769 HD13 LEU A 109       4.519  -8.040  -3.132  1.00 26.79           H  
ATOM   1770  CD2 LEU A 109       6.712  -8.126  -0.552  1.00 26.79           C  
ATOM   1771 HD21 LEU A 109       7.234  -9.015  -0.905  1.00 26.79           H  
ATOM   1772 HD22 LEU A 109       7.388  -7.436  -0.046  1.00 26.79           H  
ATOM   1773 HD23 LEU A 109       5.958  -8.449   0.166  1.00 26.79           H  
ATOM   1774  N   ASN A 110       9.869  -5.008  -3.290  1.00 27.66           N  
ATOM   1775  H   ASN A 110      10.212  -5.575  -2.528  1.00 27.66           H  
ATOM   1776  CA  ASN A 110      10.785  -4.808  -4.417  1.00 27.66           C  
ATOM   1777  HA  ASN A 110      10.339  -4.119  -5.134  1.00 27.66           H  
ATOM   1778  C   ASN A 110      10.961  -6.167  -5.117  1.00 27.66           C  
ATOM   1779  CB  ASN A 110      12.122  -4.210  -3.928  1.00 27.66           C  
ATOM   1780  HB2 ASN A 110      12.423  -4.702  -3.003  1.00 27.66           H  
ATOM   1781  HB3 ASN A 110      12.890  -4.416  -4.674  1.00 27.66           H  
ATOM   1782  O   ASN A 110      11.312  -7.157  -4.482  1.00 27.66           O  
ATOM   1783  CG  ASN A 110      12.099  -2.700  -3.726  1.00 27.66           C  
ATOM   1784  ND2 ASN A 110      13.036  -2.167  -2.976  1.00 27.66           N  
ATOM   1785 HD21 ASN A 110      13.040  -1.158  -2.927  1.00 27.66           H  
ATOM   1786 HD22 ASN A 110      13.767  -2.744  -2.585  1.00 27.66           H  
ATOM   1787  OD1 ASN A 110      11.286  -1.969  -4.262  1.00 27.66           O  
ATOM   1788  N   ILE A 111      10.661  -6.227  -6.414  1.00 26.65           N  
ATOM   1789  H   ILE A 111      10.419  -5.364  -6.879  1.00 26.65           H  
ATOM   1790  CA  ILE A 111      10.599  -7.461  -7.214  1.00 26.65           C  
ATOM   1791  HA  ILE A 111      10.229  -8.277  -6.594  1.00 26.65           H  
ATOM   1792  C   ILE A 111      12.001  -7.821  -7.717  1.00 26.65           C  
ATOM   1793  CB  ILE A 111       9.627  -7.252  -8.404  1.00 26.65           C  
ATOM   1794  HB  ILE A 111      10.001  -6.416  -8.996  1.00 26.65           H  
ATOM   1795  O   ILE A 111      12.629  -6.993  -8.375  1.00 26.65           O  
ATOM   1796  CG1 ILE A 111       8.199  -6.898  -7.922  1.00 26.65           C  
ATOM   1797 HG12 ILE A 111       8.241  -6.149  -7.131  1.00 26.65           H  
ATOM   1798 HG13 ILE A 111       7.724  -7.787  -7.506  1.00 26.65           H  
ATOM   1799  CG2 ILE A 111       9.589  -8.497  -9.315  1.00 26.65           C  
ATOM   1800 HG21 ILE A 111      10.575  -8.696  -9.735  1.00 26.65           H  
ATOM   1801 HG22 ILE A 111       9.260  -9.367  -8.748  1.00 26.65           H  
ATOM   1802 HG23 ILE A 111       8.908  -8.342 -10.151  1.00 26.65           H  
ATOM   1803  CD1 ILE A 111       7.305  -6.315  -9.025  1.00 26.65           C  
ATOM   1804 HD11 ILE A 111       6.345  -6.031  -8.593  1.00 26.65           H  
ATOM   1805 HD12 ILE A 111       7.125  -7.052  -9.809  1.00 26.65           H  
ATOM   1806 HD13 ILE A 111       7.774  -5.430  -9.454  1.00 26.65           H  
ATOM   1807  N   ILE A 112      12.480  -9.047  -7.471  1.00 28.99           N  
ATOM   1808  H   ILE A 112      11.965  -9.678  -6.875  1.00 28.99           H  
ATOM   1809  CA  ILE A 112      13.765  -9.540  -7.992  1.00 28.99           C  
ATOM   1810  HA  ILE A 112      14.065  -8.904  -8.825  1.00 28.99           H  
ATOM   1811  C   ILE A 112      13.575 -10.964  -8.593  1.00 28.99           C  
ATOM   1812  CB  ILE A 112      14.873  -9.364  -6.903  1.00 28.99           C  
ATOM   1813  HB  ILE A 112      14.507  -9.732  -5.944  1.00 28.99           H  
ATOM   1814  O   ILE A 112      12.919 -11.822  -8.026  1.00 28.99           O  
ATOM   1815  CG1 ILE A 112      15.150  -7.874  -6.577  1.00 28.99           C  
ATOM   1816 HG12 ILE A 112      14.208  -7.382  -6.335  1.00 28.99           H  
ATOM   1817 HG13 ILE A 112      15.570  -7.370  -7.448  1.00 28.99           H  
ATOM   1818  CG2 ILE A 112      16.124 -10.201  -7.220  1.00 28.99           C  
ATOM   1819 HG21 ILE A 112      17.017  -9.805  -6.738  1.00 28.99           H  
ATOM   1820 HG22 ILE A 112      15.970 -11.210  -6.837  1.00 28.99           H  
ATOM   1821 HG23 ILE A 112      16.288 -10.301  -8.293  1.00 28.99           H  
ATOM   1822  CD1 ILE A 112      16.047  -7.645  -5.350  1.00 28.99           C  
ATOM   1823 HD11 ILE A 112      17.072  -7.955  -5.552  1.00 28.99           H  
ATOM   1824 HD12 ILE A 112      15.659  -8.200  -4.496  1.00 28.99           H  
ATOM   1825 HD13 ILE A 112      16.053  -6.582  -5.105  1.00 28.99           H  
ATOM   1826  N   SER A 113      14.055 -11.171  -9.827  1.00 35.60           N  
ATOM   1827  H   SER A 113      14.513 -10.362 -10.220  1.00 35.60           H  
ATOM   1828  CA  SER A 113      14.284 -12.430 -10.593  1.00 35.60           C  
ATOM   1829  HA  SER A 113      14.143 -12.171 -11.643  1.00 35.60           H  
ATOM   1830  C   SER A 113      13.442 -13.711 -10.346  1.00 35.60           C  
ATOM   1831  CB  SER A 113      15.760 -12.810 -10.443  1.00 35.60           C  
ATOM   1832  HB2 SER A 113      15.983 -13.662 -11.086  1.00 35.60           H  
ATOM   1833  HB3 SER A 113      16.394 -11.973 -10.735  1.00 35.60           H  
ATOM   1834  O   SER A 113      13.420 -14.243  -9.239  1.00 35.60           O  
ATOM   1835  OG  SER A 113      16.029 -13.156  -9.100  1.00 35.60           O  
ATOM   1836  HG  SER A 113      15.257 -13.620  -8.767  1.00 35.60           H  
ATOM   1837  N   GLY A 114      12.896 -14.307 -11.421  1.00 29.75           N  
ATOM   1838  H   GLY A 114      13.044 -13.877 -12.322  1.00 29.75           H  
ATOM   1839  CA  GLY A 114      12.193 -15.605 -11.425  1.00 29.75           C  
ATOM   1840  HA2 GLY A 114      11.549 -15.653 -12.303  1.00 29.75           H  
ATOM   1841  HA3 GLY A 114      11.538 -15.648 -10.554  1.00 29.75           H  
ATOM   1842  C   GLY A 114      13.105 -16.852 -11.455  1.00 29.75           C  
ATOM   1843  O   GLY A 114      14.125 -16.859 -12.138  1.00 29.75           O  
ATOM   1844  N   LEU A 115      12.719 -17.924 -10.757  1.00 35.04           N  
ATOM   1845  H   LEU A 115      11.934 -17.790 -10.135  1.00 35.04           H  
ATOM   1846  CA  LEU A 115      13.400 -19.224 -10.692  1.00 35.04           C  
ATOM   1847  HA  LEU A 115      14.379 -19.136 -11.164  1.00 35.04           H  
ATOM   1848  C   LEU A 115      12.609 -20.297 -11.443  1.00 35.04           C  
ATOM   1849  CB  LEU A 115      13.596 -19.675  -9.232  1.00 35.04           C  
ATOM   1850  HB2 LEU A 115      12.611 -19.879  -8.812  1.00 35.04           H  
ATOM   1851  HB3 LEU A 115      14.136 -20.621  -9.232  1.00 35.04           H  
ATOM   1852  O   LEU A 115      11.379 -20.330 -11.365  1.00 35.04           O  
ATOM   1853  CG  LEU A 115      14.344 -18.681  -8.328  1.00 35.04           C  
ATOM   1854  HG  LEU A 115      13.875 -17.697  -8.350  1.00 35.04           H  
ATOM   1855  CD1 LEU A 115      14.363 -19.173  -6.888  1.00 35.04           C  
ATOM   1856 HD11 LEU A 115      13.342 -19.347  -6.548  1.00 35.04           H  
ATOM   1857 HD12 LEU A 115      14.946 -20.092  -6.824  1.00 35.04           H  
ATOM   1858 HD13 LEU A 115      14.837 -18.410  -6.271  1.00 35.04           H  
ATOM   1859  CD2 LEU A 115      15.788 -18.553  -8.786  1.00 35.04           C  
ATOM   1860 HD21 LEU A 115      16.208 -19.553  -8.888  1.00 35.04           H  
ATOM   1861 HD22 LEU A 115      16.357 -17.952  -8.077  1.00 35.04           H  
ATOM   1862 HD23 LEU A 115      15.819 -18.050  -9.753  1.00 35.04           H  
ATOM   1863  N   SER A 116      13.325 -21.205 -12.111  1.00 34.26           N  
ATOM   1864  H   SER A 116      14.332 -21.153 -12.056  1.00 34.26           H  
ATOM   1865  CA  SER A 116      12.748 -22.385 -12.761  1.00 34.26           C  
ATOM   1866  HA  SER A 116      11.701 -22.173 -12.979  1.00 34.26           H  
ATOM   1867  C   SER A 116      12.787 -23.608 -11.839  1.00 34.26           C  
ATOM   1868  CB  SER A 116      13.422 -22.670 -14.110  1.00 34.26           C  
ATOM   1869  HB2 SER A 116      12.856 -23.445 -14.627  1.00 34.26           H  
ATOM   1870  HB3 SER A 116      13.410 -21.769 -14.723  1.00 34.26           H  
ATOM   1871  O   SER A 116      13.707 -23.797 -11.038  1.00 34.26           O  
ATOM   1872  OG  SER A 116      14.751 -23.119 -13.940  1.00 34.26           O  
ATOM   1873  HG  SER A 116      15.354 -22.419 -14.200  1.00 34.26           H  
ATOM   1874  N   LYS A 117      11.759 -24.454 -11.943  1.00 32.10           N  
ATOM   1875  H   LYS A 117      11.037 -24.230 -12.612  1.00 32.10           H  
ATOM   1876  CA  LYS A 117      11.619 -25.692 -11.172  1.00 32.10           C  
ATOM   1877  HA  LYS A 117      12.196 -25.608 -10.251  1.00 32.10           H  
ATOM   1878  C   LYS A 117      12.185 -26.851 -11.992  1.00 32.10           C  
ATOM   1879  CB  LYS A 117      10.130 -25.846 -10.810  1.00 32.10           C  
ATOM   1880  HB2 LYS A 117       9.571 -26.154 -11.693  1.00 32.10           H  
ATOM   1881  HB3 LYS A 117       9.757 -24.864 -10.520  1.00 32.10           H  
ATOM   1882  O   LYS A 117      11.508 -27.366 -12.878  1.00 32.10           O  
ATOM   1883  CG  LYS A 117       9.835 -26.807  -9.646  1.00 32.10           C  
ATOM   1884  HG2 LYS A 117      10.197 -27.808  -9.880  1.00 32.10           H  
ATOM   1885  HG3 LYS A 117      10.327 -26.441  -8.745  1.00 32.10           H  
ATOM   1886  CD  LYS A 117       8.312 -26.834  -9.436  1.00 32.10           C  
ATOM   1887  HD2 LYS A 117       7.950 -25.806  -9.436  1.00 32.10           H  
ATOM   1888  HD3 LYS A 117       7.849 -27.352 -10.276  1.00 32.10           H  
ATOM   1889  CE  LYS A 117       7.861 -27.476  -8.122  1.00 32.10           C  
ATOM   1890  HE2 LYS A 117       8.173 -28.520  -8.099  1.00 32.10           H  
ATOM   1891  HE3 LYS A 117       8.346 -26.947  -7.302  1.00 32.10           H  
ATOM   1892  NZ  LYS A 117       6.383 -27.360  -7.985  1.00 32.10           N  
ATOM   1893  HZ1 LYS A 117       6.052 -27.610  -7.065  1.00 32.10           H  
ATOM   1894  HZ2 LYS A 117       5.892 -27.897  -8.686  1.00 32.10           H  
ATOM   1895  HZ3 LYS A 117       6.059 -26.419  -8.158  1.00 32.10           H  
ATOM   1896  N   VAL A 118      13.409 -27.283 -11.693  1.00 31.88           N  
ATOM   1897  H   VAL A 118      13.938 -26.791 -10.987  1.00 31.88           H  
ATOM   1898  CA  VAL A 118      13.992 -28.498 -12.283  1.00 31.88           C  
ATOM   1899  HA  VAL A 118      13.369 -28.827 -13.115  1.00 31.88           H  
ATOM   1900  C   VAL A 118      13.970 -29.595 -11.220  1.00 31.88           C  
ATOM   1901  CB  VAL A 118      15.395 -28.252 -12.876  1.00 31.88           C  
ATOM   1902  HB  VAL A 118      16.103 -28.044 -12.074  1.00 31.88           H  
ATOM   1903  O   VAL A 118      14.705 -29.534 -10.241  1.00 31.88           O  
ATOM   1904  CG1 VAL A 118      15.866 -29.490 -13.656  1.00 31.88           C  
ATOM   1905 HG11 VAL A 118      16.855 -29.303 -14.073  1.00 31.88           H  
ATOM   1906 HG12 VAL A 118      15.937 -30.349 -12.989  1.00 31.88           H  
ATOM   1907 HG13 VAL A 118      15.174 -29.713 -14.468  1.00 31.88           H  
ATOM   1908  CG2 VAL A 118      15.398 -27.066 -13.852  1.00 31.88           C  
ATOM   1909 HG21 VAL A 118      15.177 -26.140 -13.320  1.00 31.88           H  
ATOM   1910 HG22 VAL A 118      16.384 -26.959 -14.304  1.00 31.88           H  
ATOM   1911 HG23 VAL A 118      14.657 -27.214 -14.636  1.00 31.88           H  
ATOM   1912  N   SER A 119      13.077 -30.578 -11.394  1.00 32.47           N  
ATOM   1913  H   SER A 119      12.503 -30.508 -12.222  1.00 32.47           H  
ATOM   1914  CA  SER A 119      12.963 -31.818 -10.597  1.00 32.47           C  
ATOM   1915  HA  SER A 119      11.976 -32.236 -10.794  1.00 32.47           H  
ATOM   1916  C   SER A 119      13.069 -31.640  -9.067  1.00 32.47           C  
ATOM   1917  CB  SER A 119      13.976 -32.858 -11.104  1.00 32.47           C  
ATOM   1918  HB2 SER A 119      13.733 -33.129 -12.131  1.00 32.47           H  
ATOM   1919  HB3 SER A 119      13.912 -33.753 -10.485  1.00 32.47           H  
ATOM   1920  O   SER A 119      14.162 -31.635  -8.511  1.00 32.47           O  
ATOM   1921  OG  SER A 119      15.298 -32.362 -11.068  1.00 32.47           O  
ATOM   1922  HG  SER A 119      15.382 -31.792 -10.301  1.00 32.47           H  
ATOM   1923  N   ASN A 120      11.929 -31.529  -8.370  1.00 37.48           N  
ATOM   1924  H   ASN A 120      11.067 -31.566  -8.896  1.00 37.48           H  
ATOM   1925  CA  ASN A 120      11.777 -31.500  -6.897  1.00 37.48           C  
ATOM   1926  HA  ASN A 120      10.770 -31.129  -6.705  1.00 37.48           H  
ATOM   1927  C   ASN A 120      12.655 -30.519  -6.088  1.00 37.48           C  
ATOM   1928  CB  ASN A 120      11.825 -32.939  -6.338  1.00 37.48           C  
ATOM   1929  HB2 ASN A 120      12.704 -33.455  -6.723  1.00 37.48           H  
ATOM   1930  HB3 ASN A 120      11.906 -32.907  -5.252  1.00 37.48           H  
ATOM   1931  O   ASN A 120      12.570 -30.509  -4.862  1.00 37.48           O  
ATOM   1932  CG  ASN A 120      10.580 -33.744  -6.659  1.00 37.48           C  
ATOM   1933  ND2 ASN A 120      10.577 -35.016  -6.341  1.00 37.48           N  
ATOM   1934 HD21 ASN A 120       9.732 -35.528  -6.551  1.00 37.48           H  
ATOM   1935 HD22 ASN A 120      11.374 -35.433  -5.882  1.00 37.48           H  
ATOM   1936  OD1 ASN A 120       9.599 -33.251  -7.191  1.00 37.48           O  
ATOM   1937  N   SER A 121      13.442 -29.660  -6.731  1.00 41.91           N  
ATOM   1938  H   SER A 121      13.526 -29.738  -7.734  1.00 41.91           H  
ATOM   1939  CA  SER A 121      14.307 -28.687  -6.073  1.00 41.91           C  
ATOM   1940  HA  SER A 121      13.950 -28.528  -5.055  1.00 41.91           H  
ATOM   1941  C   SER A 121      14.239 -27.347  -6.793  1.00 41.91           C  
ATOM   1942  CB  SER A 121      15.735 -29.229  -5.967  1.00 41.91           C  
ATOM   1943  HB2 SER A 121      15.713 -30.182  -5.439  1.00 41.91           H  
ATOM   1944  HB3 SER A 121      16.327 -28.525  -5.382  1.00 41.91           H  
ATOM   1945  O   SER A 121      14.189 -27.281  -8.020  1.00 41.91           O  
ATOM   1946  OG  SER A 121      16.356 -29.417  -7.224  1.00 41.91           O  
ATOM   1947  HG  SER A 121      15.722 -29.754  -7.861  1.00 41.91           H  
ATOM   1948  N   VAL A 122      14.180 -26.268  -6.016  1.00 48.20           N  
ATOM   1949  H   VAL A 122      14.223 -26.385  -5.014  1.00 48.20           H  
ATOM   1950  CA  VAL A 122      14.271 -24.908  -6.548  1.00 48.20           C  
ATOM   1951  HA  VAL A 122      13.827 -24.875  -7.542  1.00 48.20           H  
ATOM   1952  C   VAL A 122      15.755 -24.571  -6.668  1.00 48.20           C  
ATOM   1953  CB  VAL A 122      13.510 -23.909  -5.659  1.00 48.20           C  
ATOM   1954  HB  VAL A 122      13.951 -23.905  -4.662  1.00 48.20           H  
ATOM   1955  O   VAL A 122      16.480 -24.610  -5.670  1.00 48.20           O  
ATOM   1956  CG1 VAL A 122      13.601 -22.508  -6.259  1.00 48.20           C  
ATOM   1957 HG11 VAL A 122      13.011 -21.811  -5.664  1.00 48.20           H  
ATOM   1958 HG12 VAL A 122      13.221 -22.504  -7.281  1.00 48.20           H  
ATOM   1959 HG13 VAL A 122      14.640 -22.178  -6.257  1.00 48.20           H  
ATOM   1960  CG2 VAL A 122      12.024 -24.270  -5.522  1.00 48.20           C  
ATOM   1961 HG21 VAL A 122      11.519 -23.518  -4.915  1.00 48.20           H  
ATOM   1962 HG22 VAL A 122      11.556 -24.303  -6.505  1.00 48.20           H  
ATOM   1963 HG23 VAL A 122      11.912 -25.237  -5.031  1.00 48.20           H  
ATOM   1964  N   THR A 123      16.212 -24.282  -7.885  1.00 46.69           N  
ATOM   1965  H   THR A 123      15.574 -24.315  -8.667  1.00 46.69           H  
ATOM   1966  CA  THR A 123      17.606 -23.923  -8.183  1.00 46.69           C  
ATOM   1967  HA  THR A 123      18.232 -24.137  -7.317  1.00 46.69           H  
ATOM   1968  C   THR A 123      17.720 -22.438  -8.487  1.00 46.69           C  
ATOM   1969  CB  THR A 123      18.160 -24.723  -9.369  1.00 46.69           C  
ATOM   1970  HB  THR A 123      19.135 -24.319  -9.643  1.00 46.69           H  
ATOM   1971  O   THR A 123      16.895 -21.902  -9.222  1.00 46.69           O  
ATOM   1972  CG2 THR A 123      18.329 -26.202  -9.021  1.00 46.69           C  
ATOM   1973 HG21 THR A 123      18.761 -26.724  -9.875  1.00 46.69           H  
ATOM   1974 HG22 THR A 123      18.991 -26.310  -8.163  1.00 46.69           H  
ATOM   1975 HG23 THR A 123      17.361 -26.648  -8.791  1.00 46.69           H  
ATOM   1976  OG1 THR A 123      17.300 -24.646 -10.482  1.00 46.69           O  
ATOM   1977  HG1 THR A 123      17.009 -23.738 -10.593  1.00 46.69           H  
ATOM   1978  N   ILE A 124      18.758 -21.790  -7.957  1.00 52.41           N  
ATOM   1979  H   ILE A 124      19.403 -22.303  -7.373  1.00 52.41           H  
ATOM   1980  CA  ILE A 124      19.053 -20.377  -8.214  1.00 52.41           C  
ATOM   1981  HA  ILE A 124      18.168 -19.889  -8.622  1.00 52.41           H  
ATOM   1982  C   ILE A 124      20.137 -20.246  -9.280  1.00 52.41           C  
ATOM   1983  CB  ILE A 124      19.402 -19.643  -6.904  1.00 52.41           C  
ATOM   1984  HB  ILE A 124      20.253 -20.141  -6.439  1.00 52.41           H  
ATOM   1985  O   ILE A 124      21.218 -20.817  -9.126  1.00 52.41           O  
ATOM   1986  CG1 ILE A 124      18.196 -19.712  -5.939  1.00 52.41           C  
ATOM   1987 HG12 ILE A 124      17.317 -19.287  -6.424  1.00 52.41           H  
ATOM   1988 HG13 ILE A 124      17.979 -20.752  -5.697  1.00 52.41           H  
ATOM   1989  CG2 ILE A 124      19.801 -18.188  -7.201  1.00 52.41           C  
ATOM   1990 HG21 ILE A 124      20.095 -17.686  -6.280  1.00 52.41           H  
ATOM   1991 HG22 ILE A 124      20.668 -18.147  -7.860  1.00 52.41           H  
ATOM   1992 HG23 ILE A 124      18.974 -17.654  -7.669  1.00 52.41           H  
ATOM   1993  CD1 ILE A 124      18.421 -18.972  -4.625  1.00 52.41           C  
ATOM   1994 HD11 ILE A 124      18.515 -17.902  -4.807  1.00 52.41           H  
ATOM   1995 HD12 ILE A 124      19.318 -19.353  -4.137  1.00 52.41           H  
ATOM   1996 HD13 ILE A 124      17.554 -19.109  -3.978  1.00 52.41           H  
ATOM   1997  N   ASP A 125      19.849 -19.469 -10.327  1.00 56.32           N  
ATOM   1998  H   ASP A 125      18.939 -19.035 -10.381  1.00 56.32           H  
ATOM   1999  CA  ASP A 125      20.859 -18.999 -11.275  1.00 56.32           C  
ATOM   2000  HA  ASP A 125      21.484 -19.840 -11.573  1.00 56.32           H  
ATOM   2001  C   ASP A 125      21.756 -17.951 -10.597  1.00 56.32           C  
ATOM   2002  CB  ASP A 125      20.192 -18.457 -12.547  1.00 56.32           C  
ATOM   2003  HB2 ASP A 125      19.469 -17.689 -12.272  1.00 56.32           H  
ATOM   2004  HB3 ASP A 125      19.659 -19.269 -13.041  1.00 56.32           H  
ATOM   2005  O   ASP A 125      21.315 -16.864 -10.216  1.00 56.32           O  
ATOM   2006  CG  ASP A 125      21.214 -17.860 -13.522  1.00 56.32           C  
ATOM   2007  OD1 ASP A 125      22.424 -18.141 -13.364  1.00 56.32           O  
ATOM   2008  OD2 ASP A 125      20.783 -17.053 -14.369  1.00 56.32           O  
ATOM   2009  N   SER A 126      23.023 -18.319 -10.414  1.00 51.02           N  
ATOM   2010  H   SER A 126      23.341 -19.151 -10.891  1.00 51.02           H  
ATOM   2011  CA  SER A 126      24.031 -17.543  -9.699  1.00 51.02           C  
ATOM   2012  HA  SER A 126      23.653 -17.309  -8.704  1.00 51.02           H  
ATOM   2013  C   SER A 126      24.347 -16.217 -10.386  1.00 51.02           C  
ATOM   2014  CB  SER A 126      25.304 -18.390  -9.556  1.00 51.02           C  
ATOM   2015  HB2 SER A 126      26.119 -17.768  -9.184  1.00 51.02           H  
ATOM   2016  HB3 SER A 126      25.110 -19.194  -8.846  1.00 51.02           H  
ATOM   2017  O   SER A 126      24.541 -15.222  -9.691  1.00 51.02           O  
ATOM   2018  OG  SER A 126      25.693 -18.954 -10.794  1.00 51.02           O  
ATOM   2019  HG  SER A 126      26.266 -19.712 -10.653  1.00 51.02           H  
ATOM   2020  N   GLN A 127      24.353 -16.175 -11.722  1.00 48.10           N  
ATOM   2021  H   GLN A 127      24.086 -17.003 -12.235  1.00 48.10           H  
ATOM   2022  CA  GLN A 127      24.622 -14.946 -12.474  1.00 48.10           C  
ATOM   2023  HA  GLN A 127      25.501 -14.457 -12.053  1.00 48.10           H  
ATOM   2024  C   GLN A 127      23.474 -13.949 -12.342  1.00 48.10           C  
ATOM   2025  CB  GLN A 127      24.899 -15.270 -13.949  1.00 48.10           C  
ATOM   2026  HB2 GLN A 127      24.716 -14.376 -14.546  1.00 48.10           H  
ATOM   2027  HB3 GLN A 127      24.226 -16.055 -14.294  1.00 48.10           H  
ATOM   2028  O   GLN A 127      23.722 -12.786 -12.034  1.00 48.10           O  
ATOM   2029  CG  GLN A 127      26.360 -15.686 -14.161  1.00 48.10           C  
ATOM   2030  HG2 GLN A 127      26.565 -16.596 -13.597  1.00 48.10           H  
ATOM   2031  HG3 GLN A 127      27.008 -14.894 -13.785  1.00 48.10           H  
ATOM   2032  CD  GLN A 127      26.698 -15.938 -15.628  1.00 48.10           C  
ATOM   2033  NE2 GLN A 127      27.935 -15.741 -16.027  1.00 48.10           N  
ATOM   2034 HE21 GLN A 127      28.094 -15.887 -17.014  1.00 48.10           H  
ATOM   2035 HE22 GLN A 127      28.626 -15.359 -15.397  1.00 48.10           H  
ATOM   2036  OE1 GLN A 127      25.887 -16.326 -16.447  1.00 48.10           O  
ATOM   2037  N   SER A 128      22.231 -14.416 -12.483  1.00 46.03           N  
ATOM   2038  H   SER A 128      22.109 -15.366 -12.803  1.00 46.03           H  
ATOM   2039  CA  SER A 128      21.038 -13.575 -12.326  1.00 46.03           C  
ATOM   2040  HA  SER A 128      21.130 -12.711 -12.984  1.00 46.03           H  
ATOM   2041  C   SER A 128      20.866 -13.053 -10.894  1.00 46.03           C  
ATOM   2042  CB  SER A 128      19.792 -14.357 -12.748  1.00 46.03           C  
ATOM   2043  HB2 SER A 128      18.912 -13.750 -12.539  1.00 46.03           H  
ATOM   2044  HB3 SER A 128      19.724 -15.285 -12.180  1.00 46.03           H  
ATOM   2045  O   SER A 128      20.442 -11.913 -10.692  1.00 46.03           O  
ATOM   2046  OG  SER A 128      19.827 -14.640 -14.134  1.00 46.03           O  
ATOM   2047  HG  SER A 128      20.209 -15.508 -14.281  1.00 46.03           H  
ATOM   2048  N   LEU A 129      21.218 -13.852  -9.877  1.00 47.90           N  
ATOM   2049  H   LEU A 129      21.509 -14.797 -10.083  1.00 47.90           H  
ATOM   2050  CA  LEU A 129      21.188 -13.404  -8.481  1.00 47.90           C  
ATOM   2051  HA  LEU A 129      20.217 -12.940  -8.308  1.00 47.90           H  
ATOM   2052  C   LEU A 129      22.258 -12.326  -8.226  1.00 47.90           C  
ATOM   2053  CB  LEU A 129      21.341 -14.612  -7.531  1.00 47.90           C  
ATOM   2054  HB2 LEU A 129      20.853 -15.486  -7.963  1.00 47.90           H  
ATOM   2055  HB3 LEU A 129      22.400 -14.843  -7.419  1.00 47.90           H  
ATOM   2056  O   LEU A 129      21.941 -11.283  -7.659  1.00 47.90           O  
ATOM   2057  CG  LEU A 129      20.716 -14.330  -6.152  1.00 47.90           C  
ATOM   2058  HG  LEU A 129      20.892 -13.283  -5.906  1.00 47.90           H  
ATOM   2059  CD1 LEU A 129      19.212 -14.607  -6.150  1.00 47.90           C  
ATOM   2060 HD11 LEU A 129      18.721 -13.973  -6.888  1.00 47.90           H  
ATOM   2061 HD12 LEU A 129      18.795 -14.382  -5.169  1.00 47.90           H  
ATOM   2062 HD13 LEU A 129      19.010 -15.650  -6.395  1.00 47.90           H  
ATOM   2063  CD2 LEU A 129      21.322 -15.163  -5.026  1.00 47.90           C  
ATOM   2064 HD21 LEU A 129      22.333 -14.804  -4.830  1.00 47.90           H  
ATOM   2065 HD22 LEU A 129      20.742 -15.043  -4.111  1.00 47.90           H  
ATOM   2066 HD23 LEU A 129      21.365 -16.216  -5.305  1.00 47.90           H  
ATOM   2067  N   CYS A 130      23.496 -12.548  -8.685  1.00 44.23           N  
ATOM   2068  H   CYS A 130      23.694 -13.422  -9.151  1.00 44.23           H  
ATOM   2069  CA  CYS A 130      24.590 -11.578  -8.582  1.00 44.23           C  
ATOM   2070  HA  CYS A 130      24.776 -11.343  -7.534  1.00 44.23           H  
ATOM   2071  C   CYS A 130      24.238 -10.257  -9.271  1.00 44.23           C  
ATOM   2072  CB  CYS A 130      25.870 -12.171  -9.186  1.00 44.23           C  
ATOM   2073  HB2 CYS A 130      25.643 -12.613 -10.156  1.00 44.23           H  
ATOM   2074  HB3 CYS A 130      26.591 -11.370  -9.346  1.00 44.23           H  
ATOM   2075  O   CYS A 130      24.286  -9.221  -8.621  1.00 44.23           O  
ATOM   2076  SG  CYS A 130      26.594 -13.422  -8.083  1.00 44.23           S  
ATOM   2077  HG  CYS A 130      27.507 -13.833  -8.967  1.00 44.23           H  
ATOM   2078  N   SER A 131      23.770 -10.281 -10.522  1.00 42.80           N  
ATOM   2079  H   SER A 131      23.717 -11.159 -11.017  1.00 42.80           H  
ATOM   2080  CA  SER A 131      23.449  -9.056 -11.268  1.00 42.80           C  
ATOM   2081  HA  SER A 131      24.342  -8.433 -11.304  1.00 42.80           H  
ATOM   2082  C   SER A 131      22.333  -8.229 -10.627  1.00 42.80           C  
ATOM   2083  CB  SER A 131      23.057  -9.401 -12.707  1.00 42.80           C  
ATOM   2084  HB2 SER A 131      23.881  -9.936 -13.181  1.00 42.80           H  
ATOM   2085  HB3 SER A 131      22.885  -8.478 -13.260  1.00 42.80           H  
ATOM   2086  O   SER A 131      22.288  -7.014 -10.798  1.00 42.80           O  
ATOM   2087  OG  SER A 131      21.890 -10.206 -12.767  1.00 42.80           O  
ATOM   2088  HG  SER A 131      21.167  -9.767 -12.313  1.00 42.80           H  
ATOM   2089  N   THR A 132      21.423  -8.872  -9.887  1.00 43.34           N  
ATOM   2090  H   THR A 132      21.517  -9.871  -9.767  1.00 43.34           H  
ATOM   2091  CA  THR A 132      20.316  -8.164  -9.226  1.00 43.34           C  
ATOM   2092  HA  THR A 132      20.055  -7.322  -9.867  1.00 43.34           H  
ATOM   2093  C   THR A 132      20.713  -7.550  -7.878  1.00 43.34           C  
ATOM   2094  CB  THR A 132      19.065  -9.046  -9.083  1.00 43.34           C  
ATOM   2095  HB  THR A 132      19.141  -9.684  -8.202  1.00 43.34           H  
ATOM   2096  O   THR A 132      20.053  -6.629  -7.391  1.00 43.34           O  
ATOM   2097  CG2 THR A 132      17.844  -8.129  -8.977  1.00 43.34           C  
ATOM   2098 HG21 THR A 132      16.939  -8.626  -9.325  1.00 43.34           H  
ATOM   2099 HG22 THR A 132      17.734  -7.798  -7.944  1.00 43.34           H  
ATOM   2100 HG23 THR A 132      17.965  -7.250  -9.610  1.00 43.34           H  
ATOM   2101  OG1 THR A 132      18.826  -9.857 -10.213  1.00 43.34           O  
ATOM   2102  HG1 THR A 132      19.471 -10.568 -10.247  1.00 43.34           H  
ATOM   2103  N   PHE A 133      21.809  -8.025  -7.281  1.00 44.63           N  
ATOM   2104  H   PHE A 133      22.319  -8.771  -7.731  1.00 44.63           H  
ATOM   2105  CA  PHE A 133      22.382  -7.450  -6.063  1.00 44.63           C  
ATOM   2106  HA  PHE A 133      21.642  -6.791  -5.609  1.00 44.63           H  
ATOM   2107  C   PHE A 133      23.585  -6.532  -6.339  1.00 44.63           C  
ATOM   2108  CB  PHE A 133      22.654  -8.569  -5.043  1.00 44.63           C  
ATOM   2109  HB2 PHE A 133      23.186  -8.142  -4.192  1.00 44.63           H  
ATOM   2110  HB3 PHE A 133      23.304  -9.316  -5.499  1.00 44.63           H  
ATOM   2111  O   PHE A 133      23.786  -5.596  -5.574  1.00 44.63           O  
ATOM   2112  CG  PHE A 133      21.381  -9.228  -4.522  1.00 44.63           C  
ATOM   2113  CD1 PHE A 133      20.418  -8.454  -3.848  1.00 44.63           C  
ATOM   2114  HD1 PHE A 133      20.606  -7.406  -3.666  1.00 44.63           H  
ATOM   2115  CD2 PHE A 133      21.127 -10.595  -4.742  1.00 44.63           C  
ATOM   2116  HD2 PHE A 133      21.872 -11.203  -5.232  1.00 44.63           H  
ATOM   2117  CE1 PHE A 133      19.191  -9.020  -3.459  1.00 44.63           C  
ATOM   2118  HE1 PHE A 133      18.441  -8.403  -2.987  1.00 44.63           H  
ATOM   2119  CE2 PHE A 133      19.902 -11.164  -4.342  1.00 44.63           C  
ATOM   2120  HE2 PHE A 133      19.692 -12.208  -4.524  1.00 44.63           H  
ATOM   2121  CZ  PHE A 133      18.925 -10.373  -3.723  1.00 44.63           C  
ATOM   2122  HZ  PHE A 133      17.970 -10.802  -3.457  1.00 44.63           H  
ATOM   2123  N   GLU A 134      24.286  -6.686  -7.467  1.00 38.13           N  
ATOM   2124  H   GLU A 134      24.131  -7.521  -8.013  1.00 38.13           H  
ATOM   2125  CA  GLU A 134      25.386  -5.813  -7.920  1.00 38.13           C  
ATOM   2126  HA  GLU A 134      26.128  -5.733  -7.125  1.00 38.13           H  
ATOM   2127  C   GLU A 134      24.921  -4.378  -8.235  1.00 38.13           C  
ATOM   2128  CB  GLU A 134      26.069  -6.441  -9.154  1.00 38.13           C  
ATOM   2129  HB2 GLU A 134      26.614  -5.664  -9.691  1.00 38.13           H  
ATOM   2130  HB3 GLU A 134      25.301  -6.835  -9.819  1.00 38.13           H  
ATOM   2131  O   GLU A 134      25.687  -3.432  -8.066  1.00 38.13           O  
ATOM   2132  CG  GLU A 134      27.077  -7.548  -8.782  1.00 38.13           C  
ATOM   2133  HG2 GLU A 134      27.900  -7.090  -8.235  1.00 38.13           H  
ATOM   2134  HG3 GLU A 134      26.592  -8.257  -8.110  1.00 38.13           H  
ATOM   2135  CD  GLU A 134      27.645  -8.321  -9.990  1.00 38.13           C  
ATOM   2136  OE1 GLU A 134      28.480  -9.231  -9.764  1.00 38.13           O  
ATOM   2137  OE2 GLU A 134      27.217  -8.059 -11.137  1.00 38.13           O  
ATOM   2138  N   SER A 135      23.647  -4.168  -8.596  1.00 33.33           N  
ATOM   2139  H   SER A 135      23.065  -4.968  -8.798  1.00 33.33           H  
ATOM   2140  CA  SER A 135      23.051  -2.823  -8.710  1.00 33.33           C  
ATOM   2141  HA  SER A 135      23.824  -2.135  -9.053  1.00 33.33           H  
ATOM   2142  C   SER A 135      22.531  -2.254  -7.380  1.00 33.33           C  
ATOM   2143  CB  SER A 135      21.951  -2.819  -9.774  1.00 33.33           C  
ATOM   2144  HB2 SER A 135      22.379  -3.136 -10.725  1.00 33.33           H  
ATOM   2145  HB3 SER A 135      21.559  -1.809  -9.890  1.00 33.33           H  
ATOM   2146  O   SER A 135      22.139  -1.094  -7.321  1.00 33.33           O  
ATOM   2147  OG  SER A 135      20.899  -3.700  -9.427  1.00 33.33           O  
ATOM   2148  HG  SER A 135      20.438  -3.337  -8.667  1.00 33.33           H  
ATOM   2149  N   ASN A 136      22.520  -3.058  -6.312  1.00 34.90           N  
ATOM   2150  H   ASN A 136      22.908  -3.983  -6.424  1.00 34.90           H  
ATOM   2151  CA  ASN A 136      22.164  -2.656  -4.944  1.00 34.90           C  
ATOM   2152  HA  ASN A 136      21.815  -1.623  -4.951  1.00 34.90           H  
ATOM   2153  C   ASN A 136      23.381  -2.656  -3.999  1.00 34.90           C  
ATOM   2154  CB  ASN A 136      21.020  -3.549  -4.434  1.00 34.90           C  
ATOM   2155  HB2 ASN A 136      20.975  -3.494  -3.347  1.00 34.90           H  
ATOM   2156  HB3 ASN A 136      21.217  -4.586  -4.707  1.00 34.90           H  
ATOM   2157  O   ASN A 136      23.234  -2.411  -2.801  1.00 34.90           O  
ATOM   2158  CG  ASN A 136      19.656  -3.119  -4.941  1.00 34.90           C  
ATOM   2159  ND2 ASN A 136      18.799  -4.054  -5.275  1.00 34.90           N  
ATOM   2160 HD21 ASN A 136      17.937  -3.718  -5.679  1.00 34.90           H  
ATOM   2161 HD22 ASN A 136      19.124  -5.000  -5.416  1.00 34.90           H  
ATOM   2162  OD1 ASN A 136      19.310  -1.955  -5.014  1.00 34.90           O  
ATOM   2163  N   ASP A 137      24.586  -2.872  -4.535  1.00 28.75           N  
ATOM   2164  H   ASP A 137      24.638  -3.155  -5.503  1.00 28.75           H  
ATOM   2165  CA  ASP A 137      25.851  -2.792  -3.800  1.00 28.75           C  
ATOM   2166  HA  ASP A 137      25.660  -3.181  -2.800  1.00 28.75           H  
ATOM   2167  C   ASP A 137      26.311  -1.340  -3.554  1.00 28.75           C  
ATOM   2168  CB  ASP A 137      26.921  -3.687  -4.467  1.00 28.75           C  
ATOM   2169  HB2 ASP A 137      26.666  -3.842  -5.515  1.00 28.75           H  
ATOM   2170  HB3 ASP A 137      27.883  -3.174  -4.450  1.00 28.75           H  
ATOM   2171  O   ASP A 137      27.397  -1.103  -3.019  1.00 28.75           O  
ATOM   2172  CG  ASP A 137      27.126  -5.055  -3.786  1.00 28.75           C  
ATOM   2173  OD1 ASP A 137      26.692  -5.245  -2.622  1.00 28.75           O  
ATOM   2174  OD2 ASP A 137      27.818  -5.901  -4.389  1.00 28.75           O  
ATOM   2175  N   SER A 138      25.450  -0.344  -3.809  1.00 27.96           N  
ATOM   2176  H   SER A 138      24.566  -0.591  -4.232  1.00 27.96           H  
ATOM   2177  CA  SER A 138      25.526   0.983  -3.192  1.00 27.96           C  
ATOM   2178  HA  SER A 138      26.560   1.319  -3.261  1.00 27.96           H  
ATOM   2179  C   SER A 138      25.175   0.898  -1.700  1.00 27.96           C  
ATOM   2180  CB  SER A 138      24.692   2.017  -3.960  1.00 27.96           C  
ATOM   2181  HB2 SER A 138      25.106   2.124  -4.963  1.00 27.96           H  
ATOM   2182  HB3 SER A 138      24.744   2.981  -3.455  1.00 27.96           H  
ATOM   2183  O   SER A 138      24.153   1.365  -1.212  1.00 27.96           O  
ATOM   2184  OG  SER A 138      23.345   1.613  -4.067  1.00 27.96           O  
ATOM   2185  HG  SER A 138      22.947   2.023  -4.838  1.00 27.96           H  
ATOM   2186  N   VAL A 139      26.099   0.320  -0.936  1.00 27.05           N  
ATOM   2187  H   VAL A 139      26.742  -0.255  -1.460  1.00 27.05           H  
ATOM   2188  CA  VAL A 139      26.661   0.966   0.250  1.00 27.05           C  
ATOM   2189  HA  VAL A 139      27.006   0.166   0.906  1.00 27.05           H  
ATOM   2190  C   VAL A 139      25.643   1.801   1.054  1.00 27.05           C  
ATOM   2191  CB  VAL A 139      27.901   1.803  -0.173  1.00 27.05           C  
ATOM   2192  HB  VAL A 139      27.578   2.685  -0.727  1.00 27.05           H  
ATOM   2193  O   VAL A 139      25.797   3.015   1.187  1.00 27.05           O  
ATOM   2194  CG1 VAL A 139      28.733   2.260   1.028  1.00 27.05           C  
ATOM   2195 HG11 VAL A 139      29.017   1.389   1.619  1.00 27.05           H  
ATOM   2196 HG12 VAL A 139      29.627   2.777   0.680  1.00 27.05           H  
ATOM   2197 HG13 VAL A 139      28.163   2.962   1.636  1.00 27.05           H  
ATOM   2198  CG2 VAL A 139      28.887   1.028  -1.059  1.00 27.05           C  
ATOM   2199 HG21 VAL A 139      29.818   1.578  -1.194  1.00 27.05           H  
ATOM   2200 HG22 VAL A 139      29.101   0.047  -0.633  1.00 27.05           H  
ATOM   2201 HG23 VAL A 139      28.465   0.896  -2.055  1.00 27.05           H  
ATOM   2202  N   ILE A 140      24.695   1.171   1.758  1.00 27.60           N  
ATOM   2203  H   ILE A 140      24.461   0.218   1.521  1.00 27.60           H  
ATOM   2204  CA  ILE A 140      24.377   1.701   3.094  1.00 27.60           C  
ATOM   2205  HA  ILE A 140      24.352   2.789   3.034  1.00 27.60           H  
ATOM   2206  C   ILE A 140      25.574   1.322   3.958  1.00 27.60           C  
ATOM   2207  CB  ILE A 140      23.000   1.314   3.663  1.00 27.60           C  
ATOM   2208  HB  ILE A 140      22.930   0.230   3.750  1.00 27.60           H  
ATOM   2209  O   ILE A 140      25.631   0.283   4.614  1.00 27.60           O  
ATOM   2210  CG1 ILE A 140      21.899   1.830   2.709  1.00 27.60           C  
ATOM   2211 HG12 ILE A 140      22.019   1.347   1.740  1.00 27.60           H  
ATOM   2212 HG13 ILE A 140      22.014   2.904   2.562  1.00 27.60           H  
ATOM   2213  CG2 ILE A 140      22.843   1.956   5.062  1.00 27.60           C  
ATOM   2214 HG21 ILE A 140      23.636   1.627   5.734  1.00 27.60           H  
ATOM   2215 HG22 ILE A 140      21.899   1.646   5.509  1.00 27.60           H  
ATOM   2216 HG23 ILE A 140      22.858   3.043   4.982  1.00 27.60           H  
ATOM   2217  CD1 ILE A 140      20.467   1.558   3.185  1.00 27.60           C  
ATOM   2218 HD11 ILE A 140      20.350   0.502   3.429  1.00 27.60           H  
ATOM   2219 HD12 ILE A 140      20.229   2.167   4.057  1.00 27.60           H  
ATOM   2220 HD13 ILE A 140      19.770   1.815   2.387  1.00 27.60           H  
ATOM   2221  N   LYS A 141      26.601   2.169   3.843  1.00 27.02           N  
ATOM   2222  H   LYS A 141      26.456   2.902   3.164  1.00 27.02           H  
ATOM   2223  CA  LYS A 141      27.847   2.169   4.599  1.00 27.02           C  
ATOM   2224  HA  LYS A 141      28.507   1.409   4.181  1.00 27.02           H  
ATOM   2225  C   LYS A 141      27.517   1.819   6.043  1.00 27.02           C  
ATOM   2226  CB  LYS A 141      28.490   3.573   4.465  1.00 27.02           C  
ATOM   2227  HB2 LYS A 141      28.505   4.086   5.427  1.00 27.02           H  
ATOM   2228  HB3 LYS A 141      27.857   4.181   3.820  1.00 27.02           H  
ATOM   2229  O   LYS A 141      27.041   2.649   6.813  1.00 27.02           O  
ATOM   2230  CG  LYS A 141      29.921   3.591   3.896  1.00 27.02           C  
ATOM   2231  HG2 LYS A 141      30.045   2.812   3.144  1.00 27.02           H  
ATOM   2232  HG3 LYS A 141      30.634   3.386   4.695  1.00 27.02           H  
ATOM   2233  CD  LYS A 141      30.218   4.967   3.272  1.00 27.02           C  
ATOM   2234  HD2 LYS A 141      30.262   5.715   4.063  1.00 27.02           H  
ATOM   2235  HD3 LYS A 141      29.410   5.227   2.589  1.00 27.02           H  
ATOM   2236  CE  LYS A 141      31.529   4.968   2.474  1.00 27.02           C  
ATOM   2237  HE2 LYS A 141      32.352   4.706   3.139  1.00 27.02           H  
ATOM   2238  HE3 LYS A 141      31.464   4.194   1.709  1.00 27.02           H  
ATOM   2239  NZ  LYS A 141      31.783   6.284   1.829  1.00 27.02           N  
ATOM   2240  HZ1 LYS A 141      31.862   7.029   2.507  1.00 27.02           H  
ATOM   2241  HZ2 LYS A 141      31.034   6.513   1.191  1.00 27.02           H  
ATOM   2242  HZ3 LYS A 141      32.633   6.254   1.285  1.00 27.02           H  
ATOM   2243  N   LEU A 142      27.913   0.615   6.429  1.00 25.17           N  
ATOM   2244  H   LEU A 142      28.136  -0.037   5.691  1.00 25.17           H  
ATOM   2245  CA  LEU A 142      28.052   0.160   7.807  1.00 25.17           C  
ATOM   2246  HA  LEU A 142      27.083   0.263   8.295  1.00 25.17           H  
ATOM   2247  C   LEU A 142      29.040   1.020   8.633  1.00 25.17           C  
ATOM   2248  CB  LEU A 142      28.445  -1.330   7.736  1.00 25.17           C  
ATOM   2249  HB2 LEU A 142      29.236  -1.446   6.995  1.00 25.17           H  
ATOM   2250  HB3 LEU A 142      28.862  -1.649   8.692  1.00 25.17           H  
ATOM   2251  O   LEU A 142      29.299   0.699   9.785  1.00 25.17           O  
ATOM   2252  CG  LEU A 142      27.252  -2.234   7.358  1.00 25.17           C  
ATOM   2253  HG  LEU A 142      26.641  -1.780   6.578  1.00 25.17           H  
ATOM   2254  CD1 LEU A 142      27.709  -3.618   6.902  1.00 25.17           C  
ATOM   2255 HD11 LEU A 142      28.269  -3.513   5.973  1.00 25.17           H  
ATOM   2256 HD12 LEU A 142      28.352  -4.091   7.645  1.00 25.17           H  
ATOM   2257 HD13 LEU A 142      26.845  -4.247   6.690  1.00 25.17           H  
ATOM   2258  CD2 LEU A 142      26.429  -2.488   8.590  1.00 25.17           C  
ATOM   2259 HD21 LEU A 142      27.134  -2.989   9.253  1.00 25.17           H  
ATOM   2260 HD22 LEU A 142      26.063  -1.543   8.992  1.00 25.17           H  
ATOM   2261 HD23 LEU A 142      25.577  -3.122   8.342  1.00 25.17           H  
ATOM   2262  N   ASN A 143      29.532   2.146   8.097  1.00 27.47           N  
ATOM   2263  H   ASN A 143      29.280   2.343   7.138  1.00 27.47           H  
ATOM   2264  CA  ASN A 143      30.199   3.223   8.835  1.00 27.47           C  
ATOM   2265  HA  ASN A 143      30.842   2.771   9.590  1.00 27.47           H  
ATOM   2266  C   ASN A 143      29.228   4.131   9.619  1.00 27.47           C  
ATOM   2267  CB  ASN A 143      31.091   4.034   7.873  1.00 27.47           C  
ATOM   2268  HB2 ASN A 143      31.402   4.951   8.374  1.00 27.47           H  
ATOM   2269  HB3 ASN A 143      30.530   4.309   6.980  1.00 27.47           H  
ATOM   2270  O   ASN A 143      29.682   4.943  10.420  1.00 27.47           O  
ATOM   2271  CG  ASN A 143      32.361   3.298   7.480  1.00 27.47           C  
ATOM   2272  ND2 ASN A 143      33.152   3.859   6.597  1.00 27.47           N  
ATOM   2273 HD21 ASN A 143      34.014   3.361   6.427  1.00 27.47           H  
ATOM   2274 HD22 ASN A 143      33.014   4.819   6.313  1.00 27.47           H  
ATOM   2275  OD1 ASN A 143      32.670   2.225   7.956  1.00 27.47           O  
ATOM   2276  N   THR A 144      27.908   3.970   9.477  1.00 30.43           N  
ATOM   2277  H   THR A 144      27.549   3.362   8.755  1.00 30.43           H  
ATOM   2278  CA  THR A 144      26.923   4.539  10.424  1.00 30.43           C  
ATOM   2279  HA  THR A 144      27.220   5.557  10.674  1.00 30.43           H  
ATOM   2280  C   THR A 144      26.868   3.776  11.759  1.00 30.43           C  
ATOM   2281  CB  THR A 144      25.517   4.620   9.801  1.00 30.43           C  
ATOM   2282  HB  THR A 144      24.765   4.606  10.591  1.00 30.43           H  
ATOM   2283  O   THR A 144      26.323   4.294  12.729  1.00 30.43           O  
ATOM   2284  CG2 THR A 144      25.330   5.900   8.990  1.00 30.43           C  
ATOM   2285 HG21 THR A 144      26.077   5.962   8.199  1.00 30.43           H  
ATOM   2286 HG22 THR A 144      24.331   5.913   8.553  1.00 30.43           H  
ATOM   2287 HG23 THR A 144      25.426   6.765   9.646  1.00 30.43           H  
ATOM   2288  OG1 THR A 144      25.308   3.520   8.945  1.00 30.43           O  
ATOM   2289  HG1 THR A 144      25.337   3.827   8.036  1.00 30.43           H  
ATOM   2290  N   LYS A 145      27.493   2.584  11.858  1.00 29.90           N  
ATOM   2291  H   LYS A 145      27.934   2.224  11.024  1.00 29.90           H  
ATOM   2292  CA  LYS A 145      27.439   1.693  13.041  1.00 29.90           C  
ATOM   2293  HA  LYS A 145      26.399   1.617  13.358  1.00 29.90           H  
ATOM   2294  C   LYS A 145      28.174   2.182  14.296  1.00 29.90           C  
ATOM   2295  CB  LYS A 145      27.951   0.284  12.690  1.00 29.90           C  
ATOM   2296  HB2 LYS A 145      28.909   0.342  12.174  1.00 29.90           H  
ATOM   2297  HB3 LYS A 145      28.126  -0.250  13.624  1.00 29.90           H  
ATOM   2298  O   LYS A 145      27.893   1.669  15.374  1.00 29.90           O  
ATOM   2299  CG  LYS A 145      26.935  -0.533  11.886  1.00 29.90           C  
ATOM   2300  HG2 LYS A 145      25.982  -0.505  12.415  1.00 29.90           H  
ATOM   2301  HG3 LYS A 145      26.799  -0.100  10.895  1.00 29.90           H  
ATOM   2302  CD  LYS A 145      27.396  -1.993  11.760  1.00 29.90           C  
ATOM   2303  HD2 LYS A 145      27.887  -2.306  12.682  1.00 29.90           H  
ATOM   2304  HD3 LYS A 145      28.121  -2.064  10.949  1.00 29.90           H  
ATOM   2305  CE  LYS A 145      26.167  -2.893  11.543  1.00 29.90           C  
ATOM   2306  HE2 LYS A 145      25.525  -2.448  10.783  1.00 29.90           H  
ATOM   2307  HE3 LYS A 145      25.586  -2.892  12.466  1.00 29.90           H  
ATOM   2308  NZ  LYS A 145      26.520  -4.292  11.173  1.00 29.90           N  
ATOM   2309  HZ1 LYS A 145      27.004  -4.317  10.287  1.00 29.90           H  
ATOM   2310  HZ2 LYS A 145      25.677  -4.840  11.079  1.00 29.90           H  
ATOM   2311  HZ3 LYS A 145      27.098  -4.711  11.888  1.00 29.90           H  
ATOM   2312  N   ARG A 146      29.101   3.137  14.172  1.00 28.92           N  
ATOM   2313  H   ARG A 146      29.280   3.468  13.234  1.00 28.92           H  
ATOM   2314  CA  ARG A 146      29.724   3.849  15.311  1.00 28.92           C  
ATOM   2315  HA  ARG A 146      29.376   3.422  16.252  1.00 28.92           H  
ATOM   2316  C   ARG A 146      29.269   5.303  15.395  1.00 28.92           C  
ATOM   2317  CB  ARG A 146      31.259   3.733  15.275  1.00 28.92           C  
ATOM   2318  HB2 ARG A 146      31.609   3.636  14.248  1.00 28.92           H  
ATOM   2319  HB3 ARG A 146      31.690   4.642  15.695  1.00 28.92           H  
ATOM   2320  O   ARG A 146      28.973   5.782  16.481  1.00 28.92           O  
ATOM   2321  CG  ARG A 146      31.751   2.552  16.124  1.00 28.92           C  
ATOM   2322  HG2 ARG A 146      31.324   1.625  15.741  1.00 28.92           H  
ATOM   2323  HG3 ARG A 146      31.422   2.697  17.153  1.00 28.92           H  
ATOM   2324  CD  ARG A 146      33.282   2.461  16.097  1.00 28.92           C  
ATOM   2325  HD2 ARG A 146      33.689   3.418  16.423  1.00 28.92           H  
ATOM   2326  HD3 ARG A 146      33.601   2.272  15.073  1.00 28.92           H  
ATOM   2327  NE  ARG A 146      33.780   1.396  16.993  1.00 28.92           N  
ATOM   2328  HE  ARG A 146      33.142   1.090  17.714  1.00 28.92           H  
ATOM   2329  NH1 ARG A 146      35.937   1.315  16.206  1.00 28.92           N  
ATOM   2330 HH11 ARG A 146      36.886   0.977  16.284  1.00 28.92           H  
ATOM   2331 HH12 ARG A 146      35.724   2.081  15.583  1.00 28.92           H  
ATOM   2332  NH2 ARG A 146      35.339   0.008  17.911  1.00 28.92           N  
ATOM   2333 HH21 ARG A 146      34.671  -0.281  18.611  1.00 28.92           H  
ATOM   2334 HH22 ARG A 146      36.292  -0.322  17.963  1.00 28.92           H  
ATOM   2335  CZ  ARG A 146      35.010   0.912  17.030  1.00 28.92           C  
ATOM   2336  N   ARG A 147      29.065   5.947  14.239  1.00 33.97           N  
ATOM   2337  H   ARG A 147      29.324   5.483  13.380  1.00 33.97           H  
ATOM   2338  CA  ARG A 147      28.617   7.340  14.163  1.00 33.97           C  
ATOM   2339  HA  ARG A 147      29.337   7.953  14.705  1.00 33.97           H  
ATOM   2340  C   ARG A 147      27.308   7.612  14.900  1.00 33.97           C  
ATOM   2341  CB  ARG A 147      28.563   7.819  12.705  1.00 33.97           C  
ATOM   2342  HB2 ARG A 147      27.675   8.434  12.558  1.00 33.97           H  
ATOM   2343  HB3 ARG A 147      28.500   6.971  12.024  1.00 33.97           H  
ATOM   2344  O   ARG A 147      27.272   8.582  15.620  1.00 33.97           O  
ATOM   2345  CG  ARG A 147      29.803   8.662  12.384  1.00 33.97           C  
ATOM   2346  HG2 ARG A 147      29.849   9.508  13.070  1.00 33.97           H  
ATOM   2347  HG3 ARG A 147      30.698   8.052  12.506  1.00 33.97           H  
ATOM   2348  CD  ARG A 147      29.737   9.193  10.952  1.00 33.97           C  
ATOM   2349  HD2 ARG A 147      29.670   8.348  10.267  1.00 33.97           H  
ATOM   2350  HD3 ARG A 147      28.840   9.804  10.855  1.00 33.97           H  
ATOM   2351  NE  ARG A 147      30.925  10.009  10.633  1.00 33.97           N  
ATOM   2352  HE  ARG A 147      31.525  10.239  11.413  1.00 33.97           H  
ATOM   2353  NH1 ARG A 147      30.381  10.443   8.454  1.00 33.97           N  
ATOM   2354 HH11 ARG A 147      29.479  10.035   8.653  1.00 33.97           H  
ATOM   2355 HH12 ARG A 147      30.508  11.013   7.630  1.00 33.97           H  
ATOM   2356  NH2 ARG A 147      32.243  11.325   9.323  1.00 33.97           N  
ATOM   2357 HH21 ARG A 147      32.406  11.822   8.459  1.00 33.97           H  
ATOM   2358 HH22 ARG A 147      32.836  11.510  10.120  1.00 33.97           H  
ATOM   2359  CZ  ARG A 147      31.181  10.584   9.475  1.00 33.97           C  
ATOM   2360  N   LEU A 148      26.296   6.744  14.863  1.00 33.11           N  
ATOM   2361  H   LEU A 148      26.353   5.951  14.240  1.00 33.11           H  
ATOM   2362  CA  LEU A 148      25.021   7.015  15.563  1.00 33.11           C  
ATOM   2363  HA  LEU A 148      24.711   8.034  15.330  1.00 33.11           H  
ATOM   2364  C   LEU A 148      25.100   6.956  17.105  1.00 33.11           C  
ATOM   2365  CB  LEU A 148      23.959   6.043  15.026  1.00 33.11           C  
ATOM   2366  HB2 LEU A 148      24.395   5.045  14.973  1.00 33.11           H  
ATOM   2367  HB3 LEU A 148      23.121   6.000  15.722  1.00 33.11           H  
ATOM   2368  O   LEU A 148      24.208   7.456  17.784  1.00 33.11           O  
ATOM   2369  CG  LEU A 148      23.425   6.462  13.645  1.00 33.11           C  
ATOM   2370  HG  LEU A 148      24.244   6.820  13.021  1.00 33.11           H  
ATOM   2371  CD1 LEU A 148      22.798   5.255  12.945  1.00 33.11           C  
ATOM   2372 HD11 LEU A 148      21.965   4.876  13.537  1.00 33.11           H  
ATOM   2373 HD12 LEU A 148      22.433   5.556  11.963  1.00 33.11           H  
ATOM   2374 HD13 LEU A 148      23.546   4.473  12.820  1.00 33.11           H  
ATOM   2375  CD2 LEU A 148      22.360   7.554  13.764  1.00 33.11           C  
ATOM   2376 HD21 LEU A 148      21.529   7.221  14.386  1.00 33.11           H  
ATOM   2377 HD22 LEU A 148      21.993   7.826  12.775  1.00 33.11           H  
ATOM   2378 HD23 LEU A 148      22.796   8.447  14.212  1.00 33.11           H  
ATOM   2379  N   LEU A 149      26.147   6.340  17.665  1.00 33.60           N  
ATOM   2380  H   LEU A 149      26.885   6.015  17.058  1.00 33.60           H  
ATOM   2381  CA  LEU A 149      26.414   6.344  19.110  1.00 33.60           C  
ATOM   2382  HA  LEU A 149      25.491   6.549  19.652  1.00 33.60           H  
ATOM   2383  C   LEU A 149      27.379   7.473  19.507  1.00 33.60           C  
ATOM   2384  CB  LEU A 149      26.937   4.957  19.530  1.00 33.60           C  
ATOM   2385  HB2 LEU A 149      27.384   5.034  20.521  1.00 33.60           H  
ATOM   2386  HB3 LEU A 149      27.729   4.667  18.839  1.00 33.60           H  
ATOM   2387  O   LEU A 149      27.270   7.985  20.617  1.00 33.60           O  
ATOM   2388  CG  LEU A 149      25.846   3.869  19.561  1.00 33.60           C  
ATOM   2389  HG  LEU A 149      25.238   3.928  18.657  1.00 33.60           H  
ATOM   2390  CD1 LEU A 149      26.486   2.480  19.605  1.00 33.60           C  
ATOM   2391 HD11 LEU A 149      27.098   2.337  18.715  1.00 33.60           H  
ATOM   2392 HD12 LEU A 149      27.115   2.391  20.491  1.00 33.60           H  
ATOM   2393 HD13 LEU A 149      25.711   1.714  19.625  1.00 33.60           H  
ATOM   2394  CD2 LEU A 149      24.932   4.002  20.785  1.00 33.60           C  
ATOM   2395 HD21 LEU A 149      24.196   3.198  20.789  1.00 33.60           H  
ATOM   2396 HD22 LEU A 149      25.527   3.962  21.698  1.00 33.60           H  
ATOM   2397 HD23 LEU A 149      24.406   4.956  20.744  1.00 33.60           H  
ATOM   2398  N   ASP A 150      28.255   7.890  18.587  1.00 38.60           N  
ATOM   2399  H   ASP A 150      28.335   7.359  17.731  1.00 38.60           H  
ATOM   2400  CA  ASP A 150      29.206   8.996  18.766  1.00 38.60           C  
ATOM   2401  HA  ASP A 150      29.488   9.051  19.818  1.00 38.60           H  
ATOM   2402  C   ASP A 150      28.606  10.378  18.388  1.00 38.60           C  
ATOM   2403  CB  ASP A 150      30.486   8.685  17.960  1.00 38.60           C  
ATOM   2404  HB2 ASP A 150      30.221   8.603  16.906  1.00 38.60           H  
ATOM   2405  HB3 ASP A 150      31.170   9.528  18.062  1.00 38.60           H  
ATOM   2406  O   ASP A 150      29.059  11.410  18.873  1.00 38.60           O  
ATOM   2407  CG  ASP A 150      31.239   7.410  18.393  1.00 38.60           C  
ATOM   2408  OD1 ASP A 150      31.197   7.054  19.592  1.00 38.60           O  
ATOM   2409  OD2 ASP A 150      31.869   6.778  17.505  1.00 38.60           O  
ATOM   2410  N   GLU A 151      27.544  10.423  17.572  1.00 38.43           N  
ATOM   2411  H   GLU A 151      27.274   9.556  17.130  1.00 38.43           H  
ATOM   2412  CA  GLU A 151      26.787  11.625  17.154  1.00 38.43           C  
ATOM   2413  HA  GLU A 151      27.487  12.444  16.992  1.00 38.43           H  
ATOM   2414  C   GLU A 151      25.801  12.112  18.226  1.00 38.43           C  
ATOM   2415  CB  GLU A 151      26.025  11.366  15.830  1.00 38.43           C  
ATOM   2416  HB2 GLU A 151      25.245  12.117  15.706  1.00 38.43           H  
ATOM   2417  HB3 GLU A 151      25.532  10.396  15.887  1.00 38.43           H  
ATOM   2418  O   GLU A 151      25.145  13.139  18.052  1.00 38.43           O  
ATOM   2419  CG  GLU A 151      26.929  11.452  14.584  1.00 38.43           C  
ATOM   2420  HG2 GLU A 151      27.843  10.882  14.753  1.00 38.43           H  
ATOM   2421  HG3 GLU A 151      27.230  12.492  14.457  1.00 38.43           H  
ATOM   2422  CD  GLU A 151      26.268  10.964  13.278  1.00 38.43           C  
ATOM   2423  OE1 GLU A 151      27.008  10.874  12.263  1.00 38.43           O  
ATOM   2424  OE2 GLU A 151      25.059  10.640  13.271  1.00 38.43           O  
ATOM   2425  N   CYS A 152      25.707  11.403  19.354  1.00 36.75           N  
ATOM   2426  H   CYS A 152      26.295  10.588  19.453  1.00 36.75           H  
ATOM   2427  CA  CYS A 152      24.885  11.824  20.482  1.00 36.75           C  
ATOM   2428  HA  CYS A 152      23.892  12.084  20.113  1.00 36.75           H  
ATOM   2429  C   CYS A 152      25.425  13.094  21.163  1.00 36.75           C  
ATOM   2430  CB  CYS A 152      24.739  10.654  21.465  1.00 36.75           C  
ATOM   2431  HB2 CYS A 152      24.274  11.019  22.381  1.00 36.75           H  
ATOM   2432  HB3 CYS A 152      25.725  10.258  21.712  1.00 36.75           H  
ATOM   2433  O   CYS A 152      24.656  13.752  21.854  1.00 36.75           O  
ATOM   2434  SG  CYS A 152      23.695   9.345  20.746  1.00 36.75           S  
ATOM   2435  HG  CYS A 152      24.326   9.233  19.575  1.00 36.75           H  
ATOM   2436  N   GLY A 153      26.695  13.481  20.961  1.00 47.42           N  
ATOM   2437  H   GLY A 153      27.290  12.909  20.380  1.00 47.42           H  
ATOM   2438  CA  GLY A 153      27.289  14.636  21.650  1.00 47.42           C  
ATOM   2439  HA2 GLY A 153      26.850  15.552  21.254  1.00 47.42           H  
ATOM   2440  HA3 GLY A 153      28.365  14.659  21.477  1.00 47.42           H  
ATOM   2441  C   GLY A 153      27.043  14.571  23.167  1.00 47.42           C  
ATOM   2442  O   GLY A 153      27.193  13.510  23.769  1.00 47.42           O  
ATOM   2443  N   ASP A 154      26.588  15.680  23.759  1.00 46.11           N  
ATOM   2444  H   ASP A 154      26.556  16.532  23.218  1.00 46.11           H  
ATOM   2445  CA  ASP A 154      26.122  15.757  25.159  1.00 46.11           C  
ATOM   2446  HA  ASP A 154      26.750  15.113  25.774  1.00 46.11           H  
ATOM   2447  C   ASP A 154      24.657  15.290  25.359  1.00 46.11           C  
ATOM   2448  CB  ASP A 154      26.275  17.203  25.663  1.00 46.11           C  
ATOM   2449  HB2 ASP A 154      25.826  17.285  26.653  1.00 46.11           H  
ATOM   2450  HB3 ASP A 154      25.728  17.869  24.996  1.00 46.11           H  
ATOM   2451  O   ASP A 154      24.115  15.323  26.469  1.00 46.11           O  
ATOM   2452  CG  ASP A 154      27.727  17.669  25.784  1.00 46.11           C  
ATOM   2453  OD1 ASP A 154      28.576  16.846  26.189  1.00 46.11           O  
ATOM   2454  OD2 ASP A 154      27.957  18.864  25.497  1.00 46.11           O  
ATOM   2455  N   GLU A 155      23.961  14.890  24.293  1.00 41.58           N  
ATOM   2456  H   GLU A 155      24.462  14.738  23.429  1.00 41.58           H  
ATOM   2457  CA  GLU A 155      22.559  14.474  24.327  1.00 41.58           C  
ATOM   2458  HA  GLU A 155      22.071  15.103  25.071  1.00 41.58           H  
ATOM   2459  C   GLU A 155      22.426  13.011  24.801  1.00 41.58           C  
ATOM   2460  CB  GLU A 155      21.869  14.742  22.961  1.00 41.58           C  
ATOM   2461  HB2 GLU A 155      22.481  15.417  22.363  1.00 41.58           H  
ATOM   2462  HB3 GLU A 155      21.760  13.803  22.418  1.00 41.58           H  
ATOM   2463  O   GLU A 155      23.149  12.117  24.365  1.00 41.58           O  
ATOM   2464  CG  GLU A 155      20.486  15.401  23.139  1.00 41.58           C  
ATOM   2465  HG2 GLU A 155      20.624  16.359  23.641  1.00 41.58           H  
ATOM   2466  HG3 GLU A 155      19.895  14.774  23.807  1.00 41.58           H  
ATOM   2467  CD  GLU A 155      19.666  15.634  21.847  1.00 41.58           C  
ATOM   2468  OE1 GLU A 155      18.559  16.232  21.965  1.00 41.58           O  
ATOM   2469  OE2 GLU A 155      20.022  15.141  20.758  1.00 41.58           O  
ATOM   2470  N   ASP A 156      21.467  12.734  25.700  1.00 53.02           N  
ATOM   2471  H   ASP A 156      20.944  13.510  26.080  1.00 53.02           H  
ATOM   2472  CA  ASP A 156      21.166  11.365  26.152  1.00 53.02           C  
ATOM   2473  HA  ASP A 156      22.029  11.001  26.709  1.00 53.02           H  
ATOM   2474  C   ASP A 156      20.897  10.474  24.924  1.00 53.02           C  
ATOM   2475  CB  ASP A 156      19.954  11.365  27.106  1.00 53.02           C  
ATOM   2476  HB2 ASP A 156      20.168  12.058  27.920  1.00 53.02           H  
ATOM   2477  HB3 ASP A 156      19.087  11.755  26.571  1.00 53.02           H  
ATOM   2478  O   ASP A 156      19.967  10.777  24.167  1.00 53.02           O  
ATOM   2479  CG  ASP A 156      19.563  10.004  27.728  1.00 53.02           C  
ATOM   2480  OD1 ASP A 156      19.990   8.918  27.255  1.00 53.02           O  
ATOM   2481  OD2 ASP A 156      18.771  10.047  28.695  1.00 53.02           O  
ATOM   2482  N   PRO A 157      21.634   9.362  24.729  1.00 45.41           N  
ATOM   2483  CA  PRO A 157      21.442   8.470  23.592  1.00 45.41           C  
ATOM   2484  HA  PRO A 157      21.769   8.986  22.689  1.00 45.41           H  
ATOM   2485  C   PRO A 157      19.982   8.055  23.426  1.00 45.41           C  
ATOM   2486  CB  PRO A 157      22.353   7.269  23.865  1.00 45.41           C  
ATOM   2487  HB2 PRO A 157      22.717   6.825  22.939  1.00 45.41           H  
ATOM   2488  HB3 PRO A 157      21.829   6.530  24.471  1.00 45.41           H  
ATOM   2489  O   PRO A 157      19.487   7.959  22.309  1.00 45.41           O  
ATOM   2490  CG  PRO A 157      23.487   7.888  24.680  1.00 45.41           C  
ATOM   2491  HG2 PRO A 157      24.193   8.372  24.005  1.00 45.41           H  
ATOM   2492  HG3 PRO A 157      24.001   7.156  25.303  1.00 45.41           H  
ATOM   2493  CD  PRO A 157      22.783   8.949  25.515  1.00 45.41           C  
ATOM   2494  HD2 PRO A 157      22.447   8.522  26.460  1.00 45.41           H  
ATOM   2495  HD3 PRO A 157      23.465   9.781  25.691  1.00 45.41           H  
ATOM   2496  N   LEU A 158      19.244   7.893  24.530  1.00 46.05           N  
ATOM   2497  H   LEU A 158      19.669   8.103  25.421  1.00 46.05           H  
ATOM   2498  CA  LEU A 158      17.817   7.588  24.497  1.00 46.05           C  
ATOM   2499  HA  LEU A 158      17.680   6.694  23.888  1.00 46.05           H  
ATOM   2500  C   LEU A 158      16.986   8.714  23.858  1.00 46.05           C  
ATOM   2501  CB  LEU A 158      17.354   7.309  25.936  1.00 46.05           C  
ATOM   2502  HB2 LEU A 158      18.106   6.708  26.447  1.00 46.05           H  
ATOM   2503  HB3 LEU A 158      17.279   8.259  26.466  1.00 46.05           H  
ATOM   2504  O   LEU A 158      16.067   8.424  23.100  1.00 46.05           O  
ATOM   2505  CG  LEU A 158      16.015   6.562  26.027  1.00 46.05           C  
ATOM   2506  HG  LEU A 158      15.296   7.008  25.340  1.00 46.05           H  
ATOM   2507  CD1 LEU A 158      16.181   5.075  25.695  1.00 46.05           C  
ATOM   2508 HD11 LEU A 158      16.575   4.960  24.685  1.00 46.05           H  
ATOM   2509 HD12 LEU A 158      15.209   4.583  25.740  1.00 46.05           H  
ATOM   2510 HD13 LEU A 158      16.864   4.608  26.404  1.00 46.05           H  
ATOM   2511  CD2 LEU A 158      15.450   6.671  27.443  1.00 46.05           C  
ATOM   2512 HD21 LEU A 158      16.151   6.241  28.158  1.00 46.05           H  
ATOM   2513 HD22 LEU A 158      14.497   6.146  27.504  1.00 46.05           H  
ATOM   2514 HD23 LEU A 158      15.289   7.721  27.689  1.00 46.05           H  
ATOM   2515  N   LYS A 159      17.306   9.989  24.119  1.00 49.20           N  
ATOM   2516  H   LYS A 159      18.170  10.153  24.616  1.00 49.20           H  
ATOM   2517  CA  LYS A 159      16.655  11.143  23.469  1.00 49.20           C  
ATOM   2518  HA  LYS A 159      15.573  11.030  23.533  1.00 49.20           H  
ATOM   2519  C   LYS A 159      16.991  11.205  21.981  1.00 49.20           C  
ATOM   2520  CB  LYS A 159      17.073  12.465  24.130  1.00 49.20           C  
ATOM   2521  HB2 LYS A 159      18.158  12.505  24.230  1.00 49.20           H  
ATOM   2522  HB3 LYS A 159      16.782  13.280  23.468  1.00 49.20           H  
ATOM   2523  O   LYS A 159      16.099  11.482  21.180  1.00 49.20           O  
ATOM   2524  CG  LYS A 159      16.415  12.711  25.493  1.00 49.20           C  
ATOM   2525  HG2 LYS A 159      15.332  12.739  25.373  1.00 49.20           H  
ATOM   2526  HG3 LYS A 159      16.682  11.914  26.187  1.00 49.20           H  
ATOM   2527  CD  LYS A 159      16.912  14.059  26.032  1.00 49.20           C  
ATOM   2528  HD2 LYS A 159      16.693  14.838  25.301  1.00 49.20           H  
ATOM   2529  HD3 LYS A 159      17.993  14.004  26.160  1.00 49.20           H  
ATOM   2530  CE  LYS A 159      16.259  14.419  27.368  1.00 49.20           C  
ATOM   2531  HE2 LYS A 159      16.444  13.605  28.068  1.00 49.20           H  
ATOM   2532  HE3 LYS A 159      15.183  14.513  27.218  1.00 49.20           H  
ATOM   2533  NZ  LYS A 159      16.826  15.687  27.894  1.00 49.20           N  
ATOM   2534  HZ1 LYS A 159      16.698  16.440  27.233  1.00 49.20           H  
ATOM   2535  HZ2 LYS A 159      17.821  15.586  28.033  1.00 49.20           H  
ATOM   2536  HZ3 LYS A 159      16.410  15.946  28.777  1.00 49.20           H  
ATOM   2537  N   HIS A 160      18.234  10.899  21.618  1.00 48.20           N  
ATOM   2538  H   HIS A 160      18.919  10.728  22.340  1.00 48.20           H  
ATOM   2539  CA  HIS A 160      18.675  10.843  20.228  1.00 48.20           C  
ATOM   2540  HA  HIS A 160      18.427  11.789  19.746  1.00 48.20           H  
ATOM   2541  C   HIS A 160      17.958   9.722  19.451  1.00 48.20           C  
ATOM   2542  CB  HIS A 160      20.201  10.699  20.203  1.00 48.20           C  
ATOM   2543  HB2 HIS A 160      20.494   9.731  20.610  1.00 48.20           H  
ATOM   2544  HB3 HIS A 160      20.648  11.475  20.825  1.00 48.20           H  
ATOM   2545  O   HIS A 160      17.345   9.990  18.416  1.00 48.20           O  
ATOM   2546  CG  HIS A 160      20.755  10.834  18.815  1.00 48.20           C  
ATOM   2547  CD2 HIS A 160      21.053   9.817  17.949  1.00 48.20           C  
ATOM   2548  HD2 HIS A 160      20.954   8.759  18.146  1.00 48.20           H  
ATOM   2549  ND1 HIS A 160      21.046  12.018  18.175  1.00 48.20           N  
ATOM   2550  HD1 HIS A 160      21.076  12.933  18.602  1.00 48.20           H  
ATOM   2551  CE1 HIS A 160      21.515  11.716  16.952  1.00 48.20           C  
ATOM   2552  HE1 HIS A 160      21.900  12.430  16.239  1.00 48.20           H  
ATOM   2553  NE2 HIS A 160      21.502  10.389  16.759  1.00 48.20           N  
ATOM   2554  N   PHE A 161      17.916   8.501  20.006  1.00 49.15           N  
ATOM   2555  H   PHE A 161      18.476   8.354  20.833  1.00 49.15           H  
ATOM   2556  CA  PHE A 161      17.225   7.320  19.450  1.00 49.15           C  
ATOM   2557  HA  PHE A 161      17.630   7.105  18.461  1.00 49.15           H  
ATOM   2558  C   PHE A 161      15.714   7.509  19.273  1.00 49.15           C  
ATOM   2559  CB  PHE A 161      17.451   6.104  20.378  1.00 49.15           C  
ATOM   2560  HB2 PHE A 161      16.632   5.398  20.238  1.00 49.15           H  
ATOM   2561  HB3 PHE A 161      17.413   6.424  21.420  1.00 49.15           H  
ATOM   2562  O   PHE A 161      15.079   6.838  18.463  1.00 49.15           O  
ATOM   2563  CG  PHE A 161      18.729   5.333  20.112  1.00 49.15           C  
ATOM   2564  CD1 PHE A 161      18.879   4.653  18.893  1.00 49.15           C  
ATOM   2565  HD1 PHE A 161      18.074   4.652  18.173  1.00 49.15           H  
ATOM   2566  CD2 PHE A 161      19.760   5.256  21.065  1.00 49.15           C  
ATOM   2567  HD2 PHE A 161      19.626   5.675  22.052  1.00 49.15           H  
ATOM   2568  CE1 PHE A 161      20.076   3.988  18.586  1.00 49.15           C  
ATOM   2569  HE1 PHE A 161      20.195   3.505  17.627  1.00 49.15           H  
ATOM   2570  CE2 PHE A 161      20.974   4.621  20.753  1.00 49.15           C  
ATOM   2571  HE2 PHE A 161      21.784   4.615  21.467  1.00 49.15           H  
ATOM   2572  CZ  PHE A 161      21.137   3.997  19.506  1.00 49.15           C  
ATOM   2573  HZ  PHE A 161      22.075   3.524  19.255  1.00 49.15           H  
ATOM   2574  N   ILE A 162      15.119   8.393  20.066  1.00 44.30           N  
ATOM   2575  H   ILE A 162      15.691   8.849  20.763  1.00 44.30           H  
ATOM   2576  CA  ILE A 162      13.687   8.676  20.047  1.00 44.30           C  
ATOM   2577  HA  ILE A 162      13.149   7.784  19.726  1.00 44.30           H  
ATOM   2578  C   ILE A 162      13.330   9.760  19.025  1.00 44.30           C  
ATOM   2579  CB  ILE A 162      13.283   8.995  21.492  1.00 44.30           C  
ATOM   2580  HB  ILE A 162      14.058   9.615  21.943  1.00 44.30           H  
ATOM   2581  O   ILE A 162      12.231   9.726  18.471  1.00 44.30           O  
ATOM   2582  CG1 ILE A 162      13.212   7.642  22.240  1.00 44.30           C  
ATOM   2583 HG12 ILE A 162      14.158   7.111  22.133  1.00 44.30           H  
ATOM   2584 HG13 ILE A 162      12.446   7.018  21.780  1.00 44.30           H  
ATOM   2585  CG2 ILE A 162      11.985   9.788  21.594  1.00 44.30           C  
ATOM   2586 HG21 ILE A 162      12.017  10.695  20.991  1.00 44.30           H  
ATOM   2587 HG22 ILE A 162      11.131   9.180  21.294  1.00 44.30           H  
ATOM   2588 HG23 ILE A 162      11.892  10.121  22.628  1.00 44.30           H  
ATOM   2589  CD1 ILE A 162      12.909   7.738  23.726  1.00 44.30           C  
ATOM   2590 HD11 ILE A 162      11.834   7.894  23.816  1.00 44.30           H  
ATOM   2591 HD12 ILE A 162      13.486   8.541  24.185  1.00 44.30           H  
ATOM   2592 HD13 ILE A 162      13.155   6.792  24.207  1.00 44.30           H  
ATOM   2593  N   LYS A 163      14.250  10.694  18.754  1.00 42.22           N  
ATOM   2594  H   LYS A 163      15.120  10.654  19.264  1.00 42.22           H  
ATOM   2595  CA  LYS A 163      14.103  11.739  17.727  1.00 42.22           C  
ATOM   2596  HA  LYS A 163      13.073  12.092  17.703  1.00 42.22           H  
ATOM   2597  C   LYS A 163      14.411  11.240  16.315  1.00 42.22           C  
ATOM   2598  CB  LYS A 163      15.040  12.908  18.056  1.00 42.22           C  
ATOM   2599  HB2 LYS A 163      15.176  13.505  17.154  1.00 42.22           H  
ATOM   2600  HB3 LYS A 163      16.016  12.517  18.342  1.00 42.22           H  
ATOM   2601  O   LYS A 163      13.833  11.746  15.356  1.00 42.22           O  
ATOM   2602  CG  LYS A 163      14.508  13.840  19.153  1.00 42.22           C  
ATOM   2603  HG2 LYS A 163      14.319  13.278  20.068  1.00 42.22           H  
ATOM   2604  HG3 LYS A 163      13.583  14.310  18.817  1.00 42.22           H  
ATOM   2605  CD  LYS A 163      15.575  14.911  19.411  1.00 42.22           C  
ATOM   2606  HD2 LYS A 163      15.828  15.396  18.469  1.00 42.22           H  
ATOM   2607  HD3 LYS A 163      16.471  14.419  19.789  1.00 42.22           H  
ATOM   2608  CE  LYS A 163      15.142  15.984  20.412  1.00 42.22           C  
ATOM   2609  HE2 LYS A 163      14.293  16.531  20.001  1.00 42.22           H  
ATOM   2610  HE3 LYS A 163      14.837  15.495  21.337  1.00 42.22           H  
ATOM   2611  NZ  LYS A 163      16.282  16.904  20.678  1.00 42.22           N  
ATOM   2612  HZ1 LYS A 163      17.068  16.424  21.093  1.00 42.22           H  
ATOM   2613  HZ2 LYS A 163      16.060  17.656  21.314  1.00 42.22           H  
ATOM   2614  HZ3 LYS A 163      16.668  17.288  19.827  1.00 42.22           H  
ATOM   2615  N   THR A 164      15.320  10.283  16.171  1.00 40.33           N  
ATOM   2616  H   THR A 164      15.766   9.905  16.994  1.00 40.33           H  
ATOM   2617  CA  THR A 164      15.714   9.741  14.866  1.00 40.33           C  
ATOM   2618  HA  THR A 164      15.611  10.531  14.122  1.00 40.33           H  
ATOM   2619  C   THR A 164      14.769   8.614  14.441  1.00 40.33           C  
ATOM   2620  CB  THR A 164      17.195   9.315  14.851  1.00 40.33           C  
ATOM   2621  HB  THR A 164      17.354   8.620  14.028  1.00 40.33           H  
ATOM   2622  O   THR A 164      14.395   7.756  15.239  1.00 40.33           O  
ATOM   2623  CG2 THR A 164      18.117  10.516  14.650  1.00 40.33           C  
ATOM   2624 HG21 THR A 164      17.915  10.987  13.688  1.00 40.33           H  
ATOM   2625 HG22 THR A 164      17.975  11.244  15.449  1.00 40.33           H  
ATOM   2626 HG23 THR A 164      19.155  10.181  14.662  1.00 40.33           H  
ATOM   2627  OG1 THR A 164      17.576   8.694  16.055  1.00 40.33           O  
ATOM   2628  HG1 THR A 164      17.738   9.368  16.719  1.00 40.33           H  
ATOM   2629  N   GLN A 165      14.350   8.602  13.167  1.00 38.94           N  
ATOM   2630  H   GLN A 165      14.670   9.334  12.548  1.00 38.94           H  
ATOM   2631  CA  GLN A 165      13.679   7.444  12.565  1.00 38.94           C  
ATOM   2632  HA  GLN A 165      12.893   7.093  13.234  1.00 38.94           H  
ATOM   2633  C   GLN A 165      14.698   6.309  12.424  1.00 38.94           C  
ATOM   2634  CB  GLN A 165      13.048   7.784  11.200  1.00 38.94           C  
ATOM   2635  HB2 GLN A 165      13.731   8.404  10.620  1.00 38.94           H  
ATOM   2636  HB3 GLN A 165      12.903   6.849  10.659  1.00 38.94           H  
ATOM   2637  O   GLN A 165      15.275   6.092  11.365  1.00 38.94           O  
ATOM   2638  CG  GLN A 165      11.674   8.461  11.290  1.00 38.94           C  
ATOM   2639  HG2 GLN A 165      11.035   7.884  11.958  1.00 38.94           H  
ATOM   2640  HG3 GLN A 165      11.791   9.463  11.702  1.00 38.94           H  
ATOM   2641  CD  GLN A 165      10.986   8.557   9.927  1.00 38.94           C  
ATOM   2642  NE2 GLN A 165       9.739   8.968   9.876  1.00 38.94           N  
ATOM   2643 HE21 GLN A 165       9.292   9.346  10.700  1.00 38.94           H  
ATOM   2644 HE22 GLN A 165       9.385   9.094   8.939  1.00 38.94           H  
ATOM   2645  OE1 GLN A 165      11.525   8.263   8.878  1.00 38.94           O  
ATOM   2646  N   VAL A 166      14.968   5.620  13.526  1.00 40.17           N  
ATOM   2647  H   VAL A 166      14.582   5.946  14.400  1.00 40.17           H  
ATOM   2648  CA  VAL A 166      15.889   4.488  13.548  1.00 40.17           C  
ATOM   2649  HA  VAL A 166      16.770   4.739  12.957  1.00 40.17           H  
ATOM   2650  C   VAL A 166      15.178   3.309  12.900  1.00 40.17           C  
ATOM   2651  CB  VAL A 166      16.353   4.180  14.981  1.00 40.17           C  
ATOM   2652  HB  VAL A 166      15.481   3.914  15.578  1.00 40.17           H  
ATOM   2653  O   VAL A 166      14.085   2.914  13.319  1.00 40.17           O  
ATOM   2654  CG1 VAL A 166      17.354   3.018  15.023  1.00 40.17           C  
ATOM   2655 HG11 VAL A 166      16.877   2.100  14.680  1.00 40.17           H  
ATOM   2656 HG12 VAL A 166      17.697   2.867  16.047  1.00 40.17           H  
ATOM   2657 HG13 VAL A 166      18.211   3.235  14.385  1.00 40.17           H  
ATOM   2658  CG2 VAL A 166      17.020   5.403  15.627  1.00 40.17           C  
ATOM   2659 HG21 VAL A 166      16.593   6.341  15.272  1.00 40.17           H  
ATOM   2660 HG22 VAL A 166      18.091   5.428  15.425  1.00 40.17           H  
ATOM   2661 HG23 VAL A 166      16.834   5.382  16.701  1.00 40.17           H  
ATOM   2662  N   ASP A 167      15.796   2.755  11.863  1.00 38.74           N  
ATOM   2663  H   ASP A 167      16.653   3.167  11.523  1.00 38.74           H  
ATOM   2664  CA  ASP A 167      15.368   1.496  11.279  1.00 38.74           C  
ATOM   2665  HA  ASP A 167      14.314   1.583  11.015  1.00 38.74           H  
ATOM   2666  C   ASP A 167      15.524   0.383  12.332  1.00 38.74           C  
ATOM   2667  CB  ASP A 167      16.152   1.238   9.983  1.00 38.74           C  
ATOM   2668  HB2 ASP A 167      17.209   1.110  10.219  1.00 38.74           H  
ATOM   2669  HB3 ASP A 167      16.048   2.102   9.326  1.00 38.74           H  
ATOM   2670  O   ASP A 167      16.622   0.074  12.801  1.00 38.74           O  
ATOM   2671  CG  ASP A 167      15.634   0.005   9.243  1.00 38.74           C  
ATOM   2672  OD1 ASP A 167      14.454  -0.356   9.466  1.00 38.74           O  
ATOM   2673  OD2 ASP A 167      16.447  -0.627   8.537  1.00 38.74           O  
ATOM   2674  N   PHE A 168      14.399  -0.194  12.763  1.00 39.52           N  
ATOM   2675  H   PHE A 168      13.545   0.090  12.306  1.00 39.52           H  
ATOM   2676  CA  PHE A 168      14.328  -1.200  13.833  1.00 39.52           C  
ATOM   2677  HA  PHE A 168      14.994  -0.878  14.633  1.00 39.52           H  
ATOM   2678  C   PHE A 168      14.846  -2.578  13.389  1.00 39.52           C  
ATOM   2679  CB  PHE A 168      12.901  -1.275  14.411  1.00 39.52           C  
ATOM   2680  HB2 PHE A 168      12.182  -1.271  13.591  1.00 39.52           H  
ATOM   2681  HB3 PHE A 168      12.763  -2.218  14.941  1.00 39.52           H  
ATOM   2682  O   PHE A 168      14.529  -3.586  14.016  1.00 39.52           O  
ATOM   2683  CG  PHE A 168      12.554  -0.182  15.400  1.00 39.52           C  
ATOM   2684  CD1 PHE A 168      12.860  -0.347  16.765  1.00 39.52           C  
ATOM   2685  HD1 PHE A 168      13.366  -1.240  17.102  1.00 39.52           H  
ATOM   2686  CD2 PHE A 168      11.914   0.991  14.964  1.00 39.52           C  
ATOM   2687  HD2 PHE A 168      11.732   1.145  13.911  1.00 39.52           H  
ATOM   2688  CE1 PHE A 168      12.521   0.656  17.690  1.00 39.52           C  
ATOM   2689  HE1 PHE A 168      12.780   0.536  18.732  1.00 39.52           H  
ATOM   2690  CE2 PHE A 168      11.574   1.993  15.889  1.00 39.52           C  
ATOM   2691  HE2 PHE A 168      11.137   2.918  15.543  1.00 39.52           H  
ATOM   2692  CZ  PHE A 168      11.876   1.826  17.252  1.00 39.52           C  
ATOM   2693  HZ  PHE A 168      11.652   2.616  17.953  1.00 39.52           H  
ATOM   2694  N   SER A 169      15.652  -2.656  12.333  1.00 34.83           N  
ATOM   2695  H   SER A 169      15.910  -1.802  11.859  1.00 34.83           H  
ATOM   2696  CA  SER A 169      16.365  -3.868  11.922  1.00 34.83           C  
ATOM   2697  HA  SER A 169      15.641  -4.677  11.823  1.00 34.83           H  
ATOM   2698  C   SER A 169      17.400  -4.331  12.970  1.00 34.83           C  
ATOM   2699  CB  SER A 169      16.973  -3.633  10.528  1.00 34.83           C  
ATOM   2700  HB2 SER A 169      17.651  -4.450  10.278  1.00 34.83           H  
ATOM   2701  HB3 SER A 169      16.167  -3.613   9.794  1.00 34.83           H  
ATOM   2702  O   SER A 169      17.782  -5.497  12.983  1.00 34.83           O  
ATOM   2703  OG  SER A 169      17.663  -2.398  10.465  1.00 34.83           O  
ATOM   2704  HG  SER A 169      17.340  -1.899   9.710  1.00 34.83           H  
ATOM   2705  N   CYS A 170      17.770  -3.475  13.935  1.00 39.91           N  
ATOM   2706  H   CYS A 170      17.461  -2.521  13.816  1.00 39.91           H  
ATOM   2707  CA  CYS A 170      18.712  -3.751  15.037  1.00 39.91           C  
ATOM   2708  HA  CYS A 170      19.355  -4.577  14.734  1.00 39.91           H  
ATOM   2709  C   CYS A 170      18.043  -4.193  16.366  1.00 39.91           C  
ATOM   2710  CB  CYS A 170      19.609  -2.517  15.229  1.00 39.91           C  
ATOM   2711  HB2 CYS A 170      18.994  -1.638  15.424  1.00 39.91           H  
ATOM   2712  HB3 CYS A 170      20.258  -2.676  16.091  1.00 39.91           H  
ATOM   2713  O   CYS A 170      18.396  -3.702  17.444  1.00 39.91           O  
ATOM   2714  SG  CYS A 170      20.649  -2.230  13.768  1.00 39.91           S  
ATOM   2715  HG  CYS A 170      20.014  -1.146  13.313  1.00 39.91           H  
ATOM   2716  N   LYS A 171      17.053  -5.095  16.308  1.00 43.13           N  
ATOM   2717  H   LYS A 171      16.837  -5.463  15.392  1.00 43.13           H  
ATOM   2718  CA  LYS A 171      16.153  -5.447  17.433  1.00 43.13           C  
ATOM   2719  HA  LYS A 171      15.570  -4.564  17.695  1.00 43.13           H  
ATOM   2720  C   LYS A 171      16.847  -5.873  18.732  1.00 43.13           C  
ATOM   2721  CB  LYS A 171      15.187  -6.563  17.000  1.00 43.13           C  
ATOM   2722  HB2 LYS A 171      15.754  -7.392  16.577  1.00 43.13           H  
ATOM   2723  HB3 LYS A 171      14.645  -6.926  17.873  1.00 43.13           H  
ATOM   2724  O   LYS A 171      16.342  -5.555  19.801  1.00 43.13           O  
ATOM   2725  CG  LYS A 171      14.168  -6.052  15.979  1.00 43.13           C  
ATOM   2726  HG2 LYS A 171      13.559  -5.275  16.441  1.00 43.13           H  
ATOM   2727  HG3 LYS A 171      14.715  -5.647  15.129  1.00 43.13           H  
ATOM   2728  CD  LYS A 171      13.283  -7.173  15.438  1.00 43.13           C  
ATOM   2729  HD2 LYS A 171      13.835  -7.723  14.676  1.00 43.13           H  
ATOM   2730  HD3 LYS A 171      13.047  -7.875  16.238  1.00 43.13           H  
ATOM   2731  CE  LYS A 171      12.005  -6.586  14.832  1.00 43.13           C  
ATOM   2732  HE2 LYS A 171      11.579  -5.883  15.548  1.00 43.13           H  
ATOM   2733  HE3 LYS A 171      12.266  -6.040  13.925  1.00 43.13           H  
ATOM   2734  NZ  LYS A 171      11.032  -7.667  14.551  1.00 43.13           N  
ATOM   2735  HZ1 LYS A 171      11.446  -8.359  13.943  1.00 43.13           H  
ATOM   2736  HZ2 LYS A 171      10.192  -7.305  14.122  1.00 43.13           H  
ATOM   2737  HZ3 LYS A 171      10.791  -8.123  15.420  1.00 43.13           H  
ATOM   2738  N   GLU A 172      17.975  -6.573  18.672  1.00 39.74           N  
ATOM   2739  H   GLU A 172      18.314  -6.856  17.764  1.00 39.74           H  
ATOM   2740  CA  GLU A 172      18.590  -7.183  19.863  1.00 39.74           C  
ATOM   2741  HA  GLU A 172      17.818  -7.415  20.596  1.00 39.74           H  
ATOM   2742  C   GLU A 172      19.604  -6.277  20.572  1.00 39.74           C  
ATOM   2743  CB  GLU A 172      19.245  -8.505  19.462  1.00 39.74           C  
ATOM   2744  HB2 GLU A 172      19.900  -8.323  18.609  1.00 39.74           H  
ATOM   2745  HB3 GLU A 172      19.844  -8.875  20.294  1.00 39.74           H  
ATOM   2746  O   GLU A 172      19.657  -6.246  21.803  1.00 39.74           O  
ATOM   2747  CG  GLU A 172      18.181  -9.557  19.118  1.00 39.74           C  
ATOM   2748  HG2 GLU A 172      17.572  -9.734  20.005  1.00 39.74           H  
ATOM   2749  HG3 GLU A 172      17.528  -9.170  18.335  1.00 39.74           H  
ATOM   2750  CD  GLU A 172      18.798 -10.870  18.633  1.00 39.74           C  
ATOM   2751  OE1 GLU A 172      18.135 -11.906  18.843  1.00 39.74           O  
ATOM   2752  OE2 GLU A 172      19.906 -10.799  18.057  1.00 39.74           O  
ATOM   2753  N   SER A 173      20.376  -5.483  19.827  1.00 44.26           N  
ATOM   2754  H   SER A 173      20.256  -5.489  18.824  1.00 44.26           H  
ATOM   2755  CA  SER A 173      21.426  -4.612  20.374  1.00 44.26           C  
ATOM   2756  HA  SER A 173      22.005  -5.180  21.102  1.00 44.26           H  
ATOM   2757  C   SER A 173      20.853  -3.398  21.108  1.00 44.26           C  
ATOM   2758  CB  SER A 173      22.382  -4.189  19.252  1.00 44.26           C  
ATOM   2759  HB2 SER A 173      23.031  -5.032  19.013  1.00 44.26           H  
ATOM   2760  HB3 SER A 173      23.001  -3.357  19.588  1.00 44.26           H  
ATOM   2761  O   SER A 173      21.284  -3.086  22.220  1.00 44.26           O  
ATOM   2762  OG  SER A 173      21.668  -3.827  18.083  1.00 44.26           O  
ATOM   2763  HG  SER A 173      22.296  -3.594  17.395  1.00 44.26           H  
ATOM   2764  N   ILE A 174      19.819  -2.767  20.546  1.00 46.44           N  
ATOM   2765  H   ILE A 174      19.539  -3.064  19.622  1.00 46.44           H  
ATOM   2766  CA  ILE A 174      19.089  -1.659  21.186  1.00 46.44           C  
ATOM   2767  HA  ILE A 174      19.802  -0.892  21.490  1.00 46.44           H  
ATOM   2768  C   ILE A 174      18.377  -2.153  22.452  1.00 46.44           C  
ATOM   2769  CB  ILE A 174      18.099  -1.035  20.171  1.00 46.44           C  
ATOM   2770  HB  ILE A 174      17.457  -1.828  19.786  1.00 46.44           H  
ATOM   2771  O   ILE A 174      18.360  -1.478  23.480  1.00 46.44           O  
ATOM   2772  CG1 ILE A 174      18.875  -0.413  18.984  1.00 46.44           C  
ATOM   2773 HG12 ILE A 174      19.474   0.424  19.341  1.00 46.44           H  
ATOM   2774 HG13 ILE A 174      19.555  -1.154  18.564  1.00 46.44           H  
ATOM   2775  CG2 ILE A 174      17.202   0.022  20.844  1.00 46.44           C  
ATOM   2776 HG21 ILE A 174      16.596  -0.433  21.627  1.00 46.44           H  
ATOM   2777 HG22 ILE A 174      17.814   0.815  21.272  1.00 46.44           H  
ATOM   2778 HG23 ILE A 174      16.513   0.457  20.120  1.00 46.44           H  
ATOM   2779  CD1 ILE A 174      17.986   0.069  17.831  1.00 46.44           C  
ATOM   2780 HD11 ILE A 174      17.397   0.936  18.132  1.00 46.44           H  
ATOM   2781 HD12 ILE A 174      17.323  -0.734  17.510  1.00 46.44           H  
ATOM   2782 HD13 ILE A 174      18.616   0.363  16.992  1.00 46.44           H  
ATOM   2783  N   LEU A 175      17.825  -3.363  22.406  1.00 49.13           N  
ATOM   2784  H   LEU A 175      17.889  -3.880  21.540  1.00 49.13           H  
ATOM   2785  CA  LEU A 175      17.064  -3.959  23.498  1.00 49.13           C  
ATOM   2786  HA  LEU A 175      16.383  -3.204  23.891  1.00 49.13           H  
ATOM   2787  C   LEU A 175      17.971  -4.409  24.647  1.00 49.13           C  
ATOM   2788  CB  LEU A 175      16.233  -5.078  22.865  1.00 49.13           C  
ATOM   2789  HB2 LEU A 175      16.878  -5.898  22.550  1.00 49.13           H  
ATOM   2790  HB3 LEU A 175      15.806  -4.639  21.963  1.00 49.13           H  
ATOM   2791  O   LEU A 175      17.643  -4.175  25.811  1.00 49.13           O  
ATOM   2792  CG  LEU A 175      15.050  -5.598  23.691  1.00 49.13           C  
ATOM   2793  HG  LEU A 175      14.825  -4.910  24.506  1.00 49.13           H  
ATOM   2794  CD1 LEU A 175      13.812  -5.723  22.801  1.00 49.13           C  
ATOM   2795 HD11 LEU A 175      14.019  -6.396  21.969  1.00 49.13           H  
ATOM   2796 HD12 LEU A 175      12.969  -6.113  23.371  1.00 49.13           H  
ATOM   2797 HD13 LEU A 175      13.538  -4.745  22.406  1.00 49.13           H  
ATOM   2798  CD2 LEU A 175      15.340  -6.982  24.263  1.00 49.13           C  
ATOM   2799 HD21 LEU A 175      14.440  -7.352  24.754  1.00 49.13           H  
ATOM   2800 HD22 LEU A 175      15.587  -7.664  23.449  1.00 49.13           H  
ATOM   2801 HD23 LEU A 175      16.189  -6.919  24.944  1.00 49.13           H  
ATOM   2802  N   SER A 176      19.139  -4.970  24.335  1.00 55.08           N  
ATOM   2803  H   SER A 176      19.324  -5.187  23.366  1.00 55.08           H  
ATOM   2804  CA  SER A 176      20.188  -5.254  25.317  1.00 55.08           C  
ATOM   2805  HA  SER A 176      19.783  -5.910  26.087  1.00 55.08           H  
ATOM   2806  C   SER A 176      20.673  -3.971  25.997  1.00 55.08           C  
ATOM   2807  CB  SER A 176      21.348  -5.986  24.640  1.00 55.08           C  
ATOM   2808  HB2 SER A 176      20.970  -6.876  24.136  1.00 55.08           H  
ATOM   2809  HB3 SER A 176      21.823  -5.336  23.905  1.00 55.08           H  
ATOM   2810  O   SER A 176      20.726  -3.918  27.226  1.00 55.08           O  
ATOM   2811  OG  SER A 176      22.285  -6.372  25.622  1.00 55.08           O  
ATOM   2812  HG  SER A 176      22.979  -6.885  25.201  1.00 55.08           H  
ATOM   2813  N   TYR A 177      20.915  -2.902  25.229  1.00 54.36           N  
ATOM   2814  H   TYR A 177      20.869  -3.011  24.226  1.00 54.36           H  
ATOM   2815  CA  TYR A 177      21.316  -1.588  25.746  1.00 54.36           C  
ATOM   2816  HA  TYR A 177      22.219  -1.708  26.345  1.00 54.36           H  
ATOM   2817  C   TYR A 177      20.243  -0.955  26.650  1.00 54.36           C  
ATOM   2818  CB  TYR A 177      21.655  -0.689  24.551  1.00 54.36           C  
ATOM   2819  HB2 TYR A 177      20.774  -0.577  23.919  1.00 54.36           H  
ATOM   2820  HB3 TYR A 177      22.419  -1.182  23.951  1.00 54.36           H  
ATOM   2821  O   TYR A 177      20.544  -0.498  27.754  1.00 54.36           O  
ATOM   2822  CG  TYR A 177      22.168   0.686  24.926  1.00 54.36           C  
ATOM   2823  CD1 TYR A 177      21.315   1.803  24.850  1.00 54.36           C  
ATOM   2824  HD1 TYR A 177      20.289   1.679  24.534  1.00 54.36           H  
ATOM   2825  CD2 TYR A 177      23.514   0.849  25.311  1.00 54.36           C  
ATOM   2826  HD2 TYR A 177      24.170  -0.007  25.353  1.00 54.36           H  
ATOM   2827  CE1 TYR A 177      21.813   3.089  25.127  1.00 54.36           C  
ATOM   2828  HE1 TYR A 177      21.168   3.949  25.027  1.00 54.36           H  
ATOM   2829  CE2 TYR A 177      24.011   2.132  25.611  1.00 54.36           C  
ATOM   2830  HE2 TYR A 177      25.050   2.269  25.872  1.00 54.36           H  
ATOM   2831  OH  TYR A 177      23.628   4.504  25.750  1.00 54.36           O  
ATOM   2832  HH  TYR A 177      23.039   5.143  25.343  1.00 54.36           H  
ATOM   2833  CZ  TYR A 177      23.161   3.253  25.503  1.00 54.36           C  
ATOM   2834  N   ILE A 178      18.969  -0.999  26.241  1.00 55.48           N  
ATOM   2835  H   ILE A 178      18.785  -1.342  25.310  1.00 55.48           H  
ATOM   2836  CA  ILE A 178      17.835  -0.520  27.046  1.00 55.48           C  
ATOM   2837  HA  ILE A 178      18.037   0.515  27.324  1.00 55.48           H  
ATOM   2838  C   ILE A 178      17.708  -1.319  28.354  1.00 55.48           C  
ATOM   2839  CB  ILE A 178      16.536  -0.509  26.206  1.00 55.48           C  
ATOM   2840  HB  ILE A 178      16.457  -1.452  25.664  1.00 55.48           H  
ATOM   2841  O   ILE A 178      17.603  -0.729  29.436  1.00 55.48           O  
ATOM   2842  CG1 ILE A 178      16.586   0.658  25.190  1.00 55.48           C  
ATOM   2843 HG12 ILE A 178      16.553   1.607  25.724  1.00 55.48           H  
ATOM   2844 HG13 ILE A 178      17.529   0.626  24.644  1.00 55.48           H  
ATOM   2845  CG2 ILE A 178      15.298  -0.368  27.108  1.00 55.48           C  
ATOM   2846 HG21 ILE A 178      14.390  -0.239  26.519  1.00 55.48           H  
ATOM   2847 HG22 ILE A 178      15.431   0.492  27.765  1.00 55.48           H  
ATOM   2848 HG23 ILE A 178      15.164  -1.267  27.709  1.00 55.48           H  
ATOM   2849  CD1 ILE A 178      15.451   0.633  24.157  1.00 55.48           C  
ATOM   2850 HD11 ILE A 178      15.381  -0.356  23.704  1.00 55.48           H  
ATOM   2851 HD12 ILE A 178      15.659   1.367  23.379  1.00 55.48           H  
ATOM   2852 HD13 ILE A 178      14.499   0.890  24.622  1.00 55.48           H  
ATOM   2853  N   LYS A 179      17.766  -2.656  28.271  1.00 60.30           N  
ATOM   2854  H   LYS A 179      17.868  -3.064  27.353  1.00 60.30           H  
ATOM   2855  CA  LYS A 179      17.680  -3.563  29.426  1.00 60.30           C  
ATOM   2856  HA  LYS A 179      16.765  -3.347  29.977  1.00 60.30           H  
ATOM   2857  C   LYS A 179      18.826  -3.363  30.416  1.00 60.30           C  
ATOM   2858  CB  LYS A 179      17.628  -5.030  28.962  1.00 60.30           C  
ATOM   2859  HB2 LYS A 179      18.376  -5.195  28.187  1.00 60.30           H  
ATOM   2860  HB3 LYS A 179      17.879  -5.671  29.808  1.00 60.30           H  
ATOM   2861  O   LYS A 179      18.580  -3.370  31.616  1.00 60.30           O  
ATOM   2862  CG  LYS A 179      16.238  -5.450  28.454  1.00 60.30           C  
ATOM   2863  HG2 LYS A 179      15.923  -4.797  27.641  1.00 60.30           H  
ATOM   2864  HG3 LYS A 179      15.521  -5.356  29.269  1.00 60.30           H  
ATOM   2865  CD  LYS A 179      16.257  -6.908  27.964  1.00 60.30           C  
ATOM   2866  HD2 LYS A 179      16.946  -6.987  27.123  1.00 60.30           H  
ATOM   2867  HD3 LYS A 179      16.613  -7.553  28.767  1.00 60.30           H  
ATOM   2868  CE  LYS A 179      14.851  -7.360  27.537  1.00 60.30           C  
ATOM   2869  HE2 LYS A 179      14.475  -6.659  26.792  1.00 60.30           H  
ATOM   2870  HE3 LYS A 179      14.191  -7.303  28.403  1.00 60.30           H  
ATOM   2871  NZ  LYS A 179      14.835  -8.744  26.983  1.00 60.30           N  
ATOM   2872  HZ1 LYS A 179      15.418  -8.816  26.161  1.00 60.30           H  
ATOM   2873  HZ2 LYS A 179      13.902  -9.006  26.698  1.00 60.30           H  
ATOM   2874  HZ3 LYS A 179      15.147  -9.420  27.666  1.00 60.30           H  
ATOM   2875  N   THR A 180      20.057  -3.182  29.939  1.00 62.63           N  
ATOM   2876  H   THR A 180      20.191  -3.205  28.938  1.00 62.63           H  
ATOM   2877  CA  THR A 180      21.241  -3.038  30.804  1.00 62.63           C  
ATOM   2878  HA  THR A 180      21.135  -3.714  31.652  1.00 62.63           H  
ATOM   2879  C   THR A 180      21.387  -1.642  31.387  1.00 62.63           C  
ATOM   2880  CB  THR A 180      22.555  -3.392  30.094  1.00 62.63           C  
ATOM   2881  HB  THR A 180      23.380  -2.938  30.643  1.00 62.63           H  
ATOM   2882  O   THR A 180      21.741  -1.525  32.561  1.00 62.63           O  
ATOM   2883  CG2 THR A 180      22.809  -4.892  30.055  1.00 62.63           C  
ATOM   2884 HG21 THR A 180      22.003  -5.398  29.523  1.00 62.63           H  
ATOM   2885 HG22 THR A 180      22.876  -5.285  31.070  1.00 62.63           H  
ATOM   2886 HG23 THR A 180      23.750  -5.088  29.541  1.00 62.63           H  
ATOM   2887  OG1 THR A 180      22.576  -2.897  28.782  1.00 62.63           O  
ATOM   2888  HG1 THR A 180      22.024  -3.450  28.225  1.00 62.63           H  
ATOM   2889  N   LYS A 181      21.121  -0.579  30.620  1.00 62.32           N  
ATOM   2890  H   LYS A 181      20.904  -0.740  29.647  1.00 62.32           H  
ATOM   2891  CA  LYS A 181      21.395   0.799  31.053  1.00 62.32           C  
ATOM   2892  HA  LYS A 181      22.248   0.780  31.732  1.00 62.32           H  
ATOM   2893  C   LYS A 181      20.242   1.420  31.841  1.00 62.32           C  
ATOM   2894  CB  LYS A 181      21.835   1.619  29.828  1.00 62.32           C  
ATOM   2895  HB2 LYS A 181      20.999   1.736  29.138  1.00 62.32           H  
ATOM   2896  HB3 LYS A 181      22.615   1.061  29.311  1.00 62.32           H  
ATOM   2897  O   LYS A 181      20.490   2.022  32.883  1.00 62.32           O  
ATOM   2898  CG  LYS A 181      22.394   3.003  30.196  1.00 62.32           C  
ATOM   2899  HG2 LYS A 181      23.118   2.898  31.004  1.00 62.32           H  
ATOM   2900  HG3 LYS A 181      21.581   3.647  30.529  1.00 62.32           H  
ATOM   2901  CD  LYS A 181      23.094   3.640  28.986  1.00 62.32           C  
ATOM   2902  HD2 LYS A 181      23.917   2.996  28.676  1.00 62.32           H  
ATOM   2903  HD3 LYS A 181      22.380   3.719  28.166  1.00 62.32           H  
ATOM   2904  CE  LYS A 181      23.635   5.038  29.317  1.00 62.32           C  
ATOM   2905  HE2 LYS A 181      22.783   5.705  29.454  1.00 62.32           H  
ATOM   2906  HE3 LYS A 181      24.184   4.997  30.258  1.00 62.32           H  
ATOM   2907  NZ  LYS A 181      24.518   5.563  28.242  1.00 62.32           N  
ATOM   2908  HZ1 LYS A 181      25.395   5.064  28.209  1.00 62.32           H  
ATOM   2909  HZ2 LYS A 181      24.084   5.444  27.338  1.00 62.32           H  
ATOM   2910  HZ3 LYS A 181      24.718   6.544  28.373  1.00 62.32           H  
ATOM   2911  N   TYR A 182      18.997   1.205  31.420  1.00 55.61           N  
ATOM   2912  H   TYR A 182      18.874   0.648  30.587  1.00 55.61           H  
ATOM   2913  CA  TYR A 182      17.840   1.974  31.902  1.00 55.61           C  
ATOM   2914  HA  TYR A 182      18.176   2.798  32.531  1.00 55.61           H  
ATOM   2915  C   TYR A 182      16.835   1.153  32.729  1.00 55.61           C  
ATOM   2916  CB  TYR A 182      17.160   2.579  30.675  1.00 55.61           C  
ATOM   2917  HB2 TYR A 182      16.908   1.741  30.024  1.00 55.61           H  
ATOM   2918  HB3 TYR A 182      16.247   3.088  30.983  1.00 55.61           H  
ATOM   2919  O   TYR A 182      16.050   1.729  33.487  1.00 55.61           O  
ATOM   2920  CG  TYR A 182      17.995   3.534  29.848  1.00 55.61           C  
ATOM   2921  CD1 TYR A 182      18.077   4.899  30.177  1.00 55.61           C  
ATOM   2922  HD1 TYR A 182      17.547   5.282  31.037  1.00 55.61           H  
ATOM   2923  CD2 TYR A 182      18.682   3.052  28.721  1.00 55.61           C  
ATOM   2924  HD2 TYR A 182      18.650   1.999  28.481  1.00 55.61           H  
ATOM   2925  CE1 TYR A 182      18.845   5.778  29.383  1.00 55.61           C  
ATOM   2926  HE1 TYR A 182      18.901   6.829  29.622  1.00 55.61           H  
ATOM   2927  CE2 TYR A 182      19.455   3.919  27.931  1.00 55.61           C  
ATOM   2928  HE2 TYR A 182      19.988   3.543  27.070  1.00 55.61           H  
ATOM   2929  OH  TYR A 182      20.330   6.106  27.501  1.00 55.61           O  
ATOM   2930  HH  TYR A 182      20.168   7.041  27.648  1.00 55.61           H  
ATOM   2931  CZ  TYR A 182      19.549   5.287  28.261  1.00 55.61           C  
ATOM   2932  N   LEU A 183      16.867  -0.180  32.628  1.00 58.31           N  
ATOM   2933  H   LEU A 183      17.530  -0.595  31.989  1.00 58.31           H  
ATOM   2934  CA  LEU A 183      15.957  -1.086  33.335  1.00 58.31           C  
ATOM   2935  HA  LEU A 183      15.195  -0.501  33.849  1.00 58.31           H  
ATOM   2936  C   LEU A 183      16.677  -1.910  34.416  1.00 58.31           C  
ATOM   2937  CB  LEU A 183      15.243  -1.993  32.317  1.00 58.31           C  
ATOM   2938  HB2 LEU A 183      14.661  -2.733  32.866  1.00 58.31           H  
ATOM   2939  HB3 LEU A 183      16.008  -2.528  31.753  1.00 58.31           H  
ATOM   2940  O   LEU A 183      17.858  -2.232  34.318  1.00 58.31           O  
ATOM   2941  CG  LEU A 183      14.302  -1.267  31.336  1.00 58.31           C  
ATOM   2942  HG  LEU A 183      14.820  -0.429  30.869  1.00 58.31           H  
ATOM   2943  CD1 LEU A 183      13.836  -2.212  30.227  1.00 58.31           C  
ATOM   2944 HD11 LEU A 183      13.187  -1.674  29.537  1.00 58.31           H  
ATOM   2945 HD12 LEU A 183      13.292  -3.059  30.644  1.00 58.31           H  
ATOM   2946 HD13 LEU A 183      14.698  -2.579  29.669  1.00 58.31           H  
ATOM   2947  CD2 LEU A 183      13.067  -0.750  32.078  1.00 58.31           C  
ATOM   2948 HD21 LEU A 183      13.339   0.101  32.702  1.00 58.31           H  
ATOM   2949 HD22 LEU A 183      12.643  -1.530  32.711  1.00 58.31           H  
ATOM   2950 HD23 LEU A 183      12.299  -0.450  31.365  1.00 58.31           H  
ATOM   2951  N   LYS A 184      15.945  -2.260  35.470  1.00 59.98           N  
ATOM   2952  H   LYS A 184      15.007  -1.887  35.512  1.00 59.98           H  
ATOM   2953  CA  LYS A 184      16.314  -3.207  36.522  1.00 59.98           C  
ATOM   2954  HA  LYS A 184      17.355  -3.506  36.397  1.00 59.98           H  
ATOM   2955  C   LYS A 184      15.425  -4.435  36.379  1.00 59.98           C  
ATOM   2956  CB  LYS A 184      16.144  -2.532  37.895  1.00 59.98           C  
ATOM   2957  HB2 LYS A 184      15.102  -2.238  38.026  1.00 59.98           H  
ATOM   2958  HB3 LYS A 184      16.755  -1.630  37.923  1.00 59.98           H  
ATOM   2959  O   LYS A 184      14.205  -4.312  36.438  1.00 59.98           O  
ATOM   2960  CG  LYS A 184      16.561  -3.449  39.055  1.00 59.98           C  
ATOM   2961  HG2 LYS A 184      15.930  -4.338  39.063  1.00 59.98           H  
ATOM   2962  HG3 LYS A 184      17.598  -3.755  38.915  1.00 59.98           H  
ATOM   2963  CD  LYS A 184      16.422  -2.734  40.406  1.00 59.98           C  
ATOM   2964  HD2 LYS A 184      17.052  -1.844  40.406  1.00 59.98           H  
ATOM   2965  HD3 LYS A 184      15.383  -2.435  40.546  1.00 59.98           H  
ATOM   2966  CE  LYS A 184      16.849  -3.672  41.544  1.00 59.98           C  
ATOM   2967  HE2 LYS A 184      16.213  -4.557  41.520  1.00 59.98           H  
ATOM   2968  HE3 LYS A 184      17.873  -3.998  41.361  1.00 59.98           H  
ATOM   2969  NZ  LYS A 184      16.757  -3.012  42.873  1.00 59.98           N  
ATOM   2970  HZ1 LYS A 184      15.810  -2.718  43.065  1.00 59.98           H  
ATOM   2971  HZ2 LYS A 184      17.045  -3.647  43.604  1.00 59.98           H  
ATOM   2972  HZ3 LYS A 184      17.358  -2.200  42.914  1.00 59.98           H  
ATOM   2973  N   ALA A 185      16.030  -5.603  36.201  1.00 53.51           N  
ATOM   2974  H   ALA A 185      17.039  -5.631  36.165  1.00 53.51           H  
ATOM   2975  CA  ALA A 185      15.316  -6.873  36.202  1.00 53.51           C  
ATOM   2976  HA  ALA A 185      14.381  -6.759  35.652  1.00 53.51           H  
ATOM   2977  C   ALA A 185      14.988  -7.308  37.642  1.00 53.51           C  
ATOM   2978  CB  ALA A 185      16.172  -7.911  35.468  1.00 53.51           C  
ATOM   2979  HB1 ALA A 185      16.329  -7.602  34.434  1.00 53.51           H  
ATOM   2980  HB2 ALA A 185      15.669  -8.878  35.480  1.00 53.51           H  
ATOM   2981  HB3 ALA A 185      17.137  -8.017  35.965  1.00 53.51           H  
ATOM   2982  O   ALA A 185      15.847  -7.260  38.522  1.00 53.51           O  
ATOM   2983  N   ILE A 186      13.758  -7.752  37.875  1.00 44.56           N  
ATOM   2984  H   ILE A 186      13.090  -7.681  37.120  1.00 44.56           H  
ATOM   2985  CA  ILE A 186      13.266  -8.345  39.118  1.00 44.56           C  
ATOM   2986  HA  ILE A 186      14.104  -8.542  39.787  1.00 44.56           H  
ATOM   2987  C   ILE A 186      12.617  -9.677  38.750  1.00 44.56           C  
ATOM   2988  CB  ILE A 186      12.278  -7.402  39.846  1.00 44.56           C  
ATOM   2989  HB  ILE A 186      11.443  -7.186  39.180  1.00 44.56           H  
ATOM   2990  O   ILE A 186      11.596  -9.717  38.067  1.00 44.56           O  
ATOM   2991  CG1 ILE A 186      12.948  -6.053  40.186  1.00 44.56           C  
ATOM   2992 HG12 ILE A 186      13.215  -5.549  39.258  1.00 44.56           H  
ATOM   2993 HG13 ILE A 186      13.865  -6.235  40.747  1.00 44.56           H  
ATOM   2994  CG2 ILE A 186      11.718  -8.091  41.108  1.00 44.56           C  
ATOM   2995 HG21 ILE A 186      10.953  -7.471  41.577  1.00 44.56           H  
ATOM   2996 HG22 ILE A 186      11.235  -9.035  40.857  1.00 44.56           H  
ATOM   2997 HG23 ILE A 186      12.517  -8.281  41.824  1.00 44.56           H  
ATOM   2998  CD1 ILE A 186      12.058  -5.104  40.996  1.00 44.56           C  
ATOM   2999 HD11 ILE A 186      11.066  -5.047  40.549  1.00 44.56           H  
ATOM   3000 HD12 ILE A 186      12.515  -4.114  41.020  1.00 44.56           H  
ATOM   3001 HD13 ILE A 186      11.967  -5.458  42.023  1.00 44.56           H  
ATOM   3002  N   ARG A 187      13.203 -10.790  39.188  1.00 43.47           N  
ATOM   3003  H   ARG A 187      14.016 -10.707  39.782  1.00 43.47           H  
ATOM   3004  CA  ARG A 187      12.594 -12.114  39.014  1.00 43.47           C  
ATOM   3005  HA  ARG A 187      12.260 -12.228  37.983  1.00 43.47           H  
ATOM   3006  C   ARG A 187      11.353 -12.230  39.901  1.00 43.47           C  
ATOM   3007  CB  ARG A 187      13.615 -13.216  39.340  1.00 43.47           C  
ATOM   3008  HB2 ARG A 187      14.442 -12.807  39.920  1.00 43.47           H  
ATOM   3009  HB3 ARG A 187      13.134 -13.983  39.947  1.00 43.47           H  
ATOM   3010  O   ARG A 187      11.447 -12.017  41.104  1.00 43.47           O  
ATOM   3011  CG  ARG A 187      14.146 -13.890  38.070  1.00 43.47           C  
ATOM   3012  HG2 ARG A 187      14.606 -13.149  37.417  1.00 43.47           H  
ATOM   3013  HG3 ARG A 187      13.317 -14.366  37.546  1.00 43.47           H  
ATOM   3014  CD  ARG A 187      15.185 -14.950  38.453  1.00 43.47           C  
ATOM   3015  HD2 ARG A 187      14.755 -15.608  39.208  1.00 43.47           H  
ATOM   3016  HD3 ARG A 187      16.055 -14.450  38.877  1.00 43.47           H  
ATOM   3017  NE  ARG A 187      15.589 -15.765  37.294  1.00 43.47           N  
ATOM   3018  HE  ARG A 187      15.026 -15.684  36.460  1.00 43.47           H  
ATOM   3019  NH1 ARG A 187      17.302 -16.905  38.323  1.00 43.47           N  
ATOM   3020 HH11 ARG A 187      17.103 -16.425  39.189  1.00 43.47           H  
ATOM   3021 HH12 ARG A 187      17.984 -17.649  38.307  1.00 43.47           H  
ATOM   3022  NH2 ARG A 187      16.762 -17.390  36.215  1.00 43.47           N  
ATOM   3023 HH21 ARG A 187      17.463 -18.117  36.226  1.00 43.47           H  
ATOM   3024 HH22 ARG A 187      16.145 -17.315  35.418  1.00 43.47           H  
ATOM   3025  CZ  ARG A 187      16.547 -16.676  37.283  1.00 43.47           C  
ATOM   3026  N   ILE A 188      10.215 -12.581  39.306  1.00 37.30           N  
ATOM   3027  H   ILE A 188      10.230 -12.715  38.305  1.00 37.30           H  
ATOM   3028  CA  ILE A 188       8.966 -12.883  40.027  1.00 37.30           C  
ATOM   3029  HA  ILE A 188       8.970 -12.381  40.995  1.00 37.30           H  
ATOM   3030  C   ILE A 188       8.865 -14.390  40.295  1.00 37.30           C  
ATOM   3031  CB  ILE A 188       7.748 -12.376  39.224  1.00 37.30           C  
ATOM   3032  HB  ILE A 188       7.776 -12.856  38.246  1.00 37.30           H  
ATOM   3033  O   ILE A 188       8.399 -14.806  41.350  1.00 37.30           O  
ATOM   3034  CG1 ILE A 188       7.778 -10.849  39.007  1.00 37.30           C  
ATOM   3035 HG12 ILE A 188       8.790 -10.495  38.812  1.00 37.30           H  
ATOM   3036 HG13 ILE A 188       7.416 -10.350  39.906  1.00 37.30           H  
ATOM   3037  CG2 ILE A 188       6.428 -12.768  39.922  1.00 37.30           C  
ATOM   3038 HG21 ILE A 188       6.304 -13.851  39.923  1.00 37.30           H  
ATOM   3039 HG22 ILE A 188       5.563 -12.340  39.416  1.00 37.30           H  
ATOM   3040 HG23 ILE A 188       6.436 -12.415  40.953  1.00 37.30           H  
ATOM   3041  CD1 ILE A 188       6.907 -10.448  37.813  1.00 37.30           C  
ATOM   3042 HD11 ILE A 188       6.600  -9.409  37.926  1.00 37.30           H  
ATOM   3043 HD12 ILE A 188       6.014 -11.070  37.747  1.00 37.30           H  
ATOM   3044 HD13 ILE A 188       7.472 -10.570  36.889  1.00 37.30           H  
ATOM   3045  N   ASN A 189       9.298 -15.208  39.333  1.00 35.89           N  
ATOM   3046  H   ASN A 189       9.684 -14.791  38.499  1.00 35.89           H  
ATOM   3047  CA  ASN A 189       9.439 -16.663  39.430  1.00 35.89           C  
ATOM   3048  HA  ASN A 189       9.907 -16.915  40.382  1.00 35.89           H  
ATOM   3049  C   ASN A 189      10.374 -17.159  38.308  1.00 35.89           C  
ATOM   3050  CB  ASN A 189       8.040 -17.320  39.378  1.00 35.89           C  
ATOM   3051  HB2 ASN A 189       7.464 -16.973  40.236  1.00 35.89           H  
ATOM   3052  HB3 ASN A 189       8.140 -18.400  39.483  1.00 35.89           H  
ATOM   3053  O   ASN A 189      10.867 -16.355  37.512  1.00 35.89           O  
ATOM   3054  CG  ASN A 189       7.247 -17.040  38.113  1.00 35.89           C  
ATOM   3055  ND2 ASN A 189       5.940 -16.980  38.202  1.00 35.89           N  
ATOM   3056 HD21 ASN A 189       5.497 -17.080  39.104  1.00 35.89           H  
ATOM   3057 HD22 ASN A 189       5.429 -16.739  37.365  1.00 35.89           H  
ATOM   3058  OD1 ASN A 189       7.766 -16.894  37.020  1.00 35.89           O  
ATOM   3059  N   ASP A 190      10.569 -18.474  38.198  1.00 37.78           N  
ATOM   3060  H   ASP A 190      10.256 -19.072  38.949  1.00 37.78           H  
ATOM   3061  CA  ASP A 190      11.454 -19.104  37.201  1.00 37.78           C  
ATOM   3062  HA  ASP A 190      12.472 -18.752  37.369  1.00 37.78           H  
ATOM   3063  C   ASP A 190      11.098 -18.790  35.737  1.00 37.78           C  
ATOM   3064  CB  ASP A 190      11.438 -20.628  37.406  1.00 37.78           C  
ATOM   3065  HB2 ASP A 190      12.106 -21.092  36.680  1.00 37.78           H  
ATOM   3066  HB3 ASP A 190      10.429 -20.997  37.224  1.00 37.78           H  
ATOM   3067  O   ASP A 190      11.913 -19.000  34.842  1.00 37.78           O  
ATOM   3068  CG  ASP A 190      11.891 -21.036  38.807  1.00 37.78           C  
ATOM   3069  OD1 ASP A 190      12.732 -20.305  39.375  1.00 37.78           O  
ATOM   3070  OD2 ASP A 190      11.318 -22.024  39.309  1.00 37.78           O  
ATOM   3071  N   LYS A 191       9.892 -18.271  35.479  1.00 32.77           N  
ATOM   3072  H   LYS A 191       9.304 -18.063  36.274  1.00 32.77           H  
ATOM   3073  CA  LYS A 191       9.358 -18.006  34.135  1.00 32.77           C  
ATOM   3074  HA  LYS A 191      10.096 -18.305  33.391  1.00 32.77           H  
ATOM   3075  C   LYS A 191       9.087 -16.528  33.853  1.00 32.77           C  
ATOM   3076  CB  LYS A 191       8.094 -18.855  33.922  1.00 32.77           C  
ATOM   3077  HB2 LYS A 191       7.346 -18.592  34.670  1.00 32.77           H  
ATOM   3078  HB3 LYS A 191       7.687 -18.636  32.935  1.00 32.77           H  
ATOM   3079  O   LYS A 191       8.693 -16.197  32.740  1.00 32.77           O  
ATOM   3080  CG  LYS A 191       8.402 -20.357  34.003  1.00 32.77           C  
ATOM   3081  HG2 LYS A 191       8.723 -20.614  35.012  1.00 32.77           H  
ATOM   3082  HG3 LYS A 191       9.210 -20.590  33.309  1.00 32.77           H  
ATOM   3083  CD  LYS A 191       7.178 -21.204  33.645  1.00 32.77           C  
ATOM   3084  HD2 LYS A 191       6.854 -20.957  32.634  1.00 32.77           H  
ATOM   3085  HD3 LYS A 191       6.373 -20.994  34.349  1.00 32.77           H  
ATOM   3086  CE  LYS A 191       7.574 -22.683  33.720  1.00 32.77           C  
ATOM   3087  HE2 LYS A 191       8.430 -22.843  33.064  1.00 32.77           H  
ATOM   3088  HE3 LYS A 191       7.900 -22.904  34.737  1.00 32.77           H  
ATOM   3089  NZ  LYS A 191       6.461 -23.581  33.329  1.00 32.77           N  
ATOM   3090  HZ1 LYS A 191       6.176 -23.395  32.378  1.00 32.77           H  
ATOM   3091  HZ2 LYS A 191       6.765 -24.543  33.385  1.00 32.77           H  
ATOM   3092  HZ3 LYS A 191       5.672 -23.460  33.948  1.00 32.77           H  
ATOM   3093  N   SER A 192       9.262 -15.644  34.838  1.00 33.80           N  
ATOM   3094  H   SER A 192       9.644 -15.972  35.713  1.00 33.80           H  
ATOM   3095  CA  SER A 192       8.763 -14.266  34.758  1.00 33.80           C  
ATOM   3096  HA  SER A 192       8.578 -14.005  33.716  1.00 33.80           H  
ATOM   3097  C   SER A 192       9.779 -13.279  35.324  1.00 33.80           C  
ATOM   3098  CB  SER A 192       7.426 -14.117  35.499  1.00 33.80           C  
ATOM   3099  HB2 SER A 192       6.939 -13.192  35.193  1.00 33.80           H  
ATOM   3100  HB3 SER A 192       7.623 -14.077  36.571  1.00 33.80           H  
ATOM   3101  O   SER A 192      10.098 -13.309  36.516  1.00 33.80           O  
ATOM   3102  OG  SER A 192       6.561 -15.213  35.282  1.00 33.80           O  
ATOM   3103  HG  SER A 192       6.994 -15.960  35.701  1.00 33.80           H  
ATOM   3104  N   THR A 193      10.239 -12.363  34.474  1.00 41.77           N  
ATOM   3105  H   THR A 193       9.906 -12.385  33.521  1.00 41.77           H  
ATOM   3106  CA  THR A 193      11.125 -11.257  34.854  1.00 41.77           C  
ATOM   3107  HA  THR A 193      11.390 -11.344  35.908  1.00 41.77           H  
ATOM   3108  C   THR A 193      10.387  -9.942  34.652  1.00 41.77           C  
ATOM   3109  CB  THR A 193      12.435 -11.270  34.054  1.00 41.77           C  
ATOM   3110  HB  THR A 193      12.230 -11.077  33.001  1.00 41.77           H  
ATOM   3111  O   THR A 193       9.982  -9.611  33.540  1.00 41.77           O  
ATOM   3112  CG2 THR A 193      13.433 -10.238  34.577  1.00 41.77           C  
ATOM   3113 HG21 THR A 193      14.364 -10.329  34.018  1.00 41.77           H  
ATOM   3114 HG22 THR A 193      13.624 -10.409  35.636  1.00 41.77           H  
ATOM   3115 HG23 THR A 193      13.040  -9.232  34.433  1.00 41.77           H  
ATOM   3116  OG1 THR A 193      13.070 -12.523  34.175  1.00 41.77           O  
ATOM   3117  HG1 THR A 193      13.038 -12.951  33.317  1.00 41.77           H  
ATOM   3118  N   LEU A 194      10.217  -9.195  35.734  1.00 41.26           N  
ATOM   3119  H   LEU A 194      10.591  -9.535  36.609  1.00 41.26           H  
ATOM   3120  CA  LEU A 194       9.705  -7.836  35.738  1.00 41.26           C  
ATOM   3121  HA  LEU A 194       8.938  -7.740  34.969  1.00 41.26           H  
ATOM   3122  C   LEU A 194      10.847  -6.862  35.440  1.00 41.26           C  
ATOM   3123  CB  LEU A 194       9.098  -7.582  37.126  1.00 41.26           C  
ATOM   3124  HB2 LEU A 194       9.877  -7.721  37.875  1.00 41.26           H  
ATOM   3125  HB3 LEU A 194       8.332  -8.335  37.314  1.00 41.26           H  
ATOM   3126  O   LEU A 194      11.894  -6.940  36.075  1.00 41.26           O  
ATOM   3127  CG  LEU A 194       8.468  -6.200  37.315  1.00 41.26           C  
ATOM   3128  HG  LEU A 194       9.158  -5.432  36.964  1.00 41.26           H  
ATOM   3129  CD1 LEU A 194       7.167  -6.095  36.529  1.00 41.26           C  
ATOM   3130 HD11 LEU A 194       6.868  -5.047  36.511  1.00 41.26           H  
ATOM   3131 HD12 LEU A 194       6.390  -6.709  36.983  1.00 41.26           H  
ATOM   3132 HD13 LEU A 194       7.316  -6.409  35.495  1.00 41.26           H  
ATOM   3133  CD2 LEU A 194       8.176  -5.939  38.792  1.00 41.26           C  
ATOM   3134 HD21 LEU A 194       9.104  -5.980  39.363  1.00 41.26           H  
ATOM   3135 HD22 LEU A 194       7.735  -4.949  38.908  1.00 41.26           H  
ATOM   3136 HD23 LEU A 194       7.485  -6.690  39.175  1.00 41.26           H  
ATOM   3137  N   TYR A 195      10.651  -5.916  34.526  1.00 49.60           N  
ATOM   3138  H   TYR A 195       9.770  -5.885  34.034  1.00 49.60           H  
ATOM   3139  CA  TYR A 195      11.604  -4.827  34.303  1.00 49.60           C  
ATOM   3140  HA  TYR A 195      12.530  -5.037  34.839  1.00 49.60           H  
ATOM   3141  C   TYR A 195      11.045  -3.515  34.854  1.00 49.60           C  
ATOM   3142  CB  TYR A 195      11.978  -4.732  32.823  1.00 49.60           C  
ATOM   3143  HB2 TYR A 195      12.532  -3.804  32.676  1.00 49.60           H  
ATOM   3144  HB3 TYR A 195      11.071  -4.667  32.223  1.00 49.60           H  
ATOM   3145  O   TYR A 195       9.938  -3.113  34.504  1.00 49.60           O  
ATOM   3146  CG  TYR A 195      12.842  -5.877  32.324  1.00 49.60           C  
ATOM   3147  CD1 TYR A 195      14.245  -5.816  32.449  1.00 49.60           C  
ATOM   3148  HD1 TYR A 195      14.709  -4.964  32.924  1.00 49.60           H  
ATOM   3149  CD2 TYR A 195      12.242  -7.003  31.728  1.00 49.60           C  
ATOM   3150  HD2 TYR A 195      11.167  -7.065  31.649  1.00 49.60           H  
ATOM   3151  CE1 TYR A 195      15.049  -6.862  31.958  1.00 49.60           C  
ATOM   3152  HE1 TYR A 195      16.124  -6.802  32.044  1.00 49.60           H  
ATOM   3153  CE2 TYR A 195      13.041  -8.053  31.238  1.00 49.60           C  
ATOM   3154  HE2 TYR A 195      12.581  -8.919  30.785  1.00 49.60           H  
ATOM   3155  OH  TYR A 195      15.213  -8.988  30.852  1.00 49.60           O  
ATOM   3156  HH  TYR A 195      16.134  -8.900  31.111  1.00 49.60           H  
ATOM   3157  CZ  TYR A 195      14.445  -7.983  31.348  1.00 49.60           C  
ATOM   3158  N   VAL A 196      11.818  -2.847  35.710  1.00 47.35           N  
ATOM   3159  H   VAL A 196      12.695  -3.270  35.979  1.00 47.35           H  
ATOM   3160  CA  VAL A 196      11.458  -1.568  36.347  1.00 47.35           C  
ATOM   3161  HA  VAL A 196      10.477  -1.272  35.976  1.00 47.35           H  
ATOM   3162  C   VAL A 196      12.485  -0.505  35.952  1.00 47.35           C  
ATOM   3163  CB  VAL A 196      11.373  -1.668  37.890  1.00 47.35           C  
ATOM   3164  HB  VAL A 196      12.268  -1.229  38.333  1.00 47.35           H  
ATOM   3165  O   VAL A 196      13.672  -0.828  35.914  1.00 47.35           O  
ATOM   3166  CG1 VAL A 196      10.153  -0.903  38.416  1.00 47.35           C  
ATOM   3167 HG11 VAL A 196      10.251   0.158  38.183  1.00 47.35           H  
ATOM   3168 HG12 VAL A 196       9.240  -1.292  37.967  1.00 47.35           H  
ATOM   3169 HG13 VAL A 196      10.087  -0.997  39.500  1.00 47.35           H  
ATOM   3170  CG2 VAL A 196      11.261  -3.096  38.428  1.00 47.35           C  
ATOM   3171 HG21 VAL A 196      10.409  -3.603  37.975  1.00 47.35           H  
ATOM   3172 HG22 VAL A 196      12.176  -3.650  38.219  1.00 47.35           H  
ATOM   3173 HG23 VAL A 196      11.109  -3.050  39.506  1.00 47.35           H  
ATOM   3174  N   PRO A 197      12.107   0.751  35.665  1.00 51.30           N  
ATOM   3175  CA  PRO A 197      13.083   1.809  35.403  1.00 51.30           C  
ATOM   3176  HA  PRO A 197      13.628   1.569  34.490  1.00 51.30           H  
ATOM   3177  C   PRO A 197      14.071   1.964  36.570  1.00 51.30           C  
ATOM   3178  CB  PRO A 197      12.258   3.081  35.178  1.00 51.30           C  
ATOM   3179  HB2 PRO A 197      12.710   3.727  34.425  1.00 51.30           H  
ATOM   3180  HB3 PRO A 197      12.132   3.623  36.115  1.00 51.30           H  
ATOM   3181  O   PRO A 197      13.653   2.020  37.726  1.00 51.30           O  
ATOM   3182  CG  PRO A 197      10.899   2.551  34.720  1.00 51.30           C  
ATOM   3183  HG2 PRO A 197      10.934   2.335  33.652  1.00 51.30           H  
ATOM   3184  HG3 PRO A 197      10.094   3.251  34.942  1.00 51.30           H  
ATOM   3185  CD  PRO A 197      10.752   1.250  35.500  1.00 51.30           C  
ATOM   3186  HD2 PRO A 197      10.314   1.465  36.475  1.00 51.30           H  
ATOM   3187  HD3 PRO A 197      10.124   0.554  34.943  1.00 51.30           H  
ATOM   3188  N   LYS A 198      15.378   2.067  36.288  1.00 60.99           N  
ATOM   3189  H   LYS A 198      15.665   1.976  35.324  1.00 60.99           H  
ATOM   3190  CA  LYS A 198      16.397   2.318  37.331  1.00 60.99           C  
ATOM   3191  HA  LYS A 198      16.270   1.593  38.135  1.00 60.99           H  
ATOM   3192  C   LYS A 198      16.246   3.693  37.989  1.00 60.99           C  
ATOM   3193  CB  LYS A 198      17.820   2.199  36.767  1.00 60.99           C  
ATOM   3194  HB2 LYS A 198      17.926   2.857  35.904  1.00 60.99           H  
ATOM   3195  HB3 LYS A 198      18.516   2.539  37.534  1.00 60.99           H  
ATOM   3196  O   LYS A 198      16.682   3.876  39.118  1.00 60.99           O  
ATOM   3197  CG  LYS A 198      18.214   0.774  36.369  1.00 60.99           C  
ATOM   3198  HG2 LYS A 198      17.627   0.466  35.504  1.00 60.99           H  
ATOM   3199  HG3 LYS A 198      18.032   0.093  37.200  1.00 60.99           H  
ATOM   3200  CD  LYS A 198      19.705   0.757  36.022  1.00 60.99           C  
ATOM   3201  HD2 LYS A 198      19.910   1.562  35.316  1.00 60.99           H  
ATOM   3202  HD3 LYS A 198      20.284   0.939  36.928  1.00 60.99           H  
ATOM   3203  CE  LYS A 198      20.130  -0.571  35.401  1.00 60.99           C  
ATOM   3204  HE2 LYS A 198      19.530  -0.735  34.506  1.00 60.99           H  
ATOM   3205  HE3 LYS A 198      19.934  -1.393  36.090  1.00 60.99           H  
ATOM   3206  NZ  LYS A 198      21.557  -0.523  35.020  1.00 60.99           N  
ATOM   3207  HZ1 LYS A 198      22.178  -0.574  35.815  1.00 60.99           H  
ATOM   3208  HZ2 LYS A 198      21.763  -1.266  34.368  1.00 60.99           H  
ATOM   3209  HZ3 LYS A 198      21.738   0.325  34.502  1.00 60.99           H  
ATOM   3210  N   HIS A 199      15.647   4.647  37.277  1.00 53.79           N  
ATOM   3211  H   HIS A 199      15.279   4.398  36.369  1.00 53.79           H  
ATOM   3212  CA  HIS A 199      15.397   6.006  37.741  1.00 53.79           C  
ATOM   3213  HA  HIS A 199      15.397   5.997  38.831  1.00 53.79           H  
ATOM   3214  C   HIS A 199      14.031   6.488  37.213  1.00 53.79           C  
ATOM   3215  CB  HIS A 199      16.539   6.918  37.267  1.00 53.79           C  
ATOM   3216  HB2 HIS A 199      17.495   6.422  37.437  1.00 53.79           H  
ATOM   3217  HB3 HIS A 199      16.429   7.109  36.200  1.00 53.79           H  
ATOM   3218  O   HIS A 199      13.681   6.151  36.077  1.00 53.79           O  
ATOM   3219  CG  HIS A 199      16.575   8.242  37.971  1.00 53.79           C  
ATOM   3220  CD2 HIS A 199      17.185   8.524  39.161  1.00 53.79           C  
ATOM   3221  HD2 HIS A 199      17.736   7.831  39.779  1.00 53.79           H  
ATOM   3222  ND1 HIS A 199      16.007   9.407  37.521  1.00 53.79           N  
ATOM   3223  HD1 HIS A 199      15.788   9.592  36.553  1.00 53.79           H  
ATOM   3224  CE1 HIS A 199      16.255  10.371  38.419  1.00 53.79           C  
ATOM   3225  HE1 HIS A 199      16.020  11.419  38.300  1.00 53.79           H  
ATOM   3226  NE2 HIS A 199      16.957   9.873  39.440  1.00 53.79           N  
ATOM   3227  N   PRO A 200      13.261   7.302  37.964  1.00 43.63           N  
ATOM   3228  CA  PRO A 200      11.963   7.833  37.521  1.00 43.63           C  
ATOM   3229  HA  PRO A 200      11.267   7.003  37.400  1.00 43.63           H  
ATOM   3230  C   PRO A 200      12.019   8.631  36.208  1.00 43.63           C  
ATOM   3231  CB  PRO A 200      11.487   8.733  38.668  1.00 43.63           C  
ATOM   3232  HB2 PRO A 200      10.402   8.708  38.774  1.00 43.63           H  
ATOM   3233  HB3 PRO A 200      11.827   9.756  38.511  1.00 43.63           H  
ATOM   3234  O   PRO A 200      11.038   8.702  35.468  1.00 43.63           O  
ATOM   3235  CG  PRO A 200      12.185   8.163  39.899  1.00 43.63           C  
ATOM   3236  HG2 PRO A 200      11.616   7.315  40.281  1.00 43.63           H  
ATOM   3237  HG3 PRO A 200      12.319   8.915  40.676  1.00 43.63           H  
ATOM   3238  CD  PRO A 200      13.518   7.675  39.348  1.00 43.63           C  
ATOM   3239  HD2 PRO A 200      14.243   8.488  39.390  1.00 43.63           H  
ATOM   3240  HD3 PRO A 200      13.862   6.831  39.946  1.00 43.63           H  
ATOM   3241  N   SER A 201      13.175   9.226  35.890  1.00 44.10           N  
ATOM   3242  H   SER A 201      13.948   9.129  36.533  1.00 44.10           H  
ATOM   3243  CA  SER A 201      13.402   9.920  34.614  1.00 44.10           C  
ATOM   3244  HA  SER A 201      12.530  10.540  34.407  1.00 44.10           H  
ATOM   3245  C   SER A 201      13.557   8.975  33.418  1.00 44.10           C  
ATOM   3246  CB  SER A 201      14.615  10.852  34.683  1.00 44.10           C  
ATOM   3247  HB2 SER A 201      14.499  11.553  35.510  1.00 44.10           H  
ATOM   3248  HB3 SER A 201      14.688  11.412  33.751  1.00 44.10           H  
ATOM   3249  O   SER A 201      13.385   9.430  32.296  1.00 44.10           O  
ATOM   3250  OG  SER A 201      15.789  10.091  34.861  1.00 44.10           O  
ATOM   3251  HG  SER A 201      16.509  10.499  34.375  1.00 44.10           H  
ATOM   3252  N   TYR A 202      13.817   7.679  33.631  1.00 49.58           N  
ATOM   3253  H   TYR A 202      13.924   7.363  34.584  1.00 49.58           H  
ATOM   3254  CA  TYR A 202      13.961   6.656  32.584  1.00 49.58           C  
ATOM   3255  HA  TYR A 202      14.306   7.143  31.672  1.00 49.58           H  
ATOM   3256  C   TYR A 202      12.630   5.989  32.212  1.00 49.58           C  
ATOM   3257  CB  TYR A 202      15.021   5.619  32.991  1.00 49.58           C  
ATOM   3258  HB2 TYR A 202      14.635   5.044  33.833  1.00 49.58           H  
ATOM   3259  HB3 TYR A 202      15.162   4.925  32.162  1.00 49.58           H  
ATOM   3260  O   TYR A 202      12.594   4.870  31.704  1.00 49.58           O  
ATOM   3261  CG  TYR A 202      16.387   6.165  33.359  1.00 49.58           C  
ATOM   3262  CD1 TYR A 202      16.910   7.314  32.727  1.00 49.58           C  
ATOM   3263  HD1 TYR A 202      16.350   7.831  31.961  1.00 49.58           H  
ATOM   3264  CD2 TYR A 202      17.168   5.474  34.304  1.00 49.58           C  
ATOM   3265  HD2 TYR A 202      16.792   4.564  34.747  1.00 49.58           H  
ATOM   3266  CE1 TYR A 202      18.187   7.793  33.069  1.00 49.58           C  
ATOM   3267  HE1 TYR A 202      18.589   8.662  32.570  1.00 49.58           H  
ATOM   3268  CE2 TYR A 202      18.438   5.962  34.664  1.00 49.58           C  
ATOM   3269  HE2 TYR A 202      19.045   5.450  35.397  1.00 49.58           H  
ATOM   3270  OH  TYR A 202      20.175   7.583  34.401  1.00 49.58           O  
ATOM   3271  HH  TYR A 202      20.433   8.370  33.917  1.00 49.58           H  
ATOM   3272  CZ  TYR A 202      18.946   7.126  34.052  1.00 49.58           C  
ATOM   3273  N   CYS A 203      11.506   6.653  32.481  1.00 47.55           N  
ATOM   3274  H   CYS A 203      11.578   7.570  32.896  1.00 47.55           H  
ATOM   3275  CA  CYS A 203      10.198   6.153  32.091  1.00 47.55           C  
ATOM   3276  HA  CYS A 203      10.167   5.086  32.309  1.00 47.55           H  
ATOM   3277  C   CYS A 203      10.018   6.342  30.571  1.00 47.55           C  
ATOM   3278  CB  CYS A 203       9.138   6.841  32.968  1.00 47.55           C  
ATOM   3279  HB2 CYS A 203       9.570   7.075  33.941  1.00 47.55           H  
ATOM   3280  HB3 CYS A 203       8.792   7.766  32.506  1.00 47.55           H  
ATOM   3281  O   CYS A 203       9.768   7.450  30.107  1.00 47.55           O  
ATOM   3282  SG  CYS A 203       7.756   5.696  33.237  1.00 47.55           S  
ATOM   3283  HG  CYS A 203       7.248   6.268  34.332  1.00 47.55           H  
ATOM   3284  N   PHE A 204      10.164   5.265  29.789  1.00 48.21           N  
ATOM   3285  H   PHE A 204      10.522   4.433  30.236  1.00 48.21           H  
ATOM   3286  CA  PHE A 204      10.199   5.275  28.310  1.00 48.21           C  
ATOM   3287  HA  PHE A 204      11.053   5.870  27.987  1.00 48.21           H  
ATOM   3288  C   PHE A 204       8.955   5.873  27.637  1.00 48.21           C  
ATOM   3289  CB  PHE A 204      10.399   3.840  27.806  1.00 48.21           C  
ATOM   3290  HB2 PHE A 204      10.417   3.847  26.716  1.00 48.21           H  
ATOM   3291  HB3 PHE A 204       9.555   3.224  28.116  1.00 48.21           H  
ATOM   3292  O   PHE A 204       9.034   6.401  26.533  1.00 48.21           O  
ATOM   3293  CG  PHE A 204      11.681   3.219  28.304  1.00 48.21           C  
ATOM   3294  CD1 PHE A 204      12.876   3.386  27.578  1.00 48.21           C  
ATOM   3295  HD1 PHE A 204      12.875   3.925  26.642  1.00 48.21           H  
ATOM   3296  CD2 PHE A 204      11.686   2.542  29.536  1.00 48.21           C  
ATOM   3297  HD2 PHE A 204      10.778   2.433  30.110  1.00 48.21           H  
ATOM   3298  CE1 PHE A 204      14.071   2.840  28.069  1.00 48.21           C  
ATOM   3299  HE1 PHE A 204      14.990   2.943  27.511  1.00 48.21           H  
ATOM   3300  CE2 PHE A 204      12.888   2.044  30.044  1.00 48.21           C  
ATOM   3301  HE2 PHE A 204      12.915   1.600  31.028  1.00 48.21           H  
ATOM   3302  CZ  PHE A 204      14.059   2.151  29.292  1.00 48.21           C  
ATOM   3303  HZ  PHE A 204      14.952   1.675  29.669  1.00 48.21           H  
ATOM   3304  N   LEU A 205       7.816   5.854  28.327  1.00 41.67           N  
ATOM   3305  H   LEU A 205       7.823   5.391  29.224  1.00 41.67           H  
ATOM   3306  CA  LEU A 205       6.576   6.510  27.898  1.00 41.67           C  
ATOM   3307  HA  LEU A 205       6.347   6.239  26.868  1.00 41.67           H  
ATOM   3308  C   LEU A 205       6.652   8.042  27.948  1.00 41.67           C  
ATOM   3309  CB  LEU A 205       5.464   6.016  28.822  1.00 41.67           C  
ATOM   3310  HB2 LEU A 205       4.664   6.753  28.881  1.00 41.67           H  
ATOM   3311  HB3 LEU A 205       5.907   5.905  29.812  1.00 41.67           H  
ATOM   3312  O   LEU A 205       5.934   8.710  27.213  1.00 41.67           O  
ATOM   3313  CG  LEU A 205       4.876   4.672  28.398  1.00 41.67           C  
ATOM   3314  HG  LEU A 205       5.676   4.023  28.041  1.00 41.67           H  
ATOM   3315  CD1 LEU A 205       4.235   4.005  29.597  1.00 41.67           C  
ATOM   3316 HD11 LEU A 205       4.959   3.965  30.410  1.00 41.67           H  
ATOM   3317 HD12 LEU A 205       3.364   4.579  29.916  1.00 41.67           H  
ATOM   3318 HD13 LEU A 205       3.942   2.991  29.326  1.00 41.67           H  
ATOM   3319  CD2 LEU A 205       3.799   4.851  27.330  1.00 41.67           C  
ATOM   3320 HD21 LEU A 205       3.294   3.903  27.144  1.00 41.67           H  
ATOM   3321 HD22 LEU A 205       3.052   5.572  27.662  1.00 41.67           H  
ATOM   3322 HD23 LEU A 205       4.242   5.215  26.402  1.00 41.67           H  
ATOM   3323  N   ARG A 206       7.546   8.610  28.766  1.00 36.70           N  
ATOM   3324  H   ARG A 206       8.164   8.006  29.288  1.00 36.70           H  
ATOM   3325  CA  ARG A 206       7.763  10.062  28.868  1.00 36.70           C  
ATOM   3326  HA  ARG A 206       6.789  10.547  28.915  1.00 36.70           H  
ATOM   3327  C   ARG A 206       8.459  10.640  27.631  1.00 36.70           C  
ATOM   3328  CB  ARG A 206       8.552  10.354  30.157  1.00 36.70           C  
ATOM   3329  HB2 ARG A 206       9.621  10.274  29.960  1.00 36.70           H  
ATOM   3330  HB3 ARG A 206       8.288   9.611  30.910  1.00 36.70           H  
ATOM   3331  O   ARG A 206       8.458  11.850  27.448  1.00 36.70           O  
ATOM   3332  CG  ARG A 206       8.226  11.732  30.742  1.00 36.70           C  
ATOM   3333  HG2 ARG A 206       8.491  12.512  30.029  1.00 36.70           H  
ATOM   3334  HG3 ARG A 206       7.157  11.786  30.950  1.00 36.70           H  
ATOM   3335  CD  ARG A 206       9.007  11.951  32.043  1.00 36.70           C  
ATOM   3336  HD2 ARG A 206       8.831  11.103  32.706  1.00 36.70           H  
ATOM   3337  HD3 ARG A 206      10.070  11.999  31.806  1.00 36.70           H  
ATOM   3338  NE  ARG A 206       8.584  13.192  32.721  1.00 36.70           N  
ATOM   3339  HE  ARG A 206       7.845  13.719  32.279  1.00 36.70           H  
ATOM   3340  NH1 ARG A 206      10.073  13.103  34.466  1.00 36.70           N  
ATOM   3341 HH11 ARG A 206      10.430  12.233  34.097  1.00 36.70           H  
ATOM   3342 HH12 ARG A 206      10.439  13.494  35.322  1.00 36.70           H  
ATOM   3343  NH2 ARG A 206       8.614  14.787  34.348  1.00 36.70           N  
ATOM   3344 HH21 ARG A 206       9.009  15.176  35.192  1.00 36.70           H  
ATOM   3345 HH22 ARG A 206       7.863  15.281  33.887  1.00 36.70           H  
ATOM   3346  CZ  ARG A 206       9.091  13.687  33.837  1.00 36.70           C  
ATOM   3347  N   PHE A 207       9.033   9.779  26.792  1.00 40.48           N  
ATOM   3348  H   PHE A 207       8.985   8.795  27.013  1.00 40.48           H  
ATOM   3349  CA  PHE A 207       9.793  10.169  25.612  1.00 40.48           C  
ATOM   3350  HA  PHE A 207       9.925  11.251  25.618  1.00 40.48           H  
ATOM   3351  C   PHE A 207       9.066   9.869  24.283  1.00 40.48           C  
ATOM   3352  CB  PHE A 207      11.190   9.561  25.714  1.00 40.48           C  
ATOM   3353  HB2 PHE A 207      11.091   8.476  25.746  1.00 40.48           H  
ATOM   3354  HB3 PHE A 207      11.732   9.860  24.816  1.00 40.48           H  
ATOM   3355  O   PHE A 207       9.627  10.081  23.224  1.00 40.48           O  
ATOM   3356  CG  PHE A 207      12.037  10.006  26.886  1.00 40.48           C  
ATOM   3357  CD1 PHE A 207      12.734  11.227  26.822  1.00 40.48           C  
ATOM   3358  HD1 PHE A 207      12.642  11.853  25.947  1.00 40.48           H  
ATOM   3359  CD2 PHE A 207      12.174   9.182  28.017  1.00 40.48           C  
ATOM   3360  HD2 PHE A 207      11.654   8.236  28.067  1.00 40.48           H  
ATOM   3361  CE1 PHE A 207      13.555  11.628  27.891  1.00 40.48           C  
ATOM   3362  HE1 PHE A 207      14.093  12.563  27.837  1.00 40.48           H  
ATOM   3363  CE2 PHE A 207      13.003   9.578  29.078  1.00 40.48           C  
ATOM   3364  HE2 PHE A 207      13.126   8.925  29.929  1.00 40.48           H  
ATOM   3365  CZ  PHE A 207      13.693  10.801  29.019  1.00 40.48           C  
ATOM   3366  HZ  PHE A 207      14.342  11.088  29.833  1.00 40.48           H  
ATOM   3367  N   GLY A 208       7.795   9.455  24.289  1.00 39.19           N  
ATOM   3368  H   GLY A 208       7.344   9.298  25.178  1.00 39.19           H  
ATOM   3369  CA  GLY A 208       6.928   9.642  23.112  1.00 39.19           C  
ATOM   3370  HA2 GLY A 208       7.063  10.657  22.737  1.00 39.19           H  
ATOM   3371  HA3 GLY A 208       5.892   9.553  23.439  1.00 39.19           H  
ATOM   3372  C   GLY A 208       7.107   8.692  21.920  1.00 39.19           C  
ATOM   3373  O   GLY A 208       6.568   8.980  20.855  1.00 39.19           O  
ATOM   3374  N   ASN A 209       7.785   7.546  22.058  1.00 44.79           N  
ATOM   3375  H   ASN A 209       8.251   7.356  22.934  1.00 44.79           H  
ATOM   3376  CA  ASN A 209       7.803   6.540  20.988  1.00 44.79           C  
ATOM   3377  HA  ASN A 209       7.359   6.975  20.093  1.00 44.79           H  
ATOM   3378  C   ASN A 209       6.912   5.333  21.328  1.00 44.79           C  
ATOM   3379  CB  ASN A 209       9.251   6.215  20.582  1.00 44.79           C  
ATOM   3380  HB2 ASN A 209       9.826   7.140  20.568  1.00 44.79           H  
ATOM   3381  HB3 ASN A 209       9.711   5.535  21.299  1.00 44.79           H  
ATOM   3382  O   ASN A 209       7.377   4.324  21.864  1.00 44.79           O  
ATOM   3383  CG  ASN A 209       9.311   5.602  19.191  1.00 44.79           C  
ATOM   3384  ND2 ASN A 209      10.382   5.829  18.467  1.00 44.79           N  
ATOM   3385 HD21 ASN A 209      11.107   6.450  18.795  1.00 44.79           H  
ATOM   3386 HD22 ASN A 209      10.415   5.461  17.527  1.00 44.79           H  
ATOM   3387  OD1 ASN A 209       8.401   4.914  18.745  1.00 44.79           O  
ATOM   3388  N   GLU A 210       5.620   5.430  20.984  1.00 47.08           N  
ATOM   3389  H   GLU A 210       5.297   6.313  20.614  1.00 47.08           H  
ATOM   3390  CA  GLU A 210       4.617   4.360  21.148  1.00 47.08           C  
ATOM   3391  HA  GLU A 210       4.393   4.227  22.206  1.00 47.08           H  
ATOM   3392  C   GLU A 210       5.093   3.004  20.597  1.00 47.08           C  
ATOM   3393  CB  GLU A 210       3.318   4.720  20.403  1.00 47.08           C  
ATOM   3394  HB2 GLU A 210       3.577   5.028  19.390  1.00 47.08           H  
ATOM   3395  HB3 GLU A 210       2.713   3.816  20.331  1.00 47.08           H  
ATOM   3396  O   GLU A 210       4.733   1.962  21.145  1.00 47.08           O  
ATOM   3397  CG  GLU A 210       2.445   5.801  21.063  1.00 47.08           C  
ATOM   3398  HG2 GLU A 210       3.002   6.738  21.084  1.00 47.08           H  
ATOM   3399  HG3 GLU A 210       2.240   5.500  22.090  1.00 47.08           H  
ATOM   3400  CD  GLU A 210       1.115   6.004  20.304  1.00 47.08           C  
ATOM   3401  OE1 GLU A 210       0.133   6.459  20.928  1.00 47.08           O  
ATOM   3402  OE2 GLU A 210       1.064   5.656  19.099  1.00 47.08           O  
ATOM   3403  N   ARG A 211       5.932   2.991  19.545  1.00 47.31           N  
ATOM   3404  H   ARG A 211       6.267   3.878  19.199  1.00 47.31           H  
ATOM   3405  CA  ARG A 211       6.469   1.750  18.962  1.00 47.31           C  
ATOM   3406  HA  ARG A 211       5.647   1.049  18.819  1.00 47.31           H  
ATOM   3407  C   ARG A 211       7.442   1.048  19.902  1.00 47.31           C  
ATOM   3408  CB  ARG A 211       7.147   2.001  17.607  1.00 47.31           C  
ATOM   3409  HB2 ARG A 211       7.589   1.062  17.273  1.00 47.31           H  
ATOM   3410  HB3 ARG A 211       7.960   2.718  17.723  1.00 47.31           H  
ATOM   3411  O   ARG A 211       7.359  -0.167  20.022  1.00 47.31           O  
ATOM   3412  CG  ARG A 211       6.177   2.483  16.522  1.00 47.31           C  
ATOM   3413  HG2 ARG A 211       5.384   1.746  16.395  1.00 47.31           H  
ATOM   3414  HG3 ARG A 211       5.739   3.438  16.814  1.00 47.31           H  
ATOM   3415  CD  ARG A 211       6.933   2.656  15.199  1.00 47.31           C  
ATOM   3416  HD2 ARG A 211       7.683   3.436  15.330  1.00 47.31           H  
ATOM   3417  HD3 ARG A 211       7.441   1.722  14.958  1.00 47.31           H  
ATOM   3418  NE  ARG A 211       6.027   3.018  14.091  1.00 47.31           N  
ATOM   3419  HE  ARG A 211       5.048   3.114  14.319  1.00 47.31           H  
ATOM   3420  NH1 ARG A 211       7.643   3.278  12.476  1.00 47.31           N  
ATOM   3421 HH11 ARG A 211       7.921   3.527  11.537  1.00 47.31           H  
ATOM   3422 HH12 ARG A 211       8.359   3.065  13.156  1.00 47.31           H  
ATOM   3423  NH2 ARG A 211       5.500   3.610  11.955  1.00 47.31           N  
ATOM   3424 HH21 ARG A 211       4.528   3.704  12.215  1.00 47.31           H  
ATOM   3425 HH22 ARG A 211       5.801   3.871  11.027  1.00 47.31           H  
ATOM   3426  CZ  ARG A 211       6.393   3.297  12.851  1.00 47.31           C  
ATOM   3427  N   VAL A 212       8.309   1.788  20.595  1.00 46.64           N  
ATOM   3428  H   VAL A 212       8.255   2.792  20.496  1.00 46.64           H  
ATOM   3429  CA  VAL A 212       9.279   1.225  21.553  1.00 46.64           C  
ATOM   3430  HA  VAL A 212       9.828   0.416  21.071  1.00 46.64           H  
ATOM   3431  C   VAL A 212       8.553   0.624  22.752  1.00 46.64           C  
ATOM   3432  CB  VAL A 212      10.291   2.295  22.014  1.00 46.64           C  
ATOM   3433  HB  VAL A 212       9.751   3.144  22.432  1.00 46.64           H  
ATOM   3434  O   VAL A 212       8.861  -0.488  23.168  1.00 46.64           O  
ATOM   3435  CG1 VAL A 212      11.260   1.772  23.084  1.00 46.64           C  
ATOM   3436 HG11 VAL A 212      11.765   0.874  22.726  1.00 46.64           H  
ATOM   3437 HG12 VAL A 212      12.005   2.533  23.314  1.00 46.64           H  
ATOM   3438 HG13 VAL A 212      10.722   1.539  24.003  1.00 46.64           H  
ATOM   3439  CG2 VAL A 212      11.131   2.786  20.830  1.00 46.64           C  
ATOM   3440 HG21 VAL A 212      10.490   3.187  20.045  1.00 46.64           H  
ATOM   3441 HG22 VAL A 212      11.807   3.576  21.157  1.00 46.64           H  
ATOM   3442 HG23 VAL A 212      11.720   1.963  20.425  1.00 46.64           H  
ATOM   3443  N   VAL A 213       7.544   1.321  23.278  1.00 49.48           N  
ATOM   3444  H   VAL A 213       7.333   2.230  22.892  1.00 49.48           H  
ATOM   3445  CA  VAL A 213       6.796   0.843  24.448  1.00 49.48           C  
ATOM   3446  HA  VAL A 213       7.519   0.472  25.175  1.00 49.48           H  
ATOM   3447  C   VAL A 213       5.891  -0.337  24.085  1.00 49.48           C  
ATOM   3448  CB  VAL A 213       6.000   1.972  25.122  1.00 49.48           C  
ATOM   3449  HB  VAL A 213       5.136   2.225  24.508  1.00 49.48           H  
ATOM   3450  O   VAL A 213       5.836  -1.309  24.832  1.00 49.48           O  
ATOM   3451  CG1 VAL A 213       5.544   1.502  26.509  1.00 49.48           C  
ATOM   3452 HG11 VAL A 213       5.036   0.539  26.458  1.00 49.48           H  
ATOM   3453 HG12 VAL A 213       4.858   2.229  26.944  1.00 49.48           H  
ATOM   3454 HG13 VAL A 213       6.404   1.387  27.169  1.00 49.48           H  
ATOM   3455  CG2 VAL A 213       6.839   3.240  25.330  1.00 49.48           C  
ATOM   3456 HG21 VAL A 213       7.724   3.017  25.927  1.00 49.48           H  
ATOM   3457 HG22 VAL A 213       6.241   4.001  25.833  1.00 49.48           H  
ATOM   3458 HG23 VAL A 213       7.149   3.660  24.374  1.00 49.48           H  
ATOM   3459  N   LYS A 214       5.242  -0.311  22.915  1.00 52.20           N  
ATOM   3460  H   LYS A 214       5.296   0.524  22.348  1.00 52.20           H  
ATOM   3461  CA  LYS A 214       4.493  -1.461  22.389  1.00 52.20           C  
ATOM   3462  HA  LYS A 214       3.727  -1.745  23.110  1.00 52.20           H  
ATOM   3463  C   LYS A 214       5.391  -2.691  22.215  1.00 52.20           C  
ATOM   3464  CB  LYS A 214       3.814  -1.045  21.078  1.00 52.20           C  
ATOM   3465  HB2 LYS A 214       3.162  -0.194  21.278  1.00 52.20           H  
ATOM   3466  HB3 LYS A 214       4.571  -0.746  20.354  1.00 52.20           H  
ATOM   3467  O   LYS A 214       5.018  -3.774  22.644  1.00 52.20           O  
ATOM   3468  CG  LYS A 214       2.974  -2.181  20.493  1.00 52.20           C  
ATOM   3469  HG2 LYS A 214       2.248  -2.512  21.236  1.00 52.20           H  
ATOM   3470  HG3 LYS A 214       3.622  -3.018  20.234  1.00 52.20           H  
ATOM   3471  CD  LYS A 214       2.237  -1.721  19.237  1.00 52.20           C  
ATOM   3472  HD2 LYS A 214       1.533  -0.930  19.497  1.00 52.20           H  
ATOM   3473  HD3 LYS A 214       2.959  -1.351  18.508  1.00 52.20           H  
ATOM   3474  CE  LYS A 214       1.496  -2.935  18.680  1.00 52.20           C  
ATOM   3475  HE2 LYS A 214       2.223  -3.726  18.497  1.00 52.20           H  
ATOM   3476  HE3 LYS A 214       0.815  -3.308  19.444  1.00 52.20           H  
ATOM   3477  NZ  LYS A 214       0.764  -2.597  17.439  1.00 52.20           N  
ATOM   3478  HZ1 LYS A 214       1.421  -2.319  16.724  1.00 52.20           H  
ATOM   3479  HZ2 LYS A 214       0.111  -1.848  17.619  1.00 52.20           H  
ATOM   3480  HZ3 LYS A 214       0.264  -3.416  17.123  1.00 52.20           H  
ATOM   3481  N   TYR A 215       6.590  -2.507  21.665  1.00 49.84           N  
ATOM   3482  H   TYR A 215       6.827  -1.587  21.322  1.00 49.84           H  
ATOM   3483  CA  TYR A 215       7.555  -3.586  21.448  1.00 49.84           C  
ATOM   3484  HA  TYR A 215       7.043  -4.408  20.948  1.00 49.84           H  
ATOM   3485  C   TYR A 215       8.137  -4.146  22.761  1.00 49.84           C  
ATOM   3486  CB  TYR A 215       8.648  -3.053  20.511  1.00 49.84           C  
ATOM   3487  HB2 TYR A 215       9.334  -2.414  21.067  1.00 49.84           H  
ATOM   3488  HB3 TYR A 215       8.181  -2.446  19.735  1.00 49.84           H  
ATOM   3489  O   TYR A 215       8.371  -5.344  22.870  1.00 49.84           O  
ATOM   3490  CG  TYR A 215       9.415  -4.130  19.786  1.00 49.84           C  
ATOM   3491  CD1 TYR A 215      10.622  -4.627  20.312  1.00 49.84           C  
ATOM   3492  HD1 TYR A 215      11.007  -4.241  21.244  1.00 49.84           H  
ATOM   3493  CD2 TYR A 215       8.889  -4.654  18.591  1.00 49.84           C  
ATOM   3494  HD2 TYR A 215       7.945  -4.289  18.212  1.00 49.84           H  
ATOM   3495  CE1 TYR A 215      11.290  -5.677  19.656  1.00 49.84           C  
ATOM   3496  HE1 TYR A 215      12.190  -6.095  20.082  1.00 49.84           H  
ATOM   3497  CE2 TYR A 215       9.559  -5.693  17.925  1.00 49.84           C  
ATOM   3498  HE2 TYR A 215       9.130  -6.142  17.041  1.00 49.84           H  
ATOM   3499  OH  TYR A 215      11.332  -7.283  17.873  1.00 49.84           O  
ATOM   3500  HH  TYR A 215      11.947  -7.703  18.478  1.00 49.84           H  
ATOM   3501  CZ  TYR A 215      10.746  -6.218  18.472  1.00 49.84           C  
ATOM   3502  N   LEU A 216       8.323  -3.306  23.788  1.00 49.55           N  
ATOM   3503  H   LEU A 216       8.185  -2.319  23.626  1.00 49.55           H  
ATOM   3504  CA  LEU A 216       8.702  -3.746  25.139  1.00 49.55           C  
ATOM   3505  HA  LEU A 216       9.549  -4.428  25.062  1.00 49.55           H  
ATOM   3506  C   LEU A 216       7.578  -4.535  25.832  1.00 49.55           C  
ATOM   3507  CB  LEU A 216       9.101  -2.521  25.988  1.00 49.55           C  
ATOM   3508  HB2 LEU A 216       9.111  -2.810  27.039  1.00 49.55           H  
ATOM   3509  HB3 LEU A 216       8.331  -1.758  25.871  1.00 49.55           H  
ATOM   3510  O   LEU A 216       7.867  -5.490  26.553  1.00 49.55           O  
ATOM   3511  CG  LEU A 216      10.475  -1.915  25.642  1.00 49.55           C  
ATOM   3512  HG  LEU A 216      10.568  -1.783  24.564  1.00 49.55           H  
ATOM   3513  CD1 LEU A 216      10.619  -0.548  26.318  1.00 49.55           C  
ATOM   3514 HD11 LEU A 216      10.533  -0.653  27.399  1.00 49.55           H  
ATOM   3515 HD12 LEU A 216       9.837   0.119  25.954  1.00 49.55           H  
ATOM   3516 HD13 LEU A 216      11.588  -0.114  26.071  1.00 49.55           H  
ATOM   3517  CD2 LEU A 216      11.630  -2.800  26.121  1.00 49.55           C  
ATOM   3518 HD21 LEU A 216      11.560  -2.958  27.197  1.00 49.55           H  
ATOM   3519 HD22 LEU A 216      12.580  -2.321  25.884  1.00 49.55           H  
ATOM   3520 HD23 LEU A 216      11.593  -3.762  25.610  1.00 49.55           H  
ATOM   3521  N   LEU A 217       6.315  -4.152  25.613  1.00 50.71           N  
ATOM   3522  H   LEU A 217       6.158  -3.343  25.029  1.00 50.71           H  
ATOM   3523  CA  LEU A 217       5.142  -4.852  26.147  1.00 50.71           C  
ATOM   3524  HA  LEU A 217       5.301  -5.053  27.206  1.00 50.71           H  
ATOM   3525  C   LEU A 217       4.931  -6.218  25.486  1.00 50.71           C  
ATOM   3526  CB  LEU A 217       3.888  -3.976  25.971  1.00 50.71           C  
ATOM   3527  HB2 LEU A 217       3.007  -4.603  26.113  1.00 50.71           H  
ATOM   3528  HB3 LEU A 217       3.866  -3.608  24.945  1.00 50.71           H  
ATOM   3529  O   LEU A 217       4.654  -7.177  26.194  1.00 50.71           O  
ATOM   3530  CG  LEU A 217       3.793  -2.784  26.937  1.00 50.71           C  
ATOM   3531  HG  LEU A 217       4.721  -2.212  26.932  1.00 50.71           H  
ATOM   3532  CD1 LEU A 217       2.645  -1.873  26.505  1.00 50.71           C  
ATOM   3533 HD11 LEU A 217       2.557  -1.053  27.217  1.00 50.71           H  
ATOM   3534 HD12 LEU A 217       1.706  -2.426  26.484  1.00 50.71           H  
ATOM   3535 HD13 LEU A 217       2.858  -1.481  25.511  1.00 50.71           H  
ATOM   3536  CD2 LEU A 217       3.503  -3.225  28.371  1.00 50.71           C  
ATOM   3537 HD21 LEU A 217       2.581  -3.806  28.411  1.00 50.71           H  
ATOM   3538 HD22 LEU A 217       3.423  -2.353  29.020  1.00 50.71           H  
ATOM   3539 HD23 LEU A 217       4.323  -3.847  28.729  1.00 50.71           H  
ATOM   3540  N   ASP A 218       5.100  -6.330  24.168  1.00 50.01           N  
ATOM   3541  H   ASP A 218       5.271  -5.495  23.626  1.00 50.01           H  
ATOM   3542  CA  ASP A 218       4.882  -7.588  23.436  1.00 50.01           C  
ATOM   3543  HA  ASP A 218       3.880  -7.950  23.669  1.00 50.01           H  
ATOM   3544  C   ASP A 218       5.854  -8.722  23.866  1.00 50.01           C  
ATOM   3545  CB  ASP A 218       4.934  -7.312  21.913  1.00 50.01           C  
ATOM   3546  HB2 ASP A 218       4.981  -8.270  21.395  1.00 50.01           H  
ATOM   3547  HB3 ASP A 218       5.852  -6.771  21.684  1.00 50.01           H  
ATOM   3548  O   ASP A 218       5.518  -9.896  23.736  1.00 50.01           O  
ATOM   3549  CG  ASP A 218       3.724  -6.537  21.338  1.00 50.01           C  
ATOM   3550  OD1 ASP A 218       2.637  -6.528  21.965  1.00 50.01           O  
ATOM   3551  OD2 ASP A 218       3.853  -5.963  20.225  1.00 50.01           O  
ATOM   3552  N   GLU A 219       7.019  -8.389  24.442  1.00 45.36           N  
ATOM   3553  H   GLU A 219       7.230  -7.402  24.482  1.00 45.36           H  
ATOM   3554  CA  GLU A 219       8.089  -9.332  24.836  1.00 45.36           C  
ATOM   3555  HA  GLU A 219       7.897 -10.309  24.393  1.00 45.36           H  
ATOM   3556  C   GLU A 219       8.221  -9.568  26.361  1.00 45.36           C  
ATOM   3557  CB  GLU A 219       9.420  -8.805  24.266  1.00 45.36           C  
ATOM   3558  HB2 GLU A 219      10.263  -9.209  24.826  1.00 45.36           H  
ATOM   3559  HB3 GLU A 219       9.452  -7.725  24.412  1.00 45.36           H  
ATOM   3560  O   GLU A 219       9.060 -10.359  26.797  1.00 45.36           O  
ATOM   3561  CG  GLU A 219       9.618  -9.100  22.768  1.00 45.36           C  
ATOM   3562  HG2 GLU A 219      10.378  -8.415  22.393  1.00 45.36           H  
ATOM   3563  HG3 GLU A 219       8.695  -8.885  22.230  1.00 45.36           H  
ATOM   3564  CD  GLU A 219      10.092 -10.536  22.480  1.00 45.36           C  
ATOM   3565  OE1 GLU A 219       9.644 -11.097  21.456  1.00 45.36           O  
ATOM   3566  OE2 GLU A 219      10.951 -11.027  23.250  1.00 45.36           O  
ATOM   3567  N   SER A 220       7.442  -8.888  27.214  1.00 41.91           N  
ATOM   3568  H   SER A 220       6.705  -8.310  26.836  1.00 41.91           H  
ATOM   3569  CA  SER A 220       7.577  -9.002  28.679  1.00 41.91           C  
ATOM   3570  HA  SER A 220       8.293  -9.792  28.903  1.00 41.91           H  
ATOM   3571  C   SER A 220       6.280  -9.426  29.360  1.00 41.91           C  
ATOM   3572  CB  SER A 220       8.181  -7.730  29.291  1.00 41.91           C  
ATOM   3573  HB2 SER A 220       9.205  -7.631  28.933  1.00 41.91           H  
ATOM   3574  HB3 SER A 220       8.211  -7.840  30.375  1.00 41.91           H  
ATOM   3575  O   SER A 220       5.255  -8.781  29.224  1.00 41.91           O  
ATOM   3576  OG  SER A 220       7.489  -6.542  28.975  1.00 41.91           O  
ATOM   3577  HG  SER A 220       7.576  -6.359  28.036  1.00 41.91           H  
ATOM   3578  N   SER A 221       6.311 -10.500  30.160  1.00 34.53           N  
ATOM   3579  H   SER A 221       7.176 -11.015  30.247  1.00 34.53           H  
ATOM   3580  CA  SER A 221       5.111 -11.061  30.807  1.00 34.53           C  
ATOM   3581  HA  SER A 221       4.380 -11.276  30.027  1.00 34.53           H  
ATOM   3582  C   SER A 221       4.428 -10.112  31.802  1.00 34.53           C  
ATOM   3583  CB  SER A 221       5.466 -12.383  31.499  1.00 34.53           C  
ATOM   3584  HB2 SER A 221       4.583 -12.789  31.993  1.00 34.53           H  
ATOM   3585  HB3 SER A 221       5.800 -13.097  30.746  1.00 34.53           H  
ATOM   3586  O   SER A 221       3.255 -10.311  32.112  1.00 34.53           O  
ATOM   3587  OG  SER A 221       6.505 -12.198  32.447  1.00 34.53           O  
ATOM   3588  HG  SER A 221       6.147 -11.728  33.204  1.00 34.53           H  
ATOM   3589  N   GLN A 222       5.147  -9.105  32.317  1.00 35.46           N  
ATOM   3590  H   GLN A 222       6.089  -8.991  31.971  1.00 35.46           H  
ATOM   3591  CA  GLN A 222       4.643  -8.035  33.184  1.00 35.46           C  
ATOM   3592  HA  GLN A 222       3.623  -7.792  32.889  1.00 35.46           H  
ATOM   3593  C   GLN A 222       5.512  -6.774  33.021  1.00 35.46           C  
ATOM   3594  CB  GLN A 222       4.646  -8.480  34.664  1.00 35.46           C  
ATOM   3595  HB2 GLN A 222       5.657  -8.759  34.960  1.00 35.46           H  
ATOM   3596  HB3 GLN A 222       4.336  -7.631  35.273  1.00 35.46           H  
ATOM   3597  O   GLN A 222       6.739  -6.860  33.064  1.00 35.46           O  
ATOM   3598  CG  GLN A 222       3.692  -9.655  34.947  1.00 35.46           C  
ATOM   3599  HG2 GLN A 222       2.704  -9.418  34.552  1.00 35.46           H  
ATOM   3600  HG3 GLN A 222       4.069 -10.550  34.453  1.00 35.46           H  
ATOM   3601  CD  GLN A 222       3.541 -10.014  36.414  1.00 35.46           C  
ATOM   3602  NE2 GLN A 222       2.727 -10.996  36.732  1.00 35.46           N  
ATOM   3603 HE21 GLN A 222       2.641 -11.191  37.719  1.00 35.46           H  
ATOM   3604 HE22 GLN A 222       2.205 -11.480  36.016  1.00 35.46           H  
ATOM   3605  OE1 GLN A 222       4.138  -9.440  37.301  1.00 35.46           O  
ATOM   3606  N   PHE A 223       4.883  -5.603  32.889  1.00 39.71           N  
ATOM   3607  H   PHE A 223       3.874  -5.596  32.852  1.00 39.71           H  
ATOM   3608  CA  PHE A 223       5.553  -4.299  32.816  1.00 39.71           C  
ATOM   3609  HA  PHE A 223       6.612  -4.419  33.042  1.00 39.71           H  
ATOM   3610  C   PHE A 223       4.931  -3.361  33.859  1.00 39.71           C  
ATOM   3611  CB  PHE A 223       5.433  -3.746  31.384  1.00 39.71           C  
ATOM   3612  HB2 PHE A 223       4.431  -3.346  31.232  1.00 39.71           H  
ATOM   3613  HB3 PHE A 223       5.557  -4.574  30.687  1.00 39.71           H  
ATOM   3614  O   PHE A 223       3.722  -3.130  33.837  1.00 39.71           O  
ATOM   3615  CG  PHE A 223       6.463  -2.691  31.017  1.00 39.71           C  
ATOM   3616  CD1 PHE A 223       6.175  -1.317  31.131  1.00 39.71           C  
ATOM   3617  HD1 PHE A 223       5.212  -0.994  31.499  1.00 39.71           H  
ATOM   3618  CD2 PHE A 223       7.716  -3.098  30.520  1.00 39.71           C  
ATOM   3619  HD2 PHE A 223       7.933  -4.151  30.409  1.00 39.71           H  
ATOM   3620  CE1 PHE A 223       7.138  -0.364  30.748  1.00 39.71           C  
ATOM   3621  HE1 PHE A 223       6.912   0.691  30.811  1.00 39.71           H  
ATOM   3622  CE2 PHE A 223       8.681  -2.144  30.152  1.00 39.71           C  
ATOM   3623  HE2 PHE A 223       9.636  -2.468  29.767  1.00 39.71           H  
ATOM   3624  CZ  PHE A 223       8.392  -0.774  30.265  1.00 39.71           C  
ATOM   3625  HZ  PHE A 223       9.128  -0.041  29.969  1.00 39.71           H  
ATOM   3626  N   VAL A 224       5.732  -2.841  34.795  1.00 38.28           N  
ATOM   3627  H   VAL A 224       6.724  -3.024  34.737  1.00 38.28           H  
ATOM   3628  CA  VAL A 224       5.265  -1.913  35.841  1.00 38.28           C  
ATOM   3629  HA  VAL A 224       4.175  -1.890  35.843  1.00 38.28           H  
ATOM   3630  C   VAL A 224       5.748  -0.507  35.505  1.00 38.28           C  
ATOM   3631  CB  VAL A 224       5.692  -2.369  37.253  1.00 38.28           C  
ATOM   3632  HB  VAL A 224       6.756  -2.606  37.249  1.00 38.28           H  
ATOM   3633  O   VAL A 224       6.945  -0.227  35.520  1.00 38.28           O  
ATOM   3634  CG1 VAL A 224       5.424  -1.306  38.329  1.00 38.28           C  
ATOM   3635 HG11 VAL A 224       6.066  -0.439  38.171  1.00 38.28           H  
ATOM   3636 HG12 VAL A 224       5.651  -1.713  39.315  1.00 38.28           H  
ATOM   3637 HG13 VAL A 224       4.381  -0.992  38.305  1.00 38.28           H  
ATOM   3638  CG2 VAL A 224       4.900  -3.615  37.676  1.00 38.28           C  
ATOM   3639 HG21 VAL A 224       3.871  -3.342  37.909  1.00 38.28           H  
ATOM   3640 HG22 VAL A 224       5.356  -4.063  38.558  1.00 38.28           H  
ATOM   3641 HG23 VAL A 224       4.865  -4.352  36.873  1.00 38.28           H  
ATOM   3642  N   CYS A 225       4.802   0.391  35.229  1.00 37.97           N  
ATOM   3643  H   CYS A 225       3.839   0.088  35.230  1.00 37.97           H  
ATOM   3644  CA  CYS A 225       5.066   1.815  35.053  1.00 37.97           C  
ATOM   3645  HA  CYS A 225       6.132   1.971  34.888  1.00 37.97           H  
ATOM   3646  C   CYS A 225       4.685   2.590  36.313  1.00 37.97           C  
ATOM   3647  CB  CYS A 225       4.311   2.334  33.824  1.00 37.97           C  
ATOM   3648  HB2 CYS A 225       3.985   3.360  33.995  1.00 37.97           H  
ATOM   3649  HB3 CYS A 225       3.434   1.716  33.627  1.00 37.97           H  
ATOM   3650  O   CYS A 225       3.507   2.681  36.649  1.00 37.97           O  
ATOM   3651  SG  CYS A 225       5.429   2.304  32.408  1.00 37.97           S  
ATOM   3652  HG  CYS A 225       6.329   3.168  32.886  1.00 37.97           H  
ATOM   3653  N   ALA A 226       5.677   3.191  36.972  1.00 33.26           N  
ATOM   3654  H   ALA A 226       6.625   3.056  36.650  1.00 33.26           H  
ATOM   3655  CA  ALA A 226       5.456   4.233  37.967  1.00 33.26           C  
ATOM   3656  HA  ALA A 226       4.516   4.043  38.485  1.00 33.26           H  
ATOM   3657  C   ALA A 226       5.355   5.591  37.257  1.00 33.26           C  
ATOM   3658  CB  ALA A 226       6.579   4.196  39.007  1.00 33.26           C  
ATOM   3659  HB1 ALA A 226       6.401   4.961  39.763  1.00 33.26           H  
ATOM   3660  HB2 ALA A 226       6.602   3.220  39.492  1.00 33.26           H  
ATOM   3661  HB3 ALA A 226       7.540   4.387  38.529  1.00 33.26           H  
ATOM   3662  O   ALA A 226       6.191   5.932  36.415  1.00 33.26           O  
ATOM   3663  N   THR A 227       4.308   6.349  37.560  1.00 33.67           N  
ATOM   3664  H   THR A 227       3.651   6.035  38.259  1.00 33.67           H  
ATOM   3665  CA  THR A 227       4.028   7.640  36.926  1.00 33.67           C  
ATOM   3666  HA  THR A 227       4.973   8.153  36.746  1.00 33.67           H  
ATOM   3667  C   THR A 227       3.200   8.503  37.870  1.00 33.67           C  
ATOM   3668  CB  THR A 227       3.324   7.476  35.565  1.00 33.67           C  
ATOM   3669  HB  THR A 227       4.085   7.471  34.785  1.00 33.67           H  
ATOM   3670  O   THR A 227       2.197   8.055  38.420  1.00 33.67           O  
ATOM   3671  CG2 THR A 227       2.516   6.178  35.450  1.00 33.67           C  
ATOM   3672 HG21 THR A 227       2.016   5.966  36.395  1.00 33.67           H  
ATOM   3673 HG22 THR A 227       1.719   6.246  34.710  1.00 33.67           H  
ATOM   3674 HG23 THR A 227       3.178   5.347  35.202  1.00 33.67           H  
ATOM   3675  OG1 THR A 227       2.459   8.560  35.329  1.00 33.67           O  
ATOM   3676  HG1 THR A 227       1.810   8.271  34.683  1.00 33.67           H  
ATOM   3677  N   ASN A 228       3.624   9.759  38.010  1.00 32.78           N  
ATOM   3678  H   ASN A 228       4.499  10.005  37.569  1.00 32.78           H  
ATOM   3679  CA  ASN A 228       3.011  10.766  38.876  1.00 32.78           C  
ATOM   3680  HA  ASN A 228       2.335  10.269  39.572  1.00 32.78           H  
ATOM   3681  C   ASN A 228       2.168  11.756  38.046  1.00 32.78           C  
ATOM   3682  CB  ASN A 228       4.103  11.490  39.698  1.00 32.78           C  
ATOM   3683  HB2 ASN A 228       3.606  12.100  40.452  1.00 32.78           H  
ATOM   3684  HB3 ASN A 228       4.652  12.166  39.042  1.00 32.78           H  
ATOM   3685  O   ASN A 228       1.883  12.863  38.494  1.00 32.78           O  
ATOM   3686  CG  ASN A 228       5.127  10.610  40.410  1.00 32.78           C  
ATOM   3687  ND2 ASN A 228       5.928  11.194  41.265  1.00 32.78           N  
ATOM   3688 HD21 ASN A 228       6.496  10.567  41.816  1.00 32.78           H  
ATOM   3689 HD22 ASN A 228       5.745  12.139  41.570  1.00 32.78           H  
ATOM   3690  OD1 ASN A 228       5.287   9.424  40.174  1.00 32.78           O  
ATOM   3691  N   ILE A 229       1.849  11.409  36.793  1.00 33.52           N  
ATOM   3692  H   ILE A 229       2.044  10.463  36.498  1.00 33.52           H  
ATOM   3693  CA  ILE A 229       1.284  12.333  35.806  1.00 33.52           C  
ATOM   3694  HA  ILE A 229       1.266  13.337  36.230  1.00 33.52           H  
ATOM   3695  C   ILE A 229      -0.155  11.882  35.475  1.00 33.52           C  
ATOM   3696  CB  ILE A 229       2.208  12.429  34.571  1.00 33.52           C  
ATOM   3697  HB  ILE A 229       2.303  11.429  34.148  1.00 33.52           H  
ATOM   3698  O   ILE A 229      -0.327  10.806  34.901  1.00 33.52           O  
ATOM   3699  CG1 ILE A 229       3.634  12.899  34.957  1.00 33.52           C  
ATOM   3700 HG12 ILE A 229       4.030  12.251  35.738  1.00 33.52           H  
ATOM   3701 HG13 ILE A 229       3.586  13.912  35.355  1.00 33.52           H  
ATOM   3702  CG2 ILE A 229       1.592  13.378  33.523  1.00 33.52           C  
ATOM   3703 HG21 ILE A 229       0.600  13.038  33.225  1.00 33.52           H  
ATOM   3704 HG22 ILE A 229       2.200  13.403  32.619  1.00 33.52           H  
ATOM   3705 HG23 ILE A 229       1.513  14.388  33.926  1.00 33.52           H  
ATOM   3706  CD1 ILE A 229       4.644  12.861  33.800  1.00 33.52           C  
ATOM   3707 HD11 ILE A 229       5.640  13.072  34.189  1.00 33.52           H  
ATOM   3708 HD12 ILE A 229       4.399  13.615  33.052  1.00 33.52           H  
ATOM   3709 HD13 ILE A 229       4.645  11.873  33.340  1.00 33.52           H  
ATOM   3710  N   PRO A 230      -1.197  12.678  35.790  1.00 34.29           N  
ATOM   3711  CA  PRO A 230      -2.606  12.317  35.569  1.00 34.29           C  
ATOM   3712  HA  PRO A 230      -2.854  11.479  36.221  1.00 34.29           H  
ATOM   3713  C   PRO A 230      -2.947  11.928  34.120  1.00 34.29           C  
ATOM   3714  CB  PRO A 230      -3.407  13.551  36.004  1.00 34.29           C  
ATOM   3715  HB2 PRO A 230      -3.550  14.223  35.159  1.00 34.29           H  
ATOM   3716  HB3 PRO A 230      -4.370  13.274  36.434  1.00 34.29           H  
ATOM   3717  O   PRO A 230      -3.740  11.015  33.891  1.00 34.29           O  
ATOM   3718  CG  PRO A 230      -2.504  14.230  37.031  1.00 34.29           C  
ATOM   3719  HG2 PRO A 230      -2.640  13.758  38.004  1.00 34.29           H  
ATOM   3720  HG3 PRO A 230      -2.695  15.302  37.093  1.00 34.29           H  
ATOM   3721  CD  PRO A 230      -1.103  13.936  36.514  1.00 34.29           C  
ATOM   3722  HD2 PRO A 230      -0.420  13.867  37.361  1.00 34.29           H  
ATOM   3723  HD3 PRO A 230      -0.787  14.725  35.833  1.00 34.29           H  
ATOM   3724  N   ASP A 231      -2.302  12.568  33.142  1.00 40.04           N  
ATOM   3725  H   ASP A 231      -1.755  13.382  33.386  1.00 40.04           H  
ATOM   3726  CA  ASP A 231      -2.502  12.298  31.709  1.00 40.04           C  
ATOM   3727  HA  ASP A 231      -3.568  12.184  31.513  1.00 40.04           H  
ATOM   3728  C   ASP A 231      -1.806  11.015  31.236  1.00 40.04           C  
ATOM   3729  CB  ASP A 231      -1.992  13.501  30.905  1.00 40.04           C  
ATOM   3730  HB2 ASP A 231      -2.103  13.289  29.842  1.00 40.04           H  
ATOM   3731  HB3 ASP A 231      -0.933  13.651  31.115  1.00 40.04           H  
ATOM   3732  O   ASP A 231      -2.210  10.373  30.264  1.00 40.04           O  
ATOM   3733  CG  ASP A 231      -2.778  14.771  31.231  1.00 40.04           C  
ATOM   3734  OD1 ASP A 231      -4.017  14.662  31.373  1.00 40.04           O  
ATOM   3735  OD2 ASP A 231      -2.120  15.821  31.377  1.00 40.04           O  
ATOM   3736  N   PHE A 232      -0.782  10.586  31.965  1.00 39.76           N  
ATOM   3737  H   PHE A 232      -0.566  11.088  32.814  1.00 39.76           H  
ATOM   3738  CA  PHE A 232       0.011   9.404  31.646  1.00 39.76           C  
ATOM   3739  HA  PHE A 232       0.252   9.405  30.583  1.00 39.76           H  
ATOM   3740  C   PHE A 232      -0.747   8.117  31.975  1.00 39.76           C  
ATOM   3741  CB  PHE A 232       1.293   9.545  32.446  1.00 39.76           C  
ATOM   3742  HB2 PHE A 232       1.051   9.400  33.499  1.00 39.76           H  
ATOM   3743  HB3 PHE A 232       1.639  10.569  32.310  1.00 39.76           H  
ATOM   3744  O   PHE A 232      -0.571   7.096  31.314  1.00 39.76           O  
ATOM   3745  CG  PHE A 232       2.442   8.638  32.095  1.00 39.76           C  
ATOM   3746  CD1 PHE A 232       2.408   7.272  32.416  1.00 39.76           C  
ATOM   3747  HD1 PHE A 232       1.488   6.821  32.757  1.00 39.76           H  
ATOM   3748  CD2 PHE A 232       3.597   9.195  31.524  1.00 39.76           C  
ATOM   3749  HD2 PHE A 232       3.618  10.236  31.238  1.00 39.76           H  
ATOM   3750  CE1 PHE A 232       3.565   6.490  32.296  1.00 39.76           C  
ATOM   3751  HE1 PHE A 232       3.551   5.447  32.576  1.00 39.76           H  
ATOM   3752  CE2 PHE A 232       4.745   8.408  31.369  1.00 39.76           C  
ATOM   3753  HE2 PHE A 232       5.645   8.842  30.957  1.00 39.76           H  
ATOM   3754  CZ  PHE A 232       4.741   7.076  31.812  1.00 39.76           C  
ATOM   3755  HZ  PHE A 232       5.646   6.489  31.771  1.00 39.76           H  
ATOM   3756  N   ASP A 233      -1.652   8.174  32.949  1.00 41.10           N  
ATOM   3757  H   ASP A 233      -1.739   9.035  33.471  1.00 41.10           H  
ATOM   3758  CA  ASP A 233      -2.538   7.066  33.285  1.00 41.10           C  
ATOM   3759  HA  ASP A 233      -1.917   6.184  33.446  1.00 41.10           H  
ATOM   3760  C   ASP A 233      -3.520   6.753  32.139  1.00 41.10           C  
ATOM   3761  CB  ASP A 233      -3.259   7.436  34.591  1.00 41.10           C  
ATOM   3762  HB2 ASP A 233      -2.594   8.025  35.224  1.00 41.10           H  
ATOM   3763  HB3 ASP A 233      -4.136   8.043  34.366  1.00 41.10           H  
ATOM   3764  O   ASP A 233      -3.926   5.608  31.935  1.00 41.10           O  
ATOM   3765  CG  ASP A 233      -3.652   6.196  35.376  1.00 41.10           C  
ATOM   3766  OD1 ASP A 233      -2.803   5.285  35.474  1.00 41.10           O  
ATOM   3767  OD2 ASP A 233      -4.841   6.103  35.773  1.00 41.10           O  
ATOM   3768  N   ILE A 234      -3.868   7.768  31.341  1.00 43.50           N  
ATOM   3769  H   ILE A 234      -3.455   8.668  31.536  1.00 43.50           H  
ATOM   3770  CA  ILE A 234      -4.702   7.642  30.140  1.00 43.50           C  
ATOM   3771  HA  ILE A 234      -5.521   6.957  30.362  1.00 43.50           H  
ATOM   3772  C   ILE A 234      -3.897   7.022  28.987  1.00 43.50           C  
ATOM   3773  CB  ILE A 234      -5.312   9.016  29.766  1.00 43.50           C  
ATOM   3774  HB  ILE A 234      -4.500   9.718  29.575  1.00 43.50           H  
ATOM   3775  O   ILE A 234      -4.402   6.116  28.322  1.00 43.50           O  
ATOM   3776  CG1 ILE A 234      -6.172   9.570  30.928  1.00 43.50           C  
ATOM   3777 HG12 ILE A 234      -7.016   8.905  31.108  1.00 43.50           H  
ATOM   3778 HG13 ILE A 234      -5.573   9.606  31.838  1.00 43.50           H  
ATOM   3779  CG2 ILE A 234      -6.143   8.916  28.473  1.00 43.50           C  
ATOM   3780 HG21 ILE A 234      -5.510   8.558  27.661  1.00 43.50           H  
ATOM   3781 HG22 ILE A 234      -6.507   9.903  28.188  1.00 43.50           H  
ATOM   3782 HG23 ILE A 234      -6.981   8.234  28.618  1.00 43.50           H  
ATOM   3783  CD1 ILE A 234      -6.697  10.993  30.699  1.00 43.50           C  
ATOM   3784 HD11 ILE A 234      -7.148  11.361  31.621  1.00 43.50           H  
ATOM   3785 HD12 ILE A 234      -7.453  11.005  29.915  1.00 43.50           H  
ATOM   3786 HD13 ILE A 234      -5.873  11.653  30.427  1.00 43.50           H  
ATOM   3787  N   GLU A 235      -2.660   7.470  28.763  1.00 43.47           N  
ATOM   3788  H   GLU A 235      -2.327   8.239  29.327  1.00 43.47           H  
ATOM   3789  CA  GLU A 235      -1.739   6.947  27.737  1.00 43.47           C  
ATOM   3790  HA  GLU A 235      -2.209   6.983  26.755  1.00 43.47           H  
ATOM   3791  C   GLU A 235      -1.355   5.479  27.994  1.00 43.47           C  
ATOM   3792  CB  GLU A 235      -0.480   7.831  27.701  1.00 43.47           C  
ATOM   3793  HB2 GLU A 235      -0.136   7.993  28.722  1.00 43.47           H  
ATOM   3794  HB3 GLU A 235       0.318   7.303  27.178  1.00 43.47           H  
ATOM   3795  O   GLU A 235      -1.485   4.630  27.111  1.00 43.47           O  
ATOM   3796  CG  GLU A 235      -0.707   9.201  27.036  1.00 43.47           C  
ATOM   3797  HG2 GLU A 235       0.139   9.844  27.278  1.00 43.47           H  
ATOM   3798  HG3 GLU A 235      -1.601   9.664  27.453  1.00 43.47           H  
ATOM   3799  CD  GLU A 235      -0.822   9.084  25.513  1.00 43.47           C  
ATOM   3800  OE1 GLU A 235      -1.895   9.476  24.978  1.00 43.47           O  
ATOM   3801  OE2 GLU A 235       0.106   8.511  24.915  1.00 43.47           O  
ATOM   3802  N   LEU A 236      -0.991   5.137  29.234  1.00 43.36           N  
ATOM   3803  H   LEU A 236      -0.880   5.874  29.916  1.00 43.36           H  
ATOM   3804  CA  LEU A 236      -0.664   3.767  29.637  1.00 43.36           C  
ATOM   3805  HA  LEU A 236       0.107   3.394  28.964  1.00 43.36           H  
ATOM   3806  C   LEU A 236      -1.883   2.839  29.509  1.00 43.36           C  
ATOM   3807  CB  LEU A 236      -0.109   3.810  31.074  1.00 43.36           C  
ATOM   3808  HB2 LEU A 236      -0.911   4.129  31.740  1.00 43.36           H  
ATOM   3809  HB3 LEU A 236       0.681   4.558  31.127  1.00 43.36           H  
ATOM   3810  O   LEU A 236      -1.757   1.714  29.025  1.00 43.36           O  
ATOM   3811  CG  LEU A 236       0.458   2.471  31.581  1.00 43.36           C  
ATOM   3812  HG  LEU A 236      -0.270   1.677  31.415  1.00 43.36           H  
ATOM   3813  CD1 LEU A 236       1.779   2.106  30.910  1.00 43.36           C  
ATOM   3814 HD11 LEU A 236       2.085   1.110  31.232  1.00 43.36           H  
ATOM   3815 HD12 LEU A 236       2.546   2.820  31.207  1.00 43.36           H  
ATOM   3816 HD13 LEU A 236       1.669   2.094  29.825  1.00 43.36           H  
ATOM   3817  CD2 LEU A 236       0.746   2.558  33.080  1.00 43.36           C  
ATOM   3818 HD21 LEU A 236       1.045   1.580  33.456  1.00 43.36           H  
ATOM   3819 HD22 LEU A 236       1.537   3.283  33.269  1.00 43.36           H  
ATOM   3820 HD23 LEU A 236      -0.138   2.889  33.626  1.00 43.36           H  
ATOM   3821  N   LYS A 237      -3.088   3.325  29.850  1.00 45.56           N  
ATOM   3822  H   LYS A 237      -3.123   4.243  30.271  1.00 45.56           H  
ATOM   3823  CA  LYS A 237      -4.344   2.608  29.580  1.00 45.56           C  
ATOM   3824  HA  LYS A 237      -4.290   1.630  30.057  1.00 45.56           H  
ATOM   3825  C   LYS A 237      -4.505   2.333  28.088  1.00 45.56           C  
ATOM   3826  CB  LYS A 237      -5.550   3.380  30.142  1.00 45.56           C  
ATOM   3827  HB2 LYS A 237      -6.453   3.086  29.607  1.00 45.56           H  
ATOM   3828  HB3 LYS A 237      -5.401   4.450  29.994  1.00 45.56           H  
ATOM   3829  O   LYS A 237      -4.729   1.180  27.729  1.00 45.56           O  
ATOM   3830  CG  LYS A 237      -5.758   3.082  31.632  1.00 45.56           C  
ATOM   3831  HG2 LYS A 237      -6.109   2.057  31.746  1.00 45.56           H  
ATOM   3832  HG3 LYS A 237      -4.803   3.173  32.151  1.00 45.56           H  
ATOM   3833  CD  LYS A 237      -6.764   4.048  32.275  1.00 45.56           C  
ATOM   3834  HD2 LYS A 237      -6.395   5.066  32.153  1.00 45.56           H  
ATOM   3835  HD3 LYS A 237      -7.737   3.960  31.791  1.00 45.56           H  
ATOM   3836  CE  LYS A 237      -6.884   3.710  33.767  1.00 45.56           C  
ATOM   3837  HE2 LYS A 237      -7.741   3.056  33.925  1.00 45.56           H  
ATOM   3838  HE3 LYS A 237      -5.990   3.157  34.057  1.00 45.56           H  
ATOM   3839  NZ  LYS A 237      -6.958   4.910  34.634  1.00 45.56           N  
ATOM   3840  HZ1 LYS A 237      -7.069   4.669  35.608  1.00 45.56           H  
ATOM   3841  HZ2 LYS A 237      -7.622   5.612  34.340  1.00 45.56           H  
ATOM   3842  HZ3 LYS A 237      -6.052   5.354  34.686  1.00 45.56           H  
ATOM   3843  N   LYS A 238      -4.384   3.347  27.218  1.00 45.87           N  
ATOM   3844  H   LYS A 238      -4.130   4.254  27.583  1.00 45.87           H  
ATOM   3845  CA  LYS A 238      -4.488   3.172  25.752  1.00 45.87           C  
ATOM   3846  HA  LYS A 238      -5.492   2.840  25.486  1.00 45.87           H  
ATOM   3847  C   LYS A 238      -3.528   2.088  25.252  1.00 45.87           C  
ATOM   3848  CB  LYS A 238      -4.167   4.478  25.008  1.00 45.87           C  
ATOM   3849  HB2 LYS A 238      -4.047   4.244  23.950  1.00 45.87           H  
ATOM   3850  HB3 LYS A 238      -3.202   4.845  25.357  1.00 45.87           H  
ATOM   3851  O   LYS A 238      -3.938   1.246  24.457  1.00 45.87           O  
ATOM   3852  CG  LYS A 238      -5.207   5.607  25.111  1.00 45.87           C  
ATOM   3853  HG2 LYS A 238      -6.110   5.332  24.566  1.00 45.87           H  
ATOM   3854  HG3 LYS A 238      -5.465   5.802  26.151  1.00 45.87           H  
ATOM   3855  CD  LYS A 238      -4.572   6.856  24.480  1.00 45.87           C  
ATOM   3856  HD2 LYS A 238      -3.597   7.012  24.941  1.00 45.87           H  
ATOM   3857  HD3 LYS A 238      -4.400   6.670  23.420  1.00 45.87           H  
ATOM   3858  CE  LYS A 238      -5.364   8.154  24.639  1.00 45.87           C  
ATOM   3859  HE2 LYS A 238      -6.273   8.107  24.040  1.00 45.87           H  
ATOM   3860  HE3 LYS A 238      -5.626   8.271  25.691  1.00 45.87           H  
ATOM   3861  NZ  LYS A 238      -4.500   9.291  24.215  1.00 45.87           N  
ATOM   3862  HZ1 LYS A 238      -4.882  10.207  24.401  1.00 45.87           H  
ATOM   3863  HZ2 LYS A 238      -4.204   9.222  23.252  1.00 45.87           H  
ATOM   3864  HZ3 LYS A 238      -3.606   9.271  24.686  1.00 45.87           H  
ATOM   3865  N   LEU A 239      -2.295   2.081  25.758  1.00 42.59           N  
ATOM   3866  H   LEU A 239      -2.028   2.843  26.365  1.00 42.59           H  
ATOM   3867  CA  LEU A 239      -1.251   1.157  25.331  1.00 42.59           C  
ATOM   3868  HA  LEU A 239      -1.273   1.122  24.242  1.00 42.59           H  
ATOM   3869  C   LEU A 239      -1.479  -0.282  25.832  1.00 42.59           C  
ATOM   3870  CB  LEU A 239       0.103   1.730  25.774  1.00 42.59           C  
ATOM   3871  HB2 LEU A 239       0.085   2.820  25.741  1.00 42.59           H  
ATOM   3872  HB3 LEU A 239       0.287   1.433  26.806  1.00 42.59           H  
ATOM   3873  O   LEU A 239      -1.437  -1.211  25.030  1.00 42.59           O  
ATOM   3874  CG  LEU A 239       1.236   1.237  24.865  1.00 42.59           C  
ATOM   3875  HG  LEU A 239       1.093   0.182  24.635  1.00 42.59           H  
ATOM   3876  CD1 LEU A 239       1.330   2.044  23.567  1.00 42.59           C  
ATOM   3877 HD11 LEU A 239       2.177   1.698  22.974  1.00 42.59           H  
ATOM   3878 HD12 LEU A 239       0.422   1.918  22.978  1.00 42.59           H  
ATOM   3879 HD13 LEU A 239       1.459   3.105  23.782  1.00 42.59           H  
ATOM   3880  CD2 LEU A 239       2.569   1.398  25.562  1.00 42.59           C  
ATOM   3881 HD21 LEU A 239       2.520   1.038  26.590  1.00 42.59           H  
ATOM   3882 HD22 LEU A 239       2.854   2.450  25.566  1.00 42.59           H  
ATOM   3883 HD23 LEU A 239       3.306   0.822  25.003  1.00 42.59           H  
ATOM   3884  N   CYS A 240      -1.818  -0.483  27.111  1.00 43.63           N  
ATOM   3885  H   CYS A 240      -1.797   0.302  27.747  1.00 43.63           H  
ATOM   3886  CA  CYS A 240      -2.157  -1.808  27.653  1.00 43.63           C  
ATOM   3887  HA  CYS A 240      -1.342  -2.499  27.441  1.00 43.63           H  
ATOM   3888  C   CYS A 240      -3.423  -2.398  27.005  1.00 43.63           C  
ATOM   3889  CB  CYS A 240      -2.346  -1.708  29.174  1.00 43.63           C  
ATOM   3890  HB2 CYS A 240      -2.700  -2.669  29.547  1.00 43.63           H  
ATOM   3891  HB3 CYS A 240      -3.090  -0.944  29.399  1.00 43.63           H  
ATOM   3892  O   CYS A 240      -3.493  -3.602  26.751  1.00 43.63           O  
ATOM   3893  SG  CYS A 240      -0.790  -1.296  30.015  1.00 43.63           S  
ATOM   3894  HG  CYS A 240      -0.060  -2.318  29.560  1.00 43.63           H  
ATOM   3895  N   TYR A 241      -4.413  -1.554  26.677  1.00 43.87           N  
ATOM   3896  H   TYR A 241      -4.321  -0.581  26.931  1.00 43.87           H  
ATOM   3897  CA  TYR A 241      -5.598  -1.971  25.917  1.00 43.87           C  
ATOM   3898  HA  TYR A 241      -6.007  -2.860  26.397  1.00 43.87           H  
ATOM   3899  C   TYR A 241      -5.264  -2.390  24.474  1.00 43.87           C  
ATOM   3900  CB  TYR A 241      -6.675  -0.866  25.932  1.00 43.87           C  
ATOM   3901  HB2 TYR A 241      -6.206   0.094  25.713  1.00 43.87           H  
ATOM   3902  HB3 TYR A 241      -7.377  -1.064  25.122  1.00 43.87           H  
ATOM   3903  O   TYR A 241      -6.006  -3.189  23.902  1.00 43.87           O  
ATOM   3904  CG  TYR A 241      -7.498  -0.770  27.211  1.00 43.87           C  
ATOM   3905  CD1 TYR A 241      -8.255  -1.877  27.641  1.00 43.87           C  
ATOM   3906  HD1 TYR A 241      -8.230  -2.793  27.070  1.00 43.87           H  
ATOM   3907  CD2 TYR A 241      -7.544   0.424  27.958  1.00 43.87           C  
ATOM   3908  HD2 TYR A 241      -7.042   1.304  27.585  1.00 43.87           H  
ATOM   3909  CE1 TYR A 241      -9.000  -1.807  28.834  1.00 43.87           C  
ATOM   3910  HE1 TYR A 241      -9.542  -2.671  29.191  1.00 43.87           H  
ATOM   3911  CE2 TYR A 241      -8.235   0.483  29.182  1.00 43.87           C  
ATOM   3912  HE2 TYR A 241      -8.219   1.390  29.768  1.00 43.87           H  
ATOM   3913  OH  TYR A 241      -9.667  -0.584  30.783  1.00 43.87           O  
ATOM   3914  HH  TYR A 241      -9.405   0.173  31.312  1.00 43.87           H  
ATOM   3915  CZ  TYR A 241      -8.966  -0.639  29.621  1.00 43.87           C  
ATOM   3916  N   ALA A 242      -4.160  -1.900  23.896  1.00 39.65           N  
ATOM   3917  H   ALA A 242      -3.593  -1.244  24.414  1.00 39.65           H  
ATOM   3918  CA  ALA A 242      -3.701  -2.256  22.553  1.00 39.65           C  
ATOM   3919  HA  ALA A 242      -4.576  -2.416  21.923  1.00 39.65           H  
ATOM   3920  C   ALA A 242      -2.873  -3.559  22.499  1.00 39.65           C  
ATOM   3921  CB  ALA A 242      -2.926  -1.064  21.974  1.00 39.65           C  
ATOM   3922  HB1 ALA A 242      -3.541  -0.165  22.013  1.00 39.65           H  
ATOM   3923  HB2 ALA A 242      -2.663  -1.270  20.936  1.00 39.65           H  
ATOM   3924  HB3 ALA A 242      -2.011  -0.896  22.541  1.00 39.65           H  
ATOM   3925  O   ALA A 242      -2.804  -4.175  21.436  1.00 39.65           O  
ATOM   3926  N   THR A 243      -2.283  -4.005  23.616  1.00 35.36           N  
ATOM   3927  H   THR A 243      -2.298  -3.408  24.430  1.00 35.36           H  
ATOM   3928  CA  THR A 243      -1.342  -5.149  23.677  1.00 35.36           C  
ATOM   3929  HA  THR A 243      -1.100  -5.464  22.662  1.00 35.36           H  
ATOM   3930  C   THR A 243      -1.898  -6.406  24.366  1.00 35.36           C  
ATOM   3931  CB  THR A 243      -0.007  -4.725  24.316  1.00 35.36           C  
ATOM   3932  HB  THR A 243       0.644  -5.593  24.418  1.00 35.36           H  
ATOM   3933  O   THR A 243      -1.160  -7.348  24.623  1.00 35.36           O  
ATOM   3934  CG2 THR A 243       0.726  -3.682  23.475  1.00 35.36           C  
ATOM   3935 HG21 THR A 243       1.689  -3.457  23.932  1.00 35.36           H  
ATOM   3936 HG22 THR A 243       0.913  -4.096  22.484  1.00 35.36           H  
ATOM   3937 HG23 THR A 243       0.140  -2.766  23.393  1.00 35.36           H  
ATOM   3938  OG1 THR A 243      -0.243  -4.161  25.588  1.00 35.36           O  
ATOM   3939  HG1 THR A 243       0.628  -4.042  25.976  1.00 35.36           H  
ATOM   3940  N   ARG A 244      -3.209  -6.475  24.654  1.00 36.40           N  
ATOM   3941  H   ARG A 244      -3.746  -5.645  24.446  1.00 36.40           H  
ATOM   3942  CA  ARG A 244      -3.865  -7.575  25.414  1.00 36.40           C  
ATOM   3943  HA  ARG A 244      -4.911  -7.296  25.544  1.00 36.40           H  
ATOM   3944  C   ARG A 244      -3.354  -7.767  26.859  1.00 36.40           C  
ATOM   3945  CB  ARG A 244      -3.835  -8.919  24.643  1.00 36.40           C  
ATOM   3946  HB2 ARG A 244      -4.336  -9.673  25.251  1.00 36.40           H  
ATOM   3947  HB3 ARG A 244      -2.802  -9.245  24.521  1.00 36.40           H  
ATOM   3948  O   ARG A 244      -3.713  -8.761  27.488  1.00 36.40           O  
ATOM   3949  CG  ARG A 244      -4.524  -8.917  23.274  1.00 36.40           C  
ATOM   3950  HG2 ARG A 244      -4.030  -8.207  22.610  1.00 36.40           H  
ATOM   3951  HG3 ARG A 244      -5.569  -8.632  23.399  1.00 36.40           H  
ATOM   3952  CD  ARG A 244      -4.438 -10.328  22.672  1.00 36.40           C  
ATOM   3953  HD2 ARG A 244      -4.821 -11.044  23.399  1.00 36.40           H  
ATOM   3954  HD3 ARG A 244      -3.389 -10.553  22.480  1.00 36.40           H  
ATOM   3955  NE  ARG A 244      -5.212 -10.449  21.420  1.00 36.40           N  
ATOM   3956  HE  ARG A 244      -5.696  -9.617  21.111  1.00 36.40           H  
ATOM   3957  NH1 ARG A 244      -4.608 -12.609  20.923  1.00 36.40           N  
ATOM   3958 HH11 ARG A 244      -3.995 -12.602  21.725  1.00 36.40           H  
ATOM   3959 HH12 ARG A 244      -4.569 -13.384  20.277  1.00 36.40           H  
ATOM   3960  NH2 ARG A 244      -5.963 -11.496  19.541  1.00 36.40           N  
ATOM   3961 HH21 ARG A 244      -5.920 -12.285  18.912  1.00 36.40           H  
ATOM   3962 HH22 ARG A 244      -6.420 -10.642  19.253  1.00 36.40           H  
ATOM   3963  CZ  ARG A 244      -5.260 -11.514  20.639  1.00 36.40           C  
ATOM   3964  N   PHE A 245      -2.592  -6.824  27.414  1.00 32.69           N  
ATOM   3965  H   PHE A 245      -2.350  -6.013  26.862  1.00 32.69           H  
ATOM   3966  CA  PHE A 245      -2.123  -6.875  28.803  1.00 32.69           C  
ATOM   3967  HA  PHE A 245      -1.845  -7.904  29.031  1.00 32.69           H  
ATOM   3968  C   PHE A 245      -3.210  -6.472  29.806  1.00 32.69           C  
ATOM   3969  CB  PHE A 245      -0.865  -6.011  28.974  1.00 32.69           C  
ATOM   3970  HB2 PHE A 245      -0.913  -5.139  28.321  1.00 32.69           H  
ATOM   3971  HB3 PHE A 245      -0.813  -5.646  30.000  1.00 32.69           H  
ATOM   3972  O   PHE A 245      -3.962  -5.520  29.582  1.00 32.69           O  
ATOM   3973  CG  PHE A 245       0.390  -6.801  28.694  1.00 32.69           C  
ATOM   3974  CD1 PHE A 245       1.066  -7.441  29.750  1.00 32.69           C  
ATOM   3975  HD1 PHE A 245       0.746  -7.307  30.773  1.00 32.69           H  
ATOM   3976  CD2 PHE A 245       0.817  -6.987  27.370  1.00 32.69           C  
ATOM   3977  HD2 PHE A 245       0.288  -6.520  26.552  1.00 32.69           H  
ATOM   3978  CE1 PHE A 245       2.153  -8.282  29.467  1.00 32.69           C  
ATOM   3979  HE1 PHE A 245       2.685  -8.777  30.266  1.00 32.69           H  
ATOM   3980  CE2 PHE A 245       1.895  -7.833  27.091  1.00 32.69           C  
ATOM   3981  HE2 PHE A 245       2.215  -7.993  26.072  1.00 32.69           H  
ATOM   3982  CZ  PHE A 245       2.549  -8.494  28.136  1.00 32.69           C  
ATOM   3983  HZ  PHE A 245       3.361  -9.163  27.893  1.00 32.69           H  
ATOM   3984  N   SER A 246      -3.272  -7.158  30.955  1.00 34.43           N  
ATOM   3985  H   SER A 246      -2.624  -7.916  31.115  1.00 34.43           H  
ATOM   3986  CA  SER A 246      -4.104  -6.716  32.077  1.00 34.43           C  
ATOM   3987  HA  SER A 246      -5.080  -6.424  31.689  1.00 34.43           H  
ATOM   3988  C   SER A 246      -3.463  -5.498  32.737  1.00 34.43           C  
ATOM   3989  CB  SER A 246      -4.347  -7.833  33.102  1.00 34.43           C  
ATOM   3990  HB2 SER A 246      -5.048  -7.472  33.855  1.00 34.43           H  
ATOM   3991  HB3 SER A 246      -4.788  -8.696  32.603  1.00 34.43           H  
ATOM   3992  O   SER A 246      -2.425  -5.604  33.387  1.00 34.43           O  
ATOM   3993  OG  SER A 246      -3.154  -8.223  33.745  1.00 34.43           O  
ATOM   3994  HG  SER A 246      -2.649  -7.434  33.955  1.00 34.43           H  
ATOM   3995  N   TYR A 247      -4.084  -4.335  32.580  1.00 33.31           N  
ATOM   3996  H   TYR A 247      -4.885  -4.294  31.967  1.00 33.31           H  
ATOM   3997  CA  TYR A 247      -3.698  -3.134  33.307  1.00 33.31           C  
ATOM   3998  HA  TYR A 247      -2.615  -3.020  33.267  1.00 33.31           H  
ATOM   3999  C   TYR A 247      -4.121  -3.264  34.782  1.00 33.31           C  
ATOM   4000  CB  TYR A 247      -4.329  -1.927  32.597  1.00 33.31           C  
ATOM   4001  HB2 TYR A 247      -3.896  -1.844  31.600  1.00 33.31           H  
ATOM   4002  HB3 TYR A 247      -5.396  -2.108  32.473  1.00 33.31           H  
ATOM   4003  O   TYR A 247      -5.312  -3.351  35.081  1.00 33.31           O  
ATOM   4004  CG  TYR A 247      -4.155  -0.608  33.314  1.00 33.31           C  
ATOM   4005  CD1 TYR A 247      -5.095  -0.249  34.295  1.00 33.31           C  
ATOM   4006  HD1 TYR A 247      -5.906  -0.920  34.538  1.00 33.31           H  
ATOM   4007  CD2 TYR A 247      -3.078   0.254  33.012  1.00 33.31           C  
ATOM   4008  HD2 TYR A 247      -2.355  -0.017  32.257  1.00 33.31           H  
ATOM   4009  CE1 TYR A 247      -4.951   0.953  34.993  1.00 33.31           C  
ATOM   4010  HE1 TYR A 247      -5.640   1.216  35.782  1.00 33.31           H  
ATOM   4011  CE2 TYR A 247      -2.951   1.482  33.696  1.00 33.31           C  
ATOM   4012  HE2 TYR A 247      -2.152   2.170  33.461  1.00 33.31           H  
ATOM   4013  OH  TYR A 247      -3.887   2.974  35.397  1.00 33.31           O  
ATOM   4014  HH  TYR A 247      -3.214   3.642  35.247  1.00 33.31           H  
ATOM   4015  CZ  TYR A 247      -3.888   1.820  34.697  1.00 33.31           C  
ATOM   4016  N   SER A 248      -3.155  -3.251  35.700  1.00 34.22           N  
ATOM   4017  H   SER A 248      -2.194  -3.291  35.389  1.00 34.22           H  
ATOM   4018  CA  SER A 248      -3.382  -3.109  37.142  1.00 34.22           C  
ATOM   4019  HA  SER A 248      -4.443  -2.953  37.332  1.00 34.22           H  
ATOM   4020  C   SER A 248      -2.624  -1.885  37.650  1.00 34.22           C  
ATOM   4021  CB  SER A 248      -2.969  -4.380  37.898  1.00 34.22           C  
ATOM   4022  HB2 SER A 248      -3.604  -5.208  37.582  1.00 34.22           H  
ATOM   4023  HB3 SER A 248      -3.107  -4.223  38.968  1.00 34.22           H  
ATOM   4024  O   SER A 248      -1.395  -1.868  37.644  1.00 34.22           O  
ATOM   4025  OG  SER A 248      -1.620  -4.712  37.644  1.00 34.22           O  
ATOM   4026  HG  SER A 248      -1.088  -3.920  37.753  1.00 34.22           H  
ATOM   4027  N   SER A 249      -3.348  -0.854  38.084  1.00 32.45           N  
ATOM   4028  H   SER A 249      -4.356  -0.908  38.055  1.00 32.45           H  
ATOM   4029  CA  SER A 249      -2.763   0.339  38.700  1.00 32.45           C  
ATOM   4030  HA  SER A 249      -1.892   0.656  38.127  1.00 32.45           H  
ATOM   4031  C   SER A 249      -2.329   0.035  40.138  1.00 32.45           C  
ATOM   4032  CB  SER A 249      -3.787   1.486  38.686  1.00 32.45           C  
ATOM   4033  HB2 SER A 249      -4.006   1.765  37.656  1.00 32.45           H  
ATOM   4034  HB3 SER A 249      -3.371   2.351  39.202  1.00 32.45           H  
ATOM   4035  O   SER A 249      -3.188  -0.233  40.981  1.00 32.45           O  
ATOM   4036  OG  SER A 249      -4.988   1.079  39.326  1.00 32.45           O  
ATOM   4037  HG  SER A 249      -4.721   0.672  40.153  1.00 32.45           H  
ATOM   4038  N   ILE A 250      -1.031   0.116  40.440  1.00 30.14           N  
ATOM   4039  H   ILE A 250      -0.371   0.295  39.697  1.00 30.14           H  
ATOM   4040  CA  ILE A 250      -0.529   0.231  41.818  1.00 30.14           C  
ATOM   4041  HA  ILE A 250      -1.341   0.044  42.521  1.00 30.14           H  
ATOM   4042  C   ILE A 250      -0.076   1.681  41.998  1.00 30.14           C  
ATOM   4043  CB  ILE A 250       0.586  -0.796  42.136  1.00 30.14           C  
ATOM   4044  HB  ILE A 250       1.434  -0.610  41.477  1.00 30.14           H  
ATOM   4045  O   ILE A 250       0.950   2.088  41.459  1.00 30.14           O  
ATOM   4046  CG1 ILE A 250       0.087  -2.243  41.903  1.00 30.14           C  
ATOM   4047 HG12 ILE A 250      -0.260  -2.338  40.874  1.00 30.14           H  
ATOM   4048 HG13 ILE A 250      -0.758  -2.446  42.561  1.00 30.14           H  
ATOM   4049  CG2 ILE A 250       1.050  -0.616  43.596  1.00 30.14           C  
ATOM   4050 HG21 ILE A 250       1.887  -1.280  43.810  1.00 30.14           H  
ATOM   4051 HG22 ILE A 250       1.408   0.400  43.764  1.00 30.14           H  
ATOM   4052 HG23 ILE A 250       0.234  -0.828  44.287  1.00 30.14           H  
ATOM   4053  CD1 ILE A 250       1.154  -3.325  42.117  1.00 30.14           C  
ATOM   4054 HD11 ILE A 250       2.042  -3.093  41.530  1.00 30.14           H  
ATOM   4055 HD12 ILE A 250       1.420  -3.399  43.172  1.00 30.14           H  
ATOM   4056 HD13 ILE A 250       0.757  -4.288  41.795  1.00 30.14           H  
ATOM   4057  N   PHE A 251      -0.869   2.475  42.720  1.00 29.34           N  
ATOM   4058  H   PHE A 251      -1.701   2.082  43.136  1.00 29.34           H  
ATOM   4059  CA  PHE A 251      -0.468   3.817  43.139  1.00 29.34           C  
ATOM   4060  HA  PHE A 251       0.015   4.330  42.308  1.00 29.34           H  
ATOM   4061  C   PHE A 251       0.548   3.679  44.279  1.00 29.34           C  
ATOM   4062  CB  PHE A 251      -1.700   4.636  43.559  1.00 29.34           C  
ATOM   4063  HB2 PHE A 251      -2.292   4.064  44.273  1.00 29.34           H  
ATOM   4064  HB3 PHE A 251      -1.356   5.532  44.076  1.00 29.34           H  
ATOM   4065  O   PHE A 251       0.207   3.190  45.357  1.00 29.34           O  
ATOM   4066  CG  PHE A 251      -2.581   5.073  42.401  1.00 29.34           C  
ATOM   4067  CD1 PHE A 251      -2.280   6.260  41.705  1.00 29.34           C  
ATOM   4068  HD1 PHE A 251      -1.435   6.863  42.001  1.00 29.34           H  
ATOM   4069  CD2 PHE A 251      -3.685   4.294  42.002  1.00 29.34           C  
ATOM   4070  HD2 PHE A 251      -3.919   3.382  42.531  1.00 29.34           H  
ATOM   4071  CE1 PHE A 251      -3.070   6.659  40.613  1.00 29.34           C  
ATOM   4072  HE1 PHE A 251      -2.820   7.560  40.071  1.00 29.34           H  
ATOM   4073  CE2 PHE A 251      -4.474   4.693  40.907  1.00 29.34           C  
ATOM   4074  HE2 PHE A 251      -5.305   4.081  40.589  1.00 29.34           H  
ATOM   4075  CZ  PHE A 251      -4.163   5.874  40.209  1.00 29.34           C  
ATOM   4076  HZ  PHE A 251      -4.747   6.171  39.351  1.00 29.34           H  
ATOM   4077  N   HIS A 252       1.795   4.081  44.038  1.00 27.60           N  
ATOM   4078  H   HIS A 252       2.021   4.457  43.128  1.00 27.60           H  
ATOM   4079  CA  HIS A 252       2.825   4.153  45.069  1.00 27.60           C  
ATOM   4080  HA  HIS A 252       2.542   3.530  45.917  1.00 27.60           H  
ATOM   4081  C   HIS A 252       2.952   5.589  45.575  1.00 27.60           C  
ATOM   4082  CB  HIS A 252       4.167   3.621  44.541  1.00 27.60           C  
ATOM   4083  HB2 HIS A 252       4.350   4.013  43.541  1.00 27.60           H  
ATOM   4084  HB3 HIS A 252       4.966   3.987  45.186  1.00 27.60           H  
ATOM   4085  O   HIS A 252       3.587   6.404  44.928  1.00 27.60           O  
ATOM   4086  CG  HIS A 252       4.255   2.118  44.528  1.00 27.60           C  
ATOM   4087  CD2 HIS A 252       4.322   1.308  43.427  1.00 27.60           C  
ATOM   4088  HD2 HIS A 252       4.294   1.634  42.398  1.00 27.60           H  
ATOM   4089  ND1 HIS A 252       4.326   1.302  45.637  1.00 27.60           N  
ATOM   4090  HD1 HIS A 252       4.334   1.602  46.601  1.00 27.60           H  
ATOM   4091  CE1 HIS A 252       4.435   0.033  45.212  1.00 27.60           C  
ATOM   4092  HE1 HIS A 252       4.523  -0.831  45.853  1.00 27.60           H  
ATOM   4093  NE2 HIS A 252       4.439  -0.014  43.872  1.00 27.60           N  
ATOM   4094  N   ASP A 253       2.388   5.835  46.757  1.00 26.16           N  
ATOM   4095  H   ASP A 253       1.725   5.158  47.104  1.00 26.16           H  
ATOM   4096  CA  ASP A 253       2.811   6.888  47.695  1.00 26.16           C  
ATOM   4097  HA  ASP A 253       3.860   7.117  47.507  1.00 26.16           H  
ATOM   4098  C   ASP A 253       2.766   6.324  49.129  1.00 26.16           C  
ATOM   4099  CB  ASP A 253       1.995   8.189  47.518  1.00 26.16           C  
ATOM   4100  HB2 ASP A 253       1.894   8.700  48.476  1.00 26.16           H  
ATOM   4101  HB3 ASP A 253       0.990   7.942  47.177  1.00 26.16           H  
ATOM   4102  O   ASP A 253       2.204   6.901  50.059  1.00 26.16           O  
ATOM   4103  CG  ASP A 253       2.632   9.216  46.573  1.00 26.16           C  
ATOM   4104  OD1 ASP A 253       3.867   9.170  46.379  1.00 26.16           O  
ATOM   4105  OD2 ASP A 253       1.864  10.085  46.104  1.00 26.16           O  
ATOM   4106  N   ASN A 254       3.297   5.110  49.328  1.00 27.67           N  
ATOM   4107  H   ASN A 254       3.722   4.642  48.540  1.00 27.67           H  
ATOM   4108  CA  ASN A 254       3.573   4.621  50.678  1.00 27.67           C  
ATOM   4109  HA  ASN A 254       3.953   5.481  51.230  1.00 27.67           H  
ATOM   4110  C   ASN A 254       4.638   3.505  50.684  1.00 27.67           C  
ATOM   4111  CB  ASN A 254       2.262   4.186  51.374  1.00 27.67           C  
ATOM   4112  HB2 ASN A 254       2.270   3.120  51.600  1.00 27.67           H  
ATOM   4113  HB3 ASN A 254       1.406   4.380  50.727  1.00 27.67           H  
ATOM   4114  O   ASN A 254       4.336   2.382  50.272  1.00 27.67           O  
ATOM   4115  CG  ASN A 254       2.081   4.944  52.676  1.00 27.67           C  
ATOM   4116  ND2 ASN A 254       0.954   5.576  52.888  1.00 27.67           N  
ATOM   4117 HD21 ASN A 254       0.385   5.782  52.080  1.00 27.67           H  
ATOM   4118 HD22 ASN A 254       0.958   6.191  53.689  1.00 27.67           H  
ATOM   4119  OD1 ASN A 254       2.956   4.960  53.525  1.00 27.67           O  
ATOM   4120  N   PRO A 255       5.861   3.753  51.194  1.00 28.00           N  
ATOM   4121  CA  PRO A 255       6.912   2.738  51.353  1.00 28.00           C  
ATOM   4122  HA  PRO A 255       7.048   2.220  50.403  1.00 28.00           H  
ATOM   4123  C   PRO A 255       6.593   1.654  52.409  1.00 28.00           C  
ATOM   4124  CB  PRO A 255       8.193   3.531  51.657  1.00 28.00           C  
ATOM   4125  HB2 PRO A 255       8.701   3.761  50.721  1.00 28.00           H  
ATOM   4126  HB3 PRO A 255       8.872   2.999  52.325  1.00 28.00           H  
ATOM   4127  O   PRO A 255       7.449   0.846  52.746  1.00 28.00           O  
ATOM   4128  CG  PRO A 255       7.694   4.829  52.285  1.00 28.00           C  
ATOM   4129  HG2 PRO A 255       8.382   5.656  52.109  1.00 28.00           H  
ATOM   4130  HG3 PRO A 255       7.542   4.680  53.354  1.00 28.00           H  
ATOM   4131  CD  PRO A 255       6.348   5.062  51.611  1.00 28.00           C  
ATOM   4132  HD2 PRO A 255       6.480   5.698  50.735  1.00 28.00           H  
ATOM   4133  HD3 PRO A 255       5.678   5.538  52.327  1.00 28.00           H  
ATOM   4134  N   SER A 256       5.362   1.601  52.930  1.00 29.37           N  
ATOM   4135  H   SER A 256       4.679   2.259  52.583  1.00 29.37           H  
ATOM   4136  CA  SER A 256       4.944   0.732  54.040  1.00 29.37           C  
ATOM   4137  HA  SER A 256       5.835   0.307  54.503  1.00 29.37           H  
ATOM   4138  C   SER A 256       4.065  -0.464  53.639  1.00 29.37           C  
ATOM   4139  CB  SER A 256       4.259   1.594  55.105  1.00 29.37           C  
ATOM   4140  HB2 SER A 256       3.956   0.966  55.942  1.00 29.37           H  
ATOM   4141  HB3 SER A 256       4.963   2.342  55.469  1.00 29.37           H  
ATOM   4142  O   SER A 256       3.640  -1.236  54.505  1.00 29.37           O  
ATOM   4143  OG  SER A 256       3.119   2.246  54.564  1.00 29.37           O  
ATOM   4144  HG  SER A 256       3.295   3.187  54.481  1.00 29.37           H  
ATOM   4145  N   VAL A 257       3.773  -0.665  52.348  1.00 30.32           N  
ATOM   4146  H   VAL A 257       4.158  -0.031  51.662  1.00 30.32           H  
ATOM   4147  CA  VAL A 257       2.977  -1.819  51.891  1.00 30.32           C  
ATOM   4148  HA  VAL A 257       2.273  -2.075  52.682  1.00 30.32           H  
ATOM   4149  C   VAL A 257       3.887  -3.032  51.711  1.00 30.32           C  
ATOM   4150  CB  VAL A 257       2.112  -1.510  50.652  1.00 30.32           C  
ATOM   4151  HB  VAL A 257       2.747  -1.373  49.777  1.00 30.32           H  
ATOM   4152  O   VAL A 257       4.305  -3.372  50.608  1.00 30.32           O  
ATOM   4153  CG1 VAL A 257       1.118  -2.654  50.390  1.00 30.32           C  
ATOM   4154 HG11 VAL A 257       0.512  -2.420  49.515  1.00 30.32           H  
ATOM   4155 HG12 VAL A 257       0.467  -2.800  51.253  1.00 30.32           H  
ATOM   4156 HG13 VAL A 257       1.657  -3.579  50.187  1.00 30.32           H  
ATOM   4157  CG2 VAL A 257       1.285  -0.232  50.857  1.00 30.32           C  
ATOM   4158 HG21 VAL A 257       1.947   0.631  50.937  1.00 30.32           H  
ATOM   4159 HG22 VAL A 257       0.634  -0.073  49.998  1.00 30.32           H  
ATOM   4160 HG23 VAL A 257       0.683  -0.310  51.762  1.00 30.32           H  
ATOM   4161  N   ALA A 258       4.204  -3.688  52.827  1.00 25.55           N  
ATOM   4162  H   ALA A 258       3.932  -3.283  53.712  1.00 25.55           H  
ATOM   4163  CA  ALA A 258       4.775  -5.025  52.816  1.00 25.55           C  
ATOM   4164  HA  ALA A 258       5.732  -4.992  52.295  1.00 25.55           H  
ATOM   4165  C   ALA A 258       3.827  -5.970  52.059  1.00 25.55           C  
ATOM   4166  CB  ALA A 258       5.021  -5.482  54.260  1.00 25.55           C  
ATOM   4167  HB1 ALA A 258       5.449  -6.485  54.258  1.00 25.55           H  
ATOM   4168  HB2 ALA A 258       5.721  -4.803  54.749  1.00 25.55           H  
ATOM   4169  HB3 ALA A 258       4.083  -5.498  54.814  1.00 25.55           H  
ATOM   4170  O   ALA A 258       2.652  -6.110  52.413  1.00 25.55           O  
ATOM   4171  N   TYR A 259       4.351  -6.597  51.007  1.00 28.58           N  
ATOM   4172  H   TYR A 259       5.303  -6.371  50.756  1.00 28.58           H  
ATOM   4173  CA  TYR A 259       3.721  -7.693  50.279  1.00 28.58           C  
ATOM   4174  HA  TYR A 259       2.761  -7.360  49.885  1.00 28.58           H  
ATOM   4175  C   TYR A 259       3.499  -8.840  51.274  1.00 28.58           C  
ATOM   4176  CB  TYR A 259       4.646  -8.086  49.103  1.00 28.58           C  
ATOM   4177  HB2 TYR A 259       5.205  -8.993  49.335  1.00 28.58           H  
ATOM   4178  HB3 TYR A 259       5.400  -7.312  48.962  1.00 28.58           H  
ATOM   4179  O   TYR A 259       4.416  -9.600  51.573  1.00 28.58           O  
ATOM   4180  CG  TYR A 259       3.959  -8.275  47.766  1.00 28.58           C  
ATOM   4181  CD1 TYR A 259       3.523  -9.550  47.358  1.00 28.58           C  
ATOM   4182  HD1 TYR A 259       3.641 -10.399  48.016  1.00 28.58           H  
ATOM   4183  CD2 TYR A 259       3.822  -7.173  46.900  1.00 28.58           C  
ATOM   4184  HD2 TYR A 259       4.166  -6.198  47.210  1.00 28.58           H  
ATOM   4185  CE1 TYR A 259       2.960  -9.724  46.078  1.00 28.58           C  
ATOM   4186  HE1 TYR A 259       2.631 -10.699  45.749  1.00 28.58           H  
ATOM   4187  CE2 TYR A 259       3.264  -7.343  45.619  1.00 28.58           C  
ATOM   4188  HE2 TYR A 259       3.173  -6.499  44.952  1.00 28.58           H  
ATOM   4189  OH  TYR A 259       2.312  -8.798  43.963  1.00 28.58           O  
ATOM   4190  HH  TYR A 259       2.305  -7.983  43.457  1.00 28.58           H  
ATOM   4191  CZ  TYR A 259       2.836  -8.623  45.204  1.00 28.58           C  
ATOM   4192  N   ASN A 260       2.308  -8.928  51.867  1.00 27.27           N  
ATOM   4193  H   ASN A 260       1.610  -8.225  51.672  1.00 27.27           H  
ATOM   4194  CA  ASN A 260       1.981 -10.047  52.739  1.00 27.27           C  
ATOM   4195  HA  ASN A 260       2.902 -10.375  53.221  1.00 27.27           H  
ATOM   4196  C   ASN A 260       1.482 -11.187  51.848  1.00 27.27           C  
ATOM   4197  CB  ASN A 260       1.009  -9.605  53.851  1.00 27.27           C  
ATOM   4198  HB2 ASN A 260       1.223  -8.570  54.118  1.00 27.27           H  
ATOM   4199  HB3 ASN A 260      -0.020  -9.669  53.496  1.00 27.27           H  
ATOM   4200  O   ASN A 260       0.439 -11.062  51.205  1.00 27.27           O  
ATOM   4201  CG  ASN A 260       1.166 -10.431  55.119  1.00 27.27           C  
ATOM   4202  ND2 ASN A 260       0.390 -10.155  56.140  1.00 27.27           N  
ATOM   4203 HD21 ASN A 260       0.526 -10.746  56.947  1.00 27.27           H  
ATOM   4204 HD22 ASN A 260      -0.320  -9.439  56.078  1.00 27.27           H  
ATOM   4205  OD1 ASN A 260       1.984 -11.322  55.226  1.00 27.27           O  
ATOM   4206  N   SER A 261       2.233 -12.285  51.802  1.00 26.35           N  
ATOM   4207  H   SER A 261       3.030 -12.324  52.422  1.00 26.35           H  
ATOM   4208  CA  SER A 261       2.066 -13.457  50.925  1.00 26.35           C  
ATOM   4209  HA  SER A 261       2.110 -13.119  49.890  1.00 26.35           H  
ATOM   4210  C   SER A 261       0.739 -14.224  51.081  1.00 26.35           C  
ATOM   4211  CB  SER A 261       3.257 -14.397  51.170  1.00 26.35           C  
ATOM   4212  HB2 SER A 261       4.168 -13.913  50.818  1.00 26.35           H  
ATOM   4213  HB3 SER A 261       3.122 -15.327  50.618  1.00 26.35           H  
ATOM   4214  O   SER A 261       0.564 -15.281  50.483  1.00 26.35           O  
ATOM   4215  OG  SER A 261       3.384 -14.666  52.557  1.00 26.35           O  
ATOM   4216  HG  SER A 261       4.128 -15.258  52.688  1.00 26.35           H  
ATOM   4217  N   GLN A 262      -0.214 -13.704  51.860  1.00 29.76           N  
ATOM   4218  H   GLN A 262      -0.024 -12.795  52.256  1.00 29.76           H  
ATOM   4219  CA  GLN A 262      -1.468 -14.367  52.224  1.00 29.76           C  
ATOM   4220  HA  GLN A 262      -1.442 -15.396  51.864  1.00 29.76           H  
ATOM   4221  C   GLN A 262      -2.733 -13.746  51.601  1.00 29.76           C  
ATOM   4222  CB  GLN A 262      -1.573 -14.420  53.757  1.00 29.76           C  
ATOM   4223  HB2 GLN A 262      -2.536 -14.854  54.023  1.00 29.76           H  
ATOM   4224  HB3 GLN A 262      -1.527 -13.409  54.162  1.00 29.76           H  
ATOM   4225  O   GLN A 262      -3.813 -14.312  51.754  1.00 29.76           O  
ATOM   4226  CG  GLN A 262      -0.467 -15.283  54.390  1.00 29.76           C  
ATOM   4227  HG2 GLN A 262       0.504 -14.811  54.241  1.00 29.76           H  
ATOM   4228  HG3 GLN A 262      -0.452 -16.256  53.900  1.00 29.76           H  
ATOM   4229  CD  GLN A 262      -0.671 -15.502  55.886  1.00 29.76           C  
ATOM   4230  NE2 GLN A 262       0.090 -16.386  56.492  1.00 29.76           N  
ATOM   4231 HE21 GLN A 262      -0.041 -16.485  57.489  1.00 29.76           H  
ATOM   4232 HE22 GLN A 262       0.815 -16.875  55.987  1.00 29.76           H  
ATOM   4233  OE1 GLN A 262      -1.508 -14.898  56.538  1.00 29.76           O  
ATOM   4234  N   ALA A 263      -2.647 -12.610  50.899  1.00 33.26           N  
ATOM   4235  H   ALA A 263      -1.738 -12.196  50.746  1.00 33.26           H  
ATOM   4236  CA  ALA A 263      -3.811 -11.982  50.265  1.00 33.26           C  
ATOM   4237  HA  ALA A 263      -4.723 -12.349  50.736  1.00 33.26           H  
ATOM   4238  C   ALA A 263      -3.891 -12.341  48.770  1.00 33.26           C  
ATOM   4239  CB  ALA A 263      -3.767 -10.470  50.522  1.00 33.26           C  
ATOM   4240  HB1 ALA A 263      -4.633  -9.995  50.062  1.00 33.26           H  
ATOM   4241  HB2 ALA A 263      -2.861 -10.047  50.087  1.00 33.26           H  
ATOM   4242  HB3 ALA A 263      -3.778 -10.276  51.595  1.00 33.26           H  
ATOM   4243  O   ALA A 263      -3.134 -11.820  47.958  1.00 33.26           O  
ATOM   4244  N   THR A 264      -4.832 -13.211  48.388  1.00 37.24           N  
ATOM   4245  H   THR A 264      -5.400 -13.658  49.094  1.00 37.24           H  
ATOM   4246  CA  THR A 264      -5.125 -13.554  46.977  1.00 37.24           C  
ATOM   4247  HA  THR A 264      -4.182 -13.638  46.436  1.00 37.24           H  
ATOM   4248  C   THR A 264      -5.953 -12.495  46.238  1.00 37.24           C  
ATOM   4249  CB  THR A 264      -5.858 -14.901  46.880  1.00 37.24           C  
ATOM   4250  HB  THR A 264      -6.164 -15.077  45.849  1.00 37.24           H  
ATOM   4251  O   THR A 264      -6.312 -12.694  45.077  1.00 37.24           O  
ATOM   4252  CG2 THR A 264      -4.961 -16.066  47.303  1.00 37.24           C  
ATOM   4253 HG21 THR A 264      -4.668 -15.955  48.347  1.00 37.24           H  
ATOM   4254 HG22 THR A 264      -4.068 -16.089  46.679  1.00 37.24           H  
ATOM   4255 HG23 THR A 264      -5.506 -17.003  47.189  1.00 37.24           H  
ATOM   4256  OG1 THR A 264      -7.005 -14.911  47.706  1.00 37.24           O  
ATOM   4257  HG1 THR A 264      -7.621 -14.250  47.381  1.00 37.24           H  
ATOM   4258  N   ASP A 265      -6.279 -11.395  46.916  1.00 40.07           N  
ATOM   4259  H   ASP A 265      -5.827 -11.240  47.806  1.00 40.07           H  
ATOM   4260  CA  ASP A 265      -7.287 -10.418  46.520  1.00 40.07           C  
ATOM   4261  HA  ASP A 265      -7.688 -10.682  45.541  1.00 40.07           H  
ATOM   4262  C   ASP A 265      -6.662  -9.013  46.406  1.00 40.07           C  
ATOM   4263  CB  ASP A 265      -8.450 -10.461  47.533  1.00 40.07           C  
ATOM   4264  HB2 ASP A 265      -9.101  -9.607  47.349  1.00 40.07           H  
ATOM   4265  HB3 ASP A 265      -8.046 -10.345  48.538  1.00 40.07           H  
ATOM   4266  O   ASP A 265      -5.826  -8.613  47.218  1.00 40.07           O  
ATOM   4267  CG  ASP A 265      -9.317 -11.735  47.489  1.00 40.07           C  
ATOM   4268  OD1 ASP A 265      -9.074 -12.639  46.651  1.00 40.07           O  
ATOM   4269  OD2 ASP A 265     -10.295 -11.776  48.269  1.00 40.07           O  
ATOM   4270  N   LEU A 266      -7.084  -8.254  45.393  1.00 41.05           N  
ATOM   4271  H   LEU A 266      -7.859  -8.612  44.853  1.00 41.05           H  
ATOM   4272  CA  LEU A 266      -6.676  -6.875  45.127  1.00 41.05           C  
ATOM   4273  HA  LEU A 266      -5.589  -6.823  45.182  1.00 41.05           H  
ATOM   4274  C   LEU A 266      -7.270  -5.931  46.180  1.00 41.05           C  
ATOM   4275  CB  LEU A 266      -7.126  -6.508  43.698  1.00 41.05           C  
ATOM   4276  HB2 LEU A 266      -6.620  -7.167  42.992  1.00 41.05           H  
ATOM   4277  HB3 LEU A 266      -8.192  -6.721  43.616  1.00 41.05           H  
ATOM   4278  O   LEU A 266      -8.477  -5.933  46.427  1.00 41.05           O  
ATOM   4279  CG  LEU A 266      -6.886  -5.045  43.274  1.00 41.05           C  
ATOM   4280  HG  LEU A 266      -7.247  -4.363  44.045  1.00 41.05           H  
ATOM   4281  CD1 LEU A 266      -5.401  -4.777  43.028  1.00 41.05           C  
ATOM   4282 HD11 LEU A 266      -5.025  -5.436  42.245  1.00 41.05           H  
ATOM   4283 HD12 LEU A 266      -4.834  -4.947  43.943  1.00 41.05           H  
ATOM   4284 HD13 LEU A 266      -5.258  -3.740  42.725  1.00 41.05           H  
ATOM   4285  CD2 LEU A 266      -7.656  -4.740  41.989  1.00 41.05           C  
ATOM   4286 HD21 LEU A 266      -7.377  -5.452  41.212  1.00 41.05           H  
ATOM   4287 HD22 LEU A 266      -8.726  -4.821  42.178  1.00 41.05           H  
ATOM   4288 HD23 LEU A 266      -7.426  -3.731  41.646  1.00 41.05           H  
ATOM   4289  N   ILE A 267      -6.431  -5.070  46.757  1.00 42.52           N  
ATOM   4290  H   ILE A 267      -5.453  -5.110  46.506  1.00 42.52           H  
ATOM   4291  CA  ILE A 267      -6.854  -4.040  47.710  1.00 42.52           C  
ATOM   4292  HA  ILE A 267      -7.881  -4.252  48.009  1.00 42.52           H  
ATOM   4293  C   ILE A 267      -6.828  -2.674  47.020  1.00 42.52           C  
ATOM   4294  CB  ILE A 267      -6.008  -4.078  49.002  1.00 42.52           C  
ATOM   4295  HB  ILE A 267      -4.964  -3.913  48.736  1.00 42.52           H  
ATOM   4296  O   ILE A 267      -5.785  -2.250  46.531  1.00 42.52           O  
ATOM   4297  CG1 ILE A 267      -6.134  -5.456  49.699  1.00 42.52           C  
ATOM   4298 HG12 ILE A 267      -5.975  -6.253  48.973  1.00 42.52           H  
ATOM   4299 HG13 ILE A 267      -7.142  -5.573  50.095  1.00 42.52           H  
ATOM   4300  CG2 ILE A 267      -6.461  -2.948  49.952  1.00 42.52           C  
ATOM   4301 HG21 ILE A 267      -5.893  -2.977  50.882  1.00 42.52           H  
ATOM   4302 HG22 ILE A 267      -7.524  -3.050  50.171  1.00 42.52           H  
ATOM   4303 HG23 ILE A 267      -6.281  -1.975  49.496  1.00 42.52           H  
ATOM   4304  CD1 ILE A 267      -5.111  -5.684  50.821  1.00 42.52           C  
ATOM   4305 HD11 ILE A 267      -4.102  -5.611  50.416  1.00 42.52           H  
ATOM   4306 HD12 ILE A 267      -5.252  -6.683  51.234  1.00 42.52           H  
ATOM   4307 HD13 ILE A 267      -5.228  -4.955  51.623  1.00 42.52           H  
ATOM   4308  N   LEU A 268      -7.957  -1.961  47.017  1.00 40.59           N  
ATOM   4309  H   LEU A 268      -8.766  -2.372  47.459  1.00 40.59           H  
ATOM   4310  CA  LEU A 268      -8.037  -0.568  46.561  1.00 40.59           C  
ATOM   4311  HA  LEU A 268      -7.097  -0.283  46.089  1.00 40.59           H  
ATOM   4312  C   LEU A 268      -8.246   0.338  47.774  1.00 40.59           C  
ATOM   4313  CB  LEU A 268      -9.159  -0.376  45.524  1.00 40.59           C  
ATOM   4314  HB2 LEU A 268     -10.119  -0.487  46.028  1.00 40.59           H  
ATOM   4315  HB3 LEU A 268      -9.117   0.651  45.163  1.00 40.59           H  
ATOM   4316  O   LEU A 268      -9.232   0.177  48.489  1.00 40.59           O  
ATOM   4317  CG  LEU A 268      -9.125  -1.328  44.316  1.00 40.59           C  
ATOM   4318  HG  LEU A 268      -9.064  -2.364  44.649  1.00 40.59           H  
ATOM   4319  CD1 LEU A 268     -10.413  -1.170  43.505  1.00 40.59           C  
ATOM   4320 HD11 LEU A 268     -10.386  -1.849  42.653  1.00 40.59           H  
ATOM   4321 HD12 LEU A 268     -11.270  -1.427  44.128  1.00 40.59           H  
ATOM   4322 HD13 LEU A 268     -10.507  -0.144  43.149  1.00 40.59           H  
ATOM   4323  CD2 LEU A 268      -7.933  -1.013  43.415  1.00 40.59           C  
ATOM   4324 HD21 LEU A 268      -7.944   0.034  43.114  1.00 40.59           H  
ATOM   4325 HD22 LEU A 268      -7.004  -1.227  43.946  1.00 40.59           H  
ATOM   4326 HD23 LEU A 268      -7.966  -1.642  42.525  1.00 40.59           H  
ATOM   4327  N   TYR A 269      -7.336   1.279  48.010  1.00 40.64           N  
ATOM   4328  H   TYR A 269      -6.566   1.394  47.367  1.00 40.64           H  
ATOM   4329  CA  TYR A 269      -7.381   2.183  49.159  1.00 40.64           C  
ATOM   4330  HA  TYR A 269      -8.309   2.020  49.708  1.00 40.64           H  
ATOM   4331  C   TYR A 269      -7.368   3.640  48.698  1.00 40.64           C  
ATOM   4332  CB  TYR A 269      -6.210   1.869  50.100  1.00 40.64           C  
ATOM   4333  HB2 TYR A 269      -6.244   0.810  50.357  1.00 40.64           H  
ATOM   4334  HB3 TYR A 269      -5.274   2.050  49.572  1.00 40.64           H  
ATOM   4335  O   TYR A 269      -6.514   4.012  47.899  1.00 40.64           O  
ATOM   4336  CG  TYR A 269      -6.222   2.661  51.394  1.00 40.64           C  
ATOM   4337  CD1 TYR A 269      -5.168   3.539  51.716  1.00 40.64           C  
ATOM   4338  HD1 TYR A 269      -4.346   3.671  51.029  1.00 40.64           H  
ATOM   4339  CD2 TYR A 269      -7.304   2.518  52.278  1.00 40.64           C  
ATOM   4340  HD2 TYR A 269      -8.124   1.869  52.009  1.00 40.64           H  
ATOM   4341  CE1 TYR A 269      -5.185   4.244  52.937  1.00 40.64           C  
ATOM   4342  HE1 TYR A 269      -4.371   4.908  53.186  1.00 40.64           H  
ATOM   4343  CE2 TYR A 269      -7.338   3.231  53.486  1.00 40.64           C  
ATOM   4344  HE2 TYR A 269      -8.194   3.158  54.141  1.00 40.64           H  
ATOM   4345  OH  TYR A 269      -6.298   4.712  55.029  1.00 40.64           O  
ATOM   4346  HH  TYR A 269      -5.686   5.451  55.067  1.00 40.64           H  
ATOM   4347  CZ  TYR A 269      -6.268   4.079  53.829  1.00 40.64           C  
ATOM   4348  N   ASP A 270      -8.299   4.454  49.197  1.00 40.44           N  
ATOM   4349  H   ASP A 270      -9.000   4.077  49.818  1.00 40.44           H  
ATOM   4350  CA  ASP A 270      -8.423   5.878  48.835  1.00 40.44           C  
ATOM   4351  HA  ASP A 270      -7.720   6.091  48.028  1.00 40.44           H  
ATOM   4352  C   ASP A 270      -8.034   6.848  49.969  1.00 40.44           C  
ATOM   4353  CB  ASP A 270      -9.827   6.157  48.264  1.00 40.44           C  
ATOM   4354  HB2 ASP A 270      -9.814   7.133  47.778  1.00 40.44           H  
ATOM   4355  HB3 ASP A 270     -10.047   5.416  47.496  1.00 40.44           H  
ATOM   4356  O   ASP A 270      -8.270   8.049  49.869  1.00 40.44           O  
ATOM   4357  CG  ASP A 270     -10.959   6.154  49.300  1.00 40.44           C  
ATOM   4358  OD1 ASP A 270     -10.674   5.992  50.510  1.00 40.44           O  
ATOM   4359  OD2 ASP A 270     -12.129   6.270  48.865  1.00 40.44           O  
ATOM   4360  N   GLY A 271      -7.453   6.336  51.059  1.00 38.72           N  
ATOM   4361  H   GLY A 271      -7.275   5.342  51.065  1.00 38.72           H  
ATOM   4362  CA  GLY A 271      -7.122   7.114  52.258  1.00 38.72           C  
ATOM   4363  HA2 GLY A 271      -6.182   6.754  52.675  1.00 38.72           H  
ATOM   4364  HA3 GLY A 271      -6.979   8.158  51.980  1.00 38.72           H  
ATOM   4365  C   GLY A 271      -8.193   7.072  53.355  1.00 38.72           C  
ATOM   4366  O   GLY A 271      -7.860   7.275  54.521  1.00 38.72           O  
ATOM   4367  N   GLN A 272      -9.445   6.740  53.028  1.00 44.53           N  
ATOM   4368  H   GLN A 272      -9.665   6.621  52.049  1.00 44.53           H  
ATOM   4369  CA  GLN A 272     -10.552   6.625  53.989  1.00 44.53           C  
ATOM   4370  HA  GLN A 272     -10.181   6.754  55.006  1.00 44.53           H  
ATOM   4371  C   GLN A 272     -11.226   5.252  53.940  1.00 44.53           C  
ATOM   4372  CB  GLN A 272     -11.584   7.728  53.713  1.00 44.53           C  
ATOM   4373  HB2 GLN A 272     -12.438   7.578  54.374  1.00 44.53           H  
ATOM   4374  HB3 GLN A 272     -11.930   7.655  52.681  1.00 44.53           H  
ATOM   4375  O   GLN A 272     -11.730   4.763  54.947  1.00 44.53           O  
ATOM   4376  CG  GLN A 272     -11.012   9.132  53.966  1.00 44.53           C  
ATOM   4377  HG2 GLN A 272     -10.202   9.331  53.264  1.00 44.53           H  
ATOM   4378  HG3 GLN A 272     -10.605   9.173  54.976  1.00 44.53           H  
ATOM   4379  CD  GLN A 272     -12.047  10.243  53.818  1.00 44.53           C  
ATOM   4380  NE2 GLN A 272     -11.692  11.462  54.161  1.00 44.53           N  
ATOM   4381 HE21 GLN A 272     -12.389  12.183  54.043  1.00 44.53           H  
ATOM   4382 HE22 GLN A 272     -10.751  11.655  54.473  1.00 44.53           H  
ATOM   4383  OE1 GLN A 272     -13.184  10.054  53.413  1.00 44.53           O  
ATOM   4384  N   ILE A 273     -11.217   4.595  52.788  1.00 41.04           N  
ATOM   4385  H   ILE A 273     -10.850   5.075  51.979  1.00 41.04           H  
ATOM   4386  CA  ILE A 273     -11.921   3.347  52.529  1.00 41.04           C  
ATOM   4387  HA  ILE A 273     -12.251   2.929  53.480  1.00 41.04           H  
ATOM   4388  C   ILE A 273     -10.955   2.367  51.876  1.00 41.04           C  
ATOM   4389  CB  ILE A 273     -13.175   3.604  51.661  1.00 41.04           C  
ATOM   4390  HB  ILE A 273     -12.856   4.039  50.713  1.00 41.04           H  
ATOM   4391  O   ILE A 273     -10.237   2.708  50.940  1.00 41.04           O  
ATOM   4392  CG1 ILE A 273     -14.125   4.605  52.366  1.00 41.04           C  
ATOM   4393 HG12 ILE A 273     -14.438   4.196  53.326  1.00 41.04           H  
ATOM   4394 HG13 ILE A 273     -13.591   5.537  52.552  1.00 41.04           H  
ATOM   4395  CG2 ILE A 273     -13.905   2.278  51.364  1.00 41.04           C  
ATOM   4396 HG21 ILE A 273     -14.764   2.460  50.718  1.00 41.04           H  
ATOM   4397 HG22 ILE A 273     -13.248   1.593  50.829  1.00 41.04           H  
ATOM   4398 HG23 ILE A 273     -14.236   1.818  52.295  1.00 41.04           H  
ATOM   4399  CD1 ILE A 273     -15.368   4.988  51.556  1.00 41.04           C  
ATOM   4400 HD11 ILE A 273     -15.886   5.804  52.059  1.00 41.04           H  
ATOM   4401 HD12 ILE A 273     -16.051   4.142  51.478  1.00 41.04           H  
ATOM   4402 HD13 ILE A 273     -15.072   5.318  50.560  1.00 41.04           H  
ATOM   4403  N   ALA A 274     -10.956   1.127  52.362  1.00 44.24           N  
ATOM   4404  H   ALA A 274     -11.603   0.920  53.110  1.00 44.24           H  
ATOM   4405  CA  ALA A 274     -10.283   0.013  51.709  1.00 44.24           C  
ATOM   4406  HA  ALA A 274      -9.667   0.396  50.895  1.00 44.24           H  
ATOM   4407  C   ALA A 274     -11.326  -0.931  51.094  1.00 44.24           C  
ATOM   4408  CB  ALA A 274      -9.333  -0.674  52.695  1.00 44.24           C  
ATOM   4409  HB1 ALA A 274      -8.659  -1.325  52.138  1.00 44.24           H  
ATOM   4410  HB2 ALA A 274      -8.734   0.065  53.228  1.00 44.24           H  
ATOM   4411  HB3 ALA A 274      -9.897  -1.263  53.418  1.00 44.24           H  
ATOM   4412  O   ALA A 274     -12.279  -1.338  51.760  1.00 44.24           O  
ATOM   4413  N   LEU A 275     -11.153  -1.281  49.826  1.00 44.73           N  
ATOM   4414  H   LEU A 275     -10.365  -0.882  49.336  1.00 44.73           H  
ATOM   4415  CA  LEU A 275     -11.953  -2.259  49.098  1.00 44.73           C  
ATOM   4416  HA  LEU A 275     -12.843  -2.520  49.670  1.00 44.73           H  
ATOM   4417  C   LEU A 275     -11.115  -3.507  48.897  1.00 44.73           C  
ATOM   4418  CB  LEU A 275     -12.373  -1.710  47.727  1.00 44.73           C  
ATOM   4419  HB2 LEU A 275     -11.460  -1.537  47.156  1.00 44.73           H  
ATOM   4420  HB3 LEU A 275     -12.936  -2.479  47.198  1.00 44.73           H  
ATOM   4421  O   LEU A 275      -9.965  -3.408  48.484  1.00 44.73           O  
ATOM   4422  CG  LEU A 275     -13.198  -0.416  47.759  1.00 44.73           C  
ATOM   4423  HG  LEU A 275     -12.727   0.321  48.409  1.00 44.73           H  
ATOM   4424  CD1 LEU A 275     -13.310   0.183  46.358  1.00 44.73           C  
ATOM   4425 HD11 LEU A 275     -13.759  -0.538  45.675  1.00 44.73           H  
ATOM   4426 HD12 LEU A 275     -12.316   0.451  46.001  1.00 44.73           H  
ATOM   4427 HD13 LEU A 275     -13.916   1.088  46.396  1.00 44.73           H  
ATOM   4428  CD2 LEU A 275     -14.605  -0.710  48.265  1.00 44.73           C  
ATOM   4429 HD21 LEU A 275     -15.191   0.210  48.275  1.00 44.73           H  
ATOM   4430 HD22 LEU A 275     -15.089  -1.450  47.627  1.00 44.73           H  
ATOM   4431 HD23 LEU A 275     -14.533  -1.088  49.284  1.00 44.73           H  
ATOM   4432  N   MET A 276     -11.710  -4.666  49.134  1.00 48.39           N  
ATOM   4433  H   MET A 276     -12.672  -4.660  49.443  1.00 48.39           H  
ATOM   4434  CA  MET A 276     -11.095  -5.946  48.813  1.00 48.39           C  
ATOM   4435  HA  MET A 276     -10.053  -5.801  48.529  1.00 48.39           H  
ATOM   4436  C   MET A 276     -11.833  -6.559  47.628  1.00 48.39           C  
ATOM   4437  CB  MET A 276     -11.114  -6.816  50.061  1.00 48.39           C  
ATOM   4438  HB2 MET A 276     -12.148  -7.061  50.304  1.00 48.39           H  
ATOM   4439  HB3 MET A 276     -10.695  -6.241  50.887  1.00 48.39           H  
ATOM   4440  O   MET A 276     -13.060  -6.695  47.665  1.00 48.39           O  
ATOM   4441  CG  MET A 276     -10.276  -8.085  49.909  1.00 48.39           C  
ATOM   4442  HG2 MET A 276     -10.704  -8.735  49.145  1.00 48.39           H  
ATOM   4443  HG3 MET A 276      -9.267  -7.810  49.602  1.00 48.39           H  
ATOM   4444  SD  MET A 276     -10.170  -8.978  51.474  1.00 48.39           S  
ATOM   4445  CE  MET A 276     -11.834  -9.663  51.501  1.00 48.39           C  
ATOM   4446  HE1 MET A 276     -12.099  -9.872  52.537  1.00 48.39           H  
ATOM   4447  HE2 MET A 276     -11.858 -10.574  50.903  1.00 48.39           H  
ATOM   4448  HE3 MET A 276     -12.561  -8.939  51.132  1.00 48.39           H  
ATOM   4449  N   VAL A 277     -11.091  -6.886  46.578  1.00 43.27           N  
ATOM   4450  H   VAL A 277     -10.095  -6.725  46.629  1.00 43.27           H  
ATOM   4451  CA  VAL A 277     -11.595  -7.369  45.293  1.00 43.27           C  
ATOM   4452  HA  VAL A 277     -12.675  -7.507  45.348  1.00 43.27           H  
ATOM   4453  C   VAL A 277     -10.948  -8.715  45.003  1.00 43.27           C  
ATOM   4454  CB  VAL A 277     -11.299  -6.358  44.167  1.00 43.27           C  
ATOM   4455  HB  VAL A 277     -10.220  -6.253  44.046  1.00 43.27           H  
ATOM   4456  O   VAL A 277      -9.729  -8.818  44.931  1.00 43.27           O  
ATOM   4457  CG1 VAL A 277     -11.897  -6.826  42.835  1.00 43.27           C  
ATOM   4458 HG11 VAL A 277     -12.972  -6.982  42.934  1.00 43.27           H  
ATOM   4459 HG12 VAL A 277     -11.708  -6.085  42.058  1.00 43.27           H  
ATOM   4460 HG13 VAL A 277     -11.426  -7.757  42.521  1.00 43.27           H  
ATOM   4461  CG2 VAL A 277     -11.858  -4.962  44.479  1.00 43.27           C  
ATOM   4462 HG21 VAL A 277     -11.674  -4.297  43.635  1.00 43.27           H  
ATOM   4463 HG22 VAL A 277     -11.353  -4.547  45.352  1.00 43.27           H  
ATOM   4464 HG23 VAL A 277     -12.929  -5.025  44.670  1.00 43.27           H  
ATOM   4465  N   SER A 278     -11.756  -9.757  44.839  1.00 44.43           N  
ATOM   4466  H   SER A 278     -12.753  -9.614  44.910  1.00 44.43           H  
ATOM   4467  CA  SER A 278     -11.235 -11.086  44.513  1.00 44.43           C  
ATOM   4468  HA  SER A 278     -10.492 -11.350  45.266  1.00 44.43           H  
ATOM   4469  C   SER A 278     -10.543 -11.125  43.154  1.00 44.43           C  
ATOM   4470  CB  SER A 278     -12.329 -12.155  44.534  1.00 44.43           C  
ATOM   4471  HB2 SER A 278     -12.799 -12.208  45.516  1.00 44.43           H  
ATOM   4472  HB3 SER A 278     -11.886 -13.130  44.329  1.00 44.43           H  
ATOM   4473  O   SER A 278     -10.825 -10.323  42.263  1.00 44.43           O  
ATOM   4474  OG  SER A 278     -13.297 -11.869  43.545  1.00 44.43           O  
ATOM   4475  HG  SER A 278     -13.787 -11.112  43.872  1.00 44.43           H  
ATOM   4476  N   LYS A 279      -9.761 -12.184  42.933  1.00 39.61           N  
ATOM   4477  H   LYS A 279      -9.471 -12.711  43.745  1.00 39.61           H  
ATOM   4478  CA  LYS A 279      -9.276 -12.614  41.606  1.00 39.61           C  
ATOM   4479  HA  LYS A 279      -8.617 -11.834  41.223  1.00 39.61           H  
ATOM   4480  C   LYS A 279     -10.365 -12.818  40.530  1.00 39.61           C  
ATOM   4481  CB  LYS A 279      -8.452 -13.899  41.795  1.00 39.61           C  
ATOM   4482  HB2 LYS A 279      -7.937 -14.126  40.861  1.00 39.61           H  
ATOM   4483  HB3 LYS A 279      -7.696 -13.727  42.561  1.00 39.61           H  
ATOM   4484  O   LYS A 279     -10.038 -13.099  39.381  1.00 39.61           O  
ATOM   4485  CG  LYS A 279      -9.325 -15.104  42.193  1.00 39.61           C  
ATOM   4486  HG2 LYS A 279      -9.879 -14.875  43.103  1.00 39.61           H  
ATOM   4487  HG3 LYS A 279     -10.034 -15.320  41.394  1.00 39.61           H  
ATOM   4488  CD  LYS A 279      -8.472 -16.351  42.436  1.00 39.61           C  
ATOM   4489  HD2 LYS A 279      -7.902 -16.581  41.536  1.00 39.61           H  
ATOM   4490  HD3 LYS A 279      -7.784 -16.152  43.258  1.00 39.61           H  
ATOM   4491  CE  LYS A 279      -9.384 -17.530  42.793  1.00 39.61           C  
ATOM   4492  HE2 LYS A 279     -10.052 -17.722  41.953  1.00 39.61           H  
ATOM   4493  HE3 LYS A 279     -10.003 -17.243  43.643  1.00 39.61           H  
ATOM   4494  NZ  LYS A 279      -8.601 -18.746  43.120  1.00 39.61           N  
ATOM   4495  HZ1 LYS A 279      -8.015 -19.015  42.343  1.00 39.61           H  
ATOM   4496  HZ2 LYS A 279      -9.219 -19.511  43.349  1.00 39.61           H  
ATOM   4497  HZ3 LYS A 279      -8.010 -18.570  43.920  1.00 39.61           H  
ATOM   4498  N   HIS A 280     -11.648 -12.758  40.897  1.00 40.92           N  
ATOM   4499  H   HIS A 280     -11.841 -12.479  41.848  1.00 40.92           H  
ATOM   4500  CA  HIS A 280     -12.805 -12.895  40.005  1.00 40.92           C  
ATOM   4501  HA  HIS A 280     -12.457 -13.184  39.013  1.00 40.92           H  
ATOM   4502  C   HIS A 280     -13.565 -11.573  39.803  1.00 40.92           C  
ATOM   4503  CB  HIS A 280     -13.727 -14.005  40.536  1.00 40.92           C  
ATOM   4504  HB2 HIS A 280     -14.077 -13.731  41.532  1.00 40.92           H  
ATOM   4505  HB3 HIS A 280     -14.600 -14.091  39.889  1.00 40.92           H  
ATOM   4506  O   HIS A 280     -14.721 -11.600  39.383  1.00 40.92           O  
ATOM   4507  CG  HIS A 280     -13.075 -15.360  40.597  1.00 40.92           C  
ATOM   4508  CD2 HIS A 280     -13.021 -16.199  41.677  1.00 40.92           C  
ATOM   4509  HD2 HIS A 280     -13.445 -16.003  42.651  1.00 40.92           H  
ATOM   4510  ND1 HIS A 280     -12.418 -15.982  39.563  1.00 40.92           N  
ATOM   4511  HD1 HIS A 280     -12.206 -15.564  38.669  1.00 40.92           H  
ATOM   4512  CE1 HIS A 280     -11.987 -17.175  40.002  1.00 40.92           C  
ATOM   4513  HE1 HIS A 280     -11.418 -17.880  39.415  1.00 40.92           H  
ATOM   4514  NE2 HIS A 280     -12.318 -17.350  41.292  1.00 40.92           N  
ATOM   4515  N   ASP A 281     -12.952 -10.435  40.143  1.00 38.14           N  
ATOM   4516  H   ASP A 281     -11.995 -10.475  40.462  1.00 38.14           H  
ATOM   4517  CA  ASP A 281     -13.558  -9.096  40.105  1.00 38.14           C  
ATOM   4518  HA  ASP A 281     -12.812  -8.416  40.516  1.00 38.14           H  
ATOM   4519  C   ASP A 281     -14.798  -8.940  41.016  1.00 38.14           C  
ATOM   4520  CB  ASP A 281     -13.804  -8.637  38.654  1.00 38.14           C  
ATOM   4521  HB2 ASP A 281     -14.556  -9.275  38.191  1.00 38.14           H  
ATOM   4522  HB3 ASP A 281     -14.204  -7.623  38.672  1.00 38.14           H  
ATOM   4523  O   ASP A 281     -15.587  -8.002  40.876  1.00 38.14           O  
ATOM   4524  CG  ASP A 281     -12.543  -8.614  37.784  1.00 38.14           C  
ATOM   4525  OD1 ASP A 281     -11.480  -8.219  38.311  1.00 38.14           O  
ATOM   4526  OD2 ASP A 281     -12.674  -8.935  36.579  1.00 38.14           O  
ATOM   4527  N   GLU A 282     -14.992  -9.844  41.985  1.00 39.81           N  
ATOM   4528  H   GLU A 282     -14.343 -10.615  42.033  1.00 39.81           H  
ATOM   4529  CA  GLU A 282     -16.058  -9.731  42.987  1.00 39.81           C  
ATOM   4530  HA  GLU A 282     -16.907  -9.236  42.516  1.00 39.81           H  
ATOM   4531  C   GLU A 282     -15.598  -8.855  44.163  1.00 39.81           C  
ATOM   4532  CB  GLU A 282     -16.563 -11.105  43.484  1.00 39.81           C  
ATOM   4533  HB2 GLU A 282     -15.782 -11.598  44.063  1.00 39.81           H  
ATOM   4534  HB3 GLU A 282     -17.399 -10.916  44.158  1.00 39.81           H  
ATOM   4535  O   GLU A 282     -14.520  -9.072  44.715  1.00 39.81           O  
ATOM   4536  CG  GLU A 282     -17.053 -12.062  42.372  1.00 39.81           C  
ATOM   4537  HG2 GLU A 282     -16.199 -12.376  41.772  1.00 39.81           H  
ATOM   4538  HG3 GLU A 282     -17.736 -11.509  41.727  1.00 39.81           H  
ATOM   4539  CD  GLU A 282     -17.786 -13.319  42.903  1.00 39.81           C  
ATOM   4540  OE1 GLU A 282     -18.624 -13.910  42.162  1.00 39.81           O  
ATOM   4541  OE2 GLU A 282     -17.619 -13.670  44.091  1.00 39.81           O  
ATOM   4542  N   ILE A 283     -16.428  -7.894  44.588  1.00 44.71           N  
ATOM   4543  H   ILE A 283     -17.283  -7.738  44.074  1.00 44.71           H  
ATOM   4544  CA  ILE A 283     -16.169  -7.090  45.793  1.00 44.71           C  
ATOM   4545  HA  ILE A 283     -15.120  -6.796  45.789  1.00 44.71           H  
ATOM   4546  C   ILE A 283     -16.408  -7.966  47.030  1.00 44.71           C  
ATOM   4547  CB  ILE A 283     -17.017  -5.794  45.820  1.00 44.71           C  
ATOM   4548  HB  ILE A 283     -18.071  -6.070  45.786  1.00 44.71           H  
ATOM   4549  O   ILE A 283     -17.552  -8.278  47.377  1.00 44.71           O  
ATOM   4550  CG1 ILE A 283     -16.702  -4.912  44.588  1.00 44.71           C  
ATOM   4551 HG12 ILE A 283     -15.658  -4.600  44.623  1.00 44.71           H  
ATOM   4552 HG13 ILE A 283     -16.841  -5.498  43.679  1.00 44.71           H  
ATOM   4553  CG2 ILE A 283     -16.761  -5.010  47.126  1.00 44.71           C  
ATOM   4554 HG21 ILE A 283     -17.374  -4.110  47.163  1.00 44.71           H  
ATOM   4555 HG22 ILE A 283     -15.710  -4.731  47.195  1.00 44.71           H  
ATOM   4556 HG23 ILE A 283     -17.023  -5.614  47.995  1.00 44.71           H  
ATOM   4557  CD1 ILE A 283     -17.589  -3.666  44.457  1.00 44.71           C  
ATOM   4558 HD11 ILE A 283     -17.398  -3.191  43.495  1.00 44.71           H  
ATOM   4559 HD12 ILE A 283     -18.640  -3.950  44.508  1.00 44.71           H  
ATOM   4560 HD13 ILE A 283     -17.362  -2.948  45.245  1.00 44.71           H  
ATOM   4561  N   CYS A 284     -15.323  -8.333  47.706  1.00 45.21           N  
ATOM   4562  H   CYS A 284     -14.424  -8.058  47.335  1.00 45.21           H  
ATOM   4563  CA  CYS A 284     -15.317  -9.163  48.907  1.00 45.21           C  
ATOM   4564  HA  CYS A 284     -16.081  -9.935  48.818  1.00 45.21           H  
ATOM   4565  C   CYS A 284     -15.615  -8.357  50.180  1.00 45.21           C  
ATOM   4566  CB  CYS A 284     -13.952  -9.849  49.015  1.00 45.21           C  
ATOM   4567  HB2 CYS A 284     -13.925 -10.452  49.923  1.00 45.21           H  
ATOM   4568  HB3 CYS A 284     -13.161  -9.100  49.049  1.00 45.21           H  
ATOM   4569  O   CYS A 284     -16.172  -8.899  51.132  1.00 45.21           O  
ATOM   4570  SG  CYS A 284     -13.649 -10.937  47.607  1.00 45.21           S  
ATOM   4571  HG  CYS A 284     -12.412 -11.319  47.936  1.00 45.21           H  
ATOM   4572  N   GLY A 285     -15.288  -7.062  50.210  1.00 49.48           N  
ATOM   4573  H   GLY A 285     -14.801  -6.666  49.419  1.00 49.48           H  
ATOM   4574  CA  GLY A 285     -15.526  -6.222  51.384  1.00 49.48           C  
ATOM   4575  HA2 GLY A 285     -14.904  -6.572  52.208  1.00 49.48           H  
ATOM   4576  HA3 GLY A 285     -16.568  -6.333  51.687  1.00 49.48           H  
ATOM   4577  C   GLY A 285     -15.237  -4.742  51.160  1.00 49.48           C  
ATOM   4578  O   GLY A 285     -14.457  -4.372  50.285  1.00 49.48           O  
ATOM   4579  N   ILE A 286     -15.885  -3.903  51.971  1.00 49.21           N  
ATOM   4580  H   ILE A 286     -16.437  -4.306  52.715  1.00 49.21           H  
ATOM   4581  CA  ILE A 286     -15.666  -2.455  52.048  1.00 49.21           C  
ATOM   4582  HA  ILE A 286     -14.800  -2.184  51.443  1.00 49.21           H  
ATOM   4583  C   ILE A 286     -15.362  -2.127  53.509  1.00 49.21           C  
ATOM   4584  CB  ILE A 286     -16.891  -1.652  51.546  1.00 49.21           C  
ATOM   4585  HB  ILE A 286     -17.722  -1.831  52.229  1.00 49.21           H  
ATOM   4586  O   ILE A 286     -16.163  -2.443  54.389  1.00 49.21           O  
ATOM   4587  CG1 ILE A 286     -17.341  -2.124  50.143  1.00 49.21           C  
ATOM   4588 HG12 ILE A 286     -16.482  -2.184  49.474  1.00 49.21           H  
ATOM   4589 HG13 ILE A 286     -17.741  -3.134  50.227  1.00 49.21           H  
ATOM   4590  CG2 ILE A 286     -16.577  -0.144  51.585  1.00 49.21           C  
ATOM   4591 HG21 ILE A 286     -15.774   0.092  50.887  1.00 49.21           H  
ATOM   4592 HG22 ILE A 286     -17.460   0.441  51.324  1.00 49.21           H  
ATOM   4593 HG23 ILE A 286     -16.277   0.166  52.586  1.00 49.21           H  
ATOM   4594  CD1 ILE A 286     -18.416  -1.250  49.487  1.00 49.21           C  
ATOM   4595 HD11 ILE A 286     -18.833  -1.774  48.627  1.00 49.21           H  
ATOM   4596 HD12 ILE A 286     -19.205  -1.030  50.206  1.00 49.21           H  
ATOM   4597 HD13 ILE A 286     -17.976  -0.315  49.140  1.00 49.21           H  
ATOM   4598  N   PHE A 287     -14.222  -1.495  53.770  1.00 53.32           N  
ATOM   4599  H   PHE A 287     -13.608  -1.283  52.997  1.00 53.32           H  
ATOM   4600  CA  PHE A 287     -13.705  -1.248  55.113  1.00 53.32           C  
ATOM   4601  HA  PHE A 287     -14.425  -1.604  55.849  1.00 53.32           H  
ATOM   4602  C   PHE A 287     -13.490   0.244  55.334  1.00 53.32           C  
ATOM   4603  CB  PHE A 287     -12.405  -2.036  55.310  1.00 53.32           C  
ATOM   4604  HB2 PHE A 287     -12.021  -1.848  56.312  1.00 53.32           H  
ATOM   4605  HB3 PHE A 287     -11.664  -1.670  54.599  1.00 53.32           H  
ATOM   4606  O   PHE A 287     -12.898   0.912  54.497  1.00 53.32           O  
ATOM   4607  CG  PHE A 287     -12.582  -3.527  55.121  1.00 53.32           C  
ATOM   4608  CD1 PHE A 287     -13.016  -4.321  56.196  1.00 53.32           C  
ATOM   4609  HD1 PHE A 287     -13.189  -3.883  57.168  1.00 53.32           H  
ATOM   4610  CD2 PHE A 287     -12.407  -4.110  53.851  1.00 53.32           C  
ATOM   4611  HD2 PHE A 287     -12.084  -3.508  53.015  1.00 53.32           H  
ATOM   4612  CE1 PHE A 287     -13.282  -5.685  55.994  1.00 53.32           C  
ATOM   4613  HE1 PHE A 287     -13.687  -6.281  56.798  1.00 53.32           H  
ATOM   4614  CE2 PHE A 287     -12.642  -5.483  53.663  1.00 53.32           C  
ATOM   4615  HE2 PHE A 287     -12.482  -5.932  52.693  1.00 53.32           H  
ATOM   4616  CZ  PHE A 287     -13.064  -6.276  54.740  1.00 53.32           C  
ATOM   4617  HZ  PHE A 287     -13.248  -7.331  54.598  1.00 53.32           H  
ATOM   4618  N   LYS A 288     -13.917   0.752  56.498  1.00 54.39           N  
ATOM   4619  H   LYS A 288     -14.398   0.123  57.125  1.00 54.39           H  
ATOM   4620  CA  LYS A 288     -13.834   2.175  56.892  1.00 54.39           C  
ATOM   4621  HA  LYS A 288     -14.265   2.794  56.106  1.00 54.39           H  
ATOM   4622  C   LYS A 288     -12.408   2.718  57.088  1.00 54.39           C  
ATOM   4623  CB  LYS A 288     -14.617   2.393  58.201  1.00 54.39           C  
ATOM   4624  HB2 LYS A 288     -14.203   1.746  58.975  1.00 54.39           H  
ATOM   4625  HB3 LYS A 288     -14.475   3.425  58.522  1.00 54.39           H  
ATOM   4626  O   LYS A 288     -12.245   3.841  57.538  1.00 54.39           O  
ATOM   4627  CG  LYS A 288     -16.129   2.161  58.098  1.00 54.39           C  
ATOM   4628  HG2 LYS A 288     -16.536   2.787  57.305  1.00 54.39           H  
ATOM   4629  HG3 LYS A 288     -16.331   1.114  57.871  1.00 54.39           H  
ATOM   4630  CD  LYS A 288     -16.785   2.537  59.437  1.00 54.39           C  
ATOM   4631  HD2 LYS A 288     -16.542   3.573  59.669  1.00 54.39           H  
ATOM   4632  HD3 LYS A 288     -16.385   1.897  60.224  1.00 54.39           H  
ATOM   4633  CE  LYS A 288     -18.308   2.382  59.372  1.00 54.39           C  
ATOM   4634  HE2 LYS A 288     -18.548   1.343  59.145  1.00 54.39           H  
ATOM   4635  HE3 LYS A 288     -18.683   2.997  58.554  1.00 54.39           H  
ATOM   4636  NZ  LYS A 288     -18.955   2.791  60.648  1.00 54.39           N  
ATOM   4637  HZ1 LYS A 288     -19.958   2.696  60.586  1.00 54.39           H  
ATOM   4638  HZ2 LYS A 288     -18.632   2.225  61.420  1.00 54.39           H  
ATOM   4639  HZ3 LYS A 288     -18.750   3.757  60.857  1.00 54.39           H  
ATOM   4640  N   SER A 289     -11.394   1.877  56.917  1.00 61.89           N  
ATOM   4641  H   SER A 289     -11.613   0.972  56.526  1.00 61.89           H  
ATOM   4642  CA  SER A 289      -9.976   2.235  56.958  1.00 61.89           C  
ATOM   4643  HA  SER A 289      -9.786   3.023  56.230  1.00 61.89           H  
ATOM   4644  C   SER A 289      -9.138   1.006  56.610  1.00 61.89           C  
ATOM   4645  CB  SER A 289      -9.544   2.729  58.351  1.00 61.89           C  
ATOM   4646  HB2 SER A 289      -8.485   2.984  58.322  1.00 61.89           H  
ATOM   4647  HB3 SER A 289     -10.088   3.632  58.627  1.00 61.89           H  
ATOM   4648  O   SER A 289      -9.599  -0.136  56.743  1.00 61.89           O  
ATOM   4649  OG  SER A 289      -9.749   1.726  59.331  1.00 61.89           O  
ATOM   4650  HG  SER A 289     -10.647   1.838  59.651  1.00 61.89           H  
ATOM   4651  N   MET A 290      -7.865   1.222  56.278  1.00 54.07           N  
ATOM   4652  H   MET A 290      -7.552   2.167  56.108  1.00 54.07           H  
ATOM   4653  CA  MET A 290      -6.891   0.134  56.158  1.00 54.07           C  
ATOM   4654  HA  MET A 290      -7.259  -0.564  55.406  1.00 54.07           H  
ATOM   4655  C   MET A 290      -6.728  -0.637  57.481  1.00 54.07           C  
ATOM   4656  CB  MET A 290      -5.554   0.725  55.683  1.00 54.07           C  
ATOM   4657  HB2 MET A 290      -5.085   1.279  56.496  1.00 54.07           H  
ATOM   4658  HB3 MET A 290      -5.741   1.420  54.864  1.00 54.07           H  
ATOM   4659  O   MET A 290      -6.513  -1.846  57.473  1.00 54.07           O  
ATOM   4660  CG  MET A 290      -4.580  -0.334  55.162  1.00 54.07           C  
ATOM   4661  HG2 MET A 290      -3.667   0.175  54.856  1.00 54.07           H  
ATOM   4662  HG3 MET A 290      -4.335  -1.034  55.961  1.00 54.07           H  
ATOM   4663  SD  MET A 290      -5.219  -1.260  53.742  1.00 54.07           S  
ATOM   4664  CE  MET A 290      -3.688  -1.965  53.076  1.00 54.07           C  
ATOM   4665  HE1 MET A 290      -3.917  -2.555  52.189  1.00 54.07           H  
ATOM   4666  HE2 MET A 290      -3.218  -2.607  53.820  1.00 54.07           H  
ATOM   4667  HE3 MET A 290      -3.006  -1.162  52.797  1.00 54.07           H  
ATOM   4668  N   LYS A 291      -6.904   0.030  58.633  1.00 69.79           N  
ATOM   4669  H   LYS A 291      -7.116   1.016  58.571  1.00 69.79           H  
ATOM   4670  CA  LYS A 291      -6.892  -0.597  59.967  1.00 69.79           C  
ATOM   4671  HA  LYS A 291      -5.969  -1.168  60.073  1.00 69.79           H  
ATOM   4672  C   LYS A 291      -8.045  -1.597  60.131  1.00 69.79           C  
ATOM   4673  CB  LYS A 291      -6.913   0.513  61.038  1.00 69.79           C  
ATOM   4674  HB2 LYS A 291      -7.874   1.026  61.012  1.00 69.79           H  
ATOM   4675  HB3 LYS A 291      -6.137   1.239  60.795  1.00 69.79           H  
ATOM   4676  O   LYS A 291      -7.832  -2.695  60.638  1.00 69.79           O  
ATOM   4677  CG  LYS A 291      -6.661   0.007  62.470  1.00 69.79           C  
ATOM   4678  HG2 LYS A 291      -5.702  -0.511  62.501  1.00 69.79           H  
ATOM   4679  HG3 LYS A 291      -7.448  -0.692  62.754  1.00 69.79           H  
ATOM   4680  CD  LYS A 291      -6.638   1.177  63.472  1.00 69.79           C  
ATOM   4681  HD2 LYS A 291      -7.605   1.681  63.455  1.00 69.79           H  
ATOM   4682  HD3 LYS A 291      -5.871   1.888  63.165  1.00 69.79           H  
ATOM   4683  CE  LYS A 291      -6.334   0.696  64.901  1.00 69.79           C  
ATOM   4684  HE2 LYS A 291      -7.115   0.003  65.214  1.00 69.79           H  
ATOM   4685  HE3 LYS A 291      -5.392   0.149  64.887  1.00 69.79           H  
ATOM   4686  NZ  LYS A 291      -6.237   1.824  65.871  1.00 69.79           N  
ATOM   4687  HZ1 LYS A 291      -7.098   2.348  65.929  1.00 69.79           H  
ATOM   4688  HZ2 LYS A 291      -6.014   1.488  66.797  1.00 69.79           H  
ATOM   4689  HZ3 LYS A 291      -5.500   2.464  65.611  1.00 69.79           H  
ATOM   4690  N   CYS A 292      -9.245  -1.254  59.658  1.00 61.79           N  
ATOM   4691  H   CYS A 292      -9.354  -0.329  59.268  1.00 61.79           H  
ATOM   4692  CA  CYS A 292     -10.405  -2.150  59.663  1.00 61.79           C  
ATOM   4693  HA  CYS A 292     -10.526  -2.573  60.660  1.00 61.79           H  
ATOM   4694  C   CYS A 292     -10.233  -3.336  58.704  1.00 61.79           C  
ATOM   4695  CB  CYS A 292     -11.671  -1.361  59.305  1.00 61.79           C  
ATOM   4696  HB2 CYS A 292     -12.497  -2.057  59.162  1.00 61.79           H  
ATOM   4697  HB3 CYS A 292     -11.509  -0.815  58.376  1.00 61.79           H  
ATOM   4698  O   CYS A 292     -10.595  -4.448  59.075  1.00 61.79           O  
ATOM   4699  SG  CYS A 292     -12.106  -0.194  60.626  1.00 61.79           S  
ATOM   4700  HG  CYS A 292     -12.352  -1.095  61.581  1.00 61.79           H  
ATOM   4701  N   LEU A 293      -9.657  -3.121  57.514  1.00 57.14           N  
ATOM   4702  H   LEU A 293      -9.423  -2.176  57.245  1.00 57.14           H  
ATOM   4703  CA  LEU A 293      -9.334  -4.211  56.587  1.00 57.14           C  
ATOM   4704  HA  LEU A 293     -10.238  -4.794  56.408  1.00 57.14           H  
ATOM   4705  C   LEU A 293      -8.299  -5.158  57.197  1.00 57.14           C  
ATOM   4706  CB  LEU A 293      -8.850  -3.640  55.242  1.00 57.14           C  
ATOM   4707  HB2 LEU A 293      -9.671  -3.096  54.775  1.00 57.14           H  
ATOM   4708  HB3 LEU A 293      -8.038  -2.938  55.428  1.00 57.14           H  
ATOM   4709  O   LEU A 293      -8.533  -6.360  57.235  1.00 57.14           O  
ATOM   4710  CG  LEU A 293      -8.341  -4.716  54.260  1.00 57.14           C  
ATOM   4711  HG  LEU A 293      -7.525  -5.270  54.723  1.00 57.14           H  
ATOM   4712  CD1 LEU A 293      -9.421  -5.693  53.803  1.00 57.14           C  
ATOM   4713 HD11 LEU A 293      -9.929  -6.147  54.654  1.00 57.14           H  
ATOM   4714 HD12 LEU A 293     -10.131  -5.171  53.162  1.00 57.14           H  
ATOM   4715 HD13 LEU A 293      -8.975  -6.491  53.210  1.00 57.14           H  
ATOM   4716  CD2 LEU A 293      -7.798  -4.063  52.999  1.00 57.14           C  
ATOM   4717 HD21 LEU A 293      -7.408  -4.839  52.341  1.00 57.14           H  
ATOM   4718 HD22 LEU A 293      -8.594  -3.534  52.474  1.00 57.14           H  
ATOM   4719 HD23 LEU A 293      -6.991  -3.375  53.249  1.00 57.14           H  
ATOM   4720  N   LYS A 294      -7.196  -4.630  57.741  1.00 62.20           N  
ATOM   4721  H   LYS A 294      -7.046  -3.636  57.645  1.00 62.20           H  
ATOM   4722  CA  LYS A 294      -6.176  -5.436  58.430  1.00 62.20           C  
ATOM   4723  HA  LYS A 294      -5.768  -6.165  57.729  1.00 62.20           H  
ATOM   4724  C   LYS A 294      -6.787  -6.258  59.567  1.00 62.20           C  
ATOM   4725  CB  LYS A 294      -5.032  -4.542  58.940  1.00 62.20           C  
ATOM   4726  HB2 LYS A 294      -5.446  -3.671  59.449  1.00 62.20           H  
ATOM   4727  HB3 LYS A 294      -4.446  -5.110  59.662  1.00 62.20           H  
ATOM   4728  O   LYS A 294      -6.495  -7.443  59.660  1.00 62.20           O  
ATOM   4729  CG  LYS A 294      -4.088  -4.091  57.812  1.00 62.20           C  
ATOM   4730  HG2 LYS A 294      -3.663  -4.976  57.337  1.00 62.20           H  
ATOM   4731  HG3 LYS A 294      -4.642  -3.532  57.058  1.00 62.20           H  
ATOM   4732  CD  LYS A 294      -2.942  -3.221  58.356  1.00 62.20           C  
ATOM   4733  HD2 LYS A 294      -3.358  -2.325  58.818  1.00 62.20           H  
ATOM   4734  HD3 LYS A 294      -2.397  -3.790  59.109  1.00 62.20           H  
ATOM   4735  CE  LYS A 294      -1.980  -2.820  57.226  1.00 62.20           C  
ATOM   4736  HE2 LYS A 294      -2.519  -2.200  56.510  1.00 62.20           H  
ATOM   4737  HE3 LYS A 294      -1.670  -3.726  56.705  1.00 62.20           H  
ATOM   4738  NZ  LYS A 294      -0.774  -2.101  57.726  1.00 62.20           N  
ATOM   4739  HZ1 LYS A 294      -1.016  -1.242  58.198  1.00 62.20           H  
ATOM   4740  HZ2 LYS A 294      -0.155  -1.871  56.962  1.00 62.20           H  
ATOM   4741  HZ3 LYS A 294      -0.247  -2.681  58.362  1.00 62.20           H  
ATOM   4742  N   LYS A 295      -7.691  -5.665  60.361  1.00 70.81           N  
ATOM   4743  H   LYS A 295      -7.841  -4.674  60.237  1.00 70.81           H  
ATOM   4744  CA  LYS A 295      -8.437  -6.369  61.418  1.00 70.81           C  
ATOM   4745  HA  LYS A 295      -7.713  -6.891  62.044  1.00 70.81           H  
ATOM   4746  C   LYS A 295      -9.369  -7.452  60.860  1.00 70.81           C  
ATOM   4747  CB  LYS A 295      -9.191  -5.347  62.292  1.00 70.81           C  
ATOM   4748  HB2 LYS A 295      -8.496  -4.561  62.586  1.00 70.81           H  
ATOM   4749  HB3 LYS A 295      -9.999  -4.898  61.714  1.00 70.81           H  
ATOM   4750  O   LYS A 295      -9.515  -8.501  61.473  1.00 70.81           O  
ATOM   4751  CG  LYS A 295      -9.768  -5.984  63.570  1.00 70.81           C  
ATOM   4752  HG2 LYS A 295      -8.961  -6.478  64.111  1.00 70.81           H  
ATOM   4753  HG3 LYS A 295     -10.511  -6.734  63.297  1.00 70.81           H  
ATOM   4754  CD  LYS A 295     -10.432  -4.950  64.495  1.00 70.81           C  
ATOM   4755  HD2 LYS A 295      -9.699  -4.190  64.767  1.00 70.81           H  
ATOM   4756  HD3 LYS A 295     -11.265  -4.482  63.971  1.00 70.81           H  
ATOM   4757  CE  LYS A 295     -10.940  -5.657  65.762  1.00 70.81           C  
ATOM   4758  HE2 LYS A 295     -10.096  -6.163  66.233  1.00 70.81           H  
ATOM   4759  HE3 LYS A 295     -11.651  -6.429  65.468  1.00 70.81           H  
ATOM   4760  NZ  LYS A 295     -11.573  -4.731  66.740  1.00 70.81           N  
ATOM   4761  HZ1 LYS A 295     -10.915  -4.035  67.062  1.00 70.81           H  
ATOM   4762  HZ2 LYS A 295     -12.386  -4.278  66.349  1.00 70.81           H  
ATOM   4763  HZ3 LYS A 295     -11.875  -5.250  67.552  1.00 70.81           H  
ATOM   4764  N   ALA A 296     -10.011  -7.229  59.716  1.00 58.86           N  
ATOM   4765  H   ALA A 296      -9.892  -6.337  59.257  1.00 58.86           H  
ATOM   4766  CA  ALA A 296     -10.897  -8.212  59.088  1.00 58.86           C  
ATOM   4767  HA  ALA A 296     -11.558  -8.636  59.844  1.00 58.86           H  
ATOM   4768  C   ALA A 296     -10.135  -9.378  58.441  1.00 58.86           C  
ATOM   4769  CB  ALA A 296     -11.769  -7.490  58.072  1.00 58.86           C  
ATOM   4770  HB1 ALA A 296     -12.475  -8.198  57.639  1.00 58.86           H  
ATOM   4771  HB2 ALA A 296     -12.319  -6.692  58.573  1.00 58.86           H  
ATOM   4772  HB3 ALA A 296     -11.151  -7.068  57.279  1.00 58.86           H  
ATOM   4773  O   ALA A 296     -10.534 -10.529  58.603  1.00 58.86           O  
ATOM   4774  N   ILE A 297      -9.009  -9.087  57.778  1.00 56.76           N  
ATOM   4775  H   ILE A 297      -8.775  -8.113  57.650  1.00 56.76           H  
ATOM   4776  CA  ILE A 297      -8.072 -10.089  57.252  1.00 56.76           C  
ATOM   4777  HA  ILE A 297      -8.614 -10.775  56.602  1.00 56.76           H  
ATOM   4778  C   ILE A 297      -7.511 -10.919  58.413  1.00 56.76           C  
ATOM   4779  CB  ILE A 297      -6.950  -9.412  56.423  1.00 56.76           C  
ATOM   4780  HB  ILE A 297      -6.498  -8.628  57.031  1.00 56.76           H  
ATOM   4781  O   ILE A 297      -7.544 -12.146  58.357  1.00 56.76           O  
ATOM   4782  CG1 ILE A 297      -7.521  -8.772  55.133  1.00 56.76           C  
ATOM   4783 HG12 ILE A 297      -7.898  -9.556  54.476  1.00 56.76           H  
ATOM   4784 HG13 ILE A 297      -8.363  -8.125  55.383  1.00 56.76           H  
ATOM   4785  CG2 ILE A 297      -5.846 -10.425  56.055  1.00 56.76           C  
ATOM   4786 HG21 ILE A 297      -5.036  -9.943  55.507  1.00 56.76           H  
ATOM   4787 HG22 ILE A 297      -6.260 -11.227  55.444  1.00 56.76           H  
ATOM   4788 HG23 ILE A 297      -5.398 -10.862  56.947  1.00 56.76           H  
ATOM   4789  CD1 ILE A 297      -6.499  -7.928  54.356  1.00 56.76           C  
ATOM   4790 HD11 ILE A 297      -6.987  -7.445  53.509  1.00 56.76           H  
ATOM   4791 HD12 ILE A 297      -5.706  -8.558  53.953  1.00 56.76           H  
ATOM   4792 HD13 ILE A 297      -6.069  -7.168  55.008  1.00 56.76           H  
ATOM   4793  N   SER A 298      -7.077 -10.274  59.502  1.00 62.03           N  
ATOM   4794  H   SER A 298      -7.048  -9.264  59.504  1.00 62.03           H  
ATOM   4795  CA  SER A 298      -6.523 -10.971  60.668  1.00 62.03           C  
ATOM   4796  HA  SER A 298      -5.765 -11.669  60.312  1.00 62.03           H  
ATOM   4797  C   SER A 298      -7.560 -11.800  61.437  1.00 62.03           C  
ATOM   4798  CB  SER A 298      -5.826  -9.979  61.609  1.00 62.03           C  
ATOM   4799  HB2 SER A 298      -5.162  -9.340  61.027  1.00 62.03           H  
ATOM   4800  HB3 SER A 298      -5.223 -10.537  62.325  1.00 62.03           H  
ATOM   4801  O   SER A 298      -7.191 -12.764  62.094  1.00 62.03           O  
ATOM   4802  OG  SER A 298      -6.753  -9.177  62.319  1.00 62.03           O  
ATOM   4803  HG  SER A 298      -7.095  -9.705  63.044  1.00 62.03           H  
ATOM   4804  N   THR A 299      -8.849 -11.448  61.367  1.00 61.39           N  
ATOM   4805  H   THR A 299      -9.086 -10.632  60.821  1.00 61.39           H  
ATOM   4806  CA  THR A 299      -9.945 -12.168  62.050  1.00 61.39           C  
ATOM   4807  HA  THR A 299      -9.514 -12.774  62.847  1.00 61.39           H  
ATOM   4808  C   THR A 299     -10.685 -13.161  61.149  1.00 61.39           C  
ATOM   4809  CB  THR A 299     -10.946 -11.212  62.727  1.00 61.39           C  
ATOM   4810  HB  THR A 299     -11.789 -11.783  63.117  1.00 61.39           H  
ATOM   4811  O   THR A 299     -11.667 -13.750  61.594  1.00 61.39           O  
ATOM   4812  CG2 THR A 299     -10.318 -10.448  63.896  1.00 61.39           C  
ATOM   4813 HG21 THR A 299     -10.036 -11.152  64.680  1.00 61.39           H  
ATOM   4814 HG22 THR A 299     -11.044  -9.746  64.304  1.00 61.39           H  
ATOM   4815 HG23 THR A 299      -9.424  -9.913  63.576  1.00 61.39           H  
ATOM   4816  OG1 THR A 299     -11.444 -10.257  61.821  1.00 61.39           O  
ATOM   4817  HG1 THR A 299     -10.730  -9.629  61.691  1.00 61.39           H  
ATOM   4818  N   LYS A 300     -10.252 -13.356  59.890  1.00 54.46           N  
ATOM   4819  H   LYS A 300      -9.428 -12.850  59.598  1.00 54.46           H  
ATOM   4820  CA  LYS A 300     -10.937 -14.187  58.872  1.00 54.46           C  
ATOM   4821  HA  LYS A 300     -10.471 -13.971  57.911  1.00 54.46           H  
ATOM   4822  C   LYS A 300     -12.426 -13.836  58.672  1.00 54.46           C  
ATOM   4823  CB  LYS A 300     -10.730 -15.691  59.161  1.00 54.46           C  
ATOM   4824  HB2 LYS A 300     -11.151 -15.933  60.137  1.00 54.46           H  
ATOM   4825  HB3 LYS A 300     -11.274 -16.267  58.413  1.00 54.46           H  
ATOM   4826  O   LYS A 300     -13.204 -14.653  58.187  1.00 54.46           O  
ATOM   4827  CG  LYS A 300      -9.262 -16.140  59.115  1.00 54.46           C  
ATOM   4828  HG2 LYS A 300      -8.693 -15.620  59.886  1.00 54.46           H  
ATOM   4829  HG3 LYS A 300      -8.843 -15.896  58.139  1.00 54.46           H  
ATOM   4830  CD  LYS A 300      -9.163 -17.655  59.349  1.00 54.46           C  
ATOM   4831  HD2 LYS A 300      -9.553 -17.884  60.341  1.00 54.46           H  
ATOM   4832  HD3 LYS A 300      -9.766 -18.173  58.603  1.00 54.46           H  
ATOM   4833  CE  LYS A 300      -7.707 -18.126  59.245  1.00 54.46           C  
ATOM   4834  HE2 LYS A 300      -7.334 -17.886  58.250  1.00 54.46           H  
ATOM   4835  HE3 LYS A 300      -7.111 -17.567  59.966  1.00 54.46           H  
ATOM   4836  NZ  LYS A 300      -7.577 -19.585  59.502  1.00 54.46           N  
ATOM   4837  HZ1 LYS A 300      -6.612 -19.873  59.431  1.00 54.46           H  
ATOM   4838  HZ2 LYS A 300      -7.899 -19.812  60.432  1.00 54.46           H  
ATOM   4839  HZ3 LYS A 300      -8.118 -20.119  58.837  1.00 54.46           H  
ATOM   4840  N   ASN A 301     -12.840 -12.618  59.023  1.00 45.33           N  
ATOM   4841  H   ASN A 301     -12.139 -11.964  59.341  1.00 45.33           H  
ATOM   4842  CA  ASN A 301     -14.249 -12.243  59.145  1.00 45.33           C  
ATOM   4843  HA  ASN A 301     -14.829 -13.163  59.206  1.00 45.33           H  
ATOM   4844  C   ASN A 301     -14.746 -11.499  57.891  1.00 45.33           C  
ATOM   4845  CB  ASN A 301     -14.441 -11.498  60.480  1.00 45.33           C  
ATOM   4846  HB2 ASN A 301     -13.757 -11.914  61.220  1.00 45.33           H  
ATOM   4847  HB3 ASN A 301     -14.206 -10.440  60.365  1.00 45.33           H  
ATOM   4848  O   ASN A 301     -15.055 -10.307  57.926  1.00 45.33           O  
ATOM   4849  CG  ASN A 301     -15.837 -11.655  61.056  1.00 45.33           C  
ATOM   4850  ND2 ASN A 301     -16.084 -11.074  62.206  1.00 45.33           N  
ATOM   4851 HD21 ASN A 301     -15.337 -10.621  62.712  1.00 45.33           H  
ATOM   4852 HD22 ASN A 301     -16.988 -11.273  62.610  1.00 45.33           H  
ATOM   4853  OD1 ASN A 301     -16.710 -12.310  60.515  1.00 45.33           O  
ATOM   4854  N   ILE A 302     -14.758 -12.193  56.750  1.00 44.40           N  
ATOM   4855  H   ILE A 302     -14.475 -13.161  56.791  1.00 44.40           H  
ATOM   4856  CA  ILE A 302     -15.167 -11.643  55.449  1.00 44.40           C  
ATOM   4857  HA  ILE A 302     -15.409 -10.585  55.553  1.00 44.40           H  
ATOM   4858  C   ILE A 302     -16.446 -12.367  55.006  1.00 44.40           C  
ATOM   4859  CB  ILE A 302     -14.008 -11.747  54.429  1.00 44.40           C  
ATOM   4860  HB  ILE A 302     -13.755 -12.802  54.321  1.00 44.40           H  
ATOM   4861  O   ILE A 302     -16.397 -13.419  54.374  1.00 44.40           O  
ATOM   4862  CG1 ILE A 302     -12.744 -10.981  54.903  1.00 44.40           C  
ATOM   4863 HG12 ILE A 302     -12.836  -9.926  54.643  1.00 44.40           H  
ATOM   4864 HG13 ILE A 302     -12.641 -11.027  55.987  1.00 44.40           H  
ATOM   4865  CG2 ILE A 302     -14.452 -11.204  53.053  1.00 44.40           C  
ATOM   4866 HG21 ILE A 302     -15.366 -11.692  52.716  1.00 44.40           H  
ATOM   4867 HG22 ILE A 302     -14.621 -10.129  53.097  1.00 44.40           H  
ATOM   4868 HG23 ILE A 302     -13.690 -11.439  52.309  1.00 44.40           H  
ATOM   4869  CD1 ILE A 302     -11.442 -11.548  54.319  1.00 44.40           C  
ATOM   4870 HD11 ILE A 302     -11.545 -11.787  53.260  1.00 44.40           H  
ATOM   4871 HD12 ILE A 302     -11.188 -12.469  54.844  1.00 44.40           H  
ATOM   4872 HD13 ILE A 302     -10.633 -10.831  54.460  1.00 44.40           H  
ATOM   4873  N   THR A 303     -17.612 -11.817  55.359  1.00 34.67           N  
ATOM   4874  H   THR A 303     -17.599 -10.979  55.923  1.00 34.67           H  
ATOM   4875  CA  THR A 303     -18.934 -12.344  54.971  1.00 34.67           C  
ATOM   4876  HA  THR A 303     -18.782 -13.288  54.447  1.00 34.67           H  
ATOM   4877  C   THR A 303     -19.645 -11.408  53.979  1.00 34.67           C  
ATOM   4878  CB  THR A 303     -19.805 -12.677  56.196  1.00 34.67           C  
ATOM   4879  HB  THR A 303     -20.823 -12.881  55.862  1.00 34.67           H  
ATOM   4880  O   THR A 303     -19.558 -10.183  54.046  1.00 34.67           O  
ATOM   4881  CG2 THR A 303     -19.292 -13.900  56.955  1.00 34.67           C  
ATOM   4882 HG21 THR A 303     -18.284 -13.720  57.331  1.00 34.67           H  
ATOM   4883 HG22 THR A 303     -19.270 -14.765  56.292  1.00 34.67           H  
ATOM   4884 HG23 THR A 303     -19.954 -14.120  57.793  1.00 34.67           H  
ATOM   4885  OG1 THR A 303     -19.825 -11.608  57.107  1.00 34.67           O  
ATOM   4886  HG1 THR A 303     -19.434 -11.923  57.925  1.00 34.67           H  
ATOM   4887  N   HIS A 304     -20.316 -11.995  52.984  1.00 32.62           N  
ATOM   4888  H   HIS A 304     -20.334 -13.005  52.993  1.00 32.62           H  
ATOM   4889  CA  HIS A 304     -20.831 -11.324  51.784  1.00 32.62           C  
ATOM   4890  HA  HIS A 304     -19.995 -10.787  51.337  1.00 32.62           H  
ATOM   4891  C   HIS A 304     -21.969 -10.285  52.005  1.00 32.62           C  
ATOM   4892  CB  HIS A 304     -21.281 -12.414  50.806  1.00 32.62           C  
ATOM   4893  HB2 HIS A 304     -21.743 -11.939  49.941  1.00 32.62           H  
ATOM   4894  HB3 HIS A 304     -22.046 -13.022  51.289  1.00 32.62           H  
ATOM   4895  O   HIS A 304     -22.671 -10.260  53.006  1.00 32.62           O  
ATOM   4896  CG  HIS A 304     -20.180 -13.315  50.295  1.00 32.62           C  
ATOM   4897  CD2 HIS A 304     -19.974 -14.621  50.661  1.00 32.62           C  
ATOM   4898  HD2 HIS A 304     -20.488 -15.157  51.446  1.00 32.62           H  
ATOM   4899  ND1 HIS A 304     -19.371 -13.071  49.200  1.00 32.62           N  
ATOM   4900  HD1 HIS A 304     -19.127 -12.171  48.811  1.00 32.62           H  
ATOM   4901  CE1 HIS A 304     -18.707 -14.203  48.908  1.00 32.62           C  
ATOM   4902  HE1 HIS A 304     -17.952 -14.311  48.143  1.00 32.62           H  
ATOM   4903  NE2 HIS A 304     -19.100 -15.185  49.732  1.00 32.62           N  
ATOM   4904  N   PHE A 305     -22.188  -9.428  50.999  1.00 32.97           N  
ATOM   4905  H   PHE A 305     -21.585  -9.550  50.198  1.00 32.97           H  
ATOM   4906  CA  PHE A 305     -23.047  -8.228  50.975  1.00 32.97           C  
ATOM   4907  HA  PHE A 305     -22.703  -7.607  51.802  1.00 32.97           H  
ATOM   4908  C   PHE A 305     -24.606  -8.472  51.193  1.00 32.97           C  
ATOM   4909  CB  PHE A 305     -22.679  -7.531  49.604  1.00 32.97           C  
ATOM   4910  HB2 PHE A 305     -21.980  -8.152  49.043  1.00 32.97           H  
ATOM   4911  HB3 PHE A 305     -23.580  -7.522  48.991  1.00 32.97           H  
ATOM   4912  O   PHE A 305     -25.227  -9.089  50.332  1.00 32.97           O  
ATOM   4913  CG  PHE A 305     -22.074  -6.114  49.581  1.00 32.97           C  
ATOM   4914  CD1 PHE A 305     -22.699  -5.107  48.822  1.00 32.97           C  
ATOM   4915  HD1 PHE A 305     -23.513  -5.370  48.162  1.00 32.97           H  
ATOM   4916  CD2 PHE A 305     -20.892  -5.771  50.267  1.00 32.97           C  
ATOM   4917  HD2 PHE A 305     -20.302  -6.540  50.744  1.00 32.97           H  
ATOM   4918  CE1 PHE A 305     -22.307  -3.756  48.928  1.00 32.97           C  
ATOM   4919  HE1 PHE A 305     -22.820  -2.990  48.364  1.00 32.97           H  
ATOM   4920  CE2 PHE A 305     -20.495  -4.417  50.377  1.00 32.97           C  
ATOM   4921  HE2 PHE A 305     -19.609  -4.163  50.941  1.00 32.97           H  
ATOM   4922  CZ  PHE A 305     -21.223  -3.401  49.737  1.00 32.97           C  
ATOM   4923  HZ  PHE A 305     -20.919  -2.367  49.805  1.00 32.97           H  
ATOM   4924  N   GLN A 306     -25.257  -7.899  52.248  1.00 27.95           N  
ATOM   4925  H   GLN A 306     -24.676  -7.499  52.971  1.00 27.95           H  
ATOM   4926  CA  GLN A 306     -26.708  -7.976  52.640  1.00 27.95           C  
ATOM   4927  HA  GLN A 306     -27.247  -8.545  51.882  1.00 27.95           H  
ATOM   4928  C   GLN A 306     -27.423  -6.602  52.866  1.00 27.95           C  
ATOM   4929  CB  GLN A 306     -26.767  -8.711  54.014  1.00 27.95           C  
ATOM   4930  HB2 GLN A 306     -25.778  -9.092  54.271  1.00 27.95           H  
ATOM   4931  HB3 GLN A 306     -27.033  -8.010  54.804  1.00 27.95           H  
ATOM   4932  O   GLN A 306     -26.872  -5.837  53.653  1.00 27.95           O  
ATOM   4933  CG  GLN A 306     -27.728  -9.897  54.088  1.00 27.95           C  
ATOM   4934  HG2 GLN A 306     -27.298 -10.710  53.503  1.00 27.95           H  
ATOM   4935  HG3 GLN A 306     -28.698  -9.592  53.695  1.00 27.95           H  
ATOM   4936  CD  GLN A 306     -27.993 -10.417  55.497  1.00 27.95           C  
ATOM   4937  NE2 GLN A 306     -28.559 -11.596  55.636  1.00 27.95           N  
ATOM   4938 HE21 GLN A 306     -28.699 -11.888  56.593  1.00 27.95           H
[truncated: 492,732 more chars]
