# Supplementary material for: Widespread Horizontal Gene Transfer Among Animal Viruses
Source: bioRxiv. 2024 Mar 26:2024.03.25.586562. Preprint. [Version 2] doi: 10.1101/2024.03.25.586562 (PMC11071296; doi:10.1101/2024.03.25.586562)
Supplement: Supplement 7 [file media-7.zip › File7_PDB/Herpes36345_Helicase.pdb]

ATOM      1  N   MET A   1      -8.399  16.629 -36.251  1.00 27.02           N  
ATOM      2  H   MET A   1      -8.716  17.490 -35.828  1.00 27.02           H  
ATOM      3  H2  MET A   1      -7.537  16.810 -36.745  1.00 27.02           H  
ATOM      4  H3  MET A   1      -9.106  16.313 -36.900  1.00 27.02           H  
ATOM      5  CA  MET A   1      -8.182  15.629 -35.185  1.00 27.02           C  
ATOM      6  HA  MET A   1      -7.911  14.662 -35.608  1.00 27.02           H  
ATOM      7  C   MET A   1      -9.467  15.462 -34.413  1.00 27.02           C  
ATOM      8  CB  MET A   1      -7.091  16.067 -34.195  1.00 27.02           C  
ATOM      9  HB2 MET A   1      -7.087  17.153 -34.095  1.00 27.02           H  
ATOM     10  HB3 MET A   1      -7.309  15.643 -33.215  1.00 27.02           H  
ATOM     11  O   MET A   1      -9.913  16.412 -33.795  1.00 27.02           O  
ATOM     12  CG  MET A   1      -5.703  15.580 -34.580  1.00 27.02           C  
ATOM     13  HG2 MET A   1      -5.723  14.494 -34.668  1.00 27.02           H  
ATOM     14  HG3 MET A   1      -5.422  16.039 -35.528  1.00 27.02           H  
ATOM     15  SD  MET A   1      -4.452  15.975 -33.349  1.00 27.02           S  
ATOM     16  CE  MET A   1      -2.963  15.488 -34.258  1.00 27.02           C  
ATOM     17  HE1 MET A   1      -2.938  14.405 -34.383  1.00 27.02           H  
ATOM     18  HE2 MET A   1      -2.957  15.964 -35.238  1.00 27.02           H  
ATOM     19  HE3 MET A   1      -2.079  15.816 -33.712  1.00 27.02           H  
ATOM     20  N   LEU A   2     -10.070  14.286 -34.473  1.00 23.11           N  
ATOM     21  H   LEU A   2      -9.667  13.529 -35.006  1.00 23.11           H  
ATOM     22  CA  LEU A   2     -11.241  13.932 -33.686  1.00 23.11           C  
ATOM     23  HA  LEU A   2     -11.325  14.561 -32.799  1.00 23.11           H  
ATOM     24  C   LEU A   2     -10.991  12.483 -33.297  1.00 23.11           C  
ATOM     25  CB  LEU A   2     -12.461  14.128 -34.586  1.00 23.11           C  
ATOM     26  HB2 LEU A   2     -12.263  14.999 -35.211  1.00 23.11           H  
ATOM     27  HB3 LEU A   2     -12.440  13.261 -35.247  1.00 23.11           H  
ATOM     28  O   LEU A   2     -11.024  11.616 -34.151  1.00 23.11           O  
ATOM     29  CG  LEU A   2     -13.845  14.397 -33.938  1.00 23.11           C  
ATOM     30  HG  LEU A   2     -13.644  15.213 -33.243  1.00 23.11           H  
ATOM     31  CD1 LEU A   2     -14.868  14.948 -34.946  1.00 23.11           C  
ATOM     32 HD11 LEU A   2     -14.388  15.558 -35.712  1.00 23.11           H  
ATOM     33 HD12 LEU A   2     -15.467  14.163 -35.407  1.00 23.11           H  
ATOM     34 HD13 LEU A   2     -15.570  15.583 -34.406  1.00 23.11           H  
ATOM     35  CD2 LEU A   2     -14.508  13.327 -33.058  1.00 23.11           C  
ATOM     36 HD21 LEU A   2     -15.283  12.776 -33.591  1.00 23.11           H  
ATOM     37 HD22 LEU A   2     -13.764  12.642 -32.651  1.00 23.11           H  
ATOM     38 HD23 LEU A   2     -15.011  13.824 -32.228  1.00 23.11           H  
ATOM     39  N   TYR A   3     -10.579  12.274 -32.059  1.00 24.11           N  
ATOM     40  H   TYR A   3     -10.402  13.093 -31.495  1.00 24.11           H  
ATOM     41  CA  TYR A   3     -10.443  10.994 -31.366  1.00 24.11           C  
ATOM     42  HA  TYR A   3     -11.402  10.480 -31.301  1.00 24.11           H  
ATOM     43  C   TYR A   3      -9.982  11.429 -29.977  1.00 24.11           C  
ATOM     44  CB  TYR A   3      -9.380  10.066 -32.028  1.00 24.11           C  
ATOM     45  HB2 TYR A   3      -8.733  10.649 -32.684  1.00 24.11           H  
ATOM     46  HB3 TYR A   3      -8.736   9.653 -31.251  1.00 24.11           H  
ATOM     47  O   TYR A   3      -8.840  11.835 -29.894  1.00 24.11           O  
ATOM     48  CG  TYR A   3      -9.950   8.877 -32.791  1.00 24.11           C  
ATOM     49  CD1 TYR A   3     -10.343   7.714 -32.101  1.00 24.11           C  
ATOM     50  HD1 TYR A   3     -10.208   7.658 -31.031  1.00 24.11           H  
ATOM     51  CD2 TYR A   3     -10.092   8.920 -34.189  1.00 24.11           C  
ATOM     52  HD2 TYR A   3      -9.731   9.779 -34.735  1.00 24.11           H  
ATOM     53  CE1 TYR A   3     -10.934   6.639 -32.799  1.00 24.11           C  
ATOM     54  HE1 TYR A   3     -11.256   5.757 -32.265  1.00 24.11           H  
ATOM     55  CE2 TYR A   3     -10.714   7.873 -34.889  1.00 24.11           C  
ATOM     56  HE2 TYR A   3     -10.857   7.927 -35.958  1.00 24.11           H  
ATOM     57  OH  TYR A   3     -11.763   5.733 -34.876  1.00 24.11           O  
ATOM     58  HH  TYR A   3     -12.072   5.018 -34.315  1.00 24.11           H  
ATOM     59  CZ  TYR A   3     -11.146   6.731 -34.193  1.00 24.11           C  
ATOM     60  N   TYR A   4     -10.863  11.517 -28.967  1.00 28.74           N  
ATOM     61  H   TYR A   4     -11.833  11.404 -29.224  1.00 28.74           H  
ATOM     62  CA  TYR A   4     -10.556  11.160 -27.564  1.00 28.74           C  
ATOM     63  HA  TYR A   4     -10.314  10.097 -27.596  1.00 28.74           H  
ATOM     64  C   TYR A   4     -11.758  11.201 -26.594  1.00 28.74           C  
ATOM     65  CB  TYR A   4      -9.304  11.850 -26.950  1.00 28.74           C  
ATOM     66  HB2 TYR A   4      -9.462  12.006 -25.883  1.00 28.74           H  
ATOM     67  HB3 TYR A   4      -9.152  12.829 -27.405  1.00 28.74           H  
ATOM     68  O   TYR A   4     -11.726  10.424 -25.656  1.00 28.74           O  
ATOM     69  CG  TYR A   4      -8.056  10.978 -27.104  1.00 28.74           C  
ATOM     70  CD1 TYR A   4      -8.005   9.718 -26.473  1.00 28.74           C  
ATOM     71  HD1 TYR A   4      -8.762   9.456 -25.748  1.00 28.74           H  
ATOM     72  CD2 TYR A   4      -7.025  11.340 -27.991  1.00 28.74           C  
ATOM     73  HD2 TYR A   4      -7.008  12.330 -28.423  1.00 28.74           H  
ATOM     74  CE1 TYR A   4      -7.017   8.782 -26.840  1.00 28.74           C  
ATOM     75  HE1 TYR A   4      -7.003   7.809 -26.373  1.00 28.74           H  
ATOM     76  CE2 TYR A   4      -6.096  10.384 -28.431  1.00 28.74           C  
ATOM     77  HE2 TYR A   4      -5.341  10.644 -29.158  1.00 28.74           H  
ATOM     78  OH  TYR A   4      -5.163   8.184 -28.256  1.00 28.74           O  
ATOM     79  HH  TYR A   4      -5.223   7.372 -27.747  1.00 28.74           H  
ATOM     80  CZ  TYR A   4      -6.093   9.097 -27.863  1.00 28.74           C  
ATOM     81  N   SER A   5     -12.872  11.919 -26.813  1.00 32.55           N  
ATOM     82  H   SER A   5     -12.900  12.634 -27.527  1.00 32.55           H  
ATOM     83  CA  SER A   5     -13.960  11.916 -25.798  1.00 32.55           C  
ATOM     84  HA  SER A   5     -13.500  11.754 -24.824  1.00 32.55           H  
ATOM     85  C   SER A   5     -15.007  10.786 -25.905  1.00 32.55           C  
ATOM     86  CB  SER A   5     -14.617  13.291 -25.659  1.00 32.55           C  
ATOM     87  HB2 SER A   5     -13.905  13.982 -25.208  1.00 32.55           H  
ATOM     88  HB3 SER A   5     -15.485  13.215 -25.006  1.00 32.55           H  
ATOM     89  O   SER A   5     -15.625  10.457 -24.898  1.00 32.55           O  
ATOM     90  OG  SER A   5     -15.003  13.792 -26.912  1.00 32.55           O  
ATOM     91  HG  SER A   5     -15.690  14.447 -26.769  1.00 32.55           H  
ATOM     92  N   VAL A   6     -15.189  10.113 -27.057  1.00 30.42           N  
ATOM     93  H   VAL A   6     -14.716  10.447 -27.885  1.00 30.42           H  
ATOM     94  CA  VAL A   6     -16.199   9.022 -27.173  1.00 30.42           C  
ATOM     95  HA  VAL A   6     -17.095   9.340 -26.639  1.00 30.42           H  
ATOM     96  C   VAL A   6     -15.738   7.706 -26.517  1.00 30.42           C  
ATOM     97  CB  VAL A   6     -16.621   8.711 -28.631  1.00 30.42           C  
ATOM     98  HB  VAL A   6     -15.818   8.132 -29.086  1.00 30.42           H  
ATOM     99  O   VAL A   6     -16.566   6.934 -26.044  1.00 30.42           O  
ATOM    100  CG1 VAL A   6     -17.914   7.881 -28.688  1.00 30.42           C  
ATOM    101 HG11 VAL A   6     -17.764   6.896 -28.244  1.00 30.42           H  
ATOM    102 HG12 VAL A   6     -18.223   7.730 -29.722  1.00 30.42           H  
ATOM    103 HG13 VAL A   6     -18.715   8.389 -28.151  1.00 30.42           H  
ATOM    104  CG2 VAL A   6     -16.874   9.904 -29.553  1.00 30.42           C  
ATOM    105 HG21 VAL A   6     -16.144  10.698 -29.397  1.00 30.42           H  
ATOM    106 HG22 VAL A   6     -17.897  10.260 -29.437  1.00 30.42           H  
ATOM    107 HG23 VAL A   6     -16.785   9.570 -30.587  1.00 30.42           H  
ATOM    108  N   ARG A   7     -14.425   7.416 -26.465  1.00 43.48           N  
ATOM    109  H   ARG A   7     -13.769   8.123 -26.765  1.00 43.48           H  
ATOM    110  CA  ARG A   7     -13.920   6.175 -25.833  1.00 43.48           C  
ATOM    111  HA  ARG A   7     -14.639   5.375 -26.011  1.00 43.48           H  
ATOM    112  C   ARG A   7     -13.859   6.260 -24.311  1.00 43.48           C  
ATOM    113  CB  ARG A   7     -12.561   5.741 -26.407  1.00 43.48           C  
ATOM    114  HB2 ARG A   7     -12.067   5.100 -25.677  1.00 43.48           H  
ATOM    115  HB3 ARG A   7     -11.928   6.613 -26.574  1.00 43.48           H  
ATOM    116  O   ARG A   7     -14.008   5.229 -23.659  1.00 43.48           O  
ATOM    117  CG  ARG A   7     -12.729   4.938 -27.704  1.00 43.48           C  
ATOM    118  HG2 ARG A   7     -13.433   4.124 -27.532  1.00 43.48           H  
ATOM    119  HG3 ARG A   7     -13.120   5.588 -28.486  1.00 43.48           H  
ATOM    120  CD  ARG A   7     -11.386   4.343 -28.143  1.00 43.48           C  
ATOM    121  HD2 ARG A   7     -11.003   3.723 -27.333  1.00 43.48           H  
ATOM    122  HD3 ARG A   7     -10.685   5.157 -28.328  1.00 43.48           H  
ATOM    123  NE  ARG A   7     -11.531   3.523 -29.362  1.00 43.48           N  
ATOM    124  HE  ARG A   7     -12.466   3.434 -29.733  1.00 43.48           H  
ATOM    125  NH1 ARG A   7      -9.347   2.834 -29.520  1.00 43.48           N  
ATOM    126 HH11 ARG A   7      -9.144   3.345 -28.673  1.00 43.48           H  
ATOM    127 HH12 ARG A   7      -8.634   2.274 -29.967  1.00 43.48           H  
ATOM    128  NH2 ARG A   7     -10.837   2.132 -31.028  1.00 43.48           N  
ATOM    129 HH21 ARG A   7     -10.114   1.576 -31.461  1.00 43.48           H  
ATOM    130 HH22 ARG A   7     -11.791   2.041 -31.347  1.00 43.48           H  
ATOM    131  CZ  ARG A   7     -10.574   2.837 -29.963  1.00 43.48           C  
ATOM    132  N   ASP A   8     -13.688   7.458 -23.759  1.00 56.76           N  
ATOM    133  H   ASP A   8     -13.538   8.267 -24.344  1.00 56.76           H  
ATOM    134  CA  ASP A   8     -13.548   7.623 -22.316  1.00 56.76           C  
ATOM    135  HA  ASP A   8     -12.798   6.919 -21.958  1.00 56.76           H  
ATOM    136  C   ASP A   8     -14.844   7.249 -21.595  1.00 56.76           C  
ATOM    137  CB  ASP A   8     -13.050   9.041 -21.984  1.00 56.76           C  
ATOM    138  HB2 ASP A   8     -13.655   9.774 -22.518  1.00 56.76           H  
ATOM    139  HB3 ASP A   8     -13.177   9.213 -20.915  1.00 56.76           H  
ATOM    140  O   ASP A   8     -14.780   6.482 -20.645  1.00 56.76           O  
ATOM    141  CG  ASP A   8     -11.561   9.249 -22.316  1.00 56.76           C  
ATOM    142  OD1 ASP A   8     -10.833   8.242 -22.485  1.00 56.76           O  
ATOM    143  OD2 ASP A   8     -11.128  10.420 -22.360  1.00 56.76           O  
ATOM    144  N   ILE A   9     -16.024   7.667 -22.074  1.00 62.44           N  
ATOM    145  H   ILE A   9     -16.028   8.291 -22.868  1.00 62.44           H  
ATOM    146  CA  ILE A   9     -17.297   7.362 -21.391  1.00 62.44           C  
ATOM    147  HA  ILE A   9     -17.198   7.669 -20.350  1.00 62.44           H  
ATOM    148  C   ILE A   9     -17.590   5.858 -21.370  1.00 62.44           C  
ATOM    149  CB  ILE A   9     -18.475   8.163 -21.990  1.00 62.44           C  
ATOM    150  HB  ILE A   9     -18.531   7.953 -23.058  1.00 62.44           H  
ATOM    151  O   ILE A   9     -18.014   5.353 -20.338  1.00 62.44           O  
ATOM    152  CG1 ILE A   9     -18.230   9.676 -21.792  1.00 62.44           C  
ATOM    153 HG12 ILE A   9     -17.256   9.942 -22.204  1.00 62.44           H  
ATOM    154 HG13 ILE A   9     -18.218   9.909 -20.728  1.00 62.44           H  
ATOM    155  CG2 ILE A   9     -19.812   7.744 -21.341  1.00 62.44           C  
ATOM    156 HG21 ILE A   9     -20.038   6.704 -21.574  1.00 62.44           H  
ATOM    157 HG22 ILE A   9     -20.638   8.336 -21.735  1.00 62.44           H  
ATOM    158 HG23 ILE A   9     -19.765   7.865 -20.259  1.00 62.44           H  
ATOM    159  CD1 ILE A   9     -19.263  10.572 -22.487  1.00 62.44           C  
ATOM    160 HD11 ILE A   9     -18.927  11.608 -22.439  1.00 62.44           H  
ATOM    161 HD12 ILE A   9     -19.363  10.284 -23.533  1.00 62.44           H  
ATOM    162 HD13 ILE A   9     -20.231  10.504 -21.991  1.00 62.44           H  
ATOM    163  N   GLY A  10     -17.336   5.128 -22.462  1.00 62.07           N  
ATOM    164  H   GLY A  10     -16.963   5.594 -23.276  1.00 62.07           H  
ATOM    165  CA  GLY A  10     -17.544   3.675 -22.504  1.00 62.07           C  
ATOM    166  HA2 GLY A  10     -17.316   3.305 -23.503  1.00 62.07           H  
ATOM    167  HA3 GLY A  10     -18.585   3.447 -22.275  1.00 62.07           H  
ATOM    168  C   GLY A  10     -16.655   2.936 -21.503  1.00 62.07           C  
ATOM    169  O   GLY A  10     -17.159   2.164 -20.695  1.00 62.07           O  
ATOM    170  N   ILE A  11     -15.355   3.252 -21.493  1.00 65.00           N  
ATOM    171  H   ILE A  11     -15.019   3.934 -22.158  1.00 65.00           H  
ATOM    172  CA  ILE A  11     -14.395   2.686 -20.534  1.00 65.00           C  
ATOM    173  HA  ILE A  11     -14.456   1.598 -20.572  1.00 65.00           H  
ATOM    174  C   ILE A  11     -14.751   3.108 -19.105  1.00 65.00           C  
ATOM    175  CB  ILE A  11     -12.958   3.118 -20.908  1.00 65.00           C  
ATOM    176  HB  ILE A  11     -12.939   4.203 -21.011  1.00 65.00           H  
ATOM    177  O   ILE A  11     -14.715   2.294 -18.194  1.00 65.00           O  
ATOM    178  CG1 ILE A  11     -12.536   2.486 -22.254  1.00 65.00           C  
ATOM    179 HG12 ILE A  11     -12.459   1.405 -22.139  1.00 65.00           H  
ATOM    180 HG13 ILE A  11     -13.302   2.684 -23.003  1.00 65.00           H  
ATOM    181  CG2 ILE A  11     -11.956   2.727 -19.808  1.00 65.00           C  
ATOM    182 HG21 ILE A  11     -12.190   3.260 -18.887  1.00 65.00           H  
ATOM    183 HG22 ILE A  11     -10.939   3.002 -20.089  1.00 65.00           H  
ATOM    184 HG23 ILE A  11     -12.013   1.653 -19.629  1.00 65.00           H  
ATOM    185  CD1 ILE A  11     -11.210   3.029 -22.808  1.00 65.00           C  
ATOM    186 HD11 ILE A  11     -11.237   4.118 -22.834  1.00 65.00           H  
ATOM    187 HD12 ILE A  11     -11.069   2.655 -23.822  1.00 65.00           H  
ATOM    188 HD13 ILE A  11     -10.371   2.694 -22.199  1.00 65.00           H  
ATOM    189  N   ILE A  12     -15.116   4.371 -18.884  1.00 69.77           N  
ATOM    190  H   ILE A  12     -15.115   5.011 -19.666  1.00 69.77           H  
ATOM    191  CA  ILE A  12     -15.551   4.879 -17.580  1.00 69.77           C  
ATOM    192  HA  ILE A  12     -14.770   4.687 -16.844  1.00 69.77           H  
ATOM    193  C   ILE A  12     -16.796   4.130 -17.111  1.00 69.77           C  
ATOM    194  CB  ILE A  12     -15.799   6.401 -17.656  1.00 69.77           C  
ATOM    195  HB  ILE A  12     -16.360   6.607 -18.568  1.00 69.77           H  
ATOM    196  O   ILE A  12     -16.838   3.726 -15.958  1.00 69.77           O  
ATOM    197  CG1 ILE A  12     -14.455   7.161 -17.703  1.00 69.77           C  
ATOM    198 HG12 ILE A  12     -14.037   7.211 -16.698  1.00 69.77           H  
ATOM    199 HG13 ILE A  12     -13.738   6.626 -18.325  1.00 69.77           H  
ATOM    200  CG2 ILE A  12     -16.643   6.921 -16.478  1.00 69.77           C  
ATOM    201 HG21 ILE A  12     -16.160   6.683 -15.530  1.00 69.77           H  
ATOM    202 HG22 ILE A  12     -17.636   6.474 -16.512  1.00 69.77           H  
ATOM    203 HG23 ILE A  12     -16.796   7.997 -16.569  1.00 69.77           H  
ATOM    204  CD1 ILE A  12     -14.593   8.584 -18.258  1.00 69.77           C  
ATOM    205 HD11 ILE A  12     -13.630   9.092 -18.197  1.00 69.77           H  
ATOM    206 HD12 ILE A  12     -15.344   9.143 -17.700  1.00 69.77           H  
ATOM    207 HD13 ILE A  12     -14.917   8.571 -19.299  1.00 69.77           H  
ATOM    208  N   ASN A  13     -17.786   3.926 -17.977  1.00 72.92           N  
ATOM    209  H   ASN A  13     -17.699   4.301 -18.910  1.00 72.92           H  
ATOM    210  CA  ASN A  13     -19.004   3.195 -17.648  1.00 72.92           C  
ATOM    211  HA  ASN A  13     -19.428   3.600 -16.729  1.00 72.92           H  
ATOM    212  C   ASN A  13     -18.711   1.720 -17.388  1.00 72.92           C  
ATOM    213  CB  ASN A  13     -20.033   3.361 -18.775  1.00 72.92           C  
ATOM    214  HB2 ASN A  13     -19.566   3.138 -19.734  1.00 72.92           H  
ATOM    215  HB3 ASN A  13     -20.841   2.646 -18.619  1.00 72.92           H  
ATOM    216  O   ASN A  13     -19.320   1.154 -16.494  1.00 72.92           O  
ATOM    217  CG  ASN A  13     -20.660   4.742 -18.828  1.00 72.92           C  
ATOM    218  ND2 ASN A  13     -21.423   5.010 -19.862  1.00 72.92           N  
ATOM    219 HD21 ASN A  13     -21.588   4.304 -20.565  1.00 72.92           H  
ATOM    220 HD22 ASN A  13     -21.888   5.906 -19.859  1.00 72.92           H  
ATOM    221  OD1 ASN A  13     -20.514   5.582 -17.951  1.00 72.92           O  
ATOM    222  N   GLU A  14     -17.761   1.115 -18.098  1.00 71.34           N  
ATOM    223  H   GLU A  14     -17.352   1.604 -18.882  1.00 71.34           H  
ATOM    224  CA  GLU A  14     -17.300  -0.251 -17.843  1.00 71.34           C  
ATOM    225  HA  GLU A  14     -18.163  -0.916 -17.802  1.00 71.34           H  
ATOM    226  C   GLU A  14     -16.572  -0.354 -16.498  1.00 71.34           C  
ATOM    227  CB  GLU A  14     -16.407  -0.698 -19.004  1.00 71.34           C  
ATOM    228  HB2 GLU A  14     -16.941  -0.519 -19.938  1.00 71.34           H  
ATOM    229  HB3 GLU A  14     -15.494  -0.103 -19.004  1.00 71.34           H  
ATOM    230  O   GLU A  14     -16.891  -1.233 -15.706  1.00 71.34           O  
ATOM    231  CG  GLU A  14     -16.044  -2.186 -18.932  1.00 71.34           C  
ATOM    232  HG2 GLU A  14     -16.963  -2.772 -18.954  1.00 71.34           H  
ATOM    233  HG3 GLU A  14     -15.536  -2.382 -17.988  1.00 71.34           H  
ATOM    234  CD  GLU A  14     -15.128  -2.626 -20.087  1.00 71.34           C  
ATOM    235  OE1 GLU A  14     -14.715  -3.805 -20.071  1.00 71.34           O  
ATOM    236  OE2 GLU A  14     -14.810  -1.786 -20.964  1.00 71.34           O  
ATOM    237  N   ILE A  15     -15.668   0.582 -16.178  1.00 71.94           N  
ATOM    238  H   ILE A  15     -15.426   1.265 -16.881  1.00 71.94           H  
ATOM    239  CA  ILE A  15     -15.040   0.658 -14.852  1.00 71.94           C  
ATOM    240  HA  ILE A  15     -14.544  -0.290 -14.645  1.00 71.94           H  
ATOM    241  C   ILE A  15     -16.111   0.867 -13.790  1.00 71.94           C  
ATOM    242  CB  ILE A  15     -14.012   1.802 -14.736  1.00 71.94           C  
ATOM    243  HB  ILE A  15     -14.516   2.732 -14.996  1.00 71.94           H  
ATOM    244  O   ILE A  15     -16.120   0.164 -12.796  1.00 71.94           O  
ATOM    245  CG1 ILE A  15     -12.802   1.625 -15.663  1.00 71.94           C  
ATOM    246 HG12 ILE A  15     -13.138   1.353 -16.663  1.00 71.94           H  
ATOM    247 HG13 ILE A  15     -12.169   0.816 -15.300  1.00 71.94           H  
ATOM    248  CG2 ILE A  15     -13.488   1.916 -13.288  1.00 71.94           C  
ATOM    249 HG21 ILE A  15     -13.194   0.929 -12.929  1.00 71.94           H  
ATOM    250 HG22 ILE A  15     -12.625   2.578 -13.222  1.00 71.94           H  
ATOM    251 HG23 ILE A  15     -14.265   2.318 -12.638  1.00 71.94           H  
ATOM    252  CD1 ILE A  15     -11.995   2.932 -15.741  1.00 71.94           C  
ATOM    253 HD11 ILE A  15     -12.623   3.790 -15.503  1.00 71.94           H  
ATOM    254 HD12 ILE A  15     -11.628   3.097 -16.754  1.00 71.94           H  
ATOM    255 HD13 ILE A  15     -11.155   2.897 -15.047  1.00 71.94           H  
ATOM    256  N   LEU A  16     -17.009   1.834 -13.958  1.00 74.68           N  
ATOM    257  H   LEU A  16     -16.977   2.374 -14.810  1.00 74.68           H  
ATOM    258  CA  LEU A  16     -18.035   2.140 -12.967  1.00 74.68           C  
ATOM    259  HA  LEU A  16     -17.559   2.306 -12.000  1.00 74.68           H  
ATOM    260  C   LEU A  16     -18.992   0.973 -12.792  1.00 74.68           C  
ATOM    261  CB  LEU A  16     -18.812   3.390 -13.379  1.00 74.68           C  
ATOM    262  HB2 LEU A  16     -19.116   3.277 -14.419  1.00 74.68           H  
ATOM    263  HB3 LEU A  16     -19.720   3.461 -12.779  1.00 74.68           H  
ATOM    264  O   LEU A  16     -19.286   0.633 -11.652  1.00 74.68           O  
ATOM    265  CG  LEU A  16     -18.008   4.683 -13.204  1.00 74.68           C  
ATOM    266  HG  LEU A  16     -17.018   4.591 -13.650  1.00 74.68           H  
ATOM    267  CD1 LEU A  16     -18.764   5.797 -13.911  1.00 74.68           C  
ATOM    268 HD11 LEU A  16     -18.964   5.506 -14.942  1.00 74.68           H  
ATOM    269 HD12 LEU A  16     -18.137   6.688 -13.915  1.00 74.68           H  
ATOM    270 HD13 LEU A  16     -19.716   5.966 -13.408  1.00 74.68           H  
ATOM    271  CD2 LEU A  16     -17.828   5.067 -11.733  1.00 74.68           C  
ATOM    272 HD21 LEU A  16     -18.796   5.096 -11.232  1.00 74.68           H  
ATOM    273 HD22 LEU A  16     -17.364   6.051 -11.663  1.00 74.68           H  
ATOM    274 HD23 LEU A  16     -17.183   4.345 -11.234  1.00 74.68           H  
ATOM    275  N   SER A  17     -19.421   0.342 -13.884  1.00 74.62           N  
ATOM    276  H   SER A  17     -19.131   0.695 -14.785  1.00 74.62           H  
ATOM    277  CA  SER A  17     -20.209  -0.886 -13.877  1.00 74.62           C  
ATOM    278  HA  SER A  17     -21.152  -0.705 -13.361  1.00 74.62           H  
ATOM    279  C   SER A  17     -19.452  -1.956 -13.119  1.00 74.62           C  
ATOM    280  CB  SER A  17     -20.533  -1.351 -15.297  1.00 74.62           C  
ATOM    281  HB2 SER A  17     -21.187  -0.620 -15.773  1.00 74.62           H  
ATOM    282  HB3 SER A  17     -19.614  -1.432 -15.878  1.00 74.62           H  
ATOM    283  O   SER A  17     -19.953  -2.424 -12.118  1.00 74.62           O  
ATOM    284  OG  SER A  17     -21.174  -2.610 -15.284  1.00 74.62           O  
ATOM    285  HG  SER A  17     -21.818  -2.654 -14.573  1.00 74.62           H  
ATOM    286  N   PHE A  18     -18.200  -2.241 -13.456  1.00 71.02           N  
ATOM    287  H   PHE A  18     -17.808  -1.826 -14.289  1.00 71.02           H  
ATOM    288  CA  PHE A  18     -17.390  -3.197 -12.718  1.00 71.02           C  
ATOM    289  HA  PHE A  18     -17.848  -4.183 -12.799  1.00 71.02           H  
ATOM    290  C   PHE A  18     -17.299  -2.857 -11.233  1.00 71.02           C  
ATOM    291  CB  PHE A  18     -16.022  -3.244 -13.370  1.00 71.02           C  
ATOM    292  HB2 PHE A  18     -15.612  -2.237 -13.449  1.00 71.02           H  
ATOM    293  HB3 PHE A  18     -16.178  -3.625 -14.380  1.00 71.02           H  
ATOM    294  O   PHE A  18     -17.641  -3.687 -10.401  1.00 71.02           O  
ATOM    295  CG  PHE A  18     -15.038  -4.121 -12.643  1.00 71.02           C  
ATOM    296  CD1 PHE A  18     -14.045  -3.535 -11.838  1.00 71.02           C  
ATOM    297  HD1 PHE A  18     -13.962  -2.460 -11.783  1.00 71.02           H  
ATOM    298  CD2 PHE A  18     -15.134  -5.518 -12.762  1.00 71.02           C  
ATOM    299  HD2 PHE A  18     -15.887  -5.964 -13.395  1.00 71.02           H  
ATOM    300  CE1 PHE A  18     -13.168  -4.351 -11.114  1.00 71.02           C  
ATOM    301  HE1 PHE A  18     -12.397  -3.920 -10.491  1.00 71.02           H  
ATOM    302  CE2 PHE A  18     -14.260  -6.335 -12.035  1.00 71.02           C  
ATOM    303  HE2 PHE A  18     -14.341  -7.410 -12.107  1.00 71.02           H  
ATOM    304  CZ  PHE A  18     -13.306  -5.739 -11.194  1.00 71.02           C  
ATOM    305  HZ  PHE A  18     -12.669  -6.350 -10.573  1.00 71.02           H  
ATOM    306  N   LEU A  19     -16.956  -1.616 -10.884  1.00 70.22           N  
ATOM    307  H   LEU A  19     -16.737  -0.979 -11.637  1.00 70.22           H  
ATOM    308  CA  LEU A  19     -16.865  -1.125  -9.513  1.00 70.22           C  
ATOM    309  HA  LEU A  19     -16.198  -1.779  -8.950  1.00 70.22           H  
ATOM    310  C   LEU A  19     -18.220  -1.141  -8.778  1.00 70.22           C  
ATOM    311  CB  LEU A  19     -16.244   0.285  -9.501  1.00 70.22           C  
ATOM    312  HB2 LEU A  19     -16.870   0.949 -10.099  1.00 70.22           H  
ATOM    313  HB3 LEU A  19     -16.257   0.626  -8.466  1.00 70.22           H  
ATOM    314  O   LEU A  19     -18.227  -1.176  -7.550  1.00 70.22           O  
ATOM    315  CG  LEU A  19     -14.779   0.436  -9.956  1.00 70.22           C  
ATOM    316  HG  LEU A  19     -14.662   0.224 -11.018  1.00 70.22           H  
ATOM    317  CD1 LEU A  19     -14.352   1.887  -9.728  1.00 70.22           C  
ATOM    318 HD11 LEU A  19     -14.319   2.108  -8.661  1.00 70.22           H  
ATOM    319 HD12 LEU A  19     -15.048   2.562 -10.227  1.00 70.22           H  
ATOM    320 HD13 LEU A  19     -13.362   2.028 -10.161  1.00 70.22           H  
ATOM    321  CD2 LEU A  19     -13.835  -0.517  -9.235  1.00 70.22           C  
ATOM    322 HD21 LEU A  19     -14.227  -0.755  -8.246  1.00 70.22           H  
ATOM    323 HD22 LEU A  19     -13.784  -1.457  -9.785  1.00 70.22           H  
ATOM    324 HD23 LEU A  19     -12.832  -0.096  -9.156  1.00 70.22           H  
ATOM    325  N   THR A  20     -19.361  -1.115  -9.469  1.00 67.95           N  
ATOM    326  H   THR A  20     -19.305  -1.097 -10.477  1.00 67.95           H  
ATOM    327  CA  THR A  20     -20.717  -1.136  -8.875  1.00 67.95           C  
ATOM    328  HA  THR A  20     -20.653  -0.896  -7.813  1.00 67.95           H  
ATOM    329  C   THR A  20     -21.392  -2.503  -8.924  1.00 67.95           C  
ATOM    330  CB  THR A  20     -21.667  -0.099  -9.500  1.00 67.95           C  
ATOM    331  HB  THR A  20     -22.675  -0.271  -9.125  1.00 67.95           H  
ATOM    332  O   THR A  20     -22.200  -2.764  -8.054  1.00 67.95           O  
ATOM    333  CG2 THR A  20     -21.271   1.336  -9.150  1.00 67.95           C  
ATOM    334 HG21 THR A  20     -21.315   1.470  -8.069  1.00 67.95           H  
ATOM    335 HG22 THR A  20     -20.268   1.558  -9.514  1.00 67.95           H  
ATOM    336 HG23 THR A  20     -21.980   2.022  -9.614  1.00 67.95           H  
ATOM    337  OG1 THR A  20     -21.687  -0.189 -10.900  1.00 67.95           O  
ATOM    338  HG1 THR A  20     -20.821   0.077 -11.218  1.00 67.95           H  
ATOM    339  N   CYS A  21     -21.020  -3.386  -9.855  1.00 58.78           N  
ATOM    340  H   CYS A  21     -20.414  -3.060 -10.594  1.00 58.78           H  
ATOM    341  CA  CYS A  21     -21.639  -4.690 -10.075  1.00 58.78           C  
ATOM    342  HA  CYS A  21     -22.705  -4.560 -10.261  1.00 58.78           H  
ATOM    343  C   CYS A  21     -21.480  -5.585  -8.858  1.00 58.78           C  
ATOM    344  CB  CYS A  21     -20.996  -5.396 -11.282  1.00 58.78           C  
ATOM    345  HB2 CYS A  21     -19.920  -5.226 -11.288  1.00 58.78           H  
ATOM    346  HB3 CYS A  21     -21.174  -6.468 -11.196  1.00 58.78           H  
ATOM    347  O   CYS A  21     -20.360  -5.897  -8.463  1.00 58.78           O  
ATOM    348  SG  CYS A  21     -21.738  -4.831 -12.838  1.00 58.78           S  
ATOM    349  HG  CYS A  21     -21.062  -5.645 -13.653  1.00 58.78           H  
ATOM    350  N   ASP A  22     -22.583  -6.040  -8.306  1.00 54.92           N  
ATOM    351  H   ASP A  22     -23.463  -5.597  -8.528  1.00 54.92           H  
ATOM    352  CA  ASP A  22     -22.588  -6.925  -7.157  1.00 54.92           C  
ATOM    353  HA  ASP A  22     -22.137  -6.408  -6.310  1.00 54.92           H  
ATOM    354  C   ASP A  22     -21.784  -8.183  -7.482  1.00 54.92           C  
ATOM    355  CB  ASP A  22     -24.035  -7.259  -6.793  1.00 54.92           C  
ATOM    356  HB2 ASP A  22     -24.473  -7.866  -7.585  1.00 54.92           H  
ATOM    357  HB3 ASP A  22     -24.036  -7.845  -5.874  1.00 54.92           H  
ATOM    358  O   ASP A  22     -22.150  -8.993  -8.337  1.00 54.92           O  
ATOM    359  CG  ASP A  22     -24.900  -6.012  -6.602  1.00 54.92           C  
ATOM    360  OD1 ASP A  22     -24.345  -4.903  -6.460  1.00 54.92           O  
ATOM    361  OD2 ASP A  22     -26.131  -6.197  -6.604  1.00 54.92           O  
ATOM    362  N   SER A  23     -20.635  -8.347  -6.832  1.00 51.13           N  
ATOM    363  H   SER A  23     -20.345  -7.663  -6.149  1.00 51.13           H  
ATOM    364  CA  SER A  23     -19.995  -9.649  -6.835  1.00 51.13           C  
ATOM    365  HA  SER A  23     -19.949 -10.036  -7.853  1.00 51.13           H  
ATOM    366  C   SER A  23     -20.897 -10.545  -5.996  1.00 51.13           C  
ATOM    367  CB  SER A  23     -18.565  -9.571  -6.289  1.00 51.13           C  
ATOM    368  HB2 SER A  23     -17.941  -9.023  -6.995  1.00 51.13           H  
ATOM    369  HB3 SER A  23     -18.163 -10.578  -6.174  1.00 51.13           H  
ATOM    370  O   SER A  23     -20.939 -10.373  -4.781  1.00 51.13           O  
ATOM    371  OG  SER A  23     -18.539  -8.908  -5.044  1.00 51.13           O  
ATOM    372  HG  SER A  23     -19.202  -9.316  -4.482  1.00 51.13           H  
ATOM    373  N   ASN A  24     -21.580 -11.506  -6.623  1.00 44.62           N  
ATOM    374  H   ASN A  24     -21.672 -11.413  -7.625  1.00 44.62           H  
ATOM    375  CA  ASN A  24     -22.350 -12.583  -5.968  1.00 44.62           C  
ATOM    376  HA  ASN A  24     -23.078 -12.128  -5.296  1.00 44.62           H  
ATOM    377  C   ASN A  24     -21.483 -13.511  -5.078  1.00 44.62           C  
ATOM    378  CB  ASN A  24     -23.103 -13.385  -7.058  1.00 44.62           C  
ATOM    379  HB2 ASN A  24     -22.446 -13.567  -7.909  1.00 44.62           H  
ATOM    380  HB3 ASN A  24     -23.402 -14.356  -6.662  1.00 44.62           H  
ATOM    381  O   ASN A  24     -21.819 -14.669  -4.850  1.00 44.62           O  
ATOM    382  CG  ASN A  24     -24.389 -12.742  -7.537  1.00 44.62           C  
ATOM    383  ND2 ASN A  24     -24.930 -13.209  -8.637  1.00 44.62           N  
ATOM    384 HD21 ASN A  24     -25.788 -12.755  -8.916  1.00 44.62           H  
ATOM    385 HD22 ASN A  24     -24.519 -13.990  -9.128  1.00 44.62           H  
ATOM    386  OD1 ASN A  24     -24.942 -11.842  -6.937  1.00 44.62           O  
ATOM    387  N   HIS A  25     -20.330 -13.039  -4.611  1.00 48.79           N  
ATOM    388  H   HIS A  25     -20.217 -12.035  -4.608  1.00 48.79           H  
ATOM    389  CA  HIS A  25     -19.385 -13.789  -3.807  1.00 48.79           C  
ATOM    390  HA  HIS A  25     -19.550 -14.859  -3.938  1.00 48.79           H  
ATOM    391  C   HIS A  25     -19.640 -13.439  -2.342  1.00 48.79           C  
ATOM    392  CB  HIS A  25     -17.954 -13.489  -4.277  1.00 48.79           C  
ATOM    393  HB2 HIS A  25     -17.772 -12.415  -4.240  1.00 48.79           H  
ATOM    394  HB3 HIS A  25     -17.258 -13.970  -3.590  1.00 48.79           H  
ATOM    395  O   HIS A  25     -19.328 -12.337  -1.894  1.00 48.79           O  
ATOM    396  CG  HIS A  25     -17.678 -13.994  -5.674  1.00 48.79           C  
ATOM    397  CD2 HIS A  25     -16.833 -15.015  -6.022  1.00 48.79           C  
ATOM    398  HD2 HIS A  25     -16.216 -15.589  -5.346  1.00 48.79           H  
ATOM    399  ND1 HIS A  25     -18.277 -13.555  -6.835  1.00 48.79           N  
ATOM    400  HD1 HIS A  25     -19.037 -12.892  -6.887  1.00 48.79           H  
ATOM    401  CE1 HIS A  25     -17.810 -14.294  -7.854  1.00 48.79           C  
ATOM    402  HE1 HIS A  25     -18.122 -14.212  -8.885  1.00 48.79           H  
ATOM    403  NE2 HIS A  25     -16.929 -15.194  -7.407  1.00 48.79           N  
ATOM    404  N   ASN A  26     -20.243 -14.382  -1.616  1.00 43.82           N  
ATOM    405  H   ASN A  26     -20.530 -15.227  -2.088  1.00 43.82           H  
ATOM    406  CA  ASN A  26     -20.454 -14.298  -0.174  1.00 43.82           C  
ATOM    407  HA  ASN A  26     -21.059 -13.418   0.044  1.00 43.82           H  
ATOM    408  C   ASN A  26     -19.107 -14.149   0.549  1.00 43.82           C  
ATOM    409  CB  ASN A  26     -21.197 -15.563   0.303  1.00 43.82           C  
ATOM    410  HB2 ASN A  26     -21.078 -15.660   1.382  1.00 43.82           H  
ATOM    411  HB3 ASN A  26     -20.756 -16.446  -0.158  1.00 43.82           H  
ATOM    412  O   ASN A  26     -18.238 -15.015   0.462  1.00 43.82           O  
ATOM    413  CG  ASN A  26     -22.690 -15.524   0.033  1.00 43.82           C  
ATOM    414  ND2 ASN A  26     -23.328 -16.659  -0.123  1.00 43.82           N  
ATOM    415 HD21 ASN A  26     -24.320 -16.569  -0.293  1.00 43.82           H  
ATOM    416 HD22 ASN A  26     -22.841 -17.542  -0.078  1.00 43.82           H  
ATOM    417  OD1 ASN A  26     -23.312 -14.484  -0.010  1.00 43.82           O  
ATOM    418  N   ILE A  27     -18.950 -13.075   1.321  1.00 50.47           N  
ATOM    419  H   ILE A  27     -19.705 -12.403   1.329  1.00 50.47           H  
ATOM    420  CA  ILE A  27     -17.709 -12.707   2.029  1.00 50.47           C  
ATOM    421  HA  ILE A  27     -16.875 -13.045   1.415  1.00 50.47           H  
ATOM    422  C   ILE A  27     -17.589 -13.486   3.360  1.00 50.47           C  
ATOM    423  CB  ILE A  27     -17.596 -11.158   2.117  1.00 50.47           C  
ATOM    424  HB  ILE A  27     -18.454 -10.783   2.676  1.00 50.47           H  
ATOM    425  O   ILE A  27     -17.069 -13.004   4.357  1.00 50.47           O  
ATOM    426  CG1 ILE A  27     -17.643 -10.571   0.681  1.00 50.47           C  
ATOM    427 HG12 ILE A  27     -18.413 -11.053   0.078  1.00 50.47           H  
ATOM    428 HG13 ILE A  27     -16.694 -10.770   0.183  1.00 50.47           H  
ATOM    429  CG2 ILE A  27     -16.301 -10.670   2.815  1.00 50.47           C  
ATOM    430 HG21 ILE A  27     -15.435 -11.190   2.408  1.00 50.47           H  
ATOM    431 HG22 ILE A  27     -16.165  -9.594   2.705  1.00 50.47           H  
ATOM    432 HG23 ILE A  27     -16.357 -10.831   3.892  1.00 50.47           H  
ATOM    433  CD1 ILE A  27     -17.988  -9.084   0.633  1.00 50.47           C  
ATOM    434 HD11 ILE A  27     -19.056  -8.957   0.811  1.00 50.47           H  
ATOM    435 HD12 ILE A  27     -17.450  -8.547   1.414  1.00 50.47           H  
ATOM    436 HD13 ILE A  27     -17.741  -8.680  -0.349  1.00 50.47           H  
ATOM    437  N   THR A  28     -18.043 -14.744   3.396  1.00 44.37           N  
ATOM    438  H   THR A  28     -18.435 -15.125   2.547  1.00 44.37           H  
ATOM    439  CA  THR A  28     -18.026 -15.623   4.594  1.00 44.37           C  
ATOM    440  HA  THR A  28     -18.421 -15.110   5.471  1.00 44.37           H  
ATOM    441  C   THR A  28     -16.633 -16.002   5.062  1.00 44.37           C  
ATOM    442  CB  THR A  28     -18.926 -16.861   4.424  1.00 44.37           C  
ATOM    443  HB  THR A  28     -18.532 -17.669   5.041  1.00 44.37           H  
ATOM    444  O   THR A  28     -16.422 -16.302   6.235  1.00 44.37           O  
ATOM    445  CG2 THR A  28     -20.401 -16.680   4.785  1.00 44.37           C  
ATOM    446 HG21 THR A  28     -20.865 -17.667   4.784  1.00 44.37           H  
ATOM    447 HG22 THR A  28     -20.504 -16.262   5.786  1.00 44.37           H  
ATOM    448 HG23 THR A  28     -20.918 -16.075   4.041  1.00 44.37           H  
ATOM    449  OG1 THR A  28     -18.951 -17.274   3.081  1.00 44.37           O  
ATOM    450  HG1 THR A  28     -18.083 -17.592   2.824  1.00 44.37           H  
ATOM    451  N   GLY A  29     -15.662 -15.962   4.155  1.00 46.78           N  
ATOM    452  H   GLY A  29     -15.911 -15.657   3.224  1.00 46.78           H  
ATOM    453  CA  GLY A  29     -14.364 -16.587   4.353  1.00 46.78           C  
ATOM    454  HA2 GLY A  29     -13.860 -16.543   3.387  1.00 46.78           H  
ATOM    455  HA3 GLY A  29     -14.495 -17.632   4.632  1.00 46.78           H  
ATOM    456  C   GLY A  29     -13.451 -15.915   5.378  1.00 46.78           C  
ATOM    457  O   GLY A  29     -12.822 -16.599   6.183  1.00 46.78           O  
ATOM    458  N   LEU A  30     -13.361 -14.581   5.377  1.00 48.01           N  
ATOM    459  H   LEU A  30     -13.943 -14.058   4.739  1.00 48.01           H  
ATOM    460  CA  LEU A  30     -12.330 -13.872   6.152  1.00 48.01           C  
ATOM    461  HA  LEU A  30     -11.380 -14.365   5.943  1.00 48.01           H  
ATOM    462  C   LEU A  30     -12.555 -14.004   7.669  1.00 48.01           C  
ATOM    463  CB  LEU A  30     -12.252 -12.412   5.654  1.00 48.01           C  
ATOM    464  HB2 LEU A  30     -12.767 -11.751   6.352  1.00 48.01           H  
ATOM    465  HB3 LEU A  30     -12.796 -12.343   4.712  1.00 48.01           H  
ATOM    466  O   LEU A  30     -11.597 -14.113   8.433  1.00 48.01           O  
ATOM    467  CG  LEU A  30     -10.811 -11.913   5.404  1.00 48.01           C  
ATOM    468  HG  LEU A  30     -10.131 -12.757   5.285  1.00 48.01           H  
ATOM    469  CD1 LEU A  30     -10.763 -11.088   4.119  1.00 48.01           C  
ATOM    470 HD11 LEU A  30      -9.765 -10.671   3.985  1.00 48.01           H  
ATOM    471 HD12 LEU A  30     -10.989 -11.724   3.263  1.00 48.01           H  
ATOM    472 HD13 LEU A  30     -11.483 -10.271   4.166  1.00 48.01           H  
ATOM    473  CD2 LEU A  30     -10.308 -11.035   6.549  1.00 48.01           C  
ATOM    474 HD21 LEU A  30      -9.261 -10.777   6.386  1.00 48.01           H  
ATOM    475 HD22 LEU A  30     -10.904 -10.124   6.601  1.00 48.01           H  
ATOM    476 HD23 LEU A  30     -10.402 -11.573   7.492  1.00 48.01           H  
ATOM    477  N   ILE A  31     -13.820 -14.118   8.088  1.00 50.98           N  
ATOM    478  H   ILE A  31     -14.552 -14.062   7.394  1.00 50.98           H  
ATOM    479  CA  ILE A  31     -14.208 -14.401   9.476  1.00 50.98           C  
ATOM    480  HA  ILE A  31     -13.768 -13.645  10.127  1.00 50.98           H  
ATOM    481  C   ILE A  31     -13.656 -15.749   9.958  1.00 50.98           C  
ATOM    482  CB  ILE A  31     -15.749 -14.325   9.609  1.00 50.98           C  
ATOM    483  HB  ILE A  31     -16.209 -14.879   8.790  1.00 50.98           H  
ATOM    484  O   ILE A  31     -13.234 -15.865  11.106  1.00 50.98           O  
ATOM    485  CG1 ILE A  31     -16.176 -12.843   9.498  1.00 50.98           C  
ATOM    486 HG12 ILE A  31     -15.597 -12.250  10.206  1.00 50.98           H  
ATOM    487 HG13 ILE A  31     -15.951 -12.483   8.494  1.00 50.98           H  
ATOM    488  CG2 ILE A  31     -16.212 -14.981  10.923  1.00 50.98           C  
ATOM    489 HG21 ILE A  31     -17.281 -14.846  11.087  1.00 50.98           H  
ATOM    490 HG22 ILE A  31     -15.640 -14.575  11.758  1.00 50.98           H  
ATOM    491 HG23 ILE A  31     -16.050 -16.058  10.887  1.00 50.98           H  
ATOM    492  CD1 ILE A  31     -17.659 -12.574   9.772  1.00 50.98           C  
ATOM    493 HD11 ILE A  31     -17.862 -11.515   9.618  1.00 50.98           H  
ATOM    494 HD12 ILE A  31     -18.285 -13.190   9.127  1.00 50.98           H  
ATOM    495 HD13 ILE A  31     -17.901 -12.782  10.814  1.00 50.98           H  
ATOM    496  N   LYS A  32     -13.590 -16.762   9.086  1.00 50.33           N  
ATOM    497  H   LYS A  32     -13.889 -16.595   8.136  1.00 50.33           H  
ATOM    498  CA  LYS A  32     -13.110 -18.104   9.448  1.00 50.33           C  
ATOM    499  HA  LYS A  32     -13.708 -18.475  10.280  1.00 50.33           H  
ATOM    500  C   LYS A  32     -11.653 -18.097   9.921  1.00 50.33           C  
ATOM    501  CB  LYS A  32     -13.299 -19.026   8.236  1.00 50.33           C  
ATOM    502  HB2 LYS A  32     -14.316 -18.916   7.860  1.00 50.33           H  
ATOM    503  HB3 LYS A  32     -12.606 -18.721   7.452  1.00 50.33           H  
ATOM    504  O   LYS A  32     -11.303 -18.840  10.833  1.00 50.33           O  
ATOM    505  CG  LYS A  32     -13.049 -20.507   8.548  1.00 50.33           C  
ATOM    506  HG2 LYS A  32     -13.787 -20.862   9.268  1.00 50.33           H  
ATOM    507  HG3 LYS A  32     -12.049 -20.638   8.961  1.00 50.33           H  
ATOM    508  CD  LYS A  32     -13.154 -21.313   7.249  1.00 50.33           C  
ATOM    509  HD2 LYS A  32     -12.440 -20.909   6.531  1.00 50.33           H  
ATOM    510  HD3 LYS A  32     -14.158 -21.210   6.838  1.00 50.33           H  
ATOM    511  CE  LYS A  32     -12.840 -22.792   7.485  1.00 50.33           C  
ATOM    512  HE2 LYS A  32     -11.881 -22.864   7.999  1.00 50.33           H  
ATOM    513  HE3 LYS A  32     -13.608 -23.218   8.130  1.00 50.33           H  
ATOM    514  NZ  LYS A  32     -12.774 -23.520   6.192  1.00 50.33           N  
ATOM    515  HZ1 LYS A  32     -12.579 -24.502   6.327  1.00 50.33           H  
ATOM    516  HZ2 LYS A  32     -12.038 -23.135   5.618  1.00 50.33           H  
ATOM    517  HZ3 LYS A  32     -13.634 -23.419   5.673  1.00 50.33           H  
ATOM    518  N   HIS A  33     -10.805 -17.264   9.314  1.00 51.52           N  
ATOM    519  H   HIS A  33     -11.172 -16.665   8.588  1.00 51.52           H  
ATOM    520  CA  HIS A  33      -9.373 -17.195   9.642  1.00 51.52           C  
ATOM    521  HA  HIS A  33      -9.057 -18.162  10.033  1.00 51.52           H  
ATOM    522  C   HIS A  33      -9.040 -16.180  10.731  1.00 51.52           C  
ATOM    523  CB  HIS A  33      -8.563 -16.927   8.373  1.00 51.52           C  
ATOM    524  HB2 HIS A  33      -7.538 -16.675   8.646  1.00 51.52           H  
ATOM    525  HB3 HIS A  33      -8.988 -16.086   7.826  1.00 51.52           H  
ATOM    526  O   HIS A  33      -7.962 -16.254  11.324  1.00 51.52           O  
ATOM    527  CG  HIS A  33      -8.535 -18.147   7.499  1.00 51.52           C  
ATOM    528  CD2 HIS A  33      -9.497 -18.512   6.605  1.00 51.52           C  
ATOM    529  HD2 HIS A  33     -10.392 -17.954   6.373  1.00 51.52           H  
ATOM    530  ND1 HIS A  33      -7.620 -19.177   7.547  1.00 51.52           N  
ATOM    531  HD1 HIS A  33      -6.752 -19.196   8.063  1.00 51.52           H  
ATOM    532  CE1 HIS A  33      -8.001 -20.120   6.671  1.00 51.52           C  
ATOM    533  HE1 HIS A  33      -7.447 -21.012   6.419  1.00 51.52           H  
ATOM    534  NE2 HIS A  33      -9.170 -19.779   6.121  1.00 51.52           N  
ATOM    535  N   PHE A  34      -9.966 -15.266  11.005  1.00 56.92           N  
ATOM    536  H   PHE A  34     -10.819 -15.268  10.465  1.00 56.92           H  
ATOM    537  CA  PHE A  34      -9.851 -14.274  12.059  1.00 56.92           C  
ATOM    538  HA  PHE A  34      -9.029 -14.526  12.729  1.00 56.92           H  
ATOM    539  C   PHE A  34     -11.146 -14.263  12.876  1.00 56.92           C  
ATOM    540  CB  PHE A  34      -9.528 -12.921  11.431  1.00 56.92           C  
ATOM    541  HB2 PHE A  34      -9.392 -12.208  12.245  1.00 56.92           H  
ATOM    542  HB3 PHE A  34     -10.376 -12.618  10.817  1.00 56.92           H  
ATOM    543  O   PHE A  34     -11.917 -13.310  12.793  1.00 56.92           O  
ATOM    544  CG  PHE A  34      -8.278 -12.903  10.585  1.00 56.92           C  
ATOM    545  CD1 PHE A  34      -7.017 -12.786  11.192  1.00 56.92           C  
ATOM    546  HD1 PHE A  34      -6.944 -12.690  12.266  1.00 56.92           H  
ATOM    547  CD2 PHE A  34      -8.376 -13.042   9.190  1.00 56.92           C  
ATOM    548  HD2 PHE A  34      -9.345 -13.139   8.725  1.00 56.92           H  
ATOM    549  CE1 PHE A  34      -5.855 -12.830  10.406  1.00 56.92           C  
ATOM    550  HE1 PHE A  34      -4.888 -12.733  10.877  1.00 56.92           H  
ATOM    551  CE2 PHE A  34      -7.218 -13.089   8.402  1.00 56.92           C  
ATOM    552  HE2 PHE A  34      -7.300 -13.199   7.331  1.00 56.92           H  
ATOM    553  CZ  PHE A  34      -5.960 -13.007   9.013  1.00 56.92           C  
ATOM    554  HZ  PHE A  34      -5.080 -13.039   8.386  1.00 56.92           H  
ATOM    555  N   PRO A  35     -11.416 -15.315  13.669  1.00 51.63           N  
ATOM    556  CA  PRO A  35     -12.639 -15.400  14.471  1.00 51.63           C  
ATOM    557  HA  PRO A  35     -13.510 -15.356  13.817  1.00 51.63           H  
ATOM    558  C   PRO A  35     -12.751 -14.251  15.483  1.00 51.63           C  
ATOM    559  CB  PRO A  35     -12.584 -16.775  15.142  1.00 51.63           C  
ATOM    560  HB2 PRO A  35     -12.987 -16.757  16.155  1.00 51.63           H  
ATOM    561  HB3 PRO A  35     -13.138 -17.489  14.533  1.00 51.63           H  
ATOM    562  O   PRO A  35     -13.841 -13.800  15.794  1.00 51.63           O  
ATOM    563  CG  PRO A  35     -11.101 -17.148  15.129  1.00 51.63           C  
ATOM    564  HG2 PRO A  35     -10.954 -18.228  15.114  1.00 51.63           H  
ATOM    565  HG3 PRO A  35     -10.606 -16.705  15.994  1.00 51.63           H  
ATOM    566  CD  PRO A  35     -10.584 -16.491  13.856  1.00 51.63           C  
ATOM    567  HD2 PRO A  35      -9.530 -16.238  13.970  1.00 51.63           H  
ATOM    568  HD3 PRO A  35     -10.723 -17.169  13.014  1.00 51.63           H  
ATOM    569  N   GLU A  36     -11.618 -13.696  15.909  1.00 52.42           N  
ATOM    570  H   GLU A  36     -10.758 -14.142  15.625  1.00 52.42           H  
ATOM    571  CA  GLU A  36     -11.495 -12.453  16.688  1.00 52.42           C  
ATOM    572  HA  GLU A  36     -12.048 -12.564  17.621  1.00 52.42           H  
ATOM    573  C   GLU A  36     -12.030 -11.183  15.990  1.00 52.42           C  
ATOM    574  CB  GLU A  36     -10.001 -12.293  17.002  1.00 52.42           C  
ATOM    575  HB2 GLU A  36      -9.852 -11.465  17.695  1.00 52.42           H  
ATOM    576  HB3 GLU A  36      -9.670 -13.209  17.492  1.00 52.42           H  
ATOM    577  O   GLU A  36     -12.135 -10.121  16.608  1.00 52.42           O  
ATOM    578  CG  GLU A  36      -9.171 -12.045  15.722  1.00 52.42           C  
ATOM    579  HG2 GLU A  36      -9.111 -10.970  15.551  1.00 52.42           H  
ATOM    580  HG3 GLU A  36      -9.668 -12.476  14.853  1.00 52.42           H  
ATOM    581  CD  GLU A  36      -7.757 -12.626  15.758  1.00 52.42           C  
ATOM    582  OE1 GLU A  36      -7.101 -12.572  14.693  1.00 52.42           O  
ATOM    583  OE2 GLU A  36      -7.240 -12.978  16.832  1.00 52.42           O  
ATOM    584  N   LEU A  37     -12.316 -11.266  14.688  1.00 50.37           N  
ATOM    585  H   LEU A  37     -12.188 -12.160  14.236  1.00 50.37           H  
ATOM    586  CA  LEU A  37     -12.961 -10.222  13.897  1.00 50.37           C  
ATOM    587  HA  LEU A  37     -12.836  -9.263  14.398  1.00 50.37           H  
ATOM    588  C   LEU A  37     -14.480 -10.426  13.776  1.00 50.37           C  
ATOM    589  CB  LEU A  37     -12.303 -10.141  12.508  1.00 50.37           C  
ATOM    590  HB2 LEU A  37     -12.423 -11.096  11.996  1.00 50.37           H  
ATOM    591  HB3 LEU A  37     -12.888  -9.425  11.931  1.00 50.37           H  
ATOM    592  O   LEU A  37     -15.167  -9.497  13.352  1.00 50.37           O  
ATOM    593  CG  LEU A  37     -10.815  -9.736  12.485  1.00 50.37           C  
ATOM    594  HG  LEU A  37     -10.256 -10.454  13.085  1.00 50.37           H  
ATOM    595  CD1 LEU A  37     -10.236  -9.734  11.063  1.00 50.37           C  
ATOM    596 HD11 LEU A  37     -10.383  -8.768  10.580  1.00 50.37           H  
ATOM    597 HD12 LEU A  37      -9.165  -9.935  11.107  1.00 50.37           H  
ATOM    598 HD13 LEU A  37     -10.718 -10.496  10.451  1.00 50.37           H  
ATOM    599  CD2 LEU A  37     -10.549  -8.350  13.080  1.00 50.37           C  
ATOM    600 HD21 LEU A  37     -10.815  -8.360  14.137  1.00 50.37           H  
ATOM    601 HD22 LEU A  37     -11.139  -7.595  12.560  1.00 50.37           H  
ATOM    602 HD23 LEU A  37      -9.489  -8.114  12.988  1.00 50.37           H  
ATOM    603  N   ALA A  38     -15.010 -11.591  14.162  1.00 46.20           N  
ATOM    604  H   ALA A  38     -14.407 -12.277  14.592  1.00 46.20           H  
ATOM    605  CA  ALA A  38     -16.442 -11.802  14.343  1.00 46.20           C  
ATOM    606  HA  ALA A  38     -16.995 -11.175  13.644  1.00 46.20           H  
ATOM    607  C   ALA A  38     -16.856 -11.396  15.759  1.00 46.20           C  
ATOM    608  CB  ALA A  38     -16.805 -13.259  14.045  1.00 46.20           C  
ATOM    609  HB1 ALA A  38     -16.036 -13.938  14.413  1.00 46.20           H  
ATOM    610  HB2 ALA A  38     -16.937 -13.369  12.968  1.00 46.20           H  
ATOM    611  HB3 ALA A  38     -17.748 -13.511  14.530  1.00 46.20           H  
ATOM    612  O   ALA A  38     -16.148 -11.659  16.730  1.00 46.20           O  
ATOM    613  N   SER A  39     -18.023 -10.764  15.891  1.00 43.60           N  
ATOM    614  H   SER A  39     -18.609 -10.671  15.074  1.00 43.60           H  
ATOM    615  CA  SER A  39     -18.652 -10.680  17.208  1.00 43.60           C  
ATOM    616  HA  SER A  39     -17.883 -10.447  17.944  1.00 43.60           H  
ATOM    617  C   SER A  39     -19.234 -12.037  17.605  1.00 43.60           C  
ATOM    618  CB  SER A  39     -19.672  -9.548  17.270  1.00 43.60           C  
ATOM    619  HB2 SER A  39     -20.194  -9.602  18.226  1.00 43.60           H  
ATOM    620  HB3 SER A  39     -19.104  -8.618  17.270  1.00 43.60           H  
ATOM    621  O   SER A  39     -19.585 -12.823  16.728  1.00 43.60           O  
ATOM    622  OG  SER A  39     -20.639  -9.470  16.230  1.00 43.60           O  
ATOM    623  HG  SER A  39     -20.507 -10.090  15.509  1.00 43.60           H  
ATOM    624  N   ASP A  40     -19.381 -12.300  18.910  1.00 38.26           N  
ATOM    625  H   ASP A  40     -18.981 -11.657  19.579  1.00 38.26           H  
ATOM    626  CA  ASP A  40     -19.908 -13.563  19.473  1.00 38.26           C  
ATOM    627  HA  ASP A  40     -19.188 -14.359  19.280  1.00 38.26           H  
ATOM    628  C   ASP A  40     -21.250 -14.037  18.862  1.00 38.26           C  
ATOM    629  CB  ASP A  40     -20.075 -13.401  21.002  1.00 38.26           C  
ATOM    630  HB2 ASP A  40     -20.456 -12.404  21.220  1.00 38.26           H  
ATOM    631  HB3 ASP A  40     -20.823 -14.113  21.351  1.00 38.26           H  
ATOM    632  O   ASP A  40     -21.626 -15.203  18.997  1.00 38.26           O  
ATOM    633  CG  ASP A  40     -18.801 -13.669  21.814  1.00 38.26           C  
ATOM    634  OD1 ASP A  40     -18.019 -14.553  21.402  1.00 38.26           O  
ATOM    635  OD2 ASP A  40     -18.643 -13.002  22.858  1.00 38.26           O  
ATOM    636  N   HIS A  41     -21.971 -13.164  18.152  1.00 41.20           N  
ATOM    637  H   HIS A  41     -21.581 -12.241  18.024  1.00 41.20           H  
ATOM    638  CA  HIS A  41     -23.221 -13.478  17.461  1.00 41.20           C  
ATOM    639  HA  HIS A  41     -23.706 -14.291  18.002  1.00 41.20           H  
ATOM    640  C   HIS A  41     -23.072 -14.008  16.017  1.00 41.20           C  
ATOM    641  CB  HIS A  41     -24.145 -12.253  17.553  1.00 41.20           C  
ATOM    642  HB2 HIS A  41     -23.581 -11.340  17.366  1.00 41.20           H  
ATOM    643  HB3 HIS A  41     -24.914 -12.330  16.784  1.00 41.20           H  
ATOM    644  O   HIS A  41     -24.023 -14.605  15.514  1.00 41.20           O  
ATOM    645  CG  HIS A  41     -24.844 -12.178  18.889  1.00 41.20           C  
ATOM    646  CD2 HIS A  41     -24.707 -11.224  19.862  1.00 41.20           C  
ATOM    647  HD2 HIS A  41     -24.064 -10.357  19.818  1.00 41.20           H  
ATOM    648  ND1 HIS A  41     -25.752 -13.100  19.355  1.00 41.20           N  
ATOM    649  HD1 HIS A  41     -26.077 -13.910  18.846  1.00 41.20           H  
ATOM    650  CE1 HIS A  41     -26.151 -12.716  20.577  1.00 41.20           C  
ATOM    651  HE1 HIS A  41     -26.870 -13.238  21.192  1.00 41.20           H  
ATOM    652  NE2 HIS A  41     -25.545 -11.574  20.928  1.00 41.20           N  
ATOM    653  N   ASP A  42     -21.910 -13.882  15.366  1.00 44.35           N  
ATOM    654  H   ASP A  42     -21.141 -13.437  15.846  1.00 44.35           H  
ATOM    655  CA  ASP A  42     -21.765 -14.096  13.909  1.00 44.35           C  
ATOM    656  HA  ASP A  42     -22.742 -13.972  13.441  1.00 44.35           H  
ATOM    657  C   ASP A  42     -21.273 -15.505  13.505  1.00 44.35           C  
ATOM    658  CB  ASP A  42     -20.850 -13.007  13.321  1.00 44.35           C  
ATOM    659  HB2 ASP A  42     -19.875 -13.069  13.805  1.00 44.35           H  
ATOM    660  HB3 ASP A  42     -20.707 -13.196  12.257  1.00 44.35           H  
ATOM    661  O   ASP A  42     -21.254 -15.855  12.327  1.00 44.35           O  
ATOM    662  CG  ASP A  42     -21.412 -11.593  13.477  1.00 44.35           C  
ATOM    663  OD1 ASP A  42     -22.615 -11.398  13.204  1.00 44.35           O  
ATOM    664  OD2 ASP A  42     -20.628 -10.707  13.910  1.00 44.35           O  
ATOM    665  N   ILE A  43     -20.886 -16.351  14.467  1.00 41.29           N  
ATOM    666  H   ILE A  43     -20.908 -15.995  15.412  1.00 41.29           H  
ATOM    667  CA  ILE A  43     -20.207 -17.642  14.207  1.00 41.29           C  
ATOM    668  HA  ILE A  43     -19.624 -17.531  13.293  1.00 41.29           H  
ATOM    669  C   ILE A  43     -21.198 -18.796  13.915  1.00 41.29           C  
ATOM    670  CB  ILE A  43     -19.190 -17.917  15.356  1.00 41.29           C  
ATOM    671  HB  ILE A  43     -19.732 -17.890  16.301  1.00 41.29           H  
ATOM    672  O   ILE A  43     -20.798 -19.885  13.507  1.00 41.29           O  
ATOM    673  CG1 ILE A  43     -18.116 -16.795  15.377  1.00 41.29           C  
ATOM    674 HG12 ILE A  43     -18.606 -15.823  15.434  1.00 41.29           H  
ATOM    675 HG13 ILE A  43     -17.546 -16.821  14.448  1.00 41.29           H  
ATOM    676  CG2 ILE A  43     -18.497 -19.292  15.252  1.00 41.29           C  
ATOM    677 HG21 ILE A  43     -17.757 -19.416  16.042  1.00 41.29           H  
ATOM    678 HG22 ILE A  43     -19.223 -20.095  15.379  1.00 41.29           H  
ATOM    679 HG23 ILE A  43     -18.011 -19.392  14.282  1.00 41.29           H  
ATOM    680  CD1 ILE A  43     -17.136 -16.845  16.557  1.00 41.29           C  
ATOM    681 HD11 ILE A  43     -16.548 -15.927  16.571  1.00 41.29           H  
ATOM    682 HD12 ILE A  43     -17.685 -16.924  17.495  1.00 41.29           H  
ATOM    683 HD13 ILE A  43     -16.449 -17.685  16.456  1.00 41.29           H  
ATOM    684  N   ARG A  44     -22.513 -18.600  14.093  1.00 34.56           N  
ATOM    685  H   ARG A  44     -22.814 -17.660  14.308  1.00 34.56           H  
ATOM    686  CA  ARG A  44     -23.484 -19.714  14.172  1.00 34.56           C  
ATOM    687  HA  ARG A  44     -22.920 -20.625  14.373  1.00 34.56           H  
ATOM    688  C   ARG A  44     -24.234 -20.099  12.885  1.00 34.56           C  
ATOM    689  CB  ARG A  44     -24.425 -19.507  15.376  1.00 34.56           C  
ATOM    690  HB2 ARG A  44     -24.800 -18.484  15.382  1.00 34.56           H  
ATOM    691  HB3 ARG A  44     -25.279 -20.180  15.292  1.00 34.56           H  
ATOM    692  O   ARG A  44     -25.023 -21.036  12.958  1.00 34.56           O  
ATOM    693  CG  ARG A  44     -23.712 -19.819  16.701  1.00 34.56           C  
ATOM    694  HG2 ARG A  44     -22.914 -19.095  16.865  1.00 34.56           H  
ATOM    695  HG3 ARG A  44     -23.278 -20.818  16.648  1.00 34.56           H  
ATOM    696  CD  ARG A  44     -24.697 -19.770  17.874  1.00 34.56           C  
ATOM    697  HD2 ARG A  44     -25.101 -18.760  17.945  1.00 34.56           H  
ATOM    698  HD3 ARG A  44     -25.512 -20.465  17.673  1.00 34.56           H  
ATOM    699  NE  ARG A  44     -24.040 -20.132  19.144  1.00 34.56           N  
ATOM    700  HE  ARG A  44     -23.038 -20.257  19.112  1.00 34.56           H  
ATOM    701  NH1 ARG A  44     -25.900 -20.035  20.486  1.00 34.56           N  
ATOM    702 HH11 ARG A  44     -26.324 -20.092  21.401  1.00 34.56           H  
ATOM    703 HH12 ARG A  44     -26.446 -19.767  19.680  1.00 34.56           H  
ATOM    704  NH2 ARG A  44     -23.920 -20.548  21.380  1.00 34.56           N  
ATOM    705 HH21 ARG A  44     -24.358 -20.590  22.290  1.00 34.56           H  
ATOM    706 HH22 ARG A  44     -22.918 -20.644  21.305  1.00 34.56           H  
ATOM    707  CZ  ARG A  44     -24.621 -20.239  20.326  1.00 34.56           C  
ATOM    708  N   THR A  45     -24.030 -19.458  11.729  1.00 37.43           N  
ATOM    709  H   THR A  45     -23.417 -18.655  11.725  1.00 37.43           H  
ATOM    710  CA  THR A  45     -25.001 -19.591  10.612  1.00 37.43           C  
ATOM    711  HA  THR A  45     -25.682 -20.409  10.845  1.00 37.43           H  
ATOM    712  C   THR A  45     -24.493 -20.009   9.230  1.00 37.43           C  
ATOM    713  CB  THR A  45     -25.903 -18.347  10.510  1.00 37.43           C  
ATOM    714  HB  THR A  45     -26.443 -18.333   9.563  1.00 37.43           H  
ATOM    715  O   THR A  45     -25.313 -20.036   8.317  1.00 37.43           O  
ATOM    716  CG2 THR A  45     -26.935 -18.318  11.638  1.00 37.43           C  
ATOM    717 HG21 THR A  45     -27.589 -17.456  11.506  1.00 37.43           H  
ATOM    718 HG22 THR A  45     -27.539 -19.225  11.610  1.00 37.43           H  
ATOM    719 HG23 THR A  45     -26.437 -18.241  12.605  1.00 37.43           H  
ATOM    720  OG1 THR A  45     -25.113 -17.189  10.613  1.00 37.43           O  
ATOM    721  HG1 THR A  45     -25.662 -16.423  10.427  1.00 37.43           H  
ATOM    722  N   THR A  46     -23.239 -20.431   9.013  1.00 38.28           N  
ATOM    723  H   THR A  46     -22.562 -20.441   9.762  1.00 38.28           H  
ATOM    724  CA  THR A  46     -22.866 -20.986   7.688  1.00 38.28           C  
ATOM    725  HA  THR A  46     -23.784 -21.303   7.192  1.00 38.28           H  
ATOM    726  C   THR A  46     -22.028 -22.264   7.751  1.00 38.28           C  
ATOM    727  CB  THR A  46     -22.279 -19.932   6.735  1.00 38.28           C  
ATOM    728  HB  THR A  46     -21.934 -20.436   5.832  1.00 38.28           H  
ATOM    729  O   THR A  46     -20.975 -22.351   8.376  1.00 38.28           O  
ATOM    730  CG2 THR A  46     -23.315 -18.877   6.333  1.00 38.28           C  
ATOM    731 HG21 THR A  46     -24.202 -19.362   5.928  1.00 38.28           H  
ATOM    732 HG22 THR A  46     -23.598 -18.264   7.189  1.00 38.28           H  
ATOM    733 HG23 THR A  46     -22.900 -18.228   5.561  1.00 38.28           H  
ATOM    734  OG1 THR A  46     -21.200 -19.250   7.317  1.00 38.28           O  
ATOM    735  HG1 THR A  46     -21.559 -18.640   7.966  1.00 38.28           H  
ATOM    736  N   SER A  47     -22.562 -23.296   7.102  1.00 34.37           N  
ATOM    737  H   SER A  47     -23.410 -23.123   6.581  1.00 34.37           H  
ATOM    738  CA  SER A  47     -22.049 -24.656   6.971  1.00 34.37           C  
ATOM    739  HA  SER A  47     -21.962 -25.100   7.963  1.00 34.37           H  
ATOM    740  C   SER A  47     -20.685 -24.722   6.268  1.00 34.37           C  
ATOM    741  CB  SER A  47     -23.089 -25.456   6.172  1.00 34.37           C  
ATOM    742  HB2 SER A  47     -22.665 -26.410   5.858  1.00 34.37           H  
ATOM    743  HB3 SER A  47     -23.955 -25.649   6.804  1.00 34.37           H  
ATOM    744  O   SER A  47     -20.552 -24.295   5.126  1.00 34.37           O  
ATOM    745  OG  SER A  47     -23.507 -24.711   5.040  1.00 34.37           O  
ATOM    746  HG  SER A  47     -22.738 -24.568   4.484  1.00 34.37           H  
ATOM    747  N   SER A  48     -19.704 -25.267   6.992  1.00 32.03           N  
ATOM    748  H   SER A  48     -19.968 -25.371   7.961  1.00 32.03           H  
ATOM    749  CA  SER A  48     -18.481 -26.037   6.663  1.00 32.03           C  
ATOM    750  HA  SER A  48     -17.696 -25.559   7.249  1.00 32.03           H  
ATOM    751  C   SER A  48     -17.841 -26.134   5.252  1.00 32.03           C  
ATOM    752  CB  SER A  48     -18.638 -27.444   7.269  1.00 32.03           C  
ATOM    753  HB2 SER A  48     -18.736 -27.351   8.351  1.00 32.03           H  
ATOM    754  HB3 SER A  48     -17.758 -28.055   7.068  1.00 32.03           H  
ATOM    755  O   SER A  48     -16.881 -26.893   5.130  1.00 32.03           O  
ATOM    756  OG  SER A  48     -19.794 -28.089   6.772  1.00 32.03           O  
ATOM    757  HG  SER A  48     -19.549 -28.962   6.456  1.00 32.03           H  
ATOM    758  N   SER A  49     -18.217 -25.385   4.211  1.00 33.21           N  
ATOM    759  H   SER A  49     -19.062 -24.837   4.294  1.00 33.21           H  
ATOM    760  CA  SER A  49     -17.588 -25.516   2.874  1.00 33.21           C  
ATOM    761  HA  SER A  49     -16.581 -25.911   3.008  1.00 33.21           H  
ATOM    762  C   SER A  49     -17.367 -24.213   2.088  1.00 33.21           C  
ATOM    763  CB  SER A  49     -18.340 -26.562   2.041  1.00 33.21           C  
ATOM    764  HB2 SER A  49     -17.792 -26.769   1.121  1.00 33.21           H  
ATOM    765  HB3 SER A  49     -18.412 -27.488   2.612  1.00 33.21           H  
ATOM    766  O   SER A  49     -17.190 -24.258   0.873  1.00 33.21           O  
ATOM    767  OG  SER A  49     -19.641 -26.111   1.726  1.00 33.21           O  
ATOM    768  HG  SER A  49     -19.570 -25.525   0.968  1.00 33.21           H  
ATOM    769  N   ALA A  50     -17.351 -23.047   2.739  1.00 33.58           N  
ATOM    770  H   ALA A  50     -17.523 -23.035   3.734  1.00 33.58           H  
ATOM    771  CA  ALA A  50     -17.111 -21.773   2.054  1.00 33.58           C  
ATOM    772  HA  ALA A  50     -17.611 -21.802   1.087  1.00 33.58           H  
ATOM    773  C   ALA A  50     -15.609 -21.529   1.793  1.00 33.58           C  
ATOM    774  CB  ALA A  50     -17.769 -20.643   2.854  1.00 33.58           C  
ATOM    775  HB1 ALA A  50     -17.633 -19.703   2.319  1.00 33.58           H  
ATOM    776  HB2 ALA A  50     -18.836 -20.835   2.963  1.00 33.58           H  
ATOM    777  HB3 ALA A  50     -17.310 -20.562   3.839  1.00 33.58           H  
ATOM    778  O   ALA A  50     -14.828 -21.362   2.736  1.00 33.58           O  
ATOM    779  N   VAL A  51     -15.233 -21.515   0.510  1.00 34.77           N  
ATOM    780  H   VAL A  51     -15.942 -21.698  -0.185  1.00 34.77           H  
ATOM    781  CA  VAL A  51     -13.934 -21.048  -0.000  1.00 34.77           C  
ATOM    782  HA  VAL A  51     -13.138 -21.467   0.616  1.00 34.77           H  
ATOM    783  C   VAL A  51     -13.896 -19.524   0.133  1.00 34.77           C  
ATOM    784  CB  VAL A  51     -13.711 -21.519  -1.457  1.00 34.77           C  
ATOM    785  HB  VAL A  51     -14.500 -21.109  -2.089  1.00 34.77           H  
ATOM    786  O   VAL A  51     -14.906 -18.850  -0.087  1.00 34.77           O  
ATOM    787  CG1 VAL A  51     -12.355 -21.099  -2.031  1.00 34.77           C  
ATOM    788 HG11 VAL A  51     -11.539 -21.470  -1.411  1.00 34.77           H  
ATOM    789 HG12 VAL A  51     -12.284 -20.013  -2.092  1.00 34.77           H  
ATOM    790 HG13 VAL A  51     -12.236 -21.486  -3.043  1.00 34.77           H  
ATOM    791  CG2 VAL A  51     -13.771 -23.054  -1.538  1.00 34.77           C  
ATOM    792 HG21 VAL A  51     -14.753 -23.419  -1.237  1.00 34.77           H  
ATOM    793 HG22 VAL A  51     -13.592 -23.372  -2.565  1.00 34.77           H  
ATOM    794 HG23 VAL A  51     -13.007 -23.491  -0.896  1.00 34.77           H  
ATOM    795  N   LEU A  52     -12.767 -18.996   0.603  1.00 37.34           N  
ATOM    796  H   LEU A  52     -11.948 -19.585   0.634  1.00 37.34           H  
ATOM    797  CA  LEU A  52     -12.548 -17.560   0.717  1.00 37.34           C  
ATOM    798  HA  LEU A  52     -13.352 -17.120   1.307  1.00 37.34           H  
ATOM    799  C   LEU A  52     -12.600 -16.910  -0.675  1.00 37.34           C  
ATOM    800  CB  LEU A  52     -11.196 -17.315   1.410  1.00 37.34           C  
ATOM    801  HB2 LEU A  52     -10.468 -17.985   0.952  1.00 37.34           H  
ATOM    802  HB3 LEU A  52     -10.880 -16.296   1.190  1.00 37.34           H  
ATOM    803  O   LEU A  52     -12.437 -17.552  -1.698  1.00 37.34           O  
ATOM    804  CG  LEU A  52     -11.201 -17.532   2.930  1.00 37.34           C  
ATOM    805  HG  LEU A  52     -12.218 -17.749   3.256  1.00 37.34           H  
ATOM    806  CD1 LEU A  52     -10.366 -18.731   3.343  1.00 37.34           C  
ATOM    807 HD11 LEU A  52     -10.724 -19.081   4.311  1.00 37.34           H  
ATOM    808 HD12 LEU A  52      -9.305 -18.482   3.380  1.00 37.34           H  
ATOM    809 HD13 LEU A  52     -10.503 -19.548   2.633  1.00 37.34           H  
ATOM    810  CD2 LEU A  52     -10.701 -16.276   3.652  1.00 37.34           C  
ATOM    811 HD21 LEU A  52     -11.341 -15.427   3.409  1.00 37.34           H  
ATOM    812 HD22 LEU A  52     -10.688 -16.442   4.729  1.00 37.34           H  
ATOM    813 HD23 LEU A  52      -9.685 -16.057   3.322  1.00 37.34           H  
ATOM    814  N   SER A  53     -12.891 -15.622  -0.719  1.00 45.42           N  
ATOM    815  H   SER A  53     -13.138 -15.153   0.141  1.00 45.42           H  
ATOM    816  CA  SER A  53     -12.452 -14.785  -1.827  1.00 45.42           C  
ATOM    817  HA  SER A  53     -11.502 -15.162  -2.207  1.00 45.42           H  
ATOM    818  C   SER A  53     -12.251 -13.422  -1.214  1.00 45.42           C  
ATOM    819  CB  SER A  53     -13.457 -14.755  -2.993  1.00 45.42           C  
ATOM    820  HB2 SER A  53     -13.673 -15.774  -3.314  1.00 45.42           H  
ATOM    821  HB3 SER A  53     -13.000 -14.226  -3.830  1.00 45.42           H  
ATOM    822  O   SER A  53     -13.203 -12.859  -0.666  1.00 45.42           O  
ATOM    823  OG  SER A  53     -14.666 -14.100  -2.643  1.00 45.42           O  
ATOM    824  HG  SER A  53     -14.492 -13.611  -1.835  1.00 45.42           H  
ATOM    825  N   PHE A  54     -11.033 -12.899  -1.230  1.00 52.46           N  
ATOM    826  H   PHE A  54     -10.272 -13.481  -1.551  1.00 52.46           H  
ATOM    827  CA  PHE A  54     -10.796 -11.510  -0.848  1.00 52.46           C  
ATOM    828  HA  PHE A  54     -11.117 -11.377   0.185  1.00 52.46           H  
ATOM    829  C   PHE A  54     -11.616 -10.603  -1.780  1.00 52.46           C  
ATOM    830  CB  PHE A  54      -9.298 -11.211  -0.935  1.00 52.46           C  
ATOM    831  HB2 PHE A  54      -8.781 -12.106  -1.280  1.00 52.46           H  
ATOM    832  HB3 PHE A  54      -9.104 -10.440  -1.681  1.00 52.46           H  
ATOM    833  O   PHE A  54     -11.280 -10.489  -2.962  1.00 52.46           O  
ATOM    834  CG  PHE A  54      -8.675 -10.768   0.366  1.00 52.46           C  
ATOM    835  CD1 PHE A  54      -8.431  -9.405   0.611  1.00 52.46           C  
ATOM    836  HD1 PHE A  54      -8.728  -8.663  -0.115  1.00 52.46           H  
ATOM    837  CD2 PHE A  54      -8.252 -11.737   1.292  1.00 52.46           C  
ATOM    838  HD2 PHE A  54      -8.413 -12.785   1.086  1.00 52.46           H  
ATOM    839  CE1 PHE A  54      -7.760  -9.019   1.785  1.00 52.46           C  
ATOM    840  HE1 PHE A  54      -7.532  -7.979   1.965  1.00 52.46           H  
ATOM    841  CE2 PHE A  54      -7.588 -11.346   2.466  1.00 52.46           C  
ATOM    842  HE2 PHE A  54      -7.251 -12.096   3.167  1.00 52.46           H  
ATOM    843  CZ  PHE A  54      -7.346  -9.985   2.716  1.00 52.46           C  
ATOM    844  HZ  PHE A  54      -6.828  -9.690   3.616  1.00 52.46           H  
ATOM    845  N   PRO A  55     -12.683  -9.938  -1.308  1.00 49.60           N  
ATOM    846  CA  PRO A  55     -13.562  -9.185  -2.185  1.00 49.60           C  
ATOM    847  HA  PRO A  55     -13.724  -9.711  -3.126  1.00 49.60           H  
ATOM    848  C   PRO A  55     -12.905  -7.834  -2.458  1.00 49.60           C  
ATOM    849  CB  PRO A  55     -14.881  -9.094  -1.425  1.00 49.60           C  
ATOM    850  HB2 PRO A  55     -15.449 -10.012  -1.574  1.00 49.60           H  
ATOM    851  HB3 PRO A  55     -15.465  -8.221  -1.716  1.00 49.60           H  
ATOM    852  O   PRO A  55     -13.148  -6.844  -1.766  1.00 49.60           O  
ATOM    853  CG  PRO A  55     -14.409  -8.990   0.024  1.00 49.60           C  
ATOM    854  HG2 PRO A  55     -15.155  -9.342   0.736  1.00 49.60           H  
ATOM    855  HG3 PRO A  55     -14.151  -7.957   0.260  1.00 49.60           H  
ATOM    856  CD  PRO A  55     -13.148  -9.844   0.070  1.00 49.60           C  
ATOM    857  HD2 PRO A  55     -13.401 -10.825   0.472  1.00 49.60           H  
ATOM    858  HD3 PRO A  55     -12.396  -9.370   0.702  1.00 49.60           H  
ATOM    859  N   HIS A  56     -11.991  -7.795  -3.419  1.00 61.46           N  
ATOM    860  H   HIS A  56     -11.775  -8.653  -3.907  1.00 61.46           H  
ATOM    861  CA  HIS A  56     -11.509  -6.547  -3.989  1.00 61.46           C  
ATOM    862  HA  HIS A  56     -12.031  -5.713  -3.520  1.00 61.46           H  
ATOM    863  C   HIS A  56     -11.868  -6.525  -5.455  1.00 61.46           C  
ATOM    864  CB  HIS A  56     -10.007  -6.263  -3.808  1.00 61.46           C  
ATOM    865  HB2 HIS A  56      -9.800  -5.856  -2.818  1.00 61.46           H  
ATOM    866  HB3 HIS A  56      -9.749  -5.449  -4.486  1.00 61.46           H  
ATOM    867  O   HIS A  56     -11.564  -7.437  -6.221  1.00 61.46           O  
ATOM    868  CG  HIS A  56      -9.048  -7.391  -4.076  1.00 61.46           C  
ATOM    869  CD2 HIS A  56      -7.898  -7.291  -4.806  1.00 61.46           C  
ATOM    870  HD2 HIS A  56      -7.534  -6.401  -5.299  1.00 61.46           H  
ATOM    871  ND1 HIS A  56      -9.094  -8.675  -3.586  1.00 61.46           N  
ATOM    872  HD1 HIS A  56      -9.880  -9.124  -3.137  1.00 61.46           H  
ATOM    873  CE1 HIS A  56      -8.009  -9.330  -4.021  1.00 61.46           C  
ATOM    874  HE1 HIS A  56      -7.811 -10.377  -3.844  1.00 61.46           H  
ATOM    875  NE2 HIS A  56      -7.240  -8.520  -4.764  1.00 61.46           N  
ATOM    876  N   LYS A  57     -12.459  -5.408  -5.852  1.00 67.51           N  
ATOM    877  H   LYS A  57     -12.712  -4.727  -5.151  1.00 67.51           H  
ATOM    878  CA  LYS A  57     -12.440  -4.998  -7.243  1.00 67.51           C  
ATOM    879  HA  LYS A  57     -12.421  -5.869  -7.898  1.00 67.51           H  
ATOM    880  C   LYS A  57     -11.170  -4.216  -7.455  1.00 67.51           C  
ATOM    881  CB  LYS A  57     -13.684  -4.187  -7.537  1.00 67.51           C  
ATOM    882  HB2 LYS A  57     -13.807  -3.412  -6.781  1.00 67.51           H  
ATOM    883  HB3 LYS A  57     -13.594  -3.713  -8.514  1.00 67.51           H  
ATOM    884  O   LYS A  57     -11.038  -3.094  -6.958  1.00 67.51           O  
ATOM    885  CG  LYS A  57     -14.881  -5.137  -7.531  1.00 67.51           C  
ATOM    886  HG2 LYS A  57     -14.780  -5.880  -8.321  1.00 67.51           H  
ATOM    887  HG3 LYS A  57     -14.980  -5.636  -6.567  1.00 67.51           H  
ATOM    888  CD  LYS A  57     -16.090  -4.272  -7.789  1.00 67.51           C  
ATOM    889  HD2 LYS A  57     -16.129  -3.467  -7.055  1.00 67.51           H  
ATOM    890  HD3 LYS A  57     -15.963  -3.856  -8.788  1.00 67.51           H  
ATOM    891  CE  LYS A  57     -17.368  -5.086  -7.702  1.00 67.51           C  
ATOM    892  HE2 LYS A  57     -17.377  -5.849  -8.480  1.00 67.51           H  
ATOM    893  HE3 LYS A  57     -17.417  -5.581  -6.732  1.00 67.51           H  
ATOM    894  NZ  LYS A  57     -18.515  -4.181  -7.867  1.00 67.51           N  
ATOM    895  HZ1 LYS A  57     -18.491  -3.398  -7.229  1.00 67.51           H  
ATOM    896  HZ2 LYS A  57     -18.535  -3.871  -8.828  1.00 67.51           H  
ATOM    897  HZ3 LYS A  57     -19.367  -4.705  -7.727  1.00 67.51           H  
ATOM    898  N   LEU A  58     -10.232  -4.832  -8.161  1.00 69.62           N  
ATOM    899  H   LEU A  58     -10.410  -5.762  -8.513  1.00 69.62           H  
ATOM    900  CA  LEU A  58      -8.972  -4.198  -8.480  1.00 69.62           C  
ATOM    901  HA  LEU A  58      -8.811  -3.379  -7.780  1.00 69.62           H  
ATOM    902  C   LEU A  58      -9.018  -3.622  -9.887  1.00 69.62           C  
ATOM    903  CB  LEU A  58      -7.827  -5.201  -8.325  1.00 69.62           C  
ATOM    904  HB2 LEU A  58      -7.762  -5.824  -9.217  1.00 69.62           H  
ATOM    905  HB3 LEU A  58      -8.005  -5.861  -7.477  1.00 69.62           H  
ATOM    906  O   LEU A  58      -9.196  -4.345 -10.861  1.00 69.62           O  
ATOM    907  CG  LEU A  58      -6.521  -4.426  -8.121  1.00 69.62           C  
ATOM    908  HG  LEU A  58      -6.438  -3.625  -8.855  1.00 69.62           H  
ATOM    909  CD1 LEU A  58      -6.489  -3.830  -6.718  1.00 69.62           C  
ATOM    910 HD11 LEU A  58      -5.573  -4.126  -6.207  1.00 69.62           H  
ATOM    911 HD12 LEU A  58      -6.582  -2.746  -6.789  1.00 69.62           H  
ATOM    912 HD13 LEU A  58      -7.318  -4.197  -6.112  1.00 69.62           H  
ATOM    913  CD2 LEU A  58      -5.333  -5.341  -8.306  1.00 69.62           C  
ATOM    914 HD21 LEU A  58      -5.383  -6.145  -7.572  1.00 69.62           H  
ATOM    915 HD22 LEU A  58      -4.407  -4.782  -8.173  1.00 69.62           H  
ATOM    916 HD23 LEU A  58      -5.362  -5.753  -9.315  1.00 69.62           H  
ATOM    917  N   VAL A  59      -8.803  -2.323 -10.029  1.00 72.30           N  
ATOM    918  H   VAL A  59      -8.670  -1.762  -9.199  1.00 72.30           H  
ATOM    919  CA  VAL A  59      -8.681  -1.701 -11.349  1.00 72.30           C  
ATOM    920  HA  VAL A  59      -8.838  -2.444 -12.131  1.00 72.30           H  
ATOM    921  C   VAL A  59      -7.268  -1.180 -11.510  1.00 72.30           C  
ATOM    922  CB  VAL A  59      -9.748  -0.620 -11.568  1.00 72.30           C  
ATOM    923  HB  VAL A  59      -9.603   0.181 -10.843  1.00 72.30           H  
ATOM    924  O   VAL A  59      -6.807  -0.368 -10.715  1.00 72.30           O  
ATOM    925  CG1 VAL A  59      -9.655  -0.029 -12.980  1.00 72.30           C  
ATOM    926 HG11 VAL A  59      -8.684   0.442 -13.129  1.00 72.30           H  
ATOM    927 HG12 VAL A  59     -10.430   0.725 -13.115  1.00 72.30           H  
ATOM    928 HG13 VAL A  59      -9.789  -0.815 -13.724  1.00 72.30           H  
ATOM    929  CG2 VAL A  59     -11.157  -1.201 -11.394  1.00 72.30           C  
ATOM    930 HG21 VAL A  59     -11.313  -2.024 -12.091  1.00 72.30           H  
ATOM    931 HG22 VAL A  59     -11.903  -0.427 -11.573  1.00 72.30           H  
ATOM    932 HG23 VAL A  59     -11.286  -1.571 -10.376  1.00 72.30           H  
ATOM    933  N   ALA A  60      -6.574  -1.619 -12.554  1.00 71.46           N  
ATOM    934  H   ALA A  60      -7.011  -2.273 -13.188  1.00 71.46           H  
ATOM    935  CA  ALA A  60      -5.261  -1.092 -12.898  1.00 71.46           C  
ATOM    936  HA  ALA A  60      -4.883  -0.479 -12.080  1.00 71.46           H  
ATOM    937  C   ALA A  60      -5.373  -0.203 -14.143  1.00 71.46           C  
ATOM    938  CB  ALA A  60      -4.276  -2.250 -13.055  1.00 71.46           C  
ATOM    939  HB1 ALA A  60      -4.610  -2.910 -13.856  1.00 71.46           H  
ATOM    940  HB2 ALA A  60      -4.226  -2.812 -12.123  1.00 71.46           H  
ATOM    941  HB3 ALA A  60      -3.285  -1.863 -13.290  1.00 71.46           H  
ATOM    942  O   ALA A  60      -5.623  -0.680 -15.255  1.00 71.46           O  
ATOM    943  N   ILE A  61      -5.161   1.102 -13.962  1.00 73.64           N  
ATOM    944  H   ILE A  61      -4.932   1.410 -13.027  1.00 73.64           H  
ATOM    945  CA  ILE A  61      -5.129   2.088 -15.046  1.00 73.64           C  
ATOM    946  HA  ILE A  61      -5.563   1.646 -15.943  1.00 73.64           H  
ATOM    947  C   ILE A  61      -3.673   2.428 -15.335  1.00 73.64           C  
ATOM    948  CB  ILE A  61      -5.950   3.354 -14.717  1.00 73.64           C  
ATOM    949  HB  ILE A  61      -5.465   3.873 -13.890  1.00 73.64           H  
ATOM    950  O   ILE A  61      -3.012   3.125 -14.559  1.00 73.64           O  
ATOM    951  CG1 ILE A  61      -7.393   3.007 -14.290  1.00 73.64           C  
ATOM    952 HG12 ILE A  61      -7.903   2.491 -15.104  1.00 73.64           H  
ATOM    953 HG13 ILE A  61      -7.359   2.339 -13.430  1.00 73.64           H  
ATOM    954  CG2 ILE A  61      -5.947   4.293 -15.940  1.00 73.64           C  
ATOM    955 HG21 ILE A  61      -4.925   4.500 -16.259  1.00 73.64           H  
ATOM    956 HG22 ILE A  61      -6.415   5.244 -15.686  1.00 73.64           H  
ATOM    957 HG23 ILE A  61      -6.495   3.832 -16.762  1.00 73.64           H  
ATOM    958  CD1 ILE A  61      -8.226   4.224 -13.869  1.00 73.64           C  
ATOM    959 HD11 ILE A  61      -8.403   4.882 -14.720  1.00 73.64           H  
ATOM    960 HD12 ILE A  61      -7.709   4.774 -13.083  1.00 73.64           H  
ATOM    961 HD13 ILE A  61      -9.189   3.885 -13.487  1.00 73.64           H  
ATOM    962  N   VAL A  62      -3.168   1.985 -16.487  1.00 70.01           N  
ATOM    963  H   VAL A  62      -3.758   1.453 -17.110  1.00 70.01           H  
ATOM    964  CA  VAL A  62      -1.768   2.210 -16.847  1.00 70.01           C  
ATOM    965  HA  VAL A  62      -1.355   2.904 -16.115  1.00 70.01           H  
ATOM    966  C   VAL A  62      -1.622   2.888 -18.198  1.00 70.01           C  
ATOM    967  CB  VAL A  62      -0.913   0.940 -16.758  1.00 70.01           C  
ATOM    968  HB  VAL A  62      -1.077   0.333 -17.648  1.00 70.01           H  
ATOM    969  O   VAL A  62      -2.234   2.511 -19.194  1.00 70.01           O  
ATOM    970  CG1 VAL A  62       0.553   1.401 -16.705  1.00 70.01           C  
ATOM    971 HG11 VAL A  62       1.188   0.627 -16.273  1.00 70.01           H  
ATOM    972 HG12 VAL A  62       0.669   2.256 -16.039  1.00 70.01           H  
ATOM    973 HG13 VAL A  62       0.903   1.657 -17.705  1.00 70.01           H  
ATOM    974  CG2 VAL A  62      -1.220   0.080 -15.525  1.00 70.01           C  
ATOM    975 HG21 VAL A  62      -0.536  -0.768 -15.473  1.00 70.01           H  
ATOM    976 HG22 VAL A  62      -2.233  -0.318 -15.587  1.00 70.01           H  
ATOM    977 HG23 VAL A  62      -1.133   0.675 -14.617  1.00 70.01           H  
ATOM    978  N   GLY A  63      -0.771   3.908 -18.245  1.00 64.18           N  
ATOM    979  H   GLY A  63      -0.321   4.188 -17.385  1.00 64.18           H  
ATOM    980  CA  GLY A  63      -0.553   4.707 -19.446  1.00 64.18           C  
ATOM    981  HA2 GLY A  63      -1.492   5.176 -19.739  1.00 64.18           H  
ATOM    982  HA3 GLY A  63      -0.237   4.053 -20.258  1.00 64.18           H  
ATOM    983  C   GLY A  63       0.496   5.795 -19.247  1.00 64.18           C  
ATOM    984  O   GLY A  63       0.813   6.179 -18.121  1.00 64.18           O  
ATOM    985  N   HIS A  64       1.061   6.308 -20.335  1.00 64.90           N  
ATOM    986  H   HIS A  64       0.719   6.015 -21.239  1.00 64.90           H  
ATOM    987  CA  HIS A  64       2.071   7.373 -20.283  1.00 64.90           C  
ATOM    988  HA  HIS A  64       2.837   7.088 -19.561  1.00 64.90           H  
ATOM    989  C   HIS A  64       1.475   8.709 -19.796  1.00 64.90           C  
ATOM    990  CB  HIS A  64       2.753   7.493 -21.654  1.00 64.90           C  
ATOM    991  HB2 HIS A  64       2.000   7.631 -22.430  1.00 64.90           H  
ATOM    992  HB3 HIS A  64       3.402   8.368 -21.663  1.00 64.90           H  
ATOM    993  O   HIS A  64       0.260   8.855 -19.643  1.00 64.90           O  
ATOM    994  CG  HIS A  64       3.594   6.284 -21.976  1.00 64.90           C  
ATOM    995  CD2 HIS A  64       4.941   6.142 -21.761  1.00 64.90           C  
ATOM    996  HD2 HIS A  64       5.608   6.893 -21.363  1.00 64.90           H  
ATOM    997  ND1 HIS A  64       3.134   5.082 -22.464  1.00 64.90           N  
ATOM    998  HD1 HIS A  64       2.198   4.886 -22.791  1.00 64.90           H  
ATOM    999  CE1 HIS A  64       4.173   4.236 -22.512  1.00 64.90           C  
ATOM   1000  HE1 HIS A  64       4.119   3.204 -22.828  1.00 64.90           H  
ATOM   1001  NE2 HIS A  64       5.294   4.834 -22.100  1.00 64.90           N  
ATOM   1002  N   ALA A  65       2.313   9.705 -19.507  1.00 67.83           N  
ATOM   1003  H   ALA A  65       3.307   9.573 -19.629  1.00 67.83           H  
ATOM   1004  CA  ALA A  65       1.825  11.065 -19.264  1.00 67.83           C  
ATOM   1005  HA  ALA A  65       1.184  11.057 -18.382  1.00 67.83           H  
ATOM   1006  C   ALA A  65       0.990  11.557 -20.468  1.00 67.83           C  
ATOM   1007  CB  ALA A  65       3.018  11.979 -18.973  1.00 67.83           C  
ATOM   1008  HB1 ALA A  65       3.568  11.615 -18.105  1.00 67.83           H  
ATOM   1009  HB2 ALA A  65       2.666  12.989 -18.762  1.00 67.83           H  
ATOM   1010  HB3 ALA A  65       3.686  12.014 -19.834  1.00 67.83           H  
ATOM   1011  O   ALA A  65       1.358  11.296 -21.612  1.00 67.83           O  
ATOM   1012  N   GLY A  66      -0.142  12.220 -20.207  1.00 65.68           N  
ATOM   1013  H   GLY A  66      -0.348  12.472 -19.251  1.00 65.68           H  
ATOM   1014  CA  GLY A  66      -1.077  12.683 -21.246  1.00 65.68           C  
ATOM   1015  HA2 GLY A  66      -1.663  13.515 -20.853  1.00 65.68           H  
ATOM   1016  HA3 GLY A  66      -0.510  13.057 -22.099  1.00 65.68           H  
ATOM   1017  C   GLY A  66      -2.060  11.629 -21.774  1.00 65.68           C  
ATOM   1018  O   GLY A  66      -2.919  11.948 -22.579  1.00 65.68           O  
ATOM   1019  N   SER A  67      -2.007  10.384 -21.296  1.00 67.62           N  
ATOM   1020  H   SER A  67      -1.253  10.141 -20.669  1.00 67.62           H  
ATOM   1021  CA  SER A  67      -2.818   9.286 -21.840  1.00 67.62           C  
ATOM   1022  HA  SER A  67      -2.857   9.417 -22.921  1.00 67.62           H  
ATOM   1023  C   SER A  67      -4.287   9.248 -21.356  1.00 67.62           C  
ATOM   1024  CB  SER A  67      -2.065   7.980 -21.571  1.00 67.62           C  
ATOM   1025  HB2 SER A  67      -0.994   8.154 -21.668  1.00 67.62           H  
ATOM   1026  HB3 SER A  67      -2.315   7.238 -22.330  1.00 67.62           H  
ATOM   1027  O   SER A  67      -4.933   8.210 -21.465  1.00 67.62           O  
ATOM   1028  OG  SER A  67      -2.361   7.497 -20.272  1.00 67.62           O  
ATOM   1029  HG  SER A  67      -3.262   7.169 -20.323  1.00 67.62           H  
ATOM   1030  N   GLY A  68      -4.794  10.310 -20.723  1.00 69.77           N  
ATOM   1031  H   GLY A  68      -4.287  11.179 -20.819  1.00 69.77           H  
ATOM   1032  CA  GLY A  68      -6.172  10.374 -20.204  1.00 69.77           C  
ATOM   1033  HA2 GLY A  68      -6.479  11.419 -20.158  1.00 69.77           H  
ATOM   1034  HA3 GLY A  68      -6.841   9.880 -20.908  1.00 69.77           H  
ATOM   1035  C   GLY A  68      -6.421   9.750 -18.818  1.00 69.77           C  
ATOM   1036  O   GLY A  68      -7.533   9.842 -18.313  1.00 69.77           O  
ATOM   1037  N   LYS A  69      -5.417   9.179 -18.132  1.00 74.61           N  
ATOM   1038  H   LYS A  69      -4.529   9.090 -18.605  1.00 74.61           H  
ATOM   1039  CA  LYS A  69      -5.615   8.526 -16.809  1.00 74.61           C  
ATOM   1040  HA  LYS A  69      -6.280   7.672 -16.936  1.00 74.61           H  
ATOM   1041  C   LYS A  69      -6.288   9.435 -15.779  1.00 74.61           C  
ATOM   1042  CB  LYS A  69      -4.296   8.044 -16.196  1.00 74.61           C  
ATOM   1043  HB2 LYS A  69      -4.525   7.520 -15.268  1.00 74.61           H  
ATOM   1044  HB3 LYS A  69      -3.680   8.910 -15.957  1.00 74.61           H  
ATOM   1045  O   LYS A  69      -7.251   9.038 -15.136  1.00 74.61           O  
ATOM   1046  CG  LYS A  69      -3.515   7.103 -17.110  1.00 74.61           C  
ATOM   1047  HG2 LYS A  69      -3.190   7.667 -17.984  1.00 74.61           H  
ATOM   1048  HG3 LYS A  69      -4.158   6.287 -17.441  1.00 74.61           H  
ATOM   1049  CD  LYS A  69      -2.287   6.528 -16.398  1.00 74.61           C  
ATOM   1050  HD2 LYS A  69      -2.611   5.945 -15.536  1.00 74.61           H  
ATOM   1051  HD3 LYS A  69      -1.784   5.841 -17.079  1.00 74.61           H  
ATOM   1052  CE  LYS A  69      -1.285   7.591 -15.939  1.00 74.61           C  
ATOM   1053  HE2 LYS A  69      -1.793   8.308 -15.294  1.00 74.61           H  
ATOM   1054  HE3 LYS A  69      -0.523   7.094 -15.338  1.00 74.61           H  
ATOM   1055  NZ  LYS A  69      -0.647   8.267 -17.087  1.00 74.61           N  
ATOM   1056  HZ1 LYS A  69      -0.037   7.611 -17.554  1.00 74.61           H  
ATOM   1057  HZ2 LYS A  69      -0.086   9.048 -16.779  1.00 74.61           H  
ATOM   1058  HZ3 LYS A  69      -1.316   8.567 -17.782  1.00 74.61           H  
ATOM   1059  N   THR A  70      -5.801  10.670 -15.654  1.00 73.59           N  
ATOM   1060  H   THR A  70      -4.955  10.918 -16.145  1.00 73.59           H  
ATOM   1061  CA  THR A  70      -6.369  11.668 -14.739  1.00 73.59           C  
ATOM   1062  HA  THR A  70      -6.390  11.258 -13.730  1.00 73.59           H  
ATOM   1063  C   THR A  70      -7.803  12.027 -15.128  1.00 73.59           C  
ATOM   1064  CB  THR A  70      -5.500  12.935 -14.730  1.00 73.59           C  
ATOM   1065  HB  THR A  70      -5.610  13.443 -15.687  1.00 73.59           H  
ATOM   1066  O   THR A  70      -8.619  12.282 -14.255  1.00 73.59           O  
ATOM   1067  CG2 THR A  70      -5.857  13.909 -13.610  1.00 73.59           C  
ATOM   1068 HG21 THR A  70      -5.804  13.409 -12.643  1.00 73.59           H  
ATOM   1069 HG22 THR A  70      -6.868  14.294 -13.749  1.00 73.59           H  
ATOM   1070 HG23 THR A  70      -5.160  14.746 -13.614  1.00 73.59           H  
ATOM   1071  OG1 THR A  70      -4.144  12.577 -14.578  1.00 73.59           O  
ATOM   1072  HG1 THR A  70      -3.926  12.647 -13.646  1.00 73.59           H  
ATOM   1073  N   HIS A  71      -8.142  12.005 -16.421  1.00 72.92           N  
ATOM   1074  H   HIS A  71      -7.485  11.644 -17.098  1.00 72.92           H  
ATOM   1075  CA  HIS A  71      -9.509  12.243 -16.885  1.00 72.92           C  
ATOM   1076  HA  HIS A  71      -9.880  13.157 -16.422  1.00 72.92           H  
ATOM   1077  C   HIS A  71     -10.454  11.112 -16.452  1.00 72.92           C  
ATOM   1078  CB  HIS A  71      -9.495  12.451 -18.403  1.00 72.92           C  
ATOM   1079  HB2 HIS A  71      -9.230  11.523 -18.909  1.00 72.92           H  
ATOM   1080  HB3 HIS A  71      -8.751  13.205 -18.660  1.00 72.92           H  
ATOM   1081  O   HIS A  71     -11.503  11.386 -15.874  1.00 72.92           O  
ATOM   1082  CG  HIS A  71     -10.820  12.905 -18.942  1.00 72.92           C  
ATOM   1083  CD2 HIS A  71     -11.659  12.180 -19.745  1.00 72.92           C  
ATOM   1084  HD2 HIS A  71     -11.494  11.173 -20.100  1.00 72.92           H  
ATOM   1085  ND1 HIS A  71     -11.410  14.133 -18.739  1.00 72.92           N  
ATOM   1086  HD1 HIS A  71     -11.045  14.906 -18.202  1.00 72.92           H  
ATOM   1087  CE1 HIS A  71     -12.579  14.143 -19.401  1.00 72.92           C  
ATOM   1088  HE1 HIS A  71     -13.286  14.959 -19.425  1.00 72.92           H  
ATOM   1089  NE2 HIS A  71     -12.760  12.982 -20.037  1.00 72.92           N  
ATOM   1090  N   ILE A  72     -10.035   9.851 -16.606  1.00 76.46           N  
ATOM   1091  H   ILE A  72      -9.183   9.689 -17.123  1.00 76.46           H  
ATOM   1092  CA  ILE A  72     -10.776   8.686 -16.095  1.00 76.46           C  
ATOM   1093  HA  ILE A  72     -11.768   8.679 -16.549  1.00 76.46           H  
ATOM   1094  C   ILE A  72     -10.977   8.799 -14.575  1.00 76.46           C  
ATOM   1095  CB  ILE A  72     -10.058   7.371 -16.484  1.00 76.46           C  
ATOM   1096  HB  ILE A  72      -9.037   7.405 -16.106  1.00 76.46           H  
ATOM   1097  O   ILE A  72     -12.098   8.672 -14.088  1.00 76.46           O  
ATOM   1098  CG1 ILE A  72     -10.005   7.203 -18.021  1.00 76.46           C  
ATOM   1099 HG12 ILE A  72     -11.014   7.059 -18.407  1.00 76.46           H  
ATOM   1100 HG13 ILE A  72      -9.607   8.110 -18.477  1.00 76.46           H  
ATOM   1101  CG2 ILE A  72     -10.762   6.165 -15.841  1.00 76.46           C  
ATOM   1102 HG21 ILE A  72     -10.715   6.223 -14.753  1.00 76.46           H  
ATOM   1103 HG22 ILE A  72     -10.278   5.233 -16.134  1.00 76.46           H  
ATOM   1104 HG23 ILE A  72     -11.806   6.130 -16.152  1.00 76.46           H  
ATOM   1105  CD1 ILE A  72      -9.120   6.041 -18.493  1.00 76.46           C  
ATOM   1106 HD11 ILE A  72      -8.128   6.122 -18.048  1.00 76.46           H  
ATOM   1107 HD12 ILE A  72      -9.026   6.083 -19.578  1.00 76.46           H  
ATOM   1108 HD13 ILE A  72      -9.566   5.082 -18.227  1.00 76.46           H  
ATOM   1109  N   LEU A  73      -9.914   9.112 -13.825  1.00 79.19           N  
ATOM   1110  H   LEU A  73      -9.016   9.185 -14.281  1.00 79.19           H  
ATOM   1111  CA  LEU A  73      -9.983   9.278 -12.370  1.00 79.19           C  
ATOM   1112  HA  LEU A  73     -10.369   8.359 -11.930  1.00 79.19           H  
ATOM   1113  C   LEU A  73     -10.951  10.385 -11.931  1.00 79.19           C  
ATOM   1114  CB  LEU A  73      -8.581   9.570 -11.817  1.00 79.19           C  
ATOM   1115  HB2 LEU A  73      -8.700   9.960 -10.806  1.00 79.19           H  
ATOM   1116  HB3 LEU A  73      -8.123  10.361 -12.412  1.00 79.19           H  
ATOM   1117  O   LEU A  73     -11.706  10.177 -10.984  1.00 79.19           O  
ATOM   1118  CG  LEU A  73      -7.625   8.367 -11.755  1.00 79.19           C  
ATOM   1119  HG  LEU A  73      -7.440   7.978 -12.756  1.00 79.19           H  
ATOM   1120  CD1 LEU A  73      -6.295   8.869 -11.178  1.00 79.19           C  
ATOM   1121 HD11 LEU A  73      -5.608   8.044 -10.988  1.00 79.19           H  
ATOM   1122 HD12 LEU A  73      -5.827   9.561 -11.878  1.00 79.19           H  
ATOM   1123 HD13 LEU A  73      -6.453   9.388 -10.233  1.00 79.19           H  
ATOM   1124  CD2 LEU A  73      -8.211   7.240 -10.901  1.00 79.19           C  
ATOM   1125 HD21 LEU A  73      -8.631   7.646  -9.981  1.00 79.19           H  
ATOM   1126 HD22 LEU A  73      -7.447   6.508 -10.637  1.00 79.19           H  
ATOM   1127 HD23 LEU A  73      -8.996   6.722 -11.453  1.00 79.19           H  
ATOM   1128  N   LYS A  74     -10.978  11.531 -12.629  1.00 76.45           N  
ATOM   1129  H   LYS A  74     -10.311  11.647 -13.378  1.00 76.45           H  
ATOM   1130  CA  LYS A  74     -11.962  12.601 -12.376  1.00 76.45           C  
ATOM   1131  HA  LYS A  74     -11.861  12.968 -11.355  1.00 76.45           H  
ATOM   1132  C   LYS A  74     -13.389  12.087 -12.518  1.00 76.45           C  
ATOM   1133  CB  LYS A  74     -11.787  13.756 -13.368  1.00 76.45           C  
ATOM   1134  HB2 LYS A  74     -12.674  14.387 -13.319  1.00 76.45           H  
ATOM   1135  HB3 LYS A  74     -11.726  13.356 -14.380  1.00 76.45           H  
ATOM   1136  O   LYS A  74     -14.233  12.360 -11.673  1.00 76.45           O  
ATOM   1137  CG  LYS A  74     -10.578  14.647 -13.100  1.00 76.45           C  
ATOM   1138  HG2 LYS A  74      -9.663  14.059 -13.026  1.00 76.45           H  
ATOM   1139  HG3 LYS A  74     -10.725  15.167 -12.153  1.00 76.45           H  
ATOM   1140  CD  LYS A  74     -10.475  15.662 -14.248  1.00 76.45           C  
ATOM   1141  HD2 LYS A  74     -10.410  15.149 -15.208  1.00 76.45           H  
ATOM   1142  HD3 LYS A  74     -11.363  16.293 -14.230  1.00 76.45           H  
ATOM   1143  CE  LYS A  74      -9.232  16.505 -14.031  1.00 76.45           C  
ATOM   1144  HE2 LYS A  74      -8.344  15.944 -14.322  1.00 76.45           H  
ATOM   1145  HE3 LYS A  74      -9.217  16.661 -12.953  1.00 76.45           H  
ATOM   1146  NZ  LYS A  74      -9.293  17.836 -14.676  1.00 76.45           N  
ATOM   1147  HZ1 LYS A  74      -9.432  17.761 -15.674  1.00 76.45           H  
ATOM   1148  HZ2 LYS A  74      -8.456  18.369 -14.488  1.00 76.45           H  
ATOM   1149  HZ3 LYS A  74     -10.066  18.351 -14.279  1.00 76.45           H  
ATOM   1150  N   HIS A  75     -13.663  11.335 -13.579  1.00 77.70           N  
ATOM   1151  H   HIS A  75     -12.929  11.143 -14.245  1.00 77.70           H  
ATOM   1152  CA  HIS A  75     -15.001  10.812 -13.829  1.00 77.70           C  
ATOM   1153  HA  HIS A  75     -15.715  11.632 -13.753  1.00 77.70           H  
ATOM   1154  C   HIS A  75     -15.445   9.759 -12.815  1.00 77.70           C  
ATOM   1155  CB  HIS A  75     -15.058  10.242 -15.239  1.00 77.70           C  
ATOM   1156  HB2 HIS A  75     -15.882   9.529 -15.290  1.00 77.70           H  
ATOM   1157  HB3 HIS A  75     -14.138   9.706 -15.472  1.00 77.70           H  
ATOM   1158  O   HIS A  75     -16.639   9.694 -12.519  1.00 77.70           O  
ATOM   1159  CG  HIS A  75     -15.313  11.306 -16.265  1.00 77.70           C  
ATOM   1160  CD2 HIS A  75     -14.450  11.739 -17.234  1.00 77.70           C  
ATOM   1161  HD2 HIS A  75     -13.446  11.384 -17.414  1.00 77.70           H  
ATOM   1162  ND1 HIS A  75     -16.494  11.998 -16.426  1.00 77.70           N  
ATOM   1163  HD1 HIS A  75     -17.290  11.988 -15.804  1.00 77.70           H  
ATOM   1164  CE1 HIS A  75     -16.349  12.822 -17.476  1.00 77.70           C  
ATOM   1165  HE1 HIS A  75     -17.093  13.515 -17.840  1.00 77.70           H  
ATOM   1166  NE2 HIS A  75     -15.118  12.709 -17.980  1.00 77.70           N  
ATOM   1167  N   ILE A  76     -14.508   8.965 -12.292  1.00 76.77           N  
ATOM   1168  H   ILE A  76     -13.567   9.031 -12.653  1.00 76.77           H  
ATOM   1169  CA  ILE A  76     -14.770   8.026 -11.199  1.00 76.77           C  
ATOM   1170  HA  ILE A  76     -15.673   7.461 -11.431  1.00 76.77           H  
ATOM   1171  C   ILE A  76     -15.055   8.799  -9.910  1.00 76.77           C  
ATOM   1172  CB  ILE A  76     -13.608   7.023 -11.045  1.00 76.77           C  
ATOM   1173  HB  ILE A  76     -12.677   7.580 -10.936  1.00 76.77           H  
ATOM   1174  O   ILE A  76     -16.095   8.583  -9.296  1.00 76.77           O  
ATOM   1175  CG1 ILE A  76     -13.516   6.136 -12.309  1.00 76.77           C  
ATOM   1176 HG12 ILE A  76     -13.506   6.760 -13.202  1.00 76.77           H  
ATOM   1177 HG13 ILE A  76     -14.394   5.493 -12.371  1.00 76.77           H  
ATOM   1178  CG2 ILE A  76     -13.799   6.151  -9.789  1.00 76.77           C  
ATOM   1179 HG21 ILE A  76     -13.794   6.760  -8.885  1.00 76.77           H  
ATOM   1180 HG22 ILE A  76     -14.742   5.608  -9.844  1.00 76.77           H  
ATOM   1181 HG23 ILE A  76     -12.981   5.437  -9.692  1.00 76.77           H  
ATOM   1182  CD1 ILE A  76     -12.259   5.266 -12.351  1.00 76.77           C  
ATOM   1183 HD11 ILE A  76     -11.378   5.855 -12.096  1.00 76.77           H  
ATOM   1184 HD12 ILE A  76     -12.137   4.864 -13.357  1.00 76.77           H  
ATOM   1185 HD13 ILE A  76     -12.374   4.433 -11.657  1.00 76.77           H  
ATOM   1186  N   ALA A  77     -14.202   9.759  -9.546  1.00 76.66           N  
ATOM   1187  H   ALA A  77     -13.364   9.904 -10.092  1.00 76.66           H  
ATOM   1188  CA  ALA A  77     -14.382  10.566  -8.340  1.00 76.66           C  
ATOM   1189  HA  ALA A  77     -14.471   9.898  -7.484  1.00 76.66           H  
ATOM   1190  C   ALA A  77     -15.654  11.423  -8.353  1.00 76.66           C  
ATOM   1191  CB  ALA A  77     -13.141  11.430  -8.150  1.00 76.66           C  
ATOM   1192  HB1 ALA A  77     -13.260  12.040  -7.255  1.00 76.66           H  
ATOM   1193  HB2 ALA A  77     -12.995  12.073  -9.018  1.00 76.66           H  
ATOM   1194  HB3 ALA A  77     -12.282  10.772  -8.019  1.00 76.66           H  
ATOM   1195  O   ALA A  77     -16.215  11.686  -7.298  1.00 76.66           O  
ATOM   1196  N   ASN A  78     -16.149  11.811  -9.532  1.00 71.80           N  
ATOM   1197  H   ASN A  78     -15.575  11.688 -10.354  1.00 71.80           H  
ATOM   1198  CA  ASN A  78     -17.421  12.523  -9.656  1.00 71.80           C  
ATOM   1199  HA  ASN A  78     -17.467  13.273  -8.866  1.00 71.80           H  
ATOM   1200  C   ASN A  78     -18.658  11.637  -9.436  1.00 71.80           C  
ATOM   1201  CB  ASN A  78     -17.487  13.227 -11.024  1.00 71.80           C  
ATOM   1202  HB2 ASN A  78     -17.262  12.507 -11.810  1.00 71.80           H  
ATOM   1203  HB3 ASN A  78     -18.504  13.587 -11.177  1.00 71.80           H  
ATOM   1204  O   ASN A  78     -19.757  12.166  -9.310  1.00 71.80           O  
ATOM   1205  CG  ASN A  78     -16.570  14.431 -11.178  1.00 71.80           C  
ATOM   1206  ND2 ASN A  78     -16.561  15.030 -12.345  1.00 71.80           N  
ATOM   1207 HD21 ASN A  78     -17.215  14.751 -13.063  1.00 71.80           H  
ATOM   1208 HD22 ASN A  78     -16.020  15.881 -12.389  1.00 71.80           H  
ATOM   1209  OD1 ASN A  78     -15.870  14.886 -10.292  1.00 71.80           O  
ATOM   1210  N   ARG A  79     -18.506  10.307  -9.436  1.00 72.96           N  
ATOM   1211  H   ARG A  79     -17.571   9.942  -9.543  1.00 72.96           H  
ATOM   1212  CA  ARG A  79     -19.620   9.345  -9.329  1.00 72.96           C  
ATOM   1213  HA  ARG A  79     -20.554   9.878  -9.149  1.00 72.96           H  
ATOM   1214  C   ARG A  79     -19.498   8.380  -8.152  1.00 72.96           C  
ATOM   1215  CB  ARG A  79     -19.746   8.572 -10.646  1.00 72.96           C  
ATOM   1216  HB2 ARG A  79     -20.469   7.767 -10.517  1.00 72.96           H  
ATOM   1217  HB3 ARG A  79     -18.781   8.132 -10.899  1.00 72.96           H  
ATOM   1218  O   ARG A  79     -20.468   7.707  -7.827  1.00 72.96           O  
ATOM   1219  CG  ARG A  79     -20.227   9.477 -11.788  1.00 72.96           C  
ATOM   1220  HG2 ARG A  79     -19.519  10.290 -11.951  1.00 72.96           H  
ATOM   1221  HG3 ARG A  79     -21.205   9.891 -11.543  1.00 72.96           H  
ATOM   1222  CD  ARG A  79     -20.326   8.634 -13.053  1.00 72.96           C  
ATOM   1223  HD2 ARG A  79     -19.333   8.228 -13.246  1.00 72.96           H  
ATOM   1224  HD3 ARG A  79     -21.015   7.809 -12.875  1.00 72.96           H  
ATOM   1225  NE  ARG A  79     -20.792   9.402 -14.218  1.00 72.96           N  
ATOM   1226  HE  ARG A  79     -21.793   9.472 -14.332  1.00 72.96           H  
ATOM   1227  NH1 ARG A  79     -18.735   9.877 -15.130  1.00 72.96           N  
ATOM   1228 HH11 ARG A  79     -18.203   9.964 -15.985  1.00 72.96           H  
ATOM   1229 HH12 ARG A  79     -18.309   9.524 -14.285  1.00 72.96           H  
ATOM   1230  NH2 ARG A  79     -20.604  10.378 -16.258  1.00 72.96           N  
ATOM   1231 HH21 ARG A  79     -21.610  10.361 -16.346  1.00 72.96           H  
ATOM   1232 HH22 ARG A  79     -20.058  10.708 -17.040  1.00 72.96           H  
ATOM   1233  CZ  ARG A  79     -20.042   9.883 -15.191  1.00 72.96           C  
ATOM   1234  N   LYS A  80     -18.323   8.301  -7.530  1.00 73.06           N  
ATOM   1235  H   LYS A  80     -17.565   8.861  -7.891  1.00 73.06           H  
ATOM   1236  CA  LYS A  80     -18.027   7.454  -6.373  1.00 73.06           C  
ATOM   1237  HA  LYS A  80     -18.956   7.110  -5.918  1.00 73.06           H  
ATOM   1238  C   LYS A  80     -17.266   8.233  -5.314  1.00 73.06           C  
ATOM   1239  CB  LYS A  80     -17.201   6.238  -6.804  1.00 73.06           C  
ATOM   1240  HB2 LYS A  80     -16.822   5.770  -5.895  1.00 73.06           H  
ATOM   1241  HB3 LYS A  80     -16.341   6.551  -7.397  1.00 73.06           H  
ATOM   1242  O   LYS A  80     -16.419   9.065  -5.648  1.00 73.06           O  
ATOM   1243  CG  LYS A  80     -18.034   5.216  -7.590  1.00 73.06           C  
ATOM   1244  HG2 LYS A  80     -19.022   5.139  -7.136  1.00 73.06           H  
ATOM   1245  HG3 LYS A  80     -18.140   5.527  -8.629  1.00 73.06           H  
ATOM   1246  CD  LYS A  80     -17.351   3.850  -7.502  1.00 73.06           C  
ATOM   1247  HD2 LYS A  80     -16.434   3.845  -8.090  1.00 73.06           H  
ATOM   1248  HD3 LYS A  80     -17.092   3.689  -6.456  1.00 73.06           H  
ATOM   1249  CE  LYS A  80     -18.272   2.708  -7.930  1.00 73.06           C  
ATOM   1250  HE2 LYS A  80     -18.059   2.434  -8.964  1.00 73.06           H  
ATOM   1251  HE3 LYS A  80     -19.306   3.047  -7.871  1.00 73.06           H  
ATOM   1252  NZ  LYS A  80     -18.078   1.559  -7.013  1.00 73.06           N  
ATOM   1253  HZ1 LYS A  80     -18.372   1.807  -6.079  1.00 73.06           H  
ATOM   1254  HZ2 LYS A  80     -18.588   0.730  -7.286  1.00 73.06           H  
ATOM   1255  HZ3 LYS A  80     -17.105   1.298  -6.938  1.00 73.06           H  
ATOM   1256  N   ARG A  81     -17.490   7.905  -4.038  1.00 75.16           N  
ATOM   1257  H   ARG A  81     -18.076   7.102  -3.860  1.00 75.16           H  
ATOM   1258  CA  ARG A  81     -16.752   8.490  -2.911  1.00 75.16           C  
ATOM   1259  HA  ARG A  81     -16.716   9.573  -3.029  1.00 75.16           H  
ATOM   1260  C   ARG A  81     -15.319   7.970  -2.944  1.00 75.16           C  
ATOM   1261  CB  ARG A  81     -17.453   8.176  -1.582  1.00 75.16           C  
ATOM   1262  HB2 ARG A  81     -16.833   8.551  -0.768  1.00 75.16           H  
ATOM   1263  HB3 ARG A  81     -17.563   7.097  -1.472  1.00 75.16           H  
ATOM   1264  O   ARG A  81     -15.011   6.913  -2.402  1.00 75.16           O  
ATOM   1265  CG  ARG A  81     -18.829   8.851  -1.486  1.00 75.16           C  
ATOM   1266  HG2 ARG A  81     -18.702   9.928  -1.592  1.00 75.16           H  
ATOM   1267  HG3 ARG A  81     -19.477   8.500  -2.289  1.00 75.16           H  
ATOM   1268  CD  ARG A  81     -19.509   8.572  -0.143  1.00 75.16           C  
ATOM   1269  HD2 ARG A  81     -20.414   9.177  -0.091  1.00 75.16           H  
ATOM   1270  HD3 ARG A  81     -18.848   8.901   0.659  1.00 75.16           H  
ATOM   1271  NE  ARG A  81     -19.893   7.152   0.010  1.00 75.16           N  
ATOM   1272  HE  ARG A  81     -20.373   6.730  -0.773  1.00 75.16           H  
ATOM   1273  NH1 ARG A  81     -19.296   6.885   2.201  1.00 75.16           N  
ATOM   1274 HH11 ARG A  81     -18.644   7.648   2.085  1.00 75.16           H  
ATOM   1275 HH12 ARG A  81     -19.242   6.301   3.023  1.00 75.16           H  
ATOM   1276  NH2 ARG A  81     -20.466   5.290   1.201  1.00 75.16           N  
ATOM   1277 HH21 ARG A  81     -20.559   4.823   2.092  1.00 75.16           H  
ATOM   1278 HH22 ARG A  81     -20.992   4.951   0.407  1.00 75.16           H  
ATOM   1279  CZ  ARG A  81     -19.883   6.451   1.130  1.00 75.16           C  
ATOM   1280  N   THR A  82     -14.452   8.730  -3.607  1.00 77.11           N  
ATOM   1281  H   THR A  82     -14.810   9.563  -4.052  1.00 77.11           H  
ATOM   1282  CA  THR A  82     -13.096   8.297  -3.946  1.00 77.11           C  
ATOM   1283  HA  THR A  82     -13.019   7.229  -3.739  1.00 77.11           H  
ATOM   1284  C   THR A  82     -12.049   9.031  -3.120  1.00 77.11           C  
ATOM   1285  CB  THR A  82     -12.823   8.468  -5.443  1.00 77.11           C  
ATOM   1286  HB  THR A  82     -12.833   9.527  -5.700  1.00 77.11           H  
ATOM   1287  O   THR A  82     -12.000  10.260  -3.133  1.00 77.11           O  
ATOM   1288  CG2 THR A  82     -11.485   7.862  -5.855  1.00 77.11           C  
ATOM   1289 HG21 THR A  82     -10.662   8.425  -5.415  1.00 77.11           H  
ATOM   1290 HG22 THR A  82     -11.397   7.902  -6.941  1.00 77.11           H  
ATOM   1291 HG23 THR A  82     -11.437   6.825  -5.524  1.00 77.11           H  
ATOM   1292  OG1 THR A  82     -13.814   7.805  -6.197  1.00 77.11           O  
ATOM   1293  HG1 THR A  82     -14.658   8.223  -6.011  1.00 77.11           H  
ATOM   1294  N   MET A  83     -11.171   8.281  -2.456  1.00 80.21           N  
ATOM   1295  H   MET A  83     -11.280   7.277  -2.490  1.00 80.21           H  
ATOM   1296  CA  MET A  83     -10.001   8.825  -1.772  1.00 80.21           C  
ATOM   1297  HA  MET A  83     -10.140   9.897  -1.635  1.00 80.21           H  
ATOM   1298  C   MET A  83      -8.741   8.598  -2.590  1.00 80.21           C  
ATOM   1299  CB  MET A  83      -9.848   8.194  -0.392  1.00 80.21           C  
ATOM   1300  HB2 MET A  83     -10.816   8.225   0.108  1.00 80.21           H  
ATOM   1301  HB3 MET A  83      -9.541   7.152  -0.475  1.00 80.21           H  
ATOM   1302  O   MET A  83      -8.493   7.489  -3.062  1.00 80.21           O  
ATOM   1303  CG  MET A  83      -8.845   8.976   0.453  1.00 80.21           C  
ATOM   1304  HG2 MET A  83      -7.836   8.756   0.108  1.00 80.21           H  
ATOM   1305  HG3 MET A  83      -9.030  10.043   0.325  1.00 80.21           H  
ATOM   1306  SD  MET A  83      -8.973   8.606   2.215  1.00 80.21           S  
ATOM   1307  CE  MET A  83      -7.598   9.610   2.780  1.00 80.21           C  
ATOM   1308  HE1 MET A  83      -7.802  10.657   2.554  1.00 80.21           H  
ATOM   1309  HE2 MET A  83      -7.504   9.470   3.857  1.00 80.21           H  
ATOM   1310  HE3 MET A  83      -6.684   9.298   2.275  1.00 80.21           H  
ATOM   1311  N   PHE A  84      -7.916   9.632  -2.714  1.00 83.50           N  
ATOM   1312  H   PHE A  84      -8.164  10.518  -2.296  1.00 83.50           H  
ATOM   1313  CA  PHE A  84      -6.662   9.537  -3.444  1.00 83.50           C  
ATOM   1314  HA  PHE A  84      -6.685   8.653  -4.081  1.00 83.50           H  
ATOM   1315  C   PHE A  84      -5.465   9.379  -2.508  1.00 83.50           C  
ATOM   1316  CB  PHE A  84      -6.516  10.734  -4.376  1.00 83.50           C  
ATOM   1317  HB2 PHE A  84      -5.509  10.686  -4.789  1.00 83.50           H  
ATOM   1318  HB3 PHE A  84      -6.599  11.657  -3.803  1.00 83.50           H  
ATOM   1319  O   PHE A  84      -5.307  10.087  -1.514  1.00 83.50           O  
ATOM   1320  CG  PHE A  84      -7.536  10.744  -5.502  1.00 83.50           C  
ATOM   1321  CD1 PHE A  84      -7.244  10.135  -6.735  1.00 83.50           C  
ATOM   1322  HD1 PHE A  84      -6.282   9.669  -6.895  1.00 83.50           H  
ATOM   1323  CD2 PHE A  84      -8.804  11.315  -5.297  1.00 83.50           C  
ATOM   1324  HD2 PHE A  84      -9.043  11.753  -4.339  1.00 83.50           H  
ATOM   1325  CE1 PHE A  84      -8.206  10.120  -7.757  1.00 83.50           C  
ATOM   1326  HE1 PHE A  84      -7.985   9.636  -8.697  1.00 83.50           H  
ATOM   1327  CE2 PHE A  84      -9.773  11.288  -6.315  1.00 83.50           C  
ATOM   1328  HE2 PHE A  84     -10.751  11.710  -6.139  1.00 83.50           H  
ATOM   1329  CZ  PHE A  84      -9.464  10.702  -7.555  1.00 83.50           C  
ATOM   1330  HZ  PHE A  84     -10.191  10.677  -8.353  1.00 83.50           H  
ATOM   1331  N   TYR A  85      -4.571   8.478  -2.875  1.00 82.17           N  
ATOM   1332  H   TYR A  85      -4.783   7.885  -3.665  1.00 82.17           H  
ATOM   1333  CA  TYR A  85      -3.302   8.244  -2.218  1.00 82.17           C  
ATOM   1334  HA  TYR A  85      -3.173   8.967  -1.412  1.00 82.17           H  
ATOM   1335  C   TYR A  85      -2.194   8.443  -3.225  1.00 82.17           C  
ATOM   1336  CB  TYR A  85      -3.274   6.855  -1.592  1.00 82.17           C  
ATOM   1337  HB2 TYR A  85      -2.262   6.634  -1.251  1.00 82.17           H  
ATOM   1338  HB3 TYR A  85      -3.550   6.105  -2.333  1.00 82.17           H  
ATOM   1339  O   TYR A  85      -2.184   7.817  -4.279  1.00 82.17           O  
ATOM   1340  CG  TYR A  85      -4.214   6.783  -0.418  1.00 82.17           C  
ATOM   1341  CD1 TYR A  85      -3.757   7.178   0.849  1.00 82.17           C  
ATOM   1342  HD1 TYR A  85      -2.735   7.500   0.982  1.00 82.17           H  
ATOM   1343  CD2 TYR A  85      -5.560   6.417  -0.610  1.00 82.17           C  
ATOM   1344  HD2 TYR A  85      -5.913   6.149  -1.595  1.00 82.17           H  
ATOM   1345  CE1 TYR A  85      -4.634   7.131   1.941  1.00 82.17           C  
ATOM   1346  HE1 TYR A  85      -4.286   7.432   2.918  1.00 82.17           H  
ATOM   1347  CE2 TYR A  85      -6.442   6.388   0.485  1.00 82.17           C  
ATOM   1348  HE2 TYR A  85      -7.468   6.073   0.364  1.00 82.17           H  
ATOM   1349  OH  TYR A  85      -6.732   6.479   2.866  1.00 82.17           O  
ATOM   1350  HH  TYR A  85      -6.191   6.368   3.652  1.00 82.17           H  
ATOM   1351  CZ  TYR A  85      -5.960   6.690   1.772  1.00 82.17           C  
ATOM   1352  N   ALA A  86      -1.264   9.324  -2.891  1.00 80.10           N  
ATOM   1353  H   ALA A  86      -1.352   9.802  -2.005  1.00 80.10           H  
ATOM   1354  CA  ALA A  86      -0.128   9.629  -3.741  1.00 80.10           C  
ATOM   1355  HA  ALA A  86      -0.132   8.962  -4.603  1.00 80.10           H  
ATOM   1356  C   ALA A  86       1.178   9.413  -2.963  1.00 80.10           C  
ATOM   1357  CB  ALA A  86      -0.291  11.057  -4.261  1.00 80.10           C  
ATOM   1358  HB1 ALA A  86      -1.219  11.141  -4.827  1.00 80.10           H  
ATOM   1359  HB2 ALA A  86      -0.300  11.766  -3.433  1.00 80.10           H  
ATOM   1360  HB3 ALA A  86       0.539  11.284  -4.930  1.00 80.10           H  
ATOM   1361  O   ALA A  86       1.241   9.728  -1.769  1.00 80.10           O  
ATOM   1362  N   PRO A  87       2.256   8.910  -3.585  1.00 71.65           N  
ATOM   1363  CA  PRO A  87       3.525   8.705  -2.889  1.00 71.65           C  
ATOM   1364  HA  PRO A  87       3.379   8.056  -2.026  1.00 71.65           H  
ATOM   1365  C   PRO A  87       4.124  10.022  -2.386  1.00 71.65           C  
ATOM   1366  CB  PRO A  87       4.433   8.002  -3.904  1.00 71.65           C  
ATOM   1367  HB2 PRO A  87       5.475   8.307  -3.812  1.00 71.65           H  
ATOM   1368  HB3 PRO A  87       4.346   6.922  -3.778  1.00 71.65           H  
ATOM   1369  O   PRO A  87       4.749  10.055  -1.323  1.00 71.65           O  
ATOM   1370  CG  PRO A  87       3.846   8.395  -5.256  1.00 71.65           C  
ATOM   1371  HG2 PRO A  87       4.084   7.646  -6.011  1.00 71.65           H  
ATOM   1372  HG3 PRO A  87       4.214   9.377  -5.553  1.00 71.65           H  
ATOM   1373  CD  PRO A  87       2.352   8.468  -4.963  1.00 71.65           C  
ATOM   1374  HD2 PRO A  87       1.931   7.465  -5.028  1.00 71.65           H  
ATOM   1375  HD3 PRO A  87       1.856   9.145  -5.658  1.00 71.65           H  
ATOM   1376  N   SER A  88       3.884  11.120  -3.110  1.00 70.88           N  
ATOM   1377  H   SER A  88       3.291  11.028  -3.922  1.00 70.88           H  
ATOM   1378  CA  SER A  88       4.400  12.453  -2.801  1.00 70.88           C  
ATOM   1379  HA  SER A  88       4.908  12.418  -1.838  1.00 70.88           H  
ATOM   1380  C   SER A  88       3.289  13.501  -2.694  1.00 70.88           C  
ATOM   1381  CB  SER A  88       5.444  12.864  -3.847  1.00 70.88           C  
ATOM   1382  HB2 SER A  88       5.984  13.736  -3.480  1.00 70.88           H  
ATOM   1383  HB3 SER A  88       6.159  12.055  -3.999  1.00 70.88           H  
ATOM   1384  O   SER A  88       2.213  13.368  -3.279  1.00 70.88           O  
ATOM   1385  OG  SER A  88       4.827  13.203  -5.076  1.00 70.88           O  
ATOM   1386  HG  SER A  88       4.875  12.451  -5.672  1.00 70.88           H  
ATOM   1387  N   ASN A  89       3.572  14.588  -1.968  1.00 73.71           N  
ATOM   1388  H   ASN A  89       4.463  14.636  -1.494  1.00 73.71           H  
ATOM   1389  CA  ASN A  89       2.671  15.743  -1.889  1.00 73.71           C  
ATOM   1390  HA  ASN A  89       1.693  15.413  -1.539  1.00 73.71           H  
ATOM   1391  C   ASN A  89       2.430  16.377  -3.267  1.00 73.71           C  
ATOM   1392  CB  ASN A  89       3.249  16.793  -0.915  1.00 73.71           C  
ATOM   1393  HB2 ASN A  89       4.339  16.784  -0.954  1.00 73.71           H  
ATOM   1394  HB3 ASN A  89       2.925  17.784  -1.231  1.00 73.71           H  
ATOM   1395  O   ASN A  89       1.331  16.858  -3.508  1.00 73.71           O  
ATOM   1396  CG  ASN A  89       2.781  16.642   0.522  1.00 73.71           C  
ATOM   1397  ND2 ASN A  89       3.563  17.082   1.478  1.00 73.71           N  
ATOM   1398 HD21 ASN A  89       3.225  16.991   2.425  1.00 73.71           H  
ATOM   1399 HD22 ASN A  89       4.453  17.512   1.267  1.00 73.71           H  
ATOM   1400  OD1 ASN A  89       1.693  16.179   0.812  1.00 73.71           O  
ATOM   1401  N   ALA A  90       3.425  16.370  -4.161  1.00 70.70           N  
ATOM   1402  H   ALA A  90       4.293  15.910  -3.928  1.00 70.70           H  
ATOM   1403  CA  ALA A  90       3.311  16.970  -5.489  1.00 70.70           C  
ATOM   1404  HA  ALA A  90       3.006  18.012  -5.384  1.00 70.70           H  
ATOM   1405  C   ALA A  90       2.247  16.268  -6.347  1.00 70.70           C  
ATOM   1406  CB  ALA A  90       4.692  16.932  -6.154  1.00 70.70           C  
ATOM   1407  HB1 ALA A  90       5.033  15.903  -6.267  1.00 70.70           H  
ATOM   1408  HB2 ALA A  90       4.632  17.393  -7.140  1.00 70.70           H  
ATOM   1409  HB3 ALA A  90       5.411  17.489  -5.553  1.00 70.70           H  
ATOM   1410  O   ALA A  90       1.381  16.927  -6.918  1.00 70.70           O  
ATOM   1411  N   ALA A  91       2.268  14.932  -6.371  1.00 69.12           N  
ATOM   1412  H   ALA A  91       3.003  14.445  -5.878  1.00 69.12           H  
ATOM   1413  CA  ALA A  91       1.250  14.128  -7.047  1.00 69.12           C  
ATOM   1414  HA  ALA A  91       1.193  14.417  -8.096  1.00 69.12           H  
ATOM   1415  C   ALA A  91      -0.147  14.377  -6.441  1.00 69.12           C  
ATOM   1416  CB  ALA A  91       1.717  12.669  -6.981  1.00 69.12           C  
ATOM   1417  HB1 ALA A  91       2.562  12.527  -7.654  1.00 69.12           H  
ATOM   1418  HB2 ALA A  91       0.913  12.006  -7.299  1.00 69.12           H  
ATOM   1419  HB3 ALA A  91       2.031  12.414  -5.969  1.00 69.12           H  
ATOM   1420  O   ALA A  91      -1.096  14.706  -7.150  1.00 69.12           O  
ATOM   1421  N   GLY A  92      -0.240  14.405  -5.109  1.00 70.65           N  
ATOM   1422  H   GLY A  92       0.571  14.137  -4.569  1.00 70.65           H  
ATOM   1423  CA  GLY A  92      -1.483  14.724  -4.410  1.00 70.65           C  
ATOM   1424  HA2 GLY A  92      -2.238  13.976  -4.652  1.00 70.65           H  
ATOM   1425  HA3 GLY A  92      -1.258  14.671  -3.344  1.00 70.65           H  
ATOM   1426  C   GLY A  92      -2.061  16.117  -4.708  1.00 70.65           C  
ATOM   1427  O   GLY A  92      -3.263  16.249  -4.927  1.00 70.65           O  
ATOM   1428  N   ILE A  93      -1.221  17.156  -4.776  1.00 70.28           N  
ATOM   1429  H   ILE A  93      -0.243  16.994  -4.585  1.00 70.28           H  
ATOM   1430  CA  ILE A  93      -1.648  18.520  -5.142  1.00 70.28           C  
ATOM   1431  HA  ILE A  93      -2.469  18.817  -4.490  1.00 70.28           H  
ATOM   1432  C   ILE A  93      -2.191  18.546  -6.574  1.00 70.28           C  
ATOM   1433  CB  ILE A  93      -0.489  19.530  -4.960  1.00 70.28           C  
ATOM   1434  HB  ILE A  93       0.401  19.125  -5.441  1.00 70.28           H  
ATOM   1435  O   ILE A  93      -3.236  19.149  -6.815  1.00 70.28           O  
ATOM   1436  CG1 ILE A  93      -0.199  19.736  -3.457  1.00 70.28           C  
ATOM   1437 HG12 ILE A  93      -0.159  18.765  -2.964  1.00 70.28           H  
ATOM   1438 HG13 ILE A  93      -1.015  20.299  -3.002  1.00 70.28           H  
ATOM   1439  CG2 ILE A  93      -0.807  20.893  -5.609  1.00 70.28           C  
ATOM   1440 HG21 ILE A  93      -0.902  20.790  -6.690  1.00 70.28           H  
ATOM   1441 HG22 ILE A  93      -0.001  21.605  -5.433  1.00 70.28           H  
ATOM   1442 HG23 ILE A  93      -1.737  21.295  -5.207  1.00 70.28           H  
ATOM   1443  CD1 ILE A  93       1.128  20.447  -3.165  1.00 70.28           C  
ATOM   1444 HD11 ILE A  93       1.308  20.440  -2.090  1.00 70.28           H  
ATOM   1445 HD12 ILE A  93       1.945  19.926  -3.663  1.00 70.28           H  
ATOM   1446 HD13 ILE A  93       1.095  21.483  -3.502  1.00 70.28           H  
ATOM   1447  N   ASN A  94      -1.525  17.863  -7.509  1.00 68.47           N  
ATOM   1448  H   ASN A  94      -0.672  17.387  -7.252  1.00 68.47           H  
ATOM   1449  CA  ASN A  94      -1.989  17.770  -8.893  1.00 68.47           C  
ATOM   1450  HA  ASN A  94      -2.105  18.777  -9.295  1.00 68.47           H  
ATOM   1451  C   ASN A  94      -3.364  17.096  -8.982  1.00 68.47           C  
ATOM   1452  CB  ASN A  94      -0.946  17.016  -9.732  1.00 68.47           C  
ATOM   1453  HB2 ASN A  94      -0.698  16.069  -9.252  1.00 68.47           H  
ATOM   1454  HB3 ASN A  94      -1.369  16.794 -10.711  1.00 68.47           H  
ATOM   1455  O   ASN A  94      -4.225  17.560  -9.733  1.00 68.47           O  
ATOM   1456  CG  ASN A  94       0.324  17.813  -9.963  1.00 68.47           C  
ATOM   1457  ND2 ASN A  94       1.419  17.146 -10.238  1.00 68.47           N  
ATOM   1458 HD21 ASN A  94       2.253  17.703 -10.361  1.00 68.47           H  
ATOM   1459 HD22 ASN A  94       1.415  16.137 -10.209  1.00 68.47           H  
ATOM   1460  OD1 ASN A  94       0.349  19.031  -9.945  1.00 68.47           O  
ATOM   1461  N   LEU A  95      -3.603  16.052  -8.183  1.00 68.01           N  
ATOM   1462  H   LEU A  95      -2.837  15.672  -7.645  1.00 68.01           H  
ATOM   1463  CA  LEU A  95      -4.918  15.421  -8.064  1.00 68.01           C  
ATOM   1464  HA  LEU A  95      -5.278  15.154  -9.057  1.00 68.01           H  
ATOM   1465  C   LEU A  95      -5.962  16.357  -7.447  1.00 68.01           C  
ATOM   1466  CB  LEU A  95      -4.813  14.139  -7.240  1.00 68.01           C  
ATOM   1467  HB2 LEU A  95      -4.280  14.352  -6.314  1.00 68.01           H  
ATOM   1468  HB3 LEU A  95      -5.822  13.820  -6.976  1.00 68.01           H  
ATOM   1469  O   LEU A  95      -7.065  16.478  -7.968  1.00 68.01           O  
ATOM   1470  CG  LEU A  95      -4.117  12.982  -7.968  1.00 68.01           C  
ATOM   1471  HG  LEU A  95      -3.122  13.289  -8.291  1.00 68.01           H  
ATOM   1472  CD1 LEU A  95      -4.029  11.856  -6.948  1.00 68.01           C  
ATOM   1473 HD11 LEU A  95      -3.332  12.129  -6.156  1.00 68.01           H  
ATOM   1474 HD12 LEU A  95      -3.673  10.945  -7.429  1.00 68.01           H  
ATOM   1475 HD13 LEU A  95      -5.027  11.679  -6.548  1.00 68.01           H  
ATOM   1476  CD2 LEU A  95      -4.920  12.474  -9.173  1.00 68.01           C  
ATOM   1477 HD21 LEU A  95      -4.430  11.588  -9.578  1.00 68.01           H  
ATOM   1478 HD22 LEU A  95      -4.936  13.233  -9.955  1.00 68.01           H  
ATOM   1479 HD23 LEU A  95      -5.937  12.225  -8.871  1.00 68.01           H  
ATOM   1480  N   GLN A  96      -5.628  17.076  -6.374  1.00 68.51           N  
ATOM   1481  H   GLN A  96      -4.716  16.941  -5.961  1.00 68.51           H  
ATOM   1482  CA  GLN A  96      -6.577  18.005  -5.757  1.00 68.51           C  
ATOM   1483  HA  GLN A  96      -7.482  17.447  -5.519  1.00 68.51           H  
ATOM   1484  C   GLN A  96      -6.977  19.134  -6.710  1.00 68.51           C  
ATOM   1485  CB  GLN A  96      -6.000  18.578  -4.458  1.00 68.51           C  
ATOM   1486  HB2 GLN A  96      -5.166  19.245  -4.675  1.00 68.51           H  
ATOM   1487  HB3 GLN A  96      -5.638  17.753  -3.844  1.00 68.51           H  
ATOM   1488  O   GLN A  96      -8.155  19.460  -6.803  1.00 68.51           O  
ATOM   1489  CG  GLN A  96      -7.096  19.334  -3.690  1.00 68.51           C  
ATOM   1490  HG2 GLN A  96      -7.394  20.219  -4.252  1.00 68.51           H  
ATOM   1491  HG3 GLN A  96      -7.969  18.689  -3.595  1.00 68.51           H  
ATOM   1492  CD  GLN A  96      -6.689  19.789  -2.294  1.00 68.51           C  
ATOM   1493  NE2 GLN A  96      -7.644  20.166  -1.473  1.00 68.51           N  
ATOM   1494 HE21 GLN A  96      -7.352  20.553  -0.587  1.00 68.51           H  
ATOM   1495 HE22 GLN A  96      -8.599  20.208  -1.796  1.00 68.51           H  
ATOM   1496  OE1 GLN A  96      -5.538  19.817  -1.893  1.00 68.51           O  
ATOM   1497  N   ALA A  97      -6.017  19.693  -7.451  1.00 59.99           N  
ATOM   1498  H   ALA A  97      -5.063  19.392  -7.312  1.00 59.99           H  
ATOM   1499  CA  ALA A  97      -6.267  20.739  -8.441  1.00 59.99           C  
ATOM   1500  HA  ALA A  97      -6.795  21.563  -7.960  1.00 59.99           H  
ATOM   1501  C   ALA A  97      -7.138  20.260  -9.615  1.00 59.99           C  
ATOM   1502  CB  ALA A  97      -4.908  21.243  -8.941  1.00 59.99           C  
ATOM   1503  HB1 ALA A  97      -4.318  21.613  -8.102  1.00 59.99           H  
ATOM   1504  HB2 ALA A  97      -4.365  20.435  -9.430  1.00 59.99           H  
ATOM   1505  HB3 ALA A  97      -5.057  22.056  -9.652  1.00 59.99           H  
ATOM   1506  O   ALA A  97      -7.660  21.069 -10.379  1.00 59.99           O  
ATOM   1507  N   THR A  98      -7.280  18.944  -9.785  1.00 56.68           N  
ATOM   1508  H   THR A  98      -6.860  18.323  -9.109  1.00 56.68           H  
ATOM   1509  CA  THR A  98      -8.006  18.341 -10.899  1.00 56.68           C  
ATOM   1510  HA  THR A  98      -8.182  19.115 -11.646  1.00 56.68           H  
ATOM   1511  C   THR A  98      -9.411  17.855 -10.526  1.00 56.68           C  
ATOM   1512  CB  THR A  98      -7.128  17.268 -11.575  1.00 56.68           C  
ATOM   1513  HB  THR A  98      -7.741  16.576 -12.151  1.00 56.68           H  
ATOM   1514  O   THR A  98     -10.226  17.671 -11.433  1.00 56.68           O  
ATOM   1515  CG2 THR A  98      -6.101  17.889 -12.519  1.00 56.68           C  
ATOM   1516 HG21 THR A  98      -5.452  18.564 -11.963  1.00 56.68           H  
ATOM   1517 HG22 THR A  98      -6.604  18.453 -13.304  1.00 56.68           H  
ATOM   1518 HG23 THR A  98      -5.493  17.104 -12.969  1.00 56.68           H  
ATOM   1519  OG1 THR A  98      -6.436  16.425 -10.720  1.00 56.68           O  
ATOM   1520  HG1 THR A  98      -5.696  16.909 -10.346  1.00 56.68           H  
ATOM   1521  N   LEU A  99      -9.731  17.708  -9.238  1.00 59.89           N  
ATOM   1522  H   LEU A  99      -9.036  17.953  -8.547  1.00 59.89           H  
ATOM   1523  CA  LEU A  99     -11.029  17.237  -8.742  1.00 59.89           C  
ATOM   1524  HA  LEU A  99     -11.481  16.591  -9.494  1.00 59.89           H  
ATOM   1525  C   LEU A  99     -12.003  18.399  -8.510  1.00 59.89           C  
ATOM   1526  CB  LEU A  99     -10.796  16.413  -7.464  1.00 59.89           C  
ATOM   1527  HB2 LEU A  99     -10.238  17.032  -6.761  1.00 59.89           H  
ATOM   1528  HB3 LEU A  99     -11.755  16.169  -7.006  1.00 59.89           H  
ATOM   1529  O   LEU A  99     -11.612  19.456  -8.018  1.00 59.89           O  
ATOM   1530  CG  LEU A  99     -10.018  15.113  -7.739  1.00 59.89           C  
ATOM   1531  HG  LEU A  99      -9.186  15.305  -8.415  1.00 59.89           H  
ATOM   1532  CD1 LEU A  99      -9.451  14.552  -6.440  1.00 59.89           C  
ATOM   1533 HD11 LEU A  99     -10.261  14.164  -5.822  1.00 59.89           H  
ATOM   1534 HD12 LEU A  99      -8.907  15.329  -5.904  1.00 59.89           H  
ATOM   1535 HD13 LEU A  99      -8.751  13.752  -6.679  1.00 59.89           H  
ATOM   1536  CD2 LEU A  99     -10.907  14.061  -8.399  1.00 59.89           C  
ATOM   1537 HD21 LEU A  99     -10.329  13.151  -8.563  1.00 59.89           H  
ATOM   1538 HD22 LEU A  99     -11.268  14.417  -9.364  1.00 59.89           H  
ATOM   1539 HD23 LEU A  99     -11.757  13.845  -7.752  1.00 59.89           H  
ATOM   1540  N   TRP A 100     -13.279  18.214  -8.868  1.00 50.63           N  
ATOM   1541  H   TRP A 100     -13.581  17.306  -9.190  1.00 50.63           H  
ATOM   1542  CA  TRP A 100     -14.285  19.266  -8.709  1.00 50.63           C  
ATOM   1543  HA  TRP A 100     -13.838  20.182  -9.096  1.00 50.63           H  
ATOM   1544  C   TRP A 100     -14.645  19.434  -7.220  1.00 50.63           C  
ATOM   1545  CB  TRP A 100     -15.527  18.997  -9.573  1.00 50.63           C  
ATOM   1546  HB2 TRP A 100     -16.297  18.511  -8.974  1.00 50.63           H  
ATOM   1547  HB3 TRP A 100     -15.262  18.301 -10.368  1.00 50.63           H  
ATOM   1548  O   TRP A 100     -15.031  18.451  -6.583  1.00 50.63           O  
ATOM   1549  CG  TRP A 100     -16.108  20.218 -10.226  1.00 50.63           C  
ATOM   1550  CD1 TRP A 100     -16.911  21.139  -9.646  1.00 50.63           C  
ATOM   1551  HD1 TRP A 100     -17.238  21.115  -8.617  1.00 50.63           H  
ATOM   1552  CD2 TRP A 100     -15.921  20.678 -11.599  1.00 50.63           C  
ATOM   1553  CE2 TRP A 100     -16.683  21.869 -11.790  1.00 50.63           C  
ATOM   1554  CE3 TRP A 100     -15.176  20.206 -12.702  1.00 50.63           C  
ATOM   1555  HE3 TRP A 100     -14.586  19.308 -12.589  1.00 50.63           H  
ATOM   1556  NE1 TRP A 100     -17.274  22.100 -10.569  1.00 50.63           N  
ATOM   1557  HE1 TRP A 100     -17.905  22.863 -10.369  1.00 50.63           H  
ATOM   1558  CH2 TRP A 100     -15.971  22.053 -14.092  1.00 50.63           C  
ATOM   1559  HH2 TRP A 100     -15.993  22.565 -15.043  1.00 50.63           H  
ATOM   1560  CZ2 TRP A 100     -16.719  22.552 -13.013  1.00 50.63           C  
ATOM   1561  HZ2 TRP A 100     -17.314  23.446 -13.124  1.00 50.63           H  
ATOM   1562  CZ3 TRP A 100     -15.200  20.887 -13.935  1.00 50.63           C  
ATOM   1563  HZ3 TRP A 100     -14.634  20.510 -14.774  1.00 50.63           H  
ATOM   1564  N   PRO A 101     -14.573  20.653  -6.651  1.00 42.31           N  
ATOM   1565  CA  PRO A 101     -14.878  20.902  -5.239  1.00 42.31           C  
ATOM   1566  HA  PRO A 101     -14.129  20.405  -4.621  1.00 42.31           H  
ATOM   1567  C   PRO A 101     -16.275  20.431  -4.796  1.00 42.31           C  
ATOM   1568  CB  PRO A 101     -14.713  22.416  -5.066  1.00 42.31           C  
ATOM   1569  HB2 PRO A 101     -15.652  22.927  -5.280  1.00 42.31           H  
ATOM   1570  HB3 PRO A 101     -14.353  22.675  -4.070  1.00 42.31           H  
ATOM   1571  O   PRO A 101     -16.469  20.057  -3.644  1.00 42.31           O  
ATOM   1572  CG  PRO A 101     -13.679  22.791  -6.122  1.00 42.31           C  
ATOM   1573  HG2 PRO A 101     -13.761  23.837  -6.419  1.00 42.31           H  
ATOM   1574  HG3 PRO A 101     -12.679  22.571  -5.750  1.00 42.31           H  
ATOM   1575  CD  PRO A 101     -14.016  21.850  -7.269  1.00 42.31           C  
ATOM   1576  HD2 PRO A 101     -13.104  21.636  -7.826  1.00 42.31           H  
ATOM   1577  HD3 PRO A 101     -14.761  22.306  -7.920  1.00 42.31           H  
ATOM   1578  N   SER A 102     -17.257  20.418  -5.700  1.00 40.29           N  
ATOM   1579  H   SER A 102     -17.035  20.610  -6.667  1.00 40.29           H  
ATOM   1580  CA  SER A 102     -18.669  20.182  -5.372  1.00 40.29           C  
ATOM   1581  HA  SER A 102     -18.956  20.884  -4.590  1.00 40.29           H  
ATOM   1582  C   SER A 102     -18.980  18.786  -4.818  1.00 40.29           C  
ATOM   1583  CB  SER A 102     -19.553  20.472  -6.589  1.00 40.29           C  
ATOM   1584  HB2 SER A 102     -20.566  20.122  -6.394  1.00 40.29           H  
ATOM   1585  HB3 SER A 102     -19.583  21.548  -6.762  1.00 40.29           H  
ATOM   1586  O   SER A 102     -19.888  18.674  -4.004  1.00 40.29           O  
ATOM   1587  OG  SER A 102     -19.034  19.836  -7.742  1.00 40.29           O  
ATOM   1588  HG  SER A 102     -19.761  19.648  -8.340  1.00 40.29           H  
ATOM   1589  N   ILE A 103     -18.221  17.740  -5.172  1.00 48.45           N  
ATOM   1590  H   ILE A 103     -17.484  17.884  -5.847  1.00 48.45           H  
ATOM   1591  CA  ILE A 103     -18.416  16.385  -4.606  1.00 48.45           C  
ATOM   1592  HA  ILE A 103     -19.484  16.200  -4.487  1.00 48.45           H  
ATOM   1593  C   ILE A 103     -17.808  16.252  -3.199  1.00 48.45           C  
ATOM   1594  CB  ILE A 103     -17.865  15.328  -5.590  1.00 48.45           C  
ATOM   1595  HB  ILE A 103     -16.835  15.595  -5.824  1.00 48.45           H  
ATOM   1596  O   ILE A 103     -18.198  15.398  -2.411  1.00 48.45           O  
ATOM   1597  CG1 ILE A 103     -18.715  15.300  -6.885  1.00 48.45           C  
ATOM   1598 HG12 ILE A 103     -19.119  14.303  -7.058  1.00 48.45           H  
ATOM   1599 HG13 ILE A 103     -19.566  15.979  -6.814  1.00 48.45           H  
ATOM   1600  CG2 ILE A 103     -17.840  13.905  -5.008  1.00 48.45           C  
ATOM   1601 HG21 ILE A 103     -18.827  13.633  -4.635  1.00 48.45           H  
ATOM   1602 HG22 ILE A 103     -17.117  13.835  -4.195  1.00 48.45           H  
ATOM   1603 HG23 ILE A 103     -17.543  13.191  -5.776  1.00 48.45           H  
ATOM   1604  CD1 ILE A 103     -17.881  15.685  -8.097  1.00 48.45           C  
ATOM   1605 HD11 ILE A 103     -18.430  15.458  -9.011  1.00 48.45           H  
ATOM   1606 HD12 ILE A 103     -16.933  15.148  -8.071  1.00 48.45           H  
ATOM   1607 HD13 ILE A 103     -17.671  16.754  -8.065  1.00 48.45           H  
ATOM   1608  N   LEU A 104     -16.865  17.127  -2.855  1.00 46.90           N  
ATOM   1609  H   LEU A 104     -16.650  17.867  -3.507  1.00 46.90           H  
ATOM   1610  CA  LEU A 104     -16.069  17.050  -1.627  1.00 46.90           C  
ATOM   1611  HA  LEU A 104     -15.998  16.013  -1.298  1.00 46.90           H  
ATOM   1612  C   LEU A 104     -16.696  17.827  -0.472  1.00 46.90           C  
ATOM   1613  CB  LEU A 104     -14.673  17.593  -1.955  1.00 46.90           C  
ATOM   1614  HB2 LEU A 104     -14.047  17.559  -1.063  1.00 46.90           H  
ATOM   1615  HB3 LEU A 104     -14.770  18.638  -2.252  1.00 46.90           H  
ATOM   1616  O   LEU A 104     -16.321  17.645   0.682  1.00 46.90           O  
ATOM   1617  CG  LEU A 104     -14.010  16.794  -3.083  1.00 46.90           C  
ATOM   1618  HG  LEU A 104     -14.710  16.609  -3.899  1.00 46.90           H  
ATOM   1619  CD1 LEU A 104     -12.908  17.635  -3.710  1.00 46.90           C  
ATOM   1620 HD11 LEU A 104     -13.373  18.487  -4.206  1.00 46.90           H  
ATOM   1621 HD12 LEU A 104     -12.417  17.060  -4.495  1.00 46.90           H  
ATOM   1622 HD13 LEU A 104     -12.224  18.021  -2.953  1.00 46.90           H  
ATOM   1623  CD2 LEU A 104     -13.580  15.430  -2.560  1.00 46.90           C  
ATOM   1624 HD21 LEU A 104     -14.455  14.857  -2.252  1.00 46.90           H  
ATOM   1625 HD22 LEU A 104     -12.916  15.526  -1.701  1.00 46.90           H  
ATOM   1626 HD23 LEU A 104     -13.129  14.881  -3.386  1.00 46.90           H  
ATOM   1627  N   HIS A 105     -17.637  18.714  -0.789  1.00 42.68           N  
ATOM   1628  H   HIS A 105     -17.896  18.778  -1.763  1.00 42.68           H  
ATOM   1629  CA  HIS A 105     -18.083  19.787   0.092  1.00 42.68           C  
ATOM   1630  HA  HIS A 105     -17.432  19.794   0.966  1.00 42.68           H  
ATOM   1631  C   HIS A 105     -19.473  19.600   0.700  1.00 42.68           C  
ATOM   1632  CB  HIS A 105     -17.888  21.137  -0.610  1.00 42.68           C  
ATOM   1633  HB2 HIS A 105     -18.329  21.096  -1.606  1.00 42.68           H  
ATOM   1634  HB3 HIS A 105     -18.399  21.922  -0.052  1.00 42.68           H  
ATOM   1635  O   HIS A 105     -20.030  20.563   1.219  1.00 42.68           O  
ATOM   1636  CG  HIS A 105     -16.442  21.544  -0.705  1.00 42.68           C  
ATOM   1637  CD2 HIS A 105     -15.859  22.202  -1.749  1.00 42.68           C  
ATOM   1638  HD2 HIS A 105     -16.365  22.514  -2.651  1.00 42.68           H  
ATOM   1639  ND1 HIS A 105     -15.467  21.357   0.251  1.00 42.68           N  
ATOM   1640  HD1 HIS A 105     -15.549  20.785   1.080  1.00 42.68           H  
ATOM   1641  CE1 HIS A 105     -14.325  21.865  -0.236  1.00 42.68           C  
ATOM   1642  HE1 HIS A 105     -13.352  21.772   0.223  1.00 42.68           H  
ATOM   1643  NE2 HIS A 105     -14.509  22.407  -1.444  1.00 42.68           N  
ATOM   1644  N   ALA A 106     -19.986  18.370   0.781  1.00 41.30           N  
ATOM   1645  H   ALA A 106     -19.531  17.600   0.313  1.00 41.30           H  
ATOM   1646  CA  ALA A 106     -21.031  18.094   1.771  1.00 41.30           C  
ATOM   1647  HA  ALA A 106     -21.804  18.857   1.680  1.00 41.30           H  
ATOM   1648  C   ALA A 106     -20.494  18.190   3.222  1.00 41.30           C  
ATOM   1649  CB  ALA A 106     -21.691  16.749   1.459  1.00 41.30           C  
ATOM   1650  HB1 ALA A 106     -22.102  16.762   0.449  1.00 41.30           H  
ATOM   1651  HB2 ALA A 106     -20.963  15.943   1.544  1.00 41.30           H  
ATOM   1652  HB3 ALA A 106     -22.503  16.570   2.165  1.00 41.30           H  
ATOM   1653  O   ALA A 106     -21.279  18.318   4.156  1.00 41.30           O  
ATOM   1654  N   ALA A 107     -19.168  18.190   3.435  1.00 39.00           N  
ATOM   1655  H   ALA A 107     -18.547  18.031   2.655  1.00 39.00           H  
ATOM   1656  CA  ALA A 107     -18.576  18.446   4.748  1.00 39.00           C  
ATOM   1657  HA  ALA A 107     -19.185  19.182   5.273  1.00 39.00           H  
ATOM   1658  C   ALA A 107     -17.143  19.004   4.658  1.00 39.00           C  
ATOM   1659  CB  ALA A 107     -18.621  17.147   5.553  1.00 39.00           C  
ATOM   1660  HB1 ALA A 107     -18.065  16.370   5.028  1.00 39.00           H  
ATOM   1661  HB2 ALA A 107     -18.180  17.310   6.536  1.00 39.00           H  
ATOM   1662  HB3 ALA A 107     -19.660  16.839   5.675  1.00 39.00           H  
ATOM   1663  O   ALA A 107     -16.176  18.250   4.595  1.00 39.00           O  
ATOM   1664  N   GLU A 108     -17.029  20.334   4.727  1.00 48.45           N  
ATOM   1665  H   GLU A 108     -17.896  20.849   4.770  1.00 48.45           H  
ATOM   1666  CA  GLU A 108     -15.793  21.090   4.993  1.00 48.45           C  
ATOM   1667  HA  GLU A 108     -16.065  22.143   4.915  1.00 48.45           H  
ATOM   1668  C   GLU A 108     -14.638  20.903   3.982  1.00 48.45           C  
ATOM   1669  CB  GLU A 108     -15.351  20.878   6.454  1.00 48.45           C  
ATOM   1670  HB2 GLU A 108     -15.174  19.816   6.625  1.00 48.45           H  
ATOM   1671  HB3 GLU A 108     -14.415  21.412   6.621  1.00 48.45           H  
ATOM   1672  O   GLU A 108     -14.613  20.019   3.131  1.00 48.45           O  
ATOM   1673  CG  GLU A 108     -16.395  21.412   7.453  1.00 48.45           C  
ATOM   1674  HG2 GLU A 108     -16.540  22.474   7.257  1.00 48.45           H  
ATOM   1675  HG3 GLU A 108     -17.346  20.905   7.287  1.00 48.45           H  
ATOM   1676  CD  GLU A 108     -15.988  21.208   8.920  1.00 48.45           C  
ATOM   1677  OE1 GLU A 108     -16.508  21.968   9.761  1.00 48.45           O  
ATOM   1678  OE2 GLU A 108     -15.162  20.301   9.184  1.00 48.45           O  
ATOM   1679  N   LYS A 109     -13.659  21.814   4.007  1.00 49.03           N  
ATOM   1680  H   LYS A 109     -13.698  22.507   4.741  1.00 49.03           H  
ATOM   1681  CA  LYS A 109     -12.494  21.817   3.104  1.00 49.03           C  
ATOM   1682  HA  LYS A 109     -12.843  21.581   2.099  1.00 49.03           H  
ATOM   1683  C   LYS A 109     -11.497  20.703   3.448  1.00 49.03           C  
ATOM   1684  CB  LYS A 109     -11.823  23.203   3.088  1.00 49.03           C  
ATOM   1685  HB2 LYS A 109     -10.886  23.128   2.534  1.00 49.03           H  
ATOM   1686  HB3 LYS A 109     -11.586  23.490   4.112  1.00 49.03           H  
ATOM   1687  O   LYS A 109     -10.348  20.977   3.790  1.00 49.03           O  
ATOM   1688  CG  LYS A 109     -12.656  24.307   2.424  1.00 49.03           C  
ATOM   1689  HG2 LYS A 109     -13.617  24.399   2.931  1.00 49.03           H  
ATOM   1690  HG3 LYS A 109     -12.827  24.054   1.378  1.00 49.03           H  
ATOM   1691  CD  LYS A 109     -11.900  25.641   2.519  1.00 49.03           C  
ATOM   1692  HD2 LYS A 109     -10.927  25.539   2.038  1.00 49.03           H  
ATOM   1693  HD3 LYS A 109     -11.753  25.888   3.570  1.00 49.03           H  
ATOM   1694  CE  LYS A 109     -12.692  26.760   1.836  1.00 49.03           C  
ATOM   1695  HE2 LYS A 109     -12.794  26.521   0.777  1.00 49.03           H  
ATOM   1696  HE3 LYS A 109     -13.695  26.783   2.263  1.00 49.03           H  
ATOM   1697  NZ  LYS A 109     -12.041  28.084   2.008  1.00 49.03           N  
ATOM   1698  HZ1 LYS A 109     -11.115  28.088   1.603  1.00 49.03           H  
ATOM   1699  HZ2 LYS A 109     -12.588  28.802   1.555  1.00 49.03           H  
ATOM   1700  HZ3 LYS A 109     -11.973  28.321   2.988  1.00 49.03           H  
ATOM   1701  N   LYS A 110     -11.911  19.439   3.380  1.00 57.22           N  
ATOM   1702  H   LYS A 110     -12.876  19.267   3.137  1.00 57.22           H  
ATOM   1703  CA  LYS A 110     -10.999  18.309   3.567  1.00 57.22           C  
ATOM   1704  HA  LYS A 110     -10.292  18.574   4.353  1.00 57.22           H  
ATOM   1705  C   LYS A 110     -10.176  18.072   2.300  1.00 57.22           C  
ATOM   1706  CB  LYS A 110     -11.758  17.064   4.041  1.00 57.22           C  
ATOM   1707  HB2 LYS A 110     -12.639  16.906   3.419  1.00 57.22           H  
ATOM   1708  HB3 LYS A 110     -11.103  16.200   3.929  1.00 57.22           H  
ATOM   1709  O   LYS A 110     -10.680  18.125   1.180  1.00 57.22           O  
ATOM   1710  CG  LYS A 110     -12.169  17.183   5.521  1.00 57.22           C  
ATOM   1711  HG2 LYS A 110     -12.925  17.960   5.635  1.00 57.22           H  
ATOM   1712  HG3 LYS A 110     -11.297  17.442   6.121  1.00 57.22           H  
ATOM   1713  CD  LYS A 110     -12.729  15.843   6.016  1.00 57.22           C  
ATOM   1714  HD2 LYS A 110     -11.992  15.063   5.820  1.00 57.22           H  
ATOM   1715  HD3 LYS A 110     -13.633  15.612   5.451  1.00 57.22           H  
ATOM   1716  CE  LYS A 110     -13.057  15.843   7.513  1.00 57.22           C  
ATOM   1717  HE2 LYS A 110     -12.186  16.194   8.066  1.00 57.22           H  
ATOM   1718  HE3 LYS A 110     -13.874  16.542   7.691  1.00 57.22           H  
ATOM   1719  NZ  LYS A 110     -13.430  14.471   7.959  1.00 57.22           N  
ATOM   1720  HZ1 LYS A 110     -12.691  13.803   7.790  1.00 57.22           H  
ATOM   1721  HZ2 LYS A 110     -14.236  14.139   7.448  1.00 57.22           H  
ATOM   1722  HZ3 LYS A 110     -13.663  14.446   8.942  1.00 57.22           H  
ATOM   1723  N   LYS A 111      -8.875  17.818   2.480  1.00 61.27           N  
ATOM   1724  H   LYS A 111      -8.537  17.766   3.430  1.00 61.27           H  
ATOM   1725  CA  LYS A 111      -8.011  17.345   1.392  1.00 61.27           C  
ATOM   1726  HA  LYS A 111      -8.067  18.047   0.560  1.00 61.27           H  
ATOM   1727  C   LYS A 111      -8.535  15.993   0.909  1.00 61.27           C  
ATOM   1728  CB  LYS A 111      -6.549  17.210   1.846  1.00 61.27           C  
ATOM   1729  HB2 LYS A 111      -5.999  16.689   1.063  1.00 61.27           H  
ATOM   1730  HB3 LYS A 111      -6.503  16.601   2.749  1.00 61.27           H  
ATOM   1731  O   LYS A 111      -8.692  15.075   1.706  1.00 61.27           O  
ATOM   1732  CG  LYS A 111      -5.865  18.560   2.095  1.00 61.27           C  
ATOM   1733  HG2 LYS A 111      -5.943  19.173   1.197  1.00 61.27           H  
ATOM   1734  HG3 LYS A 111      -6.356  19.074   2.922  1.00 61.27           H  
ATOM   1735  CD  LYS A 111      -4.385  18.339   2.430  1.00 61.27           C  
ATOM   1736  HD2 LYS A 111      -3.911  17.816   1.599  1.00 61.27           H  
ATOM   1737  HD3 LYS A 111      -4.307  17.725   3.327  1.00 61.27           H  
ATOM   1738  CE  LYS A 111      -3.683  19.681   2.656  1.00 61.27           C  
ATOM   1739  HE2 LYS A 111      -3.827  20.296   1.767  1.00 61.27           H  
ATOM   1740  HE3 LYS A 111      -4.157  20.189   3.496  1.00 61.27           H  
ATOM   1741  NZ  LYS A 111      -2.235  19.492   2.911  1.00 61.27           N  
ATOM   1742  HZ1 LYS A 111      -1.809  19.040   2.114  1.00 61.27           H  
ATOM   1743  HZ2 LYS A 111      -2.090  18.917   3.728  1.00 61.27           H  
ATOM   1744  HZ3 LYS A 111      -1.783  20.384   3.051  1.00 61.27           H  
ATOM   1745  N   VAL A 112      -8.748  15.879  -0.397  1.00 67.60           N  
ATOM   1746  H   VAL A 112      -8.697  16.721  -0.953  1.00 67.60           H  
ATOM   1747  CA  VAL A 112      -9.205  14.645  -1.076  1.00 67.60           C  
ATOM   1748  HA  VAL A 112     -10.012  14.203  -0.493  1.00 67.60           H  
ATOM   1749  C   VAL A 112      -8.103  13.607  -1.225  1.00 67.60           C  
ATOM   1750  CB  VAL A 112      -9.701  14.929  -2.499  1.00 67.60           C  
ATOM   1751  HB  VAL A 112      -8.862  14.871  -3.192  1.00 67.60           H  
ATOM   1752  O   VAL A 112      -8.343  12.473  -1.633  1.00 67.60           O  
ATOM   1753  CG1 VAL A 112     -10.735  13.881  -2.919  1.00 67.60           C  
ATOM   1754 HG11 VAL A 112     -10.281  12.896  -3.029  1.00 67.60           H  
ATOM   1755 HG12 VAL A 112     -11.511  13.783  -2.159  1.00 67.60           H  
ATOM   1756 HG13 VAL A 112     -11.180  14.146  -3.878  1.00 67.60           H  
ATOM   1757  CG2 VAL A 112     -10.258  16.336  -2.640  1.00 67.60           C  
ATOM   1758 HG21 VAL A 112     -10.622  16.429  -3.663  1.00 67.60           H  
ATOM   1759 HG22 VAL A 112     -11.031  16.516  -1.894  1.00 67.60           H  
ATOM   1760 HG23 VAL A 112      -9.469  17.081  -2.535  1.00 67.60           H  
ATOM   1761  N   TYR A 113      -6.869  14.014  -0.940  1.00 75.93           N  
ATOM   1762  H   TYR A 113      -6.731  14.939  -0.559  1.00 75.93           H  
ATOM   1763  CA  TYR A 113      -5.723  13.140  -1.013  1.00 75.93           C  
ATOM   1764  HA  TYR A 113      -6.097  12.139  -1.225  1.00 75.93           H  
ATOM   1765  C   TYR A 113      -4.997  13.079   0.326  1.00 75.93           C  
ATOM   1766  CB  TYR A 113      -4.805  13.543  -2.172  1.00 75.93           C  
ATOM   1767  HB2 TYR A 113      -4.174  12.689  -2.421  1.00 75.93           H  
ATOM   1768  HB3 TYR A 113      -5.403  13.766  -3.056  1.00 75.93           H  
ATOM   1769  O   TYR A 113      -4.926  14.064   1.070  1.00 75.93           O  
ATOM   1770  CG  TYR A 113      -3.913  14.723  -1.850  1.00 75.93           C  
ATOM   1771  CD1 TYR A 113      -4.381  16.034  -2.035  1.00 75.93           C  
ATOM   1772  HD1 TYR A 113      -5.372  16.190  -2.434  1.00 75.93           H  
ATOM   1773  CD2 TYR A 113      -2.628  14.502  -1.321  1.00 75.93           C  
ATOM   1774  HD2 TYR A 113      -2.278  13.491  -1.175  1.00 75.93           H  
ATOM   1775  CE1 TYR A 113      -3.548  17.128  -1.728  1.00 75.93           C  
ATOM   1776  HE1 TYR A 113      -3.875  18.141  -1.909  1.00 75.93           H  
ATOM   1777  CE2 TYR A 113      -1.794  15.591  -1.009  1.00 75.93           C  
ATOM   1778  HE2 TYR A 113      -0.805  15.419  -0.611  1.00 75.93           H  
ATOM   1779  OH  TYR A 113      -1.453  17.954  -0.889  1.00 75.93           O  
ATOM   1780  HH  TYR A 113      -0.554  17.649  -0.748  1.00 75.93           H  
ATOM   1781  CZ  TYR A 113      -2.255  16.907  -1.217  1.00 75.93           C  
ATOM   1782  N   LYS A 114      -4.389  11.927   0.596  1.00 77.42           N  
ATOM   1783  H   LYS A 114      -4.535  11.167  -0.053  1.00 77.42           H  
ATOM   1784  CA  LYS A 114      -3.326  11.783   1.590  1.00 77.42           C  
ATOM   1785  HA  LYS A 114      -3.107  12.758   2.026  1.00 77.42           H  
ATOM   1786  C   LYS A 114      -2.065  11.322   0.882  1.00 77.42           C  
ATOM   1787  CB  LYS A 114      -3.747  10.833   2.724  1.00 77.42           C  
ATOM   1788  HB2 LYS A 114      -4.142   9.909   2.300  1.00 77.42           H  
ATOM   1789  HB3 LYS A 114      -2.872  10.592   3.328  1.00 77.42           H  
ATOM   1790  O   LYS A 114      -2.116  10.558  -0.079  1.00 77.42           O  
ATOM   1791  CG  LYS A 114      -4.804  11.486   3.631  1.00 77.42           C  
ATOM   1792  HG2 LYS A 114      -4.429  12.451   3.974  1.00 77.42           H  
ATOM   1793  HG3 LYS A 114      -5.709  11.663   3.051  1.00 77.42           H  
ATOM   1794  CD  LYS A 114      -5.142  10.631   4.866  1.00 77.42           C  
ATOM   1795  HD2 LYS A 114      -4.268  10.568   5.514  1.00 77.42           H  
ATOM   1796  HD3 LYS A 114      -5.412   9.623   4.550  1.00 77.42           H  
ATOM   1797  CE  LYS A 114      -6.309  11.289   5.622  1.00 77.42           C  
ATOM   1798  HE2 LYS A 114      -7.126  11.455   4.920  1.00 77.42           H  
ATOM   1799  HE3 LYS A 114      -5.991  12.269   5.978  1.00 77.42           H  
ATOM   1800  NZ  LYS A 114      -6.818  10.485   6.764  1.00 77.42           N  
ATOM   1801  HZ1 LYS A 114      -7.623  10.952   7.156  1.00 77.42           H  
ATOM   1802  HZ2 LYS A 114      -7.142   9.576   6.466  1.00 77.42           H  
ATOM   1803  HZ3 LYS A 114      -6.134  10.368   7.497  1.00 77.42           H  
ATOM   1804  N   THR A 115      -0.911  11.783   1.348  1.00 79.03           N  
ATOM   1805  H   THR A 115      -0.895  12.373   2.167  1.00 79.03           H  
ATOM   1806  CA  THR A 115       0.321  11.117   0.932  1.00 79.03           C  
ATOM   1807  HA  THR A 115       0.252  10.947  -0.142  1.00 79.03           H  
ATOM   1808  C   THR A 115       0.419   9.771   1.623  1.00 79.03           C  
ATOM   1809  CB  THR A 115       1.587  11.933   1.168  1.00 79.03           C  
ATOM   1810  HB  THR A 115       2.450  11.365   0.820  1.00 79.03           H  
ATOM   1811  O   THR A 115      -0.056   9.622   2.747  1.00 79.03           O  
ATOM   1812  CG2 THR A 115       1.520  13.233   0.392  1.00 79.03           C  
ATOM   1813 HG21 THR A 115       0.718  13.861   0.782  1.00 79.03           H  
ATOM   1814 HG22 THR A 115       1.322  13.021  -0.658  1.00 79.03           H  
ATOM   1815 HG23 THR A 115       2.478  13.746   0.480  1.00 79.03           H  
ATOM   1816  OG1 THR A 115       1.762  12.253   2.525  1.00 79.03           O  
ATOM   1817  HG1 THR A 115       2.324  13.031   2.558  1.00 79.03           H  
ATOM   1818  N   ILE A 116       1.073   8.806   0.989  1.00 74.35           N  
ATOM   1819  H   ILE A 116       1.335   8.962   0.026  1.00 74.35           H  
ATOM   1820  CA  ILE A 116       1.336   7.490   1.585  1.00 74.35           C  
ATOM   1821  HA  ILE A 116       0.390   6.976   1.755  1.00 74.35           H  
ATOM   1822  C   ILE A 116       2.020   7.640   2.955  1.00 74.35           C  
ATOM   1823  CB  ILE A 116       2.173   6.668   0.585  1.00 74.35           C  
ATOM   1824  HB  ILE A 116       3.037   7.255   0.275  1.00 74.35           H  
ATOM   1825  O   ILE A 116       1.605   7.036   3.939  1.00 74.35           O  
ATOM   1826  CG1 ILE A 116       1.300   6.349  -0.647  1.00 74.35           C  
ATOM   1827 HG12 ILE A 116       0.923   7.273  -1.086  1.00 74.35           H  
ATOM   1828 HG13 ILE A 116       0.437   5.754  -0.349  1.00 74.35           H  
ATOM   1829  CG2 ILE A 116       2.674   5.371   1.216  1.00 74.35           C  
ATOM   1830 HG21 ILE A 116       3.240   4.775   0.499  1.00 74.35           H  
ATOM   1831 HG22 ILE A 116       1.786   4.822   1.527  1.00 74.35           H  
ATOM   1832 HG23 ILE A 116       3.325   5.567   2.068  1.00 74.35           H  
ATOM   1833  CD1 ILE A 116       2.059   5.601  -1.737  1.00 74.35           C  
ATOM   1834 HD11 ILE A 116       1.625   5.838  -2.708  1.00 74.35           H  
ATOM   1835 HD12 ILE A 116       3.114   5.875  -1.742  1.00 74.35           H  
ATOM   1836 HD13 ILE A 116       1.966   4.531  -1.550  1.00 74.35           H  
ATOM   1837  N   HIS A 117       3.001   8.540   3.052  1.00 70.86           N  
ATOM   1838  H   HIS A 117       3.328   8.977   2.202  1.00 70.86           H  
ATOM   1839  CA  HIS A 117       3.687   8.859   4.305  1.00 70.86           C  
ATOM   1840  HA  HIS A 117       4.095   7.941   4.728  1.00 70.86           H  
ATOM   1841  C   HIS A 117       2.746   9.469   5.359  1.00 70.86           C  
ATOM   1842  CB  HIS A 117       4.848   9.811   3.990  1.00 70.86           C  
ATOM   1843  HB2 HIS A 117       5.342  10.081   4.923  1.00 70.86           H  
ATOM   1844  HB3 HIS A 117       4.463  10.725   3.538  1.00 70.86           H  
ATOM   1845  O   HIS A 117       2.786   9.079   6.525  1.00 70.86           O  
ATOM   1846  CG  HIS A 117       5.875   9.200   3.070  1.00 70.86           C  
ATOM   1847  CD2 HIS A 117       6.945   8.440   3.461  1.00 70.86           C  
ATOM   1848  HD2 HIS A 117       7.209   8.183   4.476  1.00 70.86           H  
ATOM   1849  ND1 HIS A 117       5.907   9.266   1.688  1.00 70.86           N  
ATOM   1850  HD1 HIS A 117       5.293   9.775   1.068  1.00 70.86           H  
ATOM   1851  CE1 HIS A 117       6.971   8.562   1.269  1.00 70.86           C  
ATOM   1852  HE1 HIS A 117       7.267   8.438   0.238  1.00 70.86           H  
ATOM   1853  NE2 HIS A 117       7.630   8.042   2.312  1.00 70.86           N  
ATOM   1854  N   SER A 118       1.867  10.394   4.953  1.00 74.84           N  
ATOM   1855  H   SER A 118       1.841  10.649   3.976  1.00 74.84           H  
ATOM   1856  CA  SER A 118       0.871  10.996   5.849  1.00 74.84           C  
ATOM   1857  HA  SER A 118       1.374  11.357   6.746  1.00 74.84           H  
ATOM   1858  C   SER A 118      -0.210  10.010   6.281  1.00 74.84           C  
ATOM   1859  CB  SER A 118       0.183  12.178   5.165  1.00 74.84           C  
ATOM   1860  HB2 SER A 118      -0.301  11.835   4.250  1.00 74.84           H  
ATOM   1861  HB3 SER A 118       0.925  12.937   4.915  1.00 74.84           H  
ATOM   1862  O   SER A 118      -0.774  10.187   7.358  1.00 74.84           O  
ATOM   1863  OG  SER A 118      -0.795  12.752   6.011  1.00 74.84           O  
ATOM   1864  HG  SER A 118      -1.009  12.118   6.699  1.00 74.84           H  
ATOM   1865  N   PHE A 119      -0.539   9.031   5.442  1.00 73.12           N  
ATOM   1866  H   PHE A 119      -0.084   8.988   4.541  1.00 73.12           H  
ATOM   1867  CA  PHE A 119      -1.500   7.989   5.765  1.00 73.12           C  
ATOM   1868  HA  PHE A 119      -2.401   8.432   6.188  1.00 73.12           H  
ATOM   1869  C   PHE A 119      -0.930   7.040   6.805  1.00 73.12           C  
ATOM   1870  CB  PHE A 119      -1.863   7.233   4.491  1.00 73.12           C  
ATOM   1871  HB2 PHE A 119      -0.958   6.859   4.013  1.00 73.12           H  
ATOM   1872  HB3 PHE A 119      -2.329   7.930   3.795  1.00 73.12           H  
ATOM   1873  O   PHE A 119      -1.556   6.801   7.829  1.00 73.12           O  
ATOM   1874  CG  PHE A 119      -2.797   6.070   4.741  1.00 73.12           C  
ATOM   1875  CD1 PHE A 119      -2.326   4.751   4.629  1.00 73.12           C  
ATOM   1876  HD1 PHE A 119      -1.284   4.560   4.415  1.00 73.12           H  
ATOM   1877  CD2 PHE A 119      -4.140   6.305   5.092  1.00 73.12           C  
ATOM   1878  HD2 PHE A 119      -4.486   7.312   5.273  1.00 73.12           H  
ATOM   1879  CE1 PHE A 119      -3.225   3.681   4.747  1.00 73.12           C  
ATOM   1880  HE1 PHE A 119      -2.882   2.664   4.622  1.00 73.12           H  
ATOM   1881  CE2 PHE A 119      -5.049   5.238   5.144  1.00 73.12           C  
ATOM   1882  HE2 PHE A 119      -6.094   5.403   5.362  1.00 73.12           H  
ATOM   1883  CZ  PHE A 119      -4.596   3.938   4.894  1.00 73.12           C  
ATOM   1884  HZ  PHE A 119      -5.311   3.136   4.788  1.00 73.12           H  
ATOM   1885  N   TYR A 120       0.290   6.562   6.573  1.00 73.76           N  
ATOM   1886  H   TYR A 120       0.735   6.749   5.685  1.00 73.76           H  
ATOM   1887  CA  TYR A 120       0.885   5.584   7.459  1.00 73.76           C  
ATOM   1888  HA  TYR A 120       0.108   4.869   7.728  1.00 73.76           H  
ATOM   1889  C   TYR A 120       1.346   6.168   8.787  1.00 73.76           C  
ATOM   1890  CB  TYR A 120       2.009   4.866   6.706  1.00 73.76           C  
ATOM   1891  HB2 TYR A 120       2.603   4.303   7.427  1.00 73.76           H  
ATOM   1892  HB3 TYR A 120       2.665   5.595   6.230  1.00 73.76           H  
ATOM   1893  O   TYR A 120       1.297   5.480   9.802  1.00 73.76           O  
ATOM   1894  CG  TYR A 120       1.484   3.883   5.693  1.00 73.76           C  
ATOM   1895  CD1 TYR A 120       0.504   2.962   6.098  1.00 73.76           C  
ATOM   1896  HD1 TYR A 120       0.192   2.907   7.131  1.00 73.76           H  
ATOM   1897  CD2 TYR A 120       1.923   3.917   4.358  1.00 73.76           C  
ATOM   1898  HD2 TYR A 120       2.716   4.588   4.063  1.00 73.76           H  
ATOM   1899  CE1 TYR A 120      -0.156   2.181   5.153  1.00 73.76           C  
ATOM   1900  HE1 TYR A 120      -0.990   1.553   5.429  1.00 73.76           H  
ATOM   1901  CE2 TYR A 120       1.318   3.064   3.420  1.00 73.76           C  
ATOM   1902  HE2 TYR A 120       1.632   3.020   2.388  1.00 73.76           H  
ATOM   1903  OH  TYR A 120      -0.497   1.645   2.917  1.00 73.76           O  
ATOM   1904  HH  TYR A 120       0.027   1.190   2.255  1.00 73.76           H  
ATOM   1905  CZ  TYR A 120       0.241   2.271   3.821  1.00 73.76           C  
ATOM   1906  N   LYS A 121       1.833   7.416   8.826  1.00 73.50           N  
ATOM   1907  H   LYS A 121       1.851   7.954   7.971  1.00 73.50           H  
ATOM   1908  CA  LYS A 121       2.511   7.946  10.027  1.00 73.50           C  
ATOM   1909  HA  LYS A 121       3.050   8.851   9.745  1.00 73.50           H  
ATOM   1910  C   LYS A 121       3.571   6.946  10.558  1.00 73.50           C  
ATOM   1911  CB  LYS A 121       1.474   8.309  11.117  1.00 73.50           C  
ATOM   1912  HB2 LYS A 121       1.021   7.382  11.468  1.00 73.50           H  
ATOM   1913  HB3 LYS A 121       2.000   8.752  11.962  1.00 73.50           H  
ATOM   1914  O   LYS A 121       3.787   6.850  11.769  1.00 73.50           O  
ATOM   1915  CG  LYS A 121       0.341   9.273  10.714  1.00 73.50           C  
ATOM   1916  HG2 LYS A 121       0.739  10.279  10.580  1.00 73.50           H  
ATOM   1917  HG3 LYS A 121      -0.124   8.941   9.785  1.00 73.50           H  
ATOM   1918  CD  LYS A 121      -0.725   9.262  11.825  1.00 73.50           C  
ATOM   1919  HD2 LYS A 121      -0.272   9.535  12.778  1.00 73.50           H  
ATOM   1920  HD3 LYS A 121      -1.099   8.241  11.904  1.00 73.50           H  
ATOM   1921  CE  LYS A 121      -1.917  10.187  11.555  1.00 73.50           C  
ATOM   1922  HE2 LYS A 121      -1.649  11.202  11.846  1.00 73.50           H  
ATOM   1923  HE3 LYS A 121      -2.127  10.174  10.485  1.00 73.50           H  
ATOM   1924  NZ  LYS A 121      -3.130   9.724  12.293  1.00 73.50           N  
ATOM   1925  HZ1 LYS A 121      -3.884  10.395  12.280  1.00 73.50           H  
ATOM   1926  HZ2 LYS A 121      -2.958   9.468  13.255  1.00 73.50           H  
ATOM   1927  HZ3 LYS A 121      -3.515   8.890  11.874  1.00 73.50           H  
ATOM   1928  N   ILE A 122       4.150   6.136   9.663  1.00 67.75           N  
ATOM   1929  H   ILE A 122       3.930   6.302   8.692  1.00 67.75           H  
ATOM   1930  CA  ILE A 122       5.104   5.058   9.953  1.00 67.75           C  
ATOM   1931  HA  ILE A 122       4.960   4.721  10.979  1.00 67.75           H  
ATOM   1932  C   ILE A 122       6.505   5.647   9.848  1.00 67.75           C  
ATOM   1933  CB  ILE A 122       4.871   3.841   9.015  1.00 67.75           C  
ATOM   1934  HB  ILE A 122       4.708   4.220   8.006  1.00 67.75           H  
ATOM   1935  O   ILE A 122       6.821   6.341   8.880  1.00 67.75           O  
ATOM   1936  CG1 ILE A 122       3.642   3.035   9.489  1.00 67.75           C  
ATOM   1937 HG12 ILE A 122       2.781   3.699   9.564  1.00 67.75           H  
ATOM   1938 HG13 ILE A 122       3.827   2.651  10.493  1.00 67.75           H  
ATOM   1939  CG2 ILE A 122       6.026   2.842   8.929  1.00 67.75           C  
ATOM   1940 HG21 ILE A 122       5.876   2.170   8.084  1.00 67.75           H  
ATOM   1941 HG22 ILE A 122       6.048   2.243   9.839  1.00 67.75           H  
ATOM   1942 HG23 ILE A 122       6.976   3.350   8.759  1.00 67.75           H  
ATOM   1943  CD1 ILE A 122       3.238   1.860   8.592  1.00 67.75           C  
ATOM   1944 HD11 ILE A 122       3.197   2.158   7.544  1.00 67.75           H  
ATOM   1945 HD12 ILE A 122       2.253   1.521   8.913  1.00 67.75           H  
ATOM   1946 HD13 ILE A 122       3.939   1.033   8.704  1.00 67.75           H  
ATOM   1947  N   GLN A 123       7.339   5.387  10.851  1.00 69.91           N  
ATOM   1948  H   GLN A 123       7.027   4.754  11.573  1.00 69.91           H  
ATOM   1949  CA  GLN A 123       8.737   5.817  10.828  1.00 69.91           C  
ATOM   1950  HA  GLN A 123       8.766   6.856  10.502  1.00 69.91           H  
ATOM   1951  C   GLN A 123       9.550   4.966   9.833  1.00 69.91           C  
ATOM   1952  CB  GLN A 123       9.337   5.738  12.237  1.00 69.91           C  
ATOM   1953  HB2 GLN A 123       9.253   4.717  12.609  1.00 69.91           H  
ATOM   1954  HB3 GLN A 123      10.395   5.992  12.175  1.00 69.91           H  
ATOM   1955  O   GLN A 123       9.212   3.802   9.620  1.00 69.91           O  
ATOM   1956  CG  GLN A 123       8.661   6.701  13.228  1.00 69.91           C  
ATOM   1957  HG2 GLN A 123       8.688   7.713  12.824  1.00 69.91           H  
ATOM   1958  HG3 GLN A 123       7.620   6.410  13.369  1.00 69.91           H  
ATOM   1959  CD  GLN A 123       9.349   6.707  14.591  1.00 69.91           C  
ATOM   1960  NE2 GLN A 123       8.869   7.479  15.540  1.00 69.91           N  
ATOM   1961 HE21 GLN A 123       9.378   7.449  16.412  1.00 69.91           H  
ATOM   1962 HE22 GLN A 123       8.074   8.082  15.386  1.00 69.91           H  
ATOM   1963  OE1 GLN A 123      10.333   6.032  14.828  1.00 69.91           O  
ATOM   1964  N   PRO A 124      10.655   5.470   9.251  1.00 69.52           N  
ATOM   1965  CA  PRO A 124      11.478   4.692   8.318  1.00 69.52           C  
ATOM   1966  HA  PRO A 124      10.914   4.552   7.396  1.00 69.52           H  
ATOM   1967  C   PRO A 124      11.892   3.309   8.851  1.00 69.52           C  
ATOM   1968  CB  PRO A 124      12.693   5.577   8.025  1.00 69.52           C  
ATOM   1969  HB2 PRO A 124      13.079   5.411   7.020  1.00 69.52           H  
ATOM   1970  HB3 PRO A 124      13.475   5.407   8.765  1.00 69.52           H  
ATOM   1971  O   PRO A 124      11.797   2.325   8.124  1.00 69.52           O  
ATOM   1972  CG  PRO A 124      12.138   6.991   8.193  1.00 69.52           C  
ATOM   1973  HG2 PRO A 124      11.611   7.287   7.286  1.00 69.52           H  
ATOM   1974  HG3 PRO A 124      12.923   7.709   8.432  1.00 69.52           H  
ATOM   1975  CD  PRO A 124      11.140   6.840   9.340  1.00 69.52           C  
ATOM   1976  HD2 PRO A 124      10.335   7.565   9.221  1.00 69.52           H  
ATOM   1977  HD3 PRO A 124      11.648   6.988  10.293  1.00 69.52           H  
ATOM   1978  N   ALA A 125      12.249   3.207  10.136  1.00 70.07           N  
ATOM   1979  H   ALA A 125      12.321   4.047  10.691  1.00 70.07           H  
ATOM   1980  CA  ALA A 125      12.581   1.931  10.778  1.00 70.07           C  
ATOM   1981  HA  ALA A 125      13.398   1.463  10.229  1.00 70.07           H  
ATOM   1982  C   ALA A 125      11.401   0.939  10.779  1.00 70.07           C  
ATOM   1983  CB  ALA A 125      13.060   2.227  12.205  1.00 70.07           C  
ATOM   1984  HB1 ALA A 125      13.933   2.879  12.178  1.00 70.07           H  
ATOM   1985  HB2 ALA A 125      12.269   2.706  12.782  1.00 70.07           H  
ATOM   1986  HB3 ALA A 125      13.339   1.294  12.695  1.00 70.07           H  
ATOM   1987  O   ALA A 125      11.567  -0.233  10.452  1.00 70.07           O  
ATOM   1988  N   GLU A 126      10.190   1.414  11.078  1.00 74.59           N  
ATOM   1989  H   GLU A 126      10.095   2.404  11.252  1.00 74.59           H  
ATOM   1990  CA  GLU A 126       8.966   0.604  11.048  1.00 74.59           C  
ATOM   1991  HA  GLU A 126       9.098  -0.290  11.657  1.00 74.59           H  
ATOM   1992  C   GLU A 126       8.624   0.151   9.620  1.00 74.59           C  
ATOM   1993  CB  GLU A 126       7.796   1.427  11.604  1.00 74.59           C  
ATOM   1994  HB2 GLU A 126       6.873   0.867  11.456  1.00 74.59           H  
ATOM   1995  HB3 GLU A 126       7.757   2.355  11.033  1.00 74.59           H  
ATOM   1996  O   GLU A 126       8.190  -0.981   9.419  1.00 74.59           O  
ATOM   1997  CG  GLU A 126       7.877   1.827  13.078  1.00 74.59           C  
ATOM   1998  HG2 GLU A 126       7.855   0.922  13.685  1.00 74.59           H  
ATOM   1999  HG3 GLU A 126       8.821   2.340  13.261  1.00 74.59           H  
ATOM   2000  CD  GLU A 126       6.719   2.757  13.497  1.00 74.59           C  
ATOM   2001  OE1 GLU A 126       6.440   2.838  14.711  1.00 74.59           O  
ATOM   2002  OE2 GLU A 126       6.058   3.409  12.656  1.00 74.59           O  
ATOM   2003  N   SER A 127       8.866   1.008   8.621  1.00 75.85           N  
ATOM   2004  H   SER A 127       9.216   1.924   8.865  1.00 75.85           H  
ATOM   2005  CA  SER A 127       8.720   0.659   7.205  1.00 75.85           C  
ATOM   2006  HA  SER A 127       7.701   0.316   7.028  1.00 75.85           H  
ATOM   2007  C   SER A 127       9.668  -0.476   6.806  1.00 75.85           C  
ATOM   2008  CB  SER A 127       8.971   1.897   6.337  1.00 75.85           C  
ATOM   2009  HB2 SER A 127       8.180   2.627   6.512  1.00 75.85           H  
ATOM   2010  HB3 SER A 127       9.925   2.351   6.603  1.00 75.85           H  
ATOM   2011  O   SER A 127       9.276  -1.349   6.034  1.00 75.85           O  
ATOM   2012  OG  SER A 127       9.008   1.556   4.965  1.00 75.85           O  
ATOM   2013  HG  SER A 127       9.693   0.891   4.864  1.00 75.85           H  
ATOM   2014  N   THR A 128      10.899  -0.488   7.323  1.00 78.49           N  
ATOM   2015  H   THR A 128      11.211   0.300   7.872  1.00 78.49           H  
ATOM   2016  CA  THR A 128      11.859  -1.575   7.078  1.00 78.49           C  
ATOM   2017  HA  THR A 128      11.952  -1.726   6.002  1.00 78.49           H  
ATOM   2018  C   THR A 128      11.379  -2.888   7.689  1.00 78.49           C  
ATOM   2019  CB  THR A 128      13.248  -1.216   7.626  1.00 78.49           C  
ATOM   2020  HB  THR A 128      13.205  -1.112   8.710  1.00 78.49           H  
ATOM   2021  O   THR A 128      11.398  -3.914   7.011  1.00 78.49           O  
ATOM   2022  CG2 THR A 128      14.311  -2.251   7.263  1.00 78.49           C  
ATOM   2023 HG21 THR A 128      14.086  -3.204   7.742  1.00 78.49           H  
ATOM   2024 HG22 THR A 128      15.287  -1.915   7.613  1.00 78.49           H  
ATOM   2025 HG23 THR A 128      14.343  -2.390   6.182  1.00 78.49           H  
ATOM   2026  OG1 THR A 128      13.664   0.004   7.063  1.00 78.49           O  
ATOM   2027  HG1 THR A 128      14.509   0.236   7.455  1.00 78.49           H  
ATOM   2028  N   ILE A 129      10.892  -2.863   8.935  1.00 82.64           N  
ATOM   2029  H   ILE A 129      10.914  -1.989   9.441  1.00 82.64           H  
ATOM   2030  CA  ILE A 129      10.356  -4.057   9.611  1.00 82.64           C  
ATOM   2031  HA  ILE A 129      11.118  -4.837   9.599  1.00 82.64           H  
ATOM   2032  C   ILE A 129       9.139  -4.597   8.852  1.00 82.64           C  
ATOM   2033  CB  ILE A 129      10.003  -3.752  11.085  1.00 82.64           C  
ATOM   2034  HB  ILE A 129       9.261  -2.954  11.103  1.00 82.64           H  
ATOM   2035  O   ILE A 129       9.070  -5.790   8.571  1.00 82.64           O  
ATOM   2036  CG1 ILE A 129      11.251  -3.301  11.879  1.00 82.64           C  
ATOM   2037 HG12 ILE A 129      11.811  -2.557  11.312  1.00 82.64           H  
ATOM   2038 HG13 ILE A 129      11.917  -4.151  12.027  1.00 82.64           H  
ATOM   2039  CG2 ILE A 129       9.408  -4.996  11.779  1.00 82.64           C  
ATOM   2040 HG21 ILE A 129       9.044  -4.741  12.774  1.00 82.64           H  
ATOM   2041 HG22 ILE A 129      10.170  -5.771  11.867  1.00 82.64           H  
ATOM   2042 HG23 ILE A 129       8.573  -5.418  11.219  1.00 82.64           H  
ATOM   2043  CD1 ILE A 129      10.920  -2.680  13.241  1.00 82.64           C  
ATOM   2044 HD11 ILE A 129      10.221  -1.853  13.115  1.00 82.64           H  
ATOM   2045 HD12 ILE A 129      10.490  -3.425  13.911  1.00 82.64           H  
ATOM   2046 HD13 ILE A 129      11.837  -2.299  13.692  1.00 82.64           H  
ATOM   2047  N   LEU A 130       8.208  -3.726   8.456  1.00 80.88           N  
ATOM   2048  H   LEU A 130       8.302  -2.759   8.732  1.00 80.88           H  
ATOM   2049  CA  LEU A 130       7.057  -4.102   7.633  1.00 80.88           C  
ATOM   2050  HA  LEU A 130       6.453  -4.827   8.177  1.00 80.88           H  
ATOM   2051  C   LEU A 130       7.496  -4.746   6.314  1.00 80.88           C  
ATOM   2052  CB  LEU A 130       6.229  -2.839   7.375  1.00 80.88           C  
ATOM   2053  HB2 LEU A 130       6.887  -2.080   6.952  1.00 80.88           H  
ATOM   2054  HB3 LEU A 130       5.857  -2.458   8.326  1.00 80.88           H  
ATOM   2055  O   LEU A 130       6.972  -5.793   5.937  1.00 80.88           O  
ATOM   2056  CG  LEU A 130       5.045  -3.033   6.417  1.00 80.88           C  
ATOM   2057  HG  LEU A 130       5.401  -3.405   5.457  1.00 80.88           H  
ATOM   2058  CD1 LEU A 130       3.975  -3.988   6.945  1.00 80.88           C  
ATOM   2059 HD11 LEU A 130       4.402  -4.977   7.113  1.00 80.88           H  
ATOM   2060 HD12 LEU A 130       3.566  -3.603   7.879  1.00 80.88           H  
ATOM   2061 HD13 LEU A 130       3.176  -4.072   6.209  1.00 80.88           H  
ATOM   2062  CD2 LEU A 130       4.437  -1.652   6.193  1.00 80.88           C  
ATOM   2063 HD21 LEU A 130       4.149  -1.226   7.153  1.00 80.88           H  
ATOM   2064 HD22 LEU A 130       5.176  -0.981   5.756  1.00 80.88           H  
ATOM   2065 HD23 LEU A 130       3.583  -1.724   5.520  1.00 80.88           H  
ATOM   2066  N   GLY A 131       8.481  -4.147   5.638  1.00 80.62           N  
ATOM   2067  H   GLY A 131       8.845  -3.274   5.991  1.00 80.62           H  
ATOM   2068  CA  GLY A 131       9.077  -4.701   4.428  1.00 80.62           C  
ATOM   2069  HA2 GLY A 131       9.897  -4.057   4.109  1.00 80.62           H  
ATOM   2070  HA3 GLY A 131       8.327  -4.741   3.638  1.00 80.62           H  
ATOM   2071  C   GLY A 131       9.625  -6.111   4.646  1.00 80.62           C  
ATOM   2072  O   GLY A 131       9.327  -7.000   3.855  1.00 80.62           O  
ATOM   2073  N   GLN A 132      10.337  -6.346   5.752  1.00 82.84           N  
ATOM   2074  H   GLN A 132      10.533  -5.569   6.367  1.00 82.84           H  
ATOM   2075  CA  GLN A 132      10.850  -7.669   6.120  1.00 82.84           C  
ATOM   2076  HA  GLN A 132      11.420  -8.073   5.283  1.00 82.84           H  
ATOM   2077  C   GLN A 132       9.731  -8.671   6.437  1.00 82.84           C  
ATOM   2078  CB  GLN A 132      11.781  -7.549   7.334  1.00 82.84           C  
ATOM   2079  HB2 GLN A 132      11.264  -7.012   8.129  1.00 82.84           H  
ATOM   2080  HB3 GLN A 132      12.010  -8.550   7.700  1.00 82.84           H  
ATOM   2081  O   GLN A 132       9.810  -9.819   6.006  1.00 82.84           O  
ATOM   2082  CG  GLN A 132      13.108  -6.845   7.022  1.00 82.84           C  
ATOM   2083  HG2 GLN A 132      13.680  -7.457   6.324  1.00 82.84           H  
ATOM   2084  HG3 GLN A 132      12.924  -5.880   6.549  1.00 82.84           H  
ATOM   2085  CD  GLN A 132      13.947  -6.613   8.276  1.00 82.84           C  
ATOM   2086  NE2 GLN A 132      15.157  -6.121   8.137  1.00 82.84           N  
ATOM   2087 HE21 GLN A 132      15.529  -5.906   7.223  1.00 82.84           H  
ATOM   2088 HE22 GLN A 132      15.687  -5.999   8.988  1.00 82.84           H  
ATOM   2089  OE1 GLN A 132      13.548  -6.879   9.399  1.00 82.84           O  
ATOM   2090  N   CYS A 133       8.684  -8.267   7.163  1.00 82.00           N  
ATOM   2091  H   CYS A 133       8.699  -7.332   7.546  1.00 82.00           H  
ATOM   2092  CA  CYS A 133       7.531  -9.121   7.469  1.00 82.00           C  
ATOM   2093  HA  CYS A 133       7.871 -10.028   7.968  1.00 82.00           H  
ATOM   2094  C   CYS A 133       6.804  -9.558   6.193  1.00 82.00           C  
ATOM   2095  CB  CYS A 133       6.572  -8.364   8.401  1.00 82.00           C  
ATOM   2096  HB2 CYS A 133       6.379  -7.369   8.000  1.00 82.00           H  
ATOM   2097  HB3 CYS A 133       5.624  -8.896   8.470  1.00 82.00           H  
ATOM   2098  O   CYS A 133       6.546 -10.745   6.002  1.00 82.00           O  
ATOM   2099  SG  CYS A 133       7.285  -8.216  10.063  1.00 82.00           S  
ATOM   2100  HG  CYS A 133       7.062  -9.473  10.454  1.00 82.00           H  
ATOM   2101  N   VAL A 134       6.532  -8.609   5.295  1.00 78.06           N  
ATOM   2102  H   VAL A 134       6.774  -7.655   5.522  1.00 78.06           H  
ATOM   2103  CA  VAL A 134       5.901  -8.874   3.996  1.00 78.06           C  
ATOM   2104  HA  VAL A 134       4.993  -9.456   4.154  1.00 78.06           H  
ATOM   2105  C   VAL A 134       6.814  -9.724   3.112  1.00 78.06           C  
ATOM   2106  CB  VAL A 134       5.509  -7.540   3.329  1.00 78.06           C  
ATOM   2107  HB  VAL A 134       6.360  -6.862   3.382  1.00 78.06           H  
ATOM   2108  O   VAL A 134       6.347 -10.658   2.468  1.00 78.06           O  
ATOM   2109  CG1 VAL A 134       5.118  -7.668   1.846  1.00 78.06           C  
ATOM   2110 HG11 VAL A 134       4.972  -8.712   1.567  1.00 78.06           H  
ATOM   2111 HG12 VAL A 134       4.196  -7.126   1.636  1.00 78.06           H  
ATOM   2112 HG13 VAL A 134       5.914  -7.258   1.224  1.00 78.06           H  
ATOM   2113  CG2 VAL A 134       4.344  -6.907   4.107  1.00 78.06           C  
ATOM   2114 HG21 VAL A 134       3.490  -7.584   4.118  1.00 78.06           H  
ATOM   2115 HG22 VAL A 134       4.038  -5.967   3.649  1.00 78.06           H  
ATOM   2116 HG23 VAL A 134       4.641  -6.704   5.136  1.00 78.06           H  
ATOM   2117  N   GLN A 135       8.123  -9.468   3.106  1.00 77.95           N  
ATOM   2118  H   GLN A 135       8.472  -8.670   3.617  1.00 77.95           H  
ATOM   2119  CA  GLN A 135       9.076 -10.282   2.354  1.00 77.95           C  
ATOM   2120  HA  GLN A 135       8.739 -10.330   1.318  1.00 77.95           H  
ATOM   2121  C   GLN A 135       9.142 -11.725   2.875  1.00 77.95           C  
ATOM   2122  CB  GLN A 135      10.446  -9.599   2.376  1.00 77.95           C  
ATOM   2123  HB2 GLN A 135      10.329  -8.578   2.012  1.00 77.95           H  
ATOM   2124  HB3 GLN A 135      10.825  -9.568   3.397  1.00 77.95           H  
ATOM   2125  O   GLN A 135       9.146 -12.652   2.072  1.00 77.95           O  
ATOM   2126  CG  GLN A 135      11.462 -10.313   1.474  1.00 77.95           C  
ATOM   2127  HG2 GLN A 135      11.655 -11.314   1.858  1.00 77.95           H  
ATOM   2128  HG3 GLN A 135      11.051 -10.403   0.469  1.00 77.95           H  
ATOM   2129  CD  GLN A 135      12.792  -9.571   1.389  1.00 77.95           C  
ATOM   2130  NE2 GLN A 135      13.699 -10.022   0.553  1.00 77.95           N  
ATOM   2131 HE21 GLN A 135      13.533 -10.851  -0.000  1.00 77.95           H  
ATOM   2132 HE22 GLN A 135      14.576  -9.522   0.530  1.00 77.95           H  
ATOM   2133  OE1 GLN A 135      13.044  -8.584   2.061  1.00 77.95           O  
ATOM   2134  N   LYS A 136       9.128 -11.940   4.196  1.00 79.68           N  
ATOM   2135  H   LYS A 136       9.150 -11.139   4.810  1.00 79.68           H  
ATOM   2136  CA  LYS A 136       9.060 -13.286   4.788  1.00 79.68           C  
ATOM   2137  HA  LYS A 136       9.866 -13.900   4.386  1.00 79.68           H  
ATOM   2138  C   LYS A 136       7.767 -14.011   4.409  1.00 79.68           C  
ATOM   2139  CB  LYS A 136       9.198 -13.208   6.314  1.00 79.68           C  
ATOM   2140  HB2 LYS A 136       8.552 -12.419   6.700  1.00 79.68           H  
ATOM   2141  HB3 LYS A 136       8.869 -14.156   6.741  1.00 79.68           H  
ATOM   2142  O   LYS A 136       7.829 -15.167   4.008  1.00 79.68           O  
ATOM   2143  CG  LYS A 136      10.647 -12.964   6.755  1.00 79.68           C  
ATOM   2144  HG2 LYS A 136      11.025 -12.040   6.317  1.00 79.68           H  
ATOM   2145  HG3 LYS A 136      11.267 -13.791   6.411  1.00 79.68           H  
ATOM   2146  CD  LYS A 136      10.721 -12.877   8.284  1.00 79.68           C  
ATOM   2147  HD2 LYS A 136      10.101 -12.048   8.624  1.00 79.68           H  
ATOM   2148  HD3 LYS A 136      10.344 -13.807   8.710  1.00 79.68           H  
ATOM   2149  CE  LYS A 136      12.170 -12.655   8.727  1.00 79.68           C  
ATOM   2150  HE2 LYS A 136      12.784 -13.452   8.308  1.00 79.68           H  
ATOM   2151  HE3 LYS A 136      12.520 -11.711   8.310  1.00 79.68           H  
ATOM   2152  NZ  LYS A 136      12.293 -12.643  10.207  1.00 79.68           N  
ATOM   2153  HZ1 LYS A 136      11.978 -13.521  10.593  1.00 79.68           H  
ATOM   2154  HZ2 LYS A 136      11.740 -11.896  10.603  1.00 79.68           H  
ATOM   2155  HZ3 LYS A 136      13.255 -12.505  10.479  1.00 79.68           H  
ATOM   2156  N   ALA A 137       6.625 -13.324   4.478  1.00 75.58           N  
ATOM   2157  H   ALA A 137       6.641 -12.385   4.849  1.00 75.58           H  
ATOM   2158  CA  ALA A 137       5.339 -13.879   4.053  1.00 75.58           C  
ATOM   2159  HA  ALA A 137       5.161 -14.812   4.586  1.00 75.58           H  
ATOM   2160  C   ALA A 137       5.315 -14.214   2.549  1.00 75.58           C  
ATOM   2161  CB  ALA A 137       4.240 -12.886   4.443  1.00 75.58           C  
ATOM   2162  HB1 ALA A 137       4.414 -11.922   3.964  1.00 75.58           H  
ATOM   2163  HB2 ALA A 137       4.232 -12.754   5.525  1.00 75.58           H  
ATOM   2164  HB3 ALA A 137       3.271 -13.273   4.128  1.00 75.58           H  
ATOM   2165  O   ALA A 137       4.707 -15.197   2.146  1.00 75.58           O  
ATOM   2166  N   ARG A 138       6.038 -13.448   1.719  1.00 71.49           N  
ATOM   2167  H   ARG A 138       6.454 -12.611   2.102  1.00 71.49           H  
ATOM   2168  CA  ARG A 138       6.220 -13.741   0.289  1.00 71.49           C  
ATOM   2169  HA  ARG A 138       5.254 -13.987  -0.152  1.00 71.49           H  
ATOM   2170  C   ARG A 138       7.087 -14.966   0.017  1.00 71.49           C  
ATOM   2171  CB  ARG A 138       6.818 -12.527  -0.426  1.00 71.49           C  
ATOM   2172  HB2 ARG A 138       7.249 -12.854  -1.372  1.00 71.49           H  
ATOM   2173  HB3 ARG A 138       7.616 -12.094   0.176  1.00 71.49           H  
ATOM   2174  O   ARG A 138       6.738 -15.743  -0.859  1.00 71.49           O  
ATOM   2175  CG  ARG A 138       5.764 -11.465  -0.732  1.00 71.49           C  
ATOM   2176  HG2 ARG A 138       5.222 -11.177   0.168  1.00 71.49           H  
ATOM   2177  HG3 ARG A 138       5.063 -11.879  -1.457  1.00 71.49           H  
ATOM   2178  CD  ARG A 138       6.467 -10.248  -1.331  1.00 71.49           C  
ATOM   2179  HD2 ARG A 138       6.928  -9.675  -0.527  1.00 71.49           H  
ATOM   2180  HD3 ARG A 138       7.244 -10.592  -2.012  1.00 71.49           H  
ATOM   2181  NE  ARG A 138       5.527  -9.407  -2.085  1.00 71.49           N  
ATOM   2182  HE  ARG A 138       4.559  -9.695  -2.103  1.00 71.49           H  
ATOM   2183  NH1 ARG A 138       7.068  -7.918  -2.932  1.00 71.49           N  
ATOM   2184 HH11 ARG A 138       7.832  -8.370  -2.449  1.00 71.49           H  
ATOM   2185 HH12 ARG A 138       7.219  -7.185  -3.611  1.00 71.49           H  
ATOM   2186  NH2 ARG A 138       5.002  -7.838  -3.643  1.00 71.49           N  
ATOM   2187 HH21 ARG A 138       5.376  -7.120  -4.247  1.00 71.49           H  
ATOM   2188 HH22 ARG A 138       4.197  -8.345  -3.981  1.00 71.49           H  
ATOM   2189  CZ  ARG A 138       5.864  -8.399  -2.861  1.00 71.49           C  
ATOM   2190  N   ILE A 139       8.200 -15.139   0.733  1.00 69.51           N  
ATOM   2191  H   ILE A 139       8.439 -14.440   1.422  1.00 69.51           H  
ATOM   2192  CA  ILE A 139       9.114 -16.282   0.531  1.00 69.51           C  
ATOM   2193  HA  ILE A 139       9.372 -16.342  -0.526  1.00 69.51           H  
ATOM   2194  C   ILE A 139       8.417 -17.610   0.869  1.00 69.51           C  
ATOM   2195  CB  ILE A 139      10.422 -16.069   1.333  1.00 69.51           C  
ATOM   2196  HB  ILE A 139      10.156 -15.835   2.364  1.00 69.51           H  
ATOM   2197  O   ILE A 139       8.728 -18.635   0.279  1.00 69.51           O  
ATOM   2198  CG1 ILE A 139      11.225 -14.888   0.737  1.00 69.51           C  
ATOM   2199 HG12 ILE A 139      11.684 -15.202  -0.201  1.00 69.51           H  
ATOM   2200 HG13 ILE A 139      10.557 -14.060   0.502  1.00 69.51           H  
ATOM   2201  CG2 ILE A 139      11.311 -17.328   1.337  1.00 69.51           C  
ATOM   2202 HG21 ILE A 139      11.522 -17.642   0.315  1.00 69.51           H  
ATOM   2203 HG22 ILE A 139      10.810 -18.148   1.851  1.00 69.51           H  
ATOM   2204 HG23 ILE A 139      12.252 -17.148   1.859  1.00 69.51           H  
ATOM   2205  CD1 ILE A 139      12.317 -14.346   1.670  1.00 69.51           C  
ATOM   2206 HD11 ILE A 139      11.877 -14.050   2.622  1.00 69.51           H  
ATOM   2207 HD12 ILE A 139      12.782 -13.475   1.208  1.00 69.51           H  
ATOM   2208 HD13 ILE A 139      13.090 -15.096   1.841  1.00 69.51           H  
ATOM   2209  N   GLY A 140       7.429 -17.589   1.766  1.00 62.31           N  
ATOM   2210  H   GLY A 140       7.220 -16.721   2.239  1.00 62.31           H  
ATOM   2211  CA  GLY A 140       6.597 -18.752   2.068  1.00 62.31           C  
ATOM   2212  HA2 GLY A 140       7.230 -19.635   2.154  1.00 62.31           H  
ATOM   2213  HA3 GLY A 140       6.101 -18.593   3.025  1.00 62.31           H  
ATOM   2214  C   GLY A 140       5.514 -19.058   1.032  1.00 62.31           C  
ATOM   2215  O   GLY A 140       4.759 -19.999   1.253  1.00 62.31           O  
ATOM   2216  N   HIS A 141       5.390 -18.303  -0.069  1.00 63.92           N  
ATOM   2217  H   HIS A 141       6.043 -17.555  -0.252  1.00 63.92           H  
ATOM   2218  CA  HIS A 141       4.210 -18.438  -0.921  1.00 63.92           C  
ATOM   2219  HA  HIS A 141       3.353 -18.299  -0.261  1.00 63.92           H  
ATOM   2220  C   HIS A 141       4.063 -19.840  -1.530  1.00 63.92           C  
ATOM   2221  CB  HIS A 141       4.140 -17.338  -1.987  1.00 63.92           C  
ATOM   2222  HB2 HIS A 141       4.333 -16.375  -1.514  1.00 63.92           H  
ATOM   2223  HB3 HIS A 141       4.892 -17.513  -2.755  1.00 63.92           H  
ATOM   2224  O   HIS A 141       2.953 -20.363  -1.587  1.00 63.92           O  
ATOM   2225  CG  HIS A 141       2.769 -17.275  -2.616  1.00 63.92           C  
ATOM   2226  CD2 HIS A 141       2.029 -16.158  -2.871  1.00 63.92           C  
ATOM   2227  HD2 HIS A 141       2.355 -15.137  -2.746  1.00 63.92           H  
ATOM   2228  ND1 HIS A 141       1.977 -18.342  -2.974  1.00 63.92           N  
ATOM   2229  HD1 HIS A 141       2.179 -19.315  -2.795  1.00 63.92           H  
ATOM   2230  CE1 HIS A 141       0.767 -17.898  -3.311  1.00 63.92           C  
ATOM   2231  HE1 HIS A 141      -0.086 -18.523  -3.530  1.00 63.92           H  
ATOM   2232  NE2 HIS A 141       0.765 -16.561  -3.305  1.00 63.92           N  
ATOM   2233  N   GLU A 142       5.155 -20.494  -1.918  1.00 56.41           N  
ATOM   2234  H   GLU A 142       6.056 -20.043  -1.852  1.00 56.41           H  
ATOM   2235  CA  GLU A 142       5.110 -21.855  -2.478  1.00 56.41           C  
ATOM   2236  HA  GLU A 142       4.511 -21.851  -3.388  1.00 56.41           H  
ATOM   2237  C   GLU A 142       4.458 -22.891  -1.537  1.00 56.41           C  
ATOM   2238  CB  GLU A 142       6.535 -22.296  -2.843  1.00 56.41           C  
ATOM   2239  HB2 GLU A 142       6.503 -23.329  -3.188  1.00 56.41           H  
ATOM   2240  HB3 GLU A 142       7.155 -22.246  -1.948  1.00 56.41           H  
ATOM   2241  O   GLU A 142       4.100 -23.976  -1.978  1.00 56.41           O  
ATOM   2242  CG  GLU A 142       7.160 -21.430  -3.951  1.00 56.41           C  
ATOM   2243  HG2 GLU A 142       6.530 -21.492  -4.838  1.00 56.41           H  
ATOM   2244  HG3 GLU A 142       7.179 -20.390  -3.623  1.00 56.41           H  
ATOM   2245  CD  GLU A 142       8.595 -21.856  -4.311  1.00 56.41           C  
ATOM   2246  OE1 GLU A 142       9.177 -21.196  -5.200  1.00 56.41           O  
ATOM   2247  OE2 GLU A 142       9.121 -22.802  -3.682  1.00 56.41           O  
ATOM   2248  N   SER A 143       4.264 -22.555  -0.255  1.00 62.00           N  
ATOM   2249  H   SER A 143       4.532 -21.622   0.026  1.00 62.00           H  
ATOM   2250  CA  SER A 143       3.595 -23.400   0.740  1.00 62.00           C  
ATOM   2251  HA  SER A 143       3.694 -24.437   0.417  1.00 62.00           H  
ATOM   2252  C   SER A 143       2.085 -23.164   0.901  1.00 62.00           C  
ATOM   2253  CB  SER A 143       4.316 -23.286   2.088  1.00 62.00           C  
ATOM   2254  HB2 SER A 143       3.953 -24.075   2.746  1.00 62.00           H  
ATOM   2255  HB3 SER A 143       5.383 -23.443   1.932  1.00 62.00           H  
ATOM   2256  O   SER A 143       1.472 -23.802   1.755  1.00 62.00           O  
ATOM   2257  OG  SER A 143       4.118 -22.038   2.732  1.00 62.00           O  
ATOM   2258  HG  SER A 143       4.285 -21.325   2.111  1.00 62.00           H  
ATOM   2259  N   HIS A 144       1.474 -22.248   0.141  1.00 63.56           N  
ATOM   2260  H   HIS A 144       2.003 -21.786  -0.585  1.00 63.56           H  
ATOM   2261  CA  HIS A 144       0.034 -21.981   0.224  1.00 63.56           C  
ATOM   2262  HA  HIS A 144      -0.330 -22.307   1.198  1.00 63.56           H  
ATOM   2263  C   HIS A 144      -0.752 -22.766  -0.827  1.00 63.56           C  
ATOM   2264  CB  HIS A 144      -0.244 -20.476   0.119  1.00 63.56           C  
ATOM   2265  HB2 HIS A 144      -1.322 -20.314   0.110  1.00 63.56           H  
ATOM   2266  HB3 HIS A 144       0.156 -20.104  -0.824  1.00 63.56           H  
ATOM   2267  O   HIS A 144      -0.479 -22.650  -2.020  1.00 63.56           O  
ATOM   2268  CG  HIS A 144       0.344 -19.690   1.258  1.00 63.56           C  
ATOM   2269  CD2 HIS A 144       1.161 -18.605   1.150  1.00 63.56           C  
ATOM   2270  HD2 HIS A 144       1.435 -18.140   0.215  1.00 63.56           H  
ATOM   2271  ND1 HIS A 144       0.205 -19.960   2.596  1.00 63.56           N  
ATOM   2272  HD1 HIS A 144      -0.271 -20.761   2.985  1.00 63.56           H  
ATOM   2273  CE1 HIS A 144       0.953 -19.076   3.272  1.00 63.56           C  
ATOM   2274  HE1 HIS A 144       1.085 -19.080   4.343  1.00 63.56           H  
ATOM   2275  NE2 HIS A 144       1.538 -18.201   2.436  1.00 63.56           N  
ATOM   2276  N   ASP A 145      -1.773 -23.497  -0.374  1.00 66.97           N  
ATOM   2277  H   ASP A 145      -1.887 -23.609   0.623  1.00 66.97           H  
ATOM   2278  CA  ASP A 145      -2.659 -24.306  -1.222  1.00 66.97           C  
ATOM   2279  HA  ASP A 145      -2.055 -24.935  -1.876  1.00 66.97           H  
ATOM   2280  C   ASP A 145      -3.577 -23.453  -2.115  1.00 66.97           C  
ATOM   2281  CB  ASP A 145      -3.520 -25.212  -0.321  1.00 66.97           C  
ATOM   2282  HB2 ASP A 145      -4.236 -25.746  -0.947  1.00 66.97           H  
ATOM   2283  HB3 ASP A 145      -4.086 -24.588   0.371  1.00 66.97           H  
ATOM   2284  O   ASP A 145      -4.068 -23.922  -3.143  1.00 66.97           O  
ATOM   2285  CG  ASP A 145      -2.719 -26.254   0.470  1.00 66.97           C  
ATOM   2286  OD1 ASP A 145      -1.718 -26.768  -0.075  1.00 66.97           O  
ATOM   2287  OD2 ASP A 145      -3.130 -26.552   1.615  1.00 66.97           O  
ATOM   2288  N   SER A 146      -3.819 -22.195  -1.731  1.00 66.23           N  
ATOM   2289  H   SER A 146      -3.408 -21.879  -0.864  1.00 66.23           H  
ATOM   2290  CA  SER A 146      -4.686 -21.269  -2.454  1.00 66.23           C  
ATOM   2291  HA  SER A 146      -4.699 -21.554  -3.506  1.00 66.23           H  
ATOM   2292  C   SER A 146      -4.200 -19.821  -2.375  1.00 66.23           C  
ATOM   2293  CB  SER A 146      -6.119 -21.383  -1.918  1.00 66.23           C  
ATOM   2294  HB2 SER A 146      -6.791 -20.855  -2.594  1.00 66.23           H  
ATOM   2295  HB3 SER A 146      -6.419 -22.431  -1.886  1.00 66.23           H  
ATOM   2296  O   SER A 146      -3.440 -19.424  -1.483  1.00 66.23           O  
ATOM   2297  OG  SER A 146      -6.229 -20.812  -0.626  1.00 66.23           O  
ATOM   2298  HG  SER A 146      -5.896 -21.435   0.025  1.00 66.23           H  
ATOM   2299  N   TYR A 147      -4.686 -18.994  -3.302  1.00 63.39           N  
ATOM   2300  H   TYR A 147      -5.274 -19.375  -4.029  1.00 63.39           H  
ATOM   2301  CA  TYR A 147      -4.466 -17.550  -3.285  1.00 63.39           C  
ATOM   2302  HA  TYR A 147      -3.395 -17.354  -3.340  1.00 63.39           H  
ATOM   2303  C   TYR A 147      -5.006 -16.879  -2.013  1.00 63.39           C  
ATOM   2304  CB  TYR A 147      -5.153 -16.966  -4.518  1.00 63.39           C  
ATOM   2305  HB2 TYR A 147      -4.746 -17.448  -5.407  1.00 63.39           H  
ATOM   2306  HB3 TYR A 147      -6.218 -17.195  -4.483  1.00 63.39           H  
ATOM   2307  O   TYR A 147      -4.387 -15.958  -1.474  1.00 63.39           O  
ATOM   2308  CG  TYR A 147      -4.960 -15.478  -4.659  1.00 63.39           C  
ATOM   2309  CD1 TYR A 147      -6.030 -14.602  -4.412  1.00 63.39           C  
ATOM   2310  HD1 TYR A 147      -6.995 -15.001  -4.137  1.00 63.39           H  
ATOM   2311  CD2 TYR A 147      -3.706 -14.979  -5.039  1.00 63.39           C  
ATOM   2312  HD2 TYR A 147      -2.892 -15.661  -5.241  1.00 63.39           H  
ATOM   2313  CE1 TYR A 147      -5.841 -13.216  -4.531  1.00 63.39           C  
ATOM   2314  HE1 TYR A 147      -6.680 -12.560  -4.350  1.00 63.39           H  
ATOM   2315  CE2 TYR A 147      -3.518 -13.597  -5.170  1.00 63.39           C  
ATOM   2316  HE2 TYR A 147      -2.558 -13.243  -5.517  1.00 63.39           H  
ATOM   2317  OH  TYR A 147      -4.380 -11.356  -4.950  1.00 63.39           O  
ATOM   2318  HH  TYR A 147      -5.190 -10.873  -4.768  1.00 63.39           H  
ATOM   2319  CZ  TYR A 147      -4.572 -12.703  -4.879  1.00 63.39           C  
ATOM   2320  N   ASP A 148      -6.134 -17.355  -1.489  1.00 64.19           N  
ATOM   2321  H   ASP A 148      -6.624 -18.109  -1.950  1.00 64.19           H  
ATOM   2322  CA  ASP A 148      -6.690 -16.815  -0.254  1.00 64.19           C  
ATOM   2323  HA  ASP A 148      -6.739 -15.729  -0.335  1.00 64.19           H  
ATOM   2324  C   ASP A 148      -5.836 -17.152   0.966  1.00 64.19           C  
ATOM   2325  CB  ASP A 148      -8.096 -17.334  -0.028  1.00 64.19           C  
ATOM   2326  HB2 ASP A 148      -8.092 -18.424  -0.045  1.00 64.19           H  
ATOM   2327  HB3 ASP A 148      -8.416 -17.008   0.961  1.00 64.19           H  
ATOM   2328  O   ASP A 148      -5.654 -16.287   1.823  1.00 64.19           O  
ATOM   2329  CG  ASP A 148      -9.072 -16.785  -1.057  1.00 64.19           C  
ATOM   2330  OD1 ASP A 148      -9.210 -15.537  -1.153  1.00 64.19           O  
ATOM   2331  OD2 ASP A 148      -9.726 -17.636  -1.675  1.00 64.19           O  
ATOM   2332  N   ASP A 149      -5.260 -18.356   1.042  1.00 66.76           N  
ATOM   2333  H   ASP A 149      -5.471 -19.042   0.331  1.00 66.76           H  
ATOM   2334  CA  ASP A 149      -4.339 -18.722   2.127  1.00 66.76           C  
ATOM   2335  HA  ASP A 149      -4.848 -18.593   3.082  1.00 66.76           H  
ATOM   2336  C   ASP A 149      -3.105 -17.819   2.135  1.00 66.76           C  
ATOM   2337  CB  ASP A 149      -3.899 -20.185   2.003  1.00 66.76           C  
ATOM   2338  HB2 ASP A 149      -3.514 -20.369   1.000  1.00 66.76           H  
ATOM   2339  HB3 ASP A 149      -3.093 -20.375   2.712  1.00 66.76           H  
ATOM   2340  O   ASP A 149      -2.632 -17.386   3.197  1.00 66.76           O  
ATOM   2341  CG  ASP A 149      -5.035 -21.152   2.311  1.00 66.76           C  
ATOM   2342  OD1 ASP A 149      -5.725 -20.934   3.335  1.00 66.76           O  
ATOM   2343  OD2 ASP A 149      -5.197 -22.095   1.508  1.00 66.76           O  
ATOM   2344  N   TYR A 150      -2.626 -17.451   0.947  1.00 70.13           N  
ATOM   2345  H   TYR A 150      -3.036 -17.859   0.119  1.00 70.13           H  
ATOM   2346  CA  TYR A 150      -1.596 -16.437   0.812  1.00 70.13           C  
ATOM   2347  HA  TYR A 150      -0.747 -16.723   1.434  1.00 70.13           H  
ATOM   2348  C   TYR A 150      -2.061 -15.062   1.306  1.00 70.13           C  
ATOM   2349  CB  TYR A 150      -1.116 -16.373  -0.631  1.00 70.13           C  
ATOM   2350  HB2 TYR A 150      -1.963 -16.329  -1.316  1.00 70.13           H  
ATOM   2351  HB3 TYR A 150      -0.561 -17.283  -0.859  1.00 70.13           H  
ATOM   2352  O   TYR A 150      -1.368 -14.436   2.113  1.00 70.13           O  
ATOM   2353  CG  TYR A 150      -0.233 -15.172  -0.853  1.00 70.13           C  
ATOM   2354  CD1 TYR A 150      -0.724 -14.068  -1.566  1.00 70.13           C  
ATOM   2355  HD1 TYR A 150      -1.726 -14.088  -1.968  1.00 70.13           H  
ATOM   2356  CD2 TYR A 150       1.055 -15.135  -0.286  1.00 70.13           C  
ATOM   2357  HD2 TYR A 150       1.405 -15.962   0.314  1.00 70.13           H  
ATOM   2358  CE1 TYR A 150       0.098 -12.950  -1.755  1.00 70.13           C  
ATOM   2359  HE1 TYR A 150      -0.330 -12.084  -2.237  1.00 70.13           H  
ATOM   2360  CE2 TYR A 150       1.902 -14.043  -0.528  1.00 70.13           C  
ATOM   2361  HE2 TYR A 150       2.897 -14.046  -0.108  1.00 70.13           H  
ATOM   2362  OH  TYR A 150       2.271 -11.912  -1.527  1.00 70.13           O  
ATOM   2363  HH  TYR A 150       3.049 -12.061  -0.986  1.00 70.13           H  
ATOM   2364  CZ  TYR A 150       1.434 -12.961  -1.303  1.00 70.13           C  
ATOM   2365  N   LEU A 151      -3.238 -14.581   0.894  1.00 71.51           N  
ATOM   2366  H   LEU A 151      -3.776 -15.125   0.235  1.00 71.51           H  
ATOM   2367  CA  LEU A 151      -3.742 -13.281   1.346  1.00 71.51           C  
ATOM   2368  HA  LEU A 151      -2.967 -12.535   1.169  1.00 71.51           H  
ATOM   2369  C   LEU A 151      -4.015 -13.239   2.853  1.00 71.51           C  
ATOM   2370  CB  LEU A 151      -4.997 -12.891   0.561  1.00 71.51           C  
ATOM   2371  HB2 LEU A 151      -5.430 -12.022   1.056  1.00 71.51           H  
ATOM   2372  HB3 LEU A 151      -5.719 -13.706   0.606  1.00 71.51           H  
ATOM   2373  O   LEU A 151      -3.739 -12.224   3.494  1.00 71.51           O  
ATOM   2374  CG  LEU A 151      -4.749 -12.511  -0.907  1.00 71.51           C  
ATOM   2375  HG  LEU A 151      -4.371 -13.364  -1.472  1.00 71.51           H  
ATOM   2376  CD1 LEU A 151      -6.072 -12.053  -1.497  1.00 71.51           C  
ATOM   2377 HD11 LEU A 151      -6.487 -11.257  -0.879  1.00 71.51           H  
ATOM   2378 HD12 LEU A 151      -5.909 -11.644  -2.494  1.00 71.51           H  
ATOM   2379 HD13 LEU A 151      -6.744 -12.910  -1.554  1.00 71.51           H  
ATOM   2380  CD2 LEU A 151      -3.772 -11.339  -1.060  1.00 71.51           C  
ATOM   2381 HD21 LEU A 151      -3.721 -11.043  -2.108  1.00 71.51           H  
ATOM   2382 HD22 LEU A 151      -4.098 -10.493  -0.456  1.00 71.51           H  
ATOM   2383 HD23 LEU A 151      -2.771 -11.652  -0.765  1.00 71.51           H  
ATOM   2384  N   VAL A 152      -4.480 -14.338   3.447  1.00 74.92           N  
ATOM   2385  H   VAL A 152      -4.723 -15.118   2.855  1.00 74.92           H  
ATOM   2386  CA  VAL A 152      -4.614 -14.493   4.901  1.00 74.92           C  
ATOM   2387  HA  VAL A 152      -5.225 -13.679   5.291  1.00 74.92           H  
ATOM   2388  C   VAL A 152      -3.247 -14.405   5.576  1.00 74.92           C  
ATOM   2389  CB  VAL A 152      -5.313 -15.829   5.230  1.00 74.92           C  
ATOM   2390  HB  VAL A 152      -4.848 -16.630   4.654  1.00 74.92           H  
ATOM   2391  O   VAL A 152      -3.107 -13.731   6.598  1.00 74.92           O  
ATOM   2392  CG1 VAL A 152      -5.219 -16.200   6.719  1.00 74.92           C  
ATOM   2393 HG11 VAL A 152      -5.790 -17.113   6.887  1.00 74.92           H  
ATOM   2394 HG12 VAL A 152      -5.625 -15.395   7.332  1.00 74.92           H  
ATOM   2395 HG13 VAL A 152      -4.181 -16.397   6.989  1.00 74.92           H  
ATOM   2396  CG2 VAL A 152      -6.804 -15.759   4.874  1.00 74.92           C  
ATOM   2397 HG21 VAL A 152      -7.255 -16.745   4.992  1.00 74.92           H  
ATOM   2398 HG22 VAL A 152      -7.320 -15.042   5.512  1.00 74.92           H  
ATOM   2399 HG23 VAL A 152      -6.933 -15.461   3.833  1.00 74.92           H  
ATOM   2400  N   THR A 153      -2.223 -15.039   5.010  1.00 77.97           N  
ATOM   2401  H   THR A 153      -2.399 -15.590   4.182  1.00 77.97           H  
ATOM   2402  CA  THR A 153      -0.852 -15.003   5.541  1.00 77.97           C  
ATOM   2403  HA  THR A 153      -0.876 -15.288   6.593  1.00 77.97           H  
ATOM   2404  C   THR A 153      -0.255 -13.601   5.460  1.00 77.97           C  
ATOM   2405  CB  THR A 153       0.023 -16.023   4.806  1.00 77.97           C  
ATOM   2406  HB  THR A 153       0.047 -15.816   3.736  1.00 77.97           H  
ATOM   2407  O   THR A 153       0.317 -13.097   6.431  1.00 77.97           O  
ATOM   2408  CG2 THR A 153       1.451 -16.068   5.352  1.00 77.97           C  
ATOM   2409 HG21 THR A 153       1.997 -16.870   4.856  1.00 77.97           H  
ATOM   2410 HG22 THR A 153       1.967 -15.130   5.147  1.00 77.97           H  
ATOM   2411 HG23 THR A 153       1.436 -16.258   6.425  1.00 77.97           H  
ATOM   2412  OG1 THR A 153      -0.564 -17.279   5.040  1.00 77.97           O  
ATOM   2413  HG1 THR A 153      -1.173 -17.444   4.316  1.00 77.97           H  
ATOM   2414  N   MET A 154      -0.468 -12.921   4.339  1.00 78.15           N  
ATOM   2415  H   MET A 154      -0.919 -13.404   3.575  1.00 78.15           H  
ATOM   2416  CA  MET A 154      -0.079 -11.531   4.142  1.00 78.15           C  
ATOM   2417  HA  MET A 154       0.986 -11.424   4.347  1.00 78.15           H  
ATOM   2418  C   MET A 154      -0.824 -10.584   5.092  1.00 78.15           C  
ATOM   2419  CB  MET A 154      -0.343 -11.171   2.680  1.00 78.15           C  
ATOM   2420  HB2 MET A 154      -0.263 -10.090   2.565  1.00 78.15           H  
ATOM   2421  HB3 MET A 154      -1.356 -11.468   2.408  1.00 78.15           H  
ATOM   2422  O   MET A 154      -0.198  -9.721   5.712  1.00 78.15           O  
ATOM   2423  CG  MET A 154       0.643 -11.821   1.710  1.00 78.15           C  
ATOM   2424  HG2 MET A 154       0.326 -11.560   0.700  1.00 78.15           H  
ATOM   2425  HG3 MET A 154       0.579 -12.904   1.805  1.00 78.15           H  
ATOM   2426  SD  MET A 154       2.387 -11.339   1.899  1.00 78.15           S  
ATOM   2427  CE  MET A 154       2.243  -9.550   1.708  1.00 78.15           C  
ATOM   2428  HE1 MET A 154       1.277  -9.301   1.270  1.00 78.15           H  
ATOM   2429  HE2 MET A 154       3.017  -9.202   1.024  1.00 78.15           H  
ATOM   2430  HE3 MET A 154       2.336  -9.066   2.680  1.00 78.15           H  
ATOM   2431  N   PHE A 155      -2.131 -10.777   5.290  1.00 80.76           N  
ATOM   2432  H   PHE A 155      -2.616 -11.457   4.722  1.00 80.76           H  
ATOM   2433  CA  PHE A 155      -2.903 -10.009   6.265  1.00 80.76           C  
ATOM   2434  HA  PHE A 155      -2.777  -8.949   6.043  1.00 80.76           H  
ATOM   2435  C   PHE A 155      -2.386 -10.247   7.686  1.00 80.76           C  
ATOM   2436  CB  PHE A 155      -4.397 -10.332   6.157  1.00 80.76           C  
ATOM   2437  HB2 PHE A 155      -4.717 -10.161   5.129  1.00 80.76           H  
ATOM   2438  HB3 PHE A 155      -4.557 -11.388   6.375  1.00 80.76           H  
ATOM   2439  O   PHE A 155      -2.195  -9.281   8.418  1.00 80.76           O  
ATOM   2440  CG  PHE A 155      -5.272  -9.499   7.083  1.00 80.76           C  
ATOM   2441  CD1 PHE A 155      -5.510  -9.909   8.405  1.00 80.76           C  
ATOM   2442  HD1 PHE A 155      -4.996 -10.776   8.793  1.00 80.76           H  
ATOM   2443  CD2 PHE A 155      -5.856  -8.304   6.633  1.00 80.76           C  
ATOM   2444  HD2 PHE A 155      -5.692  -7.978   5.617  1.00 80.76           H  
ATOM   2445  CE1 PHE A 155      -6.388  -9.193   9.236  1.00 80.76           C  
ATOM   2446  HE1 PHE A 155      -6.600  -9.553  10.231  1.00 80.76           H  
ATOM   2447  CE2 PHE A 155      -6.689  -7.548   7.475  1.00 80.76           C  
ATOM   2448  HE2 PHE A 155      -7.148  -6.641   7.109  1.00 80.76           H  
ATOM   2449  CZ  PHE A 155      -6.982  -8.011   8.767  1.00 80.76           C  
ATOM   2450  HZ  PHE A 155      -7.677  -7.468   9.391  1.00 80.76           H  
ATOM   2451  N   LYS A 156      -2.071 -11.493   8.075  1.00 83.43           N  
ATOM   2452  H   LYS A 156      -2.257 -12.248   7.430  1.00 83.43           H  
ATOM   2453  CA  LYS A 156      -1.447 -11.804   9.377  1.00 83.43           C  
ATOM   2454  HA  LYS A 156      -2.101 -11.458  10.178  1.00 83.43           H  
ATOM   2455  C   LYS A 156      -0.126 -11.061   9.565  1.00 83.43           C  
ATOM   2456  CB  LYS A 156      -1.219 -13.319   9.533  1.00 83.43           C  
ATOM   2457  HB2 LYS A 156      -0.785 -13.724   8.619  1.00 83.43           H  
ATOM   2458  HB3 LYS A 156      -0.514 -13.491  10.346  1.00 83.43           H  
ATOM   2459  O   LYS A 156       0.102 -10.505  10.637  1.00 83.43           O  
ATOM   2460  CG  LYS A 156      -2.511 -14.071   9.865  1.00 83.43           C  
ATOM   2461  HG2 LYS A 156      -3.267 -13.828   9.119  1.00 83.43           H  
ATOM   2462  HG3 LYS A 156      -2.861 -13.751  10.847  1.00 83.43           H  
ATOM   2463  CD  LYS A 156      -2.311 -15.589   9.876  1.00 83.43           C  
ATOM   2464  HD2 LYS A 156      -1.952 -15.907   8.897  1.00 83.43           H  
ATOM   2465  HD3 LYS A 156      -1.574 -15.851  10.634  1.00 83.43           H  
ATOM   2466  CE  LYS A 156      -3.647 -16.277  10.183  1.00 83.43           C  
ATOM   2467  HE2 LYS A 156      -4.007 -15.931  11.153  1.00 83.43           H  
ATOM   2468  HE3 LYS A 156      -4.380 -15.968   9.437  1.00 83.43           H  
ATOM   2469  NZ  LYS A 156      -3.514 -17.755  10.185  1.00 83.43           N  
ATOM   2470  HZ1 LYS A 156      -3.225 -18.084   9.275  1.00 83.43           H  
ATOM   2471  HZ2 LYS A 156      -2.832 -18.055  10.868  1.00 83.43           H  
ATOM   2472  HZ3 LYS A 156      -4.401 -18.181  10.411  1.00 83.43           H  
ATOM   2473  N   ALA A 157       0.711 -10.992   8.529  1.00 84.65           N  
ATOM   2474  H   ALA A 157       0.477 -11.501   7.689  1.00 84.65           H  
ATOM   2475  CA  ALA A 157       1.971 -10.250   8.574  1.00 84.65           C  
ATOM   2476  HA  ALA A 157       2.539 -10.588   9.440  1.00 84.65           H  
ATOM   2477  C   ALA A 157       1.760  -8.731   8.729  1.00 84.65           C  
ATOM   2478  CB  ALA A 157       2.774 -10.587   7.312  1.00 84.65           C  
ATOM   2479  HB1 ALA A 157       2.251 -10.237   6.422  1.00 84.65           H  
ATOM   2480  HB2 ALA A 157       3.752 -10.109   7.358  1.00 84.65           H  
ATOM   2481  HB3 ALA A 157       2.910 -11.666   7.242  1.00 84.65           H  
ATOM   2482  O   ALA A 157       2.534  -8.062   9.415  1.00 84.65           O  
ATOM   2483  N   CYS A 158       0.701  -8.181   8.130  1.00 84.58           N  
ATOM   2484  H   CYS A 158       0.155  -8.761   7.509  1.00 84.58           H  
ATOM   2485  CA  CYS A 158       0.364  -6.761   8.222  1.00 84.58           C  
ATOM   2486  HA  CYS A 158       1.285  -6.190   8.341  1.00 84.58           H  
ATOM   2487  C   CYS A 158      -0.513  -6.398   9.433  1.00 84.58           C  
ATOM   2488  CB  CYS A 158      -0.285  -6.324   6.904  1.00 84.58           C  
ATOM   2489  HB2 CYS A 158      -1.099  -7.004   6.652  1.00 84.58           H  
ATOM   2490  HB3 CYS A 158      -0.690  -5.318   7.010  1.00 84.58           H  
ATOM   2491  O   CYS A 158      -0.578  -5.219   9.785  1.00 84.58           O  
ATOM   2492  SG  CYS A 158       0.961  -6.329   5.579  1.00 84.58           S  
ATOM   2493  HG  CYS A 158       1.891  -5.611   6.214  1.00 84.58           H  
ATOM   2494  N   LYS A 159      -1.168  -7.361  10.093  1.00 86.78           N  
ATOM   2495  H   LYS A 159      -1.133  -8.290   9.698  1.00 86.78           H  
ATOM   2496  CA  LYS A 159      -2.135  -7.131  11.181  1.00 86.78           C  
ATOM   2497  HA  LYS A 159      -2.956  -6.547  10.766  1.00 86.78           H  
ATOM   2498  C   LYS A 159      -1.568  -6.288  12.336  1.00 86.78           C  
ATOM   2499  CB  LYS A 159      -2.739  -8.473  11.645  1.00 86.78           C  
ATOM   2500  HB2 LYS A 159      -1.953  -9.141  11.997  1.00 86.78           H  
ATOM   2501  HB3 LYS A 159      -3.223  -8.954  10.795  1.00 86.78           H  
ATOM   2502  O   LYS A 159      -2.222  -5.302  12.669  1.00 86.78           O  
ATOM   2503  CG  LYS A 159      -3.787  -8.307  12.757  1.00 86.78           C  
ATOM   2504  HG2 LYS A 159      -3.351  -7.756  13.591  1.00 86.78           H  
ATOM   2505  HG3 LYS A 159      -4.638  -7.744  12.373  1.00 86.78           H  
ATOM   2506  CD  LYS A 159      -4.263  -9.668  13.286  1.00 86.78           C  
ATOM   2507  HD2 LYS A 159      -4.769 -10.226  12.498  1.00 86.78           H  
ATOM   2508  HD3 LYS A 159      -3.396 -10.231  13.630  1.00 86.78           H  
ATOM   2509  CE  LYS A 159      -5.218  -9.438  14.462  1.00 86.78           C  
ATOM   2510  HE2 LYS A 159      -4.785  -8.660  15.091  1.00 86.78           H  
ATOM   2511  HE3 LYS A 159      -6.176  -9.073  14.092  1.00 86.78           H  
ATOM   2512  NZ  LYS A 159      -5.408 -10.649  15.292  1.00 86.78           N  
ATOM   2513  HZ1 LYS A 159      -4.535 -11.021  15.638  1.00 86.78           H  
ATOM   2514  HZ2 LYS A 159      -5.983 -10.457  16.099  1.00 86.78           H  
ATOM   2515  HZ3 LYS A 159      -5.892 -11.390  14.806  1.00 86.78           H  
ATOM   2516  N   PRO A 160      -0.356  -6.539  12.877  1.00 87.60           N  
ATOM   2517  CA  PRO A 160       0.201  -5.701  13.947  1.00 87.60           C  
ATOM   2518  HA  PRO A 160      -0.461  -5.742  14.812  1.00 87.60           H  
ATOM   2519  C   PRO A 160       0.390  -4.237  13.522  1.00 87.60           C  
ATOM   2520  CB  PRO A 160       1.551  -6.338  14.304  1.00 87.60           C  
ATOM   2521  HB2 PRO A 160       2.355  -5.869  13.737  1.00 87.60           H  
ATOM   2522  HB3 PRO A 160       1.753  -6.271  15.373  1.00 87.60           H  
ATOM   2523  O   PRO A 160       0.227  -3.306  14.311  1.00 87.60           O  
ATOM   2524  CG  PRO A 160       1.406  -7.789  13.851  1.00 87.60           C  
ATOM   2525  HG2 PRO A 160       2.370  -8.244  13.622  1.00 87.60           H  
ATOM   2526  HG3 PRO A 160       0.879  -8.361  14.614  1.00 87.60           H  
ATOM   2527  CD  PRO A 160       0.532  -7.665  12.609  1.00 87.60           C  
ATOM   2528  HD2 PRO A 160      -0.006  -8.600  12.454  1.00 87.60           H  
ATOM   2529  HD3 PRO A 160       1.154  -7.444  11.742  1.00 87.60           H  
ATOM   2530  N   PHE A 161       0.704  -4.014  12.244  1.00 87.82           N  
ATOM   2531  H   PHE A 161       0.770  -4.804  11.618  1.00 87.82           H  
ATOM   2532  CA  PHE A 161       0.809  -2.673  11.679  1.00 87.82           C  
ATOM   2533  HA  PHE A 161       1.349  -2.040  12.382  1.00 87.82           H  
ATOM   2534  C   PHE A 161      -0.572  -2.046  11.481  1.00 87.82           C  
ATOM   2535  CB  PHE A 161       1.605  -2.708  10.371  1.00 87.82           C  
ATOM   2536  HB2 PHE A 161       1.111  -3.365   9.656  1.00 87.82           H  
ATOM   2537  HB3 PHE A 161       1.609  -1.706   9.943  1.00 87.82           H  
ATOM   2538  O   PHE A 161      -0.727  -0.865  11.773  1.00 87.82           O  
ATOM   2539  CG  PHE A 161       3.037  -3.164  10.542  1.00 87.82           C  
ATOM   2540  CD1 PHE A 161       4.048  -2.216  10.786  1.00 87.82           C  
ATOM   2541  HD1 PHE A 161       3.804  -1.166  10.845  1.00 87.82           H  
ATOM   2542  CD2 PHE A 161       3.362  -4.532  10.449  1.00 87.82           C  
ATOM   2543  HD2 PHE A 161       2.595  -5.268  10.255  1.00 87.82           H  
ATOM   2544  CE1 PHE A 161       5.380  -2.634  10.945  1.00 87.82           C  
ATOM   2545  HE1 PHE A 161       6.163  -1.911  11.116  1.00 87.82           H  
ATOM   2546  CE2 PHE A 161       4.694  -4.949  10.599  1.00 87.82           C  
ATOM   2547  HE2 PHE A 161       4.944  -5.996  10.521  1.00 87.82           H  
ATOM   2548  CZ  PHE A 161       5.699  -3.999  10.850  1.00 87.82           C  
ATOM   2549  HZ  PHE A 161       6.724  -4.320  10.959  1.00 87.82           H  
ATOM   2550  N   CYS A 162      -1.578  -2.817  11.058  1.00 87.16           N  
ATOM   2551  H   CYS A 162      -1.383  -3.785  10.847  1.00 87.16           H  
ATOM   2552  CA  CYS A 162      -2.966  -2.357  10.961  1.00 87.16           C  
ATOM   2553  HA  CYS A 162      -3.005  -1.475  10.321  1.00 87.16           H  
ATOM   2554  C   CYS A 162      -3.525  -1.952  12.332  1.00 87.16           C  
ATOM   2555  CB  CYS A 162      -3.849  -3.450  10.341  1.00 87.16           C  
ATOM   2556  HB2 CYS A 162      -3.823  -4.349  10.958  1.00 87.16           H  
ATOM   2557  HB3 CYS A 162      -4.880  -3.099  10.309  1.00 87.16           H  
ATOM   2558  O   CYS A 162      -4.129  -0.893  12.452  1.00 87.16           O  
ATOM   2559  SG  CYS A 162      -3.314  -3.846   8.656  1.00 87.16           S  
ATOM   2560  HG  CYS A 162      -2.111  -4.326   8.986  1.00 87.16           H  
ATOM   2561  N   GLU A 163      -3.275  -2.745  13.376  1.00 88.92           N  
ATOM   2562  H   GLU A 163      -2.820  -3.631  13.205  1.00 88.92           H  
ATOM   2563  CA  GLU A 163      -3.650  -2.438  14.762  1.00 88.92           C  
ATOM   2564  HA  GLU A 163      -4.728  -2.293  14.832  1.00 88.92           H  
ATOM   2565  C   GLU A 163      -2.978  -1.154  15.250  1.00 88.92           C  
ATOM   2566  CB  GLU A 163      -3.239  -3.606  15.669  1.00 88.92           C  
ATOM   2567  HB2 GLU A 163      -3.259  -3.279  16.709  1.00 88.92           H  
ATOM   2568  HB3 GLU A 163      -2.222  -3.906  15.417  1.00 88.92           H  
ATOM   2569  O   GLU A 163      -3.626  -0.266  15.802  1.00 88.92           O  
ATOM   2570  CG  GLU A 163      -4.199  -4.791  15.516  1.00 88.92           C  
ATOM   2571  HG2 GLU A 163      -5.157  -4.485  15.935  1.00 88.92           H  
ATOM   2572  HG3 GLU A 163      -4.339  -5.018  14.459  1.00 88.92           H  
ATOM   2573  CD  GLU A 163      -3.746  -6.062  16.241  1.00 88.92           C  
ATOM   2574  OE1 GLU A 163      -4.585  -6.989  16.312  1.00 88.92           O  
ATOM   2575  OE2 GLU A 163      -2.573  -6.129  16.668  1.00 88.92           O  
ATOM   2576  N   LYS A 164      -1.682  -0.997  14.972  1.00 86.89           N  
ATOM   2577  H   LYS A 164      -1.183  -1.780  14.573  1.00 86.89           H  
ATOM   2578  CA  LYS A 164      -0.958   0.227  15.310  1.00 86.89           C  
ATOM   2579  HA  LYS A 164      -1.121   0.428  16.369  1.00 86.89           H  
ATOM   2580  C   LYS A 164      -1.476   1.442  14.539  1.00 86.89           C  
ATOM   2581  CB  LYS A 164       0.530  -0.026  15.087  1.00 86.89           C  
ATOM   2582  HB2 LYS A 164       0.811  -0.910  15.660  1.00 86.89           H  
ATOM   2583  HB3 LYS A 164       0.721  -0.222  14.032  1.00 86.89           H  
ATOM   2584  O   LYS A 164      -1.651   2.503  15.135  1.00 86.89           O  
ATOM   2585  CG  LYS A 164       1.376   1.163  15.552  1.00 86.89           C  
ATOM   2586  HG2 LYS A 164       1.254   1.999  14.863  1.00 86.89           H  
ATOM   2587  HG3 LYS A 164       1.068   1.467  16.552  1.00 86.89           H  
ATOM   2588  CD  LYS A 164       2.839   0.727  15.586  1.00 86.89           C  
ATOM   2589  HD2 LYS A 164       2.936  -0.096  16.294  1.00 86.89           H  
ATOM   2590  HD3 LYS A 164       3.143   0.380  14.598  1.00 86.89           H  
ATOM   2591  CE  LYS A 164       3.737   1.879  16.022  1.00 86.89           C  
ATOM   2592  HE2 LYS A 164       3.307   2.372  16.894  1.00 86.89           H  
ATOM   2593  HE3 LYS A 164       3.803   2.594  15.202  1.00 86.89           H  
ATOM   2594  NZ  LYS A 164       5.090   1.380  16.338  1.00 86.89           N  
ATOM   2595  HZ1 LYS A 164       5.185   1.073  17.296  1.00 86.89           H  
ATOM   2596  HZ2 LYS A 164       5.352   0.633  15.710  1.00 86.89           H  
ATOM   2597  HZ3 LYS A 164       5.766   2.101  16.130  1.00 86.89           H  
ATOM   2598  N   LEU A 165      -1.748   1.313  13.241  1.00 86.24           N  
ATOM   2599  H   LEU A 165      -1.586   0.416  12.806  1.00 86.24           H  
ATOM   2600  CA  LEU A 165      -2.374   2.374  12.444  1.00 86.24           C  
ATOM   2601  HA  LEU A 165      -1.765   3.277  12.493  1.00 86.24           H  
ATOM   2602  C   LEU A 165      -3.744   2.748  13.001  1.00 86.24           C  
ATOM   2603  CB  LEU A 165      -2.534   1.931  10.985  1.00 86.24           C  
ATOM   2604  HB2 LEU A 165      -3.223   2.616  10.492  1.00 86.24           H  
ATOM   2605  HB3 LEU A 165      -2.991   0.941  10.967  1.00 86.24           H  
ATOM   2606  O   LEU A 165      -4.010   3.932  13.184  1.00 86.24           O  
ATOM   2607  CG  LEU A 165      -1.244   1.897  10.162  1.00 86.24           C  
ATOM   2608  HG  LEU A 165      -0.493   1.269  10.640  1.00 86.24           H  
ATOM   2609  CD1 LEU A 165      -1.578   1.323   8.788  1.00 86.24           C  
ATOM   2610 HD11 LEU A 165      -0.677   1.259   8.177  1.00 86.24           H  
ATOM   2611 HD12 LEU A 165      -2.314   1.950   8.285  1.00 86.24           H  
ATOM   2612 HD13 LEU A 165      -1.988   0.320   8.899  1.00 86.24           H  
ATOM   2613  CD2 LEU A 165      -0.642   3.283   9.983  1.00 86.24           C  
ATOM   2614 HD21 LEU A 165       0.259   3.193   9.377  1.00 86.24           H  
ATOM   2615 HD22 LEU A 165      -0.358   3.705  10.947  1.00 86.24           H  
ATOM   2616 HD23 LEU A 165      -1.357   3.945   9.494  1.00 86.24           H  
ATOM   2617  N   PHE A 166      -4.550   1.750  13.363  1.00 88.01           N  
ATOM   2618  H   PHE A 166      -4.267   0.803  13.154  1.00 88.01           H  
ATOM   2619  CA  PHE A 166      -5.843   1.946  14.000  1.00 88.01           C  
ATOM   2620  HA  PHE A 166      -6.486   2.508  13.322  1.00 88.01           H  
ATOM   2621  C   PHE A 166      -5.684   2.777  15.273  1.00 88.01           C  
ATOM   2622  CB  PHE A 166      -6.487   0.581  14.261  1.00 88.01           C  
ATOM   2623  HB2 PHE A 166      -5.858  -0.012  14.925  1.00 88.01           H  
ATOM   2624  HB3 PHE A 166      -6.542   0.050  13.311  1.00 88.01           H  
ATOM   2625  O   PHE A 166      -6.295   3.831  15.381  1.00 88.01           O  
ATOM   2626  CG  PHE A 166      -7.872   0.644  14.863  1.00 88.01           C  
ATOM   2627  CD1 PHE A 166      -8.051   0.651  16.258  1.00 88.01           C  
ATOM   2628  HD1 PHE A 166      -7.196   0.632  16.918  1.00 88.01           H  
ATOM   2629  CD2 PHE A 166      -8.990   0.651  14.018  1.00 88.01           C  
ATOM   2630  HD2 PHE A 166      -8.845   0.588  12.949  1.00 88.01           H  
ATOM   2631  CE1 PHE A 166      -9.349   0.697  16.798  1.00 88.01           C  
ATOM   2632  HE1 PHE A 166      -9.488   0.720  17.869  1.00 88.01           H  
ATOM   2633  CE2 PHE A 166     -10.287   0.697  14.553  1.00 88.01           C  
ATOM   2634  HE2 PHE A 166     -11.144   0.672  13.897  1.00 88.01           H  
ATOM   2635  CZ  PHE A 166     -10.465   0.736  15.945  1.00 88.01           C  
ATOM   2636  HZ  PHE A 166     -11.460   0.783  16.363  1.00 88.01           H  
ATOM   2637  N   THR A 167      -4.778   2.411  16.187  1.00 86.40           N  
ATOM   2638  H   THR A 167      -4.313   1.521  16.078  1.00 86.40           H  
ATOM   2639  CA  THR A 167      -4.533   3.222  17.398  1.00 86.40           C  
ATOM   2640  HA  THR A 167      -5.476   3.324  17.935  1.00 86.40           H  
ATOM   2641  C   THR A 167      -4.063   4.653  17.097  1.00 86.40           C  
ATOM   2642  CB  THR A 167      -3.533   2.561  18.358  1.00 86.40           C  
ATOM   2643  HB  THR A 167      -3.408   3.217  19.220  1.00 86.40           H  
ATOM   2644  O   THR A 167      -4.413   5.572  17.827  1.00 86.40           O  
ATOM   2645  CG2 THR A 167      -4.017   1.210  18.882  1.00 86.40           C  
ATOM   2646 HG21 THR A 167      -3.268   0.796  19.557  1.00 86.40           H  
ATOM   2647 HG22 THR A 167      -4.946   1.348  19.435  1.00 86.40           H  
ATOM   2648 HG23 THR A 167      -4.190   0.506  18.068  1.00 86.40           H  
ATOM   2649  OG1 THR A 167      -2.263   2.382  17.769  1.00 86.40           O  
ATOM   2650  HG1 THR A 167      -2.364   2.294  16.818  1.00 86.40           H  
ATOM   2651  N   LYS A 168      -3.305   4.874  16.010  1.00 82.29           N  
ATOM   2652  H   LYS A 168      -3.074   4.079  15.433  1.00 82.29           H  
ATOM   2653  CA  LYS A 168      -2.832   6.209  15.589  1.00 82.29           C  
ATOM   2654  HA  LYS A 168      -2.533   6.771  16.474  1.00 82.29           H  
ATOM   2655  C   LYS A 168      -3.907   7.058  14.899  1.00 82.29           C  
ATOM   2656  CB  LYS A 168      -1.632   6.068  14.637  1.00 82.29           C  
ATOM   2657  HB2 LYS A 168      -1.874   5.340  13.862  1.00 82.29           H  
ATOM   2658  HB3 LYS A 168      -1.471   7.027  14.145  1.00 82.29           H  
ATOM   2659  O   LYS A 168      -3.768   8.285  14.847  1.00 82.29           O  
ATOM   2660  CG  LYS A 168      -0.310   5.673  15.314  1.00 82.29           C  
ATOM   2661  HG2 LYS A 168      -0.416   4.707  15.808  1.00 82.29           H  
ATOM   2662  HG3 LYS A 168      -0.049   6.425  16.059  1.00 82.29           H  
ATOM   2663  CD  LYS A 168       0.805   5.594  14.253  1.00 82.29           C  
ATOM   2664  HD2 LYS A 168       0.529   4.840  13.516  1.00 82.29           H  
ATOM   2665  HD3 LYS A 168       0.885   6.558  13.750  1.00 82.29           H  
ATOM   2666  CE  LYS A 168       2.170   5.233  14.860  1.00 82.29           C  
ATOM   2667  HE2 LYS A 168       2.055   4.303  15.417  1.00 82.29           H  
ATOM   2668  HE3 LYS A 168       2.453   6.013  15.567  1.00 82.29           H  
ATOM   2669  NZ  LYS A 168       3.225   5.079  13.815  1.00 82.29           N  
ATOM   2670  HZ1 LYS A 168       3.359   5.926  13.282  1.00 82.29           H  
ATOM   2671  HZ2 LYS A 168       2.978   4.375  13.134  1.00 82.29           H  
ATOM   2672  HZ3 LYS A 168       4.129   4.822  14.185  1.00 82.29           H  
ATOM   2673  N   ASP A 169      -4.903   6.433  14.283  1.00 78.58           N  
ATOM   2674  H   ASP A 169      -4.887   5.424  14.259  1.00 78.58           H  
ATOM   2675  CA  ASP A 169      -6.021   7.115  13.622  1.00 78.58           C  
ATOM   2676  HA  ASP A 169      -5.715   8.115  13.316  1.00 78.58           H  
ATOM   2677  C   ASP A 169      -7.206   7.333  14.565  1.00 78.58           C  
ATOM   2678  CB  ASP A 169      -6.437   6.333  12.370  1.00 78.58           C  
ATOM   2679  HB2 ASP A 169      -7.463   6.601  12.119  1.00 78.58           H  
ATOM   2680  HB3 ASP A 169      -6.419   5.265  12.591  1.00 78.58           H  
ATOM   2681  O   ASP A 169      -7.942   8.308  14.405  1.00 78.58           O  
ATOM   2682  CG  ASP A 169      -5.573   6.640  11.139  1.00 78.58           C  
ATOM   2683  OD1 ASP A 169      -4.725   7.579  11.198  1.00 78.58           O  
ATOM   2684  OD2 ASP A 169      -5.853   6.007  10.092  1.00 78.58           O  
ATOM   2685  N   MET A 170      -7.345   6.474  15.574  1.00 81.09           N  
ATOM   2686  H   MET A 170      -6.726   5.676  15.605  1.00 81.09           H  
ATOM   2687  CA  MET A 170      -8.316   6.591  16.652  1.00 81.09           C  
ATOM   2688  HA  MET A 170      -9.248   6.991  16.251  1.00 81.09           H  
ATOM   2689  C   MET A 170      -7.833   7.583  17.712  1.00 81.09           C  
ATOM   2690  CB  MET A 170      -8.598   5.197  17.241  1.00 81.09           C  
ATOM   2691  HB2 MET A 170      -9.243   5.307  18.113  1.00 81.09           H  
ATOM   2692  HB3 MET A 170      -7.664   4.747  17.579  1.00 81.09           H  
ATOM   2693  O   MET A 170      -7.306   7.207  18.754  1.00 81.09           O  
ATOM   2694  CG  MET A 170      -9.275   4.249  16.241  1.00 81.09           C  
ATOM   2695  HG2 MET A 170      -9.556   3.338  16.770  1.00 81.09           H  
ATOM   2696  HG3 MET A 170      -8.576   3.972  15.452  1.00 81.09           H  
ATOM   2697  SD  MET A 170     -10.730   4.908  15.411  1.00 81.09           S  
ATOM   2698  CE  MET A 170     -11.815   5.030  16.852  1.00 81.09           C  
ATOM   2699  HE1 MET A 170     -12.765   5.466  16.543  1.00 81.09           H  
ATOM   2700  HE2 MET A 170     -11.378   5.687  17.604  1.00 81.09           H  
ATOM   2701  HE3 MET A 170     -11.979   4.040  17.277  1.00 81.09           H  
ATOM   2702  N   SER A 171      -8.016   8.876  17.449  1.00 76.03           N  
ATOM   2703  H   SER A 171      -8.388   9.130  16.545  1.00 76.03           H  
ATOM   2704  CA  SER A 171      -7.994   9.900  18.499  1.00 76.03           C  
ATOM   2705  HA  SER A 171      -7.214   9.653  19.218  1.00 76.03           H  
ATOM   2706  C   SER A 171      -9.327   9.926  19.255  1.00 76.03           C  
ATOM   2707  CB  SER A 171      -7.659  11.270  17.896  1.00 76.03           C  
ATOM   2708  HB2 SER A 171      -6.625  11.241  17.551  1.00 76.03           H  
ATOM   2709  HB3 SER A 171      -7.739  12.040  18.664  1.00 76.03           H  
ATOM   2710  O   SER A 171     -10.351   9.532  18.702  1.00 76.03           O  
ATOM   2711  OG  SER A 171      -8.485  11.603  16.791  1.00 76.03           O  
ATOM   2712  HG  SER A 171      -9.286  12.040  17.091  1.00 76.03           H  
ATOM   2713  N   GLU A 172      -9.353  10.491  20.467  1.00 70.48           N  
ATOM   2714  H   GLU A 172      -8.480  10.714  20.924  1.00 70.48           H  
ATOM   2715  CA  GLU A 172     -10.587  10.712  21.259  1.00 70.48           C  
ATOM   2716  HA  GLU A 172     -11.016   9.751  21.544  1.00 70.48           H  
ATOM   2717  C   GLU A 172     -11.680  11.494  20.497  1.00 70.48           C  
ATOM   2718  CB  GLU A 172     -10.234  11.495  22.535  1.00 70.48           C  
ATOM   2719  HB2 GLU A 172      -9.749  12.426  22.242  1.00 70.48           H  
ATOM   2720  HB3 GLU A 172     -11.158  11.737  23.059  1.00 70.48           H  
ATOM   2721  O   GLU A 172     -12.853  11.481  20.860  1.00 70.48           O  
ATOM   2722  CG  GLU A 172      -9.319  10.724  23.502  1.00 70.48           C  
ATOM   2723  HG2 GLU A 172      -9.820   9.800  23.790  1.00 70.48           H  
ATOM   2724  HG3 GLU A 172      -8.398  10.462  22.981  1.00 70.48           H  
ATOM   2725  CD  GLU A 172      -8.962  11.533  24.762  1.00 70.48           C  
ATOM   2726  OE1 GLU A 172      -8.300  10.942  25.642  1.00 70.48           O  
ATOM   2727  OE2 GLU A 172      -9.306  12.736  24.811  1.00 70.48           O  
ATOM   2728  N   SER A 173     -11.309  12.174  19.409  1.00 81.57           N  
ATOM   2729  H   SER A 173     -10.330  12.139  19.162  1.00 81.57           H  
ATOM   2730  CA  SER A 173     -12.222  12.897  18.523  1.00 81.57           C  
ATOM   2731  HA  SER A 173     -13.014  13.329  19.135  1.00 81.57           H  
ATOM   2732  C   SER A 173     -12.914  12.037  17.456  1.00 81.57           C  
ATOM   2733  CB  SER A 173     -11.466  14.049  17.862  1.00 81.57           C  
ATOM   2734  HB2 SER A 173     -12.148  14.614  17.226  1.00 81.57           H  
ATOM   2735  HB3 SER A 173     -11.086  14.713  18.639  1.00 81.57           H  
ATOM   2736  O   SER A 173     -13.816  12.545  16.785  1.00 81.57           O  
ATOM   2737  OG  SER A 173     -10.380  13.570  17.087  1.00 81.57           O  
ATOM   2738  HG  SER A 173      -9.872  14.331  16.800  1.00 81.57           H  
ATOM   2739  N   LYS A 174     -12.512  10.776  17.255  1.00 89.17           N  
ATOM   2740  H   LYS A 174     -11.842  10.382  17.901  1.00 89.17           H  
ATOM   2741  CA  LYS A 174     -13.105   9.862  16.267  1.00 89.17           C  
ATOM   2742  HA  LYS A 174     -13.698  10.450  15.566  1.00 89.17           H  
ATOM   2743  C   LYS A 174     -14.095   8.900  16.923  1.00 89.17           C  
ATOM   2744  CB  LYS A 174     -12.005   9.114  15.489  1.00 89.17           C  
ATOM   2745  HB2 LYS A 174     -12.471   8.365  14.849  1.00 89.17           H  
ATOM   2746  HB3 LYS A 174     -11.369   8.585  16.199  1.00 89.17           H  
ATOM   2747  O   LYS A 174     -13.912   8.510  18.069  1.00 89.17           O  
ATOM   2748  CG  LYS A 174     -11.119  10.022  14.615  1.00 89.17           C  
ATOM   2749  HG2 LYS A 174     -10.607  10.755  15.238  1.00 89.17           H  
ATOM   2750  HG3 LYS A 174     -10.370   9.398  14.128  1.00 89.17           H  
ATOM   2751  CD  LYS A 174     -11.934  10.746  13.535  1.00 89.17           C  
ATOM   2752  HD2 LYS A 174     -12.601  11.467  14.009  1.00 89.17           H  
ATOM   2753  HD3 LYS A 174     -12.528  10.004  13.003  1.00 89.17           H  
ATOM   2754  CE  LYS A 174     -11.054  11.487  12.531  1.00 89.17           C  
ATOM   2755  HE2 LYS A 174     -10.328  10.781  12.129  1.00 89.17           H  
ATOM   2756  HE3 LYS A 174     -10.514  12.278  13.050  1.00 89.17           H  
ATOM   2757  NZ  LYS A 174     -11.898  12.042  11.441  1.00 89.17           N  
ATOM   2758  HZ1 LYS A 174     -12.489  11.326  11.042  1.00 89.17           H  
ATOM   2759  HZ2 LYS A 174     -11.346  12.437  10.693  1.00 89.17           H  
ATOM   2760  HZ3 LYS A 174     -12.543  12.731  11.800  1.00 89.17           H  
ATOM   2761  N   LEU A 175     -15.145   8.526  16.190  1.00 90.68           N  
ATOM   2762  H   LEU A 175     -15.195   8.845  15.233  1.00 90.68           H  
ATOM   2763  CA  LEU A 175     -16.143   7.559  16.659  1.00 90.68           C  
ATOM   2764  HA  LEU A 175     -16.520   7.872  17.632  1.00 90.68           H  
ATOM   2765  C   LEU A 175     -15.499   6.190  16.824  1.00 90.68           C  
ATOM   2766  CB  LEU A 175     -17.306   7.440  15.657  1.00 90.68           C  
ATOM   2767  HB2 LEU A 175     -16.901   7.193  14.676  1.00 90.68           H  
ATOM   2768  HB3 LEU A 175     -17.939   6.609  15.969  1.00 90.68           H  
ATOM   2769  O   LEU A 175     -14.960   5.679  15.850  1.00 90.68           O  
ATOM   2770  CG  LEU A 175     -18.181   8.691  15.531  1.00 90.68           C  
ATOM   2771  HG  LEU A 175     -17.566   9.520  15.180  1.00 90.68           H  
ATOM   2772  CD1 LEU A 175     -19.277   8.451  14.498  1.00 90.68           C  
ATOM   2773 HD11 LEU A 175     -18.831   8.204  13.534  1.00 90.68           H  
ATOM   2774 HD12 LEU A 175     -19.884   9.351  14.389  1.00 90.68           H  
ATOM   2775 HD13 LEU A 175     -19.918   7.629  14.818  1.00 90.68           H  
ATOM   2776  CD2 LEU A 175     -18.824   9.076  16.863  1.00 90.68           C  
ATOM   2777 HD21 LEU A 175     -18.065   9.455  17.548  1.00 90.68           H  
ATOM   2778 HD22 LEU A 175     -19.285   8.194  17.306  1.00 90.68           H  
ATOM   2779 HD23 LEU A 175     -19.577   9.849  16.706  1.00 90.68           H  
ATOM   2780  N   SER A 176     -15.590   5.583  18.006  1.00 91.76           N  
ATOM   2781  H   SER A 176     -16.064   6.060  18.761  1.00 91.76           H  
ATOM   2782  CA  SER A 176     -15.191   4.187  18.193  1.00 91.76           C  
ATOM   2783  HA  SER A 176     -14.163   4.094  17.843  1.00 91.76           H  
ATOM   2784  C   SER A 176     -16.070   3.243  17.355  1.00 91.76           C  
ATOM   2785  CB  SER A 176     -15.211   3.800  19.678  1.00 91.76           C  
ATOM   2786  HB2 SER A 176     -14.749   4.592  20.268  1.00 91.76           H  
ATOM   2787  HB3 SER A 176     -14.632   2.887  19.815  1.00 91.76           H  
ATOM   2788  O   SER A 176     -17.181   3.618  16.967  1.00 91.76           O  
ATOM   2789  OG  SER A 176     -16.528   3.568  20.137  1.00 91.76           O  
ATOM   2790  HG  SER A 176     -16.488   3.194  21.020  1.00 91.76           H  
ATOM   2791  N   PRO A 177     -15.622   2.003  17.088  1.00 89.52           N  
ATOM   2792  CA  PRO A 177     -16.469   0.994  16.457  1.00 89.52           C  
ATOM   2793  HA  PRO A 177     -16.645   1.280  15.420  1.00 89.52           H  
ATOM   2794  C   PRO A 177     -17.822   0.796  17.152  1.00 89.52           C  
ATOM   2795  CB  PRO A 177     -15.640  -0.287  16.495  1.00 89.52           C  
ATOM   2796  HB2 PRO A 177     -15.786  -0.811  17.439  1.00 89.52           H  
ATOM   2797  HB3 PRO A 177     -15.897  -0.933  15.656  1.00 89.52           H  
ATOM   2798  O   PRO A 177     -18.840   0.674  16.476  1.00 89.52           O  
ATOM   2799  CG  PRO A 177     -14.206   0.226  16.412  1.00 89.52           C  
ATOM   2800  HG2 PRO A 177     -13.966   0.479  15.380  1.00 89.52           H  
ATOM   2801  HG3 PRO A 177     -13.496  -0.498  16.812  1.00 89.52           H  
ATOM   2802  CD  PRO A 177     -14.266   1.497  17.258  1.00 89.52           C  
ATOM   2803  HD2 PRO A 177     -13.525   2.213  16.905  1.00 89.52           H  
ATOM   2804  HD3 PRO A 177     -14.096   1.249  18.306  1.00 89.52           H  
ATOM   2805  N   ASP A 178     -17.852   0.825  18.487  1.00 89.95           N  
ATOM   2806  H   ASP A 178     -16.982   0.864  18.998  1.00 89.95           H  
ATOM   2807  CA  ASP A 178     -19.085   0.669  19.266  1.00 89.95           C  
ATOM   2808  HA  ASP A 178     -19.620  -0.212  18.912  1.00 89.95           H  
ATOM   2809  C   ASP A 178     -20.015   1.871  19.095  1.00 89.95           C  
ATOM   2810  CB  ASP A 178     -18.753   0.450  20.748  1.00 89.95           C  
ATOM   2811  HB2 ASP A 178     -19.683   0.337  21.306  1.00 89.95           H  
ATOM   2812  HB3 ASP A 178     -18.231   1.327  21.131  1.00 89.95           H  
ATOM   2813  O   ASP A 178     -21.196   1.695  18.810  1.00 89.95           O  
ATOM   2814  CG  ASP A 178     -17.894  -0.795  20.973  1.00 89.95           C  
ATOM   2815  OD1 ASP A 178     -18.080  -1.781  20.224  1.00 89.95           O  
ATOM   2816  OD2 ASP A 178     -16.996  -0.706  21.837  1.00 89.95           O  
ATOM   2817  N   GLN A 179     -19.473   3.093  19.161  1.00 91.52           N  
ATOM   2818  H   GLN A 179     -18.484   3.171  19.351  1.00 91.52           H  
ATOM   2819  CA  GLN A 179     -20.240   4.316  18.906  1.00 91.52           C  
ATOM   2820  HA  GLN A 179     -21.083   4.370  19.595  1.00 91.52           H  
ATOM   2821  C   GLN A 179     -20.802   4.334  17.483  1.00 91.52           C  
ATOM   2822  CB  GLN A 179     -19.340   5.543  19.093  1.00 91.52           C  
ATOM   2823  HB2 GLN A 179     -18.426   5.406  18.515  1.00 91.52           H  
ATOM   2824  HB3 GLN A 179     -19.861   6.419  18.707  1.00 91.52           H  
ATOM   2825  O   GLN A 179     -21.954   4.692  17.264  1.00 91.52           O  
ATOM   2826  CG  GLN A 179     -18.994   5.813  20.561  1.00 91.52           C  
ATOM   2827  HG2 GLN A 179     -18.584   4.918  21.029  1.00 91.52           H  
ATOM   2828  HG3 GLN A 179     -19.911   6.073  21.090  1.00 91.52           H  
ATOM   2829  CD  GLN A 179     -17.984   6.946  20.713  1.00 91.52           C  
ATOM   2830  NE2 GLN A 179     -18.058   7.711  21.778  1.00 91.52           N  
ATOM   2831 HE21 GLN A 179     -17.312   8.381  21.898  1.00 91.52           H  
ATOM   2832 HE22 GLN A 179     -18.742   7.509  22.493  1.00 91.52           H  
ATOM   2833  OE1 GLN A 179     -17.113   7.176  19.888  1.00 91.52           O  
ATOM   2834  N   TYR A 180     -19.998   3.936  16.496  1.00 89.93           N  
ATOM   2835  H   TYR A 180     -19.059   3.644  16.725  1.00 89.93           H  
ATOM   2836  CA  TYR A 180     -20.453   3.840  15.114  1.00 89.93           C  
ATOM   2837  HA  TYR A 180     -20.851   4.807  14.807  1.00 89.93           H  
ATOM   2838  C   TYR A 180     -21.588   2.814  14.963  1.00 89.93           C  
ATOM   2839  CB  TYR A 180     -19.260   3.505  14.219  1.00 89.93           C  
ATOM   2840  HB2 TYR A 180     -18.868   2.525  14.494  1.00 89.93           H  
ATOM   2841  HB3 TYR A 180     -18.472   4.238  14.388  1.00 89.93           H  
ATOM   2842  O   TYR A 180     -22.592   3.106  14.315  1.00 89.93           O  
ATOM   2843  CG  TYR A 180     -19.626   3.504  12.752  1.00 89.93           C  
ATOM   2844  CD1 TYR A 180     -20.157   2.338  12.169  1.00 89.93           C  
ATOM   2845  HD1 TYR A 180     -20.255   1.429  12.744  1.00 89.93           H  
ATOM   2846  CD2 TYR A 180     -19.493   4.684  11.993  1.00 89.93           C  
ATOM   2847  HD2 TYR A 180     -19.093   5.575  12.453  1.00 89.93           H  
ATOM   2848  CE1 TYR A 180     -20.613   2.370  10.843  1.00 89.93           C  
ATOM   2849  HE1 TYR A 180     -21.066   1.496  10.401  1.00 89.93           H  
ATOM   2850  CE2 TYR A 180     -19.930   4.712  10.655  1.00 89.93           C  
ATOM   2851  HE2 TYR A 180     -19.867   5.622  10.077  1.00 89.93           H  
ATOM   2852  OH  TYR A 180     -21.025   3.581   8.844  1.00 89.93           O  
ATOM   2853  HH  TYR A 180     -20.960   4.422   8.387  1.00 89.93           H  
ATOM   2854  CZ  TYR A 180     -20.515   3.558  10.094  1.00 89.93           C  
ATOM   2855  N   ASN A 181     -21.465   1.642  15.595  1.00 85.81           N  
ATOM   2856  H   ASN A 181     -20.619   1.461  16.116  1.00 85.81           H  
ATOM   2857  CA  ASN A 181     -22.506   0.612  15.597  1.00 85.81           C  
ATOM   2858  HA  ASN A 181     -22.791   0.405  14.566  1.00 85.81           H  
ATOM   2859  C   ASN A 181     -23.784   1.060  16.322  1.00 85.81           C  
ATOM   2860  CB  ASN A 181     -21.948  -0.678  16.219  1.00 85.81           C  
ATOM   2861  HB2 ASN A 181     -22.776  -1.336  16.484  1.00 85.81           H  
ATOM   2862  HB3 ASN A 181     -21.406  -0.440  17.134  1.00 85.81           H  
ATOM   2863  O   ASN A 181     -24.881   0.689  15.904  1.00 85.81           O  
ATOM   2864  CG  ASN A 181     -21.055  -1.453  15.268  1.00 85.81           C  
ATOM   2865  ND2 ASN A 181     -20.049  -2.125  15.775  1.00 85.81           N  
ATOM   2866 HD21 ASN A 181     -19.376  -2.453  15.098  1.00 85.81           H  
ATOM   2867 HD22 ASN A 181     -19.788  -1.941  16.733  1.00 85.81           H  
ATOM   2868  OD1 ASN A 181     -21.267  -1.507  14.068  1.00 85.81           O  
ATOM   2869  N   GLU A 182     -23.671   1.886  17.361  1.00 89.59           N  
ATOM   2870  H   GLU A 182     -22.754   2.075  17.738  1.00 89.59           H  
ATOM   2871  CA  GLU A 182     -24.820   2.508  18.019  1.00 89.59           C  
ATOM   2872  HA  GLU A 182     -25.506   1.725  18.344  1.00 89.59           H  
ATOM   2873  C   GLU A 182     -25.579   3.420  17.043  1.00 89.59           C  
ATOM   2874  CB  GLU A 182     -24.345   3.273  19.261  1.00 89.59           C  
ATOM   2875  HB2 GLU A 182     -23.789   4.158  18.950  1.00 89.59           H  
ATOM   2876  HB3 GLU A 182     -23.687   2.631  19.847  1.00 89.59           H  
ATOM   2877  O   GLU A 182     -26.780   3.240  16.845  1.00 89.59           O  
ATOM   2878  CG  GLU A 182     -25.524   3.702  20.141  1.00 89.59           C  
ATOM   2879  HG2 GLU A 182     -26.256   4.220  19.522  1.00 89.59           H  
ATOM   2880  HG3 GLU A 182     -26.002   2.810  20.545  1.00 89.59           H  
ATOM   2881  CD  GLU A 182     -25.111   4.629  21.293  1.00 89.59           C  
ATOM   2882  OE1 GLU A 182     -26.043   5.246  21.859  1.00 89.59           O  
ATOM   2883  OE2 GLU A 182     -23.896   4.749  21.579  1.00 89.59           O  
ATOM   2884  N   TYR A 183     -24.882   4.322  16.338  1.00 89.19           N  
ATOM   2885  H   TYR A 183     -23.904   4.449  16.556  1.00 89.19           H  
ATOM   2886  CA  TYR A 183     -25.509   5.174  15.316  1.00 89.19           C  
ATOM   2887  HA  TYR A 183     -26.343   5.704  15.776  1.00 89.19           H  
ATOM   2888  C   TYR A 183     -26.075   4.375  14.146  1.00 89.19           C  
ATOM   2889  CB  TYR A 183     -24.516   6.202  14.766  1.00 89.19           C  
ATOM   2890  HB2 TYR A 183     -24.974   6.703  13.914  1.00 89.19           H  
ATOM   2891  HB3 TYR A 183     -23.626   5.686  14.405  1.00 89.19           H  
ATOM   2892  O   TYR A 183     -27.135   4.719  13.626  1.00 89.19           O  
ATOM   2893  CG  TYR A 183     -24.127   7.268  15.762  1.00 89.19           C  
ATOM   2894  CD1 TYR A 183     -25.107   8.136  16.283  1.00 89.19           C  
ATOM   2895  HD1 TYR A 183     -26.137   8.054  15.969  1.00 89.19           H  
ATOM   2896  CD2 TYR A 183     -22.795   7.370  16.197  1.00 89.19           C  
ATOM   2897  HD2 TYR A 183     -22.050   6.694  15.805  1.00 89.19           H  
ATOM   2898  CE1 TYR A 183     -24.760   9.085  17.259  1.00 89.19           C  
ATOM   2899  HE1 TYR A 183     -25.514   9.726  17.692  1.00 89.19           H  
ATOM   2900  CE2 TYR A 183     -22.453   8.289  17.203  1.00 89.19           C  
ATOM   2901  HE2 TYR A 183     -21.449   8.309  17.598  1.00 89.19           H  
ATOM   2902  OH  TYR A 183     -23.108  10.004  18.735  1.00 89.19           O  
ATOM   2903  HH  TYR A 183     -22.278   9.746  19.143  1.00 89.19           H  
ATOM   2904  CZ  TYR A 183     -23.437   9.145  17.738  1.00 89.19           C  
ATOM   2905  N   LYS A 184     -25.398   3.297  13.742  1.00 85.17           N  
ATOM   2906  H   LYS A 184     -24.501   3.116  14.171  1.00 85.17           H  
ATOM   2907  CA  LYS A 184     -25.908   2.357  12.742  1.00 85.17           C  
ATOM   2908  HA  LYS A 184     -26.121   2.896  11.819  1.00 85.17           H  
ATOM   2909  C   LYS A 184     -27.230   1.745  13.204  1.00 85.17           C  
ATOM   2910  CB  LYS A 184     -24.832   1.300  12.465  1.00 85.17           C  
ATOM   2911  HB2 LYS A 184     -23.925   1.802  12.130  1.00 85.17           H  
ATOM   2912  HB3 LYS A 184     -24.609   0.767  13.390  1.00 85.17           H  
ATOM   2913  O   LYS A 184     -28.199   1.787  12.459  1.00 85.17           O  
ATOM   2914  CG  LYS A 184     -25.256   0.272  11.412  1.00 85.17           C  
ATOM   2915  HG2 LYS A 184     -26.134  -0.273  11.760  1.00 85.17           H  
ATOM   2916  HG3 LYS A 184     -25.505   0.778  10.479  1.00 85.17           H  
ATOM   2917  CD  LYS A 184     -24.115  -0.722  11.178  1.00 85.17           C  
ATOM   2918  HD2 LYS A 184     -23.899  -1.237  12.113  1.00 85.17           H  
ATOM   2919  HD3 LYS A 184     -23.222  -0.187  10.855  1.00 85.17           H  
ATOM   2920  CE  LYS A 184     -24.516  -1.738  10.108  1.00 85.17           C  
ATOM   2921  HE2 LYS A 184     -25.490  -2.154  10.364  1.00 85.17           H  
ATOM   2922  HE3 LYS A 184     -24.616  -1.225   9.152  1.00 85.17           H  
ATOM   2923  NZ  LYS A 184     -23.515  -2.827  10.005  1.00 85.17           N  
ATOM   2924  HZ1 LYS A 184     -23.440  -3.341  10.871  1.00 85.17           H  
ATOM   2925  HZ2 LYS A 184     -22.590  -2.490   9.776  1.00 85.17           H  
ATOM   2926  HZ3 LYS A 184     -23.765  -3.472   9.270  1.00 85.17           H  
ATOM   2927  N   THR A 185     -27.299   1.260  14.442  1.00 84.66           N  
ATOM   2928  H   THR A 185     -26.463   1.287  15.007  1.00 84.66           H  
ATOM   2929  CA  THR A 185     -28.520   0.673  15.022  1.00 84.66           C  
ATOM   2930  HA  THR A 185     -28.879  -0.121  14.367  1.00 84.66           H  
ATOM   2931  C   THR A 185     -29.643   1.708  15.141  1.00 84.66           C  
ATOM   2932  CB  THR A 185     -28.225   0.053  16.397  1.00 84.66           C  
ATOM   2933  HB  THR A 185     -27.967   0.839  17.107  1.00 84.66           H  
ATOM   2934  O   THR A 185     -30.791   1.409  14.832  1.00 84.66           O  
ATOM   2935  CG2 THR A 185     -29.413  -0.738  16.943  1.00 84.66           C  
ATOM   2936 HG21 THR A 185     -29.723  -1.492  16.219  1.00 84.66           H  
ATOM   2937 HG22 THR A 185     -30.251  -0.072  17.148  1.00 84.66           H  
ATOM   2938 HG23 THR A 185     -29.125  -1.233  17.871  1.00 84.66           H  
ATOM   2939  OG1 THR A 185     -27.138  -0.843  16.303  1.00 84.66           O  
ATOM   2940  HG1 THR A 185     -26.334  -0.325  16.217  1.00 84.66           H  
ATOM   2941  N   GLN A 186     -29.329   2.952  15.515  1.00 88.06           N  
ATOM   2942  H   GLN A 186     -28.381   3.142  15.807  1.00 88.06           H  
ATOM   2943  CA  GLN A 186     -30.307   4.047  15.555  1.00 88.06           C  
ATOM   2944  HA  GLN A 186     -31.164   3.745  16.156  1.00 88.06           H  
ATOM   2945  C   GLN A 186     -30.836   4.417  14.159  1.00 88.06           C  
ATOM   2946  CB  GLN A 186     -29.669   5.288  16.188  1.00 88.06           C  
ATOM   2947  HB2 GLN A 186     -30.345   6.132  16.045  1.00 88.06           H  
ATOM   2948  HB3 GLN A 186     -28.739   5.511  15.664  1.00 88.06           H  
ATOM   2949  O   GLN A 186     -32.030   4.658  14.002  1.00 88.06           O  
ATOM   2950  CG  GLN A 186     -29.383   5.163  17.692  1.00 88.06           C  
ATOM   2951  HG2 GLN A 186     -30.326   5.079  18.234  1.00 88.06           H  
ATOM   2952  HG3 GLN A 186     -28.798   4.266  17.896  1.00 88.06           H  
ATOM   2953  CD  GLN A 186     -28.622   6.378  18.218  1.00 88.06           C  
ATOM   2954  NE2 GLN A 186     -28.092   6.321  19.422  1.00 88.06           N  
ATOM   2955 HE21 GLN A 186     -27.528   7.102  19.726  1.00 88.06           H  
ATOM   2956 HE22 GLN A 186     -28.080   5.474  19.971  1.00 88.06           H  
ATOM   2957  OE1 GLN A 186     -28.490   7.399  17.550  1.00 88.06           O  
ATOM   2958  N   CYS A 187     -29.961   4.457  13.150  1.00 84.60           N  
ATOM   2959  H   CYS A 187     -28.987   4.288  13.359  1.00 84.60           H  
ATOM   2960  CA  CYS A 187     -30.315   4.779  11.766  1.00 84.60           C  
ATOM   2961  HA  CYS A 187     -30.895   5.702  11.749  1.00 84.60           H  
ATOM   2962  C   CYS A 187     -31.168   3.681  11.115  1.00 84.60           C  
ATOM   2963  CB  CYS A 187     -29.003   4.982  10.991  1.00 84.60           C  
ATOM   2964  HB2 CYS A 187     -28.406   5.742  11.495  1.00 84.60           H  
ATOM   2965  HB3 CYS A 187     -28.437   4.051  10.983  1.00 84.60           H  
ATOM   2966  O   CYS A 187     -32.130   3.972  10.405  1.00 84.60           O  
ATOM   2967  SG  CYS A 187     -29.319   5.499   9.279  1.00 84.60           S  
ATOM   2968  HG  CYS A 187     -30.202   6.458   9.574  1.00 84.60           H  
ATOM   2969  N   CYS A 188     -30.801   2.424  11.359  1.00 77.33           N  
ATOM   2970  H   CYS A 188     -29.967   2.284  11.913  1.00 77.33           H  
ATOM   2971  CA  CYS A 188     -31.326   1.248  10.672  1.00 77.33           C  
ATOM   2972  HA  CYS A 188     -31.753   1.540   9.713  1.00 77.33           H  
ATOM   2973  C   CYS A 188     -32.435   0.512  11.446  1.00 77.33           C  
ATOM   2974  CB  CYS A 188     -30.127   0.331  10.411  1.00 77.33           C  
ATOM   2975  HB2 CYS A 188     -29.610   0.124  11.348  1.00 77.33           H  
ATOM   2976  HB3 CYS A 188     -30.484  -0.631  10.044  1.00 77.33           H  
ATOM   2977  O   CYS A 188     -33.101  -0.357  10.885  1.00 77.33           O  
ATOM   2978  SG  CYS A 188     -28.983   1.109   9.218  1.00 77.33           S  
ATOM   2979  HG  CYS A 188     -28.720  -0.007   8.533  1.00 77.33           H  
ATOM   2980  N   GLY A 189     -32.640   0.833  12.726  1.00 72.04           N  
ATOM   2981  H   GLY A 189     -32.008   1.495  13.154  1.00 72.04           H  
ATOM   2982  CA  GLY A 189     -33.509   0.075  13.626  1.00 72.04           C  
ATOM   2983  HA2 GLY A 189     -34.512   0.041  13.202  1.00 72.04           H  
ATOM   2984  HA3 GLY A 189     -33.554   0.585  14.589  1.00 72.04           H  
ATOM   2985  C   GLY A 189     -33.021  -1.363  13.866  1.00 72.04           C  
ATOM   2986  O   GLY A 189     -31.881  -1.714  13.575  1.00 72.04           O  
ATOM   2987  N   ASN A 190     -33.918  -2.215  14.377  1.00 60.67           N  
ATOM   2988  H   ASN A 190     -34.824  -1.847  14.630  1.00 60.67           H  
ATOM   2989  CA  ASN A 190     -33.688  -3.663  14.535  1.00 60.67           C  
ATOM   2990  HA  ASN A 190     -32.642  -3.830  14.792  1.00 60.67           H  
ATOM   2991  C   ASN A 190     -33.941  -4.461  13.246  1.00 60.67           C  
ATOM   2992  CB  ASN A 190     -34.575  -4.206  15.673  1.00 60.67           C  
ATOM   2993  HB2 ASN A 190     -34.595  -5.295  15.627  1.00 60.67           H  
ATOM   2994  HB3 ASN A 190     -35.597  -3.846  15.549  1.00 60.67           H  
ATOM   2995  O   ASN A 190     -33.861  -5.689  13.247  1.00 60.67           O  
ATOM   2996  CG  ASN A 190     -34.077  -3.857  17.060  1.00 60.67           C  
ATOM   2997  ND2 ASN A 190     -34.899  -4.051  18.063  1.00 60.67           N  
ATOM   2998 HD21 ASN A 190     -35.816  -4.448  17.915  1.00 60.67           H  
ATOM   2999 HD22 ASN A 190     -34.523  -3.830  18.974  1.00 60.67           H  
ATOM   3000  OD1 ASN A 190     -32.964  -3.425  17.280  1.00 60.67           O  
ATOM   3001  N   THR A 191     -34.315  -3.797  12.152  1.00 55.88           N  
ATOM   3002  H   THR A 191     -34.294  -2.787  12.157  1.00 55.88           H  
ATOM   3003  CA  THR A 191     -34.412  -4.471  10.861  1.00 55.88           C  
ATOM   3004  HA  THR A 191     -34.926  -5.422  10.998  1.00 55.88           H  
ATOM   3005  C   THR A 191     -33.004  -4.773  10.369  1.00 55.88           C  
ATOM   3006  CB  THR A 191     -35.218  -3.650   9.841  1.00 55.88           C  
ATOM   3007  HB  THR A 191     -35.091  -4.088   8.851  1.00 55.88           H  
ATOM   3008  O   THR A 191     -32.156  -3.883  10.389  1.00 55.88           O  
ATOM   3009  CG2 THR A 191     -36.705  -3.665  10.204  1.00 55.88           C  
ATOM   3010 HG21 THR A 191     -37.072  -4.692  10.222  1.00 55.88           H  
ATOM   3011 HG22 THR A 191     -37.263  -3.104   9.455  1.00 55.88           H  
ATOM   3012 HG23 THR A 191     -36.860  -3.206  11.181  1.00 55.88           H  
ATOM   3013  OG1 THR A 191     -34.866  -2.288   9.798  1.00 55.88           O  
ATOM   3014  HG1 THR A 191     -33.933  -2.159   9.985  1.00 55.88           H  
ATOM   3015  N   ASN A 192     -32.768  -6.002   9.894  1.00 53.59           N  
ATOM   3016  H   ASN A 192     -33.482  -6.704  10.021  1.00 53.59           H  
ATOM   3017  CA  ASN A 192     -31.598  -6.384   9.090  1.00 53.59           C  
ATOM   3018  HA  ASN A 192     -30.684  -6.110   9.617  1.00 53.59           H  
ATOM   3019  C   ASN A 192     -31.610  -5.619   7.753  1.00 53.59           C  
ATOM   3020  CB  ASN A 192     -31.608  -7.912   8.828  1.00 53.59           C  
ATOM   3021  HB2 ASN A 192     -32.602  -8.225   8.508  1.00 53.59           H  
ATOM   3022  HB3 ASN A 192     -30.920  -8.136   8.013  1.00 53.59           H  
ATOM   3023  O   ASN A 192     -31.598  -6.236   6.694  1.00 53.59           O  
ATOM   3024  CG  ASN A 192     -31.140  -8.790   9.964  1.00 53.59           C  
ATOM   3025  ND2 ASN A 192     -31.333 -10.082   9.837  1.00 53.59           N  
ATOM   3026 HD21 ASN A 192     -30.945 -10.654  10.573  1.00 53.59           H  
ATOM   3027 HD22 ASN A 192     -31.701 -10.454   8.973  1.00 53.59           H  
ATOM   3028  OD1 ASN A 192     -30.578  -8.358  10.951  1.00 53.59           O  
ATOM   3029  N   CYS A 193     -31.750  -4.290   7.763  1.00 49.80           N  
ATOM   3030  H   CYS A 193     -31.696  -3.795   8.642  1.00 49.80           H  
ATOM   3031  CA  CYS A 193     -31.683  -3.537   6.534  1.00 49.80           C  
ATOM   3032  HA  CYS A 193     -32.339  -4.024   5.812  1.00 49.80           H  
ATOM   3033  C   CYS A 193     -30.254  -3.684   6.026  1.00 49.80           C  
ATOM   3034  CB  CYS A 193     -32.197  -2.098   6.688  1.00 49.80           C  
ATOM   3035  HB2 CYS A 193     -33.166  -2.102   7.186  1.00 49.80           H  
ATOM   3036  HB3 CYS A 193     -32.320  -1.680   5.689  1.00 49.80           H  
ATOM   3037  O   CYS A 193     -29.292  -3.258   6.674  1.00 49.80           O  
ATOM   3038  SG  CYS A 193     -31.056  -1.040   7.596  1.00 49.80           S  
ATOM   3039  HG  CYS A 193     -29.940  -1.590   7.107  1.00 49.80           H  
ATOM   3040  N   ASP A 194     -30.149  -4.370   4.898  1.00 53.36           N  
ATOM   3041  H   ASP A 194     -30.958  -4.852   4.536  1.00 53.36           H  
ATOM   3042  CA  ASP A 194     -28.924  -4.531   4.153  1.00 53.36           C  
ATOM   3043  HA  ASP A 194     -28.255  -5.199   4.696  1.00 53.36           H  
ATOM   3044  C   ASP A 194     -28.252  -3.154   4.003  1.00 53.36           C  
ATOM   3045  CB  ASP A 194     -29.255  -5.193   2.807  1.00 53.36           C  
ATOM   3046  HB2 ASP A 194     -29.972  -4.576   2.265  1.00 53.36           H  
ATOM   3047  HB3 ASP A 194     -28.344  -5.247   2.211  1.00 53.36           H  
ATOM   3048  O   ASP A 194     -28.756  -2.228   3.369  1.00 53.36           O  
ATOM   3049  CG  ASP A 194     -29.813  -6.615   2.971  1.00 53.36           C  
ATOM   3050  OD1 ASP A 194     -29.053  -7.491   3.446  1.00 53.36           O  
ATOM   3051  OD2 ASP A 194     -30.996  -6.816   2.616  1.00 53.36           O  
ATOM   3052  N   ASP A 195     -27.129  -3.012   4.697  1.00 56.71           N  
ATOM   3053  H   ASP A 195     -26.967  -3.760   5.355  1.00 56.71           H  
ATOM   3054  CA  ASP A 195     -25.903  -2.436   4.159  1.00 56.71           C  
ATOM   3055  HA  ASP A 195     -25.240  -2.348   5.019  1.00 56.71           H  
ATOM   3056  C   ASP A 195     -25.812  -1.039   3.604  1.00 56.71           C  
ATOM   3057  CB  ASP A 195     -25.313  -3.418   3.153  1.00 56.71           C  
ATOM   3058  HB2 ASP A 195     -26.085  -4.069   2.742  1.00 56.71           H  
ATOM   3059  HB3 ASP A 195     -24.832  -2.948   2.296  1.00 56.71           H  
ATOM   3060  O   ASP A 195     -24.812  -0.713   2.957  1.00 56.71           O  
ATOM   3061  CG  ASP A 195     -24.289  -4.205   3.872  1.00 56.71           C  
ATOM   3062  OD1 ASP A 195     -23.392  -3.578   4.485  1.00 56.71           O  
ATOM   3063  OD2 ASP A 195     -24.499  -5.426   3.841  1.00 56.71           O  
ATOM   3064  N   ASP A 196     -26.760  -0.156   3.880  1.00 67.80           N  
ATOM   3065  H   ASP A 196     -27.645  -0.490   4.233  1.00 67.80           H  
ATOM   3066  CA  ASP A 196     -26.587   1.195   3.372  1.00 67.80           C  
ATOM   3067  HA  ASP A 196     -26.058   1.091   2.425  1.00 67.80           H  
ATOM   3068  C   ASP A 196     -25.651   2.019   4.276  1.00 67.80           C  
ATOM   3069  CB  ASP A 196     -27.913   1.830   2.971  1.00 67.80           C  
ATOM   3070  HB2 ASP A 196     -28.611   1.050   2.665  1.00 67.80           H  
ATOM   3071  HB3 ASP A 196     -28.332   2.345   3.835  1.00 67.80           H  
ATOM   3072  O   ASP A 196     -26.047   2.948   4.979  1.00 67.80           O  
ATOM   3073  CG  ASP A 196     -27.735   2.793   1.790  1.00 67.80           C  
ATOM   3074  OD1 ASP A 196     -26.569   3.102   1.445  1.00 67.80           O  
ATOM   3075  OD2 ASP A 196     -28.779   3.252   1.267  1.00 67.80           O  
ATOM   3076  N   HIS A 197     -24.362   1.667   4.258  1.00 75.96           N  
ATOM   3077  H   HIS A 197     -24.150   0.823   3.745  1.00 75.96           H  
ATOM   3078  CA  HIS A 197     -23.254   2.423   4.851  1.00 75.96           C  
ATOM   3079  HA  HIS A 197     -23.285   2.338   5.937  1.00 75.96           H  
ATOM   3080  C   HIS A 197     -23.328   3.913   4.486  1.00 75.96           C  
ATOM   3081  CB  HIS A 197     -21.948   1.803   4.327  1.00 75.96           C  
ATOM   3082  HB2 HIS A 197     -21.935   1.860   3.239  1.00 75.96           H  
ATOM   3083  HB3 HIS A 197     -21.921   0.750   4.606  1.00 75.96           H  
ATOM   3084  O   HIS A 197     -22.947   4.783   5.268  1.00 75.96           O  
ATOM   3085  CG  HIS A 197     -20.705   2.457   4.867  1.00 75.96           C  
ATOM   3086  CD2 HIS A 197     -19.674   2.967   4.137  1.00 75.96           C  
ATOM   3087  HD2 HIS A 197     -19.582   2.943   3.061  1.00 75.96           H  
ATOM   3088  ND1 HIS A 197     -20.403   2.589   6.214  1.00 75.96           N  
ATOM   3089  CE1 HIS A 197     -19.205   3.171   6.282  1.00 75.96           C  
ATOM   3090  HE1 HIS A 197     -18.695   3.415   7.202  1.00 75.96           H  
ATOM   3091  NE2 HIS A 197     -18.739   3.402   5.047  1.00 75.96           N  
ATOM   3092  HE2 HIS A 197     -17.865   3.861   4.835  1.00 75.96           H  
ATOM   3093  N   GLU A 198     -23.867   4.229   3.306  1.00 75.79           N  
ATOM   3094  H   GLU A 198     -24.281   3.486   2.763  1.00 75.79           H  
ATOM   3095  CA  GLU A 198     -24.123   5.596   2.862  1.00 75.79           C  
ATOM   3096  HA  GLU A 198     -23.210   6.178   2.983  1.00 75.79           H  
ATOM   3097  C   GLU A 198     -25.220   6.283   3.684  1.00 75.79           C  
ATOM   3098  CB  GLU A 198     -24.482   5.553   1.375  1.00 75.79           C  
ATOM   3099  HB2 GLU A 198     -25.519   5.237   1.258  1.00 75.79           H  
ATOM   3100  HB3 GLU A 198     -23.822   4.833   0.892  1.00 75.79           H  
ATOM   3101  O   GLU A 198     -25.025   7.423   4.111  1.00 75.79           O  
ATOM   3102  CG  GLU A 198     -24.334   6.903   0.677  1.00 75.79           C  
ATOM   3103  HG2 GLU A 198     -25.057   7.603   1.096  1.00 75.79           H  
ATOM   3104  HG3 GLU A 198     -23.333   7.287   0.872  1.00 75.79           H  
ATOM   3105  CD  GLU A 198     -24.531   6.788  -0.845  1.00 75.79           C  
ATOM   3106  OE1 GLU A 198     -24.718   7.858  -1.463  1.00 75.79           O  
ATOM   3107  OE2 GLU A 198     -24.359   5.673  -1.404  1.00 75.79           O  
ATOM   3108  N   ARG A 199     -26.328   5.594   3.992  1.00 78.77           N  
ATOM   3109  H   ARG A 199     -26.416   4.655   3.631  1.00 78.77           H  
ATOM   3110  CA  ARG A 199     -27.354   6.100   4.923  1.00 78.77           C  
ATOM   3111  HA  ARG A 199     -27.705   7.072   4.576  1.00 78.77           H  
ATOM   3112  C   ARG A 199     -26.802   6.315   6.317  1.00 78.77           C  
ATOM   3113  CB  ARG A 199     -28.552   5.153   5.044  1.00 78.77           C  
ATOM   3114  HB2 ARG A 199     -28.212   4.136   5.239  1.00 78.77           H  
ATOM   3115  HB3 ARG A 199     -29.161   5.463   5.892  1.00 78.77           H  
ATOM   3116  O   ARG A 199     -27.064   7.366   6.892  1.00 78.77           O  
ATOM   3117  CG  ARG A 199     -29.431   5.192   3.802  1.00 78.77           C  
ATOM   3118  HG2 ARG A 199     -29.853   6.190   3.687  1.00 78.77           H  
ATOM   3119  HG3 ARG A 199     -28.826   4.975   2.922  1.00 78.77           H  
ATOM   3120  CD  ARG A 199     -30.566   4.179   3.968  1.00 78.77           C  
ATOM   3121  HD2 ARG A 199     -31.199   4.509   4.791  1.00 78.77           H  
ATOM   3122  HD3 ARG A 199     -30.165   3.198   4.222  1.00 78.77           H  
ATOM   3123  NE  ARG A 199     -31.353   4.071   2.738  1.00 78.77           N  
ATOM   3124  HE  ARG A 199     -30.827   4.183   1.883  1.00 78.77           H  
ATOM   3125  NH1 ARG A 199     -33.167   3.024   3.670  1.00 78.77           N  
ATOM   3126 HH11 ARG A 199     -32.614   2.856   4.498  1.00 78.77           H  
ATOM   3127 HH12 ARG A 199     -34.089   2.621   3.584  1.00 78.77           H  
ATOM   3128  NH2 ARG A 199     -33.261   3.731   1.554  1.00 78.77           N  
ATOM   3129 HH21 ARG A 199     -32.787   4.115   0.749  1.00 78.77           H  
ATOM   3130 HH22 ARG A 199     -34.184   3.330   1.472  1.00 78.77           H  
ATOM   3131  CZ  ARG A 199     -32.586   3.612   2.660  1.00 78.77           C  
ATOM   3132  N   VAL A 200     -26.010   5.379   6.837  1.00 84.01           N  
ATOM   3133  H   VAL A 200     -25.880   4.528   6.309  1.00 84.01           H  
ATOM   3134  CA  VAL A 200     -25.408   5.512   8.175  1.00 84.01           C  
ATOM   3135  HA  VAL A 200     -26.204   5.676   8.901  1.00 84.01           H  
ATOM   3136  C   VAL A 200     -24.482   6.726   8.223  1.00 84.01           C  
ATOM   3137  CB  VAL A 200     -24.646   4.240   8.583  1.00 84.01           C  
ATOM   3138  HB  VAL A 200     -23.835   4.064   7.876  1.00 84.01           H  
ATOM   3139  O   VAL A 200     -24.569   7.542   9.138  1.00 84.01           O  
ATOM   3140  CG1 VAL A 200     -24.052   4.383   9.990  1.00 84.01           C  
ATOM   3141 HG11 VAL A 200     -24.832   4.641  10.706  1.00 84.01           H  
ATOM   3142 HG12 VAL A 200     -23.587   3.444  10.292  1.00 84.01           H  
ATOM   3143 HG13 VAL A 200     -23.283   5.155  10.001  1.00 84.01           H  
ATOM   3144  CG2 VAL A 200     -25.562   3.012   8.586  1.00 84.01           C  
ATOM   3145 HG21 VAL A 200     -24.968   2.125   8.809  1.00 84.01           H  
ATOM   3146 HG22 VAL A 200     -26.354   3.127   9.325  1.00 84.01           H  
ATOM   3147 HG23 VAL A 200     -26.016   2.863   7.606  1.00 84.01           H  
ATOM   3148  N   ILE A 201     -23.632   6.905   7.208  1.00 83.68           N  
ATOM   3149  H   ILE A 201     -23.591   6.200   6.486  1.00 83.68           H  
ATOM   3150  CA  ILE A 201     -22.775   8.090   7.092  1.00 83.68           C  
ATOM   3151  HA  ILE A 201     -22.188   8.184   8.006  1.00 83.68           H  
ATOM   3152  C   ILE A 201     -23.620   9.360   6.995  1.00 83.68           C  
ATOM   3153  CB  ILE A 201     -21.807   7.923   5.903  1.00 83.68           C  
ATOM   3154  HB  ILE A 201     -22.356   7.521   5.051  1.00 83.68           H  
ATOM   3155  O   ILE A 201     -23.352  10.315   7.718  1.00 83.68           O  
ATOM   3156  CG1 ILE A 201     -20.732   6.913   6.350  1.00 83.68           C  
ATOM   3157 HG12 ILE A 201     -21.200   6.011   6.743  1.00 83.68           H  
ATOM   3158 HG13 ILE A 201     -20.143   7.351   7.156  1.00 83.68           H  
ATOM   3159  CG2 ILE A 201     -21.139   9.244   5.467  1.00 83.68           C  
ATOM   3160 HG21 ILE A 201     -20.536   9.091   4.573  1.00 83.68           H  
ATOM   3161 HG22 ILE A 201     -20.505   9.628   6.266  1.00 83.68           H  
ATOM   3162 HG23 ILE A 201     -21.890   9.988   5.200  1.00 83.68           H  
ATOM   3163  CD1 ILE A 201     -19.777   6.490   5.249  1.00 83.68           C  
ATOM   3164 HD11 ILE A 201     -20.321   5.924   4.493  1.00 83.68           H  
ATOM   3165 HD12 ILE A 201     -19.272   7.353   4.817  1.00 83.68           H  
ATOM   3166 HD13 ILE A 201     -19.016   5.865   5.716  1.00 83.68           H  
ATOM   3167  N   THR A 202     -24.658   9.368   6.159  1.00 83.80           N  
ATOM   3168  H   THR A 202     -24.841   8.533   5.621  1.00 83.80           H  
ATOM   3169  CA  THR A 202     -25.551  10.521   5.971  1.00 83.80           C  
ATOM   3170  HA  THR A 202     -24.957  11.385   5.671  1.00 83.80           H  
ATOM   3171  C   THR A 202     -26.265  10.882   7.272  1.00 83.80           C  
ATOM   3172  CB  THR A 202     -26.570  10.233   4.857  1.00 83.80           C  
ATOM   3173  HB  THR A 202     -27.176   9.370   5.129  1.00 83.80           H  
ATOM   3174  O   THR A 202     -26.343  12.055   7.630  1.00 83.80           O  
ATOM   3175  CG2 THR A 202     -27.502  11.412   4.577  1.00 83.80           C  
ATOM   3176 HG21 THR A 202     -28.123  11.180   3.712  1.00 83.80           H  
ATOM   3177 HG22 THR A 202     -26.927  12.315   4.374  1.00 83.80           H  
ATOM   3178 HG23 THR A 202     -28.156  11.577   5.434  1.00 83.80           H  
ATOM   3179  OG1 THR A 202     -25.891   9.955   3.654  1.00 83.80           O  
ATOM   3180  HG1 THR A 202     -25.614   9.036   3.675  1.00 83.80           H  
ATOM   3181  N   TYR A 203     -26.702   9.880   8.033  1.00 88.33           N  
ATOM   3182  H   TYR A 203     -26.630   8.937   7.677  1.00 88.33           H  
ATOM   3183  CA  TYR A 203     -27.293  10.046   9.352  1.00 88.33           C  
ATOM   3184  HA  TYR A 203     -28.138  10.730   9.279  1.00 88.33           H  
ATOM   3185  C   TYR A 203     -26.295  10.650  10.345  1.00 88.33           C  
ATOM   3186  CB  TYR A 203     -27.823   8.691   9.824  1.00 88.33           C  
ATOM   3187  HB2 TYR A 203     -28.613   8.373   9.143  1.00 88.33           H  
ATOM   3188  HB3 TYR A 203     -27.028   7.946   9.779  1.00 88.33           H  
ATOM   3189  O   TYR A 203     -26.572  11.695  10.927  1.00 88.33           O  
ATOM   3190  CG  TYR A 203     -28.386   8.728  11.224  1.00 88.33           C  
ATOM   3191  CD1 TYR A 203     -27.709   8.084  12.279  1.00 88.33           C  
ATOM   3192  HD1 TYR A 203     -26.794   7.542  12.088  1.00 88.33           H  
ATOM   3193  CD2 TYR A 203     -29.581   9.426  11.472  1.00 88.33           C  
ATOM   3194  HD2 TYR A 203     -30.095   9.932  10.668  1.00 88.33           H  
ATOM   3195  CE1 TYR A 203     -28.246   8.112  13.579  1.00 88.33           C  
ATOM   3196  HE1 TYR A 203     -27.751   7.589  14.384  1.00 88.33           H  
ATOM   3197  CE2 TYR A 203     -30.106   9.475  12.777  1.00 88.33           C  
ATOM   3198  HE2 TYR A 203     -31.019  10.014  12.984  1.00 88.33           H  
ATOM   3199  OH  TYR A 203     -29.947   8.879  15.094  1.00 88.33           O  
ATOM   3200  HH  TYR A 203     -29.418   8.409  15.742  1.00 88.33           H  
ATOM   3201  CZ  TYR A 203     -29.443   8.816  13.833  1.00 88.33           C  
ATOM   3202  N   ILE A 204     -25.090  10.091  10.470  1.00 87.55           N  
ATOM   3203  H   ILE A 204     -24.905   9.238   9.961  1.00 87.55           H  
ATOM   3204  CA  ILE A 204     -24.046  10.640  11.352  1.00 87.55           C  
ATOM   3205  HA  ILE A 204     -24.445  10.699  12.365  1.00 87.55           H  
ATOM   3206  C   ILE A 204     -23.663  12.075  10.936  1.00 87.55           C  
ATOM   3207  CB  ILE A 204     -22.826   9.692  11.368  1.00 87.55           C  
ATOM   3208  HB  ILE A 204     -22.509   9.535  10.337  1.00 87.55           H  
ATOM   3209  O   ILE A 204     -23.432  12.935  11.790  1.00 87.55           O  
ATOM   3210  CG1 ILE A 204     -23.178   8.321  11.990  1.00 87.55           C  
ATOM   3211 HG12 ILE A 204     -24.118   7.951  11.582  1.00 87.55           H  
ATOM   3212 HG13 ILE A 204     -23.322   8.438  13.064  1.00 87.55           H  
ATOM   3213  CG2 ILE A 204     -21.663  10.303  12.172  1.00 87.55           C  
ATOM   3214 HG21 ILE A 204     -21.973  10.437  13.209  1.00 87.55           H  
ATOM   3215 HG22 ILE A 204     -20.799   9.639  12.154  1.00 87.55           H  
ATOM   3216 HG23 ILE A 204     -21.348  11.257  11.750  1.00 87.55           H  
ATOM   3217  CD1 ILE A 204     -22.111   7.246  11.742  1.00 87.55           C  
ATOM   3218 HD11 ILE A 204     -22.483   6.285  12.098  1.00 87.55           H  
ATOM   3219 HD12 ILE A 204     -21.902   7.171  10.675  1.00 87.55           H  
ATOM   3220 HD13 ILE A 204     -21.192   7.474  12.283  1.00 87.55           H  
ATOM   3221  N   HIS A 205     -23.632  12.372   9.633  1.00 85.89           N  
ATOM   3222  H   HIS A 205     -23.798  11.629   8.969  1.00 85.89           H  
ATOM   3223  CA  HIS A 205     -23.453  13.733   9.124  1.00 85.89           C  
ATOM   3224  HA  HIS A 205     -22.553  14.156   9.571  1.00 85.89           H  
ATOM   3225  C   HIS A 205     -24.606  14.660   9.527  1.00 85.89           C  
ATOM   3226  CB  HIS A 205     -23.268  13.723   7.599  1.00 85.89           C  
ATOM   3227  HB2 HIS A 205     -23.839  12.911   7.150  1.00 85.89           H  
ATOM   3228  HB3 HIS A 205     -23.656  14.655   7.188  1.00 85.89           H  
ATOM   3229  O   HIS A 205     -24.338  15.781   9.954  1.00 85.89           O  
ATOM   3230  CG  HIS A 205     -21.823  13.619   7.187  1.00 85.89           C  
ATOM   3231  CD2 HIS A 205     -21.095  12.480   6.983  1.00 85.89           C  
ATOM   3232  HD2 HIS A 205     -21.451  11.467   7.098  1.00 85.89           H  
ATOM   3233  ND1 HIS A 205     -20.976  14.679   6.964  1.00 85.89           N  
ATOM   3234  HD1 HIS A 205     -21.245  15.653   6.950  1.00 85.89           H  
ATOM   3235  CE1 HIS A 205     -19.773  14.181   6.631  1.00 85.89           C  
ATOM   3236  HE1 HIS A 205     -18.897  14.762   6.383  1.00 85.89           H  
ATOM   3237  NE2 HIS A 205     -19.789  12.845   6.644  1.00 85.89           N  
ATOM   3238  N   SER A 206     -25.859  14.196   9.457  1.00 88.21           N  
ATOM   3239  H   SER A 206     -26.010  13.279   9.062  1.00 88.21           H  
ATOM   3240  CA  SER A 206     -27.040  14.970   9.870  1.00 88.21           C  
ATOM   3241  HA  SER A 206     -27.028  15.915   9.326  1.00 88.21           H  
ATOM   3242  C   SER A 206     -27.034  15.321  11.362  1.00 88.21           C  
ATOM   3243  CB  SER A 206     -28.332  14.238   9.481  1.00 88.21           C  
ATOM   3244  HB2 SER A 206     -28.236  13.847   8.469  1.00 88.21           H  
ATOM   3245  HB3 SER A 206     -29.152  14.957   9.489  1.00 88.21           H  
ATOM   3246  O   SER A 206     -27.547  16.365  11.752  1.00 88.21           O  
ATOM   3247  OG  SER A 206     -28.665  13.186  10.365  1.00 88.21           O  
ATOM   3248  HG  SER A 206     -27.891  12.652  10.558  1.00 88.21           H  
ATOM   3249  N   LEU A 207     -26.361  14.508  12.184  1.00 91.03           N  
ATOM   3250  H   LEU A 207     -26.023  13.637  11.802  1.00 91.03           H  
ATOM   3251  CA  LEU A 207     -26.125  14.774  13.606  1.00 91.03           C  
ATOM   3252  HA  LEU A 207     -27.012  15.252  14.022  1.00 91.03           H  
ATOM   3253  C   LEU A 207     -24.958  15.748  13.866  1.00 91.03           C  
ATOM   3254  CB  LEU A 207     -25.904  13.433  14.333  1.00 91.03           C  
ATOM   3255  HB2 LEU A 207     -25.016  12.955  13.919  1.00 91.03           H  
ATOM   3256  HB3 LEU A 207     -25.703  13.641  15.384  1.00 91.03           H  
ATOM   3257  O   LEU A 207     -24.607  15.998  15.016  1.00 91.03           O  
ATOM   3258  CG  LEU A 207     -27.077  12.437  14.263  1.00 91.03           C  
ATOM   3259  HG  LEU A 207     -27.296  12.183  13.226  1.00 91.03           H  
ATOM   3260  CD1 LEU A 207     -26.670  11.158  14.993  1.00 91.03           C  
ATOM   3261 HD11 LEU A 207     -25.809  10.705  14.502  1.00 91.03           H  
ATOM   3262 HD12 LEU A 207     -27.497  10.448  14.973  1.00 91.03           H  
ATOM   3263 HD13 LEU A 207     -26.426  11.381  16.032  1.00 91.03           H  
ATOM   3264  CD2 LEU A 207     -28.354  12.985  14.899  1.00 91.03           C  
ATOM   3265 HD21 LEU A 207     -28.163  13.292  15.927  1.00 91.03           H  
ATOM   3266 HD22 LEU A 207     -29.121  12.211  14.891  1.00 91.03           H  
ATOM   3267 HD23 LEU A 207     -28.723  13.832  14.320  1.00 91.03           H  
ATOM   3268  N   GLY A 208     -24.301  16.268  12.822  1.00 88.26           N  
ATOM   3269  H   GLY A 208     -24.645  16.065  11.894  1.00 88.26           H  
ATOM   3270  CA  GLY A 208     -23.118  17.126  12.948  1.00 88.26           C  
ATOM   3271  HA2 GLY A 208     -22.942  17.618  11.992  1.00 88.26           H  
ATOM   3272  HA3 GLY A 208     -23.309  17.892  13.700  1.00 88.26           H  
ATOM   3273  C   GLY A 208     -21.838  16.375  13.343  1.00 88.26           C  
ATOM   3274  O   GLY A 208     -20.838  16.995  13.702  1.00 88.26           O  
ATOM   3275  N   LEU A 209     -21.837  15.040  13.272  1.00 88.87           N  
ATOM   3276  H   LEU A 209     -22.687  14.586  12.970  1.00 88.87           H  
ATOM   3277  CA  LEU A 209     -20.732  14.182  13.719  1.00 88.87           C  
ATOM   3278  HA  LEU A 209     -20.048  14.776  14.326  1.00 88.87           H  
ATOM   3279  C   LEU A 209     -19.878  13.634  12.568  1.00 88.87           C  
ATOM   3280  CB  LEU A 209     -21.294  13.057  14.602  1.00 88.87           C  
ATOM   3281  HB2 LEU A 209     -22.017  12.498  14.008  1.00 88.87           H  
ATOM   3282  HB3 LEU A 209     -20.486  12.379  14.879  1.00 88.87           H  
ATOM   3283  O   LEU A 209     -18.961  12.847  12.799  1.00 88.87           O  
ATOM   3284  CG  LEU A 209     -22.005  13.522  15.883  1.00 88.87           C  
ATOM   3285  HG  LEU A 209     -22.833  14.184  15.629  1.00 88.87           H  
ATOM   3286  CD1 LEU A 209     -22.569  12.295  16.590  1.00 88.87           C  
ATOM   3287 HD11 LEU A 209     -23.106  12.597  17.489  1.00 88.87           H  
ATOM   3288 HD12 LEU A 209     -21.772  11.600  16.856  1.00 88.87           H  
ATOM   3289 HD13 LEU A 209     -23.278  11.787  15.937  1.00 88.87           H  
ATOM   3290  CD2 LEU A 209     -21.067  14.242  16.856  1.00 88.87           C  
ATOM   3291 HD21 LEU A 209     -20.252  13.572  17.130  1.00 88.87           H  
ATOM   3292 HD22 LEU A 209     -20.690  15.155  16.395  1.00 88.87           H  
ATOM   3293 HD23 LEU A 209     -21.636  14.520  17.743  1.00 88.87           H  
ATOM   3294  N   GLY A 210     -20.119  14.067  11.328  1.00 83.84           N  
ATOM   3295  H   GLY A 210     -20.916  14.673  11.198  1.00 83.84           H  
ATOM   3296  CA  GLY A 210     -19.388  13.587  10.149  1.00 83.84           C  
ATOM   3297  HA2 GLY A 210     -19.740  14.146   9.282  1.00 83.84           H  
ATOM   3298  HA3 GLY A 210     -19.608  12.532   9.987  1.00 83.84           H  
ATOM   3299  C   GLY A 210     -17.864  13.766  10.234  1.00 83.84           C  
ATOM   3300  O   GLY A 210     -17.096  12.937   9.747  1.00 83.84           O  
ATOM   3301  N   SER A 211     -17.388  14.805  10.931  1.00 83.66           N  
ATOM   3302  H   SER A 211     -18.046  15.432  11.370  1.00 83.66           H  
ATOM   3303  CA  SER A 211     -15.955  15.026  11.177  1.00 83.66           C  
ATOM   3304  HA  SER A 211     -15.439  14.999  10.217  1.00 83.66           H  
ATOM   3305  C   SER A 211     -15.321  13.950  12.072  1.00 83.66           C  
ATOM   3306  CB  SER A 211     -15.744  16.418  11.781  1.00 83.66           C  
ATOM   3307  HB2 SER A 211     -16.145  17.170  11.102  1.00 83.66           H  
ATOM   3308  HB3 SER A 211     -14.679  16.604  11.922  1.00 83.66           H  
ATOM   3309  O   SER A 211     -14.116  13.687  11.948  1.00 83.66           O  
ATOM   3310  OG  SER A 211     -16.408  16.504  13.024  1.00 83.66           O  
ATOM   3311  HG  SER A 211     -16.572  17.430  13.220  1.00 83.66           H  
ATOM   3312  N   LYS A 212     -16.128  13.288  12.912  1.00 89.12           N  
ATOM   3313  H   LYS A 212     -17.108  13.536  12.908  1.00 89.12           H  
ATOM   3314  CA  LYS A 212     -15.723  12.207  13.818  1.00 89.12           C  
ATOM   3315  HA  LYS A 212     -14.720  12.417  14.190  1.00 89.12           H  
ATOM   3316  C   LYS A 212     -15.665  10.839  13.137  1.00 89.12           C  
ATOM   3317  CB  LYS A 212     -16.652  12.138  15.038  1.00 89.12           C  
ATOM   3318  HB2 LYS A 212     -17.640  11.795  14.733  1.00 89.12           H  
ATOM   3319  HB3 LYS A 212     -16.235  11.395  15.718  1.00 89.12           H  
ATOM   3320  O   LYS A 212     -15.059   9.925  13.686  1.00 89.12           O  
ATOM   3321  CG  LYS A 212     -16.802  13.461  15.800  1.00 89.12           C  
ATOM   3322  HG2 LYS A 212     -17.489  14.114  15.262  1.00 89.12           H  
ATOM   3323  HG3 LYS A 212     -15.835  13.957  15.885  1.00 89.12           H  
ATOM   3324  CD  LYS A 212     -17.348  13.172  17.204  1.00 89.12           C  
ATOM   3325  HD2 LYS A 212     -18.271  12.599  17.116  1.00 89.12           H  
ATOM   3326  HD3 LYS A 212     -16.620  12.569  17.746  1.00 89.12           H  
ATOM   3327  CE  LYS A 212     -17.596  14.472  17.976  1.00 89.12           C  
ATOM   3328  HE2 LYS A 212     -16.649  15.004  18.070  1.00 89.12           H  
ATOM   3329  HE3 LYS A 212     -18.277  15.096  17.397  1.00 89.12           H  
ATOM   3330  NZ  LYS A 212     -18.171  14.201  19.318  1.00 89.12           N  
ATOM   3331  HZ1 LYS A 212     -19.059  13.727  19.235  1.00 89.12           H  
ATOM   3332  HZ2 LYS A 212     -18.321  15.060  19.826  1.00 89.12           H  
ATOM   3333  HZ3 LYS A 212     -17.551  13.614  19.858  1.00 89.12           H  
ATOM   3334  N   ILE A 213     -16.222  10.680  11.937  1.00 86.80           N  
ATOM   3335  H   ILE A 213     -16.717  11.454  11.517  1.00 86.80           H  
ATOM   3336  CA  ILE A 213     -16.078   9.434  11.177  1.00 86.80           C  
ATOM   3337  HA  ILE A 213     -16.344   8.615  11.846  1.00 86.80           H  
ATOM   3338  C   ILE A 213     -14.600   9.289  10.748  1.00 86.80           C  
ATOM   3339  CB  ILE A 213     -17.063   9.374   9.987  1.00 86.80           C  
ATOM   3340  HB  ILE A 213     -16.793  10.161   9.283  1.00 86.80           H  
ATOM   3341  O   ILE A 213     -13.982  10.272  10.303  1.00 86.80           O  
ATOM   3342  CG1 ILE A 213     -18.517   9.611  10.460  1.00 86.80           C  
ATOM   3343 HG12 ILE A 213     -18.579  10.560  10.991  1.00 86.80           H  
ATOM   3344 HG13 ILE A 213     -18.809   8.817  11.148  1.00 86.80           H  
ATOM   3345  CG2 ILE A 213     -16.962   8.013   9.272  1.00 86.80           C  
ATOM   3346 HG21 ILE A 213     -17.632   7.980   8.413  1.00 86.80           H  
ATOM   3347 HG22 ILE A 213     -17.224   7.204   9.953  1.00 86.80           H  
ATOM   3348 HG23 ILE A 213     -15.953   7.855   8.891  1.00 86.80           H  
ATOM   3349  CD1 ILE A 213     -19.539   9.679   9.319  1.00 86.80           C  
ATOM   3350 HD11 ILE A 213     -20.470  10.115   9.682  1.00 86.80           H  
ATOM   3351 HD12 ILE A 213     -19.167  10.316   8.518  1.00 86.80           H  
ATOM   3352 HD13 ILE A 213     -19.747   8.679   8.939  1.00 86.80           H  
ATOM   3353  N   PRO A 214     -13.975   8.109  10.911  1.00 86.21           N  
ATOM   3354  CA  PRO A 214     -12.666   7.834  10.329  1.00 86.21           C  
ATOM   3355  HA  PRO A 214     -11.928   8.492  10.786  1.00 86.21           H  
ATOM   3356  C   PRO A 214     -12.695   8.032   8.815  1.00 86.21           C  
ATOM   3357  CB  PRO A 214     -12.333   6.384  10.676  1.00 86.21           C  
ATOM   3358  HB2 PRO A 214     -11.276   6.263  10.915  1.00 86.21           H  
ATOM   3359  HB3 PRO A 214     -12.617   5.718   9.861  1.00 86.21           H  
ATOM   3360  O   PRO A 214     -13.562   7.489   8.135  1.00 86.21           O  
ATOM   3361  CG  PRO A 214     -13.213   6.085  11.880  1.00 86.21           C  
ATOM   3362  HG2 PRO A 214     -12.686   6.341  12.799  1.00 86.21           H  
ATOM   3363  HG3 PRO A 214     -13.509   5.036  11.861  1.00 86.21           H  
ATOM   3364  CD  PRO A 214     -14.430   6.987  11.716  1.00 86.21           C  
ATOM   3365  HD2 PRO A 214     -14.780   7.309  12.696  1.00 86.21           H  
ATOM   3366  HD3 PRO A 214     -15.226   6.457  11.191  1.00 86.21           H  
ATOM   3367  N   ASP A 215     -11.734   8.788   8.275  1.00 81.16           N  
ATOM   3368  H   ASP A 215     -11.058   9.224   8.886  1.00 81.16           H  
ATOM   3369  CA  ASP A 215     -11.798   9.213   6.871  1.00 81.16           C  
ATOM   3370  HA  ASP A 215     -12.700   9.808   6.734  1.00 81.16           H  
ATOM   3371  C   ASP A 215     -11.884   8.021   5.907  1.00 81.16           C  
ATOM   3372  CB  ASP A 215     -10.583  10.068   6.485  1.00 81.16           C  
ATOM   3373  HB2 ASP A 215     -10.662  10.318   5.427  1.00 81.16           H  
ATOM   3374  HB3 ASP A 215      -9.686   9.460   6.606  1.00 81.16           H  
ATOM   3375  O   ASP A 215     -12.595   8.108   4.920  1.00 81.16           O  
ATOM   3376  CG  ASP A 215     -10.397  11.383   7.255  1.00 81.16           C  
ATOM   3377  OD1 ASP A 215     -11.381  12.044   7.678  1.00 81.16           O  
ATOM   3378  OD2 ASP A 215      -9.198  11.723   7.416  1.00 81.16           O  
ATOM   3379  N   ILE A 216     -11.221   6.900   6.206  1.00 79.64           N  
ATOM   3380  H   ILE A 216     -10.715   6.860   7.080  1.00 79.64           H  
ATOM   3381  CA  ILE A 216     -11.217   5.705   5.348  1.00 79.64           C  
ATOM   3382  HA  ILE A 216     -10.854   6.004   4.364  1.00 79.64           H  
ATOM   3383  C   ILE A 216     -12.615   5.108   5.136  1.00 79.64           C  
ATOM   3384  CB  ILE A 216     -10.232   4.677   5.934  1.00 79.64           C  
ATOM   3385  HB  ILE A 216      -9.335   5.228   6.214  1.00 79.64           H  
ATOM   3386  O   ILE A 216     -12.892   4.590   4.064  1.00 79.64           O  
ATOM   3387  CG1 ILE A 216      -9.807   3.627   4.892  1.00 79.64           C  
ATOM   3388 HG12 ILE A 216      -9.568   4.136   3.958  1.00 79.64           H  
ATOM   3389 HG13 ILE A 216     -10.626   2.932   4.705  1.00 79.64           H  
ATOM   3390  CG2 ILE A 216     -10.789   4.018   7.204  1.00 79.64           C  
ATOM   3391 HG21 ILE A 216     -11.541   3.270   6.950  1.00 79.64           H  
ATOM   3392 HG22 ILE A 216      -9.965   3.533   7.727  1.00 79.64           H  
ATOM   3393 HG23 ILE A 216     -11.225   4.760   7.873  1.00 79.64           H  
ATOM   3394  CD1 ILE A 216      -8.562   2.850   5.336  1.00 79.64           C  
ATOM   3395 HD11 ILE A 216      -8.802   2.191   6.170  1.00 79.64           H  
ATOM   3396 HD12 ILE A 216      -7.778   3.543   5.642  1.00 79.64           H  
ATOM   3397 HD13 ILE A 216      -8.182   2.257   4.504  1.00 79.64           H  
ATOM   3398  N   LEU A 217     -13.514   5.252   6.117  1.00 81.23           N  
ATOM   3399  H   LEU A 217     -13.259   5.791   6.933  1.00 81.23           H  
ATOM   3400  CA  LEU A 217     -14.894   4.779   6.016  1.00 81.23           C  
ATOM   3401  HA  LEU A 217     -14.903   3.809   5.520  1.00 81.23           H  
ATOM   3402  C   LEU A 217     -15.758   5.721   5.172  1.00 81.23           C  
ATOM   3403  CB  LEU A 217     -15.500   4.634   7.421  1.00 81.23           C  
ATOM   3404  HB2 LEU A 217     -16.532   4.299   7.320  1.00 81.23           H  
ATOM   3405  HB3 LEU A 217     -15.517   5.619   7.888  1.00 81.23           H  
ATOM   3406  O   LEU A 217     -16.820   5.320   4.708  1.00 81.23           O  
ATOM   3407  CG  LEU A 217     -14.766   3.658   8.352  1.00 81.23           C  
ATOM   3408  HG  LEU A 217     -13.737   3.993   8.488  1.00 81.23           H  
ATOM   3409  CD1 LEU A 217     -15.452   3.683   9.711  1.00 81.23           C  
ATOM   3410 HD11 LEU A 217     -15.640   4.709  10.027  1.00 81.23           H  
ATOM   3411 HD12 LEU A 217     -16.400   3.146   9.674  1.00 81.23           H  
ATOM   3412 HD13 LEU A 217     -14.790   3.215  10.439  1.00 81.23           H  
ATOM   3413  CD2 LEU A 217     -14.756   2.219   7.833  1.00 81.23           C  
ATOM   3414 HD21 LEU A 217     -14.311   1.560   8.579  1.00 81.23           H  
ATOM   3415 HD22 LEU A 217     -14.170   2.150   6.917  1.00 81.23           H  
ATOM   3416 HD23 LEU A 217     -15.772   1.885   7.626  1.00 81.23           H  
ATOM   3417  N   LEU A 218     -15.333   6.967   4.946  1.00 79.72           N  
ATOM   3418  H   LEU A 218     -14.418   7.237   5.279  1.00 79.72           H  
ATOM   3419  CA  LEU A 218     -16.084   7.918   4.124  1.00 79.72           C  
ATOM   3420  HA  LEU A 218     -17.136   7.862   4.406  1.00 79.72           H  
ATOM   3421  C   LEU A 218     -16.030   7.581   2.628  1.00 79.72           C  
ATOM   3422  CB  LEU A 218     -15.594   9.356   4.374  1.00 79.72           C  
ATOM   3423  HB2 LEU A 218     -14.536   9.418   4.118  1.00 79.72           H  
ATOM   3424  HB3 LEU A 218     -16.120  10.024   3.693  1.00 79.72           H  
ATOM   3425  O   LEU A 218     -16.824   8.140   1.870  1.00 79.72           O  
ATOM   3426  CG  LEU A 218     -15.808   9.870   5.807  1.00 79.72           C  
ATOM   3427  HG  LEU A 218     -15.346   9.190   6.523  1.00 79.72           H  
ATOM   3428  CD1 LEU A 218     -15.160  11.248   5.970  1.00 79.72           C  
ATOM   3429 HD11 LEU A 218     -15.249  11.561   7.010  1.00 79.72           H  
ATOM   3430 HD12 LEU A 218     -15.667  11.965   5.324  1.00 79.72           H  
ATOM   3431 HD13 LEU A 218     -14.107  11.194   5.693  1.00 79.72           H  
ATOM   3432  CD2 LEU A 218     -17.296  10.012   6.128  1.00 79.72           C  
ATOM   3433 HD21 LEU A 218     -17.421  10.524   7.082  1.00 79.72           H  
ATOM   3434 HD22 LEU A 218     -17.799  10.600   5.360  1.00 79.72           H  
ATOM   3435 HD23 LEU A 218     -17.765   9.031   6.195  1.00 79.72           H  
ATOM   3436  N   TYR A 219     -15.147   6.672   2.207  1.00 78.16           N  
ATOM   3437  H   TYR A 219     -14.585   6.187   2.891  1.00 78.16           H  
ATOM   3438  CA  TYR A 219     -14.867   6.383   0.803  1.00 78.16           C  
ATOM   3439  HA  TYR A 219     -15.572   6.929   0.176  1.00 78.16           H  
ATOM   3440  C   TYR A 219     -15.036   4.892   0.490  1.00 78.16           C  
ATOM   3441  CB  TYR A 219     -13.462   6.893   0.463  1.00 78.16           C  
ATOM   3442  HB2 TYR A 219     -13.269   6.758  -0.602  1.00 78.16           H  
ATOM   3443  HB3 TYR A 219     -12.736   6.274   0.990  1.00 78.16           H  
ATOM   3444  O   TYR A 219     -14.558   4.026   1.220  1.00 78.16           O  
ATOM   3445  CG  TYR A 219     -13.223   8.350   0.828  1.00 78.16           C  
ATOM   3446  CD1 TYR A 219     -13.684   9.398   0.011  1.00 78.16           C  
ATOM   3447  HD1 TYR A 219     -14.251   9.174  -0.881  1.00 78.16           H  
ATOM   3448  CD2 TYR A 219     -12.493   8.653   1.989  1.00 78.16           C  
ATOM   3449  HD2 TYR A 219     -12.119   7.842   2.597  1.00 78.16           H  
ATOM   3450  CE1 TYR A 219     -13.406  10.739   0.344  1.00 78.16           C  
ATOM   3451  HE1 TYR A 219     -13.748  11.544  -0.289  1.00 78.16           H  
ATOM   3452  CE2 TYR A 219     -12.223   9.987   2.339  1.00 78.16           C  
ATOM   3453  HE2 TYR A 219     -11.661  10.195   3.238  1.00 78.16           H  
ATOM   3454  OH  TYR A 219     -12.396  12.323   1.841  1.00 78.16           O  
ATOM   3455  HH  TYR A 219     -11.899  12.365   2.661  1.00 78.16           H  
ATOM   3456  CZ  TYR A 219     -12.676  11.035   1.513  1.00 78.16           C  
ATOM   3457  N   ASP A 220     -15.701   4.591  -0.623  1.00 74.13           N  
ATOM   3458  H   ASP A 220     -15.977   5.344  -1.238  1.00 74.13           H  
ATOM   3459  CA  ASP A 220     -15.907   3.223  -1.125  1.00 74.13           C  
ATOM   3460  HA  ASP A 220     -15.814   2.519  -0.297  1.00 74.13           H  
ATOM   3461  C   ASP A 220     -14.854   2.812  -2.169  1.00 74.13           C  
ATOM   3462  CB  ASP A 220     -17.339   3.100  -1.671  1.00 74.13           C  
ATOM   3463  HB2 ASP A 220     -18.035   3.348  -0.870  1.00 74.13           H  
ATOM   3464  HB3 ASP A 220     -17.514   2.059  -1.944  1.00 74.13           H  
ATOM   3465  O   ASP A 220     -14.729   1.640  -2.536  1.00 74.13           O  
ATOM   3466  CG  ASP A 220     -17.662   3.980  -2.891  1.00 74.13           C  
ATOM   3467  OD1 ASP A 220     -16.753   4.617  -3.476  1.00 74.13           O  
ATOM   3468  OD2 ASP A 220     -18.849   4.014  -3.274  1.00 74.13           O  
ATOM   3469  N   THR A 221     -14.087   3.793  -2.649  1.00 77.78           N  
ATOM   3470  H   THR A 221     -14.314   4.734  -2.359  1.00 77.78           H  
ATOM   3471  CA  THR A 221     -13.078   3.628  -3.686  1.00 77.78           C  
ATOM   3472  HA  THR A 221     -12.894   2.563  -3.830  1.00 77.78           H  
ATOM   3473  C   THR A 221     -11.784   4.299  -3.250  1.00 77.78           C  
ATOM   3474  CB  THR A 221     -13.576   4.201  -5.019  1.00 77.78           C  
ATOM   3475  HB  THR A 221     -13.677   5.283  -4.934  1.00 77.78           H  
ATOM   3476  O   THR A 221     -11.757   5.492  -2.952  1.00 77.78           O  
ATOM   3477  CG2 THR A 221     -12.632   3.872  -6.178  1.00 77.78           C  
ATOM   3478 HG21 THR A 221     -13.062   4.262  -7.100  1.00 77.78           H  
ATOM   3479 HG22 THR A 221     -12.507   2.793  -6.264  1.00 77.78           H  
ATOM   3480 HG23 THR A 221     -11.661   4.341  -6.020  1.00 77.78           H  
ATOM   3481  OG1 THR A 221     -14.836   3.656  -5.341  1.00 77.78           O  
ATOM   3482  HG1 THR A 221     -15.438   3.958  -4.657  1.00 77.78           H  
ATOM   3483  N   CYS A 222     -10.683   3.556  -3.246  1.00 80.94           N  
ATOM   3484  H   CYS A 222     -10.762   2.578  -3.486  1.00 80.94           H  
ATOM   3485  CA  CYS A 222      -9.357   4.102  -2.987  1.00 80.94           C  
ATOM   3486  HA  CYS A 222      -9.435   5.142  -2.668  1.00 80.94           H  
ATOM   3487  C   CYS A 222      -8.509   4.073  -4.253  1.00 80.94           C  
ATOM   3488  CB  CYS A 222      -8.686   3.338  -1.853  1.00 80.94           C  
ATOM   3489  HB2 CYS A 222      -8.681   2.269  -2.067  1.00 80.94           H  
ATOM   3490  HB3 CYS A 222      -7.662   3.700  -1.768  1.00 80.94           H  
ATOM   3491  O   CYS A 222      -8.353   3.030  -4.882  1.00 80.94           O  
ATOM   3492  SG  CYS A 222      -9.553   3.664  -0.297  1.00 80.94           S  
ATOM   3493  HG  CYS A 222     -10.656   2.959  -0.566  1.00 80.94           H  
ATOM   3494  N   VAL A 223      -7.924   5.209  -4.611  1.00 82.84           N  
ATOM   3495  H   VAL A 223      -8.091   6.030  -4.048  1.00 82.84           H  
ATOM   3496  CA  VAL A 223      -7.014   5.339  -5.749  1.00 82.84           C  
ATOM   3497  HA  VAL A 223      -7.082   4.449  -6.374  1.00 82.84           H  
ATOM   3498  C   VAL A 223      -5.590   5.467  -5.230  1.00 82.84           C  
ATOM   3499  CB  VAL A 223      -7.394   6.549  -6.618  1.00 82.84           C  
ATOM   3500  HB  VAL A 223      -7.407   7.440  -5.992  1.00 82.84           H  
ATOM   3501  O   VAL A 223      -5.291   6.422  -4.522  1.00 82.84           O  
ATOM   3502  CG1 VAL A 223      -6.380   6.752  -7.752  1.00 82.84           C  
ATOM   3503 HG11 VAL A 223      -6.717   7.551  -8.413  1.00 82.84           H  
ATOM   3504 HG12 VAL A 223      -5.409   7.036  -7.346  1.00 82.84           H  
ATOM   3505 HG13 VAL A 223      -6.279   5.824  -8.314  1.00 82.84           H  
ATOM   3506  CG2 VAL A 223      -8.778   6.395  -7.260  1.00 82.84           C  
ATOM   3507 HG21 VAL A 223      -9.130   7.374  -7.585  1.00 82.84           H  
ATOM   3508 HG22 VAL A 223      -9.493   5.987  -6.546  1.00 82.84           H  
ATOM   3509 HG23 VAL A 223      -8.729   5.741  -8.131  1.00 82.84           H  
ATOM   3510  N   LEU A 224      -4.701   4.559  -5.622  1.00 83.08           N  
ATOM   3511  H   LEU A 224      -5.024   3.810  -6.217  1.00 83.08           H  
ATOM   3512  CA  LEU A 224      -3.260   4.699  -5.435  1.00 83.08           C  
ATOM   3513  HA  LEU A 224      -3.079   5.421  -4.639  1.00 83.08           H  
ATOM   3514  C   LEU A 224      -2.636   5.243  -6.725  1.00 83.08           C  
ATOM   3515  CB  LEU A 224      -2.668   3.350  -4.997  1.00 83.08           C  
ATOM   3516  HB2 LEU A 224      -2.740   2.647  -5.827  1.00 83.08           H  
ATOM   3517  HB3 LEU A 224      -3.257   2.949  -4.172  1.00 83.08           H  
ATOM   3518  O   LEU A 224      -2.408   4.506  -7.687  1.00 83.08           O  
ATOM   3519  CG  LEU A 224      -1.199   3.467  -4.552  1.00 83.08           C  
ATOM   3520  HG  LEU A 224      -0.608   3.939  -5.337  1.00 83.08           H  
ATOM   3521  CD1 LEU A 224      -1.051   4.279  -3.263  1.00 83.08           C  
ATOM   3522 HD11 LEU A 224      -1.188   5.339  -3.478  1.00 83.08           H  
ATOM   3523 HD12 LEU A 224      -0.051   4.134  -2.855  1.00 83.08           H  
ATOM   3524 HD13 LEU A 224      -1.786   3.952  -2.528  1.00 83.08           H  
ATOM   3525  CD2 LEU A 224      -0.635   2.070  -4.313  1.00 83.08           C  
ATOM   3526 HD21 LEU A 224      -0.680   1.507  -5.246  1.00 83.08           H  
ATOM   3527 HD22 LEU A 224      -1.219   1.556  -3.549  1.00 83.08           H  
ATOM   3528 HD23 LEU A 224       0.408   2.134  -4.004  1.00 83.08           H  
ATOM   3529  N   GLU A 225      -2.384   6.547  -6.760  1.00 80.48           N  
ATOM   3530  H   GLU A 225      -2.515   7.075  -5.909  1.00 80.48           H  
ATOM   3531  CA  GLU A 225      -1.687   7.205  -7.861  1.00 80.48           C  
ATOM   3532  HA  GLU A 225      -2.056   6.775  -8.793  1.00 80.48           H  
ATOM   3533  C   GLU A 225      -0.182   6.946  -7.789  1.00 80.48           C  
ATOM   3534  CB  GLU A 225      -1.989   8.709  -7.879  1.00 80.48           C  
ATOM   3535  HB2 GLU A 225      -1.414   9.189  -7.087  1.00 80.48           H  
ATOM   3536  HB3 GLU A 225      -3.051   8.851  -7.684  1.00 80.48           H  
ATOM   3537  O   GLU A 225       0.398   6.832  -6.713  1.00 80.48           O  
ATOM   3538  CG  GLU A 225      -1.660   9.330  -9.254  1.00 80.48           C  
ATOM   3539  HG2 GLU A 225      -2.401   8.974  -9.970  1.00 80.48           H  
ATOM   3540  HG3 GLU A 225      -0.689   8.982  -9.606  1.00 80.48           H  
ATOM   3541  CD  GLU A 225      -1.616  10.862  -9.276  1.00 80.48           C  
ATOM   3542  OE1 GLU A 225      -1.800  11.413 -10.387  1.00 80.48           O  
ATOM   3543  OE2 GLU A 225      -1.348  11.462  -8.214  1.00 80.48           O  
ATOM   3544  N   GLU A 226       0.457   6.852  -8.956  1.00 76.93           N  
ATOM   3545  H   GLU A 226      -0.111   6.881  -9.790  1.00 76.93           H  
ATOM   3546  CA  GLU A 226       1.863   6.483  -9.103  1.00 76.93           C  
ATOM   3547  HA  GLU A 226       2.022   6.260 -10.158  1.00 76.93           H  
ATOM   3548  C   GLU A 226       2.197   5.183  -8.363  1.00 76.93           C  
ATOM   3549  CB  GLU A 226       2.793   7.642  -8.726  1.00 76.93           C  
ATOM   3550  HB2 GLU A 226       3.817   7.330  -8.933  1.00 76.93           H  
ATOM   3551  HB3 GLU A 226       2.690   7.834  -7.658  1.00 76.93           H  
ATOM   3552  O   GLU A 226       3.250   5.047  -7.737  1.00 76.93           O  
ATOM   3553  CG  GLU A 226       2.523   8.955  -9.469  1.00 76.93           C  
ATOM   3554  HG2 GLU A 226       2.412   8.737 -10.531  1.00 76.93           H  
ATOM   3555  HG3 GLU A 226       1.595   9.396  -9.106  1.00 76.93           H  
ATOM   3556  CD  GLU A 226       3.671   9.954  -9.269  1.00 76.93           C  
ATOM   3557  OE1 GLU A 226       3.921  10.754 -10.197  1.00 76.93           O  
ATOM   3558  OE2 GLU A 226       4.436   9.849  -8.277  1.00 76.93           O  
ATOM   3559  N   ALA A 227       1.288   4.211  -8.463  1.00 75.08           N  
ATOM   3560  H   ALA A 227       0.435   4.432  -8.958  1.00 75.08           H  
ATOM   3561  CA  ALA A 227       1.368   2.904  -7.829  1.00 75.08           C  
ATOM   3562  HA  ALA A 227       1.124   2.998  -6.771  1.00 75.08           H  
ATOM   3563  C   ALA A 227       2.756   2.256  -7.938  1.00 75.08           C  
ATOM   3564  CB  ALA A 227       0.321   2.023  -8.505  1.00 75.08           C  
ATOM   3565  HB1 ALA A 227       0.534   0.981  -8.268  1.00 75.08           H  
ATOM   3566  HB2 ALA A 227      -0.676   2.303  -8.163  1.00 75.08           H  
ATOM   3567  HB3 ALA A 227       0.372   2.132  -9.589  1.00 75.08           H  
ATOM   3568  O   ALA A 227       3.237   1.681  -6.970  1.00 75.08           O  
ATOM   3569  N   GLY A 228       3.454   2.408  -9.069  1.00 70.30           N  
ATOM   3570  H   GLY A 228       3.033   2.924  -9.827  1.00 70.30           H  
ATOM   3571  CA  GLY A 228       4.766   1.775  -9.276  1.00 70.30           C  
ATOM   3572  HA2 GLY A 228       4.726   0.764  -8.872  1.00 70.30           H  
ATOM   3573  HA3 GLY A 228       5.023   1.699 -10.333  1.00 70.30           H  
ATOM   3574  C   GLY A 228       5.933   2.488  -8.622  1.00 70.30           C  
ATOM   3575  O   GLY A 228       7.064   2.028  -8.734  1.00 70.30           O  
ATOM   3576  N   ARG A 229       5.688   3.616  -7.957  1.00 72.74           N  
ATOM   3577  H   ARG A 229       4.741   3.967  -7.958  1.00 72.74           H  
ATOM   3578  CA  ARG A 229       6.638   4.224  -7.021  1.00 72.74           C  
ATOM   3579  HA  ARG A 229       7.651   3.891  -7.250  1.00 72.74           H  
ATOM   3580  C   ARG A 229       6.381   3.784  -5.583  1.00 72.74           C  
ATOM   3581  CB  ARG A 229       6.580   5.749  -7.145  1.00 72.74           C  
ATOM   3582  HB2 ARG A 229       5.558   6.093  -6.987  1.00 72.74           H  
ATOM   3583  HB3 ARG A 229       7.211   6.185  -6.370  1.00 72.74           H  
ATOM   3584  O   ARG A 229       7.229   4.011  -4.725  1.00 72.74           O  
ATOM   3585  CG  ARG A 229       7.083   6.225  -8.511  1.00 72.74           C  
ATOM   3586  HG2 ARG A 229       6.423   5.861  -9.299  1.00 72.74           H  
ATOM   3587  HG3 ARG A 229       8.091   5.844  -8.676  1.00 72.74           H  
ATOM   3588  CD  ARG A 229       7.104   7.753  -8.535  1.00 72.74           C  
ATOM   3589  HD2 ARG A 229       7.654   8.120  -7.669  1.00 72.74           H  
ATOM   3590  HD3 ARG A 229       6.074   8.100  -8.460  1.00 72.74           H  
ATOM   3591  NE  ARG A 229       7.740   8.271  -9.760  1.00 72.74           N  
ATOM   3592  HE  ARG A 229       8.461   7.702 -10.180  1.00 72.74           H  
ATOM   3593  NH1 ARG A 229       6.662  10.300  -9.805  1.00 72.74           N  
ATOM   3594 HH11 ARG A 229       6.038  10.018  -9.063  1.00 72.74           H  
ATOM   3595 HH12 ARG A 229       6.258  11.049 -10.350  1.00 72.74           H  
ATOM   3596  NH2 ARG A 229       8.143   9.815 -11.384  1.00 72.74           N  
ATOM   3597 HH21 ARG A 229       8.850   9.227 -11.803  1.00 72.74           H  
ATOM   3598 HH22 ARG A 229       7.992  10.745 -11.747  1.00 72.74           H  
ATOM   3599  CZ  ARG A 229       7.513   9.455 -10.302  1.00 72.74           C  
ATOM   3600  N   THR A 230       5.238   3.161  -5.309  1.00 71.88           N  
ATOM   3601  H   THR A 230       4.633   2.889  -6.071  1.00 71.88           H  
ATOM   3602  CA  THR A 230       4.889   2.685  -3.971  1.00 71.88           C  
ATOM   3603  HA  THR A 230       5.220   3.427  -3.245  1.00 71.88           H  
ATOM   3604  C   THR A 230       5.582   1.348  -3.714  1.00 71.88           C  
ATOM   3605  CB  THR A 230       3.372   2.558  -3.809  1.00 71.88           C  
ATOM   3606  HB  THR A 230       2.975   1.808  -4.493  1.00 71.88           H  
ATOM   3607  O   THR A 230       5.471   0.446  -4.541  1.00 71.88           O  
ATOM   3608  CG2 THR A 230       2.984   2.176  -2.381  1.00 71.88           C  
ATOM   3609 HG21 THR A 230       3.509   2.804  -1.661  1.00 71.88           H  
ATOM   3610 HG22 THR A 230       1.907   2.287  -2.248  1.00 71.88           H  
ATOM   3611 HG23 THR A 230       3.232   1.129  -2.207  1.00 71.88           H  
ATOM   3612  OG1 THR A 230       2.792   3.810  -4.097  1.00 71.88           O  
ATOM   3613  HG1 THR A 230       2.755   3.909  -5.051  1.00 71.88           H  
ATOM   3614  N   PRO A 231       6.321   1.184  -2.602  1.00 72.96           N  
ATOM   3615  CA  PRO A 231       6.844  -0.120  -2.219  1.00 72.96           C  
ATOM   3616  HA  PRO A 231       7.505  -0.486  -3.005  1.00 72.96           H  
ATOM   3617  C   PRO A 231       5.729  -1.140  -2.005  1.00 72.96           C  
ATOM   3618  CB  PRO A 231       7.645   0.109  -0.937  1.00 72.96           C  
ATOM   3619  HB2 PRO A 231       7.021  -0.094  -0.066  1.00 72.96           H  
ATOM   3620  HB3 PRO A 231       8.545  -0.505  -0.920  1.00 72.96           H  
ATOM   3621  O   PRO A 231       4.683  -0.810  -1.451  1.00 72.96           O  
ATOM   3622  CG  PRO A 231       7.983   1.598  -0.969  1.00 72.96           C  
ATOM   3623  HG2 PRO A 231       8.877   1.759  -1.571  1.00 72.96           H  
ATOM   3624  HG3 PRO A 231       8.116   2.005   0.034  1.00 72.96           H  
ATOM   3625  CD  PRO A 231       6.774   2.207  -1.672  1.00 72.96           C  
ATOM   3626  HD2 PRO A 231       5.987   2.415  -0.948  1.00 72.96           H  
ATOM   3627  HD3 PRO A 231       7.071   3.121  -2.187  1.00 72.96           H  
ATOM   3628  N   ASP A 232       5.978  -2.389  -2.383  1.00 68.92           N  
ATOM   3629  H   ASP A 232       6.748  -2.552  -3.016  1.00 68.92           H  
ATOM   3630  CA  ASP A 232       4.954  -3.431  -2.393  1.00 68.92           C  
ATOM   3631  HA  ASP A 232       4.238  -3.187  -3.178  1.00 68.92           H  
ATOM   3632  C   ASP A 232       4.238  -3.589  -1.047  1.00 68.92           C  
ATOM   3633  CB  ASP A 232       5.563  -4.755  -2.825  1.00 68.92           C  
ATOM   3634  HB2 ASP A 232       4.767  -5.496  -2.756  1.00 68.92           H  
ATOM   3635  HB3 ASP A 232       6.357  -5.034  -2.133  1.00 68.92           H  
ATOM   3636  O   ASP A 232       3.014  -3.531  -0.945  1.00 68.92           O  
ATOM   3637  CG  ASP A 232       6.116  -4.749  -4.254  1.00 68.92           C  
ATOM   3638  OD1 ASP A 232       6.162  -3.677  -4.891  1.00 68.92           O  
ATOM   3639  OD2 ASP A 232       6.573  -5.844  -4.650  1.00 68.92           O  
ATOM   3640  N   TYR A 233       5.036  -3.698   0.015  1.00 76.38           N  
ATOM   3641  H   TYR A 233       6.032  -3.688  -0.150  1.00 76.38           H  
ATOM   3642  CA  TYR A 233       4.571  -3.833   1.393  1.00 76.38           C  
ATOM   3643  HA  TYR A 233       3.954  -4.727   1.474  1.00 76.38           H  
ATOM   3644  C   TYR A 233       3.715  -2.645   1.857  1.00 76.38           C  
ATOM   3645  CB  TYR A 233       5.802  -4.019   2.287  1.00 76.38           C  
ATOM   3646  HB2 TYR A 233       5.469  -4.212   3.306  1.00 76.38           H  
ATOM   3647  HB3 TYR A 233       6.349  -4.902   1.954  1.00 76.38           H  
ATOM   3648  O   TYR A 233       2.826  -2.820   2.688  1.00 76.38           O  
ATOM   3649  CG  TYR A 233       6.751  -2.838   2.311  1.00 76.38           C  
ATOM   3650  CD1 TYR A 233       7.906  -2.821   1.505  1.00 76.38           C  
ATOM   3651  HD1 TYR A 233       8.143  -3.665   0.875  1.00 76.38           H  
ATOM   3652  CD2 TYR A 233       6.478  -1.757   3.163  1.00 76.38           C  
ATOM   3653  HD2 TYR A 233       5.586  -1.772   3.772  1.00 76.38           H  
ATOM   3654  CE1 TYR A 233       8.771  -1.710   1.546  1.00 76.38           C  
ATOM   3655  HE1 TYR A 233       9.668  -1.688   0.944  1.00 76.38           H  
ATOM   3656  CE2 TYR A 233       7.345  -0.657   3.220  1.00 76.38           C  
ATOM   3657  HE2 TYR A 233       7.126   0.158   3.894  1.00 76.38           H  
ATOM   3658  OH  TYR A 233       9.277   0.482   2.380  1.00 76.38           O  
ATOM   3659  HH  TYR A 233       9.000   1.112   3.049  1.00 76.38           H  
ATOM   3660  CZ  TYR A 233       8.482  -0.618   2.390  1.00 76.38           C  
ATOM   3661  N   MET A 234       3.942  -1.447   1.305  1.00 78.44           N  
ATOM   3662  H   MET A 234       4.610  -1.382   0.550  1.00 78.44           H  
ATOM   3663  CA  MET A 234       3.110  -0.287   1.601  1.00 78.44           C  
ATOM   3664  HA  MET A 234       2.940  -0.241   2.677  1.00 78.44           H  
ATOM   3665  C   MET A 234       1.741  -0.429   0.951  1.00 78.44           C  
ATOM   3666  CB  MET A 234       3.759   1.034   1.155  1.00 78.44           C  
ATOM   3667  HB2 MET A 234       4.107   0.954   0.126  1.00 78.44           H  
ATOM   3668  HB3 MET A 234       3.000   1.817   1.170  1.00 78.44           H  
ATOM   3669  O   MET A 234       0.761  -0.112   1.606  1.00 78.44           O  
ATOM   3670  CG  MET A 234       4.921   1.505   2.029  1.00 78.44           C  
ATOM   3671  HG2 MET A 234       5.283   2.447   1.617  1.00 78.44           H  
ATOM   3672  HG3 MET A 234       5.729   0.778   1.951  1.00 78.44           H  
ATOM   3673  SD  MET A 234       4.511   1.775   3.777  1.00 78.44           S  
ATOM   3674  CE  MET A 234       5.919   2.782   4.302  1.00 78.44           C  
ATOM   3675  HE1 MET A 234       5.826   3.784   3.882  1.00 78.44           H  
ATOM   3676  HE2 MET A 234       5.935   2.848   5.389  1.00 78.44           H  
ATOM   3677  HE3 MET A 234       6.849   2.338   3.947  1.00 78.44           H  
ATOM   3678  N   ALA A 235       1.607  -0.908  -0.288  1.00 75.50           N  
ATOM   3679  H   ALA A 235       2.410  -1.243  -0.801  1.00 75.50           H  
ATOM   3680  CA  ALA A 235       0.257  -1.075  -0.834  1.00 75.50           C  
ATOM   3681  HA  ALA A 235      -0.320  -0.189  -0.572  1.00 75.50           H  
ATOM   3682  C   ALA A 235      -0.482  -2.273  -0.215  1.00 75.50           C  
ATOM   3683  CB  ALA A 235       0.257  -1.132  -2.351  1.00 75.50           C  
ATOM   3684  HB1 ALA A 235      -0.669  -0.684  -2.711  1.00 75.50           H  
ATOM   3685  HB2 ALA A 235       1.100  -0.580  -2.767  1.00 75.50           H  
ATOM   3686  HB3 ALA A 235       0.250  -2.179  -2.657  1.00 75.50           H  
ATOM   3687  O   ALA A 235      -1.695  -2.205  -0.051  1.00 75.50           O  
ATOM   3688  N   PHE A 236       0.225  -3.324   0.212  1.00 77.00           N  
ATOM   3689  H   PHE A 236       1.205  -3.387  -0.025  1.00 77.00           H  
ATOM   3690  CA  PHE A 236      -0.380  -4.385   1.025  1.00 77.00           C  
ATOM   3691  HA  PHE A 236      -1.209  -4.838   0.482  1.00 77.00           H  
ATOM   3692  C   PHE A 236      -0.931  -3.856   2.339  1.00 77.00           C  
ATOM   3693  CB  PHE A 236       0.654  -5.449   1.362  1.00 77.00           C  
ATOM   3694  HB2 PHE A 236       1.602  -4.977   1.621  1.00 77.00           H  
ATOM   3695  HB3 PHE A 236       0.325  -5.999   2.243  1.00 77.00           H  
ATOM   3696  O   PHE A 236      -2.088  -4.103   2.664  1.00 77.00           O  
ATOM   3697  CG  PHE A 236       0.857  -6.456   0.273  1.00 77.00           C  
ATOM   3698  CD1 PHE A 236      -0.176  -7.357  -0.026  1.00 77.00           C  
ATOM   3699  HD1 PHE A 236      -1.149  -7.263   0.433  1.00 77.00           H  
ATOM   3700  CD2 PHE A 236       2.107  -6.564  -0.353  1.00 77.00           C  
ATOM   3701  HD2 PHE A 236       2.897  -5.866  -0.122  1.00 77.00           H  
ATOM   3702  CE1 PHE A 236       0.095  -8.445  -0.860  1.00 77.00           C  
ATOM   3703  HE1 PHE A 236      -0.673  -9.176  -1.063  1.00 77.00           H  
ATOM   3704  CE2 PHE A 236       2.358  -7.619  -1.233  1.00 77.00           C  
ATOM   3705  HE2 PHE A 236       3.331  -7.715  -1.693  1.00 77.00           H  
ATOM   3706  CZ  PHE A 236       1.371  -8.590  -1.438  1.00 77.00           C  
ATOM   3707  HZ  PHE A 236       1.571  -9.447  -2.063  1.00 77.00           H  
ATOM   3708  N   LEU A 237      -0.126  -3.093   3.082  1.00 83.05           N  
ATOM   3709  H   LEU A 237       0.836  -2.959   2.803  1.00 83.05           H  
ATOM   3710  CA  LEU A 237      -0.600  -2.490   4.317  1.00 83.05           C  
ATOM   3711  HA  LEU A 237      -0.960  -3.297   4.956  1.00 83.05           H  
ATOM   3712  C   LEU A 237      -1.785  -1.553   4.057  1.00 83.05           C  
ATOM   3713  CB  LEU A 237       0.564  -1.775   5.014  1.00 83.05           C  
ATOM   3714  HB2 LEU A 237       0.928  -0.974   4.371  1.00 83.05           H  
ATOM   3715  HB3 LEU A 237       1.370  -2.492   5.165  1.00 83.05           H  
ATOM   3716  O   LEU A 237      -2.683  -1.488   4.887  1.00 83.05           O  
ATOM   3717  CG  LEU A 237       0.161  -1.182   6.376  1.00 83.05           C  
ATOM   3718  HG  LEU A 237      -0.621  -0.434   6.243  1.00 83.05           H  
ATOM   3719  CD1 LEU A 237      -0.335  -2.242   7.357  1.00 83.05           C  
ATOM   3720 HD11 LEU A 237       0.385  -3.056   7.435  1.00 83.05           H  
ATOM   3721 HD12 LEU A 237      -0.502  -1.795   8.337  1.00 83.05           H  
ATOM   3722 HD13 LEU A 237      -1.292  -2.637   7.013  1.00 83.05           H  
ATOM   3723  CD2 LEU A 237       1.360  -0.513   7.025  1.00 83.05           C  
ATOM   3724 HD21 LEU A 237       1.829   0.189   6.335  1.00 83.05           H  
ATOM   3725 HD22 LEU A 237       2.059  -1.290   7.334  1.00 83.05           H  
ATOM   3726 HD23 LEU A 237       1.034   0.008   7.925  1.00 83.05           H  
ATOM   3727  N   PHE A 238      -1.822  -0.883   2.901  1.00 81.20           N  
ATOM   3728  H   PHE A 238      -1.034  -0.969   2.275  1.00 81.20           H  
ATOM   3729  CA  PHE A 238      -2.935  -0.020   2.501  1.00 81.20           C  
ATOM   3730  HA  PHE A 238      -3.075   0.746   3.264  1.00 81.20           H  
ATOM   3731  C   PHE A 238      -4.226  -0.827   2.408  1.00 81.20           C  
ATOM   3732  CB  PHE A 238      -2.675   0.650   1.130  1.00 81.20           C  
ATOM   3733  HB2 PHE A 238      -2.696  -0.103   0.341  1.00 81.20           H  
ATOM   3734  HB3 PHE A 238      -1.702   1.130   1.032  1.00 81.20           H  
ATOM   3735  O   PHE A 238      -5.212  -0.529   3.080  1.00 81.20           O  
ATOM   3736  CG  PHE A 238      -3.731   1.661   0.809  1.00 81.20           C  
ATOM   3737  CD1 PHE A 238      -4.614   1.420  -0.246  1.00 81.20           C  
ATOM   3738  HD1 PHE A 238      -4.444   0.587  -0.913  1.00 81.20           H  
ATOM   3739  CD2 PHE A 238      -3.902   2.774   1.636  1.00 81.20           C  
ATOM   3740  HD2 PHE A 238      -3.171   2.976   2.405  1.00 81.20           H  
ATOM   3741  CE1 PHE A 238      -5.733   2.242  -0.414  1.00 81.20           C  
ATOM   3742  HE1 PHE A 238      -6.422   2.043  -1.221  1.00 81.20           H  
ATOM   3743  CE2 PHE A 238      -5.049   3.561   1.507  1.00 81.20           C  
ATOM   3744  HE2 PHE A 238      -5.232   4.348   2.224  1.00 81.20           H  
ATOM   3745  CZ  PHE A 238      -5.978   3.280   0.495  1.00 81.20           C  
ATOM   3746  HZ  PHE A 238      -6.889   3.856   0.425  1.00 81.20           H  
ATOM   3747  N   LEU A 239      -4.171  -1.874   1.586  1.00 78.65           N  
ATOM   3748  H   LEU A 239      -3.301  -2.042   1.101  1.00 78.65           H  
ATOM   3749  CA  LEU A 239      -5.257  -2.799   1.322  1.00 78.65           C  
ATOM   3750  HA  LEU A 239      -6.108  -2.257   0.910  1.00 78.65           H  
ATOM   3751  C   LEU A 239      -5.738  -3.444   2.620  1.00 78.65           C  
ATOM   3752  CB  LEU A 239      -4.729  -3.814   0.290  1.00 78.65           C  
ATOM   3753  HB2 LEU A 239      -4.358  -3.273  -0.581  1.00 78.65           H  
ATOM   3754  HB3 LEU A 239      -3.884  -4.348   0.726  1.00 78.65           H  
ATOM   3755  O   LEU A 239      -6.912  -3.344   2.965  1.00 78.65           O  
ATOM   3756  CG  LEU A 239      -5.756  -4.850  -0.182  1.00 78.65           C  
ATOM   3757  HG  LEU A 239      -6.177  -5.353   0.688  1.00 78.65           H  
ATOM   3758  CD1 LEU A 239      -6.867  -4.200  -1.007  1.00 78.65           C  
ATOM   3759 HD11 LEU A 239      -6.423  -3.612  -1.812  1.00 78.65           H  
ATOM   3760 HD12 LEU A 239      -7.492  -3.578  -0.367  1.00 78.65           H  
ATOM   3761 HD13 LEU A 239      -7.492  -4.962  -1.472  1.00 78.65           H  
ATOM   3762  CD2 LEU A 239      -5.075  -5.901  -1.054  1.00 78.65           C  
ATOM   3763 HD21 LEU A 239      -4.631  -5.435  -1.933  1.00 78.65           H  
ATOM   3764 HD22 LEU A 239      -4.296  -6.408  -0.483  1.00 78.65           H  
ATOM   3765 HD23 LEU A 239      -5.802  -6.647  -1.375  1.00 78.65           H  
ATOM   3766  N   PHE A 240      -4.832  -4.042   3.386  1.00 82.70           N  
ATOM   3767  H   PHE A 240      -3.875  -4.082   3.067  1.00 82.70           H  
ATOM   3768  CA  PHE A 240      -5.185  -4.738   4.616  1.00 82.70           C  
ATOM   3769  HA  PHE A 240      -6.025  -5.403   4.411  1.00 82.70           H  
ATOM   3770  C   PHE A 240      -5.665  -3.806   5.719  1.00 82.70           C  
ATOM   3771  CB  PHE A 240      -4.004  -5.580   5.087  1.00 82.70           C  
ATOM   3772  HB2 PHE A 240      -3.158  -4.916   5.267  1.00 82.70           H  
ATOM   3773  HB3 PHE A 240      -4.258  -6.045   6.039  1.00 82.70           H  
ATOM   3774  O   PHE A 240      -6.584  -4.182   6.437  1.00 82.70           O  
ATOM   3775  CG  PHE A 240      -3.591  -6.675   4.122  1.00 82.70           C  
ATOM   3776  CD1 PHE A 240      -4.539  -7.464   3.435  1.00 82.70           C  
ATOM   3777  HD1 PHE A 240      -5.599  -7.296   3.552  1.00 82.70           H  
ATOM   3778  CD2 PHE A 240      -2.225  -6.906   3.909  1.00 82.70           C  
ATOM   3779  HD2 PHE A 240      -1.493  -6.277   4.393  1.00 82.70           H  
ATOM   3780  CE1 PHE A 240      -4.117  -8.495   2.582  1.00 82.70           C  
ATOM   3781  HE1 PHE A 240      -4.838  -9.107   2.059  1.00 82.70           H  
ATOM   3782  CE2 PHE A 240      -1.803  -7.922   3.044  1.00 82.70           C  
ATOM   3783  HE2 PHE A 240      -0.745  -8.064   2.883  1.00 82.70           H  
ATOM   3784  CZ  PHE A 240      -2.749  -8.725   2.385  1.00 82.70           C  
ATOM   3785  HZ  PHE A 240      -2.436  -9.503   1.705  1.00 82.70           H  
ATOM   3786  N   TYR A 241      -5.130  -2.589   5.838  1.00 85.30           N  
ATOM   3787  H   TYR A 241      -4.359  -2.317   5.246  1.00 85.30           H  
ATOM   3788  CA  TYR A 241      -5.655  -1.622   6.800  1.00 85.30           C  
ATOM   3789  HA  TYR A 241      -5.740  -2.117   7.767  1.00 85.30           H  
ATOM   3790  C   TYR A 241      -7.050  -1.135   6.405  1.00 85.30           C  
ATOM   3791  CB  TYR A 241      -4.694  -0.447   6.961  1.00 85.30           C  
ATOM   3792  HB2 TYR A 241      -3.732  -0.821   7.311  1.00 85.30           H  
ATOM   3793  HB3 TYR A 241      -4.543   0.024   5.990  1.00 85.30           H  
ATOM   3794  O   TYR A 241      -7.920  -1.006   7.264  1.00 85.30           O  
ATOM   3795  CG  TYR A 241      -5.193   0.586   7.951  1.00 85.30           C  
ATOM   3796  CD1 TYR A 241      -5.471   1.888   7.516  1.00 85.30           C  
ATOM   3797  HD1 TYR A 241      -5.330   2.113   6.469  1.00 85.30           H  
ATOM   3798  CD2 TYR A 241      -5.409   0.244   9.296  1.00 85.30           C  
ATOM   3799  HD2 TYR A 241      -5.232  -0.764   9.640  1.00 85.30           H  
ATOM   3800  CE1 TYR A 241      -5.898   2.882   8.414  1.00 85.30           C  
ATOM   3801  HE1 TYR A 241      -6.063   3.898   8.088  1.00 85.30           H  
ATOM   3802  CE2 TYR A 241      -5.879   1.218  10.195  1.00 85.30           C  
ATOM   3803  HE2 TYR A 241      -6.056   0.962  11.229  1.00 85.30           H  
ATOM   3804  OH  TYR A 241      -6.467   3.487  10.662  1.00 85.30           O  
ATOM   3805  HH  TYR A 241      -6.324   4.377  10.333  1.00 85.30           H  
ATOM   3806  CZ  TYR A 241      -6.098   2.542   9.765  1.00 85.30           C  
ATOM   3807  N   TYR A 242      -7.294  -0.935   5.108  1.00 79.94           N  
ATOM   3808  H   TYR A 242      -6.541  -1.042   4.442  1.00 79.94           H  
ATOM   3809  CA  TYR A 242      -8.628  -0.649   4.597  1.00 79.94           C  
ATOM   3810  HA  TYR A 242      -8.999   0.258   5.073  1.00 79.94           H  
ATOM   3811  C   TYR A 242      -9.615  -1.760   4.988  1.00 79.94           C  
ATOM   3812  CB  TYR A 242      -8.539  -0.393   3.085  1.00 79.94           C  
ATOM   3813  HB2 TYR A 242      -7.796   0.381   2.896  1.00 79.94           H  
ATOM   3814  HB3 TYR A 242      -8.214  -1.296   2.567  1.00 79.94           H  
ATOM   3815  O   TYR A 242     -10.640  -1.484   5.614  1.00 79.94           O  
ATOM   3816  CG  TYR A 242      -9.853   0.043   2.496  1.00 79.94           C  
ATOM   3817  CD1 TYR A 242     -10.835  -0.924   2.253  1.00 79.94           C  
ATOM   3818  HD1 TYR A 242     -10.647  -1.970   2.443  1.00 79.94           H  
ATOM   3819  CD2 TYR A 242     -10.145   1.407   2.307  1.00 79.94           C  
ATOM   3820  HD2 TYR A 242      -9.388   2.152   2.504  1.00 79.94           H  
ATOM   3821  CE1 TYR A 242     -12.110  -0.501   1.875  1.00 79.94           C  
ATOM   3822  HE1 TYR A 242     -12.923  -1.212   1.898  1.00 79.94           H  
ATOM   3823  CE2 TYR A 242     -11.415   1.814   1.851  1.00 79.94           C  
ATOM   3824  HE2 TYR A 242     -11.650   2.860   1.717  1.00 79.94           H  
ATOM   3825  OH  TYR A 242     -13.621   1.204   1.104  1.00 79.94           O  
ATOM   3826  HH  TYR A 242     -13.800   2.137   1.242  1.00 79.94           H  
ATOM   3827  CZ  TYR A 242     -12.401   0.846   1.590  1.00 79.94           C  
ATOM   3828  N   TYR A 243      -9.270  -3.026   4.735  1.00 76.70           N  
ATOM   3829  H   TYR A 243      -8.431  -3.200   4.201  1.00 76.70           H  
ATOM   3830  CA  TYR A 243     -10.078  -4.166   5.179  1.00 76.70           C  
ATOM   3831  HA  TYR A 243     -11.074  -4.082   4.744  1.00 76.70           H  
ATOM   3832  C   TYR A 243     -10.262  -4.207   6.693  1.00 76.70           C  
ATOM   3833  CB  TYR A 243      -9.438  -5.475   4.709  1.00 76.70           C  
ATOM   3834  HB2 TYR A 243      -9.857  -6.302   5.283  1.00 76.70           H  
ATOM   3835  HB3 TYR A 243      -8.364  -5.457   4.896  1.00 76.70           H  
ATOM   3836  O   TYR A 243     -11.383  -4.336   7.178  1.00 76.70           O  
ATOM   3837  CG  TYR A 243      -9.712  -5.748   3.256  1.00 76.70           C  
ATOM   3838  CD1 TYR A 243     -11.024  -6.059   2.864  1.00 76.70           C  
ATOM   3839  HD1 TYR A 243     -11.803  -6.140   3.607  1.00 76.70           H  
ATOM   3840  CD2 TYR A 243      -8.677  -5.727   2.308  1.00 76.70           C  
ATOM   3841  HD2 TYR A 243      -7.655  -5.573   2.619  1.00 76.70           H  
ATOM   3842  CE1 TYR A 243     -11.318  -6.303   1.514  1.00 76.70           C  
ATOM   3843  HE1 TYR A 243     -12.318  -6.572   1.208  1.00 76.70           H  
ATOM   3844  CE2 TYR A 243      -8.968  -5.998   0.962  1.00 76.70           C  
ATOM   3845  HE2 TYR A 243      -8.185  -6.087   0.223  1.00 76.70           H  
ATOM   3846  OH  TYR A 243     -10.556  -6.549  -0.724  1.00 76.70           O  
ATOM   3847  HH  TYR A 243     -11.496  -6.635  -0.901  1.00 76.70           H  
ATOM   3848  CZ  TYR A 243     -10.287  -6.264   0.564  1.00 76.70           C  
ATOM   3849  N   TYR A 244      -9.174  -4.049   7.440  1.00 83.02           N  
ATOM   3850  H   TYR A 244      -8.286  -3.946   6.970  1.00 83.02           H  
ATOM   3851  CA  TYR A 244      -9.173  -4.059   8.896  1.00 83.02           C  
ATOM   3852  HA  TYR A 244      -9.497  -5.040   9.244  1.00 83.02           H  
ATOM   3853  C   TYR A 244     -10.146  -3.018   9.467  1.00 83.02           C  
ATOM   3854  CB  TYR A 244      -7.735  -3.818   9.371  1.00 83.02           C  
ATOM   3855  HB2 TYR A 244      -7.088  -4.590   8.954  1.00 83.02           H  
ATOM   3856  HB3 TYR A 244      -7.390  -2.853   8.999  1.00 83.02           H  
ATOM   3857  O   TYR A 244     -10.909  -3.326  10.381  1.00 83.02           O  
ATOM   3858  CG  TYR A 244      -7.585  -3.831  10.870  1.00 83.02           C  
ATOM   3859  CD1 TYR A 244      -7.736  -2.635  11.595  1.00 83.02           C  
ATOM   3860  HD1 TYR A 244      -7.939  -1.708  11.080  1.00 83.02           H  
ATOM   3861  CD2 TYR A 244      -7.328  -5.043  11.539  1.00 83.02           C  
ATOM   3862  HD2 TYR A 244      -7.196  -5.955  10.977  1.00 83.02           H  
ATOM   3863  CE1 TYR A 244      -7.661  -2.661  12.996  1.00 83.02           C  
ATOM   3864  HE1 TYR A 244      -7.825  -1.757  13.564  1.00 83.02           H  
ATOM   3865  CE2 TYR A 244      -7.247  -5.067  12.942  1.00 83.02           C  
ATOM   3866  HE2 TYR A 244      -7.043  -5.986  13.472  1.00 83.02           H  
ATOM   3867  OH  TYR A 244      -7.390  -3.881  15.023  1.00 83.02           O  
ATOM   3868  HH  TYR A 244      -7.351  -2.991  15.381  1.00 83.02           H  
ATOM   3869  CZ  TYR A 244      -7.420  -3.873  13.669  1.00 83.02           C  
ATOM   3870  N   MET A 245     -10.180  -1.812   8.893  1.00 84.98           N  
ATOM   3871  H   MET A 245      -9.530  -1.623   8.144  1.00 84.98           H  
ATOM   3872  CA  MET A 245     -11.115  -0.754   9.280  1.00 84.98           C  
ATOM   3873  HA  MET A 245     -11.045  -0.600  10.356  1.00 84.98           H  
ATOM   3874  C   MET A 245     -12.565  -1.144   8.987  1.00 84.98           C  
ATOM   3875  CB  MET A 245     -10.734   0.554   8.569  1.00 84.98           C  
ATOM   3876  HB2 MET A 245     -11.548   1.274   8.662  1.00 84.98           H  
ATOM   3877  HB3 MET A 245     -10.568   0.364   7.508  1.00 84.98           H  
ATOM   3878  O   MET A 245     -13.406  -1.070   9.880  1.00 84.98           O  
ATOM   3879  CG  MET A 245      -9.459   1.144   9.184  1.00 84.98           C  
ATOM   3880  HG2 MET A 245      -9.035   1.899   8.523  1.00 84.98           H  
ATOM   3881  HG3 MET A 245      -8.709   0.357   9.261  1.00 84.98           H  
ATOM   3882  SD  MET A 245      -9.679   1.855  10.837  1.00 84.98           S  
ATOM   3883  CE  MET A 245     -10.648   3.350  10.532  1.00 84.98           C  
ATOM   3884  HE1 MET A 245     -10.053   4.052   9.948  1.00 84.98           H  
ATOM   3885  HE2 MET A 245     -10.895   3.811  11.489  1.00 84.98           H  
ATOM   3886  HE3 MET A 245     -11.570   3.103  10.007  1.00 84.98           H  
ATOM   3887  N   HIS A 246     -12.875  -1.621   7.782  1.00 78.71           N  
ATOM   3888  H   HIS A 246     -12.159  -1.698   7.073  1.00 78.71           H  
ATOM   3889  CA  HIS A 246     -14.252  -2.002   7.460  1.00 78.71           C  
ATOM   3890  HA  HIS A 246     -14.889  -1.146   7.684  1.00 78.71           H  
ATOM   3891  C   HIS A 246     -14.771  -3.170   8.305  1.00 78.71           C  
ATOM   3892  CB  HIS A 246     -14.386  -2.313   5.973  1.00 78.71           C  
ATOM   3893  HB2 HIS A 246     -13.530  -2.887   5.618  1.00 78.71           H  
ATOM   3894  HB3 HIS A 246     -15.299  -2.893   5.839  1.00 78.71           H  
ATOM   3895  O   HIS A 246     -15.946  -3.185   8.682  1.00 78.71           O  
ATOM   3896  CG  HIS A 246     -14.565  -1.075   5.154  1.00 78.71           C  
ATOM   3897  CD2 HIS A 246     -13.595  -0.282   4.615  1.00 78.71           C  
ATOM   3898  HD2 HIS A 246     -12.528  -0.446   4.656  1.00 78.71           H  
ATOM   3899  ND1 HIS A 246     -15.770  -0.468   4.906  1.00 78.71           N  
ATOM   3900  HD1 HIS A 246     -16.660  -0.747   5.293  1.00 78.71           H  
ATOM   3901  CE1 HIS A 246     -15.539   0.665   4.233  1.00 78.71           C  
ATOM   3902  HE1 HIS A 246     -16.296   1.369   3.921  1.00 78.71           H  
ATOM   3903  NE2 HIS A 246     -14.224   0.831   4.056  1.00 78.71           N  
ATOM   3904  N   ILE A 247     -13.885  -4.102   8.653  1.00 77.25           N  
ATOM   3905  H   ILE A 247     -12.957  -4.044   8.259  1.00 77.25           H  
ATOM   3906  CA  ILE A 247     -14.180  -5.213   9.554  1.00 77.25           C  
ATOM   3907  HA  ILE A 247     -15.092  -5.709   9.222  1.00 77.25           H  
ATOM   3908  C   ILE A 247     -14.436  -4.701  10.973  1.00 77.25           C  
ATOM   3909  CB  ILE A 247     -13.029  -6.230   9.501  1.00 77.25           C  
ATOM   3910  HB  ILE A 247     -12.088  -5.709   9.678  1.00 77.25           H  
ATOM   3911  O   ILE A 247     -15.485  -4.992  11.543  1.00 77.25           O  
ATOM   3912  CG1 ILE A 247     -12.966  -6.936   8.127  1.00 77.25           C  
ATOM   3913 HG12 ILE A 247     -13.801  -7.629   8.030  1.00 77.25           H  
ATOM   3914 HG13 ILE A 247     -13.069  -6.202   7.327  1.00 77.25           H  
ATOM   3915  CG2 ILE A 247     -13.214  -7.281  10.592  1.00 77.25           C  
ATOM   3916 HG21 ILE A 247     -14.187  -7.764  10.497  1.00 77.25           H  
ATOM   3917 HG22 ILE A 247     -13.128  -6.846  11.588  1.00 77.25           H  
ATOM   3918 HG23 ILE A 247     -12.434  -8.032  10.471  1.00 77.25           H  
ATOM   3919  CD1 ILE A 247     -11.653  -7.694   7.889  1.00 77.25           C  
ATOM   3920 HD11 ILE A 247     -11.589  -7.956   6.833  1.00 77.25           H  
ATOM   3921 HD12 ILE A 247     -11.627  -8.611   8.478  1.00 77.25           H  
ATOM   3922 HD13 ILE A 247     -10.801  -7.065   8.143  1.00 77.25           H  
ATOM   3923  N   LYS A 248     -13.530  -3.887  11.538  1.00 83.17           N  
ATOM   3924  H   LYS A 248     -12.693  -3.665  11.019  1.00 83.17           H  
ATOM   3925  CA  LYS A 248     -13.690  -3.351  12.901  1.00 83.17           C  
ATOM   3926  HA  LYS A 248     -13.799  -4.190  13.588  1.00 83.17           H  
ATOM   3927  C   LYS A 248     -14.988  -2.571  13.067  1.00 83.17           C  
ATOM   3928  CB  LYS A 248     -12.483  -2.476  13.293  1.00 83.17           C  
ATOM   3929  HB2 LYS A 248     -12.210  -1.839  12.452  1.00 83.17           H  
ATOM   3930  HB3 LYS A 248     -12.773  -1.822  14.115  1.00 83.17           H  
ATOM   3931  O   LYS A 248     -15.654  -2.728  14.082  1.00 83.17           O  
ATOM   3932  CG  LYS A 248     -11.250  -3.275  13.743  1.00 83.17           C  
ATOM   3933  HG2 LYS A 248     -10.928  -3.942  12.943  1.00 83.17           H  
ATOM   3934  HG3 LYS A 248     -10.446  -2.568  13.948  1.00 83.17           H  
ATOM   3935  CD  LYS A 248     -11.518  -4.103  15.013  1.00 83.17           C  
ATOM   3936  HD2 LYS A 248     -12.225  -4.901  14.783  1.00 83.17           H  
ATOM   3937  HD3 LYS A 248     -11.944  -3.461  15.784  1.00 83.17           H  
ATOM   3938  CE  LYS A 248     -10.228  -4.740  15.533  1.00 83.17           C  
ATOM   3939  HE2 LYS A 248      -9.742  -5.266  14.711  1.00 83.17           H  
ATOM   3940  HE3 LYS A 248      -9.559  -3.943  15.858  1.00 83.17           H  
ATOM   3941  NZ  LYS A 248     -10.478  -5.680  16.655  1.00 83.17           N  
ATOM   3942  HZ1 LYS A 248      -9.610  -6.075  16.987  1.00 83.17           H  
ATOM   3943  HZ2 LYS A 248     -11.067  -6.446  16.361  1.00 83.17           H  
ATOM   3944  HZ3 LYS A 248     -10.936  -5.218  17.428  1.00 83.17           H  
ATOM   3945  N   TYR A 249     -15.365  -1.778  12.070  1.00 83.33           N  
ATOM   3946  H   TYR A 249     -14.752  -1.698  11.270  1.00 83.33           H  
ATOM   3947  CA  TYR A 249     -16.590  -0.979  12.097  1.00 83.33           C  
ATOM   3948  HA  TYR A 249     -16.797  -0.687  13.127  1.00 83.33           H  
ATOM   3949  C   TYR A 249     -17.841  -1.734  11.632  1.00 83.33           C  
ATOM   3950  CB  TYR A 249     -16.352   0.305  11.300  1.00 83.33           C  
ATOM   3951  HB2 TYR A 249     -15.874   0.076  10.347  1.00 83.33           H  
ATOM   3952  HB3 TYR A 249     -17.310   0.776  11.080  1.00 83.33           H  
ATOM   3953  O   TYR A 249     -18.913  -1.139  11.596  1.00 83.33           O  
ATOM   3954  CG  TYR A 249     -15.525   1.306  12.071  1.00 83.33           C  
ATOM   3955  CD1 TYR A 249     -16.183   2.328  12.775  1.00 83.33           C  
ATOM   3956  HD1 TYR A 249     -17.261   2.380  12.752  1.00 83.33           H  
ATOM   3957  CD2 TYR A 249     -14.120   1.226  12.100  1.00 83.33           C  
ATOM   3958  HD2 TYR A 249     -13.603   0.439  11.571  1.00 83.33           H  
ATOM   3959  CE1 TYR A 249     -15.442   3.264  13.513  1.00 83.33           C  
ATOM   3960  HE1 TYR A 249     -15.934   4.040  14.080  1.00 83.33           H  
ATOM   3961  CE2 TYR A 249     -13.371   2.170  12.814  1.00 83.33           C  
ATOM   3962  HE2 TYR A 249     -12.292   2.135  12.807  1.00 83.33           H  
ATOM   3963  OH  TYR A 249     -13.324   4.069  14.239  1.00 83.33           O  
ATOM   3964  HH  TYR A 249     -12.380   3.902  14.271  1.00 83.33           H  
ATOM   3965  CZ  TYR A 249     -14.039   3.171  13.538  1.00 83.33           C  
ATOM   3966  N   LYS A 250     -17.724  -3.017  11.253  1.00 76.57           N  
ATOM   3967  H   LYS A 250     -16.827  -3.470  11.357  1.00 76.57           H  
ATOM   3968  CA  LYS A 250     -18.825  -3.824  10.695  1.00 76.57           C  
ATOM   3969  HA  LYS A 250     -18.387  -4.713  10.241  1.00 76.57           H  
ATOM   3970  C   LYS A 250     -19.571  -3.098   9.567  1.00 76.57           C  
ATOM   3971  CB  LYS A 250     -19.769  -4.292  11.811  1.00 76.57           C  
ATOM   3972  HB2 LYS A 250     -20.508  -4.962  11.372  1.00 76.57           H  
ATOM   3973  HB3 LYS A 250     -20.294  -3.428  12.220  1.00 76.57           H  
ATOM   3974  O   LYS A 250     -20.802  -3.089   9.503  1.00 76.57           O  
ATOM   3975  CG  LYS A 250     -19.062  -5.029  12.956  1.00 76.57           C  
ATOM   3976  HG2 LYS A 250     -18.402  -4.345  13.488  1.00 76.57           H  
ATOM   3977  HG3 LYS A 250     -18.480  -5.861  12.560  1.00 76.57           H  
ATOM   3978  CD  LYS A 250     -20.129  -5.557  13.917  1.00 76.57           C  
ATOM   3979  HD2 LYS A 250     -20.774  -4.733  14.221  1.00 76.57           H  
ATOM   3980  HD3 LYS A 250     -20.730  -6.306  13.402  1.00 76.57           H  
ATOM   3981  CE  LYS A 250     -19.498  -6.182  15.158  1.00 76.57           C  
ATOM   3982  HE2 LYS A 250     -18.913  -5.418  15.670  1.00 76.57           H  
ATOM   3983  HE3 LYS A 250     -18.825  -6.985  14.854  1.00 76.57           H  
ATOM   3984  NZ  LYS A 250     -20.551  -6.709  16.054  1.00 76.57           N  
ATOM   3985  HZ1 LYS A 250     -20.890  -7.597  15.712  1.00 76.57           H  
ATOM   3986  HZ2 LYS A 250     -21.331  -6.073  16.135  1.00 76.57           H  
ATOM   3987  HZ3 LYS A 250     -20.183  -6.903  16.975  1.00 76.57           H  
ATOM   3988  N   THR A 251     -18.802  -2.428   8.712  1.00 73.31           N  
ATOM   3989  H   THR A 251     -17.804  -2.521   8.835  1.00 73.31           H  
ATOM   3990  CA  THR A 251     -19.298  -1.694   7.532  1.00 73.31           C  
ATOM   3991  HA  THR A 251     -20.366  -1.502   7.630  1.00 73.31           H  
ATOM   3992  C   THR A 251     -19.118  -2.497   6.254  1.00 73.31           C  
ATOM   3993  CB  THR A 251     -18.597  -0.345   7.358  1.00 73.31           C  
ATOM   3994  HB  THR A 251     -18.898   0.110   6.415  1.00 73.31           H  
ATOM   3995  O   THR A 251     -19.708  -2.156   5.239  1.00 73.31           O  
ATOM   3996  CG2 THR A 251     -18.887   0.624   8.493  1.00 73.31           C  
ATOM   3997 HG21 THR A 251     -18.242   1.500   8.419  1.00 73.31           H  
ATOM   3998 HG22 THR A 251     -18.744   0.146   9.462  1.00 73.31           H  
ATOM   3999 HG23 THR A 251     -19.927   0.943   8.414  1.00 73.31           H  
ATOM   4000  OG1 THR A 251     -17.210  -0.541   7.353  1.00 73.31           O  
ATOM   4001  HG1 THR A 251     -16.952  -0.649   8.272  1.00 73.31           H  
ATOM   4002  N   PHE A 252     -18.322  -3.571   6.302  1.00 62.81           N  
ATOM   4003  H   PHE A 252     -17.831  -3.764   7.163  1.00 62.81           H  
ATOM   4004  CA  PHE A 252     -18.496  -4.682   5.380  1.00 62.81           C  
ATOM   4005  HA  PHE A 252     -18.617  -4.315   4.360  1.00 62.81           H  
ATOM   4006  C   PHE A 252     -19.777  -5.377   5.798  1.00 62.81           C  
ATOM   4007  CB  PHE A 252     -17.304  -5.658   5.448  1.00 62.81           C  
ATOM   4008  HB2 PHE A 252     -16.666  -5.411   6.296  1.00 62.81           H  
ATOM   4009  HB3 PHE A 252     -17.653  -6.678   5.611  1.00 62.81           H  
ATOM   4010  O   PHE A 252     -19.756  -6.173   6.742  1.00 62.81           O  
ATOM   4011  CG  PHE A 252     -16.488  -5.698   4.182  1.00 62.81           C  
ATOM   4012  CD1 PHE A 252     -17.012  -6.276   3.012  1.00 62.81           C  
ATOM   4013  HD1 PHE A 252     -18.015  -6.678   3.004  1.00 62.81           H  
ATOM   4014  CD2 PHE A 252     -15.195  -5.160   4.175  1.00 62.81           C  
ATOM   4015  HD2 PHE A 252     -14.761  -4.789   5.091  1.00 62.81           H  
ATOM   4016  CE1 PHE A 252     -16.237  -6.294   1.839  1.00 62.81           C  
ATOM   4017  HE1 PHE A 252     -16.644  -6.679   0.916  1.00 62.81           H  
ATOM   4018  CE2 PHE A 252     -14.431  -5.165   3.002  1.00 62.81           C  
ATOM   4019  HE2 PHE A 252     -13.443  -4.729   3.000  1.00 62.81           H  
ATOM   4020  CZ  PHE A 252     -14.941  -5.763   1.844  1.00 62.81           C  
ATOM   4021  HZ  PHE A 252     -14.344  -5.794   0.944  1.00 62.81           H  
ATOM   4022  N   ILE A 253     -20.888  -5.072   5.145  1.00 51.87           N  
ATOM   4023  H   ILE A 253     -20.949  -4.302   4.495  1.00 51.87           H  
ATOM   4024  CA  ILE A 253     -21.953  -6.042   5.104  1.00 51.87           C  
ATOM   4025  HA  ILE A 253     -21.470  -6.927   5.520  1.00 51.87           H  
ATOM   4026  C   ILE A 253     -22.107  -6.564   3.635  1.00 51.87           C  
ATOM   4027  CB  ILE A 253     -23.048  -5.841   6.245  1.00 51.87           C  
ATOM   4028  HB  ILE A 253     -22.540  -6.414   7.021  1.00 51.87           H  
ATOM   4029  O   ILE A 253     -22.139  -5.862   2.621  1.00 51.87           O  
ATOM   4030  CG1 ILE A 253     -23.116  -4.508   7.065  1.00 51.87           C  
ATOM   4031 HG12 ILE A 253     -22.710  -4.700   8.058  1.00 51.87           H  
ATOM   4032 HG13 ILE A 253     -22.445  -3.758   6.647  1.00 51.87           H  
ATOM   4033  CG2 ILE A 253     -24.361  -6.666   6.222  1.00 51.87           C  
ATOM   4034 HG21 ILE A 253     -24.294  -7.452   5.470  1.00 51.87           H  
ATOM   4035 HG22 ILE A 253     -25.238  -6.066   5.979  1.00 51.87           H  
ATOM   4036 HG23 ILE A 253     -24.540  -7.122   7.195  1.00 51.87           H  
ATOM   4037  CD1 ILE A 253     -24.498  -3.860   7.275  1.00 51.87           C  
ATOM   4038 HD11 ILE A 253     -25.016  -4.351   8.099  1.00 51.87           H  
ATOM   4039 HD12 ILE A 253     -25.121  -3.960   6.387  1.00 51.87           H  
ATOM   4040 HD13 ILE A 253     -24.379  -2.796   7.480  1.00 51.87           H  
ATOM   4041  N   TRP A 254     -21.663  -7.816   3.521  1.00 50.72           N  
ATOM   4042  H   TRP A 254     -21.194  -8.109   4.366  1.00 50.72           H  
ATOM   4043  CA  TRP A 254     -22.170  -9.007   2.842  1.00 50.72           C  
ATOM   4044  HA  TRP A 254     -21.290  -9.591   2.575  1.00 50.72           H  
ATOM   4045  C   TRP A 254     -22.948  -8.927   1.533  1.00 50.72           C  
ATOM   4046  CB  TRP A 254     -22.891  -9.811   3.930  1.00 50.72           C  
ATOM   4047  HB2 TRP A 254     -23.783  -9.279   4.263  1.00 50.72           H  
ATOM   4048  HB3 TRP A 254     -23.203 -10.772   3.522  1.00 50.72           H  
ATOM   4049  O   TRP A 254     -22.840  -9.876   0.763  1.00 50.72           O  
ATOM   4050  CG  TRP A 254     -21.955 -10.035   5.080  1.00 50.72           C  
ATOM   4051  CD1 TRP A 254     -21.767  -9.253   6.163  1.00 50.72           C  
ATOM   4052  HD1 TRP A 254     -22.396  -8.413   6.419  1.00 50.72           H  
ATOM   4053  CD2 TRP A 254     -21.042 -11.124   5.266  1.00 50.72           C  
ATOM   4054  CE2 TRP A 254     -20.185 -10.828   6.364  1.00 50.72           C  
ATOM   4055  CE3 TRP A 254     -20.944 -12.378   4.670  1.00 50.72           C  
ATOM   4056  HE3 TRP A 254     -21.610 -12.647   3.864  1.00 50.72           H  
ATOM   4057  NE1 TRP A 254     -20.619  -9.618   6.825  1.00 50.72           N  
ATOM   4058  HE1 TRP A 254     -20.266  -9.136   7.639  1.00 50.72           H  
ATOM   4059  CH2 TRP A 254     -19.243 -13.008   6.325  1.00 50.72           C  
ATOM   4060  HH2 TRP A 254     -18.594 -13.734   6.793  1.00 50.72           H  
ATOM   4061  CZ2 TRP A 254     -19.231 -11.715   6.835  1.00 50.72           C  
ATOM   4062  HZ2 TRP A 254     -18.577 -11.423   7.643  1.00 50.72           H  
ATOM   4063  CZ3 TRP A 254     -20.104 -13.319   5.250  1.00 50.72           C  
ATOM   4064  HZ3 TRP A 254     -20.163 -14.310   4.825  1.00 50.72           H  
ATOM   4065  N   ASN A 255     -23.639  -7.839   1.218  1.00 46.70           N  
ATOM   4066  H   ASN A 255     -23.629  -7.050   1.848  1.00 46.70           H  
ATOM   4067  CA  ASN A 255     -24.577  -7.814   0.106  1.00 46.70           C  
ATOM   4068  HA  ASN A 255     -24.439  -8.677  -0.545  1.00 46.70           H  
ATOM   4069  C   ASN A 255     -24.335  -6.561  -0.750  1.00 46.70           C  
ATOM   4070  CB  ASN A 255     -25.994  -7.917   0.719  1.00 46.70           C  
ATOM   4071  HB2 ASN A 255     -26.747  -7.674  -0.032  1.00 46.70           H  
ATOM   4072  HB3 ASN A 255     -26.098  -7.193   1.526  1.00 46.70           H  
ATOM   4073  O   ASN A 255     -24.912  -5.521  -0.484  1.00 46.70           O  
ATOM   4074  CG  ASN A 255     -26.354  -9.301   1.243  1.00 46.70           C  
ATOM   4075  ND2 ASN A 255     -27.341  -9.406   2.104  1.00 46.70           N  
ATOM   4076 HD21 ASN A 255     -27.849  -8.603   2.447  1.00 46.70           H  
ATOM   4077 HD22 ASN A 255     -27.586 -10.336   2.411  1.00 46.70           H  
ATOM   4078  OD1 ASN A 255     -25.781 -10.318   0.885  1.00 46.70           O  
ATOM   4079  N   HIS A 256     -23.527  -6.668  -1.817  1.00 49.88           N  
ATOM   4080  H   HIS A 256     -23.086  -7.571  -1.924  1.00 49.88           H  
ATOM   4081  CA  HIS A 256     -23.545  -5.803  -3.027  1.00 49.88           C  
ATOM   4082  HA  HIS A 256     -23.395  -6.498  -3.853  1.00 49.88           H  
ATOM   4083  C   HIS A 256     -22.409  -4.769  -3.234  1.00 49.88           C  
ATOM   4084  CB  HIS A 256     -24.964  -5.232  -3.284  1.00 49.88           C  
ATOM   4085  HB2 HIS A 256     -25.198  -4.446  -2.566  1.00 49.88           H  
ATOM   4086  HB3 HIS A 256     -25.004  -4.722  -4.247  1.00 49.88           H  
ATOM   4087  O   HIS A 256     -21.942  -4.623  -4.365  1.00 49.88           O  
ATOM   4088  CG  HIS A 256     -26.036  -6.306  -3.247  1.00 49.88           C  
ATOM   4089  CD2 HIS A 256     -27.017  -6.462  -2.306  1.00 49.88           C  
ATOM   4090  HD2 HIS A 256     -27.210  -5.800  -1.475  1.00 49.88           H  
ATOM   4091  ND1 HIS A 256     -26.127  -7.383  -4.094  1.00 49.88           N  
ATOM   4092  HD1 HIS A 256     -25.887  -7.326  -5.073  1.00 49.88           H  
ATOM   4093  CE1 HIS A 256     -27.098  -8.191  -3.647  1.00 49.88           C  
ATOM   4094  HE1 HIS A 256     -27.458  -9.068  -4.164  1.00 49.88           H  
ATOM   4095  NE2 HIS A 256     -27.672  -7.671  -2.557  1.00 49.88           N  
ATOM   4096  N   LYS A 257     -21.846  -4.097  -2.215  1.00 56.70           N  
ATOM   4097  H   LYS A 257     -22.217  -4.244  -1.287  1.00 56.70           H  
ATOM   4098  CA  LYS A 257     -20.782  -3.079  -2.441  1.00 56.70           C  
ATOM   4099  HA  LYS A 257     -20.607  -2.979  -3.513  1.00 56.70           H  
ATOM   4100  C   LYS A 257     -19.421  -3.476  -1.868  1.00 56.70           C  
ATOM   4101  CB  LYS A 257     -21.243  -1.684  -1.985  1.00 56.70           C  
ATOM   4102  HB2 LYS A 257     -20.380  -1.017  -1.974  1.00 56.70           H  
ATOM   4103  HB3 LYS A 257     -21.637  -1.749  -0.971  1.00 56.70           H  
ATOM   4104  O   LYS A 257     -19.082  -3.166  -0.732  1.00 56.70           O  
ATOM   4105  CG  LYS A 257     -22.306  -1.084  -2.927  1.00 56.70           C  
ATOM   4106  HG2 LYS A 257     -21.911  -1.037  -3.941  1.00 56.70           H  
ATOM   4107  HG3 LYS A 257     -23.191  -1.721  -2.923  1.00 56.70           H  
ATOM   4108  CD  LYS A 257     -22.702   0.332  -2.471  1.00 56.70           C  
ATOM   4109  HD2 LYS A 257     -21.829   0.983  -2.515  1.00 56.70           H  
ATOM   4110  HD3 LYS A 257     -23.040   0.272  -1.437  1.00 56.70           H  
ATOM   4111  CE  LYS A 257     -23.834   0.926  -3.327  1.00 56.70           C  
ATOM   4112  HE2 LYS A 257     -24.647   0.201  -3.358  1.00 56.70           H  
ATOM   4113  HE3 LYS A 257     -23.474   1.063  -4.346  1.00 56.70           H  
ATOM   4114  NZ  LYS A 257     -24.341   2.217  -2.769  1.00 56.70           N  
ATOM   4115  HZ1 LYS A 257     -25.107   2.589  -3.312  1.00 56.70           H  
ATOM   4116  HZ2 LYS A 257     -23.635   2.937  -2.709  1.00 56.70           H  
ATOM   4117  HZ3 LYS A 257     -24.705   2.092  -1.835  1.00 56.70           H  
ATOM   4118  N   THR A 258     -18.587  -4.099  -2.700  1.00 61.28           N  
ATOM   4119  H   THR A 258     -18.933  -4.397  -3.601  1.00 61.28           H  
ATOM   4120  CA  THR A 258     -17.186  -4.364  -2.353  1.00 61.28           C  
ATOM   4121  HA  THR A 258     -17.169  -4.727  -1.326  1.00 61.28           H  
ATOM   4122  C   THR A 258     -16.341  -3.095  -2.487  1.00 61.28           C  
ATOM   4123  CB  THR A 258     -16.554  -5.456  -3.218  1.00 61.28           C  
ATOM   4124  HB  THR A 258     -15.513  -5.589  -2.921  1.00 61.28           H  
ATOM   4125  O   THR A 258     -16.349  -2.465  -3.557  1.00 61.28           O  
ATOM   4126  CG2 THR A 258     -17.293  -6.775  -3.053  1.00 61.28           C  
ATOM   4127 HG21 THR A 258     -18.294  -6.704  -3.479  1.00 61.28           H  
ATOM   4128 HG22 THR A 258     -17.380  -7.027  -1.996  1.00 61.28           H  
ATOM   4129 HG23 THR A 258     -16.744  -7.561  -3.573  1.00 61.28           H  
ATOM   4130  OG1 THR A 258     -16.612  -5.060  -4.570  1.00 61.28           O  
ATOM   4131  HG1 THR A 258     -16.333  -4.142  -4.575  1.00 61.28           H  
ATOM   4132  N   PRO A 259     -15.539  -2.759  -1.472  1.00 63.38           N  
ATOM   4133  CA  PRO A 259     -14.438  -1.834  -1.603  1.00 63.38           C  
ATOM   4134  HA  PRO A 259     -14.821  -0.816  -1.526  1.00 63.38           H  
ATOM   4135  C   PRO A 259     -13.639  -2.012  -2.879  1.00 63.38           C  
ATOM   4136  CB  PRO A 259     -13.538  -2.124  -0.431  1.00 63.38           C  
ATOM   4137  HB2 PRO A 259     -12.946  -1.228  -0.246  1.00 63.38           H  
ATOM   4138  HB3 PRO A 259     -12.891  -2.978  -0.631  1.00 63.38           H  
ATOM   4139  O   PRO A 259     -13.287  -3.120  -3.294  1.00 63.38           O  
ATOM   4140  CG  PRO A 259     -14.551  -2.497   0.649  1.00 63.38           C  
ATOM   4141  HG2 PRO A 259     -14.089  -3.069   1.454  1.00 63.38           H  
ATOM   4142  HG3 PRO A 259     -15.040  -1.603   1.035  1.00 63.38           H  
ATOM   4143  CD  PRO A 259     -15.550  -3.324  -0.142  1.00 63.38           C  
ATOM   4144  HD2 PRO A 259     -15.211  -4.357  -0.228  1.00 63.38           H  
ATOM   4145  HD3 PRO A 259     -16.537  -3.272   0.317  1.00 63.38           H  
ATOM   4146  N   SER A 260     -13.370  -0.883  -3.509  1.00 74.01           N  
ATOM   4147  H   SER A 260     -13.692  -0.019  -3.096  1.00 74.01           H  
ATOM   4148  CA  SER A 260     -12.738  -0.830  -4.813  1.00 74.01           C  
ATOM   4149  HA  SER A 260     -12.615  -1.831  -5.227  1.00 74.01           H  
ATOM   4150  C   SER A 260     -11.369  -0.185  -4.693  1.00 74.01           C  
ATOM   4151  CB  SER A 260     -13.659  -0.048  -5.736  1.00 74.01           C  
ATOM   4152  HB2 SER A 260     -13.154   0.116  -6.688  1.00 74.01           H  
ATOM   4153  HB3 SER A 260     -13.876   0.924  -5.292  1.00 74.01           H  
ATOM   4154  O   SER A 260     -11.243   0.904  -4.133  1.00 74.01           O  
ATOM   4155  OG  SER A 260     -14.876  -0.762  -5.912  1.00 74.01           O  
ATOM   4156  HG  SER A 260     -15.165  -1.079  -5.053  1.00 74.01           H  
ATOM   4157  N   MET A 261     -10.338  -0.825  -5.238  1.00 77.39           N  
ATOM   4158  H   MET A 261     -10.502  -1.693  -5.727  1.00 77.39           H  
ATOM   4159  CA  MET A 261      -8.995  -0.258  -5.260  1.00 77.39           C  
ATOM   4160  HA  MET A 261      -9.025   0.718  -4.775  1.00 77.39           H  
ATOM   4161  C   MET A 261      -8.535  -0.030  -6.693  1.00 77.39           C  
ATOM   4162  CB  MET A 261      -8.031  -1.106  -4.431  1.00 77.39           C  
ATOM   4163  HB2 MET A 261      -8.498  -1.304  -3.466  1.00 77.39           H  
ATOM   4164  HB3 MET A 261      -7.834  -2.058  -4.923  1.00 77.39           H  
ATOM   4165  O   MET A 261      -8.573  -0.929  -7.530  1.00 77.39           O  
ATOM   4166  CG  MET A 261      -6.725  -0.332  -4.214  1.00 77.39           C  
ATOM   4167  HG2 MET A 261      -6.964   0.686  -3.907  1.00 77.39           H  
ATOM   4168  HG3 MET A 261      -6.187  -0.276  -5.160  1.00 77.39           H  
ATOM   4169  SD  MET A 261      -5.624  -1.030  -2.964  1.00 77.39           S  
ATOM   4170  CE  MET A 261      -6.668  -0.841  -1.500  1.00 77.39           C  
ATOM   4171  HE1 MET A 261      -7.170   0.126  -1.518  1.00 77.39           H  
ATOM   4172  HE2 MET A 261      -7.439  -1.612  -1.487  1.00 77.39           H  
ATOM   4173  HE3 MET A 261      -6.055  -0.918  -0.602  1.00 77.39           H  
ATOM   4174  N   ILE A 262      -8.099   1.193  -6.976  1.00 79.68           N  
ATOM   4175  H   ILE A 262      -8.100   1.879  -6.234  1.00 79.68           H  
ATOM   4176  CA  ILE A 262      -7.652   1.617  -8.296  1.00 79.68           C  
ATOM   4177  HA  ILE A 262      -7.798   0.791  -8.992  1.00 79.68           H  
ATOM   4178  C   ILE A 262      -6.167   1.949  -8.229  1.00 79.68           C  
ATOM   4179  CB  ILE A 262      -8.483   2.796  -8.831  1.00 79.68           C  
ATOM   4180  HB  ILE A 262      -8.269   3.660  -8.201  1.00 79.68           H  
ATOM   4181  O   ILE A 262      -5.768   2.941  -7.626  1.00 79.68           O  
ATOM   4182  CG1 ILE A 262      -9.997   2.503  -8.734  1.00 79.68           C  
ATOM   4183 HG12 ILE A 262     -10.226   1.553  -9.217  1.00 79.68           H  
ATOM   4184 HG13 ILE A 262     -10.276   2.419  -7.684  1.00 79.68           H  
ATOM   4185  CG2 ILE A 262      -8.044   3.123 -10.274  1.00 79.68           C  
ATOM   4186 HG21 ILE A 262      -8.311   2.301 -10.937  1.00 79.68           H  
ATOM   4187 HG22 ILE A 262      -6.966   3.278 -10.322  1.00 79.68           H  
ATOM   4188 HG23 ILE A 262      -8.523   4.040 -10.617  1.00 79.68           H  
ATOM   4189  CD1 ILE A 262     -10.875   3.591  -9.347  1.00 79.68           C  
ATOM   4190 HD11 ILE A 262     -10.606   4.568  -8.945  1.00 79.68           H  
ATOM   4191 HD12 ILE A 262     -11.917   3.387  -9.101  1.00 79.68           H  
ATOM   4192 HD13 ILE A 262     -10.757   3.587 -10.431  1.00 79.68           H  
ATOM   4193  N   TYR A 263      -5.343   1.154  -8.893  1.00 79.46           N  
ATOM   4194  H   TYR A 263      -5.747   0.390  -9.417  1.00 79.46           H  
ATOM   4195  CA  TYR A 263      -3.920   1.418  -9.052  1.00 79.46           C  
ATOM   4196  HA  TYR A 263      -3.561   2.018  -8.217  1.00 79.46           H  
ATOM   4197  C   TYR A 263      -3.700   2.204 -10.338  1.00 79.46           C  
ATOM   4198  CB  TYR A 263      -3.144   0.099  -9.041  1.00 79.46           C  
ATOM   4199  HB2 TYR A 263      -3.605  -0.603  -9.735  1.00 79.46           H  
ATOM   4200  HB3 TYR A 263      -2.129   0.286  -9.393  1.00 79.46           H  
ATOM   4201  O   TYR A 263      -4.068   1.757 -11.426  1.00 79.46           O  
ATOM   4202  CG  TYR A 263      -3.071  -0.533  -7.666  1.00 79.46           C  
ATOM   4203  CD1 TYR A 263      -1.912  -0.386  -6.883  1.00 79.46           C  
ATOM   4204  HD1 TYR A 263      -1.064   0.161  -7.269  1.00 79.46           H  
ATOM   4205  CD2 TYR A 263      -4.160  -1.254  -7.149  1.00 79.46           C  
ATOM   4206  HD2 TYR A 263      -5.064  -1.365  -7.729  1.00 79.46           H  
ATOM   4207  CE1 TYR A 263      -1.808  -0.985  -5.618  1.00 79.46           C  
ATOM   4208  HE1 TYR A 263      -0.892  -0.911  -5.050  1.00 79.46           H  
ATOM   4209  CE2 TYR A 263      -4.067  -1.820  -5.863  1.00 79.46           C  
ATOM   4210  HE2 TYR A 263      -4.895  -2.337  -5.400  1.00 79.46           H  
ATOM   4211  OH  TYR A 263      -2.803  -2.345  -3.908  1.00 79.46           O  
ATOM   4212  HH  TYR A 263      -1.924  -2.302  -3.522  1.00 79.46           H  
ATOM   4213  CZ  TYR A 263      -2.889  -1.722  -5.109  1.00 79.46           C  
ATOM   4214  N   VAL A 264      -3.083   3.379 -10.232  1.00 78.32           N  
ATOM   4215  H   VAL A 264      -2.824   3.709  -9.313  1.00 78.32           H  
ATOM   4216  CA  VAL A 264      -2.777   4.222 -11.389  1.00 78.32           C  
ATOM   4217  HA  VAL A 264      -3.115   3.708 -12.289  1.00 78.32           H  
ATOM   4218  C   VAL A 264      -1.282   4.401 -11.520  1.00 78.32           C  
ATOM   4219  CB  VAL A 264      -3.531   5.559 -11.352  1.00 78.32           C  
ATOM   4220  HB  VAL A 264      -3.230   6.143 -10.483  1.00 78.32           H  
ATOM   4221  O   VAL A 264      -0.610   4.815 -10.582  1.00 78.32           O  
ATOM   4222  CG1 VAL A 264      -3.264   6.390 -12.615  1.00 78.32           C  
ATOM   4223 HG11 VAL A 264      -3.585   5.824 -13.489  1.00 78.32           H  
ATOM   4224 HG12 VAL A 264      -2.204   6.635 -12.688  1.00 78.32           H  
ATOM   4225 HG13 VAL A 264      -3.823   7.324 -12.559  1.00 78.32           H  
ATOM   4226  CG2 VAL A 264      -5.033   5.272 -11.267  1.00 78.32           C  
ATOM   4227 HG21 VAL A 264      -5.322   5.187 -10.219  1.00 78.32           H  
ATOM   4228 HG22 VAL A 264      -5.612   6.054 -11.758  1.00 78.32           H  
ATOM   4229 HG23 VAL A 264      -5.276   4.330 -11.758  1.00 78.32           H  
ATOM   4230  N   GLY A 265      -0.749   4.140 -12.708  1.00 75.70           N  
ATOM   4231  H   GLY A 265      -1.347   3.786 -13.441  1.00 75.70           H  
ATOM   4232  CA  GLY A 265       0.671   4.334 -12.962  1.00 75.70           C  
ATOM   4233  HA2 GLY A 265       1.220   3.459 -12.615  1.00 75.70           H  
ATOM   4234  HA3 GLY A 265       1.033   5.195 -12.399  1.00 75.70           H  
ATOM   4235  C   GLY A 265       1.015   4.560 -14.421  1.00 75.70           C  
ATOM   4236  O   GLY A 265       0.145   4.650 -15.294  1.00 75.70           O  
ATOM   4237  N   SER A 266       2.311   4.671 -14.689  1.00 66.29           N  
ATOM   4238  H   SER A 266       2.968   4.573 -13.929  1.00 66.29           H  
ATOM   4239  CA  SER A 266       2.846   4.711 -16.047  1.00 66.29           C  
ATOM   4240  HA  SER A 266       2.003   4.661 -16.737  1.00 66.29           H  
ATOM   4241  C   SER A 266       3.729   3.499 -16.324  1.00 66.29           C  
ATOM   4242  CB  SER A 266       3.585   6.022 -16.331  1.00 66.29           C  
ATOM   4243  HB2 SER A 266       3.862   6.058 -17.385  1.00 66.29           H  
ATOM   4244  HB3 SER A 266       2.924   6.862 -16.115  1.00 66.29           H  
ATOM   4245  O   SER A 266       4.357   2.986 -15.403  1.00 66.29           O  
ATOM   4246  OG  SER A 266       4.748   6.130 -15.545  1.00 66.29           O  
ATOM   4247  HG  SER A 266       5.509   6.334 -16.094  1.00 66.29           H  
ATOM   4248  N   PRO A 267       3.858   3.070 -17.592  1.00 61.18           N  
ATOM   4249  CA  PRO A 267       4.822   2.033 -17.961  1.00 61.18           C  
ATOM   4250  HA  PRO A 267       4.582   1.116 -17.423  1.00 61.18           H  
ATOM   4251  C   PRO A 267       6.277   2.415 -17.650  1.00 61.18           C  
ATOM   4252  CB  PRO A 267       4.625   1.816 -19.465  1.00 61.18           C  
ATOM   4253  HB2 PRO A 267       5.318   2.440 -20.029  1.00 61.18           H  
ATOM   4254  HB3 PRO A 267       4.754   0.767 -19.736  1.00 61.18           H  
ATOM   4255  O   PRO A 267       7.137   1.555 -17.585  1.00 61.18           O  
ATOM   4256  CG  PRO A 267       3.197   2.294 -19.717  1.00 61.18           C  
ATOM   4257  HG2 PRO A 267       3.036   2.602 -20.750  1.00 61.18           H  
ATOM   4258  HG3 PRO A 267       2.493   1.506 -19.451  1.00 61.18           H  
ATOM   4259  CD  PRO A 267       3.058   3.457 -18.743  1.00 61.18           C  
ATOM   4260  HD2 PRO A 267       3.464   4.366 -19.187  1.00 61.18           H  
ATOM   4261  HD3 PRO A 267       2.007   3.585 -18.487  1.00 61.18           H  
ATOM   4262  N   THR A 268       6.563   3.709 -17.470  1.00 59.38           N  
ATOM   4263  H   THR A 268       5.816   4.385 -17.544  1.00 59.38           H  
ATOM   4264  CA  THR A 268       7.888   4.208 -17.068  1.00 59.38           C  
ATOM   4265  HA  THR A 268       8.656   3.614 -17.563  1.00 59.38           H  
ATOM   4266  C   THR A 268       8.147   4.087 -15.566  1.00 59.38           C  
ATOM   4267  CB  THR A 268       8.073   5.675 -17.480  1.00 59.38           C  
ATOM   4268  HB  THR A 268       9.068   6.006 -17.182  1.00 59.38           H  
ATOM   4269  O   THR A 268       9.264   4.330 -15.124  1.00 59.38           O  
ATOM   4270  CG2 THR A 268       7.932   5.887 -18.986  1.00 59.38           C  
ATOM   4271 HG21 THR A 268       8.648   5.252 -19.508  1.00 59.38           H  
ATOM   4272 HG22 THR A 268       8.147   6.928 -19.227  1.00 59.38           H  
ATOM   4273 HG23 THR A 268       6.924   5.639 -19.319  1.00 59.38           H  
ATOM   4274  OG1 THR A 268       7.109   6.499 -16.847  1.00 59.38           O  
ATOM   4275  HG1 THR A 268       7.581   6.914 -16.121  1.00 59.38           H  
ATOM   4276  N   GLN A 269       7.126   3.780 -14.764  1.00 64.35           N  
ATOM   4277  H   GLN A 269       6.241   3.525 -15.178  1.00 64.35           H  
ATOM   4278  CA  GLN A 269       7.302   3.425 -13.363  1.00 64.35           C  
ATOM   4279  HA  GLN A 269       8.142   3.972 -12.935  1.00 64.35           H  
ATOM   4280  C   GLN A 269       7.626   1.936 -13.334  1.00 64.35           C  
ATOM   4281  CB  GLN A 269       6.039   3.768 -12.562  1.00 64.35           C  
ATOM   4282  HB2 GLN A 269       6.125   3.346 -11.561  1.00 64.35           H  
ATOM   4283  HB3 GLN A 269       5.177   3.316 -13.053  1.00 64.35           H  
ATOM   4284  O   GLN A 269       6.753   1.106 -13.588  1.00 64.35           O  
ATOM   4285  CG  GLN A 269       5.832   5.285 -12.436  1.00 64.35           C  
ATOM   4286  HG2 GLN A 269       6.554   5.680 -11.721  1.00 64.35           H  
ATOM   4287  HG3 GLN A 269       6.027   5.771 -13.392  1.00 64.35           H  
ATOM   4288  CD  GLN A 269       4.427   5.676 -11.986  1.00 64.35           C  
ATOM   4289  NE2 GLN A 269       4.170   6.955 -11.821  1.00 64.35           N  
ATOM   4290 HE21 GLN A 269       4.885   7.655 -11.960  1.00 64.35           H  
ATOM   4291 HE22 GLN A 269       3.254   7.215 -11.483  1.00 64.35           H  
ATOM   4292  OE1 GLN A 269       3.533   4.864 -11.794  1.00 64.35           O  
ATOM   4293  N   SER A 270       8.887   1.628 -13.040  1.00 48.11           N  
ATOM   4294  H   SER A 270       9.539   2.371 -12.836  1.00 48.11           H  
ATOM   4295  CA  SER A 270       9.504   0.301 -13.151  1.00 48.11           C  
ATOM   4296  HA  SER A 270       9.510   0.011 -14.202  1.00 48.11           H  
ATOM   4297  C   SER A 270       8.749  -0.812 -12.419  1.00 48.11           C  
ATOM   4298  CB  SER A 270      10.971   0.367 -12.680  1.00 48.11           C  
ATOM   4299  HB2 SER A 270      11.610   0.339 -13.563  1.00 48.11           H  
ATOM   4300  HB3 SER A 270      11.206  -0.509 -12.076  1.00 48.11           H  
ATOM   4301  O   SER A 270       8.911  -1.972 -12.757  1.00 48.11           O  
ATOM   4302  OG  SER A 270      11.272   1.554 -11.946  1.00 48.11           O  
ATOM   4303  HG  SER A 270      12.212   1.528 -11.751  1.00 48.11           H  
ATOM   4304  N   ARG A 271       7.872  -0.486 -11.460  1.00 53.49           N  
ATOM   4305  H   ARG A 271       7.796   0.489 -11.204  1.00 53.49           H  
ATOM   4306  CA  ARG A 271       7.075  -1.481 -10.727  1.00 53.49           C  
ATOM   4307  HA  ARG A 271       7.488  -2.469 -10.927  1.00 53.49           H  
ATOM   4308  C   ARG A 271       5.610  -1.597 -11.150  1.00 53.49           C  
ATOM   4309  CB  ARG A 271       7.191  -1.269  -9.212  1.00 53.49           C  
ATOM   4310  HB2 ARG A 271       6.635  -0.376  -8.927  1.00 53.49           H  
ATOM   4311  HB3 ARG A 271       6.724  -2.116  -8.710  1.00 53.49           H  
ATOM   4312  O   ARG A 271       4.913  -2.404 -10.557  1.00 53.49           O  
ATOM   4313  CG  ARG A 271       8.635  -1.159  -8.713  1.00 53.49           C  
ATOM   4314  HG2 ARG A 271       9.173  -2.073  -8.965  1.00 53.49           H  
ATOM   4315  HG3 ARG A 271       9.135  -0.306  -9.172  1.00 53.49           H  
ATOM   4316  CD  ARG A 271       8.621  -0.965  -7.199  1.00 53.49           C  
ATOM   4317  HD2 ARG A 271       8.070  -1.788  -6.742  1.00 53.49           H  
ATOM   4318  HD3 ARG A 271       8.106  -0.031  -6.974  1.00 53.49           H  
ATOM   4319  NE  ARG A 271       9.992  -0.937  -6.662  1.00 53.49           N  
ATOM   4320  HE  ARG A 271      10.716  -1.310  -7.260  1.00 53.49           H  
ATOM   4321  NH1 ARG A 271       9.441  -0.149  -4.591  1.00 53.49           N  
ATOM   4322 HH11 ARG A 271       9.707   0.148  -3.663  1.00 53.49           H  
ATOM   4323 HH12 ARG A 271       8.475  -0.167  -4.886  1.00 53.49           H  
ATOM   4324  NH2 ARG A 271      11.576  -0.626  -5.058  1.00 53.49           N  
ATOM   4325 HH21 ARG A 271      12.274  -1.000  -5.686  1.00 53.49           H  
ATOM   4326 HH22 ARG A 271      11.834  -0.383  -4.112  1.00 53.49           H  
ATOM   4327  CZ  ARG A 271      10.331  -0.573  -5.443  1.00 53.49           C  
ATOM   4328  N   VAL A 272       5.093  -0.813 -12.112  1.00 48.46           N  
ATOM   4329  H   VAL A 272       5.712  -0.185 -12.605  1.00 48.46           H  
ATOM   4330  CA  VAL A 272       3.695  -1.007 -12.580  1.00 48.46           C  
ATOM   4331  HA  VAL A 272       3.139  -1.470 -11.765  1.00 48.46           H  
ATOM   4332  C   VAL A 272       3.591  -2.013 -13.707  1.00 48.46           C  
ATOM   4333  CB  VAL A 272       2.939   0.292 -12.935  1.00 48.46           C  
ATOM   4334  HB  VAL A 272       3.415   0.779 -13.786  1.00 48.46           H  
ATOM   4335  O   VAL A 272       2.637  -2.791 -13.755  1.00 48.46           O  
ATOM   4336  CG1 VAL A 272       1.451   0.088 -13.256  1.00 48.46           C  
ATOM   4337 HG11 VAL A 272       0.920  -0.280 -12.378  1.00 48.46           H  
ATOM   4338 HG12 VAL A 272       1.009   1.032 -13.572  1.00 48.46           H  
ATOM   4339 HG13 VAL A 272       1.322  -0.636 -14.061  1.00 48.46           H  
ATOM   4340  CG2 VAL A 272       2.924   1.237 -11.747  1.00 48.46           C  
ATOM   4341 HG21 VAL A 272       3.763   1.923 -11.862  1.00 48.46           H  
ATOM   4342 HG22 VAL A 272       2.010   1.828 -11.690  1.00 48.46           H  
ATOM   4343 HG23 VAL A 272       2.977   0.639 -10.837  1.00 48.46           H  
ATOM   4344  N   ILE A 273       4.547  -1.974 -14.629  1.00 42.72           N  
ATOM   4345  H   ILE A 273       5.336  -1.361 -14.480  1.00 42.72           H  
ATOM   4346  CA  ILE A 273       4.588  -2.840 -15.799  1.00 42.72           C  
ATOM   4347  HA  ILE A 273       4.075  -3.779 -15.587  1.00 42.72           H  
ATOM   4348  C   ILE A 273       6.050  -3.155 -16.070  1.00 42.72           C  
ATOM   4349  CB  ILE A 273       3.918  -2.157 -17.017  1.00 42.72           C  
ATOM   4350  HB  ILE A 273       4.432  -1.219 -17.224  1.00 42.72           H  
ATOM   4351  O   ILE A 273       6.719  -2.387 -16.757  1.00 42.72           O  
ATOM   4352  CG1 ILE A 273       2.440  -1.843 -16.719  1.00 42.72           C  
ATOM   4353 HG12 ILE A 273       1.946  -2.748 -16.366  1.00 42.72           H  
ATOM   4354 HG13 ILE A 273       2.404  -1.095 -15.927  1.00 42.72           H  
ATOM   4355  CG2 ILE A 273       4.017  -3.048 -18.273  1.00 42.72           C  
ATOM   4356 HG21 ILE A 273       3.706  -2.505 -19.165  1.00 42.72           H  
ATOM   4357 HG22 ILE A 273       5.049  -3.354 -18.445  1.00 42.72           H  
ATOM   4358 HG23 ILE A 273       3.423  -3.952 -18.137  1.00 42.72           H  
ATOM   4359  CD1 ILE A 273       1.652  -1.303 -17.914  1.00 42.72           C  
ATOM   4360 HD11 ILE A 273       1.615  -2.036 -18.720  1.00 42.72           H  
ATOM   4361 HD12 ILE A 273       0.616  -1.145 -17.613  1.00 42.72           H  
ATOM   4362 HD13 ILE A 273       2.106  -0.381 -18.277  1.00 42.72           H  
ATOM   4363  N   ASP A 274       6.522  -4.285 -15.558  1.00 37.86           N  
ATOM   4364  H   ASP A 274       5.925  -4.855 -14.976  1.00 37.86           H  
ATOM   4365  CA  ASP A 274       7.660  -4.939 -16.179  1.00 37.86           C  
ATOM   4366  HA  ASP A 274       8.362  -4.164 -16.487  1.00 37.86           H  
ATOM   4367  C   ASP A 274       7.193  -5.605 -17.473  1.00 37.86           C  
ATOM   4368  CB  ASP A 274       8.406  -5.885 -15.226  1.00 37.86           C  
ATOM   4369  HB2 ASP A 274       7.700  -6.337 -14.530  1.00 37.86           H  
ATOM   4370  HB3 ASP A 274       8.860  -6.687 -15.809  1.00 37.86           H  
ATOM   4371  O   ASP A 274       6.031  -5.983 -17.664  1.00 37.86           O  
ATOM   4372  CG  ASP A 274       9.533  -5.173 -14.466  1.00 37.86           C  
ATOM   4373  OD1 ASP A 274      10.171  -4.280 -15.071  1.00 37.86           O  
ATOM   4374  OD2 ASP A 274       9.734  -5.541 -13.290  1.00 37.86           O  
ATOM   4375  N   ASN A 275       8.110  -5.605 -18.427  1.00 32.94           N  
ATOM   4376  H   ASN A 275       9.038  -5.322 -18.146  1.00 32.94           H  
ATOM   4377  CA  ASN A 275       7.869  -5.830 -19.836  1.00 32.94           C  
ATOM   4378  HA  ASN A 275       7.263  -4.998 -20.196  1.00 32.94           H  
ATOM   4379  C   ASN A 275       7.090  -7.131 -20.134  1.00 32.94           C  
ATOM   4380  CB  ASN A 275       9.239  -5.760 -20.528  1.00 32.94           C  
ATOM   4381  HB2 ASN A 275       9.151  -6.090 -21.563  1.00 32.94           H  
ATOM   4382  HB3 ASN A 275       9.935  -6.433 -20.029  1.00 32.94           H  
ATOM   4383  O   ASN A 275       7.404  -8.211 -19.653  1.00 32.94           O  
ATOM   4384  CG  ASN A 275       9.792  -4.342 -20.540  1.00 32.94           C  
ATOM   4385  ND2 ASN A 275      11.009  -4.141 -20.094  1.00 32.94           N  
ATOM   4386 HD21 ASN A 275      11.341  -3.189 -20.042  1.00 32.94           H  
ATOM   4387 HD22 ASN A 275      11.557  -4.905 -19.724  1.00 32.94           H  
ATOM   4388  OD1 ASN A 275       9.123  -3.406 -20.962  1.00 32.94           O  
ATOM   4389  N   TYR A 276       6.072  -6.984 -20.984  1.00 33.89           N  
ATOM   4390  H   TYR A 276       5.889  -6.027 -21.250  1.00 33.89           H  
ATOM   4391  CA  TYR A 276       5.366  -7.993 -21.788  1.00 33.89           C  
ATOM   4392  HA  TYR A 276       4.485  -7.467 -22.156  1.00 33.89           H  
ATOM   4393  C   TYR A 276       4.719  -9.239 -21.150  1.00 33.89           C  
ATOM   4394  CB  TYR A 276       6.188  -8.296 -23.051  1.00 33.89           C  
ATOM   4395  HB2 TYR A 276       5.827  -9.220 -23.505  1.00 33.89           H  
ATOM   4396  HB3 TYR A 276       7.234  -8.453 -22.790  1.00 33.89           H  
ATOM   4397  O   TYR A 276       3.828  -9.778 -21.804  1.00 33.89           O  
ATOM   4398  CG  TYR A 276       6.057  -7.182 -24.077  1.00 33.89           C  
ATOM   4399  CD1 TYR A 276       4.962  -7.186 -24.964  1.00 33.89           C  
ATOM   4400  HD1 TYR A 276       4.270  -8.015 -24.951  1.00 33.89           H  
ATOM   4401  CD2 TYR A 276       6.985  -6.124 -24.115  1.00 33.89           C  
ATOM   4402  HD2 TYR A 276       7.842  -6.141 -23.457  1.00 33.89           H  
ATOM   4403  CE1 TYR A 276       4.790  -6.133 -25.883  1.00 33.89           C  
ATOM   4404  HE1 TYR A 276       3.978  -6.154 -26.594  1.00 33.89           H  
ATOM   4405  CE2 TYR A 276       6.830  -5.079 -25.045  1.00 33.89           C  
ATOM   4406  HE2 TYR A 276       7.573  -4.296 -25.094  1.00 33.89           H  
ATOM   4407  OH  TYR A 276       5.577  -4.076 -26.829  1.00 33.89           O  
ATOM   4408  HH  TYR A 276       6.429  -3.686 -27.036  1.00 33.89           H  
ATOM   4409  CZ  TYR A 276       5.730  -5.083 -25.930  1.00 33.89           C  
ATOM   4410  N   THR A 277       4.995  -9.650 -19.908  1.00 34.86           N  
ATOM   4411  H   THR A 277       5.819  -9.267 -19.467  1.00 34.86           H  
ATOM   4412  CA  THR A 277       4.404 -10.903 -19.369  1.00 34.86           C  
ATOM   4413  HA  THR A 277       3.421 -11.043 -19.818  1.00 34.86           H  
ATOM   4414  C   THR A 277       4.128 -10.962 -17.861  1.00 34.86           C  
ATOM   4415  CB  THR A 277       5.248 -12.128 -19.780  1.00 34.86           C  
ATOM   4416  HB  THR A 277       4.975 -12.986 -19.165  1.00 34.86           H  
ATOM   4417  O   THR A 277       3.503 -11.925 -17.421  1.00 34.86           O  
ATOM   4418  CG2 THR A 277       5.049 -12.527 -21.244  1.00 34.86           C  
ATOM   4419 HG21 THR A 277       3.987 -12.623 -21.469  1.00 34.86           H  
ATOM   4420 HG22 THR A 277       5.503 -11.790 -21.907  1.00 34.86           H  
ATOM   4421 HG23 THR A 277       5.535 -13.487 -21.420  1.00 34.86           H  
ATOM   4422  OG1 THR A 277       6.623 -11.867 -19.624  1.00 34.86           O  
ATOM   4423  HG1 THR A 277       6.841 -11.760 -18.695  1.00 34.86           H  
ATOM   4424  N   SER A 278       4.514  -9.971 -17.050  1.00 32.11           N  
ATOM   4425  H   SER A 278       5.083  -9.219 -17.411  1.00 32.11           H  
ATOM   4426  CA  SER A 278       4.405 -10.062 -15.582  1.00 32.11           C  
ATOM   4427  HA  SER A 278       3.698 -10.851 -15.325  1.00 32.11           H  
ATOM   4428  C   SER A 278       3.868  -8.772 -14.950  1.00 32.11           C  
ATOM   4429  CB  SER A 278       5.747 -10.493 -14.975  1.00 32.11           C  
ATOM   4430  HB2 SER A 278       5.921 -11.545 -15.205  1.00 32.11           H  
ATOM   4431  HB3 SER A 278       5.719 -10.370 -13.893  1.00 32.11           H  
ATOM   4432  O   SER A 278       4.372  -7.668 -15.129  1.00 32.11           O  
ATOM   4433  OG  SER A 278       6.800  -9.728 -15.521  1.00 32.11           O  
ATOM   4434  HG  SER A 278       7.603  -9.881 -15.018  1.00 32.11           H  
ATOM   4435  N   TRP A 279       2.768  -8.911 -14.220  1.00 33.74           N  
ATOM   4436  H   TRP A 279       2.418  -9.849 -14.088  1.00 33.74           H  
ATOM   4437  CA  TRP A 279       2.015  -7.841 -13.577  1.00 33.74           C  
ATOM   4438  HA  TRP A 279       1.797  -7.049 -14.294  1.00 33.74           H  
ATOM   4439  C   TRP A 279       2.769  -7.210 -12.388  1.00 33.74           C  
ATOM   4440  CB  TRP A 279       0.698  -8.486 -13.107  1.00 33.74           C  
ATOM   4441  HB2 TRP A 279       0.890  -9.481 -12.704  1.00 33.74           H  
ATOM   4442  HB3 TRP A 279       0.325  -7.898 -12.268  1.00 33.74           H  
ATOM   4443  O   TRP A 279       2.363  -7.428 -11.258  1.00 33.74           O  
ATOM   4444  CG  TRP A 279      -0.461  -8.548 -14.043  1.00 33.74           C  
ATOM   4445  CD1 TRP A 279      -0.817  -9.609 -14.798  1.00 33.74           C  
ATOM   4446  HD1 TRP A 279      -0.268 -10.538 -14.852  1.00 33.74           H  
ATOM   4447  CD2 TRP A 279      -1.563  -7.597 -14.140  1.00 33.74           C  
ATOM   4448  CE2 TRP A 279      -2.611  -8.204 -14.892  1.00 33.74           C  
ATOM   4449  CE3 TRP A 279      -1.815  -6.312 -13.608  1.00 33.74           C  
ATOM   4450  HE3 TRP A 279      -1.039  -5.804 -13.055  1.00 33.74           H  
ATOM   4451  NE1 TRP A 279      -2.079  -9.400 -15.323  1.00 33.74           N  
ATOM   4452  HE1 TRP A 279      -2.625 -10.148 -15.726  1.00 33.74           H  
ATOM   4453  CH2 TRP A 279      -4.114  -6.366 -14.424  1.00 33.74           C  
ATOM   4454  HH2 TRP A 279      -5.097  -5.921 -14.476  1.00 33.74           H  
ATOM   4455  CZ2 TRP A 279      -3.870  -7.605 -15.040  1.00 33.74           C  
ATOM   4456  HZ2 TRP A 279      -4.667  -8.124 -15.552  1.00 33.74           H  
ATOM   4457  CZ3 TRP A 279      -3.087  -5.721 -13.715  1.00 33.74           C  
ATOM   4458  HZ3 TRP A 279      -3.285  -4.785 -13.215  1.00 33.74           H  
ATOM   4459  N   SER A 280       3.830  -6.414 -12.545  1.00 38.61           N  
ATOM   4460  H   SER A 280       4.224  -6.290 -13.466  1.00 38.61           H  
ATOM   4461  CA  SER A 280       4.576  -5.879 -11.377  1.00 38.61           C  
ATOM   4462  HA  SER A 280       4.940  -6.733 -10.807  1.00 38.61           H  
ATOM   4463  C   SER A 280       3.727  -5.074 -10.363  1.00 38.61           C  
ATOM   4464  CB  SER A 280       5.885  -5.202 -11.779  1.00 38.61           C  
ATOM   4465  HB2 SER A 280       6.312  -4.695 -10.913  1.00 38.61           H  
ATOM   4466  HB3 SER A 280       6.585  -5.975 -12.096  1.00 38.61           H  
ATOM   4467  O   SER A 280       3.924  -5.242  -9.163  1.00 38.61           O  
ATOM   4468  OG  SER A 280       5.719  -4.296 -12.842  1.00 38.61           O  
ATOM   4469  HG  SER A 280       6.607  -4.064 -13.122  1.00 38.61           H  
ATOM   4470  N   ALA A 281       2.661  -4.373 -10.780  1.00 36.07           N  
ATOM   4471  H   ALA A 281       2.569  -4.205 -11.772  1.00 36.07           H  
ATOM   4472  CA  ALA A 281       1.694  -3.744  -9.853  1.00 36.07           C  
ATOM   4473  HA  ALA A 281       2.197  -3.582  -8.899  1.00 36.07           H  
ATOM   4474  C   ALA A 281       0.461  -4.597  -9.502  1.00 36.07           C  
ATOM   4475  CB  ALA A 281       1.286  -2.357 -10.356  1.00 36.07           C  
ATOM   4476  HB1 ALA A 281       0.387  -2.007  -9.849  1.00 36.07           H  
ATOM   4477  HB2 ALA A 281       1.096  -2.390 -11.429  1.00 36.07           H  
ATOM   4478  HB3 ALA A 281       2.076  -1.652 -10.097  1.00 36.07           H  
ATOM   4479  O   ALA A 281      -0.447  -4.103  -8.852  1.00 36.07           O  
ATOM   4480  N   LEU A 282       0.398  -5.860  -9.921  1.00 39.77           N  
ATOM   4481  H   LEU A 282       1.131  -6.182 -10.536  1.00 39.77           H  
ATOM   4482  CA  LEU A 282      -0.451  -6.902  -9.311  1.00 39.77           C  
ATOM   4483  HA  LEU A 282      -1.025  -6.457  -8.498  1.00 39.77           H  
ATOM   4484  C   LEU A 282       0.419  -7.997  -8.656  1.00 39.77           C  
ATOM   4485  CB  LEU A 282      -1.439  -7.463 -10.353  1.00 39.77           C  
ATOM   4486  HB2 LEU A 282      -1.295  -8.539 -10.455  1.00 39.77           H  
ATOM   4487  HB3 LEU A 282      -1.205  -6.994 -11.309  1.00 39.77           H  
ATOM   4488  O   LEU A 282      -0.087  -8.914  -8.028  1.00 39.77           O  
ATOM   4489  CG  LEU A 282      -2.929  -7.178 -10.146  1.00 39.77           C  
ATOM   4490  HG  LEU A 282      -3.111  -6.105 -10.193  1.00 39.77           H  
ATOM   4491  CD1 LEU A 282      -3.757  -7.887 -11.216  1.00 39.77           C  
ATOM   4492 HD11 LEU A 282      -3.346  -7.748 -12.216  1.00 39.77           H  
ATOM   4493 HD12 LEU A 282      -4.784  -7.522 -11.187  1.00 39.77           H  
ATOM   4494 HD13 LEU A 282      -3.770  -8.960 -11.023  1.00 39.77           H  
ATOM   4495  CD2 LEU A 282      -3.406  -7.747  -8.819  1.00 39.77           C  
ATOM   4496 HD21 LEU A 282      -4.492  -7.843  -8.802  1.00 39.77           H  
ATOM   4497 HD22 LEU A 282      -3.086  -7.113  -7.993  1.00 39.77           H  
ATOM   4498 HD23 LEU A 282      -2.993  -8.745  -8.669  1.00 39.77           H  
ATOM   4499  N   THR A 283       1.751  -7.849  -8.709  1.00 38.06           N  
ATOM   4500  H   THR A 283       2.107  -7.082  -9.261  1.00 38.06           H  
ATOM   4501  CA  THR A 283       2.742  -8.629  -7.949  1.00 38.06           C  
ATOM   4502  HA  THR A 283       2.465  -9.681  -8.010  1.00 38.06           H  
ATOM   4503  C   THR A 283       2.704  -8.229  -6.472  1.00 38.06           C  
ATOM   4504  CB  THR A 283       4.165  -8.480  -8.520  1.00 38.06           C  
ATOM   4505  HB  THR A 283       4.559  -7.488  -8.298  1.00 38.06           H  
ATOM   4506  O   THR A 283       3.358  -8.846  -5.631  1.00 38.06           O  
ATOM   4507  CG2 THR A 283       5.144  -9.537  -8.026  1.00 38.06           C  
ATOM   4508 HG21 THR A 283       6.053  -9.516  -8.626  1.00 38.06           H  
ATOM   4509 HG22 THR A 283       5.433  -9.323  -6.997  1.00 38.06           H  
ATOM   4510 HG23 THR A 283       4.686 -10.525  -8.073  1.00 38.06           H  
ATOM   4511  OG1 THR A 283       4.168  -8.685  -9.906  1.00 38.06           O  
ATOM   4512  HG1 THR A 283       3.425  -8.207 -10.280  1.00 38.06           H  
ATOM   4513  N   PHE A 284       1.822  -7.291  -6.108  1.00 40.15           N  
ATOM   4514  H   PHE A 284       1.360  -6.768  -6.838  1.00 40.15           H  
ATOM   4515  CA  PHE A 284       1.190  -7.268  -4.794  1.00 40.15           C  
ATOM   4516  HA  PHE A 284       1.967  -7.159  -4.038  1.00 40.15           H  
ATOM   4517  C   PHE A 284       0.432  -8.563  -4.473  1.00 40.15           C  
ATOM   4518  CB  PHE A 284       0.216  -6.088  -4.639  1.00 40.15           C  
ATOM   4519  HB2 PHE A 284      -0.628  -6.248  -5.310  1.00 40.15           H  
ATOM   4520  HB3 PHE A 284      -0.184  -6.086  -3.625  1.00 40.15           H  
ATOM   4521  O   PHE A 284      -0.330  -8.538  -3.530  1.00 40.15           O  
ATOM   4522  CG  PHE A 284       0.792  -4.716  -4.870  1.00 40.15           C  
ATOM   4523  CD1 PHE A 284       1.620  -4.096  -3.924  1.00 40.15           C  
ATOM   4524  HD1 PHE A 284       1.863  -4.603  -3.002  1.00 40.15           H  
ATOM   4525  CD2 PHE A 284       0.402  -4.013  -6.009  1.00 40.15           C  
ATOM   4526  HD2 PHE A 284      -0.345  -4.467  -6.644  1.00 40.15           H  
ATOM   4527  CE1 PHE A 284       2.074  -2.784  -4.169  1.00 40.15           C  
ATOM   4528  HE1 PHE A 284       2.611  -2.233  -3.412  1.00 40.15           H  
ATOM   4529  CE2 PHE A 284       0.910  -2.735  -6.286  1.00 40.15           C  
ATOM   4530  HE2 PHE A 284       0.602  -2.216  -7.182  1.00 40.15           H  
ATOM   4531  CZ  PHE A 284       1.758  -2.116  -5.359  1.00 40.15           C  
ATOM   4532  HZ  PHE A 284       2.128  -1.118  -5.538  1.00 40.15           H  
ATOM   4533  N   ALA A 285       0.581  -9.690  -5.177  1.00 35.44           N  
ATOM   4534  H   ALA A 285       0.967  -9.672  -6.110  1.00 35.44           H  
ATOM   4535  CA  ALA A 285       0.149 -10.957  -4.606  1.00 35.44           C  
ATOM   4536  HA  ALA A 285       0.348 -10.839  -3.541  1.00 35.44           H  
ATOM   4537  C   ALA A 285       0.963 -12.217  -4.971  1.00 35.44           C  
ATOM   4538  CB  ALA A 285      -1.365 -11.087  -4.763  1.00 35.44           C  
ATOM   4539  HB1 ALA A 285      -1.697 -11.927  -4.152  1.00 35.44           H  
ATOM   4540  HB2 ALA A 285      -1.647 -11.210  -5.808  1.00 35.44           H  
ATOM   4541  HB3 ALA A 285      -1.884 -10.206  -4.385  1.00 35.44           H  
ATOM   4542  O   ALA A 285       0.442 -13.322  -4.958  1.00 35.44           O  
ATOM   4543  N   GLY A 286       2.267 -12.075  -5.230  1.00 33.88           N  
ATOM   4544  H   GLY A 286       2.664 -11.146  -5.212  1.00 33.88           H  
ATOM   4545  CA  GLY A 286       3.132 -13.223  -5.535  1.00 33.88           C  
ATOM   4546  HA2 GLY A 286       2.804 -14.102  -4.981  1.00 33.88           H  
ATOM   4547  HA3 GLY A 286       4.155 -13.000  -5.231  1.00 33.88           H  
ATOM   4548  C   GLY A 286       3.100 -13.564  -7.025  1.00 33.88           C  
ATOM   4549  O   GLY A 286       2.057 -13.854  -7.608  1.00 33.88           O  
ATOM   4550  N   GLN A 287       4.256 -13.441  -7.674  1.00 36.60           N  
ATOM   4551  H   GLN A 287       5.101 -13.309  -7.137  1.00 36.60           H  
ATOM   4552  CA  GLN A 287       4.377 -13.406  -9.134  1.00 36.60           C  
ATOM   4553  HA  GLN A 287       3.638 -12.694  -9.501  1.00 36.60           H  
ATOM   4554  C   GLN A 287       4.056 -14.749  -9.808  1.00 36.60           C  
ATOM   4555  CB  GLN A 287       5.787 -12.893  -9.485  1.00 36.60           C  
ATOM   4556  HB2 GLN A 287       6.431 -13.728  -9.758  1.00 36.60           H  
ATOM   4557  HB3 GLN A 287       6.227 -12.411  -8.612  1.00 36.60           H  
ATOM   4558  O   GLN A 287       3.583 -14.746 -10.943  1.00 36.60           O  
ATOM   4559  CG  GLN A 287       5.761 -11.861 -10.619  1.00 36.60           C  
ATOM   4560  HG2 GLN A 287       5.549 -12.369 -11.560  1.00 36.60           H  
ATOM   4561  HG3 GLN A 287       4.961 -11.142 -10.439  1.00 36.60           H  
ATOM   4562  CD  GLN A 287       7.080 -11.104 -10.758  1.00 36.60           C  
ATOM   4563  NE2 GLN A 287       7.055  -9.894 -11.271  1.00 36.60           N  
ATOM   4564 HE21 GLN A 287       7.950  -9.426 -11.293  1.00 36.60           H  
ATOM   4565 HE22 GLN A 287       6.173  -9.412 -11.363  1.00 36.60           H  
ATOM   4566  OE1 GLN A 287       8.150 -11.559 -10.404  1.00 36.60           O  
ATOM   4567  N   ASP A 288       4.218 -15.862  -9.093  1.00 36.43           N  
ATOM   4568  H   ASP A 288       4.704 -15.809  -8.209  1.00 36.43           H  
ATOM   4569  CA  ASP A 288       3.897 -17.214  -9.578  1.00 36.43           C  
ATOM   4570  HA  ASP A 288       3.981 -17.236 -10.665  1.00 36.43           H  
ATOM   4571  C   ASP A 288       2.463 -17.647  -9.255  1.00 36.43           C  
ATOM   4572  CB  ASP A 288       4.944 -18.181  -9.013  1.00 36.43           C  
ATOM   4573  HB2 ASP A 288       4.952 -18.121  -7.924  1.00 36.43           H  
ATOM   4574  HB3 ASP A 288       4.690 -19.199  -9.306  1.00 36.43           H  
ATOM   4575  O   ASP A 288       1.895 -18.556  -9.853  1.00 36.43           O  
ATOM   4576  CG  ASP A 288       6.318 -17.829  -9.584  1.00 36.43           C  
ATOM   4577  OD1 ASP A 288       6.387 -17.622 -10.821  1.00 36.43           O  
ATOM   4578  OD2 ASP A 288       7.254 -17.653  -8.780  1.00 36.43           O  
ATOM   4579  N   CYS A 289       1.828 -16.912  -8.362  1.00 33.28           N  
ATOM   4580  H   CYS A 289       2.364 -16.177  -7.924  1.00 33.28           H  
ATOM   4581  CA  CYS A 289       0.631 -17.328  -7.659  1.00 33.28           C  
ATOM   4582  HA  CYS A 289       0.491 -18.405  -7.751  1.00 33.28           H  
ATOM   4583  C   CYS A 289      -0.570 -16.619  -8.246  1.00 33.28           C  
ATOM   4584  CB  CYS A 289       0.840 -16.969  -6.202  1.00 33.28           C  
ATOM   4585  HB2 CYS A 289       0.456 -15.975  -5.975  1.00 33.28           H  
ATOM   4586  HB3 CYS A 289       0.268 -17.702  -5.633  1.00 33.28           H  
ATOM   4587  O   CYS A 289      -1.555 -17.228  -8.640  1.00 33.28           O  
ATOM   4588  SG  CYS A 289       2.626 -17.026  -5.786  1.00 33.28           S  
ATOM   4589  HG  CYS A 289       2.422 -17.348  -4.505  1.00 33.28           H  
ATOM   4590  N   VAL A 290      -0.390 -15.323  -8.480  1.00 40.49           N  
ATOM   4591  H   VAL A 290       0.436 -14.892  -8.090  1.00 40.49           H  
ATOM   4592  CA  VAL A 290      -1.235 -14.520  -9.355  1.00 40.49           C  
ATOM   4593  HA  VAL A 290      -2.263 -14.558  -8.995  1.00 40.49           H  
ATOM   4594  C   VAL A 290      -1.212 -15.101 -10.767  1.00 40.49           C  
ATOM   4595  CB  VAL A 290      -0.740 -13.064  -9.307  1.00 40.49           C  
ATOM   4596  HB  VAL A 290       0.321 -13.035  -9.556  1.00 40.49           H  
ATOM   4597  O   VAL A 290      -2.248 -15.151 -11.409  1.00 40.49           O  
ATOM   4598  CG1 VAL A 290      -1.471 -12.092 -10.227  1.00 40.49           C  
ATOM   4599 HG11 VAL A 290      -1.236 -12.344 -11.261  1.00 40.49           H  
ATOM   4600 HG12 VAL A 290      -2.544 -12.144 -10.043  1.00 40.49           H  
ATOM   4601 HG13 VAL A 290      -1.129 -11.074 -10.041  1.00 40.49           H  
ATOM   4602  CG2 VAL A 290      -0.940 -12.501  -7.907  1.00 40.49           C  
ATOM   4603 HG21 VAL A 290      -0.490 -13.164  -7.168  1.00 40.49           H  
ATOM   4604 HG22 VAL A 290      -2.006 -12.422  -7.695  1.00 40.49           H  
ATOM   4605 HG23 VAL A 290      -0.473 -11.520  -7.828  1.00 40.49           H  
ATOM   4606  N   LYS A 291      -0.089 -15.637 -11.265  1.00 36.31           N  
ATOM   4607  H   LYS A 291       0.739 -15.667 -10.688  1.00 36.31           H  
ATOM   4608  CA  LYS A 291      -0.057 -16.233 -12.614  1.00 36.31           C  
ATOM   4609  HA  LYS A 291      -0.400 -15.474 -13.317  1.00 36.31           H  
ATOM   4610  C   LYS A 291      -1.029 -17.411 -12.772  1.00 36.31           C  
ATOM   4611  CB  LYS A 291       1.377 -16.624 -12.983  1.00 36.31           C  
ATOM   4612  HB2 LYS A 291       2.073 -16.009 -12.413  1.00 36.31           H  
ATOM   4613  HB3 LYS A 291       1.556 -17.666 -12.720  1.00 36.31           H  
ATOM   4614  O   LYS A 291      -1.635 -17.533 -13.834  1.00 36.31           O  
ATOM   4615  CG  LYS A 291       1.654 -16.389 -14.474  1.00 36.31           C  
ATOM   4616  HG2 LYS A 291       0.990 -17.010 -15.077  1.00 36.31           H  
ATOM   4617  HG3 LYS A 291       1.488 -15.339 -14.715  1.00 36.31           H  
ATOM   4618  CD  LYS A 291       3.110 -16.754 -14.765  1.00 36.31           C  
ATOM   4619  HD2 LYS A 291       3.249 -17.814 -14.553  1.00 36.31           H  
ATOM   4620  HD3 LYS A 291       3.760 -16.185 -14.100  1.00 36.31           H  
ATOM   4621  CE  LYS A 291       3.491 -16.463 -16.217  1.00 36.31           C  
ATOM   4622  HE2 LYS A 291       2.801 -16.996 -16.871  1.00 36.31           H  
ATOM   4623  HE3 LYS A 291       3.388 -15.393 -16.399  1.00 36.31           H  
ATOM   4624  NZ  LYS A 291       4.885 -16.906 -16.462  1.00 36.31           N  
ATOM   4625  HZ1 LYS A 291       5.180 -16.718 -17.410  1.00 36.31           H  
ATOM   4626  HZ2 LYS A 291       5.514 -16.454 -15.815  1.00 36.31           H  
ATOM   4627  HZ3 LYS A 291       4.963 -17.898 -16.286  1.00 36.31           H  
ATOM   4628  N   ASN A 292      -1.218 -18.198 -11.711  1.00 34.86           N  
ATOM   4629  H   ASN A 292      -0.658 -18.032 -10.887  1.00 34.86           H  
ATOM   4630  CA  ASN A 292      -2.157 -19.322 -11.678  1.00 34.86           C  
ATOM   4631  HA  ASN A 292      -2.266 -19.724 -12.685  1.00 34.86           H  
ATOM   4632  C   ASN A 292      -3.577 -18.912 -11.235  1.00 34.86           C  
ATOM   4633  CB  ASN A 292      -1.543 -20.428 -10.802  1.00 34.86           C  
ATOM   4634  HB2 ASN A 292      -2.269 -21.231 -10.677  1.00 34.86           H  
ATOM   4635  HB3 ASN A 292      -1.315 -20.030  -9.813  1.00 34.86           H  
ATOM   4636  O   ASN A 292      -4.542 -19.515 -11.694  1.00 34.86           O  
ATOM   4637  CG  ASN A 292      -0.283 -21.034 -11.410  1.00 34.86           C  
ATOM   4638  ND2 ASN A 292       0.545 -21.654 -10.606  1.00 34.86           N  
ATOM   4639 HD21 ASN A 292       1.409 -21.992 -11.006  1.00 34.86           H  
ATOM   4640 HD22 ASN A 292       0.364 -21.683  -9.613  1.00 34.86           H  
ATOM   4641  OD1 ASN A 292      -0.025 -20.961 -12.604  1.00 34.86           O  
ATOM   4642  N   HIS A 293      -3.719 -17.846 -10.437  1.00 40.44           N  
ATOM   4643  H   HIS A 293      -2.881 -17.470 -10.018  1.00 40.44           H  
ATOM   4644  CA  HIS A 293      -4.997 -17.404  -9.854  1.00 40.44           C  
ATOM   4645  HA  HIS A 293      -5.760 -18.143 -10.099  1.00 40.44           H  
ATOM   4646  C   HIS A 293      -5.537 -16.066 -10.403  1.00 40.44           C  
ATOM   4647  CB  HIS A 293      -4.887 -17.410  -8.321  1.00 40.44           C  
ATOM   4648  HB2 HIS A 293      -5.840 -17.102  -7.892  1.00 40.44           H  
ATOM   4649  HB3 HIS A 293      -4.130 -16.693  -8.003  1.00 40.44           H  
ATOM   4650  O   HIS A 293      -6.522 -15.543  -9.895  1.00 40.44           O  
ATOM   4651  CG  HIS A 293      -4.560 -18.775  -7.767  1.00 40.44           C  
ATOM   4652  CD2 HIS A 293      -3.433 -19.130  -7.077  1.00 40.44           C  
ATOM   4653  HD2 HIS A 293      -2.612 -18.479  -6.817  1.00 40.44           H  
ATOM   4654  ND1 HIS A 293      -5.371 -19.887  -7.823  1.00 40.44           N  
ATOM   4655  HD1 HIS A 293      -6.361 -19.892  -8.022  1.00 40.44           H  
ATOM   4656  CE1 HIS A 293      -4.722 -20.893  -7.213  1.00 40.44           C  
ATOM   4657  HE1 HIS A 293      -5.140 -21.873  -7.035  1.00 40.44           H  
ATOM   4658  NE2 HIS A 293      -3.534 -20.480  -6.742  1.00 40.44           N  
ATOM   4659  N   ILE A 294      -4.964 -15.498 -11.477  1.00 37.61           N  
ATOM   4660  H   ILE A 294      -4.077 -15.876 -11.778  1.00 37.61           H  
ATOM   4661  CA  ILE A 294      -5.476 -14.276 -12.149  1.00 37.61           C  
ATOM   4662  HA  ILE A 294      -5.459 -13.457 -11.429  1.00 37.61           H  
ATOM   4663  C   ILE A 294      -6.945 -14.434 -12.562  1.00 37.61           C  
ATOM   4664  CB  ILE A 294      -4.586 -13.891 -13.369  1.00 37.61           C  
ATOM   4665  HB  ILE A 294      -4.142 -14.805 -13.764  1.00 37.61           H  
ATOM   4666  O   ILE A 294      -7.664 -13.442 -12.612  1.00 37.61           O  
ATOM   4667  CG1 ILE A 294      -3.466 -12.915 -12.964  1.00 37.61           C  
ATOM   4668 HG12 ILE A 294      -3.837 -11.890 -12.980  1.00 37.61           H  
ATOM   4669 HG13 ILE A 294      -3.198 -13.106 -11.925  1.00 37.61           H  
ATOM   4670  CG2 ILE A 294      -5.329 -13.191 -14.527  1.00 37.61           C  
ATOM   4671 HG21 ILE A 294      -5.835 -12.295 -14.168  1.00 37.61           H  
ATOM   4672 HG22 ILE A 294      -6.073 -13.865 -14.952  1.00 37.61           H  
ATOM   4673 HG23 ILE A 294      -4.641 -12.927 -15.330  1.00 37.61           H  
ATOM   4674  CD1 ILE A 294      -2.222 -13.008 -13.865  1.00 37.61           C  
ATOM   4675 HD11 ILE A 294      -1.430 -12.368 -13.475  1.00 37.61           H  
ATOM   4676 HD12 ILE A 294      -1.869 -14.039 -13.902  1.00 37.61           H  
ATOM   4677 HD13 ILE A 294      -2.460 -12.681 -14.877  1.00 37.61           H  
ATOM   4678  N   MET A 295      -7.391 -15.663 -12.834  1.00 32.54           N  
ATOM   4679  H   MET A 295      -6.751 -16.435 -12.713  1.00 32.54           H  
ATOM   4680  CA  MET A 295      -8.792 -15.972 -13.140  1.00 32.54           C  
ATOM   4681  HA  MET A 295      -9.125 -15.370 -13.985  1.00 32.54           H  
ATOM   4682  C   MET A 295      -9.739 -15.670 -11.963  1.00 32.54           C  
ATOM   4683  CB  MET A 295      -8.906 -17.460 -13.508  1.00 32.54           C  
ATOM   4684  HB2 MET A 295      -8.471 -18.045 -12.698  1.00 32.54           H  
ATOM   4685  HB3 MET A 295      -9.958 -17.736 -13.577  1.00 32.54           H  
ATOM   4686  O   MET A 295     -10.903 -15.363 -12.194  1.00 32.54           O  
ATOM   4687  CG  MET A 295      -8.212 -17.857 -14.819  1.00 32.54           C  
ATOM   4688  HG2 MET A 295      -7.855 -18.879 -14.688  1.00 32.54           H  
ATOM   4689  HG3 MET A 295      -7.340 -17.226 -14.992  1.00 32.54           H  
ATOM   4690  SD  MET A 295      -9.271 -17.849 -16.294  1.00 32.54           S  
ATOM   4691  CE  MET A 295      -8.257 -18.875 -17.392  1.00 32.54           C  
ATOM   4692  HE1 MET A 295      -8.127 -19.862 -16.949  1.00 32.54           H  
ATOM   4693  HE2 MET A 295      -8.755 -18.976 -18.356  1.00 32.54           H  
ATOM   4694  HE3 MET A 295      -7.281 -18.409 -17.531  1.00 32.54           H  
ATOM   4695  N   GLU A 296      -9.253 -15.739 -10.721  1.00 41.38           N  
ATOM   4696  H   GLU A 296      -8.277 -15.961 -10.586  1.00 41.38           H  
ATOM   4697  CA  GLU A 296     -10.040 -15.526  -9.495  1.00 41.38           C  
ATOM   4698  HA  GLU A 296     -11.072 -15.835  -9.661  1.00 41.38           H  
ATOM   4699  C   GLU A 296     -10.075 -14.049  -9.074  1.00 41.38           C  
ATOM   4700  CB  GLU A 296      -9.457 -16.389  -8.364  1.00 41.38           C  
ATOM   4701  HB2 GLU A 296      -8.407 -16.126  -8.232  1.00 41.38           H  
ATOM   4702  HB3 GLU A 296      -9.982 -16.159  -7.437  1.00 41.38           H  
ATOM   4703  O   GLU A 296     -10.950 -13.619  -8.321  1.00 41.38           O  
ATOM   4704  CG  GLU A 296      -9.583 -17.901  -8.632  1.00 41.38           C  
ATOM   4705  HG2 GLU A 296      -9.268 -18.114  -9.653  1.00 41.38           H  
ATOM   4706  HG3 GLU A 296     -10.631 -18.188  -8.542  1.00 41.38           H  
ATOM   4707  CD  GLU A 296      -8.726 -18.752  -7.681  1.00 41.38           C  
ATOM   4708  OE1 GLU A 296      -8.423 -19.907  -8.061  1.00 41.38           O  
ATOM   4709  OE2 GLU A 296      -8.277 -18.234  -6.637  1.00 41.38           O  
ATOM   4710  N   LEU A 297      -9.151 -13.234  -9.592  1.00 45.45           N  
ATOM   4711  H   LEU A 297      -8.497 -13.627 -10.253  1.00 45.45           H  
ATOM   4712  CA  LEU A 297      -9.142 -11.798  -9.356  1.00 45.45           C  
ATOM   4713  HA  LEU A 297      -9.548 -11.605  -8.363  1.00 45.45           H  
ATOM   4714  C   LEU A 297     -10.053 -11.087 -10.355  1.00 45.45           C  
ATOM   4715  CB  LEU A 297      -7.702 -11.265  -9.401  1.00 45.45           C  
ATOM   4716  HB2 LEU A 297      -7.733 -10.177  -9.449  1.00 45.45           H  
ATOM   4717  HB3 LEU A 297      -7.227 -11.626 -10.314  1.00 45.45           H  
ATOM   4718  O   LEU A 297      -9.744 -10.969 -11.541  1.00 45.45           O  
ATOM   4719  CG  LEU A 297      -6.853 -11.680  -8.187  1.00 45.45           C  
ATOM   4720  HG  LEU A 297      -6.823 -12.766  -8.100  1.00 45.45           H  
ATOM   4721  CD1 LEU A 297      -5.424 -11.171  -8.388  1.00 45.45           C  
ATOM   4722 HD11 LEU A 297      -4.792 -11.537  -7.579  1.00 45.45           H  
ATOM   4723 HD12 LEU A 297      -5.030 -11.557  -9.328  1.00 45.45           H  
ATOM   4724 HD13 LEU A 297      -5.412 -10.081  -8.397  1.00 45.45           H  
ATOM   4725  CD2 LEU A 297      -7.420 -11.076  -6.900  1.00 45.45           C  
ATOM   4726 HD21 LEU A 297      -6.671 -11.124  -6.110  1.00 45.45           H  
ATOM   4727 HD22 LEU A 297      -7.694 -10.033  -7.057  1.00 45.45           H  
ATOM   4728 HD23 LEU A 297      -8.293 -11.645  -6.580  1.00 45.45           H  
ATOM   4729  N   ASN A 298     -11.134 -10.498  -9.847  1.00 51.86           N  
ATOM   4730  H   ASN A 298     -11.373 -10.711  -8.889  1.00 51.86           H  
ATOM   4731  CA  ASN A 298     -11.897  -9.489 -10.570  1.00 51.86           C  
ATOM   4732  HA  ASN A 298     -12.203  -9.896 -11.534  1.00 51.86           H  
ATOM   4733  C   ASN A 298     -10.971  -8.286 -10.834  1.00 51.86           C  
ATOM   4734  CB  ASN A 298     -13.154  -9.147  -9.742  1.00 51.86           C  
ATOM   4735  HB2 ASN A 298     -12.885  -9.044  -8.691  1.00 51.86           H  
ATOM   4736  HB3 ASN A 298     -13.582  -8.199 -10.068  1.00 51.86           H  
ATOM   4737  O   ASN A 298     -10.791  -7.419  -9.971  1.00 51.86           O  
ATOM   4738  CG  ASN A 298     -14.261 -10.171  -9.900  1.00 51.86           C  
ATOM   4739  ND2 ASN A 298     -15.034 -10.415  -8.870  1.00 51.86           N  
ATOM   4740 HD21 ASN A 298     -14.784 -10.066  -7.955  1.00 51.86           H  
ATOM   4741 HD22 ASN A 298     -15.654 -11.202  -8.990  1.00 51.86           H  
ATOM   4742  OD1 ASN A 298     -14.486 -10.719 -10.962  1.00 51.86           O  
ATOM   4743  N   CYS A 299     -10.349  -8.244 -12.017  1.00 50.51           N  
ATOM   4744  H   CYS A 299     -10.414  -9.059 -12.609  1.00 50.51           H  
ATOM   4745  CA  CYS A 299      -9.442  -7.173 -12.404  1.00 50.51           C  
ATOM   4746  HA  CYS A 299      -9.610  -6.359 -11.700  1.00 50.51           H  
ATOM   4747  C   CYS A 299      -9.733  -6.617 -13.800  1.00 50.51           C  
ATOM   4748  CB  CYS A 299      -7.983  -7.620 -12.246  1.00 50.51           C  
ATOM   4749  HB2 CYS A 299      -7.738  -8.367 -13.001  1.00 50.51           H  
ATOM   4750  HB3 CYS A 299      -7.846  -8.060 -11.259  1.00 50.51           H  
ATOM   4751  O   CYS A 299      -9.731  -7.347 -14.789  1.00 50.51           O  
ATOM   4752  SG  CYS A 299      -6.922  -6.152 -12.417  1.00 50.51           S  
ATOM   4753  HG  CYS A 299      -7.594  -5.415 -11.528  1.00 50.51           H  
ATOM   4754  N   ILE A 300      -9.907  -5.293 -13.892  1.00 50.11           N  
ATOM   4755  H   ILE A 300      -9.879  -4.759 -13.035  1.00 50.11           H  
ATOM   4756  CA  ILE A 300      -9.964  -4.579 -15.173  1.00 50.11           C  
ATOM   4757  HA  ILE A 300     -10.138  -5.308 -15.964  1.00 50.11           H  
ATOM   4758  C   ILE A 300      -8.616  -3.930 -15.466  1.00 50.11           C  
ATOM   4759  CB  ILE A 300     -11.146  -3.588 -15.240  1.00 50.11           C  
ATOM   4760  HB  ILE A 300     -11.138  -2.959 -14.350  1.00 50.11           H  
ATOM   4761  O   ILE A 300      -8.101  -3.119 -14.688  1.00 50.11           O  
ATOM   4762  CG1 ILE A 300     -12.448  -4.413 -15.259  1.00 50.11           C  
ATOM   4763 HG12 ILE A 300     -12.588  -4.881 -14.285  1.00 50.11           H  
ATOM   4764 HG13 ILE A 300     -12.367  -5.205 -16.003  1.00 50.11           H  
ATOM   4765  CG2 ILE A 300     -11.035  -2.669 -16.475  1.00 50.11           C  
ATOM   4766 HG21 ILE A 300     -11.848  -1.943 -16.485  1.00 50.11           H  
ATOM   4767 HG22 ILE A 300     -11.075  -3.257 -17.391  1.00 50.11           H  
ATOM   4768 HG23 ILE A 300     -10.111  -2.091 -16.435  1.00 50.11           H  
ATOM   4769  CD1 ILE A 300     -13.700  -3.606 -15.591  1.00 50.11           C  
ATOM   4770 HD11 ILE A 300     -13.659  -3.233 -16.614  1.00 50.11           H  
ATOM   4771 HD12 ILE A 300     -14.554  -4.283 -15.543  1.00 50.11           H  
ATOM   4772 HD13 ILE A 300     -13.807  -2.770 -14.899  1.00 50.11           H  
ATOM   4773  N   LYS A 301      -8.070  -4.255 -16.642  1.00 49.87           N  
ATOM   4774  H   LYS A 301      -8.575  -4.919 -17.212  1.00 49.87           H  
ATOM   4775  CA  LYS A 301      -6.826  -3.692 -17.164  1.00 49.87           C  
ATOM   4776  HA  LYS A 301      -6.305  -3.181 -16.354  1.00 49.87           H  
ATOM   4777  C   LYS A 301      -7.122  -2.676 -18.257  1.00 49.87           C  
ATOM   4778  CB  LYS A 301      -5.936  -4.836 -17.661  1.00 49.87           C  
ATOM   4779  HB2 LYS A 301      -6.424  -5.343 -18.493  1.00 49.87           H  
ATOM   4780  HB3 LYS A 301      -5.818  -5.553 -16.849  1.00 49.87           H  
ATOM   4781  O   LYS A 301      -7.513  -3.041 -19.361  1.00 49.87           O  
ATOM   4782  CG  LYS A 301      -4.548  -4.344 -18.098  1.00 49.87           C  
ATOM   4783  HG2 LYS A 301      -4.635  -3.676 -18.955  1.00 49.87           H  
ATOM   4784  HG3 LYS A 301      -4.077  -3.812 -17.271  1.00 49.87           H  
ATOM   4785  CD  LYS A 301      -3.693  -5.555 -18.477  1.00 49.87           C  
ATOM   4786  HD2 LYS A 301      -4.149  -6.066 -19.325  1.00 49.87           H  
ATOM   4787  HD3 LYS A 301      -3.679  -6.240 -17.629  1.00 49.87           H  
ATOM   4788  CE  LYS A 301      -2.256  -5.159 -18.817  1.00 49.87           C  
ATOM   4789  HE2 LYS A 301      -2.257  -4.576 -19.739  1.00 49.87           H  
ATOM   4790  HE3 LYS A 301      -1.877  -4.536 -18.008  1.00 49.87           H  
ATOM   4791  NZ  LYS A 301      -1.417  -6.376 -18.950  1.00 49.87           N  
ATOM   4792  HZ1 LYS A 301      -1.458  -6.904 -18.090  1.00 49.87           H  
ATOM   4793  HZ2 LYS A 301      -0.445  -6.161 -19.118  1.00 49.87           H  
ATOM   4794  HZ3 LYS A 301      -1.766  -6.987 -19.675  1.00 49.87           H  
ATOM   4795  N   ILE A 302      -6.822  -1.407 -17.991  1.00 51.72           N  
ATOM   4796  H   ILE A 302      -6.523  -1.168 -17.056  1.00 51.72           H  
ATOM   4797  CA  ILE A 302      -6.913  -0.355 -19.007  1.00 51.72           C  
ATOM   4798  HA  ILE A 302      -7.372  -0.757 -19.911  1.00 51.72           H  
ATOM   4799  C   ILE A 302      -5.510   0.088 -19.369  1.00 51.72           C  
ATOM   4800  CB  ILE A 302      -7.823   0.794 -18.558  1.00 51.72           C  
ATOM   4801  HB  ILE A 302      -7.467   1.172 -17.600  1.00 51.72           H  
ATOM   4802  O   ILE A 302      -4.840   0.806 -18.624  1.00 51.72           O  
ATOM   4803  CG1 ILE A 302      -9.252   0.244 -18.409  1.00 51.72           C  
ATOM   4804 HG12 ILE A 302      -9.741   0.207 -19.382  1.00 51.72           H  
ATOM   4805 HG13 ILE A 302      -9.254  -0.769 -18.005  1.00 51.72           H  
ATOM   4806  CG2 ILE A 302      -7.822   1.937 -19.597  1.00 51.72           C  
ATOM   4807 HG21 ILE A 302      -6.831   2.385 -19.673  1.00 51.72           H  
ATOM   4808 HG22 ILE A 302      -8.129   1.561 -20.572  1.00 51.72           H  
ATOM   4809 HG23 ILE A 302      -8.515   2.723 -19.295  1.00 51.72           H  
ATOM   4810  CD1 ILE A 302     -10.066   1.101 -17.465  1.00 51.72           C  
ATOM   4811 HD11 ILE A 302     -10.020   2.144 -17.780  1.00 51.72           H  
ATOM   4812 HD12 ILE A 302      -9.682   1.007 -16.449  1.00 51.72           H  
ATOM   4813 HD13 ILE A 302     -11.094   0.742 -17.503  1.00 51.72           H  
ATOM   4814  N   LYS A 303      -5.063  -0.354 -20.544  1.00 49.43           N  
ATOM   4815  H   LYS A 303      -5.681  -0.944 -21.083  1.00 49.43           H  
ATOM   4816  CA  LYS A 303      -3.824   0.114 -21.155  1.00 49.43           C  
ATOM   4817  HA  LYS A 303      -3.155   0.466 -20.369  1.00 49.43           H  
ATOM   4818  C   LYS A 303      -4.165   1.294 -22.053  1.00 49.43           C  
ATOM   4819  CB  LYS A 303      -3.139  -1.051 -21.882  1.00 49.43           C  
ATOM   4820  HB2 LYS A 303      -3.147  -1.919 -21.222  1.00 49.43           H  
ATOM   4821  HB3 LYS A 303      -3.697  -1.306 -22.783  1.00 49.43           H  
ATOM   4822  O   LYS A 303      -4.658   1.113 -23.163  1.00 49.43           O  
ATOM   4823  CG  LYS A 303      -1.678  -0.735 -22.241  1.00 49.43           C  
ATOM   4824  HG2 LYS A 303      -1.642   0.109 -22.930  1.00 49.43           H  
ATOM   4825  HG3 LYS A 303      -1.133  -0.477 -21.333  1.00 49.43           H  
ATOM   4826  CD  LYS A 303      -1.025  -1.963 -22.894  1.00 49.43           C  
ATOM   4827  HD2 LYS A 303      -1.546  -2.179 -23.827  1.00 49.43           H  
ATOM   4828  HD3 LYS A 303      -1.136  -2.819 -22.228  1.00 49.43           H  
ATOM   4829  CE  LYS A 303       0.466  -1.739 -23.178  1.00 49.43           C  
ATOM   4830  HE2 LYS A 303       0.567  -0.866 -23.823  1.00 49.43           H  
ATOM   4831  HE3 LYS A 303       0.970  -1.523 -22.235  1.00 49.43           H  
ATOM   4832  NZ  LYS A 303       1.084  -2.928 -23.829  1.00 49.43           N  
ATOM   4833  HZ1 LYS A 303       0.633  -3.131 -24.710  1.00 49.43           H  
ATOM   4834  HZ2 LYS A 303       2.066  -2.786 -24.015  1.00 49.43           H  
ATOM   4835  HZ3 LYS A 303       0.999  -3.751 -23.250  1.00 49.43           H  
ATOM   4836  N   SER A 304      -3.894   2.507 -21.585  1.00 45.98           N  
ATOM   4837  H   SER A 304      -3.477   2.591 -20.669  1.00 45.98           H  
ATOM   4838  CA  SER A 304      -3.947   3.657 -22.481  1.00 45.98           C  
ATOM   4839  HA  SER A 304      -4.855   3.584 -23.079  1.00 45.98           H  
ATOM   4840  C   SER A 304      -2.742   3.591 -23.421  1.00 45.98           C  
ATOM   4841  CB  SER A 304      -4.042   4.964 -21.716  1.00 45.98           C  
ATOM   4842  HB2 SER A 304      -3.124   5.131 -21.152  1.00 45.98           H  
ATOM   4843  HB3 SER A 304      -4.895   4.928 -21.038  1.00 45.98           H  
ATOM   4844  O   SER A 304      -1.589   3.544 -22.974  1.00 45.98           O  
ATOM   4845  OG  SER A 304      -4.236   5.983 -22.669  1.00 45.98           O  
ATOM   4846  HG  SER A 304      -4.750   6.690 -22.274  1.00 45.98           H  
ATOM   4847  N   PHE A 305      -3.026   3.475 -24.719  1.00 35.28           N  
ATOM   4848  H   PHE A 305      -4.000   3.502 -24.986  1.00 35.28           H  
ATOM   4849  CA  PHE A 305      -2.045   3.196 -25.767  1.00 35.28           C  
ATOM   4850  HA  PHE A 305      -1.615   2.216 -25.562  1.00 35.28           H  
ATOM   4851  C   PHE A 305      -0.884   4.205 -25.769  1.00 35.28           C  
ATOM   4852  CB  PHE A 305      -2.748   3.114 -27.134  1.00 35.28           C  
ATOM   4853  HB2 PHE A 305      -2.031   3.378 -27.912  1.00 35.28           H  
ATOM   4854  HB3 PHE A 305      -3.549   3.852 -27.186  1.00 35.28           H  
ATOM   4855  O   PHE A 305      -1.053   5.390 -25.473  1.00 35.28           O  
ATOM   4856  CG  PHE A 305      -3.299   1.735 -27.462  1.00 35.28           C  
ATOM   4857  CD1 PHE A 305      -2.559   0.871 -28.295  1.00 35.28           C  
ATOM   4858  HD1 PHE A 305      -1.629   1.200 -28.734  1.00 35.28           H  
ATOM   4859  CD2 PHE A 305      -4.534   1.302 -26.938  1.00 35.28           C  
ATOM   4860  HD2 PHE A 305      -5.107   1.946 -26.288  1.00 35.28           H  
ATOM   4861  CE1 PHE A 305      -3.044  -0.414 -28.594  1.00 35.28           C  
ATOM   4862  HE1 PHE A 305      -2.479  -1.062 -29.247  1.00 35.28           H  
ATOM   4863  CE2 PHE A 305      -5.022   0.017 -27.243  1.00 35.28           C  
ATOM   4864  HE2 PHE A 305      -5.962  -0.317 -26.831  1.00 35.28           H  
ATOM   4865  CZ  PHE A 305      -4.276  -0.843 -28.069  1.00 35.28           C  
ATOM   4866  HZ  PHE A 305      -4.650  -1.828 -28.303  1.00 35.28           H  
ATOM   4867  N   LYS A 306       0.311   3.700 -26.120  1.00 36.43           N  
ATOM   4868  H   LYS A 306       0.319   2.743 -26.444  1.00 36.43           H  
ATOM   4869  CA  LYS A 306       1.571   4.455 -26.264  1.00 36.43           C  
ATOM   4870  HA  LYS A 306       1.829   4.921 -25.313  1.00 36.43           H  
ATOM   4871  C   LYS A 306       1.458   5.628 -27.251  1.00 36.43           C  
ATOM   4872  CB  LYS A 306       2.704   3.493 -26.700  1.00 36.43           C  
ATOM   4873  HB2 LYS A 306       2.287   2.615 -27.193  1.00 36.43           H  
ATOM   4874  HB3 LYS A 306       3.334   3.998 -27.432  1.00 36.43           H  
ATOM   4875  O   LYS A 306       2.196   6.595 -27.107  1.00 36.43           O  
ATOM   4876  CG  LYS A 306       3.604   3.065 -25.529  1.00 36.43           C  
ATOM   4877  HG2 LYS A 306       4.059   3.967 -25.121  1.00 36.43           H  
ATOM   4878  HG3 LYS A 306       2.995   2.583 -24.764  1.00 36.43           H  
ATOM   4879  CD  LYS A 306       4.734   2.110 -25.959  1.00 36.43           C  
ATOM   4880  HD2 LYS A 306       5.281   2.573 -26.780  1.00 36.43           H  
ATOM   4881  HD3 LYS A 306       4.297   1.179 -26.321  1.00 36.43           H  
ATOM   4882  CE  LYS A 306       5.711   1.819 -24.803  1.00 36.43           C  
ATOM   4883  HE2 LYS A 306       6.090   2.769 -24.426  1.00 36.43           H  
ATOM   4884  HE3 LYS A 306       5.167   1.331 -23.993  1.00 36.43           H  
ATOM   4885  NZ  LYS A 306       6.853   0.964 -25.231  1.00 36.43           N  
ATOM   4886  HZ1 LYS A 306       7.486   0.786 -24.465  1.00 36.43           H  
ATOM   4887  HZ2 LYS A 306       7.384   1.419 -25.960  1.00 36.43           H  
ATOM   4888  HZ3 LYS A 306       6.540   0.075 -25.595  1.00 36.43           H  
ATOM   4889  N   ASP A 307       0.479   5.596 -28.148  1.00 34.27           N  
ATOM   4890  H   ASP A 307      -0.013   4.720 -28.252  1.00 34.27           H  
ATOM   4891  CA  ASP A 307       0.399   6.499 -29.303  1.00 34.27           C  
ATOM   4892  HA  ASP A 307       1.398   6.891 -29.493  1.00 34.27           H  
ATOM   4893  C   ASP A 307      -0.496   7.720 -29.075  1.00 34.27           C  
ATOM   4894  CB  ASP A 307       0.028   5.682 -30.538  1.00 34.27           C  
ATOM   4895  HB2 ASP A 307      -1.016   5.378 -30.469  1.00 34.27           H  
ATOM   4896  HB3 ASP A 307       0.155   6.303 -31.425  1.00 34.27           H  
ATOM   4897  O   ASP A 307      -0.964   8.371 -30.007  1.00 34.27           O  
ATOM   4898  CG  ASP A 307       0.930   4.447 -30.620  1.00 34.27           C  
ATOM   4899  OD1 ASP A 307       2.158   4.605 -30.428  1.00 34.27           O  
ATOM   4900  OD2 ASP A 307       0.351   3.339 -30.626  1.00 34.27           O  
ATOM   4901  N   ASN A 308      -0.699   8.075 -27.805  1.00 36.06           N  
ATOM   4902  H   ASN A 308      -0.309   7.479 -27.090  1.00 36.06           H  
ATOM   4903  CA  ASN A 308      -1.412   9.286 -27.406  1.00 36.06           C  
ATOM   4904  HA  ASN A 308      -2.179   9.441 -28.165  1.00 36.06           H  
ATOM   4905  C   ASN A 308      -0.530  10.559 -27.460  1.00 36.06           C  
ATOM   4906  CB  ASN A 308      -2.120   9.014 -26.066  1.00 36.06           C  
ATOM   4907  HB2 ASN A 308      -1.553   9.451 -25.244  1.00 36.06           H  
ATOM   4908  HB3 ASN A 308      -2.209   7.940 -25.902  1.00 36.06           H  
ATOM   4909  O   ASN A 308      -0.871  11.614 -26.932  1.00 36.06           O  
ATOM   4910  CG  ASN A 308      -3.515   9.589 -26.065  1.00 36.06           C  
ATOM   4911  ND2 ASN A 308      -4.405   9.086 -25.238  1.00 36.06           N  
ATOM   4912 HD21 ASN A 308      -4.201   8.285 -24.657  1.00 36.06           H  
ATOM   4913 HD22 ASN A 308      -5.319   9.510 -25.306  1.00 36.06           H  
ATOM   4914  OD1 ASN A 308      -3.824  10.487 -26.815  1.00 36.06           O  
ATOM   4915  N   ARG A 309       0.626  10.465 -28.130  1.00 29.77           N  
ATOM   4916  H   ARG A 309       0.837   9.556 -28.517  1.00 29.77           H  
ATOM   4917  CA  ARG A 309       1.373  11.598 -28.686  1.00 29.77           C  
ATOM   4918  HA  ARG A 309       0.882  12.537 -28.434  1.00 29.77           H  
ATOM   4919  C   ARG A 309       1.354  11.451 -30.207  1.00 29.77           C  
ATOM   4920  CB  ARG A 309       2.820  11.631 -28.162  1.00 29.77           C  
ATOM   4921  HB2 ARG A 309       3.362  12.395 -28.720  1.00 29.77           H  
ATOM   4922  HB3 ARG A 309       3.293  10.670 -28.363  1.00 29.77           H  
ATOM   4923  O   ARG A 309       2.296  10.911 -30.762  1.00 29.77           O  
ATOM   4924  CG  ARG A 309       2.958  11.944 -26.670  1.00 29.77           C  
ATOM   4925  HG2 ARG A 309       2.439  12.873 -26.431  1.00 29.77           H  
ATOM   4926  HG3 ARG A 309       2.523  11.128 -26.093  1.00 29.77           H  
ATOM   4927  CD  ARG A 309       4.450  12.081 -26.339  1.00 29.77           C  
ATOM   4928  HD2 ARG A 309       4.824  13.004 -26.781  1.00 29.77           H  
ATOM   4929  HD3 ARG A 309       4.983  11.240 -26.783  1.00 29.77           H  
ATOM   4930  NE  ARG A 309       4.696  12.079 -24.887  1.00 29.77           N  
ATOM   4931  HE  ARG A 309       3.888  11.952 -24.294  1.00 29.77           H  
ATOM   4932  NH1 ARG A 309       6.971  12.402 -24.980  1.00 29.77           N  
ATOM   4933 HH11 ARG A 309       7.862  12.509 -24.517  1.00 29.77           H  
ATOM   4934 HH12 ARG A 309       6.914  12.471 -25.986  1.00 29.77           H  
ATOM   4935  NH2 ARG A 309       5.976  12.117 -23.004  1.00 29.77           N  
ATOM   4936 HH21 ARG A 309       6.873  12.252 -22.560  1.00 29.77           H  
ATOM   4937 HH22 ARG A 309       5.141  12.030 -22.442  1.00 29.77           H  
ATOM   4938  CZ  ARG A 309       5.875  12.198 -24.301  1.00 29.77           C
[truncated: 589,284 more chars]
