# Supplementary material for: Widespread Horizontal Gene Transfer Among Animal Viruses
Source: bioRxiv. 2024 Mar 26:2024.03.25.586562. Preprint. [Version 2] doi: 10.1101/2024.03.25.586562 (PMC11071296; doi:10.1101/2024.03.25.586562)
Supplement: Supplement 7 [file media-7.zip › File7_PDB/Papilloma7747_L2.pdb]

ATOM      1  N   MET A   1     -11.668  62.799 -36.865  1.00 53.22           N  
ATOM      2  H   MET A   1     -12.150  63.679 -36.751  1.00 53.22           H  
ATOM      3  H2  MET A   1     -12.080  62.306 -37.643  1.00 53.22           H  
ATOM      4  H3  MET A   1     -10.697  62.982 -37.074  1.00 53.22           H  
ATOM      5  CA  MET A   1     -11.797  61.980 -35.636  1.00 53.22           C  
ATOM      6  HA  MET A   1     -11.316  62.492 -34.802  1.00 53.22           H  
ATOM      7  C   MET A   1     -11.076  60.651 -35.846  1.00 53.22           C  
ATOM      8  CB  MET A   1     -13.275  61.772 -35.275  1.00 53.22           C  
ATOM      9  HB2 MET A   1     -13.839  61.499 -36.167  1.00 53.22           H  
ATOM     10  HB3 MET A   1     -13.358  60.960 -34.552  1.00 53.22           H  
ATOM     11  O   MET A   1     -11.527  59.834 -36.640  1.00 53.22           O  
ATOM     12  CG  MET A   1     -13.879  63.032 -34.645  1.00 53.22           C  
ATOM     13  HG2 MET A   1     -13.703  63.893 -35.289  1.00 53.22           H  
ATOM     14  HG3 MET A   1     -13.394  63.211 -33.685  1.00 53.22           H  
ATOM     15  SD  MET A   1     -15.659  62.890 -34.375  1.00 53.22           S  
ATOM     16  CE  MET A   1     -15.946  64.308 -33.277  1.00 53.22           C  
ATOM     17  HE1 MET A   1     -15.656  65.231 -33.778  1.00 53.22           H  
ATOM     18  HE2 MET A   1     -17.005  64.361 -33.024  1.00 53.22           H  
ATOM     19  HE3 MET A   1     -15.368  64.193 -32.360  1.00 53.22           H  
ATOM     20  N   ALA A   2      -9.893  60.491 -35.247  1.00 47.07           N  
ATOM     21  H   ALA A   2      -9.595  61.148 -34.540  1.00 47.07           H  
ATOM     22  CA  ALA A   2      -8.952  59.410 -35.545  1.00 47.07           C  
ATOM     23  HA  ALA A   2      -8.972  59.211 -36.616  1.00 47.07           H  
ATOM     24  C   ALA A   2      -9.308  58.104 -34.807  1.00 47.07           C  
ATOM     25  CB  ALA A   2      -7.542  59.908 -35.192  1.00 47.07           C  
ATOM     26  HB1 ALA A   2      -7.303  60.806 -35.762  1.00 47.07           H  
ATOM     27  HB2 ALA A   2      -7.476  60.129 -34.126  1.00 47.07           H  
ATOM     28  HB3 ALA A   2      -6.810  59.137 -35.433  1.00 47.07           H  
ATOM     29  O   ALA A   2      -9.310  58.061 -33.580  1.00 47.07           O  
ATOM     30  N   LYS A   3      -9.585  57.027 -35.558  1.00 50.47           N  
ATOM     31  H   LYS A   3      -9.578  57.146 -36.560  1.00 50.47           H  
ATOM     32  CA  LYS A   3      -9.745  55.660 -35.029  1.00 50.47           C  
ATOM     33  HA  LYS A   3     -10.208  55.715 -34.044  1.00 50.47           H  
ATOM     34  C   LYS A   3      -8.371  55.009 -34.842  1.00 50.47           C  
ATOM     35  CB  LYS A   3     -10.651  54.813 -35.951  1.00 50.47           C  
ATOM     36  HB2 LYS A   3     -10.557  55.159 -36.981  1.00 50.47           H  
ATOM     37  HB3 LYS A   3     -10.317  53.776 -35.919  1.00 50.47           H  
ATOM     38  O   LYS A   3      -7.702  54.655 -35.811  1.00 50.47           O  
ATOM     39  CG  LYS A   3     -12.128  54.832 -35.521  1.00 50.47           C  
ATOM     40  HG2 LYS A   3     -12.470  55.865 -35.462  1.00 50.47           H  
ATOM     41  HG3 LYS A   3     -12.211  54.381 -34.532  1.00 50.47           H  
ATOM     42  CD  LYS A   3     -13.025  54.063 -36.508  1.00 50.47           C  
ATOM     43  HD2 LYS A   3     -12.639  53.052 -36.638  1.00 50.47           H  
ATOM     44  HD3 LYS A   3     -13.009  54.578 -37.469  1.00 50.47           H  
ATOM     45  CE  LYS A   3     -14.468  53.994 -35.981  1.00 50.47           C  
ATOM     46  HE2 LYS A   3     -14.784  55.003 -35.715  1.00 50.47           H  
ATOM     47  HE3 LYS A   3     -14.478  53.401 -35.066  1.00 50.47           H  
ATOM     48  NZ  LYS A   3     -15.419  53.423 -36.973  1.00 50.47           N  
ATOM     49  HZ1 LYS A   3     -15.455  53.991 -37.807  1.00 50.47           H  
ATOM     50  HZ2 LYS A   3     -15.165  52.479 -37.228  1.00 50.47           H  
ATOM     51  HZ3 LYS A   3     -16.352  53.399 -36.588  1.00 50.47           H  
ATOM     52  N   THR A   4      -7.978  54.811 -33.590  1.00 53.57           N  
ATOM     53  H   THR A   4      -8.553  55.170 -32.841  1.00 53.57           H  
ATOM     54  CA  THR A   4      -6.815  54.029 -33.158  1.00 53.57           C  
ATOM     55  HA  THR A   4      -5.933  54.401 -33.680  1.00 53.57           H  
ATOM     56  C   THR A   4      -6.993  52.548 -33.517  1.00 53.57           C  
ATOM     57  CB  THR A   4      -6.592  54.201 -31.637  1.00 53.57           C  
ATOM     58  HB  THR A   4      -6.258  53.259 -31.201  1.00 53.57           H  
ATOM     59  O   THR A   4      -7.856  51.850 -32.987  1.00 53.57           O  
ATOM     60  CG2 THR A   4      -5.536  55.265 -31.348  1.00 53.57           C  
ATOM     61 HG21 THR A   4      -4.584  54.975 -31.792  1.00 53.57           H  
ATOM     62 HG22 THR A   4      -5.399  55.369 -30.272  1.00 53.57           H  
ATOM     63 HG23 THR A   4      -5.849  56.223 -31.763  1.00 53.57           H  
ATOM     64  OG1 THR A   4      -7.774  54.629 -30.992  1.00 53.57           O  
ATOM     65  HG1 THR A   4      -7.568  54.821 -30.075  1.00 53.57           H  
ATOM     66  N   ARG A   5      -6.162  52.042 -34.438  1.00 52.60           N  
ATOM     67  H   ARG A   5      -5.503  52.676 -34.868  1.00 52.60           H  
ATOM     68  CA  ARG A   5      -6.064  50.609 -34.755  1.00 52.60           C  
ATOM     69  HA  ARG A   5      -7.063  50.174 -34.719  1.00 52.60           H  
ATOM     70  C   ARG A   5      -5.220  49.899 -33.692  1.00 52.60           C  
ATOM     71  CB  ARG A   5      -5.492  50.394 -36.170  1.00 52.60           C  
ATOM     72  HB2 ARG A   5      -5.161  49.359 -36.249  1.00 52.60           H  
ATOM     73  HB3 ARG A   5      -4.623  51.036 -36.315  1.00 52.60           H  
ATOM     74  O   ARG A   5      -4.014  50.110 -33.606  1.00 52.60           O  
ATOM     75  CG  ARG A   5      -6.521  50.650 -37.284  1.00 52.60           C  
ATOM     76  HG2 ARG A   5      -7.388  50.010 -37.118  1.00 52.60           H  
ATOM     77  HG3 ARG A   5      -6.839  51.692 -37.261  1.00 52.60           H  
ATOM     78  CD  ARG A   5      -5.913  50.326 -38.659  1.00 52.60           C  
ATOM     79  HD2 ARG A   5      -5.125  51.049 -38.872  1.00 52.60           H  
ATOM     80  HD3 ARG A   5      -5.472  49.330 -38.616  1.00 52.60           H  
ATOM     81  NE  ARG A   5      -6.919  50.357 -39.742  1.00 52.60           N  
ATOM     82  HE  ARG A   5      -7.827  50.736 -39.512  1.00 52.60           H  
ATOM     83  NH1 ARG A   5      -5.600  49.494 -41.422  1.00 52.60           N  
ATOM     84 HH11 ARG A   5      -4.802  49.496 -40.803  1.00 52.60           H  
ATOM     85 HH12 ARG A   5      -5.487  49.236 -42.392  1.00 52.60           H  
ATOM     86  NH2 ARG A   5      -7.722  50.002 -41.853  1.00 52.60           N  
ATOM     87 HH21 ARG A   5      -7.576  49.706 -42.807  1.00 52.60           H  
ATOM     88 HH22 ARG A   5      -8.626  50.370 -41.593  1.00 52.60           H  
ATOM     89  CZ  ARG A   5      -6.744  49.953 -40.993  1.00 52.60           C  
ATOM     90  N   SER A   6      -5.864  49.035 -32.912  1.00 55.04           N  
ATOM     91  H   SER A   6      -6.868  48.987 -33.008  1.00 55.04           H  
ATOM     92  CA  SER A   6      -5.228  48.148 -31.932  1.00 55.04           C  
ATOM     93  HA  SER A   6      -4.646  48.755 -31.238  1.00 55.04           H  
ATOM     94  C   SER A   6      -4.290  47.142 -32.619  1.00 55.04           C  
ATOM     95  CB  SER A   6      -6.321  47.436 -31.127  1.00 55.04           C  
ATOM     96  HB2 SER A   6      -6.954  46.855 -31.798  1.00 55.04           H  
ATOM     97  HB3 SER A   6      -6.932  48.182 -30.619  1.00 55.04           H  
ATOM     98  O   SER A   6      -4.718  46.316 -33.430  1.00 55.04           O  
ATOM     99  OG  SER A   6      -5.744  46.577 -30.168  1.00 55.04           O  
ATOM    100  HG  SER A   6      -6.398  46.382 -29.493  1.00 55.04           H  
ATOM    101  N   ARG A   7      -2.989  47.222 -32.309  1.00 55.73           N  
ATOM    102  H   ARG A   7      -2.723  47.933 -31.642  1.00 55.73           H  
ATOM    103  CA  ARG A   7      -1.959  46.266 -32.741  1.00 55.73           C  
ATOM    104  HA  ARG A   7      -2.145  45.985 -33.778  1.00 55.73           H  
ATOM    105  C   ARG A   7      -2.057  44.996 -31.893  1.00 55.73           C  
ATOM    106  CB  ARG A   7      -0.551  46.890 -32.641  1.00 55.73           C  
ATOM    107  HB2 ARG A   7      -0.480  47.487 -31.732  1.00 55.73           H  
ATOM    108  HB3 ARG A   7       0.175  46.081 -32.562  1.00 55.73           H  
ATOM    109  O   ARG A   7      -1.613  44.958 -30.749  1.00 55.73           O  
ATOM    110  CG  ARG A   7      -0.154  47.741 -33.859  1.00 55.73           C  
ATOM    111  HG2 ARG A   7      -0.187  47.118 -34.752  1.00 55.73           H  
ATOM    112  HG3 ARG A   7      -0.854  48.569 -33.976  1.00 55.73           H  
ATOM    113  CD  ARG A   7       1.270  48.294 -33.676  1.00 55.73           C  
ATOM    114  HD2 ARG A   7       1.256  49.028 -32.870  1.00 55.73           H  
ATOM    115  HD3 ARG A   7       1.929  47.475 -33.388  1.00 55.73           H  
ATOM    116  NE  ARG A   7       1.803  48.916 -34.906  1.00 55.73           N  
ATOM    117  HE  ARG A   7       1.222  48.882 -35.731  1.00 55.73           H  
ATOM    118  NH1 ARG A   7       3.798  49.669 -34.030  1.00 55.73           N  
ATOM    119 HH11 ARG A   7       3.527  49.346 -33.112  1.00 55.73           H  
ATOM    120 HH12 ARG A   7       4.671  50.161 -34.149  1.00 55.73           H  
ATOM    121  NH2 ARG A   7       3.359  49.992 -36.187  1.00 55.73           N  
ATOM    122 HH21 ARG A   7       2.774  49.915 -37.006  1.00 55.73           H  
ATOM    123 HH22 ARG A   7       4.253  50.455 -36.270  1.00 55.73           H  
ATOM    124  CZ  ARG A   7       2.977  49.520 -35.034  1.00 55.73           C  
ATOM    125  N   LYS A   8      -2.596  43.931 -32.485  1.00 55.32           N  
ATOM    126  H   LYS A   8      -3.014  44.081 -33.392  1.00 55.32           H  
ATOM    127  CA  LYS A   8      -2.577  42.568 -31.940  1.00 55.32           C  
ATOM    128  HA  LYS A   8      -2.961  42.599 -30.920  1.00 55.32           H  
ATOM    129  C   LYS A   8      -1.120  42.069 -31.905  1.00 55.32           C  
ATOM    130  CB  LYS A   8      -3.521  41.706 -32.812  1.00 55.32           C  
ATOM    131  HB2 LYS A   8      -4.334  42.342 -33.162  1.00 55.32           H  
ATOM    132  HB3 LYS A   8      -2.990  41.345 -33.693  1.00 55.32           H  
ATOM    133  O   LYS A   8      -0.556  41.752 -32.951  1.00 55.32           O  
ATOM    134  CG  LYS A   8      -4.169  40.522 -32.078  1.00 55.32           C  
ATOM    135  HG2 LYS A   8      -4.694  40.895 -31.199  1.00 55.32           H  
ATOM    136  HG3 LYS A   8      -3.399  39.819 -31.761  1.00 55.32           H  
ATOM    137  CD  LYS A   8      -5.178  39.810 -33.002  1.00 55.32           C  
ATOM    138  HD2 LYS A   8      -5.866  40.548 -33.414  1.00 55.32           H  
ATOM    139  HD3 LYS A   8      -4.634  39.340 -33.822  1.00 55.32           H  
ATOM    140  CE  LYS A   8      -5.986  38.749 -32.241  1.00 55.32           C  
ATOM    141  HE2 LYS A   8      -6.506  39.238 -31.417  1.00 55.32           H  
ATOM    142  HE3 LYS A   8      -5.293  38.028 -31.808  1.00 55.32           H  
ATOM    143  NZ  LYS A   8      -6.967  38.053 -33.118  1.00 55.32           N  
ATOM    144  HZ1 LYS A   8      -7.492  37.373 -32.587  1.00 55.32           H  
ATOM    145  HZ2 LYS A   8      -6.501  37.566 -33.869  1.00 55.32           H  
ATOM    146  HZ3 LYS A   8      -7.626  38.708 -33.515  1.00 55.32           H  
ATOM    147  N   ARG A   9      -0.492  42.045 -30.722  1.00 54.64           N  
ATOM    148  H   ARG A   9      -0.993  42.405 -29.922  1.00 54.64           H  
ATOM    149  CA  ARG A   9       0.823  41.412 -30.500  1.00 54.64           C  
ATOM    150  HA  ARG A   9       1.567  41.873 -31.149  1.00 54.64           H  
ATOM    151  C   ARG A   9       0.721  39.931 -30.884  1.00 54.64           C  
ATOM    152  CB  ARG A   9       1.271  41.554 -29.026  1.00 54.64           C  
ATOM    153  HB2 ARG A   9       0.398  41.560 -28.373  1.00 54.64           H  
ATOM    154  HB3 ARG A   9       1.863  40.677 -28.766  1.00 54.64           H  
ATOM    155  O   ARG A   9      -0.044  39.190 -30.275  1.00 54.64           O  
ATOM    156  CG  ARG A   9       2.147  42.789 -28.739  1.00 54.64           C  
ATOM    157  HG2 ARG A   9       1.585  43.698 -28.951  1.00 54.64           H  
ATOM    158  HG3 ARG A   9       3.026  42.752 -29.383  1.00 54.64           H  
ATOM    159  CD  ARG A   9       2.601  42.791 -27.267  1.00 54.64           C  
ATOM    160  HD2 ARG A   9       2.979  41.798 -27.026  1.00 54.64           H  
ATOM    161  HD3 ARG A   9       1.739  42.994 -26.631  1.00 54.64           H  
ATOM    162  NE  ARG A   9       3.666  43.782 -26.992  1.00 54.64           N  
ATOM    163  HE  ARG A   9       3.859  44.469 -27.707  1.00 54.64           H  
ATOM    164  NH1 ARG A   9       4.254  43.017 -24.899  1.00 54.64           N  
ATOM    165 HH11 ARG A   9       4.846  43.077 -24.083  1.00 54.64           H  
ATOM    166 HH12 ARG A   9       3.535  42.310 -24.943  1.00 54.64           H  
ATOM    167  NH2 ARG A   9       5.367  44.726 -25.787  1.00 54.64           N  
ATOM    168 HH21 ARG A   9       5.932  44.754 -24.951  1.00 54.64           H  
ATOM    169 HH22 ARG A   9       5.558  45.389 -26.524  1.00 54.64           H  
ATOM    170  CZ  ARG A   9       4.418  43.837 -25.900  1.00 54.64           C  
ATOM    171  N   ARG A  10       1.468  39.514 -31.909  1.00 54.60           N  
ATOM    172  H   ARG A  10       2.056  40.197 -32.365  1.00 54.60           H  
ATOM    173  CA  ARG A  10       1.716  38.100 -32.207  1.00 54.60           C  
ATOM    174  HA  ARG A  10       0.798  37.522 -32.103  1.00 54.60           H  
ATOM    175  C   ARG A  10       2.709  37.588 -31.160  1.00 54.60           C  
ATOM    176  CB  ARG A  10       2.268  37.940 -33.641  1.00 54.60           C  
ATOM    177  HB2 ARG A  10       2.613  36.913 -33.756  1.00 54.60           H  
ATOM    178  HB3 ARG A  10       3.127  38.597 -33.773  1.00 54.60           H  
ATOM    179  O   ARG A  10       3.845  38.050 -31.143  1.00 54.60           O  
ATOM    180  CG  ARG A  10       1.231  38.228 -34.744  1.00 54.60           C  
ATOM    181  HG2 ARG A  10       0.381  37.560 -34.610  1.00 54.60           H  
ATOM    182  HG3 ARG A  10       0.888  39.260 -34.666  1.00 54.60           H  
ATOM    183  CD  ARG A  10       1.841  37.998 -36.138  1.00 54.60           C  
ATOM    184  HD2 ARG A  10       2.644  38.720 -36.294  1.00 54.60           H  
ATOM    185  HD3 ARG A  10       2.270  36.996 -36.162  1.00 54.60           H  
ATOM    186  NE  ARG A  10       0.841  38.125 -37.222  1.00 54.60           N  
ATOM    187  HE  ARG A  10      -0.070  38.476 -36.964  1.00 54.60           H  
ATOM    188  NH1 ARG A  10       2.160  37.350 -38.944  1.00 54.60           N  
ATOM    189 HH11 ARG A  10       2.939  37.250 -38.309  1.00 54.60           H  
ATOM    190 HH12 ARG A  10       2.278  37.104 -39.916  1.00 54.60           H  
ATOM    191  NH2 ARG A  10       0.047  37.912 -39.356  1.00 54.60           N  
ATOM    192 HH21 ARG A  10      -0.865  38.243 -39.074  1.00 54.60           H  
ATOM    193 HH22 ARG A  10       0.202  37.651 -40.319  1.00 54.60           H  
ATOM    194  CZ  ARG A  10       1.020  37.798 -38.495  1.00 54.60           C  
ATOM    195  N   GLU A  11       2.274  36.695 -30.276  1.00 61.41           N  
ATOM    196  H   GLU A  11       1.305  36.409 -30.290  1.00 61.41           H  
ATOM    197  CA  GLU A  11       3.184  35.902 -29.442  1.00 61.41           C  
ATOM    198  HA  GLU A  11       3.811  36.564 -28.843  1.00 61.41           H  
ATOM    199  C   GLU A  11       4.094  35.083 -30.365  1.00 61.41           C  
ATOM    200  CB  GLU A  11       2.396  34.978 -28.492  1.00 61.41           C  
ATOM    201  HB2 GLU A  11       2.981  34.077 -28.303  1.00 61.41           H  
ATOM    202  HB3 GLU A  11       1.465  34.683 -28.975  1.00 61.41           H  
ATOM    203  O   GLU A  11       3.623  34.280 -31.172  1.00 61.41           O  
ATOM    204  CG  GLU A  11       2.116  35.642 -27.135  1.00 61.41           C  
ATOM    205  HG2 GLU A  11       3.068  35.824 -26.637  1.00 61.41           H  
ATOM    206  HG3 GLU A  11       1.646  36.610 -27.313  1.00 61.41           H  
ATOM    207  CD  GLU A  11       1.196  34.804 -26.229  1.00 61.41           C  
ATOM    208  OE1 GLU A  11       1.426  34.806 -25.000  1.00 61.41           O  
ATOM    209  OE2 GLU A  11       0.219  34.229 -26.763  1.00 61.41           O  
ATOM    210  N   ALA A  12       5.401  35.330 -30.284  1.00 63.52           N  
ATOM    211  H   ALA A  12       5.730  36.013 -29.617  1.00 63.52           H  
ATOM    212  CA  ALA A  12       6.403  34.506 -30.937  1.00 63.52           C  
ATOM    213  HA  ALA A  12       6.122  34.356 -31.979  1.00 63.52           H  
ATOM    214  C   ALA A  12       6.436  33.146 -30.227  1.00 63.52           C  
ATOM    215  CB  ALA A  12       7.752  35.235 -30.896  1.00 63.52           C  
ATOM    216  HB1 ALA A  12       7.674  36.191 -31.413  1.00 63.52           H  
ATOM    217  HB2 ALA A  12       8.054  35.406 -29.862  1.00 63.52           H  
ATOM    218  HB3 ALA A  12       8.511  34.626 -31.386  1.00 63.52           H  
ATOM    219  O   ALA A  12       6.757  33.062 -29.043  1.00 63.52           O  
ATOM    220  N   ASN A  13       6.073  32.087 -30.949  1.00 69.54           N  
ATOM    221  H   ASN A  13       5.772  32.240 -31.901  1.00 69.54           H  
ATOM    222  CA  ASN A  13       6.211  30.713 -30.481  1.00 69.54           C  
ATOM    223  HA  ASN A  13       5.628  30.602 -29.567  1.00 69.54           H  
ATOM    224  C   ASN A  13       7.709  30.457 -30.206  1.00 69.54           C  
ATOM    225  CB  ASN A  13       5.633  29.801 -31.582  1.00 69.54           C  
ATOM    226  HB2 ASN A  13       6.341  29.731 -32.407  1.00 69.54           H  
ATOM    227  HB3 ASN A  13       4.712  30.246 -31.960  1.00 69.54           H  
ATOM    228  O   ASN A  13       8.508  30.672 -31.124  1.00 69.54           O  
ATOM    229  CG  ASN A  13       5.275  28.397 -31.128  1.00 69.54           C  
ATOM    230  ND2 ASN A  13       4.757  27.591 -32.025  1.00 69.54           N  
ATOM    231 HD21 ASN A  13       4.476  26.682 -31.686  1.00 69.54           H  
ATOM    232 HD22 ASN A  13       4.624  27.901 -32.977  1.00 69.54           H  
ATOM    233  OD1 ASN A  13       5.400  28.006 -29.984  1.00 69.54           O  
ATOM    234  N   PRO A  14       8.127  30.059 -28.989  1.00 66.74           N  
ATOM    235  CA  PRO A  14       9.536  29.801 -28.708  1.00 66.74           C  
ATOM    236  HA  PRO A  14      10.105  30.723 -28.825  1.00 66.74           H  
ATOM    237  C   PRO A  14      10.068  28.751 -29.689  1.00 66.74           C  
ATOM    238  CB  PRO A  14       9.598  29.350 -27.243  1.00 66.74           C  
ATOM    239  HB2 PRO A  14       9.819  30.211 -26.611  1.00 66.74           H  
ATOM    240  HB3 PRO A  14      10.338  28.566 -27.084  1.00 66.74           H  
ATOM    241  O   PRO A  14       9.432  27.715 -29.897  1.00 66.74           O  
ATOM    242  CG  PRO A  14       8.180  28.859 -26.948  1.00 66.74           C  
ATOM    243  HG2 PRO A  14       7.927  28.957 -25.892  1.00 66.74           H  
ATOM    244  HG3 PRO A  14       8.077  27.824 -27.274  1.00 66.74           H  
ATOM    245  CD  PRO A  14       7.312  29.757 -27.824  1.00 66.74           C  
ATOM    246  HD2 PRO A  14       7.082  30.682 -27.296  1.00 66.74           H  
ATOM    247  HD3 PRO A  14       6.392  29.234 -28.085  1.00 66.74           H  
ATOM    248  N   LEU A  15      11.218  29.032 -30.317  1.00 68.45           N  
ATOM    249  H   LEU A  15      11.659  29.919 -30.120  1.00 68.45           H  
ATOM    250  CA  LEU A  15      11.898  28.115 -31.234  1.00 68.45           C  
ATOM    251  HA  LEU A  15      11.287  27.988 -32.128  1.00 68.45           H  
ATOM    252  C   LEU A  15      12.046  26.755 -30.547  1.00 68.45           C  
ATOM    253  CB  LEU A  15      13.273  28.690 -31.632  1.00 68.45           C  
ATOM    254  HB2 LEU A  15      13.901  27.883 -32.011  1.00 68.45           H  
ATOM    255  HB3 LEU A  15      13.756  29.075 -30.734  1.00 68.45           H  
ATOM    256  O   LEU A  15      12.824  26.588 -29.608  1.00 68.45           O  
ATOM    257  CG  LEU A  15      13.215  29.799 -32.699  1.00 68.45           C  
ATOM    258  HG  LEU A  15      12.398  30.483 -32.469  1.00 68.45           H  
ATOM    259  CD1 LEU A  15      14.520  30.593 -32.700  1.00 68.45           C  
ATOM    260 HD11 LEU A  15      15.361  29.938 -32.925  1.00 68.45           H  
ATOM    261 HD12 LEU A  15      14.676  31.055 -31.726  1.00 68.45           H  
ATOM    262 HD13 LEU A  15      14.472  31.381 -33.452  1.00 68.45           H  
ATOM    263  CD2 LEU A  15      13.009  29.219 -34.101  1.00 68.45           C  
ATOM    264 HD21 LEU A  15      12.062  28.681 -34.152  1.00 68.45           H  
ATOM    265 HD22 LEU A  15      13.826  28.543 -34.354  1.00 68.45           H  
ATOM    266 HD23 LEU A  15      12.984  30.029 -34.830  1.00 68.45           H  
ATOM    267  N   LYS A  16      11.254  25.781 -30.997  1.00 72.19           N  
ATOM    268  H   LYS A  16      10.570  26.030 -31.698  1.00 72.19           H  
ATOM    269  CA  LYS A  16      11.286  24.412 -30.490  1.00 72.19           C  
ATOM    270  HA  LYS A  16      11.114  24.446 -29.414  1.00 72.19           H  
ATOM    271  C   LYS A  16      12.692  23.881 -30.766  1.00 72.19           C  
ATOM    272  CB  LYS A  16      10.166  23.608 -31.182  1.00 72.19           C  
ATOM    273  HB2 LYS A  16       9.377  24.299 -31.477  1.00 72.19           H  
ATOM    274  HB3 LYS A  16      10.544  23.139 -32.090  1.00 72.19           H  
ATOM    275  O   LYS A  16      13.049  23.707 -31.928  1.00 72.19           O  
ATOM    276  CG  LYS A  16       9.521  22.547 -30.279  1.00 72.19           C  
ATOM    277  HG2 LYS A  16       9.143  23.032 -29.379  1.00 72.19           H  
ATOM    278  HG3 LYS A  16      10.262  21.799 -29.998  1.00 72.19           H  
ATOM    279  CD  LYS A  16       8.352  21.875 -31.020  1.00 72.19           C  
ATOM    280  HD2 LYS A  16       8.752  21.283 -31.844  1.00 72.19           H  
ATOM    281  HD3 LYS A  16       7.698  22.646 -31.427  1.00 72.19           H  
ATOM    282  CE  LYS A  16       7.537  20.981 -30.078  1.00 72.19           C  
ATOM    283  HE2 LYS A  16       8.203  20.239 -29.638  1.00 72.19           H  
ATOM    284  HE3 LYS A  16       7.149  21.599 -29.269  1.00 72.19           H  
ATOM    285  NZ  LYS A  16       6.418  20.313 -30.792  1.00 72.19           N  
ATOM    286  HZ1 LYS A  16       6.763  19.730 -31.542  1.00 72.19           H  
ATOM    287  HZ2 LYS A  16       5.796  21.002 -31.191  1.00 72.19           H  
ATOM    288  HZ3 LYS A  16       5.878  19.742 -30.157  1.00 72.19           H  
ATOM    289  N   ARG A  17      13.497  23.669 -29.716  1.00 70.51           N  
ATOM    290  H   ARG A  17      13.174  23.995 -28.816  1.00 70.51           H  
ATOM    291  CA  ARG A  17      14.852  23.104 -29.824  1.00 70.51           C  
ATOM    292  HA  ARG A  17      15.505  23.845 -30.285  1.00 70.51           H  
ATOM    293  C   ARG A  17      14.792  21.876 -30.733  1.00 70.51           C  
ATOM    294  CB  ARG A  17      15.377  22.770 -28.414  1.00 70.51           C  
ATOM    295  HB2 ARG A  17      15.435  23.694 -27.839  1.00 70.51           H  
ATOM    296  HB3 ARG A  17      14.662  22.110 -27.922  1.00 70.51           H  
ATOM    297  O   ARG A  17      14.100  20.908 -30.411  1.00 70.51           O  
ATOM    298  CG  ARG A  17      16.758  22.091 -28.402  1.00 70.51           C  
ATOM    299  HG2 ARG A  17      16.689  21.139 -28.928  1.00 70.51           H  
ATOM    300  HG3 ARG A  17      17.488  22.724 -28.906  1.00 70.51           H  
ATOM    301  CD  ARG A  17      17.211  21.824 -26.959  1.00 70.51           C  
ATOM    302  HD2 ARG A  17      16.377  21.384 -26.412  1.00 70.51           H  
ATOM    303  HD3 ARG A  17      17.473  22.772 -26.489  1.00 70.51           H  
ATOM    304  NE  ARG A  17      18.361  20.898 -26.902  1.00 70.51           N  
ATOM    305  HE  ARG A  17      18.781  20.650 -27.786  1.00 70.51           H  
ATOM    306  NH1 ARG A  17      18.372  20.584 -24.620  1.00 70.51           N  
ATOM    307 HH11 ARG A  17      17.634  21.266 -24.515  1.00 70.51           H  
ATOM    308 HH12 ARG A  17      18.774  20.173 -23.790  1.00 70.51           H  
ATOM    309  NH2 ARG A  17      19.846  19.493 -25.878  1.00 70.51           N  
ATOM    310 HH21 ARG A  17      20.203  19.087 -25.025  1.00 70.51           H  
ATOM    311 HH22 ARG A  17      20.257  19.248 -26.767  1.00 70.51           H  
ATOM    312  CZ  ARG A  17      18.851  20.334 -25.807  1.00 70.51           C  
ATOM    313  N   THR A  18      15.484  21.923 -31.870  1.00 71.20           N  
ATOM    314  H   THR A  18      16.020  22.746 -32.105  1.00 71.20           H  
ATOM    315  CA  THR A  18      15.592  20.775 -32.770  1.00 71.20           C  
ATOM    316  HA  THR A  18      14.588  20.490 -33.084  1.00 71.20           H  
ATOM    317  C   THR A  18      16.195  19.613 -31.991  1.00 71.20           C  
ATOM    318  CB  THR A  18      16.415  21.100 -34.030  1.00 71.20           C  
ATOM    319  HB  THR A  18      16.782  20.176 -34.476  1.00 71.20           H  
ATOM    320  O   THR A  18      17.169  19.767 -31.245  1.00 71.20           O  
ATOM    321  CG2 THR A  18      15.565  21.843 -35.060  1.00 71.20           C  
ATOM    322 HG21 THR A  18      15.186  22.773 -34.637  1.00 71.20           H  
ATOM    323 HG22 THR A  18      16.168  22.069 -35.940  1.00 71.20           H  
ATOM    324 HG23 THR A  18      14.725  21.220 -35.368  1.00 71.20           H  
ATOM    325  OG1 THR A  18      17.500  21.940 -33.710  1.00 71.20           O  
ATOM    326  HG1 THR A  18      17.966  22.144 -34.525  1.00 71.20           H  
ATOM    327  N   LYS A  19      15.564  18.440 -32.095  1.00 75.73           N  
ATOM    328  H   LYS A  19      14.783  18.363 -32.731  1.00 75.73           H  
ATOM    329  CA  LYS A  19      16.096  17.229 -31.472  1.00 75.73           C  
ATOM    330  HA  LYS A  19      16.212  17.394 -30.401  1.00 75.73           H  
ATOM    331  C   LYS A  19      17.482  16.984 -32.068  1.00 75.73           C  
ATOM    332  CB  LYS A  19      15.167  16.026 -31.704  1.00 75.73           C  
ATOM    333  HB2 LYS A  19      14.905  15.966 -32.760  1.00 75.73           H  
ATOM    334  HB3 LYS A  19      15.715  15.121 -31.443  1.00 75.73           H  
ATOM    335  O   LYS A  19      17.611  16.868 -33.283  1.00 75.73           O  
ATOM    336  CG  LYS A  19      13.889  16.084 -30.849  1.00 75.73           C  
ATOM    337  HG2 LYS A  19      14.164  16.182 -29.799  1.00 75.73           H  
ATOM    338  HG3 LYS A  19      13.291  16.947 -31.142  1.00 75.73           H  
ATOM    339  CD  LYS A  19      13.063  14.801 -31.036  1.00 75.73           C  
ATOM    340  HD2 LYS A  19      13.688  13.943 -30.789  1.00 75.73           H  
ATOM    341  HD3 LYS A  19      12.764  14.723 -32.082  1.00 75.73           H  
ATOM    342  CE  LYS A  19      11.818  14.794 -30.140  1.00 75.73           C  
ATOM    343  HE2 LYS A  19      12.138  14.902 -29.103  1.00 75.73           H  
ATOM    344  HE3 LYS A  19      11.202  15.657 -30.392  1.00 75.73           H  
ATOM    345  NZ  LYS A  19      11.037  13.539 -30.302  1.00 75.73           N  
ATOM    346  HZ1 LYS A  19      11.604  12.737 -30.062  1.00 75.73           H  
ATOM    347  HZ2 LYS A  19      10.224  13.533 -29.703  1.00 75.73           H  
ATOM    348  HZ3 LYS A  19      10.730  13.423 -31.257  1.00 75.73           H  
ATOM    349  N   ARG A  20      18.508  16.923 -31.215  1.00 72.35           N  
ATOM    350  H   ARG A  20      18.308  17.019 -30.230  1.00 72.35           H  
ATOM    351  CA  ARG A  20      19.824  16.417 -31.623  1.00 72.35           C  
ATOM    352  HA  ARG A  20      20.164  16.970 -32.498  1.00 72.35           H  
ATOM    353  C   ARG A  20      19.633  14.959 -32.052  1.00 72.35           C  
ATOM    354  CB  ARG A  20      20.855  16.572 -30.489  1.00 72.35           C  
ATOM    355  HB2 ARG A  20      20.506  16.035 -29.607  1.00 72.35           H  
ATOM    356  HB3 ARG A  20      21.793  16.120 -30.812  1.00 72.35           H  
ATOM    357  O   ARG A  20      18.829  14.255 -31.436  1.00 72.35           O  
ATOM    358  CG  ARG A  20      21.113  18.048 -30.127  1.00 72.35           C  
ATOM    359  HG2 ARG A  20      21.417  18.585 -31.025  1.00 72.35           H  
ATOM    360  HG3 ARG A  20      20.195  18.496 -29.746  1.00 72.35           H  
ATOM    361  CD  ARG A  20      22.216  18.186 -29.066  1.00 72.35           C  
ATOM    362  HD2 ARG A  20      21.927  17.631 -28.174  1.00 72.35           H  
ATOM    363  HD3 ARG A  20      23.127  17.741 -29.466  1.00 72.35           H  
ATOM    364  NE  ARG A  20      22.473  19.602 -28.715  1.00 72.35           N  
ATOM    365  HE  ARG A  20      21.935  20.303 -29.204  1.00 72.35           H  
ATOM    366  NH1 ARG A  20      24.404  19.270 -27.498  1.00 72.35           N  
ATOM    367 HH11 ARG A  20      25.199  19.648 -27.002  1.00 72.35           H  
ATOM    368 HH12 ARG A  20      24.401  18.283 -27.713  1.00 72.35           H  
ATOM    369  NH2 ARG A  20      23.631  21.336 -27.777  1.00 72.35           N  
ATOM    370 HH21 ARG A  20      23.038  22.022 -28.222  1.00 72.35           H  
ATOM    371 HH22 ARG A  20      24.437  21.666 -27.265  1.00 72.35           H  
ATOM    372  CZ  ARG A  20      23.497  20.059 -28.002  1.00 72.35           C  
ATOM    373  N   ALA A  21      20.314  14.534 -33.114  1.00 77.21           N  
ATOM    374  H   ALA A  21      20.952  15.161 -33.584  1.00 77.21           H  
ATOM    375  CA  ALA A  21      20.273  13.144 -33.554  1.00 77.21           C  
ATOM    376  HA  ALA A  21      19.253  12.896 -33.847  1.00 77.21           H  
ATOM    377  C   ALA A  21      20.676  12.223 -32.389  1.00 77.21           C  
ATOM    378  CB  ALA A  21      21.178  12.985 -34.780  1.00 77.21           C  
ATOM    379  HB1 ALA A  21      22.183  13.337 -34.550  1.00 77.21           H  
ATOM    380  HB2 ALA A  21      20.781  13.565 -35.613  1.00 77.21           H  
ATOM    381  HB3 ALA A  21      21.225  11.936 -35.073  1.00 77.21           H  
ATOM    382  O   ALA A  21      21.566  12.557 -31.603  1.00 77.21           O  
ATOM    383  N   SER A  22      19.982  11.093 -32.243  1.00 81.93           N  
ATOM    384  H   SER A  22      19.292  10.861 -32.944  1.00 81.93           H  
ATOM    385  CA  SER A  22      20.360  10.087 -31.243  1.00 81.93           C  
ATOM    386  HA  SER A  22      20.387  10.568 -30.265  1.00 81.93           H  
ATOM    387  C   SER A  22      21.765   9.553 -31.539  1.00 81.93           C  
ATOM    388  CB  SER A  22      19.332   8.952 -31.185  1.00 81.93           C  
ATOM    389  HB2 SER A  22      18.371   9.350 -30.858  1.00 81.93           H  
ATOM    390  HB3 SER A  22      19.661   8.201 -30.466  1.00 81.93           H  
ATOM    391  O   SER A  22      22.192   9.551 -32.694  1.00 81.93           O  
ATOM    392  OG  SER A  22      19.179   8.347 -32.450  1.00 81.93           O  
ATOM    393  HG  SER A  22      18.715   8.952 -33.032  1.00 81.93           H  
ATOM    394  N   ALA A  23      22.482   9.087 -30.512  1.00 79.32           N  
ATOM    395  H   ALA A  23      22.101   9.123 -29.577  1.00 79.32           H  
ATOM    396  CA  ALA A  23      23.818   8.511 -30.692  1.00 79.32           C  
ATOM    397  HA  ALA A  23      24.492   9.284 -31.062  1.00 79.32           H  
ATOM    398  C   ALA A  23      23.809   7.375 -31.735  1.00 79.32           C  
ATOM    399  CB  ALA A  23      24.330   8.029 -29.330  1.00 79.32           C  
ATOM    400  HB1 ALA A  23      23.676   7.253 -28.933  1.00 79.32           H  
ATOM    401  HB2 ALA A  23      25.330   7.612 -29.450  1.00 79.32           H  
ATOM    402  HB3 ALA A  23      24.381   8.864 -28.632  1.00 79.32           H  
ATOM    403  O   ALA A  23      24.704   7.295 -32.568  1.00 79.32           O  
ATOM    404  N   GLU A  24      22.738   6.578 -31.769  1.00 82.86           N  
ATOM    405  H   GLU A  24      22.052   6.657 -31.032  1.00 82.86           H  
ATOM    406  CA  GLU A  24      22.535   5.518 -32.761  1.00 82.86           C  
ATOM    407  HA  GLU A  24      23.398   4.853 -32.767  1.00 82.86           H  
ATOM    408  C   GLU A  24      22.337   6.053 -34.185  1.00 82.86           C  
ATOM    409  CB  GLU A  24      21.289   4.712 -32.388  1.00 82.86           C  
ATOM    410  HB2 GLU A  24      21.152   3.924 -33.130  1.00 82.86           H  
ATOM    411  HB3 GLU A  24      20.425   5.375 -32.423  1.00 82.86           H  
ATOM    412  O   GLU A  24      22.866   5.490 -35.141  1.00 82.86           O  
ATOM    413  CG  GLU A  24      21.379   4.074 -30.999  1.00 82.86           C  
ATOM    414  HG2 GLU A  24      21.462   4.856 -30.245  1.00 82.86           H  
ATOM    415  HG3 GLU A  24      22.276   3.456 -30.956  1.00 82.86           H  
ATOM    416  CD  GLU A  24      20.143   3.225 -30.690  1.00 82.86           C  
ATOM    417  OE1 GLU A  24      20.273   2.358 -29.806  1.00 82.86           O  
ATOM    418  OE2 GLU A  24      19.080   3.469 -31.311  1.00 82.86           O  
ATOM    419  N   GLN A  25      21.586   7.148 -34.352  1.00 84.14           N  
ATOM    420  H   GLN A  25      21.202   7.599 -33.533  1.00 84.14           H  
ATOM    421  CA  GLN A  25      21.411   7.783 -35.661  1.00 84.14           C  
ATOM    422  HA  GLN A  25      21.124   7.024 -36.390  1.00 84.14           H  
ATOM    423  C   GLN A  25      22.715   8.399 -36.166  1.00 84.14           C  
ATOM    424  CB  GLN A  25      20.315   8.851 -35.602  1.00 84.14           C  
ATOM    425  HB2 GLN A  25      20.433   9.437 -34.691  1.00 84.14           H  
ATOM    426  HB3 GLN A  25      20.424   9.526 -36.452  1.00 84.14           H  
ATOM    427  O   GLN A  25      23.035   8.221 -37.338  1.00 84.14           O  
ATOM    428  CG  GLN A  25      18.913   8.232 -35.672  1.00 84.14           C  
ATOM    429  HG2 GLN A  25      18.772   7.799 -36.663  1.00 84.14           H  
ATOM    430  HG3 GLN A  25      18.816   7.432 -34.938  1.00 84.14           H  
ATOM    431  CD  GLN A  25      17.826   9.266 -35.409  1.00 84.14           C  
ATOM    432  NE2 GLN A  25      16.684   9.155 -36.053  1.00 84.14           N  
ATOM    433 HE21 GLN A  25      16.560   8.434 -36.749  1.00 84.14           H  
ATOM    434 HE22 GLN A  25      15.997   9.877 -35.890  1.00 84.14           H  
ATOM    435  OE1 GLN A  25      17.967  10.164 -34.586  1.00 84.14           O  
ATOM    436  N   LEU A  26      23.475   9.062 -35.286  1.00 82.65           N  
ATOM    437  H   LEU A  26      23.147   9.145 -34.334  1.00 82.65           H  
ATOM    438  CA  LEU A  26      24.802   9.580 -35.618  1.00 82.65           C  
ATOM    439  HA  LEU A  26      24.718  10.237 -36.483  1.00 82.65           H  
ATOM    440  C   LEU A  26      25.734   8.446 -36.030  1.00 82.65           C  
ATOM    441  CB  LEU A  26      25.391  10.355 -34.426  1.00 82.65           C  
ATOM    442  HB2 LEU A  26      25.227   9.778 -33.516  1.00 82.65           H  
ATOM    443  HB3 LEU A  26      26.468  10.454 -34.562  1.00 82.65           H  
ATOM    444  O   LEU A  26      26.359   8.546 -37.078  1.00 82.65           O  
ATOM    445  CG  LEU A  26      24.796  11.759 -34.257  1.00 82.65           C  
ATOM    446  HG  LEU A  26      23.708  11.689 -34.290  1.00 82.65           H  
ATOM    447  CD1 LEU A  26      25.193  12.336 -32.899  1.00 82.65           C  
ATOM    448 HD11 LEU A  26      24.815  11.692 -32.106  1.00 82.65           H  
ATOM    449 HD12 LEU A  26      26.279  12.400 -32.825  1.00 82.65           H  
ATOM    450 HD13 LEU A  26      24.760  13.329 -32.777  1.00 82.65           H  
ATOM    451  CD2 LEU A  26      25.277  12.724 -35.346  1.00 82.65           C  
ATOM    452 HD21 LEU A  26      24.873  13.720 -35.166  1.00 82.65           H  
ATOM    453 HD22 LEU A  26      26.366  12.776 -35.345  1.00 82.65           H  
ATOM    454 HD23 LEU A  26      24.941  12.390 -36.327  1.00 82.65           H  
ATOM    455  N   TYR A  27      25.775   7.352 -35.266  1.00 86.62           N  
ATOM    456  H   TYR A  27      25.264   7.346 -34.395  1.00 86.62           H  
ATOM    457  CA  TYR A  27      26.600   6.187 -35.580  1.00 86.62           C  
ATOM    458  HA  TYR A  27      27.646   6.494 -35.597  1.00 86.62           H  
ATOM    459  C   TYR A  27      26.273   5.605 -36.962  1.00 86.62           C  
ATOM    460  CB  TYR A  27      26.430   5.141 -34.475  1.00 86.62           C  
ATOM    461  HB2 TYR A  27      26.682   5.601 -33.519  1.00 86.62           H  
ATOM    462  HB3 TYR A  27      25.384   4.836 -34.421  1.00 86.62           H  
ATOM    463  O   TYR A  27      27.185   5.360 -37.744  1.00 86.62           O  
ATOM    464  CG  TYR A  27      27.296   3.909 -34.649  1.00 86.62           C  
ATOM    465  CD1 TYR A  27      26.749   2.739 -35.210  1.00 86.62           C  
ATOM    466  HD1 TYR A  27      25.714   2.719 -35.521  1.00 86.62           H  
ATOM    467  CD2 TYR A  27      28.642   3.924 -34.232  1.00 86.62           C  
ATOM    468  HD2 TYR A  27      29.067   4.813 -33.788  1.00 86.62           H  
ATOM    469  CE1 TYR A  27      27.545   1.583 -35.341  1.00 86.62           C  
ATOM    470  HE1 TYR A  27      27.125   0.673 -35.742  1.00 86.62           H  
ATOM    471  CE2 TYR A  27      29.437   2.765 -34.354  1.00 86.62           C  
ATOM    472  HE2 TYR A  27      30.462   2.759 -34.013  1.00 86.62           H  
ATOM    473  OH  TYR A  27      29.637   0.461 -35.048  1.00 86.62           O  
ATOM    474  HH  TYR A  27      30.437   0.473 -34.518  1.00 86.62           H  
ATOM    475  CZ  TYR A  27      28.887   1.589 -34.901  1.00 86.62           C  
ATOM    476  N   ARG A  28      24.987   5.462 -37.322  1.00 85.18           N  
ATOM    477  H   ARG A  28      24.278   5.689 -36.638  1.00 85.18           H  
ATOM    478  CA  ARG A  28      24.583   4.954 -38.649  1.00 85.18           C  
ATOM    479  HA  ARG A  28      25.051   3.983 -38.812  1.00 85.18           H  
ATOM    480  C   ARG A  28      25.075   5.830 -39.800  1.00 85.18           C  
ATOM    481  CB  ARG A  28      23.060   4.804 -38.742  1.00 85.18           C  
ATOM    482  HB2 ARG A  28      22.585   5.720 -38.389  1.00 85.18           H  
ATOM    483  HB3 ARG A  28      22.786   4.657 -39.786  1.00 85.18           H  
ATOM    484  O   ARG A  28      25.624   5.299 -40.758  1.00 85.18           O  
ATOM    485  CG  ARG A  28      22.541   3.606 -37.941  1.00 85.18           C  
ATOM    486  HG2 ARG A  28      22.818   3.713 -36.893  1.00 85.18           H  
ATOM    487  HG3 ARG A  28      22.982   2.686 -38.326  1.00 85.18           H  
ATOM    488  CD  ARG A  28      21.018   3.535 -38.070  1.00 85.18           C  
ATOM    489  HD2 ARG A  28      20.610   4.530 -37.893  1.00 85.18           H  
ATOM    490  HD3 ARG A  28      20.764   3.221 -39.083  1.00 85.18           H  
ATOM    491  NE  ARG A  28      20.439   2.604 -37.088  1.00 85.18           N  
ATOM    492  HE  ARG A  28      21.089   2.118 -36.486  1.00 85.18           H  
ATOM    493  NH1 ARG A  28      18.233   2.981 -37.587  1.00 85.18           N  
ATOM    494 HH11 ARG A  28      18.530   3.514 -38.392  1.00 85.18           H  
ATOM    495 HH12 ARG A  28      17.260   2.755 -37.439  1.00 85.18           H  
ATOM    496  NH2 ARG A  28      18.769   1.639 -35.881  1.00 85.18           N  
ATOM    497 HH21 ARG A  28      17.790   1.507 -35.672  1.00 85.18           H  
ATOM    498 HH22 ARG A  28      19.452   1.233 -35.258  1.00 85.18           H  
ATOM    499  CZ  ARG A  28      19.154   2.411 -36.858  1.00 85.18           C  
ATOM    500  N   THR A  29      24.886   7.147 -39.715  1.00 85.10           N  
ATOM    501  H   THR A  29      24.435   7.532 -38.897  1.00 85.10           H  
ATOM    502  CA  THR A  29      25.305   8.071 -40.786  1.00 85.10           C  
ATOM    503  HA  THR A  29      24.979   7.686 -41.752  1.00 85.10           H  
ATOM    504  C   THR A  29      26.815   8.208 -40.855  1.00 85.10           C  
ATOM    505  CB  THR A  29      24.704   9.471 -40.585  1.00 85.10           C  
ATOM    506  HB  THR A  29      25.154  10.160 -41.301  1.00 85.10           H  
ATOM    507  O   THR A  29      27.407   8.315 -41.922  1.00 85.10           O  
ATOM    508  CG2 THR A  29      23.195   9.452 -40.810  1.00 85.10           C  
ATOM    509 HG21 THR A  29      22.979   9.091 -41.816  1.00 85.10           H  
ATOM    510 HG22 THR A  29      22.711   8.805 -40.079  1.00 85.10           H  
ATOM    511 HG23 THR A  29      22.804  10.464 -40.706  1.00 85.10           H  
ATOM    512  OG1 THR A  29      24.906   9.966 -39.276  1.00 85.10           O  
ATOM    513  HG1 THR A  29      25.836   9.897 -39.050  1.00 85.10           H  
ATOM    514  N   CYS A  30      27.447   8.214 -39.693  1.00 87.13           N  
ATOM    515  H   CYS A  30      26.922   8.079 -38.840  1.00 87.13           H  
ATOM    516  CA  CYS A  30      28.841   8.539 -39.586  1.00 87.13           C  
ATOM    517  HA  CYS A  30      29.100   9.302 -40.320  1.00 87.13           H  
ATOM    518  C   CYS A  30      29.750   7.330 -39.856  1.00 87.13           C  
ATOM    519  CB  CYS A  30      29.011   9.147 -38.213  1.00 87.13           C  
ATOM    520  HB2 CYS A  30      28.503  10.110 -38.159  1.00 87.13           H  
ATOM    521  HB3 CYS A  30      28.644   8.470 -37.442  1.00 87.13           H  
ATOM    522  O   CYS A  30      30.807   7.492 -40.460  1.00 87.13           O  
ATOM    523  SG  CYS A  30      30.713   9.356 -37.949  1.00 87.13           S  
ATOM    524  N   LYS A  31      29.339   6.111 -39.478  1.00 85.66           N  
ATOM    525  H   LYS A  31      28.488   6.023 -38.941  1.00 85.66           H  
ATOM    526  CA  LYS A  31      30.114   4.892 -39.757  1.00 85.66           C  
ATOM    527  HA  LYS A  31      31.110   5.005 -39.330  1.00 85.66           H  
ATOM    528  C   LYS A  31      30.307   4.690 -41.258  1.00 85.66           C  
ATOM    529  CB  LYS A  31      29.425   3.688 -39.099  1.00 85.66           C  
ATOM    530  HB2 LYS A  31      28.432   3.553 -39.528  1.00 85.66           H  
ATOM    531  HB3 LYS A  31      29.322   3.894 -38.033  1.00 85.66           H  
ATOM    532  O   LYS A  31      31.364   4.244 -41.680  1.00 85.66           O  
ATOM    533  CG  LYS A  31      30.234   2.393 -39.262  1.00 85.66           C  
ATOM    534  HG2 LYS A  31      31.241   2.556 -38.879  1.00 85.66           H  
ATOM    535  HG3 LYS A  31      30.296   2.116 -40.315  1.00 85.66           H  
ATOM    536  CD  LYS A  31      29.581   1.246 -38.486  1.00 85.66           C  
ATOM    537  HD2 LYS A  31      28.617   0.997 -38.929  1.00 85.66           H  
ATOM    538  HD3 LYS A  31      29.429   1.585 -37.462  1.00 85.66           H  
ATOM    539  CE  LYS A  31      30.497   0.016 -38.478  1.00 85.66           C  
ATOM    540  HE2 LYS A  31      30.547  -0.406 -39.482  1.00 85.66           H  
ATOM    541  HE3 LYS A  31      31.500   0.348 -38.208  1.00 85.66           H  
ATOM    542  NZ  LYS A  31      30.049  -1.002 -37.495  1.00 85.66           N  
ATOM    543  HZ1 LYS A  31      29.984  -0.582 -36.579  1.00 85.66           H  
ATOM    544  HZ2 LYS A  31      29.149  -1.395 -37.732  1.00 85.66           H  
ATOM    545  HZ3 LYS A  31      30.731  -1.742 -37.411  1.00 85.66           H  
ATOM    546  N   GLN A  32      29.307   5.070 -42.056  1.00 83.27           N  
ATOM    547  H   GLN A  32      28.469   5.437 -41.628  1.00 83.27           H  
ATOM    548  CA  GLN A  32      29.398   5.064 -43.517  1.00 83.27           C  
ATOM    549  HA  GLN A  32      29.774   4.097 -43.851  1.00 83.27           H  
ATOM    550  C   GLN A  32      30.369   6.127 -44.054  1.00 83.27           C  
ATOM    551  CB  GLN A  32      27.997   5.284 -44.106  1.00 83.27           C  
ATOM    552  HB2 GLN A  32      28.084   5.404 -45.186  1.00 83.27           H  
ATOM    553  HB3 GLN A  32      27.570   6.198 -43.693  1.00 83.27           H  
ATOM    554  O   GLN A  32      31.012   5.899 -45.070  1.00 83.27           O  
ATOM    555  CG  GLN A  32      27.056   4.102 -43.826  1.00 83.27           C  
ATOM    556  HG2 GLN A  32      27.488   3.200 -44.260  1.00 83.27           H  
ATOM    557  HG3 GLN A  32      26.956   3.950 -42.751  1.00 83.27           H  
ATOM    558  CD  GLN A  32      25.659   4.303 -44.406  1.00 83.27           C  
ATOM    559  NE2 GLN A  32      24.893   3.246 -44.562  1.00 83.27           N  
ATOM    560 HE21 GLN A  32      24.011   3.419 -45.024  1.00 83.27           H  
ATOM    561 HE22 GLN A  32      25.255   2.320 -44.384  1.00 83.27           H  
ATOM    562  OE1 GLN A  32      25.212   5.392 -44.724  1.00 83.27           O  
ATOM    563  N   ALA A  33      30.487   7.269 -43.372  1.00 81.89           N  
ATOM    564  H   ALA A  33      29.940   7.390 -42.531  1.00 81.89           H  
ATOM    565  CA  ALA A  33      31.357   8.378 -43.765  1.00 81.89           C  
ATOM    566  HA  ALA A  33      31.466   8.369 -44.850  1.00 81.89           H  
ATOM    567  C   ALA A  33      32.783   8.298 -43.180  1.00 81.89           C  
ATOM    568  CB  ALA A  33      30.652   9.682 -43.372  1.00 81.89           C  
ATOM    569  HB1 ALA A  33      29.661   9.721 -43.824  1.00 81.89           H  
ATOM    570  HB2 ALA A  33      30.560   9.744 -42.288  1.00 81.89           H  
ATOM    571  HB3 ALA A  33      31.237  10.531 -43.727  1.00 81.89           H  
ATOM    572  O   ALA A  33      33.643   9.073 -43.587  1.00 81.89           O  
ATOM    573  N   GLY A  34      33.042   7.407 -42.215  1.00 84.16           N  
ATOM    574  H   GLY A  34      32.277   6.833 -41.890  1.00 84.16           H  
ATOM    575  CA  GLY A  34      34.344   7.249 -41.556  1.00 84.16           C  
ATOM    576  HA2 GLY A  34      34.330   6.329 -40.971  1.00 84.16           H  
ATOM    577  HA3 GLY A  34      35.116   7.153 -42.320  1.00 84.16           H  
ATOM    578  C   GLY A  34      34.755   8.397 -40.619  1.00 84.16           C  
ATOM    579  O   GLY A  34      35.897   8.438 -40.178  1.00 84.16           O  
ATOM    580  N   THR A  35      33.860   9.333 -40.292  1.00 86.25           N  
ATOM    581  H   THR A  35      32.935   9.258 -40.691  1.00 86.25           H  
ATOM    582  CA  THR A  35      34.180  10.593 -39.583  1.00 86.25           C  
ATOM    583  HA  THR A  35      35.264  10.683 -39.509  1.00 86.25           H  
ATOM    584  C   THR A  35      33.677  10.628 -38.137  1.00 86.25           C  
ATOM    585  CB  THR A  35      33.691  11.808 -40.390  1.00 86.25           C  
ATOM    586  HB  THR A  35      33.774  12.715 -39.791  1.00 86.25           H  
ATOM    587  O   THR A  35      33.191  11.654 -37.653  1.00 86.25           O  
ATOM    588  CG2 THR A  35      34.525  12.015 -41.652  1.00 86.25           C  
ATOM    589 HG21 THR A  35      34.446  11.150 -42.310  1.00 86.25           H  
ATOM    590 HG22 THR A  35      35.571  12.152 -41.380  1.00 86.25           H  
ATOM    591 HG23 THR A  35      34.184  12.904 -42.183  1.00 86.25           H  
ATOM    592  OG1 THR A  35      32.352  11.637 -40.803  1.00 86.25           O  
ATOM    593  HG1 THR A  35      32.242  12.180 -41.587  1.00 86.25           H  
ATOM    594  N   CYS A  36      33.736   9.494 -37.431  1.00 84.96           N  
ATOM    595  H   CYS A  36      34.193   8.690 -37.836  1.00 84.96           H  
ATOM    596  CA  CYS A  36      33.022   9.358 -36.159  1.00 84.96           C  
ATOM    597  HA  CYS A  36      32.154  10.016 -36.200  1.00 84.96           H  
ATOM    598  C   CYS A  36      33.768   9.884 -34.955  1.00 84.96           C  
ATOM    599  CB  CYS A  36      32.480   7.944 -35.967  1.00 84.96           C  
ATOM    600  HB2 CYS A  36      33.294   7.236 -36.123  1.00 84.96           H  
ATOM    601  HB3 CYS A  36      32.100   7.840 -34.951  1.00 84.96           H  
ATOM    602  O   CYS A  36      34.887   9.443 -34.706  1.00 84.96           O  
ATOM    603  SG  CYS A  36      31.170   7.540 -37.122  1.00 84.96           S  
ATOM    604  N   PRO A  37      33.124  10.764 -34.155  1.00 83.19           N  
ATOM    605  CA  PRO A  37      33.651  11.118 -32.854  1.00 83.19           C  
ATOM    606  HA  PRO A  37      34.596  11.637 -33.013  1.00 83.19           H  
ATOM    607  C   PRO A  37      33.834   9.843 -32.017  1.00 83.19           C  
ATOM    608  CB  PRO A  37      32.638  12.079 -32.220  1.00 83.19           C  
ATOM    609  HB2 PRO A  37      33.136  12.868 -31.657  1.00 83.19           H  
ATOM    610  HB3 PRO A  37      31.950  11.534 -31.574  1.00 83.19           H  
ATOM    611  O   PRO A  37      32.896   9.034 -31.950  1.00 83.19           O  
ATOM    612  CG  PRO A  37      31.868  12.639 -33.412  1.00 83.19           C  
ATOM    613  HG2 PRO A  37      30.856  12.939 -33.140  1.00 83.19           H  
ATOM    614  HG3 PRO A  37      32.418  13.476 -33.842  1.00 83.19           H  
ATOM    615  CD  PRO A  37      31.869  11.474 -34.391  1.00 83.19           C  
ATOM    616  HD2 PRO A  37      31.031  10.809 -34.183  1.00 83.19           H  
ATOM    617  HD3 PRO A  37      31.807  11.865 -35.406  1.00 83.19           H  
ATOM    618  N   PRO A  38      34.996   9.666 -31.363  1.00 82.11           N  
ATOM    619  CA  PRO A  38      35.311   8.454 -30.604  1.00 82.11           C  
ATOM    620  HA  PRO A  38      35.332   7.594 -31.273  1.00 82.11           H  
ATOM    621  C   PRO A  38      34.274   8.176 -29.505  1.00 82.11           C  
ATOM    622  CB  PRO A  38      36.720   8.689 -30.042  1.00 82.11           C  
ATOM    623  HB2 PRO A  38      36.843   8.263 -29.046  1.00 82.11           H  
ATOM    624  HB3 PRO A  38      37.454   8.260 -30.724  1.00 82.11           H  
ATOM    625  O   PRO A  38      33.942   7.024 -29.236  1.00 82.11           O  
ATOM    626  CG  PRO A  38      36.874  10.211 -30.027  1.00 82.11           C  
ATOM    627  HG2 PRO A  38      37.919  10.514 -30.099  1.00 82.11           H  
ATOM    628  HG3 PRO A  38      36.416  10.618 -29.126  1.00 82.11           H  
ATOM    629  CD  PRO A  38      36.074  10.639 -31.250  1.00 82.11           C  
ATOM    630  HD2 PRO A  38      35.696  11.651 -31.103  1.00 82.11           H  
ATOM    631  HD3 PRO A  38      36.700  10.591 -32.141  1.00 82.11           H  
ATOM    632  N   ASP A  39      33.665   9.226 -28.952  1.00 84.12           N  
ATOM    633  H   ASP A  39      34.088  10.133 -29.090  1.00 84.12           H  
ATOM    634  CA  ASP A  39      32.627   9.134 -27.923  1.00 84.12           C  
ATOM    635  HA  ASP A  39      33.032   8.617 -27.053  1.00 84.12           H  
ATOM    636  C   ASP A  39      31.369   8.382 -28.382  1.00 84.12           C  
ATOM    637  CB  ASP A  39      32.209  10.552 -27.505  1.00 84.12           C  
ATOM    638  HB2 ASP A  39      31.837  11.083 -28.382  1.00 84.12           H  
ATOM    639  HB3 ASP A  39      31.390  10.476 -26.790  1.00 84.12           H  
ATOM    640  O   ASP A  39      30.741   7.671 -27.597  1.00 84.12           O  
ATOM    641  CG  ASP A  39      33.324  11.377 -26.861  1.00 84.12           C  
ATOM    642  OD1 ASP A  39      34.380  10.793 -26.538  1.00 84.12           O  
ATOM    643  OD2 ASP A  39      33.090  12.597 -26.730  1.00 84.12           O  
ATOM    644  N   VAL A  40      30.973   8.529 -29.653  1.00 85.11           N  
ATOM    645  H   VAL A  40      31.589   9.024 -30.282  1.00 85.11           H  
ATOM    646  CA  VAL A  40      29.770   7.870 -30.187  1.00 85.11           C  
ATOM    647  HA  VAL A  40      28.984   7.915 -29.433  1.00 85.11           H  
ATOM    648  C   VAL A  40      30.047   6.393 -30.443  1.00 85.11           C  
ATOM    649  CB  VAL A  40      29.253   8.570 -31.459  1.00 85.11           C  
ATOM    650  HB  VAL A  40      30.036   8.571 -32.216  1.00 85.11           H  
ATOM    651  O   VAL A  40      29.193   5.560 -30.145  1.00 85.11           O  
ATOM    652  CG1 VAL A  40      28.015   7.871 -32.041  1.00 85.11           C  
ATOM    653 HG11 VAL A  40      27.639   8.426 -32.900  1.00 85.11           H  
ATOM    654 HG12 VAL A  40      28.282   6.870 -32.378  1.00 85.11           H  
ATOM    655 HG13 VAL A  40      27.234   7.793 -31.285  1.00 85.11           H  
ATOM    656  CG2 VAL A  40      28.853  10.023 -31.164  1.00 85.11           C  
ATOM    657 HG21 VAL A  40      28.494  10.500 -32.076  1.00 85.11           H  
ATOM    658 HG22 VAL A  40      28.073  10.050 -30.403  1.00 85.11           H  
ATOM    659 HG23 VAL A  40      29.719  10.581 -30.807  1.00 85.11           H  
ATOM    660  N   ILE A  41      31.238   6.071 -30.953  1.00 86.02           N  
ATOM    661  H   ILE A  41      31.916   6.807 -31.093  1.00 86.02           H  
ATOM    662  CA  ILE A  41      31.663   4.690 -31.202  1.00 86.02           C  
ATOM    663  HA  ILE A  41      30.915   4.190 -31.818  1.00 86.02           H  
ATOM    664  C   ILE A  41      31.740   3.938 -29.876  1.00 86.02           C  
ATOM    665  CB  ILE A  41      33.015   4.643 -31.943  1.00 86.02           C  
ATOM    666  HB  ILE A  41      33.773   5.093 -31.301  1.00 86.02           H  
ATOM    667  O   ILE A  41      31.042   2.942 -29.708  1.00 86.02           O  
ATOM    668  CG1 ILE A  41      32.969   5.445 -33.264  1.00 86.02           C  
ATOM    669 HG12 ILE A  41      32.691   6.477 -33.050  1.00 86.02           H  
ATOM    670 HG13 ILE A  41      32.229   5.017 -33.940  1.00 86.02           H  
ATOM    671  CG2 ILE A  41      33.423   3.183 -32.208  1.00 86.02           C  
ATOM    672 HG21 ILE A  41      32.726   2.706 -32.898  1.00 86.02           H  
ATOM    673 HG22 ILE A  41      33.451   2.601 -31.287  1.00 86.02           H  
ATOM    674 HG23 ILE A  41      34.426   3.129 -32.630  1.00 86.02           H  
ATOM    675  CD1 ILE A  41      34.337   5.479 -33.956  1.00 86.02           C  
ATOM    676 HD11 ILE A  41      35.119   5.679 -33.223  1.00 86.02           H  
ATOM    677 HD12 ILE A  41      34.375   6.275 -34.700  1.00 86.02           H  
ATOM    678 HD13 ILE A  41      34.537   4.529 -34.451  1.00 86.02           H  
ATOM    679  N   ASN A  42      32.484   4.471 -28.901  1.00 86.47           N  
ATOM    680  H   ASN A  42      33.046   5.284 -29.109  1.00 86.47           H  
ATOM    681  CA  ASN A  42      32.702   3.796 -27.623  1.00 86.47           C  
ATOM    682  HA  ASN A  42      33.135   2.817 -27.833  1.00 86.47           H  
ATOM    683  C   ASN A  42      31.393   3.547 -26.869  1.00 86.47           C  
ATOM    684  CB  ASN A  42      33.695   4.612 -26.778  1.00 86.47           C  
ATOM    685  HB2 ASN A  42      33.768   4.159 -25.789  1.00 86.47           H  
ATOM    686  HB3 ASN A  42      33.335   5.635 -26.672  1.00 86.47           H  
ATOM    687  O   ASN A  42      31.225   2.516 -26.224  1.00 86.47           O  
ATOM    688  CG  ASN A  42      35.100   4.635 -27.355  1.00 86.47           C  
ATOM    689  ND2 ASN A  42      35.943   5.521 -26.880  1.00 86.47           N  
ATOM    690 HD21 ASN A  42      35.654   6.210 -26.201  1.00 86.47           H  
ATOM    691 HD22 ASN A  42      36.869   5.496 -27.283  1.00 86.47           H  
ATOM    692  OD1 ASN A  42      35.470   3.869 -28.226  1.00 86.47           O  
ATOM    693  N   LYS A  43      30.436   4.475 -26.988  1.00 85.43           N  
ATOM    694  H   LYS A  43      30.656   5.308 -27.515  1.00 85.43           H  
ATOM    695  CA  LYS A  43      29.117   4.352 -26.365  1.00 85.43           C  
ATOM    696  HA  LYS A  43      29.254   3.989 -25.347  1.00 85.43           H  
ATOM    697  C   LYS A  43      28.208   3.329 -27.051  1.00 85.43           C  
ATOM    698  CB  LYS A  43      28.486   5.745 -26.319  1.00 85.43           C  
ATOM    699  HB2 LYS A  43      28.296   6.101 -27.331  1.00 85.43           H  
ATOM    700  HB3 LYS A  43      29.190   6.421 -25.835  1.00 85.43           H  
ATOM    701  O   LYS A  43      27.455   2.649 -26.363  1.00 85.43           O  
ATOM    702  CG  LYS A  43      27.183   5.736 -25.516  1.00 85.43           C  
ATOM    703  HG2 LYS A  43      26.417   5.176 -26.053  1.00 85.43           H  
ATOM    704  HG3 LYS A  43      27.364   5.262 -24.552  1.00 85.43           H  
ATOM    705  CD  LYS A  43      26.696   7.165 -25.288  1.00 85.43           C  
ATOM    706  HD2 LYS A  43      26.440   7.624 -26.243  1.00 85.43           H  
ATOM    707  HD3 LYS A  43      27.494   7.736 -24.812  1.00 85.43           H  
ATOM    708  CE  LYS A  43      25.477   7.111 -24.368  1.00 85.43           C  
ATOM    709  HE2 LYS A  43      24.656   6.628 -24.897  1.00 85.43           H  
ATOM    710  HE3 LYS A  43      25.730   6.485 -23.512  1.00 85.43           H  
ATOM    711  NZ  LYS A  43      25.101   8.465 -23.906  1.00 85.43           N  
ATOM    712  HZ1 LYS A  43      24.319   8.408 -23.269  1.00 85.43           H  
ATOM    713  HZ2 LYS A  43      24.878   9.061 -24.690  1.00 85.43           H  
ATOM    714  HZ3 LYS A  43      25.881   8.866 -23.404  1.00 85.43           H  
ATOM    715  N   VAL A  44      28.224   3.245 -28.383  1.00 86.15           N  
ATOM    716  H   VAL A  44      28.885   3.813 -28.894  1.00 86.15           H  
ATOM    717  CA  VAL A  44      27.373   2.302 -29.136  1.00 86.15           C  
ATOM    718  HA  VAL A  44      26.407   2.223 -28.638  1.00 86.15           H  
ATOM    719  C   VAL A  44      27.964   0.891 -29.127  1.00 86.15           C  
ATOM    720  CB  VAL A  44      27.118   2.816 -30.569  1.00 86.15           C  
ATOM    721  HB  VAL A  44      28.071   3.040 -31.049  1.00 86.15           H  
ATOM    722  O   VAL A  44      27.218  -0.080 -29.055  1.00 86.15           O  
ATOM    723  CG1 VAL A  44      26.357   1.808 -31.441  1.00 86.15           C  
ATOM    724 HG11 VAL A  44      26.121   2.254 -32.408  1.00 86.15           H  
ATOM    725 HG12 VAL A  44      25.439   1.497 -30.944  1.00 86.15           H  
ATOM    726 HG13 VAL A  44      26.980   0.931 -31.621  1.00 86.15           H  
ATOM    727  CG2 VAL A  44      26.263   4.095 -30.530  1.00 86.15           C  
ATOM    728 HG21 VAL A  44      26.131   4.478 -31.542  1.00 86.15           H  
ATOM    729 HG22 VAL A  44      26.756   4.861 -29.933  1.00 86.15           H  
ATOM    730 HG23 VAL A  44      25.288   3.875 -30.094  1.00 86.15           H  
ATOM    731  N   GLU A  45      29.290   0.771 -29.143  1.00 87.12           N  
ATOM    732  H   GLU A  45      29.854   1.603 -29.245  1.00 87.12           H  
ATOM    733  CA  GLU A  45      30.009  -0.509 -29.127  1.00 87.12           C  
ATOM    734  HA  GLU A  45      29.376  -1.269 -29.584  1.00 87.12           H  
ATOM    735  C   GLU A  45      30.293  -1.025 -27.705  1.00 87.12           C  
ATOM    736  CB  GLU A  45      31.279  -0.401 -29.992  1.00 87.12           C  
ATOM    737  HB2 GLU A  45      31.927   0.383 -29.600  1.00 87.12           H  
ATOM    738  HB3 GLU A  45      31.814  -1.350 -29.955  1.00 87.12           H  
ATOM    739  O   GLU A  45      30.870  -2.099 -27.538  1.00 87.12           O  
ATOM    740  CG  GLU A  45      30.906  -0.101 -31.458  1.00 87.12           C  
ATOM    741  HG2 GLU A  45      30.388   0.856 -31.513  1.00 87.12           H  
ATOM    742  HG3 GLU A  45      30.209  -0.867 -31.797  1.00 87.12           H  
ATOM    743  CD  GLU A  45      32.088  -0.053 -32.434  1.00 87.12           C  
ATOM    744  OE1 GLU A  45      31.788   0.158 -33.642  1.00 87.12           O  
ATOM    745  OE2 GLU A  45      33.249  -0.201 -32.004  1.00 87.12           O  
ATOM    746  N   GLN A  46      29.844  -0.301 -26.672  1.00 83.22           N  
ATOM    747  H   GLN A  46      29.381   0.572 -26.881  1.00 83.22           H  
ATOM    748  CA  GLN A  46      30.036  -0.645 -25.257  1.00 83.22           C  
ATOM    749  HA  GLN A  46      29.708   0.217 -24.676  1.00 83.22           H  
ATOM    750  C   GLN A  46      31.516  -0.871 -24.901  1.00 83.22           C  
ATOM    751  CB  GLN A  46      29.158  -1.835 -24.848  1.00 83.22           C  
ATOM    752  HB2 GLN A  46      29.487  -2.722 -25.389  1.00 83.22           H  
ATOM    753  HB3 GLN A  46      29.296  -2.018 -23.782  1.00 83.22           H  
ATOM    754  O   GLN A  46      31.893  -1.840 -24.232  1.00 83.22           O  
ATOM    755  CG  GLN A  46      27.661  -1.624 -25.100  1.00 83.22           C  
ATOM    756  HG2 GLN A  46      27.317  -0.776 -24.508  1.00 83.22           H  
ATOM    757  HG3 GLN A  46      27.483  -1.409 -26.153  1.00 83.22           H  
ATOM    758  CD  GLN A  46      26.849  -2.859 -24.724  1.00 83.22           C  
ATOM    759  NE2 GLN A  46      25.538  -2.763 -24.724  1.00 83.22           N  
ATOM    760 HE21 GLN A  46      25.095  -1.884 -24.951  1.00 83.22           H  
ATOM    761 HE22 GLN A  46      25.047  -3.599 -24.443  1.00 83.22           H  
ATOM    762  OE1 GLN A  46      27.351  -3.934 -24.438  1.00 83.22           O  
ATOM    763  N   THR A  47      32.385  -0.010 -25.418  1.00 85.94           N  
ATOM    764  H   THR A  47      32.020   0.735 -25.994  1.00 85.94           H  
ATOM    765  CA  THR A  47      33.834  -0.024 -25.182  1.00 85.94           C  
ATOM    766  HA  THR A  47      34.085  -0.878 -24.553  1.00 85.94           H  
ATOM    767  C   THR A  47      34.285   1.199 -24.388  1.00 85.94           C  
ATOM    768  CB  THR A  47      34.623  -0.184 -26.493  1.00 85.94           C  
ATOM    769  HB  THR A  47      35.689  -0.060 -26.300  1.00 85.94           H  
ATOM    770  O   THR A  47      35.476   1.512 -24.359  1.00 85.94           O  
ATOM    771  CG2 THR A  47      34.410  -1.554 -27.131  1.00 85.94           C  
ATOM    772 HG21 THR A  47      34.680  -2.338 -26.424  1.00 85.94           H  
ATOM    773 HG22 THR A  47      35.038  -1.645 -28.017  1.00 85.94           H  
ATOM    774 HG23 THR A  47      33.368  -1.674 -27.427  1.00 85.94           H  
ATOM    775  OG1 THR A  47      34.201   0.779 -27.421  1.00 85.94           O  
ATOM    776  HG1 THR A  47      34.693   0.655 -28.236  1.00 85.94           H  
ATOM    777  N   THR A  48      33.359   1.884 -23.704  1.00 87.31           N  
ATOM    778  H   THR A  48      32.406   1.548 -23.708  1.00 87.31           H  
ATOM    779  CA  THR A  48      33.713   2.977 -22.789  1.00 87.31           C  
ATOM    780  HA  THR A  48      34.336   3.682 -23.338  1.00 87.31           H  
ATOM    781  C   THR A  48      34.541   2.460 -21.609  1.00 87.31           C  
ATOM    782  CB  THR A  48      32.483   3.742 -22.271  1.00 87.31           C  
ATOM    783  HB  THR A  48      32.853   4.607 -21.722  1.00 87.31           H  
ATOM    784  O   THR A  48      34.474   1.283 -21.263  1.00 87.31           O  
ATOM    785  CG2 THR A  48      31.559   4.260 -23.369  1.00 87.31           C  
ATOM    786 HG21 THR A  48      32.131   4.824 -24.106  1.00 87.31           H  
ATOM    787 HG22 THR A  48      30.805   4.909 -22.925  1.00 87.31           H  
ATOM    788 HG23 THR A  48      31.057   3.420 -23.850  1.00 87.31           H  
ATOM    789  OG1 THR A  48      31.718   2.976 -21.377  1.00 87.31           O  
ATOM    790  HG1 THR A  48      31.209   2.327 -21.868  1.00 87.31           H  
ATOM    791  N   ILE A  49      35.302   3.339 -20.946  1.00 85.41           N  
ATOM    792  H   ILE A  49      35.380   4.283 -21.298  1.00 85.41           H  
ATOM    793  CA  ILE A  49      36.076   2.981 -19.740  1.00 85.41           C  
ATOM    794  HA  ILE A  49      36.813   2.223 -20.005  1.00 85.41           H  
ATOM    795  C   ILE A  49      35.163   2.361 -18.667  1.00 85.41           C  
ATOM    796  CB  ILE A  49      36.829   4.225 -19.205  1.00 85.41           C  
ATOM    797  HB  ILE A  49      36.109   5.036 -19.096  1.00 85.41           H  
ATOM    798  O   ILE A  49      35.546   1.395 -18.015  1.00 85.41           O  
ATOM    799  CG1 ILE A  49      37.917   4.662 -20.215  1.00 85.41           C  
ATOM    800 HG12 ILE A  49      37.501   4.673 -21.223  1.00 85.41           H  
ATOM    801 HG13 ILE A  49      38.733   3.939 -20.205  1.00 85.41           H  
ATOM    802  CG2 ILE A  49      37.459   3.964 -17.823  1.00 85.41           C  
ATOM    803 HG21 ILE A  49      38.018   4.834 -17.480  1.00 85.41           H  
ATOM    804 HG22 ILE A  49      36.690   3.764 -17.077  1.00 85.41           H  
ATOM    805 HG23 ILE A  49      38.133   3.109 -17.874  1.00 85.41           H  
ATOM    806  CD1 ILE A  49      38.484   6.064 -19.954  1.00 85.41           C  
ATOM    807 HD11 ILE A  49      37.673   6.792 -19.913  1.00 85.41           H  
ATOM    808 HD12 ILE A  49      39.044   6.086 -19.020  1.00 85.41           H  
ATOM    809 HD13 ILE A  49      39.159   6.333 -20.766  1.00 85.41           H  
ATOM    810  N   ALA A  50      33.928   2.855 -18.533  1.00 84.84           N  
ATOM    811  H   ALA A  50      33.632   3.600 -19.147  1.00 84.84           H  
ATOM    812  CA  ALA A  50      32.941   2.285 -17.620  1.00 84.84           C  
ATOM    813  HA  ALA A  50      33.376   2.227 -16.622  1.00 84.84           H  
ATOM    814  C   ALA A  50      32.531   0.856 -18.021  1.00 84.84           C  
ATOM    815  CB  ALA A  50      31.733   3.227 -17.568  1.00 84.84           C  
ATOM    816  HB1 ALA A  50      32.044   4.212 -17.221  1.00 84.84           H  
ATOM    817  HB2 ALA A  50      30.994   2.826 -16.875  1.00 84.84           H  
ATOM    818  HB3 ALA A  50      31.279   3.312 -18.555  1.00 84.84           H  
ATOM    819  O   ALA A  50      32.492  -0.030 -17.170  1.00 84.84           O  
ATOM    820  N   ASP A  51      32.293   0.605 -19.311  1.00 84.58           N  
ATOM    821  H   ASP A  51      32.327   1.365 -19.975  1.00 84.58           H  
ATOM    822  CA  ASP A  51      31.965  -0.739 -19.803  1.00 84.58           C  
ATOM    823  HA  ASP A  51      31.135  -1.138 -19.220  1.00 84.58           H  
ATOM    824  C   ASP A  51      33.150  -1.699 -19.664  1.00 84.58           C  
ATOM    825  CB  ASP A  51      31.544  -0.702 -21.276  1.00 84.58           C  
ATOM    826  HB2 ASP A  51      31.290  -1.716 -21.586  1.00 84.58           H  
ATOM    827  HB3 ASP A  51      32.388  -0.368 -21.878  1.00 84.58           H  
ATOM    828  O   ASP A  51      32.960  -2.876 -19.373  1.00 84.58           O  
ATOM    829  CG  ASP A  51      30.341   0.194 -21.548  1.00 84.58           C  
ATOM    830  OD1 ASP A  51      29.351   0.121 -20.793  1.00 84.58           O  
ATOM    831  OD2 ASP A  51      30.444   0.988 -22.516  1.00 84.58           O  
ATOM    832  N   GLN A  52      34.379  -1.208 -19.843  1.00 83.30           N  
ATOM    833  H   GLN A  52      34.467  -0.238 -20.110  1.00 83.30           H  
ATOM    834  CA  GLN A  52      35.594  -1.990 -19.617  1.00 83.30           C  
ATOM    835  HA  GLN A  52      35.532  -2.918 -20.185  1.00 83.30           H  
ATOM    836  C   GLN A  52      35.726  -2.376 -18.143  1.00 83.30           C  
ATOM    837  CB  GLN A  52      36.829  -1.212 -20.087  1.00 83.30           C  
ATOM    838  HB2 GLN A  52      36.830  -0.221 -19.634  1.00 83.30           H  
ATOM    839  HB3 GLN A  52      37.720  -1.741 -19.749  1.00 83.30           H  
ATOM    840  O   GLN A  52      35.957  -3.544 -17.848  1.00 83.30           O  
ATOM    841  CG  GLN A  52      36.897  -1.078 -21.616  1.00 83.30           C  
ATOM    842  HG2 GLN A  52      36.959  -2.072 -22.059  1.00 83.30           H  
ATOM    843  HG3 GLN A  52      35.996  -0.596 -21.993  1.00 83.30           H  
ATOM    844  CD  GLN A  52      38.109  -0.274 -22.076  1.00 83.30           C  
ATOM    845  NE2 GLN A  52      38.189   0.075 -23.339  1.00 83.30           N  
ATOM    846 HE21 GLN A  52      37.376   0.028 -23.936  1.00 83.30           H  
ATOM    847 HE22 GLN A  52      39.007   0.614 -23.587  1.00 83.30           H  
ATOM    848  OE1 GLN A  52      39.011   0.054 -21.326  1.00 83.30           O  
ATOM    849  N   ILE A  53      35.507  -1.439 -17.215  1.00 82.99           N  
ATOM    850  H   ILE A  53      35.338  -0.489 -17.514  1.00 82.99           H  
ATOM    851  CA  ILE A  53      35.502  -1.732 -15.776  1.00 82.99           C  
ATOM    852  HA  ILE A  53      36.454  -2.191 -15.511  1.00 82.99           H  
ATOM    853  C   ILE A  53      34.414  -2.748 -15.432  1.00 82.99           C  
ATOM    854  CB  ILE A  53      35.344  -0.442 -14.943  1.00 82.99           C  
ATOM    855  HB  ILE A  53      34.486   0.113 -15.323  1.00 82.99           H  
ATOM    856  O   ILE A  53      34.670  -3.640 -14.639  1.00 82.99           O  
ATOM    857  CG1 ILE A  53      36.609   0.434 -15.075  1.00 82.99           C  
ATOM    858 HG12 ILE A  53      37.421  -0.009 -14.499  1.00 82.99           H  
ATOM    859 HG13 ILE A  53      36.936   0.469 -16.114  1.00 82.99           H  
ATOM    860  CG2 ILE A  53      35.098  -0.759 -13.453  1.00 82.99           C  
ATOM    861 HG21 ILE A  53      35.897  -1.391 -13.065  1.00 82.99           H  
ATOM    862 HG22 ILE A  53      35.053   0.157 -12.863  1.00 82.99           H  
ATOM    863 HG23 ILE A  53      34.144  -1.269 -13.319  1.00 82.99           H  
ATOM    864  CD1 ILE A  53      36.394   1.880 -14.609  1.00 82.99           C  
ATOM    865 HD11 ILE A  53      35.554   2.321 -15.145  1.00 82.99           H  
ATOM    866 HD12 ILE A  53      37.292   2.460 -14.823  1.00 82.99           H  
ATOM    867 HD13 ILE A  53      36.207   1.920 -13.537  1.00 82.99           H  
ATOM    868  N   LEU A  54      33.224  -2.678 -16.032  1.00 81.27           N  
ATOM    869  H   LEU A  54      33.028  -1.894 -16.637  1.00 81.27           H  
ATOM    870  CA  LEU A  54      32.184  -3.684 -15.793  1.00 81.27           C  
ATOM    871  HA  LEU A  54      32.097  -3.846 -14.719  1.00 81.27           H  
ATOM    872  C   LEU A  54      32.555  -5.050 -16.386  1.00 81.27           C  
ATOM    873  CB  LEU A  54      30.839  -3.174 -16.331  1.00 81.27           C  
ATOM    874  HB2 LEU A  54      30.976  -2.849 -17.362  1.00 81.27           H  
ATOM    875  HB3 LEU A  54      30.129  -4.001 -16.333  1.00 81.27           H  
ATOM    876  O   LEU A  54      32.379  -6.069 -15.723  1.00 81.27           O  
ATOM    877  CG  LEU A  54      30.236  -2.018 -15.510  1.00 81.27           C  
ATOM    878  HG  LEU A  54      30.953  -1.201 -15.431  1.00 81.27           H  
ATOM    879  CD1 LEU A  54      28.987  -1.498 -16.220  1.00 81.27           C  
ATOM    880 HD11 LEU A  54      28.569  -0.660 -15.662  1.00 81.27           H  
ATOM    881 HD12 LEU A  54      28.243  -2.290 -16.302  1.00 81.27           H  
ATOM    882 HD13 LEU A  54      29.254  -1.149 -17.218  1.00 81.27           H  
ATOM    883  CD2 LEU A  54      29.835  -2.450 -14.096  1.00 81.27           C  
ATOM    884 HD21 LEU A  54      29.329  -1.627 -13.591  1.00 81.27           H  
ATOM    885 HD22 LEU A  54      30.720  -2.705 -13.513  1.00 81.27           H  
ATOM    886 HD23 LEU A  54      29.169  -3.311 -14.139  1.00 81.27           H  
ATOM    887  N   LYS A  55      33.123  -5.088 -17.597  1.00 81.29           N  
ATOM    888  H   LYS A  55      33.227  -4.214 -18.093  1.00 81.29           H  
ATOM    889  CA  LYS A  55      33.584  -6.325 -18.246  1.00 81.29           C  
ATOM    890  HA  LYS A  55      32.761  -7.040 -18.274  1.00 81.29           H  
ATOM    891  C   LYS A  55      34.690  -7.008 -17.440  1.00 81.29           C  
ATOM    892  CB  LYS A  55      34.037  -6.028 -19.685  1.00 81.29           C  
ATOM    893  HB2 LYS A  55      34.646  -6.856 -20.047  1.00 81.29           H  
ATOM    894  HB3 LYS A  55      34.651  -5.127 -19.692  1.00 81.29           H  
ATOM    895  O   LYS A  55      34.564  -8.189 -17.141  1.00 81.29           O  
ATOM    896  CG  LYS A  55      32.841  -5.860 -20.637  1.00 81.29           C  
ATOM    897  HG2 LYS A  55      32.107  -5.184 -20.199  1.00 81.29           H  
ATOM    898  HG3 LYS A  55      32.367  -6.832 -20.776  1.00 81.29           H  
ATOM    899  CD  LYS A  55      33.276  -5.304 -22.001  1.00 81.29           C  
ATOM    900  HD2 LYS A  55      34.041  -5.949 -22.433  1.00 81.29           H  
ATOM    901  HD3 LYS A  55      33.685  -4.304 -21.856  1.00 81.29           H  
ATOM    902  CE  LYS A  55      32.061  -5.235 -22.934  1.00 81.29           C  
ATOM    903  HE2 LYS A  55      31.260  -4.703 -22.420  1.00 81.29           H  
ATOM    904  HE3 LYS A  55      31.714  -6.251 -23.123  1.00 81.29           H  
ATOM    905  NZ  LYS A  55      32.362  -4.549 -24.215  1.00 81.29           N  
ATOM    906  HZ1 LYS A  55      32.477  -3.558 -24.057  1.00 81.29           H  
ATOM    907  HZ2 LYS A  55      31.576  -4.609 -24.847  1.00 81.29           H  
ATOM    908  HZ3 LYS A  55      33.187  -4.920 -24.663  1.00 81.29           H  
ATOM    909  N   TYR A  56      35.726  -6.275 -17.035  1.00 79.93           N  
ATOM    910  H   TYR A  56      35.772  -5.307 -17.321  1.00 79.93           H  
ATOM    911  CA  TYR A  56      36.835  -6.827 -16.248  1.00 79.93           C  
ATOM    912  HA  TYR A  56      37.079  -7.819 -16.630  1.00 79.93           H  
ATOM    913  C   TYR A  56      36.481  -7.008 -14.771  1.00 79.93           C  
ATOM    914  CB  TYR A  56      38.073  -5.935 -16.403  1.00 79.93           C  
ATOM    915  HB2 TYR A  56      37.830  -4.925 -16.071  1.00 79.93           H  
ATOM    916  HB3 TYR A  56      38.858  -6.315 -15.750  1.00 79.93           H  
ATOM    917  O   TYR A  56      36.845  -8.007 -14.161  1.00 79.93           O  
ATOM    918  CG  TYR A  56      38.625  -5.892 -17.815  1.00 79.93           C  
ATOM    919  CD1 TYR A  56      39.092  -7.077 -18.417  1.00 79.93           C  
ATOM    920  HD1 TYR A  56      39.071  -8.007 -17.869  1.00 79.93           H  
ATOM    921  CD2 TYR A  56      38.689  -4.677 -18.523  1.00 79.93           C  
ATOM    922  HD2 TYR A  56      38.383  -3.759 -18.043  1.00 79.93           H  
ATOM    923  CE1 TYR A  56      39.592  -7.051 -19.732  1.00 79.93           C  
ATOM    924  HE1 TYR A  56      39.955  -7.954 -20.199  1.00 79.93           H  
ATOM    925  CE2 TYR A  56      39.180  -4.645 -19.841  1.00 79.93           C  
ATOM    926  HE2 TYR A  56      39.238  -3.707 -20.373  1.00 79.93           H  
ATOM    927  OH  TYR A  56      40.123  -5.813 -21.713  1.00 79.93           O  
ATOM    928  HH  TYR A  56      40.190  -4.917 -22.051  1.00 79.93           H  
ATOM    929  CZ  TYR A  56      39.632  -5.837 -20.447  1.00 79.93           C  
ATOM    930  N   GLY A  57      35.726  -6.074 -14.200  1.00 72.17           N  
ATOM    931  H   GLY A  57      35.463  -5.262 -14.740  1.00 72.17           H  
ATOM    932  CA  GLY A  57      35.281  -6.114 -12.812  1.00 72.17           C  
ATOM    933  HA2 GLY A  57      34.757  -5.188 -12.573  1.00 72.17           H  
ATOM    934  HA3 GLY A  57      36.144  -6.209 -12.154  1.00 72.17           H  
ATOM    935  C   GLY A  57      34.338  -7.279 -12.548  1.00 72.17           C  
ATOM    936  O   GLY A  57      34.473  -7.927 -11.518  1.00 72.17           O  
ATOM    937  N   SER A  58      33.463  -7.629 -13.500  1.00 64.45           N  
ATOM    938  H   SER A  58      33.365  -7.039 -14.314  1.00 64.45           H  
ATOM    939  CA  SER A  58      32.588  -8.806 -13.377  1.00 64.45           C  
ATOM    940  HA  SER A  58      32.065  -8.732 -12.424  1.00 64.45           H  
ATOM    941  C   SER A  58      33.340 -10.141 -13.349  1.00 64.45           C  
ATOM    942  CB  SER A  58      31.519  -8.824 -14.475  1.00 64.45           C  
ATOM    943  HB2 SER A  58      30.810  -9.623 -14.257  1.00 64.45           H  
ATOM    944  HB3 SER A  58      30.977  -7.878 -14.467  1.00 64.45           H  
ATOM    945  O   SER A  58      32.817 -11.110 -12.808  1.00 64.45           O  
ATOM    946  OG  SER A  58      32.064  -9.046 -15.762  1.00 64.45           O  
ATOM    947  HG  SER A  58      32.706  -8.361 -15.966  1.00 64.45           H  
ATOM    948  N   ALA A  59      34.579 -10.193 -13.852  1.00 68.97           N  
ATOM    949  H   ALA A  59      34.975  -9.365 -14.274  1.00 68.97           H  
ATOM    950  CA  ALA A  59      35.434 -11.374 -13.736  1.00 68.97           C  
ATOM    951  HA  ALA A  59      34.816 -12.264 -13.850  1.00 68.97           H  
ATOM    952  C   ALA A  59      36.126 -11.487 -12.361  1.00 68.97           C  
ATOM    953  CB  ALA A  59      36.442 -11.353 -14.893  1.00 68.97           C  
ATOM    954  HB1 ALA A  59      37.123 -10.509 -14.785  1.00 68.97           H  
ATOM    955  HB2 ALA A  59      35.915 -11.278 -15.844  1.00 68.97           H  
ATOM    956  HB3 ALA A  59      37.023 -12.275 -14.880  1.00 68.97           H  
ATOM    957  O   ALA A  59      36.620 -12.557 -12.019  1.00 68.97           O  
ATOM    958  N   GLY A  60      36.170 -10.404 -11.572  1.00 67.09           N  
ATOM    959  H   GLY A  60      35.723  -9.560 -11.899  1.00 67.09           H  
ATOM    960  CA  GLY A  60      36.891 -10.336 -10.294  1.00 67.09           C  
ATOM    961  HA2 GLY A  60      37.414  -9.381 -10.248  1.00 67.09           H  
ATOM    962  HA3 GLY A  60      37.640 -11.127 -10.250  1.00 67.09           H  
ATOM    963  C   GLY A  60      36.027 -10.446  -9.033  1.00 67.09           C  
ATOM    964  O   GLY A  60      36.575 -10.548  -7.940  1.00 67.09           O  
ATOM    965  N   VAL A  61      34.696 -10.436  -9.148  1.00 65.79           N  
ATOM    966  H   VAL A  61      34.295 -10.348 -10.071  1.00 65.79           H  
ATOM    967  CA  VAL A  61      33.783 -10.592  -8.002  1.00 65.79           C  
ATOM    968  HA  VAL A  61      34.357 -10.495  -7.080  1.00 65.79           H  
ATOM    969  C   VAL A  61      33.190 -11.999  -7.955  1.00 65.79           C  
ATOM    970  CB  VAL A  61      32.700  -9.498  -7.933  1.00 65.79           C  
ATOM    971  HB  VAL A  61      31.862  -9.904  -7.365  1.00 65.79           H  
ATOM    972  O   VAL A  61      32.117 -12.268  -8.491  1.00 65.79           O  
ATOM    973  CG1 VAL A  61      33.203  -8.277  -7.156  1.00 65.79           C  
ATOM    974 HG11 VAL A  61      32.417  -7.523  -7.101  1.00 65.79           H  
ATOM    975 HG12 VAL A  61      34.077  -7.855  -7.653  1.00 65.79           H  
ATOM    976 HG13 VAL A  61      33.474  -8.572  -6.143  1.00 65.79           H  
ATOM    977  CG2 VAL A  61      32.169  -9.031  -9.292  1.00 65.79           C  
ATOM    978 HG21 VAL A  61      31.935  -9.893  -9.916  1.00 65.79           H  
ATOM    979 HG22 VAL A  61      31.260  -8.447  -9.143  1.00 65.79           H  
ATOM    980 HG23 VAL A  61      32.911  -8.401  -9.782  1.00 65.79           H  
ATOM    981  N   PHE A  62      33.893 -12.905  -7.275  1.00 63.73           N  
ATOM    982  H   PHE A  62      34.793 -12.628  -6.908  1.00 63.73           H  
ATOM    983  CA  PHE A  62      33.362 -14.202  -6.861  1.00 63.73           C  
ATOM    984  HA  PHE A  62      32.561 -14.498  -7.539  1.00 63.73           H  
ATOM    985  C   PHE A  62      32.769 -14.074  -5.452  1.00 63.73           C  
ATOM    986  CB  PHE A  62      34.459 -15.272  -6.961  1.00 63.73           C  
ATOM    987  HB2 PHE A  62      34.887 -15.238  -7.963  1.00 63.73           H  
ATOM    988  HB3 PHE A  62      35.260 -15.035  -6.260  1.00 63.73           H  
ATOM    989  O   PHE A  62      33.469 -14.181  -4.447  1.00 63.73           O  
ATOM    990  CG  PHE A  62      33.968 -16.686  -6.706  1.00 63.73           C  
ATOM    991  CD1 PHE A  62      34.160 -17.295  -5.451  1.00 63.73           C  
ATOM    992  HD1 PHE A  62      34.651 -16.750  -4.658  1.00 63.73           H  
ATOM    993  CD2 PHE A  62      33.329 -17.404  -7.736  1.00 63.73           C  
ATOM    994  HD2 PHE A  62      33.185 -16.945  -8.703  1.00 63.73           H  
ATOM    995  CE1 PHE A  62      33.730 -18.617  -5.233  1.00 63.73           C  
ATOM    996  HE1 PHE A  62      33.899 -19.087  -4.275  1.00 63.73           H  
ATOM    997  CE2 PHE A  62      32.889 -18.722  -7.514  1.00 63.73           C  
ATOM    998  HE2 PHE A  62      32.406 -19.271  -8.308  1.00 63.73           H  
ATOM    999  CZ  PHE A  62      33.092 -19.329  -6.262  1.00 63.73           C  
ATOM   1000  HZ  PHE A  62      32.766 -20.345  -6.095  1.00 63.73           H  
ATOM   1001  N   PHE A  63      31.466 -13.811  -5.367  1.00 65.19           N  
ATOM   1002  H   PHE A  63      30.945 -13.667  -6.220  1.00 65.19           H  
ATOM   1003  CA  PHE A  63      30.724 -13.874  -4.108  1.00 65.19           C  
ATOM   1004  HA  PHE A  63      31.319 -13.442  -3.303  1.00 65.19           H  
ATOM   1005  C   PHE A  63      30.457 -15.351  -3.800  1.00 65.19           C  
ATOM   1006  CB  PHE A  63      29.421 -13.071  -4.242  1.00 65.19           C  
ATOM   1007  HB2 PHE A  63      28.801 -13.532  -5.011  1.00 65.19           H  
ATOM   1008  HB3 PHE A  63      28.879 -13.132  -3.299  1.00 65.19           H  
ATOM   1009  O   PHE A  63      29.567 -15.933  -4.410  1.00 65.19           O  
ATOM   1010  CG  PHE A  63      29.609 -11.610  -4.595  1.00 65.19           C  
ATOM   1011  CD1 PHE A  63      30.035 -10.698  -3.612  1.00 65.19           C  
ATOM   1012  HD1 PHE A  63      30.214 -11.036  -2.602  1.00 65.19           H  
ATOM   1013  CD2 PHE A  63      29.369 -11.163  -5.908  1.00 65.19           C  
ATOM   1014  HD2 PHE A  63      29.043 -11.859  -6.667  1.00 65.19           H  
ATOM   1015  CE1 PHE A  63      30.245  -9.349  -3.947  1.00 65.19           C  
ATOM   1016  HE1 PHE A  63      30.585  -8.654  -3.193  1.00 65.19           H  
ATOM   1017  CE2 PHE A  63      29.563  -9.811  -6.238  1.00 65.19           C  
ATOM   1018  HE2 PHE A  63      29.385  -9.474  -7.248  1.00 65.19           H  
ATOM   1019  CZ  PHE A  63      30.019  -8.907  -5.262  1.00 65.19           C  
ATOM   1020  HZ  PHE A  63      30.185  -7.871  -5.519  1.00 65.19           H  
ATOM   1021  N   GLY A  64      31.265 -15.980  -2.939  1.00 63.44           N  
ATOM   1022  H   GLY A  64      32.007 -15.428  -2.533  1.00 63.44           H  
ATOM   1023  CA  GLY A  64      31.324 -17.435  -2.702  1.00 63.44           C  
ATOM   1024  HA2 GLY A  64      31.954 -17.623  -1.833  1.00 63.44           H  
ATOM   1025  HA3 GLY A  64      31.801 -17.902  -3.563  1.00 63.44           H  
ATOM   1026  C   GLY A  64      29.986 -18.155  -2.468  1.00 63.44           C  
ATOM   1027  O   GLY A  64      29.638 -18.475  -1.340  1.00 63.44           O  
ATOM   1028  N   GLY A  65      29.244 -18.434  -3.543  1.00 63.20           N  
ATOM   1029  H   GLY A  65      29.547 -18.022  -4.414  1.00 63.20           H  
ATOM   1030  CA  GLY A  65      27.909 -19.039  -3.512  1.00 63.20           C  
ATOM   1031  HA2 GLY A  65      27.907 -19.851  -2.785  1.00 63.20           H  
ATOM   1032  HA3 GLY A  65      27.692 -19.462  -4.493  1.00 63.20           H  
ATOM   1033  C   GLY A  65      26.758 -18.089  -3.145  1.00 63.20           C  
ATOM   1034  O   GLY A  65      25.603 -18.502  -3.209  1.00 63.20           O  
ATOM   1035  N   LEU A  66      27.029 -16.823  -2.807  1.00 62.22           N  
ATOM   1036  H   LEU A  66      27.991 -16.519  -2.858  1.00 62.22           H  
ATOM   1037  CA  LEU A  66      26.006 -15.826  -2.471  1.00 62.22           C  
ATOM   1038  HA  LEU A  66      25.086 -16.356  -2.225  1.00 62.22           H  
ATOM   1039  C   LEU A  66      25.705 -14.948  -3.695  1.00 62.22           C  
ATOM   1040  CB  LEU A  66      26.435 -15.002  -1.232  1.00 62.22           C  
ATOM   1041  HB2 LEU A  66      26.514 -13.953  -1.519  1.00 62.22           H  
ATOM   1042  HB3 LEU A  66      27.432 -15.300  -0.909  1.00 62.22           H  
ATOM   1043  O   LEU A  66      26.460 -14.042  -4.037  1.00 62.22           O  
ATOM   1044  CG  LEU A  66      25.451 -15.116  -0.046  1.00 62.22           C  
ATOM   1045  HG  LEU A  66      24.493 -15.512  -0.384  1.00 62.22           H  
ATOM   1046  CD1 LEU A  66      26.006 -16.039   1.039  1.00 62.22           C  
ATOM   1047 HD11 LEU A  66      26.202 -17.024   0.615  1.00 62.22           H  
ATOM   1048 HD12 LEU A  66      26.934 -15.633   1.443  1.00 62.22           H  
ATOM   1049 HD13 LEU A  66      25.280 -16.142   1.845  1.00 62.22           H  
ATOM   1050  CD2 LEU A  66      25.178 -13.746   0.575  1.00 62.22           C  
ATOM   1051 HD21 LEU A  66      26.108 -13.308   0.938  1.00 62.22           H  
ATOM   1052 HD22 LEU A  66      24.733 -13.087  -0.170  1.00 62.22           H  
ATOM   1053 HD23 LEU A  66      24.484 -13.852   1.409  1.00 62.22           H  
ATOM   1054  N   GLY A  67      24.599 -15.218  -4.385  1.00 59.09           N  
ATOM   1055  H   GLY A  67      24.022 -15.991  -4.085  1.00 59.09           H  
ATOM   1056  CA  GLY A  67      24.185 -14.425  -5.542  1.00 59.09           C  
ATOM   1057  HA2 GLY A  67      23.366 -14.930  -6.053  1.00 59.09           H  
ATOM   1058  HA3 GLY A  67      25.021 -14.341  -6.236  1.00 59.09           H  
ATOM   1059  C   GLY A  67      23.712 -13.023  -5.145  1.00 59.09           C  
ATOM   1060  O   GLY A  67      22.756 -12.884  -4.384  1.00 59.09           O  
ATOM   1061  N   ILE A  68      24.316 -11.976  -5.718  1.00 60.15           N  
ATOM   1062  H   ILE A  68      25.142 -12.139  -6.276  1.00 60.15           H  
ATOM   1063  CA  ILE A  68      23.705 -10.640  -5.732  1.00 60.15           C  
ATOM   1064  HA  ILE A  68      23.259 -10.452  -4.755  1.00 60.15           H  
ATOM   1065  C   ILE A  68      22.582 -10.663  -6.768  1.00 60.15           C  
ATOM   1066  CB  ILE A  68      24.730  -9.509  -5.987  1.00 60.15           C  
ATOM   1067  HB  ILE A  68      25.222  -9.682  -6.944  1.00 60.15           H  
ATOM   1068  O   ILE A  68      22.808 -10.520  -7.969  1.00 60.15           O  
ATOM   1069  CG1 ILE A  68      25.799  -9.520  -4.872  1.00 60.15           C  
ATOM   1070 HG12 ILE A  68      26.367 -10.449  -4.932  1.00 60.15           H  
ATOM   1071 HG13 ILE A  68      25.308  -9.490  -3.899  1.00 60.15           H  
ATOM   1072  CG2 ILE A  68      24.009  -8.142  -6.046  1.00 60.15           C  
ATOM   1073 HG21 ILE A  68      23.232  -8.142  -6.809  1.00 60.15           H  
ATOM   1074 HG22 ILE A  68      23.561  -7.914  -5.079  1.00 60.15           H  
ATOM   1075 HG23 ILE A  68      24.713  -7.354  -6.314  1.00 60.15           H  
ATOM   1076  CD1 ILE A  68      26.797  -8.360  -4.941  1.00 60.15           C  
ATOM   1077 HD11 ILE A  68      27.244  -8.308  -5.934  1.00 60.15           H  
ATOM   1078 HD12 ILE A  68      27.570  -8.518  -4.188  1.00 60.15           H  
ATOM   1079 HD13 ILE A  68      26.303  -7.416  -4.711  1.00 60.15           H  
ATOM   1080  N   GLY A  69      21.352 -10.860  -6.301  1.00 59.60           N  
ATOM   1081  H   GLY A  69      21.241 -11.072  -5.319  1.00 59.60           H  
ATOM   1082  CA  GLY A  69      20.172 -10.629  -7.119  1.00 59.60           C  
ATOM   1083  HA2 GLY A  69      19.285 -10.989  -6.597  1.00 59.60           H  
ATOM   1084  HA3 GLY A  69      20.266 -11.164  -8.064  1.00 59.60           H  
ATOM   1085  C   GLY A  69      20.015  -9.134  -7.381  1.00 59.60           C  
ATOM   1086  O   GLY A  69      19.846  -8.350  -6.447  1.00 59.60           O  
ATOM   1087  N   THR A  70      20.010  -8.721  -8.649  1.00 58.81           N  
ATOM   1088  H   THR A  70      20.217  -9.382  -9.384  1.00 58.81           H  
ATOM   1089  CA  THR A  70      19.466  -7.418  -9.049  1.00 58.81           C  
ATOM   1090  HA  THR A  70      19.814  -6.659  -8.349  1.00 58.81           H  
ATOM   1091  C   THR A  70      17.944  -7.476  -8.930  1.00 58.81           C  
ATOM   1092  CB  THR A  70      19.932  -7.000 -10.453  1.00 58.81           C  
ATOM   1093  HB  THR A  70      19.361  -6.131 -10.782  1.00 58.81           H  
ATOM   1094  O   THR A  70      17.208  -7.562  -9.909  1.00 58.81           O  
ATOM   1095  CG2 THR A  70      21.417  -6.639 -10.467  1.00 58.81           C  
ATOM   1096 HG21 THR A  70      22.017  -7.503 -10.182  1.00 58.81           H  
ATOM   1097 HG22 THR A  70      21.711  -6.309 -11.463  1.00 58.81           H  
ATOM   1098 HG23 THR A  70      21.604  -5.831  -9.760  1.00 58.81           H  
ATOM   1099  OG1 THR A  70      19.768  -8.047 -11.379  1.00 58.81           O  
ATOM   1100  HG1 THR A  70      20.216  -7.800 -12.192  1.00 58.81           H  
ATOM   1101  N   GLY A  71      17.444  -7.471  -7.694  1.00 53.43           N  
ATOM   1102  H   GLY A  71      18.090  -7.486  -6.917  1.00 53.43           H  
ATOM   1103  CA  GLY A  71      16.026  -7.275  -7.439  1.00 53.43           C  
ATOM   1104  HA2 GLY A  71      15.454  -8.079  -7.901  1.00 53.43           H  
ATOM   1105  HA3 GLY A  71      15.833  -7.267  -6.366  1.00 53.43           H  
ATOM   1106  C   GLY A  71      15.616  -5.931  -8.031  1.00 53.43           C  
ATOM   1107  O   GLY A  71      16.241  -4.906  -7.752  1.00 53.43           O  
ATOM   1108  N   THR A  72      14.590  -5.919  -8.880  1.00 52.71           N  
ATOM   1109  H   THR A  72      14.147  -6.792  -9.127  1.00 52.71           H  
ATOM   1110  CA  THR A  72      14.004  -4.681  -9.390  1.00 52.71           C  
ATOM   1111  HA  THR A  72      14.774  -4.098  -9.896  1.00 52.71           H  
ATOM   1112  C   THR A  72      13.481  -3.877  -8.205  1.00 52.71           C  
ATOM   1113  CB  THR A  72      12.871  -4.969 -10.387  1.00 52.71           C  
ATOM   1114  HB  THR A  72      12.345  -4.039 -10.604  1.00 52.71           H  
ATOM   1115  O   THR A  72      12.381  -4.131  -7.714  1.00 52.71           O  
ATOM   1116  CG2 THR A  72      13.392  -5.548 -11.701  1.00 52.71           C  
ATOM   1117 HG21 THR A  72      13.902  -6.495 -11.519  1.00 52.71           H  
ATOM   1118 HG22 THR A  72      14.089  -4.849 -12.163  1.00 52.71           H  
ATOM   1119 HG23 THR A  72      12.555  -5.722 -12.377  1.00 52.71           H  
ATOM   1120  OG1 THR A  72      11.961  -5.898  -9.846  1.00 52.71           O  
ATOM   1121  HG1 THR A  72      11.737  -5.587  -8.966  1.00 52.71           H  
ATOM   1122  N   GLY A  73      14.273  -2.925  -7.712  1.00 52.50           N  
ATOM   1123  H   GLY A  73      15.239  -2.916  -8.007  1.00 52.50           H  
ATOM   1124  CA  GLY A  73      13.843  -1.990  -6.684  1.00 52.50           C  
ATOM   1125  HA2 GLY A  73      14.645  -1.288  -6.457  1.00 52.50           H  
ATOM   1126  HA3 GLY A  73      13.575  -2.532  -5.777  1.00 52.50           H  
ATOM   1127  C   GLY A  73      12.640  -1.221  -7.212  1.00 52.50           C  
ATOM   1128  O   GLY A  73      12.769  -0.397  -8.112  1.00 52.50           O  
ATOM   1129  N   GLY A  74      11.448  -1.529  -6.708  1.00 48.81           N  
ATOM   1130  H   GLY A  74      11.402  -2.304  -6.062  1.00 48.81           H  
ATOM   1131  CA  GLY A  74      10.205  -0.869  -7.085  1.00 48.81           C  
ATOM   1132  HA2 GLY A  74       9.365  -1.402  -6.639  1.00 48.81           H  
ATOM   1133  HA3 GLY A  74      10.095  -0.884  -8.169  1.00 48.81           H  
ATOM   1134  C   GLY A  74      10.186   0.575  -6.590  1.00 48.81           C  
ATOM   1135  O   GLY A  74       9.616   0.868  -5.544  1.00 48.81           O  
ATOM   1136  N   GLY A  75      10.799   1.488  -7.349  1.00 47.41           N  
ATOM   1137  H   GLY A  75      11.394   1.144  -8.089  1.00 47.41           H  
ATOM   1138  CA  GLY A  75      10.685   2.930  -7.142  1.00 47.41           C  
ATOM   1139  HA2 GLY A  75      11.210   3.464  -7.935  1.00 47.41           H  
ATOM   1140  HA3 GLY A  75      11.135   3.193  -6.185  1.00 47.41           H  
ATOM   1141  C   GLY A  75       9.213   3.345  -7.163  1.00 47.41           C  
ATOM   1142  O   GLY A  75       8.505   3.129  -8.153  1.00 47.41           O  
ATOM   1143  N   GLY A  76       8.737   3.882  -6.038  1.00 51.46           N  
ATOM   1144  H   GLY A  76       9.390   3.969  -5.273  1.00 51.46           H  
ATOM   1145  CA  GLY A  76       7.320   4.079  -5.737  1.00 51.46           C  
ATOM   1146  HA2 GLY A  76       7.233   4.730  -4.868  1.00 51.46           H  
ATOM   1147  HA3 GLY A  76       6.903   3.108  -5.470  1.00 51.46           H  
ATOM   1148  C   GLY A  76       6.485   4.685  -6.870  1.00 51.46           C  
ATOM   1149  O   GLY A  76       6.906   5.614  -7.542  1.00 51.46           O  
ATOM   1150  N   ARG A  77       5.267   4.156  -7.057  1.00 58.20           N  
ATOM   1151  H   ARG A  77       5.096   3.325  -6.508  1.00 58.20           H  
ATOM   1152  CA  ARG A  77       4.142   4.614  -7.914  1.00 58.20           C  
ATOM   1153  HA  ARG A  77       3.488   3.746  -7.999  1.00 58.20           H  
ATOM   1154  C   ARG A  77       4.427   4.963  -9.393  1.00 58.20           C  
ATOM   1155  CB  ARG A  77       3.353   5.717  -7.173  1.00 58.20           C  
ATOM   1156  HB2 ARG A  77       3.482   5.581  -6.099  1.00 58.20           H  
ATOM   1157  HB3 ARG A  77       3.757   6.694  -7.438  1.00 58.20           H  
ATOM   1158  O   ARG A  77       3.466   5.203 -10.119  1.00 58.20           O  
ATOM   1159  CG  ARG A  77       1.844   5.667  -7.471  1.00 58.20           C  
ATOM   1160  HG2 ARG A  77       1.665   5.908  -8.519  1.00 58.20           H  
ATOM   1161  HG3 ARG A  77       1.476   4.660  -7.276  1.00 58.20           H  
ATOM   1162  CD  ARG A  77       1.062   6.656  -6.598  1.00 58.20           C  
ATOM   1163  HD2 ARG A  77       1.447   7.662  -6.769  1.00 58.20           H  
ATOM   1164  HD3 ARG A  77       1.243   6.406  -5.552  1.00 58.20           H  
ATOM   1165  NE  ARG A  77      -0.391   6.575  -6.869  1.00 58.20           N  
ATOM   1166  HE  ARG A  77      -0.842   5.737  -6.531  1.00 58.20           H  
ATOM   1167  NH1 ARG A  77      -0.602   8.450  -8.180  1.00 58.20           N  
ATOM   1168 HH11 ARG A  77      -1.131   8.933  -8.892  1.00 58.20           H  
ATOM   1169 HH12 ARG A  77       0.406   8.492  -8.225  1.00 58.20           H  
ATOM   1170  NH2 ARG A  77      -2.390   7.166  -7.802  1.00 58.20           N  
ATOM   1171 HH21 ARG A  77      -2.782   6.273  -7.540  1.00 58.20           H  
ATOM   1172 HH22 ARG A  77      -2.914   7.750  -8.437  1.00 58.20           H  
ATOM   1173  CZ  ARG A  77      -1.119   7.397  -7.607  1.00 58.20           C  
ATOM   1174  N   GLY A  78       5.681   4.965  -9.838  1.00 54.80           N  
ATOM   1175  H   GLY A  78       6.405   4.854  -9.143  1.00 54.80           H  
ATOM   1176  CA  GLY A  78       6.116   5.307 -11.192  1.00 54.80           C  
ATOM   1177  HA2 GLY A  78       5.255   5.531 -11.823  1.00 54.80           H  
ATOM   1178  HA3 GLY A  78       6.739   6.199 -11.137  1.00 54.80           H  
ATOM   1179  C   GLY A  78       6.937   4.221 -11.887  1.00 54.80           C  
ATOM   1180  O   GLY A  78       6.907   4.199 -13.110  1.00 54.80           O  
ATOM   1181  N   GLY A  79       7.581   3.304 -11.150  1.00 49.03           N  
ATOM   1182  H   GLY A  79       7.605   3.413 -10.146  1.00 49.03           H  
ATOM   1183  CA  GLY A  79       8.369   2.197 -11.707  1.00 49.03           C  
ATOM   1184  HA2 GLY A  79       7.747   1.612 -12.384  1.00 49.03           H  
ATOM   1185  HA3 GLY A  79       8.684   1.548 -10.889  1.00 49.03           H  
ATOM   1186  C   GLY A  79       9.614   2.655 -12.482  1.00 49.03           C  
ATOM   1187  O   GLY A  79       9.581   3.610 -13.255  1.00 49.03           O  
ATOM   1188  N   TYR A  80      10.742   1.967 -12.305  1.00 51.52           N  
ATOM   1189  H   TYR A  80      10.759   1.177 -11.677  1.00 51.52           H  
ATOM   1190  CA  TYR A  80      11.902   2.189 -13.166  1.00 51.52           C  
ATOM   1191  HA  TYR A  80      12.089   3.260 -13.249  1.00 51.52           H  
ATOM   1192  C   TYR A  80      11.581   1.649 -14.562  1.00 51.52           C  
ATOM   1193  CB  TYR A  80      13.161   1.548 -12.570  1.00 51.52           C  
ATOM   1194  HB2 TYR A  80      13.946   1.555 -13.327  1.00 51.52           H  
ATOM   1195  HB3 TYR A  80      12.960   0.506 -12.323  1.00 51.52           H  
ATOM   1196  O   TYR A  80      11.542   0.442 -14.780  1.00 51.52           O  
ATOM   1197  CG  TYR A  80      13.682   2.271 -11.343  1.00 51.52           C  
ATOM   1198  CD1 TYR A  80      14.616   3.319 -11.472  1.00 51.52           C  
ATOM   1199  HD1 TYR A  80      14.969   3.610 -12.450  1.00 51.52           H  
ATOM   1200  CD2 TYR A  80      13.238   1.887 -10.068  1.00 51.52           C  
ATOM   1201  HD2 TYR A  80      12.542   1.066  -9.978  1.00 51.52           H  
ATOM   1202  CE1 TYR A  80      15.107   3.974 -10.325  1.00 51.52           C  
ATOM   1203  HE1 TYR A  80      15.832   4.769 -10.423  1.00 51.52           H  
ATOM   1204  CE2 TYR A  80      13.734   2.531  -8.919  1.00 51.52           C  
ATOM   1205  HE2 TYR A  80      13.444   2.205  -7.931  1.00 51.52           H  
ATOM   1206  OH  TYR A  80      15.128   4.196  -7.927  1.00 51.52           O  
ATOM   1207  HH  TYR A  80      15.829   4.825  -8.114  1.00 51.52           H  
ATOM   1208  CZ  TYR A  80      14.666   3.578  -9.044  1.00 51.52           C  
ATOM   1209  N   VAL A  81      11.322   2.547 -15.513  1.00 63.62           N  
ATOM   1210  H   VAL A  81      11.258   3.519 -15.245  1.00 63.62           H  
ATOM   1211  CA  VAL A  81      11.324   2.203 -16.936  1.00 63.62           C  
ATOM   1212  HA  VAL A  81      10.759   1.281 -17.073  1.00 63.62           H  
ATOM   1213  C   VAL A  81      12.788   1.998 -17.326  1.00 63.62           C  
ATOM   1214  CB  VAL A  81      10.660   3.302 -17.790  1.00 63.62           C  
ATOM   1215  HB  VAL A  81      11.163   4.254 -17.617  1.00 63.62           H  
ATOM   1216  O   VAL A  81      13.545   2.973 -17.287  1.00 63.62           O  
ATOM   1217  CG1 VAL A  81      10.723   2.983 -19.290  1.00 63.62           C  
ATOM   1218 HG11 VAL A  81      11.760   2.988 -19.627  1.00 63.62           H  
ATOM   1219 HG12 VAL A  81      10.181   3.742 -19.854  1.00 63.62           H  
ATOM   1220 HG13 VAL A  81      10.287   2.003 -19.485  1.00 63.62           H  
ATOM   1221  CG2 VAL A  81       9.182   3.463 -17.410  1.00 63.62           C  
ATOM   1222 HG21 VAL A  81       8.723   4.240 -18.020  1.00 63.62           H  
ATOM   1223 HG22 VAL A  81       8.652   2.522 -17.559  1.00 63.62           H  
ATOM   1224 HG23 VAL A  81       9.093   3.754 -16.363  1.00 63.62           H  
ATOM   1225  N   PRO A  82      13.227   0.779 -17.693  1.00 60.48           N  
ATOM   1226  CA  PRO A  82      14.556   0.616 -18.257  1.00 60.48           C  
ATOM   1227  HA  PRO A  82      15.309   0.939 -17.539  1.00 60.48           H  
ATOM   1228  C   PRO A  82      14.636   1.482 -19.514  1.00 60.48           C  
ATOM   1229  CB  PRO A  82      14.722  -0.882 -18.531  1.00 60.48           C  
ATOM   1230  HB2 PRO A  82      15.173  -1.359 -17.660  1.00 60.48           H  
ATOM   1231  HB3 PRO A  82      15.321  -1.075 -19.420  1.00 60.48           H  
ATOM   1232  O   PRO A  82      13.744   1.441 -20.367  1.00 60.48           O  
ATOM   1233  CG  PRO A  82      13.287  -1.382 -18.690  1.00 60.48           C  
ATOM   1234  HG2 PRO A  82      13.190  -2.431 -18.411  1.00 60.48           H  
ATOM   1235  HG3 PRO A  82      12.959  -1.229 -19.719  1.00 60.48           H  
ATOM   1236  CD  PRO A  82      12.486  -0.474 -17.759  1.00 60.48           C  
ATOM   1237  HD2 PRO A  82      12.437  -0.921 -16.766  1.00 60.48           H  
ATOM   1238  HD3 PRO A  82      11.482  -0.336 -18.163  1.00 60.48           H  
ATOM   1239  N   LEU A  83      15.685   2.302 -19.606  1.00 54.06           N  
ATOM   1240  H   LEU A  83      16.340   2.306 -18.838  1.00 54.06           H  
ATOM   1241  CA  LEU A  83      15.991   3.136 -20.765  1.00 54.06           C  
ATOM   1242  HA  LEU A  83      15.128   3.759 -21.002  1.00 54.06           H  
ATOM   1243  C   LEU A  83      16.265   2.228 -21.972  1.00 54.06           C  
ATOM   1244  CB  LEU A  83      17.202   4.037 -20.440  1.00 54.06           C  
ATOM   1245  HB2 LEU A  83      17.991   3.404 -20.032  1.00 54.06           H  
ATOM   1246  HB3 LEU A  83      17.585   4.468 -21.365  1.00 54.06           H  
ATOM   1247  O   LEU A  83      17.408   1.945 -22.311  1.00 54.06           O  
ATOM   1248  CG  LEU A  83      16.917   5.183 -19.452  1.00 54.06           C  
ATOM   1249  HG  LEU A  83      16.312   4.815 -18.623  1.00 54.06           H  
ATOM   1250  CD1 LEU A  83      18.232   5.720 -18.887  1.00 54.06           C  
ATOM   1251 HD11 LEU A  83      18.029   6.524 -18.180  1.00 54.06           H  
ATOM   1252 HD12 LEU A  83      18.867   6.092 -19.691  1.00 54.06           H  
ATOM   1253 HD13 LEU A  83      18.755   4.925 -18.357  1.00 54.06           H  
ATOM   1254  CD2 LEU A  83      16.185   6.343 -20.135  1.00 54.06           C  
ATOM   1255 HD21 LEU A  83      16.007   7.134 -19.408  1.00 54.06           H  
ATOM   1256 HD22 LEU A  83      15.222   5.998 -20.513  1.00 54.06           H  
ATOM   1257 HD23 LEU A  83      16.784   6.734 -20.958  1.00 54.06           H  
ATOM   1258  N   ARG A  84      15.206   1.745 -22.624  1.00 55.64           N  
ATOM   1259  H   ARG A  84      14.300   1.876 -22.195  1.00 55.64           H  
ATOM   1260  CA  ARG A  84      15.308   1.083 -23.917  1.00 55.64           C  
ATOM   1261  HA  ARG A  84      16.114   0.352 -23.847  1.00 55.64           H  
ATOM   1262  C   ARG A  84      15.669   2.156 -24.944  1.00 55.64           C  
ATOM   1263  CB  ARG A  84      14.005   0.348 -24.252  1.00 55.64           C  
ATOM   1264  HB2 ARG A  84      13.205   1.071 -24.412  1.00 55.64           H  
ATOM   1265  HB3 ARG A  84      13.736  -0.285 -23.406  1.00 55.64           H  
ATOM   1266  O   ARG A  84      14.927   3.136 -25.073  1.00 55.64           O  
ATOM   1267  CG  ARG A  84      14.170  -0.533 -25.497  1.00 55.64           C  
ATOM   1268  HG2 ARG A  84      14.388   0.092 -26.363  1.00 55.64           H  
ATOM   1269  HG3 ARG A  84      14.995  -1.229 -25.342  1.00 55.64           H  
ATOM   1270  CD  ARG A  84      12.886  -1.324 -25.754  1.00 55.64           C  
ATOM   1271  HD2 ARG A  84      12.071  -0.612 -25.887  1.00 55.64           H  
ATOM   1272  HD3 ARG A  84      12.675  -1.948 -24.886  1.00 55.64           H  
ATOM   1273  NE  ARG A  84      13.013  -2.175 -26.951  1.00 55.64           N  
ATOM   1274  HE  ARG A  84      13.954  -2.374 -27.261  1.00 55.64           H  
ATOM   1275  NH1 ARG A  84      10.774  -2.496 -27.331  1.00 55.64           N  
ATOM   1276 HH11 ARG A  84      10.581  -1.940 -26.510  1.00 55.64           H  
ATOM   1277 HH12 ARG A  84      10.033  -2.947 -27.849  1.00 55.64           H  
ATOM   1278  NH2 ARG A  84      12.272  -3.459 -28.679  1.00 55.64           N  
ATOM   1279 HH21 ARG A  84      13.229  -3.667 -28.926  1.00 55.64           H  
ATOM   1280 HH22 ARG A  84      11.524  -3.909 -29.188  1.00 55.64           H  
ATOM   1281  CZ  ARG A  84      12.023  -2.703 -27.647  1.00 55.64           C  
ATOM   1282  N   PRO A  85      16.773   2.007 -25.687  1.00 46.67           N  
ATOM   1283  CA  PRO A  85      17.047   2.904 -26.784  1.00 46.67           C  
ATOM   1284  HA  PRO A  85      16.913   3.943 -26.481  1.00 46.67           H  
ATOM   1285  C   PRO A  85      16.065   2.552 -27.906  1.00 46.67           C  
ATOM   1286  CB  PRO A  85      18.510   2.667 -27.126  1.00 46.67           C  
ATOM   1287  HB2 PRO A  85      19.142   3.286 -26.490  1.00 46.67           H  
ATOM   1288  HB3 PRO A  85      18.685   2.896 -28.178  1.00 46.67           H  
ATOM   1289  O   PRO A  85      16.010   1.420 -28.384  1.00 46.67           O  
ATOM   1290  CG  PRO A  85      18.737   1.193 -26.788  1.00 46.67           C  
ATOM   1291  HG2 PRO A  85      19.769   1.006 -26.489  1.00 46.67           H  
ATOM   1292  HG3 PRO A  85      18.476   0.575 -27.647  1.00 46.67           H  
ATOM   1293  CD  PRO A  85      17.756   0.931 -25.642  1.00 46.67           C  
ATOM   1294  HD2 PRO A  85      18.290   0.967 -24.693  1.00 46.67           H  
ATOM   1295  HD3 PRO A  85      17.285  -0.043 -25.775  1.00 46.67           H  
ATOM   1296  N   GLY A  86      15.190   3.492 -28.255  1.00 48.80           N  
ATOM   1297  H   GLY A  86      15.168   4.344 -27.713  1.00 48.80           H  
ATOM   1298  CA  GLY A  86      14.273   3.317 -29.374  1.00 48.80           C  
ATOM   1299  HA2 GLY A  86      14.185   2.263 -29.637  1.00 48.80           H  
ATOM   1300  HA3 GLY A  86      14.688   3.828 -30.243  1.00 48.80           H  
ATOM   1301  C   GLY A  86      12.861   3.814 -29.102  1.00 48.80           C  
ATOM   1302  O   GLY A  86      12.125   3.270 -28.287  1.00 48.80           O  
ATOM   1303  N   THR A  87      12.469   4.798 -29.909  1.00 43.91           N  
ATOM   1304  H   THR A  87      13.162   5.105 -30.576  1.00 43.91           H  
ATOM   1305  CA  THR A  87      11.075   5.150 -30.209  1.00 43.91           C  
ATOM   1306  HA  THR A  87      11.130   5.769 -31.105  1.00 43.91           H  
ATOM   1307  C   THR A  87      10.370   6.011 -29.160  1.00 43.91           C  
ATOM   1308  CB  THR A  87      10.254   3.920 -30.642  1.00 43.91           C  
ATOM   1309  HB  THR A  87       9.852   3.406 -29.768  1.00 43.91           H  
ATOM   1310  O   THR A  87       9.544   5.568 -28.367  1.00 43.91           O  
ATOM   1311  CG2 THR A  87       9.125   4.322 -31.589  1.00 43.91           C  
ATOM   1312 HG21 THR A  87       9.532   4.770 -32.495  1.00 43.91           H  
ATOM   1313 HG22 THR A  87       8.546   3.439 -31.858  1.00 43.91           H  
ATOM   1314 HG23 THR A  87       8.463   5.033 -31.094  1.00 43.91           H  
ATOM   1315  OG1 THR A  87      11.057   3.020 -31.375  1.00 43.91           O  
ATOM   1316  HG1 THR A  87      10.722   2.136 -31.213  1.00 43.91           H  
ATOM   1317  N   GLY A  88      10.630   7.319 -29.244  1.00 38.64           N  
ATOM   1318  H   GLY A  88      11.341   7.611 -29.899  1.00 38.64           H  
ATOM   1319  CA  GLY A  88       9.740   8.334 -28.693  1.00 38.64           C  
ATOM   1320  HA2 GLY A  88       9.614   8.164 -27.624  1.00 38.64           H  
ATOM   1321  HA3 GLY A  88      10.172   9.324 -28.842  1.00 38.64           H  
ATOM   1322  C   GLY A  88       8.377   8.283 -29.384  1.00 38.64           C  
ATOM   1323  O   GLY A  88       8.219   8.821 -30.475  1.00 38.64           O  
ATOM   1324  N   GLY A  89       7.404   7.649 -28.736  1.00 42.05           N  
ATOM   1325  H   GLY A  89       7.657   7.109 -27.921  1.00 42.05           H  
ATOM   1326  CA  GLY A  89       5.994   7.689 -29.106  1.00 42.05           C  
ATOM   1327  HA2 GLY A  89       5.575   6.685 -29.033  1.00 42.05           H  
ATOM   1328  HA3 GLY A  89       5.869   8.036 -30.132  1.00 42.05           H  
ATOM   1329  C   GLY A  89       5.229   8.598 -28.154  1.00 42.05           C  
ATOM   1330  O   GLY A  89       4.865   8.199 -27.053  1.00 42.05           O  
ATOM   1331  N   THR A  90       4.975   9.834 -28.576  1.00 41.64           N  
ATOM   1332  H   THR A  90       5.305  10.105 -29.492  1.00 41.64           H  
ATOM   1333  CA  THR A  90       3.954  10.692 -27.972  1.00 41.64           C  
ATOM   1334  HA  THR A  90       4.132  10.791 -26.901  1.00 41.64           H  
ATOM   1335  C   THR A  90       2.589  10.041 -28.193  1.00 41.64           C  
ATOM   1336  CB  THR A  90       3.976  12.086 -28.624  1.00 41.64           C  
ATOM   1337  HB  THR A  90       3.075  12.633 -28.347  1.00 41.64           H  
ATOM   1338  O   THR A  90       2.090  10.040 -29.315  1.00 41.64           O  
ATOM   1339  CG2 THR A  90       5.200  12.894 -28.193  1.00 41.64           C  
ATOM   1340 HG21 THR A  90       5.164  13.878 -28.662  1.00 41.64           H  
ATOM   1341 HG22 THR A  90       5.193  13.017 -27.110  1.00 41.64           H  
ATOM   1342 HG23 THR A  90       6.113  12.381 -28.494  1.00 41.64           H  
ATOM   1343  OG1 THR A  90       4.047  11.968 -30.029  1.00 41.64           O  
ATOM   1344  HG1 THR A  90       3.272  11.469 -30.297  1.00 41.64           H  
ATOM   1345  N   SER A  91       1.978   9.487 -27.145  1.00 44.19           N  
ATOM   1346  H   SER A  91       2.472   9.425 -26.265  1.00 44.19           H  
ATOM   1347  CA  SER A  91       0.568   9.085 -27.186  1.00 44.19           C  
ATOM   1348  HA  SER A  91       0.346   8.636 -28.154  1.00 44.19           H  
ATOM   1349  C   SER A  91      -0.303  10.331 -27.045  1.00 44.19           C  
ATOM   1350  CB  SER A  91       0.245   8.033 -26.122  1.00 44.19           C  
ATOM   1351  HB2 SER A  91       0.629   8.344 -25.150  1.00 44.19           H  
ATOM   1352  HB3 SER A  91      -0.836   7.912 -26.052  1.00 44.19           H  
ATOM   1353  O   SER A  91      -0.718  10.706 -25.952  1.00 44.19           O  
ATOM   1354  OG  SER A  91       0.810   6.794 -26.502  1.00 44.19           O  
ATOM   1355  HG  SER A  91       1.768   6.861 -26.490  1.00 44.19           H  
ATOM   1356  N   THR A  92      -0.537  11.011 -28.165  1.00 42.64           N  
ATOM   1357  H   THR A  92      -0.092  10.687 -29.011  1.00 42.64           H  
ATOM   1358  CA  THR A  92      -1.663  11.933 -28.315  1.00 42.64           C  
ATOM   1359  HA  THR A  92      -2.010  12.243 -27.329  1.00 42.64           H  
ATOM   1360  C   THR A  92      -2.786  11.164 -28.995  1.00 42.64           C  
ATOM   1361  CB  THR A  92      -1.284  13.204 -29.085  1.00 42.64           C  
ATOM   1362  HB  THR A  92      -1.005  12.951 -30.108  1.00 42.64           H  
ATOM   1363  O   THR A  92      -2.602  10.577 -30.058  1.00 42.64           O  
ATOM   1364  CG2 THR A  92      -2.426  14.222 -29.101  1.00 42.64           C  
ATOM   1365 HG21 THR A  92      -2.091  15.132 -29.600  1.00 42.64           H  
ATOM   1366 HG22 THR A  92      -3.273  13.821 -29.657  1.00 42.64           H  
ATOM   1367 HG23 THR A  92      -2.740  14.462 -28.085  1.00 42.64           H  
ATOM   1368  OG1 THR A  92      -0.191  13.828 -28.443  1.00 42.64           O  
ATOM   1369  HG1 THR A  92      -0.403  13.886 -27.509  1.00 42.64           H  
ATOM   1370  N   ALA A  93      -3.931  11.120 -28.325  1.00 42.25           N  
ATOM   1371  H   ALA A  93      -3.998  11.627 -27.454  1.00 42.25           H  
ATOM   1372  CA  ALA A  93      -5.122  10.422 -28.761  1.00 42.25           C  
ATOM   1373  HA  ALA A  93      -4.857   9.388 -28.982  1.00 42.25           H  
ATOM   1374  C   ALA A  93      -5.741  11.056 -30.023  1.00 42.25           C  
ATOM   1375  CB  ALA A  93      -6.101  10.434 -27.578  1.00 42.25           C  
ATOM   1376  HB1 ALA A  93      -6.369  11.459 -27.321  1.00 42.25           H  
ATOM   1377  HB2 ALA A  93      -5.651   9.948 -26.713  1.00 42.25           H  
ATOM   1378  HB3 ALA A  93      -7.008   9.893 -27.850  1.00 42.25           H  
ATOM   1379  O   ALA A  93      -6.056  12.244 -30.028  1.00 42.25           O  
ATOM   1380  N   GLY A  94      -5.999  10.208 -31.026  1.00 37.79           N  
ATOM   1381  H   GLY A  94      -5.536   9.311 -30.988  1.00 37.79           H  
ATOM   1382  CA  GLY A  94      -7.076  10.354 -32.014  1.00 37.79           C  
ATOM   1383  HA2 GLY A  94      -7.565   9.383 -32.090  1.00 37.79           H  
ATOM   1384  HA3 GLY A  94      -7.817  11.054 -31.628  1.00 37.79           H  
ATOM   1385  C   GLY A  94      -6.682  10.853 -33.419  1.00 37.79           C  
ATOM   1386  O   GLY A  94      -5.779  11.678 -33.531  1.00 37.79           O  
ATOM   1387  N   PRO A  95      -7.411  10.467 -34.494  1.00 38.92           N  
ATOM   1388  CA  PRO A  95      -8.317   9.323 -34.659  1.00 38.92           C  
ATOM   1389  HA  PRO A  95      -8.322   8.675 -33.783  1.00 38.92           H  
ATOM   1390  C   PRO A  95      -8.012   8.439 -35.900  1.00 38.92           C  
ATOM   1391  CB  PRO A  95      -9.688   9.989 -34.804  1.00 38.92           C  
ATOM   1392  HB2 PRO A  95     -10.408   9.357 -35.325  1.00 38.92           H  
ATOM   1393  HB3 PRO A  95     -10.065  10.259 -33.817  1.00 38.92           H  
ATOM   1394  O   PRO A  95      -7.473   8.891 -36.900  1.00 38.92           O  
ATOM   1395  CG  PRO A  95      -9.377  11.266 -35.596  1.00 38.92           C  
ATOM   1396  HG2 PRO A  95      -9.948  12.108 -35.206  1.00 38.92           H  
ATOM   1397  HG3 PRO A  95      -9.600  11.117 -36.653  1.00 38.92           H  
ATOM   1398  CD  PRO A  95      -7.869  11.495 -35.422  1.00 38.92           C  
ATOM   1399  HD2 PRO A  95      -7.355  11.393 -36.378  1.00 38.92           H  
ATOM   1400  HD3 PRO A  95      -7.694  12.495 -35.025  1.00 38.92           H  
ATOM   1401  N   LYS A  96      -8.463   7.178 -35.818  1.00 36.39           N  
ATOM   1402  H   LYS A  96      -8.737   6.889 -34.889  1.00 36.39           H  
ATOM   1403  CA  LYS A  96      -8.945   6.294 -36.903  1.00 36.39           C  
ATOM   1404  HA  LYS A  96      -8.969   5.277 -36.511  1.00 36.39           H  
ATOM   1405  C   LYS A  96      -8.119   6.198 -38.200  1.00 36.39           C  
ATOM   1406  CB  LYS A  96     -10.404   6.671 -37.237  1.00 36.39           C  
ATOM   1407  HB2 LYS A  96     -10.713   6.115 -38.122  1.00 36.39           H  
ATOM   1408  HB3 LYS A  96     -10.454   7.733 -37.477  1.00 36.39           H  
ATOM   1409  O   LYS A  96      -8.361   6.926 -39.155  1.00 36.39           O  
ATOM   1410  CG  LYS A  96     -11.393   6.343 -36.108  1.00 36.39           C  
ATOM   1411  HG2 LYS A  96     -11.096   6.855 -35.193  1.00 36.39           H  
ATOM   1412  HG3 LYS A  96     -11.384   5.267 -35.929  1.00 36.39           H  
ATOM   1413  CD  LYS A  96     -12.815   6.783 -36.486  1.00 36.39           C  
ATOM   1414  HD2 LYS A  96     -13.095   6.307 -37.426  1.00 36.39           H  
ATOM   1415  HD3 LYS A  96     -12.831   7.864 -36.619  1.00 36.39           H  
ATOM   1416  CE  LYS A  96     -13.812   6.377 -35.392  1.00 36.39           C  
ATOM   1417  HE2 LYS A  96     -13.760   5.296 -35.260  1.00 36.39           H  
ATOM   1418  HE3 LYS A  96     -13.510   6.840 -34.452  1.00 36.39           H  
ATOM   1419  NZ  LYS A  96     -15.202   6.778 -35.732  1.00 36.39           N  
ATOM   1420  HZ1 LYS A  96     -15.497   6.340 -36.593  1.00 36.39           H  
ATOM   1421  HZ2 LYS A  96     -15.846   6.491 -35.008  1.00 36.39           H  
ATOM   1422  HZ3 LYS A  96     -15.276   7.779 -35.845  1.00 36.39           H  
ATOM   1423  N   ILE A  97      -7.323   5.131 -38.301  1.00 44.85           N  
ATOM   1424  H   ILE A  97      -7.111   4.610 -37.462  1.00 44.85           H  
ATOM   1425  CA  ILE A  97      -7.154   4.399 -39.565  1.00 44.85           C  
ATOM   1426  HA  ILE A  97      -7.851   4.799 -40.301  1.00 44.85           H  
ATOM   1427  C   ILE A  97      -7.548   2.946 -39.299  1.00 44.85           C  
ATOM   1428  CB  ILE A  97      -5.741   4.549 -40.171  1.00 44.85           C  
ATOM   1429  HB  ILE A  97      -5.007   4.193 -39.449  1.00 44.85           H  
ATOM   1430  O   ILE A  97      -6.946   2.258 -38.478  1.00 44.85           O  
ATOM   1431  CG1 ILE A  97      -5.465   6.040 -40.478  1.00 44.85           C  
ATOM   1432 HG12 ILE A  97      -6.211   6.412 -41.180  1.00 44.85           H  
ATOM   1433 HG13 ILE A  97      -5.555   6.617 -39.557  1.00 44.85           H  
ATOM   1434  CG2 ILE A  97      -5.624   3.698 -41.454  1.00 44.85           C  
ATOM   1435 HG21 ILE A  97      -6.328   4.049 -42.209  1.00 44.85           H  
ATOM   1436 HG22 ILE A  97      -5.819   2.647 -41.243  1.00 44.85           H  
ATOM   1437 HG23 ILE A  97      -4.613   3.756 -41.856  1.00 44.85           H  
ATOM   1438  CD1 ILE A  97      -4.071   6.330 -41.045  1.00 44.85           C  
ATOM   1439 HD11 ILE A  97      -3.975   5.924 -42.052  1.00 44.85           H  
ATOM   1440 HD12 ILE A  97      -3.309   5.896 -40.398  1.00 44.85           H  
ATOM   1441 HD13 ILE A  97      -3.922   7.409 -41.095  1.00 44.85           H  
ATOM   1442  N   THR A  98      -8.622   2.521 -39.954  1.00 36.12           N  
ATOM   1443  H   THR A  98      -9.093   3.171 -40.566  1.00 36.12           H  
ATOM   1444  CA  THR A  98      -9.164   1.165 -39.924  1.00 36.12           C  
ATOM   1445  HA  THR A  98      -9.197   0.801 -38.897  1.00 36.12           H  
ATOM   1446  C   THR A  98      -8.259   0.267 -40.766  1.00 36.12           C  
ATOM   1447  CB  THR A  98     -10.592   1.178 -40.511  1.00 36.12           C  
ATOM   1448  HB  THR A  98     -10.541   1.251 -41.598  1.00 36.12           H  
ATOM   1449  O   THR A  98      -8.225   0.417 -41.983  1.00 36.12           O  
ATOM   1450  CG2 THR A  98     -11.400  -0.060 -40.135  1.00 36.12           C  
ATOM   1451 HG21 THR A  98     -12.389  -0.011 -40.590  1.00 36.12           H  
ATOM   1452 HG22 THR A  98     -11.503  -0.124 -39.051  1.00 36.12           H  
ATOM   1453 HG23 THR A  98     -10.894  -0.954 -40.500  1.00 36.12           H  
ATOM   1454  OG1 THR A  98     -11.321   2.296 -40.045  1.00 36.12           O  
ATOM   1455  HG1 THR A  98     -12.163   2.286 -40.507  1.00 36.12           H  
ATOM   1456  N   ILE A  99      -7.530  -0.663 -40.148  1.00 46.40           N  
ATOM   1457  H   ILE A  99      -7.540  -0.711 -39.139  1.00 46.40           H  
ATOM   1458  CA  ILE A  99      -6.867  -1.756 -40.872  1.00 46.40           C  
ATOM   1459  HA  ILE A  99      -6.956  -1.580 -41.944  1.00 46.40           H  
ATOM   1460  C   ILE A  99      -7.644  -3.032 -40.552  1.00 46.40           C  
ATOM   1461  CB  ILE A  99      -5.351  -1.839 -40.589  1.00 46.40           C  
ATOM   1462  HB  ILE A  99      -5.200  -2.032 -39.527  1.00 46.40           H  
ATOM   1463  O   ILE A  99      -7.710  -3.478 -39.410  1.00 46.40           O  
ATOM   1464  CG1 ILE A  99      -4.672  -0.497 -40.960  1.00 46.40           C  
ATOM   1465 HG12 ILE A  99      -4.818  -0.296 -42.021  1.00 46.40           H  
ATOM   1466 HG13 ILE A  99      -5.143   0.310 -40.399  1.00 46.40           H  
ATOM   1467  CG2 ILE A  99      -4.739  -2.999 -41.400  1.00 46.40           C  
ATOM   1468 HG21 ILE A  99      -4.844  -2.816 -42.470  1.00 46.40           H  
ATOM   1469 HG22 ILE A  99      -5.225  -3.943 -41.151  1.00 46.40           H  
ATOM   1470 HG23 ILE A  99      -3.682  -3.113 -41.161  1.00 46.40           H  
ATOM   1471  CD1 ILE A  99      -3.172  -0.433 -40.647  1.00 46.40           C  
ATOM   1472 HD11 ILE A  99      -2.615  -1.107 -41.297  1.00 46.40           H  
ATOM   1473 HD12 ILE A  99      -2.999  -0.701 -39.604  1.00 46.40           H  
ATOM   1474 HD13 ILE A  99      -2.813   0.583 -40.815  1.00 46.40           H  
ATOM   1475  N   ARG A 100      -8.307  -3.548 -41.586  1.00 47.86           N  
ATOM   1476  H   ARG A 100      -8.152  -3.096 -42.476  1.00 47.86           H  
ATOM   1477  CA  ARG A 100      -9.110  -4.772 -41.604  1.00 47.86           C  
ATOM   1478  HA  ARG A 100      -9.866  -4.718 -40.821  1.00 47.86           H  
ATOM   1479  C   ARG A 100      -8.198  -5.992 -41.366  1.00 47.86           C  
ATOM   1480  CB  ARG A 100      -9.774  -4.801 -42.993  1.00 47.86           C  
ATOM   1481  HB2 ARG A 100     -10.267  -3.841 -43.150  1.00 47.86           H  
ATOM   1482  HB3 ARG A 100      -8.996  -4.901 -43.750  1.00 47.86           H  
ATOM   1483  O   ARG A 100      -7.156  -6.058 -42.018  1.00 47.86           O  
ATOM   1484  CG  ARG A 100     -10.817  -5.899 -43.221  1.00 47.86           C  
ATOM   1485  HG2 ARG A 100     -10.353  -6.881 -43.122  1.00 47.86           H  
ATOM   1486  HG3 ARG A 100     -11.615  -5.799 -42.485  1.00 47.86           H  
ATOM   1487  CD  ARG A 100     -11.389  -5.744 -44.638  1.00 47.86           C  
ATOM   1488  HD2 ARG A 100     -10.579  -5.900 -45.350  1.00 47.86           H  
ATOM   1489  HD3 ARG A 100     -11.761  -4.727 -44.763  1.00 47.86           H  
ATOM   1490  NE  ARG A 100     -12.500  -6.683 -44.888  1.00 47.86           N  
ATOM   1491  HE  ARG A 100     -13.183  -6.780 -44.150  1.00 47.86           H  
ATOM   1492  NH1 ARG A 100     -11.869  -7.444 -46.972  1.00 47.86           N  
ATOM   1493 HH11 ARG A 100     -12.045  -8.036 -47.771  1.00 47.86           H  
ATOM   1494 HH12 ARG A 100     -11.020  -6.899 -46.923  1.00 47.86           H  
ATOM   1495  NH2 ARG A 100     -13.759  -8.179 -46.054  1.00 47.86           N  
ATOM   1496 HH21 ARG A 100     -14.423  -8.229 -45.294  1.00 47.86           H  
ATOM   1497 HH22 ARG A 100     -13.905  -8.759 -46.868  1.00 47.86           H  
ATOM   1498  CZ  ARG A 100     -12.700  -7.425 -45.966  1.00 47.86           C  
ATOM   1499  N   PRO A 101      -8.555  -6.955 -40.497  1.00 60.71           N  
ATOM   1500  CA  PRO A 101      -7.819  -8.211 -40.409  1.00 60.71           C  
ATOM   1501  HA  PRO A 101      -6.752  -7.995 -40.362  1.00 60.71           H  
ATOM   1502  C   PRO A 101      -8.119  -9.084 -41.645  1.00 60.71           C  
ATOM   1503  CB  PRO A 101      -8.248  -8.858 -39.090  1.00 60.71           C  
ATOM   1504  HB2 PRO A 101      -7.555  -8.560 -38.303  1.00 60.71           H  
ATOM   1505  HB3 PRO A 101      -8.285  -9.945 -39.164  1.00 60.71           H  
ATOM   1506  O   PRO A 101      -9.242  -9.032 -42.163  1.00 60.71           O  
ATOM   1507  CG  PRO A 101      -9.630  -8.267 -38.801  1.00 60.71           C  
ATOM   1508  HG2 PRO A 101     -10.401  -8.956 -39.144  1.00 60.71           H  
ATOM   1509  HG3 PRO A 101      -9.752  -8.070 -37.735  1.00 60.71           H  
ATOM   1510  CD  PRO A 101      -9.708  -6.969 -39.611  1.00 60.71           C  
ATOM   1511  HD2 PRO A 101      -9.668  -6.112 -38.939  1.00 60.71           H  
ATOM   1512  HD3 PRO A 101     -10.632  -6.953 -40.189  1.00 60.71           H  
ATOM   1513  N   PRO A 102      -7.141  -9.854 -42.156  1.00 65.87           N  
ATOM   1514  CA  PRO A 102      -7.362 -10.783 -43.260  1.00 65.87           C  
ATOM   1515  HA  PRO A 102      -7.799 -10.240 -44.098  1.00 65.87           H  
ATOM   1516  C   PRO A 102      -8.315 -11.921 -42.834  1.00 65.87           C  
ATOM   1517  CB  PRO A 102      -5.971 -11.287 -43.657  1.00 65.87           C  
ATOM   1518  HB2 PRO A 102      -5.993 -12.308 -44.037  1.00 65.87           H  
ATOM   1519  HB3 PRO A 102      -5.540 -10.615 -44.400  1.00 65.87           H  
ATOM   1520  O   PRO A 102      -8.367 -12.256 -41.649  1.00 65.87           O  
ATOM   1521  CG  PRO A 102      -5.173 -11.185 -42.358  1.00 65.87           C  
ATOM   1522  HG2 PRO A 102      -4.108 -11.046 -42.546  1.00 65.87           H  
ATOM   1523  HG3 PRO A 102      -5.340 -12.082 -41.762  1.00 65.87           H  
ATOM   1524  CD  PRO A 102      -5.785  -9.982 -41.644  1.00 65.87           C  
ATOM   1525  HD2 PRO A 102      -5.781 -10.150 -40.567  1.00 65.87           H  
ATOM   1526  HD3 PRO A 102      -5.221  -9.082 -41.890  1.00 65.87           H  
ATOM   1527  N   PRO A 103      -9.097 -12.496 -43.767  1.00 58.37           N  
ATOM   1528  CA  PRO A 103     -10.037 -13.576 -43.469  1.00 58.37           C  
ATOM   1529  HA  PRO A 103     -10.692 -13.262 -42.656  1.00 58.37           H  
ATOM   1530  C   PRO A 103      -9.309 -14.873 -43.063  1.00 58.37           C  
ATOM   1531  CB  PRO A 103     -10.861 -13.758 -44.748  1.00 58.37           C  
ATOM   1532  HB2 PRO A 103     -11.719 -13.086 -44.726  1.00 58.37           H  
ATOM   1533  HB3 PRO A 103     -11.191 -14.788 -44.886  1.00 58.37           H  
ATOM   1534  O   PRO A 103      -8.187 -15.101 -43.522  1.00 58.37           O  
ATOM   1535  CG  PRO A 103      -9.898 -13.320 -45.850  1.00 58.37           C  
ATOM   1536  HG2 PRO A 103      -9.235 -14.148 -46.104  1.00 58.37           H  
ATOM   1537  HG3 PRO A 103     -10.427 -12.969 -46.737  1.00 58.37           H  
ATOM   1538  CD  PRO A 103      -9.090 -12.204 -45.191  1.00 58.37           C  
ATOM   1539  HD2 PRO A 103      -8.076 -12.194 -45.591  1.00 58.37           H  
ATOM   1540  HD3 PRO A 103      -9.578 -11.244 -45.366  1.00 58.37           H  
ATOM   1541  N   PRO A 104      -9.931 -15.731 -42.232  1.00 52.75           N  
ATOM   1542  CA  PRO A 104      -9.344 -17.005 -41.839  1.00 52.75           C  
ATOM   1543  HA  PRO A 104      -8.341 -16.849 -41.442  1.00 52.75           H  
ATOM   1544  C   PRO A 104      -9.267 -17.938 -43.052  1.00 52.75           C  
ATOM   1545  CB  PRO A 104     -10.247 -17.550 -40.727  1.00 52.75           C  
ATOM   1546  HB2 PRO A 104     -10.274 -18.640 -40.714  1.00 52.75           H  
ATOM   1547  HB3 PRO A 104      -9.905 -17.169 -39.765  1.00 52.75           H  
ATOM   1548  O   PRO A 104     -10.264 -18.161 -43.739  1.00 52.75           O  
ATOM   1549  CG  PRO A 104     -11.615 -16.951 -41.053  1.00 52.75           C  
ATOM   1550  HG2 PRO A 104     -12.123 -17.577 -41.786  1.00 52.75           H  
ATOM   1551  HG3 PRO A 104     -12.230 -16.837 -40.160  1.00 52.75           H  
ATOM   1552  CD  PRO A 104     -11.274 -15.600 -41.683  1.00 52.75           C  
ATOM   1553  HD2 PRO A 104     -12.000 -15.360 -42.460  1.00 52.75           H  
ATOM   1554  HD3 PRO A 104     -11.274 -14.828 -40.914  1.00 52.75           H  
ATOM   1555  N   GLN A 105      -8.076 -18.475 -43.316  1.00 54.35           N  
ATOM   1556  H   GLN A 105      -7.298 -18.258 -42.710  1.00 54.35           H  
ATOM   1557  CA  GLN A 105      -7.919 -19.602 -44.225  1.00 54.35           C  
ATOM   1558  HA  GLN A 105      -8.559 -19.451 -45.094  1.00 54.35           H  
ATOM   1559  C   GLN A 105      -8.394 -20.863 -43.507  1.00 54.35           C  
ATOM   1560  CB  GLN A 105      -6.472 -19.721 -44.723  1.00 54.35           C  
ATOM   1561  HB2 GLN A 105      -5.783 -19.662 -43.880  1.00 54.35           H  
ATOM   1562  HB3 GLN A 105      -6.346 -20.690 -45.205  1.00 54.35           H  
ATOM   1563  O   GLN A 105      -7.885 -21.227 -42.448  1.00 54.35           O  
ATOM   1564  CG  GLN A 105      -6.155 -18.621 -45.748  1.00 54.35           C  
ATOM   1565  HG2 GLN A 105      -6.883 -18.675 -46.557  1.00 54.35           H  
ATOM   1566  HG3 GLN A 105      -6.241 -17.643 -45.275  1.00 54.35           H  
ATOM   1567  CD  GLN A 105      -4.758 -18.743 -46.348  1.00 54.35           C  
ATOM   1568  NE2 GLN A 105      -4.521 -18.171 -47.508  1.00 54.35           N  
ATOM   1569 HE21 GLN A 105      -5.272 -17.752 -48.038  1.00 54.35           H  
ATOM   1570 HE22 GLN A 105      -3.600 -18.347 -47.883  1.00 54.35           H  
ATOM   1571  OE1 GLN A 105      -3.842 -19.322 -45.795  1.00 54.35           O  
ATOM   1572  N   VAL A 106      -9.413 -21.477 -44.094  1.00 43.93           N  
ATOM   1573  H   VAL A 106      -9.777 -21.064 -44.941  1.00 43.93           H  
ATOM   1574  CA  VAL A 106      -9.892 -22.818 -43.786  1.00 43.93           C  
ATOM   1575  HA  VAL A 106     -10.063 -22.922 -42.715  1.00 43.93           H  
ATOM   1576  C   VAL A 106      -8.805 -23.794 -44.232  1.00 43.93           C  
ATOM   1577  CB  VAL A 106     -11.214 -23.060 -44.548  1.00 43.93           C  
ATOM   1578  HB  VAL A 106     -11.037 -22.939 -45.617  1.00 43.93           H  
ATOM   1579  O   VAL A 106      -8.426 -23.791 -45.401  1.00 43.93           O  
ATOM   1580  CG1 VAL A 106     -11.768 -24.462 -44.311  1.00 43.93           C  
ATOM   1581 HG11 VAL A 106     -11.056 -25.199 -44.682  1.00 43.93           H  
ATOM   1582 HG12 VAL A 106     -12.699 -24.602 -44.861  1.00 43.93           H  
ATOM   1583 HG13 VAL A 106     -11.947 -24.636 -43.250  1.00 43.93           H  
ATOM   1584  CG2 VAL A 106     -12.289 -22.042 -44.132  1.00 43.93           C  
ATOM   1585 HG21 VAL A 106     -11.979 -21.027 -44.383  1.00 43.93           H  
ATOM   1586 HG22 VAL A 106     -13.216 -22.259 -44.662  1.00 43.93           H  
ATOM   1587 HG23 VAL A 106     -12.468 -22.113 -43.059  1.00 43.93           H  
ATOM   1588  N   ILE A 107      -8.293 -24.600 -43.306  1.00 46.33           N  
ATOM   1589  H   ILE A 107      -8.612 -24.508 -42.352  1.00 46.33           H  
ATOM   1590  CA  ILE A 107      -7.600 -25.844 -43.637  1.00 46.33           C  
ATOM   1591  HA  ILE A 107      -7.540 -25.959 -44.719  1.00 46.33           H  
ATOM   1592  C   ILE A 107      -8.508 -26.944 -43.104  1.00 46.33           C  
ATOM   1593  CB  ILE A 107      -6.153 -25.889 -43.099  1.00 46.33           C  
ATOM   1594  HB  ILE A 107      -6.179 -25.777 -42.015  1.00 46.33           H  
ATOM   1595  O   ILE A 107      -8.614 -27.161 -41.897  1.00 46.33           O  
ATOM   1596  CG1 ILE A 107      -5.322 -24.731 -43.705  1.00 46.33           C  
ATOM   1597 HG12 ILE A 107      -5.205 -24.890 -44.777  1.00 46.33           H  
ATOM   1598 HG13 ILE A 107      -5.854 -23.790 -43.565  1.00 46.33           H  
ATOM   1599  CG2 ILE A 107      -5.513 -27.249 -43.445  1.00 46.33           C  
ATOM   1600 HG21 ILE A 107      -6.090 -28.065 -43.012  1.00 46.33           H  
ATOM   1601 HG22 ILE A 107      -4.504 -27.317 -43.040  1.00 46.33           H  
ATOM   1602 HG23 ILE A 107      -5.479 -27.393 -44.525  1.00 46.33           H  
ATOM   1603  CD1 ILE A 107      -3.939 -24.550 -43.069  1.00 46.33           C  
ATOM   1604 HD11 ILE A 107      -4.039 -24.435 -41.990  1.00 46.33           H  
ATOM   1605 HD12 ILE A 107      -3.302 -25.408 -43.288  1.00 46.33           H  
ATOM   1606 HD13 ILE A 107      -3.469 -23.656 -43.479  1.00 46.33           H  
ATOM   1607  N   GLU A 108      -9.246 -27.541 -44.030  1.00 47.44           N  
ATOM   1608  H   GLU A 108      -9.096 -27.268 -44.991  1.00 47.44           H  
ATOM   1609  CA  GLU A 108      -9.878 -28.839 -43.866  1.00 47.44           C  
ATOM   1610  HA  GLU A 108     -10.433 -28.886 -42.929  1.00 47.44           H  
ATOM   1611  C   GLU A 108      -8.758 -29.879 -43.855  1.00 47.44           C  
ATOM   1612  CB  GLU A 108     -10.832 -29.087 -45.052  1.00 47.44           C  
ATOM   1613  HB2 GLU A 108     -10.310 -28.839 -45.976  1.00 47.44           H  
ATOM   1614  HB3 GLU A 108     -11.103 -30.143 -45.080  1.00 47.44           H  
ATOM   1615  O   GLU A 108      -7.994 -29.953 -44.806  1.00 47.44           O  
ATOM   1616  CG  GLU A 108     -12.125 -28.259 -44.947  1.00 47.44           C  
ATOM   1617  HG2 GLU A 108     -12.743 -28.690 -44.159  1.00 47.44           H  
ATOM   1618  HG3 GLU A 108     -11.870 -27.246 -44.635  1.00 47.44           H  
ATOM   1619  CD  GLU A 108     -12.943 -28.171 -46.249  1.00 47.44           C  
ATOM   1620  OE1 GLU A 108     -13.958 -27.435 -46.222  1.00 47.44           O  
ATOM   1621  OE2 GLU A 108     -12.562 -28.796 -47.263  1.00 47.44           O  
ATOM   1622  N   ASP A 109      -8.630 -30.616 -42.756  1.00 45.16           N  
ATOM   1623  H   ASP A 109      -9.104 -30.291 -41.926  1.00 45.16           H  
ATOM   1624  CA  ASP A 109      -8.265 -32.033 -42.764  1.00 45.16           C  
ATOM   1625  HA  ASP A 109      -8.878 -32.532 -43.514  1.00 45.16           H  
ATOM   1626  C   ASP A 109      -8.697 -32.605 -41.413  1.00 45.16           C  
ATOM   1627  CB  ASP A 109      -6.788 -32.303 -43.113  1.00 45.16           C  
ATOM   1628  HB2 ASP A 109      -6.469 -33.208 -42.597  1.00 45.16           H  
ATOM   1629  HB3 ASP A 109      -6.170 -31.479 -42.757  1.00 45.16           H  
ATOM   1630  O   ASP A 109      -7.997 -32.607 -40.399  1.00 45.16           O  
ATOM   1631  CG  ASP A 109      -6.550 -32.536 -44.619  1.00 45.16           C  
ATOM   1632  OD1 ASP A 109      -7.514 -32.907 -45.330  1.00 45.16           O  
ATOM   1633  OD2 ASP A 109      -5.368 -32.445 -45.026  1.00 45.16           O  
ATOM   1634  N   VAL A 110      -9.963 -33.010 -41.409  1.00 43.06           N  
ATOM   1635  H   VAL A 110     -10.448 -32.952 -42.293  1.00 43.06           H  
ATOM   1636  CA  VAL A 110     -10.586 -33.819 -40.374  1.00 43.06           C  
ATOM   1637  HA  VAL A 110     -10.289 -33.459 -39.389  1.00 43.06           H  
ATOM   1638  C   VAL A 110     -10.076 -35.242 -40.568  1.00 43.06           C  
ATOM   1639  CB  VAL A 110     -12.122 -33.735 -40.512  1.00 43.06           C  
ATOM   1640  HB  VAL A 110     -12.406 -33.976 -41.536  1.00 43.06           H  
ATOM   1641  O   VAL A 110     -10.504 -35.938 -41.484  1.00 43.06           O  
ATOM   1642  CG1 VAL A 110     -12.854 -34.701 -39.575  1.00 43.06           C  
ATOM   1643 HG11 VAL A 110     -12.550 -34.528 -38.543  1.00 43.06           H  
ATOM   1644 HG12 VAL A 110     -12.625 -35.729 -39.857  1.00 43.06           H  
ATOM   1645 HG13 VAL A 110     -13.931 -34.560 -39.666  1.00 43.06           H  
ATOM   1646  CG2 VAL A 110     -12.617 -32.315 -40.203  1.00 43.06           C  
ATOM   1647 HG21 VAL A 110     -13.701 -32.271 -40.307  1.00 43.06           H  
ATOM   1648 HG22 VAL A 110     -12.180 -31.605 -40.905  1.00 43.06           H  
ATOM   1649 HG23 VAL A 110     -12.337 -32.032 -39.188  1.00 43.06           H  
ATOM   1650  N   ILE A 111      -9.181 -35.689 -39.691  1.00 41.45           N  
ATOM   1651  H   ILE A 111      -8.770 -35.031 -39.044  1.00 41.45           H  
ATOM   1652  CA  ILE A 111      -8.956 -37.117 -39.468  1.00 41.45           C  
ATOM   1653  HA  ILE A 111      -9.461 -37.685 -40.250  1.00 41.45           H  
ATOM   1654  C   ILE A 111      -9.636 -37.445 -38.145  1.00 41.45           C  
ATOM   1655  CB  ILE A 111      -7.468 -37.519 -39.542  1.00 41.45           C  
ATOM   1656  HB  ILE A 111      -6.938 -37.062 -38.707  1.00 41.45           H  
ATOM   1657  O   ILE A 111      -9.136 -37.158 -37.058  1.00 41.45           O  
ATOM   1658  CG1 ILE A 111      -6.835 -37.022 -40.864  1.00 41.45           C  
ATOM   1659 HG12 ILE A 111      -6.983 -35.946 -40.958  1.00 41.45           H  
ATOM   1660 HG13 ILE A 111      -7.327 -37.502 -41.710  1.00 41.45           H  
ATOM   1661  CG2 ILE A 111      -7.362 -39.054 -39.430  1.00 41.45           C  
ATOM   1662 HG21 ILE A 111      -7.850 -39.530 -40.281  1.00 41.45           H  
ATOM   1663 HG22 ILE A 111      -7.831 -39.403 -38.509  1.00 41.45           H  
ATOM   1664 HG23 ILE A 111      -6.316 -39.359 -39.399  1.00 41.45           H  
ATOM   1665  CD1 ILE A 111      -5.325 -37.261 -40.961  1.00 41.45           C  
ATOM   1666 HD11 ILE A 111      -4.825 -36.838 -40.089  1.00 41.45           H  
ATOM   1667 HD12 ILE A 111      -4.942 -36.776 -41.858  1.00 41.45           H  
ATOM   1668 HD13 ILE A 111      -5.109 -38.328 -41.026  1.00 41.45           H  
ATOM   1669  N   THR A 112     -10.837 -37.997 -38.261  1.00 40.72           N  
ATOM   1670  H   THR A 112     -11.197 -38.168 -39.189  1.00 40.72           H  
ATOM   1671  CA  THR A 112     -11.579 -38.634 -37.181  1.00 40.72           C  
ATOM   1672  HA  THR A 112     -11.649 -37.960 -36.328  1.00 40.72           H  
ATOM   1673  C   THR A 112     -10.835 -39.895 -36.753  1.00 40.72           C  
ATOM   1674  CB  THR A 112     -12.996 -39.000 -37.667  1.00 40.72           C  
ATOM   1675  HB  THR A 112     -13.387 -39.818 -37.061  1.00 40.72           H  
ATOM   1676  O   THR A 112     -10.840 -40.901 -37.459  1.00 40.72           O  
ATOM   1677  CG2 THR A 112     -13.954 -37.817 -37.560  1.00 40.72           C  
ATOM   1678 HG21 THR A 112     -14.946 -38.119 -37.895  1.00 40.72           H  
ATOM   1679 HG22 THR A 112     -13.600 -36.994 -38.181  1.00 40.72           H  
ATOM   1680 HG23 THR A 112     -14.017 -37.485 -36.524  1.00 40.72           H  
ATOM   1681  OG1 THR A 112     -12.993 -39.372 -39.032  1.00 40.72           O  
ATOM   1682  HG1 THR A 112     -13.537 -40.157 -39.128  1.00 40.72           H  
ATOM   1683  N   ILE A 113     -10.201 -39.866 -35.583  1.00 44.21           N  
ATOM   1684  H   ILE A 113     -10.150 -38.997 -35.070  1.00 44.21           H  
ATOM   1685  CA  ILE A 113      -9.768 -41.097 -34.919  1.00 44.21           C  
ATOM   1686  HA  ILE A 113      -9.525 -41.841 -35.679  1.00 44.21           H  
ATOM   1687  C   ILE A 113     -10.975 -41.610 -34.137  1.00 44.21           C  
ATOM   1688  CB  ILE A 113      -8.482 -40.906 -34.093  1.00 44.21           C  
ATOM   1689  HB  ILE A 113      -8.659 -40.151 -33.327  1.00 44.21           H  
ATOM   1690  O   ILE A 113     -11.409 -41.006 -33.156  1.00 44.21           O  
ATOM   1691  CG1 ILE A 113      -7.351 -40.426 -35.035  1.00 44.21           C  
ATOM   1692 HG12 ILE A 113      -7.662 -39.511 -35.540  1.00 44.21           H  
ATOM   1693 HG13 ILE A 113      -7.167 -41.182 -35.799  1.00 44.21           H  
ATOM   1694  CG2 ILE A 113      -8.105 -42.236 -33.411  1.00 44.21           C  
ATOM   1695 HG21 ILE A 113      -7.225 -42.105 -32.781  1.00 44.21           H  
ATOM   1696 HG22 ILE A 113      -8.914 -42.578 -32.765  1.00 44.21           H  
ATOM   1697 HG23 ILE A 113      -7.900 -43.004 -34.156  1.00 44.21           H  
ATOM   1698  CD1 ILE A 113      -6.029 -40.107 -34.331  1.00 44.21           C  
ATOM   1699 HD11 ILE A 113      -5.578 -41.017 -33.935  1.00 44.21           H  
ATOM   1700 HD12 ILE A 113      -5.339 -39.664 -35.048  1.00 44.21           H  
ATOM   1701 HD13 ILE A 113      -6.202 -39.399 -33.521  1.00 44.21           H  
ATOM   1702  N   GLY A 114     -11.561 -42.677 -34.677  1.00 45.69           N  
ATOM   1703  H   GLY A 114     -11.145 -43.054 -35.517  1.00 45.69           H  
ATOM   1704  CA  GLY A 114     -12.696 -43.393 -34.117  1.00 45.69           C  
ATOM   1705  HA2 GLY A 114     -13.018 -44.172 -34.808  1.00 45.69           H  
ATOM   1706  HA3 GLY A 114     -13.520 -42.691 -33.980  1.00 45.69           H  
ATOM   1707  C   GLY A 114     -12.375 -44.045 -32.774  1.00 45.69           C  
ATOM   1708  O   GLY A 114     -11.229 -44.355 -32.451  1.00 45.69           O  
ATOM   1709  N   SER A 115     -13.437 -44.255 -32.007  1.00 48.45           N  
ATOM   1710  H   SER A 115     -14.340 -44.052 -32.411  1.00 48.45           H  
ATOM   1711  CA  SER A 115     -13.511 -44.745 -30.629  1.00 48.45           C  
ATOM   1712  HA  SER A 115     -12.854 -44.129 -30.016  1.00 48.45           H  
ATOM   1713  C   SER A 115     -13.070 -46.203 -30.396  1.00 48.45           C  
ATOM   1714  CB  SER A 115     -14.956 -44.512 -30.158  1.00 48.45           C  
ATOM   1715  HB2 SER A 115     -15.147 -45.016 -29.210  1.00 48.45           H  
ATOM   1716  HB3 SER A 115     -15.102 -43.443 -30.007  1.00 48.45           H  
ATOM   1717  O   SER A 115     -13.496 -46.804 -29.416  1.00 48.45           O  
ATOM   1718  OG  SER A 115     -15.878 -44.951 -31.145  1.00 48.45           O  
ATOM   1719  HG  SER A 115     -15.808 -45.907 -31.203  1.00 48.45           H  
ATOM   1720  N   ASP A 116     -12.183 -46.756 -31.226  1.00 53.68           N  
ATOM   1721  H   ASP A 116     -11.825 -46.185 -31.978  1.00 53.68           H  
ATOM   1722  CA  ASP A 116     -11.779 -48.173 -31.177  1.00 53.68           C  
ATOM   1723  HA  ASP A 116     -12.361 -48.676 -30.405  1.00 53.68           H  
ATOM   1724  C   ASP A 116     -10.306 -48.378 -30.764  1.00 53.68           C  
ATOM   1725  CB  ASP A 116     -12.138 -48.868 -32.503  1.00 53.68           C  
ATOM   1726  HB2 ASP A 116     -11.638 -48.347 -33.319  1.00 53.68           H  
ATOM   1727  HB3 ASP A 116     -11.768 -49.893 -32.481  1.00 53.68           H  
ATOM   1728  O   ASP A 116      -9.719 -49.430 -31.006  1.00 53.68           O  
ATOM   1729  CG  ASP A 116     -13.646 -48.933 -32.783  1.00 53.68           C  
ATOM   1730  OD1 ASP A 116     -14.452 -48.793 -31.836  1.00 53.68           O  
ATOM   1731  OD2 ASP A 116     -13.989 -49.111 -33.972  1.00 53.68           O  
ATOM   1732  N   SER A 117      -9.680 -47.384 -30.122  1.00 43.96           N  
ATOM   1733  H   SER A 117     -10.222 -46.568 -29.879  1.00 43.96           H  
ATOM   1734  CA  SER A 117      -8.300 -47.495 -29.616  1.00 43.96           C  
ATOM   1735  HA  SER A 117      -7.828 -48.364 -30.074  1.00 43.96           H  
ATOM   1736  C   SER A 117      -8.285 -47.653 -28.088  1.00 43.96           C  
ATOM   1737  CB  SER A 117      -7.464 -46.296 -30.054  1.00 43.96           C  
ATOM   1738  HB2 SER A 117      -6.435 -46.422 -29.718  1.00 43.96           H  
ATOM   1739  HB3 SER A 117      -7.874 -45.386 -29.615  1.00 43.96           H  
ATOM   1740  O   SER A 117      -8.833 -46.796 -27.390  1.00 43.96           O  
ATOM   1741  OG  SER A 117      -7.493 -46.194 -31.463  1.00 43.96           O  
ATOM   1742  HG  SER A 117      -8.401 -46.328 -31.746  1.00 43.96           H  
ATOM   1743  N   PRO A 118      -7.691 -48.729 -27.540  1.00 43.56           N  
ATOM   1744  CA  PRO A 118      -7.805 -49.061 -26.129  1.00 43.56           C  
ATOM   1745  HA  PRO A 118      -8.853 -48.995 -25.836  1.00 43.56           H  
ATOM   1746  C   PRO A 118      -6.984 -48.124 -25.237  1.00 43.56           C  
ATOM   1747  CB  PRO A 118      -7.361 -50.521 -26.003  1.00 43.56           C  
ATOM   1748  HB2 PRO A 118      -8.215 -51.177 -26.167  1.00 43.56           H  
ATOM   1749  HB3 PRO A 118      -6.898 -50.733 -25.039  1.00 43.56           H  
ATOM   1750  O   PRO A 118      -5.818 -47.826 -25.487  1.00 43.56           O  
ATOM   1751  CG  PRO A 118      -6.371 -50.678 -27.155  1.00 43.56           C  
ATOM   1752  HG2 PRO A 118      -5.391 -50.312 -26.847  1.00 43.56           H  
ATOM   1753  HG3 PRO A 118      -6.304 -51.711 -27.494  1.00 43.56           H  
ATOM   1754  CD  PRO A 118      -6.941 -49.762 -28.236  1.00 43.56           C  
ATOM   1755  HD2 PRO A 118      -7.616 -50.329 -28.877  1.00 43.56           H  
ATOM   1756  HD3 PRO A 118      -6.132 -49.332 -28.828  1.00 43.56           H  
ATOM   1757  N   SER A 119      -7.628 -47.727 -24.144  1.00 38.69           N  
ATOM   1758  H   SER A 119      -8.605 -47.981 -24.099  1.00 38.69           H  
ATOM   1759  CA  SER A 119      -7.020 -47.280 -22.896  1.00 38.69           C  
ATOM   1760  HA  SER A 119      -6.574 -46.293 -23.023  1.00 38.69           H  
ATOM   1761  C   SER A 119      -5.960 -48.284 -22.424  1.00 38.69           C  
ATOM   1762  CB  SER A 119      -8.156 -47.213 -21.865  1.00 38.69           C  
ATOM   1763  HB2 SER A 119      -8.891 -46.477 -22.190  1.00 38.69           H  
ATOM   1764  HB3 SER A 119      -8.642 -48.187 -21.810  1.00 38.69           H  
ATOM   1765  O   SER A 119      -6.285 -49.446 -22.183  1.00 38.69           O  
ATOM   1766  OG  SER A 119      -7.695 -46.867 -20.578  1.00 38.69           O  
ATOM   1767  HG  SER A 119      -8.382 -47.074 -19.940  1.00 38.69           H  
ATOM   1768  N   VAL A 120      -4.715 -47.835 -22.251  1.00 39.49           N  
ATOM   1769  H   VAL A 120      -4.495 -46.898 -22.555  1.00 39.49           H  
ATOM   1770  CA  VAL A 120      -3.722 -48.523 -21.416  1.00 39.49           C  
ATOM   1771  HA  VAL A 120      -4.220 -49.326 -20.874  1.00 39.49           H  
ATOM   1772  C   VAL A 120      -3.212 -47.527 -20.385  1.00 39.49           C  
ATOM   1773  CB  VAL A 120      -2.588 -49.201 -22.210  1.00 39.49           C  
ATOM   1774  HB  VAL A 120      -2.078 -48.460 -22.826  1.00 39.49           H  
ATOM   1775  O   VAL A 120      -2.420 -46.628 -20.660  1.00 39.49           O  
ATOM   1776  CG1 VAL A 120      -1.567 -49.858 -21.268  1.00 39.49           C  
ATOM   1777 HG11 VAL A 120      -1.048 -49.104 -20.675  1.00 39.49           H  
ATOM   1778 HG12 VAL A 120      -2.059 -50.564 -20.599  1.00 39.49           H  
ATOM   1779 HG13 VAL A 120      -0.819 -50.401 -21.847  1.00 39.49           H  
ATOM   1780  CG2 VAL A 120      -3.155 -50.301 -23.117  1.00 39.49           C  
ATOM   1781 HG21 VAL A 120      -3.834 -49.866 -23.851  1.00 39.49           H  
ATOM   1782 HG22 VAL A 120      -2.343 -50.797 -23.648  1.00 39.49           H  
ATOM   1783 HG23 VAL A 120      -3.694 -51.038 -22.522  1.00 39.49           H  
ATOM   1784  N   VAL A 121      -3.727 -47.712 -19.176  1.00 46.13           N  
ATOM   1785  H   VAL A 121      -4.412 -48.451 -19.101  1.00 46.13           H  
ATOM   1786  CA  VAL A 121      -3.108 -47.295 -17.925  1.00 46.13           C  
ATOM   1787  HA  VAL A 121      -2.845 -46.238 -17.969  1.00 46.13           H  
ATOM   1788  C   VAL A 121      -1.846 -48.142 -17.755  1.00 46.13           C  
ATOM   1789  CB  VAL A 121      -4.102 -47.545 -16.771  1.00 46.13           C  
ATOM   1790  HB  VAL A 121      -4.426 -48.585 -16.798  1.00 46.13           H  
ATOM   1791  O   VAL A 121      -1.927 -49.366 -17.708  1.00 46.13           O  
ATOM   1792  CG1 VAL A 121      -3.494 -47.274 -15.393  1.00 46.13           C  
ATOM   1793 HG11 VAL A 121      -4.234 -47.468 -14.617  1.00 46.13           H  
ATOM   1794 HG12 VAL A 121      -3.160 -46.238 -15.323  1.00 46.13           H  
ATOM   1795 HG13 VAL A 121      -2.646 -47.935 -15.215  1.00 46.13           H  
ATOM   1796  CG2 VAL A 121      -5.345 -46.654 -16.924  1.00 46.13           C  
ATOM   1797 HG21 VAL A 121      -6.034 -46.841 -16.100  1.00 46.13           H  
ATOM   1798 HG22 VAL A 121      -5.055 -45.604 -16.919  1.00 46.13           H  
ATOM   1799 HG23 VAL A 121      -5.861 -46.878 -17.858  1.00 46.13           H  
ATOM   1800  N   GLY A 122      -0.682 -47.501 -17.656  1.00 40.32           N  
ATOM   1801  H   GLY A 122      -0.676 -46.498 -17.774  1.00 40.32           H  
ATOM   1802  CA  GLY A 122       0.581 -48.165 -17.336  1.00 40.32           C  
ATOM   1803  HA2 GLY A 122       1.409 -47.484 -17.534  1.00 40.32           H  
ATOM   1804  HA3 GLY A 122       0.701 -49.046 -17.967  1.00 40.32           H  
ATOM   1805  C   GLY A 122       0.646 -48.591 -15.869  1.00 40.32           C  
ATOM   1806  O   GLY A 122       1.309 -47.948 -15.064  1.00 40.32           O  
ATOM   1807  N   THR A 123      -0.037 -49.684 -15.539  1.00 40.50           N  
ATOM   1808  H   THR A 123      -0.652 -50.055 -16.249  1.00 40.50           H  
ATOM   1809  CA  THR A 123       0.222 -50.537 -14.371  1.00 40.50           C  
ATOM   1810  HA  THR A 123       1.248 -50.390 -14.032  1.00 40.50           H  
ATOM   1811  C   THR A 123       0.077 -51.972 -14.841  1.00 40.50           C  
ATOM   1812  CB  THR A 123      -0.723 -50.300 -13.175  1.00 40.50           C  
ATOM   1813  HB  THR A 123      -0.771 -51.216 -12.587  1.00 40.50           H  
ATOM   1814  O   THR A 123      -1.027 -52.508 -14.868  1.00 40.50           O  
ATOM   1815  CG2 THR A 123      -0.229 -49.202 -12.242  1.00 40.50           C  
ATOM   1816 HG21 THR A 123       0.758 -49.459 -11.857  1.00 40.50           H  
ATOM   1817 HG22 THR A 123      -0.171 -48.258 -12.785  1.00 40.50           H  
ATOM   1818 HG23 THR A 123      -0.925 -49.095 -11.410  1.00 40.50           H  
ATOM   1819  OG1 THR A 123      -2.027 -49.975 -13.599  1.00 40.50           O  
ATOM   1820  HG1 THR A 123      -2.275 -50.658 -14.227  1.00 40.50           H  
ATOM   1821  N   GLU A 124       1.188 -52.590 -15.232  1.00 42.01           N  
ATOM   1822  H   GLU A 124       2.065 -52.089 -15.253  1.00 42.01           H  
ATOM   1823  CA  GLU A 124       1.222 -54.008 -15.571  1.00 42.01           C  
ATOM   1824  HA  GLU A 124       0.214 -54.417 -15.505  1.00 42.01           H  
ATOM   1825  C   GLU A 124       2.070 -54.751 -14.543  1.00 42.01           C  
ATOM   1826  CB  GLU A 124       1.654 -54.247 -17.020  1.00 42.01           C  
ATOM   1827  HB2 GLU A 124       1.734 -55.324 -17.164  1.00 42.01           H  
ATOM   1828  HB3 GLU A 124       2.624 -53.786 -17.205  1.00 42.01           H  
ATOM   1829  O   GLU A 124       3.284 -54.586 -14.429  1.00 42.01           O  
ATOM   1830  CG  GLU A 124       0.603 -53.668 -17.985  1.00 42.01           C  
ATOM   1831  HG2 GLU A 124       0.630 -52.580 -17.922  1.00 42.01           H  
ATOM   1832  HG3 GLU A 124      -0.386 -53.996 -17.665  1.00 42.01           H  
ATOM   1833  CD  GLU A 124       0.801 -54.100 -19.444  1.00 42.01           C  
ATOM   1834  OE1 GLU A 124       0.300 -53.367 -20.325  1.00 42.01           O  
ATOM   1835  OE2 GLU A 124       1.421 -55.163 -19.670  1.00 42.01           O  
ATOM   1836  N   ILE A 125       1.351 -55.551 -13.762  1.00 42.60           N  
ATOM   1837  H   ILE A 125       0.355 -55.553 -13.931  1.00 42.60           H  
ATOM   1838  CA  ILE A 125       1.824 -56.588 -12.861  1.00 42.60           C  
ATOM   1839  HA  ILE A 125       2.906 -56.533 -12.740  1.00 42.60           H  
ATOM   1840  C   ILE A 125       1.414 -57.895 -13.542  1.00 42.60           C  
ATOM   1841  CB  ILE A 125       1.110 -56.466 -11.484  1.00 42.60           C  
ATOM   1842  HB  ILE A 125       0.057 -56.708 -11.627  1.00 42.60           H  
ATOM   1843  O   ILE A 125       0.229 -58.203 -13.542  1.00 42.60           O  
ATOM   1844  CG1 ILE A 125       1.137 -55.049 -10.866  1.00 42.60           C  
ATOM   1845 HG12 ILE A 125       0.980 -54.291 -11.634  1.00 42.60           H  
ATOM   1846 HG13 ILE A 125       2.109 -54.862 -10.410  1.00 42.60           H  
ATOM   1847  CG2 ILE A 125       1.699 -57.499 -10.503  1.00 42.60           C  
ATOM   1848 HG21 ILE A 125       1.167 -57.464  -9.552  1.00 42.60           H  
ATOM   1849 HG22 ILE A 125       1.591 -58.505 -10.908  1.00 42.60           H  
ATOM   1850 HG23 ILE A 125       2.755 -57.289 -10.330  1.00 42.60           H  
ATOM   1851  CD1 ILE A 125       0.024 -54.849  -9.826  1.00 42.60           C  
ATOM   1852 HD11 ILE A 125       0.158 -55.525  -8.982  1.00 42.60           H  
ATOM   1853 HD12 ILE A 125      -0.950 -55.024 -10.283  1.00 42.60           H  
ATOM   1854 HD13 ILE A 125       0.058 -53.823  -9.458  1.00 42.60           H  
ATOM   1855  N   SER A 126       2.339 -58.637 -14.149  1.00 42.27           N  
ATOM   1856  H   SER A 126       3.230 -58.200 -14.335  1.00 42.27           H  
ATOM   1857  CA  SER A 126       2.241 -60.083 -14.448  1.00 42.27           C  
ATOM   1858  HA  SER A 126       2.255 -60.648 -13.516  1.00 42.27           H  
ATOM   1859  C   SER A 126       3.450 -60.451 -15.310  1.00 42.27           C  
ATOM   1860  CB  SER A 126       0.994 -60.470 -15.270  1.00 42.27           C  
ATOM   1861  HB2 SER A 126       1.225 -60.462 -16.336  1.00 42.27           H  
ATOM   1862  HB3 SER A 126       0.156 -59.788 -15.126  1.00 42.27           H  
ATOM   1863  O   SER A 126       3.777 -59.723 -16.231  1.00 42.27           O  
ATOM   1864  OG  SER A 126       0.571 -61.764 -14.883  1.00 42.27           O  
ATOM   1865  HG  SER A 126      -0.288 -61.909 -15.287  1.00 42.27           H  
ATOM   1866  N   GLY A 127       4.189 -61.532 -15.147  1.00 36.91           N  
ATOM   1867  H   GLY A 127       4.899 -61.613 -15.860  1.00 36.91           H  
ATOM   1868  CA  GLY A 127       4.081 -62.684 -14.284  1.00 36.91           C  
ATOM   1869  HA2 GLY A 127       3.149 -63.218 -14.470  1.00 36.91           H  
ATOM   1870  HA3 GLY A 127       4.140 -62.376 -13.240  1.00 36.91           H  
ATOM   1871  C   GLY A 127       5.271 -63.573 -14.650  1.00 36.91           C  
ATOM   1872  O   GLY A 127       5.610 -63.736 -15.818  1.00 36.91           O  
ATOM   1873  N   GLY A 128       5.940 -64.108 -13.641  1.00 40.40           N  
ATOM   1874  H   GLY A 128       5.668 -63.858 -12.701  1.00 40.40           H  
ATOM   1875  CA  GLY A 128       7.089 -64.989 -13.802  1.00 40.40           C  
ATOM   1876  HA2 GLY A 128       6.864 -65.786 -14.511  1.00 40.40           H  
ATOM   1877  HA3 GLY A 128       7.949 -64.423 -14.159  1.00 40.40           H  
ATOM   1878  C   GLY A 128       7.410 -65.581 -12.444  1.00 40.40           C  
ATOM   1879  O   GLY A 128       8.241 -65.055 -11.713  1.00 40.40           O  
ATOM   1880  N   GLY A 129       6.646 -66.602 -12.050  1.00 39.12           N  
ATOM   1881  H   GLY A 129       5.979 -66.969 -12.713  1.00 39.12           H  
ATOM   1882  CA  GLY A 129       6.892 -67.351 -10.818  1.00 39.12           C  
ATOM   1883  HA2 GLY A 129       6.007 -67.940 -10.576  1.00 39.12           H  
ATOM   1884  HA3 GLY A 129       7.083 -66.660  -9.997  1.00 39.12           H  
ATOM   1885  C   GLY A 129       8.093 -68.294 -10.951  1.00 39.12           C  
ATOM   1886  O   GLY A 129       8.844 -68.233 -11.919  1.00 39.12           O  
ATOM   1887  N   PRO A 130       8.178 -69.312 -10.091  1.00 40.62           N  
ATOM   1888  CA  PRO A 130       8.057 -69.259  -8.638  1.00 40.62           C  
ATOM   1889  HA  PRO A 130       7.953 -68.237  -8.273  1.00 40.62           H  
ATOM   1890  C   PRO A 130       9.288 -69.935  -8.002  1.00 40.62           C  
ATOM   1891  CB  PRO A 130       6.795 -70.082  -8.358  1.00 40.62           C  
ATOM   1892  HB2 PRO A 130       6.788 -70.497  -7.350  1.00 40.62           H  
ATOM   1893  HB3 PRO A 130       5.915 -69.459  -8.516  1.00 40.62           H  
ATOM   1894  O   PRO A 130       9.784 -70.907  -8.560  1.00 40.62           O  
ATOM   1895  CG  PRO A 130       6.843 -71.182  -9.429  1.00 40.62           C  
ATOM   1896  HG2 PRO A 130       5.840 -71.419  -9.785  1.00 40.62           H  
ATOM   1897  HG3 PRO A 130       7.317 -72.077  -9.025  1.00 40.62           H  
ATOM   1898  CD  PRO A 130       7.709 -70.609 -10.557  1.00 40.62           C  
ATOM   1899  HD2 PRO A 130       7.110 -70.500 -11.460  1.00 40.62           H  
ATOM   1900  HD3 PRO A 130       8.555 -71.265 -10.764  1.00 40.62           H  
ATOM   1901  N   ARG A 131       9.735 -69.498  -6.816  1.00 38.71           N  
ATOM   1902  H   ARG A 131       9.449 -68.565  -6.555  1.00 38.71           H  
ATOM   1903  CA  ARG A 131      10.366 -70.314  -5.741  1.00 38.71           C  
ATOM   1904  HA  ARG A 131       9.553 -70.735  -5.149  1.00 38.71           H  
ATOM   1905  C   ARG A 131      11.165 -69.407  -4.801  1.00 38.71           C  
ATOM   1906  CB  ARG A 131      11.249 -71.477  -6.259  1.00 38.71           C  
ATOM   1907  HB2 ARG A 131      11.701 -71.231  -7.219  1.00 38.71           H  
ATOM   1908  HB3 ARG A 131      12.096 -71.642  -5.593  1.00 38.71           H  
ATOM   1909  O   ARG A 131      11.994 -68.632  -5.242  1.00 38.71           O  
ATOM   1910  CG  ARG A 131      10.416 -72.777  -6.318  1.00 38.71           C  
ATOM   1911  HG2 ARG A 131       9.417 -72.574  -6.705  1.00 38.71           H  
ATOM   1912  HG3 ARG A 131      10.309 -73.165  -5.305  1.00 38.71           H  
ATOM   1913  CD  ARG A 131      11.065 -73.851  -7.193  1.00 38.71           C  
ATOM   1914  HD2 ARG A 131      12.103 -73.968  -6.882  1.00 38.71           H  
ATOM   1915  HD3 ARG A 131      11.063 -73.501  -8.225  1.00 38.71           H  
ATOM   1916  NE  ARG A 131      10.324 -75.130  -7.104  1.00 38.71           N  
ATOM   1917  HE  ARG A 131       9.355 -75.095  -7.388  1.00 38.71           H  
ATOM   1918  NH1 ARG A 131      12.048 -76.484  -6.400  1.00 38.71           N  
ATOM   1919 HH11 ARG A 131      12.677 -75.696  -6.455  1.00 38.71           H  
ATOM   1920 HH12 ARG A 131      12.397 -77.393  -6.132  1.00 38.71           H  
ATOM   1921  NH2 ARG A 131      10.016 -77.352  -6.683  1.00 38.71           N  
ATOM   1922 HH21 ARG A 131      10.389 -78.251  -6.412  1.00 38.71           H  
ATOM   1923 HH22 ARG A 131       9.043 -77.269  -6.940  1.00 38.71           H  
ATOM   1924  CZ  ARG A 131      10.798 -76.309  -6.731  1.00 38.71           C  
ATOM   1925  N   VAL A 132      10.744 -69.317  -3.540  1.00 39.86           N  
ATOM   1926  H   VAL A 132      10.691 -68.336  -3.303  1.00 39.86           H  
ATOM   1927  CA  VAL A 132      11.286 -70.078  -2.394  1.00 39.86           C  
ATOM   1928  HA  VAL A 132      10.590 -69.911  -1.572  1.00 39.86           H  
ATOM   1929  C   VAL A 132      12.634 -69.513  -1.922  1.00 39.86           C  
ATOM   1930  CB  VAL A 132      11.291 -71.619  -2.589  1.00 39.86           C  
ATOM   1931  HB  VAL A 132      11.794 -71.858  -3.526  1.00 39.86           H  
ATOM   1932  O   VAL A 132      13.673 -69.830  -2.476  1.00 39.86           O  
ATOM   1933  CG1 VAL A 132      11.991 -72.435  -1.496  1.00 39.86           C  
ATOM   1934 HG11 VAL A 132      11.491 -72.321  -0.534  1.00 39.86           H  
ATOM   1935 HG12 VAL A 132      13.039 -72.145  -1.421  1.00 39.86           H  
ATOM   1936 HG13 VAL A 132      11.974 -73.492  -1.764  1.00 39.86           H  
ATOM   1937  CG2 VAL A 132       9.859 -72.175  -2.631  1.00 39.86           C  
ATOM   1938 HG21 VAL A 132       9.393 -72.073  -1.650  1.00 39.86           H  
ATOM   1939 HG22 VAL A 132       9.237 -71.638  -3.347  1.00 39.86           H  
ATOM   1940 HG23 VAL A 132       9.878 -73.231  -2.900  1.00 39.86           H  
ATOM   1941  N   VAL A 133      12.536 -68.755  -0.820  1.00 35.83           N  
ATOM   1942  H   VAL A 133      11.605 -68.414  -0.626  1.00 35.83           H  
ATOM   1943  CA  VAL A 133      13.418 -68.775   0.364  1.00 35.83           C  
ATOM   1944  HA  VAL A 133      12.946 -68.110   1.086  1.00 35.83           H  
ATOM   1945  C   VAL A 133      14.859 -68.263   0.216  1.00 35.83           C  
ATOM   1946  CB  VAL A 133      13.384 -70.179   1.018  1.00 35.83           C  
ATOM   1947  HB  VAL A 133      13.737 -70.919   0.300  1.00 35.83           H  
ATOM   1948  O   VAL A 133      15.671 -68.827  -0.498  1.00 35.83           O  
ATOM   1949  CG1 VAL A 133      14.256 -70.304   2.274  1.00 35.83           C  
ATOM   1950 HG11 VAL A 133      15.307 -70.198   2.007  1.00 35.83           H  
ATOM   1951 HG12 VAL A 133      14.130 -71.292   2.716  1.00 35.83           H  
ATOM   1952 HG13 VAL A 133      13.985 -69.544   3.006  1.00 35.83           H  
ATOM   1953  CG2 VAL A 133      11.954 -70.547   1.454  1.00 35.83           C  
ATOM   1954 HG21 VAL A 133      11.629 -69.888   2.260  1.00 35.83           H  
ATOM   1955 HG22 VAL A 133      11.244 -70.458   0.631  1.00 35.83           H  
ATOM   1956 HG23 VAL A 133      11.937 -71.575   1.816  1.00 35.83           H  
ATOM   1957  N   GLY A 134      15.205 -67.312   1.095  1.00 36.30           N  
ATOM   1958  H   GLY A 134      14.455 -66.830   1.571  1.00 36.30           H  
ATOM   1959  CA  GLY A 134      16.522 -67.289   1.746  1.00 36.30           C  
ATOM   1960  HA2 GLY A 134      17.025 -68.239   1.564  1.00 36.30           H  
ATOM   1961  HA3 GLY A 134      16.382 -67.213   2.824  1.00 36.30           H  
ATOM   1962  C   GLY A 134      17.497 -66.196   1.301  1.00 36.30           C  
ATOM   1963  O   GLY A 134      18.217 -66.356   0.330  1.00 36.30           O  
ATOM   1964  N   ARG A 135      17.525 -65.101   2.075  1.00 33.33           N  
ATOM   1965  H   ARG A 135      16.668 -64.976   2.594  1.00 33.33           H  
ATOM   1966  CA  ARG A 135      18.693 -64.437   2.715  1.00 33.33           C  
ATOM   1967  HA  ARG A 135      18.669 -63.378   2.455  1.00 33.33           H  
ATOM   1968  C   ARG A 135      20.121 -64.967   2.357  1.00 33.33           C  
ATOM   1969  CB  ARG A 135      18.442 -64.632   4.234  1.00 33.33           C  
ATOM   1970  HB2 ARG A 135      17.405 -64.914   4.419  1.00 33.33           H  
ATOM   1971  HB3 ARG A 135      19.038 -65.481   4.568  1.00 33.33           H  
ATOM   1972  O   ARG A 135      20.288 -66.171   2.225  1.00 33.33           O  
ATOM   1973  CG  ARG A 135      18.706 -63.410   5.128  1.00 33.33           C  
ATOM   1974  HG2 ARG A 135      17.824 -62.769   5.128  1.00 33.33           H  
ATOM   1975  HG3 ARG A 135      19.526 -62.811   4.732  1.00 33.33           H  
ATOM   1976  CD  ARG A 135      19.000 -63.869   6.567  1.00 33.33           C  
ATOM   1977  HD2 ARG A 135      18.057 -64.149   7.035  1.00 33.33           H  
ATOM   1978  HD3 ARG A 135      19.642 -64.750   6.539  1.00 33.33           H  
ATOM   1979  NE  ARG A 135      19.687 -62.840   7.371  1.00 33.33           N  
ATOM   1980  HE  ARG A 135      20.075 -62.049   6.876  1.00 33.33           H  
ATOM   1981  NH1 ARG A 135      19.421 -63.858   9.416  1.00 33.33           N  
ATOM   1982 HH11 ARG A 135      18.883 -64.592   8.977  1.00 33.33           H  
ATOM   1983 HH12 ARG A 135      19.603 -63.884  10.409  1.00 33.33           H  
ATOM   1984  NH2 ARG A 135      20.612 -61.980   9.271  1.00 33.33           N  
ATOM   1985 HH21 ARG A 135      21.019 -61.222   8.741  1.00 33.33           H  
ATOM   1986 HH22 ARG A 135      20.782 -62.032  10.265  1.00 33.33           H  
ATOM   1987  CZ  ARG A 135      19.902 -62.896   8.676  1.00 33.33           C  
ATOM   1988  N   PRO A 136      21.184 -64.187   2.653  1.00 40.57           N  
ATOM   1989  CA  PRO A 136      21.876 -63.156   1.863  1.00 40.57           C  
ATOM   1990  HA  PRO A 136      21.362 -62.945   0.926  1.00 40.57           H  
ATOM   1991  C   PRO A 136      23.369 -63.532   1.596  1.00 40.57           C  
ATOM   1992  CB  PRO A 136      21.812 -61.961   2.822  1.00 40.57           C  
ATOM   1993  HB2 PRO A 136      22.534 -61.184   2.571  1.00 40.57           H  
ATOM   1994  HB3 PRO A 136      20.802 -61.551   2.831  1.00 40.57           H  
ATOM   1995  O   PRO A 136      23.846 -64.522   2.135  1.00 40.57           O  
ATOM   1996  CG  PRO A 136      22.126 -62.615   4.179  1.00 40.57           C  
ATOM   1997  HG2 PRO A 136      23.199 -62.568   4.369  1.00 40.57           H  
ATOM   1998  HG3 PRO A 136      21.593 -62.122   4.991  1.00 40.57           H  
ATOM   1999  CD  PRO A 136      21.713 -64.086   4.008  1.00 40.57           C  
ATOM   2000  HD2 PRO A 136      21.002 -64.398   4.774  1.00 40.57           H  
ATOM   2001  HD3 PRO A 136      22.584 -64.731   4.121  1.00 40.57           H  
ATOM   2002  N   SER A 137      24.115 -62.728   0.826  1.00 34.87           N  
ATOM   2003  H   SER A 137      23.613 -62.073   0.244  1.00 34.87           H  
ATOM   2004  CA  SER A 137      25.593 -62.502   0.876  1.00 34.87           C  
ATOM   2005  HA  SER A 137      25.808 -61.732   1.617  1.00 34.87           H  
ATOM   2006  C   SER A 137      26.040 -61.980  -0.494  1.00 34.87           C  
ATOM   2007  CB  SER A 137      26.449 -63.739   1.197  1.00 34.87           C  
ATOM   2008  HB2 SER A 137      25.913 -64.664   0.991  1.00 34.87           H  
ATOM   2009  HB3 SER A 137      27.339 -63.740   0.568  1.00 34.87           H  
ATOM   2010  O   SER A 137      25.733 -62.593  -1.505  1.00 34.87           O  
ATOM   2011  OG  SER A 137      26.877 -63.670   2.548  1.00 34.87           O  
ATOM   2012  HG  SER A 137      27.354 -64.481   2.736  1.00 34.87           H  
ATOM   2013  N   ALA A 138      26.526 -60.743  -0.594  1.00 37.35           N  
ATOM   2014  H   ALA A 138      26.183 -60.335  -1.452  1.00 37.35           H  
ATOM   2015  CA  ALA A 138      27.930 -60.357  -0.421  1.00 37.35           C  
ATOM   2016  HA  ALA A 138      27.944 -59.267  -0.394  1.00 37.35           H  
ATOM   2017  C   ALA A 138      28.805 -60.765  -1.618  1.00 37.35           C  
ATOM   2018  CB  ALA A 138      28.520 -60.810   0.926  1.00 37.35           C  
ATOM   2019  HB1 ALA A 138      28.630 -61.894   0.947  1.00 37.35           H  
ATOM   2020  HB2 ALA A 138      27.879 -60.488   1.747  1.00 37.35           H  
ATOM   2021  HB3 ALA A 138      29.507 -60.367   1.053  1.00 37.35           H  
ATOM   2022  O   ALA A 138      29.236 -61.905  -1.695  1.00 37.35           O  
ATOM   2023  N   GLU A 139      29.112 -59.798  -2.487  1.00 39.92           N  
ATOM   2024  H   GLU A 139      28.562 -58.950  -2.496  1.00 39.92           H  
ATOM   2025  CA  GLU A 139      30.436 -59.672  -3.105  1.00 39.92           C  
ATOM   2026  HA  GLU A 139      31.163 -59.822  -2.307  1.00 39.92           H  
ATOM   2027  C   GLU A 139      30.640 -58.237  -3.624  1.00 39.92           C  
ATOM   2028  CB  GLU A 139      30.705 -60.750  -4.176  1.00 39.92           C  
ATOM   2029  HB2 GLU A 139      29.827 -61.386  -4.288  1.00 39.92           H  
ATOM   2030  HB3 GLU A 139      30.916 -60.283  -5.138  1.00 39.92           H  
ATOM   2031  O   GLU A 139      29.823 -57.686  -4.359  1.00 39.92           O  
ATOM   2032  CG  GLU A 139      31.919 -61.600  -3.745  1.00 39.92           C  
ATOM   2033  HG2 GLU A 139      32.812 -60.978  -3.813  1.00 39.92           H  
ATOM   2034  HG3 GLU A 139      31.799 -61.882  -2.699  1.00 39.92           H  
ATOM   2035  CD  GLU A 139      32.128 -62.889  -4.557  1.00 39.92           C  
ATOM   2036  OE1 GLU A 139      33.110 -63.600  -4.240  1.00 39.92           O  
ATOM   2037  OE2 GLU A 139      31.321 -63.167  -5.473  1.00 39.92           O  
ATOM   2038  N   ILE A 140      31.716 -57.625  -3.133  1.00 47.44           N  
ATOM   2039  H   ILE A 140      32.356 -58.225  -2.633  1.00 47.44           H  
ATOM   2040  CA  ILE A 140      32.283 -56.311  -3.474  1.00 47.44           C  
ATOM   2041  HA  ILE A 140      31.532 -55.696  -3.970  1.00 47.44           H  
ATOM   2042  C   ILE A 140      33.444 -56.602  -4.457  1.00 47.44           C  
ATOM   2043  CB  ILE A 140      32.774 -55.617  -2.168  1.00 47.44           C  
ATOM   2044  HB  ILE A 140      33.658 -56.161  -1.837  1.00 47.44           H  
ATOM   2045  O   ILE A 140      33.970 -57.718  -4.421  1.00 47.44           O  
ATOM   2046  CG1 ILE A 140      31.750 -55.662  -1.002  1.00 47.44           C  
ATOM   2047 HG12 ILE A 140      31.339 -56.665  -0.887  1.00 47.44           H  
ATOM   2048 HG13 ILE A 140      30.919 -54.989  -1.216  1.00 47.44           H  
ATOM   2049  CG2 ILE A 140      33.182 -54.148  -2.401  1.00 47.44           C  
ATOM   2050 HG21 ILE A 140      34.240 -54.013  -2.175  1.00 47.44           H  
ATOM   2051 HG22 ILE A 140      32.973 -53.846  -3.427  1.00 47.44           H  
ATOM   2052 HG23 ILE A 140      32.619 -53.466  -1.765  1.00 47.44           H  
ATOM   2053  CD1 ILE A 140      32.369 -55.303   0.357  1.00 47.44           C  
ATOM   2054 HD11 ILE A 140      32.753 -54.283   0.356  1.00 47.44           H  
ATOM   2055 HD12 ILE A 140      31.608 -55.388   1.132  1.00 47.44           H  
ATOM   2056 HD13 ILE A 140      33.182 -55.993   0.585  1.00 47.44           H  
ATOM   2057  N   PRO A 141      33.878 -55.670  -5.327  1.00 45.04           N  
ATOM   2058  CA  PRO A 141      35.047 -54.848  -4.964  1.00 45.04           C  
ATOM   2059  HA  PRO A 141      35.212 -54.897  -3.887  1.00 45.04           H  
ATOM   2060  C   PRO A 141      34.882 -53.364  -5.370  1.00 45.04           C  
ATOM   2061  CB  PRO A 141      36.253 -55.510  -5.637  1.00 45.04           C  
ATOM   2062  HB2 PRO A 141      36.918 -54.766  -6.076  1.00 45.04           H  
ATOM   2063  HB3 PRO A 141      36.795 -56.122  -4.916  1.00 45.04           H  
ATOM   2064  O   PRO A 141      34.239 -53.061  -6.370  1.00 45.04           O  
ATOM   2065  CG  PRO A 141      35.670 -56.404  -6.728  1.00 45.04           C  
ATOM   2066  HG2 PRO A 141      35.863 -57.450  -6.490  1.00 45.04           H  
ATOM   2067  HG3 PRO A 141      36.079 -56.155  -7.708  1.00 45.04           H  
ATOM   2068  CD  PRO A 141      34.170 -56.127  -6.682  1.00 45.04           C  
ATOM   2069  HD2 PRO A 141      33.612 -57.029  -6.934  1.00 45.04           H  
ATOM   2070  HD3 PRO A 141      33.917 -55.343  -7.395  1.00 45.04           H  
ATOM   2071  N   SER A 142      35.248 -52.401  -4.511  1.00 40.89           N  
ATOM   2072  H   SER A 142      34.538 -51.683  -4.507  1.00 40.89           H  
ATOM   2073  CA  SER A 142      36.586 -51.761  -4.407  1.00 40.89           C  
ATOM   2074  HA  SER A 142      36.549 -51.079  -3.558  1.00 40.89           H  
ATOM   2075  C   SER A 142      36.889 -50.921  -5.656  1.00 40.89           C  
ATOM   2076  CB  SER A 142      37.739 -52.737  -4.135  1.00 40.89           C  
ATOM   2077  HB2 SER A 142      38.102 -53.136  -5.082  1.00 40.89           H  
ATOM   2078  HB3 SER A 142      38.553 -52.188  -3.662  1.00 40.89           H  
ATOM   2079  O   SER A 142      36.833 -51.443  -6.761  1.00 40.89           O  
ATOM   2080  OG  SER A 142      37.381 -53.819  -3.306  1.00 40.89           O  
ATOM   2081  HG  SER A 142      38.187 -54.211  -2.962  1.00 40.89           H  
ATOM   2082  N   THR A 143      37.180 -49.625  -5.594  1.00 42.64           N  
ATOM   2083  H   THR A 143      37.096 -49.180  -6.496  1.00 42.64           H  
ATOM   2084  CA  THR A 143      38.222 -48.952  -4.799  1.00 42.64           C  
ATOM   2085  HA  THR A 143      38.255 -49.318  -3.773  1.00 42.64           H  
ATOM   2086  C   THR A 143      37.915 -47.439  -4.785  1.00 42.64           C  
ATOM   2087  CB  THR A 143      39.588 -49.182  -5.484  1.00 42.64           C  
ATOM   2088  HB  THR A 143      40.288 -48.408  -5.168  1.00 42.64           H  
ATOM   2089  O   THR A 143      37.449 -46.889  -5.780  1.00 42.64           O  
ATOM   2090  CG2 THR A 143      40.201 -50.548  -5.176  1.00 42.64           C  
ATOM   2091 HG21 THR A 143      39.660 -51.338  -5.697  1.00 42.64           H  
ATOM   2092 HG22 THR A 143      40.186 -50.729  -4.102  1.00 42.64           H  
ATOM   2093 HG23 THR A 143      41.240 -50.555  -5.507  1.00 42.64           H  
ATOM   2094  OG1 THR A 143      39.466 -49.154  -6.893  1.00 42.64           O  
ATOM   2095  HG1 THR A 143      40.318 -48.878  -7.241  1.00 42.64           H  
ATOM   2096  N   ASP A 144      37.888 -46.815  -3.605  1.00 40.57           N  
ATOM   2097  H   ASP A 144      36.982 -46.388  -3.470  1.00 40.57           H  
ATOM   2098  CA  ASP A 144      38.941 -45.957  -3.018  1.00 40.57           C  
ATOM   2099  HA  ASP A 144      38.613 -45.750  -1.999  1.00 40.57           H  
ATOM   2100  C   ASP A 144      39.039 -44.584  -3.732  1.00 40.57           C  
ATOM   2101  CB  ASP A 144      40.297 -46.675  -2.871  1.00 40.57           C  
ATOM   2102  HB2 ASP A 144      40.925 -46.069  -2.218  1.00 40.57           H  
ATOM   2103  HB3 ASP A 144      40.775 -46.735  -3.849  1.00 40.57           H  
ATOM   2104  O   ASP A 144      39.184 -44.502  -4.942  1.00 40.57           O  
ATOM   2105  CG  ASP A 144      40.246 -48.065  -2.239  1.00 40.57           C  
ATOM   2106  OD1 ASP A 144      39.382 -48.285  -1.364  1.00 40.57           O  
ATOM   2107  OD2 ASP A 144      41.081 -48.900  -2.646  1.00 40.57           O  
ATOM   2108  N   VAL A 145      38.968 -43.433  -3.060  1.00 42.02           N  
ATOM   2109  H   VAL A 145      38.657 -42.665  -3.637  1.00 42.02           H  
ATOM   2110  CA  VAL A 145      39.956 -43.017  -2.066  1.00 42.02           C  
ATOM   2111  HA  VAL A 145      40.121 -43.865  -1.401  1.00 42.02           H  
ATOM   2112  C   VAL A 145      39.441 -41.812  -1.249  1.00 42.02           C  
ATOM   2113  CB  VAL A 145      41.285 -42.651  -2.824  1.00 42.02           C  
ATOM   2114  HB  VAL A 145      40.988 -42.227  -3.783  1.00 42.02           H  
ATOM   2115  O   VAL A 145      39.190 -40.756  -1.820  1.00 42.02           O  
ATOM   2116  CG1 VAL A 145      42.275 -41.617  -2.244  1.00 42.02           C  
ATOM   2117 HG11 VAL A 145      41.754 -40.730  -1.882  1.00 42.02           H  
ATOM   2118 HG12 VAL A 145      42.918 -41.276  -3.055  1.00 42.02           H  
ATOM   2119 HG13 VAL A 145      42.945 -42.016  -1.482  1.00 42.02           H  
ATOM   2120  CG2 VAL A 145      42.156 -43.882  -3.125  1.00 42.02           C  
ATOM   2121 HG21 VAL A 145      42.414 -44.417  -2.211  1.00 42.02           H  
ATOM   2122 HG22 VAL A 145      41.653 -44.542  -3.832  1.00 42.02           H  
ATOM   2123 HG23 VAL A 145      43.082 -43.572  -3.610  1.00 42.02           H  
ATOM   2124  N   PHE A 146      39.358 -42.028   0.075  1.00 38.18           N  
ATOM   2125  H   PHE A 146      39.394 -43.008   0.316  1.00 38.18           H  
ATOM   2126  CA  PHE A 146      39.736 -41.168   1.222  1.00 38.18           C  
ATOM   2127  HA  PHE A 146      39.444 -41.739   2.104  1.00 38.18           H  
ATOM   2128  C   PHE A 146      39.095 -39.771   1.427  1.00 38.18           C  
ATOM   2129  CB  PHE A 146      41.277 -41.074   1.260  1.00 38.18           C  
ATOM   2130  HB2 PHE A 146      41.564 -40.356   2.029  1.00 38.18           H  
ATOM   2131  HB3 PHE A 146      41.631 -40.646   0.322  1.00 38.18           H  
ATOM   2132  O   PHE A 146      38.952 -38.989   0.500  1.00 38.18           O  
ATOM   2133  CG  PHE A 146      42.027 -42.378   1.534  1.00 38.18           C  
ATOM   2134  CD1 PHE A 146      42.618 -42.619   2.783  1.00 38.18           C  
ATOM   2135  HD1 PHE A 146      42.553 -41.882   3.570  1.00 38.18           H  
ATOM   2136  CD2 PHE A 146      42.168 -43.368   0.551  1.00 38.18           C  
ATOM   2137  HD2 PHE A 146      41.696 -43.230  -0.411  1.00 38.18           H  
ATOM   2138  CE1 PHE A 146      43.314 -43.819   3.018  1.00 38.18           C  
ATOM   2139  HE1 PHE A 146      43.753 -43.995   3.990  1.00 38.18           H  
ATOM   2140  CE2 PHE A 146      42.880 -44.554   0.754  1.00 38.18           C  
ATOM   2141  HE2 PHE A 146      42.953 -45.297  -0.026  1.00 38.18           H  
ATOM   2142  CZ  PHE A 146      43.456 -44.784   2.007  1.00 38.18           C  
ATOM   2143  HZ  PHE A 146      43.991 -45.703   2.198  1.00 38.18           H  
ATOM   2144  N   ALA A 147      38.810 -39.305   2.650  1.00 35.80           N  
ATOM   2145  H   ALA A 147      38.571 -38.324   2.647  1.00 35.80           H  
ATOM   2146  CA  ALA A 147      38.770 -39.901   3.992  1.00 35.80           C  
ATOM   2147  HA  ALA A 147      38.114 -40.771   3.997  1.00 35.80           H  
ATOM   2148  C   ALA A 147      38.229 -38.851   4.993  1.00 35.80           C  
ATOM   2149  CB  ALA A 147      40.174 -40.310   4.462  1.00 35.80           C  
ATOM   2150  HB1 ALA A 147      40.481 -41.234   3.972  1.00 35.80           H  
ATOM   2151  HB2 ALA A 147      40.165 -40.504   5.534  1.00 35.80           H  
ATOM   2152  HB3 ALA A 147      40.886 -39.509   4.264  1.00 35.80           H  
ATOM   2153  O   ALA A 147      38.494 -37.666   4.818  1.00 35.80           O  
ATOM   2154  N   GLU A 148      37.492 -39.354   5.996  1.00 36.61           N  
ATOM   2155  H   GLU A 148      37.269 -40.329   5.855  1.00 36.61           H  
ATOM   2156  CA  GLU A 148      37.453 -39.014   7.440  1.00 36.61           C  
ATOM   2157  HA  GLU A 148      36.502 -39.398   7.810  1.00 36.61           H  
ATOM   2158  C   GLU A 148      37.495 -37.539   7.904  1.00 36.61           C  
ATOM   2159  CB  GLU A 148      38.551 -39.825   8.145  1.00 36.61           C  
ATOM   2160  HB2 GLU A 148      38.586 -39.538   9.196  1.00 36.61           H  
ATOM   2161  HB3 GLU A 148      39.515 -39.590   7.693  1.00 36.61           H  
ATOM   2162  O   GLU A 148      38.302 -36.741   7.461  1.00 36.61           O  
ATOM   2163  CG  GLU A 148      38.283 -41.337   8.070  1.00 36.61           C  
ATOM   2164  HG2 GLU A 148      37.301 -41.538   8.499  1.00 36.61           H  
ATOM   2165  HG3 GLU A 148      38.259 -41.652   7.026  1.00 36.61           H  
ATOM   2166  CD  GLU A 148      39.354 -42.152   8.805  1.00 36.61           C  
ATOM   2167  OE1 GLU A 148      38.959 -43.092   9.531  1.00 36.61           O  
ATOM   2168  OE2 GLU A 148      40.551 -41.853   8.601  1.00 36.61           O  
ATOM   2169  N   GLY A 149      36.693 -37.078   8.868  1.00 31.19           N  
ATOM   2170  H   GLY A 149      36.863 -36.095   9.026  1.00 31.19           H  
ATOM   2171  CA  GLY A 149      36.065 -37.779   9.993  1.00 31.19           C  
ATOM   2172  HA2 GLY A 149      34.986 -37.626   9.954  1.00 31.19           H  
ATOM   2173  HA3 GLY A 149      36.273 -38.848   9.952  1.00 31.19           H  
ATOM   2174  C   GLY A 149      36.616 -37.244  11.329  1.00 31.19           C  
ATOM   2175  O   GLY A 149      37.823 -37.101  11.477  1.00 31.19           O  
ATOM   2176  N   GLY A 150      35.729 -36.976  12.299  1.00 32.10           N  
ATOM   2177  H   GLY A 150      34.752 -37.091  12.074  1.00 32.10           H  
ATOM   2178  CA  GLY A 150      36.062 -36.706  13.715  1.00 32.10           C  
ATOM   2179  HA2 GLY A 150      37.030 -37.148  13.951  1.00 32.10           H  
ATOM   2180  HA3 GLY A 150      35.318 -37.187  14.351  1.00 32.10           H  
ATOM   2181  C   GLY A 150      36.136 -35.214  14.066  1.00 32.10           C  
ATOM   2182  O   GLY A 150      37.062 -34.519  13.680  1.00 32.10           O  
ATOM   2183  N   SER A 151      35.095 -34.602  14.635  1.00 31.36           N  
ATOM   2184  H   SER A 151      35.042 -33.667  14.257  1.00 31.36           H  
ATOM   2185  CA  SER A 151      34.706 -34.617  16.059  1.00 31.36           C  
ATOM   2186  HA  SER A 151      33.885 -33.904  16.126  1.00 31.36           H  
ATOM   2187  C   SER A 151      35.783 -34.092  17.023  1.00 31.36           C  
ATOM   2188  CB  SER A 151      34.091 -35.941  16.552  1.00 31.36           C  
ATOM   2189  HB2 SER A 151      33.459 -36.368  15.773  1.00 31.36           H  
ATOM   2190  HB3 SER A 151      33.460 -35.720  17.413  1.00 31.36           H  
ATOM   2191  O   SER A 151      36.622 -34.863  17.470  1.00 31.36           O  
ATOM   2192  OG  SER A 151      35.052 -36.891  16.960  1.00 31.36           O  
ATOM   2193  HG  SER A 151      35.820 -36.414  17.283  1.00 31.36           H  
ATOM   2194  N   SER A 152      35.691 -32.807  17.384  1.00 35.22           N  
ATOM   2195  H   SER A 152      35.186 -32.204  16.751  1.00 35.22           H  
ATOM   2196  CA  SER A 152      35.954 -32.222  18.719  1.00 35.22           C  
ATOM   2197  HA  SER A 152      35.072 -32.372  19.342  1.00 35.22           H  
ATOM   2198  C   SER A 152      36.193 -30.715  18.565  1.00 35.22           C  
ATOM   2199  CB  SER A 152      37.158 -32.824  19.466  1.00 35.22           C  
ATOM   2200  HB2 SER A 152      36.954 -33.863  19.726  1.00 35.22           H  
ATOM   2201  HB3 SER A 152      37.307 -32.272  20.394  1.00 35.22           H  
ATOM   2202  O   SER A 152      37.034 -30.321  17.761  1.00 35.22           O  
ATOM   2203  OG  SER A 152      38.345 -32.758  18.709  1.00 35.22           O  
ATOM   2204  HG  SER A 152      38.370 -31.914  18.252  1.00 35.22           H  
ATOM   2205  N   GLY A 153      35.467 -29.879  19.319  1.00 31.44           N  
ATOM   2206  H   GLY A 153      34.817 -30.275  19.982  1.00 31.44           H  
ATOM   2207  CA  GLY A 153      35.728 -28.432  19.409  1.00 31.44           C  
ATOM   2208  HA2 GLY A 153      35.029 -27.972  20.107  1.00 31.44           H  
ATOM   2209  HA3 GLY A 153      35.584 -27.978  18.428  1.00 31.44           H  
ATOM   2210  C   GLY A 153      37.162 -28.118  19.873  1.00 31.44           C  
ATOM   2211  O   GLY A 153      37.846 -29.012  20.377  1.00 31.44           O  
ATOM   2212  N   PRO A 154      37.619 -26.861  19.727  1.00 35.70           N  
ATOM   2213  CA  PRO A 154      37.196 -25.856  20.703  1.00 35.70           C  
ATOM   2214  HA  PRO A 154      36.286 -26.182  21.207  1.00 35.70           H  
ATOM   2215  C   PRO A 154      36.960 -24.431  20.158  1.00 35.70           C  
ATOM   2216  CB  PRO A 154      38.337 -25.844  21.726  1.00 35.70           C  
ATOM   2217  HB2 PRO A 154      38.195 -26.659  22.436  1.00 35.70           H  
ATOM   2218  HB3 PRO A 154      38.410 -24.895  22.257  1.00 35.70           H  
ATOM   2219  O   PRO A 154      37.528 -23.987  19.165  1.00 35.70           O  
ATOM   2220  CG  PRO A 154      39.585 -26.118  20.883  1.00 35.70           C  
ATOM   2221  HG2 PRO A 154      40.139 -25.194  20.712  1.00 35.70           H  
ATOM   2222  HG3 PRO A 154      40.220 -26.857  21.373  1.00 35.70           H  
ATOM   2223  CD  PRO A 154      39.052 -26.653  19.552  1.00 35.70           C  
ATOM   2224  HD2 PRO A 154      39.218 -25.915  18.767  1.00 35.70           H  
ATOM   2225  HD3 PRO A 154      39.567 -27.575  19.282  1.00 35.70           H  
ATOM   2226  N   GLU A 155      36.089 -23.735  20.885  1.00 27.66           N  
ATOM   2227  H   GLU A 155      35.616 -24.287  21.586  1.00 27.66           H  
ATOM   2228  CA  GLU A 155      36.105 -22.313  21.253  1.00 27.66           C  
ATOM   2229  HA  GLU A 155      35.234 -21.819  20.822  1.00 27.66           H  
ATOM   2230  C   GLU A 155      37.368 -21.491  20.895  1.00 27.66           C  
ATOM   2231  CB  GLU A 155      35.924 -22.376  22.784  1.00 27.66           C  
ATOM   2232  HB2 GLU A 155      35.043 -22.986  22.982  1.00 27.66           H  
ATOM   2233  HB3 GLU A 155      36.784 -22.893  23.212  1.00 27.66           H  
ATOM   2234  O   GLU A 155      38.417 -21.692  21.497  1.00 27.66           O  
ATOM   2235  CG  GLU A 155      35.730 -21.054  23.531  1.00 27.66           C  
ATOM   2236  HG2 GLU A 155      36.602 -20.420  23.376  1.00 27.66           H  
ATOM   2237  HG3 GLU A 155      34.862 -20.545  23.112  1.00 27.66           H  
ATOM   2238  CD  GLU A 155      35.519 -21.280  25.043  1.00 27.66           C  
ATOM   2239  OE1 GLU A 155      35.277 -20.268  25.736  1.00 27.66           O  
ATOM   2240  OE2 GLU A 155      35.575 -22.449  25.497  1.00 27.66           O  
ATOM   2241  N   VAL A 156      37.221 -20.507  19.988  1.00 32.69           N  
ATOM   2242  H   VAL A 156      36.388 -20.549  19.419  1.00 32.69           H  
ATOM   2243  CA  VAL A 156      38.005 -19.249  19.854  1.00 32.69           C  
ATOM   2244  HA  VAL A 156      38.242 -18.869  20.848  1.00 32.69           H  
ATOM   2245  C   VAL A 156      37.088 -18.255  19.106  1.00 32.69           C  
ATOM   2246  CB  VAL A 156      39.329 -19.432  19.068  1.00 32.69           C  
ATOM   2247  HB  VAL A 156      39.101 -19.720  18.042  1.00 32.69           H  
ATOM   2248  O   VAL A 156      36.739 -18.490  17.956  1.00 32.69           O  
ATOM   2249  CG1 VAL A 156      40.133 -18.124  19.034  1.00 32.69           C  
ATOM   2250 HG11 VAL A 156      39.538 -17.320  18.602  1.00 32.69           H  
ATOM   2251 HG12 VAL A 156      41.016 -18.252  18.408  1.00 32.69           H  
ATOM   2252 HG13 VAL A 156      40.451 -17.850  20.040  1.00 32.69           H  
ATOM   2253  CG2 VAL A 156      40.289 -20.481  19.644  1.00 32.69           C  
ATOM   2254 HG21 VAL A 156      39.868 -21.477  19.502  1.00 32.69           H  
ATOM   2255 HG22 VAL A 156      41.242 -20.455  19.116  1.00 32.69           H  
ATOM   2256 HG23 VAL A 156      40.458 -20.299  20.705  1.00 32.69           H  
ATOM   2257  N   VAL A 157      36.400 -17.321  19.768  1.00 28.03           N  
ATOM   2258  H   VAL A 157      35.468 -17.276  19.381  1.00 28.03           H  
ATOM   2259  CA  VAL A 157      36.841 -15.984  20.222  1.00 28.03           C  
ATOM   2260  HA  VAL A 157      35.978 -15.586  20.755  1.00 28.03           H  
ATOM   2261  C   VAL A 157      37.104 -14.984  19.077  1.00 28.03           C  
ATOM   2262  CB  VAL A 157      37.943 -16.006  21.305  1.00 28.03           C  
ATOM   2263  HB  VAL A 157      38.816 -16.539  20.927  1.00 28.03           H  
ATOM   2264  O   VAL A 157      38.101 -15.052  18.369  1.00 28.03           O  
ATOM   2265  CG1 VAL A 157      38.389 -14.608  21.750  1.00 28.03           C  
ATOM   2266 HG11 VAL A 157      37.537 -14.054  22.145  1.00 28.03           H  
ATOM   2267 HG12 VAL A 157      38.841 -14.076  20.912  1.00 28.03           H  
ATOM   2268 HG13 VAL A 157      39.144 -14.699  22.531  1.00 28.03           H  
ATOM   2269  CG2 VAL A 157      37.435 -16.706  22.573  1.00 28.03           C  
ATOM   2270 HG21 VAL A 157      36.604 -16.152  23.011  1.00 28.03           H  
ATOM   2271 HG22 VAL A 157      37.095 -17.718  22.352  1.00 28.03           H  
ATOM   2272 HG23 VAL A 157      38.239 -16.777  23.306  1.00 28.03           H  
ATOM   2273  N   SER A 158      36.201 -13.996  19.037  1.00 27.11           N  
ATOM   2274  H   SER A 158      35.413 -14.134  19.652  1.00 27.11           H  
ATOM   2275  CA  SER A 158      36.359 -12.596  18.608  1.00 27.11           C  
ATOM   2276  HA  SER A 158      35.438 -12.107  18.925  1.00 27.11           H  
ATOM   2277  C   SER A 158      36.492 -12.258  17.119  1.00 27.11           C  
ATOM   2278  CB  SER A 158      37.442 -11.907  19.435  1.00 27.11           C  
ATOM   2279  HB2 SER A 158      38.394 -12.421  19.301  1.00 27.11           H  
ATOM   2280  HB3 SER A 158      37.548 -10.872  19.109  1.00 27.11           H  
ATOM   2281  O   SER A 158      37.557 -12.329  16.519  1.00 27.11           O  
ATOM   2282  OG  SER A 158      37.051 -11.929  20.796  1.00 27.11           O  
ATOM   2283  HG  SER A 158      37.788 -11.617  21.327  1.00 27.11           H  
ATOM   2284  N   GLY A 159      35.399 -11.710  16.581  1.00 33.58           N  
ATOM   2285  H   GLY A 159      34.549 -11.737  17.126  1.00 33.58           H  
ATOM   2286  CA  GLY A 159      35.343 -10.970  15.321  1.00 33.58           C  
ATOM   2287  HA2 GLY A 159      35.309 -11.670  14.486  1.00 33.58           H  
ATOM   2288  HA3 GLY A 159      36.226 -10.340  15.216  1.00 33.58           H  
ATOM   2289  C   GLY A 159      34.089 -10.098  15.286  1.00 33.58           C  
ATOM   2290  O   GLY A 159      33.084 -10.463  14.689  1.00 33.58           O  
ATOM   2291  N   THR A 160      34.128  -8.989  16.020  1.00 33.30           N  
ATOM   2292  H   THR A 160      34.998  -8.757  16.477  1.00 33.30           H  
ATOM   2293  CA  THR A 160      33.096  -7.946  16.096  1.00 33.30           C  
ATOM   2294  HA  THR A 160      32.158  -8.377  16.446  1.00 33.30           H  
ATOM   2295  C   THR A 160      32.862  -7.281  14.741  1.00 33.30           C  
ATOM   2296  CB  THR A 160      33.558  -6.847  17.075  1.00 33.30           C  
ATOM   2297  HB  THR A 160      33.053  -5.909  16.842  1.00 33.30           H  
ATOM   2298  O   THR A 160      33.787  -6.683  14.197  1.00 33.30           O  
ATOM   2299  CG2 THR A 160      33.258  -7.197  18.529  1.00 33.30           C  
ATOM   2300 HG21 THR A 160      33.609  -6.392  19.174  1.00 33.30           H  
ATOM   2301 HG22 THR A 160      33.767  -8.122  18.802  1.00 33.30           H  
ATOM   2302 HG23 THR A 160      32.184  -7.318  18.666  1.00 33.30           H  
ATOM   2303  OG1 THR A 160      34.957  -6.669  16.974  1.00 33.30           O  
ATOM   2304  HG1 THR A 160      35.117  -6.312  16.097  1.00 33.30           H  
ATOM   2305  N   ALA A 161      31.623  -7.315  14.251  1.00 34.30           N  
ATOM   2306  H   ALA A 161      30.952  -7.951  14.659  1.00 34.30           H  
ATOM   2307  CA  ALA A 161      31.097  -6.348  13.293  1.00 34.30           C  
ATOM   2308  HA  ALA A 161      31.513  -5.365  13.516  1.00 34.30           H  
ATOM   2309  C   ALA A 161      29.565  -6.267  13.436  1.00 34.30           C  
ATOM   2310  CB  ALA A 161      31.531  -6.713  11.868  1.00 34.30           C  
ATOM   2311  HB1 ALA A 161      32.618  -6.713  11.794  1.00 34.30           H  
ATOM   2312  HB2 ALA A 161      31.149  -7.699  11.603  1.00 34.30           H  
ATOM   2313  HB3 ALA A 161      31.133  -5.976  11.170  1.00 34.30           H  
ATOM   2314  O   ALA A 161      28.844  -7.221  13.157  1.00 34.30           O  
ATOM   2315  N   ASP A 162      29.109  -5.108  13.907  1.00 34.73           N  
ATOM   2316  H   ASP A 162      29.827  -4.421  14.088  1.00 34.73           H  
ATOM   2317  CA  ASP A 162      27.858  -4.457  13.517  1.00 34.73           C  
ATOM   2318  HA  ASP A 162      27.805  -3.556  14.129  1.00 34.73           H  
ATOM   2319  C   ASP A 162      26.534  -5.183  13.800  1.00 34.73           C  
ATOM   2320  CB  ASP A 162      28.005  -3.940  12.076  1.00 34.73           C  
ATOM   2321  HB2 ASP A 162      27.152  -3.304  11.838  1.00 34.73           H  
ATOM   2322  HB3 ASP A 162      28.001  -4.788  11.391  1.00 34.73           H  
ATOM   2323  O   ASP A 162      25.742  -5.476  12.906  1.00 34.73           O  
ATOM   2324  CG  ASP A 162      29.293  -3.131  11.869  1.00 34.73           C  
ATOM   2325  OD1 ASP A 162      29.821  -2.598  12.875  1.00 34.73           O  
ATOM   2326  OD2 ASP A 162      29.753  -3.076  10.709  1.00 34.73           O  
ATOM   2327  N   SER A 163      26.208  -5.346  15.084  1.00 30.54           N  
ATOM   2328  H   SER A 163      26.922  -5.184  15.780  1.00 30.54           H  
ATOM   2329  CA  SER A 163      24.811  -5.431  15.520  1.00 30.54           C  
ATOM   2330  HA  SER A 163      24.156  -5.336  14.654  1.00 30.54           H  
ATOM   2331  C   SER A 163      24.499  -4.264  16.451  1.00 30.54           C  
ATOM   2332  CB  SER A 163      24.486  -6.794  16.142  1.00 30.54           C  
ATOM   2333  HB2 SER A 163      23.418  -6.840  16.354  1.00 30.54           H  
ATOM   2334  HB3 SER A 163      24.733  -7.585  15.433  1.00 30.54           H  
ATOM   2335  O   SER A 163      24.894  -4.259  17.618  1.00 30.54           O  
ATOM   2336  OG  SER A 163      25.200  -6.999  17.343  1.00 30.54           O  
ATOM   2337  HG  SER A 163      25.244  -6.157  17.802  1.00 30.54           H  
ATOM   2338  N   SER A 164      23.782  -3.263  15.942  1.00 32.32           N  
ATOM   2339  H   SER A 164      23.534  -3.291  14.963  1.00 32.32           H  
ATOM   2340  CA  SER A 164      23.159  -2.223  16.758  1.00 32.32           C  
ATOM   2341  HA  SER A 164      23.907  -1.787  17.420  1.00 32.32           H  
ATOM   2342  C   SER A 164      22.057  -2.858  17.612  1.00 32.32           C  
ATOM   2343  CB  SER A 164      22.614  -1.109  15.855  1.00 32.32           C  
ATOM   2344  HB2 SER A 164      22.103  -0.364  16.466  1.00 32.32           H  
ATOM   2345  HB3 SER A 164      23.441  -0.628  15.333  1.00 32.32           H  
ATOM   2346  O   SER A 164      20.910  -2.983  17.179  1.00 32.32           O  
ATOM   2347  OG  SER A 164      21.711  -1.646  14.906  1.00 32.32           O  
ATOM   2348  HG  SER A 164      21.071  -2.161  15.402  1.00 32.32           H  
ATOM   2349  N   ILE A 165      22.416  -3.309  18.811  1.00 31.56           N  
ATOM   2350  H   ILE A 165      23.396  -3.278  19.054  1.00 31.56           H  
ATOM   2351  CA  ILE A 165      21.469  -3.756  19.829  1.00 31.56           C  
ATOM   2352  HA  ILE A 165      20.662  -4.307  19.346  1.00 31.56           H  
ATOM   2353  C   ILE A 165      20.883  -2.500  20.479  1.00 31.56           C  
ATOM   2354  CB  ILE A 165      22.142  -4.706  20.848  1.00 31.56           C  
ATOM   2355  HB  ILE A 165      22.966  -4.176  21.325  1.00 31.56           H  
ATOM   2356  O   ILE A 165      21.589  -1.720  21.116  1.00 31.56           O  
ATOM   2357  CG1 ILE A 165      22.698  -5.963  20.136  1.00 31.56           C  
ATOM   2358 HG12 ILE A 165      23.350  -5.659  19.317  1.00 31.56           H  
ATOM   2359 HG13 ILE A 165      21.875  -6.536  19.708  1.00 31.56           H  
ATOM   2360  CG2 ILE A 165      21.134  -5.127  21.932  1.00 31.56           C  
ATOM   2361 HG21 ILE A 165      20.674  -4.254  22.395  1.00 31.56           H  
ATOM   2362 HG22 ILE A 165      20.348  -5.748  21.501  1.00 31.56           H  
ATOM   2363 HG23 ILE A 165      21.637  -5.684  22.722  1.00 31.56           H  
ATOM   2364  CD1 ILE A 165      23.528  -6.883  21.039  1.00 31.56           C  
ATOM   2365 HD11 ILE A 165      24.323  -6.313  21.520  1.00 31.56           H  
ATOM   2366 HD12 ILE A 165      23.976  -7.671  20.432  1.00 31.56           H  
ATOM   2367 HD13 ILE A 165      22.898  -7.348  21.797  1.00 31.56           H  
ATOM   2368  N   VAL A 166      19.578  -2.301  20.308  1.00 33.06           N  
ATOM   2369  H   VAL A 166      19.073  -2.959  19.732  1.00 33.06           H  
ATOM   2370  CA  VAL A 166      18.801  -1.336  21.089  1.00 33.06           C  
ATOM   2371  HA  VAL A 166      19.379  -0.420  21.216  1.00 33.06           H  
ATOM   2372  C   VAL A 166      18.572  -1.957  22.466  1.00 33.06           C  
ATOM   2373  CB  VAL A 166      17.481  -0.978  20.369  1.00 33.06           C  
ATOM   2374  HB  VAL A 166      16.900  -1.885  20.203  1.00 33.06           H  
ATOM   2375  O   VAL A 166      17.600  -2.678  22.672  1.00 33.06           O  
ATOM   2376  CG1 VAL A 166      16.628   0.010  21.178  1.00 33.06           C  
ATOM   2377 HG11 VAL A 166      15.726   0.264  20.621  1.00 33.06           H  
ATOM   2378 HG12 VAL A 166      16.323  -0.440  22.123  1.00 33.06           H  
ATOM   2379 HG13 VAL A 166      17.195   0.918  21.381  1.00 33.06           H  
ATOM   2380  CG2 VAL A 166      17.759  -0.332  19.003  1.00 33.06           C  
ATOM   2381 HG21 VAL A 166      18.294  -1.028  18.358  1.00 33.06           H  
ATOM   2382 HG22 VAL A 166      18.360   0.569  19.131  1.00 33.06           H  
ATOM   2383 HG23 VAL A 166      16.818  -0.073  18.518  1.00 33.06           H  
ATOM   2384  N   THR A 167      19.484  -1.714  23.408  1.00 31.16           N  
ATOM   2385  H   THR A 167      20.338  -1.241  23.147  1.00 31.16           H  
ATOM   2386  CA  THR A 167      19.268  -2.048  24.822  1.00 31.16           C  
ATOM   2387  HA  THR A 167      18.545  -2.861  24.892  1.00 31.16           H  
ATOM   2388  C   THR A 167      18.692  -0.826  25.524  1.00 31.16           C  
ATOM   2389  CB  THR A 167      20.542  -2.534  25.530  1.00 31.16           C  
ATOM   2390  HB  THR A 167      21.272  -1.727  25.587  1.00 31.16           H  
ATOM   2391  O   THR A 167      19.395   0.143  25.801  1.00 31.16           O  
ATOM   2392  CG2 THR A 167      20.235  -3.063  26.932  1.00 31.16           C  
ATOM   2393 HG21 THR A 167      19.879  -2.251  27.566  1.00 31.16           H  
ATOM   2394 HG22 THR A 167      19.477  -3.845  26.881  1.00 31.16           H  
ATOM   2395 HG23 THR A 167      21.144  -3.475  27.372  1.00 31.16           H  
ATOM   2396  OG1 THR A 167      21.104  -3.617  24.832  1.00 31.16           O  
ATOM   2397  HG1 THR A 167      22.003  -3.725  25.149  1.00 31.16           H  
ATOM   2398  N   THR A 168      17.398  -0.856  25.829  1.00 36.98           N  
ATOM   2399  H   THR A 168      16.834  -1.635  25.520  1.00 36.98           H  
ATOM   2400  CA  THR A 168      16.794   0.080  26.781  1.00 36.98           C  
ATOM   2401  HA  THR A 168      17.192   1.081  26.619  1.00 36.98           H  
ATOM   2402  C   THR A 168      17.166  -0.369  28.192  1.00 36.98           C  
ATOM   2403  CB  THR A 168      15.269   0.139  26.613  1.00 36.98           C  
ATOM   2404  HB  THR A 168      14.839   0.697  27.444  1.00 36.98           H  
ATOM   2405  O   THR A 168      16.603  -1.336  28.705  1.00 36.98           O  
ATOM   2406  CG2 THR A 168      14.869   0.823  25.305  1.00 36.98           C  
ATOM   2407 HG21 THR A 168      15.270   1.836  25.281  1.00 36.98           H  
ATOM   2408 HG22 THR A 168      13.782   0.868  25.241  1.00 36.98           H  
ATOM   2409 HG23 THR A 168      15.253   0.260  24.454  1.00 36.98           H  
ATOM   2410  OG1 THR A 168      14.730  -1.163  26.595  1.00 36.98           O  
ATOM   2411  HG1 THR A 168      15.026  -1.590  27.403  1.00 36.98           H  
ATOM   2412  N   HIS A 169      18.132   0.298  28.819  1.00 38.37           N  
ATOM   2413  H   HIS A 169      18.613   1.041  28.332  1.00 38.37           H  
ATOM   2414  CA  HIS A 169      18.406   0.107  30.242  1.00 38.37           C  
ATOM   2415  HA  HIS A 169      18.372  -0.960  30.462  1.00 38.37           H  
ATOM   2416  C   HIS A 169      17.312   0.797  31.070  1.00 38.37           C  
ATOM   2417  CB  HIS A 169      19.816   0.606  30.583  1.00 38.37           C  
ATOM   2418  HB2 HIS A 169      19.971   0.519  31.659  1.00 38.37           H  
ATOM   2419  HB3 HIS A 169      19.901   1.660  30.318  1.00 38.37           H  
ATOM   2420  O   HIS A 169      16.935   1.935  30.789  1.00 38.37           O  
ATOM   2421  CG  HIS A 169      20.898  -0.177  29.878  1.00 38.37           C  
ATOM   2422  CD2 HIS A 169      21.597   0.205  28.763  1.00 38.37           C  
ATOM   2423  HD2 HIS A 169      21.478   1.132  28.223  1.00 38.37           H  
ATOM   2424  ND1 HIS A 169      21.346  -1.433  30.224  1.00 38.37           N  
ATOM   2425  HD1 HIS A 169      21.043  -1.979  31.018  1.00 38.37           H  
ATOM   2426  CE1 HIS A 169      22.299  -1.791  29.348  1.00 38.37           C  
ATOM   2427  HE1 HIS A 169      22.849  -2.720  29.372  1.00 38.37           H  
ATOM   2428  NE2 HIS A 169      22.481  -0.828  28.435  1.00 38.37           N  
ATOM   2429  N   ALA A 170      16.784   0.099  32.078  1.00 34.69           N  
ATOM   2430  H   ALA A 170      17.125  -0.835  32.254  1.00 34.69           H  
ATOM   2431  CA  ALA A 170      15.841   0.668  33.037  1.00 34.69           C  
ATOM   2432  HA  ALA A 170      15.002   1.084  32.479  1.00 34.69           H  
ATOM   2433  C   ALA A 170      16.522   1.789  33.852  1.00 34.69           C  
ATOM   2434  CB  ALA A 170      15.322  -0.459  33.939  1.00 34.69           C  
ATOM   2435  HB1 ALA A 170      14.837  -1.226  33.335  1.00 34.69           H  
ATOM   2436  HB2 ALA A 170      14.597  -0.055  34.646  1.00 34.69           H  
ATOM   2437  HB3 ALA A 170      16.147  -0.902  34.496  1.00 34.69           H  
ATOM   2438  O   ALA A 170      17.688   1.631  34.225  1.00 34.69           O  
ATOM   2439  N   PRO A 171      15.838   2.911  34.146  1.00 43.01           N  
ATOM   2440  CA  PRO A 171      16.453   4.010  34.874  1.00 43.01           C  
ATOM   2441  HA  PRO A 171      17.394   4.280  34.395  1.00 43.01           H  
ATOM   2442  C   PRO A 171      16.735   3.600  36.325  1.00 43.01           C  
ATOM   2443  CB  PRO A 171      15.488   5.192  34.741  1.00 43.01           C  
ATOM   2444  HB2 PRO A 171      15.499   5.836  35.620  1.00 43.01           H  
ATOM   2445  HB3 PRO A 171      15.740   5.764  33.848  1.00 43.01           H  
ATOM   2446  O   PRO A 171      15.841   3.188  37.066  1.00 43.01           O  
ATOM   2447  CG  PRO A 171      14.129   4.521  34.542  1.00 43.01           C  
ATOM   2448  HG2 PRO A 171      13.444   5.151  33.975  1.00 43.01           H  
ATOM   2449  HG3 PRO A 171      13.703   4.275  35.514  1.00 43.01           H  
ATOM   2450  CD  PRO A 171      14.464   3.229  33.796  1.00 43.01           C  
ATOM   2451  HD2 PRO A 171      13.782   2.433  34.094  1.00 43.01           H  
ATOM   2452  HD3 PRO A 171      14.399   3.402  32.722  1.00 43.01           H  
ATOM   2453  N   VAL A 172      18.003   3.724  36.719  1.00 36.85           N  
ATOM   2454  H   VAL A 172      18.671   4.032  36.028  1.00 36.85           H  
ATOM   2455  CA  VAL A 172      18.472   3.610  38.104  1.00 36.85           C  
ATOM   2456  HA  VAL A 172      18.141   2.656  38.512  1.00 36.85           H  
ATOM   2457  C   VAL A 172      17.847   4.741  38.925  1.00 36.85           C  
ATOM   2458  CB  VAL A 172      20.016   3.657  38.140  1.00 36.85           C  
ATOM   2459  HB  VAL A 172      20.358   4.537  37.595  1.00 36.85           H  
ATOM   2460  O   VAL A 172      17.940   5.911  38.560  1.00 36.85           O  
ATOM   2461  CG1 VAL A 172      20.585   3.727  39.562  1.00 36.85           C  
ATOM   2462 HG11 VAL A 172      20.233   2.881  40.152  1.00 36.85           H  
ATOM   2463 HG12 VAL A 172      20.280   4.655  40.045  1.00 36.85           H  
ATOM   2464 HG13 VAL A 172      21.675   3.711  39.526  1.00 36.85           H  
ATOM   2465  CG2 VAL A 172      20.604   2.409  37.463  1.00 36.85           C  
ATOM   2466 HG21 VAL A 172      20.286   1.510  37.991  1.00 36.85           H  
ATOM   2467 HG22 VAL A 172      21.693   2.463  37.470  1.00 36.85           H  
ATOM   2468 HG23 VAL A 172      20.273   2.347  36.426  1.00 36.85           H  
ATOM   2469  N   ALA A 173      17.192   4.387  40.030  1.00 34.69           N  
ATOM   2470  H   ALA A 173      17.132   3.405  40.258  1.00 34.69           H  
ATOM   2471  CA  ALA A 173      16.571   5.336  40.947  1.00 34.69           C  
ATOM   2472  HA  ALA A 173      15.906   5.978  40.369  1.00 34.69           H  
ATOM   2473  C   ALA A 173      17.631   6.199  41.672  1.00 34.69           C  
ATOM   2474  CB  ALA A 173      15.723   4.541  41.950  1.00 34.69           C  
ATOM   2475  HB1 ALA A 173      14.967   3.962  41.419  1.00 34.69           H  
ATOM   2476  HB2 ALA A 173      16.359   3.868  42.525  1.00 34.69           H  
ATOM   2477  HB3 ALA A 173      15.228   5.230  42.633  1.00 34.69           H  
ATOM   2478  O   ALA A 173      18.581   5.636  42.223  1.00 34.69           O  
ATOM   2479  N   PRO A 174      17.483   7.537  41.735  1.00 45.82           N  
ATOM   2480  CA  PRO A 174      18.313   8.371  42.598  1.00 45.82           C  
ATOM   2481  HA  PRO A 174      19.347   8.033  42.529  1.00 45.82           H  
ATOM   2482  C   PRO A 174      17.848   8.290  44.068  1.00 45.82           C  
ATOM   2483  CB  PRO A 174      18.222   9.780  42.010  1.00 45.82           C  
ATOM   2484  HB2 PRO A 174      18.344  10.555  42.767  1.00 45.82           H  
ATOM   2485  HB3 PRO A 174      18.969   9.893  41.224  1.00 45.82           H  
ATOM   2486  O   PRO A 174      16.668   8.039  44.337  1.00 45.82           O  
ATOM   2487  CG  PRO A 174      16.825   9.808  41.389  1.00 45.82           C  
ATOM   2488  HG2 PRO A 174      16.774  10.495  40.544  1.00 45.82           H  
ATOM   2489  HG3 PRO A 174      16.098  10.090  42.150  1.00 45.82           H  
ATOM   2490  CD  PRO A 174      16.570   8.362  40.958  1.00 45.82           C  
ATOM   2491  HD2 PRO A 174      15.532   8.091  41.153  1.00 45.82           H  
ATOM   2492  HD3 PRO A 174      16.797   8.249  39.898  1.00 45.82           H  
ATOM   2493  N   PRO A 175      18.755   8.492  45.042  1.00 37.55           N  
ATOM   2494  CA  PRO A 175      18.463   8.290  46.455  1.00 37.55           C  
ATOM   2495  HA  PRO A 175      17.962   7.330  46.580  1.00 37.55           H  
ATOM   2496  C   PRO A 175      17.564   9.397  47.027  1.00 37.55           C  
ATOM   2497  CB  PRO A 175      19.828   8.215  47.147  1.00 37.55           C  
ATOM   2498  HB2 PRO A 175      19.793   8.581  48.173  1.00 37.55           H  
ATOM   2499  HB3 PRO A 175      20.191   7.187  47.123  1.00 37.55           H  
ATOM   2500  O   PRO A 175      17.823  10.585  46.870  1.00 37.55           O  
ATOM   2501  CG  PRO A 175      20.717   9.088  46.264  1.00 37.55           C  
ATOM   2502  HG2 PRO A 175      20.603  10.134  46.551  1.00 37.55           H  
ATOM   2503  HG3 PRO A 175      21.764   8.789  46.321  1.00 37.55           H  
ATOM   2504  CD  PRO A 175      20.145   8.880  44.862  1.00 37.55           C  
ATOM   2505  HD2 PRO A 175      20.228   9.799  44.282  1.00 37.55           H  
ATOM   2506  HD3 PRO A 175      20.685   8.071  44.369  1.00 37.55           H  
ATOM   2507  N   SER A 176      16.511   8.948  47.713  1.00 37.13           N  
ATOM   2508  H   SER A 176      16.360   7.955  47.606  1.00 37.13           H  
ATOM   2509  CA  SER A 176      15.831   9.542  48.875  1.00 37.13           C  
ATOM   2510  HA  SER A 176      14.772   9.307  48.769  1.00 37.13           H  
ATOM   2511  C   SER A 176      15.932  11.059  49.107  1.00 37.13           C  
ATOM   2512  CB  SER A 176      16.314   8.811  50.138  1.00 37.13           C  
ATOM   2513  HB2 SER A 176      15.896   9.288  51.024  1.00 37.13           H  
ATOM   2514  HB3 SER A 176      15.973   7.776  50.106  1.00 37.13           H  
ATOM   2515  O   SER A 176      16.940  11.558  49.603  1.00 37.13           O  
ATOM   2516  OG  SER A 176      17.724   8.822  50.209  1.00 37.13           O  
ATOM   2517  HG  SER A 176      18.004   9.731  50.084  1.00 37.13           H  
ATOM   2518  N   GLY A 177      14.788  11.738  48.962  1.00 33.84           N  
ATOM   2519  H   GLY A 177      14.052  11.297  48.428  1.00 33.84           H  
ATOM   2520  CA  GLY A 177      14.451  12.916  49.766  1.00 33.84           C  
ATOM   2521  HA2 GLY A 177      13.836  12.605  50.611  1.00 33.84           H  
ATOM   2522  HA3 GLY A 177      15.363  13.354  50.170  1.00 33.84           H  
ATOM   2523  C   GLY A 177      13.725  14.021  49.004  1.00 33.84           C  
ATOM   2524  O   GLY A 177      14.395  14.883  48.452  1.00 33.84           O  
ATOM   2525  N   ARG A 178      12.376  14.012  49.021  1.00 39.83           N  
ATOM   2526  H   ARG A 178      11.966  13.110  49.218  1.00 39.83           H  
ATOM   2527  CA  ARG A 178      11.444  15.165  49.199  1.00 39.83           C  
ATOM   2528  HA  ARG A 178      11.336  15.301  50.275  1.00 39.83           H  
ATOM   2529  C   ARG A 178      10.044  14.846  48.613  1.00 39.83           C  
ATOM   2530  CB  ARG A 178      12.010  16.480  48.622  1.00 39.83           C  
ATOM   2531  HB2 ARG A 178      13.025  16.617  48.996  1.00 39.83           H  
ATOM   2532  HB3 ARG A 178      12.029  16.444  47.533  1.00 39.83           H  
ATOM   2533  O   ARG A 178       9.976  14.195  47.575  1.00 39.83           O  
ATOM   2534  CG  ARG A 178      11.293  17.736  49.108  1.00 39.83           C  
ATOM   2535  HG2 ARG A 178      10.322  17.825  48.620  1.00 39.83           H  
ATOM   2536  HG3 ARG A 178      11.174  17.678  50.190  1.00 39.83           H  
ATOM   2537  CD  ARG A 178      12.140  18.967  48.790  1.00 39.83           C  
ATOM   2538  HD2 ARG A 178      12.170  19.097  47.708  1.00 39.83           H  
ATOM   2539  HD3 ARG A 178      13.155  18.810  49.154  1.00 39.83           H  
ATOM   2540  NE  ARG A 178      11.584  20.168  49.434  1.00 39.83           N  
ATOM   2541  HE  ARG A 178      10.802  20.034  50.059  1.00 39.83           H  
ATOM   2542  NH1 ARG A 178      12.986  21.679  48.432  1.00 39.83           N  
ATOM   2543 HH11 ARG A 178      13.424  20.921  47.929  1.00 39.83           H  
ATOM   2544 HH12 ARG A 178      13.295  22.629  48.283  1.00 39.83           H  
ATOM   2545  NH2 ARG A 178      11.441  22.393  49.879  1.00 39.83           N  
ATOM   2546 HH21 ARG A 178      10.663  22.222  50.500  1.00 39.83           H  
ATOM   2547 HH22 ARG A 178      11.759  23.339  49.721  1.00 39.83           H  
ATOM   2548  CZ  ARG A 178      12.006  21.404  49.247  1.00 39.83           C  
ATOM   2549  N   PRO A 179       8.927  15.237  49.267  1.00 37.83           N  
ATOM   2550  CA  PRO A 179       7.611  14.669  48.972  1.00 37.83           C  
ATOM   2551  HA  PRO A 179       7.730  13.627  48.672  1.00 37.83           H  
ATOM   2552  C   PRO A 179       6.828  15.400  47.863  1.00 37.83           C  
ATOM   2553  CB  PRO A 179       6.865  14.692  50.310  1.00 37.83           C  
ATOM   2554  HB2 PRO A 179       7.150  13.822  50.901  1.00 37.83           H  
ATOM   2555  HB3 PRO A 179       5.783  14.726  50.182  1.00 37.83           H  
ATOM   2556  O   PRO A 179       6.848  16.623  47.776  1.00 37.83           O  
ATOM   2557  CG  PRO A 179       7.396  15.956  50.978  1.00 37.83           C  
ATOM   2558  HG2 PRO A 179       7.349  15.890  52.065  1.00 37.83           H  
ATOM   2559  HG3 PRO A 179       6.832  16.819  50.624  1.00 37.83           H  
ATOM   2560  CD  PRO A 179       8.836  16.049  50.478  1.00 37.83           C  
ATOM   2561  HD2 PRO A 179       9.055  17.097  50.276  1.00 37.83           H  
ATOM   2562  HD3 PRO A 179       9.500  15.657  51.248  1.00 37.83           H  
ATOM   2563  N   ALA A 180       6.103  14.584  47.089  1.00 35.16           N  
ATOM   2564  H   ALA A 180       6.352  13.609  47.180  1.00 35.16           H  
ATOM   2565  CA  ALA A 180       4.794  14.784  46.450  1.00 35.16           C  
ATOM   2566  HA  ALA A 180       4.705  13.985  45.714  1.00 35.16           H  
ATOM   2567  C   ALA A 180       4.505  16.087  45.667  1.00 35.16           C  
ATOM   2568  CB  ALA A 180       3.718  14.484  47.504  1.00 35.16           C  
ATOM   2569  HB1 ALA A 180       3.875  13.497  47.938  1.00 35.16           H  
ATOM   2570  HB2 ALA A 180       2.732  14.511  47.039  1.00 35.16           H  
ATOM   2571  HB3 ALA A 180       3.752  15.237  48.291  1.00 35.16           H  
ATOM   2572  O   ALA A 180       3.992  17.066  46.202  1.00 35.16           O  
ATOM   2573  N   GLY A 181       4.673  16.014  44.344  1.00 40.98           N  
ATOM   2574  H   GLY A 181       5.168  15.216  43.971  1.00 40.98           H  
ATOM   2575  CA  GLY A 181       4.000  16.857  43.349  1.00 40.98           C  
ATOM   2576  HA2 GLY A 181       4.512  17.815  43.259  1.00 40.98           H  
ATOM   2577  HA3 GLY A 181       2.971  17.034  43.664  1.00 40.98           H  
ATOM   2578  C   GLY A 181       4.018  16.145  41.986  1.00 40.98           C  
ATOM   2579  O   GLY A 181       4.975  15.410  41.728  1.00 40.98           O  
ATOM   2580  N   PRO A 182       2.991  16.284  41.124  1.00 44.17           N  
ATOM   2581  CA  PRO A 182       2.922  15.544  39.866  1.00 44.17           C  
ATOM   2582  HA  PRO A 182       3.111  14.484  40.035  1.00 44.17           H  
ATOM   2583  C   PRO A 182       3.980  16.091  38.897  1.00 44.17           C  
ATOM   2584  CB  PRO A 182       1.480  15.724  39.372  1.00 44.17           C  
ATOM   2585  HB2 PRO A 182       1.406  15.690  38.285  1.00 44.17           H  
ATOM   2586  HB3 PRO A 182       0.849  14.954  39.817  1.00 44.17           H  
ATOM   2587  O   PRO A 182       3.769  17.108  38.244  1.00 44.17           O  
ATOM   2588  CG  PRO A 182       1.080  17.090  39.931  1.00 44.17           C  
ATOM   2589  HG2 PRO A 182       0.004  17.161  40.088  1.00 44.17           H  
ATOM   2590  HG3 PRO A 182       1.416  17.878  39.257  1.00 44.17           H  
ATOM   2591  CD  PRO A 182       1.851  17.182  41.251  1.00 44.17           C  
ATOM   2592  HD2 PRO A 182       1.214  16.844  42.068  1.00 44.17           H  
ATOM   2593  HD3 PRO A 182       2.176  18.207  41.427  1.00 44.17           H  
ATOM   2594  N   SER A 183       5.146  15.446  38.839  1.00 42.56           N  
ATOM   2595  H   SER A 183       5.284  14.643  39.437  1.00 42.56           H  
ATOM   2596  CA  SER A 183       6.195  15.790  37.874  1.00 42.56           C  
ATOM   2597  HA  SER A 183       6.162  16.866  37.708  1.00 42.56           H  
ATOM   2598  C   SER A 183       5.940  15.061  36.551  1.00 42.56           C  
ATOM   2599  CB  SER A 183       7.590  15.467  38.411  1.00 42.56           C  
ATOM   2600  HB2 SER A 183       8.326  15.622  37.622  1.00 42.56           H  
ATOM   2601  HB3 SER A 183       7.634  14.429  38.739  1.00 42.56           H  
ATOM   2602  O   SER A 183       5.641  13.864  36.574  1.00 42.56           O  
ATOM   2603  OG  SER A 183       7.880  16.335  39.488  1.00 42.56           O  
ATOM   2604  HG  SER A 183       7.220  16.196  40.171  1.00 42.56           H  
ATOM   2605  N   PRO A 184       6.043  15.742  35.396  1.00 44.46           N  
ATOM   2606  CA  PRO A 184       5.941  15.087  34.100  1.00 44.46           C  
ATOM   2607  HA  PRO A 184       5.006  14.530  34.034  1.00 44.46           H  
ATOM   2608  C   PRO A 184       7.120  14.122  33.927  1.00 44.46           C  
ATOM   2609  CB  PRO A 184       5.934  16.223  33.072  1.00 44.46           C  
ATOM   2610  HB2 PRO A 184       4.910  16.561  32.913  1.00 44.46           H  
ATOM   2611  HB3 PRO A 184       6.387  15.926  32.126  1.00 44.46           H  
ATOM   2612  O   PRO A 184       8.256  14.456  34.262  1.00 44.46           O  
ATOM   2613  CG  PRO A 184       6.732  17.332  33.759  1.00 44.46           C  
ATOM   2614  HG2 PRO A 184       6.440  18.321  33.406  1.00 44.46           H  
ATOM   2615  HG3 PRO A 184       7.797  17.169  33.596  1.00 44.46           H  
ATOM   2616  CD  PRO A 184       6.409  17.142  35.239  1.00 44.46           C  
ATOM   2617  HD2 PRO A 184       7.281  17.397  35.841  1.00 44.46           H  
ATOM   2618  HD3 PRO A 184       5.562  17.770  35.517  1.00 44.46           H  
ATOM   2619  N   ALA A 185       6.852  12.918  33.423  1.00 44.02           N  
ATOM   2620  H   ALA A 185       5.896  12.686  33.190  1.00 44.02           H  
ATOM   2621  CA  ALA A 185       7.885  11.932  33.128  1.00 44.02           C  
ATOM   2622  HA  ALA A 185       8.437  11.719  34.043  1.00 44.02           H  
ATOM   2623  C   ALA A 185       8.864  12.502  32.086  1.00 44.02           C  
ATOM   2624  CB  ALA A 185       7.210  10.636  32.659  1.00 44.02           C  
ATOM   2625  HB1 ALA A 185       6.636  10.819  31.751  1.00 44.02           H  
ATOM   2626  HB2 ALA A 185       7.974   9.888  32.448  1.00 44.02           H  
ATOM   2627  HB3 ALA A 185       6.550  10.257  33.439  1.00 44.02           H  
ATOM   2628  O   ALA A 185       8.498  12.727  30.931  1.00 44.02           O  
ATOM   2629  N   ILE A 186      10.100  12.759  32.511  1.00 46.93           N  
ATOM   2630  H   ILE A 186      10.309  12.607  33.488  1.00 46.93           H  
ATOM   2631  CA  ILE A 186      11.203  13.173  31.644  1.00 46.93           C  
ATOM   2632  HA  ILE A 186      10.832  13.880  30.903  1.00 46.93           H  
ATOM   2633  C   ILE A 186      11.699  11.915  30.928  1.00 46.93           C  
ATOM   2634  CB  ILE A 186      12.310  13.873  32.470  1.00 46.93           C  
ATOM   2635  HB  ILE A 186      12.645  13.186  33.247  1.00 46.93           H  
ATOM   2636  O   ILE A 186      12.111  10.954  31.572  1.00 46.93           O  
ATOM   2637  CG1 ILE A 186      11.757  15.153  33.145  1.00 46.93           C  
ATOM   2638 HG12 ILE A 186      11.521  15.893  32.381  1.00 46.93           H  
ATOM   2639 HG13 ILE A 186      10.835  14.918  33.677  1.00 46.93           H  
ATOM   2640  CG2 ILE A 186      13.519  14.217  31.579  1.00 46.93           C  
ATOM   2641 HG21 ILE A 186      13.921  13.318  31.114  1.00 46.93           H  
ATOM   2642 HG22 ILE A 186      13.233  14.928  30.803  1.00 46.93           H  
ATOM   2643 HG23 ILE A 186      14.324  14.645  32.177  1.00 46.93           H  
ATOM   2644  CD1 ILE A 186      12.706  15.780  34.174  1.00 46.93           C  
ATOM   2645 HD11 ILE A 186      12.985  15.038  34.922  1.00 46.93           H  
ATOM   2646 HD12 ILE A 186      13.602  16.164  33.687  1.00 46.93           H  
ATOM   2647 HD13 ILE A 186      12.200  16.609  34.669  1.00 46.93           H  
ATOM   2648  N   SER A 187      11.630  11.911  29.597  1.00 44.50           N  
ATOM   2649  H   SER A 187      11.272  12.735  29.135  1.00 44.50           H  
ATOM   2650  CA  SER A 187      12.163  10.834  28.763  1.00 44.50           C  
ATOM   2651  HA  SER A 187      12.461   9.997  29.395  1.00 44.50           H  
ATOM   2652  C   SER A 187      13.400  11.360  28.042  1.00 44.50           C  
ATOM   2653  CB  SER A 187      11.083  10.322  27.802  1.00 44.50           C  
ATOM   2654  HB2 SER A 187      10.118  10.351  28.309  1.00 44.50           H  
ATOM   2655  HB3 SER A 187      11.026  10.957  26.918  1.00 44.50           H  
ATOM   2656  O   SER A 187      13.289  12.125  27.086  1.00 44.50           O  
ATOM   2657  OG  SER A 187      11.330   8.981  27.429  1.00 44.50           O  
ATOM   2658  HG  SER A 187      12.214   8.918  27.059  1.00 44.50           H  
ATOM   2659  N   GLU A 188      14.580  10.978  28.519  1.00 46.19           N  
ATOM   2660  H   GLU A 188      14.617  10.389  29.339  1.00 46.19           H  
ATOM   2661  CA  GLU A 188      15.851  11.300  27.870  1.00 46.19           C  
ATOM   2662  HA  GLU A 188      15.790  12.294  27.427  1.00 46.19           H  
ATOM   2663  C   GLU A 188      16.120  10.285  26.752  1.00 46.19           C  
ATOM   2664  CB  GLU A 188      16.995  11.320  28.899  1.00 46.19           C  
ATOM   2665  HB2 GLU A 188      17.931  11.477  28.363  1.00 46.19           H  
ATOM   2666  HB3 GLU A 188      17.038  10.356  29.406  1.00 46.19           H  
ATOM   2667  O   GLU A 188      16.171   9.081  26.998  1.00 46.19           O  
ATOM   2668  CG  GLU A 188      16.825  12.443  29.937  1.00 46.19           C  
ATOM   2669  HG2 GLU A 188      16.707  13.387  29.406  1.00 46.19           H  
ATOM   2670  HG3 GLU A 188      15.914  12.259  30.507  1.00 46.19           H  
ATOM   2671  CD  GLU A 188      18.003  12.556  30.919  1.00 46.19           C  
ATOM   2672  OE1 GLU A 188      18.057  13.594  31.615  1.00 46.19           O  
ATOM   2673  OE2 GLU A 188      18.838  11.625  30.960  1.00 46.19           O  
ATOM   2674  N   SER A 189      16.281  10.752  25.510  1.00 37.45           N  
ATOM   2675  H   SER A 189      16.175  11.742  25.345  1.00 37.45           H  
ATOM   2676  CA  SER A 189      16.780   9.918  24.412  1.00 37.45           C  
ATOM   2677  HA  SER A 189      16.869   8.886  24.751  1.00 37.45           H  
ATOM   2678  C   SER A 189      18.173  10.388  24.014  1.00 37.45           C  
ATOM   2679  CB  SER A 189      15.820   9.894  23.214  1.00 37.45           C  
ATOM   2680  HB2 SER A 189      14.812   9.666  23.558  1.00 37.45           H  
ATOM   2681  HB3 SER A 189      16.139   9.103  22.535  1.00 37.45           H  
ATOM   2682  O   SER A 189      18.324  11.478  23.458  1.00 37.45           O  
ATOM   2683  OG  SER A 189      15.815  11.118  22.502  1.00 37.45           O  
ATOM   2684  HG  SER A 189      16.679  11.519  22.620  1.00 37.45           H  
ATOM   2685  N   THR A 190      19.187   9.570  24.270  1.00 52.38           N  
ATOM   2686  H   THR A 190      19.024   8.704  24.764  1.00 52.38           H  
ATOM   2687  CA  THR A 190      20.548   9.791  23.778  1.00 52.38           C  
ATOM   2688  HA  THR A 190      20.680  10.847  23.543  1.00 52.38           H  
ATOM   2689  C   THR A 190      20.746   8.998  22.485  1.00 52.38           C  
ATOM   2690  CB  THR A 190      21.589   9.441  24.856  1.00 52.38           C  
ATOM   2691  HB  THR A 190      22.589   9.509  24.427  1.00 52.38           H  
ATOM   2692  O   THR A 190      20.389   7.825  22.396  1.00 52.38           O  
ATOM   2693  CG2 THR A 190      21.497  10.388  26.054  1.00 52.38           C  
ATOM   2694 HG21 THR A 190      20.534  10.283  26.553  1.00 52.38           H  
ATOM   2695 HG22 THR A 190      21.615  11.419  25.720  1.00 52.38           H  
ATOM   2696 HG23 THR A 190      22.291  10.160  26.766  1.00 52.38           H  
ATOM   2697  OG1 THR A 190      21.379   8.143  25.352  1.00 52.38           O  
ATOM   2698  HG1 THR A 190      21.901   8.041  26.151  1.00 52.38           H  
ATOM   2699  N   GLN A 191      21.280   9.641  21.444  1.00 47.60           N  
ATOM   2700  H   GLN A 191      21.540  10.611  21.547  1.00 47.60           H  
ATOM   2701  CA  GLN A 191      21.682   8.974  20.203  1.00 47.60           C  
ATOM   2702  HA  GLN A 191      21.488   7.903  20.275  1.00 47.60           H  
ATOM   2703  C   GLN A 191      23.187   9.147  20.017  1.00 47.60           C  
ATOM   2704  CB  GLN A 191      20.894   9.507  18.991  1.00 47.60           C  
ATOM   2705  HB2 GLN A 191      21.396   9.172  18.083  1.00 47.60           H  
ATOM   2706  HB3 GLN A 191      20.894  10.597  19.000  1.00 47.60           H  
ATOM   2707  O   GLN A 191      23.670  10.265  19.856  1.00 47.60           O  
ATOM   2708  CG  GLN A 191      19.450   8.982  18.957  1.00 47.60           C  
ATOM   2709  HG2 GLN A 191      19.471   7.896  19.046  1.00 47.60           H  
ATOM   2710  HG3 GLN A 191      18.896   9.381  19.807  1.00 47.60           H  
ATOM   2711  CD  GLN A 191      18.705   9.346  17.673  1.00 47.60           C  
ATOM   2712  NE2 GLN A 191      17.657   8.627  17.335  1.00 47.60           N  
ATOM   2713 HE21 GLN A 191      17.365   7.851  17.913  1.00 47.60           H  
ATOM   2714 HE22 GLN A 191      17.208   8.893  16.471  1.00 47.60           H  
ATOM   2715  OE1 GLN A 191      19.027  10.268  16.942  1.00 47.60           O  
ATOM   2716  N   TYR A 192      23.921   8.035  20.040  1.00 51.05           N  
ATOM   2717  H   TYR A 192      23.454   7.152  20.190  1.00 51.05           H  
ATOM   2718  CA  TYR A 192      25.333   7.981  19.673  1.00 51.05           C  
ATOM   2719  HA  TYR A 192      25.785   8.966  19.791  1.00 51.05           H  
ATOM   2720  C   TYR A 192      25.444   7.580  18.200  1.00 51.05           C  
ATOM   2721  CB  TYR A 192      26.085   6.999  20.589  1.00 51.05           C  
ATOM   2722  HB2 TYR A 192      25.387   6.295  21.043  1.00 51.05           H  
ATOM   2723  HB3 TYR A 192      26.772   6.406  19.986  1.00 51.05           H  
ATOM   2724  O   TYR A 192      25.018   6.491  17.821  1.00 51.05           O  
ATOM   2725  CG  TYR A 192      26.897   7.676  21.675  1.00 51.05           C  
ATOM   2726  CD1 TYR A 192      28.253   7.979  21.438  1.00 51.05           C  
ATOM   2727  HD1 TYR A 192      28.708   7.726  20.492  1.00 51.05           H  
ATOM   2728  CD2 TYR A 192      26.307   8.007  22.910  1.00 51.05           C  
ATOM   2729  HD2 TYR A 192      25.269   7.775  23.093  1.00 51.05           H  
ATOM   2730  CE1 TYR A 192      29.024   8.604  22.436  1.00 51.05           C  
ATOM   2731  HE1 TYR A 192      30.065   8.830  22.253  1.00 51.05           H  
ATOM   2732  CE2 TYR A 192      27.076   8.635  23.910  1.00 51.05           C  
ATOM   2733  HE2 TYR A 192      26.640   8.890  24.864  1.00 51.05           H  
ATOM   2734  OH  TYR A 192      29.173   9.532  24.645  1.00 51.05           O  
ATOM   2735  HH  TYR A 192      30.085   9.662  24.376  1.00 51.05           H  
ATOM   2736  CZ  TYR A 192      28.435   8.932  23.676  1.00 51.05           C  
ATOM   2737  N   VAL A 193      26.024   8.447  17.370  1.00 50.62           N  
ATOM   2738  H   VAL A 193      26.339   9.333  17.739  1.00 50.62           H  
ATOM   2739  CA  VAL A 193      26.379   8.125  15.981  1.00 50.62           C  
ATOM   2740  HA  VAL A 193      26.024   7.125  15.732  1.00 50.62           H  
ATOM   2741  C   VAL A 193      27.899   8.121  15.887  1.00 50.62           C  
ATOM   2742  CB  VAL A 193      25.732   9.099  14.975  1.00 50.62           C  
ATOM   2743  HB  VAL A 193      26.088  10.112  15.164  1.00 50.62           H  
ATOM   2744  O   VAL A 193      28.531   9.170  15.961  1.00 50.62           O  
ATOM   2745  CG1 VAL A 193      26.087   8.712  13.531  1.00 50.62           C  
ATOM   2746 HG11 VAL A 193      25.762   7.693  13.323  1.00 50.62           H  
ATOM   2747 HG12 VAL A 193      27.163   8.785  13.376  1.00 50.62           H  
ATOM   2748 HG13 VAL A 193      25.597   9.394  12.836  1.00 50.62           H  
ATOM   2749  CG2 VAL A 193      24.201   9.093  15.098  1.00 50.62           C  
ATOM   2750 HG21 VAL A 193      23.904   9.452  16.083  1.00 50.62           H  
ATOM   2751 HG22 VAL A 193      23.766   9.755  14.349  1.00 50.62           H  
ATOM   2752 HG23 VAL A 193      23.818   8.082  14.955  1.00 50.62           H  
ATOM   2753  N   HIS A 194      28.494   6.936  15.752  1.00 51.08           N  
ATOM   2754  H   HIS A 194      27.926   6.102  15.707  1.00 51.08           H  
ATOM   2755  CA  HIS A 194      29.930   6.795  15.532  1.00 51.08           C  
ATOM   2756  HA  HIS A 194      30.455   7.580  16.076  1.00 51.08           H  
ATOM   2757  C   HIS A 194      30.218   6.965  14.037  1.00 51.08           C  
ATOM   2758  CB  HIS A 194      30.401   5.445  16.092  1.00 51.08           C  
ATOM   2759  HB2 HIS A 194      29.925   4.636  15.538  1.00 51.08           H  
ATOM   2760  HB3 HIS A 194      30.090   5.366  17.134  1.00 51.08           H  
ATOM   2761  O   HIS A 194      29.868   6.103  13.233  1.00 51.08           O  
ATOM   2762  CG  HIS A 194      31.897   5.263  16.042  1.00 51.08           C  
ATOM   2763  CD2 HIS A 194      32.569   4.243  15.422  1.00 51.08           C  
ATOM   2764  HD2 HIS A 194      32.124   3.428  14.871  1.00 51.08           H  
ATOM   2765  ND1 HIS A 194      32.847   6.073  16.630  1.00 51.08           N  
ATOM   2766  HD1 HIS A 194      32.686   6.897  17.191  1.00 51.08           H  
ATOM   2767  CE1 HIS A 194      34.060   5.556  16.365  1.00 51.08           C  
ATOM   2768  HE1 HIS A 194      35.004   5.966  16.692  1.00 51.08           H  
ATOM   2769  NE2 HIS A 194      33.935   4.442  15.629  1.00 51.08           N  
ATOM   2770  N   ASN A 195      30.806   8.100  13.652  1.00 56.99           N  
ATOM   2771  H   ASN A 195      31.043   8.787  14.353  1.00 56.99           H  
ATOM   2772  CA  ASN A 195      31.299   8.313  12.295  1.00 56.99           C  
ATOM   2773  HA  ASN A 195      30.873   7.551  11.643  1.00 56.99           H  
ATOM   2774  C   ASN A 195      32.834   8.197  12.295  1.00 56.99           C  
ATOM   2775  CB  ASN A 195      30.804   9.664  11.750  1.00 56.99           C  
ATOM   2776  HB2 ASN A 195      29.722   9.724  11.871  1.00 56.99           H  
ATOM   2777  HB3 ASN A 195      31.262  10.478  12.311  1.00 56.99           H  
ATOM   2778  O   ASN A 195      33.495   9.116  12.780  1.00 56.99           O  
ATOM   2779  CG  ASN A 195      31.126   9.835  10.273  1.00 56.99           C  
ATOM   2780  ND2 ASN A 195      30.809  10.971   9.701  1.00 56.99           N  
ATOM   2781 HD21 ASN A 195      30.386  11.713  10.240  1.00 56.99           H  
ATOM   2782 HD22 ASN A 195      31.034  11.051   8.720  1.00 56.99           H  
ATOM   2783  OD1 ASN A 195      31.657   8.964   9.604  1.00 56.99           O  
ATOM   2784  N   PRO A 196      33.418   7.124  11.733  1.00 58.03           N  
ATOM   2785  CA  PRO A 196      34.871   6.929  11.708  1.00 58.03           C  
ATOM   2786  HA  PRO A 196      35.262   7.006  12.722  1.00 58.03           H  
ATOM   2787  C   PRO A 196      35.622   7.967  10.850  1.00 58.03           C  
ATOM   2788  CB  PRO A 196      35.071   5.491  11.215  1.00 58.03           C  
ATOM   2789  HB2 PRO A 196      35.977   5.376  10.620  1.00 58.03           H  
ATOM   2790  HB3 PRO A 196      35.104   4.822  12.075  1.00 58.03           H  
ATOM   2791  O   PRO A 196      36.847   7.995  10.851  1.00 58.03           O  
ATOM   2792  CG  PRO A 196      33.814   5.197  10.399  1.00 58.03           C  
ATOM   2793  HG2 PRO A 196      33.939   5.584   9.388  1.00 58.03           H  
ATOM   2794  HG3 PRO A 196      33.583   4.132  10.379  1.00 58.03           H  
ATOM   2795  CD  PRO A 196      32.735   5.995  11.119  1.00 58.03           C  
ATOM   2796  HD2 PRO A 196      32.279   5.382  11.897  1.00 58.03           H  
ATOM   2797  HD3 PRO A 196      31.985   6.316  10.397  1.00 58.03           H  
ATOM   2798  N   ALA A 197      34.917   8.846  10.127  1.00 56.00           N  
ATOM   2799  H   ALA A 197      33.911   8.764  10.123  1.00 56.00           H  
ATOM   2800  CA  ALA A 197      35.522   9.945   9.372  1.00 56.00           C  
ATOM   2801  HA  ALA A 197      36.448   9.584   8.925  1.00 56.00           H  
ATOM   2802  C   ALA A 197      35.903  11.176  10.227  1.00 56.00           C  
ATOM   2803  CB  ALA A 197      34.565  10.316   8.232  1.00 56.00           C  
ATOM   2804  HB1 ALA A 197      33.638  10.717   8.641  1.00 56.00           H  
ATOM   2805  HB2 ALA A 197      34.346   9.434   7.630  1.00 56.00           H  
ATOM   2806  HB3 ALA A 197      35.030  11.072   7.600  1.00 56.00           H  
ATOM   2807  O   ALA A 197      36.513  12.104   9.698  1.00 56.00           O  
ATOM   2808  N   PHE A 198      35.542  11.211  11.517  1.00 47.06           N  
ATOM   2809  H   PHE A 198      35.070  10.409  11.909  1.00 47.06           H  
ATOM   2810  CA  PHE A 198      35.782  12.354  12.406  1.00 47.06           C  
ATOM   2811  HA  PHE A 198      36.600  12.956  12.010  1.00 47.06           H  
ATOM   2812  C   PHE A 198      36.215  11.895  13.802  1.00 47.06           C  
ATOM   2813  CB  PHE A 198      34.533  13.247  12.474  1.00 47.06           C  
ATOM   2814  HB2 PHE A 198      33.680  12.645  12.789  1.00 47.06           H  
ATOM   2815  HB3 PHE A 198      34.690  14.008  13.239  1.00 47.06           H  
ATOM   2816  O   PHE A 198      35.448  11.956  14.759  1.00 47.06           O  
ATOM   2817  CG  PHE A 198      34.194  13.958  11.181  1.00 47.06           C  
ATOM   2818  CD1 PHE A 198      34.809  15.182  10.864  1.00 47.06           C  
ATOM   2819  HD1 PHE A 198      35.534  15.612  11.539  1.00 47.06           H  
ATOM   2820  CD2 PHE A 198      33.265  13.392  10.292  1.00 47.06           C  
ATOM   2821  HD2 PHE A 198      32.818  12.439  10.535  1.00 47.06           H  
ATOM   2822  CE1 PHE A 198      34.489  15.841   9.663  1.00 47.06           C  
ATOM   2823  HE1 PHE A 198      34.969  16.777   9.419  1.00 47.06           H  
ATOM   2824  CE2 PHE A 198      32.942  14.048   9.091  1.00 47.06           C  
ATOM   2825  HE2 PHE A 198      32.237  13.606   8.403  1.00 47.06           H  
ATOM   2826  CZ  PHE A 198      33.554  15.275   8.778  1.00 47.06           C  
ATOM   2827  HZ  PHE A 198      33.314  15.778   7.853  1.00 47.06           H  
ATOM   2828  N   GLU A 199      37.460  11.447  13.924  1.00 55.82           N  
ATOM   2829  H   GLU A 199      38.042  11.362  13.103  1.00 55.82           H  
ATOM   2830  CA  GLU A 199      38.094  11.202  15.219  1.00 55.82           C  
ATOM   2831  HA  GLU A 199      37.325  11.144  15.989  1.00 55.82           H  
ATOM   2832  C   GLU A 199      39.038  12.381  15.525  1.00 55.82           C  
ATOM   2833  CB  GLU A 199      38.774   9.825  15.184  1.00 55.82           C  
ATOM   2834  HB2 GLU A 199      39.704   9.877  14.619  1.00 55.82           H  
ATOM   2835  HB3 GLU A 199      38.101   9.138  14.671  1.00 55.82           H  
ATOM   2836  O   GLU A 199      40.023  12.575  14.805  1.00 55.82           O  
ATOM   2837  CG  GLU A 199      39.034   9.257  16.587  1.00 55.82           C  
ATOM   2838  HG2 GLU A 199      38.148   9.424  17.200  1.00 55.82           H  
ATOM   2839  HG3 GLU A 199      39.863   9.799  17.040  1.00 55.82           H  
ATOM   2840  CD  GLU A 199      39.342   7.749  16.559  1.00 55.82           C  
ATOM   2841  OE1 GLU A 199      39.082   7.096  17.594  1.00 55.82           O  
ATOM   2842  OE2 GLU A 199      39.823   7.258  15.512  1.00 55.82           O  
ATOM   2843  N   PRO A 200      38.731  13.252  16.509  1.00 46.84           N  
ATOM   2844  CA  PRO A 200      39.647  14.321  16.881  1.00 46.84           C  
ATOM   2845  HA  PRO A 200      39.940  14.864  15.982  1.00 46.84           H  
ATOM   2846  C   PRO A 200      40.886  13.716  17.561  1.00 46.84           C  
ATOM   2847  CB  PRO A 200      38.855  15.259  17.793  1.00 46.84           C  
ATOM   2848  HB2 PRO A 200      39.486  15.734  18.545  1.00 46.84           H  
ATOM   2849  HB3 PRO A 200      38.351  16.012  17.187  1.00 46.84           H  
ATOM   2850  O   PRO A 200      40.749  12.809  18.386  1.00 46.84           O  
ATOM   2851  CG  PRO A 200      37.812  14.337  18.425  1.00 46.84           C  
ATOM   2852  HG2 PRO A 200      38.241  13.853  19.303  1.00 46.84           H  
ATOM   2853  HG3 PRO A 200      36.905  14.878  18.695  1.00 46.84           H  
ATOM   2854  CD  PRO A 200      37.542  13.283  17.348  1.00 46.84           C  
ATOM   2855  HD2 PRO A 200      37.362  12.316  17.817  1.00 46.84           H  
ATOM   2856  HD3 PRO A 200      36.682  13.577  16.747  1.00 46.84           H  
ATOM   2857  N   PRO A 201      42.102  14.199  17.246  1.00 40.57           N  
ATOM   2858  CA  PRO A 201      43.320  13.629  17.793  1.00 40.57           C  
ATOM   2859  HA  PRO A 201      43.345  12.560  17.581  1.00 40.57           H  
ATOM   2860  C   PRO A 201      43.365  13.840  19.307  1.00 40.57           C  
ATOM   2861  CB  PRO A 201      44.474  14.309  17.050  1.00 40.57           C  
ATOM   2862  HB2 PRO A 201      44.721  13.730  16.160  1.00 40.57           H  
ATOM   2863  HB3 PRO A 201      45.355  14.433  17.681  1.00 40.57           H  
ATOM   2864  O   PRO A 201      43.240  14.953  19.818  1.00 40.57           O  
ATOM   2865  CG  PRO A 201      43.880  15.653  16.632  1.00 40.57           C  
ATOM   2866  HG2 PRO A 201      44.360  16.048  15.737  1.00 40.57           H  
ATOM   2867  HG3 PRO A 201      43.966  16.362  17.456  1.00 40.57           H  
ATOM   2868  CD  PRO A 201      42.406  15.332  16.390  1.00 40.57           C  
ATOM   2869  HD2 PRO A 201      41.788  16.195  16.639  1.00 40.57           H  
ATOM   2870  HD3 PRO A 201      42.256  15.045  15.349  1.00 40.57           H  
ATOM   2871  N   SER A 202      43.563  12.743  20.028  1.00 41.17           N  
ATOM   2872  H   SER A 202      43.589  11.854  19.550  1.00 41.17           H  
ATOM   2873  CA  SER A 202      43.852  12.732  21.453  1.00 41.17           C  
ATOM   2874  HA  SER A 202      43.039  13.220  21.991  1.00 41.17           H  
ATOM   2875  C   SER A 202      45.163  13.473  21.724  1.00 41.17           C  
ATOM   2876  CB  SER A 202      43.949  11.273  21.918  1.00 41.17           C  
ATOM   2877  HB2 SER A 202      44.273  11.240  22.958  1.00 41.17           H  
ATOM   2878  HB3 SER A 202      42.969  10.802  21.838  1.00 41.17           H  
ATOM   2879  O   SER A 202      46.242  12.961  21.428  1.00 41.17           O  
ATOM   2880  OG  SER A 202      44.869  10.568  21.105  1.00 41.17           O  
ATOM   2881  HG  SER A 202      45.661  11.107  21.047  1.00 41.17           H  
ATOM   2882  N   GLY A 203      45.080  14.665  22.308  1.00 32.90           N  
ATOM   2883  H   GLY A 203      44.180  15.122  22.317  1.00 32.90           H  
ATOM   2884  CA  GLY A 203      46.234  15.354  22.877  1.00 32.90           C  
ATOM   2885  HA2 GLY A 203      46.209  15.243  23.961  1.00 32.90           H  
ATOM   2886  HA3 GLY A 203      47.161  14.906  22.520  1.00 32.90           H  
ATOM   2887  C   GLY A 203      46.288  16.830  22.518  1.00 32.90           C  
ATOM   2888  O   GLY A 203      46.430  17.195  21.357  1.00 32.90           O  
ATOM   2889  N   GLY A 204      46.250  17.677  23.543  1.00 31.22           N  
ATOM   2890  H   GLY A 204      46.073  17.308  24.466  1.00 31.22           H  
ATOM   2891  CA  GLY A 204      46.570  19.094  23.413  1.00 31.22           C  
ATOM   2892  HA2 GLY A 204      47.477  19.312  23.976  1.00 31.22           H  
ATOM   2893  HA3 GLY A 204      46.762  19.352  22.371  1.00 31.22           H  
ATOM   2894  C   GLY A 204      45.445  19.989  23.894  1.00 31.22           C  
ATOM   2895  O   GLY A 204      44.463  20.219  23.198  1.00 31.22           O  
ATOM   2896  N   SER A 205      45.630  20.512  25.099  1.00 33.42           N  
ATOM   2897  H   SER A 205      46.427  20.207  25.639  1.00 33.42           H  
ATOM   2898  CA  SER A 205      44.869  21.610  25.673  1.00 33.42           C  
ATOM   2899  HA  SER A 205      43.846  21.288  25.870  1.00 33.42           H  
ATOM   2900  C   SER A 205      44.861  22.813  24.728  1.00 33.42           C  
ATOM   2901  CB  SER A 205      45.540  22.016  26.994  1.00 33.42           C  
ATOM   2902  HB2 SER A 205      44.901  22.730  27.513  1.00 33.42           H  
ATOM   2903  HB3 SER A 205      46.502  22.487  26.794  1.00 33.42           H  
ATOM   2904  O   SER A 205      45.834  23.555  24.661  1.00 33.42           O  
ATOM   2905  OG  SER A 205      45.761  20.885  27.820  1.00 33.42           O  
ATOM   2906  HG  SER A 205      46.027  21.192  28.689  1.00 33.42           H  
ATOM   2907  N   ALA A 206      43.769  23.015  24.004  1.00 30.05           N  
ATOM   2908  H   ALA A 206      43.104  22.261  23.905  1.00 30.05           H  
ATOM   2909  CA  ALA A 206      43.426  24.291  23.400  1.00 30.05           C  
ATOM   2910  HA  ALA A 206      43.651  25.094  24.102  1.00 30.05           H  
ATOM   2911  C   ALA A 206      41.924  24.283  23.117  1.00 30.05           C  
ATOM   2912  CB  ALA A 206      44.244  24.533  22.125  1.00 30.05           C  
ATOM   2913  HB1 ALA A 206      45.307  24.599  22.359  1.00 30.05           H  
ATOM   2914  HB2 ALA A 206      43.929  25.467  21.661  1.00 30.05           H  
ATOM   2915  HB3 ALA A 206      44.082  23.716  21.422  1.00 30.05           H  
ATOM   2916  O   ALA A 206      41.429  23.464  22.350  1.00 30.05           O  
ATOM   2917  N   GLU A 207      41.218  25.155  23.829  1.00 33.16           N  
ATOM   2918  H   GLU A 207      41.753  25.676  24.510  1.00 33.16           H  
ATOM   2919  CA  GLU A 207      39.970  25.820  23.453  1.00 33.16           C  
ATOM   2920  HA  GLU A 207      39.230  25.655  24.237  1.00 33.16           H  
ATOM   2921  C   GLU A 207      39.358  25.335  22.125  1.00 33.16           C  
ATOM   2922  CB  GLU A 207      40.272  27.332  23.398  1.00 33.16           C  
ATOM   2923  HB2 GLU A 207      40.980  27.522  22.592  1.00 33.16           H  
ATOM   2924  HB3 GLU A 207      39.345  27.865  23.188  1.00 33.16           H  
ATOM   2925  O   GLU A 207      39.583  25.913  21.065  1.00 33.16           O  
ATOM   2926  CG  GLU A 207      40.871  27.867  24.714  1.00 33.16           C  
ATOM   2927  HG2 GLU A 207      40.167  27.659  25.520  1.00 33.16           H  
ATOM   2928  HG3 GLU A 207      41.799  27.344  24.942  1.00 33.16           H  
ATOM   2929  CD  GLU A 207      41.186  29.369  24.686  1.00 33.16           C  
ATOM   2930  OE1 GLU A 207      41.464  29.896  25.786  1.00 33.16           O  
ATOM   2931  OE2 GLU A 207      41.175  29.969  23.589  1.00 33.16           O  
ATOM   2932  N   SER A 208      38.565  24.263  22.157  1.00 31.45           N  
ATOM   2933  H   SER A 208      38.475  23.735  23.013  1.00 31.45           H  
ATOM   2934  CA  SER A 208      37.686  23.948  21.036  1.00 31.45           C  
ATOM   2935  HA  SER A 208      37.613  24.838  20.410  1.00 31.45           H  
ATOM   2936  C   SER A 208      36.288  23.694  21.570  1.00 31.45           C  
ATOM   2937  CB  SER A 208      38.256  22.875  20.094  1.00 31.45           C  
ATOM   2938  HB2 SER A 208      37.930  23.107  19.080  1.00 31.45           H  
ATOM   2939  HB3 SER A 208      39.345  22.917  20.112  1.00 31.45           H  
ATOM   2940  O   SER A 208      35.999  22.713  22.256  1.00 31.45           O  
ATOM   2941  OG  SER A 208      37.822  21.566  20.390  1.00 31.45           O  
ATOM   2942  HG  SER A 208      38.066  21.366  21.296  1.00 31.45           H  
ATOM   2943  N   SER A 209      35.424  24.658  21.282  1.00 39.09           N  
ATOM   2944  H   SER A 209      35.792  25.508  20.880  1.00 39.09           H  
ATOM   2945  CA  SER A 209      33.977  24.605  21.417  1.00 39.09           C  
ATOM   2946  HA  SER A 209      33.716  24.289  22.427  1.00 39.09           H  
ATOM   2947  C   SER A 209      33.429  23.588  20.412  1.00 39.09           C  
ATOM   2948  CB  SER A 209      33.404  26.010  21.162  1.00 39.09           C  
ATOM   2949  HB2 SER A 209      33.389  26.214  20.091  1.00 39.09           H  
ATOM   2950  HB3 SER A 209      32.385  26.063  21.545  1.00 39.09           H  
ATOM   2951  O   SER A 209      32.769  23.945  19.442  1.00 39.09           O  
ATOM   2952  OG  SER A 209      34.211  27.001  21.774  1.00 39.09           O  
ATOM   2953  HG  SER A 209      33.812  27.863  21.638  1.00 39.09           H  
ATOM   2954  N   PHE A 210      33.790  22.319  20.567  1.00 34.92           N  
ATOM   2955  H   PHE A 210      34.449  22.097  21.300  1.00 34.92           H  
ATOM   2956  CA  PHE A 210      33.340  21.246  19.689  1.00 34.92           C  
ATOM   2957  HA  PHE A 210      32.358  21.526  19.307  1.00 34.92           H  
ATOM   2958  C   PHE A 210      33.114  19.964  20.486  1.00 34.92           C  
ATOM   2959  CB  PHE A 210      34.266  21.093  18.473  1.00 34.92           C  
ATOM   2960  HB2 PHE A 210      34.715  22.058  18.238  1.00 34.92           H  
ATOM   2961  HB3 PHE A 210      35.084  20.409  18.699  1.00 34.92           H  
ATOM   2962  O   PHE A 210      33.589  18.884  20.155  1.00 34.92           O  
ATOM   2963  CG  PHE A 210      33.506  20.629  17.244  1.00 34.92           C  
ATOM   2964  CD1 PHE A 210      33.421  19.263  16.920  1.00 34.92           C  
ATOM   2965  HD1 PHE A 210      33.920  18.531  17.539  1.00 34.92           H  
ATOM   2966  CD2 PHE A 210      32.842  21.578  16.443  1.00 34.92           C  
ATOM   2967  HD2 PHE A 210      32.891  22.625  16.702  1.00 34.92           H  
ATOM   2968  CE1 PHE A 210      32.691  18.848  15.790  1.00 34.92           C  
ATOM   2969  HE1 PHE A 210      32.641  17.798  15.542  1.00 34.92           H  
ATOM   2970  CE2 PHE A 210      32.116  21.166  15.311  1.00 34.92           C  
ATOM   2971  HE2 PHE A 210      31.617  21.899  14.696  1.00 34.92           H  
ATOM   2972  CZ  PHE A 210      32.044  19.800  14.982  1.00 34.92           C  
ATOM   2973  HZ  PHE A 210      31.497  19.483  14.107  1.00 34.92           H  
ATOM   2974  N   THR A 211      32.368  20.083  21.579  1.00 37.62           N  
ATOM   2975  H   THR A 211      32.044  20.995  21.868  1.00 37.62           H  
ATOM   2976  CA  THR A 211      31.716  18.934  22.193  1.00 37.62           C  
ATOM   2977  HA  THR A 211      32.295  18.031  22.000  1.00 37.62           H  
ATOM   2978  C   THR A 211      30.353  18.765  21.526  1.00 37.62           C  
ATOM   2979  CB  THR A 211      31.637  19.087  23.716  1.00 37.62           C  
ATOM   2980  HB  THR A 211      30.962  18.324  24.104  1.00 37.62           H  
ATOM   2981  O   THR A 211      29.444  19.577  21.695  1.00 37.62           O  
ATOM   2982  CG2 THR A 211      33.013  18.915  24.360  1.00 37.62           C  
ATOM   2983 HG21 THR A 211      32.923  18.983  25.444  1.00 37.62           H  
ATOM   2984 HG22 THR A 211      33.413  17.932  24.108  1.00 37.62           H  
ATOM   2985 HG23 THR A 211      33.698  19.683  24.003  1.00 37.62           H  
ATOM   2986  OG1 THR A 211      31.168  20.360  24.097  1.00 37.62           O  
ATOM   2987  HG1 THR A 211      31.109  20.370  25.055  1.00 37.62           H  
ATOM   2988  N   GLN A 212      30.201  17.712  20.716  1.00 42.92           N  
ATOM   2989  H   GLN A 212      31.002  17.121  20.547  1.00 42.92           H  
ATOM   2990  CA  GLN A 212      28.902  17.266  20.203  1.00 42.92           C  
ATOM   2991  HA  GLN A 212      28.341  18.130  19.847  1.00 42.92           H  
ATOM   2992  C   GLN A 212      28.101  16.643  21.356  1.00 42.92           C  
ATOM   2993  CB  GLN A 212      29.078  16.291  19.027  1.00 42.92           C  
ATOM   2994  HB2 GLN A 212      29.792  15.516  19.308  1.00 42.92           H  
ATOM   2995  HB3 GLN A 212      28.120  15.812  18.822  1.00 42.92           H  
ATOM   2996  O   GLN A 212      27.924  15.432  21.452  1.00 42.92           O  
ATOM   2997  CG  GLN A 212      29.539  16.976  17.732  1.00 42.92           C  
ATOM   2998  HG2 GLN A 212      30.501  17.463  17.892  1.00 42.92           H  
ATOM   2999  HG3 GLN A 212      28.810  17.737  17.454  1.00 42.92           H  
ATOM   3000  CD  GLN A 212      29.685  15.983  16.580  1.00 42.92           C  
ATOM   3001  NE2 GLN A 212      29.568  16.421  15.346  1.00 42.92           N  
ATOM   3002 HE21 GLN A 212      29.708  15.723  14.630  1.00 42.92           H  
ATOM   3003 HE22 GLN A 212      29.425  17.403  15.156  1.00 42.92           H  
ATOM   3004  OE1 GLN A 212      29.910  14.800  16.752  1.00 42.92           O  
ATOM   3005  N   HIS A 213      27.660  17.481  22.287  1.00 38.43           N  
ATOM   3006  H   HIS A 213      27.950  18.447  22.222  1.00 38.43           H  
ATOM   3007  CA  HIS A 213      26.736  17.121  23.353  1.00 38.43           C  
ATOM   3008  HA  HIS A 213      26.384  16.098  23.215  1.00 38.43           H  
ATOM   3009  C   HIS A 213      25.530  18.046  23.223  1.00 38.43           C  
ATOM   3010  CB  HIS A 213      27.416  17.198  24.730  1.00 38.43           C  
ATOM   3011  HB2 HIS A 213      26.722  16.826  25.484  1.00 38.43           H  
ATOM   3012  HB3 HIS A 213      27.634  18.241  24.959  1.00 38.43           H  
ATOM   3013  O   HIS A 213      25.398  19.038  23.935  1.00 38.43           O  
ATOM   3014  CG  HIS A 213      28.704  16.424  24.854  1.00 38.43           C  
ATOM   3015  CD2 HIS A 213      29.773  16.778  25.628  1.00 38.43           C  
ATOM   3016  HD2 HIS A 213      29.825  17.639  26.278  1.00 38.43           H  
ATOM   3017  ND1 HIS A 213      29.059  15.279  24.176  1.00 38.43           N  
ATOM   3018  HD1 HIS A 213      28.523  14.834  23.444  1.00 38.43           H  
ATOM   3019  CE1 HIS A 213      30.319  14.967  24.519  1.00 38.43           C  
ATOM   3020  HE1 HIS A 213      30.884  14.140  24.117  1.00 38.43           H  
ATOM   3021  NE2 HIS A 213      30.805  15.868  25.386  1.00 38.43           N  
ATOM   3022  N   THR A 214      24.645  17.763  22.268  1.00 39.83           N  
ATOM   3023  H   THR A 214      24.798  16.974  21.655  1.00 39.83           H  
ATOM   3024  CA  THR A 214      23.334  18.416  22.239  1.00 39.83           C  
ATOM   3025  HA  THR A 214      23.449  19.470  22.492  1.00 39.83           H  
ATOM   3026  C   THR A 214      22.464  17.778  23.318  1.00 39.83           C  
ATOM   3027  CB  THR A 214      22.674  18.356  20.854  1.00 39.83           C  
ATOM   3028  HB  THR A 214      21.657  18.743  20.930  1.00 39.83           H  
ATOM   3029  O   THR A 214      21.688  16.864  23.045  1.00 39.83           O  
ATOM   3030  CG2 THR A 214      23.435  19.191  19.825  1.00 39.83           C  
ATOM   3031 HG21 THR A 214      23.486  20.229  20.155  1.00 39.83           H  
ATOM   3032 HG22 THR A 214      24.445  18.802  19.697  1.00 39.83           H  
ATOM   3033 HG23 THR A 214      22.914  19.146  18.869  1.00 39.83           H  
ATOM   3034  OG1 THR A 214      22.628  17.030  20.387  1.00 39.83           O  
ATOM   3035  HG1 THR A 214      22.142  16.528  21.045  1.00 39.83           H  
ATOM   3036  N   HIS A 215      22.606  18.239  24.561  1.00 41.61           N  
ATOM   3037  H   HIS A 215      23.335  18.914  24.743  1.00 41.61           H  
ATOM   3038  CA  HIS A 215      21.607  17.997  25.595  1.00 41.61           C  
ATOM   3039  HA  HIS A 215      21.294  16.953  25.566  1.00 41.61           H  
ATOM   3040  C   HIS A 215      20.393  18.873  25.284  1.00 41.61           C  
ATOM   3041  CB  HIS A 215      22.178  18.276  26.992  1.00 41.61           C  
ATOM   3042  HB2 HIS A 215      21.356  18.319  27.707  1.00 41.61           H  
ATOM   3043  HB3 HIS A 215      22.677  19.245  27.001  1.00 41.61           H  
ATOM   3044  O   HIS A 215      20.374  20.065  25.583  1.00 41.61           O  
ATOM   3045  CG  HIS A 215      23.134  17.211  27.457  1.00 41.61           C  
ATOM   3046  CD2 HIS A 215      24.498  17.240  27.354  1.00 41.61           C  
ATOM   3047  HD2 HIS A 215      25.086  18.039  26.927  1.00 41.61           H  
ATOM   3048  ND1 HIS A 215      22.796  16.020  28.061  1.00 41.61           N  
ATOM   3049  HD1 HIS A 215      21.871  15.721  28.336  1.00 41.61           H  
ATOM   3050  CE1 HIS A 215      23.931  15.348  28.314  1.00 41.61           C  
ATOM   3051  HE1 HIS A 215      23.988  14.387  28.804  1.00 41.61           H  
ATOM   3052  NE2 HIS A 215      24.994  16.050  27.894  1.00 41.61           N  
ATOM   3053  N   ILE A 216      19.379  18.294  24.645  1.00 43.09           N  
ATOM   3054  H   ILE A 216      19.471  17.330  24.360  1.00 43.09           H  
ATOM   3055  CA  ILE A 216      18.079  18.951  24.501  1.00 43.09           C  
ATOM   3056  HA  ILE A 216      18.230  20.027  24.412  1.00 43.09           H  
ATOM   3057  C   ILE A 216      17.315  18.693  25.799  1.00 43.09           C  
ATOM   3058  CB  ILE A 216      17.329  18.494  23.229  1.00 43.09           C  
ATOM   3059  HB  ILE A 216      17.109  17.430  23.313  1.00 43.09           H  
ATOM   3060  O   ILE A 216      16.576  17.720  25.919  1.00 43.09           O  
ATOM   3061  CG1 ILE A 216      18.203  18.716  21.970  1.00 43.09           C  
ATOM   3062 HG12 ILE A 216      18.410  19.780  21.852  1.00 43.09           H  
ATOM   3063 HG13 ILE A 216      19.156  18.202  22.095  1.00 43.09           H  
ATOM   3064  CG2 ILE A 216      16.002  19.272  23.109  1.00 43.09           C  
ATOM   3065 HG21 ILE A 216      15.388  19.120  23.997  1.00 43.09           H  
ATOM   3066 HG22 ILE A 216      16.198  20.337  22.990  1.00 43.09           H  
ATOM   3067 HG23 ILE A 216      15.427  18.911  22.256  1.00 43.09           H  
ATOM   3068  CD1 ILE A 216      17.582  18.180  20.675  1.00 43.09           C  
ATOM   3069 HD11 ILE A 216      16.708  18.768  20.396  1.00 43.09           H  
ATOM   3070 HD12 ILE A 216      17.298  17.136  20.804  1.00 43.09           H  
ATOM   3071 HD13 ILE A 216      18.315  18.250  19.871  1.00 43.09           H  
ATOM   3072  N   ILE A 217      17.523  19.556  26.793  1.00 43.68           N  
ATOM   3073  H   ILE A 217      18.210  20.286  26.664  1.00 43.68           H  
ATOM   3074  CA  ILE A 217      16.680  19.586  27.988  1.00 43.68           C  
ATOM   3075  HA  ILE A 217      16.399  18.567  28.252  1.00 43.68           H  
ATOM   3076  C   ILE A 217      15.414  20.350  27.608  1.00 43.68           C  
ATOM   3077  CB  ILE A 217      17.410  20.184  29.212  1.00 43.68           C  
ATOM   3078  HB  ILE A 217      17.684  21.216  28.988  1.00 43.68           H  
ATOM   3079  O   ILE A 217      15.364  21.579  27.633  1.00 43.68           O  
ATOM   3080  CG1 ILE A 217      18.699  19.384  29.514  1.00 43.68           C  
ATOM   3081 HG12 ILE A 217      18.439  18.368  29.810  1.00 43.68           H  
ATOM   3082 HG13 ILE A 217      19.310  19.326  28.613  1.00 43.68           H  
ATOM   3083  CG2 ILE A 217      16.467  20.173  30.433  1.00 43.68           C  
ATOM   3084 HG21 ILE A 217      15.557  20.735  30.227  1.00 43.68           H  
ATOM   3085 HG22 ILE A 217      16.208  19.150  30.703  1.00 43.68           H  
ATOM   3086 HG23 ILE A 217      16.951  20.653  31.284  1.00 43.68           H  
ATOM   3087  CD1 ILE A 217      19.582  20.012  30.600  1.00 43.68           C  
ATOM   3088 HD11 ILE A 217      19.803  21.048  30.347  1.00 43.68           H  
ATOM   3089 HD12 ILE A 217      20.517  19.456  30.667  1.00 43.68           H  
ATOM   3090 HD13 ILE A 217      19.086  19.968  31.570  1.00 43.68           H  
ATOM   3091  N   ALA A 218      14.376  19.619  27.216  1.00 44.07           N  
ATOM   3092  H   ALA A 218      14.491  18.618  27.147  1.00 44.07           H  
ATOM   3093  CA  ALA A 218      13.043  20.184  27.093  1.00 44.07           C  
ATOM   3094  HA  ALA A 218      13.102  21.144  26.580  1.00 44.07           H  
ATOM   3095  C   ALA A 218      12.485  20.423  28.507  1.00 44.07           C  
ATOM   3096  CB  ALA A 218      12.183  19.239  26.242  1.00 44.07           C  
ATOM   3097  HB1 ALA A 218      11.176  19.646  26.152  1.00 44.07           H  
ATOM   3098  HB2 ALA A 218      12.127  18.258  26.713  1.00 44.07           H  
ATOM   3099  HB3 ALA A 218      12.619  19.136  25.249  1.00 44.07           H  
ATOM   3100  O   ALA A 218      11.879  19.526  29.085  1.00 44.07           O  
ATOM   3101  N   GLY A 219      12.706  21.612  29.083  1.00 44.99           N  
ATOM   3102  H   GLY A 219      13.304  22.274  28.609  1.00 44.99           H  
ATOM   3103  CA  GLY A 219      11.948  22.025  30.272  1.00 44.99           C  
ATOM   3104  HA2 GLY A 219      11.045  22.533  29.934  1.00 44.99           H  
ATOM   3105  HA3 GLY A 219      11.627  21.140  30.822  1.00 44.99           H  
ATOM   3106  C   GLY A 219      12.609  22.932  31.308  1.00 44.99           C  
ATOM   3107  O   GLY A 219      11.912  23.318  32.239  1.00 44.99           O  
ATOM   3108  N   SER A 220      13.884  23.314  31.198  1.00 45.99           N  
ATOM   3109  H   SER A 220      14.465  22.960  30.452  1.00 45.99           H  
ATOM   3110  CA  SER A 220      14.481  24.242  32.173  1.00 45.99           C  
ATOM   3111  HA  SER A 220      13.795  24.400  33.004  1.00 45.99           H  
ATOM   3112  C   SER A 220      14.740  25.612  31.555  1.00 45.99           C  
ATOM   3113  CB  SER A 220      15.736  23.651  32.817  1.00 45.99           C  
ATOM   3114  HB2 SER A 220      15.488  22.707  33.302  1.00 45.99           H  
ATOM   3115  HB3 SER A 220      16.111  24.344  33.571  1.00 45.99           H  
ATOM   3116  O   SER A 220      15.629  25.768  30.719  1.00 45.99           O  
ATOM   3117  OG  SER A 220      16.738  23.432  31.851  1.00 45.99           O  
ATOM   3118  HG  SER A 220      16.801  24.222  31.309  1.00 45.99           H  
ATOM   3119  N   SER A 221      13.982  26.611  31.999  1.00 45.60           N  
ATOM   3120  H   SER A 221      13.245  26.406  32.658  1.00 45.60           H  
ATOM   3121  CA  SER A 221      14.317  28.026  31.858  1.00 45.60           C  
ATOM   3122  HA  SER A 221      14.398  28.288  30.803  1.00 45.60           H  
ATOM   3123  C   SER A 221      15.660  28.291  32.545  1.00 45.60           C  
ATOM   3124  CB  SER A 221      13.194  28.864  32.491  1.00 45.60           C  
ATOM   3125  HB2 SER A 221      12.332  28.858  31.824  1.00 45.60           H  
ATOM   3126  HB3 SER A 221      13.526  29.893  32.625  1.00 45.60           H  
ATOM   3127  O   SER A 221      15.730  28.383  33.770  1.00 45.60           O  
ATOM   3128  OG  SER A 221      12.808  28.303  33.736  1.00 45.60           O  
ATOM   3129  HG  SER A 221      13.538  28.467  34.337  1.00 45.60           H  
ATOM   3130  N   PHE A 222      16.737  28.353  31.764  1.00 46.79           N  
ATOM   3131  H   PHE A 222      16.626  28.185  30.774  1.00 46.79           H  
ATOM   3132  CA  PHE A 222      18.006  28.910  32.213  1.00 46.79           C  
ATOM   3133  HA  PHE A 222      18.102  28.795  33.293  1.00 46.79           H  
ATOM   3134  C   PHE A 222      17.969  30.403  31.888  1.00 46.79           C  
ATOM   3135  CB  PHE A 222      19.177  28.162  31.556  1.00 46.79           C  
ATOM   3136  HB2 PHE A 222      19.010  27.090  31.668  1.00 46.79           H  
ATOM   3137  HB3 PHE A 222      19.195  28.374  30.486  1.00 46.79           H  
ATOM   3138  O   PHE A 222      18.127  30.777  30.730  1.00 46.79           O  
ATOM   3139  CG  PHE A 222      20.531  28.491  32.160  1.00 46.79           C  
ATOM   3140  CD1 PHE A 222      21.339  29.500  31.604  1.00 46.79           C  
ATOM   3141  HD1 PHE A 222      20.991  30.055  30.745  1.00 46.79           H  
ATOM   3142  CD2 PHE A 222      20.980  27.786  33.294  1.00 46.79           C  
ATOM   3143  HD2 PHE A 222      20.361  27.015  33.728  1.00 46.79           H  
ATOM   3144  CE1 PHE A 222      22.592  29.796  32.173  1.00 46.79           C  
ATOM   3145  HE1 PHE A 222      23.206  30.575  31.745  1.00 46.79           H  
ATOM   3146  CE2 PHE A 222      22.230  28.084  33.865  1.00 46.79           C  
ATOM   3147  HE2 PHE A 222      22.569  27.542  34.736  1.00 46.79           H  
ATOM   3148  CZ  PHE A 222      23.038  29.088  33.303  1.00 46.79           C  
ATOM   3149  HZ  PHE A 222      23.997  29.320  33.742  1.00 46.79           H  
ATOM   3150  N   ASP A 223      17.693  31.234  32.892  1.00 53.05           N  
ATOM   3151  H   ASP A 223      17.494  30.852  33.806  1.00 53.05           H  
ATOM   3152  CA  ASP A 223      17.820  32.690  32.794  1.00 53.05           C  
ATOM   3153  HA  ASP A 223      17.446  33.027  31.827  1.00 53.05           H  
ATOM   3154  C   ASP A 223      19.307  33.064  32.925  1.00 53.05           C  
ATOM   3155  CB  ASP A 223      17.001  33.389  33.904  1.00 53.05           C  
ATOM   3156  HB2 ASP A 223      17.008  32.776  34.804  1.00 53.05           H  
ATOM   3157  HB3 ASP A 223      17.491  34.331  34.150  1.00 53.05           H  
ATOM   3158  O   ASP A 223      19.865  32.959  34.024  1.00 53.05           O  
ATOM   3159  CG  ASP A 223      15.561  33.740  33.516  1.00 53.05           C  
ATOM   3160  OD1 ASP A 223      15.330  34.054  32.327  1.00 53.05           O  
ATOM   3161  OD2 ASP A 223      14.707  33.735  34.430  1.00 53.05           O  
ATOM   3162  N   PRO A 224      19.996  33.503  31.854  1.00 47.59           N  
ATOM   3163  CA  PRO A 224      21.277  34.169  32.019  1.00 47.59           C  
ATOM   3164  HA  PRO A 224      21.924  33.552  32.643  1.00 47.59           H  
ATOM   3165  C   PRO A 224      21.048  35.547  32.671  1.00 47.59           C  
ATOM   3166  CB  PRO A 224      21.875  34.264  30.615  1.00 47.59           C  
ATOM   3167  HB2 PRO A 224      22.431  33.352  30.398  1.00 47.59           H  
ATOM   3168  HB3 PRO A 224      22.516  35.138  30.498  1.00 47.59           H  
ATOM   3169  O   PRO A 224      20.121  36.269  32.291  1.00 47.59           O  
ATOM   3170  CG  PRO A 224      20.643  34.334  29.713  1.00 47.59           C  
ATOM   3171  HG2 PRO A 224      20.847  33.938  28.719  1.00 47.59           H  
ATOM   3172  HG3 PRO A 224      20.296  35.365  29.648  1.00 47.59           H  
ATOM   3173  CD  PRO A 224      19.603  33.494  30.452  1.00 47.59           C  
ATOM   3174  HD2 PRO A 224      18.609  33.916  30.303  1.00 47.59           H  
ATOM   3175  HD3 PRO A 224      19.651  32.475  30.067  1.00 47.59           H  
ATOM   3176  N   PRO A 225      21.889  35.970  33.631  1.00 44.48           N  
ATOM   3177  CA  PRO A 225      21.739  37.272  34.264  1.00 44.48           C  
ATOM   3178  HA  PRO A 225      20.716  37.399  34.617  1.00 44.48           H  
ATOM   3179  C   PRO A 225      22.064  38.385  33.252  1.00 44.48           C  
ATOM   3180  CB  PRO A 225      22.684  37.234  35.474  1.00 44.48           C  
ATOM   3181  HB2 PRO A 225      22.148  36.829  36.333  1.00 44.48           H  
ATOM   3182  HB3 PRO A 225      23.091  38.216  35.713  1.00 44.48           H  
ATOM   3183  O   PRO A 225      23.228  38.629  32.947  1.00 44.48           O  
ATOM   3184  CG  PRO A 225      23.776  36.248  35.056  1.00 44.48           C  
ATOM   3185  HG2 PRO A 225      24.231  35.756  35.915  1.00 44.48           H  
ATOM   3186  HG3 PRO A 225      24.535  36.770  34.472  1.00 44.48           H  
ATOM   3187  CD  PRO A 225      23.039  35.257  34.159  1.00 44.48           C  
ATOM   3188  HD2 PRO A 225      23.695  34.912  33.359  1.00 44.48           H  
ATOM   3189  HD3 PRO A 225      22.693  34.412  34.754  1.00 44.48           H  
ATOM   3190  N   GLY A 226      21.038  39.076  32.739  1.00 48.60           N  
ATOM   3191  H   GLY A 226      20.108  38.720  32.907  1.00 48.60           H  
ATOM   3192  CA  GLY A 226      21.192  40.395  32.103  1.00 48.60           C  
ATOM   3193  HA2 GLY A 226      20.512  41.083  32.606  1.00 48.60           H  
ATOM   3194  HA3 GLY A 226      22.203  40.764  32.277  1.00 48.60           H  
ATOM   3195  C   GLY A 226      20.920  40.533  30.597  1.00 48.60           C  
ATOM   3196  O   GLY A 226      21.285  41.567  30.042  1.00 48.60           O  
ATOM   3197  N   GLY A 227      20.278  39.575  29.921  1.00 46.99           N  
ATOM   3198  H   GLY A 227      19.967  38.753  30.418  1.00 46.99           H  
ATOM   3199  CA  GLY A 227      19.870  39.715  28.508  1.00 46.99           C  
ATOM   3200  HA2 GLY A 227      20.247  40.652  28.097  1.00 46.99           H  
ATOM   3201  HA3 GLY A 227      20.307  38.902  27.928  1.00 46.99           H  
ATOM   3202  C   GLY A 227      18.347  39.662  28.321  1.00 46.99           C  
ATOM   3203  O   GLY A 227      17.683  38.993  29.111  1.00 46.99           O  
ATOM   3204  N   PRO A 228      17.759  40.341  27.314  1.00 45.39           N  
ATOM   3205  CA  PRO A 228      16.334  40.205  27.026  1.00 45.39           C  
ATOM   3206  HA  PRO A 228      15.744  40.444  27.911  1.00 45.39           H  
ATOM   3207  C   PRO A 228      16.057  38.758  26.604  1.00 45.39           C  
ATOM   3208  CB  PRO A 228      16.033  41.222  25.919  1.00 45.39           C  
ATOM   3209  HB2 PRO A 228      15.232  40.888  25.260  1.00 45.39           H  
ATOM   3210  HB3 PRO A 228      15.780  42.182  26.370  1.00 45.39           H  
ATOM   3211  O   PRO A 228      16.583  38.288  25.598  1.00 45.39           O  
ATOM   3212  CG  PRO A 228      17.366  41.346  25.178  1.00 45.39           C  
ATOM   3213  HG2 PRO A 228      17.443  40.558  24.429  1.00 45.39           H  
ATOM   3214  HG3 PRO A 228      17.478  42.324  24.710  1.00 45.39           H  
ATOM   3215  CD  PRO A 228      18.415  41.118  26.271  1.00 45.39           C  
ATOM   3216  HD2 PRO A 228      18.733  42.076  26.682  1.00 45.39           H  
ATOM   3217  HD3 PRO A 228      19.270  40.582  25.859  1.00 45.39           H  
ATOM   3218  N   ALA A 229      15.265  38.040  27.397  1.00 50.74           N  
ATOM   3219  H   ALA A 229      14.944  38.438  28.268  1.00 50.74           H  
ATOM   3220  CA  ALA A 229      14.862  36.680  27.081  1.00 50.74           C  
ATOM   3221  HA  ALA A 229      15.752  36.088  26.865  1.00 50.74           H  
ATOM   3222  C   ALA A 229      13.964  36.690  25.834  1.00 50.74           C  
ATOM   3223  CB  ALA A 229      14.171  36.070  28.308  1.00 50.74           C  
ATOM   3224  HB1 ALA A 229      13.872  35.045  28.087  1.00 50.74           H  
ATOM   3225  HB2 ALA A 229      14.856  36.057  29.155  1.00 50.74           H  
ATOM   3226  HB3 ALA A 229      13.284  36.648  28.570  1.00 50.74           H  
ATOM   3227  O   ALA A 229      12.829  37.172  25.873  1.00 50.74           O  
ATOM   3228  N   GLU A 230      14.465  36.162  24.718  1.00 52.24           N  
ATOM   3229  H   GLU A 230      15.435  35.881  24.698  1.00 52.24           H  
ATOM   3230  CA  GLU A 230      13.638  35.883  23.548  1.00 52.24           C  
ATOM   3231  HA  GLU A 230      12.948  36.714  23.398  1.00 52.24           H  
ATOM   3232  C   GLU A 230      12.794  34.634  23.831  1.00 52.24           C  
ATOM   3233  CB  GLU A 230      14.474  35.771  22.261  1.00 52.24           C  
ATOM   3234  HB2 GLU A 230      13.785  35.514  21.457  1.00 52.24           H  
ATOM   3235  HB3 GLU A 230      15.216  34.978  22.357  1.00 52.24           H  
ATOM   3236  O   GLU A 230      13.235  33.496  23.672  1.00 52.24           O  
ATOM   3237  CG  GLU A 230      15.178  37.104  21.934  1.00 52.24           C  
ATOM   3238  HG2 GLU A 230      16.040  37.213  22.593  1.00 52.24           H  
ATOM   3239  HG3 GLU A 230      14.490  37.920  22.154  1.00 52.24           H  
ATOM   3240  CD  GLU A 230      15.627  37.255  20.469  1.00 52.24           C  
ATOM   3241  OE1 GLU A 230      16.350  38.240  20.194  1.00 52.24           O  
ATOM   3242  OE2 GLU A 230      15.214  36.436  19.616  1.00 52.24           O  
ATOM   3243  N   ASN A 231      11.566  34.854  24.304  1.00 55.55           N  
ATOM   3244  H   ASN A 231      11.312  35.805  24.530  1.00 55.55           H  
ATOM   3245  CA  ASN A 231      10.564  33.802  24.446  1.00 55.55           C  
ATOM   3246  HA  ASN A 231      11.028  32.941  24.926  1.00 55.55           H  
ATOM   3247  C   ASN A 231      10.102  33.355  23.052  1.00 55.55           C  
ATOM   3248  CB  ASN A 231       9.389  34.305  25.315  1.00 55.55           C  
ATOM   3249  HB2 ASN A 231       9.363  35.395  25.318  1.00 55.55           H  
ATOM   3250  HB3 ASN A 231       8.447  33.958  24.890  1.00 55.55           H  
ATOM   3251  O   ASN A 231       9.289  34.017  22.408  1.00 55.55           O  
ATOM   3252  CG  ASN A 231       9.423  33.788  26.742  1.00 55.55           C  
ATOM   3253  ND2 ASN A 231       8.850  34.513  27.673  1.00 55.55           N  
ATOM   3254 HD21 ASN A 231       8.457  35.417  27.450  1.00 55.55           H  
ATOM   3255 HD22 ASN A 231       8.929  34.152  28.613  1.00 55.55           H  
ATOM   3256  OD1 ASN A 231       9.915  32.716  27.044  1.00 55.55           O  
ATOM   3257  N   ILE A 232      10.614  32.218  22.586  1.00 61.60           N  
ATOM   3258  H   ILE A 232      11.349  31.775  23.118  1.00 61.60           H  
ATOM   3259  CA  ILE A 232      10.119  31.556  21.377  1.00 61.60           C  
ATOM   3260  HA  ILE A 232       9.740  32.309  20.686  1.00 61.60           H  
ATOM   3261  C   ILE A 232       8.952  30.657  21.793  1.00 61.60           C  
ATOM   3262  CB  ILE A 232      11.253  30.796  20.654  1.00 61.60           C  
ATOM   3263  HB  ILE A 232      11.663  30.054  21.340  1.00 61.60           H  
ATOM   3264  O   ILE A 232       9.153  29.614  22.417  1.00 61.60           O  
ATOM   3265  CG1 ILE A 232      12.386  31.768  20.240  1.00 61.60           C  
ATOM   3266 HG12 ILE A 232      12.664  32.395  21.087  1.00 61.60           H  
ATOM   3267 HG13 ILE A 232      12.034  32.425  19.446  1.00 61.60           H  
ATOM   3268  CG2 ILE A 232      10.695  30.065  19.415  1.00 61.60           C  
ATOM   3269 HG21 ILE A 232       9.920  29.356  19.708  1.00 61.60           H  
ATOM   3270 HG22 ILE A 232      10.273  30.786  18.714  1.00 61.60           H  
ATOM   3271 HG23 ILE A 232      11.486  29.502  18.920  1.00 61.60           H  
ATOM   3272  CD1 ILE A 232      13.671  31.066  19.783  1.00 61.60           C  
ATOM   3273 HD11 ILE A 232      14.013  30.378  20.557  1.00 61.60           H  
ATOM   3274 HD12 ILE A 232      14.444  31.814  19.610  1.00 61.60           H  
ATOM   3275 HD13 ILE A 232      13.503  30.520  18.855  1.00 61.60           H  
ATOM   3276  N   GLU A 233       7.723  31.052  21.453  1.00 59.17           N  
ATOM   3277  H   GLU A 233       7.603  31.955  21.017  1.00 59.17           H  
ATOM   3278  CA  GLU A 233       6.541  30.221  21.692  1.00 59.17           C  
ATOM   3279  HA  GLU A 233       6.485  30.002  22.759  1.00 59.17           H  
ATOM   3280  C   GLU A 233       6.662  28.889  20.936  1.00 59.17           C  
ATOM   3281  CB  GLU A 233       5.242  30.936  21.291  1.00 59.17           C  
ATOM   3282  HB2 GLU A 233       5.334  31.312  20.272  1.00 59.17           H  
ATOM   3283  HB3 GLU A 233       4.440  30.198  21.315  1.00 59.17           H  
ATOM   3284  O   GLU A 233       6.694  28.835  19.703  1.00 59.17           O  
ATOM   3285  CG  GLU A 233       4.861  32.087  22.236  1.00 59.17           C  
ATOM   3286  HG2 GLU A 233       5.608  32.877  22.147  1.00 59.17           H  
ATOM   3287  HG3 GLU A 233       4.881  31.714  23.259  1.00 59.17           H  
ATOM   3288  CD  GLU A 233       3.464  32.667  21.941  1.00 59.17           C  
ATOM   3289  OE1 GLU A 233       3.002  33.494  22.759  1.00 59.17           O  
ATOM   3290  OE2 GLU A 233       2.850  32.277  20.919  1.00 59.17           O  
ATOM   3291  N   LEU A 234       6.716  27.788  21.686  1.00 59.97           N  
ATOM   3292  H   LEU A 234       6.768  27.897  22.689  1.00 59.97           H  
ATOM   3293  CA  LEU A 234       6.728  26.444  21.124  1.00 59.97           C  
ATOM   3294  HA  LEU A 234       7.497  26.394  20.352  1.00 59.97           H  
ATOM   3295  C   LEU A 234       5.374  26.149  20.463  1.00 59.97           C  
ATOM   3296  CB  LEU A 234       7.060  25.424  22.231  1.00 59.97           C  
ATOM   3297  HB2 LEU A 234       6.393  25.608  23.073  1.00 59.97           H  
ATOM   3298  HB3 LEU A 234       6.850  24.420  21.862  1.00 59.97           H  
ATOM   3299  O   LEU A 234       4.379  25.872  21.135  1.00 59.97           O  
ATOM   3300  CG  LEU A 234       8.519  25.470  22.725  1.00 59.97           C  
ATOM   3301  HG  LEU A 234       8.810  26.500  22.927  1.00 59.97           H  
ATOM   3302  CD1 LEU A 234       8.646  24.671  24.023  1.00 59.97           C  
ATOM   3303 HD11 LEU A 234       8.364  23.631  23.859  1.00 59.97           H  
ATOM   3304 HD12 LEU A 234       8.001  25.108  24.786  1.00 59.97           H  
ATOM   3305 HD13 LEU A 234       9.675  24.717  24.380  1.00 59.97           H  
ATOM   3306  CD2 LEU A 234       9.483  24.862  21.701  1.00 59.97           C  
ATOM   3307 HD21 LEU A 234      10.496  24.882  22.104  1.00 59.97           H  
ATOM   3308 HD22 LEU A 234       9.474  25.454  20.786  1.00 59.97           H  
ATOM   3309 HD23 LEU A 234       9.203  23.832  21.478  1.00 59.97           H  
ATOM   3310  N   GLN A 235       5.336  26.144  19.130  1.00 62.08           N  
ATOM   3311  H   GLN A 235       6.138  26.497  18.627  1.00 62.08           H  
ATOM   3312  CA  GLN A 235       4.213  25.563  18.400  1.00 62.08           C  
ATOM   3313  HA  GLN A 235       3.291  25.975  18.811  1.00 62.08           H  
ATOM   3314  C   GLN A 235       4.187  24.048  18.627  1.00 62.08           C  
ATOM   3315  CB  GLN A 235       4.264  25.901  16.903  1.00 62.08           C  
ATOM   3316  HB2 GLN A 235       3.674  25.164  16.358  1.00 62.08           H  
ATOM   3317  HB3 GLN A 235       5.292  25.851  16.543  1.00 62.08           H  
ATOM   3318  O   GLN A 235       5.112  23.318  18.271  1.00 62.08           O  
ATOM   3319  CG  GLN A 235       3.665  27.286  16.620  1.00 62.08           C  
ATOM   3320  HG2 GLN A 235       4.272  28.051  17.104  1.00 62.08           H  
ATOM   3321  HG3 GLN A 235       2.661  27.333  17.042  1.00 62.08           H  
ATOM   3322  CD  GLN A 235       3.577  27.604  15.130  1.00 62.08           C  
ATOM   3323  NE2 GLN A 235       2.718  28.519  14.737  1.00 62.08           N  
ATOM   3324 HE21 GLN A 235       2.238  29.077  15.428  1.00 62.08           H  
ATOM   3325 HE22 GLN A 235       2.764  28.773  13.760  1.00 62.08           H  
ATOM   3326  OE1 GLN A 235       4.250  27.039  14.283  1.00 62.08           O  
ATOM   3327  N   THR A 236       3.089  23.557  19.195  1.00 57.94           N  
ATOM   3328  H   THR A 236       2.375  24.202  19.502  1.00 57.94           H  
ATOM   3329  CA  THR A 236       2.834  22.124  19.354  1.00 57.94           C  
ATOM   3330  HA  THR A 236       3.724  21.661  19.780  1.00 57.94           H  
ATOM   3331  C   THR A 236       2.598  21.482  17.986  1.00 57.94           C  
ATOM   3332  CB  THR A 236       1.663  21.858  20.318  1.00 57.94           C  
ATOM   3333  HB  THR A 236       1.232  20.881  20.100  1.00 57.94           H  
ATOM   3334  O   THR A 236       1.489  21.458  17.447  1.00 57.94           O  
ATOM   3335  CG2 THR A 236       2.128  21.860  21.772  1.00 57.94           C  
ATOM   3336 HG21 THR A 236       2.854  21.061  21.927  1.00 57.94           H  
ATOM   3337 HG22 THR A 236       2.597  22.812  22.019  1.00 57.94           H  
ATOM   3338 HG23 THR A 236       1.279  21.691  22.435  1.00 57.94           H  
ATOM   3339  OG1 THR A 236       0.657  22.843  20.226  1.00 57.94           O  
ATOM   3340  HG1 THR A 236       0.792  23.448  20.959  1.00 57.94           H  
ATOM   3341  N   PHE A 237       3.656  20.933  17.391  1.00 50.66           N  
ATOM   3342  H   PHE A 237       4.573  21.117  17.771  1.00 50.66           H  
ATOM   3343  CA  PHE A 237       3.522  20.121  16.187  1.00 50.66           C  
ATOM   3344  HA  PHE A 237       2.941  20.690  15.462  1.00 50.66           H  
ATOM   3345  C   PHE A 237       2.762  18.832  16.520  1.00 50.66           C  
ATOM   3346  CB  PHE A 237       4.894  19.833  15.563  1.00 50.66           C  
ATOM   3347  HB2 PHE A 237       4.761  19.158  14.717  1.00 50.66           H  
ATOM   3348  HB3 PHE A 237       5.519  19.320  16.293  1.00 50.66           H  
ATOM   3349  O   PHE A 237       3.178  18.038  17.357  1.00 50.66           O  
ATOM   3350  CG  PHE A 237       5.608  21.075  15.066  1.00 50.66           C  
ATOM   3351  CD1 PHE A 237       5.150  21.743  13.914  1.00 50.66           C  
ATOM   3352  HD1 PHE A 237       4.294  21.368  13.372  1.00 50.66           H  
ATOM   3353  CD2 PHE A 237       6.713  21.585  15.773  1.00 50.66           C  
ATOM   3354  HD2 PHE A 237       7.063  21.097  16.671  1.00 50.66           H  
ATOM   3355  CE1 PHE A 237       5.787  22.919  13.477  1.00 50.66           C  
ATOM   3356  HE1 PHE A 237       5.422  23.453  12.612  1.00 50.66           H  
ATOM   3357  CE2 PHE A 237       7.352  22.757  15.333  1.00 50.66           C  
ATOM   3358  HE2 PHE A 237       8.184  23.159  15.892  1.00 50.66           H  
ATOM   3359  CZ  PHE A 237       6.888  23.425  14.188  1.00 50.66           C  
ATOM   3360  HZ  PHE A 237       7.365  24.341  13.871  1.00 50.66           H  
ATOM   3361  N   ARG A 238       1.657  18.569  15.811  1.00 61.19           N  
ATOM   3362  H   ARG A 238       1.321  19.306  15.207  1.00 61.19           H  
ATOM   3363  CA  ARG A 238       0.863  17.330  15.957  1.00 61.19           C  
ATOM   3364  HA  ARG A 238       0.645  17.194  17.016  1.00 61.19           H  
ATOM   3365  C   ARG A 238       1.616  16.044  15.555  1.00 61.19           C  
ATOM   3366  CB  ARG A 238      -0.465  17.466  15.183  1.00 61.19           C  
ATOM   3367  HB2 ARG A 238      -0.899  16.474  15.055  1.00 61.19           H  
ATOM   3368  HB3 ARG A 238      -0.268  17.873  14.192  1.00 61.19           H  
ATOM   3369  O   ARG A 238       1.041  14.963  15.643  1.00 61.19           O  
ATOM   3370  CG  ARG A 238      -1.513  18.329  15.905  1.00 61.19           C  
ATOM   3371  HG2 ARG A 238      -1.149  19.350  16.012  1.00 61.19           H  
ATOM   3372  HG3 ARG A 238      -1.694  17.911  16.895  1.00 61.19           H  
ATOM   3373  CD  ARG A 238      -2.824  18.324  15.102  1.00 61.19           C  
ATOM   3374  HD2 ARG A 238      -3.093  17.289  14.890  1.00 61.19           H  
ATOM   3375  HD3 ARG A 238      -2.658  18.847  14.160  1.00 61.19           H  
ATOM   3376  NE  ARG A 238      -3.931  18.967  15.836  1.00 61.19           N  
ATOM   3377  HE  ARG A 238      -3.676  19.470  16.674  1.00 61.19           H  
ATOM   3378  NH1 ARG A 238      -5.625  18.408  14.386  1.00 61.19           N  
ATOM   3379 HH11 ARG A 238      -4.937  17.988  13.777  1.00 61.19           H  
ATOM   3380 HH12 ARG A 238      -6.588  18.506  14.098  1.00 61.19           H  
ATOM   3381  NH2 ARG A 238      -6.090  19.589  16.223  1.00 61.19           N  
ATOM   3382 HH21 ARG A 238      -5.783  20.108  17.033  1.00 61.19           H  
ATOM   3383 HH22 ARG A 238      -7.048  19.685  15.918  1.00 61.19           H  
ATOM   3384  CZ  ARG A 238      -5.205  18.983  15.481  1.00 61.19           C  
ATOM   3385  N   THR A 239       2.852  16.123  15.051  1.00 55.24           N  
ATOM   3386  H   THR A 239       3.322  17.016  15.095  1.00 55.24           H  
ATOM   3387  CA  THR A 239       3.655  14.963  14.627  1.00 55.24           C  
ATOM   3388  HA  THR A 239       3.500  14.168  15.357  1.00 55.24           H  
ATOM   3389  C   THR A 239       5.147  15.312  14.622  1.00 55.24           C  
ATOM   3390  CB  THR A 239       3.162  14.459  13.250  1.00 55.24           C  
ATOM   3391  HB  THR A 239       2.082  14.334  13.318  1.00 55.24           H  
ATOM   3392  O   THR A 239       5.521  16.389  14.167  1.00 55.24           O  
ATOM   3393  CG2 THR A 239       3.436  15.403  12.076  1.00 55.24           C  
ATOM   3394 HG21 THR A 239       3.050  16.397  12.297  1.00 55.24           H  
ATOM   3395 HG22 THR A 239       2.949  15.023  11.178  1.00 55.24           H  
ATOM   3396 HG23 THR A 239       4.508  15.472  11.890  1.00 55.24           H  
ATOM   3397  OG1 THR A 239       3.689  13.195  12.899  1.00 55.24           O  
ATOM   3398  HG1 THR A 239       3.811  12.689  13.705  1.00 55.24           H  
ATOM   3399  N   SER A 240       5.998  14.397  15.093  1.00 66.71           N  
ATOM   3400  H   SER A 240       5.639  13.524  15.453  1.00 66.71           H  
ATOM   3401  CA  SER A 240       7.456  14.563  15.251  1.00 66.71           C  
ATOM   3402  HA  SER A 240       7.642  15.486  15.801  1.00 66.71           H  
ATOM   3403  C   SER A 240       8.257  14.667  13.943  1.00 66.71           C  
ATOM   3404  CB  SER A 240       7.991  13.398  16.096  1.00 66.71           C  
ATOM   3405  HB2 SER A 240       9.081  13.422  16.120  1.00 66.71           H  
ATOM   3406  HB3 SER A 240       7.623  13.498  17.117  1.00 66.71           H  
ATOM   3407  O   SER A 240       9.476  14.779  13.973  1.00 66.71           O  
ATOM   3408  OG  SER A 240       7.541  12.160  15.561  1.00 66.71           O  
ATOM   3409  HG  SER A 240       8.017  11.466  16.023  1.00 66.71           H  
ATOM   3410  N   THR A 241       7.608  14.635  12.776  1.00 66.66           N  
ATOM   3411  H   THR A 241       6.599  14.588  12.800  1.00 66.66           H  
ATOM   3412  CA  THR A 241       8.272  14.737  11.467  1.00 66.66           C  
ATOM   3413  HA  THR A 241       9.254  15.187  11.607  1.00 66.66           H  
ATOM   3414  C   THR A 241       7.453  15.624  10.512  1.00 66.66           C  
ATOM   3415  CB  THR A 241       8.526  13.346  10.859  1.00 66.66           C  
ATOM   3416  HB  THR A 241       8.799  13.467   9.811  1.00 66.66           H  
ATOM   3417  O   THR A 241       6.454  15.171   9.940  1.00 66.66           O  
ATOM   3418  CG2 THR A 241       9.643  12.581  11.565  1.00 66.66           C  
ATOM   3419 HG21 THR A 241       9.825  11.637  11.051  1.00 66.66           H  
ATOM   3420 HG22 THR A 241       9.381  12.378  12.603  1.00 66.66           H  
ATOM   3421 HG23 THR A 241      10.561  13.169  11.547  1.00 66.66           H  
ATOM   3422  OG1 THR A 241       7.383  12.533  10.949  1.00 66.66           O  
ATOM   3423  HG1 THR A 241       7.360  12.214  11.854  1.00 66.66           H  
ATOM   3424  N   PRO A 242       7.839  16.897  10.287  1.00 52.29           N  
ATOM   3425  CA  PRO A 242       7.024  17.847   9.517  1.00 52.29           C  
ATOM   3426  HA  PRO A 242       6.027  17.897   9.955  1.00 52.29           H  
ATOM   3427  C   PRO A 242       6.861  17.452   8.037  1.00 52.29           C  
ATOM   3428  CB  PRO A 242       7.701  19.211   9.705  1.00 52.29           C  
ATOM   3429  HB2 PRO A 242       7.641  19.830   8.809  1.00 52.29           H  
ATOM   3430  HB3 PRO A 242       7.240  19.727  10.547  1.00 52.29           H  
ATOM   3431  O   PRO A 242       5.818  17.716   7.435  1.00 52.29           O  
ATOM   3432  CG  PRO A 242       9.148  18.870  10.058  1.00 52.29           C  
ATOM   3433  HG2 PRO A 242       9.718  18.702   9.145  1.00 52.29           H  
ATOM   3434  HG3 PRO A 242       9.613  19.649  10.662  1.00 52.29           H  
ATOM   3435  CD  PRO A 242       9.019  17.560  10.829  1.00 52.29           C  
ATOM   3436  HD2 PRO A 242       8.865  17.768  11.888  1.00 52.29           H  
ATOM   3437  HD3 PRO A 242       9.922  16.966  10.690  1.00 52.29           H  
ATOM   3438  N   LEU A 243       7.817  16.713   7.460  1.00 56.87           N  
ATOM   3439  H   LEU A 243       8.663  16.548   7.986  1.00 56.87           H  
ATOM   3440  CA  LEU A 243       7.726  16.174   6.091  1.00 56.87           C  
ATOM   3441  HA  LEU A 243       7.535  17.001   5.407  1.00 56.87           H  
ATOM   3442  C   LEU A 243       6.568  15.182   5.904  1.00 56.87           C  
ATOM   3443  CB  LEU A 243       9.070  15.511   5.732  1.00 56.87           C  
ATOM   3444  HB2 LEU A 243       8.903  14.689   5.036  1.00 56.87           H  
ATOM   3445  HB3 LEU A 243       9.512  15.083   6.632  1.00 56.87           H  
ATOM   3446  O   LEU A 243       5.982  15.079   4.820  1.00 56.87           O  
ATOM   3447  CG  LEU A 243      10.058  16.496   5.084  1.00 56.87           C  
ATOM   3448  HG  LEU A 243      10.025  17.447   5.615  1.00 56.87           H  
ATOM   3449  CD1 LEU A 243      11.479  15.946   5.163  1.00 56.87           C  
ATOM   3450 HD11 LEU A 243      11.550  14.989   4.647  1.00 56.87           H  
ATOM   3451 HD12 LEU A 243      11.774  15.817   6.205  1.00 56.87           H  
ATOM   3452 HD13 LEU A 243      12.172  16.650   4.702  1.00 56.87           H  
ATOM   3453  CD2 LEU A 243       9.708  16.722   3.609  1.00 56.87           C  
ATOM   3454 HD21 LEU A 243      10.418  17.428   3.178  1.00 56.87           H  
ATOM   3455 HD22 LEU A 243       9.768  15.784   3.058  1.00 56.87           H  
ATOM   3456 HD23 LEU A 243       8.706  17.141   3.513  1.00 56.87           H  
ATOM   3457  N   GLN A 244       6.175  14.476   6.965  1.00 51.07           N  
ATOM   3458  H   GLN A 244       6.624  14.628   7.857  1.00 51.07           H  
ATOM   3459  CA  GLN A 244       5.028  13.581   6.895  1.00 51.07           C  
ATOM   3460  HA  GLN A 244       5.091  13.004   5.973  1.00 51.07           H  
ATOM   3461  C   GLN A 244       3.703  14.349   6.859  1.00 51.07           C  
ATOM   3462  CB  GLN A 244       5.046  12.588   8.052  1.00 51.07           C  
ATOM   3463  HB2 GLN A 244       4.114  12.023   8.015  1.00 51.07           H  
ATOM   3464  HB3 GLN A 244       5.085  13.124   9.000  1.00 51.07           H  
ATOM   3465  O   GLN A 244       2.729  13.829   6.328  1.00 51.07           O  
ATOM   3466  CG  GLN A 244       6.208  11.586   7.969  1.00 51.07           C  
ATOM   3467  HG2 GLN A 244       6.186  11.075   7.007  1.00 51.07           H  
ATOM   3468  HG3 GLN A 244       7.157  12.115   8.062  1.00 51.07           H  
ATOM   3469  CD  GLN A 244       6.125  10.545   9.081  1.00 51.07           C  
ATOM   3470  NE2 GLN A 244       7.036   9.598   9.124  1.00 51.07           N  
ATOM   3471 HE21 GLN A 244       7.854   9.637   8.533  1.00 51.07           H  
ATOM   3472 HE22 GLN A 244       7.004   8.975   9.917  1.00 51.07           H  
ATOM   3473  OE1 GLN A 244       5.194  10.534   9.882  1.00 51.07           O  
ATOM   3474  N   ALA A 245       3.628  15.579   7.375  1.00 50.44           N  
ATOM   3475  H   ALA A 245       4.459  16.009   7.755  1.00 50.44           H  
ATOM   3476  CA  ALA A 245       2.382  16.346   7.381  1.00 50.44           C  
ATOM   3477  HA  ALA A 245       1.591  15.718   7.791  1.00 50.44           H  
ATOM   3478  C   ALA A 245       1.946  16.758   5.960  1.00 50.44           C  
ATOM   3479  CB  ALA A 245       2.545  17.547   8.319  1.00 50.44           C  
ATOM   3480  HB1 ALA A 245       2.850  17.210   9.310  1.00 50.44           H  
ATOM   3481  HB2 ALA A 245       3.298  18.233   7.929  1.00 50.44           H  
ATOM   3482  HB3 ALA A 245       1.598  18.080   8.402  1.00 50.44           H  
ATOM   3483  O   ALA A 245       0.775  16.604   5.604  1.00 50.44           O  
ATOM   3484  N   VAL A 246       2.893  17.178   5.111  1.00 48.24           N  
ATOM   3485  H   VAL A 246       3.828  17.301   5.474  1.00 48.24           H  
ATOM   3486  CA  VAL A 246       2.625  17.574   3.713  1.00 48.24           C  
ATOM   3487  HA  VAL A 246       1.816  18.304   3.708  1.00 48.24           H  
ATOM   3488  C   VAL A 246       2.159  16.373   2.878  1.00 48.24           C  
ATOM   3489  CB  VAL A 246       3.872  18.242   3.092  1.00 48.24           C  
ATOM   3490  HB  VAL A 246       4.687  17.518   3.077  1.00 48.24           H  
ATOM   3491  O   VAL A 246       1.213  16.466   2.092  1.00 48.24           O  
ATOM   3492  CG1 VAL A 246       3.624  18.725   1.657  1.00 48.24           C  
ATOM   3493 HG11 VAL A 246       4.549  19.131   1.248  1.00 48.24           H  
ATOM   3494 HG12 VAL A 246       2.862  19.505   1.647  1.00 48.24           H  
ATOM   3495 HG13 VAL A 246       3.307  17.901   1.018  1.00 48.24           H  
ATOM   3496  CG2 VAL A 246       4.315  19.461   3.915  1.00 48.24           C  
ATOM   3497 HG21 VAL A 246       5.165  19.945   3.434  1.00 48.24           H  
ATOM   3498 HG22 VAL A 246       4.626  19.162   4.916  1.00 48.24           H  
ATOM   3499 HG23 VAL A 246       3.500  20.181   3.994  1.00 48.24           H  
ATOM   3500  N   THR A 247       2.755  15.199   3.099  1.00 51.30           N  
ATOM   3501  H   THR A 247       3.512  15.164   3.767  1.00 51.30           H  
ATOM   3502  CA  THR A 247       2.358  13.955   2.417  1.00 51.30           C  
ATOM   3503  HA  THR A 247       2.160  14.187   1.371  1.00 51.30           H  
ATOM   3504  C   THR A 247       1.062  13.357   2.984  1.00 51.30           C  
ATOM   3505  CB  THR A 247       3.495  12.924   2.444  1.00 51.30           C  
ATOM   3506  HB  THR A 247       3.138  11.992   2.004  1.00 51.30           H  
ATOM   3507  O   THR A 247       0.240  12.825   2.227  1.00 51.30           O  
ATOM   3508  CG2 THR A 247       4.728  13.394   1.673  1.00 51.30           C  
ATOM   3509 HG21 THR A 247       5.142  14.299   2.117  1.00 51.30           H  
ATOM   3510 HG22 THR A 247       4.460  13.597   0.637  1.00 51.30           H  
ATOM   3511 HG23 THR A 247       5.488  12.613   1.689  1.00 51.30           H  
ATOM   3512  OG1 THR A 247       3.912  12.681   3.759  1.00 51.30           O  
ATOM   3513  HG1 THR A 247       4.719  13.182   3.898  1.00 51.30           H  
ATOM   3514  N   LYS A 248       0.801  13.505   4.291  1.00 49.40           N  
ATOM   3515  H   LYS A 248       1.539  13.873   4.874  1.00 49.40           H  
ATOM   3516  CA  LYS A 248      -0.472  13.133   4.937  1.00 49.40           C  
ATOM   3517  HA  LYS A 248      -0.700  12.094   4.701  1.00 49.40           H  
ATOM   3518  C   LYS A 248      -1.642  13.963   4.397  1.00 49.40           C  
ATOM   3519  CB  LYS A 248      -0.355  13.226   6.473  1.00 49.40           C  
ATOM   3520  HB2 LYS A 248       0.148  14.156   6.740  1.00 49.40           H  
ATOM   3521  HB3 LYS A 248      -1.354  13.257   6.906  1.00 49.40           H  
ATOM   3522  O   LYS A 248      -2.688  13.389   4.104  1.00 49.40           O  
ATOM   3523  CG  LYS A 248       0.390  12.019   7.089  1.00 49.40           C  
ATOM   3524  HG2 LYS A 248      -0.253  11.141   7.022  1.00 49.40           H  
ATOM   3525  HG3 LYS A 248       1.290  11.808   6.511  1.00 49.40           H  
ATOM   3526  CD  LYS A 248       0.782  12.241   8.566  1.00 49.40           C  
ATOM   3527  HD2 LYS A 248       1.355  13.166   8.637  1.00 49.40           H  
ATOM   3528  HD3 LYS A 248      -0.116  12.337   9.176  1.00 49.40           H  
ATOM   3529  CE  LYS A 248       1.651  11.078   9.085  1.00 49.40           C  
ATOM   3530  HE2 LYS A 248       1.046  10.173   9.139  1.00 49.40           H  
ATOM   3531  HE3 LYS A 248       2.435  10.897   8.350  1.00 49.40           H  
ATOM   3532  NZ  LYS A 248       2.298  11.338  10.405  1.00 49.40           N  
ATOM   3533  HZ1 LYS A 248       1.659  11.270  11.185  1.00 49.40           H  
ATOM   3534  HZ2 LYS A 248       2.753  12.239  10.441  1.00 49.40           H  
ATOM   3535  HZ3 LYS A 248       3.059  10.692  10.558  1.00 49.40           H  
ATOM   3536  N   GLY A 249      -1.463  15.266   4.158  1.00 47.20           N  
ATOM   3537  H   GLY A 249      -0.601  15.694   4.465  1.00 47.20           H  
ATOM   3538  CA  GLY A 249      -2.495  16.120   3.552  1.00 47.20           C  
ATOM   3539  HA2 GLY A 249      -2.116  17.141   3.493  1.00 47.20           H  
ATOM   3540  HA3 GLY A 249      -3.386  16.119   4.179  1.00 47.20           H  
ATOM   3541  C   GLY A 249      -2.890  15.672   2.139  1.00 47.20           C  
ATOM   3542  O   GLY A 249      -4.070  15.478   1.840  1.00 47.20           O  
ATOM   3543  N   ALA A 250      -1.900  15.392   1.285  1.00 48.57           N  
ATOM   3544  H   ALA A 250      -0.952  15.596   1.566  1.00 48.57           H  
ATOM   3545  CA  ALA A 250      -2.140  14.911  -0.078  1.00 48.57           C  
ATOM   3546  HA  ALA A 250      -2.842  15.588  -0.565  1.00 48.57           H  
ATOM   3547  C   ALA A 250      -2.755  13.496  -0.127  1.00 48.57           C  
ATOM   3548  CB  ALA A 250      -0.810  14.966  -0.837  1.00 48.57           C  
ATOM   3549  HB1 ALA A 250      -0.965  14.664  -1.873  1.00 48.57           H  
ATOM   3550  HB2 ALA A 250      -0.419  15.984  -0.822  1.00 48.57           H  
ATOM   3551  HB3 ALA A 250      -0.084  14.301  -0.370  1.00 48.57           H  
ATOM   3552  O   ALA A 250      -3.507  13.170  -1.049  1.00 48.57           O  
ATOM   3553  N   THR A 251      -2.455  12.638   0.852  1.00 51.36           N  
ATOM   3554  H   THR A 251      -1.817  12.941   1.575  1.00 51.36           H  
ATOM   3555  CA  THR A 251      -3.024  11.281   0.933  1.00 51.36           C  
ATOM   3556  HA  THR A 251      -3.159  10.902  -0.081  1.00 51.36           H  
ATOM   3557  C   THR A 251      -4.409  11.253   1.574  1.00 51.36           C  
ATOM   3558  CB  THR A 251      -2.092  10.297   1.649  1.00 51.36           C  
ATOM   3559  HB  THR A 251      -2.624   9.358   1.804  1.00 51.36           H  
ATOM   3560  O   THR A 251      -5.231  10.435   1.168  1.00 51.36           O  
ATOM   3561  CG2 THR A 251      -0.827  10.003   0.844  1.00 51.36           C  
ATOM   3562 HG21 THR A 251      -0.164   9.364   1.427  1.00 51.36           H  
ATOM   3563 HG22 THR A 251      -1.094   9.482  -0.076  1.00 51.36           H  
ATOM   3564 HG23 THR A 251      -0.303  10.925   0.591  1.00 51.36           H  
ATOM   3565  OG1 THR A 251      -1.692  10.793   2.894  1.00 51.36           O  
ATOM   3566  HG1 THR A 251      -0.987  11.424   2.735  1.00 51.36           H  
ATOM   3567  N   ALA A 252      -4.715  12.160   2.507  1.00 51.92           N  
ATOM   3568  H   ALA A 252      -3.983  12.758   2.861  1.00 51.92           H  
ATOM   3569  CA  ALA A 252      -6.052  12.316   3.080  1.00 51.92           C  
ATOM   3570  HA  ALA A 252      -6.410  11.343   3.415  1.00 51.92           H  
ATOM   3571  C   ALA A 252      -7.061  12.840   2.044  1.00 51.92           C  
ATOM   3572  CB  ALA A 252      -5.960  13.232   4.304  1.00 51.92           C  
ATOM   3573  HB1 ALA A 252      -6.946  13.344   4.754  1.00 51.92           H  
ATOM   3574  HB2 ALA A 252      -5.589  14.215   4.014  1.00 51.92           H  
ATOM   3575  HB3 ALA A 252      -5.282  12.800   5.041  1.00 51.92           H  
ATOM   3576  O   ALA A 252      -8.141  12.268   1.903  1.00 51.92           O  
ATOM   3577  N   LEU A 253      -6.681  13.843   1.241  1.00 50.67           N  
ATOM   3578  H   LEU A 253      -5.806  14.308   1.437  1.00 50.67           H  
ATOM   3579  CA  LEU A 253      -7.524  14.374   0.156  1.00 50.67           C  
ATOM   3580  HA  LEU A 253      -8.478  14.697   0.571  1.00 50.67           H  
ATOM   3581  C   LEU A 253      -7.851  13.323  -0.914  1.00 50.67           C  
ATOM   3582  CB  LEU A 253      -6.809  15.576  -0.486  1.00 50.67           C  
ATOM   3583  HB2 LEU A 253      -5.776  15.295  -0.692  1.00 50.67           H  
ATOM   3584  HB3 LEU A 253      -7.284  15.808  -1.439  1.00 50.67           H  
ATOM   3585  O   LEU A 253      -8.892  13.384  -1.561  1.00 50.67           O  
ATOM   3586  CG  LEU A 253      -6.829  16.846   0.384  1.00 50.67           C  
ATOM   3587  HG  LEU A 253      -6.539  16.601   1.405  1.00 50.67           H  
ATOM   3588  CD1 LEU A 253      -5.830  17.859  -0.173  1.00 50.67           C  
ATOM   3589 HD11 LEU A 253      -4.825  17.436  -0.150  1.00 50.67           H  
ATOM   3590 HD12 LEU A 253      -6.093  18.128  -1.196  1.00 50.67           H  
ATOM   3591 HD13 LEU A 253      -5.838  18.756   0.445  1.00 50.67           H  
ATOM   3592  CD2 LEU A 253      -8.215  17.495   0.403  1.00 50.67           C  
ATOM   3593 HD21 LEU A 253      -8.181  18.410   0.995  1.00 50.67           H  
ATOM   3594 HD22 LEU A 253      -8.944  16.827   0.861  1.00 50.67           H  
ATOM   3595 HD23 LEU A 253      -8.536  17.741  -0.609  1.00 50.67           H  
ATOM   3596  N   ARG A 254      -6.989  12.315  -1.077  1.00 61.40           N  
ATOM   3597  H   ARG A 254      -6.158  12.318  -0.504  1.00 61.40           H  
ATOM   3598  CA  ARG A 254      -7.219  11.202  -2.005  1.00 61.40           C  
ATOM   3599  HA  ARG A 254      -7.643  11.602  -2.927  1.00 61.40           H  
ATOM   3600  C   ARG A 254      -8.257  10.188  -1.525  1.00 61.40           C  
ATOM   3601  CB  ARG A 254      -5.887  10.519  -2.323  1.00 61.40           C  
ATOM   3602  HB2 ARG A 254      -6.074   9.527  -2.734  1.00 61.40           H  
ATOM   3603  HB3 ARG A 254      -5.296  10.406  -1.413  1.00 61.40           H  
ATOM   3604  O   ARG A 254      -8.629   9.332  -2.320  1.00 61.40           O  
ATOM   3605  CG  ARG A 254      -5.111  11.327  -3.361  1.00 61.40           C  
ATOM   3606  HG2 ARG A 254      -5.694  11.346  -4.282  1.00 61.40           H  
ATOM   3607  HG3 ARG A 254      -4.961  12.352  -3.023  1.00 61.40           H  
ATOM   3608  CD  ARG A 254      -3.760  10.665  -3.626  1.00 61.40           C  
ATOM   3609  HD2 ARG A 254      -3.892   9.583  -3.645  1.00 61.40           H  
ATOM   3610  HD3 ARG A 254      -3.081  10.929  -2.815  1.00 61.40           H  
ATOM   3611  NE  ARG A 254      -3.215  11.105  -4.920  1.00 61.40           N  
ATOM   3612  HE  ARG A 254      -3.747  11.812  -5.406  1.00 61.40           H  
ATOM   3613  NH1 ARG A 254      -1.272   9.889  -4.858  1.00 61.40           N  
ATOM   3614 HH11 ARG A 254      -0.335   9.742  -5.203  1.00 61.40           H  
ATOM   3615 HH12 ARG A 254      -1.501   9.621  -3.911  1.00 61.40           H  
ATOM   3616  NH2 ARG A 254      -1.697  11.218  -6.606  1.00 61.40           N  
ATOM   3617 HH21 ARG A 254      -0.756  11.056  -6.937  1.00 61.40           H  
ATOM   3618 HH22 ARG A 254      -2.245  11.951  -7.033  1.00 61.40           H  
ATOM   3619  CZ  ARG A 254      -2.069  10.732  -5.456  1.00 61.40           C  
ATOM   3620  N   ARG A 255      -8.705  10.254  -0.266  1.00 68.59           N  
ATOM   3621  H   ARG A 255      -8.362  10.992   0.332  1.00 68.59           H  
ATOM   3622  CA  ARG A 255      -9.697   9.310   0.280  1.00 68.59           C  
ATOM   3623  HA  ARG A 255      -9.507   8.312  -0.117  1.00 68.59           H  
ATOM   3624  C   ARG A 255     -11.116   9.657  -0.149  1.00 68.59           C  
ATOM   3625  CB  ARG A 255      -9.612   9.240   1.812  1.00 68.59           C  
ATOM   3626  HB2 ARG A 255      -9.872  10.211   2.235  1.00 68.59           H  
ATOM   3627  HB3 ARG A 255     -10.340   8.511   2.168  1.00 68.59           H  
ATOM   3628  O   ARG A 255     -11.899   8.751  -0.404  1.00 68.59           O  
ATOM   3629  CG  ARG A 255      -8.219   8.829   2.300  1.00 68.59           C  
ATOM   3630  HG2 ARG A 255      -7.503   9.597   2.006  1.00 68.59           H  
ATOM   3631  HG3 ARG A 255      -7.933   7.881   1.845  1.00 68.59           H  
ATOM   3632  CD  ARG A 255      -8.189   8.686   3.823  1.00 68.59           C  
ATOM   3633  HD2 ARG A 255      -8.765   9.498   4.266  1.00 68.59           H  
ATOM   3634  HD3 ARG A 255      -8.654   7.740   4.098  1.00 68.59           H  
ATOM   3635  NE  ARG A 255      -6.809   8.742   4.338  1.00 68.59           N  
ATOM   3636  HE  ARG A 255      -6.076   8.910   3.664  1.00 68.59           H  
ATOM   3637  NH1 ARG A 255      -7.332   8.388   6.548  1.00 68.59           N  
ATOM   3638 HH11 ARG A 255      -8.205   7.960   6.274  1.00 68.59           H  
ATOM   3639 HH12 ARG A 255      -7.047   8.263   7.509  1.00 68.59           H  
ATOM   3640  NH2 ARG A 255      -5.243   8.922   5.981  1.00 68.59           N  
ATOM   3641 HH21 ARG A 255      -5.011   8.882   6.963  1.00 68.59           H  
ATOM   3642 HH22 ARG A 255      -4.539   9.167   5.298  1.00 68.59           H  
ATOM   3643  CZ  ARG A 255      -6.471   8.681   5.614  1.00 68.59           C  
ATOM   3644  N   TYR A 256     -11.421  10.947  -0.276  1.00 78.73           N  
ATOM   3645  H   TYR A 256     -10.698  11.621  -0.067  1.00 78.73           H  
ATOM   3646  CA  TYR A 256     -12.761  11.473  -0.554  1.00 78.73           C  
ATOM   3647  HA  TYR A 256     -13.481  10.655  -0.536  1.00 78.73           H  
ATOM   3648  C   TYR A 256     -12.840  12.089  -1.955  1.00 78.73           C  
ATOM   3649  CB  TYR A 256     -13.164  12.453   0.555  1.00 78.73           C  
ATOM   3650  HB2 TYR A 256     -14.167  12.825   0.346  1.00 78.73           H  
ATOM   3651  HB3 TYR A 256     -12.489  13.309   0.539  1.00 78.73           H  
ATOM   3652  O   TYR A 256     -13.196  13.250  -2.130  1.00 78.73           O  
ATOM   3653  CG  TYR A 256     -13.169  11.843   1.941  1.00 78.73           C  
ATOM   3654  CD1 TYR A 256     -14.215  10.981   2.322  1.00 78.73           C  
ATOM   3655  HD1 TYR A 256     -15.009  10.750   1.627  1.00 78.73           H  
ATOM   3656  CD2 TYR A 256     -12.131  12.132   2.848  1.00 78.73           C  
ATOM   3657  HD2 TYR A 256     -11.330  12.797   2.559  1.00 78.73           H  
ATOM   3658  CE1 TYR A 256     -14.233  10.417   3.611  1.00 78.73           C  
ATOM   3659  HE1 TYR A 256     -15.030   9.749   3.901  1.00 78.73           H  
ATOM   3660  CE2 TYR A 256     -12.151  11.578   4.143  1.00 78.73           C  
ATOM   3661  HE2 TYR A 256     -11.367  11.820   4.846  1.00 78.73           H  
ATOM   3662  OH  TYR A 256     -13.240  10.198   5.785  1.00 78.73           O  
ATOM   3663  HH  TYR A 256     -12.531  10.549   6.329  1.00 78.73           H  
ATOM   3664  CZ  TYR A 256     -13.208  10.722   4.529  1.00 78.73           C  
ATOM   3665  N   THR A 257     -12.445  11.318  -2.966  1.00 84.07           N  
ATOM   3666  H   THR A 257     -12.253  10.345  -2.776  1.00 84.07           H  
ATOM   3667  CA  THR A 257     -12.586  11.717  -4.371  1.00 84.07           C  
ATOM   3668  HA  THR A 257     -12.721  12.797  -4.429  1.00 84.07           H  
ATOM   3669  C   THR A 257     -13.825  11.069  -4.977  1.00 84.07           C  
ATOM   3670  CB  THR A 257     -11.337  11.369  -5.194  1.00 84.07           C  
ATOM   3671  HB  THR A 257     -11.447  11.821  -6.180  1.00 84.07           H  
ATOM   3672  O   THR A 257     -14.236   9.999  -4.544  1.00 84.07           O  
ATOM   3673  CG2 THR A 257     -10.047  11.907  -4.576  1.00 84.07           C  
ATOM   3674 HG21 THR A 257     -10.129  12.984  -4.431  1.00 84.07           H  
ATOM   3675 HG22 THR A 257      -9.209  11.693  -5.240  1.00 84.07           H  
ATOM   3676 HG23 THR A 257      -9.872  11.432  -3.611  1.00 84.07           H  
ATOM   3677  OG1 THR A 257     -11.189   9.978  -5.377  1.00 84.07           O  
ATOM   3678  HG1 THR A 257     -11.517   9.525  -4.596  1.00 84.07           H  
ATOM   3679  N   ASN A 258     -14.371  11.639  -6.051  1.00 85.55           N  
ATOM   3680  H   ASN A 258     -14.113  12.585  -6.294  1.00 85.55           H  
ATOM   3681  CA  ASN A 258     -15.492  11.018  -6.774  1.00 85.55           C  
ATOM   3682  HA  ASN A 258     -16.310  10.852  -6.072  1.00 85.55           H  
ATOM   3683  C   ASN A 258     -15.139   9.639  -7.373  1.00 85.55           C  
ATOM   3684  CB  ASN A 258     -15.975  11.980  -7.874  1.00 85.55           C  
ATOM   3685  HB2 ASN A 258     -16.780  11.497  -8.427  1.00 85.55           H  
ATOM   3686  HB3 ASN A 258     -15.160  12.179  -8.569  1.00 85.55           H  
ATOM   3687  O   ASN A 258     -16.028   8.889  -7.754  1.00 85.55           O  
ATOM   3688  CG  ASN A 258     -16.515  13.297  -7.345  1.00 85.55           C  
ATOM   3689  ND2 ASN A 258     -16.759  14.251  -8.210  1.00 85.55           N  
ATOM   3690 HD21 ASN A 258     -16.727  14.061  -9.202  1.00 85.55           H  
ATOM   3691 HD22 ASN A 258     -17.190  15.077  -7.821  1.00 85.55           H  
ATOM   3692  OD1 ASN A 258     -16.687  13.516  -6.162  1.00 85.55           O  
ATOM   3693  N   TYR A 259     -13.846   9.305  -7.461  1.00 86.53           N  
ATOM   3694  H   TYR A 259     -13.167   9.955  -7.091  1.00 86.53           H  
ATOM   3695  CA  TYR A 259     -13.347   8.018  -7.950  1.00 86.53           C  
ATOM   3696  HA  TYR A 259     -14.069   7.603  -8.653  1.00 86.53           H  
ATOM   3697  C   TYR A 259     -13.159   6.972  -6.835  1.00 86.53           C  
ATOM   3698  CB  TYR A 259     -12.026   8.251  -8.698  1.00 86.53           C  
ATOM   3699  HB2 TYR A 259     -11.693   7.302  -9.120  1.00 86.53           H  
ATOM   3700  HB3 TYR A 259     -11.269   8.569  -7.981  1.00 86.53           H  
ATOM   3701  O   TYR A 259     -12.744   5.849  -7.125  1.00 86.53           O  
ATOM   3702  CG  TYR A 259     -12.103   9.264  -9.825  1.00 86.53           C  
ATOM   3703  CD1 TYR A 259     -12.735   8.917 -11.034  1.00 86.53           C  
ATOM   3704  HD1 TYR A 259     -13.175   7.938 -11.153  1.00 86.53           H  
ATOM   3705  CD2 TYR A 259     -11.544  10.548  -9.666  1.00 86.53           C  
ATOM   3706  HD2 TYR A 259     -11.064  10.811  -8.734  1.00 86.53           H  
ATOM   3707  CE1 TYR A 259     -12.803   9.847 -12.088  1.00 86.53           C  
ATOM   3708  HE1 TYR A 259     -13.290   9.590 -13.016  1.00 86.53           H  
ATOM   3709  CE2 TYR A 259     -11.612  11.484 -10.717  1.00 86.53           C  
ATOM   3710  HE2 TYR A 259     -11.187  12.469 -10.595  1.00 86.53           H  
ATOM   3711  OH  TYR A 259     -12.305  12.024 -12.954  1.00 86.53           O  
ATOM   3712  HH  TYR A 259     -11.919  12.872 -12.725  1.00 86.53           H  
ATOM   3713  CZ  TYR A 259     -12.241  11.130 -11.933  1.00 86.53           C  
ATOM   3714  N   THR A 260     -13.397   7.334  -5.568  1.00 91.60           N  
ATOM   3715  H   THR A 260     -13.767   8.255  -5.381  1.00 91.60           H  
ATOM   3716  CA  THR A 260     -13.240   6.453  -4.403  1.00 91.60           C  
ATOM   3717  HA  THR A 260     -12.895   5.477  -4.742  1.00 91.60           H  
ATOM   3718  C   THR A 260     -14.586   6.237  -3.710  1.00 91.60           C  
ATOM   3719  CB  THR A 260     -12.177   6.973  -3.414  1.00 91.60           C  
ATOM   3720  HB  THR A 260     -12.247   6.402  -2.488  1.00 91.60           H  
ATOM   3721  O   THR A 260     -15.084   7.121  -3.012  1.00 91.60           O  
ATOM   3722  CG2 THR A 260     -10.758   6.823  -3.955  1.00 91.60           C  
ATOM   3723 HG21 THR A 260     -10.061   7.366  -3.317  1.00 91.60           H  
ATOM   3724 HG22 THR A 260     -10.694   7.202  -4.975  1.00 91.60           H  
ATOM   3725 HG23 THR A 260     -10.489   5.767  -3.929  1.00 91.60           H  
ATOM   3726  OG1 THR A 260     -12.297   8.341  -3.103  1.00 91.60           O  
ATOM   3727  HG1 THR A 260     -12.566   8.362  -2.181  1.00 91.60           H  
ATOM   3728  N   GLN A 261     -15.167   5.048  -3.881  1.00 93.78           N  
ATOM   3729  H   GLN A 261     -14.678   4.343  -4.415  1.00 93.78           H  
ATOM   3730  CA  GLN A 261     -16.425   4.661  -3.231  1.00 93.78           C  
ATOM   3731  HA  GLN A 261     -17.189   5.399  -3.475  1.00 93.78           H  
ATOM   3732  C   GLN A 261     -16.241   4.627  -1.709  1.00 93.78           C  
ATOM   3733  CB  GLN A 261     -16.867   3.297  -3.784  1.00 93.78           C  
ATOM   3734  HB2 GLN A 261     -16.966   3.378  -4.867  1.00 93.78           H  
ATOM   3735  HB3 GLN A 261     -16.087   2.568  -3.566  1.00 93.78           H  
ATOM   3736  O   GLN A 261     -15.244   4.100  -1.231  1.00 93.78           O  
ATOM   3737  CG  GLN A 261     -18.197   2.783  -3.205  1.00 93.78           C  
ATOM   3738  HG2 GLN A 261     -18.114   2.696  -2.122  1.00 93.78           H  
ATOM   3739  HG3 GLN A 261     -18.992   3.493  -3.431  1.00 93.78           H  
ATOM   3740  CD  GLN A 261     -18.597   1.413  -3.759  1.00 93.78           C  
ATOM   3741  NE2 GLN A 261     -19.546   0.752  -3.135  1.00 93.78           N  
ATOM   3742 HE21 GLN A 261     -19.952   1.096  -2.277  1.00 93.78           H  
ATOM   3743 HE22 GLN A 261     -19.749  -0.189  -3.442  1.00 93.78           H  
ATOM   3744  OE1 GLN A 261     -18.065   0.924  -4.751  1.00 93.78           O  
ATOM   3745  N   GLN A 262     -17.178   5.187  -0.945  1.00 93.55           N  
ATOM   3746  H   GLN A 262     -18.016   5.544  -1.381  1.00 93.55           H  
ATOM   3747  CA  GLN A 262     -17.135   5.190   0.521  1.00 93.55           C  
ATOM   3748  HA  GLN A 262     -16.113   5.047   0.873  1.00 93.55           H  
ATOM   3749  C   GLN A 262     -17.994   4.045   1.057  1.00 93.55           C  
ATOM   3750  CB  GLN A 262     -17.661   6.533   1.057  1.00 93.55           C  
ATOM   3751  HB2 GLN A 262     -17.645   6.513   2.147  1.00 93.55           H  
ATOM   3752  HB3 GLN A 262     -18.699   6.654   0.746  1.00 93.55           H  
ATOM   3753  O   GLN A 262     -19.177   3.993   0.731  1.00 93.55           O  
ATOM   3754  CG  GLN A 262     -16.879   7.759   0.576  1.00 93.55           C  
ATOM   3755  HG2 GLN A 262     -16.912   7.811  -0.512  1.00 93.55           H  
ATOM   3756  HG3 GLN A 262     -17.365   8.656   0.960  1.00 93.55           H  
ATOM   3757  CD  GLN A 262     -15.439   7.770   1.054  1.00 93.55           C  
ATOM   3758  NE2 GLN A 262     -14.519   8.053   0.162  1.00 93.55           N  
ATOM   3759 HE21 GLN A 262     -14.786   8.093  -0.811  1.00 93.55           H  
ATOM   3760 HE22 GLN A 262     -13.550   8.064   0.447  1.00 93.55           H  
ATOM   3761  OE1 GLN A 262     -15.132   7.551   2.214  1.00 93.55           O  
ATOM   3762  N   VAL A 263     -17.427   3.167   1.883  1.00 94.92           N  
ATOM   3763  H   VAL A 263     -16.444   3.249   2.103  1.00 94.92           H  
ATOM   3764  CA  VAL A 263     -18.152   2.048   2.506  1.00 94.92           C  
ATOM   3765  HA  VAL A 263     -19.225   2.176   2.361  1.00 94.92           H  
ATOM   3766  C   VAL A 263     -17.881   2.062   4.007  1.00 94.92           C  
ATOM   3767  CB  VAL A 263     -17.770   0.700   1.865  1.00 94.92           C  
ATOM   3768  HB  VAL A 263     -16.696   0.549   1.971  1.00 94.92           H  
ATOM   3769  O   VAL A 263     -16.726   2.033   4.436  1.00 94.92           O  
ATOM   3770  CG1 VAL A 263     -18.512  -0.462   2.528  1.00 94.92           C  
ATOM   3771 HG11 VAL A 263     -18.265  -1.398   2.025  1.00 94.92           H  
ATOM   3772 HG12 VAL A 263     -18.224  -0.574   3.573  1.00 94.92           H  
ATOM   3773 HG13 VAL A 263     -19.592  -0.328   2.470  1.00 94.92           H  
ATOM   3774  CG2 VAL A 263     -18.117   0.684   0.369  1.00 94.92           C  
ATOM   3775 HG21 VAL A 263     -17.862  -0.290  -0.050  1.00 94.92           H  
ATOM   3776 HG22 VAL A 263     -19.186   0.853   0.238  1.00 94.92           H  
ATOM   3777 HG23 VAL A 263     -17.553   1.452  -0.159  1.00 94.92           H  
ATOM   3778  N   ARG A 264     -18.947   2.164   4.805  1.00 94.14           N  
ATOM   3779  H   ARG A 264     -19.859   2.044   4.387  1.00 94.14           H  
ATOM   3780  CA  ARG A 264     -18.873   2.087   6.266  1.00 94.14           C  
ATOM   3781  HA  ARG A 264     -17.897   2.438   6.602  1.00 94.14           H  
ATOM   3782  C   ARG A 264     -19.034   0.632   6.679  1.00 94.14           C  
ATOM   3783  CB  ARG A 264     -19.962   2.950   6.916  1.00 94.14           C  
ATOM   3784  HB2 ARG A 264     -20.943   2.567   6.635  1.00 94.14           H  
ATOM   3785  HB3 ARG A 264     -19.882   3.974   6.550  1.00 94.14           H  
ATOM   3786  O   ARG A 264     -20.055   0.040   6.360  1.00 94.14           O  
ATOM   3787  CG  ARG A 264     -19.836   2.945   8.447  1.00 94.14           C  
ATOM   3788  HG2 ARG A 264     -18.851   3.313   8.735  1.00 94.14           H  
ATOM   3789  HG3 ARG A 264     -19.956   1.930   8.824  1.00 94.14           H  
ATOM   3790  CD  ARG A 264     -20.915   3.828   9.077  1.00 94.14           C  
ATOM   3791  HD2 ARG A 264     -21.890   3.478   8.738  1.00 94.14           H  
ATOM   3792  HD3 ARG A 264     -20.766   4.856   8.746  1.00 94.14           H  
ATOM   3793  NE  ARG A 264     -20.861   3.757  10.547  1.00 94.14           N  
ATOM   3794  HE  ARG A 264     -20.318   3.000  10.938  1.00 94.14           H  
ATOM   3795  NH1 ARG A 264     -22.432   5.370  11.000  1.00 94.14           N  
ATOM   3796 HH11 ARG A 264     -22.998   5.854  11.682  1.00 94.14           H  
ATOM   3797 HH12 ARG A 264     -22.637   5.428  10.013  1.00 94.14           H  
ATOM   3798  NH2 ARG A 264     -21.402   4.324  12.682  1.00 94.14           N  
ATOM   3799 HH21 ARG A 264     -20.781   3.605  13.024  1.00 94.14           H  
ATOM   3800 HH22 ARG A 264     -21.957   4.842  13.349  1.00 94.14           H  
ATOM   3801  CZ  ARG A 264     -21.559   4.485  11.400  1.00 94.14           C  
ATOM   3802  N   LEU A 265     -18.072   0.112   7.427  1.00 93.17           N  
ATOM   3803  H   LEU A 265     -17.308   0.708   7.712  1.00 93.17           H  
ATOM   3804  CA  LEU A 265     -18.108  -1.240   7.967  1.00 93.17           C  
ATOM   3805  HA  LEU A 265     -18.894  -1.814   7.477  1.00 93.17           H  
ATOM   3806  C   LEU A 265     -18.416  -1.193   9.457  1.00 93.17           C  
ATOM   3807  CB  LEU A 265     -16.769  -1.936   7.707  1.00 93.17           C  
ATOM   3808  HB2 LEU A 265     -16.767  -2.907   8.201  1.00 93.17           H  
ATOM   3809  HB3 LEU A 265     -15.979  -1.333   8.154  1.00 93.17           H  
ATOM   3810  O   LEU A 265     -17.868  -0.363  10.185  1.00 93.17           O  
ATOM   3811  CG  LEU A 265     -16.476  -2.143   6.214  1.00 93.17           C  
ATOM   3812  HG  LEU A 265     -16.577  -1.200   5.677  1.00 93.17           H  
ATOM   3813  CD1 LEU A 265     -15.030  -2.589   6.088  1.00 93.17           C  
ATOM   3814 HD11 LEU A 265     -14.789  -2.674   5.029  1.00 93.17           H  
ATOM   3815 HD12 LEU A 265     -14.912  -3.559   6.572  1.00 93.17           H  
ATOM   3816 HD13 LEU A 265     -14.370  -1.866   6.566  1.00 93.17           H  
ATOM   3817  CD2 LEU A 265     -17.377  -3.191   5.567  1.00 93.17           C  
ATOM   3818 HD21 LEU A 265     -17.331  -4.138   6.104  1.00 93.17           H  
ATOM   3819 HD22 LEU A 265     -18.414  -2.854   5.543  1.00 93.17           H  
ATOM   3820 HD23 LEU A 265     -17.076  -3.368   4.534  1.00 93.17           H  
ATOM   3821  N   ASN A 266     -19.264  -2.114   9.902  1.00 87.76           N  
ATOM   3822  H   ASN A 266     -19.681  -2.741   9.229  1.00 87.76           H  
ATOM   3823  CA  ASN A 266     -19.577  -2.307  11.317  1.00 87.76           C  
ATOM   3824  HA  ASN A 266     -19.215  -1.455  11.893  1.00 87.76           H  
ATOM   3825  C   ASN A 266     -18.871  -3.545  11.906  1.00 87.76           C  
ATOM   3826  CB  ASN A 266     -21.104  -2.364  11.481  1.00 87.76           C  
ATOM   3827  HB2 ASN A 266     -21.490  -3.205  10.905  1.00 87.76           H  
ATOM   3828  HB3 ASN A 266     -21.342  -2.544  12.530  1.00 87.76           H  
ATOM   3829  O   ASN A 266     -18.973  -3.783  13.105  1.00 87.76           O  
ATOM   3830  CG  ASN A 266     -21.828  -1.091  11.061  1.00 87.76           C  
ATOM   3831  ND2 ASN A 266     -23.070  -1.222  10.658  1.00 87.76           N  
ATOM   3832 HD21 ASN A 266     -23.554  -0.386  10.365  1.00 87.76           H  
ATOM   3833 HD22 ASN A 266     -23.495  -2.138  10.628  1.00 87.76           H  
ATOM   3834  OD1 ASN A 266     -21.322   0.025  11.089  1.00 87.76           O  
ATOM   3835  N   SER A 267     -18.162  -4.332  11.088  1.00 88.69           N  
ATOM   3836  H   SER A 267     -18.048  -4.078  10.117  1.00 88.69           H  
ATOM   3837  CA  SER A 267     -17.453  -5.536  11.525  1.00 88.69           C  
ATOM   3838  HA  SER A 267     -18.107  -6.086  12.202  1.00 88.69           H  
ATOM   3839  C   SER A 267     -16.173  -5.193  12.297  1.00 88.69           C  
ATOM   3840  CB  SER A 267     -17.173  -6.460  10.327  1.00 88.69           C  
ATOM   3841  HB2 SER A 267     -16.553  -7.299  10.646  1.00 88.69           H  
ATOM   3842  HB3 SER A 267     -18.121  -6.854   9.962  1.00 88.69           H  
ATOM   3843  O   SER A 267     -15.361  -4.368  11.870  1.00 88.69           O  
ATOM   3844  OG  SER A 267     -16.532  -5.769   9.268  1.00 88.69           O  
ATOM   3845  HG  SER A 267     -16.605  -6.309   8.477  1.00 88.69           H  
ATOM   3846  N   LEU A 268     -15.977  -5.850  13.444  1.00 87.82           N  
ATOM   3847  H   LEU A 268     -16.694  -6.488  13.760  1.00 87.82           H  
ATOM   3848  CA  LEU A 268     -14.766  -5.723  14.267  1.00 87.82           C  
ATOM   3849  HA  LEU A 268     -14.526  -4.667  14.391  1.00 87.82           H  
ATOM   3850  C   LEU A 268     -13.546  -6.373  13.594  1.00 87.82           C  
ATOM   3851  CB  LEU A 268     -15.036  -6.349  15.648  1.00 87.82           C  
ATOM   3852  HB2 LEU A 268     -15.411  -7.362  15.499  1.00 87.82           H  
ATOM   3853  HB3 LEU A 268     -14.095  -6.429  16.192  1.00 87.82           H  
ATOM   3854  O   LEU A 268     -12.415  -5.907  13.761  1.00 87.82           O  
ATOM   3855  CG  LEU A 268     -16.036  -5.557  16.513  1.00 87.82           C  
ATOM   3856  HG  LEU A 268     -16.915  -5.302  15.921  1.00 87.82           H  
ATOM   3857  CD1 LEU A 268     -16.495  -6.408  17.695  1.00 87.82           C  
ATOM   3858 HD11 LEU A 268     -15.641  -6.680  18.315  1.00 87.82           H  
ATOM   3859 HD12 LEU A 268     -16.975  -7.317  17.333  1.00 87.82           H  
ATOM   3860 HD13 LEU A 268     -17.213  -5.851  18.297  1.00 87.82           H  
ATOM   3861  CD2 LEU A 268     -15.414  -4.269  17.060  1.00 87.82           C  
ATOM   3862 HD21 LEU A 268     -14.526  -4.502  17.646  1.00 87.82           H  
ATOM   3863 HD22 LEU A 268     -15.144  -3.603  16.240  1.00 87.82           H  
ATOM   3864 HD23 LEU A 268     -16.136  -3.756  17.695  1.00 87.82           H  
ATOM   3865  N   ASP A 269     -13.784  -7.385  12.756  1.00 90.29           N  
ATOM   3866  H   ASP A 269     -14.701  -7.809  12.774  1.00 90.29           H  
ATOM   3867  CA  ASP A 269     -12.753  -8.095  11.993  1.00 90.29           C  
ATOM   3868  HA  ASP A 269     -12.057  -8.567  12.687  1.00 90.29           H  
ATOM   3869  C   ASP A 269     -11.951  -7.158  11.089  1.00 90.29           C  
ATOM   3870  CB  ASP A 269     -13.405  -9.190  11.140  1.00 90.29           C  
ATOM   3871  HB2 ASP A 269     -14.161  -8.734  10.501  1.00 90.29           H  
ATOM   3872  HB3 ASP A 269     -12.644  -9.639  10.503  1.00 90.29           H  
ATOM   3873  O   ASP A 269     -10.762  -7.365  10.878  1.00 90.29           O  
ATOM   3874  CG  ASP A 269     -14.050 -10.300  11.971  1.00 90.29           C  
ATOM   3875  OD1 ASP A 269     -13.732 -10.388  13.176  1.00 90.29           O  
ATOM   3876  OD2 ASP A 269     -14.878 -11.024  11.384  1.00 90.29           O  
ATOM   3877  N   PHE A 270     -12.540  -6.054  10.627  1.00 92.76           N  
ATOM   3878  H   PHE A 270     -13.512  -5.899  10.856  1.00 92.76           H  
ATOM   3879  CA  PHE A 270     -11.834  -5.062   9.816  1.00 92.76           C  
ATOM   3880  HA  PHE A 270     -11.472  -5.546   8.909  1.00 92.76           H  
ATOM   3881  C   PHE A 270     -10.607  -4.450  10.517  1.00 92.76           C  
ATOM   3882  CB  PHE A 270     -12.842  -3.975   9.440  1.00 92.76           C  
ATOM   3883  HB2 PHE A 270     -13.669  -4.422   8.888  1.00 92.76           H  
ATOM   3884  HB3 PHE A 270     -13.257  -3.545  10.352  1.00 92.76           H  
ATOM   3885  O   PHE A 270      -9.642  -4.041   9.856  1.00 92.76           O  
ATOM   3886  CG  PHE A 270     -12.239  -2.873   8.601  1.00 92.76           C  
ATOM   3887  CD1 PHE A 270     -12.007  -1.611   9.167  1.00 92.76           C  
ATOM   3888  HD1 PHE A 270     -12.235  -1.456  10.211  1.00 92.76           H  
ATOM   3889  CD2 PHE A 270     -11.880  -3.120   7.267  1.00 92.76           C  
ATOM   3890  HD2 PHE A 270     -12.038  -4.102   6.845  1.00 92.76           H  
ATOM   3891  CE1 PHE A 270     -11.482  -0.568   8.386  1.00 92.76           C  
ATOM   3892  HE1 PHE A 270     -11.342   0.410   8.821  1.00 92.76           H  
ATOM   3893  CE2 PHE A 270     -11.348  -2.085   6.482  1.00 92.76           C  
ATOM   3894  HE2 PHE A 270     -11.117  -2.275   5.444  1.00 92.76           H  
ATOM   3895  CZ  PHE A 270     -11.168  -0.806   7.038  1.00 92.76           C  
ATOM   3896  HZ  PHE A 270     -10.804   0.003   6.422  1.00 92.76           H  
ATOM   3897  N   VAL A 271     -10.634  -4.379  11.850  1.00 90.92           N  
ATOM   3898  H   VAL A 271     -11.421  -4.795  12.328  1.00 90.92           H  
ATOM   3899  CA  VAL A 271      -9.540  -3.839  12.663  1.00 90.92           C  
ATOM   3900  HA  VAL A 271      -9.044  -3.045  12.105  1.00 90.92           H  
ATOM   3901  C   VAL A 271      -8.490  -4.915  12.936  1.00 90.92           C  
ATOM   3902  CB  VAL A 271     -10.077  -3.223  13.971  1.00 90.92           C  
ATOM   3903  HB  VAL A 271     -10.551  -4.001  14.570  1.00 90.92           H  
ATOM   3904  O   VAL A 271      -7.307  -4.667  12.704  1.00 90.92           O  
ATOM   3905  CG1 VAL A 271      -8.951  -2.590  14.798  1.00 90.92           C  
ATOM   3906 HG11 VAL A 271      -8.231  -3.352  15.097  1.00 90.92           H  
ATOM   3907 HG12 VAL A 271      -8.442  -1.817  14.222  1.00 90.92           H  
ATOM   3908 HG13 VAL A 271      -9.367  -2.157  15.708  1.00 90.92           H  
ATOM   3909  CG2 VAL A 271     -11.115  -2.129  13.676  1.00 90.92           C  
ATOM   3910 HG21 VAL A 271     -10.682  -1.350  13.049  1.00 90.92           H  
ATOM   3911 HG22 VAL A 271     -11.982  -2.564  13.178  1.00 90.92           H  
ATOM   3912 HG23 VAL A 271     -11.463  -1.698  14.615  1.00 90.92           H  
ATOM   3913  N   HIS A 272      -8.919  -6.098  13.386  1.00 89.59           N  
ATOM   3914  H   HIS A 272      -9.913  -6.225  13.517  1.00 89.59           H  
ATOM   3915  CA  HIS A 272      -8.025  -7.158  13.864  1.00 89.59           C  
ATOM   3916  HA  HIS A 272      -7.121  -6.703  14.267  1.00 89.59           H  
ATOM   3917  C   HIS A 272      -7.570  -8.129  12.767  1.00 89.59           C  
ATOM   3918  CB  HIS A 272      -8.718  -7.914  15.007  1.00 89.59           C  
ATOM   3919  HB2 HIS A 272      -8.091  -8.754  15.306  1.00 89.59           H  
ATOM   3920  HB3 HIS A 272      -9.670  -8.315  14.659  1.00 89.59           H  
ATOM   3921  O   HIS A 272      -6.392  -8.467  12.702  1.00 89.59           O  
ATOM   3922  CG  HIS A 272      -8.951  -7.050  16.218  1.00 89.59           C  
ATOM   3923  CD2 HIS A 272     -10.150  -6.561  16.664  1.00 89.59           C  
ATOM   3924  HD2 HIS A 272     -11.115  -6.733  16.212  1.00 89.59           H  
ATOM   3925  ND1 HIS A 272      -7.978  -6.589  17.075  1.00 89.59           N  
ATOM   3926  HD1 HIS A 272      -7.000  -6.839  17.053  1.00 89.59           H  
ATOM   3927  CE1 HIS A 272      -8.576  -5.843  18.018  1.00 89.59           C  
ATOM   3928  HE1 HIS A 272      -8.074  -5.372  18.850  1.00 89.59           H  
ATOM   3929  NE2 HIS A 272      -9.897  -5.782  17.799  1.00 89.59           N  
ATOM   3930  N   ASN A 273      -8.479  -8.559  11.892  1.00 90.37           N  
ATOM   3931  H   ASN A 273      -9.414  -8.181  11.936  1.00 90.37           H  
ATOM   3932  CA  ASN A 273      -8.217  -9.533  10.834  1.00 90.37           C  
ATOM   3933  HA  ASN A 273      -7.146  -9.555  10.633  1.00 90.37           H  
ATOM   3934  C   ASN A 273      -8.916  -9.151   9.512  1.00 90.37           C  
ATOM   3935  CB  ASN A 273      -8.605 -10.936  11.325  1.00 90.37           C  
ATOM   3936  HB2 ASN A 273      -8.128 -11.135  12.285  1.00 90.37           H  
ATOM   3937  HB3 ASN A 273      -9.686 -10.997  11.453  1.00 90.37           H  
ATOM   3938  O   ASN A 273      -9.827  -9.832   9.055  1.00 90.37           O  
ATOM   3939  CG  ASN A 273      -8.161 -12.015  10.348  1.00 90.37           C  
ATOM   3940  ND2 ASN A 273      -8.535 -13.247  10.599  1.00 90.37           N  
ATOM   3941 HD21 ASN A 273      -8.199 -13.979   9.990  1.00 90.37           H  
ATOM   3942 HD22 ASN A 273      -9.105 -13.453  11.407  1.00 90.37           H  
ATOM   3943  OD1 ASN A 273      -7.470 -11.768   9.366  1.00 90.37           O  
ATOM   3944  N   PRO A 274      -8.492  -8.073   8.835  1.00 92.23           N  
ATOM   3945  CA  PRO A 274      -9.107  -7.638   7.576  1.00 92.23           C  
ATOM   3946  HA  PRO A 274     -10.171  -7.461   7.737  1.00 92.23           H  
ATOM   3947  C   PRO A 274      -8.964  -8.643   6.418  1.00 92.23           C  
ATOM   3948  CB  PRO A 274      -8.411  -6.316   7.239  1.00 92.23           C  
ATOM   3949  HB2 PRO A 274      -8.323  -6.147   6.166  1.00 92.23           H  
ATOM   3950  HB3 PRO A 274      -8.933  -5.487   7.719  1.00 92.23           H  
ATOM   3951  O   PRO A 274      -9.623  -8.469   5.396  1.00 92.23           O  
ATOM   3952  CG  PRO A 274      -7.052  -6.526   7.895  1.00 92.23           C  
ATOM   3953  HG2 PRO A 274      -6.487  -5.604   8.031  1.00 92.23           H  
ATOM   3954  HG3 PRO A 274      -6.496  -7.244   7.291  1.00 92.23           H  
ATOM   3955  CD  PRO A 274      -7.414  -7.182   9.212  1.00 92.23           C  
ATOM   3956  HD2 PRO A 274      -6.560  -7.708   9.639  1.00 92.23           H  
ATOM   3957  HD3 PRO A 274      -7.787  -6.437   9.916  1.00 92.23           H  
ATOM   3958  N   LYS A 275      -8.103  -9.667   6.532  1.00 89.93           N  
ATOM   3959  H   LYS A 275      -7.660  -9.815   7.427  1.00 89.93           H  
ATOM   3960  CA  LYS A 275      -7.934 -10.707   5.504  1.00 89.93           C  
ATOM   3961  HA  LYS A 275      -7.858 -10.235   4.524  1.00 89.93           H  
ATOM   3962  C   LYS A 275      -9.154 -11.632   5.426  1.00 89.93           C  
ATOM   3963  CB  LYS A 275      -6.627 -11.471   5.780  1.00 89.93           C  
ATOM   3964  HB2 LYS A 275      -5.817 -10.744   5.841  1.00 89.93           H  
ATOM   3965  HB3 LYS A 275      -6.705 -11.984   6.739  1.00 89.93           H  
ATOM   3966  O   LYS A 275      -9.518 -12.046   4.324  1.00 89.93           O  
ATOM   3967  CG  LYS A 275      -6.268 -12.494   4.690  1.00 89.93           C  
ATOM   3968  HG2 LYS A 275      -7.041 -13.262   4.661  1.00 89.93           H  
ATOM   3969  HG3 LYS A 275      -6.222 -11.992   3.723  1.00 89.93           H  
ATOM   3970  CD  LYS A 275      -4.922 -13.179   4.974  1.00 89.93           C  
ATOM   3971  HD2 LYS A 275      -4.975 -13.663   5.949  1.00 89.93           H  
ATOM   3972  HD3 LYS A 275      -4.131 -12.430   4.994  1.00 89.93           H  
ATOM   3973  CE  LYS A 275      -4.616 -14.230   3.895  1.00 89.93           C  
ATOM   3974  HE2 LYS A 275      -4.533 -13.729   2.931  1.00 89.93           H  
ATOM   3975  HE3 LYS A 275      -5.465 -14.911   3.832  1.00 89.93           H  
ATOM   3976  NZ  LYS A 275      -3.373 -14.997   4.192  1.00 89.93           N  
ATOM   3977  HZ1 LYS A 275      -3.449 -15.484   5.073  1.00 89.93           H  
ATOM   3978  HZ2 LYS A 275      -2.563 -14.396   4.244  1.00 89.93           H  
ATOM   3979  HZ3 LYS A 275      -3.202 -15.692   3.480  1.00 89.93           H  
ATOM   3980  N   SER A 276      -9.814 -11.894   6.558  1.00 89.27           N  
ATOM   3981  H   SER A 276      -9.515 -11.464   7.422  1.00 89.27           H  
ATOM   3982  CA  SER A 276     -11.003 -12.758   6.621  1.00 89.27           C  
ATOM   3983  HA  SER A 276     -10.764 -13.718   6.161  1.00 89.27           H  
ATOM   3984  C   SER A 276     -12.209 -12.186   5.873  1.00 89.27           C  
ATOM   3985  CB  SER A 276     -11.409 -13.015   8.077  1.00 89.27           C  
ATOM   3986  HB2 SER A 276     -12.206 -13.757   8.096  1.00 89.27           H  
ATOM   3987  HB3 SER A 276     -10.556 -13.400   8.636  1.00 89.27           H  
ATOM   3988  O   SER A 276     -13.083 -12.936   5.460  1.00 89.27           O  
ATOM   3989  OG  SER A 276     -11.874 -11.819   8.670  1.00 89.27           O  
ATOM   3990  HG  SER A 276     -12.436 -12.024   9.421  1.00 89.27           H  
ATOM   3991  N   LEU A 277     -12.254 -10.868   5.661  1.00 90.42           N  
ATOM   3992  H   LEU A 277     -11.546 -10.303   6.108  1.00 90.42           H  
ATOM   3993  CA  LEU A 277     -13.397 -10.200   5.035  1.00 90.42           C  
ATOM   3994  HA  LEU A 277     -14.316 -10.587   5.475  1.00 90.42           H  
ATOM   3995  C   LEU A 277     -13.509 -10.469   3.529  1.00 90.42           C  
ATOM   3996  CB  LEU A 277     -13.303  -8.693   5.320  1.00 90.42           C  
ATOM   3997  HB2 LEU A 277     -12.356  -8.317   4.934  1.00 90.42           H  
ATOM   3998  HB3 LEU A 277     -14.108  -8.193   4.782  1.00 90.42           H  
ATOM   3999  O   LEU A 277     -14.604 -10.426   2.976  1.00 90.42           O  
ATOM   4000  CG  LEU A 277     -13.423  -8.337   6.812  1.00 90.42           C  
ATOM   4001  HG  LEU A 277     -12.646  -8.847   7.382  1.00 90.42           H  
ATOM   4002  CD1 LEU A 277     -13.231  -6.837   7.004  1.00 90.42           C  
ATOM   4003 HD11 LEU A 277     -14.047  -6.303   6.516  1.00 90.42           H  
ATOM   4004 HD12 LEU A 277     -13.269  -6.625   8.072  1.00 90.42           H  
ATOM   4005 HD13 LEU A 277     -12.269  -6.532   6.591  1.00 90.42           H  
ATOM   4006  CD2 LEU A 277     -14.793  -8.702   7.385  1.00 90.42           C  
ATOM   4007 HD21 LEU A 277     -14.905  -8.299   8.391  1.00 90.42           H  
ATOM   4008 HD22 LEU A 277     -15.585  -8.306   6.750  1.00 90.42           H  
ATOM   4009 HD23 LEU A 277     -14.894  -9.785   7.449  1.00 90.42           H  
ATOM   4010  N   PHE A 278     -12.393 -10.760   2.854  1.00 89.47           N  
ATOM   4011  H   PHE A 278     -11.528 -10.819   3.371  1.00 89.47           H  
ATOM   4012  CA  PHE A 278     -12.369 -10.902   1.392  1.00 89.47           C  
ATOM   4013  HA  PHE A 278     -13.395 -10.944   1.025  1.00 89.47           H  
ATOM   4014  C   PHE A 278     -11.714 -12.194   0.891  1.00 89.47           C  
ATOM   4015  CB  PHE A 278     -11.755  -9.638   0.788  1.00 89.47           C  
ATOM   4016  HB2 PHE A 278     -12.181  -8.781   1.309  1.00 89.47           H  
ATOM   4017  HB3 PHE A 278     -12.040  -9.575  -0.262  1.00 89.47           H  
ATOM   4018  O   PHE A 278     -11.827 -12.518  -0.289  1.00 89.47           O  
ATOM   4019  CG  PHE A 278     -10.258  -9.502   0.904  1.00 89.47           C  
ATOM   4020  CD1 PHE A 278      -9.686  -9.008   2.089  1.00 89.47           C  
ATOM   4021  HD1 PHE A 278     -10.313  -8.771   2.936  1.00 89.47           H  
ATOM   4022  CD2 PHE A 278      -9.444  -9.814  -0.195  1.00 89.47           C  
ATOM   4023  HD2 PHE A 278      -9.886 -10.193  -1.104  1.00 89.47           H  
ATOM   4024  CE1 PHE A 278      -8.295  -8.836   2.176  1.00 89.47           C  
ATOM   4025  HE1 PHE A 278      -7.852  -8.490   3.098  1.00 89.47           H  
ATOM   4026  CE2 PHE A 278      -8.059  -9.606  -0.120  1.00 89.47           C  
ATOM   4027  HE2 PHE A 278      -7.447  -9.811  -0.985  1.00 89.47           H  
ATOM   4028  CZ  PHE A 278      -7.484  -9.122   1.066  1.00 89.47           C  
ATOM   4029  HZ  PHE A 278      -6.416  -8.970   1.114  1.00 89.47           H  
ATOM   4030  N   THR A 279     -11.078 -12.966   1.778  1.00 87.34           N  
ATOM   4031  H   THR A 279     -11.088 -12.691   2.750  1.00 87.34           H  
ATOM   4032  CA  THR A 279     -10.519 -14.288   1.466  1.00 87.34           C  
ATOM   4033  HA  THR A 279     -10.939 -14.637   0.524  1.00 87.34           H  
ATOM   4034  C   THR A 279     -10.895 -15.309   2.524  1.00 87.34           C  
ATOM   4035  CB  THR A 279      -8.992 -14.279   1.309  1.00 87.34           C  
ATOM   4036  HB  THR A 279      -8.662 -15.306   1.150  1.00 87.34           H  
ATOM   4037  O   THR A 279     -11.013 -14.978   3.701  1.00 87.34           O  
ATOM   4038  CG2 THR A 279      -8.572 -13.471   0.090  1.00 87.34           C  
ATOM   4039 HG21 THR A 279      -9.202 -13.732  -0.760  1.00 87.34           H  
ATOM   4040 HG22 THR A 279      -8.659 -12.404   0.295  1.00 87.34           H  
ATOM   4041 HG23 THR A 279      -7.542 -13.733  -0.153  1.00 87.34           H  
ATOM   4042  OG1 THR A 279      -8.309 -13.773   2.437  1.00 87.34           O  
ATOM   4043  HG1 THR A 279      -8.931 -13.281   2.977  1.00 87.34           H  
ATOM   4044  N   TYR A 280     -11.044 -16.564   2.106  1.00 86.19           N  
ATOM   4045  H   TYR A 280     -10.912 -16.784   1.130  1.00 86.19           H  
ATOM   4046  CA  TYR A 280     -11.240 -17.671   3.034  1.00 86.19           C  
ATOM   4047  HA  TYR A 280     -11.895 -17.335   3.838  1.00 86.19           H  
ATOM   4048  C   TYR A 280      -9.905 -18.083   3.654  1.00 86.19           C  
ATOM   4049  CB  TYR A 280     -11.932 -18.840   2.327  1.00 86.19           C  
ATOM   4050  HB2 TYR A 280     -12.001 -19.677   3.022  1.00 86.19           H  
ATOM   4051  HB3 TYR A 280     -11.324 -19.164   1.482  1.00 86.19           H  
ATOM   4052  O   TYR A 280      -8.888 -18.187   2.965  1.00 86.19           O  
ATOM   4053  CG  TYR A 280     -13.330 -18.496   1.851  1.00 86.19           C  
ATOM   4054  CD1 TYR A 280     -14.394 -18.469   2.774  1.00 86.19           C  
ATOM   4055  HD1 TYR A 280     -14.215 -18.710   3.812  1.00 86.19           H  
ATOM   4056  CD2 TYR A 280     -13.563 -18.176   0.500  1.00 86.19           C  
ATOM   4057  HD2 TYR A 280     -12.753 -18.198  -0.214  1.00 86.19           H  
ATOM   4058  CE1 TYR A 280     -15.691 -18.123   2.351  1.00 86.19           C  
ATOM   4059  HE1 TYR A 280     -16.504 -18.099   3.062  1.00 86.19           H  
ATOM   4060  CE2 TYR A 280     -14.859 -17.826   0.076  1.00 86.19           C  
ATOM   4061  HE2 TYR A 280     -15.057 -17.573  -0.955  1.00 86.19           H  
ATOM   4062  OH  TYR A 280     -17.171 -17.445   0.584  1.00 86.19           O  
ATOM   4063  HH  TYR A 280     -17.797 -17.413   1.310  1.00 86.19           H  
ATOM   4064  CZ  TYR A 280     -15.925 -17.793   0.999  1.00 86.19           C  
ATOM   4065  N   GLN A 281      -9.908 -18.338   4.960  1.00 81.01           N  
ATOM   4066  H   GLN A 281     -10.768 -18.242   5.482  1.00 81.01           H  
ATOM   4067  CA  GLN A 281      -8.747 -18.892   5.644  1.00 81.01           C  
ATOM   4068  HA  GLN A 281      -7.862 -18.344   5.321  1.00 81.01           H  
ATOM   4069  C   GLN A 281      -8.586 -20.358   5.243  1.00 81.01           C  
ATOM   4070  CB  GLN A 281      -8.899 -18.681   7.156  1.00 81.01           C  
ATOM   4071  HB2 GLN A 281      -9.788 -19.199   7.518  1.00 81.01           H  
ATOM   4072  HB3 GLN A 281      -9.041 -17.611   7.313  1.00 81.01           H  
ATOM   4073  O   GLN A 281      -9.485 -21.169   5.456  1.00 81.01           O  
ATOM   4074  CG  GLN A 281      -7.675 -19.151   7.969  1.00 81.01           C  
ATOM   4075  HG2 GLN A 281      -7.681 -20.239   8.036  1.00 81.01           H  
ATOM   4076  HG3 GLN A 281      -6.759 -18.846   7.463  1.00 81.01           H  
ATOM   4077  CD  GLN A 281      -7.640 -18.563   9.383  1.00 81.01           C  
ATOM   4078  NE2 GLN A 281      -6.828 -19.081  10.280  1.00 81.01           N  
ATOM   4079 HE21 GLN A 281      -6.329 -19.952  10.164  1.00 81.01           H  
ATOM   4080 HE22 GLN A 281      -6.859 -18.690  11.211  1.00 81.01           H  
ATOM   4081  OE1 GLN A 281      -8.315 -17.591   9.693  1.00 81.01           O  
ATOM   4082  N   ASN A 282      -7.442 -20.693   4.645  1.00 79.64           N  
ATOM   4083  H   ASN A 282      -6.747 -19.980   4.476  1.00 79.64           H  
ATOM   4084  CA  ASN A 282      -7.080 -22.078   4.389  1.00 79.64           C  
ATOM   4085  HA  ASN A 282      -7.994 -22.655   4.249  1.00 79.64           H  
ATOM   4086  C   ASN A 282      -6.305 -22.611   5.606  1.00 79.64           C  
ATOM   4087  CB  ASN A 282      -6.289 -22.180   3.076  1.00 79.64           C  
ATOM   4088  HB2 ASN A 282      -6.852 -21.688   2.284  1.00 79.64           H  
ATOM   4089  HB3 ASN A 282      -5.322 -21.687   3.178  1.00 79.64           H  
ATOM   4090  O   ASN A 282      -5.167 -22.180   5.804  1.00 79.64           O  
ATOM   4091  CG  ASN A 282      -6.060 -23.628   2.674  1.00 79.64           C  
ATOM   4092  ND2 ASN A 282      -5.730 -23.875   1.430  1.00 79.64           N  
ATOM   4093 HD21 ASN A 282      -5.625 -23.123   0.763  1.00 79.64           H  
ATOM   4094 HD22 ASN A 282      -5.607 -24.847   1.185  1.00 79.64           H  
ATOM   4095  OD1 ASN A 282      -6.188 -24.557   3.455  1.00 79.64           O  
ATOM   4096  N   PRO A 283      -6.865 -23.542   6.399  1.00 81.26           N  
ATOM   4097  CA  PRO A 283      -6.184 -24.077   7.579  1.00 81.26           C  
ATOM   4098  HA  PRO A 283      -5.919 -23.267   8.258  1.00 81.26           H  
ATOM   4099  C   PRO A 283      -4.895 -24.839   7.232  1.00 81.26           C  
ATOM   4100  CB  PRO A 283      -7.217 -24.983   8.257  1.00 81.26           C  
ATOM   4101  HB2 PRO A 283      -6.755 -25.832   8.762  1.00 81.26           H  
ATOM   4102  HB3 PRO A 283      -7.797 -24.396   8.969  1.00 81.26           H  
ATOM   4103  O   PRO A 283      -4.028 -24.989   8.084  1.00 81.26           O  
ATOM   4104  CG  PRO A 283      -8.121 -25.428   7.109  1.00 81.26           C  
ATOM   4105  HG2 PRO A 283      -9.116 -25.703   7.459  1.00 81.26           H  
ATOM   4106  HG3 PRO A 283      -7.657 -26.257   6.574  1.00 81.26           H  
ATOM   4107  CD  PRO A 283      -8.156 -24.194   6.215  1.00 81.26           C  
ATOM   4108  HD2 PRO A 283      -8.952 -23.524   6.541  1.00 81.26           H  
ATOM   4109  HD3 PRO A 283      -8.315 -24.502   5.181  1.00 81.26           H  
ATOM   4110  N   ALA A 284      -4.724 -25.298   5.986  1.00 79.69           N  
ATOM   4111  H   ALA A 284      -5.448 -25.145   5.298  1.00 79.69           H  
ATOM   4112  CA  ALA A 284      -3.483 -25.940   5.551  1.00 79.69           C  
ATOM   4113  HA  ALA A 284      -3.163 -26.642   6.321  1.00 79.69           H  
ATOM   4114  C   ALA A 284      -2.327 -24.942   5.344  1.00 79.69           C  
ATOM   4115  CB  ALA A 284      -3.770 -26.732   4.270  1.00 79.69           C  
ATOM   4116  HB1 ALA A 284      -4.588 -27.433   4.440  1.00 79.69           H  
ATOM   4117  HB2 ALA A 284      -4.032 -26.052   3.459  1.00 79.69           H  
ATOM   4118  HB3 ALA A 284      -2.878 -27.289   3.984  1.00 79.69           H  
ATOM   4119  O   ALA A 284      -1.164 -25.337   5.361  1.00 79.69           O  
ATOM   4120  N   PHE A 285      -2.639 -23.655   5.147  1.00 67.66           N  
ATOM   4121  H   PHE A 285      -3.605 -23.383   5.260  1.00 67.66           H  
ATOM   4122  CA  PHE A 285      -1.670 -22.588   4.900  1.00 67.66           C  
ATOM   4123  HA  PHE A 285      -0.674 -22.944   5.166  1.00 67.66           H  
ATOM   4124  C   PHE A 285      -1.964 -21.398   5.811  1.00 67.66           C  
ATOM   4125  CB  PHE A 285      -1.642 -22.198   3.416  1.00 67.66           C  
ATOM   4126  HB2 PHE A 285      -0.911 -21.402   3.279  1.00 67.66           H  
ATOM   4127  HB3 PHE A 285      -2.616 -21.796   3.137  1.00 67.66           H  
ATOM   4128  O   PHE A 285      -2.293 -20.295   5.363  1.00 67.66           O  
ATOM   4129  CG  PHE A 285      -1.287 -23.329   2.474  1.00 67.66           C  
ATOM   4130  CD1 PHE A 285       0.052 -23.701   2.264  1.00 67.66           C  
ATOM   4131  HD1 PHE A 285       0.845 -23.186   2.786  1.00 67.66           H  
ATOM   4132  CD2 PHE A 285      -2.311 -24.021   1.809  1.00 67.66           C  
ATOM   4133  HD2 PHE A 285      -3.337 -23.742   1.999  1.00 67.66           H  
ATOM   4134  CE1 PHE A 285       0.358 -24.753   1.382  1.00 67.66           C  
ATOM   4135  HE1 PHE A 285       1.387 -25.043   1.227  1.00 67.66           H  
ATOM   4136  CE2 PHE A 285      -2.012 -25.071   0.926  1.00 67.66           C  
ATOM   4137  HE2 PHE A 285      -2.805 -25.602   0.422  1.00 67.66           H  
ATOM   4138  CZ  PHE A 285      -0.672 -25.436   0.711  1.00 67.66           C  
ATOM   4139  HZ  PHE A 285      -0.434 -26.247   0.038  1.00 67.66           H  
ATOM   4140  N   GLU A 286      -1.835 -21.615   7.116  1.00 64.89           N  
ATOM   4141  H   GLU A 286      -1.648 -22.548   7.454  1.00 64.89           H  
ATOM   4142  CA  GLU A 286      -1.766 -20.510   8.062  1.00 64.89           C  
ATOM   4143  HA  GLU A 286      -2.539 -19.783   7.814  1.00 64.89           H  
ATOM   4144  C   GLU A 286      -0.411 -19.824   7.899  1.00 64.89           C  
ATOM   4145  CB  GLU A 286      -2.041 -20.971   9.496  1.00 64.89           C  
ATOM   4146  HB2 GLU A 286      -1.319 -21.730   9.798  1.00 64.89           H  
ATOM   4147  HB3 GLU A 286      -1.947 -20.103  10.149  1.00 64.89           H  
ATOM   4148  O   GLU A 286       0.603 -20.222   8.468  1.00 64.89           O  
ATOM   4149  CG  GLU A 286      -3.466 -21.534   9.600  1.00 64.89           C  
ATOM   4150  HG2 GLU A 286      -4.134 -20.898   9.019  1.00 64.89           H  
ATOM   4151  HG3 GLU A 286      -3.489 -22.531   9.158  1.00 64.89           H  
ATOM   4152  CD  GLU A 286      -3.991 -21.598  11.035  1.00 64.89           C  
ATOM   4153  OE1 GLU A 286      -5.238 -21.542  11.153  1.00 64.89           O  
ATOM   4154  OE2 GLU A 286      -3.171 -21.626  11.979  1.00 64.89           O  
ATOM   4155  N   SER A 287      -0.369 -18.792   7.054  1.00 59.69           N  
ATOM   4156  H   SER A 287      -1.186 -18.596   6.495  1.00 59.69           H  
ATOM   4157  CA  SER A 287       0.782 -17.900   6.996  1.00 59.69           C  
ATOM   4158  HA  SER A 287       1.684 -18.494   6.853  1.00 59.69           H  
ATOM   4159  C   SER A 287       0.876 -17.182   8.345  1.00 59.69           C  
ATOM   4160  CB  SER A 287       0.660 -16.923   5.815  1.00 59.69           C  
ATOM   4161  HB2 SER A 287       1.543 -16.285   5.791  1.00 59.69           H  
ATOM   4162  HB3 SER A 287       0.612 -17.486   4.883  1.00 59.69           H  
ATOM   4163  O   SER A 287       0.191 -16.181   8.558  1.00 59.69           O  
ATOM   4164  OG  SER A 287      -0.500 -16.109   5.935  1.00 59.69           O  
ATOM   4165  HG  SER A 287      -0.528 -15.869   6.864  1.00 59.69           H  
ATOM   4166  N   SER A 288       1.724 -17.677   9.244  1.00 59.65           N  
ATOM   4167  H   SER A 288       2.161 -18.561   9.029  1.00 59.65           H  
ATOM   4168  CA  SER A 288       2.013 -17.140  10.585  1.00 59.65           C  
ATOM   4169  HA  SER A 288       1.071 -17.055  11.127  1.00 59.65           H  
ATOM   4170  C   SER A 288       2.653 -15.738  10.592  1.00 59.65           C  
ATOM   4171  CB  SER A 288       2.892 -18.150  11.333  1.00 59.65           C  
ATOM   4172  HB2 SER A 288       3.204 -17.739  12.293  1.00 59.65           H  
ATOM   4173  HB3 SER A 288       2.312 -19.054  11.516  1.00 59.65           H  
ATOM   4174  O   SER A 288       3.167 -15.284  11.607  1.00 59.65           O  
ATOM   4175  OG  SER A 288       4.029 -18.485  10.553  1.00 59.65           O  
ATOM   4176  HG  SER A 288       4.570 -19.093  11.062  1.00 59.65           H  
ATOM   4177  N   LEU A 289       2.601 -15.029   9.463  1.00 68.63           N  
ATOM   4178  H   LEU A 289       2.071 -15.439   8.707  1.00 68.63           H  
ATOM   4179  CA  LEU A 289       3.182 -13.708   9.228  1.00 68.63           C  
ATOM   4180  HA  LEU A 289       3.612 -13.333  10.157  1.00 68.63           H  
ATOM   4181  C   LEU A 289       2.119 -12.679   8.816  1.00 68.63           C  
ATOM   4182  CB  LEU A 289       4.302 -13.832   8.179  1.00 68.63           C  
ATOM   4183  HB2 LEU A 289       3.861 -14.181   7.245  1.00 68.63           H  
ATOM   4184  HB3 LEU A 289       4.721 -12.842   7.999  1.00 68.63           H  
ATOM   4185  O   LEU A 289       2.422 -11.703   8.133  1.00 68.63           O  
ATOM   4186  CG  LEU A 289       5.455 -14.773   8.566  1.00 68.63           C  
ATOM   4187  HG  LEU A 289       5.072 -15.778   8.745  1.00 68.63           H  
ATOM   4188  CD1 LEU A 289       6.445 -14.845   7.404  1.00 68.63           C  
ATOM   4189 HD11 LEU A 289       6.858 -13.857   7.203  1.00 68.63           H  
ATOM   4190 HD12 LEU A 289       5.941 -15.217   6.512  1.00 68.63           H  
ATOM   4191 HD13 LEU A 289       7.255 -15.529   7.658  1.00 68.63           H  
ATOM   4192  CD2 LEU A 289       6.203 -14.293   9.810  1.00 68.63           C  
ATOM   4193 HD21 LEU A 289       5.548 -14.336  10.680  1.00 68.63           H  
ATOM   4194 HD22 LEU A 289       7.056 -14.943  10.002  1.00 68.63           H  
ATOM   4195 HD23 LEU A 289       6.551 -13.269   9.671  1.00 68.63           H  
ATOM   4196  N   PHE A 290       0.853 -12.908   9.169  1.00 76.67           N  
ATOM   4197  H   PHE A 290       0.643 -13.708   9.750  1.00 76.67           H  
ATOM   4198  CA  PHE A 290      -0.177 -11.900   8.955  1.00 76.67           C  
ATOM   4199  HA  PHE A 290      -0.030 -11.450   7.973  1.00 76.67           H  
ATOM   4200  C   PHE A 290      -0.043 -10.780   9.995  1.00 76.67           C  
ATOM   4201  CB  PHE A 290      -1.569 -12.539   8.961  1.00 76.67           C  
ATOM   4202  HB2 PHE A 290      -1.731 -13.050   9.911  1.00 76.67           H  
ATOM   4203  HB3 PHE A 290      -1.627 -13.281   8.165  1.00 76.67           H  
ATOM   4204  O   PHE A 290      -0.485 -10.930  11.132  1.00 76.67           O  
ATOM   4205  CG  PHE A 290      -2.651 -11.502   8.753  1.00 76.67           C  
ATOM   4206  CD1 PHE A 290      -3.406 -11.031   9.844  1.00 76.67           C  
ATOM   4207  HD1 PHE A 290      -3.245 -11.441  10.830  1.00 76.67           H  
ATOM   4208  CD2 PHE A 290      -2.823 -10.930   7.482  1.00 76.67           C  
ATOM   4209  HD2 PHE A 290      -2.212 -11.259   6.654  1.00 76.67           H  
ATOM   4210  CE1 PHE A 290      -4.336  -9.995   9.664  1.00 76.67           C  
ATOM   4211  HE1 PHE A 290      -4.892  -9.626  10.514  1.00 76.67           H  
ATOM   4212  CE2 PHE A 290      -3.753  -9.900   7.302  1.00 76.67           C  
ATOM   4213  HE2 PHE A 290      -3.866  -9.461   6.322  1.00 76.67           H  
ATOM   4214  CZ  PHE A 290      -4.510  -9.435   8.389  1.00 76.67           C  
ATOM   4215  HZ  PHE A 290      -5.211  -8.626   8.249  1.00 76.67           H  
ATOM   4216  N   ASP A 291       0.538  -9.648   9.594  1.00 84.25           N  
ATOM   4217  H   ASP A 291       1.005  -9.621   8.699  1.00 84.25           H  
ATOM   4218  CA  ASP A 291       0.452  -8.403  10.358  1.00 84.25           C  
ATOM   4219  HA  ASP A 291       0.309  -8.661  11.407  1.00 84.25           H  
ATOM   4220  C   ASP A 291      -0.745  -7.577   9.846  1.00 84.25           C  
ATOM   4221  CB  ASP A 291       1.775  -7.620  10.301  1.00 84.25           C  
ATOM   4222  HB2 ASP A 291       1.953  -7.289   9.278  1.00 84.25           H  
ATOM   4223  HB3 ASP A 291       2.587  -8.289  10.587  1.00 84.25           H  
ATOM   4224  O   ASP A 291      -0.760  -7.164   8.677  1.00 84.25           O  
ATOM   4225  CG  ASP A 291       1.803  -6.396  11.238  1.00 84.25           C  
ATOM   4226  OD1 ASP A 291       0.743  -6.013  11.797  1.00 84.25           O  
ATOM   4227  OD2 ASP A 291       2.873  -5.775  11.376  1.00 84.25           O  
ATOM   4228  N   PRO A 292      -1.764  -7.285  10.680  1.00 83.96           N  
ATOM   4229  CA  PRO A 292      -2.864  -6.411  10.282  1.00 83.96           C  
ATOM   4230  HA  PRO A 292      -3.387  -6.852   9.433  1.00 83.96           H  
ATOM   4231  C   PRO A 292      -2.385  -5.008   9.881  1.00 83.96           C  
ATOM   4232  CB  PRO A 292      -3.800  -6.366  11.496  1.00 83.96           C  
ATOM   4233  HB2 PRO A 292      -4.545  -7.156  11.396  1.00 83.96           H  
ATOM   4234  HB3 PRO A 292      -4.291  -5.400  11.613  1.00 83.96           H  
ATOM   4235  O   PRO A 292      -3.093  -4.301   9.157  1.00 83.96           O  
ATOM   4236  CG  PRO A 292      -2.886  -6.682  12.679  1.00 83.96           C  
ATOM   4237  HG2 PRO A 292      -2.354  -5.782  12.988  1.00 83.96           H  
ATOM   4238  HG3 PRO A 292      -3.437  -7.114  13.514  1.00 83.96           H  
ATOM   4239  CD  PRO A 292      -1.901  -7.677  12.078  1.00 83.96           C  
ATOM   4240  HD2 PRO A 292      -2.309  -8.687  12.130  1.00 83.96           H  
ATOM   4241  HD3 PRO A 292      -0.961  -7.625  12.628  1.00 83.96           H  
ATOM   4242  N   SER A 293      -1.207  -4.576  10.320  1.00 87.26           N  
ATOM   4243  H   SER A 293      -0.646  -5.196  10.888  1.00 87.26           H  
ATOM   4244  CA  SER A 293      -0.642  -3.258  10.020  1.00 87.26           C  
ATOM   4245  HA  SER A 293      -1.408  -2.504  10.201  1.00 87.26           H  
ATOM   4246  C   SER A 293      -0.175  -3.113   8.571  1.00 87.26           C  
ATOM   4247  CB  SER A 293       0.525  -2.967  10.965  1.00 87.26           C  
ATOM   4248  HB2 SER A 293       1.377  -3.594  10.703  1.00 87.26           H  
ATOM   4249  HB3 SER A 293       0.816  -1.921  10.871  1.00 87.26           H  
ATOM   4250  O   SER A 293      -0.052  -1.984   8.084  1.00 87.26           O  
ATOM   4251  OG  SER A 293       0.135  -3.236  12.296  1.00 87.26           O  
ATOM   4252  HG  SER A 293       0.418  -4.141  12.446  1.00 87.26           H  
ATOM   4253  N   ASP A 294       0.018  -4.219   7.855  1.00 89.18           N  
ATOM   4254  H   ASP A 294      -0.103  -5.116   8.304  1.00 89.18           H  
ATOM   4255  CA  ASP A 294       0.580  -4.218   6.511  1.00 89.18           C  
ATOM   4256  HA  ASP A 294       1.187  -3.319   6.405  1.00 89.18           H  
ATOM   4257  C   ASP A 294      -0.466  -4.092   5.395  1.00 89.18           C  
ATOM   4258  CB  ASP A 294       1.523  -5.425   6.347  1.00 89.18           C  
ATOM   4259  HB2 ASP A 294       1.076  -6.308   6.806  1.00 89.18           H  
ATOM   4260  HB3 ASP A 294       1.654  -5.639   5.287  1.00 89.18           H  
ATOM   4261  O   ASP A 294      -1.688  -4.105   5.590  1.00 89.18           O  
ATOM   4262  CG  ASP A 294       2.919  -5.173   6.934  1.00 89.18           C  
ATOM   4263  OD1 ASP A 294       3.256  -3.979   7.138  1.00 89.18           O  
ATOM   4264  OD2 ASP A 294       3.676  -6.158   7.025  1.00 89.18           O  
ATOM   4265  N   THR A 295       0.034  -3.865   4.177  1.00 91.36           N  
ATOM   4266  H   THR A 295       1.036  -3.941   4.074  1.00 91.36           H  
ATOM   4267  CA  THR A 295      -0.781  -3.898   2.962  1.00 91.36           C  
ATOM   4268  HA  THR A 295      -1.752  -3.449   3.173  1.00 91.36           H  
ATOM   4269  C   THR A 295      -1.010  -5.345   2.549  1.00 91.36           C  
ATOM   4270  CB  THR A 295      -0.131  -3.137   1.799  1.00 91.36           C  
ATOM   4271  HB  THR A 295      -0.744  -3.264   0.907  1.00 91.36           H  
ATOM   4272  O   THR A 295      -0.055  -6.066   2.283  1.00 91.36           O  
ATOM   4273  CG2 THR A 295       0.041  -1.637   2.070  1.00 91.36           C  
ATOM   4274 HG21 THR A 295       0.620  -1.495   2.983  1.00 91.36           H  
ATOM   4275 HG22 THR A 295      -0.928  -1.148   2.170  1.00 91.36           H  
ATOM   4276 HG23 THR A 295       0.585  -1.188   1.239  1.00 91.36           H  
ATOM   4277  OG1 THR A 295       1.165  -3.594   1.529  1.00 91.36           O  
ATOM   4278  HG1 THR A 295       1.152  -4.553   1.568  1.00 91.36           H  
ATOM   4279  N   ILE A 296      -2.272  -5.741   2.442  1.00 89.80           N  
ATOM   4280  H   ILE A 296      -3.006  -5.068   2.607  1.00 89.80           H  
ATOM   4281  CA  ILE A 296      -2.677  -7.104   2.116  1.00 89.80           C  
ATOM   4282  HA  ILE A 296      -1.854  -7.785   2.332  1.00 89.80           H  
ATOM   4283  C   ILE A 296      -2.980  -7.150   0.628  1.00 89.80           C  
ATOM   4284  CB  ILE A 296      -3.885  -7.538   2.966  1.00 89.80           C  
ATOM   4285  HB  ILE A 296      -4.750  -6.952   2.656  1.00 89.80           H  
ATOM   4286  O   ILE A 296      -3.819  -6.394   0.133  1.00 89.80           O  
ATOM   4287  CG1 ILE A 296      -3.622  -7.285   4.466  1.00 89.80           C  
ATOM   4288 HG12 ILE A 296      -2.937  -8.039   4.854  1.00 89.80           H  
ATOM   4289 HG13 ILE A 296      -3.157  -6.314   4.636  1.00 89.80           H  
ATOM   4290  CG2 ILE A 296      -4.183  -9.032   2.736  1.00 89.80           C  
ATOM   4291 HG21 ILE A 296      -3.366  -9.639   3.126  1.00 89.80           H  
ATOM   4292 HG22 ILE A 296      -4.288  -9.250   1.674  1.00 89.80           H  
ATOM   4293 HG23 ILE A 296      -5.106  -9.319   3.240  1.00 89.80           H  
ATOM   4294  CD1 ILE A 296      -4.904  -7.264   5.287  1.00 89.80           C  
ATOM   4295 HD11 ILE A 296      -5.560  -6.467   4.935  1.00 89.80           H  
ATOM   4296 HD12 ILE A 296      -4.616  -7.061   6.319  1.00 89.80           H  
ATOM   4297 HD13 ILE A 296      -5.427  -8.218   5.228  1.00 89.80           H  
ATOM   4298  N   GLU A 297      -2.278  -8.016  -0.085  1.00 89.64           N  
ATOM   4299  H   GLU A 297      -1.622  -8.622   0.386  1.00 89.64           H  
ATOM   4300  CA  GLU A 297      -2.404  -8.205  -1.525  1.00 89.64           C  
ATOM   4301  HA  GLU A 297      -3.275  -7.667  -1.899  1.00 89.64           H  
ATOM   4302  C   GLU A 297      -2.647  -9.683  -1.795  1.00 89.64           C  
ATOM   4303  CB  GLU A 297      -1.153  -7.660  -2.243  1.00 89.64           C  
ATOM   4304  HB2 GLU A 297      -0.250  -8.004  -1.739  1.00 89.64           H  
ATOM   4305  HB3 GLU A 297      -1.145  -8.010  -3.276  1.00 89.64           H  
ATOM   4306  O   GLU A 297      -1.946 -10.541  -1.266  1.00 89.64           O  
ATOM   4307  CG  GLU A 297      -1.212  -6.129  -2.238  1.00 89.64           C  
ATOM   4308  HG2 GLU A 297      -2.070  -5.848  -2.850  1.00 89.64           H  
ATOM   4309  HG3 GLU A 297      -1.395  -5.770  -1.225  1.00 89.64           H  
ATOM   4310  CD  GLU A 297       0.013  -5.395  -2.789  1.00 89.64           C  
ATOM   4311  OE1 GLU A 297       0.375  -4.370  -2.158  1.00 89.64           O  
ATOM   4312  OE2 GLU A 297       0.407  -5.605  -3.953  1.00 89.64           O  
ATOM   4313  N   VAL A 298      -3.674  -9.961  -2.588  1.00 87.51           N  
ATOM   4314  H   VAL A 298      -4.210  -9.201  -2.981  1.00 87.51           H  
ATOM   4315  CA  VAL A 298      -4.062 -11.300  -3.025  1.00 87.51           C  
ATOM   4316  HA  VAL A 298      -3.347 -12.035  -2.654  1.00 87.51           H  
ATOM   4317  C   VAL A 298      -4.000 -11.305  -4.541  1.00 87.51           C  
ATOM   4318  CB  VAL A 298      -5.458 -11.668  -2.492  1.00 87.51           C  
ATOM   4319  HB  VAL A 298      -6.180 -10.925  -2.829  1.00 87.51           H  
ATOM   4320  O   VAL A 298      -4.341 -10.303  -5.185  1.00 87.51           O  
ATOM   4321  CG1 VAL A 298      -5.924 -13.051  -2.960  1.00 87.51           C  
ATOM   4322 HG11 VAL A 298      -6.885 -13.296  -2.507  1.00 87.51           H  
ATOM   4323 HG12 VAL A 298      -5.196 -13.815  -2.684  1.00 87.51           H  
ATOM   4324 HG13 VAL A 298      -6.057 -13.062  -4.042  1.00 87.51           H  
ATOM   4325  CG2 VAL A 298      -5.434 -11.672  -0.956  1.00 87.51           C  
ATOM   4326 HG21 VAL A 298      -5.137 -10.696  -0.571  1.00 87.51           H  
ATOM   4327 HG22 VAL A 298      -4.733 -12.425  -0.598  1.00 87.51           H  
ATOM   4328 HG23 VAL A 298      -6.430 -11.894  -0.572  1.00 87.51           H  
ATOM   4329  N   ASP A 299      -3.539 -12.411  -5.122  1.00 86.18           N  
ATOM   4330  H   ASP A 299      -3.313 -13.230  -4.575  1.00 86.18           H  
ATOM   4331  CA  ASP A 299      -3.523 -12.520  -6.570  1.00 86.18           C  
ATOM   4332  HA  ASP A 299      -2.959 -11.668  -6.948  1.00 86.18           H  
ATOM   4333  C   ASP A 299      -4.956 -12.417  -7.109  1.00 86.18           C  
ATOM   4334  CB  ASP A 299      -2.797 -13.782  -7.054  1.00 86.18           C  
ATOM   4335  HB2 ASP A 299      -1.817 -13.832  -6.580  1.00 86.18           H  
ATOM   4336  HB3 ASP A 299      -3.371 -14.662  -6.763  1.00 86.18           H  
ATOM   4337  O   ASP A 299      -5.892 -13.063  -6.641  1.00 86.18           O  
ATOM   4338  CG  ASP A 299      -2.607 -13.768  -8.580  1.00 86.18           C  
ATOM   4339  OD1 ASP A 299      -2.906 -12.720  -9.211  1.00 86.18           O  
ATOM   4340  OD2 ASP A 299      -2.220 -14.805  -9.144  1.00 86.18           O  
ATOM   4341  N   SER A 300      -5.137 -11.580  -8.127  1.00 84.62           N  
ATOM   4342  H   SER A 300      -4.293 -11.314  -8.613  1.00 84.62           H  
ATOM   4343  CA  SER A 300      -6.442 -11.357  -8.744  1.00 84.62           C  
ATOM   4344  HA  SER A 300      -7.147 -11.052  -7.970  1.00 84.62           H  
ATOM   4345  C   SER A 300      -7.000 -12.620  -9.411  1.00 84.62           C  
ATOM   4346  CB  SER A 300      -6.328 -10.249  -9.788  1.00 84.62           C  
ATOM   4347  HB2 SER A 300      -5.578 -10.529 -10.527  1.00 84.62           H  
ATOM   4348  HB3 SER A 300      -7.288 -10.118 -10.288  1.00 84.62           H  
ATOM   4349  O   SER A 300      -8.203 -12.661  -9.692  1.00 84.62           O  
ATOM   4350  OG  SER A 300      -5.957  -9.030  -9.179  1.00 84.62           O  
ATOM   4351  HG  SER A 300      -5.413  -9.254  -8.421  1.00 84.62           H  
ATOM   4352  N   ALA A 301      -6.145 -13.604  -9.715  1.00 83.76           N  
ATOM   4353  H   ALA A 301      -5.170 -13.481  -9.484  1.00 83.76           H  
ATOM   4354  CA  ALA A 301      -6.531 -14.908 -10.250  1.00 83.76           C  
ATOM   4355  HA  ALA A 301      -7.335 -14.777 -10.975  1.00 83.76           H  
ATOM   4356  C   ALA A 301      -7.052 -15.875  -9.171  1.00 83.76           C  
ATOM   4357  CB  ALA A 301      -5.321 -15.497 -10.981  1.00 83.76           C  
ATOM   4358  HB1 ALA A 301      -4.971 -14.811 -11.753  1.00 83.76           H  
ATOM   4359  HB2 ALA A 301      -5.595 -16.447 -11.440  1.00 83.76           H  
ATOM   4360  HB3 ALA A 301      -4.510 -15.678 -10.274  1.00 83.76           H  
ATOM   4361  O   ALA A 301      -7.918 -16.690  -9.474  1.00 83.76           O  
ATOM   4362  N   GLU A 302      -6.576 -15.747  -7.931  1.00 83.76           N  
ATOM   4363  H   GLU A 302      -5.870 -15.048  -7.747  1.00 83.76           H  
ATOM   4364  CA  GLU A 302      -6.928 -16.621  -6.800  1.00 83.76           C  
ATOM   4365  HA  GLU A 302      -7.208 -17.605  -7.174  1.00 83.76           H  
ATOM   4366  C   GLU A 302      -8.120 -16.104  -5.983  1.00 83.76           C  
ATOM   4367  CB  GLU A 302      -5.709 -16.790  -5.885  1.00 83.76           C  
ATOM   4368  HB2 GLU A 302      -6.002 -17.383  -5.018  1.00 83.76           H  
ATOM   4369  HB3 GLU A 302      -5.388 -15.807  -5.542  1.00 83.76           H  
ATOM   4370  O   GLU A 302      -8.568 -16.758  -5.041  1.00 83.76           O  
ATOM   4371  CG  GLU A 302      -4.540 -17.503  -6.580  1.00 83.76           C  
ATOM   4372  HG2 GLU A 302      -4.210 -16.910  -7.432  1.00 83.76           H  
ATOM   4373  HG3 GLU A 302      -4.894 -18.464  -6.954  1.00 83.76           H  
ATOM   4374  CD  GLU A 302      -3.347 -17.732  -5.637  1.00 83.76           C  
ATOM   4375  OE1 GLU A 302      -2.437 -18.485  -6.046  1.00 83.76           O  
ATOM   4376  OE2 GLU A 302      -3.347 -17.160  -4.520  1.00 83.76           O  
ATOM   4377  N   LEU A 303      -8.648 -14.926  -6.329  1.00 85.34           N  
ATOM   4378  H   LEU A 303      -8.209 -14.413  -7.079  1.00 85.34           H  
ATOM   4379  CA  LEU A 303      -9.809 -14.374  -5.643  1.00 85.34           C  
ATOM   4380  HA  LEU A 303      -9.537 -14.304  -4.590  1.00 85.34           H  
ATOM   4381  C   LEU A 303     -11.023 -15.306  -5.775  1.00 85.34           C  
ATOM   4382  CB  LEU A 303     -10.157 -12.983  -6.181  1.00 85.34           C  
ATOM   4383  HB2 LEU A 303     -10.106 -13.006  -7.270  1.00 85.34           H  
ATOM   4384  HB3 LEU A 303     -11.187 -12.760  -5.902  1.00 85.34           H  
ATOM   4385  O   LEU A 303     -11.388 -15.674  -6.898  1.00 85.34           O  
ATOM   4386  CG  LEU A 303      -9.267 -11.855  -5.645  1.00 85.34           C  
ATOM   4387  HG  LEU A 303      -8.220 -12.053  -5.874  1.00 85.34           H  
ATOM   4388  CD1 LEU A 303      -9.698 -10.573  -6.359  1.00 85.34           C  
ATOM   4389 HD11 LEU A 303      -9.349 -10.588  -7.392  1.00 85.34           H  
ATOM   4390 HD12 LEU A 303     -10.783 -10.481  -6.333  1.00 85.34           H  
ATOM   4391 HD13 LEU A 303      -9.287  -9.716  -5.825  1.00 85.34           H  
ATOM   4392  CD2 LEU A 303      -9.423 -11.643  -4.136  1.00 85.34           C  
ATOM   4393 HD21 LEU A 303      -9.091 -12.524  -3.586  1.00 85.34           H  
ATOM   4394 HD22 LEU A 303      -8.801 -10.811  -3.808  1.00 85.34           H  
ATOM   4395 HD23 LEU A 303     -10.463 -11.434  -3.885  1.00 85.34           H  
ATOM   4396  N   PRO A 304     -11.687 -15.645  -4.655  1.00 84.21           N  
ATOM   4397  CA  PRO A 304     -12.887 -16.459  -4.702  1.00 84.21           C  
ATOM   4398  HA  PRO A 304     -12.676 -17.397  -5.214  1.00 84.21           H  
ATOM   4399  C   PRO A 304     -13.996 -15.712  -5.454  1.00 84.21           C  
ATOM   4400  CB  PRO A 304     -13.234 -16.744  -3.239  1.00 84.21           C  
ATOM   4401  HB2 PRO A 304     -12.695 -17.631  -2.907  1.00 84.21           H  
ATOM   4402  HB3 PRO A 304     -14.306 -16.881  -3.094  1.00 84.21           H  
ATOM   4403  O   PRO A 304     -14.093 -14.486  -5.399  1.00 84.21           O  
ATOM   4404  CG  PRO A 304     -12.695 -15.519  -2.498  1.00 84.21           C  
ATOM   4405  HG2 PRO A 304     -12.469 -15.738  -1.455  1.00 84.21           H  
ATOM   4406  HG3 PRO A 304     -13.408 -14.698  -2.571  1.00 84.21           H  
ATOM   4407  CD  PRO A 304     -11.437 -15.178  -3.294  1.00 84.21           C  
ATOM   4408  HD2 PRO A 304     -10.579 -15.710  -2.882  1.00 84.21           H  
ATOM   4409  HD3 PRO A 304     -11.267 -14.102  -3.262  1.00 84.21           H  
ATOM   4410  N   SER A 305     -14.867 -16.455  -6.143  1.00 84.98           N  
ATOM   4411  H   SER A 305     -14.766 -17.460  -6.153  1.00 84.98           H  
ATOM   4412  CA  SER A 305     -16.030 -15.875  -6.831  1.00 84.98           C  
ATOM   4413  HA  SER A 305     -15.684 -15.090  -7.504  1.00 84.98           H  
ATOM   4414  C   SER A 305     -17.033 -15.232  -5.871  1.00 84.98           C  
ATOM   4415  CB  SER A 305     -16.745 -16.945  -7.657  1.00 84.98           C  
ATOM   4416  HB2 SER A 305     -16.088 -17.279  -8.460  1.00 84.98           H  
ATOM   4417  HB3 SER A 305     -17.648 -16.519  -8.095  1.00 84.98           H  
ATOM   4418  O   SER A 305     -17.808 -14.381  -6.291  1.00 84.98           O  
ATOM   4419  OG  SER A 305     -17.081 -18.052  -6.837  1.00 84.98           O  
ATOM   4420  HG  SER A 305     -17.616 -18.668  -7.342  1.00 84.98           H  
ATOM   4421  N   SER A 306     -17.013 -15.618  -4.593  1.00 87.88           N  
ATOM   4422  H   SER A 306     -16.329 -16.312  -4.326  1.00 87.88           H  
ATOM   4423  CA  SER A 306     -17.778 -14.995  -3.516  1.00 87.88           C  
ATOM   4424  HA  SER A 306     -18.263 -14.092  -3.886  1.00 87.88           H  
ATOM   4425  C   SER A 306     -16.833 -14.620  -2.382  1.00 87.88           C  
ATOM   4426  CB  SER A 306     -18.866 -15.950  -3.019  1.00 87.88           C  
ATOM   4427  HB2 SER A 306     -18.415 -16.801  -2.509  1.00 87.88           H  
ATOM   4428  HB3 SER A 306     -19.438 -16.313  -3.873  1.00 87.88           H  
ATOM   4429  O   SER A 306     -16.067 -15.461  -1.916  1.00 87.88           O  
ATOM   4430  OG  SER A 306     -19.747 -15.274  -2.144  1.00 87.88           O  
ATOM   4431  HG  SER A 306     -19.311 -15.095  -1.307  1.00 87.88           H  
ATOM   4432  N   ALA A 307     -16.892 -13.368  -1.931  1.00 89.42           N  
ATOM   4433  H   ALA A 307     -17.580 -12.743  -2.327  1.00 89.42           H  
ATOM   4434  CA  ALA A 307     -16.204 -12.927  -0.721  1.00 89.42           C  
ATOM   4435  HA  ALA A 307     -15.239 -13.431  -0.675  1.00 89.42           H  
ATOM   4436  C   ALA A 307     -17.035 -13.294   0.530  1.00 89.42           C  
ATOM   4437  CB  ALA A 307     -15.938 -11.421  -0.823  1.00 89.42           C  
ATOM   4438  HB1 ALA A 307     -15.468 -11.066   0.094  1.00 89.42           H  
ATOM   4439  HB2 ALA A 307     -16.877 -10.883  -0.956  1.00 89.42           H  
ATOM   4440  HB3 ALA A 307     -15.277 -11.214  -1.665  1.00 89.42           H  
ATOM   4441  O   ALA A 307     -18.265 -13.354   0.427  1.00 89.42           O  
ATOM   4442  N   PRO A 308     -16.400 -13.528   1.697  1.00 90.37           N  
ATOM   4443  CA  PRO A 308     -17.104 -13.721   2.969  1.00 90.37           C  
ATOM   4444  HA  PRO A 308     -17.716 -14.620   2.898  1.00 90.37           H  
ATOM   4445  C   PRO A 308     -18.009 -12.541   3.346  1.00 90.37           C  
ATOM   4446  CB  PRO A 308     -16.003 -13.936   4.015  1.00 90.37           C  
ATOM   4447  HB2 PRO A 308     -15.674 -12.982   4.428  1.00 90.37           H  
ATOM   4448  HB3 PRO A 308     -16.328 -14.605   4.812  1.00 90.37           H  
ATOM   4449  O   PRO A 308     -19.153 -12.752   3.745  1.00 90.37           O  
ATOM   4450  CG  PRO A 308     -14.870 -14.544   3.191  1.00 90.37           C  
ATOM   4451  HG2 PRO A 308     -13.890 -14.414   3.650  1.00 90.37           H  
ATOM   4452  HG3 PRO A 308     -15.068 -15.603   3.025  1.00 90.37           H  
ATOM   4453  CD  PRO A 308     -14.978 -13.792   1.870  1.00 90.37           C  
ATOM   4454  HD2 PRO A 308     -14.576 -14.411   1.068  1.00 90.37           H  
ATOM   4455  HD3 PRO A 308     -14.437 -12.848   1.935  1.00 90.37           H  
ATOM   4456  N   ASP A 309     -17.517 -11.311   3.181  1.00 93.01           N  
ATOM   4457  H   ASP A 309     -16.558 -11.199   2.886  1.00 93.01           H  
ATOM   4458  CA  ASP A 309     -18.305 -10.087   3.321  1.00 93.01           C  
ATOM   4459  HA  ASP A 309     -19.213 -10.323   3.875  1.00 93.01           H  
ATOM   4460  C   ASP A 309     -18.671  -9.549   1.919  1.00 93.01           C  
ATOM   4461  CB  ASP A 309     -17.519  -9.081   4.181  1.00 93.01           C  
ATOM   4462  HB2 ASP A 309     -17.259  -9.568   5.121  1.00 93.01           H  
ATOM   4463  HB3 ASP A 309     -16.587  -8.834   3.673  1.00 93.01           H  
ATOM   4464  O   ASP A 309     -17.771  -9.307   1.100  1.00 93.01           O  
ATOM   4465  CG  ASP A 309     -18.269  -7.782   4.509  1.00 93.01           C  
ATOM   4466  OD1 ASP A 309     -19.279  -7.485   3.833  1.00 93.01           O  
ATOM   4467  OD2 ASP A 309     -17.789  -7.064   5.418  1.00 93.01           O  
ATOM   4468  N   PRO A 310     -19.968  -9.352   1.600  1.00 92.54           N  
ATOM   4469  CA  PRO A 310     -20.399  -8.855   0.292  1.00 92.54           C  
ATOM   4470  HA  PRO A 310     -20.092  -9.559  -0.481  1.00 92.54           H  
ATOM   4471  C   PRO A 310     -19.823  -7.477  -0.066  1.00 92.54           C  
ATOM   4472  CB  PRO A 310     -21.930  -8.814   0.363  1.00 92.54           C  
ATOM   4473  HB2 PRO A 310     -22.333  -9.760   0.002  1.00 92.54           H  
ATOM   4474  HB3 PRO A 310     -22.350  -7.984  -0.206  1.00 92.54           H  
ATOM   4475  O   PRO A 310     -19.656  -7.181  -1.252  1.00 92.54           O  
ATOM   4476  CG  PRO A 310     -22.222  -8.676   1.857  1.00 92.54           C  
ATOM   4477  HG2 PRO A 310     -23.215  -9.043   2.115  1.00 92.54           H  
ATOM   4478  HG3 PRO A 310     -22.097  -7.639   2.168  1.00 92.54           H  
ATOM   4479  CD  PRO A 310     -21.124  -9.534   2.471  1.00 92.54           C  
ATOM   4480  HD2 PRO A 310     -20.941  -9.209   3.496  1.00 92.54           H  
ATOM   4481  HD3 PRO A 310     -21.419 -10.583   2.463  1.00 92.54           H  
ATOM   4482  N   ASP A 311     -19.467  -6.646   0.920  1.00 92.62           N  
ATOM   4483  H   ASP A 311     -19.592  -6.937   1.879  1.00 92.62           H  
ATOM   4484  CA  ASP A 311     -18.880  -5.323   0.674  1.00 92.62           C  
ATOM   4485  HA  ASP A 311     -19.500  -4.795  -0.050  1.00 92.62           H  
ATOM   4486  C   ASP A 311     -17.468  -5.399   0.063  1.00 92.62           C  
ATOM   4487  CB  ASP A 311     -18.863  -4.517   1.985  1.00 92.62           C  
ATOM   4488  HB2 ASP A 311     -18.145  -3.704   1.877  1.00 92.62           H  
ATOM   4489  HB3 ASP A 311     -18.509  -5.147   2.801  1.00 92.62           H  
ATOM   4490  O   ASP A 311     -16.989  -4.435  -0.548  1.00 92.62           O  
ATOM   4491  CG  ASP A 311     -20.214  -3.885   2.355  1.00 92.62           C  
ATOM   4492  OD1 ASP A 311     -21.116  -3.836   1.484  1.00 92.62           O  
ATOM   4493  OD2 ASP A 311     -20.287  -3.294   3.456  1.00 92.62           O  
ATOM   4494  N   PHE A 312     -16.807  -6.554   0.178  1.00 93.52           N  
ATOM   4495  H   PHE A 312     -17.270  -7.310   0.662  1.00 93.52           H  
ATOM   4496  CA  PHE A 312     -15.450  -6.795  -0.308  1.00 93.52           C  
ATOM   4497  HA  PHE A 312     -14.988  -5.828  -0.506  1.00 93.52           H  
ATOM   4498  C   PHE A 312     -15.383  -7.558  -1.635  1.00 93.52           C  
ATOM   4499  CB  PHE A 312     -14.622  -7.462   0.782  1.00 93.52           C  
ATOM   4500  HB2 PHE A 312     -15.128  -8.359   1.140  1.00 93.52           H  
ATOM   4501  HB3 PHE A 312     -13.681  -7.763   0.322  1.00 93.52           H  
ATOM   4502  O   PHE A 312     -14.319  -8.043  -2.033  1.00 93.52           O  
ATOM   4503  CG  PHE A 312     -14.297  -6.554   1.943  1.00 93.52           C  
ATOM   4504  CD1 PHE A 312     -13.043  -5.919   2.010  1.00 93.52           C  
ATOM   4505  HD1 PHE A 312     -12.315  -6.082   1.230  1.00 93.52           H  
ATOM   4506  CD2 PHE A 312     -15.245  -6.348   2.957  1.00 93.52           C  
ATOM   4507  HD2 PHE A 312     -16.219  -6.810   2.896  1.00 93.52           H  
ATOM   4508  CE1 PHE A 312     -12.728  -5.110   3.114  1.00 93.52           C  
ATOM   4509  HE1 PHE A 312     -11.757  -4.644   3.195  1.00 93.52           H  
ATOM   4510  CE2 PHE A 312     -14.927  -5.552   4.064  1.00 93.52           C  
ATOM   4511  HE2 PHE A 312     -15.656  -5.441   4.853  1.00 93.52           H  
ATOM   4512  CZ  PHE A 312     -13.661  -4.949   4.147  1.00 93.52           C  
ATOM   4513  HZ  PHE A 312     -13.389  -4.379   5.024  1.00 93.52           H  
ATOM   4514  N   TYR A 313     -16.493  -7.624  -2.367  1.00 91.90           N  
ATOM   4515  H   TYR A 313     -17.350  -7.258  -1.977  1.00 91.90           H  
ATOM   4516  CA  TYR A 313     -16.523  -8.244  -3.687  1.00 91.90           C  
ATOM   4517  HA  TYR A 313     -16.271  -9.296  -3.557  1.00 91.90           H  
ATOM   4518  C   TYR A 313     -15.487  -7.613  -4.642  1.00 91.90           C  
ATOM   4519  CB  TYR A 313     -17.948  -8.167  -4.238  1.00 91.90           C  
ATOM   4520  HB2 TYR A 313     -18.650  -8.411  -3.440  1.00 91.90           H  
ATOM   4521  HB3 TYR A 313     -18.161  -7.148  -4.562  1.00 91.90           H  
ATOM   4522  O   TYR A 313     -15.361  -6.386  -4.738  1.00 91.90           O  
ATOM   4523  CG  TYR A 313     -18.187  -9.131  -5.375  1.00 91.90           C  
ATOM   4524  CD1 TYR A 313     -17.945  -8.734  -6.701  1.00 91.90           C  
ATOM   4525  HD1 TYR A 313     -17.586  -7.737  -6.914  1.00 91.90           H  
ATOM   4526  CD2 TYR A 313     -18.619 -10.442  -5.100  1.00 91.90           C  
ATOM   4527  HD2 TYR A 313     -18.807 -10.751  -4.082  1.00 91.90           H  
ATOM   4528  CE1 TYR A 313     -18.114  -9.649  -7.754  1.00 91.90           C  
ATOM   4529  HE1 TYR A 313     -17.872  -9.351  -8.763  1.00 91.90           H  
ATOM   4530  CE2 TYR A 313     -18.816 -11.352  -6.155  1.00 91.90           C  
ATOM   4531  HE2 TYR A 313     -19.156 -12.358  -5.959  1.00 91.90           H  
ATOM   4532  OH  TYR A 313     -18.711 -11.837  -8.510  1.00 91.90           O  
ATOM   4533  HH  TYR A 313     -18.351 -11.467  -9.319  1.00 91.90           H  
ATOM   4534  CZ  TYR A 313     -18.549 -10.963  -7.483  1.00 91.90           C  
ATOM   4535  N   ASP A 314     -14.741  -8.457  -5.363  1.00 90.97           N  
ATOM   4536  H   ASP A 314     -14.954  -9.442  -5.286  1.00 90.97           H  
ATOM   4537  CA  ASP A 314     -13.648  -8.084  -6.274  1.00 90.97           C  
ATOM   4538  HA  ASP A 314     -13.223  -9.015  -6.648  1.00 90.97           H  
ATOM   4539  C   ASP A 314     -12.467  -7.325  -5.633  1.00 90.97           C  
ATOM   4540  CB  ASP A 314     -14.196  -7.316  -7.494  1.00 90.97           C  
ATOM   4541  HB2 ASP A 314     -14.721  -6.419  -7.166  1.00 90.97           H  
ATOM   4542  HB3 ASP A 314     -13.366  -6.969  -8.109  1.00 90.97           H  
ATOM   4543  O   ASP A 314     -11.636  -6.762  -6.351  1.00 90.97           O  
ATOM   4544  CG  ASP A 314     -15.103  -8.135  -8.403  1.00 90.97           C  
ATOM   4545  OD1 ASP A 314     -14.790  -9.324  -8.629  1.00 90.97           O  
ATOM   4546  OD2 ASP A 314     -16.042  -7.507  -8.948  1.00 90.97           O  
ATOM   4547  N   ILE A 315     -12.348  -7.252  -4.307  1.00 93.20           N  
ATOM   4548  H   ILE A 315     -13.028  -7.715  -3.721  1.00 93.20           H  
ATOM   4549  CA  ILE A 315     -11.206  -6.584  -3.674  1.00 93.20           C  
ATOM   4550  HA  ILE A 315     -10.953  -5.701  -4.260  1.00 93.20           H  
ATOM   4551  C   ILE A 315      -9.985  -7.507  -3.710  1.00 93.20           C  
ATOM   4552  CB  ILE A 315     -11.556  -6.107  -2.251  1.00 93.20           C  
ATOM   4553  HB  ILE A 315     -11.865  -6.972  -1.665  1.00 93.20           H  
ATOM   4554  O   ILE A 315      -9.980  -8.557  -3.087  1.00 93.20           O  
ATOM   4555  CG1 ILE A 315     -12.723  -5.092  -2.245  1.00 93.20           C  
ATOM   4556 HG12 ILE A 315     -13.592  -5.533  -2.734  1.00 93.20           H  
ATOM   4557 HG13 ILE A 315     -13.002  -4.902  -1.209  1.00 93.20           H  
ATOM   4558  CG2 ILE A 315     -10.324  -5.492  -1.560  1.00 93.20           C  
ATOM   4559 HG21 ILE A 315      -9.595  -6.275  -1.349  1.00 93.20           H  
ATOM   4560 HG22 ILE A 315     -10.628  -5.062  -0.606  1.00 93.20           H  
ATOM   4561 HG23 ILE A 315      -9.864  -4.728  -2.187  1.00 93.20           H  
ATOM   4562  CD1 ILE A 315     -12.432  -3.742  -2.915  1.00 93.20           C  
ATOM   4563 HD11 ILE A 315     -12.065  -3.894  -3.930  1.00 93.20           H  
ATOM   4564 HD12 ILE A 315     -11.682  -3.191  -2.347  1.00 93.20           H  
ATOM   4565 HD13 ILE A 315     -13.349  -3.153  -2.944  1.00 93.20           H  
ATOM   4566  N   PHE A 316      -8.924  -7.095  -4.411  1.00 91.53           N  
ATOM   4567  H   PHE A 316      -9.012  -6.238  -4.939  1.00 91.53           H  
ATOM   4568  CA  PHE A 316      -7.660  -7.853  -4.482  1.00 91.53           C  
ATOM   4569  HA  PHE A 316      -7.830  -8.875  -4.141  1.00 91.53           H  
ATOM   4570  C   PHE A 316      -6.563  -7.281  -3.579  1.00 91.53           C  
ATOM   4571  CB  PHE A 316      -7.182  -7.936  -5.940  1.00 91.53           C  
ATOM   4572  HB2 PHE A 316      -8.003  -8.237  -6.591  1.00 91.53           H  
ATOM   4573  HB3 PHE A 316      -6.423  -8.716  -6.006  1.00 91.53           H  
ATOM   4574  O   PHE A 316      -5.556  -7.928  -3.309  1.00 91.53           O  
ATOM   4575  CG  PHE A 316      -6.608  -6.653  -6.497  1.00 91.53           C  
ATOM   4576  CD1 PHE A 316      -7.455  -5.707  -7.099  1.00 91.53           C  
ATOM   4577  HD1 PHE A 316      -8.516  -5.900  -7.152  1.00 91.53           H  
ATOM   4578  CD2 PHE A 316      -5.224  -6.419  -6.434  1.00 91.53           C  
ATOM   4579  HD2 PHE A 316      -4.578  -7.157  -5.984  1.00 91.53           H  
ATOM   4580  CE1 PHE A 316      -6.918  -4.524  -7.637  1.00 91.53           C  
ATOM   4581  HE1 PHE A 316      -7.567  -3.806  -8.116  1.00 91.53           H  
ATOM   4582  CE2 PHE A 316      -4.686  -5.237  -6.971  1.00 91.53           C  
ATOM   4583  HE2 PHE A 316      -3.618  -5.082  -6.939  1.00 91.53           H  
ATOM   4584  CZ  PHE A 316      -5.533  -4.290  -7.575  1.00 91.53           C  
ATOM   4585  HZ  PHE A 316      -5.118  -3.394  -8.014  1.00 91.53           H  
ATOM   4586  N   ARG A 317      -6.722  -6.031  -3.136  1.00 91.88           N  
ATOM   4587  H   ARG A 317      -7.585  -5.563  -3.371  1.00 91.88           H  
ATOM   4588  CA  ARG A 317      -5.706  -5.315  -2.363  1.00 91.88           C  
ATOM   4589  HA  ARG A 317      -5.087  -6.046  -1.842  1.00 91.88           H  
ATOM   4590  C   ARG A 317      -6.351  -4.425  -1.323  1.00 91.88           C  
ATOM   4591  CB  ARG A 317      -4.814  -4.530  -3.336  1.00 91.88           C  
ATOM   4592  HB2 ARG A 317      -4.305  -5.255  -3.972  1.00 91.88           H  
ATOM   4593  HB3 ARG A 317      -5.433  -3.894  -3.969  1.00 91.88           H  
ATOM   4594  O   ARG A 317      -7.138  -3.556  -1.688  1.00 91.88           O  
ATOM   4595  CG  ARG A 317      -3.760  -3.662  -2.633  1.00 91.88           C  
ATOM   4596  HG2 ARG A 317      -4.240  -2.816  -2.141  1.00 91.88           H  
ATOM   4597  HG3 ARG A 317      -3.246  -4.252  -1.874  1.00 91.88           H  
ATOM   4598  CD  ARG A 317      -2.763  -3.141  -3.674  1.00 91.88           C  
ATOM   4599  HD2 ARG A 317      -2.437  -3.981  -4.287  1.00 91.88           H  
ATOM   4600  HD3 ARG A 317      -3.264  -2.411  -4.310  1.00 91.88           H  
ATOM   4601  NE  ARG A 317      -1.581  -2.541  -3.038  1.00 91.88           N  
ATOM   4602  HE  ARG A 317      -1.397  -2.850  -2.094  1.00 91.88           H  
ATOM   4603  NH1 ARG A 317      -0.401  -2.109  -4.958  1.00 91.88           N  
ATOM   4604 HH11 ARG A 317      -1.147  -2.617  -5.412  1.00 91.88           H  
ATOM   4605 HH12 ARG A 317       0.522  -2.273  -5.333  1.00 91.88           H  
ATOM   4606  NH2 ARG A 317       0.573  -1.868  -2.967  1.00 91.88           N  
ATOM   4607 HH21 ARG A 317       1.442  -1.773  -3.472  1.00 91.88           H  
ATOM   4608 HH22 ARG A 317       0.665  -2.575  -2.251  1.00 91.88           H  
ATOM   4609  CZ  ARG A 317      -0.487  -2.151  -3.661  1.00 91.88           C  
ATOM   4610  N   LEU A 318      -5.948  -4.563  -0.066  1.00 92.72           N  
ATOM   4611  H   LEU A 318      -5.286  -5.300   0.127  1.00 92.72           H  
ATOM   4612  CA  LEU A 318      -6.275  -3.652   1.026  1.00 92.72           C  
ATOM   4613  HA  LEU A 318      -6.930  -2.859   0.666  1.00 92.72           H  
ATOM   4614  C   LEU A 318      -4.998  -2.994   1.534  1.00 92.72           C  
ATOM   4615  CB  LEU A 318      -6.985  -4.403   2.165  1.00 92.72           C  
ATOM   4616  HB2 LEU A 318      -6.388  -5.275   2.429  1.00 92.72           H  
ATOM   4617  HB3 LEU A 318      -7.018  -3.753   3.039  1.00 92.72           H  
ATOM   4618  O   LEU A 318      -4.063  -3.650   1.979  1.00 92.72           O  
ATOM   4619  CG  LEU A 318      -8.419  -4.863   1.856  1.00 92.72           C  
ATOM   4620  HG  LEU A 318      -8.413  -5.540   1.001  1.00 92.72           H  
ATOM   4621  CD1 LEU A 318      -8.975  -5.595   3.073  1.00 92.72           C  
ATOM   4622 HD11 LEU A 318      -9.173  -4.904   3.892  1.00 92.72           H  
ATOM   4623 HD12 LEU A 318      -8.265  -6.347   3.419  1.00 92.72           H  
ATOM   4624 HD13 LEU A 318      -9.899  -6.108   2.804  1.00 92.72           H  
ATOM   4625  CD2 LEU A 318      -9.347  -3.678   1.572  1.00 92.72           C  
ATOM   4626 HD21 LEU A 318     -10.374  -4.036   1.498  1.00 92.72           H  
ATOM   4627 HD22 LEU A 318      -9.082  -3.235   0.612  1.00 92.72           H  
ATOM   4628 HD23 LEU A 318      -9.282  -2.939   2.371  1.00 92.72           H  
ATOM   4629  N   HIS A 319      -4.945  -1.670   1.492  1.00 92.84           N  
ATOM   4630  H   HIS A 319      -5.725  -1.163   1.099  1.00 92.84           H  
ATOM   4631  CA  HIS A 319      -3.817  -0.951   2.061  1.00 92.84           C  
ATOM   4632  HA  HIS A 319      -2.917  -1.465   1.724  1.00 92.84           H  
ATOM   4633  C   HIS A 319      -3.816  -1.007   3.602  1.00 92.84           C  
ATOM   4634  CB  HIS A 319      -3.782   0.477   1.505  1.00 92.84           C  
ATOM   4635  HB2 HIS A 319      -3.066   1.064   2.081  1.00 92.84           H  
ATOM   4636  HB3 HIS A 319      -4.763   0.937   1.626  1.00 92.84           H  
ATOM   4637  O   HIS A 319      -4.851  -1.236   4.232  1.00 92.84           O  
ATOM   4638  CG  HIS A 319      -3.363   0.538   0.053  1.00 92.84           C  
ATOM   4639  CD2 HIS A 319      -4.145   0.857  -1.026  1.00 92.84           C  
ATOM   4640  HD2 HIS A 319      -5.201   1.079  -1.000  1.00 92.84           H  
ATOM   4641  ND1 HIS A 319      -2.099   0.288  -0.431  1.00 92.84           N  
ATOM   4642  HD1 HIS A 319      -1.324  -0.093   0.093  1.00 92.84           H  
ATOM   4643  CE1 HIS A 319      -2.119   0.469  -1.761  1.00 92.84           C  
ATOM   4644  HE1 HIS A 319      -1.275   0.302  -2.414  1.00 92.84           H  
ATOM   4645  NE2 HIS A 319      -3.337   0.856  -2.172  1.00 92.84           N  
ATOM   4646  N   ARG A 320      -2.644  -0.739   4.190  1.00 92.81           N  
ATOM   4647  H   ARG A 320      -1.822  -0.700   3.605  1.00 92.81           H  
ATOM   4648  CA  ARG A 320      -2.426  -0.555   5.631  1.00 92.81           C  
ATOM   4649  HA  ARG A 320      -2.486  -1.534   6.108  1.00 92.81           H  
ATOM   4650  C   ARG A 320      -3.478   0.358   6.281  1.00 92.81           C  
ATOM   4651  CB  ARG A 320      -1.007  -0.012   5.864  1.00 92.81           C  
ATOM   4652  HB2 ARG A 320      -0.823   0.048   6.937  1.00 92.81           H  
ATOM   4653  HB3 ARG A 320      -0.289  -0.718   5.445  1.00 92.81           H  
ATOM   4654  O   ARG A 320      -3.972   1.277   5.608  1.00 92.81           O  
ATOM   4655  CG  ARG A 320      -0.752   1.387   5.289  1.00 92.81           C  
ATOM   4656  HG2 ARG A 320      -1.429   2.105   5.753  1.00 92.81           H  
ATOM   4657  HG3 ARG A 320      -0.904   1.383   4.210  1.00 92.81           H  
ATOM   4658  CD  ARG A 320       0.689   1.790   5.602  1.00 92.81           C  
ATOM   4659  HD2 ARG A 320       0.848   1.719   6.678  1.00 92.81           H  
ATOM   4660  HD3 ARG A 320       1.359   1.083   5.112  1.00 92.81           H  
ATOM   4661  NE  ARG A 320       0.976   3.165   5.153  1.00 92.81           N  
ATOM   4662  HE  ARG A 320       0.175   3.748   4.956  1.00 92.81           H  
ATOM   4663  NH1 ARG A 320       3.253   3.029   5.400  1.00 92.81           N  
ATOM   4664 HH11 ARG A 320       3.151   2.083   5.739  1.00 92.81           H  
ATOM   4665 HH12 ARG A 320       4.181   3.426   5.381  1.00 92.81           H  
ATOM   4666  NH2 ARG A 320       2.333   4.940   4.702  1.00 92.81           N  
ATOM   4667 HH21 ARG A 320       1.524   5.509   4.497  1.00 92.81           H  
ATOM   4668 HH22 ARG A 320       3.268   5.321   4.688  1.00 92.81           H  
ATOM   4669  CZ  ARG A 320       2.181   3.702   5.086  1.00 92.81           C  
ATOM   4670  N   PRO A 321      -3.796   0.168   7.573  1.00 93.00           N  
ATOM   4671  CA  PRO A 321      -4.793   0.976   8.251  1.00 93.00           C  
ATOM   4672  HA  PRO A 321      -5.727   0.955   7.688  1.00 93.00           H  
ATOM   4673  C   PRO A 321      -4.328   2.429   8.370  1.00 93.00           C  
ATOM   4674  CB  PRO A 321      -5.025   0.305   9.606  1.00 93.00           C  
ATOM   4675  HB2 PRO A 321      -5.299   1.019  10.382  1.00 93.00           H  
ATOM   4676  HB3 PRO A 321      -5.797  -0.459   9.506  1.00 93.00           H  
ATOM   4677  O   PRO A 321      -3.163   2.740   8.620  1.00 93.00           O  
ATOM   4678  CG  PRO A 321      -3.685  -0.365   9.902  1.00 93.00           C  
ATOM   4679  HG2 PRO A 321      -3.802  -1.244  10.535  1.00 93.00           H  
ATOM   4680  HG3 PRO A 321      -3.013   0.354  10.371  1.00 93.00           H  
ATOM   4681  CD  PRO A 321      -3.148  -0.734   8.520  1.00 93.00           C  
ATOM   4682  HD2 PRO A 321      -2.066  -0.602   8.524  1.00 93.00           H  
ATOM   4683  HD3 PRO A 321      -3.390  -1.771   8.290  1.00 93.00           H  
ATOM   4684  N   ALA A 322      -5.268   3.342   8.181  1.00 91.27           N  
ATOM   4685  H   ALA A 322      -6.181   3.016   7.897  1.00 91.27           H  
ATOM   4686  CA  ALA A 322      -5.082   4.766   8.345  1.00 91.27           C  
ATOM   4687  HA  ALA A 322      -4.062   4.963   8.673  1.00 91.27           H  
ATOM   4688  C   ALA A 322      -6.036   5.274   9.423  1.00 91.27           C  
ATOM   4689  CB  ALA A 322      -5.276   5.455   6.992  1.00 91.27           C  
ATOM   4690  HB1 ALA A 322      -4.563   5.048   6.275  1.00 91.27           H  
ATOM   4691  HB2 ALA A 322      -5.100   6.523   7.113  1.00 91.27           H  
ATOM   4692  HB3 ALA A 322      -6.287   5.280   6.622  1.00 91.27           H  
ATOM   4693  O   ALA A 322      -7.256   5.291   9.236  1.00 91.27           O  
ATOM   4694  N   TYR A 323      -5.452   5.738  10.522  1.00 90.77           N  
ATOM   4695  H   TYR A 323      -4.459   5.599  10.637  1.00 90.77           H  
ATOM   4696  CA  TYR A 323      -6.169   6.354  11.628  1.00 90.77           C  
ATOM   4697  HA  TYR A 323      -7.123   5.841  11.750  1.00 90.77           H  
ATOM   4698  C   TYR A 323      -6.441   7.828  11.322  1.00 90.77           C  
ATOM   4699  CB  TYR A 323      -5.377   6.150  12.925  1.00 90.77           C  
ATOM   4700  HB2 TYR A 323      -4.412   6.651  12.845  1.00 90.77           H  
ATOM   4701  HB3 TYR A 323      -5.923   6.611  13.748  1.00 90.77           H  
ATOM   4702  O   TYR A 323      -5.567   8.555  10.836  1.00 90.77           O  
ATOM   4703  CG  TYR A 323      -5.156   4.683  13.243  1.00 90.77           C  
ATOM   4704  CD1 TYR A 323      -6.147   3.969  13.940  1.00 90.77           C  
ATOM   4705  HD1 TYR A 323      -7.029   4.473  14.307  1.00 90.77           H  
ATOM   4706  CD2 TYR A 323      -3.989   4.019  12.812  1.00 90.77           C  
ATOM   4707  HD2 TYR A 323      -3.204   4.561  12.305  1.00 90.77           H  
ATOM   4708  CE1 TYR A 323      -5.989   2.590  14.173  1.00 90.77           C  
ATOM   4709  HE1 TYR A 323      -6.730   2.030  14.723  1.00 90.77           H  
ATOM   4710  CE2 TYR A 323      -3.830   2.638  13.044  1.00 90.77           C  
ATOM   4711  HE2 TYR A 323      -2.939   2.124  12.716  1.00 90.77           H  
ATOM   4712  OH  TYR A 323      -4.725   0.583  13.933  1.00 90.77           O  
ATOM   4713  HH  TYR A 323      -3.866   0.216  13.710  1.00 90.77           H  
ATOM   4714  CZ  TYR A 323      -4.840   1.917  13.716  1.00 90.77           C  
ATOM   4715  N   ALA A 324      -7.666   8.273  11.572  1.00 88.16           N  
ATOM   4716  H   ALA A 324      -8.354   7.616  11.910  1.00 88.16           H  
ATOM   4717  CA  ALA A 324      -8.068   9.666  11.447  1.00 88.16           C  
ATOM   4718  HA  ALA A 324      -7.182  10.300  11.479  1.00 88.16           H  
ATOM   4719  C   ALA A 324      -8.961  10.058  12.624  1.00 88.16           C  
ATOM   4720  CB  ALA A 324      -8.767   9.877  10.099  1.00 88.16           C  
ATOM   4721  HB1 ALA A 324      -8.082   9.635   9.286  1.00 88.16           H  
ATOM   4722  HB2 ALA A 324      -9.644   9.233  10.037  1.00 88.16           H  
ATOM   4723  HB3 ALA A 324      -9.083  10.917  10.006  1.00 88.16           H  
ATOM   4724  O   ALA A 324      -9.795   9.275  13.070  1.00 88.16           O  
ATOM   4725  N   ARG A 325      -8.805  11.289  13.112  1.00 86.92           N  
ATOM   4726  H   ARG A 325      -8.125  11.899  12.681  1.00 86.92           H  
ATOM   4727  CA  ARG A 325      -9.712  11.854  14.112  1.00 86.92           C  
ATOM   4728  HA  ARG A 325     -10.057  11.053  14.765  1.00 86.92           H  
ATOM   4729  C   ARG A 325     -10.941  12.429  13.406  1.00 86.92           C  
ATOM   4730  CB  ARG A 325      -8.957  12.872  14.978  1.00 86.92           C  
ATOM   4731  HB2 ARG A 325      -8.660  13.723  14.365  1.00 86.92           H  
ATOM   4732  HB3 ARG A 325      -8.059  12.394  15.370  1.00 86.92           H  
ATOM   4733  O   ARG A 325     -10.810  13.297  12.545  1.00 86.92           O  
ATOM   4734  CG  ARG A 325      -9.803  13.363  16.161  1.00 86.92           C  
ATOM   4735  HG2 ARG A 325     -10.670  13.907  15.786  1.00 86.92           H  
ATOM   4736  HG3 ARG A 325     -10.148  12.509  16.745  1.00 86.92           H  
ATOM   4737  CD  ARG A 325      -8.971  14.288  17.057  1.00 86.92           C  
ATOM   4738  HD2 ARG A 325      -8.168  13.706  17.510  1.00 86.92           H  
ATOM   4739  HD3 ARG A 325      -8.537  15.076  16.441  1.00 86.92           H  
ATOM   4740  NE  ARG A 325      -9.794  14.901  18.116  1.00 86.92           N  
ATOM   4741  HE  ARG A 325     -10.757  14.601  18.173  1.00 86.92           H  
ATOM   4742  NH1 ARG A 325      -8.155  16.180  19.102  1.00 86.92           N  
ATOM   4743 HH11 ARG A 325      -7.876  16.760  19.880  1.00 86.92           H  
ATOM   4744 HH12 ARG A 325      -7.457  15.698  18.552  1.00 86.92           H  
ATOM   4745  NH2 ARG A 325     -10.237  16.257  19.893  1.00 86.92           N  
ATOM   4746 HH21 ARG A 325     -11.190  15.926  19.920  1.00 86.92           H  
ATOM   4747 HH22 ARG A 325      -9.930  16.881  20.626  1.00 86.92           H  
ATOM   4748  CZ  ARG A 325      -9.393  15.774  19.026  1.00 86.92           C  
ATOM   4749  N   THR A 326     -12.112  11.954  13.795  1.00 84.81           N  
ATOM   4750  H   THR A 326     -12.100  11.250  14.520  1.00 84.81           H  
ATOM   4751  CA  THR A 326     -13.442  12.395  13.362  1.00 84.81           C  
ATOM   4752  HA  THR A 326     -13.338  13.098  12.537  1.00 84.81           H  
ATOM   4753  C   THR A 326     -14.137  13.109  14.529  1.00 84.81           C  
ATOM   4754  CB  THR A 326     -14.257  11.184  12.861  1.00 84.81           C  
ATOM   4755  HB  THR A 326     -14.467  10.515  13.696  1.00 84.81           H  
ATOM   4756  O   THR A 326     -13.669  13.061  15.665  1.00 84.81           O  
ATOM   4757  CG2 THR A 326     -15.566  11.555  12.158  1.00 84.81           C  
ATOM   4758 HG21 THR A 326     -15.961  10.674  11.652  1.00 84.81           H  
ATOM   4759 HG22 THR A 326     -15.393  12.340  11.422  1.00 84.81           H  
ATOM   4760 HG23 THR A 326     -16.319  11.864  12.883  1.00 84.81           H  
ATOM   4761  OG1 THR A 326     -13.519  10.478  11.890  1.00 84.81           O  
ATOM   4762  HG1 THR A 326     -13.709   9.550  12.041  1.00 84.81           H  
ATOM   4763  N   ARG A 327     -15.264  13.784  14.271  1.00 85.30           N  
ATOM   4764  H   ARG A 327     -15.611  13.782  13.322  1.00 85.30           H  
ATOM   4765  CA  ARG A 327     -16.104  14.386  15.325  1.00 85.30           C  
ATOM   4766  HA  ARG A 327     -15.515  15.097  15.903  1.00 85.30           H  
ATOM   4767  C   ARG A 327     -16.599  13.354  16.348  1.00 85.30           C  
ATOM   4768  CB  ARG A 327     -17.309  15.112  14.706  1.00 85.30           C  
ATOM   4769  HB2 ARG A 327     -17.954  15.454  15.515  1.00 85.30           H  
ATOM   4770  HB3 ARG A 327     -17.879  14.412  14.095  1.00 85.30           H  
ATOM   4771  O   ARG A 327     -16.663  13.679  17.522  1.00 85.30           O  
ATOM   4772  CG  ARG A 327     -16.910  16.329  13.859  1.00 85.30           C  
ATOM   4773  HG2 ARG A 327     -16.336  17.022  14.473  1.00 85.30           H  
ATOM   4774  HG3 ARG A 327     -16.301  16.008  13.014  1.00 85.30           H  
ATOM   4775  CD  ARG A 327     -18.168  17.033  13.337  1.00 85.30           C  
ATOM   4776  HD2 ARG A 327     -18.754  16.323  12.755  1.00 85.30           H  
ATOM   4777  HD3 ARG A 327     -18.762  17.357  14.191  1.00 85.30           H  
ATOM   4778  NE  ARG A 327     -17.837  18.202  12.497  1.00 85.30           N  
ATOM   4779  HE  ARG A 327     -16.859  18.395  12.339  1.00 85.30           H  
ATOM   4780  NH1 ARG A 327     -19.994  18.929  12.163  1.00 85.30           N  
ATOM   4781 HH11 ARG A 327     -20.645  19.614  11.807  1.00 85.30           H  
ATOM   4782 HH12 ARG A 327     -20.342  18.182  12.747  1.00 85.30           H  
ATOM   4783  NH2 ARG A 327     -18.300  20.071  11.274  1.00 85.30           N  
ATOM   4784 HH21 ARG A 327     -18.976  20.735  10.926  1.00 85.30           H  
ATOM   4785 HH22 ARG A 327     -17.314  20.255  11.152  1.00 85.30           H  
ATOM   4786  CZ  ARG A 327     -18.708  19.056  11.983  1.00 85.30           C  
ATOM   4787  N   SER A 328     -16.896  12.135  15.897  1.00 78.73           N  
ATOM   4788  H   SER A 328     -16.830  11.942  14.907  1.00 78.73           H  
ATOM   4789  CA  SER A 328     -17.336  11.001  16.722  1.00 78.73           C  
ATOM   4790  HA  SER A 328     -18.057  11.346  17.462  1.00 78.73           H  
ATOM   4791  C   SER A 328     -16.205  10.316  17.495  1.00 78.73           C  
ATOM   4792  CB  SER A 328     -18.032   9.964  15.825  1.00 78.73           C  
ATOM   4793  HB2 SER A 328     -18.179   9.039  16.383  1.00 78.73           H  
ATOM   4794  HB3 SER A 328     -19.010  10.347  15.532  1.00 78.73           H  
ATOM   4795  O   SER A 328     -16.485   9.532  18.389  1.00 78.73           O  
ATOM   4796  OG  SER A 328     -17.262   9.709  14.652  1.00 78.73           O  
ATOM   4797  HG  SER A 328     -17.527   8.857  14.296  1.00 78.73           H  
ATOM   4798  N   GLY A 329     -14.936  10.602  17.173  1.00 86.10           N  
ATOM   4799  H   GLY A 329     -14.763  11.311  16.475  1.00 86.10           H  
ATOM   4800  CA  GLY A 329     -13.772   9.991  17.813  1.00 86.10           C  
ATOM   4801  HA2 GLY A 329     -14.098   9.186  18.472  1.00 86.10           H  
ATOM   4802  HA3 GLY A 329     -13.289  10.736  18.446  1.00 86.10           H  
ATOM   4803  C   GLY A 329     -12.734   9.484  16.807  1.00 86.10           C  
ATOM   4804  O   GLY A 329     -12.348  10.231  15.910  1.00 86.10           O  
ATOM   4805  N   ILE A 330     -12.221   8.262  16.953  1.00 89.80           N  
ATOM   4806  H   ILE A 330     -12.585   7.680  17.694  1.00 89.80           H  
ATOM   4807  CA  ILE A 330     -11.165   7.698  16.099  1.00 89.80           C  
ATOM   4808  HA  ILE A 330     -10.659   8.519  15.589  1.00 89.80           H  
ATOM   4809  C   ILE A 330     -11.770   6.794  15.022  1.00 89.80           C  
ATOM   4810  CB  ILE A 330     -10.083   6.972  16.932  1.00 89.80           C  
ATOM   4811  HB  ILE A 330     -10.549   6.139  17.458  1.00 89.80           H  
ATOM   4812  O   ILE A 330     -12.438   5.803  15.311  1.00 89.80           O  
ATOM   4813  CG1 ILE A 330      -9.472   7.939  17.975  1.00 89.80           C  
ATOM   4814 HG12 ILE A 330     -10.267   8.349  18.598  1.00 89.80           H  
ATOM   4815 HG13 ILE A 330      -8.984   8.768  17.462  1.00 89.80           H  
ATOM   4816  CG2 ILE A 330      -8.983   6.414  16.001  1.00 89.80           C  
ATOM   4817 HG21 ILE A 330      -8.240   5.869  16.583  1.00 89.80           H  
ATOM   4818 HG22 ILE A 330      -8.496   7.224  15.457  1.00 89.80           H  
ATOM   4819 HG23 ILE A 330      -9.406   5.700  15.294  1.00 89.80           H  
ATOM   4820  CD1 ILE A 330      -8.467   7.286  18.932  1.00 89.80           C  
ATOM   4821 HD11 ILE A 330      -8.197   7.998  19.711  1.00 89.80           H  
ATOM   4822 HD12 ILE A 330      -8.913   6.407  19.397  1.00 89.80           H  
ATOM   4823 HD13 ILE A 330      -7.559   6.999  18.401  1.00 89.80           H  
ATOM   4824  N   ARG A 331     -11.473   7.126  13.765  1.00 90.69           N  
ATOM   4825  H   ARG A 331     -10.903   7.948  13.627  1.00 90.69           H  
ATOM   4826  CA  ARG A 331     -11.808   6.341  12.579  1.00 90.69           C  
ATOM   4827  HA  ARG A 331     -12.616   5.650  12.821  1.00 90.69           H  
ATOM   4828  C   ARG A 331     -10.612   5.531  12.120  1.00 90.69           C  
ATOM   4829  CB  ARG A 331     -12.306   7.279  11.477  1.00 90.69           C  
ATOM   4830  HB2 ARG A 331     -11.551   8.036  11.270  1.00 90.69           H  
ATOM   4831  HB3 ARG A 331     -13.196   7.781  11.859  1.00 90.69           H  
ATOM   4832  O   ARG A 331      -9.536   6.091  11.891  1.00 90.69           O  
ATOM   4833  CG  ARG A 331     -12.640   6.535  10.170  1.00 90.69           C  
ATOM   4834  HG2 ARG A 331     -13.251   5.660  10.390  1.00 90.69           H  
ATOM   4835  HG3 ARG A 331     -11.718   6.206   9.691  1.00 90.69           H  
ATOM   4836  CD  ARG A 331     -13.401   7.451   9.206  1.00 90.69           C  
ATOM   4837  HD2 ARG A 331     -12.852   8.384   9.083  1.00 90.69           H  
ATOM   4838  HD3 ARG A 331     -13.490   6.959   8.237  1.00 90.69           H  
ATOM   4839  NE  ARG A 331     -14.734   7.719   9.748  1.00 90.69           N  
ATOM   4840  HE  ARG A 331     -14.951   7.259  10.620  1.00 90.69           H  
ATOM   4841  NH1 ARG A 331     -15.640   8.997   8.078  1.00 90.69           N  
ATOM   4842 HH11 ARG A 331     -16.462   9.430   7.682  1.00 90.69           H  
ATOM   4843 HH12 ARG A 331     -14.813   8.842   7.519  1.00 90.69           H  
ATOM   4844  NH2 ARG A 331     -16.824   8.506   9.938  1.00 90.69           N  
ATOM   4845 HH21 ARG A 331     -16.885   8.006  10.813  1.00 90.69           H  
ATOM   4846 HH22 ARG A 331     -17.653   8.964   9.589  1.00 90.69           H  
ATOM   4847  CZ  ARG A 331     -15.725   8.412   9.244  1.00 90.69           C  
ATOM   4848  N   VAL A 332     -10.836   4.249  11.881  1.00 92.16           N  
ATOM   4849  H   VAL A 332     -11.761   3.888  12.064  1.00 92.16           H  
ATOM   4850  CA  VAL A 332      -9.912   3.383  11.149  1.00 92.16           C  
ATOM   4851  HA  VAL A 332      -8.928   3.852  11.120  1.00 92.16           H  
ATOM   4852  C   VAL A 332     -10.401   3.253   9.727  1.00 92.16           C  
ATOM   4853  CB  VAL A 332      -9.749   2.018  11.828  1.00 92.16           C  
ATOM   4854  HB  VAL A 332     -10.712   1.517  11.925  1.00 92.16           H  
ATOM   4855  O   VAL A 332     -11.579   3.018   9.480  1.00 92.16           O  
ATOM   4856  CG1 VAL A 332      -8.773   1.112  11.065  1.00 92.16           C  
ATOM   4857 HG11 VAL A 332      -7.804   1.599  10.961  1.00 92.16           H  
ATOM   4858 HG12 VAL A 332      -9.174   0.859  10.084  1.00 92.16           H  
ATOM   4859 HG13 VAL A 332      -8.642   0.181  11.616  1.00 92.16           H  
ATOM   4860  CG2 VAL A 332      -9.165   2.290  13.206  1.00 92.16           C  
ATOM   4861 HG21 VAL A 332      -9.934   2.696  13.862  1.00 92.16           H  
ATOM   4862 HG22 VAL A 332      -8.752   1.372  13.625  1.00 92.16           H  
ATOM   4863 HG23 VAL A 332      -8.363   3.022  13.114  1.00 92.16           H  
ATOM   4864  N   SER A 333      -9.493   3.441   8.777  1.00 93.58           N  
ATOM   4865  H   SER A 333      -8.539   3.633   9.048  1.00 93.58           H  
ATOM   4866  CA  SER A 333      -9.815   3.364   7.359  1.00 93.58           C  
ATOM   4867  HA  SER A 333     -10.751   2.816   7.256  1.00 93.58           H  
ATOM   4868  C   SER A 333      -8.770   2.593   6.572  1.00 93.58           C  
ATOM   4869  CB  SER A 333     -10.029   4.761   6.776  1.00 93.58           C  
ATOM   4870  HB2 SER A 333     -10.214   4.642   5.709  1.00 93.58           H  
ATOM   4871  HB3 SER A 333     -10.913   5.202   7.238  1.00 93.58           H  
ATOM   4872  O   SER A 333      -7.581   2.688   6.861  1.00 93.58           O  
ATOM   4873  OG  SER A 333      -8.914   5.625   6.984  1.00 93.58           O  
ATOM   4874  HG  SER A 333      -8.533   5.388   7.832  1.00 93.58           H  
ATOM   4875  N   ARG A 334      -9.197   1.860   5.545  1.00 93.64           N  
ATOM   4876  H   ARG A 334     -10.191   1.849   5.366  1.00 93.64           H  
ATOM   4877  CA  ARG A 334      -8.327   1.184   4.576  1.00 93.64           C  
ATOM   4878  HA  ARG A 334      -7.308   1.553   4.688  1.00 93.64           H  
ATOM   4879  C   ARG A 334      -8.795   1.518   3.172  1.00 93.64           C  
ATOM   4880  CB  ARG A 334      -8.297  -0.339   4.790  1.00 93.64           C  
ATOM   4881  HB2 ARG A 334      -7.725  -0.792   3.979  1.00 93.64           H  
ATOM   4882  HB3 ARG A 334      -9.312  -0.733   4.741  1.00 93.64           H  
ATOM   4883  O   ARG A 334      -9.984   1.688   2.913  1.00 93.64           O  
ATOM   4884  CG  ARG A 334      -7.642  -0.747   6.116  1.00 93.64           C  
ATOM   4885  HG2 ARG A 334      -6.630  -0.346   6.153  1.00 93.64           H  
ATOM   4886  HG3 ARG A 334      -8.218  -0.350   6.953  1.00 93.64           H  
ATOM   4887  CD  ARG A 334      -7.575  -2.273   6.229  1.00 93.64           C  
ATOM   4888  HD2 ARG A 334      -6.949  -2.669   5.429  1.00 93.64           H  
ATOM   4889  HD3 ARG A 334      -8.577  -2.684   6.108  1.00 93.64           H  
ATOM   4890  NE  ARG A 334      -7.064  -2.685   7.543  1.00 93.64           N  
ATOM   4891  HE  ARG A 334      -7.740  -2.727   8.292  1.00 93.64           H  
ATOM   4892  NH1 ARG A 334      -4.918  -3.362   6.967  1.00 93.64           N  
ATOM   4893 HH11 ARG A 334      -4.060  -3.789   7.286  1.00 93.64           H  
ATOM   4894 HH12 ARG A 334      -5.055  -3.176   5.984  1.00 93.64           H  
ATOM   4895  NH2 ARG A 334      -5.617  -3.423   9.083  1.00 93.64           N  
ATOM   4896 HH21 ARG A 334      -6.345  -3.453   9.783  1.00 93.64           H  
ATOM   4897 HH22 ARG A 334      -4.711  -3.808   9.311  1.00 93.64           H  
ATOM   4898  CZ  ARG A 334      -5.866  -3.148   7.841  1.00 93.64           C  
ATOM   4899  N   ILE A 335      -7.844   1.623   2.253  1.00 93.96           N  
ATOM   4900  H   ILE A 335      -6.902   1.376   2.522  1.00 93.96           H  
ATOM   4901  CA  ILE A 335      -8.148   1.812   0.834  1.00 93.96           C  
ATOM   4902  HA  ILE A 335      -9.173   2.169   0.727  1.00 93.96           H  
ATOM   4903  C   ILE A 335      -8.061   0.448   0.158  1.00 93.96           C  
ATOM   4904  CB  ILE A 335      -7.235   2.878   0.196  1.00 93.96           C  
ATOM   4905  HB  ILE A 335      -6.197   2.577   0.342  1.00 93.96           H  
ATOM   4906  O   ILE A 335      -6.997  -0.168   0.170  1.00 93.96           O  
ATOM   4907  CG1 ILE A 335      -7.444   4.249   0.882  1.00 93.96           C  
ATOM   4908 HG12 ILE A 335      -8.461   4.597   0.700  1.00 93.96           H  
ATOM   4909 HG13 ILE A 335      -7.315   4.138   1.959  1.00 93.96           H  
ATOM   4910  CG2 ILE A 335      -7.514   2.981  -1.318  1.00 93.96           C  
ATOM   4911 HG21 ILE A 335      -6.848   3.707  -1.784  1.00 93.96           H  
ATOM   4912 HG22 ILE A 335      -8.551   3.270  -1.483  1.00 93.96           H  
ATOM   4913 HG23 ILE A 335      -7.343   2.020  -1.804  1.00 93.96           H  
ATOM   4914  CD1 ILE A 335      -6.453   5.326   0.422  1.00 93.96           C  
ATOM   4915 HD11 ILE A 335      -6.670   5.633  -0.601  1.00 93.96           H  
ATOM   4916 HD12 ILE A 335      -6.543   6.197   1.072  1.00 93.96           H  
ATOM   4917 HD13 ILE A 335      -5.434   4.945   0.486  1.00 93.96           H  
ATOM   4918  N   GLY A 336      -9.166   0.009  -0.433  1.00 93.74           N  
ATOM   4919  H   GLY A 336      -9.992   0.586  -0.377  1.00 93.74           H  
ATOM   4920  CA  GLY A 336      -9.260  -1.179  -1.265  1.00 93.74           C  
ATOM   4921  HA2 GLY A 336     -10.230  -1.654  -1.122  1.00 93.74           H  
ATOM   4922  HA3 GLY A 336      -8.491  -1.882  -0.943  1.00 93.74           H  
ATOM   4923  C   GLY A 336      -9.084  -0.878  -2.752  1.00 93.74           C  
ATOM   4924  O   GLY A 336      -9.573   0.138  -3.258  1.00 93.74           O  
ATOM   4925  N   GLY A 337      -8.388  -1.764  -3.460  1.00 92.65           N  
ATOM   4926  H   GLY A 337      -8.013  -2.556  -2.959  1.00 92.65           H  
ATOM   4927  CA  GLY A 337      -8.364  -1.833  -4.918  1.00 92.65           C  
ATOM   4928  HA2 GLY A 337      -8.626  -0.870  -5.357  1.00 92.65           H  
ATOM   4929  HA3 GLY A 337      -7.366  -2.113  -5.254  1.00 92.65           H  
ATOM   4930  C   GLY A 337      -9.340  -2.899  -5.406  1.00 92.65           C  
ATOM   4931  O   GLY A 337      -9.202  -4.062  -5.034  1.00 92.65           O  
ATOM   4932  N   ARG A 338     -10.312  -2.506  -6.234  1.00 92.64           N  
ATOM   4933  H   ARG A 338     -10.335  -1.540  -6.530  1.00 92.64           H  
ATOM   4934  CA  ARG A 338     -11.225  -3.443  -6.904  1.00 92.64           C  
ATOM   4935  HA  ARG A 338     -11.422  -4.290  -6.248  1.00 92.64           H  
ATOM   4936  C   ARG A 338     -10.570  -3.994  -8.159  1.00 92.64           C  
ATOM   4937  CB  ARG A 338     -12.564  -2.777  -7.257  1.00 92.64           C  
ATOM   4938  HB2 ARG A 338     -13.149  -3.467  -7.866  1.00 92.64           H
[truncated: 191,007 more chars]
