# Supplementary material for: Widespread Horizontal Gene Transfer Among Animal Viruses
Source: bioRxiv. 2024 Mar 26:2024.03.25.586562. Preprint. [Version 2] doi: 10.1101/2024.03.25.586562 (PMC11071296; doi:10.1101/2024.03.25.586562)
Supplement: Supplement 7 [file media-7.zip › File7_PDB/Adeno35011_Pack22k.pdb]

ATOM      1  N   MET A   1      34.737  44.762 -32.983  1.00 59.16           N  
ATOM      2  H   MET A   1      34.538  45.380 -32.208  1.00 59.16           H  
ATOM      3  H2  MET A   1      35.422  45.187 -33.591  1.00 59.16           H  
ATOM      4  H3  MET A   1      35.123  43.907 -32.608  1.00 59.16           H  
ATOM      5  CA  MET A   1      33.502  44.435 -33.729  1.00 59.16           C  
ATOM      6  HA  MET A   1      33.027  45.355 -34.072  1.00 59.16           H  
ATOM      7  C   MET A   1      32.543  43.738 -32.771  1.00 59.16           C  
ATOM      8  CB  MET A   1      33.829  43.581 -34.960  1.00 59.16           C  
ATOM      9  HB2 MET A   1      34.487  42.759 -34.678  1.00 59.16           H  
ATOM     10  HB3 MET A   1      32.908  43.166 -35.369  1.00 59.16           H  
ATOM     11  O   MET A   1      32.975  42.846 -32.057  1.00 59.16           O  
ATOM     12  CG  MET A   1      34.498  44.439 -36.043  1.00 59.16           C  
ATOM     13  HG2 MET A   1      33.769  45.165 -36.403  1.00 59.16           H  
ATOM     14  HG3 MET A   1      35.348  44.980 -35.628  1.00 59.16           H  
ATOM     15  SD  MET A   1      35.089  43.472 -37.447  1.00 59.16           S  
ATOM     16  CE  MET A   1      34.952  44.695 -38.780  1.00 59.16           C  
ATOM     17  HE1 MET A   1      33.915  45.008 -38.893  1.00 59.16           H  
ATOM     18  HE2 MET A   1      35.292  44.249 -39.714  1.00 59.16           H  
ATOM     19  HE3 MET A   1      35.575  45.561 -38.555  1.00 59.16           H  
ATOM     20  N   LYS A   2      31.311  44.250 -32.654  1.00 52.12           N  
ATOM     21  H   LYS A   2      30.997  44.885 -33.374  1.00 52.12           H  
ATOM     22  CA  LYS A   2      30.284  43.874 -31.663  1.00 52.12           C  
ATOM     23  HA  LYS A   2      30.748  43.495 -30.752  1.00 52.12           H  
ATOM     24  C   LYS A   2      29.370  42.781 -32.234  1.00 52.12           C  
ATOM     25  CB  LYS A   2      29.411  45.114 -31.347  1.00 52.12           C  
ATOM     26  HB2 LYS A   2      29.038  45.519 -32.288  1.00 52.12           H  
ATOM     27  HB3 LYS A   2      28.545  44.786 -30.773  1.00 52.12           H  
ATOM     28  O   LYS A   2      28.937  42.932 -33.370  1.00 52.12           O  
ATOM     29  CG  LYS A   2      30.092  46.246 -30.555  1.00 52.12           C  
ATOM     30  HG2 LYS A   2      30.279  45.901 -29.538  1.00 52.12           H  
ATOM     31  HG3 LYS A   2      31.045  46.501 -31.019  1.00 52.12           H  
ATOM     32  CD  LYS A   2      29.203  47.507 -30.522  1.00 52.12           C  
ATOM     33  HD2 LYS A   2      28.202  47.227 -30.194  1.00 52.12           H  
ATOM     34  HD3 LYS A   2      29.136  47.917 -31.530  1.00 52.12           H  
ATOM     35  CE  LYS A   2      29.759  48.575 -29.564  1.00 52.12           C  
ATOM     36  HE2 LYS A   2      30.794  48.783 -29.836  1.00 52.12           H  
ATOM     37  HE3 LYS A   2      29.760  48.167 -28.553  1.00 52.12           H  
ATOM     38  NZ  LYS A   2      28.969  49.838 -29.600  1.00 52.12           N  
ATOM     39  HZ1 LYS A   2      28.007  49.671 -29.341  1.00 52.12           H  
ATOM     40  HZ2 LYS A   2      28.984  50.253 -30.521  1.00 52.12           H  
ATOM     41  HZ3 LYS A   2      29.348  50.513 -28.952  1.00 52.12           H  
ATOM     42  N   ALA A   3      28.990  41.783 -31.438  1.00 66.18           N  
ATOM     43  H   ALA A   3      29.454  41.645 -30.551  1.00 66.18           H  
ATOM     44  CA  ALA A   3      27.773  41.003 -31.675  1.00 66.18           C  
ATOM     45  HA  ALA A   3      27.048  41.639 -32.183  1.00 66.18           H  
ATOM     46  C   ALA A   3      27.157  40.561 -30.335  1.00 66.18           C  
ATOM     47  CB  ALA A   3      28.062  39.824 -32.609  1.00 66.18           C  
ATOM     48  HB1 ALA A   3      27.144  39.264 -32.790  1.00 66.18           H  
ATOM     49  HB2 ALA A   3      28.797  39.159 -32.156  1.00 66.18           H  
ATOM     50  HB3 ALA A   3      28.446  40.186 -33.563  1.00 66.18           H  
ATOM     51  O   ALA A   3      27.778  39.848 -29.554  1.00 66.18           O  
ATOM     52  N   SER A   4      25.943  41.053 -30.086  1.00 55.05           N  
ATOM     53  H   SER A   4      25.504  41.561 -30.841  1.00 55.05           H  
ATOM     54  CA  SER A   4      25.058  40.807 -28.946  1.00 55.05           C  
ATOM     55  HA  SER A   4      25.504  40.096 -28.250  1.00 55.05           H  
ATOM     56  C   SER A   4      23.749  40.252 -29.506  1.00 55.05           C  
ATOM     57  CB  SER A   4      24.784  42.141 -28.230  1.00 55.05           C  
ATOM     58  HB2 SER A   4      25.686  42.460 -27.708  1.00 55.05           H  
ATOM     59  HB3 SER A   4      24.522  42.895 -28.973  1.00 55.05           H  
ATOM     60  O   SER A   4      23.195  40.859 -30.421  1.00 55.05           O  
ATOM     61  OG  SER A   4      23.715  42.031 -27.310  1.00 55.05           O  
ATOM     62  HG  SER A   4      23.564  42.884 -26.896  1.00 55.05           H  
ATOM     63  N   ALA A   5      23.276  39.115 -28.994  1.00 66.19           N  
ATOM     64  H   ALA A   5      23.863  38.617 -28.341  1.00 66.19           H  
ATOM     65  CA  ALA A   5      21.918  38.581 -29.164  1.00 66.19           C  
ATOM     66  HA  ALA A   5      21.186  39.336 -28.877  1.00 66.19           H  
ATOM     67  C   ALA A   5      21.782  37.345 -28.251  1.00 66.19           C  
ATOM     68  CB  ALA A   5      21.688  38.165 -30.628  1.00 66.19           C  
ATOM     69  HB1 ALA A   5      22.467  37.473 -30.947  1.00 66.19           H  
ATOM     70  HB2 ALA A   5      20.719  37.675 -30.723  1.00 66.19           H  
ATOM     71  HB3 ALA A   5      21.695  39.038 -31.282  1.00 66.19           H  
ATOM     72  O   ALA A   5      22.684  36.520 -28.217  1.00 66.19           O  
ATOM     73  N   GLY A   6      20.724  37.098 -27.485  1.00 60.66           N  
ATOM     74  H   GLY A   6      20.805  36.225 -26.984  1.00 60.66           H  
ATOM     75  CA  GLY A   6      19.470  37.806 -27.283  1.00 60.66           C  
ATOM     76  HA2 GLY A   6      18.908  37.858 -28.216  1.00 60.66           H  
ATOM     77  HA3 GLY A   6      19.672  38.815 -26.923  1.00 60.66           H  
ATOM     78  C   GLY A   6      18.646  37.035 -26.242  1.00 60.66           C  
ATOM     79  O   GLY A   6      18.555  35.808 -26.296  1.00 60.66           O  
ATOM     80  N   SER A   7      18.054  37.753 -25.287  1.00 57.74           N  
ATOM     81  H   SER A   7      18.229  38.748 -25.259  1.00 57.74           H  
ATOM     82  CA  SER A   7      17.103  37.215 -24.307  1.00 57.74           C  
ATOM     83  HA  SER A   7      17.558  36.376 -23.781  1.00 57.74           H  
ATOM     84  C   SER A   7      15.823  36.747 -24.997  1.00 57.74           C  
ATOM     85  CB  SER A   7      16.721  38.293 -23.283  1.00 57.74           C  
ATOM     86  HB2 SER A   7      16.586  39.254 -23.780  1.00 57.74           H  
ATOM     87  HB3 SER A   7      15.783  38.015 -22.801  1.00 57.74           H  
ATOM     88  O   SER A   7      15.126  37.546 -25.619  1.00 57.74           O  
ATOM     89  OG  SER A   7      17.710  38.390 -22.286  1.00 57.74           O  
ATOM     90  HG  SER A   7      17.495  39.102 -21.679  1.00 57.74           H  
ATOM     91  N   LYS A   8      15.456  35.472 -24.833  1.00 67.41           N  
ATOM     92  H   LYS A   8      16.096  34.857 -24.350  1.00 67.41           H  
ATOM     93  CA  LYS A   8      14.110  34.973 -25.154  1.00 67.41           C  
ATOM     94  HA  LYS A   8      13.556  35.753 -25.678  1.00 67.41           H  
ATOM     95  C   LYS A   8      13.338  34.706 -23.866  1.00 67.41           C  
ATOM     96  CB  LYS A   8      14.166  33.762 -26.102  1.00 67.41           C  
ATOM     97  HB2 LYS A   8      15.001  33.115 -25.832  1.00 67.41           H  
ATOM     98  HB3 LYS A   8      13.241  33.193 -26.002  1.00 67.41           H  
ATOM     99  O   LYS A   8      13.514  33.680 -23.216  1.00 67.41           O  
ATOM    100  CG  LYS A   8      14.290  34.220 -27.565  1.00 67.41           C  
ATOM    101  HG2 LYS A   8      15.192  34.822 -27.679  1.00 67.41           H  
ATOM    102  HG3 LYS A   8      13.427  34.836 -27.818  1.00 67.41           H  
ATOM    103  CD  LYS A   8      14.355  33.032 -28.537  1.00 67.41           C  
ATOM    104  HD2 LYS A   8      15.264  32.466 -28.337  1.00 67.41           H  
ATOM    105  HD3 LYS A   8      13.488  32.389 -28.384  1.00 67.41           H  
ATOM    106  CE  LYS A   8      14.367  33.545 -29.985  1.00 67.41           C  
ATOM    107  HE2 LYS A   8      13.422  34.050 -30.186  1.00 67.41           H  
ATOM    108  HE3 LYS A   8      15.160  34.288 -30.077  1.00 67.41           H  
ATOM    109  NZ  LYS A   8      14.591  32.455 -30.971  1.00 67.41           N  
ATOM    110  HZ1 LYS A   8      13.860  31.759 -30.921  1.00 67.41           H  
ATOM    111  HZ2 LYS A   8      15.482  32.007 -30.810  1.00 67.41           H  
ATOM    112  HZ3 LYS A   8      14.605  32.828 -31.909  1.00 67.41           H  
ATOM    113  N   ALA A   9      12.461  35.650 -23.535  1.00 59.72           N  
ATOM    114  H   ALA A   9      12.433  36.480 -24.110  1.00 59.72           H  
ATOM    115  CA  ALA A   9      11.421  35.510 -22.528  1.00 59.72           C  
ATOM    116  HA  ALA A   9      11.885  35.308 -21.563  1.00 59.72           H  
ATOM    117  C   ALA A   9      10.478  34.350 -22.892  1.00 59.72           C  
ATOM    118  CB  ALA A   9      10.665  36.845 -22.451  1.00 59.72           C  
ATOM    119  HB1 ALA A   9      11.352  37.647 -22.179  1.00 59.72           H  
ATOM    120  HB2 ALA A   9      10.203  37.077 -23.410  1.00 59.72           H  
ATOM    121  HB3 ALA A   9       9.887  36.781 -21.690  1.00 59.72           H  
ATOM    122  O   ALA A   9       9.893  34.327 -23.976  1.00 59.72           O  
ATOM    123  N   ARG A  10      10.304  33.387 -21.981  1.00 64.22           N  
ATOM    124  H   ARG A  10      10.828  33.446 -21.119  1.00 64.22           H  
ATOM    125  CA  ARG A  10       9.256  32.365 -22.081  1.00 64.22           C  
ATOM    126  HA  ARG A  10       8.904  32.315 -23.111  1.00 64.22           H  
ATOM    127  C   ARG A  10       8.058  32.795 -21.240  1.00 64.22           C  
ATOM    128  CB  ARG A  10       9.793  30.971 -21.733  1.00 64.22           C  
ATOM    129  HB2 ARG A  10       8.947  30.326 -21.496  1.00 64.22           H  
ATOM    130  HB3 ARG A  10      10.444  31.022 -20.860  1.00 64.22           H  
ATOM    131  O   ARG A  10       8.052  32.699 -20.020  1.00 64.22           O  
ATOM    132  CG  ARG A  10      10.545  30.367 -22.933  1.00 64.22           C  
ATOM    133  HG2 ARG A  10       9.885  30.383 -23.800  1.00 64.22           H  
ATOM    134  HG3 ARG A  10      11.435  30.956 -23.154  1.00 64.22           H  
ATOM    135  CD  ARG A  10      10.943  28.914 -22.645  1.00 64.22           C  
ATOM    136  HD2 ARG A  10      11.804  28.907 -21.978  1.00 64.22           H  
ATOM    137  HD3 ARG A  10      10.111  28.432 -22.132  1.00 64.22           H  
ATOM    138  NE  ARG A  10      11.261  28.178 -23.888  1.00 64.22           N  
ATOM    139  HE  ARG A  10      11.786  28.684 -24.588  1.00 64.22           H  
ATOM    140  NH1 ARG A  10      10.307  26.159 -23.325  1.00 64.22           N  
ATOM    141 HH11 ARG A  10      10.068  25.208 -23.566  1.00 64.22           H  
ATOM    142 HH12 ARG A  10      10.085  26.519 -22.408  1.00 64.22           H  
ATOM    143  NH2 ARG A  10      11.240  26.406 -25.328  1.00 64.22           N  
ATOM    144 HH21 ARG A  10      11.746  26.943 -26.017  1.00 64.22           H  
ATOM    145 HH22 ARG A  10      10.994  25.448 -25.533  1.00 64.22           H  
ATOM    146  CZ  ARG A  10      10.936  26.926 -24.172  1.00 64.22           C  
ATOM    147  N   ARG A  11       7.068  33.308 -21.963  1.00 63.36           N  
ATOM    148  H   ARG A  11       7.260  33.367 -22.953  1.00 63.36           H  
ATOM    149  CA  ARG A  11       5.722  33.707 -21.549  1.00 63.36           C  
ATOM    150  HA  ARG A  11       5.791  34.494 -20.799  1.00 63.36           H  
ATOM    151  C   ARG A  11       4.982  32.497 -20.953  1.00 63.36           C  
ATOM    152  CB  ARG A  11       5.085  34.253 -22.844  1.00 63.36           C  
ATOM    153  HB2 ARG A  11       4.877  33.419 -23.513  1.00 63.36           H  
ATOM    154  HB3 ARG A  11       5.829  34.881 -23.334  1.00 63.36           H  
ATOM    155  O   ARG A  11       4.867  31.467 -21.613  1.00 63.36           O  
ATOM    156  CG  ARG A  11       3.818  35.106 -22.716  1.00 63.36           C  
ATOM    157  HG2 ARG A  11       2.988  34.483 -22.383  1.00 63.36           H  
ATOM    158  HG3 ARG A  11       3.983  35.914 -22.003  1.00 63.36           H  
ATOM    159  CD  ARG A  11       3.524  35.695 -24.109  1.00 63.36           C  
ATOM    160  HD2 ARG A  11       4.356  36.339 -24.395  1.00 63.36           H  
ATOM    161  HD3 ARG A  11       3.452  34.878 -24.827  1.00 63.36           H  
ATOM    162  NE  ARG A  11       2.272  36.471 -24.152  1.00 63.36           N  
ATOM    163  HE  ARG A  11       1.664  36.405 -23.349  1.00 63.36           H  
ATOM    164  NH1 ARG A  11       2.540  37.368 -26.259  1.00 63.36           N  
ATOM    165 HH11 ARG A  11       3.437  36.912 -26.345  1.00 63.36           H  
ATOM    166 HH12 ARG A  11       2.185  37.940 -27.012  1.00 63.36           H  
ATOM    167  NH2 ARG A  11       0.694  37.815 -25.098  1.00 63.36           N  
ATOM    168 HH21 ARG A  11       0.113  37.730 -24.276  1.00 63.36           H  
ATOM    169 HH22 ARG A  11       0.367  38.380 -25.869  1.00 63.36           H  
ATOM    170  CZ  ARG A  11       1.845  37.211 -25.164  1.00 63.36           C  
ATOM    171  N   ALA A  12       4.522  32.619 -19.710  1.00 58.15           N  
ATOM    172  H   ALA A  12       4.689  33.485 -19.218  1.00 58.15           H  
ATOM    173  CA  ALA A  12       3.756  31.595 -19.004  1.00 58.15           C  
ATOM    174  HA  ALA A  12       4.332  30.670 -18.999  1.00 58.15           H  
ATOM    175  C   ALA A  12       2.409  31.334 -19.703  1.00 58.15           C  
ATOM    176  CB  ALA A  12       3.567  32.055 -17.551  1.00 58.15           C  
ATOM    177  HB1 ALA A  12       2.997  32.984 -17.520  1.00 58.15           H  
ATOM    178  HB2 ALA A  12       3.020  31.294 -16.994  1.00 58.15           H  
ATOM    179  HB3 ALA A  12       4.536  32.208 -17.076  1.00 58.15           H  
ATOM    180  O   ALA A  12       1.634  32.260 -19.940  1.00 58.15           O  
ATOM    181  N   LEU A  13       2.132  30.070 -20.031  1.00 67.09           N  
ATOM    182  H   LEU A  13       2.822  29.362 -19.823  1.00 67.09           H  
ATOM    183  CA  LEU A  13       0.826  29.606 -20.497  1.00 67.09           C  
ATOM    184  HA  LEU A  13       0.322  30.404 -21.043  1.00 67.09           H  
ATOM    185  C   LEU A  13      -0.034  29.277 -19.273  1.00 67.09           C  
ATOM    186  CB  LEU A  13       0.992  28.396 -21.439  1.00 67.09           C  
ATOM    187  HB2 LEU A  13       0.003  28.000 -21.667  1.00 67.09           H  
ATOM    188  HB3 LEU A  13       1.542  27.618 -20.909  1.00 67.09           H  
ATOM    189  O   LEU A  13      -0.042  28.150 -18.784  1.00 67.09           O  
ATOM    190  CG  LEU A  13       1.715  28.693 -22.766  1.00 67.09           C  
ATOM    191  HG  LEU A  13       2.700  29.111 -22.559  1.00 67.09           H  
ATOM    192  CD1 LEU A  13       1.904  27.391 -23.546  1.00 67.09           C  
ATOM    193 HD11 LEU A  13       2.444  27.589 -24.471  1.00 67.09           H  
ATOM    194 HD12 LEU A  13       2.477  26.682 -22.948  1.00 67.09           H  
ATOM    195 HD13 LEU A  13       0.934  26.954 -23.785  1.00 67.09           H  
ATOM    196  CD2 LEU A  13       0.938  29.670 -23.652  1.00 67.09           C  
ATOM    197 HD21 LEU A  13       1.448  29.785 -24.608  1.00 67.09           H  
ATOM    198 HD22 LEU A  13       0.883  30.648 -23.173  1.00 67.09           H  
ATOM    199 HD23 LEU A  13      -0.070  29.294 -23.829  1.00 67.09           H  
ATOM    200  N   GLN A  14      -0.726  30.287 -18.752  1.00 63.12           N  
ATOM    201  H   GLN A  14      -0.622  31.204 -19.162  1.00 63.12           H  
ATOM    202  CA  GLN A  14      -1.761  30.103 -17.741  1.00 63.12           C  
ATOM    203  HA  GLN A  14      -1.438  29.328 -17.046  1.00 63.12           H  
ATOM    204  C   GLN A  14      -3.042  29.641 -18.449  1.00 63.12           C  
ATOM    205  CB  GLN A  14      -1.926  31.417 -16.957  1.00 63.12           C  
ATOM    206  HB2 GLN A  14      -2.479  32.141 -17.555  1.00 63.12           H  
ATOM    207  HB3 GLN A  14      -0.929  31.833 -16.808  1.00 63.12           H  
ATOM    208  O   GLN A  14      -3.692  30.423 -19.140  1.00 63.12           O  
ATOM    209  CG  GLN A  14      -2.634  31.228 -15.598  1.00 63.12           C  
ATOM    210  HG2 GLN A  14      -3.609  31.714 -15.643  1.00 63.12           H  
ATOM    211  HG3 GLN A  14      -2.811  30.168 -15.414  1.00 63.12           H  
ATOM    212  CD  GLN A  14      -1.863  31.788 -14.398  1.00 63.12           C  
ATOM    213  NE2 GLN A  14      -2.412  31.698 -13.207  1.00 63.12           N  
ATOM    214 HE21 GLN A  14      -1.866  32.079 -12.448  1.00 63.12           H  
ATOM    215 HE22 GLN A  14      -3.333  31.301 -13.084  1.00 63.12           H  
ATOM    216  OE1 GLN A  14      -0.760  32.296 -14.479  1.00 63.12           O  
ATOM    217  N   LEU A  15      -3.375  28.353 -18.335  1.00 60.87           N  
ATOM    218  H   LEU A  15      -2.773  27.746 -17.797  1.00 60.87           H  
ATOM    219  CA  LEU A  15      -4.617  27.796 -18.877  1.00 60.87           C  
ATOM    220  HA  LEU A  15      -4.757  28.220 -19.871  1.00 60.87           H  
ATOM    221  C   LEU A  15      -5.819  28.196 -17.991  1.00 60.87           C  
ATOM    222  CB  LEU A  15      -4.499  26.266 -19.011  1.00 60.87           C  
ATOM    223  HB2 LEU A  15      -5.485  25.856 -19.230  1.00 60.87           H  
ATOM    224  HB3 LEU A  15      -4.184  25.862 -18.049  1.00 60.87           H  
ATOM    225  O   LEU A  15      -5.708  28.141 -16.763  1.00 60.87           O  
ATOM    226  CG  LEU A  15      -3.522  25.792 -20.105  1.00 60.87           C  
ATOM    227  HG  LEU A  15      -2.561  26.293 -19.982  1.00 60.87           H  
ATOM    228  CD1 LEU A  15      -3.295  24.286 -19.974  1.00 60.87           C  
ATOM    229 HD11 LEU A  15      -2.589  23.951 -20.735  1.00 60.87           H  
ATOM    230 HD12 LEU A  15      -4.237  23.752 -20.100  1.00 60.87           H  
ATOM    231 HD13 LEU A  15      -2.881  24.059 -18.992  1.00 60.87           H  
ATOM    232  CD2 LEU A  15      -4.054  26.071 -21.514  1.00 60.87           C  
ATOM    233 HD21 LEU A  15      -5.028  25.602 -21.648  1.00 60.87           H  
ATOM    234 HD22 LEU A  15      -4.141  27.144 -21.681  1.00 60.87           H  
ATOM    235 HD23 LEU A  15      -3.362  25.668 -22.253  1.00 60.87           H  
ATOM    236  N   PRO A  16      -6.966  28.590 -18.578  1.00 62.58           N  
ATOM    237  CA  PRO A  16      -8.151  29.013 -17.833  1.00 62.58           C  
ATOM    238  HA  PRO A  16      -7.851  29.704 -17.045  1.00 62.58           H  
ATOM    239  C   PRO A  16      -8.894  27.826 -17.191  1.00 62.58           C  
ATOM    240  CB  PRO A  16      -9.012  29.777 -18.847  1.00 62.58           C  
ATOM    241  HB2 PRO A  16      -8.721  30.827 -18.847  1.00 62.58           H  
ATOM    242  HB3 PRO A  16     -10.078  29.680 -18.640  1.00 62.58           H  
ATOM    243  O   PRO A  16      -9.269  26.865 -17.855  1.00 62.58           O  
ATOM    244  CG  PRO A  16      -8.635  29.149 -20.188  1.00 62.58           C  
ATOM    245  HG2 PRO A  16      -9.224  28.246 -20.347  1.00 62.58           H  
ATOM    246  HG3 PRO A  16      -8.774  29.846 -21.015  1.00 62.58           H  
ATOM    247  CD  PRO A  16      -7.167  28.773 -20.008  1.00 62.58           C  
ATOM    248  HD2 PRO A  16      -6.537  29.589 -20.360  1.00 62.58           H  
ATOM    249  HD3 PRO A  16      -6.946  27.859 -20.560  1.00 62.58           H  
ATOM    250  N   THR A  17      -9.146  27.917 -15.883  1.00 65.18           N  
ATOM    251  H   THR A  17      -8.776  28.720 -15.393  1.00 65.18           H  
ATOM    252  CA  THR A  17      -9.779  26.896 -15.021  1.00 65.18           C  
ATOM    253  HA  THR A  17      -9.661  25.923 -15.498  1.00 65.18           H  
ATOM    254  C   THR A  17     -11.293  27.095 -14.828  1.00 65.18           C  
ATOM    255  CB  THR A  17      -9.058  26.845 -13.657  1.00 65.18           C  
ATOM    256  HB  THR A  17      -9.640  26.272 -12.936  1.00 65.18           H  
ATOM    257  O   THR A  17     -11.832  26.817 -13.755  1.00 65.18           O  
ATOM    258  CG2 THR A  17      -7.686  26.186 -13.754  1.00 65.18           C  
ATOM    259 HG21 THR A  17      -7.224  26.139 -12.768  1.00 65.18           H  
ATOM    260 HG22 THR A  17      -7.796  25.171 -14.136  1.00 65.18           H  
ATOM    261 HG23 THR A  17      -7.042  26.748 -14.430  1.00 65.18           H  
ATOM    262  OG1 THR A  17      -8.846  28.153 -13.163  1.00 65.18           O  
ATOM    263  HG1 THR A  17      -8.144  28.094 -12.512  1.00 65.18           H  
ATOM    264  N   SER A  18     -12.018  27.610 -15.825  1.00 60.82           N  
ATOM    265  H   SER A  18     -11.572  27.813 -16.708  1.00 60.82           H  
ATOM    266  CA  SER A  18     -13.366  28.161 -15.596  1.00 60.82           C  
ATOM    267  HA  SER A  18     -13.465  28.363 -14.529  1.00 60.82           H  
ATOM    268  C   SER A  18     -14.571  27.261 -15.913  1.00 60.82           C  
ATOM    269  CB  SER A  18     -13.500  29.539 -16.254  1.00 60.82           C  
ATOM    270  HB2 SER A  18     -14.523  29.900 -16.153  1.00 60.82           H  
ATOM    271  HB3 SER A  18     -12.832  30.241 -15.755  1.00 60.82           H  
ATOM    272  O   SER A  18     -15.681  27.672 -15.590  1.00 60.82           O  
ATOM    273  OG  SER A  18     -13.149  29.469 -17.619  1.00 60.82           O  
ATOM    274  HG  SER A  18     -13.529  30.221 -18.080  1.00 60.82           H  
ATOM    275  N   LEU A  19     -14.430  26.039 -16.449  1.00 55.42           N  
ATOM    276  H   LEU A  19     -13.504  25.734 -16.714  1.00 55.42           H  
ATOM    277  CA  LEU A  19     -15.599  25.285 -16.959  1.00 55.42           C  
ATOM    278  HA  LEU A  19     -16.453  25.961 -16.919  1.00 55.42           H  
ATOM    279  C   LEU A  19     -16.073  24.064 -16.137  1.00 55.42           C  
ATOM    280  CB  LEU A  19     -15.413  24.965 -18.455  1.00 55.42           C  
ATOM    281  HB2 LEU A  19     -14.736  25.691 -18.905  1.00 55.42           H  
ATOM    282  HB3 LEU A  19     -14.942  23.986 -18.549  1.00 55.42           H  
ATOM    283  O   LEU A  19     -16.858  23.270 -16.638  1.00 55.42           O  
ATOM    284  CG  LEU A  19     -16.762  24.989 -19.218  1.00 55.42           C  
ATOM    285  HG  LEU A  19     -17.595  25.072 -18.520  1.00 55.42           H  
ATOM    286  CD1 LEU A  19     -16.823  26.191 -20.163  1.00 55.42           C  
ATOM    287 HD11 LEU A  19     -16.038  26.119 -20.915  1.00 55.42           H  
ATOM    288 HD12 LEU A  19     -16.700  27.113 -19.594  1.00 55.42           H  
ATOM    289 HD13 LEU A  19     -17.791  26.214 -20.662  1.00 55.42           H  
ATOM    290  CD2 LEU A  19     -16.972  23.717 -20.032  1.00 55.42           C  
ATOM    291 HD21 LEU A  19     -16.175  23.601 -20.767  1.00 55.42           H  
ATOM    292 HD22 LEU A  19     -16.978  22.854 -19.366  1.00 55.42           H  
ATOM    293 HD23 LEU A  19     -17.932  23.761 -20.547  1.00 55.42           H  
ATOM    294  N   VAL A  20     -15.644  23.894 -14.879  1.00 58.68           N  
ATOM    295  H   VAL A  20     -14.959  24.547 -14.525  1.00 58.68           H  
ATOM    296  CA  VAL A  20     -16.017  22.708 -14.056  1.00 58.68           C  
ATOM    297  HA  VAL A  20     -16.614  22.037 -14.673  1.00 58.68           H  
ATOM    298  C   VAL A  20     -16.938  23.057 -12.869  1.00 58.68           C  
ATOM    299  CB  VAL A  20     -14.765  21.882 -13.656  1.00 58.68           C  
ATOM    300  HB  VAL A  20     -14.226  22.413 -12.872  1.00 58.68           H  
ATOM    301  O   VAL A  20     -17.321  22.194 -12.090  1.00 58.68           O  
ATOM    302  CG1 VAL A  20     -15.098  20.465 -13.158  1.00 58.68           C  
ATOM    303 HG11 VAL A  20     -14.184  19.888 -13.017  1.00 58.68           H  
ATOM    304 HG12 VAL A  20     -15.608  20.497 -12.195  1.00 58.68           H  
ATOM    305 HG13 VAL A  20     -15.731  19.951 -13.882  1.00 58.68           H  
ATOM    306  CG2 VAL A  20     -13.809  21.689 -14.848  1.00 58.68           C  
ATOM    307 HG21 VAL A  20     -12.973  21.051 -14.562  1.00 58.68           H  
ATOM    308 HG22 VAL A  20     -14.341  21.225 -15.678  1.00 58.68           H  
ATOM    309 HG23 VAL A  20     -13.397  22.644 -15.173  1.00 58.68           H  
ATOM    310  N   ARG A  21     -17.343  24.326 -12.705  1.00 61.55           N  
ATOM    311  H   ARG A  21     -17.087  24.997 -13.415  1.00 61.55           H  
ATOM    312  CA  ARG A  21     -18.025  24.800 -11.478  1.00 61.55           C  
ATOM    313  HA  ARG A  21     -17.767  24.118 -10.668  1.00 61.55           H  
ATOM    314  C   ARG A  21     -19.561  24.738 -11.465  1.00 61.55           C  
ATOM    315  CB  ARG A  21     -17.491  26.186 -11.070  1.00 61.55           C  
ATOM    316  HB2 ARG A  21     -18.119  26.599 -10.280  1.00 61.55           H  
ATOM    317  HB3 ARG A  21     -17.532  26.864 -11.923  1.00 61.55           H  
ATOM    318  O   ARG A  21     -20.136  25.116 -10.455  1.00 61.55           O  
ATOM    319  CG  ARG A  21     -16.057  26.094 -10.531  1.00 61.55           C  
ATOM    320  HG2 ARG A  21     -15.386  25.780 -11.330  1.00 61.55           H  
ATOM    321  HG3 ARG A  21     -16.020  25.362  -9.724  1.00 61.55           H  
ATOM    322  CD  ARG A  21     -15.605  27.454  -9.991  1.00 61.55           C  
ATOM    323  HD2 ARG A  21     -16.273  27.756  -9.184  1.00 61.55           H  
ATOM    324  HD3 ARG A  21     -15.686  28.180 -10.800  1.00 61.55           H  
ATOM    325  NE  ARG A  21     -14.219  27.397  -9.486  1.00 61.55           N  
ATOM    326  HE  ARG A  21     -13.917  26.514  -9.102  1.00 61.55           H  
ATOM    327  NH1 ARG A  21     -13.626  29.568  -9.955  1.00 61.55           N  
ATOM    328 HH11 ARG A  21     -12.940  30.309  -9.956  1.00 61.55           H  
ATOM    329 HH12 ARG A  21     -14.562  29.745 -10.288  1.00 61.55           H  
ATOM    330  NH2 ARG A  21     -12.133  28.191  -9.035  1.00 61.55           N  
ATOM    331 HH21 ARG A  21     -11.463  28.946  -9.051  1.00 61.55           H  
ATOM    332 HH22 ARG A  21     -11.865  27.286  -8.677  1.00 61.55           H  
ATOM    333  CZ  ARG A  21     -13.338  28.381  -9.497  1.00 61.55           C  
ATOM    334  N   ASN A  22     -20.225  24.238 -12.512  1.00 61.81           N  
ATOM    335  H   ASN A  22     -19.693  23.886 -13.294  1.00 61.81           H  
ATOM    336  CA  ASN A  22     -21.695  24.308 -12.622  1.00 61.81           C  
ATOM    337  HA  ASN A  22     -22.096  24.755 -11.712  1.00 61.81           H  
ATOM    338  C   ASN A  22     -22.424  22.951 -12.700  1.00 61.81           C  
ATOM    339  CB  ASN A  22     -22.074  25.262 -13.771  1.00 61.81           C  
ATOM    340  HB2 ASN A  22     -21.591  24.933 -14.692  1.00 61.81           H  
ATOM    341  HB3 ASN A  22     -23.152  25.239 -13.930  1.00 61.81           H  
ATOM    342  O   ASN A  22     -23.591  22.916 -13.082  1.00 61.81           O  
ATOM    343  CG  ASN A  22     -21.716  26.707 -13.478  1.00 61.81           C  
ATOM    344  ND2 ASN A  22     -21.279  27.445 -14.470  1.00 61.81           N  
ATOM    345 HD21 ASN A  22     -21.268  27.085 -15.414  1.00 61.81           H  
ATOM    346 HD22 ASN A  22     -21.123  28.419 -14.254  1.00 61.81           H  
ATOM    347  OD1 ASN A  22     -21.810  27.200 -12.371  1.00 61.81           O  
ATOM    348  N   LEU A  23     -21.790  21.829 -12.338  1.00 67.28           N  
ATOM    349  H   LEU A  23     -20.850  21.884 -11.972  1.00 67.28           H  
ATOM    350  CA  LEU A  23     -22.509  20.552 -12.241  1.00 67.28           C  
ATOM    351  HA  LEU A  23     -23.348  20.570 -12.936  1.00 67.28           H  
ATOM    352  C   LEU A  23     -23.115  20.381 -10.847  1.00 67.28           C  
ATOM    353  CB  LEU A  23     -21.634  19.353 -12.648  1.00 67.28           C  
ATOM    354  HB2 LEU A  23     -22.014  18.478 -12.120  1.00 67.28           H  
ATOM    355  HB3 LEU A  23     -20.603  19.505 -12.331  1.00 67.28           H  
ATOM    356  O   LEU A  23     -22.411  20.391  -9.837  1.00 67.28           O  
ATOM    357  CG  LEU A  23     -21.700  19.046 -14.157  1.00 67.28           C  
ATOM    358  HG  LEU A  23     -22.737  19.091 -14.490  1.00 67.28           H  
ATOM    359  CD1 LEU A  23     -20.871  20.028 -14.987  1.00 67.28           C  
ATOM    360 HD11 LEU A  23     -20.907  19.740 -16.037  1.00 67.28           H  
ATOM    361 HD12 LEU A  23     -19.834  20.022 -14.651  1.00 67.28           H  
ATOM    362 HD13 LEU A  23     -21.283  21.033 -14.896  1.00 67.28           H  
ATOM    363  CD2 LEU A  23     -21.193  17.630 -14.420  1.00 67.28           C  
ATOM    364 HD21 LEU A  23     -21.258  17.406 -15.485  1.00 67.28           H  
ATOM    365 HD22 LEU A  23     -21.806  16.907 -13.882  1.00 67.28           H  
ATOM    366 HD23 LEU A  23     -20.156  17.535 -14.099  1.00 67.28           H  
ATOM    367  N   THR A  24     -24.433  20.189 -10.797  1.00 71.71           N  
ATOM    368  H   THR A  24     -24.959  20.178 -11.658  1.00 71.71           H  
ATOM    369  CA  THR A  24     -25.134  19.833  -9.563  1.00 71.71           C  
ATOM    370  HA  THR A  24     -24.818  20.542  -8.798  1.00 71.71           H  
ATOM    371  C   THR A  24     -24.728  18.419  -9.115  1.00 71.71           C  
ATOM    372  CB  THR A  24     -26.660  19.954  -9.718  1.00 71.71           C  
ATOM    373  HB  THR A  24     -27.139  19.660  -8.784  1.00 71.71           H  
ATOM    374  O   THR A  24     -24.464  17.551  -9.954  1.00 71.71           O  
ATOM    375  CG2 THR A  24     -27.105  21.374 -10.063  1.00 71.71           C  
ATOM    376 HG21 THR A  24     -26.719  21.671 -11.038  1.00 71.71           H  
ATOM    377 HG22 THR A  24     -26.732  22.068  -9.310  1.00 71.71           H  
ATOM    378 HG23 THR A  24     -28.193  21.429 -10.077  1.00 71.71           H  
ATOM    379  OG1 THR A  24     -27.131  19.124 -10.745  1.00 71.71           O  
ATOM    380  HG1 THR A  24     -28.042  19.377 -10.910  1.00 71.71           H  
ATOM    381  N   PRO A  25     -24.688  18.134  -7.800  1.00 71.19           N  
ATOM    382  CA  PRO A  25     -24.288  16.819  -7.281  1.00 71.19           C  
ATOM    383  HA  PRO A  25     -23.265  16.603  -7.587  1.00 71.19           H  
ATOM    384  C   PRO A  25     -25.183  15.669  -7.782  1.00 71.19           C  
ATOM    385  CB  PRO A  25     -24.341  16.968  -5.754  1.00 71.19           C  
ATOM    386  HB2 PRO A  25     -24.681  16.056  -5.263  1.00 71.19           H  
ATOM    387  HB3 PRO A  25     -23.352  17.243  -5.388  1.00 71.19           H  
ATOM    388  O   PRO A  25     -24.738  14.527  -7.868  1.00 71.19           O  
ATOM    389  CG  PRO A  25     -25.307  18.130  -5.520  1.00 71.19           C  
ATOM    390  HG2 PRO A  25     -25.113  18.637  -4.575  1.00 71.19           H  
ATOM    391  HG3 PRO A  25     -26.335  17.768  -5.560  1.00 71.19           H  
ATOM    392  CD  PRO A  25     -25.036  19.036  -6.714  1.00 71.19           C  
ATOM    393  HD2 PRO A  25     -24.190  19.689  -6.500  1.00 71.19           H  
ATOM    394  HD3 PRO A  25     -25.923  19.630  -6.934  1.00 71.19           H  
ATOM    395  N   GLU A  26     -26.426  15.976  -8.157  1.00 73.92           N  
ATOM    396  H   GLU A  26     -26.727  16.933  -8.036  1.00 73.92           H  
ATOM    397  CA  GLU A  26     -27.378  15.062  -8.800  1.00 73.92           C  
ATOM    398  HA  GLU A  26     -27.532  14.174  -8.187  1.00 73.92           H  
ATOM    399  C   GLU A  26     -26.905  14.593 -10.186  1.00 73.92           C  
ATOM    400  CB  GLU A  26     -28.712  15.811  -8.948  1.00 73.92           C  
ATOM    401  HB2 GLU A  26     -29.319  15.327  -9.713  1.00 73.92           H  
ATOM    402  HB3 GLU A  26     -28.505  16.821  -9.304  1.00 73.92           H  
ATOM    403  O   GLU A  26     -26.979  13.406 -10.501  1.00 73.92           O  
ATOM    404  CG  GLU A  26     -29.510  15.909  -7.639  1.00 73.92           C  
ATOM    405  HG2 GLU A  26     -30.217  16.733  -7.732  1.00 73.92           H  
ATOM    406  HG3 GLU A  26     -28.839  16.145  -6.813  1.00 73.92           H  
ATOM    407  CD  GLU A  26     -30.292  14.620  -7.364  1.00 73.92           C  
ATOM    408  OE1 GLU A  26     -30.020  13.997  -6.309  1.00 73.92           O  
ATOM    409  OE2 GLU A  26     -31.096  14.249  -8.249  1.00 73.92           O  
ATOM    410  N   GLN A  27     -26.374  15.505 -11.008  1.00 73.24           N  
ATOM    411  H   GLN A  27     -26.252  16.450 -10.674  1.00 73.24           H  
ATOM    412  CA  GLN A  27     -25.871  15.183 -12.350  1.00 73.24           C  
ATOM    413  HA  GLN A  27     -26.626  14.620 -12.899  1.00 73.24           H  
ATOM    414  C   GLN A  27     -24.621  14.297 -12.266  1.00 73.24           C  
ATOM    415  CB  GLN A  27     -25.577  16.488 -13.111  1.00 73.24           C  
ATOM    416  HB2 GLN A  27     -24.896  17.100 -12.519  1.00 73.24           H  
ATOM    417  HB3 GLN A  27     -25.073  16.256 -14.048  1.00 73.24           H  
ATOM    418  O   GLN A  27     -24.487  13.328 -13.009  1.00 73.24           O  
ATOM    419  CG  GLN A  27     -26.846  17.311 -13.407  1.00 73.24           C  
ATOM    420  HG2 GLN A  27     -27.453  17.387 -12.505  1.00 73.24           H  
ATOM    421  HG3 GLN A  27     -26.549  18.318 -13.702  1.00 73.24           H  
ATOM    422  CD  GLN A  27     -27.724  16.738 -14.513  1.00 73.24           C  
ATOM    423  NE2 GLN A  27     -28.974  17.138 -14.599  1.00 73.24           N  
ATOM    424 HE21 GLN A  27     -29.457  16.823 -15.428  1.00 73.24           H  
ATOM    425 HE22 GLN A  27     -29.323  17.880 -14.009  1.00 73.24           H  
ATOM    426  OE1 GLN A  27     -27.325  15.928 -15.323  1.00 73.24           O  
ATOM    427  N   LEU A  28     -23.750  14.571 -11.290  1.00 70.90           N  
ATOM    428  H   LEU A  28     -23.933  15.382 -10.717  1.00 70.90           H  
ATOM    429  CA  LEU A  28     -22.540  13.786 -11.028  1.00 70.90           C  
ATOM    430  HA  LEU A  28     -21.992  13.700 -11.967  1.00 70.90           H  
ATOM    431  C   LEU A  28     -22.867  12.347 -10.582  1.00 70.90           C  
ATOM    432  CB  LEU A  28     -21.682  14.569 -10.007  1.00 70.90           C  
ATOM    433  HB2 LEU A  28     -21.697  14.067  -9.040  1.00 70.90           H  
ATOM    434  HB3 LEU A  28     -22.123  15.554  -9.858  1.00 70.90           H  
ATOM    435  O   LEU A  28     -22.209  11.405 -11.015  1.00 70.90           O  
ATOM    436  CG  LEU A  28     -20.227  14.777 -10.468  1.00 70.90           C  
ATOM    437  HG  LEU A  28     -20.207  14.981 -11.539  1.00 70.90           H  
ATOM    438  CD1 LEU A  28     -19.623  15.987  -9.754  1.00 70.90           C  
ATOM    439 HD11 LEU A  28     -18.595  16.129 -10.087  1.00 70.90           H  
ATOM    440 HD12 LEU A  28     -20.193  16.883 -10.001  1.00 70.90           H  
ATOM    441 HD13 LEU A  28     -19.636  15.831  -8.675  1.00 70.90           H  
ATOM    442  CD2 LEU A  28     -19.359  13.555 -10.171  1.00 70.90           C  
ATOM    443 HD21 LEU A  28     -19.759  12.685 -10.691  1.00 70.90           H  
ATOM    444 HD22 LEU A  28     -18.344  13.726 -10.529  1.00 70.90           H  
ATOM    445 HD23 LEU A  28     -19.339  13.349  -9.100  1.00 70.90           H  
ATOM    446  N   ARG A  29     -23.931  12.151  -9.785  1.00 73.33           N  
ATOM    447  H   ARG A  29     -24.431  12.965  -9.458  1.00 73.33           H  
ATOM    448  CA  ARG A  29     -24.427  10.808  -9.422  1.00 73.33           C  
ATOM    449  HA  ARG A  29     -23.589  10.193  -9.095  1.00 73.33           H  
ATOM    450  C   ARG A  29     -25.034  10.052 -10.601  1.00 73.33           C  
ATOM    451  CB  ARG A  29     -25.472  10.893  -8.304  1.00 73.33           C  
ATOM    452  HB2 ARG A  29     -26.177  11.696  -8.523  1.00 73.33           H  
ATOM    453  HB3 ARG A  29     -26.027   9.956  -8.276  1.00 73.33           H  
ATOM    454  O   ARG A  29     -24.850   8.842 -10.676  1.00 73.33           O  
ATOM    455  CG  ARG A  29     -24.845  11.108  -6.925  1.00 73.33           C  
ATOM    456  HG2 ARG A  29     -24.314  12.060  -6.905  1.00 73.33           H  
ATOM    457  HG3 ARG A  29     -24.150  10.298  -6.705  1.00 73.33           H  
ATOM    458  CD  ARG A  29     -25.973  11.120  -5.892  1.00 73.33           C  
ATOM    459  HD2 ARG A  29     -26.474  10.152  -5.897  1.00 73.33           H  
ATOM    460  HD3 ARG A  29     -26.693  11.880  -6.195  1.00 73.33           H  
ATOM    461  NE  ARG A  29     -25.468  11.406  -4.538  1.00 73.33           N  
ATOM    462  HE  ARG A  29     -24.528  11.095  -4.335  1.00 73.33           H  
ATOM    463  NH1 ARG A  29     -27.332  12.525  -3.774  1.00 73.33           N  
ATOM    464 HH11 ARG A  29     -27.833  13.033  -3.059  1.00 73.33           H  
ATOM    465 HH12 ARG A  29     -27.786  12.431  -4.671  1.00 73.33           H  
ATOM    466  NH2 ARG A  29     -25.567  12.258  -2.433  1.00 73.33           N  
ATOM    467 HH21 ARG A  29     -24.621  11.945  -2.265  1.00 73.33           H  
ATOM    468 HH22 ARG A  29     -26.081  12.766  -1.729  1.00 73.33           H  
ATOM    469  CZ  ARG A  29     -26.126  12.057  -3.596  1.00 73.33           C  
ATOM    470  N   LYS A  30     -25.752  10.736 -11.500  1.00 75.04           N  
ATOM    471  H   LYS A  30     -25.890  11.725 -11.348  1.00 75.04           H  
ATOM    472  CA  LYS A  30     -26.344  10.104 -12.691  1.00 75.04           C  
ATOM    473  HA  LYS A  30     -26.896   9.215 -12.388  1.00 75.04           H  
ATOM    474  C   LYS A  30     -25.282   9.594 -13.659  1.00 75.04           C  
ATOM    475  CB  LYS A  30     -27.304  11.064 -13.407  1.00 75.04           C  
ATOM    476  HB2 LYS A  30     -27.457  10.710 -14.426  1.00 75.04           H  
ATOM    477  HB3 LYS A  30     -26.869  12.062 -13.453  1.00 75.04           H  
ATOM    478  O   LYS A  30     -25.409   8.466 -14.119  1.00 75.04           O  
ATOM    479  CG  LYS A  30     -28.666  11.108 -12.707  1.00 75.04           C  
ATOM    480  HG2 LYS A  30     -29.095  10.106 -12.693  1.00 75.04           H  
ATOM    481  HG3 LYS A  30     -28.538  11.452 -11.681  1.00 75.04           H  
ATOM    482  CD  LYS A  30     -29.619  12.055 -13.444  1.00 75.04           C  
ATOM    483  HD2 LYS A  30     -29.745  11.713 -14.471  1.00 75.04           H  
ATOM    484  HD3 LYS A  30     -29.190  13.058 -13.448  1.00 75.04           H  
ATOM    485  CE  LYS A  30     -30.972  12.068 -12.727  1.00 75.04           C  
ATOM    486  HE2 LYS A  30     -30.811  12.362 -11.689  1.00 75.04           H  
ATOM    487  HE3 LYS A  30     -31.376  11.056 -12.726  1.00 75.04           H  
ATOM    488  NZ  LYS A  30     -31.925  13.000 -13.375  1.00 75.04           N  
ATOM    489  HZ1 LYS A  30     -31.553  13.939 -13.366  1.00 75.04           H  
ATOM    490  HZ2 LYS A  30     -32.803  13.000 -12.875  1.00 75.04           H  
ATOM    491  HZ3 LYS A  30     -32.096  12.721 -14.331  1.00 75.04           H  
ATOM    492  N   LEU A  31     -24.230  10.376 -13.911  1.00 73.57           N  
ATOM    493  H   LEU A  31     -24.210  11.310 -13.526  1.00 73.57           H  
ATOM    494  CA  LEU A  31     -23.115   9.928 -14.754  1.00 73.57           C  
ATOM    495  HA  LEU A  31     -23.506   9.593 -15.715  1.00 73.57           H  
ATOM    496  C   LEU A  31     -22.420   8.705 -14.150  1.00 73.57           C  
ATOM    497  CB  LEU A  31     -22.127  11.084 -14.979  1.00 73.57           C  
ATOM    498  HB2 LEU A  31     -21.842  11.500 -14.013  1.00 73.57           H  
ATOM    499  HB3 LEU A  31     -21.228  10.680 -15.445  1.00 73.57           H  
ATOM    500  O   LEU A  31     -22.202   7.723 -14.848  1.00 73.57           O  
ATOM    501  CG  LEU A  31     -22.675  12.209 -15.877  1.00 73.57           C  
ATOM    502  HG  LEU A  31     -23.583  12.621 -15.436  1.00 73.57           H  
ATOM    503  CD1 LEU A  31     -21.640  13.330 -15.976  1.00 73.57           C  
ATOM    504 HD11 LEU A  31     -20.725  12.949 -16.430  1.00 73.57           H  
ATOM    505 HD12 LEU A  31     -21.418  13.711 -14.979  1.00 73.57           H  
ATOM    506 HD13 LEU A  31     -22.035  14.142 -16.587  1.00 73.57           H  
ATOM    507  CD2 LEU A  31     -22.998  11.728 -17.294  1.00 73.57           C  
ATOM    508 HD21 LEU A  31     -22.132  11.226 -17.726  1.00 73.57           H  
ATOM    509 HD22 LEU A  31     -23.271  12.576 -17.922  1.00 73.57           H  
ATOM    510 HD23 LEU A  31     -23.840  11.036 -17.280  1.00 73.57           H  
ATOM    511  N   GLN A  32     -22.196   8.717 -12.835  1.00 68.74           N  
ATOM    512  H   GLN A  32     -22.353   9.568 -12.315  1.00 68.74           H  
ATOM    513  CA  GLN A  32     -21.577   7.582 -12.159  1.00 68.74           C  
ATOM    514  HA  GLN A  32     -20.671   7.330 -12.710  1.00 68.74           H  
ATOM    515  C   GLN A  32     -22.458   6.316 -12.165  1.00 68.74           C  
ATOM    516  CB  GLN A  32     -21.171   8.034 -10.753  1.00 68.74           C  
ATOM    517  HB2 GLN A  32     -20.579   8.943 -10.859  1.00 68.74           H  
ATOM    518  HB3 GLN A  32     -22.052   8.258 -10.151  1.00 68.74           H  
ATOM    519  O   GLN A  32     -21.939   5.214 -12.291  1.00 68.74           O  
ATOM    520  CG  GLN A  32     -20.333   6.946 -10.072  1.00 68.74           C  
ATOM    521  HG2 GLN A  32     -20.999   6.254  -9.557  1.00 68.74           H  
ATOM    522  HG3 GLN A  32     -19.793   6.377 -10.828  1.00 68.74           H  
ATOM    523  CD  GLN A  32     -19.286   7.469  -9.101  1.00 68.74           C  
ATOM    524  NE2 GLN A  32     -18.733   6.593  -8.294  1.00 68.74           N  
ATOM    525 HE21 GLN A  32     -17.929   6.931  -7.784  1.00 68.74           H  
ATOM    526 HE22 GLN A  32     -18.946   5.621  -8.467  1.00 68.74           H  
ATOM    527  OE1 GLN A  32     -18.913   8.629  -9.023  1.00 68.74           O  
ATOM    528  N   ALA A  33     -23.786   6.453 -12.090  1.00 73.84           N  
ATOM    529  H   ALA A  33     -24.175   7.377 -11.967  1.00 73.84           H  
ATOM    530  CA  ALA A  33     -24.703   5.313 -12.180  1.00 73.84           C  
ATOM    531  HA  ALA A  33     -24.347   4.528 -11.513  1.00 73.84           H  
ATOM    532  C   ALA A  33     -24.780   4.695 -13.590  1.00 73.84           C  
ATOM    533  CB  ALA A  33     -26.087   5.770 -11.701  1.00 73.84           C  
ATOM    534  HB1 ALA A  33     -26.017   6.157 -10.685  1.00 73.84           H  
ATOM    535  HB2 ALA A  33     -26.771   4.922 -11.716  1.00 73.84           H  
ATOM    536  HB3 ALA A  33     -26.468   6.548 -12.363  1.00 73.84           H  
ATOM    537  O   ALA A  33     -25.120   3.521 -13.717  1.00 73.84           O  
ATOM    538  N   MET A  34     -24.481   5.465 -14.643  1.00 60.99           N  
ATOM    539  H   MET A  34     -24.201   6.422 -14.484  1.00 60.99           H  
ATOM    540  CA  MET A  34     -24.460   4.957 -16.020  1.00 60.99           C  
ATOM    541  HA  MET A  34     -25.293   4.268 -16.157  1.00 60.99           H  
ATOM    542  C   MET A  34     -23.189   4.152 -16.335  1.00 60.99           C  
ATOM    543  CB  MET A  34     -24.635   6.116 -17.010  1.00 60.99           C  
ATOM    544  HB2 MET A  34     -24.404   5.743 -18.008  1.00 60.99           H  
ATOM    545  HB3 MET A  34     -23.937   6.918 -16.772  1.00 60.99           H  
ATOM    546  O   MET A  34     -23.260   3.216 -17.124  1.00 60.99           O  
ATOM    547  CG  MET A  34     -26.070   6.662 -17.011  1.00 60.99           C  
ATOM    548  HG2 MET A  34     -26.334   6.961 -15.996  1.00 60.99           H  
ATOM    549  HG3 MET A  34     -26.742   5.856 -17.306  1.00 60.99           H  
ATOM    550  SD  MET A  34     -26.365   8.080 -18.110  1.00 60.99           S  
ATOM    551  CE  MET A  34     -25.778   7.404 -19.691  1.00 60.99           C  
ATOM    552  HE1 MET A  34     -26.263   6.448 -19.886  1.00 60.99           H  
ATOM    553  HE2 MET A  34     -26.017   8.100 -20.495  1.00 60.99           H  
ATOM    554  HE3 MET A  34     -24.697   7.264 -19.657  1.00 60.99           H  
ATOM    555  N   GLU A  35     -22.057   4.465 -15.700  1.00 66.15           N  
ATOM    556  H   GLU A  35     -22.044   5.276 -15.098  1.00 66.15           H  
ATOM    557  CA  GLU A  35     -20.796   3.718 -15.859  1.00 66.15           C  
ATOM    558  HA  GLU A  35     -20.631   3.499 -16.914  1.00 66.15           H  
ATOM    559  C   GLU A  35     -20.821   2.357 -15.131  1.00 66.15           C  
ATOM    560  CB  GLU A  35     -19.627   4.590 -15.357  1.00 66.15           C  
ATOM    561  HB2 GLU A  35     -19.847   4.910 -14.338  1.00 66.15           H  
ATOM    562  HB3 GLU A  35     -18.719   3.989 -15.337  1.00 66.15           H  
ATOM    563  O   GLU A  35     -20.233   1.385 -15.601  1.00 66.15           O  
ATOM    564  CG  GLU A  35     -19.371   5.823 -16.246  1.00 66.15           C  
ATOM    565  HG2 GLU A  35     -19.071   5.479 -17.236  1.00 66.15           H  
ATOM    566  HG3 GLU A  35     -20.297   6.387 -16.361  1.00 66.15           H  
ATOM    567  CD  GLU A  35     -18.297   6.769 -15.672  1.00 66.15           C  
ATOM    568  OE1 GLU A  35     -17.438   7.235 -16.457  1.00 66.15           O  
ATOM    569  OE2 GLU A  35     -18.346   7.068 -14.453  1.00 66.15           O  
ATOM    570  N   ASP A  36     -21.560   2.246 -14.020  1.00 60.16           N  
ATOM    571  H   ASP A  36     -21.985   3.084 -13.650  1.00 60.16           H  
ATOM    572  CA  ASP A  36     -21.664   1.004 -13.232  1.00 60.16           C  
ATOM    573  HA  ASP A  36     -20.658   0.620 -13.064  1.00 60.16           H  
ATOM    574  C   ASP A  36     -22.439  -0.127 -13.954  1.00 60.16           C  
ATOM    575  CB  ASP A  36     -22.296   1.312 -11.856  1.00 60.16           C  
ATOM    576  HB2 ASP A  36     -22.661   0.378 -11.428  1.00 60.16           H  
ATOM    577  HB3 ASP A  36     -23.163   1.958 -12.001  1.00 60.16           H  
ATOM    578  O   ASP A  36     -22.340  -1.288 -13.553  1.00 60.16           O  
ATOM    579  CG  ASP A  36     -21.356   1.940 -10.805  1.00 60.16           C  
ATOM    580  OD1 ASP A  36     -20.149   1.603 -10.769  1.00 60.16           O  
ATOM    581  OD2 ASP A  36     -21.868   2.669  -9.918  1.00 60.16           O  
ATOM    582  N   LEU A  37     -23.194   0.173 -15.020  1.00 58.68           N  
ATOM    583  H   LEU A  37     -23.211   1.135 -15.329  1.00 58.68           H  
ATOM    584  CA  LEU A  37     -23.905  -0.842 -15.814  1.00 58.68           C  
ATOM    585  HA  LEU A  37     -24.152  -1.683 -15.166  1.00 58.68           H  
ATOM    586  C   LEU A  37     -23.043  -1.452 -16.929  1.00 58.68           C  
ATOM    587  CB  LEU A  37     -25.217  -0.255 -16.368  1.00 58.68           C  
ATOM    588  HB2 LEU A  37     -25.594  -0.915 -17.149  1.00 58.68           H  
ATOM    589  HB3 LEU A  37     -24.996   0.708 -16.829  1.00 58.68           H  
ATOM    590  O   LEU A  37     -23.266  -2.605 -17.285  1.00 58.68           O  
ATOM    591  CG  LEU A  37     -26.322  -0.077 -15.309  1.00 58.68           C  
ATOM    592  HG  LEU A  37     -25.936   0.495 -14.466  1.00 58.68           H  
ATOM    593  CD1 LEU A  37     -27.497   0.694 -15.915  1.00 58.68           C  
ATOM    594 HD11 LEU A  37     -28.270   0.843 -15.161  1.00 58.68           H  
ATOM    595 HD12 LEU A  37     -27.908   0.142 -16.760  1.00 58.68           H  
ATOM    596 HD13 LEU A  37     -27.147   1.668 -16.257  1.00 58.68           H  
ATOM    597  CD2 LEU A  37     -26.866  -1.417 -14.797  1.00 58.68           C  
ATOM    598 HD21 LEU A  37     -27.205  -2.026 -15.635  1.00 58.68           H  
ATOM    599 HD22 LEU A  37     -27.697  -1.243 -14.113  1.00 58.68           H  
ATOM    600 HD23 LEU A  37     -26.086  -1.955 -14.258  1.00 58.68           H  
ATOM    601  N   SER A  38     -22.043  -0.732 -17.449  1.00 60.72           N  
ATOM    602  H   SER A  38     -21.867   0.200 -17.102  1.00 60.72           H  
ATOM    603  CA  SER A  38     -21.189  -1.236 -18.537  1.00 60.72           C  
ATOM    604  HA  SER A  38     -21.814  -1.794 -19.234  1.00 60.72           H  
ATOM    605  C   SER A  38     -20.099  -2.212 -18.077  1.00 60.72           C  
ATOM    606  CB  SER A  38     -20.575  -0.072 -19.325  1.00 60.72           C  
ATOM    607  HB2 SER A  38     -19.840  -0.463 -20.028  1.00 60.72           H  
ATOM    608  HB3 SER A  38     -21.365   0.414 -19.898  1.00 60.72           H  
ATOM    609  O   SER A  38     -19.632  -3.027 -18.865  1.00 60.72           O  
ATOM    610  OG  SER A  38     -19.967   0.903 -18.495  1.00 60.72           O  
ATOM    611  HG  SER A  38     -19.447   0.484 -17.804  1.00 60.72           H  
ATOM    612  N   ASP A  39     -19.707  -2.181 -16.800  1.00 57.37           N  
ATOM    613  H   ASP A  39     -20.115  -1.485 -16.193  1.00 57.37           H  
ATOM    614  CA  ASP A  39     -18.597  -2.999 -16.278  1.00 57.37           C  
ATOM    615  HA  ASP A  39     -17.880  -3.157 -17.083  1.00 57.37           H  
ATOM    616  C   ASP A  39     -19.011  -4.423 -15.839  1.00 57.37           C  
ATOM    617  CB  ASP A  39     -17.889  -2.227 -15.140  1.00 57.37           C  
ATOM    618  HB2 ASP A  39     -18.588  -1.524 -14.686  1.00 57.37           H  
ATOM    619  HB3 ASP A  39     -17.608  -2.931 -14.358  1.00 57.37           H  
ATOM    620  O   ASP A  39     -18.152  -5.249 -15.516  1.00 57.37           O  
ATOM    621  CG  ASP A  39     -16.607  -1.476 -15.546  1.00 57.37           C  
ATOM    622  OD1 ASP A  39     -16.139  -1.624 -16.695  1.00 57.37           O  
ATOM    623  OD2 ASP A  39     -16.033  -0.811 -14.648  1.00 57.37           O  
ATOM    624  N   LEU A  40     -20.311  -4.746 -15.829  1.00 53.86           N  
ATOM    625  H   LEU A  40     -20.970  -4.046 -16.139  1.00 53.86           H  
ATOM    626  CA  LEU A  40     -20.816  -6.075 -15.448  1.00 53.86           C  
ATOM    627  HA  LEU A  40     -20.144  -6.482 -14.693  1.00 53.86           H  
ATOM    628  C   LEU A  40     -20.780  -7.108 -16.588  1.00 53.86           C  
ATOM    629  CB  LEU A  40     -22.217  -5.933 -14.816  1.00 53.86           C  
ATOM    630  HB2 LEU A  40     -22.851  -6.763 -15.129  1.00 53.86           H  
ATOM    631  HB3 LEU A  40     -22.683  -5.019 -15.183  1.00 53.86           H  
ATOM    632  O   LEU A  40     -20.830  -8.303 -16.307  1.00 53.86           O  
ATOM    633  CG  LEU A  40     -22.160  -5.907 -13.277  1.00 53.86           C  
ATOM    634  HG  LEU A  40     -21.319  -5.292 -12.953  1.00 53.86           H  
ATOM    635  CD1 LEU A  40     -23.438  -5.301 -12.697  1.00 53.86           C  
ATOM    636 HD11 LEU A  40     -24.303  -5.878 -13.024  1.00 53.86           H  
ATOM    637 HD12 LEU A  40     -23.538  -4.276 -13.052  1.00 53.86           H  
ATOM    638 HD13 LEU A  40     -23.386  -5.291 -11.608  1.00 53.86           H  
ATOM    639  CD2 LEU A  40     -22.000  -7.317 -12.694  1.00 53.86           C  
ATOM    640 HD21 LEU A  40     -21.931  -7.265 -11.607  1.00 53.86           H  
ATOM    641 HD22 LEU A  40     -21.093  -7.776 -13.087  1.00 53.86           H  
ATOM    642 HD23 LEU A  40     -22.852  -7.934 -12.979  1.00 53.86           H  
ATOM    643  N   GLU A  41     -20.619  -6.686 -17.845  1.00 58.45           N  
ATOM    644  H   GLU A  41     -20.611  -5.693 -18.030  1.00 58.45           H  
ATOM    645  CA  GLU A  41     -20.538  -7.600 -18.999  1.00 58.45           C  
ATOM    646  HA  GLU A  41     -21.155  -8.474 -18.792  1.00 58.45           H  
ATOM    647  C   GLU A  41     -19.127  -8.173 -19.256  1.00 58.45           C  
ATOM    648  CB  GLU A  41     -21.130  -6.933 -20.256  1.00 58.45           C  
ATOM    649  HB2 GLU A  41     -20.854  -7.523 -21.130  1.00 58.45           H  
ATOM    650  HB3 GLU A  41     -20.715  -5.932 -20.373  1.00 58.45           H  
ATOM    651  O   GLU A  41     -18.972  -9.062 -20.084  1.00 58.45           O  
ATOM    652  CG  GLU A  41     -22.665  -6.870 -20.200  1.00 58.45           C  
ATOM    653  HG2 GLU A  41     -22.966  -6.161 -19.430  1.00 58.45           H  
ATOM    654  HG3 GLU A  41     -23.048  -7.850 -19.915  1.00 58.45           H  
ATOM    655  CD  GLU A  41     -23.267  -6.458 -21.552  1.00 58.45           C  
ATOM    656  OE1 GLU A  41     -23.974  -7.297 -22.157  1.00 58.45           O  
ATOM    657  OE2 GLU A  41     -23.031  -5.299 -21.963  1.00 58.45           O  
ATOM    658  N   SER A  42     -18.089  -7.741 -18.525  1.00 57.71           N  
ATOM    659  H   SER A  42     -18.267  -7.019 -17.842  1.00 57.71           H  
ATOM    660  CA  SER A  42     -16.701  -8.229 -18.712  1.00 57.71           C  
ATOM    661  HA  SER A  42     -16.651  -8.752 -19.667  1.00 57.71           H  
ATOM    662  C   SER A  42     -16.225  -9.283 -17.692  1.00 57.71           C  
ATOM    663  CB  SER A  42     -15.728  -7.050 -18.837  1.00 57.71           C  
ATOM    664  HB2 SER A  42     -15.976  -6.282 -18.104  1.00 57.71           H  
ATOM    665  HB3 SER A  42     -14.706  -7.384 -18.662  1.00 57.71           H  
ATOM    666  O   SER A  42     -15.032  -9.577 -17.612  1.00 57.71           O  
ATOM    667  OG  SER A  42     -15.786  -6.517 -20.145  1.00 57.71           O  
ATOM    668  HG  SER A  42     -16.702  -6.320 -20.354  1.00 57.71           H  
ATOM    669  N   LEU A  43     -17.125  -9.894 -16.911  1.00 52.48           N  
ATOM    670  H   LEU A  43     -18.097  -9.655 -17.049  1.00 52.48           H  
ATOM    671  CA  LEU A  43     -16.812 -11.030 -16.026  1.00 52.48           C  
ATOM    672  HA  LEU A  43     -15.765 -10.978 -15.729  1.00 52.48           H  
ATOM    673  C   LEU A  43     -16.977 -12.372 -16.762  1.00 52.48           C  
ATOM    674  CB  LEU A  43     -17.683 -10.966 -14.753  1.00 52.48           C  
ATOM    675  HB2 LEU A  43     -18.716 -10.799 -15.057  1.00 52.48           H  
ATOM    676  HB3 LEU A  43     -17.645 -11.932 -14.250  1.00 52.48           H  
ATOM    677  O   LEU A  43     -17.941 -13.095 -16.533  1.00 52.48           O  
ATOM    678  CG  LEU A  43     -17.277  -9.893 -13.730  1.00 52.48           C  
ATOM    679  HG  LEU A  43     -17.195  -8.924 -14.222  1.00 52.48           H  
ATOM    680  CD1 LEU A  43     -18.351  -9.801 -12.644  1.00 52.48           C  
ATOM    681 HD11 LEU A  43     -19.304  -9.546 -13.107  1.00 52.48           H  
ATOM    682 HD12 LEU A  43     -18.091  -9.019 -11.930  1.00 52.48           H  
ATOM    683 HD13 LEU A  43     -18.449 -10.759 -12.132  1.00 52.48           H  
ATOM    684  CD2 LEU A  43     -15.948 -10.224 -13.039  1.00 52.48           C  
ATOM    685 HD21 LEU A  43     -16.002 -11.211 -12.581  1.00 52.48           H  
ATOM    686 HD22 LEU A  43     -15.140 -10.210 -13.771  1.00 52.48           H  
ATOM    687 HD23 LEU A  43     -15.736  -9.475 -12.275  1.00 52.48           H  
ATOM    688  N   SER A  44     -16.043 -12.715 -17.648  1.00 51.11           N  
ATOM    689  H   SER A  44     -15.327 -12.041 -17.878  1.00 51.11           H  
ATOM    690  CA  SER A  44     -15.982 -14.047 -18.271  1.00 51.11           C  
ATOM    691  HA  SER A  44     -16.164 -14.814 -17.518  1.00 51.11           H  
ATOM    692  C   SER A  44     -14.596 -14.291 -18.884  1.00 51.11           C  
ATOM    693  CB  SER A  44     -17.089 -14.163 -19.336  1.00 51.11           C  
ATOM    694  HB2 SER A  44     -18.057 -14.262 -18.846  1.00 51.11           H  
ATOM    695  HB3 SER A  44     -17.099 -13.261 -19.948  1.00 51.11           H  
ATOM    696  O   SER A  44     -14.370 -13.949 -20.041  1.00 51.11           O  
ATOM    697  OG  SER A  44     -16.876 -15.275 -20.180  1.00 51.11           O  
ATOM    698  HG  SER A  44     -16.091 -15.089 -20.700  1.00 51.11           H  
ATOM    699  N   GLY A  45     -13.661 -14.872 -18.126  1.00 53.32           N  
ATOM    700  H   GLY A  45     -13.875 -15.099 -17.166  1.00 53.32           H  
ATOM    701  CA  GLY A  45     -12.387 -15.357 -18.677  1.00 53.32           C  
ATOM    702  HA2 GLY A  45     -12.573 -16.238 -19.291  1.00 53.32           H  
ATOM    703  HA3 GLY A  45     -11.957 -14.592 -19.324  1.00 53.32           H  
ATOM    704  C   GLY A  45     -11.337 -15.702 -17.616  1.00 53.32           C  
ATOM    705  O   GLY A  45     -10.793 -14.790 -17.003  1.00 53.32           O  
ATOM    706  N   ASP A  46     -11.113 -17.011 -17.424  1.00 46.31           N  
ATOM    707  H   ASP A  46     -11.657 -17.605 -18.033  1.00 46.31           H  
ATOM    708  CA  ASP A  46      -9.898 -17.737 -16.976  1.00 46.31           C  
ATOM    709  HA  ASP A  46     -10.229 -18.703 -16.594  1.00 46.31           H  
ATOM    710  C   ASP A  46      -9.001 -17.119 -15.876  1.00 46.31           C  
ATOM    711  CB  ASP A  46      -9.085 -18.031 -18.243  1.00 46.31           C  
ATOM    712  HB2 ASP A  46      -9.032 -17.146 -18.877  1.00 46.31           H  
ATOM    713  HB3 ASP A  46      -8.067 -18.291 -17.951  1.00 46.31           H  
ATOM    714  O   ASP A  46      -8.389 -16.076 -16.070  1.00 46.31           O  
ATOM    715  CG  ASP A  46      -9.683 -19.203 -19.019  1.00 46.31           C  
ATOM    716  OD1 ASP A  46      -8.984 -20.231 -19.102  1.00 46.31           O  
ATOM    717  OD2 ASP A  46     -10.850 -19.077 -19.459  1.00 46.31           O  
ATOM    718  N   SER A  47      -8.824 -17.649 -14.654  1.00 45.78           N  
ATOM    719  H   SER A  47      -8.438 -16.933 -14.057  1.00 45.78           H  
ATOM    720  CA  SER A  47      -8.540 -19.014 -14.151  1.00 45.78           C  
ATOM    721  HA  SER A  47      -8.380 -18.873 -13.082  1.00 45.78           H  
ATOM    722  C   SER A  47      -7.234 -19.659 -14.644  1.00 45.78           C  
ATOM    723  CB  SER A  47      -9.719 -19.993 -14.207  1.00 45.78           C  
ATOM    724  HB2 SER A  47      -9.911 -20.305 -15.234  1.00 45.78           H  
ATOM    725  HB3 SER A  47     -10.609 -19.513 -13.802  1.00 45.78           H  
ATOM    726  O   SER A  47      -7.266 -20.538 -15.493  1.00 45.78           O  
ATOM    727  OG  SER A  47      -9.395 -21.127 -13.419  1.00 45.78           O  
ATOM    728  HG  SER A  47      -8.892 -21.719 -13.983  1.00 45.78           H  
ATOM    729  N   MET A  48      -6.094 -19.330 -14.016  1.00 53.99           N  
ATOM    730  H   MET A  48      -6.091 -18.529 -13.401  1.00 53.99           H  
ATOM    731  CA  MET A  48      -4.959 -20.263 -13.906  1.00 53.99           C  
ATOM    732  HA  MET A  48      -5.378 -21.265 -13.811  1.00 53.99           H  
ATOM    733  C   MET A  48      -4.142 -19.970 -12.631  1.00 53.99           C  
ATOM    734  CB  MET A  48      -4.104 -20.249 -15.190  1.00 53.99           C  
ATOM    735  HB2 MET A  48      -3.366 -19.448 -15.147  1.00 53.99           H  
ATOM    736  HB3 MET A  48      -4.744 -20.068 -16.054  1.00 53.99           H  
ATOM    737  O   MET A  48      -3.481 -18.939 -12.517  1.00 53.99           O  
ATOM    738  CG  MET A  48      -3.405 -21.595 -15.415  1.00 53.99           C  
ATOM    739  HG2 MET A  48      -4.152 -22.389 -15.392  1.00 53.99           H  
ATOM    740  HG3 MET A  48      -2.696 -21.764 -14.605  1.00 53.99           H  
ATOM    741  SD  MET A  48      -2.524 -21.700 -16.998  1.00 53.99           S  
ATOM    742  CE  MET A  48      -1.753 -23.329 -16.816  1.00 53.99           C  
ATOM    743  HE1 MET A  48      -1.099 -23.331 -15.944  1.00 53.99           H  
ATOM    744  HE2 MET A  48      -1.167 -23.557 -17.707  1.00 53.99           H  
ATOM    745  HE3 MET A  48      -2.526 -24.087 -16.690  1.00 53.99           H  
ATOM    746  N   PHE A  49      -4.257 -20.861 -11.645  1.00 42.82           N  
ATOM    747  H   PHE A  49      -4.785 -21.699 -11.844  1.00 42.82           H  
ATOM    748  CA  PHE A  49      -3.538 -20.890 -10.368  1.00 42.82           C  
ATOM    749  HA  PHE A  49      -2.997 -19.956 -10.212  1.00 42.82           H  
ATOM    750  C   PHE A  49      -2.548 -22.057 -10.455  1.00 42.82           C  
ATOM    751  CB  PHE A  49      -4.582 -21.088  -9.247  1.00 42.82           C  
ATOM    752  HB2 PHE A  49      -5.018 -22.082  -9.349  1.00 42.82           H  
ATOM    753  HB3 PHE A  49      -5.392 -20.378  -9.412  1.00 42.82           H  
ATOM    754  O   PHE A  49      -2.967 -23.157 -10.809  1.00 42.82           O  
ATOM    755  CG  PHE A  49      -4.121 -20.905  -7.809  1.00 42.82           C  
ATOM    756  CD1 PHE A  49      -3.951 -22.014  -6.960  1.00 42.82           C  
ATOM    757  HD1 PHE A  49      -4.079 -23.021  -7.329  1.00 42.82           H  
ATOM    758  CD2 PHE A  49      -3.974 -19.605  -7.283  1.00 42.82           C  
ATOM    759  HD2 PHE A  49      -4.117 -18.751  -7.927  1.00 42.82           H  
ATOM    760  CE1 PHE A  49      -3.652 -21.810  -5.602  1.00 42.82           C  
ATOM    761  HE1 PHE A  49      -3.572 -22.657  -4.937  1.00 42.82           H  
ATOM    762  CE2 PHE A  49      -3.642 -19.412  -5.928  1.00 42.82           C  
ATOM    763  HE2 PHE A  49      -3.512 -18.415  -5.536  1.00 42.82           H  
ATOM    764  CZ  PHE A  49      -3.477 -20.521  -5.085  1.00 42.82           C  
ATOM    765  HZ  PHE A  49      -3.226 -20.396  -4.042  1.00 42.82           H  
ATOM    766  N   SER A  50      -1.260 -21.823 -10.197  1.00 56.96           N  
ATOM    767  H   SER A  50      -0.969 -20.902  -9.904  1.00 56.96           H  
ATOM    768  CA  SER A  50      -0.257 -22.889 -10.106  1.00 56.96           C  
ATOM    769  HA  SER A  50      -0.774 -23.837  -9.961  1.00 56.96           H  
ATOM    770  C   SER A  50       0.615 -22.631  -8.883  1.00 56.96           C  
ATOM    771  CB  SER A  50       0.571 -23.012 -11.391  1.00 56.96           C  
ATOM    772  HB2 SER A  50       1.480 -22.414 -11.317  1.00 56.96           H  
ATOM    773  HB3 SER A  50      -0.020 -22.646 -12.230  1.00 56.96           H  
ATOM    774  O   SER A  50       1.210 -21.562  -8.741  1.00 56.96           O  
ATOM    775  OG  SER A  50       0.890 -24.367 -11.647  1.00 56.96           O  
ATOM    776  HG  SER A  50       1.502 -24.686 -10.980  1.00 56.96           H  
ATOM    777  N   GLU A  51       0.590 -23.609  -7.991  1.00 53.90           N  
ATOM    778  H   GLU A  51       0.078 -24.444  -8.239  1.00 53.90           H  
ATOM    779  CA  GLU A  51       1.224 -23.683  -6.681  1.00 53.90           C  
ATOM    780  HA  GLU A  51       1.330 -22.687  -6.252  1.00 53.90           H  
ATOM    781  C   GLU A  51       2.611 -24.323  -6.853  1.00 53.90           C  
ATOM    782  CB  GLU A  51       0.315 -24.552  -5.775  1.00 53.90           C  
ATOM    783  HB2 GLU A  51       0.326 -25.571  -6.160  1.00 53.90           H  
ATOM    784  HB3 GLU A  51       0.727 -24.565  -4.765  1.00 53.90           H  
ATOM    785  O   GLU A  51       2.742 -25.284  -7.608  1.00 53.90           O  
ATOM    786  CG  GLU A  51      -1.149 -24.060  -5.718  1.00 53.90           C  
ATOM    787  HG2 GLU A  51      -1.164 -23.132  -5.146  1.00 53.90           H  
ATOM    788  HG3 GLU A  51      -1.517 -23.829  -6.717  1.00 53.90           H  
ATOM    789  CD  GLU A  51      -2.132 -25.077  -5.111  1.00 53.90           C  
ATOM    790  OE1 GLU A  51      -2.869 -24.682  -4.177  1.00 53.90           O  
ATOM    791  OE2 GLU A  51      -2.233 -26.196  -5.655  1.00 53.90           O  
ATOM    792  N   GLU A  52       3.642 -23.813  -6.176  1.00 61.33           N  
ATOM    793  H   GLU A  52       3.500 -23.021  -5.566  1.00 61.33           H  
ATOM    794  CA  GLU A  52       4.890 -24.558  -5.970  1.00 61.33           C  
ATOM    795  HA  GLU A  52       4.646 -25.619  -6.020  1.00 61.33           H  
ATOM    796  C   GLU A  52       5.416 -24.273  -4.560  1.00 61.33           C  
ATOM    797  CB  GLU A  52       5.947 -24.292  -7.057  1.00 61.33           C  
ATOM    798  HB2 GLU A  52       6.394 -23.310  -6.900  1.00 61.33           H  
ATOM    799  HB3 GLU A  52       5.463 -24.303  -8.033  1.00 61.33           H  
ATOM    800  O   GLU A  52       5.393 -23.138  -4.074  1.00 61.33           O  
ATOM    801  CG  GLU A  52       7.041 -25.378  -7.035  1.00 61.33           C  
ATOM    802  HG2 GLU A  52       6.579 -26.350  -7.208  1.00 61.33           H  
ATOM    803  HG3 GLU A  52       7.502 -25.402  -6.048  1.00 61.33           H  
ATOM    804  CD  GLU A  52       8.130 -25.142  -8.094  1.00 61.33           C  
ATOM    805  OE1 GLU A  52       9.311 -24.995  -7.706  1.00 61.33           O  
ATOM    806  OE2 GLU A  52       7.781 -25.098  -9.297  1.00 61.33           O  
ATOM    807  N   GLU A  53       5.799 -25.358  -3.901  1.00 53.47           N  
ATOM    808  H   GLU A  53       5.915 -26.203  -4.442  1.00 53.47           H  
ATOM    809  CA  GLU A  53       5.975 -25.519  -2.467  1.00 53.47           C  
ATOM    810  HA  GLU A  53       5.374 -24.764  -1.960  1.00 53.47           H  
ATOM    811  C   GLU A  53       7.438 -25.337  -2.042  1.00 53.47           C  
ATOM    812  CB  GLU A  53       5.453 -26.911  -2.061  1.00 53.47           C  
ATOM    813  HB2 GLU A  53       5.401 -26.936  -0.973  1.00 53.47           H  
ATOM    814  HB3 GLU A  53       6.160 -27.676  -2.381  1.00 53.47           H  
ATOM    815  O   GLU A  53       8.359 -25.423  -2.851  1.00 53.47           O  
ATOM    816  CG  GLU A  53       4.064 -27.245  -2.635  1.00 53.47           C  
ATOM    817  HG2 GLU A  53       3.485 -26.326  -2.733  1.00 53.47           H  
ATOM    818  HG3 GLU A  53       4.180 -27.675  -3.630  1.00 53.47           H  
ATOM    819  CD  GLU A  53       3.314 -28.223  -1.723  1.00 53.47           C  
ATOM    820  OE1 GLU A  53       2.197 -27.863  -1.286  1.00 53.47           O  
ATOM    821  OE2 GLU A  53       3.880 -29.300  -1.434  1.00 53.47           O  
ATOM    822  N   GLY A  54       7.664 -25.110  -0.748  1.00 50.35           N  
ATOM    823  H   GLY A  54       6.875 -25.102  -0.118  1.00 50.35           H  
ATOM    824  CA  GLY A  54       9.007 -25.010  -0.177  1.00 50.35           C  
ATOM    825  HA2 GLY A  54       9.513 -24.142  -0.600  1.00 50.35           H  
ATOM    826  HA3 GLY A  54       9.582 -25.897  -0.440  1.00 50.35           H  
ATOM    827  C   GLY A  54       8.988 -24.863   1.342  1.00 50.35           C  
ATOM    828  O   GLY A  54       9.055 -23.749   1.858  1.00 50.35           O  
ATOM    829  N   GLU A  55       8.867 -26.003   2.027  1.00 53.22           N  
ATOM    830  H   GLU A  55       8.781 -26.844   1.475  1.00 53.22           H  
ATOM    831  CA  GLU A  55       9.129 -26.235   3.456  1.00 53.22           C  
ATOM    832  HA  GLU A  55       8.313 -25.843   4.063  1.00 53.22           H  
ATOM    833  C   GLU A  55      10.473 -25.645   3.928  1.00 53.22           C  
ATOM    834  CB  GLU A  55       9.269 -27.756   3.680  1.00 53.22           C  
ATOM    835  HB2 GLU A  55       9.579 -27.919   4.713  1.00 53.22           H  
ATOM    836  HB3 GLU A  55      10.075 -28.115   3.040  1.00 53.22           H  
ATOM    837  O   GLU A  55      11.440 -25.692   3.179  1.00 53.22           O  
ATOM    838  CG  GLU A  55       8.030 -28.624   3.439  1.00 53.22           C  
ATOM    839  HG2 GLU A  55       7.663 -28.453   2.427  1.00 53.22           H  
ATOM    840  HG3 GLU A  55       7.250 -28.327   4.140  1.00 53.22           H  
ATOM    841  CD  GLU A  55       8.384 -30.113   3.610  1.00 53.22           C  
ATOM    842  OE1 GLU A  55       7.786 -30.759   4.500  1.00 53.22           O  
ATOM    843  OE2 GLU A  55       9.285 -30.579   2.876  1.00 53.22           O  
ATOM    844  N   VAL A  56      10.561 -25.186   5.188  1.00 51.57           N  
ATOM    845  H   VAL A  56       9.690 -24.868   5.589  1.00 51.57           H  
ATOM    846  CA  VAL A  56      11.515 -25.687   6.209  1.00 51.57           C  
ATOM    847  HA  VAL A  56      11.477 -26.776   6.165  1.00 51.57           H  
ATOM    848  C   VAL A  56      11.009 -25.275   7.607  1.00 51.57           C  
ATOM    849  CB  VAL A  56      13.008 -25.297   6.014  1.00 51.57           C  
ATOM    850  HB  VAL A  56      13.084 -24.231   5.804  1.00 51.57           H  
ATOM    851  O   VAL A  56      10.690 -24.117   7.872  1.00 51.57           O  
ATOM    852  CG1 VAL A  56      13.854 -25.594   7.268  1.00 51.57           C  
ATOM    853 HG11 VAL A  56      13.522 -24.986   8.109  1.00 51.57           H  
ATOM    854 HG12 VAL A  56      14.898 -25.335   7.092  1.00 51.57           H  
ATOM    855 HG13 VAL A  56      13.785 -26.648   7.536  1.00 51.57           H  
ATOM    856  CG2 VAL A  56      13.706 -26.091   4.890  1.00 51.57           C  
ATOM    857 HG21 VAL A  56      13.237 -27.066   4.754  1.00 51.57           H  
ATOM    858 HG22 VAL A  56      13.654 -25.525   3.960  1.00 51.57           H  
ATOM    859 HG23 VAL A  56      14.767 -26.240   5.090  1.00 51.57           H  
ATOM    860  N   LEU A  57      10.923 -26.299   8.453  1.00 51.63           N  
ATOM    861  H   LEU A  57      11.294 -27.162   8.082  1.00 51.63           H  
ATOM    862  CA  LEU A  57      10.436 -26.434   9.828  1.00 51.63           C  
ATOM    863  HA  LEU A  57       9.534 -25.837   9.963  1.00 51.63           H  
ATOM    864  C   LEU A  57      11.494 -26.032  10.889  1.00 51.63           C  
ATOM    865  CB  LEU A  57      10.108 -27.948   9.896  1.00 51.63           C  
ATOM    866  HB2 LEU A  57      11.048 -28.482   9.758  1.00 51.63           H  
ATOM    867  HB3 LEU A  57       9.473 -28.199   9.047  1.00 51.63           H  
ATOM    868  O   LEU A  57      12.661 -25.861  10.544  1.00 51.63           O  
ATOM    869  CG  LEU A  57       9.439 -28.547  11.144  1.00 51.63           C  
ATOM    870  HG  LEU A  57      10.019 -28.326  12.039  1.00 51.63           H  
ATOM    871  CD1 LEU A  57       8.018 -28.013  11.325  1.00 51.63           C  
ATOM    872 HD11 LEU A  57       8.038 -26.930  11.448  1.00 51.63           H  
ATOM    873 HD12 LEU A  57       7.412 -28.268  10.455  1.00 51.63           H  
ATOM    874 HD13 LEU A  57       7.576 -28.460  12.215  1.00 51.63           H  
ATOM    875  CD2 LEU A  57       9.379 -30.068  10.991  1.00 51.63           C  
ATOM    876 HD21 LEU A  57       8.913 -30.506  11.874  1.00 51.63           H  
ATOM    877 HD22 LEU A  57       8.808 -30.341  10.104  1.00 51.63           H  
ATOM    878 HD23 LEU A  57      10.391 -30.464  10.906  1.00 51.63           H  
ATOM    879  N   SER A  58      11.058 -26.008  12.162  1.00 47.03           N  
ATOM    880  H   SER A  58      10.064 -26.153  12.270  1.00 47.03           H  
ATOM    881  CA  SER A  58      11.818 -26.107  13.437  1.00 47.03           C  
ATOM    882  HA  SER A  58      11.168 -26.625  14.141  1.00 47.03           H  
ATOM    883  C   SER A  58      12.182 -24.779  14.123  1.00 47.03           C  
ATOM    884  CB  SER A  58      13.047 -27.016  13.287  1.00 47.03           C  
ATOM    885  HB2 SER A  58      13.680 -26.704  12.457  1.00 47.03           H  
ATOM    886  HB3 SER A  58      13.658 -26.945  14.187  1.00 47.03           H  
ATOM    887  O   SER A  58      12.719 -23.884  13.487  1.00 47.03           O  
ATOM    888  OG  SER A  58      12.630 -28.356  13.119  1.00 47.03           O  
ATOM    889  HG  SER A  58      12.632 -28.712  14.011  1.00 47.03           H  
ATOM    890  N   ASP A  59      11.973 -24.533  15.424  1.00 50.24           N  
ATOM    891  H   ASP A  59      12.306 -23.619  15.696  1.00 50.24           H  
ATOM    892  CA  ASP A  59      11.480 -25.309  16.580  1.00 50.24           C  
ATOM    893  HA  ASP A  59      10.572 -25.855  16.325  1.00 50.24           H  
ATOM    894  C   ASP A  59      11.162 -24.300  17.731  1.00 50.24           C  
ATOM    895  CB  ASP A  59      12.581 -26.297  17.043  1.00 50.24           C  
ATOM    896  HB2 ASP A  59      13.530 -26.063  16.561  1.00 50.24           H  
ATOM    897  HB3 ASP A  59      12.735 -26.189  18.117  1.00 50.24           H  
ATOM    898  O   ASP A  59      11.846 -23.282  17.859  1.00 50.24           O  
ATOM    899  CG  ASP A  59      12.206 -27.755  16.770  1.00 50.24           C  
ATOM    900  OD1 ASP A  59      11.178 -28.176  17.337  1.00 50.24           O  
ATOM    901  OD2 ASP A  59      12.895 -28.410  15.955  1.00 50.24           O  
ATOM    902  N   ILE A  60      10.142 -24.556  18.563  1.00 48.19           N  
ATOM    903  H   ILE A  60       9.683 -25.446  18.433  1.00 48.19           H  
ATOM    904  CA  ILE A  60       9.786 -23.874  19.843  1.00 48.19           C  
ATOM    905  HA  ILE A  60      10.593 -23.222  20.178  1.00 48.19           H  
ATOM    906  C   ILE A  60       9.594 -25.012  20.864  1.00 48.19           C  
ATOM    907  CB  ILE A  60       8.457 -23.073  19.689  1.00 48.19           C  
ATOM    908  HB  ILE A  60       7.747 -23.721  19.174  1.00 48.19           H  
ATOM    909  O   ILE A  60       8.924 -25.969  20.467  1.00 48.19           O  
ATOM    910  CG1 ILE A  60       8.627 -21.803  18.831  1.00 48.19           C  
ATOM    911 HG12 ILE A  60       9.261 -21.087  19.356  1.00 48.19           H  
ATOM    912 HG13 ILE A  60       9.133 -22.079  17.906  1.00 48.19           H  
ATOM    913  CG2 ILE A  60       7.817 -22.699  21.040  1.00 48.19           C  
ATOM    914 HG21 ILE A  60       7.438 -23.602  21.517  1.00 48.19           H  
ATOM    915 HG22 ILE A  60       8.541 -22.186  21.674  1.00 48.19           H  
ATOM    916 HG23 ILE A  60       6.944 -22.059  20.910  1.00 48.19           H  
ATOM    917  CD1 ILE A  60       7.299 -21.126  18.446  1.00 48.19           C  
ATOM    918 HD11 ILE A  60       7.491 -20.386  17.669  1.00 48.19           H  
ATOM    919 HD12 ILE A  60       6.860 -20.611  19.301  1.00 48.19           H  
ATOM    920 HD13 ILE A  60       6.599 -21.867  18.059  1.00 48.19           H  
ATOM    921  N   PRO A  61      10.157 -25.005  22.102  1.00 50.17           N  
ATOM    922  CA  PRO A  61       9.410 -24.590  23.329  1.00 50.17           C  
ATOM    923  HA  PRO A  61       8.692 -23.796  23.129  1.00 50.17           H  
ATOM    924  C   PRO A  61      10.295 -24.072  24.507  1.00 50.17           C  
ATOM    925  CB  PRO A  61       8.629 -25.853  23.697  1.00 50.17           C  
ATOM    926  HB2 PRO A  61       8.419 -25.935  24.763  1.00 50.17           H  
ATOM    927  HB3 PRO A  61       7.701 -25.894  23.127  1.00 50.17           H  
ATOM    928  O   PRO A  61      11.482 -24.359  24.577  1.00 50.17           O  
ATOM    929  CG  PRO A  61       9.543 -27.000  23.274  1.00 50.17           C  
ATOM    930  HG2 PRO A  61       9.957 -27.510  24.144  1.00 50.17           H  
ATOM    931  HG3 PRO A  61       8.996 -27.704  22.647  1.00 50.17           H  
ATOM    932  CD  PRO A  61      10.663 -26.326  22.480  1.00 50.17           C  
ATOM    933  HD2 PRO A  61      11.555 -26.231  23.099  1.00 50.17           H  
ATOM    934  HD3 PRO A  61      10.924 -26.932  21.612  1.00 50.17           H  
ATOM    935  N   GLU A  62       9.866 -23.079  25.300  1.00 53.07           N  
ATOM    936  H   GLU A  62      10.676 -22.505  25.486  1.00 53.07           H  
ATOM    937  CA  GLU A  62       9.075 -23.158  26.558  1.00 53.07           C  
ATOM    938  HA  GLU A  62       8.814 -22.128  26.801  1.00 53.07           H  
ATOM    939  C   GLU A  62       9.862 -23.685  27.778  1.00 53.07           C  
ATOM    940  CB  GLU A  62       7.720 -23.880  26.403  1.00 53.07           C  
ATOM    941  HB2 GLU A  62       7.883 -24.955  26.472  1.00 53.07           H  
ATOM    942  HB3 GLU A  62       7.295 -23.633  25.430  1.00 53.07           H  
ATOM    943  O   GLU A  62      10.075 -24.883  27.902  1.00 53.07           O  
ATOM    944  CG  GLU A  62       6.701 -23.518  27.498  1.00 53.07           C  
ATOM    945  HG2 GLU A  62       6.451 -22.462  27.404  1.00 53.07           H  
ATOM    946  HG3 GLU A  62       7.163 -23.666  28.474  1.00 53.07           H  
ATOM    947  CD  GLU A  62       5.411 -24.360  27.410  1.00 53.07           C  
ATOM    948  OE1 GLU A  62       4.743 -24.504  28.458  1.00 53.07           O  
ATOM    949  OE2 GLU A  62       5.054 -24.788  26.287  1.00 53.07           O  
ATOM    950  N   GLU A  63      10.217 -22.797  28.719  1.00 55.04           N  
ATOM    951  H   GLU A  63      10.122 -21.809  28.534  1.00 55.04           H  
ATOM    952  CA  GLU A  63      10.361 -23.157  30.138  1.00 55.04           C  
ATOM    953  HA  GLU A  63       9.599 -23.909  30.347  1.00 55.04           H  
ATOM    954  C   GLU A  63      10.069 -21.929  31.023  1.00 55.04           C  
ATOM    955  CB  GLU A  63      11.724 -23.801  30.462  1.00 55.04           C  
ATOM    956  HB2 GLU A  63      12.448 -23.027  30.717  1.00 55.04           H  
ATOM    957  HB3 GLU A  63      12.088 -24.340  29.588  1.00 55.04           H  
ATOM    958  O   GLU A  63      10.595 -20.832  30.811  1.00 55.04           O  
ATOM    959  CG  GLU A  63      11.576 -24.801  31.627  1.00 55.04           C  
ATOM    960  HG2 GLU A  63      10.854 -25.566  31.342  1.00 55.04           H  
ATOM    961  HG3 GLU A  63      11.172 -24.265  32.486  1.00 55.04           H  
ATOM    962  CD  GLU A  63      12.894 -25.487  32.033  1.00 55.04           C  
ATOM    963  OE1 GLU A  63      12.958 -25.980  33.181  1.00 55.04           O  
ATOM    964  OE2 GLU A  63      13.838 -25.526  31.208  1.00 55.04           O  
ATOM    965  N   ALA A  64       9.151 -22.119  31.965  1.00 49.75           N  
ATOM    966  H   ALA A  64       8.876 -23.075  32.138  1.00 49.75           H  
ATOM    967  CA  ALA A  64       8.620 -21.166  32.929  1.00 49.75           C  
ATOM    968  HA  ALA A  64       8.994 -20.162  32.729  1.00 49.75           H  
ATOM    969  C   ALA A  64       9.029 -21.610  34.339  1.00 49.75           C  
ATOM    970  CB  ALA A  64       7.089 -21.216  32.798  1.00 49.75           C  
ATOM    971  HB1 ALA A  64       6.731 -22.225  33.004  1.00 49.75           H  
ATOM    972  HB2 ALA A  64       6.792 -20.931  31.788  1.00 49.75           H  
ATOM    973  HB3 ALA A  64       6.637 -20.531  33.515  1.00 49.75           H  
ATOM    974  O   ALA A  64       9.034 -22.807  34.547  1.00 49.75           O  
ATOM    975  N   GLU A  65       9.295 -20.681  35.268  1.00 52.67           N  
ATOM    976  H   GLU A  65       9.514 -19.754  34.931  1.00 52.67           H  
ATOM    977  CA  GLU A  65       9.086 -20.763  36.741  1.00 52.67           C  
ATOM    978  HA  GLU A  65       8.029 -20.926  36.952  1.00 52.67           H  
ATOM    979  C   GLU A  65       9.498 -19.389  37.331  1.00 52.67           C  
ATOM    980  CB  GLU A  65       9.891 -21.889  37.429  1.00 52.67           C  
ATOM    981  HB2 GLU A  65      10.909 -21.913  37.041  1.00 52.67           H  
ATOM    982  HB3 GLU A  65       9.945 -21.628  38.486  1.00 52.67           H  
ATOM    983  O   GLU A  65      10.581 -18.887  37.044  1.00 52.67           O  
ATOM    984  CG  GLU A  65       9.243 -23.289  37.311  1.00 52.67           C  
ATOM    985  HG2 GLU A  65       8.205 -23.179  36.996  1.00 52.67           H  
ATOM    986  HG3 GLU A  65       9.787 -23.860  36.558  1.00 52.67           H  
ATOM    987  CD  GLU A  65       9.274 -24.129  38.590  1.00 52.67           C  
ATOM    988  OE1 GLU A  65       8.317 -24.914  38.787  1.00 52.67           O  
ATOM    989  OE2 GLU A  65      10.266 -24.018  39.348  1.00 52.67           O  
ATOM    990  N   GLU A  66       8.602 -18.539  37.844  1.00 45.57           N  
ATOM    991  H   GLU A  66       8.980 -17.620  37.663  1.00 45.57           H  
ATOM    992  CA  GLU A  66       7.883 -18.514  39.138  1.00 45.57           C  
ATOM    993  HA  GLU A  66       7.049 -17.853  38.903  1.00 45.57           H  
ATOM    994  C   GLU A  66       8.639 -17.759  40.273  1.00 45.57           C  
ATOM    995  CB  GLU A  66       7.165 -19.824  39.536  1.00 45.57           C  
ATOM    996  HB2 GLU A  66       6.739 -20.276  38.640  1.00 45.57           H  
ATOM    997  HB3 GLU A  66       7.877 -20.514  39.988  1.00 45.57           H  
ATOM    998  O   GLU A  66       9.830 -17.920  40.508  1.00 45.57           O  
ATOM    999  CG  GLU A  66       6.008 -19.520  40.513  1.00 45.57           C  
ATOM   1000  HG2 GLU A  66       5.418 -18.700  40.103  1.00 45.57           H  
ATOM   1001  HG3 GLU A  66       6.433 -19.171  41.454  1.00 45.57           H  
ATOM   1002  CD  GLU A  66       5.061 -20.696  40.810  1.00 45.57           C  
ATOM   1003  OE1 GLU A  66       3.923 -20.400  41.251  1.00 45.57           O  
ATOM   1004  OE2 GLU A  66       5.454 -21.858  40.601  1.00 45.57           O  
ATOM   1005  N   ILE A  67       7.915 -16.825  40.907  1.00 50.05           N  
ATOM   1006  H   ILE A  67       6.920 -16.937  40.775  1.00 50.05           H  
ATOM   1007  CA  ILE A  67       8.285 -15.784  41.905  1.00 50.05           C  
ATOM   1008  HA  ILE A  67       9.350 -15.566  41.825  1.00 50.05           H  
ATOM   1009  C   ILE A  67       7.963 -16.333  43.322  1.00 50.05           C  
ATOM   1010  CB  ILE A  67       7.425 -14.512  41.633  1.00 50.05           C  
ATOM   1011  HB  ILE A  67       6.498 -14.628  42.196  1.00 50.05           H  
ATOM   1012  O   ILE A  67       7.112 -17.219  43.364  1.00 50.05           O  
ATOM   1013  CG1 ILE A  67       7.013 -14.290  40.149  1.00 50.05           C  
ATOM   1014 HG12 ILE A  67       6.499 -15.173  39.771  1.00 50.05           H  
ATOM   1015 HG13 ILE A  67       7.904 -14.133  39.541  1.00 50.05           H  
ATOM   1016  CG2 ILE A  67       8.129 -13.242  42.144  1.00 50.05           C  
ATOM   1017 HG21 ILE A  67       8.760 -13.457  43.007  1.00 50.05           H  
ATOM   1018 HG22 ILE A  67       8.795 -12.859  41.371  1.00 50.05           H  
ATOM   1019 HG23 ILE A  67       7.395 -12.479  42.402  1.00 50.05           H  
ATOM   1020  CD1 ILE A  67       6.033 -13.132  39.926  1.00 50.05           C  
ATOM   1021 HD11 ILE A  67       5.733 -13.114  38.878  1.00 50.05           H  
ATOM   1022 HD12 ILE A  67       6.505 -12.180  40.169  1.00 50.05           H  
ATOM   1023 HD13 ILE A  67       5.148 -13.271  40.546  1.00 50.05           H  
ATOM   1024  N   PRO A  68       8.457 -15.829  44.492  1.00 45.29           N  
ATOM   1025  CA  PRO A  68       7.797 -14.701  45.204  1.00 45.29           C  
ATOM   1026  HA  PRO A  68       7.379 -13.982  44.500  1.00 45.29           H  
ATOM   1027  C   PRO A  68       8.652 -13.910  46.254  1.00 45.29           C  
ATOM   1028  CB  PRO A  68       6.613 -15.372  45.905  1.00 45.29           C  
ATOM   1029  HB2 PRO A  68       6.241 -14.815  46.766  1.00 45.29           H  
ATOM   1030  HB3 PRO A  68       5.806 -15.532  45.190  1.00 45.29           H  
ATOM   1031  O   PRO A  68       9.820 -14.174  46.494  1.00 45.29           O  
ATOM   1032  CG  PRO A  68       7.192 -16.722  46.325  1.00 45.29           C  
ATOM   1033  HG2 PRO A  68       7.381 -16.749  47.398  1.00 45.29           H  
ATOM   1034  HG3 PRO A  68       6.515 -17.528  46.040  1.00 45.29           H  
ATOM   1035  CD  PRO A  68       8.519 -16.830  45.560  1.00 45.29           C  
ATOM   1036  HD2 PRO A  68       8.653 -17.840  45.173  1.00 45.29           H  
ATOM   1037  HD3 PRO A  68       9.353 -16.613  46.228  1.00 45.29           H  
ATOM   1038  N   ARG A  69       8.011 -12.886  46.849  1.00 43.43           N  
ATOM   1039  H   ARG A  69       7.013 -12.910  46.700  1.00 43.43           H  
ATOM   1040  CA  ARG A  69       8.482 -11.768  47.711  1.00 43.43           C  
ATOM   1041  HA  ARG A  69       9.381 -11.325  47.283  1.00 43.43           H  
ATOM   1042  C   ARG A  69       8.770 -12.093  49.197  1.00 43.43           C  
ATOM   1043  CB  ARG A  69       7.320 -10.758  47.777  1.00 43.43           C  
ATOM   1044  HB2 ARG A  69       7.605  -9.961  48.464  1.00 43.43           H  
ATOM   1045  HB3 ARG A  69       6.465 -11.269  48.219  1.00 43.43           H  
ATOM   1046  O   ARG A  69       8.055 -12.902  49.766  1.00 43.43           O  
ATOM   1047  CG  ARG A  69       6.862 -10.089  46.477  1.00 43.43           C  
ATOM   1048  HG2 ARG A  69       7.645  -9.418  46.125  1.00 43.43           H  
ATOM   1049  HG3 ARG A  69       6.642 -10.832  45.711  1.00 43.43           H  
ATOM   1050  CD  ARG A  69       5.586  -9.301  46.813  1.00 43.43           C  
ATOM   1051  HD2 ARG A  69       4.762 -10.003  46.941  1.00 43.43           H  
ATOM   1052  HD3 ARG A  69       5.751  -8.791  47.762  1.00 43.43           H  
ATOM   1053  NE  ARG A  69       5.243  -8.309  45.778  1.00 43.43           N  
ATOM   1054  HE  ARG A  69       5.540  -8.524  44.836  1.00 43.43           H  
ATOM   1055  NH1 ARG A  69       4.193  -6.809  47.168  1.00 43.43           N  
ATOM   1056 HH11 ARG A  69       4.327  -7.453  47.934  1.00 43.43           H  
ATOM   1057 HH12 ARG A  69       3.741  -5.919  47.323  1.00 43.43           H  
ATOM   1058  NH2 ARG A  69       4.447  -6.321  45.006  1.00 43.43           N  
ATOM   1059 HH21 ARG A  69       4.789  -6.554  44.085  1.00 43.43           H  
ATOM   1060 HH22 ARG A  69       3.991  -5.435  45.174  1.00 43.43           H  
ATOM   1061  CZ  ARG A  69       4.631  -7.158  45.988  1.00 43.43           C  
ATOM   1062  N   GLU A  70       9.589 -11.249  49.851  1.00 52.93           N  
ATOM   1063  H   GLU A  70      10.182 -10.645  49.299  1.00 52.93           H  
ATOM   1064  CA  GLU A  70       9.625 -10.972  51.315  1.00 52.93           C  
ATOM   1065  HA  GLU A  70       8.715 -11.351  51.780  1.00 52.93           H  
ATOM   1066  C   GLU A  70       9.692  -9.435  51.543  1.00 52.93           C  
ATOM   1067  CB  GLU A  70      10.821 -11.678  51.976  1.00 52.93           C  
ATOM   1068  HB2 GLU A  70      10.824 -11.393  53.028  1.00 52.93           H  
ATOM   1069  HB3 GLU A  70      11.753 -11.339  51.523  1.00 52.93           H  
ATOM   1070  O   GLU A  70      10.378  -8.741  50.797  1.00 52.93           O  
ATOM   1071  CG  GLU A  70      10.717 -13.209  51.865  1.00 52.93           C  
ATOM   1072  HG2 GLU A  70      11.139 -13.526  50.912  1.00 52.93           H  
ATOM   1073  HG3 GLU A  70       9.663 -13.485  51.874  1.00 52.93           H  
ATOM   1074  CD  GLU A  70      11.407 -13.952  53.019  1.00 52.93           C  
ATOM   1075  OE1 GLU A  70      10.962 -15.085  53.307  1.00 52.93           O  
ATOM   1076  OE2 GLU A  70      12.374 -13.396  53.593  1.00 52.93           O  
ATOM   1077  N   GLU A  71       8.798  -8.765  52.287  1.00 46.85           N  
ATOM   1078  H   GLU A  71       8.751  -7.840  51.885  1.00 46.85           H  
ATOM   1079  CA  GLU A  71       8.581  -8.669  53.753  1.00 46.85           C  
ATOM   1080  HA  GLU A  71       7.556  -8.311  53.841  1.00 46.85           H  
ATOM   1081  C   GLU A  71       9.462  -7.595  54.441  1.00 46.85           C  
ATOM   1082  CB  GLU A  71       8.587 -10.018  54.503  1.00 46.85           C  
ATOM   1083  HB2 GLU A  71       8.104 -10.772  53.881  1.00 46.85           H  
ATOM   1084  HB3 GLU A  71       9.613 -10.318  54.713  1.00 46.85           H  
ATOM   1085  O   GLU A  71      10.677  -7.617  54.278  1.00 46.85           O  
ATOM   1086  CG  GLU A  71       7.795  -9.895  55.819  1.00 46.85           C  
ATOM   1087  HG2 GLU A  71       6.774  -9.593  55.583  1.00 46.85           H  
ATOM   1088  HG3 GLU A  71       8.237  -9.097  56.415  1.00 46.85           H  
ATOM   1089  CD  GLU A  71       7.747 -11.171  56.676  1.00 46.85           C  
ATOM   1090  OE1 GLU A  71       7.417 -11.011  57.877  1.00 46.85           O  
ATOM   1091  OE2 GLU A  71       7.990 -12.266  56.137  1.00 46.85           O  
ATOM   1092  N   SER A  72       8.836  -6.655  55.190  1.00 46.30           N  
ATOM   1093  H   SER A  72       7.829  -6.672  55.118  1.00 46.30           H  
ATOM   1094  CA  SER A  72       9.347  -5.843  56.341  1.00 46.30           C  
ATOM   1095  HA  SER A  72       9.046  -6.352  57.257  1.00 46.30           H  
ATOM   1096  C   SER A  72       8.790  -4.396  56.354  1.00 46.30           C  
ATOM   1097  CB  SER A  72      10.876  -5.664  56.338  1.00 46.30           C  
ATOM   1098  HB2 SER A  72      11.199  -5.277  55.372  1.00 46.30           H  
ATOM   1099  HB3 SER A  72      11.159  -4.944  57.106  1.00 46.30           H  
ATOM   1100  O   SER A  72       8.678  -3.801  55.292  1.00 46.30           O  
ATOM   1101  OG  SER A  72      11.533  -6.879  56.604  1.00 46.30           O  
ATOM   1102  HG  SER A  72      11.457  -7.391  55.796  1.00 46.30           H  
ATOM   1103  N   LYS A  73       8.547  -3.648  57.449  1.00 41.27           N  
ATOM   1104  H   LYS A  73       8.471  -2.681  57.167  1.00 41.27           H  
ATOM   1105  CA  LYS A  73       8.263  -3.827  58.896  1.00 41.27           C  
ATOM   1106  HA  LYS A  73       7.307  -4.337  59.016  1.00 41.27           H  
ATOM   1107  C   LYS A  73       8.188  -2.398  59.513  1.00 41.27           C  
ATOM   1108  CB  LYS A  73       9.395  -4.607  59.602  1.00 41.27           C  
ATOM   1109  HB2 LYS A  73      10.233  -3.939  59.802  1.00 41.27           H  
ATOM   1110  HB3 LYS A  73       9.769  -5.384  58.936  1.00 41.27           H  
ATOM   1111  O   LYS A  73       8.958  -1.542  59.095  1.00 41.27           O  
ATOM   1112  CG  LYS A  73       8.966  -5.306  60.904  1.00 41.27           C  
ATOM   1113  HG2 LYS A  73       8.057  -5.879  60.723  1.00 41.27           H  
ATOM   1114  HG3 LYS A  73       8.777  -4.564  61.680  1.00 41.27           H  
ATOM   1115  CD  LYS A  73      10.084  -6.265  61.348  1.00 41.27           C  
ATOM   1116  HD2 LYS A  73      10.989  -5.692  61.549  1.00 41.27           H  
ATOM   1117  HD3 LYS A  73      10.288  -6.955  60.530  1.00 41.27           H  
ATOM   1118  CE  LYS A  73       9.705  -7.082  62.590  1.00 41.27           C  
ATOM   1119  HE2 LYS A  73       8.739  -7.554  62.410  1.00 41.27           H  
ATOM   1120  HE3 LYS A  73       9.606  -6.411  63.443  1.00 41.27           H  
ATOM   1121  NZ  LYS A  73      10.727  -8.127  62.859  1.00 41.27           N  
ATOM   1122  HZ1 LYS A  73      10.484  -8.679  63.669  1.00 41.27           H  
ATOM   1123  HZ2 LYS A  73      11.642  -7.720  62.992  1.00 41.27           H  
ATOM   1124  HZ3 LYS A  73      10.785  -8.757  62.072  1.00 41.27           H  
ATOM   1125  N   GLY A  74       7.366  -2.169  60.550  1.00 41.08           N  
ATOM   1126  H   GLY A  74       6.708  -2.902  60.774  1.00 41.08           H  
ATOM   1127  CA  GLY A  74       7.411  -0.992  61.467  1.00 41.08           C  
ATOM   1128  HA2 GLY A  74       7.296  -1.345  62.492  1.00 41.08           H  
ATOM   1129  HA3 GLY A  74       8.385  -0.508  61.391  1.00 41.08           H  
ATOM   1130  C   GLY A  74       6.340   0.086  61.199  1.00 41.08           C  
ATOM   1131  O   GLY A  74       6.080   0.386  60.047  1.00 41.08           O  
ATOM   1132  N   GLN A  75       5.636   0.713  62.155  1.00 47.93           N  
ATOM   1133  H   GLN A  75       4.916   1.302  61.761  1.00 47.93           H  
ATOM   1134  CA  GLN A  75       5.866   0.990  63.583  1.00 47.93           C  
ATOM   1135  HA  GLN A  75       6.317   0.132  64.082  1.00 47.93           H  
ATOM   1136  C   GLN A  75       4.522   1.359  64.294  1.00 47.93           C  
ATOM   1137  CB  GLN A  75       6.814   2.217  63.652  1.00 47.93           C  
ATOM   1138  HB2 GLN A  75       6.800   2.737  62.694  1.00 47.93           H  
ATOM   1139  HB3 GLN A  75       6.447   2.932  64.388  1.00 47.93           H  
ATOM   1140  O   GLN A  75       3.743   2.126  63.743  1.00 47.93           O  
ATOM   1141  CG  GLN A  75       8.266   1.880  64.022  1.00 47.93           C  
ATOM   1142  HG2 GLN A  75       8.625   1.070  63.387  1.00 47.93           H  
ATOM   1143  HG3 GLN A  75       8.300   1.546  65.059  1.00 47.93           H  
ATOM   1144  CD  GLN A  75       9.211   3.069  63.837  1.00 47.93           C  
ATOM   1145  NE2 GLN A  75      10.283   3.150  64.594  1.00 47.93           N  
ATOM   1146 HE21 GLN A  75      10.460   2.478  65.327  1.00 47.93           H  
ATOM   1147 HE22 GLN A  75      10.873   3.950  64.417  1.00 47.93           H  
ATOM   1148  OE1 GLN A  75       9.036   3.929  62.996  1.00 47.93           O  
ATOM   1149  N   SER A  76       4.277   0.789  65.494  1.00 45.26           N  
ATOM   1150  H   SER A  76       4.914   0.029  65.687  1.00 45.26           H  
ATOM   1151  CA  SER A  76       3.733   1.370  66.770  1.00 45.26           C  
ATOM   1152  HA  SER A  76       3.144   0.603  67.273  1.00 45.26           H  
ATOM   1153  C   SER A  76       2.885   2.674  66.775  1.00 45.26           C  
ATOM   1154  CB  SER A  76       4.977   1.674  67.631  1.00 45.26           C  
ATOM   1155  HB2 SER A  76       5.431   0.739  67.958  1.00 45.26           H  
ATOM   1156  HB3 SER A  76       4.690   2.245  68.514  1.00 45.26           H  
ATOM   1157  O   SER A  76       3.327   3.637  66.170  1.00 45.26           O  
ATOM   1158  OG  SER A  76       5.936   2.411  66.888  1.00 45.26           O  
ATOM   1159  HG  SER A  76       5.493   3.191  66.545  1.00 45.26           H  
ATOM   1160  N   GLN A  77       1.823   2.947  67.571  1.00 52.13           N  
ATOM   1161  H   GLN A  77       1.553   3.910  67.434  1.00 52.13           H  
ATOM   1162  CA  GLN A  77       0.899   2.293  68.546  1.00 52.13           C  
ATOM   1163  HA  GLN A  77       0.368   1.496  68.027  1.00 52.13           H  
ATOM   1164  C   GLN A  77      -0.178   3.389  68.994  1.00 52.13           C  
ATOM   1165  CB  GLN A  77       1.727   1.691  69.706  1.00 52.13           C  
ATOM   1166  HB2 GLN A  77       1.693   2.355  70.570  1.00 52.13           H  
ATOM   1167  HB3 GLN A  77       2.781   1.633  69.432  1.00 52.13           H  
ATOM   1168  O   GLN A  77      -0.119   4.473  68.420  1.00 52.13           O  
ATOM   1169  CG  GLN A  77       1.283   0.250  70.055  1.00 52.13           C  
ATOM   1170  HG2 GLN A  77       1.690  -0.437  69.314  1.00 52.13           H  
ATOM   1171  HG3 GLN A  77       0.197   0.173  69.999  1.00 52.13           H  
ATOM   1172  CD  GLN A  77       1.736  -0.208  71.442  1.00 52.13           C  
ATOM   1173  NE2 GLN A  77       1.105  -1.208  72.019  1.00 52.13           N  
ATOM   1174 HE21 GLN A  77       1.461  -1.475  72.925  1.00 52.13           H  
ATOM   1175 HE22 GLN A  77       0.350  -1.696  71.558  1.00 52.13           H  
ATOM   1176  OE1 GLN A  77       2.659   0.314  72.033  1.00 52.13           O  
ATOM   1177  N   PRO A  78      -1.165   3.200  69.928  1.00 60.57           N  
ATOM   1178  CA  PRO A  78      -2.641   3.468  69.816  1.00 60.57           C  
ATOM   1179  HA  PRO A  78      -2.898   3.824  68.818  1.00 60.57           H  
ATOM   1180  C   PRO A  78      -3.182   4.513  70.880  1.00 60.57           C  
ATOM   1181  CB  PRO A  78      -3.126   2.019  69.996  1.00 60.57           C  
ATOM   1182  HB2 PRO A  78      -2.928   1.474  69.073  1.00 60.57           H  
ATOM   1183  HB3 PRO A  78      -4.180   1.892  70.240  1.00 60.57           H  
ATOM   1184  O   PRO A  78      -2.324   5.274  71.323  1.00 60.57           O  
ATOM   1185  CG  PRO A  78      -2.235   1.444  71.100  1.00 60.57           C  
ATOM   1186  HG2 PRO A  78      -1.908   0.438  70.839  1.00 60.57           H  
ATOM   1187  HG3 PRO A  78      -2.747   1.437  72.063  1.00 60.57           H  
ATOM   1188  CD  PRO A  78      -1.068   2.417  71.150  1.00 60.57           C  
ATOM   1189  HD2 PRO A  78      -0.133   1.883  71.314  1.00 60.57           H  
ATOM   1190  HD3 PRO A  78      -1.195   3.083  72.003  1.00 60.57           H  
ATOM   1191  N   PRO A  79      -4.468   4.629  71.379  1.00 53.25           N  
ATOM   1192  CA  PRO A  79      -5.706   3.812  71.232  1.00 53.25           C  
ATOM   1193  HA  PRO A  79      -5.665   3.172  70.350  1.00 53.25           H  
ATOM   1194  C   PRO A  79      -7.114   4.515  71.196  1.00 53.25           C  
ATOM   1195  CB  PRO A  79      -5.642   3.003  72.539  1.00 53.25           C  
ATOM   1196  HB2 PRO A  79      -6.584   2.520  72.801  1.00 53.25           H  
ATOM   1197  HB3 PRO A  79      -4.860   2.247  72.472  1.00 53.25           H  
ATOM   1198  O   PRO A  79      -7.259   5.707  71.440  1.00 53.25           O  
ATOM   1199  CG  PRO A  79      -5.233   4.062  73.574  1.00 53.25           C  
ATOM   1200  HG2 PRO A  79      -4.516   3.645  74.282  1.00 53.25           H  
ATOM   1201  HG3 PRO A  79      -6.108   4.447  74.098  1.00 53.25           H  
ATOM   1202  CD  PRO A  79      -4.598   5.178  72.738  1.00 53.25           C  
ATOM   1203  HD2 PRO A  79      -5.235   6.062  72.732  1.00 53.25           H  
ATOM   1204  HD3 PRO A  79      -3.646   5.451  73.194  1.00 53.25           H  
ATOM   1205  N   SER A  80      -8.158   3.668  71.041  1.00 53.33           N  
ATOM   1206  H   SER A  80      -7.899   2.733  70.762  1.00 53.33           H  
ATOM   1207  CA  SER A  80      -9.548   3.773  71.579  1.00 53.33           C  
ATOM   1208  HA  SER A  80      -9.895   2.740  71.623  1.00 53.33           H  
ATOM   1209  C   SER A  80     -10.657   4.463  70.737  1.00 53.33           C  
ATOM   1210  CB  SER A  80      -9.485   4.205  73.055  1.00 53.33           C  
ATOM   1211  HB2 SER A  80      -8.851   5.083  73.176  1.00 53.33           H  
ATOM   1212  HB3 SER A  80     -10.465   4.457  73.460  1.00 53.33           H  
ATOM   1213  O   SER A  80     -10.367   5.291  69.884  1.00 53.33           O  
ATOM   1214  OG  SER A  80      -8.989   3.129  73.825  1.00 53.33           O  
ATOM   1215  HG  SER A  80      -8.814   3.451  74.712  1.00 53.33           H  
ATOM   1216  N   PRO A  81     -11.949   4.082  70.904  1.00 45.61           N  
ATOM   1217  CA  PRO A  81     -12.594   2.957  70.208  1.00 45.61           C  
ATOM   1218  HA  PRO A  81     -11.924   2.523  69.466  1.00 45.61           H  
ATOM   1219  C   PRO A  81     -13.907   3.401  69.510  1.00 45.61           C  
ATOM   1220  CB  PRO A  81     -12.872   1.944  71.341  1.00 45.61           C  
ATOM   1221  HB2 PRO A  81     -13.811   1.411  71.188  1.00 45.61           H  
ATOM   1222  HB3 PRO A  81     -12.051   1.230  71.402  1.00 45.61           H  
ATOM   1223  O   PRO A  81     -14.314   4.545  69.657  1.00 45.61           O  
ATOM   1224  CG  PRO A  81     -12.917   2.775  72.634  1.00 45.61           C  
ATOM   1225  HG2 PRO A  81     -13.881   2.684  73.135  1.00 45.61           H  
ATOM   1226  HG3 PRO A  81     -12.108   2.473  73.299  1.00 45.61           H  
ATOM   1227  CD  PRO A  81     -12.693   4.204  72.150  1.00 45.61           C  
ATOM   1228  HD2 PRO A  81     -12.218   4.841  72.897  1.00 45.61           H  
ATOM   1229  HD3 PRO A  81     -13.663   4.661  71.952  1.00 45.61           H  
ATOM   1230  N   LEU A  82     -14.580   2.490  68.787  1.00 55.73           N  
ATOM   1231  H   LEU A  82     -14.050   1.663  68.554  1.00 55.73           H  
ATOM   1232  CA  LEU A  82     -16.048   2.382  68.573  1.00 55.73           C  
ATOM   1233  HA  LEU A  82     -16.388   1.593  69.244  1.00 55.73           H  
ATOM   1234  C   LEU A  82     -16.397   1.907  67.143  1.00 55.73           C  
ATOM   1235  CB  LEU A  82     -16.884   3.635  68.948  1.00 55.73           C  
ATOM   1236  HB2 LEU A  82     -17.883   3.524  68.526  1.00 55.73           H  
ATOM   1237  HB3 LEU A  82     -16.451   4.509  68.461  1.00 55.73           H  
ATOM   1238  O   LEU A  82     -16.483   2.681  66.201  1.00 55.73           O  
ATOM   1239  CG  LEU A  82     -17.048   3.888  70.470  1.00 55.73           C  
ATOM   1240  HG  LEU A  82     -16.116   3.711  71.006  1.00 55.73           H  
ATOM   1241  CD1 LEU A  82     -17.484   5.330  70.729  1.00 55.73           C  
ATOM   1242 HD11 LEU A  82     -16.721   6.007  70.345  1.00 55.73           H  
ATOM   1243 HD12 LEU A  82     -17.589   5.500  71.800  1.00 55.73           H  
ATOM   1244 HD13 LEU A  82     -18.431   5.533  70.230  1.00 55.73           H  
ATOM   1245  CD2 LEU A  82     -18.078   2.946  71.096  1.00 55.73           C  
ATOM   1246 HD21 LEU A  82     -18.184   3.177  72.156  1.00 55.73           H  
ATOM   1247 HD22 LEU A  82     -17.752   1.911  70.998  1.00 55.73           H  
ATOM   1248 HD23 LEU A  82     -19.045   3.073  70.609  1.00 55.73           H  
ATOM   1249  N   GLN A  83     -16.647   0.597  67.044  1.00 51.20           N  
ATOM   1250  H   GLN A  83     -16.305   0.054  67.825  1.00 51.20           H  
ATOM   1251  CA  GLN A  83     -17.777  -0.038  66.348  1.00 51.20           C  
ATOM   1252  HA  GLN A  83     -17.572  -1.108  66.330  1.00 51.20           H  
ATOM   1253  C   GLN A  83     -18.089   0.366  64.887  1.00 51.20           C  
ATOM   1254  CB  GLN A  83     -19.037   0.153  67.221  1.00 51.20           C  
ATOM   1255  HB2 GLN A  83     -19.878  -0.335  66.728  1.00 51.20           H  
ATOM   1256  HB3 GLN A  83     -19.259   1.218  67.286  1.00 51.20           H  
ATOM   1257  O   GLN A  83     -18.656   1.428  64.642  1.00 51.20           O  
ATOM   1258  CG  GLN A  83     -18.919  -0.414  68.651  1.00 51.20           C  
ATOM   1259  HG2 GLN A  83     -18.051   0.012  69.153  1.00 51.20           H  
ATOM   1260  HG3 GLN A  83     -18.790  -1.496  68.603  1.00 51.20           H  
ATOM   1261  CD  GLN A  83     -20.142  -0.106  69.512  1.00 51.20           C  
ATOM   1262  NE2 GLN A  83     -20.056  -0.279  70.814  1.00 51.20           N  
ATOM   1263 HE21 GLN A  83     -19.218  -0.633  71.254  1.00 51.20           H  
ATOM   1264 HE22 GLN A  83     -20.889  -0.051  71.337  1.00 51.20           H  
ATOM   1265  OE1 GLN A  83     -21.191   0.295  69.044  1.00 51.20           O  
ATOM   1266  N   LYS A  84     -17.896  -0.578  63.945  1.00 58.47           N  
ATOM   1267  H   LYS A  84     -17.189  -1.272  64.141  1.00 58.47           H  
ATOM   1268  CA  LYS A  84     -18.878  -0.974  62.899  1.00 58.47           C  
ATOM   1269  HA  LYS A  84     -19.797  -1.246  63.418  1.00 58.47           H  
ATOM   1270  C   LYS A  84     -18.406  -2.233  62.125  1.00 58.47           C  
ATOM   1271  CB  LYS A  84     -19.188   0.193  61.938  1.00 58.47           C  
ATOM   1272  HB2 LYS A  84     -18.337   0.874  61.923  1.00 58.47           H  
ATOM   1273  HB3 LYS A  84     -19.319  -0.181  60.922  1.00 58.47           H  
ATOM   1274  O   LYS A  84     -17.204  -2.410  61.957  1.00 58.47           O  
ATOM   1275  CG  LYS A  84     -20.479   0.938  62.347  1.00 58.47           C  
ATOM   1276  HG2 LYS A  84     -20.643   0.872  63.423  1.00 58.47           H  
ATOM   1277  HG3 LYS A  84     -21.333   0.456  61.871  1.00 58.47           H  
ATOM   1278  CD  LYS A  84     -20.438   2.415  61.934  1.00 58.47           C  
ATOM   1279  HD2 LYS A  84     -19.480   2.840  62.232  1.00 58.47           H  
ATOM   1280  HD3 LYS A  84     -20.540   2.485  60.851  1.00 58.47           H  
ATOM   1281  CE  LYS A  84     -21.554   3.197  62.635  1.00 58.47           C  
ATOM   1282  HE2 LYS A  84     -21.379   3.144  63.710  1.00 58.47           H  
ATOM   1283  HE3 LYS A  84     -22.507   2.711  62.425  1.00 58.47           H  
ATOM   1284  NZ  LYS A  84     -21.588   4.611  62.189  1.00 58.47           N  
ATOM   1285  HZ1 LYS A  84     -21.752   4.671  61.194  1.00 58.47           H  
ATOM   1286  HZ2 LYS A  84     -20.705   5.054  62.399  1.00 58.47           H  
ATOM   1287  HZ3 LYS A  84     -22.315   5.117  62.675  1.00 58.47           H  
ATOM   1288  N   PRO A  85     -19.327  -3.130  61.711  1.00 59.22           N  
ATOM   1289  CA  PRO A  85     -19.039  -4.471  61.171  1.00 59.22           C  
ATOM   1290  HA  PRO A  85     -18.333  -4.978  61.829  1.00 59.22           H  
ATOM   1291  C   PRO A  85     -18.442  -4.448  59.745  1.00 59.22           C  
ATOM   1292  CB  PRO A  85     -20.388  -5.202  61.220  1.00 59.22           C  
ATOM   1293  HB2 PRO A  85     -20.489  -5.963  60.446  1.00 59.22           H  
ATOM   1294  HB3 PRO A  85     -20.527  -5.645  62.206  1.00 59.22           H  
ATOM   1295  O   PRO A  85     -18.577  -3.438  59.052  1.00 59.22           O  
ATOM   1296  CG  PRO A  85     -21.401  -4.080  61.017  1.00 59.22           C  
ATOM   1297  HG2 PRO A  85     -21.478  -3.844  59.955  1.00 59.22           H  
ATOM   1298  HG3 PRO A  85     -22.378  -4.336  61.426  1.00 59.22           H  
ATOM   1299  CD  PRO A  85     -20.765  -2.911  61.757  1.00 59.22           C  
ATOM   1300  HD2 PRO A  85     -21.041  -1.973  61.274  1.00 59.22           H  
ATOM   1301  HD3 PRO A  85     -21.104  -2.918  62.793  1.00 59.22           H  
ATOM   1302  N   PRO A  86     -17.798  -5.544  59.281  1.00 52.90           N  
ATOM   1303  CA  PRO A  86     -17.015  -5.551  58.048  1.00 52.90           C  
ATOM   1304  HA  PRO A  86     -16.338  -4.697  58.039  1.00 52.90           H  
ATOM   1305  C   PRO A  86     -17.918  -5.480  56.814  1.00 52.90           C  
ATOM   1306  CB  PRO A  86     -16.179  -6.837  58.092  1.00 52.90           C  
ATOM   1307  HB2 PRO A  86     -15.249  -6.646  58.627  1.00 52.90           H  
ATOM   1308  HB3 PRO A  86     -15.969  -7.230  57.097  1.00 52.90           H  
ATOM   1309  O   PRO A  86     -18.615  -6.435  56.465  1.00 52.90           O  
ATOM   1310  CG  PRO A  86     -17.048  -7.790  58.911  1.00 52.90           C  
ATOM   1311  HG2 PRO A  86     -17.796  -8.256  58.269  1.00 52.90           H  
ATOM   1312  HG3 PRO A  86     -16.450  -8.550  59.413  1.00 52.90           H  
ATOM   1313  CD  PRO A  86     -17.735  -6.858  59.911  1.00 52.90           C  
ATOM   1314  HD2 PRO A  86     -17.132  -6.794  60.817  1.00 52.90           H  
ATOM   1315  HD3 PRO A  86     -18.727  -7.243  60.147  1.00 52.90           H  
ATOM   1316  N   VAL A  87     -17.874  -4.345  56.121  1.00 61.57           N  
ATOM   1317  H   VAL A  87     -17.326  -3.580  56.490  1.00 61.57           H  
ATOM   1318  CA  VAL A  87     -18.358  -4.240  54.746  1.00 61.57           C  
ATOM   1319  HA  VAL A  87     -19.308  -4.769  54.674  1.00 61.57           H  
ATOM   1320  C   VAL A  87     -17.361  -4.954  53.836  1.00 61.57           C  
ATOM   1321  CB  VAL A  87     -18.618  -2.782  54.317  1.00 61.57           C  
ATOM   1322  HB  VAL A  87     -18.784  -2.768  53.240  1.00 61.57           H  
ATOM   1323  O   VAL A  87     -16.187  -4.598  53.773  1.00 61.57           O  
ATOM   1324  CG1 VAL A  87     -19.896  -2.272  54.995  1.00 61.57           C  
ATOM   1325 HG11 VAL A  87     -19.775  -2.273  56.078  1.00 61.57           H  
ATOM   1326 HG12 VAL A  87     -20.737  -2.913  54.728  1.00 61.57           H  
ATOM   1327 HG13 VAL A  87     -20.112  -1.258  54.658  1.00 61.57           H  
ATOM   1328  CG2 VAL A  87     -17.480  -1.803  54.646  1.00 61.57           C  
ATOM   1329 HG21 VAL A  87     -17.726  -0.816  54.253  1.00 61.57           H  
ATOM   1330 HG22 VAL A  87     -17.332  -1.725  55.723  1.00 61.57           H  
ATOM   1331 HG23 VAL A  87     -16.552  -2.129  54.177  1.00 61.57           H  
ATOM   1332  N   LYS A  88     -17.825  -6.008  53.164  1.00 59.38           N  
ATOM   1333  H   LYS A  88     -18.790  -6.265  53.314  1.00 59.38           H  
ATOM   1334  CA  LYS A  88     -17.080  -6.720  52.121  1.00 59.38           C  
ATOM   1335  HA  LYS A  88     -16.130  -7.080  52.518  1.00 59.38           H  
ATOM   1336  C   LYS A  88     -16.785  -5.729  50.989  1.00 59.38           C  
ATOM   1337  CB  LYS A  88     -17.920  -7.909  51.615  1.00 59.38           C  
ATOM   1338  HB2 LYS A  88     -17.399  -8.374  50.778  1.00 59.38           H  
ATOM   1339  HB3 LYS A  88     -18.875  -7.534  51.247  1.00 59.38           H  
ATOM   1340  O   LYS A  88     -17.675  -5.424  50.203  1.00 59.38           O  
ATOM   1341  CG  LYS A  88     -18.182  -8.980  52.690  1.00 59.38           C  
ATOM   1342  HG2 LYS A  88     -18.590  -8.512  53.586  1.00 59.38           H  
ATOM   1343  HG3 LYS A  88     -17.242  -9.469  52.946  1.00 59.38           H  
ATOM   1344  CD  LYS A  88     -19.191 -10.021  52.183  1.00 59.38           C  
ATOM   1345  HD2 LYS A  88     -20.117  -9.513  51.916  1.00 59.38           H  
ATOM   1346  HD3 LYS A  88     -18.785 -10.507  51.296  1.00 59.38           H  
ATOM   1347  CE  LYS A  88     -19.477 -11.069  53.266  1.00 59.38           C  
ATOM   1348  HE2 LYS A  88     -18.546 -11.583  53.504  1.00 59.38           H  
ATOM   1349  HE3 LYS A  88     -19.814 -10.555  54.167  1.00 59.38           H  
ATOM   1350  NZ  LYS A  88     -20.504 -12.043  52.817  1.00 59.38           N  
ATOM   1351  HZ1 LYS A  88     -21.371 -11.572  52.603  1.00 59.38           H  
ATOM   1352  HZ2 LYS A  88     -20.678 -12.735  53.532  1.00 59.38           H  
ATOM   1353  HZ3 LYS A  88     -20.191 -12.521  51.984  1.00 59.38           H  
ATOM   1354  N   SER A  89     -15.576  -5.180  50.943  1.00 61.70           N  
ATOM   1355  H   SER A  89     -14.922  -5.358  51.692  1.00 61.70           H  
ATOM   1356  CA  SER A  89     -15.123  -4.341  49.834  1.00 61.70           C  
ATOM   1357  HA  SER A  89     -15.941  -3.702  49.502  1.00 61.70           H  
ATOM   1358  C   SER A  89     -14.703  -5.236  48.670  1.00 61.70           C  
ATOM   1359  CB  SER A  89     -13.974  -3.431  50.288  1.00 61.70           C  
ATOM   1360  HB2 SER A  89     -14.347  -2.724  51.028  1.00 61.70           H  
ATOM   1361  HB3 SER A  89     -13.593  -2.877  49.430  1.00 61.70           H  
ATOM   1362  O   SER A  89     -13.743  -5.998  48.801  1.00 61.70           O  
ATOM   1363  OG  SER A  89     -12.931  -4.198  50.859  1.00 61.70           O  
ATOM   1364  HG  SER A  89     -12.721  -4.893  50.232  1.00 61.70           H  
ATOM   1365  N   GLU A  90     -15.419  -5.159  47.547  1.00 71.88           N  
ATOM   1366  H   GLU A  90     -16.231  -4.558  47.518  1.00 71.88           H  
ATOM   1367  CA  GLU A  90     -14.961  -5.724  46.275  1.00 71.88           C  
ATOM   1368  HA  GLU A  90     -14.871  -6.804  46.393  1.00 71.88           H  
ATOM   1369  C   GLU A  90     -13.582  -5.144  45.904  1.00 71.88           C  
ATOM   1370  CB  GLU A  90     -15.967  -5.436  45.148  1.00 71.88           C  
ATOM   1371  HB2 GLU A  90     -16.203  -4.371  45.139  1.00 71.88           H  
ATOM   1372  HB3 GLU A  90     -15.501  -5.694  44.197  1.00 71.88           H  
ATOM   1373  O   GLU A  90     -13.326  -3.960  46.161  1.00 71.88           O  
ATOM   1374  CG  GLU A  90     -17.258  -6.257  45.287  1.00 71.88           C  
ATOM   1375  HG2 GLU A  90     -16.986  -7.306  45.409  1.00 71.88           H  
ATOM   1376  HG3 GLU A  90     -17.783  -5.940  46.188  1.00 71.88           H  
ATOM   1377  CD  GLU A  90     -18.196  -6.114  44.075  1.00 71.88           C  
ATOM   1378  OE1 GLU A  90     -19.015  -7.039  43.880  1.00 71.88           O  
ATOM   1379  OE2 GLU A  90     -18.111  -5.080  43.372  1.00 71.88           O  
ATOM   1380  N   PRO A  91     -12.671  -5.955  45.332  1.00 76.03           N  
ATOM   1381  CA  PRO A  91     -11.360  -5.474  44.928  1.00 76.03           C  
ATOM   1382  HA  PRO A  91     -10.867  -5.052  45.803  1.00 76.03           H  
ATOM   1383  C   PRO A  91     -11.497  -4.405  43.829  1.00 76.03           C  
ATOM   1384  CB  PRO A  91     -10.586  -6.708  44.457  1.00 76.03           C  
ATOM   1385  HB2 PRO A  91      -9.892  -6.478  43.649  1.00 76.03           H  
ATOM   1386  HB3 PRO A  91     -10.054  -7.146  45.302  1.00 76.03           H  
ATOM   1387  O   PRO A  91     -12.352  -4.527  42.948  1.00 76.03           O  
ATOM   1388  CG  PRO A  91     -11.689  -7.664  44.003  1.00 76.03           C  
ATOM   1389  HG2 PRO A  91     -11.378  -8.706  44.078  1.00 76.03           H  
ATOM   1390  HG3 PRO A  91     -11.982  -7.424  42.982  1.00 76.03           H  
ATOM   1391  CD  PRO A  91     -12.843  -7.349  44.953  1.00 76.03           C  
ATOM   1392  HD2 PRO A  91     -13.794  -7.511  44.446  1.00 76.03           H  
ATOM   1393  HD3 PRO A  91     -12.774  -7.976  45.841  1.00 76.03           H  
ATOM   1394  N   PRO A  92     -10.655  -3.357  43.847  1.00 75.80           N  
ATOM   1395  CA  PRO A  92     -10.675  -2.326  42.820  1.00 75.80           C  
ATOM   1396  HA  PRO A  92     -11.650  -1.838  42.812  1.00 75.80           H  
ATOM   1397  C   PRO A  92     -10.407  -2.944  41.443  1.00 75.80           C  
ATOM   1398  CB  PRO A  92      -9.600  -1.315  43.236  1.00 75.80           C  
ATOM   1399  HB2 PRO A  92      -9.098  -0.870  42.377  1.00 75.80           H  
ATOM   1400  HB3 PRO A  92     -10.055  -0.540  43.852  1.00 75.80           H  
ATOM   1401  O   PRO A  92      -9.442  -3.690  41.268  1.00 75.80           O  
ATOM   1402  CG  PRO A  92      -8.637  -2.139  44.092  1.00 75.80           C  
ATOM   1403  HG2 PRO A  92      -8.107  -1.521  44.817  1.00 75.80           H  
ATOM   1404  HG3 PRO A  92      -7.932  -2.666  43.448  1.00 75.80           H  
ATOM   1405  CD  PRO A  92      -9.556  -3.146  44.774  1.00 75.80           C  
ATOM   1406  HD2 PRO A  92      -9.010  -4.069  44.971  1.00 75.80           H  
ATOM   1407  HD3 PRO A  92      -9.943  -2.728  45.703  1.00 75.80           H  
ATOM   1408  N   ALA A  93     -11.250  -2.610  40.460  1.00 77.12           N  
ATOM   1409  H   ALA A  93     -12.069  -2.067  40.692  1.00 77.12           H  
ATOM   1410  CA  ALA A  93     -11.067  -3.027  39.074  1.00 77.12           C  
ATOM   1411  HA  ALA A  93     -11.189  -4.109  39.027  1.00 77.12           H  
ATOM   1412  C   ALA A  93      -9.654  -2.670  38.590  1.00 77.12           C  
ATOM   1413  CB  ALA A  93     -12.144  -2.380  38.195  1.00 77.12           C  
ATOM   1414  HB1 ALA A  93     -12.020  -2.710  37.164  1.00 77.12           H  
ATOM   1415  HB2 ALA A  93     -13.133  -2.678  38.542  1.00 77.12           H  
ATOM   1416  HB3 ALA A  93     -12.056  -1.294  38.233  1.00 77.12           H  
ATOM   1417  O   ALA A  93      -9.188  -1.531  38.751  1.00 77.12           O  
ATOM   1418  N   SER A  94      -8.977  -3.659  38.003  1.00 77.07           N  
ATOM   1419  H   SER A  94      -9.436  -4.552  37.888  1.00 77.07           H  
ATOM   1420  CA  SER A  94      -7.608  -3.510  37.528  1.00 77.07           C  
ATOM   1421  HA  SER A  94      -6.979  -3.296  38.392  1.00 77.07           H  
ATOM   1422  C   SER A  94      -7.502  -2.350  36.541  1.00 77.07           C  
ATOM   1423  CB  SER A  94      -7.122  -4.807  36.889  1.00 77.07           C  
ATOM   1424  HB2 SER A  94      -7.573  -4.943  35.906  1.00 77.07           H  
ATOM   1425  HB3 SER A  94      -7.388  -5.648  37.528  1.00 77.07           H  
ATOM   1426  O   SER A  94      -8.418  -2.097  35.761  1.00 77.07           O  
ATOM   1427  OG  SER A  94      -5.714  -4.728  36.792  1.00 77.07           O  
ATOM   1428  HG  SER A  94      -5.393  -5.630  36.721  1.00 77.07           H  
ATOM   1429  N   ARG A  95      -6.373  -1.634  36.549  1.00 78.65           N  
ATOM   1430  H   ARG A  95      -5.659  -1.921  37.203  1.00 78.65           H  
ATOM   1431  CA  ARG A  95      -6.143  -0.449  35.700  1.00 78.65           C  
ATOM   1432  HA  ARG A  95      -6.839   0.335  35.997  1.00 78.65           H  
ATOM   1433  C   ARG A  95      -6.422  -0.718  34.211  1.00 78.65           C  
ATOM   1434  CB  ARG A  95      -4.702   0.035  35.940  1.00 78.65           C  
ATOM   1435  HB2 ARG A  95      -4.590   0.295  36.993  1.00 78.65           H  
ATOM   1436  HB3 ARG A  95      -4.021  -0.786  35.717  1.00 78.65           H  
ATOM   1437  O   ARG A  95      -6.794   0.209  33.500  1.00 78.65           O  
ATOM   1438  CG  ARG A  95      -4.303   1.249  35.086  1.00 78.65           C  
ATOM   1439  HG2 ARG A  95      -4.948   2.098  35.310  1.00 78.65           H  
ATOM   1440  HG3 ARG A  95      -4.416   0.992  34.033  1.00 78.65           H  
ATOM   1441  CD  ARG A  95      -2.836   1.625  35.325  1.00 78.65           C  
ATOM   1442  HD2 ARG A  95      -2.271   0.721  35.550  1.00 78.65           H  
ATOM   1443  HD3 ARG A  95      -2.764   2.282  36.192  1.00 78.65           H  
ATOM   1444  NE  ARG A  95      -2.246   2.231  34.114  1.00 78.65           N  
ATOM   1445  HE  ARG A  95      -2.055   1.590  33.358  1.00 78.65           H  
ATOM   1446  NH1 ARG A  95      -2.163   4.426  34.787  1.00 78.65           N  
ATOM   1447 HH11 ARG A  95      -2.577   4.162  35.670  1.00 78.65           H  
ATOM   1448 HH12 ARG A  95      -1.938   5.393  34.602  1.00 78.65           H  
ATOM   1449  NH2 ARG A  95      -1.442   3.856  32.752  1.00 78.65           N  
ATOM   1450 HH21 ARG A  95      -1.260   3.162  32.041  1.00 78.65           H  
ATOM   1451 HH22 ARG A  95      -1.201   4.823  32.587  1.00 78.65           H  
ATOM   1452  CZ  ARG A  95      -1.956   3.498  33.895  1.00 78.65           C  
ATOM   1453  N   TRP A  96      -6.237  -1.956  33.745  1.00 81.56           N  
ATOM   1454  H   TRP A  96      -6.006  -2.687  34.403  1.00 81.56           H  
ATOM   1455  CA  TRP A  96      -6.491  -2.355  32.355  1.00 81.56           C  
ATOM   1456  HA  TRP A  96      -6.203  -1.532  31.701  1.00 81.56           H  
ATOM   1457  C   TRP A  96      -7.973  -2.624  32.040  1.00 81.56           C  
ATOM   1458  CB  TRP A  96      -5.596  -3.548  32.003  1.00 81.56           C  
ATOM   1459  HB2 TRP A  96      -4.555  -3.255  32.142  1.00 81.56           H  
ATOM   1460  HB3 TRP A  96      -5.724  -3.765  30.942  1.00 81.56           H  
ATOM   1461  O   TRP A  96      -8.362  -2.504  30.882  1.00 81.56           O  
ATOM   1462  CG  TRP A  96      -5.837  -4.818  32.762  1.00 81.56           C  
ATOM   1463  CD1 TRP A  96      -5.207  -5.203  33.896  1.00 81.56           C  
ATOM   1464  HD1 TRP A  96      -4.446  -4.632  34.407  1.00 81.56           H  
ATOM   1465  CD2 TRP A  96      -6.713  -5.931  32.401  1.00 81.56           C  
ATOM   1466  CE2 TRP A  96      -6.588  -6.947  33.393  1.00 81.56           C  
ATOM   1467  CE3 TRP A  96      -7.582  -6.193  31.323  1.00 81.56           C  
ATOM   1468  HE3 TRP A  96      -7.748  -5.435  30.572  1.00 81.56           H  
ATOM   1469  NE1 TRP A  96      -5.651  -6.458  34.270  1.00 81.56           N  
ATOM   1470  HE1 TRP A  96      -5.257  -7.010  35.019  1.00 81.56           H  
ATOM   1471  CH2 TRP A  96      -8.161  -8.378  32.257  1.00 81.56           C  
ATOM   1472  HH2 TRP A  96      -8.756  -9.279  32.216  1.00 81.56           H  
ATOM   1473  CZ2 TRP A  96      -7.294  -8.155  33.337  1.00 81.56           C  
ATOM   1474  HZ2 TRP A  96      -7.196  -8.893  34.119  1.00 81.56           H  
ATOM   1475  CZ3 TRP A  96      -8.294  -7.405  31.251  1.00 81.56           C  
ATOM   1476  HZ3 TRP A  96      -9.010  -7.559  30.457  1.00 81.56           H  
ATOM   1477  N   ASP A  97      -8.798  -2.881  33.058  1.00 71.91           N  
ATOM   1478  H   ASP A  97      -8.414  -2.949  33.990  1.00 71.91           H  
ATOM   1479  CA  ASP A  97     -10.254  -3.061  32.950  1.00 71.91           C  
ATOM   1480  HA  ASP A  97     -10.499  -3.368  31.933  1.00 71.91           H  
ATOM   1481  C   ASP A  97     -11.046  -1.766  33.198  1.00 71.91           C  
ATOM   1482  CB  ASP A  97     -10.710  -4.166  33.917  1.00 71.91           C  
ATOM   1483  HB2 ASP A  97     -10.158  -4.085  34.853  1.00 71.91           H  
ATOM   1484  HB3 ASP A  97     -11.766  -4.030  34.151  1.00 71.91           H  
ATOM   1485  O   ASP A  97     -12.273  -1.732  33.081  1.00 71.91           O  
ATOM   1486  CG  ASP A  97     -10.563  -5.569  33.333  1.00 71.91           C  
ATOM   1487  OD1 ASP A  97     -10.811  -5.721  32.114  1.00 71.91           O  
ATOM   1488  OD2 ASP A  97     -10.265  -6.472  34.145  1.00 71.91           O  
ATOM   1489  N   GLN A  98     -10.367  -0.658  33.508  1.00 67.37           N  
ATOM   1490  H   GLN A  98      -9.363  -0.729  33.594  1.00 67.37           H  
ATOM   1491  CA  GLN A  98     -11.006   0.650  33.621  1.00 67.37           C  
ATOM   1492  HA  GLN A  98     -11.949   0.528  34.155  1.00 67.37           H  
ATOM   1493  C   GLN A  98     -11.341   1.172  32.222  1.00 67.37           C  
ATOM   1494  CB  GLN A  98     -10.139   1.615  34.443  1.00 67.37           C  
ATOM   1495  HB2 GLN A  98      -9.132   1.652  34.027  1.00 67.37           H  
ATOM   1496  HB3 GLN A  98     -10.574   2.613  34.394  1.00 67.37           H  
ATOM   1497  O   GLN A  98     -10.569   1.903  31.598  1.00 67.37           O  
ATOM   1498  CG  GLN A  98     -10.079   1.172  35.913  1.00 67.37           C  
ATOM   1499  HG2 GLN A  98     -11.083   1.185  36.339  1.00 67.37           H  
ATOM   1500  HG3 GLN A  98      -9.709   0.149  35.966  1.00 67.37           H  
ATOM   1501  CD  GLN A  98      -9.180   2.046  36.775  1.00 67.37           C  
ATOM   1502  NE2 GLN A  98      -8.664   1.507  37.860  1.00 67.37           N  
ATOM   1503 HE21 GLN A  98      -8.887   0.555  38.113  1.00 67.37           H  
ATOM   1504 HE22 GLN A  98      -8.143   2.121  38.469  1.00 67.37           H  
ATOM   1505  OE1 GLN A  98      -8.925   3.211  36.508  1.00 67.37           O  
ATOM   1506  N   THR A  99     -12.516   0.796  31.711  1.00 64.45           N  
ATOM   1507  H   THR A  99     -13.015   0.057  32.185  1.00 64.45           H  
ATOM   1508  CA  THR A  99     -13.066   1.348  30.470  1.00 64.45           C  
ATOM   1509  HA  THR A  99     -12.322   1.231  29.682  1.00 64.45           H  
ATOM   1510  C   THR A  99     -13.330   2.844  30.647  1.00 64.45           C  
ATOM   1511  CB  THR A  99     -14.343   0.620  30.012  1.00 64.45           C  
ATOM   1512  HB  THR A  99     -14.762   1.166  29.168  1.00 64.45           H  
ATOM   1513  O   THR A  99     -14.412   3.260  31.070  1.00 64.45           O  
ATOM   1514  CG2 THR A  99     -14.065  -0.810  29.554  1.00 64.45           C  
ATOM   1515 HG21 THR A  99     -14.991  -1.271  29.210  1.00 64.45           H  
ATOM   1516 HG22 THR A  99     -13.341  -0.807  28.740  1.00 64.45           H  
ATOM   1517 HG23 THR A  99     -13.665  -1.396  30.382  1.00 64.45           H  
ATOM   1518  OG1 THR A  99     -15.308   0.583  31.041  1.00 64.45           O  
ATOM   1519  HG1 THR A  99     -15.249   1.434  31.480  1.00 64.45           H  
ATOM   1520  N   VAL A 100     -12.334   3.665  30.321  1.00 62.66           N  
ATOM   1521  H   VAL A 100     -11.425   3.253  30.171  1.00 62.66           H  
ATOM   1522  CA  VAL A 100     -12.485   5.107  30.132  1.00 62.66           C  
ATOM   1523  HA  VAL A 100     -12.946   5.525  31.027  1.00 62.66           H  
ATOM   1524  C   VAL A 100     -13.444   5.335  28.959  1.00 62.66           C  
ATOM   1525  CB  VAL A 100     -11.118   5.810  29.945  1.00 62.66           C  
ATOM   1526  HB  VAL A 100     -11.308   6.852  29.688  1.00 62.66           H  
ATOM   1527  O   VAL A 100     -13.107   5.130  27.799  1.00 62.66           O  
ATOM   1528  CG1 VAL A 100     -10.332   5.791  31.262  1.00 62.66           C  
ATOM   1529 HG11 VAL A 100      -9.408   6.360  31.153  1.00 62.66           H  
ATOM   1530 HG12 VAL A 100     -10.925   6.244  32.057  1.00 62.66           H  
ATOM   1531 HG13 VAL A 100     -10.085   4.768  31.545  1.00 62.66           H  
ATOM   1532  CG2 VAL A 100     -10.205   5.205  28.865  1.00 62.66           C  
ATOM   1533 HG21 VAL A 100     -10.671   5.266  27.882  1.00 62.66           H  
ATOM   1534 HG22 VAL A 100      -9.270   5.764  28.825  1.00 62.66           H  
ATOM   1535 HG23 VAL A 100      -9.977   4.164  29.093  1.00 62.66           H  
ATOM   1536  N   GLY A 101     -14.687   5.714  29.256  1.00 54.41           N  
ATOM   1537  H   GLY A 101     -14.941   5.761  30.232  1.00 54.41           H  
ATOM   1538  CA  GLY A 101     -15.619   6.205  28.241  1.00 54.41           C  
ATOM   1539  HA2 GLY A 101     -15.058   6.678  27.435  1.00 54.41           H  
ATOM   1540  HA3 GLY A 101     -16.243   6.975  28.694  1.00 54.41           H  
ATOM   1541  C   GLY A 101     -16.540   5.157  27.614  1.00 54.41           C  
ATOM   1542  O   GLY A 101     -16.518   4.929  26.407  1.00 54.41           O  
ATOM   1543  N   LYS A 102     -17.515   4.677  28.395  1.00 50.64           N  
ATOM   1544  H   LYS A 102     -17.422   4.848  29.386  1.00 50.64           H  
ATOM   1545  CA  LYS A 102     -18.844   4.246  27.904  1.00 50.64           C  
ATOM   1546  HA  LYS A 102     -18.691   3.522  27.103  1.00 50.64           H  
ATOM   1547  C   LYS A 102     -19.647   5.411  27.252  1.00 50.64           C  
ATOM   1548  CB  LYS A 102     -19.607   3.544  29.061  1.00 50.64           C  
ATOM   1549  HB2 LYS A 102     -19.275   3.954  30.015  1.00 50.64           H  
ATOM   1550  HB3 LYS A 102     -20.677   3.736  28.993  1.00 50.64           H  
ATOM   1551  O   LYS A 102     -20.859   5.484  27.403  1.00 50.64           O  
ATOM   1552  CG  LYS A 102     -19.443   2.015  29.073  1.00 50.64           C  
ATOM   1553  HG2 LYS A 102     -19.904   1.602  28.176  1.00 50.64           H  
ATOM   1554  HG3 LYS A 102     -18.384   1.760  29.078  1.00 50.64           H  
ATOM   1555  CD  LYS A 102     -20.116   1.413  30.321  1.00 50.64           C  
ATOM   1556  HD2 LYS A 102     -19.567   1.741  31.203  1.00 50.64           H  
ATOM   1557  HD3 LYS A 102     -21.139   1.782  30.389  1.00 50.64           H  
ATOM   1558  CE  LYS A 102     -20.140  -0.121  30.271  1.00 50.64           C  
ATOM   1559  HE2 LYS A 102     -19.118  -0.477  30.140  1.00 50.64           H  
ATOM   1560  HE3 LYS A 102     -20.718  -0.435  29.402  1.00 50.64           H  
ATOM   1561  NZ  LYS A 102     -20.718  -0.706  31.512  1.00 50.64           N  
ATOM   1562  HZ1 LYS A 102     -21.665  -0.391  31.664  1.00 50.64           H  
ATOM   1563  HZ2 LYS A 102     -20.719  -1.715  31.463  1.00 50.64           H  
ATOM   1564  HZ3 LYS A 102     -20.161  -0.449  32.314  1.00 50.64           H  
ATOM   1565  N   MET A 103     -18.993   6.326  26.522  1.00 49.30           N  
ATOM   1566  H   MET A 103     -18.008   6.165  26.369  1.00 49.30           H  
ATOM   1567  CA  MET A 103     -19.605   7.500  25.861  1.00 49.30           C  
ATOM   1568  HA  MET A 103     -20.663   7.526  26.121  1.00 49.30           H  
ATOM   1569  C   MET A 103     -19.607   7.440  24.320  1.00 49.30           C  
ATOM   1570  CB  MET A 103     -18.998   8.818  26.382  1.00 49.30           C  
ATOM   1571  HB2 MET A 103     -17.911   8.750  26.397  1.00 49.30           H  
ATOM   1572  HB3 MET A 103     -19.275   9.633  25.714  1.00 49.30           H  
ATOM   1573  O   MET A 103     -19.991   8.407  23.673  1.00 49.30           O  
ATOM   1574  CG  MET A 103     -19.517   9.188  27.775  1.00 49.30           C  
ATOM   1575  HG2 MET A 103     -20.604   9.102  27.792  1.00 49.30           H  
ATOM   1576  HG3 MET A 103     -19.112   8.477  28.495  1.00 49.30           H  
ATOM   1577  SD  MET A 103     -19.066  10.865  28.306  1.00 49.30           S  
ATOM   1578  CE  MET A 103     -20.345  11.852  27.474  1.00 49.30           C  
ATOM   1579  HE1 MET A 103     -20.204  12.905  27.717  1.00 49.30           H  
ATOM   1580  HE2 MET A 103     -20.273  11.721  26.394  1.00 49.30           H  
ATOM   1581  HE3 MET A 103     -21.331  11.536  27.813  1.00 49.30           H  
ATOM   1582  N   LEU A 104     -19.251   6.305  23.709  1.00 51.77           N  
ATOM   1583  H   LEU A 104     -18.885   5.554  24.277  1.00 51.77           H  
ATOM   1584  CA  LEU A 104     -19.620   5.994  22.316  1.00 51.77           C  
ATOM   1585  HA  LEU A 104     -20.301   6.763  21.951  1.00 51.77           H  
ATOM   1586  C   LEU A 104     -20.451   4.704  22.270  1.00 51.77           C  
ATOM   1587  CB  LEU A 104     -18.401   5.984  21.370  1.00 51.77           C  
ATOM   1588  HB2 LEU A 104     -17.581   5.422  21.816  1.00 51.77           H  
ATOM   1589  HB3 LEU A 104     -18.702   5.451  20.468  1.00 51.77           H  
ATOM   1590  O   LEU A 104     -20.104   3.721  21.617  1.00 51.77           O  
ATOM   1591  CG  LEU A 104     -17.930   7.387  20.934  1.00 51.77           C  
ATOM   1592  HG  LEU A 104     -18.760   8.092  20.985  1.00 51.77           H  
ATOM   1593  CD1 LEU A 104     -16.783   7.900  21.806  1.00 51.77           C  
ATOM   1594 HD11 LEU A 104     -15.928   7.227  21.747  1.00 51.77           H  
ATOM   1595 HD12 LEU A 104     -17.115   7.969  22.841  1.00 51.77           H  
ATOM   1596 HD13 LEU A 104     -16.487   8.896  21.476  1.00 51.77           H  
ATOM   1597  CD2 LEU A 104     -17.438   7.351  19.484  1.00 51.77           C  
ATOM   1598 HD21 LEU A 104     -17.099   8.345  19.191  1.00 51.77           H  
ATOM   1599 HD22 LEU A 104     -18.258   7.056  18.828  1.00 51.77           H  
ATOM   1600 HD23 LEU A 104     -16.615   6.643  19.387  1.00 51.77           H  
ATOM   1601  N   SER A 105     -21.542   4.679  23.030  1.00 49.39           N  
ATOM   1602  H   SER A 105     -21.812   5.506  23.542  1.00 49.39           H  
ATOM   1603  CA  SER A 105     -22.513   3.592  23.010  1.00 49.39           C  
ATOM   1604  HA  SER A 105     -21.966   2.650  22.995  1.00 49.39           H  
ATOM   1605  C   SER A 105     -23.391   3.653  21.751  1.00 49.39           C  
ATOM   1606  CB  SER A 105     -23.351   3.594  24.297  1.00 49.39           C  
ATOM   1607  HB2 SER A 105     -22.755   3.176  25.109  1.00 49.39           H  
ATOM   1608  HB3 SER A 105     -24.239   2.976  24.158  1.00 49.39           H  
ATOM   1609  O   SER A 105     -24.072   4.631  21.462  1.00 49.39           O  
ATOM   1610  OG  SER A 105     -23.728   4.909  24.649  1.00 49.39           O  
ATOM   1611  HG  SER A 105     -24.379   4.887  25.355  1.00 49.39           H  
ATOM   1612  N   SER A 106     -23.423   2.521  21.046  1.00 44.64           N  
ATOM   1613  H   SER A 106     -22.750   1.821  21.324  1.00 44.64           H  
ATOM   1614  CA  SER A 106     -24.490   2.072  20.140  1.00 44.64           C  
ATOM   1615  HA  SER A 106     -24.219   1.046  19.894  1.00 44.64           H  
ATOM   1616  C   SER A 106     -24.633   2.740  18.762  1.00 44.64           C  
ATOM   1617  CB  SER A 106     -25.820   1.922  20.891  1.00 44.64           C  
ATOM   1618  HB2 SER A 106     -25.645   1.407  21.835  1.00 44.64           H  
ATOM   1619  HB3 SER A 106     -26.498   1.312  20.293  1.00 44.64           H  
ATOM   1620  O   SER A 106     -25.674   3.258  18.385  1.00 44.64           O  
ATOM   1621  OG  SER A 106     -26.445   3.157  21.148  1.00 44.64           O  
ATOM   1622  HG  SER A 106     -25.791   3.860  21.151  1.00 44.64           H  
ATOM   1623  N   ALA A 107     -23.631   2.553  17.909  1.00 54.46           N  
ATOM   1624  H   ALA A 107     -22.744   2.240  18.279  1.00 54.46           H  
ATOM   1625  CA  ALA A 107     -23.938   2.189  16.527  1.00 54.46           C  
ATOM   1626  HA  ALA A 107     -25.016   2.123  16.379  1.00 54.46           H  
ATOM   1627  C   ALA A 107     -23.362   0.794  16.310  1.00 54.46           C  
ATOM   1628  CB  ALA A 107     -23.411   3.252  15.558  1.00 54.46           C  
ATOM   1629  HB1 ALA A 107     -22.334   3.367  15.677  1.00 54.46           H  
ATOM   1630  HB2 ALA A 107     -23.636   2.957  14.533  1.00 54.46           H  
ATOM   1631  HB3 ALA A 107     -23.899   4.204  15.769  1.00 54.46           H  
ATOM   1632  O   ALA A 107     -22.171   0.654  16.030  1.00 54.46           O  
ATOM   1633  N   THR A 108     -24.182  -0.236  16.527  1.00 58.06           N  
ATOM   1634  H   THR A 108     -25.145  -0.056  16.773  1.00 58.06           H  
ATOM   1635  CA  THR A 108     -23.862  -1.637  16.230  1.00 58.06           C  
ATOM   1636  HA  THR A 108     -23.161  -2.001  16.981  1.00 58.06           H  
ATOM   1637  C   THR A 108     -23.231  -1.682  14.837  1.00 58.06           C  
ATOM   1638  CB  THR A 108     -25.136  -2.520  16.258  1.00 58.06           C  
ATOM   1639  HB  THR A 108     -25.360  -2.893  15.259  1.00 58.06           H  
ATOM   1640  O   THR A 108     -23.913  -1.368  13.857  1.00 58.06           O  
ATOM   1641  CG2 THR A 108     -24.970  -3.713  17.195  1.00 58.06           C  
ATOM   1642 HG21 THR A 108     -24.796  -3.367  18.213  1.00 58.06           H  
ATOM   1643 HG22 THR A 108     -25.871  -4.327  17.175  1.00 58.06           H  
ATOM   1644 HG23 THR A 108     -24.126  -4.322  16.870  1.00 58.06           H  
ATOM   1645  OG1 THR A 108     -26.256  -1.796  16.723  1.00 58.06           O  
ATOM   1646  HG1 THR A 108     -27.005  -2.394  16.773  1.00 58.06           H  
ATOM   1647  N   PRO A 109     -21.923  -1.972  14.701  1.00 59.22           N  
ATOM   1648  CA  PRO A 109     -21.296  -1.972  13.395  1.00 59.22           C  
ATOM   1649  HA  PRO A 109     -21.563  -1.071  12.843  1.00 59.22           H  
ATOM   1650  C   PRO A 109     -21.822  -3.197  12.660  1.00 59.22           C  
ATOM   1651  CB  PRO A 109     -19.786  -1.982  13.656  1.00 59.22           C  
ATOM   1652  HB2 PRO A 109     -19.237  -2.522  12.885  1.00 59.22           H  
ATOM   1653  HB3 PRO A 109     -19.429  -0.955  13.729  1.00 59.22           H  
ATOM   1654  O   PRO A 109     -21.330  -4.305  12.858  1.00 59.22           O  
ATOM   1655  CG  PRO A 109     -19.659  -2.654  15.024  1.00 59.22           C  
ATOM   1656  HG2 PRO A 109     -19.615  -3.736  14.899  1.00 59.22           H  
ATOM   1657  HG3 PRO A 109     -18.783  -2.301  15.568  1.00 59.22           H  
ATOM   1658  CD  PRO A 109     -20.955  -2.280  15.744  1.00 59.22           C  
ATOM   1659  HD2 PRO A 109     -21.291  -3.114  16.360  1.00 59.22           H  
ATOM   1660  HD3 PRO A 109     -20.785  -1.401  16.367  1.00 59.22           H  
ATOM   1661  N   THR A 110     -22.839  -3.006  11.820  1.00 57.95           N  
ATOM   1662  H   THR A 110     -23.301  -2.108  11.803  1.00 57.95           H  
ATOM   1663  CA  THR A 110     -23.291  -4.055  10.911  1.00 57.95           C  
ATOM   1664  HA  THR A 110     -23.700  -4.858  11.525  1.00 57.95           H  
ATOM   1665  C   THR A 110     -22.060  -4.555  10.142  1.00 57.95           C  
ATOM   1666  CB  THR A 110     -24.401  -3.578   9.959  1.00 57.95           C  
ATOM   1667  HB  THR A 110     -24.587  -4.352   9.215  1.00 57.95           H  
ATOM   1668  O   THR A 110     -21.319  -3.742   9.568  1.00 57.95           O  
ATOM   1669  CG2 THR A 110     -25.705  -3.305  10.706  1.00 57.95           C  
ATOM   1670 HG21 THR A 110     -26.023  -4.206  11.231  1.00 57.95           H  
ATOM   1671 HG22 THR A 110     -26.489  -3.028  10.001  1.00 57.95           H  
ATOM   1672 HG23 THR A 110     -25.573  -2.505  11.434  1.00 57.95           H  
ATOM   1673  OG1 THR A 110     -24.055  -2.378   9.301  1.00 57.95           O  
ATOM   1674  HG1 THR A 110     -24.870  -1.875   9.230  1.00 57.95           H  
ATOM   1675  N   PRO A 111     -21.770  -5.872  10.149  1.00 61.37           N  
ATOM   1676  CA  PRO A 111     -20.535  -6.412   9.570  1.00 61.37           C  
ATOM   1677  HA  PRO A 111     -19.680  -5.992  10.099  1.00 61.37           H  
ATOM   1678  C   PRO A 111     -20.388  -6.060   8.079  1.00 61.37           C  
ATOM   1679  CB  PRO A 111     -20.589  -7.924   9.834  1.00 61.37           C  
ATOM   1680  HB2 PRO A 111     -20.202  -8.505   8.997  1.00 61.37           H  
ATOM   1681  HB3 PRO A 111     -20.023  -8.149  10.738  1.00 61.37           H  
ATOM   1682  O   PRO A 111     -19.272  -5.930   7.574  1.00 61.37           O  
ATOM   1683  CG  PRO A 111     -22.068  -8.220  10.085  1.00 61.37           C  
ATOM   1684  HG2 PRO A 111     -22.206  -9.084  10.735  1.00 61.37           H  
ATOM   1685  HG3 PRO A 111     -22.578  -8.370   9.134  1.00 61.37           H  
ATOM   1686  CD  PRO A 111     -22.570  -6.936  10.736  1.00 61.37           C  
ATOM   1687  HD2 PRO A 111     -23.633  -6.812  10.529  1.00 61.37           H  
ATOM   1688  HD3 PRO A 111     -22.394  -6.973  11.811  1.00 61.37           H  
ATOM   1689  N   ALA A 112     -21.506  -5.772   7.408  1.00 60.00           N  
ATOM   1690  H   ALA A 112     -22.383  -5.922   7.886  1.00 60.00           H  
ATOM   1691  CA  ALA A 112     -21.578  -5.336   6.019  1.00 60.00           C  
ATOM   1692  HA  ALA A 112     -21.083  -6.082   5.397  1.00 60.00           H  
ATOM   1693  C   ALA A 112     -20.907  -3.974   5.727  1.00 60.00           C  
ATOM   1694  CB  ALA A 112     -23.066  -5.310   5.650  1.00 60.00           C  
ATOM   1695  HB1 ALA A 112     -23.177  -5.042   4.599  1.00 60.00           H  
ATOM   1696  HB2 ALA A 112     -23.598  -4.581   6.260  1.00 60.00           H  
ATOM   1697  HB3 ALA A 112     -23.505  -6.297   5.799  1.00 60.00           H  
ATOM   1698  O   ALA A 112     -20.508  -3.710   4.590  1.00 60.00           O  
ATOM   1699  N   CYS A 113     -20.730  -3.087   6.714  1.00 61.16           N  
ATOM   1700  H   CYS A 113     -21.063  -3.316   7.640  1.00 61.16           H  
ATOM   1701  CA  CYS A 113     -20.239  -1.729   6.440  1.00 61.16           C  
ATOM   1702  HA  CYS A 113     -20.638  -1.410   5.477  1.00 61.16           H  
ATOM   1703  C   CYS A 113     -18.714  -1.611   6.302  1.00 61.16           C  
ATOM   1704  CB  CYS A 113     -20.788  -0.757   7.486  1.00 61.16           C  
ATOM   1705  HB2 CYS A 113     -20.226   0.176   7.447  1.00 61.16           H  
ATOM   1706  HB3 CYS A 113     -20.720  -1.183   8.488  1.00 61.16           H  
ATOM   1707  O   CYS A 113     -18.228  -0.583   5.820  1.00 61.16           O  
ATOM   1708  SG  CYS A 113     -22.513  -0.392   7.077  1.00 61.16           S  
ATOM   1709  HG  CYS A 113     -23.046  -1.473   7.655  1.00 61.16           H  
ATOM   1710  N   LYS A 114     -17.938  -2.633   6.687  1.00 66.80           N  
ATOM   1711  H   LYS A 114     -18.389  -3.465   7.042  1.00 66.80           H  
ATOM   1712  CA  LYS A 114     -16.464  -2.571   6.623  1.00 66.80           C  
ATOM   1713  HA  LYS A 114     -16.121  -1.687   7.160  1.00 66.80           H  
ATOM   1714  C   LYS A 114     -15.966  -2.409   5.187  1.00 66.80           C  
ATOM   1715  CB  LYS A 114     -15.840  -3.814   7.277  1.00 66.80           C  
ATOM   1716  HB2 LYS A 114     -16.256  -4.712   6.820  1.00 66.80           H  
ATOM   1717  HB3 LYS A 114     -14.766  -3.803   7.091  1.00 66.80           H  
ATOM   1718  O   LYS A 114     -15.079  -1.594   4.939  1.00 66.80           O  
ATOM   1719  CG  LYS A 114     -16.069  -3.862   8.797  1.00 66.80           C  
ATOM   1720  HG2 LYS A 114     -15.652  -2.965   9.255  1.00 66.80           H  
ATOM   1721  HG3 LYS A 114     -17.139  -3.901   9.002  1.00 66.80           H  
ATOM   1722  CD  LYS A 114     -15.399  -5.103   9.411  1.00 66.80           C  
ATOM   1723  HD2 LYS A 114     -15.802  -5.993   8.928  1.00 66.80           H  
ATOM   1724  HD3 LYS A 114     -14.325  -5.061   9.229  1.00 66.80           H  
ATOM   1725  CE  LYS A 114     -15.661  -5.189  10.924  1.00 66.80           C  
ATOM   1726  HE2 LYS A 114     -16.739  -5.191  11.088  1.00 66.80           H  
ATOM   1727  HE3 LYS A 114     -15.253  -4.301  11.405  1.00 66.80           H  
ATOM   1728  NZ  LYS A 114     -15.065  -6.413  11.528  1.00 66.80           N  
ATOM   1729  HZ1 LYS A 114     -15.449  -7.249  11.110  1.00 66.80           H  
ATOM   1730  HZ2 LYS A 114     -15.264  -6.464  12.517  1.00 66.80           H  
ATOM   1731  HZ3 LYS A 114     -14.062  -6.440  11.414  1.00 66.80           H  
ATOM   1732  N   TYR A 115     -16.589  -3.118   4.243  1.00 70.48           N  
ATOM   1733  H   TYR A 115     -17.318  -3.759   4.523  1.00 70.48           H  
ATOM   1734  CA  TYR A 115     -16.214  -3.064   2.831  1.00 70.48           C  
ATOM   1735  HA  TYR A 115     -15.162  -3.335   2.746  1.00 70.48           H  
ATOM   1736  C   TYR A 115     -16.373  -1.638   2.262  1.00 70.48           C  
ATOM   1737  CB  TYR A 115     -17.032  -4.121   2.060  1.00 70.48           C  
ATOM   1738  HB2 TYR A 115     -18.058  -3.773   1.939  1.00 70.48           H  
ATOM   1739  HB3 TYR A 115     -17.064  -5.040   2.646  1.00 70.48           H  
ATOM   1740  O   TYR A 115     -15.529  -1.143   1.516  1.00 70.48           O  
ATOM   1741  CG  TYR A 115     -16.454  -4.449   0.697  1.00 70.48           C  
ATOM   1742  CD1 TYR A 115     -16.359  -3.443  -0.268  1.00 70.48           C  
ATOM   1743  HD1 TYR A 115     -16.749  -2.451  -0.097  1.00 70.48           H  
ATOM   1744  CD2 TYR A 115     -15.891  -5.713   0.420  1.00 70.48           C  
ATOM   1745  HD2 TYR A 115     -15.950  -6.502   1.155  1.00 70.48           H  
ATOM   1746  CE1 TYR A 115     -15.587  -3.681  -1.408  1.00 70.48           C  
ATOM   1747  HE1 TYR A 115     -15.195  -2.867  -1.999  1.00 70.48           H  
ATOM   1748  CE2 TYR A 115     -15.332  -5.995  -0.847  1.00 70.48           C  
ATOM   1749  HE2 TYR A 115     -14.999  -6.994  -1.087  1.00 70.48           H  
ATOM   1750  OH  TYR A 115     -14.765  -5.148  -3.060  1.00 70.48           O  
ATOM   1751  HH  TYR A 115     -14.512  -6.058  -3.236  1.00 70.48           H  
ATOM   1752  CZ  TYR A 115     -15.214  -4.966  -1.791  1.00 70.48           C  
ATOM   1753  N   ARG A 116     -17.437  -0.919   2.640  1.00 76.18           N  
ATOM   1754  H   ARG A 116     -18.080  -1.335   3.299  1.00 76.18           H  
ATOM   1755  CA  ARG A 116     -17.775   0.375   2.021  1.00 76.18           C  
ATOM   1756  HA  ARG A 116     -17.609   0.295   0.947  1.00 76.18           H  
ATOM   1757  C   ARG A 116     -16.880   1.531   2.472  1.00 76.18           C  
ATOM   1758  CB  ARG A 116     -19.262   0.695   2.247  1.00 76.18           C  
ATOM   1759  HB2 ARG A 116     -19.472   1.680   1.830  1.00 76.18           H  
ATOM   1760  HB3 ARG A 116     -19.468   0.722   3.317  1.00 76.18           H  
ATOM   1761  O   ARG A 116     -16.695   2.476   1.707  1.00 76.18           O  
ATOM   1762  CG  ARG A 116     -20.182  -0.338   1.572  1.00 76.18           C  
ATOM   1763  HG2 ARG A 116     -19.937  -0.421   0.513  1.00 76.18           H  
ATOM   1764  HG3 ARG A 116     -20.022  -1.311   2.036  1.00 76.18           H  
ATOM   1765  CD  ARG A 116     -21.669   0.008   1.721  1.00 76.18           C  
ATOM   1766  HD2 ARG A 116     -21.883   0.231   2.766  1.00 76.18           H  
ATOM   1767  HD3 ARG A 116     -22.246  -0.873   1.439  1.00 76.18           H  
ATOM   1768  NE  ARG A 116     -22.083   1.142   0.866  1.00 76.18           N  
ATOM   1769  HE  ARG A 116     -21.371   1.606   0.321  1.00 76.18           H  
ATOM   1770  NH1 ARG A 116     -24.337   1.036   1.319  1.00 76.18           N  
ATOM   1771 HH11 ARG A 116     -25.281   1.344   1.132  1.00 76.18           H  
ATOM   1772 HH12 ARG A 116     -24.192   0.259   1.948  1.00 76.18           H  
ATOM   1773  NH2 ARG A 116     -23.588   2.526  -0.152  1.00 76.18           N  
ATOM   1774 HH21 ARG A 116     -24.547   2.796  -0.317  1.00 76.18           H  
ATOM   1775 HH22 ARG A 116     -22.871   2.929  -0.737  1.00 76.18           H  
ATOM   1776  CZ  ARG A 116     -23.327   1.562   0.685  1.00 76.18           C  
ATOM   1777  N   ARG A 117     -16.300   1.468   3.677  1.00 83.57           N  
ATOM   1778  H   ARG A 117     -16.469   0.643   4.235  1.00 83.57           H  
ATOM   1779  CA  ARG A 117     -15.539   2.596   4.252  1.00 83.57           C  
ATOM   1780  HA  ARG A 117     -16.152   3.496   4.201  1.00 83.57           H  
ATOM   1781  C   ARG A 117     -14.276   2.941   3.466  1.00 83.57           C  
ATOM   1782  CB  ARG A 117     -15.188   2.327   5.723  1.00 83.57           C  
ATOM   1783  HB2 ARG A 117     -14.472   3.079   6.053  1.00 83.57           H  
ATOM   1784  HB3 ARG A 117     -14.720   1.346   5.813  1.00 83.57           H  
ATOM   1785  O   ARG A 117     -13.947   4.117   3.365  1.00 83.57           O  
ATOM   1786  CG  ARG A 117     -16.419   2.405   6.636  1.00 83.57           C  
ATOM   1787  HG2 ARG A 117     -17.137   1.636   6.352  1.00 83.57           H  
ATOM   1788  HG3 ARG A 117     -16.888   3.383   6.526  1.00 83.57           H  
ATOM   1789  CD  ARG A 117     -16.012   2.205   8.101  1.00 83.57           C  
ATOM   1790  HD2 ARG A 117     -15.501   1.246   8.195  1.00 83.57           H  
ATOM   1791  HD3 ARG A 117     -15.322   2.999   8.384  1.00 83.57           H  
ATOM   1792  NE  ARG A 117     -17.182   2.221   9.001  1.00 83.57           N  
ATOM   1793  HE  ARG A 117     -18.094   2.264   8.571  1.00 83.57           H  
ATOM   1794  NH1 ARG A 117     -16.037   2.152  10.996  1.00 83.57           N  
ATOM   1795 HH11 ARG A 117     -15.156   2.195  10.504  1.00 83.57           H  
ATOM   1796 HH12 ARG A 117     -16.051   2.179  12.006  1.00 83.57           H  
ATOM   1797  NH2 ARG A 117     -18.262   2.187  11.011  1.00 83.57           N  
ATOM   1798 HH21 ARG A 117     -18.239   2.182  12.021  1.00 83.57           H  
ATOM   1799 HH22 ARG A 117     -19.162   2.256  10.557  1.00 83.57           H  
ATOM   1800  CZ  ARG A 117     -17.155   2.186  10.324  1.00 83.57           C  
ATOM   1801  N   TRP A 118     -13.586   1.951   2.901  1.00 88.39           N  
ATOM   1802  H   TRP A 118     -13.903   0.999   3.024  1.00 88.39           H  
ATOM   1803  CA  TRP A 118     -12.371   2.189   2.117  1.00 88.39           C  
ATOM   1804  HA  TRP A 118     -11.877   3.089   2.482  1.00 88.39           H  
ATOM   1805  C   TRP A 118     -12.653   2.434   0.631  1.00 88.39           C  
ATOM   1806  CB  TRP A 118     -11.391   1.035   2.323  1.00 88.39           C  
ATOM   1807  HB2 TRP A 118     -11.079   1.015   3.368  1.00 88.39           H  
ATOM   1808  HB3 TRP A 118     -10.509   1.224   1.712  1.00 88.39           H  
ATOM   1809  O   TRP A 118     -11.885   3.152  -0.004  1.00 88.39           O  
ATOM   1810  CG  TRP A 118     -11.892  -0.314   1.938  1.00 88.39           C  
ATOM   1811  CD1 TRP A 118     -12.362  -1.255   2.786  1.00 88.39           C  
ATOM   1812  HD1 TRP A 118     -12.446  -1.148   3.858  1.00 88.39           H  
ATOM   1813  CD2 TRP A 118     -11.958  -0.895   0.601  1.00 88.39           C  
ATOM   1814  CE2 TRP A 118     -12.468  -2.220   0.723  1.00 88.39           C  
ATOM   1815  CE3 TRP A 118     -11.629  -0.447  -0.699  1.00 88.39           C  
ATOM   1816  HE3 TRP A 118     -11.215   0.541  -0.835  1.00 88.39           H  
ATOM   1817  NE1 TRP A 118     -12.689  -2.388   2.070  1.00 88.39           N  
ATOM   1818  HE1 TRP A 118     -13.032  -3.240   2.488  1.00 88.39           H  
ATOM   1819  CH2 TRP A 118     -12.296  -2.599  -1.655  1.00 88.39           C  
ATOM   1820  HH2 TRP A 118     -12.403  -3.246  -2.513  1.00 88.39           H  
ATOM   1821  CZ2 TRP A 118     -12.624  -3.069  -0.377  1.00 88.39           C  
ATOM   1822  HZ2 TRP A 118     -12.986  -4.077  -0.239  1.00 88.39           H  
ATOM   1823  CZ3 TRP A 118     -11.814  -1.291  -1.812  1.00 88.39           C  
ATOM   1824  HZ3 TRP A 118     -11.564  -0.956  -2.808  1.00 88.39           H  
ATOM   1825  N   ARG A 119     -13.759   1.910   0.073  1.00 91.21           N  
ATOM   1826  H   ARG A 119     -14.323   1.286   0.633  1.00 91.21           H  
ATOM   1827  CA  ARG A 119     -14.116   2.101  -1.350  1.00 91.21           C  
ATOM   1828  HA  ARG A 119     -13.335   1.672  -1.978  1.00 91.21           H  
ATOM   1829  C   ARG A 119     -14.182   3.580  -1.744  1.00 91.21           C  
ATOM   1830  CB  ARG A 119     -15.459   1.431  -1.698  1.00 91.21           C  
ATOM   1831  HB2 ARG A 119     -16.163   1.561  -0.875  1.00 91.21           H  
ATOM   1832  HB3 ARG A 119     -15.869   1.961  -2.557  1.00 91.21           H  
ATOM   1833  O   ARG A 119     -13.678   3.945  -2.800  1.00 91.21           O  
ATOM   1834  CG  ARG A 119     -15.388  -0.058  -2.085  1.00 91.21           C  
ATOM   1835  HG2 ARG A 119     -15.196  -0.659  -1.196  1.00 91.21           H  
ATOM   1836  HG3 ARG A 119     -14.588  -0.211  -2.810  1.00 91.21           H  
ATOM   1837  CD  ARG A 119     -16.738  -0.447  -2.735  1.00 91.21           C  
ATOM   1838  HD2 ARG A 119     -16.931   0.229  -3.568  1.00 91.21           H  
ATOM   1839  HD3 ARG A 119     -17.524  -0.299  -1.993  1.00 91.21           H  
ATOM   1840  NE  ARG A 119     -16.804  -1.831  -3.251  1.00 91.21           N  
ATOM   1841  HE  ARG A 119     -15.970  -2.203  -3.681  1.00 91.21           H  
ATOM   1842  NH1 ARG A 119     -19.016  -2.296  -2.871  1.00 91.21           N  
ATOM   1843 HH11 ARG A 119     -19.768  -2.965  -2.955  1.00 91.21           H  
ATOM   1844 HH12 ARG A 119     -19.222  -1.314  -2.980  1.00 91.21           H  
ATOM   1845  NH2 ARG A 119     -17.654  -3.964  -3.394  1.00 91.21           N  
ATOM   1846 HH21 ARG A 119     -18.442  -4.595  -3.421  1.00 91.21           H  
ATOM   1847 HH22 ARG A 119     -16.737  -4.334  -3.598  1.00 91.21           H  
ATOM   1848  CZ  ARG A 119     -17.813  -2.690  -3.165  1.00 91.21           C  
ATOM   1849  N   ARG A 120     -14.725   4.443  -0.875  1.00 91.97           N  
ATOM   1850  H   ARG A 120     -15.133   4.060  -0.034  1.00 91.97           H  
ATOM   1851  CA  ARG A 120     -14.797   5.903  -1.107  1.00 91.97           C  
ATOM   1852  HA  ARG A 120     -15.319   6.077  -2.048  1.00 91.97           H  
ATOM   1853  C   ARG A 120     -13.422   6.569  -1.275  1.00 91.97           C  
ATOM   1854  CB  ARG A 120     -15.612   6.566   0.020  1.00 91.97           C  
ATOM   1855  HB2 ARG A 120     -15.910   7.564  -0.301  1.00 91.97           H  
ATOM   1856  HB3 ARG A 120     -16.516   5.983   0.197  1.00 91.97           H  
ATOM   1857  O   ARG A 120     -13.335   7.672  -1.791  1.00 91.97           O  
ATOM   1858  CG  ARG A 120     -14.810   6.689   1.322  1.00 91.97           C  
ATOM   1859  HG2 ARG A 120     -14.038   7.445   1.177  1.00 91.97           H  
ATOM   1860  HG3 ARG A 120     -14.329   5.736   1.541  1.00 91.97           H  
ATOM   1861  CD  ARG A 120     -15.668   7.112   2.516  1.00 91.97           C  
ATOM   1862  HD2 ARG A 120     -16.431   6.353   2.692  1.00 91.97           H  
ATOM   1863  HD3 ARG A 120     -16.150   8.061   2.283  1.00 91.97           H  
ATOM   1864  NE  ARG A 120     -14.824   7.257   3.713  1.00 91.97           N  
ATOM   1865  HE  ARG A 120     -13.860   6.975   3.613  1.00 91.97           H  
ATOM   1866  NH1 ARG A 120     -16.344   8.207   5.148  1.00 91.97           N  
ATOM   1867 HH11 ARG A 120     -16.533   8.687   6.016  1.00 91.97           H  
ATOM   1868 HH12 ARG A 120     -17.050   8.162   4.427  1.00 91.97           H  
ATOM   1869  NH2 ARG A 120     -14.206   7.943   5.772  1.00 91.97           N  
ATOM   1870 HH21 ARG A 120     -14.381   8.433   6.638  1.00 91.97           H  
ATOM   1871 HH22 ARG A 120     -13.252   7.737   5.511  1.00 91.97           H  
ATOM   1872  CZ  ARG A 120     -15.135   7.797   4.873  1.00 91.97           C  
ATOM   1873  N   HIS A 121     -12.357   5.904  -0.829  1.00 94.21           N  
ATOM   1874  H   HIS A 121     -12.493   4.982  -0.440  1.00 94.21           H  
ATOM   1875  CA  HIS A 121     -10.980   6.375  -0.925  1.00 94.21           C  
ATOM   1876  HA  HIS A 121     -10.987   7.443  -1.139  1.00 94.21           H  
ATOM   1877  C   HIS A 121     -10.217   5.732  -2.094  1.00 94.21           C  
ATOM   1878  CB  HIS A 121     -10.278   6.191   0.434  1.00 94.21           C  
ATOM   1879  HB2 HIS A 121      -9.264   6.586   0.368  1.00 94.21           H  
ATOM   1880  HB3 HIS A 121     -10.206   5.128   0.663  1.00 94.21           H  
ATOM   1881  O   HIS A 121      -8.999   5.863  -2.135  1.00 94.21           O  
ATOM   1882  CG  HIS A 121     -10.976   6.902   1.569  1.00 94.21           C  
ATOM   1883  CD2 HIS A 121     -11.220   6.412   2.822  1.00 94.21           C  
ATOM   1884  HD2 HIS A 121     -10.953   5.426   3.172  1.00 94.21           H  
ATOM   1885  ND1 HIS A 121     -11.479   8.181   1.535  1.00 94.21           N  
ATOM   1886  HD1 HIS A 121     -11.384   8.833   0.769  1.00 94.21           H  
ATOM   1887  CE1 HIS A 121     -11.996   8.462   2.741  1.00 94.21           C  
ATOM   1888  HE1 HIS A 121     -12.416   9.417   3.021  1.00 94.21           H  
ATOM   1889  NE2 HIS A 121     -11.896   7.398   3.557  1.00 94.21           N  
ATOM   1890  N   LYS A 122     -10.895   5.069  -3.053  1.00 93.80           N  
ATOM   1891  H   LYS A 122     -11.894   4.965  -2.949  1.00 93.80           H  
ATOM   1892  CA  LYS A 122     -10.268   4.450  -4.243  1.00 93.80           C  
ATOM   1893  HA  LYS A 122      -9.687   3.583  -3.927  1.00 93.80           H  
ATOM   1894  C   LYS A 122      -9.271   5.397  -4.914  1.00 93.80           C  
ATOM   1895  CB  LYS A 122     -11.355   3.976  -5.237  1.00 93.80           C  
ATOM   1896  HB2 LYS A 122     -12.024   4.808  -5.458  1.00 93.80           H  
ATOM   1897  HB3 LYS A 122     -11.939   3.187  -4.763  1.00 93.80           H  
ATOM   1898  O   LYS A 122      -8.098   5.063  -5.026  1.00 93.80           O  
ATOM   1899  CG  LYS A 122     -10.787   3.435  -6.569  1.00 93.80           C  
ATOM   1900  HG2 LYS A 122     -10.238   4.229  -7.076  1.00 93.80           H  
ATOM   1901  HG3 LYS A 122     -10.091   2.624  -6.355  1.00 93.80           H  
ATOM   1902  CD  LYS A 122     -11.884   2.932  -7.530  1.00 93.80           C  
ATOM   1903  HD2 LYS A 122     -12.421   2.106  -7.064  1.00 93.80           H  
ATOM   1904  HD3 LYS A 122     -12.583   3.747  -7.716  1.00 93.80           H  
ATOM   1905  CE  LYS A 122     -11.288   2.464  -8.876  1.00 93.80           C  
ATOM   1906  HE2 LYS A 122     -10.651   1.597  -8.698  1.00 93.80           H  
ATOM   1907  HE3 LYS A 122     -10.652   3.260  -9.265  1.00 93.80           H  
ATOM   1908  NZ  LYS A 122     -12.323   2.127  -9.900  1.00 93.80           N  
ATOM   1909  HZ1 LYS A 122     -12.954   1.398  -9.598  1.00 93.80           H  
ATOM   1910  HZ2 LYS A 122     -12.883   2.930 -10.151  1.00 93.80           H  
ATOM   1911  HZ3 LYS A 122     -11.898   1.806 -10.758  1.00 93.80           H  
ATOM   1912  N   PHE A 123      -9.714   6.594  -5.292  1.00 95.68           N  
ATOM   1913  H   PHE A 123     -10.700   6.798  -5.207  1.00 95.68           H  
ATOM   1914  CA  PHE A 123      -8.859   7.564  -5.980  1.00 95.68           C  
ATOM   1915  HA  PHE A 123      -8.402   7.079  -6.843  1.00 95.68           H  
ATOM   1916  C   PHE A 123      -7.707   8.061  -5.105  1.00 95.68           C  
ATOM   1917  CB  PHE A 123      -9.721   8.721  -6.489  1.00 95.68           C  
ATOM   1918  HB2 PHE A 123      -9.075   9.445  -6.987  1.00 95.68           H  
ATOM   1919  HB3 PHE A 123     -10.189   9.225  -5.644  1.00 95.68           H  
ATOM   1920  O   PHE A 123      -6.578   8.134  -5.572  1.00 95.68           O  
ATOM   1921  CG  PHE A 123     -10.782   8.275  -7.475  1.00 95.68           C  
ATOM   1922  CD1 PHE A 123     -10.396   7.782  -8.736  1.00 95.68           C  
ATOM   1923  HD1 PHE A 123      -9.353   7.749  -9.014  1.00 95.68           H  
ATOM   1924  CD2 PHE A 123     -12.148   8.349  -7.139  1.00 95.68           C  
ATOM   1925  HD2 PHE A 123     -12.457   8.753  -6.187  1.00 95.68           H  
ATOM   1926  CE1 PHE A 123     -11.372   7.371  -9.661  1.00 95.68           C  
ATOM   1927  HE1 PHE A 123     -11.080   7.034 -10.645  1.00 95.68           H  
ATOM   1928  CE2 PHE A 123     -13.122   7.939  -8.067  1.00 95.68           C  
ATOM   1929  HE2 PHE A 123     -14.172   8.034  -7.834  1.00 95.68           H  
ATOM   1930  CZ  PHE A 123     -12.734   7.453  -9.328  1.00 95.68           C  
ATOM   1931  HZ  PHE A 123     -13.485   7.181 -10.056  1.00 95.68           H  
ATOM   1932  N   CYS A 124      -7.953   8.301  -3.815  1.00 96.49           N  
ATOM   1933  H   CYS A 124      -8.902   8.242  -3.475  1.00 96.49           H  
ATOM   1934  CA  CYS A 124      -6.901   8.682  -2.874  1.00 96.49           C  
ATOM   1935  HA  CYS A 124      -6.381   9.559  -3.259  1.00 96.49           H  
ATOM   1936  C   CYS A 124      -5.842   7.571  -2.711  1.00 96.49           C  
ATOM   1937  CB  CYS A 124      -7.554   9.040  -1.526  1.00 96.49           C  
ATOM   1938  HB2 CYS A 124      -6.782   9.376  -0.835  1.00 96.49           H  
ATOM   1939  HB3 CYS A 124      -8.047   8.160  -1.114  1.00 96.49           H  
ATOM   1940  O   CYS A 124      -4.670   7.872  -2.508  1.00 96.49           O  
ATOM   1941  SG  CYS A 124      -8.801  10.347  -1.694  1.00 96.49           S  
ATOM   1942  HG  CYS A 124      -7.980  11.277  -2.192  1.00 96.49           H  
ATOM   1943  N   ILE A 125      -6.234   6.288  -2.777  1.00 96.22           N  
ATOM   1944  H   ILE A 125      -7.214   6.096  -2.928  1.00 96.22           H  
ATOM   1945  CA  ILE A 125      -5.307   5.145  -2.679  1.00 96.22           C  
ATOM   1946  HA  ILE A 125      -4.638   5.290  -1.830  1.00 96.22           H  
ATOM   1947  C   ILE A 125      -4.407   5.115  -3.911  1.00 96.22           C  
ATOM   1948  CB  ILE A 125      -6.070   3.806  -2.480  1.00 96.22           C  
ATOM   1949  HB  ILE A 125      -6.860   3.746  -3.228  1.00 96.22           H  
ATOM   1950  O   ILE A 125      -3.200   4.946  -3.768  1.00 96.22           O  
ATOM   1951  CG1 ILE A 125      -6.717   3.723  -1.077  1.00 96.22           C  
ATOM   1952 HG12 ILE A 125      -5.940   3.604  -0.322  1.00 96.22           H  
ATOM   1953 HG13 ILE A 125      -7.242   4.655  -0.865  1.00 96.22           H  
ATOM   1954  CG2 ILE A 125      -5.150   2.584  -2.678  1.00 96.22           C  
ATOM   1955 HG21 ILE A 125      -4.759   2.562  -3.695  1.00 96.22           H  
ATOM   1956 HG22 ILE A 125      -5.702   1.655  -2.538  1.00 96.22           H  
ATOM   1957 HG23 ILE A 125      -4.315   2.619  -1.978  1.00 96.22           H  
ATOM   1958  CD1 ILE A 125      -7.745   2.593  -0.923  1.00 96.22           C  
ATOM   1959 HD11 ILE A 125      -7.257   1.619  -0.955  1.00 96.22           H  
ATOM   1960 HD12 ILE A 125      -8.488   2.657  -1.717  1.00 96.22           H  
ATOM   1961 HD13 ILE A 125      -8.249   2.697   0.038  1.00 96.22           H  
ATOM   1962  N   LEU A 126      -4.984   5.303  -5.098  1.00 95.49           N  
ATOM   1963  H   LEU A 126      -5.982   5.453  -5.129  1.00 95.49           H  
ATOM   1964  CA  LEU A 126      -4.243   5.329  -6.360  1.00 95.49           C  
ATOM   1965  HA  LEU A 126      -3.628   4.433  -6.436  1.00 95.49           H  
ATOM   1966  C   LEU A 126      -3.275   6.516  -6.431  1.00 95.49           C  
ATOM   1967  CB  LEU A 126      -5.242   5.356  -7.529  1.00 95.49           C  
ATOM   1968  HB2 LEU A 126      -5.892   6.223  -7.417  1.00 95.49           H  
ATOM   1969  HB3 LEU A 126      -4.681   5.484  -8.455  1.00 95.49           H  
ATOM   1970  O   LEU A 126      -2.107   6.328  -6.761  1.00 95.49           O  
ATOM   1971  CG  LEU A 126      -6.110   4.092  -7.657  1.00 95.49           C  
ATOM   1972  HG  LEU A 126      -6.671   3.927  -6.737  1.00 95.49           H  
ATOM   1973  CD1 LEU A 126      -7.111   4.264  -8.798  1.00 95.49           C  
ATOM   1974 HD11 LEU A 126      -6.578   4.408  -9.738  1.00 95.49           H  
ATOM   1975 HD12 LEU A 126      -7.741   5.133  -8.609  1.00 95.49           H  
ATOM   1976 HD13 LEU A 126      -7.737   3.376  -8.880  1.00 95.49           H  
ATOM   1977  CD2 LEU A 126      -5.272   2.844  -7.923  1.00 95.49           C  
ATOM   1978 HD21 LEU A 126      -4.679   2.589  -7.045  1.00 95.49           H  
ATOM   1979 HD22 LEU A 126      -4.607   3.023  -8.768  1.00 95.49           H  
ATOM   1980 HD23 LEU A 126      -5.924   2.003  -8.158  1.00 95.49           H  
ATOM   1981  N   ASP A 127      -3.730   7.708  -6.048  1.00 95.03           N  
ATOM   1982  H   ASP A 127      -4.711   7.808  -5.829  1.00 95.03           H  
ATOM   1983  CA  ASP A 127      -2.897   8.912  -5.996  1.00 95.03           C  
ATOM   1984  HA  ASP A 127      -2.484   9.109  -6.985  1.00 95.03           H  
ATOM   1985  C   ASP A 127      -1.712   8.739  -5.025  1.00 95.03           C  
ATOM   1986  CB  ASP A 127      -3.808  10.086  -5.607  1.00 95.03           C  
ATOM   1987  HB2 ASP A 127      -4.617  10.162  -6.334  1.00 95.03           H  
ATOM   1988  HB3 ASP A 127      -4.248   9.889  -4.630  1.00 95.03           H  
ATOM   1989  O   ASP A 127      -0.553   8.957  -5.380  1.00 95.03           O  
ATOM   1990  CG  ASP A 127      -3.068  11.420  -5.571  1.00 95.03           C  
ATOM   1991  OD1 ASP A 127      -2.181  11.630  -6.427  1.00 95.03           O  
ATOM   1992  OD2 ASP A 127      -3.355  12.211  -4.645  1.00 95.03           O  
ATOM   1993  N   ALA A 128      -1.973   8.213  -3.824  1.00 95.56           N  
ATOM   1994  H   ALA A 128      -2.935   8.056  -3.562  1.00 95.56           H  
ATOM   1995  CA  ALA A 128      -0.921   7.913  -2.856  1.00 95.56           C  
ATOM   1996  HA  ALA A 128      -0.327   8.815  -2.709  1.00 95.56           H  
ATOM   1997  C   ALA A 128       0.038   6.804  -3.332  1.00 95.56           C  
ATOM   1998  CB  ALA A 128      -1.585   7.550  -1.526  1.00 95.56           C  
ATOM   1999  HB1 ALA A 128      -2.216   6.672  -1.662  1.00 95.56           H  
ATOM   2000  HB2 ALA A 128      -2.201   8.385  -1.193  1.00 95.56           H  
ATOM   2001  HB3 ALA A 128      -0.820   7.350  -0.775  1.00 95.56           H  
ATOM   2002  O   ALA A 128       1.227   6.857  -3.016  1.00 95.56           O  
ATOM   2003  N   LEU A 129      -0.446   5.799  -4.076  1.00 95.37           N  
ATOM   2004  H   LEU A 129      -1.432   5.794  -4.293  1.00 95.37           H  
ATOM   2005  CA  LEU A 129       0.407   4.768  -4.682  1.00 95.37           C  
ATOM   2006  HA  LEU A 129       1.038   4.331  -3.908  1.00 95.37           H  
ATOM   2007  C   LEU A 129       1.352   5.385  -5.715  1.00 95.37           C  
ATOM   2008  CB  LEU A 129      -0.445   3.662  -5.342  1.00 95.37           C  
ATOM   2009  HB2 LEU A 129       0.156   3.160  -6.101  1.00 95.37           H  
ATOM   2010  HB3 LEU A 129      -1.283   4.127  -5.859  1.00 95.37           H  
ATOM   2011  O   LEU A 129       2.537   5.054  -5.713  1.00 95.37           O  
ATOM   2012  CG  LEU A 129      -0.981   2.589  -4.381  1.00 95.37           C  
ATOM   2013  HG  LEU A 129      -1.431   3.065  -3.510  1.00 95.37           H  
ATOM   2014  CD1 LEU A 129      -2.060   1.749  -5.064  1.00 95.37           C  
ATOM   2015 HD11 LEU A 129      -2.893   2.395  -5.342  1.00 95.37           H  
ATOM   2016 HD12 LEU A 129      -2.422   0.979  -4.383  1.00 95.37           H  
ATOM   2017 HD13 LEU A 129      -1.661   1.283  -5.965  1.00 95.37           H  
ATOM   2018  CD2 LEU A 129       0.126   1.628  -3.928  1.00 95.37           C  
ATOM   2019 HD21 LEU A 129       0.941   2.178  -3.456  1.00 95.37           H  
ATOM   2020 HD22 LEU A 129      -0.281   0.911  -3.215  1.00 95.37           H  
ATOM   2021 HD23 LEU A 129       0.520   1.092  -4.792  1.00 95.37           H  
ATOM   2022  N   GLN A 130       0.853   6.299  -6.547  1.00 94.01           N  
ATOM   2023  H   GLN A 130      -0.134   6.508  -6.507  1.00 94.01           H  
ATOM   2024  CA  GLN A 130       1.659   6.981  -7.556  1.00 94.01           C  
ATOM   2025  HA  GLN A 130       2.174   6.222  -8.144  1.00 94.01           H  
ATOM   2026  C   GLN A 130       2.728   7.878  -6.917  1.00 94.01           C  
ATOM   2027  CB  GLN A 130       0.724   7.781  -8.479  1.00 94.01           C  
ATOM   2028  HB2 GLN A 130       0.283   8.608  -7.922  1.00 94.01           H  
ATOM   2029  HB3 GLN A 130      -0.088   7.137  -8.818  1.00 94.01           H  
ATOM   2030  O   GLN A 130       3.893   7.819  -7.308  1.00 94.01           O  
ATOM   2031  CG  GLN A 130       1.455   8.345  -9.708  1.00 94.01           C  
ATOM   2032  HG2 GLN A 130       2.277   8.985  -9.386  1.00 94.01           H  
ATOM   2033  HG3 GLN A 130       0.758   8.963 -10.274  1.00 94.01           H  
ATOM   2034  CD  GLN A 130       1.993   7.263 -10.644  1.00 94.01           C  
ATOM   2035  NE2 GLN A 130       2.907   7.592 -11.530  1.00 94.01           N  
ATOM   2036 HE21 GLN A 130       3.251   8.540 -11.588  1.00 94.01           H  
ATOM   2037 HE22 GLN A 130       3.181   6.855 -12.164  1.00 94.01           H  
ATOM   2038  OE1 GLN A 130       1.605   6.110 -10.609  1.00 94.01           O  
ATOM   2039  N   GLN A 131       2.355   8.665  -5.903  1.00 93.17           N  
ATOM   2040  H   GLN A 131       1.373   8.702  -5.668  1.00 93.17           H  
ATOM   2041  CA  GLN A 131       3.284   9.544  -5.182  1.00 93.17           C  
ATOM   2042  HA  GLN A 131       3.829  10.159  -5.898  1.00 93.17           H  
ATOM   2043  C   GLN A 131       4.325   8.759  -4.371  1.00 93.17           C  
ATOM   2044  CB  GLN A 131       2.490  10.462  -4.242  1.00 93.17           C  
ATOM   2045  HB2 GLN A 131       1.833   9.856  -3.618  1.00 93.17           H  
ATOM   2046  HB3 GLN A 131       3.189  10.987  -3.591  1.00 93.17           H  
ATOM   2047  O   GLN A 131       5.488   9.147  -4.307  1.00 93.17           O  
ATOM   2048  CG  GLN A 131       1.654  11.507  -4.993  1.00 93.17           C  
ATOM   2049  HG2 GLN A 131       2.314  12.192  -5.525  1.00 93.17           H  
ATOM   2050  HG3 GLN A 131       1.015  11.016  -5.727  1.00 93.17           H  
ATOM   2051  CD  GLN A 131       0.784  12.312  -4.036  1.00 93.17           C  
ATOM   2052  NE2 GLN A 131      -0.487  12.441  -4.318  1.00 93.17           N  
ATOM   2053 HE21 GLN A 131      -1.105  12.939  -3.694  1.00 93.17           H  
ATOM   2054 HE22 GLN A 131      -0.892  12.076  -5.168  1.00 93.17           H  
ATOM   2055  OE1 GLN A 131       1.230  12.823  -3.016  1.00 93.17           O  
ATOM   2056  N   GLY A 132       3.914   7.647  -3.755  1.00 92.48           N  
ATOM   2057  H   GLY A 132       2.937   7.403  -3.826  1.00 92.48           H  
ATOM   2058  CA  GLY A 132       4.763   6.811  -2.906  1.00 92.48           C  
ATOM   2059  HA2 GLY A 132       5.458   7.445  -2.356  1.00 92.48           H  
ATOM   2060  HA3 GLY A 132       4.127   6.293  -2.188  1.00 92.48           H  
ATOM   2061  C   GLY A 132       5.575   5.748  -3.646  1.00 92.48           C  
ATOM   2062  O   GLY A 132       6.128   4.866  -2.988  1.00 92.48           O  
ATOM   2063  N   GLY A 133       5.590   5.747  -4.983  1.00 91.60           N  
ATOM   2064  H   GLY A 133       5.104   6.485  -5.473  1.00 91.60           H  
ATOM   2065  CA  GLY A 133       6.313   4.745  -5.775  1.00 91.60           C  
ATOM   2066  HA2 GLY A 133       6.166   4.969  -6.832  1.00 91.60           H  
ATOM   2067  HA3 GLY A 133       7.378   4.803  -5.552  1.00 91.60           H  
ATOM   2068  C   GLY A 133       5.840   3.306  -5.529  1.00 91.60           C  
ATOM   2069  O   GLY A 133       6.639   2.371  -5.528  1.00 91.60           O  
ATOM   2070  N   GLY A 134       4.544   3.108  -5.271  1.00 93.25           N  
ATOM   2071  H   GLY A 134       3.927   3.902  -5.367  1.00 93.25           H  
ATOM   2072  CA  GLY A 134       3.953   1.785  -5.054  1.00 93.25           C  
ATOM   2073  HA2 GLY A 134       4.348   1.091  -5.796  1.00 93.25           H  
ATOM   2074  HA3 GLY A 134       2.875   1.861  -5.197  1.00 93.25           H  
ATOM   2075  C   GLY A 134       4.222   1.186  -3.672  1.00 93.25           C  
ATOM   2076  O   GLY A 134       4.033  -0.022  -3.469  1.00 93.25           O  
ATOM   2077  N   GLN A 135       4.664   1.996  -2.708  1.00 94.88           N  
ATOM   2078  H   GLN A 135       4.897   2.949  -2.946  1.00 94.88           H  
ATOM   2079  CA  GLN A 135       4.906   1.540  -1.343  1.00 94.88           C  
ATOM   2080  HA  GLN A 135       5.286   0.520  -1.402  1.00 94.88           H  
ATOM   2081  C   GLN A 135       3.612   1.462  -0.526  1.00 94.88           C  
ATOM   2082  CB  GLN A 135       5.976   2.407  -0.661  1.00 94.88           C  
ATOM   2083  HB2 GLN A 135       5.654   3.447  -0.687  1.00 94.88           H  
ATOM   2084  HB3 GLN A 135       6.061   2.110   0.384  1.00 94.88           H  
ATOM   2085  O   GLN A 135       2.999   2.464  -0.164  1.00 94.88           O  
ATOM   2086  CG  GLN A 135       7.371   2.308  -1.309  1.00 94.88           C  
ATOM   2087  HG2 GLN A 135       7.998   3.082  -0.866  1.00 94.88           H  
ATOM   2088  HG3 GLN A 135       7.310   2.515  -2.377  1.00 94.88           H  
ATOM   2089  CD  GLN A 135       8.061   0.957  -1.113  1.00 94.88           C  
ATOM   2090  NE2 GLN A 135       9.371   0.932  -1.024  1.00 94.88           N  
ATOM   2091 HE21 GLN A 135       9.807   0.026  -0.928  1.00 94.88           H  
ATOM   2092 HE22 GLN A 135       9.915   1.771  -1.160  1.00 94.88           H  
ATOM   2093  OE1 GLN A 135       7.446  -0.097  -1.017  1.00 94.88           O  
ATOM   2094  N   VAL A 136       3.210   0.238  -0.173  1.00 95.60           N  
ATOM   2095  H   VAL A 136       3.759  -0.540  -0.510  1.00 95.60           H  
ATOM   2096  CA  VAL A 136       1.958  -0.039   0.556  1.00 95.60           C  
ATOM   2097  HA  VAL A 136       1.129   0.414   0.012  1.00 95.60           H  
ATOM   2098  C   VAL A 136       1.960   0.578   1.960  1.00 95.60           C  
ATOM   2099  CB  VAL A 136       1.726  -1.563   0.621  1.00 95.60           C  
ATOM   2100  HB  VAL A 136       2.614  -2.041   1.035  1.00 95.60           H  
ATOM   2101  O   VAL A 136       0.940   1.094   2.421  1.00 95.60           O  
ATOM   2102  CG1 VAL A 136       0.534  -1.947   1.502  1.00 95.60           C  
ATOM   2103 HG11 VAL A 136       0.763  -1.758   2.551  1.00 95.60           H  
ATOM   2104 HG12 VAL A 136      -0.331  -1.349   1.214  1.00 95.60           H  
ATOM   2105 HG13 VAL A 136       0.302  -3.006   1.387  1.00 95.60           H  
ATOM   2106  CG2 VAL A 136       1.486  -2.127  -0.785  1.00 95.60           C  
ATOM   2107 HG21 VAL A 136       2.362  -1.958  -1.412  1.00 95.60           H  
ATOM   2108 HG22 VAL A 136       0.620  -1.646  -1.241  1.00 95.60           H  
ATOM   2109 HG23 VAL A 136       1.304  -3.200  -0.729  1.00 95.60           H  
ATOM   2110  N   SER A 137       3.109   0.558   2.637  1.00 95.94           N  
ATOM   2111  H   SER A 137       3.935   0.197   2.182  1.00 95.94           H  
ATOM   2112  CA  SER A 137       3.288   1.145   3.971  1.00 95.94           C  
ATOM   2113  HA  SER A 137       2.562   0.707   4.655  1.00 95.94           H  
ATOM   2114  C   SER A 137       3.066   2.659   3.965  1.00 95.94           C  
ATOM   2115  CB  SER A 137       4.697   0.818   4.483  1.00 95.94           C  
ATOM   2116  HB2 SER A 137       4.884   1.351   5.415  1.00 95.94           H  
ATOM   2117  HB3 SER A 137       4.772  -0.253   4.666  1.00 95.94           H  
ATOM   2118  O   SER A 137       2.374   3.180   4.845  1.00 95.94           O  
ATOM   2119  OG  SER A 137       5.657   1.190   3.511  1.00 95.94           O  
ATOM   2120  HG  SER A 137       6.535   0.938   3.808  1.00 95.94           H  
ATOM   2121  N   PHE A 138       3.587   3.349   2.945  1.00 96.30           N  
ATOM   2122  H   PHE A 138       4.152   2.847   2.276  1.00 96.30           H  
ATOM   2123  CA  PHE A 138       3.386   4.780   2.738  1.00 96.30           C  
ATOM   2124  HA  PHE A 138       3.736   5.325   3.615  1.00 96.30           H  
ATOM   2125  C   PHE A 138       1.903   5.106   2.562  1.00 96.30           C  
ATOM   2126  CB  PHE A 138       4.197   5.251   1.524  1.00 96.30           C  
ATOM   2127  HB2 PHE A 138       3.981   4.614   0.666  1.00 96.30           H  
ATOM   2128  HB3 PHE A 138       5.260   5.155   1.745  1.00 96.30           H  
ATOM   2129  O   PHE A 138       1.369   5.936   3.295  1.00 96.30           O  
ATOM   2130  CG  PHE A 138       3.896   6.683   1.136  1.00 96.30           C  
ATOM   2131  CD1 PHE A 138       2.967   6.963   0.114  1.00 96.30           C  
ATOM   2132  HD1 PHE A 138       2.486   6.162  -0.428  1.00 96.30           H  
ATOM   2133  CD2 PHE A 138       4.519   7.740   1.824  1.00 96.30           C  
ATOM   2134  HD2 PHE A 138       5.240   7.534   2.601  1.00 96.30           H  
ATOM   2135  CE1 PHE A 138       2.676   8.294  -0.229  1.00 96.30           C  
ATOM   2136  HE1 PHE A 138       1.987   8.508  -1.032  1.00 96.30           H  
ATOM   2137  CE2 PHE A 138       4.224   9.072   1.482  1.00 96.30           C  
ATOM   2138  HE2 PHE A 138       4.723   9.886   1.987  1.00 96.30           H  
ATOM   2139  CZ  PHE A 138       3.306   9.348   0.453  1.00 96.30           C  
ATOM   2140  HZ  PHE A 138       3.099  10.369   0.169  1.00 96.30           H  
ATOM   2141  N   VAL A 139       1.215   4.397   1.663  1.00 96.76           N  
ATOM   2142  H   VAL A 139       1.724   3.748   1.080  1.00 96.76           H  
ATOM   2143  CA  VAL A 139      -0.209   4.634   1.378  1.00 96.76           C  
ATOM   2144  HA  VAL A 139      -0.335   5.663   1.041  1.00 96.76           H  
ATOM   2145  C   VAL A 139      -1.062   4.443   2.624  1.00 96.76           C  
ATOM   2146  CB  VAL A 139      -0.706   3.695   0.272  1.00 96.76           C  
ATOM   2147  HB  VAL A 139      -0.545   2.660   0.574  1.00 96.76           H  
ATOM   2148  O   VAL A 139      -1.929   5.264   2.917  1.00 96.76           O  
ATOM   2149  CG1 VAL A 139      -2.198   3.900  -0.022  1.00 96.76           C  
ATOM   2150 HG11 VAL A 139      -2.806   3.542   0.809  1.00 96.76           H  
ATOM   2151 HG12 VAL A 139      -2.468   3.349  -0.923  1.00 96.76           H  
ATOM   2152 HG13 VAL A 139      -2.407   4.957  -0.184  1.00 96.76           H  
ATOM   2153  CG2 VAL A 139       0.058   3.947  -1.023  1.00 96.76           C  
ATOM   2154 HG21 VAL A 139      -0.199   3.162  -1.733  1.00 96.76           H  
ATOM   2155 HG22 VAL A 139      -0.218   4.919  -1.433  1.00 96.76           H  
ATOM   2156 HG23 VAL A 139       1.138   3.928  -0.877  1.00 96.76           H  
ATOM   2157  N   ARG A 140      -0.799   3.390   3.406  1.00 95.81           N  
ATOM   2158  H   ARG A 140      -0.083   2.741   3.110  1.00 95.81           H  
ATOM   2159  CA  ARG A 140      -1.527   3.152   4.656  1.00 95.81           C  
ATOM   2160  HA  ARG A 140      -2.593   3.125   4.428  1.00 95.81           H  
ATOM   2161  C   ARG A 140      -1.325   4.291   5.653  1.00 95.81           C  
ATOM   2162  CB  ARG A 140      -1.099   1.805   5.247  1.00 95.81           C  
ATOM   2163  HB2 ARG A 140      -1.150   1.040   4.472  1.00 95.81           H  
ATOM   2164  HB3 ARG A 140      -0.072   1.861   5.607  1.00 95.81           H  
ATOM   2165  O   ARG A 140      -2.292   4.752   6.256  1.00 95.81           O  
ATOM   2166  CG  ARG A 140      -2.036   1.420   6.396  1.00 95.81           C  
ATOM   2167  HG2 ARG A 140      -1.903   2.108   7.230  1.00 95.81           H  
ATOM   2168  HG3 ARG A 140      -3.069   1.478   6.051  1.00 95.81           H  
ATOM   2169  CD  ARG A 140      -1.762  -0.005   6.873  1.00 95.81           C  
ATOM   2170  HD2 ARG A 140      -0.733  -0.078   7.225  1.00 95.81           H  
ATOM   2171  HD3 ARG A 140      -1.883  -0.688   6.032  1.00 95.81           H  
ATOM   2172  NE  ARG A 140      -2.723  -0.372   7.926  1.00 95.81           N  
ATOM   2173  HE  ARG A 140      -3.677  -0.513   7.627  1.00 95.81           H  
ATOM   2174  NH1 ARG A 140      -1.313  -0.351   9.755  1.00 95.81           N  
ATOM   2175 HH11 ARG A 140      -0.519  -0.178   9.155  1.00 95.81           H  
ATOM   2176 HH12 ARG A 140      -1.177  -0.486  10.747  1.00 95.81           H  
ATOM   2177  NH2 ARG A 140      -3.487  -0.732  10.025  1.00 95.81           N  
ATOM   2178 HH21 ARG A 140      -3.322  -0.859  11.013  1.00 95.81           H  
ATOM   2179 HH22 ARG A 140      -4.428  -0.621   9.675  1.00 95.81           H  
ATOM   2180  CZ  ARG A 140      -2.498  -0.486   9.223  1.00 95.81           C  
ATOM   2181  N   ARG A 141      -0.080   4.749   5.814  1.00 96.60           N  
ATOM   2182  H   ARG A 141       0.650   4.329   5.257  1.00 96.60           H  
ATOM   2183  CA  ARG A 141       0.269   5.861   6.706  1.00 96.60           C  
ATOM   2184  HA  ARG A 141      -0.131   5.655   7.698  1.00 96.60           H  
ATOM   2185  C   ARG A 141      -0.386   7.169   6.249  1.00 96.60           C  
ATOM   2186  CB  ARG A 141       1.803   5.946   6.786  1.00 96.60           C  
ATOM   2187  HB2 ARG A 141       2.217   6.226   5.817  1.00 96.60           H  
ATOM   2188  HB3 ARG A 141       2.197   4.968   7.062  1.00 96.60           H  
ATOM   2189  O   ARG A 141      -0.987   7.866   7.061  1.00 96.60           O  
ATOM   2190  CG  ARG A 141       2.231   6.966   7.838  1.00 96.60           C  
ATOM   2191  HG2 ARG A 141       1.711   6.717   8.763  1.00 96.60           H  
ATOM   2192  HG3 ARG A 141       1.929   7.958   7.502  1.00 96.60           H  
ATOM   2193  CD  ARG A 141       3.742   6.999   8.099  1.00 96.60           C  
ATOM   2194  HD2 ARG A 141       4.266   6.998   7.144  1.00 96.60           H  
ATOM   2195  HD3 ARG A 141       3.973   7.930   8.616  1.00 96.60           H  
ATOM   2196  NE  ARG A 141       4.196   5.870   8.937  1.00 96.60           N  
ATOM   2197  HE  ARG A 141       3.486   5.264   9.323  1.00 96.60           H  
ATOM   2198  NH1 ARG A 141       6.446   6.337   8.854  1.00 96.60           N  
ATOM   2199 HH11 ARG A 141       6.268   7.138   8.266  1.00 96.60           H  
ATOM   2200 HH12 ARG A 141       7.392   6.141   9.149  1.00 96.60           H  
ATOM   2201  NH2 ARG A 141       5.731   4.618  10.072  1.00 96.60           N  
ATOM   2202 HH21 ARG A 141       5.002   4.054  10.486  1.00 96.60           H  
ATOM   2203 HH22 ARG A 141       6.689   4.454  10.348  1.00 96.60           H  
ATOM   2204  CZ  ARG A 141       5.449   5.614   9.281  1.00 96.60           C  
ATOM   2205  N   PHE A 142      -0.336   7.455   4.952  1.00 97.12           N  
ATOM   2206  H   PHE A 142       0.196   6.842   4.352  1.00 97.12           H  
ATOM   2207  CA  PHE A 142      -0.990   8.603   4.327  1.00 97.12           C  
ATOM   2208  HA  PHE A 142      -0.593   9.524   4.754  1.00 97.12           H  
ATOM   2209  C   PHE A 142      -2.506   8.594   4.569  1.00 97.12           C  
ATOM   2210  CB  PHE A 142      -0.656   8.570   2.831  1.00 97.12           C  
ATOM   2211  HB2 PHE A 142       0.426   8.632   2.710  1.00 97.12           H  
ATOM   2212  HB3 PHE A 142      -0.967   7.614   2.410  1.00 97.12           H  
ATOM   2213  O   PHE A 142      -3.073   9.593   5.006  1.00 97.12           O  
ATOM   2214  CG  PHE A 142      -1.298   9.672   2.018  1.00 97.12           C  
ATOM   2215  CD1 PHE A 142      -2.573   9.484   1.450  1.00 97.12           C  
ATOM   2216  HD1 PHE A 142      -3.112   8.562   1.608  1.00 97.12           H  
ATOM   2217  CD2 PHE A 142      -0.592  10.865   1.781  1.00 97.12           C  
ATOM   2218  HD2 PHE A 142       0.403  10.996   2.179  1.00 97.12           H  
ATOM   2219  CE1 PHE A 142      -3.138  10.486   0.643  1.00 97.12           C  
ATOM   2220  HE1 PHE A 142      -4.106  10.339   0.187  1.00 97.12           H  
ATOM   2221  CE2 PHE A 142      -1.144  11.850   0.943  1.00 97.12           C  
ATOM   2222  HE2 PHE A 142      -0.572  12.731   0.692  1.00 97.12           H  
ATOM   2223  CZ  PHE A 142      -2.418  11.663   0.379  1.00 97.12           C  
ATOM   2224  HZ  PHE A 142      -2.829  12.403  -0.292  1.00 97.12           H  
ATOM   2225  N   MET A 143      -3.154   7.446   4.361  1.00 96.27           N  
ATOM   2226  H   MET A 143      -2.631   6.673   3.975  1.00 96.27           H  
ATOM   2227  CA  MET A 143      -4.595   7.269   4.565  1.00 96.27           C  
ATOM   2228  HA  MET A 143      -5.134   8.012   3.978  1.00 96.27           H  
ATOM   2229  C   MET A 143      -5.025   7.457   6.013  1.00 96.27           C  
ATOM   2230  CB  MET A 143      -4.996   5.862   4.113  1.00 96.27           C  
ATOM   2231  HB2 MET A 143      -5.989   5.620   4.491  1.00 96.27           H  
ATOM   2232  HB3 MET A 143      -4.288   5.125   4.492  1.00 96.27           H  
ATOM   2233  O   MET A 143      -6.029   8.121   6.276  1.00 96.27           O  
ATOM   2234  CG  MET A 143      -5.041   5.804   2.597  1.00 96.27           C  
ATOM   2235  HG2 MET A 143      -4.132   6.244   2.185  1.00 96.27           H  
ATOM   2236  HG3 MET A 143      -5.093   4.764   2.276  1.00 96.27           H  
ATOM   2237  SD  MET A 143      -6.471   6.688   1.956  1.00 96.27           S  
ATOM   2238  CE  MET A 143      -5.881   6.770   0.275  1.00 96.27           C  
ATOM   2239  HE1 MET A 143      -5.290   7.674   0.129  1.00 96.27           H  
ATOM   2240  HE2 MET A 143      -5.267   5.896   0.057  1.00 96.27           H  
ATOM   2241  HE3 MET A 143      -6.757   6.771  -0.375  1.00 96.27           H  
ATOM   2242  N   LEU A 144      -4.259   6.897   6.949  1.00 94.94           N  
ATOM   2243  H   LEU A 144      -3.468   6.338   6.661  1.00 94.94           H  
ATOM   2244  CA  LEU A 144      -4.560   7.003   8.368  1.00 94.94           C  
ATOM   2245  HA  LEU A 144      -5.586   6.666   8.518  1.00 94.94           H  
ATOM   2246  C   LEU A 144      -4.477   8.458   8.842  1.00 94.94           C  
ATOM   2247  CB  LEU A 144      -3.605   6.080   9.141  1.00 94.94           C  
ATOM   2248  HB2 LEU A 144      -3.674   5.075   8.724  1.00 94.94           H  
ATOM   2249  HB3 LEU A 144      -2.585   6.436   8.998  1.00 94.94           H  
ATOM   2250  O   LEU A 144      -5.388   8.918   9.522  1.00 94.94           O  
ATOM   2251  CG  LEU A 144      -3.895   6.008  10.651  1.00 94.94           C  
ATOM   2252  HG  LEU A 144      -3.830   7.004  11.089  1.00 94.94           H  
ATOM   2253  CD1 LEU A 144      -5.279   5.419  10.943  1.00 94.94           C  
ATOM   2254 HD11 LEU A 144      -6.053   6.106  10.603  1.00 94.94           H  
ATOM   2255 HD12 LEU A 144      -5.393   4.455  10.446  1.00 94.94           H  
ATOM   2256 HD13 LEU A 144      -5.400   5.293  12.019  1.00 94.94           H  
ATOM   2257  CD2 LEU A 144      -2.844   5.120  11.317  1.00 94.94           C  
ATOM   2258 HD21 LEU A 144      -2.884   4.111  10.908  1.00 94.94           H  
ATOM   2259 HD22 LEU A 144      -1.854   5.546  11.154  1.00 94.94           H  
ATOM   2260 HD23 LEU A 144      -3.026   5.085  12.392  1.00 94.94           H  
ATOM   2261  N   PHE A 145      -3.429   9.187   8.449  1.00 96.07           N  
ATOM   2262  H   PHE A 145      -2.707   8.742   7.900  1.00 96.07           H  
ATOM   2263  CA  PHE A 145      -3.172  10.531   8.971  1.00 96.07           C  
ATOM   2264  HA  PHE A 145      -3.584  10.594   9.978  1.00 96.07           H  
ATOM   2265  C   PHE A 145      -3.857  11.664   8.200  1.00 96.07           C  
ATOM   2266  CB  PHE A 145      -1.658  10.755   9.075  1.00 96.07           C  
ATOM   2267  HB2 PHE A 145      -1.482  11.787   9.379  1.00 96.07           H  
ATOM   2268  HB3 PHE A 145      -1.213  10.622   8.089  1.00 96.07           H  
ATOM   2269  O   PHE A 145      -4.221  12.658   8.818  1.00 96.07           O  
ATOM   2270  CG  PHE A 145      -0.959   9.857  10.082  1.00 96.07           C  
ATOM   2271  CD1 PHE A 145      -1.430   9.774  11.407  1.00 96.07           C  
ATOM   2272  HD1 PHE A 145      -2.296  10.340  11.717  1.00 96.07           H  
ATOM   2273  CD2 PHE A 145       0.207   9.159   9.723  1.00 96.07           C  
ATOM   2274  HD2 PHE A 145       0.604   9.274   8.726  1.00 96.07           H  
ATOM   2275  CE1 PHE A 145      -0.767   8.972  12.350  1.00 96.07           C  
ATOM   2276  HE1 PHE A 145      -1.131   8.923  13.366  1.00 96.07           H  
ATOM   2277  CE2 PHE A 145       0.892   8.386  10.682  1.00 96.07           C  
ATOM   2278  HE2 PHE A 145       1.844   7.931  10.454  1.00 96.07           H  
ATOM   2279  CZ  PHE A 145       0.393   8.273  11.987  1.00 96.07           C  
ATOM   2280  HZ  PHE A 145       0.927   7.698  12.729  1.00 96.07           H  
ATOM   2281  N   ARG A 146      -4.070  11.544   6.881  1.00 95.82           N  
ATOM   2282  H   ARG A 146      -3.714  10.730   6.401  1.00 95.82           H  
ATOM   2283  CA  ARG A 146      -4.773  12.590   6.105  1.00 95.82           C  
ATOM   2284  HA  ARG A 146      -4.672  13.548   6.615  1.00 95.82           H  
ATOM   2285  C   ARG A 146      -6.273  12.367   6.001  1.00 95.82           C  
ATOM   2286  CB  ARG A 146      -4.194  12.742   4.695  1.00 95.82           C  
ATOM   2287  HB2 ARG A 146      -4.840  13.413   4.129  1.00 95.82           H  
ATOM   2288  HB3 ARG A 146      -4.191  11.777   4.188  1.00 95.82           H  
ATOM   2289  O   ARG A 146      -7.024  13.334   5.996  1.00 95.82           O  
ATOM   2290  CG  ARG A 146      -2.784  13.339   4.702  1.00 95.82           C  
ATOM   2291  HG2 ARG A 146      -2.110  12.632   5.185  1.00 95.82           H  
ATOM   2292  HG3 ARG A 146      -2.766  14.278   5.255  1.00 95.82           H  
ATOM   2293  CD  ARG A 146      -2.314  13.559   3.262  1.00 95.82           C  
ATOM   2294  HD2 ARG A 146      -1.235  13.410   3.219  1.00 95.82           H  
ATOM   2295  HD3 ARG A 146      -2.777  12.791   2.643  1.00 95.82           H  
ATOM   2296  NE  ARG A 146      -2.667  14.887   2.716  1.00 95.82           N  
ATOM   2297  HE  ARG A 146      -3.569  14.962   2.268  1.00 95.82           H  
ATOM   2298  NH1 ARG A 146      -0.694  15.964   3.206  1.00 95.82           N  
ATOM   2299 HH11 ARG A 146      -0.366  15.137   3.685  1.00 95.82           H  
ATOM   2300 HH12 ARG A 146      -0.106  16.783   3.143  1.00 95.82           H  
ATOM   2301  NH2 ARG A 146      -2.274  17.039   2.068  1.00 95.82           N  
ATOM   2302 HH21 ARG A 146      -1.663  17.842   2.020  1.00 95.82           H  
ATOM   2303 HH22 ARG A 146      -3.174  17.072   1.611  1.00 95.82           H  
ATOM   2304  CZ  ARG A 146      -1.881  15.950   2.666  1.00 95.82           C  
ATOM   2305  N   HIS A 147      -6.710  11.114   5.880  1.00 94.11           N  
ATOM   2306  H   HIS A 147      -6.034  10.364   5.888  1.00 94.11           H  
ATOM   2307  CA  HIS A 147      -8.118  10.785   5.635  1.00 94.11           C  
ATOM   2308  HA  HIS A 147      -8.676  11.702   5.446  1.00 94.11           H  
ATOM   2309  C   HIS A 147      -8.811  10.129   6.837  1.00 94.11           C  
ATOM   2310  CB  HIS A 147      -8.229   9.922   4.367  1.00 94.11           C  
ATOM   2311  HB2 HIS A 147      -7.664   8.998   4.497  1.00 94.11           H  
ATOM   2312  HB3 HIS A 147      -9.273   9.647   4.217  1.00 94.11           H  
ATOM   2313  O   HIS A 147     -10.021   9.908   6.785  1.00 94.11           O  
ATOM   2314  CG  HIS A 147      -7.754  10.622   3.118  1.00 94.11           C  
ATOM   2315  CD2 HIS A 147      -6.635  10.331   2.384  1.00 94.11           C  
ATOM   2316  HD2 HIS A 147      -5.916   9.553   2.597  1.00 94.11           H  
ATOM   2317  ND1 HIS A 147      -8.375  11.684   2.500  1.00 94.11           N  
ATOM   2318  HD1 HIS A 147      -9.187  12.182   2.837  1.00 94.11           H  
ATOM   2319  CE1 HIS A 147      -7.655  12.016   1.416  1.00 94.11           C  
ATOM   2320  HE1 HIS A 147      -7.886  12.822   0.736  1.00 94.11           H  
ATOM   2321  NE2 HIS A 147      -6.583  11.217   1.307  1.00 94.11           N  
ATOM   2322  N   GLY A 148      -8.073   9.781   7.900  1.00 94.43           N  
ATOM   2323  H   GLY A 148      -7.086   9.993   7.907  1.00 94.43           H  
ATOM   2324  CA  GLY A 148      -8.621   9.043   9.042  1.00 94.43           C  
ATOM   2325  HA2 GLY A 148      -9.476   9.585   9.445  1.00 94.43           H  
ATOM   2326  HA3 GLY A 148      -7.863   8.971   9.822  1.00 94.43           H  
ATOM   2327  C   GLY A 148      -9.075   7.625   8.678  1.00 94.43           C  
ATOM   2328  O   GLY A 148      -9.936   7.055   9.349  1.00 94.43           O  
ATOM   2329  N   ALA A 149      -8.555   7.055   7.585  1.00 92.01           N  
ATOM   2330  H   ALA A 149      -7.824   7.551   7.094  1.00 92.01           H  
ATOM   2331  CA  ALA A 149      -9.019   5.787   7.038  1.00 92.01           C  
ATOM   2332  HA  ALA A 149      -9.947   5.503   7.532  1.00 92.01           H  
ATOM   2333  C   ALA A 149      -8.002   4.664   7.271  1.00 92.01           C  
ATOM   2334  CB  ALA A 149      -9.353   5.985   5.559  1.00 92.01           C  
ATOM   2335  HB1 ALA A 149     -10.063   6.805   5.460  1.00 92.01           H  
ATOM   2336  HB2 ALA A 149      -9.792   5.070   5.161  1.00 92.01           H  
ATOM   2337  HB3 ALA A 149      -8.450   6.230   5.000  1.00 92.01           H  
ATOM   2338  O   ALA A 149      -6.898   4.674   6.728  1.00 92.01           O  
ATOM   2339  N   ASN A 150      -8.395   3.646   8.041  1.00 93.15           N  
ATOM   2340  H   ASN A 150      -9.296   3.702   8.494  1.00 93.15           H  
ATOM   2341  CA  ASN A 150      -7.588   2.441   8.228  1.00 93.15           C  
ATOM   2342  HA  ASN A 150      -6.534   2.709   8.145  1.00 93.15           H  
ATOM   2343  C   ASN A 150      -7.897   1.422   7.119  1.00 93.15           C  
ATOM   2344  CB  ASN A 150      -7.801   1.901   9.650  1.00 93.15           C  
ATOM   2345  HB2 ASN A 150      -8.816   1.517   9.752  1.00 93.15           H  
ATOM   2346  HB3 ASN A 150      -7.666   2.715  10.362  1.00 93.15           H  
ATOM   2347  O   ASN A 150      -8.885   0.689   7.188  1.00 93.15           O  
ATOM   2348  CG  ASN A 150      -6.823   0.796  10.022  1.00 93.15           C  
ATOM   2349  ND2 ASN A 150      -6.870   0.361  11.260  1.00 93.15           N  
ATOM   2350 HD21 ASN A 150      -6.273  -0.407  11.533  1.00 93.15           H  
ATOM   2351 HD22 ASN A 150      -7.519   0.770  11.916  1.00 93.15           H  
ATOM   2352  OD1 ASN A 150      -5.999   0.326   9.246  1.00 93.15           O  
ATOM   2353  N   ILE A 151      -7.069   1.417   6.073  1.00 92.62           N  
ATOM   2354  H   ILE A 151      -6.307   2.080   6.068  1.00 92.62           H  
ATOM   2355  CA  ILE A 151      -7.238   0.541   4.908  1.00 92.62           C  
ATOM   2356  HA  ILE A 151      -8.309   0.420   4.749  1.00 92.62           H  
ATOM   2357  C   ILE A 151      -6.596  -0.834   5.180  1.00 92.62           C  
ATOM   2358  CB  ILE A 151      -6.672   1.186   3.623  1.00 92.62           C  
ATOM   2359  HB  ILE A 151      -5.584   1.169   3.686  1.00 92.62           H  
ATOM   2360  O   ILE A 151      -5.427  -0.883   5.585  1.00 92.62           O  
ATOM   2361  CG1 ILE A 151      -7.086   2.662   3.425  1.00 92.62           C  
ATOM   2362 HG12 ILE A 151      -6.714   3.256   4.259  1.00 92.62           H  
ATOM   2363 HG13 ILE A 151      -6.591   3.038   2.529  1.00 92.62           H  
ATOM   2364  CG2 ILE A 151      -7.087   0.354   2.397  1.00 92.62           C  
ATOM   2365 HG21 ILE A 151      -6.756   0.846   1.483  1.00 92.62           H  
ATOM   2366 HG22 ILE A 151      -6.621  -0.630   2.439  1.00 92.62           H  
ATOM   2367 HG23 ILE A 151      -8.169   0.232   2.358  1.00 92.62           H  
ATOM   2368  CD1 ILE A 151      -8.587   2.927   3.274  1.00 92.62           C  
ATOM   2369 HD11 ILE A 151      -9.144   2.498   4.107  1.00 92.62           H  
ATOM   2370 HD12 ILE A 151      -8.753   4.004   3.249  1.00 92.62           H  
ATOM   2371 HD13 ILE A 151      -8.930   2.515   2.325  1.00 92.62           H  
ATOM   2372  N   PRO A 152      -7.313  -1.953   4.940  1.00 93.37           N  
ATOM   2373  CA  PRO A 152      -6.741  -3.293   5.046  1.00 93.37           C  
ATOM   2374  HA  PRO A 152      -6.392  -3.439   6.069  1.00 93.37           H  
ATOM   2375  C   PRO A 152      -5.580  -3.507   4.069  1.00 93.37           C  
ATOM   2376  CB  PRO A 152      -7.887  -4.270   4.761  1.00 93.37           C  
ATOM   2377  HB2 PRO A 152      -7.888  -4.550   3.708  1.00 93.37           H  
ATOM   2378  HB3 PRO A 152      -7.820  -5.159   5.389  1.00 93.37           H  
ATOM   2379  O   PRO A 152      -5.633  -3.063   2.922  1.00 93.37           O  
ATOM   2380  CG  PRO A 152      -9.144  -3.461   5.066  1.00 93.37           C  
ATOM   2381  HG2 PRO A 152      -9.352  -3.495   6.136  1.00 93.37           H  
ATOM   2382  HG3 PRO A 152     -10.003  -3.814   4.494  1.00 93.37           H  
ATOM   2383  CD  PRO A 152      -8.743  -2.044   4.668  1.00 93.37           C  
ATOM   2384  HD2 PRO A 152      -9.315  -1.332   5.262  1.00 93.37           H  
ATOM   2385  HD3 PRO A 152      -8.924  -1.890   3.605  1.00 93.37           H  
ATOM   2386  N   LYS A 153      -4.561  -4.262   4.497  1.00 94.37           N  
ATOM   2387  H   LYS A 153      -4.593  -4.611   5.444  1.00 94.37           H  
ATOM   2388  CA  LYS A 153      -3.380  -4.585   3.678  1.00 94.37           C  
ATOM   2389  HA  LYS A 153      -2.866  -3.659   3.423  1.00 94.37           H  
ATOM   2390  C   LYS A 153      -3.770  -5.227   2.335  1.00 94.37           C  
ATOM   2391  CB  LYS A 153      -2.427  -5.453   4.527  1.00 94.37           C  
ATOM   2392  HB2 LYS A 153      -2.148  -4.893   5.420  1.00 94.37           H  
ATOM   2393  HB3 LYS A 153      -2.946  -6.359   4.839  1.00 94.37           H  
ATOM   2394  O   LYS A 153      -3.269  -4.803   1.298  1.00 94.37           O  
ATOM   2395  CG  LYS A 153      -1.145  -5.856   3.785  1.00 94.37           C  
ATOM   2396  HG2 LYS A 153      -0.659  -4.970   3.377  1.00 94.37           H  
ATOM   2397  HG3 LYS A 153      -1.447  -6.517   2.972  1.00 94.37           H  
ATOM   2398  CD  LYS A 153      -0.146  -6.639   4.656  1.00 94.37           C  
ATOM   2399  HD2 LYS A 153      -0.659  -7.496   5.092  1.00 94.37           H  
ATOM   2400  HD3 LYS A 153       0.225  -5.999   5.456  1.00 94.37           H  
ATOM   2401  CE  LYS A 153       1.029  -7.139   3.796  1.00 94.37           C  
ATOM   2402  HE2 LYS A 153       1.575  -6.283   3.400  1.00 94.37           H  
ATOM   2403  HE3 LYS A 153       0.613  -7.673   2.942  1.00 94.37           H  
ATOM   2404  NZ  LYS A 153       1.949  -8.056   4.522  1.00 94.37           N  
ATOM   2405  HZ1 LYS A 153       2.673  -8.393   3.903  1.00 94.37           H  
ATOM   2406  HZ2 LYS A 153       1.457  -8.875   4.848  1.00 94.37           H  
ATOM   2407  HZ3 LYS A 153       2.393  -7.612   5.313  1.00 94.37           H  
ATOM   2408  N   ASN A 154      -4.733  -6.152   2.338  1.00 94.36           N  
ATOM   2409  H   ASN A 154      -4.996  -6.547   3.230  1.00 94.36           H  
ATOM   2410  CA  ASN A 154      -5.207  -6.851   1.133  1.00 94.36           C  
ATOM   2411  HA  ASN A 154      -4.370  -7.377   0.675  1.00 94.36           H  
ATOM   2412  C   ASN A 154      -5.769  -5.886   0.079  1.00 94.36           C  
ATOM   2413  CB  ASN A 154      -6.277  -7.894   1.527  1.00 94.36           C  
ATOM   2414  HB2 ASN A 154      -6.612  -8.405   0.625  1.00 94.36           H  
ATOM   2415  HB3 ASN A 154      -7.138  -7.398   1.976  1.00 94.36           H  
ATOM   2416  O   ASN A 154      -5.492  -6.028  -1.106  1.00 94.36           O  
ATOM   2417  CG  ASN A 154      -5.773  -8.954   2.493  1.00 94.36           C  
ATOM   2418  ND2 ASN A 154      -6.612  -9.875   2.898  1.00 94.36           N  
ATOM   2419 HD21 ASN A 154      -6.214 -10.607   3.470  1.00 94.36           H  
ATOM   2420 HD22 ASN A 154      -7.505 -10.010   2.448  1.00 94.36           H  
ATOM   2421  OD1 ASN A 154      -4.644  -8.920   2.947  1.00 94.36           O  
ATOM   2422  N   VAL A 155      -6.503  -4.859   0.517  1.00 94.35           N  
ATOM   2423  H   VAL A 155      -6.616  -4.743   1.514  1.00 94.35           H  
ATOM   2424  CA  VAL A 155      -7.067  -3.833  -0.373  1.00 94.35           C  
ATOM   2425  HA  VAL A 155      -7.648  -4.317  -1.158  1.00 94.35           H  
ATOM   2426  C   VAL A 155      -5.951  -3.044  -1.052  1.00 94.35           C  
ATOM   2427  CB  VAL A 155      -7.991  -2.890   0.420  1.00 94.35           C  
ATOM   2428  HB  VAL A 155      -7.442  -2.481   1.269  1.00 94.35           H  
ATOM   2429  O   VAL A 155      -6.005  -2.797  -2.253  1.00 94.35           O  
ATOM   2430  CG1 VAL A 155      -8.492  -1.711  -0.415  1.00 94.35           C  
ATOM   2431 HG11 VAL A 155      -9.025  -2.084  -1.290  1.00 94.35           H  
ATOM   2432 HG12 VAL A 155      -7.660  -1.082  -0.730  1.00 94.35           H  
ATOM   2433 HG13 VAL A 155      -9.158  -1.097   0.191  1.00 94.35           H  
ATOM   2434  CG2 VAL A 155      -9.212  -3.642   0.963  1.00 94.35           C  
ATOM   2435 HG21 VAL A 155      -8.904  -4.485   1.581  1.00 94.35           H  
ATOM   2436 HG22 VAL A 155      -9.818  -2.968   1.570  1.00 94.35           H  
ATOM   2437 HG23 VAL A 155      -9.813  -4.015   0.134  1.00 94.35           H  
ATOM   2438  N   LEU A 156      -4.917  -2.668  -0.298  1.00 95.79           N  
ATOM   2439  H   LEU A 156      -4.900  -2.941   0.674  1.00 95.79           H  
ATOM   2440  CA  LEU A 156      -3.779  -1.937  -0.851  1.00 95.79           C  
ATOM   2441  HA  LEU A 156      -4.148  -1.076  -1.409  1.00 95.79           H  
ATOM   2442  C   LEU A 156      -2.989  -2.790  -1.853  1.00 95.79           C  
ATOM   2443  CB  LEU A 156      -2.879  -1.443   0.289  1.00 95.79           C  
ATOM   2444  HB2 LEU A 156      -2.030  -0.929  -0.163  1.00 95.79           H  
ATOM   2445  HB3 LEU A 156      -2.502  -2.308   0.835  1.00 95.79           H  
ATOM   2446  O   LEU A 156      -2.596  -2.276  -2.897  1.00 95.79           O  
ATOM   2447  CG  LEU A 156      -3.556  -0.484   1.282  1.00 95.79           C  
ATOM   2448  HG  LEU A 156      -4.429  -0.966   1.721  1.00 95.79           H  
ATOM   2449  CD1 LEU A 156      -2.599  -0.128   2.416  1.00 95.79           C  
ATOM   2450 HD11 LEU A 156      -3.120   0.490   3.147  1.00 95.79           H  
ATOM   2451 HD12 LEU A 156      -1.742   0.420   2.025  1.00 95.79           H  
ATOM   2452 HD13 LEU A 156      -2.258  -1.039   2.908  1.00 95.79           H  
ATOM   2453  CD2 LEU A 156      -3.993   0.813   0.601  1.00 95.79           C  
ATOM   2454 HD21 LEU A 156      -3.154   1.237   0.050  1.00 95.79           H  
ATOM   2455 HD22 LEU A 156      -4.340   1.531   1.343  1.00 95.79           H  
ATOM   2456 HD23 LEU A 156      -4.808   0.613  -0.095  1.00 95.79           H  
ATOM   2457  N   HIS A 157      -2.801  -4.085  -1.578  1.00 96.32           N  
ATOM   2458  H   HIS A 157      -3.121  -4.447  -0.691  1.00 96.32           H  
ATOM   2459  CA  HIS A 157      -2.163  -5.009  -2.523  1.00 96.32           C  
ATOM   2460  HA  HIS A 157      -1.208  -4.585  -2.833  1.00 96.32           H  
ATOM   2461  C   HIS A 157      -2.979  -5.215  -3.797  1.00 96.32           C  
ATOM   2462  CB  HIS A 157      -1.899  -6.363  -1.861  1.00 96.32           C  
ATOM   2463  HB2 HIS A 157      -1.641  -7.092  -2.629  1.00 96.32           H  
ATOM   2464  HB3 HIS A 157      -2.799  -6.712  -1.354  1.00 96.32           H  
ATOM   2465  O   HIS A 157      -2.401  -5.237  -4.882  1.00 96.32           O  
ATOM   2466  CG  HIS A 157      -0.756  -6.298  -0.895  1.00 96.32           C  
ATOM   2467  CD2 HIS A 157      -0.800  -6.606   0.429  1.00 96.32           C  
ATOM   2468  HD2 HIS A 157      -1.676  -6.967   0.948  1.00 96.32           H  
ATOM   2469  ND1 HIS A 157       0.541  -5.957  -1.195  1.00 96.32           N  
ATOM   2470  HD1 HIS A 157       0.917  -5.863  -2.128  1.00 96.32           H  
ATOM   2471  CE1 HIS A 157       1.261  -6.037  -0.066  1.00 96.32           C  
ATOM   2472  HE1 HIS A 157       2.329  -5.888  -0.001  1.00 96.32           H  
ATOM   2473  NE2 HIS A 157       0.480  -6.400   0.962  1.00 96.32           N  
ATOM   2474  N   TYR A 158      -4.303  -5.307  -3.683  1.00 95.78           N  
ATOM   2475  H   TYR A 158      -4.712  -5.367  -2.762  1.00 95.78           H  
ATOM   2476  CA  TYR A 158      -5.195  -5.377  -4.836  1.00 95.78           C  
ATOM   2477  HA  TYR A 158      -4.943  -6.248  -5.441  1.00 95.78           H  
ATOM   2478  C   TYR A 158      -5.049  -4.140  -5.734  1.00 95.78           C  
ATOM   2479  CB  TYR A 158      -6.630  -5.541  -4.331  1.00 95.78           C  
ATOM   2480  HB2 TYR A 158      -6.744  -6.539  -3.908  1.00 95.78           H  
ATOM   2481  HB3 TYR A 158      -6.825  -4.827  -3.532  1.00 95.78           H  
ATOM   2482  O   TYR A 158      -4.833  -4.266  -6.935  1.00 95.78           O  
ATOM   2483  CG  TYR A 158      -7.663  -5.341  -5.414  1.00 95.78           C  
ATOM   2484  CD1 TYR A 158      -8.320  -4.101  -5.530  1.00 95.78           C  
ATOM   2485  HD1 TYR A 158      -8.088  -3.299  -4.846  1.00 95.78           H  
ATOM   2486  CD2 TYR A 158      -7.925  -6.379  -6.327  1.00 95.78           C  
ATOM   2487  HD2 TYR A 158      -7.398  -7.319  -6.254  1.00 95.78           H  
ATOM   2488  CE1 TYR A 158      -9.279  -3.911  -6.538  1.00 95.78           C  
ATOM   2489  HE1 TYR A 158      -9.796  -2.966  -6.620  1.00 95.78           H  
ATOM   2490  CE2 TYR A 158      -8.878  -6.191  -7.343  1.00 95.78           C  
ATOM   2491  HE2 TYR A 158      -9.100  -6.990  -8.035  1.00 95.78           H  
ATOM   2492  OH  TYR A 158     -10.534  -4.792  -8.356  1.00 95.78           O  
ATOM   2493  HH  TYR A 158     -11.060  -4.008  -8.183  1.00 95.78           H  
ATOM   2494  CZ  TYR A 158      -9.565  -4.965  -7.429  1.00 95.78           C  
ATOM   2495  N   TYR A 159      -5.086  -2.933  -5.159  1.00 95.69           N  
ATOM   2496  H   TYR A 159      -5.279  -2.863  -4.170  1.00 95.69           H  
ATOM   2497  CA  TYR A 159      -4.925  -1.716  -5.958  1.00 95.69           C  
ATOM   2498  HA  TYR A 159      -5.603  -1.798  -6.807  1.00 95.69           H  
ATOM   2499  C   TYR A 159      -3.519  -1.568  -6.540  1.00 95.69           C  
ATOM   2500  CB  TYR A 159      -5.320  -0.476  -5.153  1.00 95.69           C  
ATOM   2501  HB2 TYR A 159      -4.883  -0.530  -4.156  1.00 95.69           H  
ATOM   2502  HB3 TYR A 159      -4.910   0.406  -5.644  1.00 95.69           H  
ATOM   2503  O   TYR A 159      -3.376  -1.134  -7.681  1.00 95.69           O  
ATOM   2504  CG  TYR A 159      -6.819  -0.294  -5.069  1.00 95.69           C  
ATOM   2505  CD1 TYR A 159      -7.541   0.030  -6.230  1.00 95.69           C  
ATOM   2506  HD1 TYR A 159      -7.012   0.190  -7.158  1.00 95.69           H  
ATOM   2507  CD2 TYR A 159      -7.495  -0.444  -3.847  1.00 95.69           C  
ATOM   2508  HD2 TYR A 159      -6.934  -0.665  -2.952  1.00 95.69           H  
ATOM   2509  CE1 TYR A 159      -8.937   0.163  -6.188  1.00 95.69           C  
ATOM   2510  HE1 TYR A 159      -9.487   0.402  -7.086  1.00 95.69           H  
ATOM   2511  CE2 TYR A 159      -8.890  -0.274  -3.788  1.00 95.69           C  
ATOM   2512  HE2 TYR A 159      -9.394  -0.357  -2.836  1.00 95.69           H  
ATOM   2513  OH  TYR A 159     -10.954   0.230  -4.923  1.00 95.69           O  
ATOM   2514  HH  TYR A 159     -11.285   0.194  -4.022  1.00 95.69           H  
ATOM   2515  CZ  TYR A 159      -9.613   0.025  -4.964  1.00 95.69           C  
ATOM   2516  N   LYS A 160      -2.490  -1.968  -5.788  1.00 95.13           N  
ATOM   2517  H   LYS A 160      -2.675  -2.281  -4.846  1.00 95.13           H  
ATOM   2518  CA  LYS A 160      -1.113  -1.987  -6.279  1.00 95.13           C  
ATOM   2519  HA  LYS A 160      -0.872  -0.990  -6.649  1.00 95.13           H  
ATOM   2520  C   LYS A 160      -0.966  -2.935  -7.475  1.00 95.13           C  
ATOM   2521  CB  LYS A 160      -0.158  -2.326  -5.127  1.00 95.13           C  
ATOM   2522  HB2 LYS A 160      -0.432  -3.291  -4.701  1.00 95.13           H  
ATOM   2523  HB3 LYS A 160      -0.252  -1.563  -4.354  1.00 95.13           H  
ATOM   2524  O   LYS A 160      -0.523  -2.508  -8.525  1.00 95.13           O  
ATOM   2525  CG  LYS A 160       1.300  -2.385  -5.603  1.00 95.13           C  
ATOM   2526  HG2 LYS A 160       1.411  -3.179  -6.342  1.00 95.13           H  
ATOM   2527  HG3 LYS A 160       1.567  -1.435  -6.064  1.00 95.13           H  
ATOM   2528  CD  LYS A 160       2.258  -2.666  -4.443  1.00 95.13           C  
ATOM   2529  HD2 LYS A 160       1.959  -3.576  -3.922  1.00 95.13           H  
ATOM   2530  HD3 LYS A 160       2.220  -1.820  -3.757  1.00 95.13           H  
ATOM   2531  CE  LYS A 160       3.673  -2.832  -5.012  1.00 95.13           C  
ATOM   2532  HE2 LYS A 160       3.729  -3.774  -5.556  1.00 95.13           H  
ATOM   2533  HE3 LYS A 160       3.843  -2.029  -5.730  1.00 95.13           H  
ATOM   2534  NZ  LYS A 160       4.717  -2.767  -3.962  1.00 95.13           N  
ATOM   2535  HZ1 LYS A 160       4.599  -3.487  -3.264  1.00 95.13           H  
ATOM   2536  HZ2 LYS A 160       5.632  -2.869  -4.377  1.00 95.13           H  
ATOM   2537  HZ3 LYS A 160       4.688  -1.850  -3.537  1.00 95.13           H  
ATOM   2538  N   SER A 161      -1.361  -4.196  -7.338  1.00 94.32           N  
ATOM   2539  H   SER A 161      -1.783  -4.486  -6.468  1.00 94.32           H  
ATOM   2540  CA  SER A 161      -1.211  -5.187  -8.417  1.00 94.32           C  
ATOM   2541  HA  SER A 161      -0.169  -5.203  -8.737  1.00 94.32           H  
ATOM   2542  C   SER A 161      -2.038  -4.849  -9.661  1.00 94.32           C  
ATOM   2543  CB  SER A 161      -1.567  -6.593  -7.925  1.00 94.32           C  
ATOM   2544  HB2 SER A 161      -1.570  -7.281  -8.771  1.00 94.32           H  
ATOM   2545  HB3 SER A 161      -0.817  -6.928  -7.209  1.00 94.32           H  
ATOM   2546  O   SER A 161      -1.547  -5.023 -10.769  1.00 94.32           O  
ATOM   2547  OG  SER A 161      -2.838  -6.602  -7.303  1.00 94.32           O  
ATOM   2548  HG  SER A 161      -2.744  -6.239  -6.419  1.00 94.32           H  
ATOM   2549  N   ARG A 162      -3.264  -4.333  -9.492  1.00 93.75           N  
ATOM   2550  H   ARG A 162      -3.636  -4.316  -8.553  1.00 93.75           H  
ATOM   2551  CA  ARG A 162      -4.182  -4.077 -10.614  1.00 93.75           C  
ATOM   2552  HA  ARG A 162      -3.992  -4.831 -11.377  1.00 93.75           H  
ATOM   2553  C   ARG A 162      -3.962  -2.739 -11.325  1.00 93.75           C  
ATOM   2554  CB  ARG A 162      -5.629  -4.257 -10.121  1.00 93.75           C  
ATOM   2555  HB2 ARG A 162      -5.707  -5.231  -9.637  1.00 93.75           H  
ATOM   2556  HB3 ARG A 162      -5.870  -3.490  -9.386  1.00 93.75           H  
ATOM   2557  O   ARG A 162      -4.210  -2.657 -12.521  1.00 93.75           O  
ATOM   2558  CG  ARG A 162      -6.643  -4.202 -11.274  1.00 93.75           C  
ATOM   2559  HG2 ARG A 162      -6.303  -4.863 -12.072  1.00 93.75           H  
ATOM   2560  HG3 ARG A 162      -6.697  -3.185 -11.664  1.00 93.75           H  
ATOM   2561  CD  ARG A 162      -8.050  -4.642 -10.845  1.00 93.75           C  
ATOM   2562  HD2 ARG A 162      -7.993  -5.647 -10.428  1.00 93.75           H  
ATOM   2563  HD3 ARG A 162      -8.420  -3.958 -10.081  1.00 93.75           H  
ATOM   2564  NE  ARG A 162      -8.958  -4.643 -12.009  1.00 93.75           N  
ATOM   2565  HE  ARG A 162      -8.531  -4.437 -12.900  1.00 93.75           H  
ATOM   2566  NH1 ARG A 162     -10.938  -5.291 -11.017  1.00 93.75           N  
ATOM   2567 HH11 ARG A 162     -11.878  -5.634 -11.154  1.00 93.75           H  
ATOM   2568 HH12 ARG A 162     -10.480  -5.394 -10.122  1.00 93.75           H  
ATOM   2569  NH2 ARG A 162     -10.883  -4.948 -13.192  1.00 93.75           N  
ATOM   2570 HH21 ARG A 162     -11.862  -5.189 -13.254  1.00 93.75           H  
ATOM   2571 HH22 ARG A 162     -10.409  -4.737 -14.058  1.00 93.75           H  
ATOM   2572  CZ  ARG A 162     -10.242  -4.958 -12.061  1.00 93.75           C  
ATOM   2573  N   TYR A 163      -3.557  -1.688 -10.609  1.00 92.59           N  
ATOM   2574  H   TYR A 163      -3.376  -1.819  -9.624  1.00 92.59           H  
ATOM   2575  CA  TYR A 163      -3.508  -0.325 -11.165  1.00 92.59           C  
ATOM   2576  HA  TYR A 163      -3.790  -0.341 -12.218  1.00 92.59           H  
ATOM   2577  C   TYR A 163      -2.126   0.319 -11.107  1.00 92.59           C  
ATOM   2578  CB  TYR A 163      -4.507   0.576 -10.433  1.00 92.59           C  
ATOM   2579  HB2 TYR A 163      -4.197   0.661  -9.392  1.00 92.59           H  
ATOM   2580  HB3 TYR A 163      -4.453   1.574 -10.868  1.00 92.59           H  
ATOM   2581  O   TYR A 163      -1.882   1.294 -11.814  1.00 92.59           O  
ATOM   2582  CG  TYR A 163      -5.950   0.120 -10.484  1.00 92.59           C  
ATOM   2583  CD1 TYR A 163      -6.793   0.531 -11.531  1.00 92.59           C  
ATOM   2584  HD1 TYR A 163      -6.401   1.144 -12.329  1.00 92.59           H  
ATOM   2585  CD2 TYR A 163      -6.449  -0.720  -9.476  1.00 92.59           C  
ATOM   2586  HD2 TYR A 163      -5.766  -1.073  -8.718  1.00 92.59           H  
ATOM   2587  CE1 TYR A 163      -8.143   0.133 -11.544  1.00 92.59           C  
ATOM   2588  HE1 TYR A 163      -8.789   0.433 -12.356  1.00 92.59           H  
ATOM   2589  CE2 TYR A 163      -7.797  -1.123  -9.477  1.00 92.59           C  
ATOM   2590  HE2 TYR A 163      -8.164  -1.777  -8.700  1.00 92.59           H  
ATOM   2591  OH  TYR A 163      -9.958  -1.048 -10.513  1.00 92.59           O  
ATOM   2592  HH  TYR A 163     -10.121  -1.797  -9.936  1.00 92.59           H  
ATOM   2593  CZ  TYR A 163      -8.649  -0.685 -10.513  1.00 92.59           C  
ATOM   2594  N   TYR A 164      -1.223  -0.183 -10.264  1.00 90.11           N  
ATOM   2595  H   TYR A 164      -1.422  -1.038  -9.765  1.00 90.11           H  
ATOM   2596  CA  TYR A 164       0.126   0.352 -10.165  1.00 90.11           C  
ATOM   2597  HA  TYR A 164       0.149   1.360 -10.578  1.00 90.11           H  
ATOM   2598  C   TYR A 164       1.077  -0.498 -11.009  1.00 90.11           C  
ATOM   2599  CB  TYR A 164       0.535   0.492  -8.695  1.00 90.11           C  
ATOM   2600  HB2 TYR A 164      -0.191   1.122  -8.180  1.00 90.11           H  
ATOM   2601  HB3 TYR A 164       0.548  -0.481  -8.204  1.00 90.11           H  
ATOM   2602  O   TYR A 164       1.621  -1.505 -10.561  1.00 90.11           O  
ATOM   2603  CG  TYR A 164       1.908   1.077  -8.523  1.00 90.11           C  
ATOM   2604  CD1 TYR A 164       3.022   0.220  -8.421  1.00 90.11           C  
ATOM   2605  HD1 TYR A 164       2.882  -0.850  -8.455  1.00 90.11           H  
ATOM   2606  CD2 TYR A 164       2.070   2.472  -8.542  1.00 90.11           C  
ATOM   2607  HD2 TYR A 164       1.217   3.125  -8.655  1.00 90.11           H  
ATOM   2608  CE1 TYR A 164       4.316   0.762  -8.370  1.00 90.11           C  
ATOM   2609  HE1 TYR A 164       5.181   0.116  -8.341  1.00 90.11           H  
ATOM   2610  CE2 TYR A 164       3.360   3.017  -8.479  1.00 90.11           C  
ATOM   2611  HE2 TYR A 164       3.506   4.086  -8.523  1.00 90.11           H  
ATOM   2612  OH  TYR A 164       5.715   2.697  -8.385  1.00 90.11           O  
ATOM   2613  HH  TYR A 164       6.402   2.037  -8.269  1.00 90.11           H  
ATOM   2614  CZ  TYR A 164       4.477   2.162  -8.411  1.00 90.11           C  
ATOM   2615  N   THR A 165       1.301  -0.073 -12.247  1.00 84.96           N  
ATOM   2616  H   THR A 165       0.763   0.703 -12.605  1.00 84.96           H  
ATOM   2617  CA  THR A 165       2.390  -0.599 -13.073  1.00 84.96           C  
ATOM   2618  HA  THR A 165       2.572  -1.637 -12.798  1.00 84.96           H  
ATOM   2619  C   THR A 165       3.641   0.244 -12.828  1.00 84.96           C  
ATOM   2620  CB  THR A 165       2.028  -0.585 -14.562  1.00 84.96           C  
ATOM   2621  HB  THR A 165       2.899  -0.900 -15.137  1.00 84.96           H  
ATOM   2622  O   THR A 165       3.566   1.464 -12.988  1.00 84.96           O  
ATOM   2623  CG2 THR A 165       0.867  -1.530 -14.865  1.00 84.96           C  
ATOM   2624 HG21 THR A 165       0.677  -1.533 -15.938  1.00 84.96           H  
ATOM   2625 HG22 THR A 165      -0.036  -1.203 -14.349  1.00 84.96           H  
ATOM   2626 HG23 THR A 165       1.116  -2.543 -14.548  1.00 84.96           H  
ATOM   2627  OG1 THR A 165       1.659   0.717 -14.959  1.00 84.96           O  
ATOM   2628  HG1 THR A 165       2.197   1.342 -14.467  1.00 84.96           H  
ATOM   2629  N   PRO A 166       4.808  -0.344 -12.504  1.00 75.75           N  
ATOM   2630  CA  PRO A 166       6.039   0.419 -12.260  1.00 75.75           C  
ATOM   2631  HA  PRO A 166       5.833   1.170 -11.497  1.00 75.75           H  
ATOM   2632  C   PRO A 166       6.586   1.183 -13.492  1.00 75.75           C  
ATOM   2633  CB  PRO A 166       7.030  -0.598 -11.679  1.00 75.75           C  
ATOM   2634  HB2 PRO A 166       8.058  -0.401 -11.983  1.00 75.75           H  
ATOM   2635  HB3 PRO A 166       6.955  -0.590 -10.591  1.00 75.75           H  
ATOM   2636  O   PRO A 166       7.622   1.840 -13.402  1.00 75.75           O  
ATOM   2637  CG  PRO A 166       6.538  -1.946 -12.207  1.00 75.75           C  
ATOM   2638  HG2 PRO A 166       6.932  -2.108 -13.210  1.00 75.75           H  
ATOM   2639  HG3 PRO A 166       6.818  -2.768 -11.549  1.00 75.75           H  
ATOM   2640  CD  PRO A 166       5.025  -1.767 -12.278  1.00 75.75           C  
ATOM   2641  HD2 PRO A 166       4.622  -2.370 -13.092  1.00 75.75           H  
ATOM   2642  HD3 PRO A 166       4.570  -2.058 -11.331  1.00 75.75           H  
ATOM   2643  N   SER A 167       5.882   1.175 -14.626  1.00 64.08           N  
ATOM   2644  H   SER A 167       5.034   0.627 -14.638  1.00 64.08           H  
ATOM   2645  CA  SER A 167       6.320   1.686 -15.932  1.00 64.08           C  
ATOM   2646  HA  SER A 167       7.331   1.316 -16.097  1.00 64.08           H  
ATOM   2647  C   SER A 167       6.405   3.215 -16.084  1.00 64.08           C  
ATOM   2648  CB  SER A 167       5.443   1.079 -17.035  1.00 64.08           C  
ATOM   2649  HB2 SER A 167       4.411   1.407 -16.913  1.00 64.08           H  
ATOM   2650  HB3 SER A 167       5.809   1.400 -18.011  1.00 64.08           H  
ATOM   2651  O   SER A 167       6.629   3.699 -17.190  1.00 64.08           O  
ATOM   2652  OG  SER A 167       5.513  -0.331 -16.957  1.00 64.08           O  
ATOM   2653  HG  SER A 167       5.136  -0.709 -17.755  1.00 64.08           H  
ATOM   2654  N   SER A 168       6.281   4.005 -15.011  1.00 56.51           N  
ATOM   2655  H   SER A 168       6.051   3.569 -14.130  1.00 56.51           H  
ATOM   2656  CA  SER A 168       6.436   5.472 -15.073  1.00 56.51           C  
ATOM   2657  HA  SER A 168       6.732   5.747 -16.085  1.00 56.51           H  
ATOM   2658  C   SER A 168       7.540   6.054 -14.180  1.00 56.51           C  
ATOM   2659  CB  SER A 168       5.088   6.163 -14.837  1.00 56.51           C  
ATOM   2660  HB2 SER A 168       5.188   7.228 -15.042  1.00 56.51           H  
ATOM   2661  HB3 SER A 168       4.348   5.748 -15.521  1.00 56.51           H  
ATOM   2662  O   SER A 168       7.731   7.270 -14.178  1.00 56.51           O  
ATOM   2663  OG  SER A 168       4.641   5.987 -13.506  1.00 56.51           O  
ATOM   2664  HG  SER A 168       5.296   6.344 -12.903  1.00 56.51           H  
ATOM   2665  N   LEU A 169       8.289   5.234 -13.431  1.00 54.47           N  
ATOM   2666  H   LEU A 169       8.123   4.239 -13.483  1.00 54.47           H  
ATOM   2667  CA  LEU A 169       9.260   5.727 -12.439  1.00 54.47           C  
ATOM   2668  HA  LEU A 169       8.873   6.663 -12.039  1.00 54.47           H  
ATOM   2669  C   LEU A 169      10.639   6.138 -12.986  1.00 54.47           C  
ATOM   2670  CB  LEU A 169       9.375   4.749 -11.260  1.00 54.47           C  
ATOM   2671  HB2 LEU A 169       9.586   3.751 -11.644  1.00 54.47           H  
ATOM   2672  HB3 LEU A 169      10.234   5.053 -10.662  1.00 54.47           H  
ATOM   2673  O   LEU A 169      11.458   6.647 -12.226  1.00 54.47           O  
ATOM   2674  CG  LEU A 169       8.157   4.682 -10.319  1.00 54.47           C  
ATOM   2675  HG  LEU A 169       7.319   4.209 -10.832  1.00 54.47           H  
ATOM   2676  CD1 LEU A 169       8.566   3.823  -9.121  1.00 54.47           C  
ATOM   2677 HD11 LEU A 169       9.517   4.167  -8.714  1.00 54.47           H  
ATOM   2678 HD12 LEU A 169       8.665   2.783  -9.432  1.00 54.47           H  
ATOM   2679 HD13 LEU A 169       7.829   3.904  -8.322  1.00 54.47           H  
ATOM   2680  CD2 LEU A 169       7.701   6.048  -9.792  1.00 54.47           C  
ATOM   2681 HD21 LEU A 169       8.540   6.572  -9.333  1.00 54.47           H  
ATOM   2682 HD22 LEU A 169       7.285   6.650 -10.600  1.00 54.47           H  
ATOM   2683 HD23 LEU A 169       6.914   5.912  -9.050  1.00 54.47           H  
ATOM   2684  N   LEU A 170      10.873   6.084 -14.301  1.00 50.62           N  
ATOM   2685  H   LEU A 170      10.194   5.629 -14.895  1.00 50.62           H  
ATOM   2686  CA  LEU A 170      12.027   6.768 -14.918  1.00 50.62           C  
ATOM   2687  HA  LEU A 170      12.915   6.527 -14.334  1.00 50.62           H  
ATOM   2688  C   LEU A 170      11.922   8.310 -14.859  1.00 50.62           C  
ATOM   2689  CB  LEU A 170      12.245   6.256 -16.355  1.00 50.62           C  
ATOM   2690  HB2 LEU A 170      13.020   6.862 -16.826  1.00 50.62           H  
ATOM   2691  HB3 LEU A 170      11.324   6.399 -16.920  1.00 50.62           H  
ATOM   2692  O   LEU A 170      12.811   9.021 -15.319  1.00 50.62           O  
ATOM   2693  CG  LEU A 170      12.676   4.780 -16.457  1.00 50.62           C  
ATOM   2694  HG  LEU A 170      11.919   4.149 -15.991  1.00 50.62           H  
ATOM   2695  CD1 LEU A 170      12.787   4.390 -17.930  1.00 50.62           C  
ATOM   2696 HD11 LEU A 170      13.058   3.337 -18.011  1.00 50.62           H  
ATOM   2697 HD12 LEU A 170      11.829   4.537 -18.430  1.00 50.62           H  
ATOM   2698 HD13 LEU A 170      13.552   4.989 -18.423  1.00 50.62           H  
ATOM   2699  CD2 LEU A 170      14.027   4.512 -15.789  1.00 50.62           C  
ATOM   2700 HD21 LEU A 170      13.955   4.650 -14.710  1.00 50.62           H  
ATOM   2701 HD22 LEU A 170      14.788   5.181 -16.192  1.00 50.62           H  
ATOM   2702 HD23 LEU A 170      14.330   3.482 -15.973  1.00 50.62           H  
ATOM   2703  N   ARG A 171      10.848   8.857 -14.274  1.00 52.62           N  
ATOM   2704  H   ARG A 171      10.148   8.219 -13.923  1.00 52.62           H  
ATOM   2705  CA  ARG A 171      10.632  10.294 -14.056  1.00 52.62           C  
ATOM   2706  HA  ARG A 171      11.479  10.845 -14.465  1.00 52.62           H  
ATOM   2707  C   ARG A 171      10.622  10.672 -12.572  1.00 52.62           C  
ATOM   2708  CB  ARG A 171       9.356  10.756 -14.793  1.00 52.62           C  
ATOM   2709  HB2 ARG A 171       8.968  11.667 -14.337  1.00 52.62           H  
ATOM   2710  HB3 ARG A 171       8.583   9.990 -14.726  1.00 52.62           H  
ATOM   2711  O   ARG A 171       9.706  11.349 -12.145  1.00 52.62           O  
ATOM   2712  CG  ARG A 171       9.628  11.118 -16.251  1.00 52.62           C  
ATOM   2713  HG2 ARG A 171       9.937  10.231 -16.803  1.00 52.62           H  
ATOM   2714  HG3 ARG A 171      10.439  11.845 -16.286  1.00 52.62           H  
ATOM   2715  CD  ARG A 171       8.379  11.756 -16.879  1.00 52.62           C  
ATOM   2716  HD2 ARG A 171       8.694  12.687 -17.351  1.00 52.62           H  
ATOM   2717  HD3 ARG A 171       7.646  12.001 -16.111  1.00 52.62           H  
ATOM   2718  NE  ARG A 171       7.766  10.864 -17.878  1.00 52.62           N  
ATOM   2719  HE  ARG A 171       7.790   9.875 -17.672  1.00 52.62           H  
ATOM   2720  NH1 ARG A 171       7.125  12.471 -19.391  1.00 52.62           N  
ATOM   2721 HH11 ARG A 171       7.387  13.189 -18.730  1.00 52.62           H  
ATOM   2722 HH12 ARG A 171       6.720  12.712 -20.284  1.00 52.62           H  
ATOM   2723  NH2 ARG A 171       6.849  10.315 -19.885  1.00 52.62           N  
ATOM   2724 HH21 ARG A 171       6.454  10.579 -20.777  1.00 52.62           H  
ATOM   2725 HH22 ARG A 171       6.935   9.334 -19.663  1.00 52.62           H  
ATOM   2726  CZ  ARG A 171       7.251  11.220 -19.040  1.00 52.62           C  
ATOM   2727  N   CYS A 172      11.604  10.251 -11.774  1.00 50.68           N  
ATOM   2728  H   CYS A 172      12.234   9.543 -12.121  1.00 50.68           H  
ATOM   2729  CA  CYS A 172      11.902  10.921 -10.492  1.00 50.68           C  
ATOM   2730  HA  CYS A 172      11.987  11.986 -10.710  1.00 50.68           H  
ATOM   2731  C   CYS A 172      13.275  10.550  -9.901  1.00 50.68           C  
ATOM   2732  CB  CYS A 172      10.740  10.773  -9.480  1.00 50.68           C  
ATOM   2733  HB2 CYS A 172      11.105  10.468  -8.499  1.00 50.68           H  
ATOM   2734  HB3 CYS A 172      10.036  10.014  -9.823  1.00 50.68           H  
ATOM   2735  O   CYS A 172      13.446  10.484  -8.694  1.00 50.68           O  
ATOM   2736  SG  CYS A 172       9.876  12.372  -9.306  1.00 50.68           S  
ATOM   2737  HG  CYS A 172       8.948  11.957  -8.438  1.00 50.68           H  
ATOM   2738  N   SER A 173      14.294  10.364 -10.738  1.00 48.88           N  
ATOM   2739  H   SER A 173      14.121  10.266 -11.728  1.00 48.88           H  
ATOM   2740  CA  SER A 173      15.697  10.539 -10.340  1.00 48.88           C  
ATOM   2741  HA  SER A 173      15.775  10.601  -9.254  1.00 48.88           H  
ATOM   2742  C   SER A 173      16.191  11.875 -10.902  1.00 48.88           C  
ATOM   2743  CB  SER A 173      16.541   9.336 -10.769  1.00 48.88           C  
ATOM   2744  HB2 SER A 173      17.585   9.495 -10.499  1.00 48.88           H  
ATOM   2745  HB3 SER A 173      16.178   8.444 -10.259  1.00 48.88           H  
ATOM   2746  O   SER A 173      17.034  11.926 -11.793  1.00 48.88           O  
ATOM   2747  OG  SER A 173      16.426   9.151 -12.165  1.00 48.88           O  
ATOM   2748  HG  SER A 173      16.994   9.801 -12.584  1.00 48.88           H  
ATOM   2749  N   ARG A 174      15.598  12.984 -10.442  1.00 50.33           N  
ATOM   2750  H   ARG A 174      14.885  12.865  -9.736  1.00 50.33           H  
ATOM   2751  CA  ARG A 174      16.159  14.331 -10.632  1.00 50.33           C  
ATOM   2752  HA  ARG A 174      17.042  14.245 -11.265  1.00 50.33           H  
ATOM   2753  C   ARG A 174      16.690  14.831  -9.292  1.00 50.33           C  
ATOM   2754  CB  ARG A 174      15.186  15.277 -11.363  1.00 50.33           C  
ATOM   2755  HB2 ARG A 174      14.775  14.756 -12.227  1.00 50.33           H  
ATOM   2756  HB3 ARG A 174      14.368  15.553 -10.698  1.00 50.33           H  
ATOM   2757  O   ARG A 174      16.222  15.816  -8.743  1.00 50.33           O  
ATOM   2758  CG  ARG A 174      15.920  16.543 -11.851  1.00 50.33           C  
ATOM   2759  HG2 ARG A 174      16.302  17.085 -10.986  1.00 50.33           H  
ATOM   2760  HG3 ARG A 174      16.773  16.262 -12.469  1.00 50.33           H  
ATOM   2761  CD  ARG A 174      15.020  17.503 -12.638  1.00 50.33           C  
ATOM   2762  HD2 ARG A 174      14.068  17.610 -12.118  1.00 50.33           H  
ATOM   2763  HD3 ARG A 174      15.516  18.474 -12.635  1.00 50.33           H  
ATOM   2764  NE  ARG A 174      14.795  17.049 -14.029  1.00 50.33           N  
ATOM   2765  HE  ARG A 174      14.729  16.051 -14.165  1.00 50.33           H  
ATOM   2766  NH1 ARG A 174      14.850  19.110 -15.050  1.00 50.33           N  
ATOM   2767 HH11 ARG A 174      15.018  19.535 -14.149  1.00 50.33           H  
ATOM   2768 HH12 ARG A 174      14.869  19.675 -15.887  1.00 50.33           H  
ATOM   2769  NH2 ARG A 174      14.586  17.277 -16.289  1.00 50.33           N  
ATOM   2770 HH21 ARG A 174      14.606  17.860 -17.114  1.00 50.33           H  
ATOM   2771 HH22 ARG A 174      14.573  16.272 -16.385  1.00 50.33           H  
ATOM   2772  CZ  ARG A 174      14.742  17.811 -15.109  1.00 50.33           C  
ATOM   2773  N   THR A 175      17.665  14.099  -8.774  1.00 53.61           N  
ATOM   2774  H   THR A 175      17.891  13.225  -9.228  1.00 53.61           H  
ATOM   2775  CA  THR A 175      18.713  14.627  -7.902  1.00 53.61           C  
ATOM   2776  HA  THR A 175      18.426  15.594  -7.489  1.00 53.61           H  
ATOM   2777  C   THR A 175      19.926  14.812  -8.807  1.00 53.61           C  
ATOM   2778  CB  THR A 175      19.011  13.674  -6.734  1.00 53.61           C  
ATOM   2779  HB  THR A 175      19.896  14.022  -6.202  1.00 53.61           H  
ATOM   2780  O   THR A 175      20.623  13.855  -9.130  1.00 53.61           O  
ATOM   2781  CG2 THR A 175      17.840  13.603  -5.755  1.00 53.61           C  
ATOM   2782 HG21 THR A 175      16.954  13.202  -6.249  1.00 53.61           H  
ATOM   2783 HG22 THR A 175      17.622  14.598  -5.367  1.00 53.61           H  
ATOM   2784 HG23 THR A 175      18.109  12.952  -4.924  1.00 53.61           H  
ATOM   2785  OG1 THR A 175      19.237  12.368  -7.217  1.00 53.61           O  
ATOM   2786  HG1 THR A 175      20.031  12.407  -7.755  1.00 53.61           H  
ATOM   2787  N   SER A 176      20.094  16.019  -9.334  1.00 52.35           N  
ATOM   2788  H   SER A 176      19.487  16.770  -9.036  1.00 52.35           H  
ATOM   2789  CA  SER A 176      21.231  16.411 -10.163  1.00 52.35           C  
ATOM   2790  HA  SER A 176      22.104  15.801  -9.926  1.00 52.35           H  
ATOM   2791  C   SER A 176      21.533  17.866  -9.836  1.00 52.35           C  
ATOM   2792  CB  SER A 176      20.913  16.228 -11.656  1.00 52.35           C  
ATOM   2793  HB2 SER A 176      19.876  16.514 -11.834  1.00 52.35           H  
ATOM   2794  HB3 SER A 176      21.035  15.179 -11.927  1.00 52.35           H  
ATOM   2795  O   SER A 176      20.773  18.728 -10.275  1.00 52.35           O  
ATOM   2796  OG  SER A 176      21.740  17.034 -12.473  1.00 52.35           O  
ATOM   2797  HG  SER A 176      21.682  17.935 -12.147  1.00 52.35           H  
ATOM   2798  N   ALA A 177      22.662  18.047  -9.144  1.00 44.14           N  
ATOM   2799  H   ALA A 177      23.124  17.210  -8.820  1.00 44.14           H  
ATOM   2800  CA  ALA A 177      23.388  19.282  -8.834  1.00 44.14           C  
ATOM   2801  HA  ALA A 177      24.293  18.969  -8.313  1.00 44.14           H  
ATOM   2802  C   ALA A 177      22.740  20.259  -7.841  1.00 44.14           C  
ATOM   2803  CB  ALA A 177      23.873  19.930 -10.134  1.00 44.14           C  
ATOM   2804  HB1 ALA A 177      24.538  20.758  -9.888  1.00 44.14           H  
ATOM   2805  HB2 ALA A 177      24.410  19.205 -10.745  1.00 44.14           H  
ATOM   2806  HB3 ALA A 177      23.017  20.325 -10.683  1.00 44.14           H  
ATOM   2807  O   ALA A 177      21.650  20.798  -8.130  1.00 44.14           O  
ATOM   2808  OXT ALA A 177      23.398  20.437  -6.797  1.00 44.14           O  
TER    2809      ALA A 177                                                       
END   
