# Supplementary material for: Widespread Horizontal Gene Transfer Among Animal Viruses
Source: bioRxiv. 2024 Mar 26:2024.03.25.586562. Preprint. [Version 2] doi: 10.1101/2024.03.25.586562 (PMC11071296; doi:10.1101/2024.03.25.586562)
Supplement: Supplement 7 [file media-7.zip › File7_PDB/Cress4414_Cap.pdb]

ATOM      1  N   MET A   1     -27.443  48.940  81.161  1.00 46.66           N  
ATOM      2  H   MET A   1     -28.215  48.898  81.812  1.00 46.66           H  
ATOM      3  H2  MET A   1     -27.779  49.315  80.286  1.00 46.66           H  
ATOM      4  H3  MET A   1     -26.732  49.559  81.524  1.00 46.66           H  
ATOM      5  CA  MET A   1     -26.893  47.588  80.925  1.00 46.66           C  
ATOM      6  HA  MET A   1     -26.488  47.179  81.851  1.00 46.66           H  
ATOM      7  C   MET A   1     -25.755  47.689  79.910  1.00 46.66           C  
ATOM      8  CB  MET A   1     -27.989  46.634  80.422  1.00 46.66           C  
ATOM      9  HB2 MET A   1     -28.539  47.091  79.600  1.00 46.66           H  
ATOM     10  HB3 MET A   1     -27.513  45.725  80.054  1.00 46.66           H  
ATOM     11  O   MET A   1     -26.051  47.930  78.747  1.00 46.66           O  
ATOM     12  CG  MET A   1     -28.965  46.235  81.534  1.00 46.66           C  
ATOM     13  HG2 MET A   1     -29.518  47.110  81.875  1.00 46.66           H  
ATOM     14  HG3 MET A   1     -28.395  45.831  82.371  1.00 46.66           H  
ATOM     15  SD  MET A   1     -30.142  44.976  80.992  1.00 46.66           S  
ATOM     16  CE  MET A   1     -30.871  44.488  82.579  1.00 46.66           C  
ATOM     17  HE1 MET A   1     -30.098  44.092  83.237  1.00 46.66           H  
ATOM     18  HE2 MET A   1     -31.623  43.717  82.408  1.00 46.66           H  
ATOM     19  HE3 MET A   1     -31.347  45.349  83.048  1.00 46.66           H  
ATOM     20  N   PRO A   2     -24.478  47.629  80.337  1.00 46.68           N  
ATOM     21  CA  PRO A   2     -23.318  47.799  79.461  1.00 46.68           C  
ATOM     22  HA  PRO A   2     -23.619  48.252  78.517  1.00 46.68           H  
ATOM     23  C   PRO A   2     -22.592  46.476  79.149  1.00 46.68           C  
ATOM     24  CB  PRO A   2     -22.428  48.790  80.208  1.00 46.68           C  
ATOM     25  HB2 PRO A   2     -21.378  48.693  79.931  1.00 46.68           H  
ATOM     26  HB3 PRO A   2     -22.777  49.805  80.016  1.00 46.68           H  
ATOM     27  O   PRO A   2     -22.563  45.550  79.958  1.00 46.68           O  
ATOM     28  CG  PRO A   2     -22.664  48.439  81.679  1.00 46.68           C  
ATOM     29  HG2 PRO A   2     -21.892  47.750  82.021  1.00 46.68           H  
ATOM     30  HG3 PRO A   2     -22.664  49.337  82.297  1.00 46.68           H  
ATOM     31  CD  PRO A   2     -24.026  47.735  81.721  1.00 46.68           C  
ATOM     32  HD2 PRO A   2     -24.716  48.329  82.320  1.00 46.68           H  
ATOM     33  HD3 PRO A   2     -23.916  46.741  82.155  1.00 46.68           H  
ATOM     34  N   ALA A   3     -21.999  46.421  77.955  1.00 48.34           N  
ATOM     35  H   ALA A   3     -22.061  47.243  77.372  1.00 48.34           H  
ATOM     36  CA  ALA A   3     -21.299  45.278  77.375  1.00 48.34           C  
ATOM     37  HA  ALA A   3     -21.961  44.413  77.428  1.00 48.34           H  
ATOM     38  C   ALA A   3     -19.986  44.929  78.104  1.00 48.34           C  
ATOM     39  CB  ALA A   3     -21.045  45.603  75.897  1.00 48.34           C  
ATOM     40  HB1 ALA A   3     -21.989  45.801  75.390  1.00 48.34           H  
ATOM     41  HB2 ALA A   3     -20.397  46.475  75.809  1.00 48.34           H  
ATOM     42  HB3 ALA A   3     -20.563  44.753  75.413  1.00 48.34           H  
ATOM     43  O   ALA A   3     -19.140  45.790  78.354  1.00 48.34           O  
ATOM     44  N   GLN A   4     -19.793  43.640  78.395  1.00 60.69           N  
ATOM     45  H   GLN A   4     -20.521  42.985  78.149  1.00 60.69           H  
ATOM     46  CA  GLN A   4     -18.638  43.108  79.116  1.00 60.69           C  
ATOM     47  HA  GLN A   4     -18.178  43.928  79.666  1.00 60.69           H  
ATOM     48  C   GLN A   4     -17.601  42.543  78.126  1.00 60.69           C  
ATOM     49  CB  GLN A   4     -19.153  42.087  80.152  1.00 60.69           C  
ATOM     50  HB2 GLN A   4     -20.165  42.373  80.438  1.00 60.69           H  
ATOM     51  HB3 GLN A   4     -19.205  41.093  79.708  1.00 60.69           H  
ATOM     52  O   GLN A   4     -17.822  41.524  77.475  1.00 60.69           O  
ATOM     53  CG  GLN A   4     -18.324  42.040  81.447  1.00 60.69           C  
ATOM     54  HG2 GLN A   4     -18.204  43.052  81.832  1.00 60.69           H  
ATOM     55  HG3 GLN A   4     -17.337  41.630  81.233  1.00 60.69           H  
ATOM     56  CD  GLN A   4     -18.994  41.195  82.535  1.00 60.69           C  
ATOM     57  NE2 GLN A   4     -18.448  41.147  83.729  1.00 60.69           N  
ATOM     58 HE21 GLN A   4     -18.980  40.637  84.420  1.00 60.69           H  
ATOM     59 HE22 GLN A   4     -17.656  41.725  83.972  1.00 60.69           H  
ATOM     60  OE1 GLN A   4     -20.007  40.552  82.341  1.00 60.69           O  
ATOM     61  N   LYS A   5     -16.454  43.227  78.008  1.00 45.75           N  
ATOM     62  H   LYS A   5     -16.382  44.075  78.552  1.00 45.75           H  
ATOM     63  CA  LYS A   5     -15.273  42.808  77.230  1.00 45.75           C  
ATOM     64  HA  LYS A   5     -15.580  42.570  76.212  1.00 45.75           H  
ATOM     65  C   LYS A   5     -14.634  41.553  77.848  1.00 45.75           C  
ATOM     66  CB  LYS A   5     -14.232  43.952  77.210  1.00 45.75           C  
ATOM     67  HB2 LYS A   5     -13.297  43.553  76.816  1.00 45.75           H  
ATOM     68  HB3 LYS A   5     -14.046  44.277  78.234  1.00 45.75           H  
ATOM     69  O   LYS A   5     -14.327  41.557  79.039  1.00 45.75           O  
ATOM     70  CG  LYS A   5     -14.616  45.172  76.354  1.00 45.75           C  
ATOM     71  HG2 LYS A   5     -14.729  44.855  75.317  1.00 45.75           H  
ATOM     72  HG3 LYS A   5     -15.567  45.576  76.703  1.00 45.75           H  
ATOM     73  CD  LYS A   5     -13.541  46.273  76.438  1.00 45.75           C  
ATOM     74  HD2 LYS A   5     -13.478  46.629  77.467  1.00 45.75           H  
ATOM     75  HD3 LYS A   5     -12.577  45.853  76.149  1.00 45.75           H  
ATOM     76  CE  LYS A   5     -13.879  47.448  75.507  1.00 45.75           C  
ATOM     77  HE2 LYS A   5     -14.862  47.833  75.779  1.00 45.75           H  
ATOM     78  HE3 LYS A   5     -13.947  47.073  74.485  1.00 45.75           H  
ATOM     79  NZ  LYS A   5     -12.872  48.543  75.578  1.00 45.75           N  
ATOM     80  HZ1 LYS A   5     -12.818  48.925  76.512  1.00 45.75           H  
ATOM     81  HZ2 LYS A   5     -11.957  48.215  75.304  1.00 45.75           H  
ATOM     82  HZ3 LYS A   5     -13.129  49.295  74.955  1.00 45.75           H  
ATOM     83  N   ARG A   6     -14.330  40.523  77.045  1.00 53.69           N  
ATOM     84  H   ARG A   6     -14.622  40.571  76.080  1.00 53.69           H  
ATOM     85  CA  ARG A   6     -13.419  39.425  77.430  1.00 53.69           C  
ATOM     86  HA  ARG A   6     -13.039  39.648  78.427  1.00 53.69           H  
ATOM     87  C   ARG A   6     -12.180  39.384  76.530  1.00 53.69           C  
ATOM     88  CB  ARG A   6     -14.145  38.070  77.529  1.00 53.69           C  
ATOM     89  HB2 ARG A   6     -14.865  37.968  76.718  1.00 53.69           H  
ATOM     90  HB3 ARG A   6     -13.408  37.273  77.433  1.00 53.69           H  
ATOM     91  O   ARG A   6     -12.262  39.579  75.324  1.00 53.69           O  
ATOM     92  CG  ARG A   6     -14.847  37.913  78.892  1.00 53.69           C  
ATOM     93  HG2 ARG A   6     -15.655  38.641  78.973  1.00 53.69           H  
ATOM     94  HG3 ARG A   6     -14.124  38.102  79.685  1.00 53.69           H  
ATOM     95  CD  ARG A   6     -15.411  36.497  79.075  1.00 53.69           C  
ATOM     96  HD2 ARG A   6     -14.627  35.779  78.839  1.00 53.69           H  
ATOM     97  HD3 ARG A   6     -16.237  36.354  78.378  1.00 53.69           H  
ATOM     98  NE  ARG A   6     -15.879  36.266  80.460  1.00 53.69           N  
ATOM     99  HE  ARG A   6     -15.989  37.080  81.047  1.00 53.69           H  
ATOM    100  NH1 ARG A   6     -16.175  33.990  80.309  1.00 53.69           N  
ATOM    101 HH11 ARG A   6     -16.446  33.113  80.731  1.00 53.69           H  
ATOM    102 HH12 ARG A   6     -15.930  34.019  79.329  1.00 53.69           H  
ATOM    103  NH2 ARG A   6     -16.575  35.020  82.242  1.00 53.69           N  
ATOM    104 HH21 ARG A   6     -16.658  35.851  82.811  1.00 53.69           H  
ATOM    105 HH22 ARG A   6     -16.840  34.129  82.635  1.00 53.69           H  
ATOM    106  CZ  ARG A   6     -16.205  35.098  80.994  1.00 53.69           C  
ATOM    107  N   LYS A   7     -11.041  39.204  77.208  1.00 50.81           N  
ATOM    108  H   LYS A   7     -11.166  38.964  78.181  1.00 50.81           H  
ATOM    109  CA  LYS A   7      -9.645  39.295  76.759  1.00 50.81           C  
ATOM    110  HA  LYS A   7      -9.478  40.267  76.294  1.00 50.81           H  
ATOM    111  C   LYS A   7      -9.265  38.220  75.736  1.00 50.81           C  
ATOM    112  CB  LYS A   7      -8.729  39.134  77.990  1.00 50.81           C  
ATOM    113  HB2 LYS A   7      -9.093  38.307  78.599  1.00 50.81           H  
ATOM    114  HB3 LYS A   7      -7.730  38.863  77.648  1.00 50.81           H  
ATOM    115  O   LYS A   7      -9.686  37.074  75.852  1.00 50.81           O  
ATOM    116  CG  LYS A   7      -8.584  40.394  78.859  1.00 50.81           C  
ATOM    117  HG2 LYS A   7      -8.063  41.159  78.284  1.00 50.81           H  
ATOM    118  HG3 LYS A   7      -9.571  40.769  79.133  1.00 50.81           H  
ATOM    119  CD  LYS A   7      -7.791  40.077  80.140  1.00 50.81           C  
ATOM    120  HD2 LYS A   7      -8.389  39.421  80.772  1.00 50.81           H  
ATOM    121  HD3 LYS A   7      -6.872  39.558  79.868  1.00 50.81           H  
ATOM    122  CE  LYS A   7      -7.428  41.355  80.910  1.00 50.81           C  
ATOM    123  HE2 LYS A   7      -8.344  41.908  81.123  1.00 50.81           H  
ATOM    124  HE3 LYS A   7      -6.804  41.979  80.271  1.00 50.81           H  
ATOM    125  NZ  LYS A   7      -6.711  41.057  82.180  1.00 50.81           N  
ATOM    126  HZ1 LYS A   7      -5.854  40.554  81.999  1.00 50.81           H  
ATOM    127  HZ2 LYS A   7      -7.280  40.498  82.800  1.00 50.81           H  
ATOM    128  HZ3 LYS A   7      -6.467  41.910  82.663  1.00 50.81           H  
ATOM    129  N   ALA A   8      -8.383  38.608  74.818  1.00 46.15           N  
ATOM    130  H   ALA A   8      -8.088  39.574  74.827  1.00 46.15           H  
ATOM    131  CA  ALA A   8      -7.673  37.734  73.896  1.00 46.15           C  
ATOM    132  HA  ALA A   8      -8.395  37.091  73.392  1.00 46.15           H  
ATOM    133  C   ALA A   8      -6.651  36.849  74.633  1.00 46.15           C  
ATOM    134  CB  ALA A   8      -6.984  38.622  72.848  1.00 46.15           C  
ATOM    135  HB1 ALA A   8      -7.726  39.222  72.320  1.00 46.15           H  
ATOM    136  HB2 ALA A   8      -6.465  37.995  72.124  1.00 46.15           H  
ATOM    137  HB3 ALA A   8      -6.258  39.278  73.327  1.00 46.15           H  
ATOM    138  O   ALA A   8      -5.907  37.327  75.491  1.00 46.15           O  
ATOM    139  N   THR A   9      -6.598  35.568  74.270  1.00 49.31           N  
ATOM    140  H   THR A   9      -7.269  35.229  73.597  1.00 49.31           H  
ATOM    141  CA  THR A   9      -5.524  34.642  74.644  1.00 49.31           C  
ATOM    142  HA  THR A   9      -4.762  35.179  75.209  1.00 49.31           H  
ATOM    143  C   THR A   9      -4.886  34.128  73.361  1.00 49.31           C  
ATOM    144  CB  THR A   9      -6.023  33.486  75.526  1.00 49.31           C  
ATOM    145  HB  THR A   9      -6.642  32.807  74.940  1.00 49.31           H  
ATOM    146  O   THR A   9      -5.512  33.427  72.572  1.00 49.31           O  
ATOM    147  CG2 THR A   9      -4.862  32.712  76.152  1.00 49.31           C  
ATOM    148 HG21 THR A   9      -4.261  32.247  75.372  1.00 49.31           H  
ATOM    149 HG22 THR A   9      -4.236  33.378  76.746  1.00 49.31           H  
ATOM    150 HG23 THR A   9      -5.261  31.927  76.795  1.00 49.31           H  
ATOM    151  OG1 THR A   9      -6.791  34.002  76.589  1.00 49.31           O  
ATOM    152  HG1 THR A   9      -6.455  34.879  76.790  1.00 49.31           H  
ATOM    153  N   THR A  10      -3.642  34.539  73.141  1.00 41.55           N  
ATOM    154  H   THR A  10      -3.238  35.206  73.782  1.00 41.55           H  
ATOM    155  CA  THR A  10      -2.805  34.175  72.001  1.00 41.55           C  
ATOM    156  HA  THR A  10      -3.396  34.221  71.086  1.00 41.55           H  
ATOM    157  C   THR A  10      -2.283  32.752  72.205  1.00 41.55           C  
ATOM    158  CB  THR A  10      -1.637  35.182  71.894  1.00 41.55           C  
ATOM    159  HB  THR A  10      -0.878  34.950  72.642  1.00 41.55           H  
ATOM    160  O   THR A  10      -1.390  32.537  73.021  1.00 41.55           O  
ATOM    161  CG2 THR A  10      -0.989  35.194  70.513  1.00 41.55           C  
ATOM    162 HG21 THR A  10      -0.164  35.906  70.497  1.00 41.55           H  
ATOM    163 HG22 THR A  10      -0.598  34.203  70.283  1.00 41.55           H  
ATOM    164 HG23 THR A  10      -1.725  35.474  69.758  1.00 41.55           H  
ATOM    165  OG1 THR A  10      -2.094  36.496  72.142  1.00 41.55           O  
ATOM    166  HG1 THR A  10      -1.357  37.091  71.989  1.00 41.55           H  
ATOM    167  N   GLN A  11      -2.833  31.767  71.490  1.00 49.02           N  
ATOM    168  H   GLN A  11      -3.623  31.978  70.896  1.00 49.02           H  
ATOM    169  CA  GLN A  11      -2.239  30.431  71.377  1.00 49.02           C  
ATOM    170  HA  GLN A  11      -1.436  30.339  72.109  1.00 49.02           H  
ATOM    171  C   GLN A  11      -1.587  30.280  70.003  1.00 49.02           C  
ATOM    172  CB  GLN A  11      -3.249  29.315  71.685  1.00 49.02           C  
ATOM    173  HB2 GLN A  11      -4.254  29.622  71.396  1.00 49.02           H  
ATOM    174  HB3 GLN A  11      -2.981  28.432  71.105  1.00 49.02           H  
ATOM    175  O   GLN A  11      -2.233  30.413  68.966  1.00 49.02           O  
ATOM    176  CG  GLN A  11      -3.212  28.927  73.174  1.00 49.02           C  
ATOM    177  HG2 GLN A  11      -3.559  29.766  73.778  1.00 49.02           H  
ATOM    178  HG3 GLN A  11      -2.184  28.701  73.459  1.00 49.02           H  
ATOM    179  CD  GLN A  11      -4.070  27.704  73.492  1.00 49.02           C  
ATOM    180  NE2 GLN A  11      -3.832  27.037  74.600  1.00 49.02           N  
ATOM    181 HE21 GLN A  11      -4.436  26.244  74.764  1.00 49.02           H  
ATOM    182 HE22 GLN A  11      -3.112  27.326  75.246  1.00 49.02           H  
ATOM    183  OE1 GLN A  11      -4.963  27.320  72.761  1.00 49.02           O  
ATOM    184  N   GLY A  12      -0.272  30.055  70.032  1.00 38.37           N  
ATOM    185  H   GLY A  12       0.162  29.962  70.939  1.00 38.37           H  
ATOM    186  CA  GLY A  12       0.604  29.995  68.872  1.00 38.37           C  
ATOM    187  HA2 GLY A  12       0.576  30.958  68.362  1.00 38.37           H  
ATOM    188  HA3 GLY A  12       1.628  29.815  69.198  1.00 38.37           H  
ATOM    189  C   GLY A  12       0.224  28.894  67.886  1.00 38.37           C  
ATOM    190  O   GLY A  12       0.169  27.712  68.226  1.00 38.37           O  
ATOM    191  N   SER A  13       0.024  29.297  66.634  1.00 42.14           N  
ATOM    192  H   SER A  13       0.062  30.283  66.419  1.00 42.14           H  
ATOM    193  CA  SER A  13      -0.090  28.400  65.495  1.00 42.14           C  
ATOM    194  HA  SER A  13      -0.714  27.554  65.781  1.00 42.14           H  
ATOM    195  C   SER A  13       1.295  27.875  65.117  1.00 42.14           C  
ATOM    196  CB  SER A  13      -0.796  29.101  64.329  1.00 42.14           C  
ATOM    197  HB2 SER A  13      -1.854  29.205  64.572  1.00 42.14           H  
ATOM    198  HB3 SER A  13      -0.701  28.493  63.429  1.00 42.14           H  
ATOM    199  O   SER A  13       2.159  28.568  64.583  1.00 42.14           O  
ATOM    200  OG  SER A  13      -0.257  30.389  64.098  1.00 42.14           O  
ATOM    201  HG  SER A  13      -0.708  30.792  63.353  1.00 42.14           H  
ATOM    202  N   ARG A  14       1.511  26.596  65.417  1.00 52.16           N  
ATOM    203  H   ARG A  14       0.780  26.123  65.929  1.00 52.16           H  
ATOM    204  CA  ARG A  14       2.629  25.802  64.904  1.00 52.16           C  
ATOM    205  HA  ARG A  14       3.549  26.339  65.136  1.00 52.16           H  
ATOM    206  C   ARG A  14       2.463  25.676  63.379  1.00 52.16           C  
ATOM    207  CB  ARG A  14       2.594  24.440  65.623  1.00 52.16           C  
ATOM    208  HB2 ARG A  14       2.097  23.704  64.991  1.00 52.16           H  
ATOM    209  HB3 ARG A  14       2.005  24.534  66.535  1.00 52.16           H  
ATOM    210  O   ARG A  14       1.359  25.354  62.937  1.00 52.16           O  
ATOM    211  CG  ARG A  14       3.974  23.919  66.032  1.00 52.16           C  
ATOM    212  HG2 ARG A  14       4.492  24.669  66.629  1.00 52.16           H  
ATOM    213  HG3 ARG A  14       4.557  23.693  65.139  1.00 52.16           H  
ATOM    214  CD  ARG A  14       3.779  22.646  66.865  1.00 52.16           C  
ATOM    215  HD2 ARG A  14       3.249  22.902  67.782  1.00 52.16           H  
ATOM    216  HD3 ARG A  14       3.168  21.948  66.292  1.00 52.16           H  
ATOM    217  NE  ARG A  14       5.062  22.001  67.203  1.00 52.16           N  
ATOM    218  HE  ARG A  14       5.904  22.522  67.003  1.00 52.16           H  
ATOM    219  NH1 ARG A  14       4.183  20.085  68.121  1.00 52.16           N  
ATOM    220 HH11 ARG A  14       4.316  19.192  68.574  1.00 52.16           H  
ATOM    221 HH12 ARG A  14       3.250  20.451  67.998  1.00 52.16           H  
ATOM    222  NH2 ARG A  14       6.395  20.331  67.993  1.00 52.16           N  
ATOM    223 HH21 ARG A  14       7.220  20.874  67.780  1.00 52.16           H  
ATOM    224 HH22 ARG A  14       6.498  19.439  68.455  1.00 52.16           H  
ATOM    225  CZ  ARG A  14       5.206  20.814  67.768  1.00 52.16           C  
ATOM    226  N   PRO A  15       3.505  25.890  62.557  1.00 46.88           N  
ATOM    227  CA  PRO A  15       3.371  25.788  61.113  1.00 46.88           C  
ATOM    228  HA  PRO A  15       2.502  26.352  60.773  1.00 46.88           H  
ATOM    229  C   PRO A  15       3.195  24.314  60.739  1.00 46.88           C  
ATOM    230  CB  PRO A  15       4.638  26.431  60.537  1.00 46.88           C  
ATOM    231  HB2 PRO A  15       4.937  25.983  59.590  1.00 46.88           H  
ATOM    232  HB3 PRO A  15       4.473  27.501  60.413  1.00 46.88           H  
ATOM    233  O   PRO A  15       4.146  23.531  60.747  1.00 46.88           O  
ATOM    234  CG  PRO A  15       5.683  26.206  61.631  1.00 46.88           C  
ATOM    235  HG2 PRO A  15       6.142  25.226  61.505  1.00 46.88           H  
ATOM    236  HG3 PRO A  15       6.446  26.985  61.624  1.00 46.88           H  
ATOM    237  CD  PRO A  15       4.869  26.227  62.927  1.00 46.88           C  
ATOM    238  HD2 PRO A  15       5.278  25.510  63.639  1.00 46.88           H  
ATOM    239  HD3 PRO A  15       4.887  27.230  63.351  1.00 46.88           H  
ATOM    240  N   THR A  16       1.969  23.910  60.411  1.00 48.70           N  
ATOM    241  H   THR A  16       1.187  24.536  60.542  1.00 48.70           H  
ATOM    242  CA  THR A  16       1.728  22.648  59.714  1.00 48.70           C  
ATOM    243  HA  THR A  16       2.201  21.833  60.263  1.00 48.70           H  
ATOM    244  C   THR A  16       2.379  22.762  58.344  1.00 48.70           C  
ATOM    245  CB  THR A  16       0.230  22.330  59.580  1.00 48.70           C  
ATOM    246  HB  THR A  16       0.095  21.548  58.833  1.00 48.70           H  
ATOM    247  O   THR A  16       1.892  23.495  57.480  1.00 48.70           O  
ATOM    248  CG2 THR A  16      -0.354  21.842  60.903  1.00 48.70           C  
ATOM    249 HG21 THR A  16      -1.415  21.629  60.771  1.00 48.70           H  
ATOM    250 HG22 THR A  16       0.152  20.931  61.222  1.00 48.70           H  
ATOM    251 HG23 THR A  16      -0.241  22.609  61.668  1.00 48.70           H  
ATOM    252  OG1 THR A  16      -0.478  23.480  59.183  1.00 48.70           O  
ATOM    253  HG1 THR A  16      -0.088  23.780  58.358  1.00 48.70           H  
ATOM    254  N   LYS A  17       3.502  22.056  58.152  1.00 50.24           N  
ATOM    255  H   LYS A  17       3.898  21.589  58.955  1.00 50.24           H  
ATOM    256  CA  LYS A  17       4.078  21.797  56.830  1.00 50.24           C  
ATOM    257  HA  LYS A  17       4.491  22.716  56.415  1.00 50.24           H  
ATOM    258  C   LYS A  17       2.941  21.320  55.927  1.00 50.24           C  
ATOM    259  CB  LYS A  17       5.180  20.717  56.916  1.00 50.24           C  
ATOM    260  HB2 LYS A  17       4.856  19.919  57.585  1.00 50.24           H  
ATOM    261  HB3 LYS A  17       5.310  20.284  55.924  1.00 50.24           H  
ATOM    262  O   LYS A  17       2.438  20.215  56.117  1.00 50.24           O  
ATOM    263  CG  LYS A  17       6.547  21.254  57.369  1.00 50.24           C  
ATOM    264  HG2 LYS A  17       6.452  21.704  58.358  1.00 50.24           H  
ATOM    265  HG3 LYS A  17       6.876  22.019  56.666  1.00 50.24           H  
ATOM    266  CD  LYS A  17       7.596  20.127  57.421  1.00 50.24           C  
ATOM    267  HD2 LYS A  17       7.305  19.409  58.187  1.00 50.24           H  
ATOM    268  HD3 LYS A  17       7.622  19.622  56.455  1.00 50.24           H  
ATOM    269  CE  LYS A  17       8.991  20.688  57.736  1.00 50.24           C  
ATOM    270  HE2 LYS A  17       8.940  21.236  58.677  1.00 50.24           H  
ATOM    271  HE3 LYS A  17       9.263  21.400  56.957  1.00 50.24           H  
ATOM    272  NZ  LYS A  17      10.022  19.618  57.829  1.00 50.24           N  
ATOM    273  HZ1 LYS A  17      10.096  19.112  56.957  1.00 50.24           H  
ATOM    274  HZ2 LYS A  17      10.927  20.016  58.032  1.00 50.24           H  
ATOM    275  HZ3 LYS A  17       9.797  18.962  58.563  1.00 50.24           H  
ATOM    276  N   LYS A  18       2.528  22.159  54.969  1.00 46.36           N  
ATOM    277  H   LYS A  18       2.913  23.093  54.967  1.00 46.36           H  
ATOM    278  CA  LYS A  18       1.687  21.740  53.847  1.00 46.36           C  
ATOM    279  HA  LYS A  18       0.742  21.339  54.213  1.00 46.36           H  
ATOM    280  C   LYS A  18       2.444  20.616  53.152  1.00 46.36           C  
ATOM    281  CB  LYS A  18       1.410  22.910  52.879  1.00 46.36           C  
ATOM    282  HB2 LYS A  18       1.182  22.491  51.899  1.00 46.36           H  
ATOM    283  HB3 LYS A  18       2.305  23.525  52.776  1.00 46.36           H  
ATOM    284  O   LYS A  18       3.422  20.867  52.451  1.00 46.36           O  
ATOM    285  CG  LYS A  18       0.216  23.784  53.297  1.00 46.36           C  
ATOM    286  HG2 LYS A  18       0.418  24.235  54.269  1.00 46.36           H  
ATOM    287  HG3 LYS A  18      -0.671  23.155  53.379  1.00 46.36           H  
ATOM    288  CD  LYS A  18      -0.045  24.891  52.260  1.00 46.36           C  
ATOM    289  HD2 LYS A  18       0.815  25.560  52.233  1.00 46.36           H  
ATOM    290  HD3 LYS A  18      -0.167  24.436  51.278  1.00 46.36           H  
ATOM    291  CE  LYS A  18      -1.311  25.688  52.607  1.00 46.36           C  
ATOM    292  HE2 LYS A  18      -2.157  25.001  52.635  1.00 46.36           H  
ATOM    293  HE3 LYS A  18      -1.195  26.109  53.605  1.00 46.36           H  
ATOM    294  NZ  LYS A  18      -1.575  26.776  51.625  1.00 46.36           N  
ATOM    295  HZ1 LYS A  18      -2.413  27.281  51.872  1.00 46.36           H  
ATOM    296  HZ2 LYS A  18      -1.705  26.398  50.697  1.00 46.36           H  
ATOM    297  HZ3 LYS A  18      -0.809  27.434  51.599  1.00 46.36           H  
ATOM    298  N   ALA A  19       2.036  19.378  53.413  1.00 48.64           N  
ATOM    299  H   ALA A  19       1.308  19.240  54.100  1.00 48.64           H  
ATOM    300  CA  ALA A  19       2.445  18.246  52.611  1.00 48.64           C  
ATOM    301  HA  ALA A  19       3.531  18.151  52.634  1.00 48.64           H  
ATOM    302  C   ALA A  19       1.986  18.563  51.189  1.00 48.64           C  
ATOM    303  CB  ALA A  19       1.817  16.966  53.179  1.00 48.64           C  
ATOM    304  HB1 ALA A  19       2.163  16.804  54.199  1.00 48.64           H  
ATOM    305  HB2 ALA A  19       0.730  17.047  53.177  1.00 48.64           H  
ATOM    306  HB3 ALA A  19       2.107  16.113  52.565  1.00 48.64           H  
ATOM    307  O   ALA A  19       0.788  18.651  50.928  1.00 48.64           O  
ATOM    308  N   ALA A  20       2.945  18.837  50.307  1.00 48.80           N  
ATOM    309  H   ALA A  20       3.904  18.870  50.622  1.00 48.80           H  
ATOM    310  CA  ALA A  20       2.687  19.014  48.894  1.00 48.80           C  
ATOM    311  HA  ALA A  20       1.999  19.847  48.750  1.00 48.80           H  
ATOM    312  C   ALA A  20       2.028  17.727  48.392  1.00 48.80           C  
ATOM    313  CB  ALA A  20       4.011  19.332  48.186  1.00 48.80           C  
ATOM    314  HB1 ALA A  20       4.428  20.259  48.581  1.00 48.80           H  
ATOM    315  HB2 ALA A  20       3.831  19.454  47.118  1.00 48.80           H  
ATOM    316  HB3 ALA A  20       4.724  18.522  48.335  1.00 48.80           H  
ATOM    317  O   ALA A  20       2.689  16.696  48.236  1.00 48.80           O  
ATOM    318  N   THR A  21       0.711  17.772  48.209  1.00 41.74           N  
ATOM    319  H   THR A  21       0.193  18.572  48.544  1.00 41.74           H  
ATOM    320  CA  THR A  21      -0.054  16.726  47.547  1.00 41.74           C  
ATOM    321  HA  THR A  21       0.117  15.777  48.056  1.00 41.74           H  
ATOM    322  C   THR A  21       0.495  16.658  46.132  1.00 41.74           C  
ATOM    323  CB  THR A  21      -1.563  17.041  47.560  1.00 41.74           C  
ATOM    324  HB  THR A  21      -1.807  17.735  46.757  1.00 41.74           H  
ATOM    325  O   THR A  21       0.193  17.506  45.293  1.00 41.74           O  
ATOM    326  CG2 THR A  21      -2.405  15.775  47.415  1.00 41.74           C  
ATOM    327 HG21 THR A  21      -2.192  15.077  48.224  1.00 41.74           H  
ATOM    328 HG22 THR A  21      -3.462  16.039  47.431  1.00 41.74           H  
ATOM    329 HG23 THR A  21      -2.183  15.298  46.460  1.00 41.74           H  
ATOM    330  OG1 THR A  21      -1.931  17.648  48.779  1.00 41.74           O  
ATOM    331  HG1 THR A  21      -2.152  16.954  49.406  1.00 41.74           H  
ATOM    332  N   LYS A  22       1.400  15.704  45.886  1.00 46.15           N  
ATOM    333  H   LYS A  22       1.708  15.133  46.661  1.00 46.15           H  
ATOM    334  CA  LYS A  22       1.865  15.404  44.533  1.00 46.15           C  
ATOM    335  HA  LYS A  22       2.423  16.263  44.159  1.00 46.15           H  
ATOM    336  C   LYS A  22       0.611  15.195  43.682  1.00 46.15           C  
ATOM    337  CB  LYS A  22       2.743  14.143  44.511  1.00 46.15           C  
ATOM    338  HB2 LYS A  22       2.878  13.835  43.474  1.00 46.15           H  
ATOM    339  HB3 LYS A  22       2.230  13.338  45.039  1.00 46.15           H  
ATOM    340  O   LYS A  22      -0.267  14.455  44.133  1.00 46.15           O  
ATOM    341  CG  LYS A  22       4.127  14.373  45.133  1.00 46.15           C  
ATOM    342  HG2 LYS A  22       4.014  14.692  46.169  1.00 46.15           H  
ATOM    343  HG3 LYS A  22       4.642  15.157  44.577  1.00 46.15           H  
ATOM    344  CD  LYS A  22       4.962  13.085  45.091  1.00 46.15           C  
ATOM    345  HD2 LYS A  22       5.045  12.746  44.058  1.00 46.15           H  
ATOM    346  HD3 LYS A  22       4.458  12.317  45.678  1.00 46.15           H  
ATOM    347  CE  LYS A  22       6.363  13.338  45.662  1.00 46.15           C  
ATOM    348  HE2 LYS A  22       6.258  13.719  46.678  1.00 46.15           H  
ATOM    349  HE3 LYS A  22       6.846  14.113  45.067  1.00 46.15           H  
ATOM    350  NZ  LYS A  22       7.192  12.104  45.664  1.00 46.15           N  
ATOM    351  HZ1 LYS A  22       6.763  11.387  46.232  1.00 46.15           H  
ATOM    352  HZ2 LYS A  22       7.306  11.746  44.727  1.00 46.15           H  
ATOM    353  HZ3 LYS A  22       8.110  12.295  46.041  1.00 46.15           H  
ATOM    354  N   PRO A  23       0.499  15.816  42.495  1.00 37.65           N  
ATOM    355  CA  PRO A  23      -0.614  15.520  41.613  1.00 37.65           C  
ATOM    356  HA  PRO A  23      -1.553  15.824  42.075  1.00 37.65           H  
ATOM    357  C   PRO A  23      -0.611  14.011  41.387  1.00 37.65           C  
ATOM    358  CB  PRO A  23      -0.380  16.338  40.340  1.00 37.65           C  
ATOM    359  HB2 PRO A  23      -0.696  15.806  39.443  1.00 37.65           H  
ATOM    360  HB3 PRO A  23      -0.911  17.287  40.421  1.00 37.65           H  
ATOM    361  O   PRO A  23       0.403  13.436  40.977  1.00 37.65           O  
ATOM    362  CG  PRO A  23       1.126  16.602  40.345  1.00 37.65           C  
ATOM    363  HG2 PRO A  23       1.376  17.531  39.834  1.00 37.65           H  
ATOM    364  HG3 PRO A  23       1.644  15.761  39.883  1.00 37.65           H  
ATOM    365  CD  PRO A  23       1.476  16.661  41.831  1.00 37.65           C  
ATOM    366  HD2 PRO A  23       1.375  17.683  42.196  1.00 37.65           H  
ATOM    367  HD3 PRO A  23       2.494  16.302  41.981  1.00 37.65           H  
ATOM    368  N   MET A  24      -1.719  13.365  41.751  1.00 31.62           N  
ATOM    369  H   MET A  24      -2.477  13.898  42.153  1.00 31.62           H  
ATOM    370  CA  MET A  24      -1.940  11.951  41.499  1.00 31.62           C  
ATOM    371  HA  MET A  24      -1.120  11.386  41.943  1.00 31.62           H  
ATOM    372  C   MET A  24      -1.903  11.794  39.981  1.00 31.62           C  
ATOM    373  CB  MET A  24      -3.274  11.498  42.133  1.00 31.62           C  
ATOM    374  HB2 MET A  24      -4.047  11.382  41.373  1.00 31.62           H  
ATOM    375  HB3 MET A  24      -3.621  12.250  42.842  1.00 31.62           H  
ATOM    376  O   MET A  24      -2.858  12.114  39.279  1.00 31.62           O  
ATOM    377  CG  MET A  24      -3.125  10.181  42.898  1.00 31.62           C  
ATOM    378  HG2 MET A  24      -2.757   9.405  42.226  1.00 31.62           H  
ATOM    379  HG3 MET A  24      -2.385  10.330  43.685  1.00 31.62           H  
ATOM    380  SD  MET A  24      -4.656   9.609  43.684  1.00 31.62           S  
ATOM    381  CE  MET A  24      -5.395   8.646  42.338  1.00 31.62           C  
ATOM    382  HE1 MET A  24      -4.729   7.829  42.060  1.00 31.62           H  
ATOM    383  HE2 MET A  24      -6.347   8.233  42.671  1.00 31.62           H  
ATOM    384  HE3 MET A  24      -5.568   9.289  41.475  1.00 31.62           H  
ATOM    385  N   ARG A  25      -0.742  11.402  39.452  1.00 32.71           N  
ATOM    386  H   ARG A  25       0.052  11.327  40.071  1.00 32.71           H  
ATOM    387  CA  ARG A  25      -0.579  11.108  38.035  1.00 32.71           C  
ATOM    388  HA  ARG A  25      -1.037  11.913  37.460  1.00 32.71           H  
ATOM    389  C   ARG A  25      -1.378   9.833  37.813  1.00 32.71           C  
ATOM    390  CB  ARG A  25       0.922  11.016  37.690  1.00 32.71           C  
ATOM    391  HB2 ARG A  25       1.480  11.648  38.380  1.00 32.71           H  
ATOM    392  HB3 ARG A  25       1.279   9.993  37.813  1.00 32.71           H  
ATOM    393  O   ARG A  25      -0.921   8.757  38.191  1.00 32.71           O  
ATOM    394  CG  ARG A  25       1.225  11.511  36.269  1.00 32.71           C  
ATOM    395  HG2 ARG A  25       0.683  10.901  35.546  1.00 32.71           H  
ATOM    396  HG3 ARG A  25       0.899  12.547  36.176  1.00 32.71           H  
ATOM    397  CD  ARG A  25       2.732  11.428  35.984  1.00 32.71           C  
ATOM    398  HD2 ARG A  25       3.267  11.970  36.763  1.00 32.71           H  
ATOM    399  HD3 ARG A  25       3.029  10.379  36.016  1.00 32.71           H  
ATOM    400  NE  ARG A  25       3.078  12.008  34.670  1.00 32.71           N  
ATOM    401  HE  ARG A  25       2.367  12.568  34.222  1.00 32.71           H  
ATOM    402  NH1 ARG A  25       5.216  11.175  34.502  1.00 32.71           N  
ATOM    403 HH11 ARG A  25       6.083  11.104  33.989  1.00 32.71           H  
ATOM    404 HH12 ARG A  25       5.104  10.714  35.393  1.00 32.71           H  
ATOM    405  NH2 ARG A  25       4.410  12.473  32.880  1.00 32.71           N  
ATOM    406 HH21 ARG A  25       3.676  13.031  32.466  1.00 32.71           H  
ATOM    407 HH22 ARG A  25       5.289  12.388  32.389  1.00 32.71           H  
ATOM    408  CZ  ARG A  25       4.228  11.883  34.027  1.00 32.71           C  
ATOM    409  N   LEU A  26      -2.604   9.988  37.313  1.00 28.21           N  
ATOM    410  H   LEU A  26      -2.949  10.930  37.197  1.00 28.21           H  
ATOM    411  CA  LEU A  26      -3.497   8.891  36.967  1.00 28.21           C  
ATOM    412  HA  LEU A  26      -3.750   8.345  37.876  1.00 28.21           H  
ATOM    413  C   LEU A  26      -2.722   7.976  36.014  1.00 28.21           C  
ATOM    414  CB  LEU A  26      -4.787   9.463  36.336  1.00 28.21           C  
ATOM    415  HB2 LEU A  26      -5.021  10.429  36.783  1.00 28.21           H  
ATOM    416  HB3 LEU A  26      -4.615   9.642  35.275  1.00 28.21           H  
ATOM    417  O   LEU A  26      -2.483   8.310  34.853  1.00 28.21           O  
ATOM    418  CG  LEU A  26      -6.008   8.540  36.513  1.00 28.21           C  
ATOM    419  HG  LEU A  26      -5.684   7.500  36.481  1.00 28.21           H  
ATOM    420  CD1 LEU A  26      -6.695   8.818  37.853  1.00 28.21           C  
ATOM    421 HD11 LEU A  26      -7.533   8.133  37.982  1.00 28.21           H  
ATOM    422 HD12 LEU A  26      -5.993   8.671  38.675  1.00 28.21           H  
ATOM    423 HD13 LEU A  26      -7.072   9.840  37.879  1.00 28.21           H  
ATOM    424  CD2 LEU A  26      -7.026   8.759  35.396  1.00 28.21           C  
ATOM    425 HD21 LEU A  26      -7.365   9.795  35.393  1.00 28.21           H  
ATOM    426 HD22 LEU A  26      -7.885   8.105  35.545  1.00 28.21           H  
ATOM    427 HD23 LEU A  26      -6.577   8.526  34.431  1.00 28.21           H  
ATOM    428  N   ARG A  27      -2.214   6.864  36.542  1.00 30.90           N  
ATOM    429  H   ARG A  27      -2.366   6.692  37.525  1.00 30.90           H  
ATOM    430  CA  ARG A  27      -1.483   5.876  35.759  1.00 30.90           C  
ATOM    431  HA  ARG A  27      -0.846   6.389  35.038  1.00 30.90           H  
ATOM    432  C   ARG A  27      -2.553   5.112  34.996  1.00 30.90           C  
ATOM    433  CB  ARG A  27      -0.604   5.030  36.703  1.00 30.90           C  
ATOM    434  HB2 ARG A  27      -1.220   4.315  37.248  1.00 30.90           H  
ATOM    435  HB3 ARG A  27      -0.149   5.699  37.433  1.00 30.90           H  
ATOM    436  O   ARG A  27      -3.131   4.178  35.540  1.00 30.90           O  
ATOM    437  CG  ARG A  27       0.534   4.294  35.978  1.00 30.90           C  
ATOM    438  HG2 ARG A  27       0.117   3.598  35.250  1.00 30.90           H  
ATOM    439  HG3 ARG A  27       1.156   5.024  35.461  1.00 30.90           H  
ATOM    440  CD  ARG A  27       1.390   3.524  36.998  1.00 30.90           C  
ATOM    441  HD2 ARG A  27       0.786   2.718  37.414  1.00 30.90           H  
ATOM    442  HD3 ARG A  27       1.667   4.203  37.805  1.00 30.90           H  
ATOM    443  NE  ARG A  27       2.622   2.969  36.397  1.00 30.90           N  
ATOM    444  HE  ARG A  27       2.782   3.170  35.421  1.00 30.90           H  
ATOM    445  NH1 ARG A  27       3.363   1.819  38.247  1.00 30.90           N  
ATOM    446 HH11 ARG A  27       4.031   1.199  38.681  1.00 30.90           H  
ATOM    447 HH12 ARG A  27       2.518   2.074  38.739  1.00 30.90           H  
ATOM    448  NH2 ARG A  27       4.581   1.797  36.381  1.00 30.90           N  
ATOM    449 HH21 ARG A  27       4.723   2.026  35.408  1.00 30.90           H  
ATOM    450 HH22 ARG A  27       5.238   1.185  36.843  1.00 30.90           H  
ATOM    451  CZ  ARG A  27       3.513   2.202  37.009  1.00 30.90           C  
ATOM    452  N   LEU A  28      -2.871   5.570  33.781  1.00 31.58           N  
ATOM    453  H   LEU A  28      -2.467   6.441  33.469  1.00 31.58           H  
ATOM    454  CA  LEU A  28      -3.729   4.818  32.873  1.00 31.58           C  
ATOM    455  HA  LEU A  28      -4.730   4.747  33.299  1.00 31.58           H  
ATOM    456  C   LEU A  28      -3.151   3.404  32.761  1.00 31.58           C  
ATOM    457  CB  LEU A  28      -3.808   5.462  31.473  1.00 31.58           C  
ATOM    458  HB2 LEU A  28      -3.813   4.632  30.767  1.00 31.58           H  
ATOM    459  HB3 LEU A  28      -2.916   6.051  31.262  1.00 31.58           H  
ATOM    460  O   LEU A  28      -2.010   3.212  32.341  1.00 31.58           O  
ATOM    461  CG  LEU A  28      -5.082   6.275  31.180  1.00 31.58           C  
ATOM    462  HG  LEU A  28      -5.923   5.844  31.724  1.00 31.58           H  
ATOM    463  CD1 LEU A  28      -4.918   7.737  31.590  1.00 31.58           C  
ATOM    464 HD11 LEU A  28      -4.119   8.205  31.013  1.00 31.58           H  
ATOM    465 HD12 LEU A  28      -5.849   8.273  31.404  1.00 31.58           H  
ATOM    466 HD13 LEU A  28      -4.684   7.800  32.652  1.00 31.58           H  
ATOM    467  CD2 LEU A  28      -5.405   6.216  29.685  1.00 31.58           C  
ATOM    468 HD21 LEU A  28      -6.301   6.802  29.480  1.00 31.58           H  
ATOM    469 HD22 LEU A  28      -5.596   5.186  29.383  1.00 31.58           H  
ATOM    470 HD23 LEU A  28      -4.577   6.619  29.102  1.00 31.58           H  
ATOM    471  N   THR A  29      -3.942   2.419  33.152  1.00 30.71           N  
ATOM    472  H   THR A  29      -4.840   2.635  33.561  1.00 30.71           H  
ATOM    473  CA  THR A  29      -3.701   1.007  32.884  1.00 30.71           C  
ATOM    474  HA  THR A  29      -2.662   0.767  33.108  1.00 30.71           H  
ATOM    475  C   THR A  29      -3.922   0.763  31.386  1.00 30.71           C  
ATOM    476  CB  THR A  29      -4.605   0.151  33.793  1.00 30.71           C  
ATOM    477  HB  THR A  29      -4.715  -0.848  33.371  1.00 30.71           H  
ATOM    478  O   THR A  29      -4.972   0.316  30.945  1.00 30.71           O  
ATOM    479  CG2 THR A  29      -4.009   0.039  35.198  1.00 30.71           C  
ATOM    480 HG21 THR A  29      -3.032  -0.442  35.147  1.00 30.71           H  
ATOM    481 HG22 THR A  29      -4.665  -0.564  35.826  1.00 30.71           H  
ATOM    482 HG23 THR A  29      -3.903   1.030  35.639  1.00 30.71           H  
ATOM    483  OG1 THR A  29      -5.872   0.754  33.952  1.00 30.71           O  
ATOM    484  HG1 THR A  29      -6.497   0.076  34.221  1.00 30.71           H  
ATOM    485  N   THR A  30      -2.921   1.100  30.571  1.00 37.28           N  
ATOM    486  H   THR A  30      -2.131   1.580  30.980  1.00 37.28           H  
ATOM    487  CA  THR A  30      -2.917   1.040  29.095  1.00 37.28           C  
ATOM    488  HA  THR A  30      -3.917   1.305  28.752  1.00 37.28           H  
ATOM    489  C   THR A  30      -2.642  -0.349  28.513  1.00 37.28           C  
ATOM    490  CB  THR A  30      -1.921   2.068  28.503  1.00 37.28           C  
ATOM    491  HB  THR A  30      -1.481   1.712  27.571  1.00 37.28           H  
ATOM    492  O   THR A  30      -2.232  -0.460  27.362  1.00 37.28           O  
ATOM    493  CG2 THR A  30      -2.601   3.389  28.170  1.00 37.28           C  
ATOM    494 HG21 THR A  30      -3.229   3.255  27.290  1.00 37.28           H  
ATOM    495 HG22 THR A  30      -1.859   4.159  27.957  1.00 37.28           H  
ATOM    496 HG23 THR A  30      -3.233   3.701  29.001  1.00 37.28           H  
ATOM    497  OG1 THR A  30      -0.859   2.322  29.398  1.00 37.28           O  
ATOM    498  HG1 THR A  30      -0.306   2.997  28.999  1.00 37.28           H  
ATOM    499  N   ALA A  31      -2.834  -1.446  29.248  1.00 36.00           N  
ATOM    500  H   ALA A  31      -3.226  -1.368  30.176  1.00 36.00           H  
ATOM    501  CA  ALA A  31      -2.419  -2.751  28.723  1.00 36.00           C  
ATOM    502  HA  ALA A  31      -1.387  -2.667  28.384  1.00 36.00           H  
ATOM    503  C   ALA A  31      -3.245  -3.175  27.488  1.00 36.00           C  
ATOM    504  CB  ALA A  31      -2.427  -3.785  29.850  1.00 36.00           C  
ATOM    505  HB1 ALA A  31      -3.436  -3.909  30.244  1.00 36.00           H  
ATOM    506  HB2 ALA A  31      -2.080  -4.743  29.463  1.00 36.00           H  
ATOM    507  HB3 ALA A  31      -1.759  -3.469  30.651  1.00 36.00           H  
ATOM    508  O   ALA A  31      -2.668  -3.530  26.465  1.00 36.00           O  
ATOM    509  N   ALA A  32      -4.576  -3.042  27.533  1.00 40.64           N  
ATOM    510  H   ALA A  32      -5.005  -2.743  28.397  1.00 40.64           H  
ATOM    511  CA  ALA A  32      -5.449  -3.434  26.420  1.00 40.64           C  
ATOM    512  HA  ALA A  32      -5.019  -4.305  25.926  1.00 40.64           H  
ATOM    513  C   ALA A  32      -5.603  -2.346  25.338  1.00 40.64           C  
ATOM    514  CB  ALA A  32      -6.801  -3.856  27.004  1.00 40.64           C  
ATOM    515  HB1 ALA A  32      -7.452  -4.201  26.200  1.00 40.64           H  
ATOM    516  HB2 ALA A  32      -6.663  -4.671  27.713  1.00 40.64           H  
ATOM    517  HB3 ALA A  32      -7.277  -3.014  27.507  1.00 40.64           H  
ATOM    518  O   ALA A  32      -5.781  -2.656  24.162  1.00 40.64           O  
ATOM    519  N   THR A  33      -5.504  -1.067  25.711  1.00 42.84           N  
ATOM    520  H   THR A  33      -5.388  -0.841  26.689  1.00 42.84           H  
ATOM    521  CA  THR A  33      -5.560   0.061  24.766  1.00 42.84           C  
ATOM    522  HA  THR A  33      -6.292  -0.166  23.991  1.00 42.84           H  
ATOM    523  C   THR A  33      -4.239   0.286  24.034  1.00 42.84           C  
ATOM    524  CB  THR A  33      -6.007   1.355  25.465  1.00 42.84           C  
ATOM    525  HB  THR A  33      -5.675   2.220  24.890  1.00 42.84           H  
ATOM    526  O   THR A  33      -4.262   0.736  22.889  1.00 42.84           O  
ATOM    527  CG2 THR A  33      -7.528   1.420  25.593  1.00 42.84           C  
ATOM    528 HG21 THR A  33      -7.822   2.353  26.073  1.00 42.84           H  
ATOM    529 HG22 THR A  33      -7.894   0.576  26.179  1.00 42.84           H  
ATOM    530 HG23 THR A  33      -7.979   1.388  24.601  1.00 42.84           H  
ATOM    531  OG1 THR A  33      -5.484   1.430  26.777  1.00 42.84           O  
ATOM    532  HG1 THR A  33      -5.953   2.147  27.209  1.00 42.84           H  
ATOM    533  N   SER A  34      -3.086  -0.065  24.627  1.00 50.16           N  
ATOM    534  H   SER A  34      -3.094  -0.412  25.576  1.00 50.16           H  
ATOM    535  CA  SER A  34      -1.795   0.128  23.951  1.00 50.16           C  
ATOM    536  HA  SER A  34      -1.783   1.147  23.564  1.00 50.16           H  
ATOM    537  C   SER A  34      -1.616  -0.789  22.748  1.00 50.16           C  
ATOM    538  CB  SER A  34      -0.579   0.005  24.877  1.00 50.16           C  
ATOM    539  HB2 SER A  34      -0.724   0.606  25.775  1.00 50.16           H  
ATOM    540  HB3 SER A  34       0.283   0.410  24.348  1.00 50.16           H  
ATOM    541  O   SER A  34      -1.064  -0.336  21.753  1.00 50.16           O  
ATOM    542  OG  SER A  34      -0.284  -1.332  25.214  1.00 50.16           O  
ATOM    543  HG  SER A  34      -0.913  -1.623  25.880  1.00 50.16           H  
ATOM    544  N   SER A  35      -2.116  -2.030  22.778  1.00 55.82           N  
ATOM    545  H   SER A  35      -2.574  -2.363  23.614  1.00 55.82           H  
ATOM    546  CA  SER A  35      -1.919  -2.972  21.669  1.00 55.82           C  
ATOM    547  HA  SER A  35      -0.862  -2.963  21.401  1.00 55.82           H  
ATOM    548  C   SER A  35      -2.707  -2.569  20.420  1.00 55.82           C  
ATOM    549  CB  SER A  35      -2.259  -4.402  22.096  1.00 55.82           C  
ATOM    550  HB2 SER A  35      -2.023  -5.087  21.281  1.00 55.82           H  
ATOM    551  HB3 SER A  35      -1.662  -4.671  22.967  1.00 55.82           H  
ATOM    552  O   SER A  35      -2.149  -2.562  19.324  1.00 55.82           O  
ATOM    553  OG  SER A  35      -3.633  -4.506  22.411  1.00 55.82           O  
ATOM    554  HG  SER A  35      -3.808  -5.391  22.740  1.00 55.82           H  
ATOM    555  N   LYS A  36      -3.967  -2.140  20.560  1.00 57.13           N  
ATOM    556  H   LYS A  36      -4.385  -2.216  21.476  1.00 57.13           H  
ATOM    557  CA  LYS A  36      -4.795  -1.719  19.415  1.00 57.13           C  
ATOM    558  HA  LYS A  36      -4.640  -2.420  18.595  1.00 57.13           H  
ATOM    559  C   LYS A  36      -4.380  -0.355  18.857  1.00 57.13           C  
ATOM    560  CB  LYS A  36      -6.285  -1.759  19.780  1.00 57.13           C  
ATOM    561  HB2 LYS A  36      -6.474  -1.125  20.646  1.00 57.13           H  
ATOM    562  HB3 LYS A  36      -6.849  -1.361  18.936  1.00 57.13           H  
ATOM    563  O   LYS A  36      -4.251  -0.213  17.642  1.00 57.13           O  
ATOM    564  CG  LYS A  36      -6.776  -3.189  20.065  1.00 57.13           C  
ATOM    565  HG2 LYS A  36      -6.473  -3.842  19.247  1.00 57.13           H  
ATOM    566  HG3 LYS A  36      -6.333  -3.553  20.992  1.00 57.13           H  
ATOM    567  CD  LYS A  36      -8.307  -3.219  20.182  1.00 57.13           C  
ATOM    568  HD2 LYS A  36      -8.621  -2.583  21.009  1.00 57.13           H  
ATOM    569  HD3 LYS A  36      -8.734  -2.827  19.259  1.00 57.13           H  
ATOM    570  CE  LYS A  36      -8.811  -4.652  20.404  1.00 57.13           C  
ATOM    571  HE2 LYS A  36      -8.484  -4.995  21.386  1.00 57.13           H  
ATOM    572  HE3 LYS A  36      -8.353  -5.296  19.653  1.00 57.13           H  
ATOM    573  NZ  LYS A  36     -10.294  -4.742  20.288  1.00 57.13           N  
ATOM    574  HZ1 LYS A  36     -10.598  -4.455  19.368  1.00 57.13           H  
ATOM    575  HZ2 LYS A  36     -10.763  -4.155  20.963  1.00 57.13           H  
ATOM    576  HZ3 LYS A  36     -10.614  -5.693  20.407  1.00 57.13           H  
ATOM    577  N   LEU A  37      -4.033   0.605  19.721  1.00 64.49           N  
ATOM    578  H   LEU A  37      -4.183   0.459  20.709  1.00 64.49           H  
ATOM    579  CA  LEU A  37      -3.405   1.853  19.274  1.00 64.49           C  
ATOM    580  HA  LEU A  37      -4.044   2.283  18.503  1.00 64.49           H  
ATOM    581  C   LEU A  37      -2.029   1.587  18.634  1.00 64.49           C  
ATOM    582  CB  LEU A  37      -3.327   2.833  20.459  1.00 64.49           C  
ATOM    583  HB2 LEU A  37      -2.619   2.438  21.188  1.00 64.49           H  
ATOM    584  HB3 LEU A  37      -4.306   2.884  20.938  1.00 64.49           H  
ATOM    585  O   LEU A  37      -1.643   2.279  17.692  1.00 64.49           O  
ATOM    586  CG  LEU A  37      -2.906   4.263  20.069  1.00 64.49           C  
ATOM    587  HG  LEU A  37      -1.947   4.227  19.552  1.00 64.49           H  
ATOM    588  CD1 LEU A  37      -3.931   4.959  19.172  1.00 64.49           C  
ATOM    589 HD11 LEU A  37      -3.636   5.994  19.001  1.00 64.49           H  
ATOM    590 HD12 LEU A  37      -3.989   4.464  18.202  1.00 64.49           H  
ATOM    591 HD13 LEU A  37      -4.915   4.947  19.642  1.00 64.49           H  
ATOM    592  CD2 LEU A  37      -2.720   5.107  21.329  1.00 64.49           C  
ATOM    593 HD21 LEU A  37      -3.665   5.182  21.866  1.00 64.49           H  
ATOM    594 HD22 LEU A  37      -1.971   4.651  21.977  1.00 64.49           H  
ATOM    595 HD23 LEU A  37      -2.391   6.110  21.056  1.00 64.49           H  
ATOM    596  N   SER A  38      -1.302   0.552  19.080  1.00 74.09           N  
ATOM    597  H   SER A  38      -1.600   0.059  19.910  1.00 74.09           H  
ATOM    598  CA  SER A  38      -0.065   0.121  18.416  1.00 74.09           C  
ATOM    599  HA  SER A  38       0.558   1.008  18.297  1.00 74.09           H  
ATOM    600  C   SER A  38      -0.323  -0.420  17.013  1.00 74.09           C  
ATOM    601  CB  SER A  38       0.764  -0.882  19.232  1.00 74.09           C  
ATOM    602  HB2 SER A  38       1.802  -0.776  18.916  1.00 74.09           H  
ATOM    603  HB3 SER A  38       0.736  -0.639  20.294  1.00 74.09           H  
ATOM    604  O   SER A  38       0.462  -0.112  16.123  1.00 74.09           O  
ATOM    605  OG  SER A  38       0.414  -2.234  19.018  1.00 74.09           O  
ATOM    606  HG  SER A  38      -0.533  -2.350  19.122  1.00 74.09           H  
ATOM    607  N   ALA A  39      -1.426  -1.142  16.787  1.00 80.46           N  
ATOM    608  H   ALA A  39      -2.025  -1.378  17.565  1.00 80.46           H  
ATOM    609  CA  ALA A  39      -1.782  -1.663  15.469  1.00 80.46           C  
ATOM    610  HA  ALA A  39      -0.918  -2.188  15.060  1.00 80.46           H  
ATOM    611  C   ALA A  39      -2.139  -0.531  14.495  1.00 80.46           C  
ATOM    612  CB  ALA A  39      -2.921  -2.678  15.617  1.00 80.46           C  
ATOM    613  HB1 ALA A  39      -3.829  -2.186  15.966  1.00 80.46           H  
ATOM    614  HB2 ALA A  39      -3.122  -3.139  14.650  1.00 80.46           H  
ATOM    615  HB3 ALA A  39      -2.637  -3.457  16.324  1.00 80.46           H  
ATOM    616  O   ALA A  39      -1.613  -0.493  13.382  1.00 80.46           O  
ATOM    617  N   TYR A  40      -2.939   0.446  14.940  1.00 84.49           N  
ATOM    618  H   TYR A  40      -3.371   0.338  15.846  1.00 84.49           H  
ATOM    619  CA  TYR A  40      -3.235   1.649  14.154  1.00 84.49           C  
ATOM    620  HA  TYR A  40      -3.696   1.349  13.213  1.00 84.49           H  
ATOM    621  C   TYR A  40      -1.959   2.433  13.812  1.00 84.49           C  
ATOM    622  CB  TYR A  40      -4.228   2.527  14.924  1.00 84.49           C  
ATOM    623  HB2 TYR A  40      -3.788   2.824  15.876  1.00 84.49           H  
ATOM    624  HB3 TYR A  40      -5.120   1.942  15.145  1.00 84.49           H  
ATOM    625  O   TYR A  40      -1.708   2.764  12.654  1.00 84.49           O  
ATOM    626  CG  TYR A  40      -4.643   3.769  14.160  1.00 84.49           C  
ATOM    627  CD1 TYR A  40      -4.009   5.005  14.407  1.00 84.49           C  
ATOM    628  HD1 TYR A  40      -3.216   5.074  15.137  1.00 84.49           H  
ATOM    629  CD2 TYR A  40      -5.667   3.684  13.197  1.00 84.49           C  
ATOM    630  HD2 TYR A  40      -6.156   2.741  13.001  1.00 84.49           H  
ATOM    631  CE1 TYR A  40      -4.430   6.163  13.724  1.00 84.49           C  
ATOM    632  HE1 TYR A  40      -3.970   7.116  13.938  1.00 84.49           H  
ATOM    633  CE2 TYR A  40      -6.077   4.836  12.501  1.00 84.49           C  
ATOM    634  HE2 TYR A  40      -6.873   4.789  11.773  1.00 84.49           H  
ATOM    635  OH  TYR A  40      -5.941   7.195  12.161  1.00 84.49           O  
ATOM    636  HH  TYR A  40      -5.556   8.007  12.498  1.00 84.49           H  
ATOM    637  CZ  TYR A  40      -5.481   6.081  12.785  1.00 84.49           C  
ATOM    638  N   ASN A  41      -1.087   2.663  14.797  1.00 83.93           N  
ATOM    639  H   ASN A  41      -1.341   2.395  15.737  1.00 83.93           H  
ATOM    640  CA  ASN A  41       0.183   3.353  14.570  1.00 83.93           C  
ATOM    641  HA  ASN A  41      -0.016   4.289  14.049  1.00 83.93           H  
ATOM    642  C   ASN A  41       1.144   2.552  13.676  1.00 83.93           C  
ATOM    643  CB  ASN A  41       0.823   3.665  15.932  1.00 83.93           C  
ATOM    644  HB2 ASN A  41       0.812   2.769  16.554  1.00 83.93           H  
ATOM    645  HB3 ASN A  41       1.859   3.966  15.781  1.00 83.93           H  
ATOM    646  O   ASN A  41       1.871   3.142  12.878  1.00 83.93           O  
ATOM    647  CG  ASN A  41       0.129   4.805  16.655  1.00 83.93           C  
ATOM    648  ND2 ASN A  41       0.182   4.832  17.963  1.00 83.93           N  
ATOM    649 HD21 ASN A  41      -0.352   5.578  18.385  1.00 83.93           H  
ATOM    650 HD22 ASN A  41       0.454   4.003  18.472  1.00 83.93           H  
ATOM    651  OD1 ASN A  41      -0.416   5.714  16.061  1.00 83.93           O  
ATOM    652  N   ALA A  42       1.164   1.222  13.787  1.00 86.38           N  
ATOM    653  H   ALA A  42       0.581   0.783  14.484  1.00 86.38           H  
ATOM    654  CA  ALA A  42       1.971   0.352  12.937  1.00 86.38           C  
ATOM    655  HA  ALA A  42       3.006   0.692  12.965  1.00 86.38           H  
ATOM    656  C   ALA A  42       1.504   0.424  11.479  1.00 86.38           C  
ATOM    657  CB  ALA A  42       1.920  -1.080  13.481  1.00 86.38           C  
ATOM    658  HB1 ALA A  42       0.893  -1.443  13.501  1.00 86.38           H  
ATOM    659  HB2 ALA A  42       2.330  -1.111  14.491  1.00 86.38           H  
ATOM    660  HB3 ALA A  42       2.510  -1.736  12.841  1.00 86.38           H  
ATOM    661  O   ALA A  42       2.325   0.649  10.588  1.00 86.38           O  
ATOM    662  N   MET A  43       0.188   0.337  11.253  1.00 90.50           N  
ATOM    663  H   MET A  43      -0.419   0.167  12.042  1.00 90.50           H  
ATOM    664  CA  MET A  43      -0.445   0.550   9.949  1.00 90.50           C  
ATOM    665  HA  MET A  43      -0.112  -0.219   9.252  1.00 90.50           H  
ATOM    666  C   MET A  43      -0.051   1.908   9.349  1.00 90.50           C  
ATOM    667  CB  MET A  43      -1.963   0.420  10.135  1.00 90.50           C  
ATOM    668  HB2 MET A  43      -2.279   1.104  10.923  1.00 90.50           H  
ATOM    669  HB3 MET A  43      -2.202  -0.592  10.464  1.00 90.50           H  
ATOM    670  O   MET A  43       0.418   1.956   8.218  1.00 90.50           O  
ATOM    671  CG  MET A  43      -2.777   0.724   8.878  1.00 90.50           C  
ATOM    672  HG2 MET A  43      -2.428   1.642   8.406  1.00 90.50           H  
ATOM    673  HG3 MET A  43      -2.640  -0.095   8.172  1.00 90.50           H  
ATOM    674  SD  MET A  43      -4.543   0.919   9.230  1.00 90.50           S  
ATOM    675  CE  MET A  43      -4.550   2.539  10.033  1.00 90.50           C  
ATOM    676  HE1 MET A  43      -4.010   2.494  10.978  1.00 90.50           H  
ATOM    677  HE2 MET A  43      -5.578   2.842  10.232  1.00 90.50           H  
ATOM    678  HE3 MET A  43      -4.077   3.274   9.383  1.00 90.50           H  
ATOM    679  N   MET A  44      -0.132   2.996  10.120  1.00 89.21           N  
ATOM    680  H   MET A  44      -0.570   2.902  11.025  1.00 89.21           H  
ATOM    681  CA  MET A  44       0.212   4.351   9.651  1.00 89.21           C  
ATOM    682  HA  MET A  44      -0.307   4.528   8.709  1.00 89.21           H  
ATOM    683  C   MET A  44       1.703   4.585   9.368  1.00 89.21           C  
ATOM    684  CB  MET A  44      -0.258   5.374  10.695  1.00 89.21           C  
ATOM    685  HB2 MET A  44       0.108   5.089  11.682  1.00 89.21           H  
ATOM    686  HB3 MET A  44       0.148   6.355  10.450  1.00 89.21           H  
ATOM    687  O   MET A  44       2.067   5.548   8.681  1.00 89.21           O  
ATOM    688  CG  MET A  44      -1.778   5.498  10.735  1.00 89.21           C  
ATOM    689  HG2 MET A  44      -2.045   6.213  11.514  1.00 89.21           H  
ATOM    690  HG3 MET A  44      -2.225   4.537  10.990  1.00 89.21           H  
ATOM    691  SD  MET A  44      -2.476   6.059   9.167  1.00 89.21           S  
ATOM    692  CE  MET A  44      -4.161   6.333   9.729  1.00 89.21           C  
ATOM    693  HE1 MET A  44      -4.762   6.701   8.898  1.00 89.21           H  
ATOM    694  HE2 MET A  44      -4.146   7.098  10.505  1.00 89.21           H  
ATOM    695  HE3 MET A  44      -4.596   5.410  10.112  1.00 89.21           H  
ATOM    696  N   ARG A  45       2.587   3.748   9.919  1.00 88.64           N  
ATOM    697  H   ARG A  45       2.221   3.008  10.500  1.00 88.64           H  
ATOM    698  CA  ARG A  45       4.034   3.803   9.658  1.00 88.64           C  
ATOM    699  HA  ARG A  45       4.339   4.830   9.456  1.00 88.64           H  
ATOM    700  C   ARG A  45       4.408   3.014   8.418  1.00 88.64           C  
ATOM    701  CB  ARG A  45       4.810   3.275  10.867  1.00 88.64           C  
ATOM    702  HB2 ARG A  45       5.840   3.077  10.570  1.00 88.64           H  
ATOM    703  HB3 ARG A  45       4.364   2.338  11.200  1.00 88.64           H  
ATOM    704  O   ARG A  45       5.203   3.490   7.616  1.00 88.64           O  
ATOM    705  CG  ARG A  45       4.829   4.282  12.018  1.00 88.64           C  
ATOM    706  HG2 ARG A  45       3.814   4.591  12.269  1.00 88.64           H  
ATOM    707  HG3 ARG A  45       5.400   5.163  11.723  1.00 88.64           H  
ATOM    708  CD  ARG A  45       5.486   3.624  13.232  1.00 88.64           C  
ATOM    709  HD2 ARG A  45       4.950   2.702  13.459  1.00 88.64           H  
ATOM    710  HD3 ARG A  45       6.519   3.384  12.981  1.00 88.64           H  
ATOM    711  NE  ARG A  45       5.442   4.504  14.411  1.00 88.64           N  
ATOM    712  HE  ARG A  45       4.839   5.312  14.345  1.00 88.64           H  
ATOM    713  NH1 ARG A  45       6.838   3.266  15.749  1.00 88.64           N  
ATOM    714 HH11 ARG A  45       7.309   3.127  16.631  1.00 88.64           H  
ATOM    715 HH12 ARG A  45       6.944   2.597  15.000  1.00 88.64           H  
ATOM    716  NH2 ARG A  45       5.919   5.139  16.541  1.00 88.64           N  
ATOM    717 HH21 ARG A  45       6.407   4.994  17.413  1.00 88.64           H  
ATOM    718 HH22 ARG A  45       5.336   5.956  16.426  1.00 88.64           H  
ATOM    719  CZ  ARG A  45       6.065   4.299  15.557  1.00 88.64           C  
ATOM    720  N   ASN A  46       3.883   1.800   8.290  1.00 90.19           N  
ATOM    721  H   ASN A  46       3.230   1.476   8.989  1.00 90.19           H  
ATOM    722  CA  ASN A  46       4.129   0.955   7.135  1.00 90.19           C  
ATOM    723  HA  ASN A  46       4.206   1.585   6.249  1.00 90.19           H  
ATOM    724  C   ASN A  46       2.960  -0.031   6.948  1.00 90.19           C  
ATOM    725  CB  ASN A  46       5.490   0.257   7.301  1.00 90.19           C  
ATOM    726  HB2 ASN A  46       5.442  -0.475   8.108  1.00 90.19           H  
ATOM    727  HB3 ASN A  46       6.245   1.002   7.550  1.00 90.19           H  
ATOM    728  O   ASN A  46       2.963  -1.101   7.564  1.00 90.19           O  
ATOM    729  CG  ASN A  46       5.905  -0.438   6.019  1.00 90.19           C  
ATOM    730  ND2 ASN A  46       7.172  -0.420   5.679  1.00 90.19           N  
ATOM    731 HD21 ASN A  46       7.321  -0.732   4.730  1.00 90.19           H  
ATOM    732 HD22 ASN A  46       7.768   0.288   6.083  1.00 90.19           H  
ATOM    733  OD1 ASN A  46       5.107  -0.993   5.290  1.00 90.19           O  
ATOM    734  N   PRO A  47       2.000   0.291   6.064  1.00 92.83           N  
ATOM    735  CA  PRO A  47       0.856  -0.568   5.763  1.00 92.83           C  
ATOM    736  HA  PRO A  47       0.204  -0.605   6.635  1.00 92.83           H  
ATOM    737  C   PRO A  47       1.275  -1.996   5.380  1.00 92.83           C  
ATOM    738  CB  PRO A  47       0.132   0.150   4.612  1.00 92.83           C  
ATOM    739  HB2 PRO A  47      -0.945  -0.018   4.618  1.00 92.83           H  
ATOM    740  HB3 PRO A  47       0.555  -0.153   3.654  1.00 92.83           H  
ATOM    741  O   PRO A  47       0.661  -2.973   5.804  1.00 92.83           O  
ATOM    742  CG  PRO A  47       0.447   1.621   4.859  1.00 92.83           C  
ATOM    743  HG2 PRO A  47      -0.206   2.005   5.643  1.00 92.83           H  
ATOM    744  HG3 PRO A  47       0.358   2.221   3.954  1.00 92.83           H  
ATOM    745  CD  PRO A  47       1.879   1.562   5.366  1.00 92.83           C  
ATOM    746  HD2 PRO A  47       2.065   2.406   6.031  1.00 92.83           H  
ATOM    747  HD3 PRO A  47       2.568   1.575   4.522  1.00 92.83           H  
ATOM    748  N   PHE A  48       2.376  -2.154   4.642  1.00 93.69           N  
ATOM    749  H   PHE A  48       2.904  -1.336   4.374  1.00 93.69           H  
ATOM    750  CA  PHE A  48       2.857  -3.453   4.159  1.00 93.69           C  
ATOM    751  HA  PHE A  48       2.005  -4.007   3.765  1.00 93.69           H  
ATOM    752  C   PHE A  48       3.476  -4.338   5.248  1.00 93.69           C  
ATOM    753  CB  PHE A  48       3.821  -3.235   2.987  1.00 93.69           C  
ATOM    754  HB2 PHE A  48       4.216  -4.199   2.666  1.00 93.69           H  
ATOM    755  HB3 PHE A  48       4.667  -2.625   3.305  1.00 93.69           H  
ATOM    756  O   PHE A  48       3.670  -5.529   5.017  1.00 93.69           O  
ATOM    757  CG  PHE A  48       3.138  -2.585   1.805  1.00 93.69           C  
ATOM    758  CD1 PHE A  48       2.392  -3.373   0.908  1.00 93.69           C  
ATOM    759  HD1 PHE A  48       2.343  -4.445   1.036  1.00 93.69           H  
ATOM    760  CD2 PHE A  48       3.189  -1.189   1.640  1.00 93.69           C  
ATOM    761  HD2 PHE A  48       3.778  -0.583   2.312  1.00 93.69           H  
ATOM    762  CE1 PHE A  48       1.690  -2.766  -0.145  1.00 93.69           C  
ATOM    763  HE1 PHE A  48       1.098  -3.363  -0.824  1.00 93.69           H  
ATOM    764  CE2 PHE A  48       2.482  -0.583   0.591  1.00 93.69           C  
ATOM    765  HE2 PHE A  48       2.537   0.488   0.455  1.00 93.69           H  
ATOM    766  CZ  PHE A  48       1.730  -1.371  -0.298  1.00 93.69           C  
ATOM    767  HZ  PHE A  48       1.177  -0.906  -1.100  1.00 93.69           H  
ATOM    768  N   LYS A  49       3.740  -3.804   6.448  1.00 90.90           N  
ATOM    769  H   LYS A  49       3.549  -2.820   6.576  1.00 90.90           H  
ATOM    770  CA  LYS A  49       4.216  -4.584   7.606  1.00 90.90           C  
ATOM    771  HA  LYS A  49       4.640  -5.523   7.251  1.00 90.90           H  
ATOM    772  C   LYS A  49       3.106  -5.008   8.570  1.00 90.90           C  
ATOM    773  CB  LYS A  49       5.323  -3.815   8.338  1.00 90.90           C  
ATOM    774  HB2 LYS A  49       4.967  -2.817   8.594  1.00 90.90           H  
ATOM    775  HB3 LYS A  49       5.560  -4.341   9.263  1.00 90.90           H  
ATOM    776  O   LYS A  49       3.356  -5.845   9.433  1.00 90.90           O  
ATOM    777  CG  LYS A  49       6.600  -3.722   7.492  1.00 90.90           C  
ATOM    778  HG2 LYS A  49       6.907  -4.727   7.200  1.00 90.90           H  
ATOM    779  HG3 LYS A  49       6.406  -3.142   6.590  1.00 90.90           H  
ATOM    780  CD  LYS A  49       7.734  -3.070   8.292  1.00 90.90           C  
ATOM    781  HD2 LYS A  49       7.433  -2.066   8.592  1.00 90.90           H  
ATOM    782  HD3 LYS A  49       7.931  -3.669   9.180  1.00 90.90           H  
ATOM    783  CE  LYS A  49       8.993  -2.999   7.422  1.00 90.90           C  
ATOM    784  HE2 LYS A  49       9.209  -4.000   7.049  1.00 90.90           H  
ATOM    785  HE3 LYS A  49       8.781  -2.366   6.560  1.00 90.90           H  
ATOM    786  NZ  LYS A  49      10.160  -2.476   8.178  1.00 90.90           N  
ATOM    787  HZ1 LYS A  49       9.974  -1.544   8.521  1.00 90.90           H  
ATOM    788  HZ2 LYS A  49      10.369  -3.079   8.961  1.00 90.90           H  
ATOM    789  HZ3 LYS A  49      10.973  -2.440   7.581  1.00 90.90           H  
ATOM    790  N   THR A  50       1.896  -4.469   8.433  1.00 88.34           N  
ATOM    791  H   THR A  50       1.752  -3.777   7.712  1.00 88.34           H  
ATOM    792  CA  THR A  50       0.762  -4.792   9.310  1.00 88.34           C  
ATOM    793  HA  THR A  50       1.125  -5.228  10.241  1.00 88.34           H  
ATOM    794  C   THR A  50      -0.159  -5.793   8.628  1.00 88.34           C  
ATOM    795  CB  THR A  50      -0.013  -3.520   9.675  1.00 88.34           C  
ATOM    796  HB  THR A  50      -0.375  -3.031   8.771  1.00 88.34           H  
ATOM    797  O   THR A  50      -0.771  -5.456   7.630  1.00 88.34           O  
ATOM    798  CG2 THR A  50      -1.189  -3.806  10.610  1.00 88.34           C  
ATOM    799 HG21 THR A  50      -1.648  -2.872  10.935  1.00 88.34           H  
ATOM    800 HG22 THR A  50      -1.950  -4.384  10.086  1.00 88.34           H  
ATOM    801 HG23 THR A  50      -0.853  -4.362  11.485  1.00 88.34           H  
ATOM    802  OG1 THR A  50       0.846  -2.635  10.353  1.00 88.34           O  
ATOM    803  HG1 THR A  50       0.370  -1.808  10.456  1.00 88.34           H  
ATOM    804  N   ASN A  51      -0.308  -7.005   9.164  1.00 87.38           N  
ATOM    805  H   ASN A  51       0.239  -7.249   9.978  1.00 87.38           H  
ATOM    806  CA  ASN A  51      -1.206  -8.026   8.592  1.00 87.38           C  
ATOM    807  HA  ASN A  51      -1.546  -7.697   7.609  1.00 87.38           H  
ATOM    808  C   ASN A  51      -2.511  -8.218   9.367  1.00 87.38           C  
ATOM    809  CB  ASN A  51      -0.429  -9.335   8.392  1.00 87.38           C  
ATOM    810  HB2 ASN A  51       0.018  -9.644   9.337  1.00 87.38           H  
ATOM    811  HB3 ASN A  51      -1.113 -10.121   8.070  1.00 87.38           H  
ATOM    812  O   ASN A  51      -3.306  -9.088   9.033  1.00 87.38           O  
ATOM    813  CG  ASN A  51       0.640  -9.207   7.325  1.00 87.38           C  
ATOM    814  ND2 ASN A  51       1.733  -9.913   7.465  1.00 87.38           N  
ATOM    815 HD21 ASN A  51       1.827 -10.568   8.229  1.00 87.38           H  
ATOM    816 HD22 ASN A  51       2.414  -9.847   6.722  1.00 87.38           H  
ATOM    817  OD1 ASN A  51       0.511  -8.471   6.356  1.00 87.38           O  
ATOM    818  N   THR A  52      -2.729  -7.407  10.395  1.00 87.03           N  
ATOM    819  H   THR A  52      -2.055  -6.684  10.602  1.00 87.03           H  
ATOM    820  CA  THR A  52      -3.917  -7.481  11.238  1.00 87.03           C  
ATOM    821  HA  THR A  52      -4.388  -8.457  11.113  1.00 87.03           H  
ATOM    822  C   THR A  52      -4.883  -6.376  10.831  1.00 87.03           C  
ATOM    823  CB  THR A  52      -3.538  -7.353  12.715  1.00 87.03           C  
ATOM    824  HB  THR A  52      -3.198  -6.338  12.921  1.00 87.03           H  
ATOM    825  O   THR A  52      -4.465  -5.214  10.802  1.00 87.03           O  
ATOM    826  CG2 THR A  52      -4.698  -7.703  13.642  1.00 87.03           C  
ATOM    827 HG21 THR A  52      -4.355  -7.689  14.676  1.00 87.03           H  
ATOM    828 HG22 THR A  52      -5.093  -8.691  13.404  1.00 87.03           H  
ATOM    829 HG23 THR A  52      -5.494  -6.966  13.535  1.00 87.03           H  
ATOM    830  OG1 THR A  52      -2.491  -8.251  13.013  1.00 87.03           O  
ATOM    831  HG1 THR A  52      -2.862  -9.136  12.999  1.00 87.03           H  
ATOM    832  N   PRO A  53      -6.149  -6.694  10.520  1.00 88.40           N  
ATOM    833  CA  PRO A  53      -7.157  -5.670  10.307  1.00 88.40           C  
ATOM    834  HA  PRO A  53      -6.843  -5.046   9.470  1.00 88.40           H  
ATOM    835  C   PRO A  53      -7.339  -4.788  11.550  1.00 88.40           C  
ATOM    836  CB  PRO A  53      -8.428  -6.413   9.914  1.00 88.40           C  
ATOM    837  HB2 PRO A  53      -9.095  -6.522  10.769  1.00 88.40           H  
ATOM    838  HB3 PRO A  53      -8.907  -5.882   9.091  1.00 88.40           H  
ATOM    839  O   PRO A  53      -7.176  -5.243  12.683  1.00 88.40           O  
ATOM    840  CG  PRO A  53      -7.958  -7.787   9.445  1.00 88.40           C  
ATOM    841  HG2 PRO A  53      -8.710  -8.556   9.623  1.00 88.40           H  
ATOM    842  HG3 PRO A  53      -7.698  -7.745   8.387  1.00 88.40           H  
ATOM    843  CD  PRO A  53      -6.699  -8.020  10.271  1.00 88.40           C  
ATOM    844  HD2 PRO A  53      -6.962  -8.490  11.219  1.00 88.40           H  
ATOM    845  HD3 PRO A  53      -6.008  -8.649   9.710  1.00 88.40           H  
ATOM    846  N   VAL A  54      -7.653  -3.511  11.337  1.00 88.35           N  
ATOM    847  H   VAL A  54      -7.867  -3.213  10.396  1.00 88.35           H  
ATOM    848  CA  VAL A  54      -7.741  -2.498  12.399  1.00 88.35           C  
ATOM    849  HA  VAL A  54      -7.615  -2.980  13.369  1.00 88.35           H  
ATOM    850  C   VAL A  54      -9.129  -1.866  12.377  1.00 88.35           C  
ATOM    851  CB  VAL A  54      -6.622  -1.440  12.254  1.00 88.35           C  
ATOM    852  HB  VAL A  54      -6.730  -0.935  11.294  1.00 88.35           H  
ATOM    853  O   VAL A  54      -9.673  -1.613  11.307  1.00 88.35           O  
ATOM    854  CG1 VAL A  54      -6.670  -0.381  13.364  1.00 88.35           C  
ATOM    855 HG11 VAL A  54      -7.584   0.208  13.281  1.00 88.35           H  
ATOM    856 HG12 VAL A  54      -6.631  -0.855  14.345  1.00 88.35           H  
ATOM    857 HG13 VAL A  54      -5.827   0.301  13.257  1.00 88.35           H  
ATOM    858  CG2 VAL A  54      -5.226  -2.079  12.309  1.00 88.35           C  
ATOM    859 HG21 VAL A  54      -5.088  -2.738  11.451  1.00 88.35           H  
ATOM    860 HG22 VAL A  54      -4.456  -1.309  12.264  1.00 88.35           H  
ATOM    861 HG23 VAL A  54      -5.116  -2.661  13.224  1.00 88.35           H  
ATOM    862  N   GLN A  55      -9.680  -1.590  13.558  1.00 89.43           N  
ATOM    863  H   GLN A  55      -9.162  -1.821  14.394  1.00 89.43           H  
ATOM    864  CA  GLN A  55     -10.863  -0.748  13.745  1.00 89.43           C  
ATOM    865  HA  GLN A  55     -11.329  -0.526  12.785  1.00 89.43           H  
ATOM    866  C   GLN A  55     -10.434   0.575  14.384  1.00 89.43           C  
ATOM    867  CB  GLN A  55     -11.894  -1.457  14.628  1.00 89.43           C  
ATOM    868  HB2 GLN A  55     -11.408  -1.739  15.562  1.00 89.43           H  
ATOM    869  HB3 GLN A  55     -12.701  -0.760  14.853  1.00 89.43           H  
ATOM    870  O   GLN A  55      -9.525   0.603  15.223  1.00 89.43           O  
ATOM    871  CG  GLN A  55     -12.513  -2.698  13.971  1.00 89.43           C  
ATOM    872  HG2 GLN A  55     -13.197  -2.383  13.183  1.00 89.43           H  
ATOM    873  HG3 GLN A  55     -11.738  -3.318  13.521  1.00 89.43           H  
ATOM    874  CD  GLN A  55     -13.251  -3.554  14.993  1.00 89.43           C  
ATOM    875  NE2 GLN A  55     -14.505  -3.860  14.780  1.00 89.43           N  
ATOM    876 HE21 GLN A  55     -14.922  -4.600  15.327  1.00 89.43           H  
ATOM    877 HE22 GLN A  55     -15.062  -3.408  14.070  1.00 89.43           H  
ATOM    878  OE1 GLN A  55     -12.689  -3.962  16.002  1.00 89.43           O  
ATOM    879  N   LEU A  56     -11.070   1.672  13.986  1.00 87.59           N  
ATOM    880  H   LEU A  56     -11.872   1.573  13.379  1.00 87.59           H  
ATOM    881  CA  LEU A  56     -10.779   2.998  14.510  1.00 87.59           C  
ATOM    882  HA  LEU A  56      -9.699   3.080  14.631  1.00 87.59           H  
ATOM    883  C   LEU A  56     -11.445   3.191  15.871  1.00 87.59           C  
ATOM    884  CB  LEU A  56     -11.248   4.052  13.500  1.00 87.59           C  
ATOM    885  HB2 LEU A  56     -12.336   4.002  13.459  1.00 87.59           H  
ATOM    886  HB3 LEU A  56     -10.853   3.796  12.518  1.00 87.59           H  
ATOM    887  O   LEU A  56     -12.619   2.889  16.049  1.00 87.59           O  
ATOM    888  CG  LEU A  56     -10.849   5.498  13.840  1.00 87.59           C  
ATOM    889  HG  LEU A  56     -11.209   5.757  14.835  1.00 87.59           H  
ATOM    890  CD1 LEU A  56      -9.332   5.703  13.790  1.00 87.59           C  
ATOM    891 HD11 LEU A  56      -8.834   5.099  14.548  1.00 87.59           H  
ATOM    892 HD12 LEU A  56      -9.103   6.751  13.985  1.00 87.59           H  
ATOM    893 HD13 LEU A  56      -8.956   5.439  12.801  1.00 87.59           H  
ATOM    894  CD2 LEU A  56     -11.482   6.451  12.829  1.00 87.59           C  
ATOM    895 HD21 LEU A  56     -12.568   6.357  12.859  1.00 87.59           H  
ATOM    896 HD22 LEU A  56     -11.232   7.479  13.089  1.00 87.59           H  
ATOM    897 HD23 LEU A  56     -11.128   6.232  11.822  1.00 87.59           H  
ATOM    898  N   HIS A  57     -10.694   3.749  16.817  1.00 81.23           N  
ATOM    899  H   HIS A  57      -9.747   4.014  16.589  1.00 81.23           H  
ATOM    900  CA  HIS A  57     -11.226   4.144  18.114  1.00 81.23           C  
ATOM    901  HA  HIS A  57     -11.953   3.398  18.437  1.00 81.23           H  
ATOM    902  C   HIS A  57     -11.949   5.493  18.004  1.00 81.23           C  
ATOM    903  CB  HIS A  57     -10.090   4.179  19.141  1.00 81.23           C  
ATOM    904  HB2 HIS A  57     -10.455   4.705  20.023  1.00 81.23           H  
ATOM    905  HB3 HIS A  57      -9.250   4.747  18.743  1.00 81.23           H  
ATOM    906  O   HIS A  57     -11.323   6.535  18.188  1.00 81.23           O  
ATOM    907  CG  HIS A  57      -9.610   2.828  19.600  1.00 81.23           C  
ATOM    908  CD2 HIS A  57      -8.846   1.928  18.904  1.00 81.23           C  
ATOM    909  HD2 HIS A  57      -8.504   2.039  17.885  1.00 81.23           H  
ATOM    910  ND1 HIS A  57      -9.821   2.299  20.851  1.00 81.23           N  
ATOM    911  HD1 HIS A  57     -10.391   2.714  21.575  1.00 81.23           H  
ATOM    912  CE1 HIS A  57      -9.192   1.116  20.913  1.00 81.23           C  
ATOM    913  HE1 HIS A  57      -9.191   0.464  21.774  1.00 81.23           H  
ATOM    914  NE2 HIS A  57      -8.578   0.842  19.752  1.00 81.23           N  
ATOM    915  N   ASP A  58     -13.245   5.484  17.690  1.00 82.80           N  
ATOM    916  H   ASP A  58     -13.697   4.598  17.518  1.00 82.80           H  
ATOM    917  CA  ASP A  58     -14.036   6.704  17.494  1.00 82.80           C  
ATOM    918  HA  ASP A  58     -13.480   7.544  17.911  1.00 82.80           H  
ATOM    919  C   ASP A  58     -15.372   6.698  18.275  1.00 82.80           C  
ATOM    920  CB  ASP A  58     -14.157   7.003  15.979  1.00 82.80           C  
ATOM    921  HB2 ASP A  58     -13.155   7.013  15.549  1.00 82.80           H  
ATOM    922  HB3 ASP A  58     -14.564   8.006  15.852  1.00 82.80           H  
ATOM    923  O   ASP A  58     -15.559   5.994  19.280  1.00 82.80           O  
ATOM    924  CG  ASP A  58     -15.025   6.030  15.178  1.00 82.80           C  
ATOM    925  OD1 ASP A  58     -15.864   5.347  15.790  1.00 82.80           O  
ATOM    926  OD2 ASP A  58     -14.913   6.018  13.933  1.00 82.80           O  
ATOM    927  N   ASN A  59     -16.292   7.585  17.884  1.00 83.80           N  
ATOM    928  H   ASN A  59     -16.088   8.131  17.059  1.00 83.80           H  
ATOM    929  CA  ASN A  59     -17.610   7.722  18.502  1.00 83.80           C  
ATOM    930  HA  ASN A  59     -17.521   7.420  19.545  1.00 83.80           H  
ATOM    931  C   ASN A  59     -18.672   6.776  17.927  1.00 83.80           C  
ATOM    932  CB  ASN A  59     -18.027   9.200  18.518  1.00 83.80           C  
ATOM    933  HB2 ASN A  59     -17.843   9.651  17.543  1.00 83.80           H  
ATOM    934  HB3 ASN A  59     -19.092   9.283  18.736  1.00 83.80           H  
ATOM    935  O   ASN A  59     -19.792   6.751  18.439  1.00 83.80           O  
ATOM    936  CG  ASN A  59     -17.286   9.966  19.600  1.00 83.80           C  
ATOM    937  ND2 ASN A  59     -17.009  11.228  19.383  1.00 83.80           N  
ATOM    938 HD21 ASN A  59     -16.427  11.695  20.064  1.00 83.80           H  
ATOM    939 HD22 ASN A  59     -17.222  11.672  18.501  1.00 83.80           H  
ATOM    940  OD1 ASN A  59     -16.973   9.428  20.656  1.00 83.80           O  
ATOM    941  N   TYR A  60     -18.339   5.963  16.925  1.00 88.31           N  
ATOM    942  H   TYR A  60     -17.381   5.915  16.608  1.00 88.31           H  
ATOM    943  CA  TYR A  60     -19.234   4.933  16.429  1.00 88.31           C  
ATOM    944  HA  TYR A  60     -20.205   5.400  16.265  1.00 88.31           H  
ATOM    945  C   TYR A  60     -19.415   3.824  17.477  1.00 88.31           C  
ATOM    946  CB  TYR A  60     -18.736   4.405  15.080  1.00 88.31           C  
ATOM    947  HB2 TYR A  60     -17.827   3.827  15.240  1.00 88.31           H  
ATOM    948  HB3 TYR A  60     -18.487   5.248  14.434  1.00 88.31           H  
ATOM    949  O   TYR A  60     -18.512   3.486  18.245  1.00 88.31           O  
ATOM    950  CG  TYR A  60     -19.754   3.543  14.366  1.00 88.31           C  
ATOM    951  CD1 TYR A  60     -19.519   2.165  14.210  1.00 88.31           C  
ATOM    952  HD1 TYR A  60     -18.604   1.723  14.574  1.00 88.31           H  
ATOM    953  CD2 TYR A  60     -20.950   4.114  13.888  1.00 88.31           C  
ATOM    954  HD2 TYR A  60     -21.124   5.173  14.015  1.00 88.31           H  
ATOM    955  CE1 TYR A  60     -20.480   1.363  13.567  1.00 88.31           C  
ATOM    956  HE1 TYR A  60     -20.336   0.299  13.454  1.00 88.31           H  
ATOM    957  CE2 TYR A  60     -21.926   3.304  13.278  1.00 88.31           C  
ATOM    958  HE2 TYR A  60     -22.867   3.734  12.968  1.00 88.31           H  
ATOM    959  OH  TYR A  60     -22.621   1.121  12.546  1.00 88.31           O  
ATOM    960  HH  TYR A  60     -23.519   1.456  12.601  1.00 88.31           H  
ATOM    961  CZ  TYR A  60     -21.683   1.925  13.106  1.00 88.31           C  
ATOM    962  N   ARG A  61     -20.639   3.300  17.566  1.00 85.17           N  
ATOM    963  H   ARG A  61     -21.339   3.649  16.927  1.00 85.17           H  
ATOM    964  CA  ARG A  61     -21.046   2.289  18.558  1.00 85.17           C  
ATOM    965  HA  ARG A  61     -20.156   1.873  19.029  1.00 85.17           H  
ATOM    966  C   ARG A  61     -21.746   1.091  17.924  1.00 85.17           C  
ATOM    967  CB  ARG A  61     -21.944   2.913  19.647  1.00 85.17           C  
ATOM    968  HB2 ARG A  61     -22.255   2.143  20.352  1.00 85.17           H  
ATOM    969  HB3 ARG A  61     -22.844   3.301  19.169  1.00 85.17           H  
ATOM    970  O   ARG A  61     -22.356   0.317  18.646  1.00 85.17           O  
ATOM    971  CG  ARG A  61     -21.308   4.045  20.454  1.00 85.17           C  
ATOM    972  HG2 ARG A  61     -22.086   4.502  21.065  1.00 85.17           H  
ATOM    973  HG3 ARG A  61     -20.932   4.809  19.774  1.00 85.17           H  
ATOM    974  CD  ARG A  61     -20.184   3.571  21.382  1.00 85.17           C  
ATOM    975  HD2 ARG A  61     -19.415   3.054  20.808  1.00 85.17           H  
ATOM    976  HD3 ARG A  61     -20.593   2.872  22.111  1.00 85.17           H  
ATOM    977  NE  ARG A  61     -19.625   4.742  22.076  1.00 85.17           N  
ATOM    978  HE  ARG A  61     -20.115   5.065  22.897  1.00 85.17           H  
ATOM    979  NH1 ARG A  61     -17.967   5.185  20.557  1.00 85.17           N  
ATOM    980 HH11 ARG A  61     -18.152   4.326  20.059  1.00 85.17           H  
ATOM    981 HH12 ARG A  61     -17.208   5.739  20.185  1.00 85.17           H  
ATOM    982  NH2 ARG A  61     -18.633   6.772  22.018  1.00 85.17           N  
ATOM    983 HH21 ARG A  61     -19.174   7.059  22.821  1.00 85.17           H  
ATOM    984 HH22 ARG A  61     -18.014   7.435  21.573  1.00 85.17           H  
ATOM    985  CZ  ARG A  61     -18.733   5.559  21.551  1.00 85.17           C  
ATOM    986  N   GLY A  62     -21.696   0.946  16.605  1.00 90.78           N  
ATOM    987  H   GLY A  62     -21.086   1.549  16.072  1.00 90.78           H  
ATOM    988  CA  GLY A  62     -22.200  -0.259  15.951  1.00 90.78           C  
ATOM    989  HA2 GLY A  62     -23.069  -0.646  16.484  1.00 90.78           H  
ATOM    990  HA3 GLY A  62     -22.515  -0.030  14.933  1.00 90.78           H  
ATOM    991  C   GLY A  62     -21.149  -1.361  15.889  1.00 90.78           C  
ATOM    992  O   GLY A  62     -19.975  -1.149  16.212  1.00 90.78           O  
ATOM    993  N   GLU A  63     -21.585  -2.523  15.424  1.00 92.54           N  
ATOM    994  H   GLU A  63     -22.565  -2.647  15.213  1.00 92.54           H  
ATOM    995  CA  GLU A  63     -20.702  -3.618  15.044  1.00 92.54           C  
ATOM    996  HA  GLU A  63     -19.936  -3.741  15.809  1.00 92.54           H  
ATOM    997  C   GLU A  63     -20.010  -3.301  13.720  1.00 92.54           C  
ATOM    998  CB  GLU A  63     -21.485  -4.928  14.948  1.00 92.54           C  
ATOM    999  HB2 GLU A  63     -20.818  -5.712  14.588  1.00 92.54           H  
ATOM   1000  HB3 GLU A  63     -22.305  -4.802  14.241  1.00 92.54           H  
ATOM   1001  O   GLU A  63     -20.617  -2.778  12.779  1.00 92.54           O  
ATOM   1002  CG  GLU A  63     -22.023  -5.334  16.325  1.00 92.54           C  
ATOM   1003  HG2 GLU A  63     -22.683  -4.552  16.703  1.00 92.54           H  
ATOM   1004  HG3 GLU A  63     -21.180  -5.421  17.011  1.00 92.54           H  
ATOM   1005  CD  GLU A  63     -22.801  -6.651  16.287  1.00 92.54           C  
ATOM   1006  OE1 GLU A  63     -22.770  -7.342  17.329  1.00 92.54           O  
ATOM   1007  OE2 GLU A  63     -23.452  -6.905  15.251  1.00 92.54           O  
ATOM   1008  N   THR A  64     -18.713  -3.578  13.666  1.00 93.74           N  
ATOM   1009  H   THR A  64     -18.265  -3.999  14.467  1.00 93.74           H  
ATOM   1010  CA  THR A  64     -17.885  -3.349  12.487  1.00 93.74           C  
ATOM   1011  HA  THR A  64     -18.531  -3.349  11.609  1.00 93.74           H  
ATOM   1012  C   THR A  64     -16.890  -4.478  12.308  1.00 93.74           C  
ATOM   1013  CB  THR A  64     -17.149  -1.998  12.527  1.00 93.74           C  
ATOM   1014  HB  THR A  64     -16.680  -1.834  11.557  1.00 93.74           H  
ATOM   1015  O   THR A  64     -16.570  -5.208  13.246  1.00 93.74           O  
ATOM   1016  CG2 THR A  64     -18.087  -0.839  12.807  1.00 93.74           C  
ATOM   1017 HG21 THR A  64     -18.532  -0.959  13.795  1.00 93.74           H  
ATOM   1018 HG22 THR A  64     -17.550   0.109  12.784  1.00 93.74           H  
ATOM   1019 HG23 THR A  64     -18.870  -0.841  12.050  1.00 93.74           H  
ATOM   1020  OG1 THR A  64     -16.153  -1.931  13.518  1.00 93.74           O  
ATOM   1021  HG1 THR A  64     -15.820  -1.031  13.494  1.00 93.74           H  
ATOM   1022  N   ALA A  65     -16.361  -4.599  11.100  1.00 90.19           N  
ATOM   1023  H   ALA A  65     -16.710  -4.005  10.362  1.00 90.19           H  
ATOM   1024  CA  ALA A  65     -15.278  -5.506  10.776  1.00 90.19           C  
ATOM   1025  HA  ALA A  65     -14.934  -6.015  11.676  1.00 90.19           H  
ATOM   1026  C   ALA A  65     -14.110  -4.708  10.195  1.00 90.19           C  
ATOM   1027  CB  ALA A  65     -15.810  -6.574   9.822  1.00 90.19           C  
ATOM   1028  HB1 ALA A  65     -15.010  -7.267   9.564  1.00 90.19           H  
ATOM   1029  HB2 ALA A  65     -16.190  -6.100   8.917  1.00 90.19           H  
ATOM   1030  HB3 ALA A  65     -16.614  -7.134  10.298  1.00 90.19           H  
ATOM   1031  O   ALA A  65     -14.278  -3.907   9.271  1.00 90.19           O  
ATOM   1032  N   GLY A  66     -12.916  -4.914  10.748  1.00 90.66           N  
ATOM   1033  H   GLY A  66     -12.845  -5.621  11.467  1.00 90.66           H  
ATOM   1034  CA  GLY A  66     -11.688  -4.443  10.118  1.00 90.66           C  
ATOM   1035  HA2 GLY A  66     -10.858  -4.502  10.822  1.00 90.66           H  
ATOM   1036  HA3 GLY A  66     -11.802  -3.405   9.803  1.00 90.66           H  
ATOM   1037  C   GLY A  66     -11.375  -5.318   8.909  1.00 90.66           C  
ATOM   1038  O   GLY A  66     -11.425  -6.542   9.007  1.00 90.66           O  
ATOM   1039  N   LEU A  67     -10.994  -4.708   7.792  1.00 90.59           N  
ATOM   1040  H   LEU A  67     -10.983  -3.698   7.776  1.00 90.59           H  
ATOM   1041  CA  LEU A  67     -10.646  -5.402   6.555  1.00 90.59           C  
ATOM   1042  HA  LEU A  67     -10.454  -6.453   6.770  1.00 90.59           H  
ATOM   1043  C   LEU A  67      -9.362  -4.835   5.944  1.00 90.59           C  
ATOM   1044  CB  LEU A  67     -11.828  -5.311   5.575  1.00 90.59           C  
ATOM   1045  HB2 LEU A  67     -12.064  -4.254   5.456  1.00 90.59           H  
ATOM   1046  HB3 LEU A  67     -11.521  -5.696   4.603  1.00 90.59           H  
ATOM   1047  O   LEU A  67      -8.982  -3.682   6.171  1.00 90.59           O  
ATOM   1048  CG  LEU A  67     -13.114  -6.041   6.011  1.00 90.59           C  
ATOM   1049  HG  LEU A  67     -13.419  -5.723   7.008  1.00 90.59           H  
ATOM   1050  CD1 LEU A  67     -14.253  -5.727   5.043  1.00 90.59           C  
ATOM   1051 HD11 LEU A  67     -15.102  -6.381   5.245  1.00 90.59           H  
ATOM   1052 HD12 LEU A  67     -13.927  -5.886   4.015  1.00 90.59           H  
ATOM   1053 HD13 LEU A  67     -14.588  -4.700   5.188  1.00 90.59           H  
ATOM   1054  CD2 LEU A  67     -12.890  -7.552   6.008  1.00 90.59           C  
ATOM   1055 HD21 LEU A  67     -12.529  -7.880   5.033  1.00 90.59           H  
ATOM   1056 HD22 LEU A  67     -12.174  -7.830   6.780  1.00 90.59           H  
ATOM   1057 HD23 LEU A  67     -13.821  -8.076   6.225  1.00 90.59           H  
ATOM   1058  N   ILE A  68      -8.692  -5.673   5.157  1.00 90.66           N  
ATOM   1059  H   ILE A  68      -9.091  -6.584   4.980  1.00 90.66           H  
ATOM   1060  CA  ILE A  68      -7.513  -5.313   4.372  1.00 90.66           C  
ATOM   1061  HA  ILE A  68      -7.377  -4.232   4.392  1.00 90.66           H  
ATOM   1062  C   ILE A  68      -7.767  -5.753   2.935  1.00 90.66           C  
ATOM   1063  CB  ILE A  68      -6.235  -5.971   4.939  1.00 90.66           C  
ATOM   1064  HB  ILE A  68      -6.361  -7.053   4.902  1.00 90.66           H  
ATOM   1065  O   ILE A  68      -7.915  -6.945   2.687  1.00 90.66           O  
ATOM   1066  CG1 ILE A  68      -5.984  -5.564   6.409  1.00 90.66           C  
ATOM   1067 HG12 ILE A  68      -5.898  -4.479   6.470  1.00 90.66           H  
ATOM   1068 HG13 ILE A  68      -6.839  -5.866   7.013  1.00 90.66           H  
ATOM   1069  CG2 ILE A  68      -5.022  -5.598   4.069  1.00 90.66           C  
ATOM   1070 HG21 ILE A  68      -5.229  -5.808   3.020  1.00 90.66           H  
ATOM   1071 HG22 ILE A  68      -4.178  -6.229   4.348  1.00 90.66           H  
ATOM   1072 HG23 ILE A  68      -4.794  -4.539   4.185  1.00 90.66           H  
ATOM   1073  CD1 ILE A  68      -4.736  -6.203   7.035  1.00 90.66           C  
ATOM   1074 HD11 ILE A  68      -4.718  -5.978   8.101  1.00 90.66           H  
ATOM   1075 HD12 ILE A  68      -3.831  -5.790   6.589  1.00 90.66           H  
ATOM   1076 HD13 ILE A  68      -4.759  -7.284   6.901  1.00 90.66           H  
ATOM   1077  N   LEU A  69      -7.760  -4.807   2.001  1.00 88.28           N  
ATOM   1078  H   LEU A  69      -7.635  -3.849   2.295  1.00 88.28           H  
ATOM   1079  CA  LEU A  69      -7.713  -5.095   0.565  1.00 88.28           C  
ATOM   1080  HA  LEU A  69      -8.065  -6.109   0.379  1.00 88.28           H  
ATOM   1081  C   LEU A  69      -6.252  -5.014   0.124  1.00 88.28           C  
ATOM   1082  CB  LEU A  69      -8.616  -4.128  -0.224  1.00 88.28           C  
ATOM   1083  HB2 LEU A  69      -8.105  -3.170  -0.315  1.00 88.28           H  
ATOM   1084  HB3 LEU A  69      -8.737  -4.528  -1.231  1.00 88.28           H  
ATOM   1085  O   LEU A  69      -5.540  -4.093   0.537  1.00 88.28           O  
ATOM   1086  CG  LEU A  69     -10.011  -3.881   0.384  1.00 88.28           C  
ATOM   1087  HG  LEU A  69      -9.893  -3.417   1.363  1.00 88.28           H  
ATOM   1088  CD1 LEU A  69     -10.793  -2.909  -0.501  1.00 88.28           C  
ATOM   1089 HD11 LEU A  69     -10.915  -3.327  -1.500  1.00 88.28           H  
ATOM   1090 HD12 LEU A  69     -10.258  -1.962  -0.577  1.00 88.28           H  
ATOM   1091 HD13 LEU A  69     -11.780  -2.725  -0.075  1.00 88.28           H  
ATOM   1092  CD2 LEU A  69     -10.835  -5.157   0.549  1.00 88.28           C  
ATOM   1093 HD21 LEU A  69     -10.302  -5.886   1.161  1.00 88.28           H  
ATOM   1094 HD22 LEU A  69     -11.040  -5.592  -0.429  1.00 88.28           H  
ATOM   1095 HD23 LEU A  69     -11.784  -4.926   1.032  1.00 88.28           H  
ATOM   1096  N   SER A  70      -5.749  -5.979  -0.637  1.00 88.66           N  
ATOM   1097  H   SER A  70      -6.354  -6.713  -0.974  1.00 88.66           H  
ATOM   1098  CA  SER A  70      -4.348  -6.012  -1.065  1.00 88.66           C  
ATOM   1099  HA  SER A  70      -3.948  -4.998  -1.081  1.00 88.66           H  
ATOM   1100  C   SER A  70      -4.218  -6.581  -2.463  1.00 88.66           C  
ATOM   1101  CB  SER A  70      -3.497  -6.853  -0.113  1.00 88.66           C  
ATOM   1102  HB2 SER A  70      -2.493  -6.970  -0.520  1.00 88.66           H  
ATOM   1103  HB3 SER A  70      -3.951  -7.836   0.010  1.00 88.66           H  
ATOM   1104  O   SER A  70      -4.485  -7.753  -2.699  1.00 88.66           O  
ATOM   1105  OG  SER A  70      -3.418  -6.197   1.135  1.00 88.66           O  
ATOM   1106  HG  SER A  70      -4.243  -5.709   1.192  1.00 88.66           H  
ATOM   1107  N   GLN A  71      -3.685  -5.779  -3.378  1.00 88.20           N  
ATOM   1108  H   GLN A  71      -3.419  -4.838  -3.126  1.00 88.20           H  
ATOM   1109  CA  GLN A  71      -3.536  -6.193  -4.764  1.00 88.20           C  
ATOM   1110  HA  GLN A  71      -3.707  -7.267  -4.840  1.00 88.20           H  
ATOM   1111  C   GLN A  71      -2.130  -5.924  -5.273  1.00 88.20           C  
ATOM   1112  CB  GLN A  71      -4.620  -5.514  -5.594  1.00 88.20           C  
ATOM   1113  HB2 GLN A  71      -4.451  -4.437  -5.606  1.00 88.20           H  
ATOM   1114  HB3 GLN A  71      -5.574  -5.710  -5.105  1.00 88.20           H  
ATOM   1115  O   GLN A  71      -1.490  -4.932  -4.936  1.00 88.20           O  
ATOM   1116  CG  GLN A  71      -4.697  -6.024  -7.042  1.00 88.20           C  
ATOM   1117  HG2 GLN A  71      -4.765  -7.112  -7.050  1.00 88.20           H  
ATOM   1118  HG3 GLN A  71      -3.810  -5.714  -7.594  1.00 88.20           H  
ATOM   1119  CD  GLN A  71      -5.922  -5.457  -7.740  1.00 88.20           C  
ATOM   1120  NE2 GLN A  71      -6.133  -5.710  -9.011  1.00 88.20           N  
ATOM   1121 HE21 GLN A  71      -6.981  -5.328  -9.403  1.00 88.20           H  
ATOM   1122 HE22 GLN A  71      -5.498  -6.284  -9.548  1.00 88.20           H  
ATOM   1123  OE1 GLN A  71      -6.713  -4.757  -7.139  1.00 88.20           O  
ATOM   1124  N   THR A  72      -1.650  -6.832  -6.113  1.00 89.84           N  
ATOM   1125  H   THR A  72      -2.260  -7.590  -6.385  1.00 89.84           H  
ATOM   1126  CA  THR A  72      -0.457  -6.617  -6.927  1.00 89.84           C  
ATOM   1127  HA  THR A  72       0.122  -5.778  -6.541  1.00 89.84           H  
ATOM   1128  C   THR A  72      -0.909  -6.276  -8.339  1.00 89.84           C  
ATOM   1129  CB  THR A  72       0.433  -7.857  -6.885  1.00 89.84           C  
ATOM   1130  HB  THR A  72      -0.122  -8.725  -7.242  1.00 89.84           H  
ATOM   1131  O   THR A  72      -1.707  -7.005  -8.924  1.00 89.84           O  
ATOM   1132  CG2 THR A  72       1.689  -7.685  -7.713  1.00 89.84           C  
ATOM   1133 HG21 THR A  72       1.435  -7.590  -8.769  1.00 89.84           H  
ATOM   1134 HG22 THR A  72       2.306  -8.573  -7.582  1.00 89.84           H  
ATOM   1135 HG23 THR A  72       2.227  -6.796  -7.382  1.00 89.84           H  
ATOM   1136  OG1 THR A  72       0.854  -8.081  -5.553  1.00 89.84           O  
ATOM   1137  HG1 THR A  72       0.050  -8.174  -5.038  1.00 89.84           H  
ATOM   1138  N   ILE A  73      -0.430  -5.155  -8.863  1.00 86.22           N  
ATOM   1139  H   ILE A  73       0.237  -4.619  -8.326  1.00 86.22           H  
ATOM   1140  CA  ILE A  73      -0.796  -4.605 -10.163  1.00 86.22           C  
ATOM   1141  HA  ILE A  73      -1.716  -5.076 -10.508  1.00 86.22           H  
ATOM   1142  C   ILE A  73       0.359  -4.910 -11.121  1.00 86.22           C  
ATOM   1143  CB  ILE A  73      -1.073  -3.089 -10.062  1.00 86.22           C  
ATOM   1144  HB  ILE A  73      -0.147  -2.590  -9.779  1.00 86.22           H  
ATOM   1145  O   ILE A  73       1.448  -4.351 -10.944  1.00 86.22           O  
ATOM   1146  CG1 ILE A  73      -2.125  -2.792  -8.970  1.00 86.22           C  
ATOM   1147 HG12 ILE A  73      -3.082  -3.219  -9.269  1.00 86.22           H  
ATOM   1148 HG13 ILE A  73      -1.839  -3.263  -8.029  1.00 86.22           H  
ATOM   1149  CG2 ILE A  73      -1.518  -2.549 -11.436  1.00 86.22           C  
ATOM   1150 HG21 ILE A  73      -1.629  -1.465 -11.407  1.00 86.22           H  
ATOM   1151 HG22 ILE A  73      -2.464  -2.999 -11.735  1.00 86.22           H  
ATOM   1152 HG23 ILE A  73      -0.768  -2.766 -12.197  1.00 86.22           H  
ATOM   1153  CD1 ILE A  73      -2.291  -1.304  -8.658  1.00 86.22           C  
ATOM   1154 HD11 ILE A  73      -3.093  -1.194  -7.928  1.00 86.22           H  
ATOM   1155 HD12 ILE A  73      -2.552  -0.733  -9.549  1.00 86.22           H  
ATOM   1156 HD13 ILE A  73      -1.363  -0.911  -8.242  1.00 86.22           H  
ATOM   1157  N   PRO A  74       0.165  -5.807 -12.103  1.00 73.35           N  
ATOM   1158  CA  PRO A  74       1.138  -5.989 -13.163  1.00 73.35           C  
ATOM   1159  HA  PRO A  74       2.142  -6.095 -12.753  1.00 73.35           H  
ATOM   1160  C   PRO A  74       1.086  -4.769 -14.082  1.00 73.35           C  
ATOM   1161  CB  PRO A  74       0.738  -7.286 -13.867  1.00 73.35           C  
ATOM   1162  HB2 PRO A  74       1.011  -7.283 -14.922  1.00 73.35           H  
ATOM   1163  HB3 PRO A  74       1.206  -8.130 -13.360  1.00 73.35           H  
ATOM   1164  O   PRO A  74       0.052  -4.464 -14.676  1.00 73.35           O  
ATOM   1165  CG  PRO A  74      -0.777  -7.350 -13.670  1.00 73.35           C  
ATOM   1166  HG2 PRO A  74      -1.274  -6.789 -14.462  1.00 73.35           H  
ATOM   1167  HG3 PRO A  74      -1.139  -8.378 -13.654  1.00 73.35           H  
ATOM   1168  CD  PRO A  74      -1.004  -6.651 -12.328  1.00 73.35           C  
ATOM   1169  HD2 PRO A  74      -1.073  -7.393 -11.533  1.00 73.35           H  
ATOM   1170  HD3 PRO A  74      -1.918  -6.061 -12.378  1.00 73.35           H  
ATOM   1171  N   MET A  75       2.205  -4.065 -14.193  1.00 79.42           N  
ATOM   1172  H   MET A  75       3.033  -4.364 -13.698  1.00 79.42           H  
ATOM   1173  CA  MET A  75       2.366  -3.021 -15.193  1.00 79.42           C  
ATOM   1174  HA  MET A  75       1.416  -2.514 -15.363  1.00 79.42           H  
ATOM   1175  C   MET A  75       2.795  -3.734 -16.481  1.00 79.42           C  
ATOM   1176  CB  MET A  75       3.378  -1.986 -14.682  1.00 79.42           C  
ATOM   1177  HB2 MET A  75       3.451  -1.180 -15.412  1.00 79.42           H  
ATOM   1178  HB3 MET A  75       4.352  -2.464 -14.571  1.00 79.42           H  
ATOM   1179  O   MET A  75       3.822  -4.398 -16.505  1.00 79.42           O  
ATOM   1180  CG  MET A  75       3.014  -1.368 -13.328  1.00 79.42           C  
ATOM   1181  HG2 MET A  75       2.826  -2.161 -12.604  1.00 79.42           H  
ATOM   1182  HG3 MET A  75       3.875  -0.803 -12.969  1.00 79.42           H  
ATOM   1183  SD  MET A  75       1.586  -0.256 -13.356  1.00 79.42           S  
ATOM   1184  CE  MET A  75       2.385   1.167 -14.136  1.00 79.42           C  
ATOM   1185  HE1 MET A  75       1.653   1.958 -14.301  1.00 79.42           H  
ATOM   1186  HE2 MET A  75       3.187   1.531 -13.494  1.00 79.42           H  
ATOM   1187  HE3 MET A  75       2.812   0.869 -15.093  1.00 79.42           H  
ATOM   1188  N   VAL A  76       1.975  -3.706 -17.529  1.00 72.77           N  
ATOM   1189  H   VAL A  76       1.107  -3.197 -17.456  1.00 72.77           H  
ATOM   1190  CA  VAL A  76       2.267  -4.442 -18.775  1.00 72.77           C  
ATOM   1191  HA  VAL A  76       3.081  -5.148 -18.610  1.00 72.77           H  
ATOM   1192  C   VAL A  76       2.734  -3.453 -19.831  1.00 72.77           C  
ATOM   1193  CB  VAL A  76       1.052  -5.267 -19.243  1.00 72.77           C  
ATOM   1194  HB  VAL A  76       0.221  -4.596 -19.456  1.00 72.77           H  
ATOM   1195  O   VAL A  76       2.035  -2.475 -20.089  1.00 72.77           O  
ATOM   1196  CG1 VAL A  76       1.370  -6.073 -20.508  1.00 72.77           C  
ATOM   1197 HG11 VAL A  76       1.560  -5.399 -21.343  1.00 72.77           H  
ATOM   1198 HG12 VAL A  76       0.522  -6.705 -20.772  1.00 72.77           H  
ATOM   1199 HG13 VAL A  76       2.249  -6.696 -20.346  1.00 72.77           H  
ATOM   1200  CG2 VAL A  76       0.607  -6.260 -18.158  1.00 72.77           C  
ATOM   1201 HG21 VAL A  76       0.278  -5.724 -17.267  1.00 72.77           H  
ATOM   1202 HG22 VAL A  76      -0.228  -6.859 -18.522  1.00 72.77           H  
ATOM   1203 HG23 VAL A  76       1.436  -6.916 -17.894  1.00 72.77           H  
ATOM   1204  N   THR A  77       3.889  -3.678 -20.458  1.00 69.36           N  
ATOM   1205  H   THR A  77       4.420  -4.512 -20.247  1.00 69.36           H  
ATOM   1206  CA  THR A  77       4.282  -2.869 -21.622  1.00 69.36           C  
ATOM   1207  HA  THR A  77       4.048  -1.826 -21.405  1.00 69.36           H  
ATOM   1208  C   THR A  77       3.466  -3.268 -22.848  1.00 69.36           C  
ATOM   1209  CB  THR A  77       5.782  -2.923 -21.955  1.00 69.36           C  
ATOM   1210  HB  THR A  77       5.956  -2.378 -22.883  1.00 69.36           H  
ATOM   1211  O   THR A  77       3.210  -4.443 -23.102  1.00 69.36           O  
ATOM   1212  CG2 THR A  77       6.679  -2.329 -20.886  1.00 69.36           C  
ATOM   1213 HG21 THR A  77       7.715  -2.361 -21.223  1.00 69.36           H  
ATOM   1214 HG22 THR A  77       6.587  -2.913 -19.970  1.00 69.36           H  
ATOM   1215 HG23 THR A  77       6.419  -1.283 -20.720  1.00 69.36           H  
ATOM   1216  OG1 THR A  77       6.238  -4.234 -22.107  1.00 69.36           O  
ATOM   1217  HG1 THR A  77       7.141  -4.232 -21.780  1.00 69.36           H  
ATOM   1218  N   SER A  78       3.074  -2.276 -23.647  1.00 70.54           N  
ATOM   1219  H   SER A  78       3.340  -1.336 -23.392  1.00 70.54           H  
ATOM   1220  CA  SER A  78       2.773  -2.505 -25.061  1.00 70.54           C  
ATOM   1221  HA  SER A  78       2.612  -3.570 -25.231  1.00 70.54           H  
ATOM   1222  C   SER A  78       3.992  -2.084 -25.880  1.00 70.54           C  
ATOM   1223  CB  SER A  78       1.489  -1.786 -25.492  1.00 70.54           C  
ATOM   1224  HB2 SER A  78       0.756  -1.805 -24.686  1.00 70.54           H  
ATOM   1225  HB3 SER A  78       1.071  -2.319 -26.346  1.00 70.54           H  
ATOM   1226  O   SER A  78       4.748  -1.217 -25.441  1.00 70.54           O  
ATOM   1227  OG  SER A  78       1.737  -0.454 -25.899  1.00 70.54           O  
ATOM   1228  HG  SER A  78       1.722   0.128 -25.135  1.00 70.54           H  
ATOM   1229  N   ALA A  79       4.170  -2.641 -27.081  1.00 71.27           N  
ATOM   1230  H   ALA A  79       3.526  -3.355 -27.391  1.00 71.27           H  
ATOM   1231  CA  ALA A  79       5.295  -2.298 -27.960  1.00 71.27           C  
ATOM   1232  HA  ALA A  79       6.224  -2.565 -27.456  1.00 71.27           H  
ATOM   1233  C   ALA A  79       5.385  -0.794 -28.301  1.00 71.27           C  
ATOM   1234  CB  ALA A  79       5.170  -3.140 -29.236  1.00 71.27           C  
ATOM   1235  HB1 ALA A  79       6.020  -2.937 -29.887  1.00 71.27           H  
ATOM   1236  HB2 ALA A  79       4.251  -2.884 -29.765  1.00 71.27           H  
ATOM   1237  HB3 ALA A  79       5.166  -4.200 -28.986  1.00 71.27           H  
ATOM   1238  O   ALA A  79       6.424  -0.325 -28.753  1.00 71.27           O  
ATOM   1239  N   THR A  80       4.303  -0.041 -28.088  1.00 78.58           N  
ATOM   1240  H   THR A  80       3.475  -0.494 -27.729  1.00 78.58           H  
ATOM   1241  CA  THR A  80       4.204   1.392 -28.383  1.00 78.58           C  
ATOM   1242  HA  THR A  80       5.072   1.707 -28.962  1.00 78.58           H  
ATOM   1243  C   THR A  80       4.181   2.282 -27.140  1.00 78.58           C  
ATOM   1244  CB  THR A  80       2.951   1.659 -29.231  1.00 78.58           C  
ATOM   1245  HB  THR A  80       2.811   2.733 -29.349  1.00 78.58           H  
ATOM   1246  O   THR A  80       4.166   3.501 -27.279  1.00 78.58           O  
ATOM   1247  CG2 THR A  80       3.070   1.027 -30.619  1.00 78.58           C  
ATOM   1248 HG21 THR A  80       2.192   1.290 -31.210  1.00 78.58           H  
ATOM   1249 HG22 THR A  80       3.960   1.407 -31.120  1.00 78.58           H  
ATOM   1250 HG23 THR A  80       3.133  -0.058 -30.541  1.00 78.58           H  
ATOM   1251  OG1 THR A  80       1.797   1.096 -28.638  1.00 78.58           O  
ATOM   1252  HG1 THR A  80       1.811   1.245 -27.690  1.00 78.58           H  
ATOM   1253  N   SER A  81       4.116   1.722 -25.928  1.00 80.73           N  
ATOM   1254  H   SER A  81       4.256   0.725 -25.841  1.00 80.73           H  
ATOM   1255  CA  SER A  81       3.951   2.515 -24.705  1.00 80.73           C  
ATOM   1256  HA  SER A  81       3.418   3.434 -24.950  1.00 80.73           H  
ATOM   1257  C   SER A  81       5.295   2.900 -24.096  1.00 80.73           C  
ATOM   1258  CB  SER A  81       3.119   1.772 -23.660  1.00 80.73           C  
ATOM   1259  HB2 SER A  81       3.595   0.819 -23.432  1.00 80.73           H  
ATOM   1260  HB3 SER A  81       3.078   2.369 -22.749  1.00 80.73           H  
ATOM   1261  O   SER A  81       6.007   2.040 -23.587  1.00 80.73           O  
ATOM   1262  OG  SER A  81       1.799   1.542 -24.125  1.00 80.73           O  
ATOM   1263  HG  SER A  81       1.322   2.375 -24.101  1.00 80.73           H  
ATOM   1264  N   THR A  82       5.594   4.196 -24.080  1.00 83.79           N  
ATOM   1265  H   THR A  82       4.994   4.832 -24.585  1.00 83.79           H  
ATOM   1266  CA  THR A  82       6.794   4.764 -23.438  1.00 83.79           C  
ATOM   1267  HA  THR A  82       7.556   3.990 -23.347  1.00 83.79           H  
ATOM   1268  C   THR A  82       6.497   5.290 -22.032  1.00 83.79           C  
ATOM   1269  CB  THR A  82       7.371   5.905 -24.292  1.00 83.79           C  
ATOM   1270  HB  THR A  82       6.785   6.809 -24.123  1.00 83.79           H  
ATOM   1271  O   THR A  82       7.400   5.417 -21.205  1.00 83.79           O  
ATOM   1272  CG2 THR A  82       8.839   6.187 -23.983  1.00 83.79           C  
ATOM   1273 HG21 THR A  82       9.430   5.280 -24.114  1.00 83.79           H  
ATOM   1274 HG22 THR A  82       8.944   6.544 -22.958  1.00 83.79           H  
ATOM   1275 HG23 THR A  82       9.213   6.963 -24.651  1.00 83.79           H  
ATOM   1276  OG1 THR A  82       7.295   5.592 -25.665  1.00 83.79           O  
ATOM   1277  HG1 THR A  82       7.480   6.402 -26.147  1.00 83.79           H  
ATOM   1278  N   TYR A  83       5.219   5.559 -21.750  1.00 85.92           N  
ATOM   1279  H   TYR A  83       4.528   5.419 -22.473  1.00 85.92           H  
ATOM   1280  CA  TYR A  83       4.741   6.121 -20.494  1.00 85.92           C  
ATOM   1281  HA  TYR A  83       5.573   6.197 -19.795  1.00 85.92           H  
ATOM   1282  C   TYR A  83       3.678   5.220 -19.880  1.00 85.92           C  
ATOM   1283  CB  TYR A  83       4.195   7.534 -20.719  1.00 85.92           C  
ATOM   1284  HB2 TYR A  83       3.914   7.966 -19.758  1.00 85.92           H  
ATOM   1285  HB3 TYR A  83       3.296   7.478 -21.332  1.00 85.92           H  
ATOM   1286  O   TYR A  83       2.850   4.624 -20.578  1.00 85.92           O  
ATOM   1287  CG  TYR A  83       5.193   8.448 -21.393  1.00 85.92           C  
ATOM   1288  CD1 TYR A  83       6.177   9.102 -20.631  1.00 85.92           C  
ATOM   1289  HD1 TYR A  83       6.206   8.966 -19.560  1.00 85.92           H  
ATOM   1290  CD2 TYR A  83       5.177   8.585 -22.793  1.00 85.92           C  
ATOM   1291  HD2 TYR A  83       4.424   8.076 -23.377  1.00 85.92           H  
ATOM   1292  CE1 TYR A  83       7.143   9.900 -21.271  1.00 85.92           C  
ATOM   1293  HE1 TYR A  83       7.921  10.384 -20.698  1.00 85.92           H  
ATOM   1294  CE2 TYR A  83       6.140   9.382 -23.436  1.00 85.92           C  
ATOM   1295  HE2 TYR A  83       6.132   9.500 -24.509  1.00 85.92           H  
ATOM   1296  OH  TYR A  83       8.075  10.782 -23.297  1.00 85.92           O  
ATOM   1297  HH  TYR A  83       8.693  11.153 -22.663  1.00 85.92           H  
ATOM   1298  CZ  TYR A  83       7.129  10.034 -22.675  1.00 85.92           C  
ATOM   1299  N   SER A  84       3.681   5.155 -18.556  1.00 86.11           N  
ATOM   1300  H   SER A  84       4.388   5.669 -18.050  1.00 86.11           H  
ATOM   1301  CA  SER A  84       2.640   4.483 -17.792  1.00 86.11           C  
ATOM   1302  HA  SER A  84       1.749   4.387 -18.413  1.00 86.11           H  
ATOM   1303  C   SER A  84       2.270   5.312 -16.579  1.00 86.11           C  
ATOM   1304  CB  SER A  84       3.087   3.083 -17.387  1.00 86.11           C  
ATOM   1305  HB2 SER A  84       3.904   3.142 -16.668  1.00 86.11           H  
ATOM   1306  HB3 SER A  84       3.419   2.538 -18.270  1.00 86.11           H  
ATOM   1307  O   SER A  84       3.098   6.047 -16.039  1.00 86.11           O  
ATOM   1308  OG  SER A  84       2.003   2.395 -16.817  1.00 86.11           O  
ATOM   1309  HG  SER A  84       1.622   1.859 -17.516  1.00 86.11           H  
ATOM   1310  N   ALA A  85       1.029   5.201 -16.129  1.00 84.84           N  
ATOM   1311  H   ALA A  85       0.407   4.549 -16.584  1.00 84.84           H  
ATOM   1312  CA  ALA A  85       0.610   5.836 -14.896  1.00 84.84           C  
ATOM   1313  HA  ALA A  85       1.483   5.929 -14.250  1.00 84.84           H  
ATOM   1314  C   ALA A  85      -0.418   5.018 -14.146  1.00 84.84           C  
ATOM   1315  CB  ALA A  85       0.067   7.226 -15.184  1.00 84.84           C  
ATOM   1316  HB1 ALA A  85      -0.805   7.148 -15.834  1.00 84.84           H  
ATOM   1317  HB2 ALA A  85       0.859   7.808 -15.655  1.00 84.84           H  
ATOM   1318  HB3 ALA A  85      -0.216   7.717 -14.253  1.00 84.84           H  
ATOM   1319  O   ALA A  85      -1.228   4.303 -14.734  1.00 84.84           O  
ATOM   1320  N   VAL A  86      -0.413   5.198 -12.828  1.00 86.78           N  
ATOM   1321  H   VAL A  86       0.254   5.856 -12.452  1.00 86.78           H  
ATOM   1322  CA  VAL A  86      -1.412   4.632 -11.930  1.00 86.78           C  
ATOM   1323  HA  VAL A  86      -2.237   4.268 -12.542  1.00 86.78           H  
ATOM   1324  C   VAL A  86      -1.937   5.722 -11.010  1.00 86.78           C  
ATOM   1325  CB  VAL A  86      -0.879   3.434 -11.127  1.00 86.78           C  
ATOM   1326  HB  VAL A  86      -0.188   3.778 -10.358  1.00 86.78           H  
ATOM   1327  O   VAL A  86      -1.167   6.386 -10.320  1.00 86.78           O  
ATOM   1328  CG1 VAL A  86      -2.051   2.705 -10.463  1.00 86.78           C  
ATOM   1329 HG11 VAL A  86      -1.698   1.796  -9.978  1.00 86.78           H  
ATOM   1330 HG12 VAL A  86      -2.528   3.345  -9.720  1.00 86.78           H  
ATOM   1331 HG13 VAL A  86      -2.786   2.422 -11.217  1.00 86.78           H  
ATOM   1332  CG2 VAL A  86      -0.152   2.415 -12.007  1.00 86.78           C  
ATOM   1333 HG21 VAL A  86       0.140   1.548 -11.415  1.00 86.78           H  
ATOM   1334 HG22 VAL A  86       0.751   2.861 -12.424  1.00 86.78           H  
ATOM   1335 HG23 VAL A  86      -0.798   2.090 -12.823  1.00 86.78           H  
ATOM   1336  N   LYS A  87      -3.255   5.897 -10.975  1.00 85.27           N  
ATOM   1337  H   LYS A  87      -3.808   5.293 -11.567  1.00 85.27           H  
ATOM   1338  CA  LYS A  87      -3.965   6.814 -10.086  1.00 85.27           C  
ATOM   1339  HA  LYS A  87      -3.240   7.425  -9.548  1.00 85.27           H  
ATOM   1340  C   LYS A  87      -4.752   6.013  -9.056  1.00 85.27           C  
ATOM   1341  CB  LYS A  87      -4.833   7.766 -10.922  1.00 85.27           C  
ATOM   1342  HB2 LYS A  87      -5.521   7.180 -11.532  1.00 85.27           H  
ATOM   1343  HB3 LYS A  87      -4.178   8.328 -11.589  1.00 85.27           H  
ATOM   1344  O   LYS A  87      -5.735   5.342  -9.372  1.00 85.27           O  
ATOM   1345  CG  LYS A  87      -5.645   8.768 -10.087  1.00 85.27           C  
ATOM   1346  HG2 LYS A  87      -4.958   9.375  -9.497  1.00 85.27           H  
ATOM   1347  HG3 LYS A  87      -6.312   8.233  -9.413  1.00 85.27           H  
ATOM   1348  CD  LYS A  87      -6.486   9.685 -10.996  1.00 85.27           C  
ATOM   1349  HD2 LYS A  87      -7.210   9.089 -11.552  1.00 85.27           H  
ATOM   1350  HD3 LYS A  87      -5.825  10.185 -11.703  1.00 85.27           H  
ATOM   1351  CE  LYS A  87      -7.216  10.738 -10.148  1.00 85.27           C  
ATOM   1352  HE2 LYS A  87      -6.465  11.210  -9.515  1.00 85.27           H  
ATOM   1353  HE3 LYS A  87      -7.940  10.245  -9.499  1.00 85.27           H  
ATOM   1354  NZ  LYS A  87      -7.890  11.798 -10.955  1.00 85.27           N  
ATOM   1355  HZ1 LYS A  87      -8.666  11.443 -11.495  1.00 85.27           H  
ATOM   1356  HZ2 LYS A  87      -7.251  12.267 -11.581  1.00 85.27           H  
ATOM   1357  HZ3 LYS A  87      -8.225  12.543 -10.361  1.00 85.27           H  
ATOM   1358  N   PHE A  88      -4.338   6.147  -7.805  1.00 86.03           N  
ATOM   1359  H   PHE A  88      -3.525   6.724  -7.644  1.00 86.03           H  
ATOM   1360  CA  PHE A  88      -5.028   5.644  -6.628  1.00 86.03           C  
ATOM   1361  HA  PHE A  88      -5.641   4.785  -6.901  1.00 86.03           H  
ATOM   1362  C   PHE A  88      -5.930   6.738  -6.079  1.00 86.03           C  
ATOM   1363  CB  PHE A  88      -4.009   5.185  -5.583  1.00 86.03           C  
ATOM   1364  HB2 PHE A  88      -3.424   6.039  -5.241  1.00 86.03           H  
ATOM   1365  HB3 PHE A  88      -4.539   4.777  -4.723  1.00 86.03           H  
ATOM   1366  O   PHE A  88      -5.470   7.671  -5.415  1.00 86.03           O  
ATOM   1367  CG  PHE A  88      -3.080   4.134  -6.129  1.00 86.03           C  
ATOM   1368  CD1 PHE A  88      -3.563   2.833  -6.339  1.00 86.03           C  
ATOM   1369  HD1 PHE A  88      -4.579   2.578  -6.075  1.00 86.03           H  
ATOM   1370  CD2 PHE A  88      -1.784   4.485  -6.549  1.00 86.03           C  
ATOM   1371  HD2 PHE A  88      -1.435   5.502  -6.450  1.00 86.03           H  
ATOM   1372  CE1 PHE A  88      -2.747   1.888  -6.972  1.00 86.03           C  
ATOM   1373  HE1 PHE A  88      -3.154   0.925  -7.242  1.00 86.03           H  
ATOM   1374  CE2 PHE A  88      -0.951   3.514  -7.124  1.00 86.03           C  
ATOM   1375  HE2 PHE A  88       0.038   3.786  -7.461  1.00 86.03           H  
ATOM   1376  CZ  PHE A  88      -1.427   2.209  -7.315  1.00 86.03           C  
ATOM   1377  HZ  PHE A  88      -0.812   1.469  -7.806  1.00 86.03           H  
ATOM   1378  N   ARG A  89      -7.225   6.617  -6.364  1.00 82.03           N  
ATOM   1379  H   ARG A  89      -7.522   5.806  -6.887  1.00 82.03           H  
ATOM   1380  CA  ARG A  89      -8.242   7.396  -5.661  1.00 82.03           C  
ATOM   1381  HA  ARG A  89      -7.833   8.385  -5.453  1.00 82.03           H  
ATOM   1382  C   ARG A  89      -8.555   6.735  -4.317  1.00 82.03           C  
ATOM   1383  CB  ARG A  89      -9.491   7.592  -6.527  1.00 82.03           C  
ATOM   1384  HB2 ARG A  89     -10.196   8.207  -5.967  1.00 82.03           H  
ATOM   1385  HB3 ARG A  89      -9.218   8.144  -7.426  1.00 82.03           H  
ATOM   1386  O   ARG A  89      -8.457   5.511  -4.221  1.00 82.03           O  
ATOM   1387  CG  ARG A  89     -10.183   6.283  -6.936  1.00 82.03           C  
ATOM   1388  HG2 ARG A  89     -10.296   5.622  -6.076  1.00 82.03           H  
ATOM   1389  HG3 ARG A  89      -9.597   5.776  -7.702  1.00 82.03           H  
ATOM   1390  CD  ARG A  89     -11.570   6.623  -7.477  1.00 82.03           C  
ATOM   1391  HD2 ARG A  89     -12.138   7.103  -6.680  1.00 82.03           H  
ATOM   1392  HD3 ARG A  89     -11.480   7.335  -8.298  1.00 82.03           H  
ATOM   1393  NE  ARG A  89     -12.266   5.421  -7.944  1.00 82.03           N  
ATOM   1394  HE  ARG A  89     -11.722   4.725  -8.434  1.00 82.03           H  
ATOM   1395  NH1 ARG A  89     -14.378   5.836  -7.078  1.00 82.03           N  
ATOM   1396 HH11 ARG A  89     -14.098   6.700  -6.636  1.00 82.03           H  
ATOM   1397 HH12 ARG A  89     -15.327   5.493  -7.023  1.00 82.03           H  
ATOM   1398  NH2 ARG A  89     -14.006   4.078  -8.365  1.00 82.03           N  
ATOM   1399 HH21 ARG A  89     -14.973   3.807  -8.260  1.00 82.03           H  
ATOM   1400 HH22 ARG A  89     -13.487   3.537  -9.043  1.00 82.03           H  
ATOM   1401  CZ  ARG A  89     -13.540   5.123  -7.776  1.00 82.03           C  
ATOM   1402  N   PRO A  90      -8.970   7.497  -3.300  1.00 84.65           N  
ATOM   1403  CA  PRO A  90      -9.429   6.932  -2.041  1.00 84.65           C  
ATOM   1404  HA  PRO A  90      -8.753   6.145  -1.707  1.00 84.65           H  
ATOM   1405  C   PRO A  90     -10.825   6.322  -2.211  1.00 84.65           C  
ATOM   1406  CB  PRO A  90      -9.370   8.089  -1.058  1.00 84.65           C  
ATOM   1407  HB2 PRO A  90     -10.096   7.952  -0.257  1.00 84.65           H  
ATOM   1408  HB3 PRO A  90      -8.360   8.187  -0.661  1.00 84.65           H  
ATOM   1409  O   PRO A  90     -11.841   6.884  -1.812  1.00 84.65           O  
ATOM   1410  CG  PRO A  90      -9.702   9.287  -1.936  1.00 84.65           C  
ATOM   1411  HG2 PRO A  90     -10.782   9.333  -2.075  1.00 84.65           H  
ATOM   1412  HG3 PRO A  90      -9.322  10.222  -1.523  1.00 84.65           H  
ATOM   1413  CD  PRO A  90      -9.020   8.952  -3.256  1.00 84.65           C  
ATOM   1414  HD2 PRO A  90      -9.588   9.371  -4.086  1.00 84.65           H  
ATOM   1415  HD3 PRO A  90      -8.006   9.352  -3.250  1.00 84.65           H  
ATOM   1416  N   SER A  91     -10.877   5.169  -2.865  1.00 84.93           N  
ATOM   1417  H   SER A  91     -10.009   4.772  -3.195  1.00 84.93           H  
ATOM   1418  CA  SER A  91     -12.074   4.362  -3.061  1.00 84.93           C  
ATOM   1419  HA  SER A  91     -12.810   4.609  -2.295  1.00 84.93           H  
ATOM   1420  C   SER A  91     -11.708   2.891  -2.933  1.00 84.93           C  
ATOM   1421  CB  SER A  91     -12.685   4.634  -4.434  1.00 84.93           C  
ATOM   1422  HB2 SER A  91     -12.899   5.698  -4.537  1.00 84.93           H  
ATOM   1423  HB3 SER A  91     -11.975   4.332  -5.204  1.00 84.93           H  
ATOM   1424  O   SER A  91     -10.587   2.489  -3.236  1.00 84.93           O  
ATOM   1425  OG  SER A  91     -13.877   3.892  -4.598  1.00 84.93           O  
ATOM   1426  HG  SER A  91     -14.609   4.349  -4.175  1.00 84.93           H  
ATOM   1427  N   VAL A  92     -12.667   2.091  -2.483  1.00 85.51           N  
ATOM   1428  H   VAL A  92     -13.568   2.494  -2.270  1.00 85.51           H  
ATOM   1429  CA  VAL A  92     -12.537   0.631  -2.393  1.00 85.51           C  
ATOM   1430  HA  VAL A  92     -11.505   0.379  -2.151  1.00 85.51           H  
ATOM   1431  C   VAL A  92     -12.850  -0.068  -3.714  1.00 85.51           C  
ATOM   1432  CB  VAL A  92     -13.433   0.078  -1.273  1.00 85.51           C  
ATOM   1433  HB  VAL A  92     -13.327  -1.006  -1.243  1.00 85.51           H  
ATOM   1434  O   VAL A  92     -12.564  -1.251  -3.847  1.00 85.51           O  
ATOM   1435  CG1 VAL A  92     -12.981   0.625   0.086  1.00 85.51           C  
ATOM   1436 HG11 VAL A  92     -11.970   0.281   0.300  1.00 85.51           H  
ATOM   1437 HG12 VAL A  92     -12.998   1.715   0.089  1.00 85.51           H  
ATOM   1438 HG13 VAL A  92     -13.659   0.267   0.861  1.00 85.51           H  
ATOM   1439  CG2 VAL A  92     -14.917   0.409  -1.492  1.00 85.51           C  
ATOM   1440 HG21 VAL A  92     -15.080   1.486  -1.538  1.00 85.51           H  
ATOM   1441 HG22 VAL A  92     -15.512   0.009  -0.671  1.00 85.51           H  
ATOM   1442 HG23 VAL A  92     -15.270  -0.040  -2.420  1.00 85.51           H  
ATOM   1443  N   GLU A  93     -13.428   0.650  -4.682  1.00 84.07           N  
ATOM   1444  H   GLU A  93     -13.645   1.620  -4.505  1.00 84.07           H  
ATOM   1445  CA  GLU A  93     -13.843   0.091  -5.972  1.00 84.07           C  
ATOM   1446  HA  GLU A  93     -14.471  -0.785  -5.810  1.00 84.07           H  
ATOM   1447  C   GLU A  93     -12.635  -0.344  -6.804  1.00 84.07           C  
ATOM   1448  CB  GLU A  93     -14.656   1.157  -6.718  1.00 84.07           C  
ATOM   1449  HB2 GLU A  93     -15.320   1.654  -6.011  1.00 84.07           H  
ATOM   1450  HB3 GLU A  93     -13.953   1.894  -7.105  1.00 84.07           H  
ATOM   1451  O   GLU A  93     -12.629  -1.421  -7.394  1.00 84.07           O  
ATOM   1452  CG  GLU A  93     -15.514   0.606  -7.868  1.00 84.07           C  
ATOM   1453  HG2 GLU A  93     -16.353   0.067  -7.430  1.00 84.07           H  
ATOM   1454  HG3 GLU A  93     -14.950  -0.112  -8.462  1.00 84.07           H  
ATOM   1455  CD  GLU A  93     -16.119   1.701  -8.751  1.00 84.07           C  
ATOM   1456  OE1 GLU A  93     -16.306   1.441  -9.955  1.00 84.07           O  
ATOM   1457  OE2 GLU A  93     -16.324   2.829  -8.237  1.00 84.07           O  
ATOM   1458  N   GLY A  94     -11.592   0.487  -6.839  1.00 84.93           N  
ATOM   1459  H   GLY A  94     -11.612   1.325  -6.276  1.00 84.93           H  
ATOM   1460  CA  GLY A  94     -10.436   0.255  -7.688  1.00 84.93           C  
ATOM   1461  HA2 GLY A  94      -9.813  -0.533  -7.266  1.00 84.93           H  
ATOM   1462  HA3 GLY A  94     -10.787  -0.083  -8.663  1.00 84.93           H  
ATOM   1463  C   GLY A  94      -9.577   1.492  -7.909  1.00 84.93           C  
ATOM   1464  O   GLY A  94      -9.740   2.540  -7.277  1.00 84.93           O  
ATOM   1465  N   PHE A  95      -8.679   1.365  -8.872  1.00 85.86           N  
ATOM   1466  H   PHE A  95      -8.699   0.512  -9.412  1.00 85.86           H  
ATOM   1467  CA  PHE A  95      -7.705   2.371  -9.281  1.00 85.86           C  
ATOM   1468  HA  PHE A  95      -7.964   3.338  -8.849  1.00 85.86           H  
ATOM   1469  C   PHE A  95      -7.735   2.522 -10.802  1.00 85.86           C  
ATOM   1470  CB  PHE A  95      -6.314   1.963  -8.767  1.00 85.86           C  
ATOM   1471  HB2 PHE A  95      -6.328   1.997  -7.678  1.00 85.86           H  
ATOM   1472  HB3 PHE A  95      -5.571   2.686  -9.104  1.00 85.86           H  
ATOM   1473  O   PHE A  95      -8.354   1.729 -11.507  1.00 85.86           O  
ATOM   1474  CG  PHE A  95      -5.886   0.576  -9.206  1.00 85.86           C  
ATOM   1475  CD1 PHE A  95      -6.273  -0.538  -8.442  1.00 85.86           C  
ATOM   1476  HD1 PHE A  95      -6.859  -0.396  -7.546  1.00 85.86           H  
ATOM   1477  CD2 PHE A  95      -5.189   0.387 -10.413  1.00 85.86           C  
ATOM   1478  HD2 PHE A  95      -4.913   1.236 -11.021  1.00 85.86           H  
ATOM   1479  CE1 PHE A  95      -5.979  -1.835  -8.886  1.00 85.86           C  
ATOM   1480  HE1 PHE A  95      -6.335  -2.686  -8.325  1.00 85.86           H  
ATOM   1481  CE2 PHE A  95      -4.895  -0.914 -10.859  1.00 85.86           C  
ATOM   1482  HE2 PHE A  95      -4.393  -1.061 -11.804  1.00 85.86           H  
ATOM   1483  CZ  PHE A  95      -5.297  -2.025 -10.098  1.00 85.86           C  
ATOM   1484  HZ  PHE A  95      -5.108  -3.024 -10.463  1.00 85.86           H  
ATOM   1485  N   TYR A  96      -7.058   3.541 -11.317  1.00 85.35           N  
ATOM   1486  H   TYR A  96      -6.539   4.148 -10.699  1.00 85.35           H  
ATOM   1487  CA  TYR A  96      -6.895   3.721 -12.756  1.00 85.35           C  
ATOM   1488  HA  TYR A  96      -7.528   3.019 -13.298  1.00 85.35           H  
ATOM   1489  C   TYR A  96      -5.448   3.438 -13.126  1.00 85.35           C  
ATOM   1490  CB  TYR A  96      -7.325   5.127 -13.168  1.00 85.35           C  
ATOM   1491  HB2 TYR A  96      -6.625   5.852 -12.753  1.00 85.35           H  
ATOM   1492  HB3 TYR A  96      -7.261   5.193 -14.255  1.00 85.35           H  
ATOM   1493  O   TYR A  96      -4.551   4.001 -12.506  1.00 85.35           O  
ATOM   1494  CG  TYR A  96      -8.728   5.502 -12.745  1.00 85.35           C  
ATOM   1495  CD1 TYR A  96      -9.807   5.207 -13.595  1.00 85.35           C  
ATOM   1496  HD1 TYR A  96      -9.641   4.693 -14.530  1.00 85.35           H  
ATOM   1497  CD2 TYR A  96      -8.957   6.140 -11.509  1.00 85.35           C  
ATOM   1498  HD2 TYR A  96      -8.123   6.349 -10.855  1.00 85.35           H  
ATOM   1499  CE1 TYR A  96     -11.114   5.577 -13.235  1.00 85.35           C  
ATOM   1500  HE1 TYR A  96     -11.946   5.367 -13.890  1.00 85.35           H  
ATOM   1501  CE2 TYR A  96     -10.268   6.494 -11.136  1.00 85.35           C  
ATOM   1502  HE2 TYR A  96     -10.446   6.995 -10.196  1.00 85.35           H  
ATOM   1503  OH  TYR A  96     -12.618   6.545 -11.658  1.00 85.35           O  
ATOM   1504  HH  TYR A  96     -12.685   7.025 -10.829  1.00 85.35           H  
ATOM   1505  CZ  TYR A  96     -11.348   6.212 -12.002  1.00 85.35           C  
ATOM   1506  N   ALA A  97      -5.211   2.592 -14.117  1.00 85.51           N  
ATOM   1507  H   ALA A  97      -5.992   2.150 -14.581  1.00 85.51           H  
ATOM   1508  CA  ALA A  97      -3.892   2.308 -14.659  1.00 85.51           C  
ATOM   1509  HA  ALA A  97      -3.178   3.039 -14.280  1.00 85.51           H  
ATOM   1510  C   ALA A  97      -3.936   2.430 -16.183  1.00 85.51           C  
ATOM   1511  CB  ALA A  97      -3.438   0.920 -14.197  1.00 85.51           C  
ATOM   1512  HB1 ALA A  97      -3.389   0.889 -13.108  1.00 85.51           H  
ATOM   1513  HB2 ALA A  97      -2.449   0.706 -14.602  1.00 85.51           H  
ATOM   1514  HB3 ALA A  97      -4.139   0.164 -14.550  1.00 85.51           H  
ATOM   1515  O   ALA A  97      -4.865   1.939 -16.820  1.00 85.51           O  
ATOM   1516  N   LEU A  98      -2.946   3.093 -16.773  1.00 83.64           N  
ATOM   1517  H   LEU A  98      -2.193   3.457 -16.207  1.00 83.64           H  
ATOM   1518  CA  LEU A  98      -2.879   3.295 -18.218  1.00 83.64           C  
ATOM   1519  HA  LEU A  98      -3.458   2.508 -18.703  1.00 83.64           H  
ATOM   1520  C   LEU A  98      -1.447   3.169 -18.724  1.00 83.64           C  
ATOM   1521  CB  LEU A  98      -3.531   4.642 -18.591  1.00 83.64           C  
ATOM   1522  HB2 LEU A  98      -4.496   4.692 -18.085  1.00 83.64           H  
ATOM   1523  HB3 LEU A  98      -3.743   4.649 -19.660  1.00 83.64           H  
ATOM   1524  O   LEU A  98      -0.502   3.525 -18.025  1.00 83.64           O  
ATOM   1525  CG  LEU A  98      -2.689   5.888 -18.236  1.00 83.64           C  
ATOM   1526  HG  LEU A  98      -2.033   5.670 -17.393  1.00 83.64           H  
ATOM   1527  CD1 LEU A  98      -1.855   6.373 -19.424  1.00 83.64           C  
ATOM   1528 HD11 LEU A  98      -1.139   5.609 -19.726  1.00 83.64           H  
ATOM   1529 HD12 LEU A  98      -2.500   6.617 -20.268  1.00 83.64           H  
ATOM   1530 HD13 LEU A  98      -1.297   7.264 -19.137  1.00 83.64           H  
ATOM   1531  CD2 LEU A  98      -3.596   7.041 -17.827  1.00 83.64           C  
ATOM   1532 HD21 LEU A  98      -2.993   7.878 -17.473  1.00 83.64           H  
ATOM   1533 HD22 LEU A  98      -4.207   7.355 -18.673  1.00 83.64           H  
ATOM   1534 HD23 LEU A  98      -4.246   6.710 -17.018  1.00 83.64           H  
ATOM   1535  N   ASN A  99      -1.313   2.731 -19.972  1.00 84.48           N  
ATOM   1536  H   ASN A  99      -2.150   2.516 -20.493  1.00 84.48           H  
ATOM   1537  CA  ASN A  99      -0.065   2.750 -20.725  1.00 84.48           C  
ATOM   1538  HA  ASN A  99       0.716   3.249 -20.152  1.00 84.48           H  
ATOM   1539  C   ASN A  99      -0.299   3.523 -22.020  1.00 84.48           C  
ATOM   1540  CB  ASN A  99       0.380   1.315 -21.026  1.00 84.48           C  
ATOM   1541  HB2 ASN A  99      -0.352   0.835 -21.675  1.00 84.48           H  
ATOM   1542  HB3 ASN A  99       1.339   1.338 -21.544  1.00 84.48           H  
ATOM   1543  O   ASN A  99      -1.303   3.296 -22.694  1.00 84.48           O  
ATOM   1544  CG  ASN A  99       0.583   0.486 -19.781  1.00 84.48           C  
ATOM   1545  ND2 ASN A  99      -0.048  -0.656 -19.705  1.00 84.48           N  
ATOM   1546 HD21 ASN A  99      -0.578  -0.993 -20.496  1.00 84.48           H  
ATOM   1547 HD22 ASN A  99       0.337  -1.302 -19.030  1.00 84.48           H  
ATOM   1548  OD1 ASN A  99       1.315   0.847 -18.879  1.00 84.48           O  
ATOM   1549  N   GLN A 100       0.620   4.405 -22.400  1.00 81.15           N  
ATOM   1550  H   GLN A 100       1.436   4.552 -21.822  1.00 81.15           H  
ATOM   1551  CA  GLN A 100       0.458   5.246 -23.586  1.00 81.15           C  
ATOM   1552  HA  GLN A 100      -0.099   4.683 -24.335  1.00 81.15           H  
ATOM   1553  C   GLN A 100       1.799   5.615 -24.230  1.00 81.15           C  
ATOM   1554  CB  GLN A 100      -0.386   6.482 -23.237  1.00 81.15           C  
ATOM   1555  HB2 GLN A 100      -1.368   6.154 -22.896  1.00 81.15           H  
ATOM   1556  HB3 GLN A 100      -0.529   7.077 -24.139  1.00 81.15           H  
ATOM   1557  O   GLN A 100       2.862   5.490 -23.623  1.00 81.15           O  
ATOM   1558  CG  GLN A 100       0.245   7.366 -22.157  1.00 81.15           C  
ATOM   1559  HG2 GLN A 100       0.329   6.822 -21.216  1.00 81.15           H  
ATOM   1560  HG3 GLN A 100       1.252   7.640 -22.472  1.00 81.15           H  
ATOM   1561  CD  GLN A 100      -0.567   8.630 -21.916  1.00 81.15           C  
ATOM   1562  NE2 GLN A 100       0.087   9.709 -21.596  1.00 81.15           N  
ATOM   1563 HE21 GLN A 100       1.085   9.730 -21.750  1.00 81.15           H  
ATOM   1564 HE22 GLN A 100      -0.443  10.564 -21.685  1.00 81.15           H  
ATOM   1565  OE1 GLN A 100      -1.783   8.688 -22.038  1.00 81.15           O  
ATOM   1566  N   SER A 101       1.742   6.027 -25.494  1.00 81.67           N  
ATOM   1567  H   SER A 101       0.846   6.080 -25.957  1.00 81.67           H  
ATOM   1568  CA  SER A 101       2.907   6.433 -26.289  1.00 81.67           C  
ATOM   1569  HA  SER A 101       3.779   5.846 -26.003  1.00 81.67           H  
ATOM   1570  C   SER A 101       3.267   7.911 -26.119  1.00 81.67           C  
ATOM   1571  CB  SER A 101       2.614   6.154 -27.765  1.00 81.67           C  
ATOM   1572  HB2 SER A 101       2.491   5.082 -27.920  1.00 81.67           H  
ATOM   1573  HB3 SER A 101       3.444   6.509 -28.375  1.00 81.67           H  
ATOM   1574  O   SER A 101       4.433   8.271 -26.248  1.00 81.67           O  
ATOM   1575  OG  SER A 101       1.410   6.793 -28.155  1.00 81.67           O  
ATOM   1576  HG  SER A 101       1.336   6.734 -29.110  1.00 81.67           H  
ATOM   1577  N   SER A 102       2.277   8.759 -25.830  1.00 79.60           N  
ATOM   1578  H   SER A 102       1.347   8.379 -25.730  1.00 79.60           H  
ATOM   1579  CA  SER A 102       2.463  10.190 -25.577  1.00 79.60           C  
ATOM   1580  HA  SER A 102       3.284  10.555 -26.194  1.00 79.60           H  
ATOM   1581  C   SER A 102       2.825  10.439 -24.117  1.00 79.60           C  
ATOM   1582  CB  SER A 102       1.196  10.958 -25.971  1.00 79.60           C  
ATOM   1583  HB2 SER A 102       0.343  10.528 -25.446  1.00 79.60           H  
ATOM   1584  HB3 SER A 102       1.032  10.854 -27.044  1.00 79.60           H  
ATOM   1585  O   SER A 102       2.343   9.746 -23.221  1.00 79.60           O  
ATOM   1586  OG  SER A 102       1.270  12.333 -25.641  1.00 79.60           O  
ATOM   1587  HG  SER A 102       2.018  12.758 -26.066  1.00 79.60           H  
ATOM   1588  N   ASP A 103       3.639  11.459 -23.876  1.00 73.79           N  
ATOM   1589  H   ASP A 103       3.951  12.049 -24.633  1.00 73.79           H  
ATOM   1590  CA  ASP A 103       3.894  11.976 -22.537  1.00 73.79           C  
ATOM   1591  HA  ASP A 103       4.180  11.150 -21.886  1.00 73.79           H  
ATOM   1592  C   ASP A 103       2.648  12.621 -21.927  1.00 73.79           C  
ATOM   1593  CB  ASP A 103       5.066  12.969 -22.576  1.00 73.79           C  
ATOM   1594  HB2 ASP A 103       5.962  12.436 -22.893  1.00 73.79           H  
ATOM   1595  HB3 ASP A 103       5.245  13.337 -21.566  1.00 73.79           H  
ATOM   1596  O   ASP A 103       2.548  12.685 -20.719  1.00 73.79           O  
ATOM   1597  CG  ASP A 103       4.878  14.166 -23.517  1.00 73.79           C  
ATOM   1598  OD1 ASP A 103       3.830  14.233 -24.212  1.00 73.79           O  
ATOM   1599  OD2 ASP A 103       5.831  14.967 -23.572  1.00 73.79           O  
ATOM   1600  N   THR A 104       1.650  13.031 -22.707  1.00 72.81           N  
ATOM   1601  H   THR A 104       1.785  12.968 -23.706  1.00 72.81           H  
ATOM   1602  CA  THR A 104       0.485  13.761 -22.202  1.00 72.81           C  
ATOM   1603  HA  THR A 104       0.816  14.434 -21.411  1.00 72.81           H  
ATOM   1604  C   THR A 104      -0.570  12.816 -21.628  1.00 72.81           C  
ATOM   1605  CB  THR A 104      -0.104  14.630 -23.315  1.00 72.81           C  
ATOM   1606  HB  THR A 104      -0.440  14.002 -24.140  1.00 72.81           H  
ATOM   1607  O   THR A 104      -1.260  12.111 -22.365  1.00 72.81           O  
ATOM   1608  CG2 THR A 104      -1.268  15.485 -22.811  1.00 72.81           C  
ATOM   1609 HG21 THR A 104      -2.109  14.854 -22.523  1.00 72.81           H  
ATOM   1610 HG22 THR A 104      -1.590  16.155 -23.607  1.00 72.81           H  
ATOM   1611 HG23 THR A 104      -0.940  16.080 -21.958  1.00 72.81           H  
ATOM   1612  OG1 THR A 104       0.872  15.532 -23.784  1.00 72.81           O  
ATOM   1613  HG1 THR A 104       1.723  15.095 -23.869  1.00 72.81           H  
ATOM   1614  N   ILE A 105      -0.740  12.792 -20.304  1.00 67.50           N  
ATOM   1615  H   ILE A 105      -0.094  13.312 -19.728  1.00 67.50           H  
ATOM   1616  CA  ILE A 105      -1.844  12.070 -19.652  1.00 67.50           C  
ATOM   1617  HA  ILE A 105      -2.150  11.239 -20.288  1.00 67.50           H  
ATOM   1618  C   ILE A 105      -3.041  12.993 -19.504  1.00 67.50           C  
ATOM   1619  CB  ILE A 105      -1.420  11.471 -18.299  1.00 67.50           C  
ATOM   1620  HB  ILE A 105      -1.000  12.249 -17.662  1.00 67.50           H  
ATOM   1621  O   ILE A 105      -2.919  14.040 -18.877  1.00 67.50           O  
ATOM   1622  CG1 ILE A 105      -0.350  10.408 -18.582  1.00 67.50           C  
ATOM   1623 HG12 ILE A 105      -0.768   9.701 -19.299  1.00 67.50           H  
ATOM   1624 HG13 ILE A 105       0.541  10.878 -18.999  1.00 67.50           H  
ATOM   1625  CG2 ILE A 105      -2.639  10.845 -17.595  1.00 67.50           C  
ATOM   1626 HG21 ILE A 105      -3.355  11.616 -17.310  1.00 67.50           H  
ATOM   1627 HG22 ILE A 105      -2.322  10.345 -16.680  1.00 67.50           H  
ATOM   1628 HG23 ILE A 105      -3.127  10.124 -18.251  1.00 67.50           H  
ATOM   1629  CD1 ILE A 105       0.064   9.569 -17.394  1.00 67.50           C  
ATOM   1630 HD11 ILE A 105      -0.738   8.862 -17.183  1.00 67.50           H  
ATOM   1631 HD12 ILE A 105       0.236  10.186 -16.512  1.00 67.50           H  
ATOM   1632 HD13 ILE A 105       0.952   8.999 -17.668  1.00 67.50           H  
ATOM   1633  N   THR A 106      -4.194  12.584 -20.045  1.00 68.23           N  
ATOM   1634  H   THR A 106      -4.214  11.700 -20.533  1.00 68.23           H  
ATOM   1635  CA  THR A 106      -5.450  13.327 -19.901  1.00 68.23           C  
ATOM   1636  HA  THR A 106      -5.162  14.321 -19.558  1.00 68.23           H  
ATOM   1637  C   THR A 106      -6.408  12.687 -18.882  1.00 68.23           C  
ATOM   1638  CB  THR A 106      -6.155  13.631 -21.223  1.00 68.23           C  
ATOM   1639  HB  THR A 106      -6.950  14.348 -21.017  1.00 68.23           H  
ATOM   1640  O   THR A 106      -6.275  11.516 -18.525  1.00 68.23           O  
ATOM   1641  CG2 THR A 106      -5.229  14.262 -22.260  1.00 68.23           C  
ATOM   1642 HG21 THR A 106      -4.455  13.557 -22.564  1.00 68.23           H  
ATOM   1643 HG22 THR A 106      -4.759  15.153 -21.843  1.00 68.23           H  
ATOM   1644 HG23 THR A 106      -5.809  14.549 -23.137  1.00 68.23           H  
ATOM   1645  OG1 THR A 106      -6.759  12.473 -21.743  1.00 68.23           O  
ATOM   1646  HG1 THR A 106      -6.072  11.837 -21.955  1.00 68.23           H  
ATOM   1647  N   ALA A 107      -7.419  13.441 -18.437  1.00 64.97           N  
ATOM   1648  H   ALA A 107      -7.447  14.408 -18.729  1.00 64.97           H  
ATOM   1649  CA  ALA A 107      -8.511  12.972 -17.585  1.00 64.97           C  
ATOM   1650  HA  ALA A 107      -8.156  12.724 -16.585  1.00 64.97           H  
ATOM   1651  C   ALA A 107      -9.189  11.755 -18.212  1.00 64.97           C  
ATOM   1652  CB  ALA A 107      -9.536  14.104 -17.531  1.00 64.97           C  
ATOM   1653  HB1 ALA A 107      -9.127  14.950 -16.978  1.00 64.97           H  
ATOM   1654  HB2 ALA A 107      -9.797  14.444 -18.533  1.00 64.97           H  
ATOM   1655  HB3 ALA A 107     -10.448  13.749 -17.053  1.00 64.97           H  
ATOM   1656  O   ALA A 107      -9.389  10.711 -17.590  1.00 64.97           O  
ATOM   1657  N   THR A 108      -9.474  11.916 -19.501  1.00 68.55           N  
ATOM   1658  H   THR A 108      -9.326  12.829 -19.907  1.00 68.55           H  
ATOM   1659  CA  THR A 108     -10.059  10.921 -20.383  1.00 68.55           C  
ATOM   1660  HA  THR A 108     -11.023  10.611 -19.980  1.00 68.55           H  
ATOM   1661  C   THR A 108      -9.165   9.688 -20.489  1.00 68.55           C  
ATOM   1662  CB  THR A 108     -10.276  11.556 -21.764  1.00 68.55           C  
ATOM   1663  HB  THR A 108      -9.317  11.660 -22.273  1.00 68.55           H  
ATOM   1664  O   THR A 108      -9.680   8.575 -20.435  1.00 68.55           O  
ATOM   1665  CG2 THR A 108     -11.217  10.729 -22.632  1.00 68.55           C  
ATOM   1666 HG21 THR A 108     -10.797   9.737 -22.794  1.00 68.55           H  
ATOM   1667 HG22 THR A 108     -11.348  11.213 -23.599  1.00 68.55           H  
ATOM   1668 HG23 THR A 108     -12.186  10.631 -22.141  1.00 68.55           H  
ATOM   1669  OG1 THR A 108     -10.854  12.839 -21.625  1.00 68.55           O  
ATOM   1670  HG1 THR A 108     -10.980  13.196 -22.508  1.00 68.55           H  
ATOM   1671  N   SER A 109      -7.836   9.864 -20.549  1.00 70.92           N  
ATOM   1672  H   SER A 109      -7.468  10.803 -20.606  1.00 70.92           H  
ATOM   1673  CA  SER A 109      -6.879   8.747 -20.569  1.00 70.92           C  
ATOM   1674  HA  SER A 109      -7.108   8.111 -21.424  1.00 70.92           H  
ATOM   1675  C   SER A 109      -6.984   7.880 -19.308  1.00 70.92           C  
ATOM   1676  CB  SER A 109      -5.422   9.228 -20.710  1.00 70.92           C  
ATOM   1677  HB2 SER A 109      -4.788   8.355 -20.866  1.00 70.92           H  
ATOM   1678  HB3 SER A 109      -5.103   9.706 -19.784  1.00 70.92           H  
ATOM   1679  O   SER A 109      -6.954   6.652 -19.401  1.00 70.92           O  
ATOM   1680  OG  SER A 109      -5.219  10.131 -21.787  1.00 70.92           O  
ATOM   1681  HG  SER A 109      -4.412   9.861 -22.231  1.00 70.92           H  
ATOM   1682  N   PHE A 110      -7.146   8.484 -18.123  1.00 73.15           N  
ATOM   1683  H   PHE A 110      -7.159   9.494 -18.086  1.00 73.15           H  
ATOM   1684  CA  PHE A 110      -7.351   7.712 -16.892  1.00 73.15           C  
ATOM   1685  HA  PHE A 110      -6.604   6.918 -16.858  1.00 73.15           H  
ATOM   1686  C   PHE A 110      -8.705   7.008 -16.864  1.00 73.15           C  
ATOM   1687  CB  PHE A 110      -7.189   8.583 -15.640  1.00 73.15           C  
ATOM   1688  HB2 PHE A 110      -7.762   8.136 -14.828  1.00 73.15           H  
ATOM   1689  HB3 PHE A 110      -7.614   9.570 -15.824  1.00 73.15           H  
ATOM   1690  O   PHE A 110      -8.759   5.863 -16.426  1.00 73.15           O  
ATOM   1691  CG  PHE A 110      -5.763   8.709 -15.145  1.00 73.15           C  
ATOM   1692  CD1 PHE A 110      -5.065   7.568 -14.702  1.00 73.15           C  
ATOM   1693  HD1 PHE A 110      -5.527   6.594 -14.757  1.00 73.15           H  
ATOM   1694  CD2 PHE A 110      -5.137   9.967 -15.105  1.00 73.15           C  
ATOM   1695  HD2 PHE A 110      -5.655  10.845 -15.461  1.00 73.15           H  
ATOM   1696  CE1 PHE A 110      -3.739   7.676 -14.249  1.00 73.15           C  
ATOM   1697  HE1 PHE A 110      -3.194   6.791 -13.955  1.00 73.15           H  
ATOM   1698  CE2 PHE A 110      -3.828  10.081 -14.607  1.00 73.15           C  
ATOM   1699  HE2 PHE A 110      -3.349  11.049 -14.579  1.00 73.15           H  
ATOM   1700  CZ  PHE A 110      -3.123   8.937 -14.196  1.00 73.15           C  
ATOM   1701  HZ  PHE A 110      -2.105   9.031 -13.849  1.00 73.15           H  
ATOM   1702  N   ALA A 111      -9.778   7.647 -17.340  1.00 70.01           N  
ATOM   1703  H   ALA A 111      -9.668   8.587 -17.691  1.00 70.01           H  
ATOM   1704  CA  ALA A 111     -11.124   7.070 -17.299  1.00 70.01           C  
ATOM   1705  HA  ALA A 111     -11.394   6.906 -16.255  1.00 70.01           H  
ATOM   1706  C   ALA A 111     -11.212   5.703 -18.007  1.00 70.01           C  
ATOM   1707  CB  ALA A 111     -12.107   8.084 -17.894  1.00 70.01           C  
ATOM   1708  HB1 ALA A 111     -11.883   8.250 -18.948  1.00 70.01           H  
ATOM   1709  HB2 ALA A 111     -12.037   9.030 -17.357  1.00 70.01           H  
ATOM   1710  HB3 ALA A 111     -13.123   7.699 -17.805  1.00 70.01           H  
ATOM   1711  O   ALA A 111     -11.904   4.810 -17.522  1.00 70.01           O  
ATOM   1712  N   SER A 112     -10.461   5.498 -19.096  1.00 73.27           N  
ATOM   1713  H   SER A 112      -9.943   6.276 -19.480  1.00 73.27           H  
ATOM   1714  CA  SER A 112     -10.383   4.204 -19.796  1.00 73.27           C  
ATOM   1715  HA  SER A 112     -11.393   3.810 -19.902  1.00 73.27           H  
ATOM   1716  C   SER A 112      -9.574   3.122 -19.069  1.00 73.27           C  
ATOM   1717  CB  SER A 112      -9.815   4.397 -21.207  1.00 73.27           C  
ATOM   1718  HB2 SER A 112     -10.571   4.887 -21.821  1.00 73.27           H  
ATOM   1719  HB3 SER A 112      -9.604   3.424 -21.649  1.00 73.27           H  
ATOM   1720  O   SER A 112      -9.670   1.951 -19.420  1.00 73.27           O  
ATOM   1721  OG  SER A 112      -8.642   5.194 -21.238  1.00 73.27           O  
ATOM   1722  HG  SER A 112      -8.097   5.068 -20.459  1.00 73.27           H  
ATOM   1723  N   GLY A 113      -8.768   3.499 -18.076  1.00 78.67           N  
ATOM   1724  H   GLY A 113      -8.788   4.467 -17.789  1.00 78.67           H  
ATOM   1725  CA  GLY A 113      -7.836   2.614 -17.375  1.00 78.67           C  
ATOM   1726  HA2 GLY A 113      -6.945   3.194 -17.134  1.00 78.67           H  
ATOM   1727  HA3 GLY A 113      -7.541   1.793 -18.028  1.00 78.67           H  
ATOM   1728  C   GLY A 113      -8.369   2.016 -16.073  1.00 78.67           C  
ATOM   1729  O   GLY A 113      -7.581   1.535 -15.258  1.00 78.67           O  
ATOM   1730  N   PHE A 114      -9.675   2.106 -15.800  1.00 84.09           N  
ATOM   1731  H   PHE A 114     -10.301   2.474 -16.502  1.00 84.09           H  
ATOM   1732  CA  PHE A 114     -10.218   1.649 -14.522  1.00 84.09           C  
ATOM   1733  HA  PHE A 114      -9.659   2.149 -13.732  1.00 84.09           H  
ATOM   1734  C   PHE A 114     -10.036   0.138 -14.331  1.00 84.09           C  
ATOM   1735  CB  PHE A 114     -11.687   2.045 -14.357  1.00 84.09           C  
ATOM   1736  HB2 PHE A 114     -11.793   3.121 -14.500  1.00 84.09           H  
ATOM   1737  HB3 PHE A 114     -12.281   1.549 -15.124  1.00 84.09           H  
ATOM   1738  O   PHE A 114     -10.424  -0.669 -15.171  1.00 84.09           O  
ATOM   1739  CG  PHE A 114     -12.209   1.672 -12.983  1.00 84.09           C  
ATOM   1740  CD1 PHE A 114     -13.064   0.564 -12.827  1.00 84.09           C  
ATOM   1741  HD1 PHE A 114     -13.418   0.024 -13.693  1.00 84.09           H  
ATOM   1742  CD2 PHE A 114     -11.750   2.367 -11.847  1.00 84.09           C  
ATOM   1743  HD2 PHE A 114     -11.061   3.190 -11.962  1.00 84.09           H  
ATOM   1744  CE1 PHE A 114     -13.453   0.154 -11.541  1.00 84.09           C  
ATOM   1745  HE1 PHE A 114     -14.126  -0.681 -11.414  1.00 84.09           H  
ATOM   1746  CE2 PHE A 114     -12.128   1.950 -10.561  1.00 84.09           C  
ATOM   1747  HE2 PHE A 114     -11.728   2.445  -9.689  1.00 84.09           H  
ATOM   1748  CZ  PHE A 114     -12.969   0.838 -10.414  1.00 84.09           C  
ATOM   1749  HZ  PHE A 114     -13.224   0.486  -9.425  1.00 84.09           H  
ATOM   1750  N   THR A 115      -9.470  -0.241 -13.190  1.00 84.54           N  
ATOM   1751  H   THR A 115      -9.179   0.479 -12.543  1.00 84.54           H  
ATOM   1752  CA  THR A 115      -9.293  -1.626 -12.762  1.00 84.54           C  
ATOM   1753  HA  THR A 115      -9.827  -2.293 -13.438  1.00 84.54           H  
ATOM   1754  C   THR A 115      -9.862  -1.778 -11.361  1.00 84.54           C  
ATOM   1755  CB  THR A 115      -7.812  -2.018 -12.785  1.00 84.54           C  
ATOM   1756  HB  THR A 115      -7.257  -1.370 -12.107  1.00 84.54           H  
ATOM   1757  O   THR A 115      -9.413  -1.118 -10.420  1.00 84.54           O  
ATOM   1758  CG2 THR A 115      -7.593  -3.480 -12.394  1.00 84.54           C  
ATOM   1759 HG21 THR A 115      -6.542  -3.734 -12.530  1.00 84.54           H  
ATOM   1760 HG22 THR A 115      -7.856  -3.630 -11.346  1.00 84.54           H  
ATOM   1761 HG23 THR A 115      -8.202  -4.130 -13.023  1.00 84.54           H  
ATOM   1762  OG1 THR A 115      -7.292  -1.871 -14.084  1.00 84.54           O  
ATOM   1763  HG1 THR A 115      -7.563  -1.013 -14.418  1.00 84.54           H  
ATOM   1764  N   ALA A 116     -10.846  -2.665 -11.220  1.00 82.42           N  
ATOM   1765  H   ALA A 116     -11.184  -3.162 -12.032  1.00 82.42           H  
ATOM   1766  CA  ALA A 116     -11.450  -2.953  -9.930  1.00 82.42           C  
ATOM   1767  HA  ALA A 116     -11.686  -1.996  -9.465  1.00 82.42           H  
ATOM   1768  C   ALA A 116     -10.484  -3.713  -9.011  1.00 82.42           C  
ATOM   1769  CB  ALA A 116     -12.764  -3.713 -10.131  1.00 82.42           C  
ATOM   1770  HB1 ALA A 116     -12.565  -4.686 -10.580  1.00 82.42           H  
ATOM   1771  HB2 ALA A 116     -13.249  -3.851  -9.165  1.00 82.42           H  
ATOM   1772  HB3 ALA A 116     -13.431  -3.139 -10.775  1.00 82.42           H  
ATOM   1773  O   ALA A 116      -9.661  -4.516  -9.473  1.00 82.42           O  
ATOM   1774  N   HIS A 117     -10.621  -3.508  -7.701  1.00 80.90           N  
ATOM   1775  H   HIS A 117     -11.329  -2.862  -7.382  1.00 80.90           H  
ATOM   1776  CA  HIS A 117      -9.935  -4.356  -6.736  1.00 80.90           C  
ATOM   1777  HA  HIS A 117      -8.890  -4.380  -7.047  1.00 80.90           H  
ATOM   1778  C   HIS A 117     -10.439  -5.800  -6.827  1.00 80.90           C  
ATOM   1779  CB  HIS A 117      -9.984  -3.759  -5.323  1.00 80.90           C  
ATOM   1780  HB2 HIS A 117      -9.725  -4.534  -4.602  1.00 80.90           H  
ATOM   1781  HB3 HIS A 117     -10.993  -3.412  -5.103  1.00 80.90           H  
ATOM   1782  O   HIS A 117     -11.636  -6.038  -6.991  1.00 80.90           O  
ATOM   1783  CG  HIS A 117      -9.007  -2.623  -5.149  1.00 80.90           C  
ATOM   1784  CD2 HIS A 117      -9.277  -1.336  -4.770  1.00 80.90           C  
ATOM   1785  HD2 HIS A 117     -10.250  -0.936  -4.526  1.00 80.90           H  
ATOM   1786  ND1 HIS A 117      -7.656  -2.694  -5.396  1.00 80.90           N  
ATOM   1787  HD1 HIS A 117      -7.192  -3.486  -5.818  1.00 80.90           H  
ATOM   1788  CE1 HIS A 117      -7.128  -1.482  -5.172  1.00 80.90           C  
ATOM   1789  HE1 HIS A 117      -6.096  -1.214  -5.348  1.00 80.90           H  
ATOM   1790  NE2 HIS A 117      -8.076  -0.615  -4.799  1.00 80.90           N  
ATOM   1791  N   HIS A 118      -9.534  -6.778  -6.727  1.00 76.72           N  
ATOM   1792  H   HIS A 118      -8.576  -6.532  -6.522  1.00 76.72           H  
ATOM   1793  CA  HIS A 118      -9.892  -8.198  -6.843  1.00 76.72           C  
ATOM   1794  HA  HIS A 118     -10.308  -8.380  -7.834  1.00 76.72           H  
ATOM   1795  C   HIS A 118     -10.964  -8.574  -5.809  1.00 76.72           C  
ATOM   1796  CB  HIS A 118      -8.619  -9.038  -6.675  1.00 76.72           C  
ATOM   1797  HB2 HIS A 118      -8.226  -8.898  -5.668  1.00 76.72           H  
ATOM   1798  HB3 HIS A 118      -7.866  -8.673  -7.373  1.00 76.72           H  
ATOM   1799  O   HIS A 118     -11.985  -9.165  -6.150  1.00 76.72           O  
ATOM   1800  CG  HIS A 118      -8.804 -10.515  -6.918  1.00 76.72           C  
ATOM   1801  CD2 HIS A 118      -9.144 -11.467  -5.992  1.00 76.72           C  
ATOM   1802  HD2 HIS A 118      -9.379 -11.285  -4.954  1.00 76.72           H  
ATOM   1803  ND1 HIS A 118      -8.551 -11.173  -8.099  1.00 76.72           N  
ATOM   1804  HD1 HIS A 118      -8.293 -10.747  -8.978  1.00 76.72           H  
ATOM   1805  CE1 HIS A 118      -8.715 -12.490  -7.884  1.00 76.72           C  
ATOM   1806  HE1 HIS A 118      -8.594 -13.263  -8.629  1.00 76.72           H  
ATOM   1807  NE2 HIS A 118      -9.092 -12.717  -6.618  1.00 76.72           N  
ATOM   1808  N   GLU A 119     -10.779  -8.121  -4.571  1.00 72.01           N  
ATOM   1809  H   GLU A 119      -9.902  -7.663  -4.368  1.00 72.01           H  
ATOM   1810  CA  GLU A 119     -11.689  -8.311  -3.438  1.00 72.01           C  
ATOM   1811  HA  GLU A 119     -11.991  -9.357  -3.394  1.00 72.01           H  
ATOM   1812  C   GLU A 119     -12.977  -7.472  -3.532  1.00 72.01           C  
ATOM   1813  CB  GLU A 119     -10.938  -7.957  -2.143  1.00 72.01           C  
ATOM   1814  HB2 GLU A 119     -10.730  -6.887  -2.139  1.00 72.01           H  
ATOM   1815  HB3 GLU A 119     -11.598  -8.173  -1.303  1.00 72.01           H  
ATOM   1816  O   GLU A 119     -13.935  -7.712  -2.796  1.00 72.01           O  
ATOM   1817  CG  GLU A 119      -9.624  -8.731  -1.929  1.00 72.01           C  
ATOM   1818  HG2 GLU A 119      -9.530  -8.926  -0.860  1.00 72.01           H  
ATOM   1819  HG3 GLU A 119      -9.678  -9.698  -2.429  1.00 72.01           H  
ATOM   1820  CD  GLU A 119      -8.373  -7.964  -2.396  1.00 72.01           C  
ATOM   1821  OE1 GLU A 119      -7.351  -8.050  -1.682  1.00 72.01           O  
ATOM   1822  OE2 GLU A 119      -8.435  -7.251  -3.428  1.00 72.01           O  
ATOM   1823  N   TYR A 120     -13.015  -6.485  -4.433  1.00 70.11           N  
ATOM   1824  H   TYR A 120     -12.219  -6.366  -5.043  1.00 70.11           H  
ATOM   1825  CA  TYR A 120     -14.220  -5.711  -4.726  1.00 70.11           C  
ATOM   1826  HA  TYR A 120     -14.812  -5.618  -3.816  1.00 70.11           H  
ATOM   1827  C   TYR A 120     -15.111  -6.397  -5.769  1.00 70.11           C  
ATOM   1828  CB  TYR A 120     -13.828  -4.294  -5.167  1.00 70.11           C  
ATOM   1829  HB2 TYR A 120     -13.235  -4.338  -6.081  1.00 70.11           H  
ATOM   1830  HB3 TYR A 120     -13.210  -3.847  -4.389  1.00 70.11           H  
ATOM   1831  O   TYR A 120     -16.332  -6.301  -5.658  1.00 70.11           O  
ATOM   1832  CG  TYR A 120     -15.018  -3.393  -5.417  1.00 70.11           C  
ATOM   1833  CD1 TYR A 120     -15.576  -3.308  -6.706  1.00 70.11           C  
ATOM   1834  HD1 TYR A 120     -15.157  -3.880  -7.521  1.00 70.11           H  
ATOM   1835  CD2 TYR A 120     -15.570  -2.647  -4.357  1.00 70.11           C  
ATOM   1836  HD2 TYR A 120     -15.123  -2.704  -3.375  1.00 70.11           H  
ATOM   1837  CE1 TYR A 120     -16.689  -2.481  -6.934  1.00 70.11           C  
ATOM   1838  HE1 TYR A 120     -17.120  -2.396  -7.921  1.00 70.11           H  
ATOM   1839  CE2 TYR A 120     -16.667  -1.793  -4.588  1.00 70.11           C  
ATOM   1840  HE2 TYR A 120     -17.075  -1.190  -3.791  1.00 70.11           H  
ATOM   1841  OH  TYR A 120     -18.250  -0.857  -6.142  1.00 70.11           O  
ATOM   1842  HH  TYR A 120     -18.478  -0.272  -5.416  1.00 70.11           H  
ATOM   1843  CZ  TYR A 120     -17.226  -1.711  -5.881  1.00 70.11           C  
ATOM   1844  N   ASN A 121     -14.517  -7.068  -6.768  1.00 62.23           N  
ATOM   1845  H   ASN A 121     -13.508  -7.096  -6.776  1.00 62.23           H  
ATOM   1846  CA  ASN A 121     -15.236  -7.574  -7.945  1.00 62.23           C  
ATOM   1847  HA  ASN A 121     -16.216  -7.097  -7.969  1.00 62.23           H  
ATOM   1848  C   ASN A 121     -15.504  -9.094  -7.922  1.00 62.23           C  
ATOM   1849  CB  ASN A 121     -14.455  -7.126  -9.200  1.00 62.23           C  
ATOM   1850  HB2 ASN A 121     -13.982  -6.165  -9.000  1.00 62.23           H  
ATOM   1851  HB3 ASN A 121     -13.669  -7.850  -9.418  1.00 62.23           H  
ATOM   1852  O   ASN A 121     -16.486  -9.556  -8.506  1.00 62.23           O  
ATOM   1853  CG  ASN A 121     -15.324  -6.938 -10.435  1.00 62.23           C  
ATOM   1854  ND2 ASN A 121     -14.728  -6.594 -11.553  1.00 62.23           N  
ATOM   1855 HD21 ASN A 121     -15.342  -6.444 -12.340  1.00 62.23           H  
ATOM   1856 HD22 ASN A 121     -13.726  -6.470 -11.590  1.00 62.23           H  
ATOM   1857  OD1 ASN A 121     -16.535  -7.048 -10.428  1.00 62.23           O  
ATOM   1858  N   LEU A 122     -14.665  -9.896  -7.255  1.00 49.88           N  
ATOM   1859  H   LEU A 122     -13.895  -9.491  -6.742  1.00 49.88           H  
ATOM   1860  CA  LEU A 122     -14.825 -11.352  -7.234  1.00 49.88           C  
ATOM   1861  HA  LEU A 122     -15.392 -11.649  -8.116  1.00 49.88           H  
ATOM   1862  C   LEU A 122     -15.639 -11.846  -6.039  1.00 49.88           C  
ATOM   1863  CB  LEU A 122     -13.460 -12.037  -7.344  1.00 49.88           C  
ATOM   1864  HB2 LEU A 122     -13.544 -13.084  -7.051  1.00 49.88           H  
ATOM   1865  HB3 LEU A 122     -12.763 -11.557  -6.656  1.00 49.88           H  
ATOM   1866  O   LEU A 122     -15.098 -12.127  -4.976  1.00 49.88           O  
ATOM   1867  CG  LEU A 122     -12.948 -11.965  -8.790  1.00 49.88           C  
ATOM   1868  HG  LEU A 122     -13.159 -10.988  -9.225  1.00 49.88           H  
ATOM   1869  CD1 LEU A 122     -11.461 -12.162  -8.791  1.00 49.88           C  
ATOM   1870 HD11 LEU A 122     -11.070 -12.119  -9.808  1.00 49.88           H  
ATOM   1871 HD12 LEU A 122     -11.225 -13.120  -8.327  1.00 49.88           H  
ATOM   1872 HD13 LEU A 122     -11.058 -11.335  -8.206  1.00 49.88           H  
ATOM   1873  CD2 LEU A 122     -13.537 -13.054  -9.685  1.00 49.88           C  
ATOM   1874 HD21 LEU A 122     -14.620 -12.940  -9.746  1.00 49.88           H  
ATOM   1875 HD22 LEU A 122     -13.303 -14.039  -9.284  1.00 49.88           H  
ATOM   1876 HD23 LEU A 122     -13.128 -12.966 -10.691  1.00 49.88           H  
ATOM   1877  N   GLY A 123     -16.941 -12.033  -6.279  1.00 45.43           N  
ATOM   1878  H   GLY A 123     -17.288 -11.557  -7.100  1.00 45.43           H  
ATOM   1879  CA  GLY A 123     -17.787 -13.116  -5.744  1.00 45.43           C  
ATOM   1880  HA2 GLY A 123     -18.781 -13.011  -6.178  1.00 45.43           H  
ATOM   1881  HA3 GLY A 123     -17.376 -14.063  -6.093  1.00 45.43           H  
ATOM   1882  C   GLY A 123     -17.976 -13.249  -4.225  1.00 45.43           C  
ATOM   1883  O   GLY A 123     -18.757 -14.087  -3.790  1.00 45.43           O  
ATOM   1884  N   GLN A 124     -17.299 -12.437  -3.420  1.00 52.19           N  
ATOM   1885  H   GLN A 124     -16.576 -11.889  -3.864  1.00 52.19           H  
ATOM   1886  CA  GLN A 124     -17.417 -12.299  -1.960  1.00 52.19           C  
ATOM   1887  HA  GLN A 124     -18.344 -12.761  -1.621  1.00 52.19           H  
ATOM   1888  C   GLN A 124     -17.496 -10.803  -1.608  1.00 52.19           C  
ATOM   1889  CB  GLN A 124     -16.226 -13.000  -1.281  1.00 52.19           C  
ATOM   1890  HB2 GLN A 124     -16.228 -12.776  -0.214  1.00 52.19           H  
ATOM   1891  HB3 GLN A 124     -15.301 -12.604  -1.701  1.00 52.19           H  
ATOM   1892  O   GLN A 124     -17.051 -10.353  -0.552  1.00 52.19           O  
ATOM   1893  CG  GLN A 124     -16.233 -14.528  -1.455  1.00 52.19           C  
ATOM   1894  HG2 GLN A 124     -15.288 -14.923  -1.083  1.00 52.19           H  
ATOM   1895  HG3 GLN A 124     -16.298 -14.784  -2.513  1.00 52.19           H  
ATOM   1896  CD  GLN A 124     -17.355 -15.214  -0.679  1.00 52.19           C  
ATOM   1897  NE2 GLN A 124     -18.030 -16.179  -1.259  1.00 52.19           N  
ATOM   1898 HE21 GLN A 124     -17.935 -16.329  -2.253  1.00 52.19           H  
ATOM   1899 HE22 GLN A 124     -18.794 -16.559  -0.719  1.00 52.19           H  
ATOM   1900  OE1 GLN A 124     -17.640 -14.904   0.464  1.00 52.19           O  
ATOM   1901  N   ASN A 125     -18.018 -10.028  -2.566  1.00 67.29           N  
ATOM   1902  H   ASN A 125     -18.366 -10.516  -3.379  1.00 67.29           H  
ATOM   1903  CA  ASN A 125     -17.779  -8.606  -2.732  1.00 67.29           C  
ATOM   1904  HA  ASN A 125     -16.727  -8.467  -2.980  1.00 67.29           H  
ATOM   1905  C   ASN A 125     -18.063  -7.831  -1.454  1.00 67.29           C  
ATOM   1906  CB  ASN A 125     -18.634  -8.083  -3.906  1.00 67.29           C  
ATOM   1907  HB2 ASN A 125     -19.683  -8.327  -3.743  1.00 67.29           H  
ATOM   1908  HB3 ASN A 125     -18.515  -7.000  -3.962  1.00 67.29           H  
ATOM   1909  O   ASN A 125     -19.127  -7.967  -0.848  1.00 67.29           O  
ATOM   1910  CG  ASN A 125     -18.184  -8.620  -5.252  1.00 67.29           C  
ATOM   1911  ND2 ASN A 125     -19.000  -8.561  -6.277  1.00 67.29           N  
ATOM   1912 HD21 ASN A 125     -19.883  -8.076  -6.217  1.00 67.29           H  
ATOM   1913 HD22 ASN A 125     -18.588  -8.824  -7.161  1.00 67.29           H  
ATOM   1914  OD1 ASN A 125     -17.093  -9.128  -5.392  1.00 67.29           O  
ATOM   1915  N   LEU A 126     -17.152  -6.923  -1.116  1.00 77.67           N  
ATOM   1916  H   LEU A 126     -16.267  -6.929  -1.602  1.00 77.67           H  
ATOM   1917  CA  LEU A 126     -17.414  -5.869  -0.140  1.00 77.67           C  
ATOM   1918  HA  LEU A 126     -17.446  -6.320   0.851  1.00 77.67           H  
ATOM   1919  C   LEU A 126     -18.777  -5.188  -0.403  1.00 77.67           C  
ATOM   1920  CB  LEU A 126     -16.240  -4.880  -0.231  1.00 77.67           C  
ATOM   1921  HB2 LEU A 126     -16.245  -4.432  -1.224  1.00 77.67           H  
ATOM   1922  HB3 LEU A 126     -15.306  -5.430  -0.120  1.00 77.67           H  
ATOM   1923  O   LEU A 126     -19.468  -4.836   0.544  1.00 77.67           O  
ATOM   1924  CG  LEU A 126     -16.269  -3.755   0.816  1.00 77.67           C  
ATOM   1925  HG  LEU A 126     -17.214  -3.217   0.752  1.00 77.67           H  
ATOM   1926  CD1 LEU A 126     -16.093  -4.277   2.241  1.00 77.67           C  
ATOM   1927 HD11 LEU A 126     -16.927  -4.928   2.505  1.00 77.67           H  
ATOM   1928 HD12 LEU A 126     -16.073  -3.442   2.940  1.00 77.67           H  
ATOM   1929 HD13 LEU A 126     -15.162  -4.839   2.315  1.00 77.67           H  
ATOM   1930  CD2 LEU A 126     -15.136  -2.774   0.524  1.00 77.67           C  
ATOM   1931 HD21 LEU A 126     -14.172  -3.276   0.609  1.00 77.67           H  
ATOM   1932 HD22 LEU A 126     -15.178  -1.942   1.227  1.00 77.67           H  
ATOM   1933 HD23 LEU A 126     -15.247  -2.386  -0.489  1.00 77.67           H  
ATOM   1934  N   LEU A 127     -19.197  -5.096  -1.675  1.00 75.91           N  
ATOM   1935  H   LEU A 127     -18.554  -5.396  -2.394  1.00 75.91           H  
ATOM   1936  CA  LEU A 127     -20.520  -4.625  -2.102  1.00 75.91           C  
ATOM   1937  HA  LEU A 127     -20.634  -3.593  -1.769  1.00 75.91           H  
ATOM   1938  C   LEU A 127     -21.717  -5.406  -1.534  1.00 75.91           C  
ATOM   1939  CB  LEU A 127     -20.606  -4.680  -3.637  1.00 75.91           C  
ATOM   1940  HB2 LEU A 127     -20.223  -5.641  -3.981  1.00 75.91           H  
ATOM   1941  HB3 LEU A 127     -21.656  -4.648  -3.927  1.00 75.91           H  
ATOM   1942  O   LEU A 127     -22.758  -4.813  -1.269  1.00 75.91           O  
ATOM   1943  CG  LEU A 127     -19.888  -3.542  -4.376  1.00 75.91           C  
ATOM   1944  HG  LEU A 127     -18.878  -3.419  -3.986  1.00 75.91           H  
ATOM   1945  CD1 LEU A 127     -19.830  -3.910  -5.859  1.00 75.91           C  
ATOM   1946 HD11 LEU A 127     -19.501  -3.059  -6.454  1.00 75.91           H  
ATOM   1947 HD12 LEU A 127     -20.816  -4.207  -6.216  1.00 75.91           H  
ATOM   1948 HD13 LEU A 127     -19.124  -4.727  -6.008  1.00 75.91           H  
ATOM   1949  CD2 LEU A 127     -20.678  -2.244  -4.211  1.00 75.91           C  
ATOM   1950 HD21 LEU A 127     -20.190  -1.422  -4.734  1.00 75.91           H  
ATOM   1951 HD22 LEU A 127     -20.761  -1.984  -3.156  1.00 75.91           H  
ATOM   1952 HD23 LEU A 127     -21.679  -2.362  -4.626  1.00 75.91           H  
ATOM   1953  N   VAL A 128     -21.590  -6.726  -1.393  1.00 79.52           N  
ATOM   1954  H   VAL A 128     -20.682  -7.134  -1.560  1.00 79.52           H  
ATOM   1955  CA  VAL A 128     -22.654  -7.616  -0.896  1.00 79.52           C  
ATOM   1956  HA  VAL A 128     -23.630  -7.180  -1.109  1.00 79.52           H  
ATOM   1957  C   VAL A 128     -22.557  -7.771   0.620  1.00 79.52           C  
ATOM   1958  CB  VAL A 128     -22.576  -8.989  -1.599  1.00 79.52           C  
ATOM   1959  HB  VAL A 128     -21.598  -9.431  -1.407  1.00 79.52           H  
ATOM   1960  O   VAL A 128     -23.561  -7.933   1.298  1.00 79.52           O  
ATOM   1961  CG1 VAL A 128     -23.653  -9.967  -1.114  1.00 79.52           C  
ATOM   1962 HG11 VAL A 128     -23.611 -10.892  -1.688  1.00 79.52           H  
ATOM   1963 HG12 VAL A 128     -23.491 -10.218  -0.065  1.00 79.52           H  
ATOM   1964 HG13 VAL A 128     -24.642  -9.521  -1.218  1.00 79.52           H  
ATOM   1965  CG2 VAL A 128     -22.748  -8.844  -3.120  1.00 79.52           C  
ATOM   1966 HG21 VAL A 128     -22.656  -9.821  -3.594  1.00 79.52           H  
ATOM   1967 HG22 VAL A 128     -21.987  -8.183  -3.535  1.00 79.52           H  
ATOM   1968 HG23 VAL A 128     -23.732  -8.432  -3.340  1.00 79.52           H  
ATOM   1969  N   ASN A 129     -21.344  -7.700   1.170  1.00 85.66           N  
ATOM   1970  H   ASN A 129     -20.551  -7.601   0.554  1.00 85.66           H  
ATOM   1971  CA  ASN A 129     -21.107  -8.002   2.577  1.00 85.66           C  
ATOM   1972  HA  ASN A 129     -21.918  -8.637   2.934  1.00 85.66           H  
ATOM   1973  C   ASN A 129     -21.107  -6.776   3.497  1.00 85.66           C  
ATOM   1974  CB  ASN A 129     -19.807  -8.808   2.674  1.00 85.66           C  
ATOM   1975  HB2 ASN A 129     -19.007  -8.307   2.129  1.00 85.66           H  
ATOM   1976  HB3 ASN A 129     -19.519  -8.880   3.723  1.00 85.66           H  
ATOM   1977  O   ASN A 129     -21.346  -6.913   4.692  1.00 85.66           O  
ATOM   1978  CG  ASN A 129     -19.986 -10.227   2.164  1.00 85.66           C  
ATOM   1979  ND2 ASN A 129     -19.230 -10.662   1.193  1.00 85.66           N  
ATOM   1980 HD21 ASN A 129     -18.496 -10.107   0.776  1.00 85.66           H  
ATOM   1981 HD22 ASN A 129     -19.340 -11.642   0.976  1.00 85.66           H  
ATOM   1982  OD1 ASN A 129     -20.812 -10.983   2.638  1.00 85.66           O  
ATOM   1983  N   ALA A 130     -20.851  -5.574   2.980  1.00 88.77           N  
ATOM   1984  H   ALA A 130     -20.678  -5.491   1.988  1.00 88.77           H  
ATOM   1985  CA  ALA A 130     -20.849  -4.348   3.770  1.00 88.77           C  
ATOM   1986  HA  ALA A 130     -20.993  -4.599   4.821  1.00 88.77           H  
ATOM   1987  C   ALA A 130     -22.007  -3.422   3.377  1.00 88.77           C  
ATOM   1988  CB  ALA A 130     -19.476  -3.679   3.668  1.00 88.77           C  
ATOM   1989  HB1 ALA A 130     -19.268  -3.412   2.632  1.00 88.77           H  
ATOM   1990  HB2 ALA A 130     -19.462  -2.777   4.280  1.00 88.77           H  
ATOM   1991  HB3 ALA A 130     -18.711  -4.370   4.023  1.00 88.77           H  
ATOM   1992  O   ALA A 130     -22.416  -3.348   2.224  1.00 88.77           O  
ATOM   1993  N   ALA A 131     -22.548  -2.694   4.349  1.00 90.34           N  
ATOM   1994  H   ALA A 131     -22.230  -2.865   5.292  1.00 90.34           H  
ATOM   1995  CA  ALA A 131     -23.521  -1.626   4.125  1.00 90.34           C  
ATOM   1996  HA  ALA A 131     -24.136  -1.862   3.256  1.00 90.34           H  
ATOM   1997  C   ALA A 131     -22.826  -0.279   3.862  1.00 90.34           C  
ATOM   1998  CB  ALA A 131     -24.427  -1.562   5.361  1.00 90.34           C  
ATOM   1999  HB1 ALA A 131     -25.185  -0.792   5.218  1.00 90.34           H  
ATOM   2000  HB2 ALA A 131     -23.839  -1.334   6.251  1.00 90.34           H  
ATOM   2001  HB3 ALA A 131     -24.924  -2.521   5.504  1.00 90.34           H  
ATOM   2002  O   ALA A 131     -23.299   0.550   3.086  1.00 90.34           O  
ATOM   2003  N   LYS A 132     -21.699  -0.047   4.541  1.00 92.80           N  
ATOM   2004  H   LYS A 132     -21.354  -0.799   5.122  1.00 92.80           H  
ATOM   2005  CA  LYS A 132     -20.888   1.174   4.463  1.00 92.80           C  
ATOM   2006  HA  LYS A 132     -20.834   1.489   3.421  1.00 92.80           H  
ATOM   2007  C   LYS A 132     -19.464   0.891   4.924  1.00 92.80           C  
ATOM   2008  CB  LYS A 132     -21.549   2.310   5.273  1.00 92.80           C  
ATOM   2009  HB2 LYS A 132     -20.924   3.201   5.223  1.00 92.80           H  
ATOM   2010  HB3 LYS A 132     -22.504   2.551   4.805  1.00 92.80           H  
ATOM   2011  O   LYS A 132     -19.237  -0.055   5.679  1.00 92.80           O  
ATOM   2012  CG  LYS A 132     -21.791   1.972   6.747  1.00 92.80           C  
ATOM   2013  HG2 LYS A 132     -20.831   1.849   7.249  1.00 92.80           H  
ATOM   2014  HG3 LYS A 132     -22.364   1.047   6.811  1.00 92.80           H  
ATOM   2015  CD  LYS A 132     -22.615   3.058   7.444  1.00 92.80           C  
ATOM   2016  HD2 LYS A 132     -23.637   3.013   7.068  1.00 92.80           H  
ATOM   2017  HD3 LYS A 132     -22.214   4.048   7.226  1.00 92.80           H  
ATOM   2018  CE  LYS A 132     -22.601   2.794   8.947  1.00 92.80           C  
ATOM   2019  HE2 LYS A 132     -21.565   2.794   9.288  1.00 92.80           H  
ATOM   2020  HE3 LYS A 132     -23.013   1.800   9.122  1.00 92.80           H  
ATOM   2021  NZ  LYS A 132     -23.384   3.805   9.689  1.00 92.80           N  
ATOM   2022  HZ1 LYS A 132     -24.351   3.766   9.403  1.00 92.80           H  
ATOM   2023  HZ2 LYS A 132     -23.322   3.625  10.681  1.00 92.80           H  
ATOM   2024  HZ3 LYS A 132     -23.027   4.730   9.494  1.00 92.80           H  
ATOM   2025  N   PHE A 133     -18.517   1.725   4.514  1.00 92.31           N  
ATOM   2026  H   PHE A 133     -18.778   2.498   3.918  1.00 92.31           H  
ATOM   2027  CA  PHE A 133     -17.101   1.565   4.850  1.00 92.31           C  
ATOM   2028  HA  PHE A 133     -17.007   0.926   5.727  1.00 92.31           H  
ATOM   2029  C   PHE A 133     -16.448   2.902   5.186  1.00 92.31           C  
ATOM   2030  CB  PHE A 133     -16.365   0.885   3.686  1.00 92.31           C  
ATOM   2031  HB2 PHE A 133     -16.923   0.004   3.368  1.00 92.31           H  
ATOM   2032  HB3 PHE A 133     -15.399   0.536   4.053  1.00 92.31           H  
ATOM   2033  O   PHE A 133     -16.933   3.950   4.779  1.00 92.31           O  
ATOM   2034  CG  PHE A 133     -16.120   1.790   2.490  1.00 92.31           C  
ATOM   2035  CD1 PHE A 133     -17.089   1.917   1.478  1.00 92.31           C  
ATOM   2036  HD1 PHE A 133     -18.018   1.370   1.544  1.00 92.31           H  
ATOM   2037  CD2 PHE A 133     -14.930   2.539   2.404  1.00 92.31           C  
ATOM   2038  HD2 PHE A 133     -14.175   2.452   3.172  1.00 92.31           H  
ATOM   2039  CE1 PHE A 133     -16.846   2.771   0.385  1.00 92.31           C  
ATOM   2040  HE1 PHE A 133     -17.548   2.885  -0.427  1.00 92.31           H  
ATOM   2041  CE2 PHE A 133     -14.724   3.416   1.325  1.00 92.31           C  
ATOM   2042  HE2 PHE A 133     -13.828   4.014   1.250  1.00 92.31           H  
ATOM   2043  CZ  PHE A 133     -15.679   3.531   0.314  1.00 92.31           C  
ATOM   2044  HZ  PHE A 133     -15.525   4.207  -0.514  1.00 92.31           H  
ATOM   2045  N   LYS A 134     -15.321   2.878   5.889  1.00 92.15           N  
ATOM   2046  H   LYS A 134     -15.022   1.995   6.278  1.00 92.15           H  
ATOM   2047  CA  LYS A 134     -14.408   4.022   5.989  1.00 92.15           C  
ATOM   2048  HA  LYS A 134     -14.654   4.729   5.198  1.00 92.15           H  
ATOM   2049  C   LYS A 134     -12.979   3.561   5.749  1.00 92.15           C  
ATOM   2050  CB  LYS A 134     -14.607   4.749   7.327  1.00 92.15           C  
ATOM   2051  HB2 LYS A 134     -15.673   4.939   7.450  1.00 92.15           H  
ATOM   2052  HB3 LYS A 134     -14.085   5.705   7.292  1.00 92.15           H  
ATOM   2053  O   LYS A 134     -12.588   2.504   6.244  1.00 92.15           O  
ATOM   2054  CG  LYS A 134     -14.131   3.970   8.553  1.00 92.15           C  
ATOM   2055  HG2 LYS A 134     -14.535   2.959   8.514  1.00 92.15           H  
ATOM   2056  HG3 LYS A 134     -13.042   3.922   8.541  1.00 92.15           H  
ATOM   2057  CD  LYS A 134     -14.602   4.635   9.854  1.00 92.15           C  
ATOM   2058  HD2 LYS A 134     -14.355   5.697   9.858  1.00 92.15           H  
ATOM   2059  HD3 LYS A 134     -15.682   4.516   9.936  1.00 92.15           H  
ATOM   2060  CE  LYS A 134     -13.898   3.945  11.019  1.00 92.15           C  
ATOM   2061  HE2 LYS A 134     -13.704   2.911  10.733  1.00 92.15           H  
ATOM   2062  HE3 LYS A 134     -12.930   4.417  11.186  1.00 92.15           H  
ATOM   2063  NZ  LYS A 134     -14.678   3.928  12.277  1.00 92.15           N  
ATOM   2064  HZ1 LYS A 134     -14.266   3.245  12.897  1.00 92.15           H  
ATOM   2065  HZ2 LYS A 134     -14.689   4.816  12.759  1.00 92.15           H  
ATOM   2066  HZ3 LYS A 134     -15.633   3.632  12.130  1.00 92.15           H  
ATOM   2067  N   ILE A 135     -12.201   4.333   4.995  1.00 92.63           N  
ATOM   2068  H   ILE A 135     -12.565   5.220   4.679  1.00 92.63           H  
ATOM   2069  CA  ILE A 135     -10.789   4.031   4.740  1.00 92.63           C  
ATOM   2070  HA  ILE A 135     -10.658   2.949   4.724  1.00 92.63           H  
ATOM   2071  C   ILE A 135      -9.966   4.584   5.897  1.00 92.63           C  
ATOM   2072  CB  ILE A 135     -10.321   4.563   3.367  1.00 92.63           C  
ATOM   2073  HB  ILE A 135     -10.521   5.633   3.313  1.00 92.63           H  
ATOM   2074  O   ILE A 135     -10.026   5.767   6.218  1.00 92.63           O  
ATOM   2075  CG1 ILE A 135     -11.094   3.844   2.243  1.00 92.63           C  
ATOM   2076 HG12 ILE A 135     -10.851   2.781   2.250  1.00 92.63           H  
ATOM   2077 HG13 ILE A 135     -12.158   3.943   2.459  1.00 92.63           H  
ATOM   2078  CG2 ILE A 135      -8.809   4.328   3.195  1.00 92.63           C  
ATOM   2079 HG21 ILE A 135      -8.578   3.268   3.297  1.00 92.63           H  
ATOM   2080 HG22 ILE A 135      -8.488   4.673   2.212  1.00 92.63           H  
ATOM   2081 HG23 ILE A 135      -8.249   4.892   3.940  1.00 92.63           H  
ATOM   2082  CD1 ILE A 135     -10.851   4.402   0.834  1.00 92.63           C  
ATOM   2083 HD11 ILE A 135      -9.841   4.172   0.497  1.00 92.63           H  
ATOM   2084 HD12 ILE A 135     -11.555   3.944   0.139  1.00 92.63           H  
ATOM   2085 HD13 ILE A 135     -11.003   5.481   0.830  1.00 92.63           H  
ATOM   2086  N   LEU A 136      -9.177   3.723   6.529  1.00 92.16           N  
ATOM   2087  H   LEU A 136      -9.154   2.768   6.202  1.00 92.16           H  
ATOM   2088  CA  LEU A 136      -8.301   4.112   7.630  1.00 92.16           C  
ATOM   2089  HA  LEU A 136      -8.718   4.980   8.140  1.00 92.16           H  
ATOM   2090  C   LEU A 136      -6.922   4.523   7.128  1.00 92.16           C  
ATOM   2091  CB  LEU A 136      -8.194   2.958   8.637  1.00 92.16           C  
ATOM   2092  HB2 LEU A 136      -7.668   2.126   8.170  1.00 92.16           H  
ATOM   2093  HB3 LEU A 136      -7.594   3.312   9.476  1.00 92.16           H  
ATOM   2094  O   LEU A 136      -6.305   5.412   7.699  1.00 92.16           O  
ATOM   2095  CG  LEU A 136      -9.534   2.441   9.185  1.00 92.16           C  
ATOM   2096  HG  LEU A 136     -10.095   1.951   8.389  1.00 92.16           H  
ATOM   2097  CD1 LEU A 136      -9.252   1.417  10.281  1.00 92.16           C  
ATOM   2098 HD11 LEU A 136      -8.668   0.593   9.873  1.00 92.16           H  
ATOM   2099 HD12 LEU A 136      -8.713   1.878  11.109  1.00 92.16           H  
ATOM   2100 HD13 LEU A 136     -10.194   1.011  10.651  1.00 92.16           H  
ATOM   2101  CD2 LEU A 136     -10.388   3.563   9.776  1.00 92.16           C  
ATOM   2102 HD21 LEU A 136     -10.723   4.231   8.982  1.00 92.16           H  
ATOM   2103 HD22 LEU A 136      -9.808   4.130  10.504  1.00 92.16           H  
ATOM   2104 HD23 LEU A 136     -11.265   3.127  10.253  1.00 92.16           H  
ATOM   2105  N   CYS A 137      -6.417   3.863   6.087  1.00 92.15           N  
ATOM   2106  H   CYS A 137      -6.978   3.136   5.666  1.00 92.15           H  
ATOM   2107  CA  CYS A 137      -5.115   4.139   5.489  1.00 92.15           C  
ATOM   2108  HA  CYS A 137      -5.002   5.213   5.342  1.00 92.15           H  
ATOM   2109  C   CYS A 137      -5.011   3.442   4.131  1.00 92.15           C  
ATOM   2110  CB  CYS A 137      -4.030   3.632   6.455  1.00 92.15           C  
ATOM   2111  HB2 CYS A 137      -4.172   2.567   6.638  1.00 92.15           H  
ATOM   2112  HB3 CYS A 137      -4.129   4.167   7.399  1.00 92.15           H  
ATOM   2113  O   CYS A 137      -5.585   2.367   3.940  1.00 92.15           O  
ATOM   2114  SG  CYS A 137      -2.357   3.917   5.816  1.00 92.15           S  
ATOM   2115  HG  CYS A 137      -2.552   5.161   5.371  1.00 92.15           H  
ATOM   2116  N   MET A 138      -4.227   4.010   3.214  1.00 91.92           N  
ATOM   2117  H   MET A 138      -3.773   4.886   3.431  1.00 91.92           H  
ATOM   2118  CA  MET A 138      -3.798   3.307   2.006  1.00 91.92           C  
ATOM   2119  HA  MET A 138      -4.139   2.274   2.065  1.00 91.92           H  
ATOM   2120  C   MET A 138      -2.270   3.281   1.927  1.00 91.92           C  
ATOM   2121  CB  MET A 138      -4.414   3.899   0.733  1.00 91.92           C  
ATOM   2122  HB2 MET A 138      -3.925   4.847   0.509  1.00 91.92           H  
ATOM   2123  HB3 MET A 138      -4.204   3.223  -0.095  1.00 91.92           H  
ATOM   2124  O   MET A 138      -1.587   4.241   2.280  1.00 91.92           O  
ATOM   2125  CG  MET A 138      -5.922   4.153   0.792  1.00 91.92           C  
ATOM   2126  HG2 MET A 138      -6.175   4.620   1.744  1.00 91.92           H  
ATOM   2127  HG3 MET A 138      -6.454   3.204   0.723  1.00 91.92           H  
ATOM   2128  SD  MET A 138      -6.512   5.270  -0.503  1.00 91.92           S  
ATOM   2129  CE  MET A 138      -6.108   4.334  -2.003  1.00 91.92           C  
ATOM   2130  HE1 MET A 138      -5.035   4.150  -2.057  1.00 91.92           H  
ATOM   2131  HE2 MET A 138      -6.648   3.387  -2.002  1.00 91.92           H  
ATOM   2132  HE3 MET A 138      -6.409   4.911  -2.877  1.00 91.92           H  
ATOM   2133  N   GLY A 139      -1.726   2.172   1.453  1.00 93.11           N  
ATOM   2134  H   GLY A 139      -2.353   1.426   1.187  1.00 93.11           H  
ATOM   2135  CA  GLY A 139      -0.318   1.979   1.163  1.00 93.11           C  
ATOM   2136  HA2 GLY A 139       0.246   2.877   1.417  1.00 93.11           H  
ATOM   2137  HA3 GLY A 139       0.069   1.146   1.750  1.00 93.11           H  
ATOM   2138  C   GLY A 139      -0.124   1.648  -0.306  1.00 93.11           C  
ATOM   2139  O   GLY A 139      -0.881   0.855  -0.867  1.00 93.11           O  
ATOM   2140  N   VAL A 140       0.915   2.217  -0.907  1.00 93.14           N  
ATOM   2141  H   VAL A 140       1.465   2.888  -0.388  1.00 93.14           H  
ATOM   2142  CA  VAL A 140       1.386   1.843  -2.243  1.00 93.14           C  
ATOM   2143  HA  VAL A 140       0.883   0.926  -2.550  1.00 93.14           H  
ATOM   2144  C   VAL A 140       2.881   1.560  -2.169  1.00 93.14           C  
ATOM   2145  CB  VAL A 140       1.034   2.912  -3.291  1.00 93.14           C  
ATOM   2146  HB  VAL A 140       1.532   3.848  -3.041  1.00 93.14           H  
ATOM   2147  O   VAL A 140       3.641   2.384  -1.668  1.00 93.14           O  
ATOM   2148  CG1 VAL A 140       1.488   2.481  -4.688  1.00 93.14           C  
ATOM   2149 HG11 VAL A 140       1.015   1.538  -4.963  1.00 93.14           H  
ATOM   2150 HG12 VAL A 140       1.204   3.245  -5.412  1.00 93.14           H  
ATOM   2151 HG13 VAL A 140       2.572   2.366  -4.723  1.00 93.14           H  
ATOM   2152  CG2 VAL A 140      -0.483   3.154  -3.326  1.00 93.14           C  
ATOM   2153 HG21 VAL A 140      -0.738   3.839  -4.135  1.00 93.14           H  
ATOM   2154 HG22 VAL A 140      -1.008   2.213  -3.491  1.00 93.14           H  
ATOM   2155 HG23 VAL A 140      -0.819   3.598  -2.390  1.00 93.14           H  
ATOM   2156  N   GLU A 141       3.308   0.386  -2.625  1.00 94.19           N  
ATOM   2157  H   GLU A 141       2.630  -0.231  -3.049  1.00 94.19           H  
ATOM   2158  CA  GLU A 141       4.715  -0.005  -2.717  1.00 94.19           C  
ATOM   2159  HA  GLU A 141       5.329   0.796  -2.306  1.00 94.19           H  
ATOM   2160  C   GLU A 141       5.078  -0.184  -4.188  1.00 94.19           C  
ATOM   2161  CB  GLU A 141       5.010  -1.268  -1.883  1.00 94.19           C  
ATOM   2162  HB2 GLU A 141       4.459  -2.113  -2.297  1.00 94.19           H  
ATOM   2163  HB3 GLU A 141       4.672  -1.100  -0.861  1.00 94.19           H  
ATOM   2164  O   GLU A 141       4.384  -0.890  -4.917  1.00 94.19           O  
ATOM   2165  CG  GLU A 141       6.502  -1.628  -1.824  1.00 94.19           C  
ATOM   2166  HG2 GLU A 141       6.891  -1.740  -2.836  1.00 94.19           H  
ATOM   2167  HG3 GLU A 141       7.036  -0.804  -1.351  1.00 94.19           H  
ATOM   2168  CD  GLU A 141       6.765  -2.932  -1.045  1.00 94.19           C  
ATOM   2169  OE1 GLU A 141       6.817  -4.032  -1.652  1.00 94.19           O  
ATOM   2170  OE2 GLU A 141       7.049  -2.902   0.173  1.00 94.19           O  
ATOM   2171  N   VAL A 142       6.165   0.447  -4.619  1.00 93.19           N  
ATOM   2172  H   VAL A 142       6.675   1.024  -3.965  1.00 93.19           H  
ATOM   2173  CA  VAL A 142       6.690   0.335  -5.980  1.00 93.19           C  
ATOM   2174  HA  VAL A 142       6.061  -0.338  -6.563  1.00 93.19           H  
ATOM   2175  C   VAL A 142       8.091  -0.242  -5.913  1.00 93.19           C  
ATOM   2176  CB  VAL A 142       6.713   1.692  -6.693  1.00 93.19           C  
ATOM   2177  HB  VAL A 142       7.445   2.338  -6.207  1.00 93.19           H  
ATOM   2178  O   VAL A 142       8.923   0.229  -5.135  1.00 93.19           O  
ATOM   2179  CG1 VAL A 142       7.108   1.534  -8.163  1.00 93.19           C  
ATOM   2180 HG11 VAL A 142       7.078   2.517  -8.633  1.00 93.19           H  
ATOM   2181 HG12 VAL A 142       8.121   1.142  -8.250  1.00 93.19           H  
ATOM   2182 HG13 VAL A 142       6.416   0.867  -8.675  1.00 93.19           H  
ATOM   2183  CG2 VAL A 142       5.360   2.401  -6.649  1.00 93.19           C  
ATOM   2184 HG21 VAL A 142       5.478   3.380  -7.112  1.00 93.19           H  
ATOM   2185 HG22 VAL A 142       5.038   2.558  -5.620  1.00 93.19           H  
ATOM   2186 HG23 VAL A 142       4.606   1.819  -7.181  1.00 93.19           H  
ATOM   2187  N   SER A 143       8.371  -1.246  -6.736  1.00 92.40           N  
ATOM   2188  H   SER A 143       7.631  -1.622  -7.310  1.00 92.40           H  
ATOM   2189  CA  SER A 143       9.706  -1.835  -6.839  1.00 92.40           C  
ATOM   2190  HA  SER A 143      10.452  -1.085  -6.576  1.00 92.40           H  
ATOM   2191  C   SER A 143      10.005  -2.313  -8.247  1.00 92.40           C  
ATOM   2192  CB  SER A 143       9.853  -3.011  -5.869  1.00 92.40           C  
ATOM   2193  HB2 SER A 143      10.846  -3.444  -5.980  1.00 92.40           H  
ATOM   2194  HB3 SER A 143       9.747  -2.639  -4.850  1.00 92.40           H  
ATOM   2195  O   SER A 143       9.137  -2.897  -8.895  1.00 92.40           O  
ATOM   2196  OG  SER A 143       8.876  -4.010  -6.105  1.00 92.40           O  
ATOM   2197  HG  SER A 143       8.615  -3.942  -7.026  1.00 92.40           H  
ATOM   2198  N   TYR A 144      11.252  -2.149  -8.672  1.00 93.06           N  
ATOM   2199  H   TYR A 144      11.907  -1.620  -8.114  1.00 93.06           H  
ATOM   2200  CA  TYR A 144      11.768  -2.810  -9.862  1.00 93.06           C  
ATOM   2201  HA  TYR A 144      10.993  -2.813 -10.629  1.00 93.06           H  
ATOM   2202  C   TYR A 144      12.173  -4.252  -9.551  1.00 93.06           C  
ATOM   2203  CB  TYR A 144      12.944  -2.005 -10.388  1.00 93.06           C  
ATOM   2204  HB2 TYR A 144      12.598  -0.975 -10.469  1.00 93.06           H  
ATOM   2205  HB3 TYR A 144      13.757  -2.031  -9.663  1.00 93.06           H  
ATOM   2206  O   TYR A 144      12.912  -4.502  -8.595  1.00 93.06           O  
ATOM   2207  CG  TYR A 144      13.465  -2.456 -11.731  1.00 93.06           C  
ATOM   2208  CD1 TYR A 144      14.611  -3.265 -11.783  1.00 93.06           C  
ATOM   2209  HD1 TYR A 144      15.116  -3.557 -10.874  1.00 93.06           H  
ATOM   2210  CD2 TYR A 144      12.819  -2.065 -12.922  1.00 93.06           C  
ATOM   2211  HD2 TYR A 144      11.930  -1.454 -12.888  1.00 93.06           H  
ATOM   2212  CE1 TYR A 144      15.109  -3.685 -13.025  1.00 93.06           C  
ATOM   2213  HE1 TYR A 144      16.004  -4.287 -13.086  1.00 93.06           H  
ATOM   2214  CE2 TYR A 144      13.323  -2.485 -14.169  1.00 93.06           C  
ATOM   2215  HE2 TYR A 144      12.825  -2.195 -15.083  1.00 93.06           H  
ATOM   2216  OH  TYR A 144      14.945  -3.780 -15.397  1.00 93.06           O  
ATOM   2217  HH  TYR A 144      14.529  -3.407 -16.177  1.00 93.06           H  
ATOM   2218  CZ  TYR A 144      14.463  -3.314 -14.220  1.00 93.06           C  
ATOM   2219  N   VAL A 145      11.698  -5.192 -10.361  1.00 93.01           N  
ATOM   2220  H   VAL A 145      11.100  -4.892 -11.117  1.00 93.01           H  
ATOM   2221  CA  VAL A 145      11.931  -6.638 -10.218  1.00 93.01           C  
ATOM   2222  HA  VAL A 145      12.539  -6.805  -9.329  1.00 93.01           H  
ATOM   2223  C   VAL A 145      12.749  -7.233 -11.369  1.00 93.01           C  
ATOM   2224  CB  VAL A 145      10.607  -7.398  -9.997  1.00 93.01           C  
ATOM   2225  HB  VAL A 145      10.829  -8.462  -9.912  1.00 93.01           H  
ATOM   2226  O   VAL A 145      13.054  -8.422 -11.340  1.00 93.01           O  
ATOM   2227  CG1 VAL A 145       9.942  -6.965  -8.682  1.00 93.01           C  
ATOM   2228 HG11 VAL A 145       9.064  -7.585  -8.501  1.00 93.01           H  
ATOM   2229 HG12 VAL A 145      10.644  -7.090  -7.858  1.00 93.01           H  
ATOM   2230 HG13 VAL A 145       9.636  -5.920  -8.738  1.00 93.01           H  
ATOM   2231  CG2 VAL A 145       9.598  -7.211 -11.136  1.00 93.01           C  
ATOM   2232 HG21 VAL A 145      10.056  -7.470 -12.091  1.00 93.01           H  
ATOM   2233 HG22 VAL A 145       9.242  -6.181 -11.173  1.00 93.01           H  
ATOM   2234 HG23 VAL A 145       8.742  -7.868 -10.982  1.00 93.01           H  
ATOM   2235  N   GLY A 146      13.144  -6.413 -12.348  1.00 91.20           N  
ATOM   2236  H   GLY A 146      12.869  -5.443 -12.306  1.00 91.20           H  
ATOM   2237  CA  GLY A 146      13.921  -6.848 -13.508  1.00 91.20           C  
ATOM   2238  HA2 GLY A 146      13.791  -6.129 -14.317  1.00 91.20           H  
ATOM   2239  HA3 GLY A 146      13.523  -7.803 -13.850  1.00 91.20           H  
ATOM   2240  C   GLY A 146      15.431  -6.994 -13.273  1.00 91.20           C  
ATOM   2241  O   GLY A 146      15.946  -6.707 -12.177  1.00 91.20           O  
ATOM   2242  N   PRO A 147      16.175  -7.427 -14.308  1.00 92.84           N  
ATOM   2243  CA  PRO A 147      17.639  -7.479 -14.317  1.00 92.84           C  
ATOM   2244  HA  PRO A 147      17.968  -8.175 -13.546  1.00 92.84           H  
ATOM   2245  C   PRO A 147      18.276  -6.100 -14.084  1.00 92.84           C  
ATOM   2246  CB  PRO A 147      18.019  -8.051 -15.687  1.00 92.84           C  
ATOM   2247  HB2 PRO A 147      18.881  -8.715 -15.627  1.00 92.84           H  
ATOM   2248  HB3 PRO A 147      18.211  -7.239 -16.389  1.00 92.84           H  
ATOM   2249  O   PRO A 147      17.777  -5.082 -14.546  1.00 92.84           O  
ATOM   2250  CG  PRO A 147      16.768  -8.794 -16.143  1.00 92.84           C  
ATOM   2251  HG2 PRO A 147      16.713  -8.870 -17.229  1.00 92.84           H  
ATOM   2252  HG3 PRO A 147      16.732  -9.781 -15.682  1.00 92.84           H  
ATOM   2253  CD  PRO A 147      15.656  -7.918 -15.579  1.00 92.84           C  
ATOM   2254  HD2 PRO A 147      14.749  -8.510 -15.460  1.00 92.84           H  
ATOM   2255  HD3 PRO A 147      15.470  -7.077 -16.247  1.00 92.84           H  
ATOM   2256  N   GLN A 148      19.375  -6.036 -13.326  1.00 90.89           N  
ATOM   2257  H   GLN A 148      19.859  -6.895 -13.108  1.00 90.89           H  
ATOM   2258  CA  GLN A 148      19.975  -4.754 -12.921  1.00 90.89           C  
ATOM   2259  HA  GLN A 148      19.197  -4.127 -12.486  1.00 90.89           H  
ATOM   2260  C   GLN A 148      20.561  -3.970 -14.105  1.00 90.89           C  
ATOM   2261  CB  GLN A 148      21.042  -5.028 -11.851  1.00 90.89           C  
ATOM   2262  HB2 GLN A 148      20.555  -5.508 -11.003  1.00 90.89           H  
ATOM   2263  HB3 GLN A 148      21.792  -5.711 -12.252  1.00 90.89           H  
ATOM   2264  O   GLN A 148      20.532  -2.744 -14.103  1.00 90.89           O  
ATOM   2265  CG  GLN A 148      21.745  -3.748 -11.366  1.00 90.89           C  
ATOM   2266  HG2 GLN A 148      20.996  -3.008 -11.084  1.00 90.89           H  
ATOM   2267  HG3 GLN A 148      22.345  -3.335 -12.177  1.00 90.89           H  
ATOM   2268  CD  GLN A 148      22.663  -3.984 -10.172  1.00 90.89           C  
ATOM   2269  NE2 GLN A 148      23.482  -3.018  -9.823  1.00 90.89           N  
ATOM   2270 HE21 GLN A 148      23.550  -2.184 -10.389  1.00 90.89           H  
ATOM   2271 HE22 GLN A 148      24.119  -3.222  -9.066  1.00 90.89           H  
ATOM   2272  OE1 GLN A 148      22.641  -5.010  -9.511  1.00 90.89           O  
ATOM   2273  N   ASP A 149      21.071  -4.678 -15.103  1.00 92.17           N  
ATOM   2274  H   ASP A 149      20.946  -5.680 -15.098  1.00 92.17           H  
ATOM   2275  CA  ASP A 149      21.598  -4.161 -16.367  1.00 92.17           C  
ATOM   2276  HA  ASP A 149      22.302  -3.356 -16.155  1.00 92.17           H  
ATOM   2277  C   ASP A 149      20.515  -3.574 -17.287  1.00 92.17           C  
ATOM   2278  CB  ASP A 149      22.363  -5.302 -17.065  1.00 92.17           C  
ATOM   2279  HB2 ASP A 149      23.202  -5.593 -16.432  1.00 92.17           H  
ATOM   2280  HB3 ASP A 149      22.776  -4.924 -18.000  1.00 92.17           H  
ATOM   2281  O   ASP A 149      20.835  -2.801 -18.185  1.00 92.17           O  
ATOM   2282  CG  ASP A 149      21.513  -6.554 -17.349  1.00 92.17           C  
ATOM   2283  OD1 ASP A 149      20.782  -6.987 -16.422  1.00 92.17           O  
ATOM   2284  OD2 ASP A 149      21.629  -7.102 -18.462  1.00 92.17           O  
ATOM   2285  N   GLN A 150      19.240  -3.886 -17.034  1.00 89.09           N  
ATOM   2286  H   GLN A 150      19.054  -4.545 -16.293  1.00 89.09           H  
ATOM   2287  CA  GLN A 150      18.082  -3.361 -17.769  1.00 89.09           C  
ATOM   2288  HA  GLN A 150      18.421  -2.899 -18.696  1.00 89.09           H  
ATOM   2289  C   GLN A 150      17.323  -2.275 -16.990  1.00 89.09           C  
ATOM   2290  CB  GLN A 150      17.150  -4.524 -18.127  1.00 89.09           C  
ATOM   2291  HB2 GLN A 150      16.274  -4.131 -18.644  1.00 89.09           H  
ATOM   2292  HB3 GLN A 150      16.819  -5.017 -17.213  1.00 89.09           H  
ATOM   2293  O   GLN A 150      16.272  -1.803 -17.427  1.00 89.09           O  
ATOM   2294  CG  GLN A 150      17.828  -5.550 -19.044  1.00 89.09           C  
ATOM   2295  HG2 GLN A 150      18.174  -5.047 -19.947  1.00 89.09           H  
ATOM   2296  HG3 GLN A 150      18.692  -5.988 -18.545  1.00 89.09           H  
ATOM   2297  CD  GLN A 150      16.894  -6.684 -19.447  1.00 89.09           C  
ATOM   2298  NE2 GLN A 150      17.342  -7.564 -20.312  1.00 89.09           N  
ATOM   2299 HE21 GLN A 150      16.699  -8.297 -20.575  1.00 89.09           H  
ATOM   2300 HE22 GLN A 150      18.295  -7.503 -20.639  1.00 89.09           H  
ATOM   2301  OE1 GLN A 150      15.771  -6.826 -18.991  1.00 89.09           O  
ATOM   2302  N   MET A 151      17.815  -1.889 -15.811  1.00 90.13           N  
ATOM   2303  H   MET A 151      18.696  -2.280 -15.509  1.00 90.13           H  
ATOM   2304  CA  MET A 151      17.141  -0.921 -14.954  1.00 90.13           C  
ATOM   2305  HA  MET A 151      16.073  -1.139 -14.968  1.00 90.13           H  
ATOM   2306  C   MET A 151      17.344   0.501 -15.494  1.00 90.13           C  
ATOM   2307  CB  MET A 151      17.632  -1.098 -13.513  1.00 90.13           C  
ATOM   2308  HB2 MET A 151      18.676  -0.795 -13.444  1.00 90.13           H  
ATOM   2309  HB3 MET A 151      17.560  -2.151 -13.242  1.00 90.13           H  
ATOM   2310  O   MET A 151      18.402   1.102 -15.316  1.00 90.13           O  
ATOM   2311  CG  MET A 151      16.790  -0.285 -12.525  1.00 90.13           C  
ATOM   2312  HG2 MET A 151      16.909   0.774 -12.754  1.00 90.13           H  
ATOM   2313  HG3 MET A 151      15.743  -0.553 -12.661  1.00 90.13           H  
ATOM   2314  SD  MET A 151      17.220  -0.547 -10.779  1.00 90.13           S  
ATOM   2315  CE  MET A 151      18.819   0.307 -10.756  1.00 90.13           C  
ATOM   2316  HE1 MET A 151      19.519  -0.194 -11.425  1.00 90.13           H  
ATOM   2317  HE2 MET A 151      19.224   0.307  -9.744  1.00 90.13           H  
ATOM   2318  HE3 MET A 151      18.681   1.336 -11.089  1.00 90.13           H  
ATOM   2319  N   SER A 152      16.306   1.047 -16.125  1.00 91.00           N  
ATOM   2320  H   SER A 152      15.518   0.457 -16.348  1.00 91.00           H  
ATOM   2321  CA  SER A 152      16.285   2.400 -16.687  1.00 91.00           C  
ATOM   2322  HA  SER A 152      17.111   2.975 -16.269  1.00 91.00           H  
ATOM   2323  C   SER A 152      14.988   3.131 -16.360  1.00 91.00           C  
ATOM   2324  CB  SER A 152      16.467   2.342 -18.207  1.00 91.00           C  
ATOM   2325  HB2 SER A 152      17.376   1.785 -18.436  1.00 91.00           H  
ATOM   2326  HB3 SER A 152      16.572   3.352 -18.605  1.00 91.00           H  
ATOM   2327  O   SER A 152      13.971   2.509 -16.062  1.00 91.00           O  
ATOM   2328  OG  SER A 152      15.367   1.709 -18.836  1.00 91.00           O  
ATOM   2329  HG  SER A 152      14.606   2.293 -18.863  1.00 91.00           H  
ATOM   2330  N   GLY A 153      15.020   4.459 -16.463  1.00 90.38           N  
ATOM   2331  H   GLY A 153      15.895   4.905 -16.701  1.00 90.38           H  
ATOM   2332  CA  GLY A 153      13.836   5.301 -16.341  1.00 90.38           C  
ATOM   2333  HA2 GLY A 153      13.910   6.131 -17.044  1.00 90.38           H  
ATOM   2334  HA3 GLY A 153      12.954   4.724 -16.621  1.00 90.38           H  
ATOM   2335  C   GLY A 153      13.606   5.873 -14.946  1.00 90.38           C  
ATOM   2336  O   GLY A 153      14.444   5.787 -14.042  1.00 90.38           O  
ATOM   2337  N   THR A 154      12.458   6.519 -14.781  1.00 90.07           N  
ATOM   2338  H   THR A 154      11.796   6.501 -15.544  1.00 90.07           H  
ATOM   2339  CA  THR A 154      12.111   7.264 -13.568  1.00 90.07           C  
ATOM   2340  HA  THR A 154      12.757   6.931 -12.757  1.00 90.07           H  
ATOM   2341  C   THR A 154      10.684   6.986 -13.120  1.00 90.07           C  
ATOM   2342  CB  THR A 154      12.340   8.777 -13.728  1.00 90.07           C  
ATOM   2343  HB  THR A 154      12.100   9.262 -12.782  1.00 90.07           H  
ATOM   2344  O   THR A 154       9.810   6.653 -13.922  1.00 90.07           O  
ATOM   2345  CG2 THR A 154      13.784   9.132 -14.082  1.00 90.07           C  
ATOM   2346 HG21 THR A 154      13.899  10.216 -14.078  1.00 90.07           H  
ATOM   2347 HG22 THR A 154      14.461   8.701 -13.344  1.00 90.07           H  
ATOM   2348 HG23 THR A 154      14.040   8.753 -15.072  1.00 90.07           H  
ATOM   2349  OG1 THR A 154      11.520   9.334 -14.726  1.00 90.07           O  
ATOM   2350  HG1 THR A 154      11.580   8.783 -15.510  1.00 90.07           H  
ATOM   2351  N   ILE A 155      10.466   7.135 -11.816  1.00 89.30           N  
ATOM   2352  H   ILE A 155      11.249   7.406 -11.240  1.00 89.30           H  
ATOM   2353  CA  ILE A 155       9.150   7.224 -11.196  1.00 89.30           C  
ATOM   2354  HA  ILE A 155       8.389   6.956 -11.929  1.00 89.30           H  
ATOM   2355  C   ILE A 155       8.945   8.672 -10.769  1.00 89.30           C  
ATOM   2356  CB  ILE A 155       8.999   6.286  -9.982  1.00 89.30           C  
ATOM   2357  HB  ILE A 155       9.679   6.623  -9.199  1.00 89.30           H  
ATOM   2358  O   ILE A 155       9.760   9.255 -10.051  1.00 89.30           O  
ATOM   2359  CG1 ILE A 155       9.339   4.821 -10.322  1.00 89.30           C  
ATOM   2360 HG12 ILE A 155       8.525   4.398 -10.912  1.00 89.30           H  
ATOM   2361 HG13 ILE A 155      10.251   4.760 -10.915  1.00 89.30           H  
ATOM   2362  CG2 ILE A 155       7.545   6.376  -9.462  1.00 89.30           C  
ATOM   2363 HG21 ILE A 155       6.848   6.102 -10.254  1.00 89.30           H  
ATOM   2364 HG22 ILE A 155       7.317   7.388  -9.127  1.00 89.30           H  
ATOM   2365 HG23 ILE A 155       7.381   5.720  -8.607  1.00 89.30           H  
ATOM   2366  CD1 ILE A 155       9.556   3.975  -9.063  1.00 89.30           C  
ATOM   2367 HD11 ILE A 155       8.854   4.228  -8.269  1.00 89.30           H  
ATOM   2368 HD12 ILE A 155      10.568   4.139  -8.694  1.00 89.30           H  
ATOM   2369 HD13 ILE A 155       9.412   2.920  -9.296  1.00 89.30           H  
ATOM   2370  N   ARG A 156       7.813   9.230 -11.165  1.00 85.99           N  
ATOM   2371  H   ARG A 156       7.222   8.683 -11.775  1.00 85.99           H  
ATOM   2372  CA  ARG A 156       7.271  10.490 -10.683  1.00 85.99           C  
ATOM   2373  HA  ARG A 156       8.022  11.000 -10.080  1.00 85.99           H  
ATOM   2374  C   ARG A 156       6.077  10.182  -9.800  1.00 85.99           C  
ATOM   2375  CB  ARG A 156       6.914  11.406 -11.858  1.00 85.99           C  
ATOM   2376  HB2 ARG A 156       6.077  10.987 -12.415  1.00 85.99           H  
ATOM   2377  HB3 ARG A 156       6.617  12.378 -11.464  1.00 85.99           H  
ATOM   2378  O   ARG A 156       5.276   9.300 -10.110  1.00 85.99           O  
ATOM   2379  CG  ARG A 156       8.087  11.580 -12.827  1.00 85.99           C  
ATOM   2380  HG2 ARG A 156       8.260  10.650 -13.369  1.00 85.99           H  
ATOM   2381  HG3 ARG A 156       8.986  11.822 -12.260  1.00 85.99           H  
ATOM   2382  CD  ARG A 156       7.807  12.690 -13.842  1.00 85.99           C  
ATOM   2383  HD2 ARG A 156       7.580  13.613 -13.308  1.00 85.99           H  
ATOM   2384  HD3 ARG A 156       6.936  12.426 -14.441  1.00 85.99           H  
ATOM   2385  NE  ARG A 156       8.996  12.911 -14.682  1.00 85.99           N  
ATOM   2386  HE  ARG A 156       9.755  13.431 -14.264  1.00 85.99           H  
ATOM   2387  NH1 ARG A 156       8.183  12.160 -16.694  1.00 85.99           N  
ATOM   2388 HH11 ARG A 156       8.451  11.726 -17.566  1.00 85.99           H  
ATOM   2389 HH12 ARG A 156       7.225  12.201 -16.376  1.00 85.99           H  
ATOM   2390  NH2 ARG A 156      10.287  12.658 -16.563  1.00 85.99           N  
ATOM   2391 HH21 ARG A 156      11.128  12.918 -16.069  1.00 85.99           H  
ATOM   2392 HH22 ARG A 156      10.338  12.194 -17.459  1.00 85.99           H  
ATOM   2393  CZ  ARG A 156       9.145  12.584 -15.949  1.00 85.99           C  
ATOM   2394  N   HIS A 157       5.969  10.880  -8.680  1.00 83.56           N  
ATOM   2395  H   HIS A 157       6.668  11.577  -8.471  1.00 83.56           H  
ATOM   2396  CA  HIS A 157       4.857  10.697  -7.757  1.00 83.56           C  
ATOM   2397  HA  HIS A 157       4.074  10.120  -8.251  1.00 83.56           H  
ATOM   2398  C   HIS A 157       4.247  12.037  -7.379  1.00 83.56           C  
ATOM   2399  CB  HIS A 157       5.295   9.887  -6.534  1.00 83.56           C  
ATOM   2400  HB2 HIS A 157       5.628   8.905  -6.871  1.00 83.56           H  
ATOM   2401  HB3 HIS A 157       4.434   9.740  -5.883  1.00 83.56           H  
ATOM   2402  O   HIS A 157       4.946  12.968  -6.982  1.00 83.56           O  
ATOM   2403  CG  HIS A 157       6.403  10.523  -5.740  1.00 83.56           C  
ATOM   2404  CD2 HIS A 157       6.270  11.333  -4.644  1.00 83.56           C  
ATOM   2405  HD2 HIS A 157       5.338  11.644  -4.195  1.00 83.56           H  
ATOM   2406  ND1 HIS A 157       7.748  10.402  -5.998  1.00 83.56           N  
ATOM   2407  HD1 HIS A 157       8.159  10.030  -6.842  1.00 83.56           H  
ATOM   2408  CE1 HIS A 157       8.408  11.115  -5.074  1.00 83.56           C  
ATOM   2409  HE1 HIS A 157       9.479  11.255  -5.057  1.00 83.56           H  
ATOM   2410  NE2 HIS A 157       7.553  11.683  -4.211  1.00 83.56           N  
ATOM   2411  N   TYR A 158       2.926  12.103  -7.469  1.00 78.50           N  
ATOM   2412  H   TYR A 158       2.428  11.295  -7.812  1.00 78.50           H  
ATOM   2413  CA  TYR A 158       2.133  13.245  -7.056  1.00 78.50           C  
ATOM   2414  HA  TYR A 158       2.783  14.029  -6.668  1.00 78.50           H  
ATOM   2415  C   TYR A 158       1.181  12.816  -5.945  1.00 78.50           C  
ATOM   2416  CB  TYR A 158       1.399  13.825  -8.263  1.00 78.50           C  
ATOM   2417  HB2 TYR A 158       0.837  13.036  -8.764  1.00 78.50           H  
ATOM   2418  HB3 TYR A 158       2.133  14.212  -8.969  1.00 78.50           H  
ATOM   2419  O   TYR A 158       0.383  11.890  -6.105  1.00 78.50           O  
ATOM   2420  CG  TYR A 158       0.457  14.941  -7.878  1.00 78.50           C  
ATOM   2421  CD1 TYR A 158      -0.902  14.666  -7.629  1.00 78.50           C  
ATOM   2422  HD1 TYR A 158      -1.278  13.660  -7.740  1.00 78.50           H  
ATOM   2423  CD2 TYR A 158       0.954  16.249  -7.735  1.00 78.50           C  
ATOM   2424  HD2 TYR A 158       1.993  16.462  -7.940  1.00 78.50           H  
ATOM   2425  CE1 TYR A 158      -1.769  15.707  -7.248  1.00 78.50           C  
ATOM   2426  HE1 TYR A 158      -2.818  15.517  -7.076  1.00 78.50           H  
ATOM   2427  CE2 TYR A 158       0.087  17.294  -7.363  1.00 78.50           C  
ATOM   2428  HE2 TYR A 158       0.465  18.302  -7.286  1.00 78.50           H  
ATOM   2429  OH  TYR A 158      -2.122  18.026  -6.772  1.00 78.50           O  
ATOM   2430  HH  TYR A 158      -1.693  18.878  -6.881  1.00 78.50           H  
ATOM   2431  CZ  TYR A 158      -1.277  17.022  -7.123  1.00 78.50           C  
ATOM   2432  N   TYR A 159       1.278  13.497  -4.807  1.00 74.14           N  
ATOM   2433  H   TYR A 159       1.908  14.285  -4.771  1.00 74.14           H  
ATOM   2434  CA  TYR A 159       0.467  13.231  -3.629  1.00 74.14           C  
ATOM   2435  HA  TYR A 159      -0.297  12.491  -3.868  1.00 74.14           H  
ATOM   2436  C   TYR A 159      -0.238  14.513  -3.198  1.00 74.14           C  
ATOM   2437  CB  TYR A 159       1.363  12.664  -2.518  1.00 74.14           C  
ATOM   2438  HB2 TYR A 159       1.830  11.748  -2.879  1.00 74.14           H  
ATOM   2439  HB3 TYR A 159       2.156  13.380  -2.302  1.00 74.14           H  
ATOM   2440  O   TYR A 159       0.416  15.489  -2.831  1.00 74.14           O  
ATOM   2441  CG  TYR A 159       0.614  12.341  -1.241  1.00 74.14           C  
ATOM   2442  CD1 TYR A 159       1.014  12.882  -0.007  1.00 74.14           C  
ATOM   2443  HD1 TYR A 159       1.889  13.514   0.036  1.00 74.14           H  
ATOM   2444  CD2 TYR A 159      -0.483  11.467  -1.289  1.00 74.14           C  
ATOM   2445  HD2 TYR A 159      -0.773  11.017  -2.227  1.00 74.14           H  
ATOM   2446  CE1 TYR A 159       0.313  12.528   1.164  1.00 74.14           C  
ATOM   2447  HE1 TYR A 159       0.675  12.819   2.138  1.00 74.14           H  
ATOM   2448  CE2 TYR A 159      -1.248  11.220  -0.141  1.00 74.14           C  
ATOM   2449  HE2 TYR A 159      -2.150  10.632  -0.227  1.00 74.14           H  
ATOM   2450  OH  TYR A 159      -1.604  11.528   2.217  1.00 74.14           O  
ATOM   2451  HH  TYR A 159      -1.335  12.077   2.956  1.00 74.14           H  
ATOM   2452  CZ  TYR A 159      -0.866  11.762   1.096  1.00 74.14           C  
ATOM   2453  N   ARG A 160      -1.574  14.509  -3.209  1.00 63.59           N  
ATOM   2454  H   ARG A 160      -2.053  13.661  -3.478  1.00 63.59           H  
ATOM   2455  CA  ARG A 160      -2.369  15.634  -2.705  1.00 63.59           C  
ATOM   2456  HA  ARG A 160      -1.728  16.514  -2.651  1.00 63.59           H  
ATOM   2457  C   ARG A 160      -2.845  15.304  -1.293  1.00 63.59           C  
ATOM   2458  CB  ARG A 160      -3.506  15.967  -3.687  1.00 63.59           C  
ATOM   2459  HB2 ARG A 160      -4.293  15.216  -3.618  1.00 63.59           H  
ATOM   2460  HB3 ARG A 160      -3.111  15.961  -4.703  1.00 63.59           H  
ATOM   2461  O   ARG A 160      -3.692  14.437  -1.112  1.00 63.59           O  
ATOM   2462  CG  ARG A 160      -4.087  17.361  -3.407  1.00 63.59           C  
ATOM   2463  HG2 ARG A 160      -4.471  17.397  -2.388  1.00 63.59           H  
ATOM   2464  HG3 ARG A 160      -3.294  18.101  -3.512  1.00 63.59           H  
ATOM   2465  CD  ARG A 160      -5.220  17.710  -4.378  1.00 63.59           C  
ATOM   2466  HD2 ARG A 160      -6.043  17.011  -4.226  1.00 63.59           H  
ATOM   2467  HD3 ARG A 160      -4.858  17.612  -5.401  1.00 63.59           H  
ATOM   2468  NE  ARG A 160      -5.695  19.088  -4.153  1.00 63.59           N  
ATOM   2469  HE  ARG A 160      -5.299  19.587  -3.370  1.00 63.59           H  
ATOM   2470  NH1 ARG A 160      -7.296  19.164  -5.812  1.00 63.59           N  
ATOM   2471 HH11 ARG A 160      -7.963  19.685  -6.363  1.00 63.59           H  
ATOM   2472 HH12 ARG A 160      -7.214  18.173  -5.988  1.00 63.59           H  
ATOM   2473  NH2 ARG A 160      -6.898  20.965  -4.575  1.00 63.59           N  
ATOM   2474 HH21 ARG A 160      -7.613  21.445  -5.103  1.00 63.59           H  
ATOM   2475 HH22 ARG A 160      -6.436  21.431  -3.807  1.00 63.59           H  
ATOM   2476  CZ  ARG A 160      -6.624  19.721  -4.846  1.00 63.59           C  
ATOM   2477  N   GLN A 161      -2.281  15.988  -0.295  1.00 55.67           N  
ATOM   2478  H   GLN A 161      -1.522  16.616  -0.518  1.00 55.67           H  
ATOM   2479  CA  GLN A 161      -2.727  15.877   1.104  1.00 55.67           C  
ATOM   2480  HA  GLN A 161      -3.004  14.843   1.311  1.00 55.67           H  
ATOM   2481  C   GLN A 161      -3.969  16.710   1.407  1.00 55.67           C  
ATOM   2482  CB  GLN A 161      -1.613  16.298   2.080  1.00 55.67           C  
ATOM   2483  HB2 GLN A 161      -2.046  16.441   3.070  1.00 55.67           H  
ATOM   2484  HB3 GLN A 161      -1.160  17.236   1.760  1.00 55.67           H  
ATOM   2485  O   GLN A 161      -4.625  16.477   2.410  1.00 55.67           O  
ATOM   2486  CG  GLN A 161      -0.556  15.207   2.181  1.00 55.67           C  
ATOM   2487  HG2 GLN A 161      -1.082  14.277   2.399  1.00 55.67           H  
ATOM   2488  HG3 GLN A 161      -0.045  15.141   1.221  1.00 55.67           H  
ATOM   2489  CD  GLN A 161       0.475  15.406   3.288  1.00 55.67           C  
ATOM   2490  NE2 GLN A 161       1.647  14.821   3.187  1.00 55.67           N  
ATOM   2491 HE21 GLN A 161       1.923  14.400   2.311  1.00 55.67           H  
ATOM   2492 HE22 GLN A 161       2.310  15.114   3.890  1.00 55.67           H  
ATOM   2493  OE1 GLN A 161       0.264  16.062   4.286  1.00 55.67           O  
ATOM   2494  N   GLN A 162      -4.296  17.703   0.589  1.00 51.56           N  
ATOM   2495  H   GLN A 162      -3.791  17.827  -0.276  1.00 51.56           H  
ATOM   2496  CA  GLN A 162      -5.509  18.478   0.813  1.00 51.56           C  
ATOM   2497  HA  GLN A 162      -5.689  18.564   1.885  1.00 51.56           H  
ATOM   2498  C   GLN A 162      -6.707  17.738   0.229  1.00 51.56           C  
ATOM   2499  CB  GLN A 162      -5.336  19.896   0.274  1.00 51.56           C  
ATOM   2500  HB2 GLN A 162      -4.985  19.861  -0.757  1.00 51.56           H  
ATOM   2501  HB3 GLN A 162      -6.298  20.408   0.304  1.00 51.56           H  
ATOM   2502  O   GLN A 162      -6.605  17.165  -0.855  1.00 51.56           O  
ATOM   2503  CG  GLN A 162      -4.336  20.660   1.160  1.00 51.56           C  
ATOM   2504  HG2 GLN A 162      -4.702  20.659   2.187  1.00 51.56           H  
ATOM   2505  HG3 GLN A 162      -3.363  20.169   1.142  1.00 51.56           H  
ATOM   2506  CD  GLN A 162      -4.144  22.103   0.719  1.00 51.56           C  
ATOM   2507  NE2 GLN A 162      -3.631  22.954   1.579  1.00 51.56           N  
ATOM   2508 HE21 GLN A 162      -3.527  23.901   1.244  1.00 51.56           H  
ATOM   2509 HE22 GLN A 162      -3.399  22.672   2.521  1.00 51.56           H  
ATOM   2510  OE1 GLN A 162      -4.429  22.486  -0.401  1.00 51.56           O  
ATOM   2511  N   THR A 163      -7.816  17.757   0.969  1.00 50.54           N  
ATOM   2512  H   THR A 163      -7.835  18.302   1.819  1.00 50.54           H  
ATOM   2513  CA  THR A 163      -9.099  17.214   0.529  1.00 50.54           C  
ATOM   2514  HA  THR A 163      -9.005  16.133   0.422  1.00 50.54           H  
ATOM   2515  C   THR A 163      -9.465  17.796  -0.835  1.00 50.54           C  
ATOM   2516  CB  THR A 163     -10.202  17.497   1.562  1.00 50.54           C  
ATOM   2517  HB  THR A 163     -11.167  17.170   1.174  1.00 50.54           H  
ATOM   2518  O   THR A 163      -9.221  18.971  -1.125  1.00 50.54           O  
ATOM   2519  CG2 THR A 163      -9.918  16.797   2.885  1.00 50.54           C  
ATOM   2520 HG21 THR A 163     -10.704  17.037   3.602  1.00 50.54           H  
ATOM   2521 HG22 THR A 163      -8.972  17.146   3.299  1.00 50.54           H  
ATOM   2522 HG23 THR A 163      -9.881  15.719   2.732  1.00 50.54           H  
ATOM   2523  OG1 THR A 163     -10.256  18.867   1.890  1.00 50.54           O  
ATOM   2524  HG1 THR A 163     -11.014  18.977   2.470  1.00 50.54           H  
ATOM   2525  N   GLY A 164     -10.000  16.943  -1.702  1.00 48.00           N  
ATOM   2526  H   GLY A 164     -10.170  15.998  -1.389  1.00 48.00           H  
ATOM   2527  CA  GLY A 164     -10.289  17.272  -3.093  1.00 48.00           C  
ATOM   2528  HA2 GLY A 164      -9.983  18.292  -3.326  1.00 48.00           H  
ATOM   2529  HA3 GLY A 164     -11.367  17.203  -3.239  1.00 48.00           H  
ATOM   2530  C   GLY A 164      -9.596  16.336  -4.074  1.00 48.00           C  
ATOM   2531  O   GLY A 164      -8.468  15.894  -3.851  1.00 48.00           O  
ATOM   2532  N   ASN A 165     -10.300  16.058  -5.173  1.00 50.05           N  
ATOM   2533  H   ASN A 165     -11.269  16.340  -5.196  1.00 50.05           H  
ATOM   2534  CA  ASN A 165      -9.834  15.241  -6.288  1.00 50.05           C  
ATOM   2535  HA  ASN A 165      -9.970  14.187  -6.047  1.00 50.05           H  
ATOM   2536  C   ASN A 165      -8.345  15.491  -6.572  1.00 50.05           C  
ATOM   2537  CB  ASN A 165     -10.678  15.577  -7.538  1.00 50.05           C  
ATOM   2538  HB2 ASN A 165     -10.795  16.657  -7.631  1.00 50.05           H  
ATOM   2539  HB3 ASN A 165     -10.144  15.234  -8.424  1.00 50.05           H  
ATOM   2540  O   ASN A 165      -7.916  16.637  -6.749  1.00 50.05           O  
ATOM   2541  CG  ASN A 165     -12.036  14.895  -7.583  1.00 50.05           C  
ATOM   2542  ND2 ASN A 165     -13.121  15.629  -7.578  1.00 50.05           N  
ATOM   2543 HD21 ASN A 165     -13.080  16.638  -7.540  1.00 50.05           H  
ATOM   2544 HD22 ASN A 165     -13.983  15.103  -7.608  1.00 50.05           H  
ATOM   2545  OD1 ASN A 165     -12.147  13.701  -7.758  1.00 50.05           O  
ATOM   2546  N   VAL A 166      -7.554  14.422  -6.699  1.00 52.84           N  
ATOM   2547  H   VAL A 166      -7.967  13.521  -6.507  1.00 52.84           H  
ATOM   2548  CA  VAL A 166      -6.413  14.491  -7.625  1.00 52.84           C  
ATOM   2549  HA  VAL A 166      -5.694  15.229  -7.269  1.00 52.84           H  
ATOM   2550  C   VAL A 166      -7.043  14.915  -8.951  1.00 52.84           C  
ATOM   2551  CB  VAL A 166      -5.714  13.132  -7.773  1.00 52.84           C  
ATOM   2552  HB  VAL A 166      -6.467  12.376  -8.000  1.00 52.84           H  
ATOM   2553  O   VAL A 166      -7.911  14.149  -9.394  1.00 52.84           O  
ATOM   2554  CG1 VAL A 166      -4.659  13.139  -8.889  1.00 52.84           C  
ATOM   2555 HG11 VAL A 166      -5.115  13.347  -9.857  1.00 52.84           H  
ATOM   2556 HG12 VAL A 166      -3.906  13.902  -8.689  1.00 52.84           H  
ATOM   2557 HG13 VAL A 166      -4.168  12.167  -8.943  1.00 52.84           H  
ATOM   2558  CG2 VAL A 166      -5.032  12.714  -6.468  1.00 52.84           C  
ATOM   2559 HG21 VAL A 166      -4.267  13.441  -6.196  1.00 52.84           H  
ATOM   2560 HG22 VAL A 166      -4.568  11.735  -6.588  1.00 52.84           H  
ATOM   2561 HG23 VAL A 166      -5.766  12.656  -5.664  1.00 52.84           H  
ATOM   2562  N   PRO A 167      -6.706  16.102  -9.499  1.00 48.61           N  
ATOM   2563  CA  PRO A 167      -7.459  16.773 -10.556  1.00 48.61           C  
ATOM   2564  HA  PRO A 167      -8.241  17.378 -10.096  1.00 48.61           H  
ATOM   2565  C   PRO A 167      -8.100  15.773 -11.520  1.00 48.61           C  
ATOM   2566  CB  PRO A 167      -6.452  17.719 -11.211  1.00 48.61           C  
ATOM   2567  HB2 PRO A 167      -6.931  18.571 -11.694  1.00 48.61           H  
ATOM   2568  HB3 PRO A 167      -5.828  17.176 -11.922  1.00 48.61           H  
ATOM   2569  O   PRO A 167      -7.441  14.877 -12.066  1.00 48.61           O  
ATOM   2570  CG  PRO A 167      -5.601  18.159 -10.024  1.00 48.61           C  
ATOM   2571  HG2 PRO A 167      -4.607  18.476 -10.339  1.00 48.61           H  
ATOM   2572  HG3 PRO A 167      -6.109  18.963  -9.491  1.00 48.61           H  
ATOM   2573  CD  PRO A 167      -5.547  16.912  -9.142  1.00 48.61           C  
ATOM   2574  HD2 PRO A 167      -5.570  17.208  -8.093  1.00 48.61           H  
ATOM   2575  HD3 PRO A 167      -4.635  16.356  -9.359  1.00 48.61           H  
ATOM   2576  N   SER A 168      -9.436  15.781 -11.551  1.00 45.03           N  
ATOM   2577  H   SER A 168      -9.924  16.538 -11.095  1.00 45.03           H  
ATOM   2578  CA  SER A 168     -10.201  14.923 -12.456  1.00 45.03           C  
ATOM   2579  HA  SER A 168      -9.803  13.909 -12.420  1.00 45.03           H  
ATOM   2580  C   SER A 168     -10.058  15.420 -13.882  1.00 45.03           C  
ATOM   2581  CB  SER A 168     -11.680  14.874 -12.067  1.00 45.03           C  
ATOM   2582  HB2 SER A 168     -12.241  14.326 -12.825  1.00 45.03           H  
ATOM   2583  HB3 SER A 168     -11.780  14.353 -11.115  1.00 45.03           H  
ATOM   2584  O   SER A 168     -10.141  14.615 -14.793  1.00 45.03           O  
ATOM   2585  OG  SER A 168     -12.215  16.177 -11.926  1.00 45.03           O  
ATOM   2586  HG  SER A 168     -12.101  16.664 -12.745  1.00 45.03           H  
ATOM   2587  N   ASP A 169      -9.827  16.718 -14.051  1.00 42.46           N  
ATOM   2588  H   ASP A 169      -9.715  17.291 -13.226  1.00 42.46           H  
ATOM   2589  CA  ASP A 169      -9.270  17.363 -15.223  1.00 42.46           C  
ATOM   2590  HA  ASP A 169      -9.704  16.921 -16.120  1.00 42.46           H  
ATOM   2591  C   ASP A 169      -7.758  17.143 -15.230  1.00 42.46           C  
ATOM   2592  CB  ASP A 169      -9.636  18.860 -15.213  1.00 42.46           C  
ATOM   2593  HB2 ASP A 169     -10.710  18.941 -15.384  1.00 42.46           H  
ATOM   2594  HB3 ASP A 169      -9.137  19.335 -16.057  1.00 42.46           H  
ATOM   2595  O   ASP A 169      -7.045  17.510 -14.303  1.00 42.46           O  
ATOM   2596  CG  ASP A 169      -9.303  19.646 -13.926  1.00 42.46           C  
ATOM   2597  OD1 ASP A 169      -9.128  19.024 -12.848  1.00 42.46           O  
ATOM   2598  OD2 ASP A 169      -9.362  20.890 -14.005  1.00 42.46           O  
ATOM   2599  N   ALA A 170      -7.246  16.500 -16.270  1.00 40.82           N  
ATOM   2600  H   ALA A 170      -7.848  16.248 -17.041  1.00 40.82           H  
ATOM   2601  CA  ALA A 170      -5.815  16.426 -16.445  1.00 40.82           C  
ATOM   2602  HA  ALA A 170      -5.341  16.095 -15.521  1.00 40.82           H  
ATOM   2603  C   ALA A 170      -5.277  17.795 -16.804  1.00 40.82           C  
ATOM   2604  CB  ALA A 170      -5.462  15.454 -17.517  1.00 40.82           C  
ATOM   2605  HB1 ALA A 170      -5.556  14.447 -17.111  1.00 40.82           H  
ATOM   2606  HB2 ALA A 170      -4.417  15.616 -17.784  1.00 40.82           H  
ATOM   2607  HB3 ALA A 170      -6.091  15.669 -18.381  1.00 40.82           H  
ATOM   2608  O   ALA A 170      -5.201  18.201 -17.960  1.00 40.82           O  
ATOM   2609  N   SER A 171      -4.846  18.451 -15.753  1.00 46.10           N  
ATOM   2610  H   SER A 171      -5.221  18.140 -14.868  1.00 46.10           H  
ATOM   2611  CA  SER A 171      -3.508  18.967 -15.688  1.00 46.10           C  
ATOM   2612  HA  SER A 171      -3.458  19.902 -16.247  1.00 46.10           H  
ATOM   2613  C   SER A 171      -2.561  17.909 -16.310  1.00 46.10           C  
ATOM   2614  CB  SER A 171      -3.338  19.238 -14.180  1.00 46.10           C  
ATOM   2615  HB2 SER A 171      -4.279  19.619 -13.784  1.00 46.10           H  
ATOM   2616  HB3 SER A 171      -2.635  20.040 -13.958  1.00 46.10           H  
ATOM   2617  O   SER A 171      -2.576  16.756 -15.858  1.00 46.10           O  
ATOM   2618  OG  SER A 171      -3.013  18.062 -13.459  1.00 46.10           O  
ATOM   2619  HG  SER A 171      -2.585  17.474 -14.086  1.00 46.10           H  
ATOM   2620  N   THR A 172      -1.888  18.226 -17.420  1.00 53.40           N  
ATOM   2621  H   THR A 172      -1.766  19.210 -17.613  1.00 53.40           H  
ATOM   2622  CA  THR A 172      -1.142  17.269 -18.259  1.00 53.40           C  
ATOM   2623  HA  THR A 172      -1.844  16.529 -18.643  1.00 53.40           H  
ATOM   2624  C   THR A 172      -0.103  16.519 -17.421  1.00 53.40           C  
ATOM   2625  CB  THR A 172      -0.481  17.983 -19.462  1.00 53.40           C  
ATOM   2626  HB  THR A 172       0.162  17.282 -19.994  1.00 53.40           H  
ATOM   2627  O   THR A 172       0.108  16.783 -16.237  1.00 53.40           O  
ATOM   2628  CG2 THR A 172      -1.517  18.537 -20.441  1.00 53.40           C  
ATOM   2629 HG21 THR A 172      -1.006  18.944 -21.313  1.00 53.40           H  
ATOM   2630 HG22 THR A 172      -2.094  19.329 -19.963  1.00 53.40           H  
ATOM   2631 HG23 THR A 172      -2.194  17.743 -20.756  1.00 53.40           H  
ATOM   2632  OG1 THR A 172       0.286  19.063 -19.005  1.00 53.40           O  
ATOM   2633  HG1 THR A 172       0.976  19.286 -19.634  1.00 53.40           H  
ATOM   2634  N   TRP A 173       0.607  15.561 -18.008  1.00 51.69           N  
ATOM   2635  H   TRP A 173       0.471  15.382 -18.993  1.00 51.69           H  
ATOM   2636  CA  TRP A 173       1.787  15.004 -17.343  1.00 51.69           C  
ATOM   2637  HA  TRP A 173       1.477  14.395 -16.494  1.00 51.69           H  
ATOM   2638  C   TRP A 173       2.724  16.095 -16.813  1.00 51.69           C  
ATOM   2639  CB  TRP A 173       2.465  14.130 -18.364  1.00 51.69           C  
ATOM   2640  HB2 TRP A 173       2.685  14.740 -19.240  1.00 51.69           H  
ATOM   2641  HB3 TRP A 173       1.713  13.388 -18.635  1.00 51.69           H  
ATOM   2642  O   TRP A 173       3.346  15.871 -15.781  1.00 51.69           O  
ATOM   2643  CG  TRP A 173       3.694  13.366 -18.006  1.00 51.69           C  
ATOM   2644  CD1 TRP A 173       4.902  13.582 -18.557  1.00 51.69           C  
ATOM   2645  HD1 TRP A 173       5.100  14.381 -19.256  1.00 51.69           H  
ATOM   2646  CD2 TRP A 173       3.795  12.078 -17.344  1.00 51.69           C  
ATOM   2647  CE2 TRP A 173       5.120  11.585 -17.498  1.00 51.69           C  
ATOM   2648  CE3 TRP A 173       2.856  11.221 -16.750  1.00 51.69           C  
ATOM   2649  HE3 TRP A 173       1.846  11.584 -16.629  1.00 51.69           H  
ATOM   2650  NE1 TRP A 173       5.761  12.555 -18.227  1.00 51.69           N  
ATOM   2651  HE1 TRP A 173       6.634  12.418 -18.717  1.00 51.69           H  
ATOM   2652  CH2 TRP A 173       4.512   9.436 -16.612  1.00 51.69           C  
ATOM   2653  HH2 TRP A 173       4.746   8.396 -16.439  1.00 51.69           H  
ATOM   2654  CZ2 TRP A 173       5.498  10.301 -17.095  1.00 51.69           C  
ATOM   2655  HZ2 TRP A 173       6.488   9.927 -17.310  1.00 51.69           H  
ATOM   2656  CZ3 TRP A 173       3.203   9.899 -16.422  1.00 51.69           C  
ATOM   2657  HZ3 TRP A 173       2.461   9.222 -16.027  1.00 51.69           H  
ATOM   2658  N   ASP A 174       2.733  17.287 -17.425  1.00 52.67           N  
ATOM   2659  H   ASP A 174       2.199  17.402 -18.275  1.00 52.67           H  
ATOM   2660  CA  ASP A 174       3.441  18.480 -16.947  1.00 52.67           C  
ATOM   2661  HA  ASP A 174       4.509  18.261 -16.942  1.00 52.67           H  
ATOM   2662  C   ASP A 174       3.015  18.937 -15.553  1.00 52.67           C  
ATOM   2663  CB  ASP A 174       3.263  19.665 -17.898  1.00 52.67           C  
ATOM   2664  HB2 ASP A 174       3.925  20.469 -17.576  1.00 52.67           H  
ATOM   2665  HB3 ASP A 174       2.243  20.044 -17.837  1.00 52.67           H  
ATOM   2666  O   ASP A 174       3.850  19.391 -14.780  1.00 52.67           O  
ATOM   2667  CG  ASP A 174       3.624  19.295 -19.327  1.00 52.67           C  
ATOM   2668  OD1 ASP A 174       4.675  18.639 -19.497  1.00 52.67           O  
ATOM   2669  OD2 ASP A 174       2.798  19.606 -20.215  1.00 52.67           O  
ATOM   2670  N   ASP A 175       1.752  18.784 -15.178  1.00 53.96           N  
ATOM   2671  H   ASP A 175       1.085  18.418 -15.841  1.00 53.96           H  
ATOM   2672  CA  ASP A 175       1.279  19.169 -13.850  1.00 53.96           C  
ATOM   2673  HA  ASP A 175       1.777  20.087 -13.539  1.00 53.96           H  
ATOM   2674  C   ASP A 175       1.583  18.101 -12.799  1.00 53.96           C  
ATOM   2675  CB  ASP A 175      -0.204  19.451 -13.938  1.00 53.96           C  
ATOM   2676  HB2 ASP A 175      -0.685  18.586 -14.395  1.00 53.96           H  
ATOM   2677  HB3 ASP A 175      -0.597  19.587 -12.930  1.00 53.96           H  
ATOM   2678  O   ASP A 175       1.896  18.424 -11.647  1.00 53.96           O  
ATOM   2679  CG  ASP A 175      -0.481  20.719 -14.750  1.00 53.96           C  
ATOM   2680  OD1 ASP A 175       0.032  21.781 -14.348  1.00 53.96           O  
ATOM   2681  OD2 ASP A 175      -1.265  20.639 -15.719  1.00 53.96           O  
ATOM   2682  N   ILE A 176       1.608  16.824 -13.207  1.00 58.48           N  
ATOM   2683  H   ILE A 176       1.368  16.644 -14.172  1.00 58.48           H  
ATOM   2684  CA  ILE A 176       2.252  15.780 -12.403  1.00 58.48           C  
ATOM   2685  HA  ILE A 176       1.828  15.824 -11.399  1.00 58.48           H  
ATOM   2686  C   ILE A 176       3.743  16.123 -12.266  1.00 58.48           C  
ATOM   2687  CB  ILE A 176       1.994  14.358 -12.962  1.00 58.48           C  
ATOM   2688  HB  ILE A 176       2.334  14.319 -13.997  1.00 58.48           H  
ATOM   2689  O   ILE A 176       4.251  16.113 -11.153  1.00 58.48           O  
ATOM   2690  CG1 ILE A 176       0.479  14.037 -12.930  1.00 58.48           C  
ATOM   2691 HG12 ILE A 176       0.120  14.091 -11.902  1.00 58.48           H  
ATOM   2692 HG13 ILE A 176      -0.052  14.793 -13.509  1.00 58.48           H  
ATOM   2693  CG2 ILE A 176       2.786  13.302 -12.161  1.00 58.48           C  
ATOM   2694 HG21 ILE A 176       3.854  13.517 -12.197  1.00 58.48           H  
ATOM   2695 HG22 ILE A 176       2.454  13.291 -11.123  1.00 58.48           H  
ATOM   2696 HG23 ILE A 176       2.644  12.314 -12.600  1.00 58.48           H  
ATOM   2697  CD1 ILE A 176       0.098  12.669 -13.516  1.00 58.48           C  
ATOM   2698 HD11 ILE A 176       0.454  11.863 -12.875  1.00 58.48           H  
ATOM   2699 HD12 ILE A 176      -0.987  12.600 -13.587  1.00 58.48           H  
ATOM   2700 HD13 ILE A 176       0.525  12.563 -14.514  1.00 58.48           H  
ATOM   2701  N   HIS A 177       4.448  16.491 -13.339  1.00 57.38           N  
ATOM   2702  H   HIS A 177       3.963  16.514 -14.225  1.00 57.38           H  
ATOM   2703  CA  HIS A 177       5.876  16.848 -13.345  1.00 57.38           C  
ATOM   2704  HA  HIS A 177       6.479  16.007 -12.999  1.00 57.38           H  
ATOM   2705  C   HIS A 177       6.210  18.038 -12.451  1.00 57.38           C  
ATOM   2706  CB  HIS A 177       6.331  17.208 -14.757  1.00 57.38           C  
ATOM   2707  HB2 HIS A 177       5.520  17.706 -15.287  1.00 57.38           H  
ATOM   2708  HB3 HIS A 177       7.147  17.928 -14.697  1.00 57.38           H  
ATOM   2709  O   HIS A 177       7.089  17.920 -11.603  1.00 57.38           O  
ATOM   2710  CG  HIS A 177       6.839  16.085 -15.598  1.00 57.38           C  
ATOM   2711  CD2 HIS A 177       6.224  15.655 -16.730  1.00 57.38           C  
ATOM   2712  HD2 HIS A 177       5.267  15.995 -17.096  1.00 57.38           H  
ATOM   2713  ND1 HIS A 177       8.188  15.740 -15.661  1.00 57.38           N  
ATOM   2714  CE1 HIS A 177       8.354  15.190 -16.867  1.00 57.38           C  
ATOM   2715  HE1 HIS A 177       9.312  14.947 -17.303  1.00 57.38           H  
ATOM   2716  NE2 HIS A 177       7.187  15.066 -17.499  1.00 57.38           N  
ATOM   2717  HE2 HIS A 177       7.082  14.853 -18.480  1.00 57.38           H  
ATOM   2718  N   ALA A 178       5.524  19.167 -12.618  1.00 57.32           N  
ATOM   2719  H   ALA A 178       4.820  19.192 -13.343  1.00 57.32           H  
ATOM   2720  CA  ALA A 178       5.877  20.439 -11.993  1.00 57.32           C  
ATOM   2721  HA  ALA A 178       6.905  20.687 -12.259  1.00 57.32           H  
ATOM   2722  C   ALA A 178       5.799  20.379 -10.462  1.00 57.32           C  
ATOM   2723  CB  ALA A 178       4.950  21.522 -12.560  1.00 57.32           C  
ATOM   2724  HB1 ALA A 178       5.078  21.590 -13.641  1.00 57.32           H  
ATOM   2725  HB2 ALA A 178       3.910  21.279 -12.346  1.00 57.32           H  
ATOM   2726  HB3 ALA A 178       5.194  22.487 -12.116  1.00 57.32           H  
ATOM   2727  O   ALA A 178       6.509  21.113  -9.777  1.00 57.32           O  
ATOM   2728  N   SER A 179       4.958  19.486  -9.929  1.00 61.68           N  
ATOM   2729  H   SER A 179       4.412  18.929 -10.571  1.00 61.68           H  
ATOM   2730  CA  SER A 179       4.729  19.320  -8.491  1.00 61.68           C  
ATOM   2731  HA  SER A 179       5.341  20.038  -7.945  1.00 61.68           H  
ATOM   2732  C   SER A 179       5.115  17.935  -7.950  1.00 61.68           C  
ATOM   2733  CB  SER A 179       3.265  19.638  -8.170  1.00 61.68           C  
ATOM   2734  HB2 SER A 179       3.098  19.537  -7.098  1.00 61.68           H  
ATOM   2735  HB3 SER A 179       2.618  18.936  -8.696  1.00 61.68           H  
ATOM   2736  O   SER A 179       4.802  17.635  -6.795  1.00 61.68           O  
ATOM   2737  OG  SER A 179       2.935  20.958  -8.555  1.00 61.68           O  
ATOM   2738  HG  SER A 179       2.971  21.005  -9.514  1.00 61.68           H  
ATOM   2739  N   SER A 180       5.762  17.071  -8.743  1.00 70.74           N  
ATOM   2740  H   SER A 180       6.072  17.381  -9.653  1.00 70.74           H  
ATOM   2741  CA  SER A 180       6.137  15.717  -8.301  1.00 70.74           C  
ATOM   2742  HA  SER A 180       5.491  15.448  -7.466  1.00 70.74           H  
ATOM   2743  C   SER A 180       7.564  15.625  -7.789  1.00 70.74           C  
ATOM   2744  CB  SER A 180       5.918  14.621  -9.353  1.00 70.74           C  
ATOM   2745  HB2 SER A 180       6.318  13.681  -8.975  1.00 70.74           H  
ATOM   2746  HB3 SER A 180       4.849  14.479  -9.513  1.00 70.74           H  
ATOM   2747  O   SER A 180       8.479  16.322  -8.224  1.00 70.74           O  
ATOM   2748  OG  SER A 180       6.561  14.901 -10.573  1.00 70.74           O  
ATOM   2749  HG  SER A 180       6.037  15.603 -10.966  1.00 70.74           H  
ATOM   2750  N   GLY A 181       7.775  14.668  -6.887  1.00 73.06           N  
ATOM   2751  H   GLY A 181       6.984  14.118  -6.586  1.00 73.06           H  
ATOM   2752  CA  GLY A 181       9.109  14.125  -6.687  1.00 73.06           C  
ATOM   2753  HA2 GLY A 181       9.145  13.568  -5.751  1.00 73.06           H  
ATOM   2754  HA3 GLY A 181       9.834  14.937  -6.633  1.00 73.06           H  
ATOM   2755  C   GLY A 181       9.458  13.195  -7.849  1.00 73.06           C  
ATOM   2756  O   GLY A 181       8.693  12.281  -8.164  1.00 73.06           O  
ATOM   2757  N   ILE A 182      10.626  13.401  -8.452  1.00 83.82           N  
ATOM   2758  H   ILE A 182      11.172  14.204  -8.176  1.00 83.82           H  
ATOM   2759  CA  ILE A 182      11.187  12.524  -9.486  1.00 83.82           C  
ATOM   2760  HA  ILE A 182      10.404  11.866  -9.862  1.00 83.82           H  
ATOM   2761  C   ILE A 182      12.273  11.663  -8.848  1.00 83.82           C  
ATOM   2762  CB  ILE A 182      11.729  13.330 -10.688  1.00 83.82           C  
ATOM   2763  HB  ILE A 182      12.576  13.927 -10.349  1.00 83.82           H  
ATOM   2764  O   ILE A 182      13.151  12.172  -8.149  1.00 83.82           O  
ATOM   2765  CG1 ILE A 182      10.651  14.300 -11.230  1.00 83.82           C  
ATOM   2766 HG12 ILE A 182      10.368  14.999 -10.443  1.00 83.82           H  
ATOM   2767 HG13 ILE A 182       9.754  13.745 -11.507  1.00 83.82           H  
ATOM   2768  CG2 ILE A 182      12.231  12.362 -11.781  1.00 83.82           C  
ATOM   2769 HG21 ILE A 182      13.014  11.710 -11.393  1.00 83.82           H  
ATOM   2770 HG22 ILE A 182      11.408  11.751 -12.154  1.00 83.82           H  
ATOM   2771 HG23 ILE A 182      12.667  12.919 -12.610  1.00 83.82           H  
ATOM   2772  CD1 ILE A 182      11.097  15.149 -12.425  1.00 83.82           C  
ATOM   2773 HD11 ILE A 182      10.325  15.886 -12.646  1.00 83.82           H  
ATOM   2774 HD12 ILE A 182      11.238  14.526 -13.309  1.00 83.82           H  
ATOM   2775 HD13 ILE A 182      12.025  15.669 -12.187  1.00 83.82           H  
ATOM   2776  N   GLN A 183      12.214  10.355  -9.072  1.00 86.67           N  
ATOM   2777  H   GLN A 183      11.442   9.989  -9.610  1.00 86.67           H  
ATOM   2778  CA  GLN A 183      13.183   9.397  -8.549  1.00 86.67           C  
ATOM   2779  HA  GLN A 183      14.064   9.939  -8.206  1.00 86.67           H  
ATOM   2780  C   GLN A 183      13.601   8.422  -9.648  1.00 86.67           C  
ATOM   2781  CB  GLN A 183      12.578   8.645  -7.356  1.00 86.67           C  
ATOM   2782  HB2 GLN A 183      11.603   8.249  -7.642  1.00 86.67           H  
ATOM   2783  HB3 GLN A 183      13.224   7.813  -7.080  1.00 86.67           H  
ATOM   2784  O   GLN A 183      12.747   7.970 -10.413  1.00 86.67           O  
ATOM   2785  CG  GLN A 183      12.434   9.582  -6.150  1.00 86.67           C  
ATOM   2786  HG2 GLN A 183      11.938  10.506  -6.449  1.00 86.67           H  
ATOM   2787  HG3 GLN A 183      13.425   9.836  -5.774  1.00 86.67           H  
ATOM   2788  CD  GLN A 183      11.606   9.005  -5.020  1.00 86.67           C  
ATOM   2789  NE2 GLN A 183      11.443   9.748  -3.959  1.00 86.67           N  
ATOM   2790 HE21 GLN A 183      11.866  10.663  -3.911  1.00 86.67           H  
ATOM   2791 HE22 GLN A 183      10.837   9.363  -3.249  1.00 86.67           H  
ATOM   2792  OE1 GLN A 183      11.033   7.938  -5.061  1.00 86.67           O  
ATOM   2793  N   PRO A 184      14.890   8.061  -9.743  1.00 90.24           N  
ATOM   2794  CA  PRO A 184      15.290   6.957 -10.601  1.00 90.24           C  
ATOM   2795  HA  PRO A 184      14.996   7.149 -11.633  1.00 90.24           H  
ATOM   2796  C   PRO A 184      14.618   5.672 -10.116  1.00 90.24           C  
ATOM   2797  CB  PRO A 184      16.814   6.895 -10.510  1.00 90.24           C  
ATOM   2798  HB2 PRO A 184      17.248   7.542 -11.273  1.00 90.24           H  
ATOM   2799  HB3 PRO A 184      17.192   5.878 -10.617  1.00 90.24           H  
ATOM   2800  O   PRO A 184      14.508   5.433  -8.907  1.00 90.24           O  
ATOM   2801  CG  PRO A 184      17.110   7.471  -9.125  1.00 90.24           C  
ATOM   2802  HG2 PRO A 184      18.103   7.918  -9.077  1.00 90.24           H  
ATOM   2803  HG3 PRO A 184      17.007   6.687  -8.375  1.00 90.24           H  
ATOM   2804  CD  PRO A 184      16.010   8.513  -8.929  1.00 90.24           C  
ATOM   2805  HD2 PRO A 184      15.744   8.570  -7.873  1.00 90.24           H  
ATOM   2806  HD3 PRO A 184      16.349   9.484  -9.289  1.00 90.24           H  
ATOM   2807  N   ILE A 185      14.173   4.840 -11.057  1.00 91.00           N  
ATOM   2808  H   ILE A 185      14.323   5.065 -12.030  1.00 91.00           H  
ATOM   2809  CA  ILE A 185      13.658   3.518 -10.710  1.00 91.00           C  
ATOM   2810  HA  ILE A 185      12.831   3.677 -10.017  1.00 91.00           H  
ATOM   2811  C   ILE A 185      14.752   2.727  -9.972  1.00 91.00           C  
ATOM   2812  CB  ILE A 185      13.103   2.801 -11.959  1.00 91.00           C  
ATOM   2813  HB  ILE A 185      12.396   3.461 -12.463  1.00 91.00           H  
ATOM   2814  O   ILE A 185      15.943   2.832 -10.271  1.00 91.00           O  
ATOM   2815  CG1 ILE A 185      12.389   1.483 -11.635  1.00 91.00           C  
ATOM   2816 HG12 ILE A 185      12.085   1.005 -12.566  1.00 91.00           H  
ATOM   2817 HG13 ILE A 185      13.126   0.841 -11.152  1.00 91.00           H  
ATOM   2818  CG2 ILE A 185      14.221   2.440 -12.941  1.00 91.00           C  
ATOM   2819 HG21 ILE A 185      14.698   3.338 -13.334  1.00 91.00           H  
ATOM   2820 HG22 ILE A 185      14.978   1.819 -12.462  1.00 91.00           H  
ATOM   2821 HG23 ILE A 185      13.803   1.870 -13.771  1.00 91.00           H  
ATOM   2822  CD1 ILE A 185      11.145   1.600 -10.760  1.00 91.00           C  
ATOM   2823 HD11 ILE A 185      10.433   2.270 -11.241  1.00 91.00           H  
ATOM   2824 HD12 ILE A 185      10.684   0.617 -10.654  1.00 91.00           H  
ATOM   2825 HD13 ILE A 185      11.421   1.962  -9.769  1.00 91.00           H  
ATOM   2826  N   SER A 186      14.358   1.957  -8.961  1.00 89.79           N  
ATOM   2827  H   SER A 186      13.371   1.873  -8.763  1.00 89.79           H  
ATOM   2828  CA  SER A 186      15.292   1.203  -8.130  1.00 89.79           C  
ATOM   2829  HA  SER A 186      16.198   1.006  -8.703  1.00 89.79           H  
ATOM   2830  C   SER A 186      14.699  -0.135  -7.710  1.00 89.79           C  
ATOM   2831  CB  SER A 186      15.679   2.028  -6.898  1.00 89.79           C  
ATOM   2832  HB2 SER A 186      14.817   2.118  -6.237  1.00 89.79           H  
ATOM   2833  HB3 SER A 186      15.987   3.026  -7.210  1.00 89.79           H  
ATOM   2834  O   SER A 186      13.481  -0.300  -7.606  1.00 89.79           O  
ATOM   2835  OG  SER A 186      16.749   1.400  -6.207  1.00 89.79           O  
ATOM   2836  HG  SER A 186      17.547   1.867  -6.466  1.00 89.79           H  
ATOM   2837  N   ARG A 187      15.580  -1.090  -7.396  1.00 90.09           N  
ATOM   2838  H   ARG A 187      16.555  -0.886  -7.562  1.00 90.09           H  
ATOM   2839  CA  ARG A 187      15.217  -2.311  -6.661  1.00 90.09           C  
ATOM   2840  HA  ARG A 187      14.327  -2.752  -7.111  1.00 90.09           H  
ATOM   2841  C   ARG A 187      14.846  -2.020  -5.203  1.00 90.09           C  
ATOM   2842  CB  ARG A 187      16.362  -3.329  -6.737  1.00 90.09           C  
ATOM   2843  HB2 ARG A 187      17.297  -2.858  -6.435  1.00 90.09           H  
ATOM   2844  HB3 ARG A 187      16.147  -4.142  -6.043  1.00 90.09           H  
ATOM   2845  O   ARG A 187      14.187  -2.841  -4.565  1.00 90.09           O  
ATOM   2846  CG  ARG A 187      16.510  -3.928  -8.143  1.00 90.09           C  
ATOM   2847  HG2 ARG A 187      16.781  -3.152  -8.860  1.00 90.09           H  
ATOM   2848  HG3 ARG A 187      15.559  -4.371  -8.441  1.00 90.09           H  
ATOM   2849  CD  ARG A 187      17.585  -5.018  -8.135  1.00 90.09           C  
ATOM   2850  HD2 ARG A 187      17.387  -5.696  -7.305  1.00 90.09           H  
ATOM   2851  HD3 ARG A 187      18.559  -4.551  -7.987  1.00 90.09           H  
ATOM   2852  NE  ARG A 187      17.590  -5.796  -9.387  1.00 90.09           N  
ATOM   2853  HE  ARG A 187      16.917  -5.555 -10.101  1.00 90.09           H  
ATOM   2854  NH1 ARG A 187      19.226  -7.298  -8.792  1.00 90.09           N  
ATOM   2855 HH11 ARG A 187      19.822  -8.071  -9.050  1.00 90.09           H  
ATOM   2856 HH12 ARG A 187      19.446  -6.732  -7.984  1.00 90.09           H  
ATOM   2857  NH2 ARG A 187      18.161  -7.529 -10.730  1.00 90.09           N  
ATOM   2858 HH21 ARG A 187      18.651  -8.394 -10.905  1.00 90.09           H  
ATOM   2859 HH22 ARG A 187      17.402  -7.255 -11.338  1.00 90.09           H  
ATOM   2860  CZ  ARG A 187      18.326  -6.864  -9.629  1.00 90.09           C  
ATOM   2861  N   LYS A 188      15.251  -0.863  -4.657  1.00 91.98           N  
ATOM   2862  H   LYS A 188      15.739  -0.204  -5.247  1.00 91.98           H  
ATOM   2863  CA  LYS A 188      14.750  -0.402  -3.359  1.00 91.98           C  
ATOM   2864  HA  LYS A 188      14.835  -1.231  -2.657  1.00 91.98           H  
ATOM   2865  C   LYS A 188      13.273  -0.043  -3.507  1.00 91.98           C  
ATOM   2866  CB  LYS A 188      15.573   0.781  -2.822  1.00 91.98           C  
ATOM   2867  HB2 LYS A 188      16.633   0.538  -2.890  1.00 91.98           H  
ATOM   2868  HB3 LYS A 188      15.379   1.666  -3.427  1.00 91.98           H  
ATOM   2869  O   LYS A 188      12.892   0.691  -4.409  1.00 91.98           O  
ATOM   2870  CG  LYS A 188      15.221   1.068  -1.350  1.00 91.98           C  
ATOM   2871  HG2 LYS A 188      15.434   0.177  -0.759  1.00 91.98           H  
ATOM   2872  HG3 LYS A 188      14.159   1.298  -1.263  1.00 91.98           H  
ATOM   2873  CD  LYS A 188      16.019   2.248  -0.783  1.00 91.98           C  
ATOM   2874  HD2 LYS A 188      15.712   3.159  -1.296  1.00 91.98           H  
ATOM   2875  HD3 LYS A 188      17.085   2.085  -0.945  1.00 91.98           H  
ATOM   2876  CE  LYS A 188      15.743   2.388   0.720  1.00 91.98           C  
ATOM   2877  HE2 LYS A 188      16.105   1.504   1.243  1.00 91.98           H  
ATOM   2878  HE3 LYS A 188      14.664   2.459   0.859  1.00 91.98           H  
ATOM   2879  NZ  LYS A 188      16.355   3.614   1.286  1.00 91.98           N  
ATOM   2880  HZ1 LYS A 188      15.861   4.389   0.868  1.00 91.98           H  
ATOM   2881  HZ2 LYS A 188      17.353   3.706   1.156  1.00 91.98           H  
ATOM   2882  HZ3 LYS A 188      16.063   3.777   2.239  1.00 91.98           H  
ATOM   2883  N   LYS A 189      12.456  -0.567  -2.598  1.00 92.11           N  
ATOM   2884  H   LYS A 189      12.859  -1.165  -1.891  1.00 92.11           H  
ATOM   2885  CA  LYS A 189      11.019  -0.309  -2.562  1.00 92.11           C  
ATOM   2886  HA  LYS A 189      10.593  -0.486  -3.549  1.00 92.11           H  
ATOM   2887  C   LYS A 189      10.746   1.141  -2.180  1.00 92.11           C  
ATOM   2888  CB  LYS A 189      10.367  -1.248  -1.548  1.00 92.11           C  
ATOM   2889  HB2 LYS A 189      10.917  -1.180  -0.610  1.00 92.11           H  
ATOM   2890  HB3 LYS A 189       9.344  -0.923  -1.359  1.00 92.11           H  
ATOM   2891  O   LYS A 189      11.144   1.569  -1.097  1.00 92.11           O  
ATOM   2892  CG  LYS A 189      10.336  -2.699  -2.041  1.00 92.11           C  
ATOM   2893  HG2 LYS A 189       9.471  -2.825  -2.692  1.00 92.11           H  
ATOM   2894  HG3 LYS A 189      11.243  -2.953  -2.589  1.00 92.11           H  
ATOM   2895  CD  LYS A 189      10.211  -3.623  -0.834  1.00 92.11           C  
ATOM   2896  HD2 LYS A 189       9.464  -3.211  -0.155  1.00 92.11           H  
ATOM   2897  HD3 LYS A 189      11.162  -3.652  -0.302  1.00 92.11           H  
ATOM   2898  CE  LYS A 189       9.832  -5.038  -1.264  1.00 92.11           C  
ATOM   2899  HE2 LYS A 189       9.515  -5.013  -2.307  1.00 92.11           H  
ATOM   2900  HE3 LYS A 189      10.701  -5.690  -1.178  1.00 92.11           H  
ATOM   2901  NZ  LYS A 189       8.710  -5.512  -0.427  1.00 92.11           N  
ATOM   2902  HZ1 LYS A 189       8.462  -6.471  -0.624  1.00 92.11           H  
ATOM   2903  HZ2 LYS A 189       8.877  -5.347   0.555  1.00 92.11           H  
ATOM   2904  HZ3 LYS A 189       7.917  -4.932  -0.658  1.00 92.11           H  
ATOM   2905  N   PHE A 190       9.995   1.846  -3.011  1.00 91.90           N  
ATOM   2906  H   PHE A 190       9.716   1.420  -3.884  1.00 91.90           H  
ATOM   2907  CA  PHE A 190       9.378   3.112  -2.639  1.00 91.90           C  
ATOM   2908  HA  PHE A 190      10.024   3.639  -1.936  1.00 91.90           H  
ATOM   2909  C   PHE A 190       8.047   2.812  -1.962  1.00 91.90           C  
ATOM   2910  CB  PHE A 190       9.218   3.995  -3.877  1.00 91.90           C  
ATOM   2911  HB2 PHE A 190       8.544   3.511  -4.584  1.00 91.90           H  
ATOM   2912  HB3 PHE A 190       8.762   4.941  -3.583  1.00 91.90           H  
ATOM   2913  O   PHE A 190       7.208   2.126  -2.538  1.00 91.90           O  
ATOM   2914  CG  PHE A 190      10.541   4.283  -4.553  1.00 91.90           C  
ATOM   2915  CD1 PHE A 190      11.439   5.194  -3.969  1.00 91.90           C  
ATOM   2916  HD1 PHE A 190      11.169   5.718  -3.064  1.00 91.90           H  
ATOM   2917  CD2 PHE A 190      10.896   3.613  -5.738  1.00 91.90           C  
ATOM   2918  HD2 PHE A 190      10.222   2.895  -6.181  1.00 91.90           H  
ATOM   2919  CE1 PHE A 190      12.672   5.464  -4.587  1.00 91.90           C  
ATOM   2920  HE1 PHE A 190      13.341   6.196  -4.158  1.00 91.90           H  
ATOM   2921  CE2 PHE A 190      12.130   3.886  -6.356  1.00 91.90           C  
ATOM   2922  HE2 PHE A 190      12.396   3.391  -7.278  1.00 91.90           H  
ATOM   2923  CZ  PHE A 190      13.011   4.822  -5.790  1.00 91.90           C  
ATOM   2924  HZ  PHE A 190      13.941   5.053  -6.288  1.00 91.90           H  
ATOM   2925  N   THR A 191       7.863   3.271  -0.723  1.00 92.59           N  
ATOM   2926  H   THR A 191       8.577   3.854  -0.311  1.00 92.59           H  
ATOM   2927  CA  THR A 191       6.615   3.068   0.029  1.00 92.59           C  
ATOM   2928  HA  THR A 191       5.936   2.441  -0.548  1.00 92.59           H  
ATOM   2929  C   THR A 191       5.928   4.402   0.268  1.00 92.59           C  
ATOM   2930  CB  THR A 191       6.854   2.353   1.365  1.00 92.59           C  
ATOM   2931  HB  THR A 191       7.475   2.978   2.006  1.00 92.59           H  
ATOM   2932  O   THR A 191       6.451   5.264   0.974  1.00 92.59           O  
ATOM   2933  CG2 THR A 191       5.545   2.024   2.087  1.00 92.59           C  
ATOM   2934 HG21 THR A 191       4.890   1.464   1.420  1.00 92.59           H  
ATOM   2935 HG22 THR A 191       5.044   2.942   2.396  1.00 92.59           H  
ATOM   2936 HG23 THR A 191       5.758   1.424   2.972  1.00 92.59           H  
ATOM   2937  OG1 THR A 191       7.514   1.128   1.154  1.00 92.59           O  
ATOM   2938  HG1 THR A 191       8.053   1.231   0.367  1.00 92.59           H  
ATOM   2939  N   TYR A 192       4.724   4.537  -0.268  1.00 90.99           N  
ATOM   2940  H   TYR A 192       4.372   3.784  -0.843  1.00 90.99           H  
ATOM   2941  CA  TYR A 192       3.834   5.666  -0.052  1.00 90.99           C  
ATOM   2942  HA  TYR A 192       4.406   6.507   0.340  1.00 90.99           H  
ATOM   2943  C   TYR A 192       2.768   5.272   0.964  1.00 90.99           C  
ATOM   2944  CB  TYR A 192       3.216   6.101  -1.383  1.00 90.99           C  
ATOM   2945  HB2 TYR A 192       2.609   6.992  -1.219  1.00 90.99           H  
ATOM   2946  HB3 TYR A 192       2.553   5.313  -1.738  1.00 90.99           H  
ATOM   2947  O   TYR A 192       2.130   4.226   0.833  1.00 90.99           O  
ATOM   2948  CG  TYR A 192       4.249   6.397  -2.452  1.00 90.99           C  
ATOM   2949  CD1 TYR A 192       4.866   7.661  -2.499  1.00 90.99           C  
ATOM   2950  HD1 TYR A 192       4.581   8.432  -1.799  1.00 90.99           H  
ATOM   2951  CD2 TYR A 192       4.632   5.390  -3.361  1.00 90.99           C  
ATOM   2952  HD2 TYR A 192       4.169   4.415  -3.322  1.00 90.99           H  
ATOM   2953  CE1 TYR A 192       5.870   7.920  -3.451  1.00 90.99           C  
ATOM   2954  HE1 TYR A 192       6.360   8.881  -3.476  1.00 90.99           H  
ATOM   2955  CE2 TYR A 192       5.629   5.650  -4.318  1.00 90.99           C  
ATOM   2956  HE2 TYR A 192       5.934   4.890  -5.023  1.00 90.99           H  
ATOM   2957  OH  TYR A 192       7.211   7.155  -5.292  1.00 90.99           O  
ATOM   2958  HH  TYR A 192       7.581   8.037  -5.217  1.00 90.99           H  
ATOM   2959  CZ  TYR A 192       6.247   6.916  -4.368  1.00 90.99           C  
ATOM   2960  N   VAL A 193       2.574   6.114   1.977  1.00 91.44           N  
ATOM   2961  H   VAL A 193       3.117   6.965   2.007  1.00 91.44           H  
ATOM   2962  CA  VAL A 193       1.521   5.944   2.981  1.00 91.44           C  
ATOM   2963  HA  VAL A 193       0.947   5.045   2.753  1.00 91.44           H  
ATOM   2964  C   VAL A 193       0.577   7.129   2.889  1.00 91.44           C  
ATOM   2965  CB  VAL A 193       2.080   5.776   4.405  1.00 91.44           C  
ATOM   2966  HB  VAL A 193       2.538   6.706   4.743  1.00 91.44           H  
ATOM   2967  O   VAL A 193       0.935   8.252   3.242  1.00 91.44           O  
ATOM   2968  CG1 VAL A 193       0.937   5.411   5.357  1.00 91.44           C  
ATOM   2969 HG11 VAL A 193       1.329   5.185   6.349  1.00 91.44           H  
ATOM   2970 HG12 VAL A 193       0.410   4.533   4.984  1.00 91.44           H  
ATOM   2971 HG13 VAL A 193       0.229   6.237   5.435  1.00 91.44           H  
ATOM   2972  CG2 VAL A 193       3.142   4.671   4.463  1.00 91.44           C  
ATOM   2973 HG21 VAL A 193       4.043   4.999   3.943  1.00 91.44           H  
ATOM   2974 HG22 VAL A 193       3.406   4.452   5.498  1.00 91.44           H  
ATOM   2975 HG23 VAL A 193       2.763   3.774   3.972  1.00 91.44           H  
ATOM   2976  N   ILE A 194      -0.629   6.861   2.413  1.00 88.92           N  
ATOM   2977  H   ILE A 194      -0.850   5.899   2.199  1.00 88.92           H  
ATOM   2978  CA  ILE A 194      -1.723   7.816   2.299  1.00 88.92           C  
ATOM   2979  HA  ILE A 194      -1.325   8.819   2.149  1.00 88.92           H  
ATOM   2980  C   ILE A 194      -2.496   7.756   3.613  1.00 88.92           C  
ATOM   2981  CB  ILE A 194      -2.607   7.457   1.096  1.00 88.92           C  
ATOM   2982  HB  ILE A 194      -3.006   6.466   1.313  1.00 88.92           H  
ATOM   2983  O   ILE A 194      -3.016   6.704   4.011  1.00 88.92           O  
ATOM   2984  CG1 ILE A 194      -1.792   7.370  -0.217  1.00 88.92           C  
ATOM   2985 HG12 ILE A 194      -0.982   6.651  -0.094  1.00 88.92           H  
ATOM   2986 HG13 ILE A 194      -1.349   8.339  -0.443  1.00 88.92           H  
ATOM   2987  CG2 ILE A 194      -3.805   8.406   0.982  1.00 88.92           C  
ATOM   2988 HG21 ILE A 194      -4.327   8.483   1.936  1.00 88.92           H  
ATOM   2989 HG22 ILE A 194      -3.508   9.410   0.678  1.00 88.92           H  
ATOM   2990 HG23 ILE A 194      -4.517   8.010   0.258  1.00 88.92           H  
ATOM   2991  CD1 ILE A 194      -2.609   6.900  -1.426  1.00 88.92           C  
ATOM   2992 HD11 ILE A 194      -1.931   6.620  -2.232  1.00 88.92           H  
ATOM   2993 HD12 ILE A 194      -3.205   6.023  -1.173  1.00 88.92           H  
ATOM   2994 HD13 ILE A 194      -3.268   7.697  -1.768  1.00 88.92           H  
ATOM   2995  N   ARG A 195      -2.533   8.889   4.308  1.00 88.21           N  
ATOM   2996  H   ARG A 195      -2.199   9.728   3.854  1.00 88.21           H  
ATOM   2997  CA  ARG A 195      -3.173   9.021   5.617  1.00 88.21           C  
ATOM   2998  HA  ARG A 195      -3.486   8.034   5.956  1.00 88.21           H  
ATOM   2999  C   ARG A 195      -4.413   9.901   5.495  1.00 88.21           C  
ATOM   3000  CB  ARG A 195      -2.197   9.590   6.652  1.00 88.21           C  
ATOM   3001  HB2 ARG A 195      -1.896  10.593   6.350  1.00 88.21           H  
ATOM   3002  HB3 ARG A 195      -2.708   9.660   7.612  1.00 88.21           H  
ATOM   3003  O   ARG A 195      -4.391  10.835   4.691  1.00 88.21           O  
ATOM   3004  CG  ARG A 195      -0.951   8.708   6.805  1.00 88.21           C  
ATOM   3005  HG2 ARG A 195      -1.246   7.684   7.032  1.00 88.21           H  
ATOM   3006  HG3 ARG A 195      -0.378   8.719   5.877  1.00 88.21           H  
ATOM   3007  CD  ARG A 195      -0.080   9.254   7.931  1.00 88.21           C  
ATOM   3008  HD2 ARG A 195       0.107  10.308   7.722  1.00 88.21           H  
ATOM   3009  HD3 ARG A 195      -0.627   9.178   8.870  1.00 88.21           H  
ATOM   3010  NE  ARG A 195       1.189   8.507   8.040  1.00 88.21           N  
ATOM   3011  HE  ARG A 195       1.156   7.513   7.863  1.00 88.21           H  
ATOM   3012  NH1 ARG A 195       2.480  10.275   8.661  1.00 88.21           N  
ATOM   3013 HH11 ARG A 195       3.338  10.706   8.973  1.00 88.21           H  
ATOM   3014 HH12 ARG A 195       1.652  10.852   8.641  1.00 88.21           H  
ATOM   3015  NH2 ARG A 195       3.409   8.249   8.403  1.00 88.21           N  
ATOM   3016 HH21 ARG A 195       3.279   7.265   8.220  1.00 88.21           H  
ATOM   3017 HH22 ARG A 195       4.320   8.650   8.574  1.00 88.21           H  
ATOM   3018  CZ  ARG A 195       2.359   9.015   8.365  1.00 88.21           C  
ATOM   3019  N   PRO A 196      -5.456   9.647   6.298  1.00 87.90           N  
ATOM   3020  CA  PRO A 196      -6.533  10.600   6.470  1.00 87.90           C  
ATOM   3021  HA  PRO A 196      -7.056  10.698   5.518  1.00 87.90           H  
ATOM   3022  C   PRO A 196      -5.978  11.957   6.911  1.00 87.90           C  
ATOM   3023  CB  PRO A 196      -7.477   9.994   7.513  1.00 87.90           C  
ATOM   3024  HB2 PRO A 196      -8.521  10.189   7.268  1.00 87.90           H  
ATOM   3025  HB3 PRO A 196      -7.243  10.381   8.505  1.00 87.90           H  
ATOM   3026  O   PRO A 196      -5.029  12.024   7.694  1.00 87.90           O  
ATOM   3027  CG  PRO A 196      -7.159   8.502   7.467  1.00 87.90           C  
ATOM   3028  HG2 PRO A 196      -7.717   8.030   6.658  1.00 87.90           H  
ATOM   3029  HG3 PRO A 196      -7.367   8.011   8.417  1.00 87.90           H  
ATOM   3030  CD  PRO A 196      -5.669   8.491   7.145  1.00 87.90           C  
ATOM   3031  HD2 PRO A 196      -5.409   7.562   6.639  1.00 87.90           H  
ATOM   3032  HD3 PRO A 196      -5.093   8.616   8.062  1.00 87.90           H  
ATOM   3033  N   VAL A 197      -6.556  13.029   6.392  1.00 83.76           N  
ATOM   3034  H   VAL A 197      -7.314  12.876   5.743  1.00 83.76           H  
ATOM   3035  CA  VAL A 197      -6.296  14.414   6.804  1.00 83.76           C  
ATOM   3036  HA  VAL A 197      -5.388  14.445   7.405  1.00 83.76           H  
ATOM   3037  C   VAL A 197      -7.393  14.963   7.707  1.00 83.76           C  
ATOM   3038  CB  VAL A 197      -6.065  15.309   5.581  1.00 83.76           C  
ATOM   3039  HB  VAL A 197      -5.879  16.323   5.936  1.00 83.76           H  
ATOM   3040  O   VAL A 197      -7.182  15.963   8.385  1.00 83.76           O  
ATOM   3041  CG1 VAL A 197      -4.800  14.824   4.856  1.00 83.76           C  
ATOM   3042 HG11 VAL A 197      -5.055  14.278   3.948  1.00 83.76           H  
ATOM   3043 HG12 VAL A 197      -4.202  14.175   5.496  1.00 83.76           H  
ATOM   3044 HG13 VAL A 197      -4.180  15.688   4.618  1.00 83.76           H  
ATOM   3045  CG2 VAL A 197      -7.262  15.347   4.620  1.00 83.76           C  
ATOM   3046 HG21 VAL A 197      -8.151  15.705   5.139  1.00 83.76           H  
ATOM   3047 HG22 VAL A 197      -7.029  16.028   3.801  1.00 83.76           H  
ATOM   3048 HG23 VAL A 197      -7.457  14.361   4.200  1.00 83.76           H  
ATOM   3049  N   ASP A 198      -8.526  14.265   7.761  1.00 84.00           N  
ATOM   3050  H   ASP A 198      -8.600  13.439   7.183  1.00 84.00           H  
ATOM   3051  CA  ASP A 198      -9.604  14.460   8.724  1.00 84.00           C  
ATOM   3052  HA  ASP A 198      -9.231  15.052   9.559  1.00 84.00           H  
ATOM   3053  C   ASP A 198     -10.047  13.093   9.286  1.00 84.00           C  
ATOM   3054  CB  ASP A 198     -10.742  15.256   8.050  1.00 84.00           C  
ATOM   3055  HB2 ASP A 198     -11.228  14.626   7.305  1.00 84.00           H  
ATOM   3056  HB3 ASP A 198     -10.311  16.113   7.532  1.00 84.00           H  
ATOM   3057  O   ASP A 198      -9.548  12.038   8.881  1.00 84.00           O  
ATOM   3058  CG  ASP A 198     -11.796  15.786   9.033  1.00 84.00           C  
ATOM   3059  OD1 ASP A 198     -11.538  15.772  10.257  1.00 84.00           O  
ATOM   3060  OD2 ASP A 198     -12.909  16.139   8.581  1.00 84.00           O  
ATOM   3061  N   ILE A 199     -10.961  13.101  10.254  1.00 85.40           N  
ATOM   3062  H   ILE A 199     -11.318  14.005  10.528  1.00 85.40           H  
ATOM   3063  CA  ILE A 199     -11.521  11.911  10.894  1.00 85.40           C  
ATOM   3064  HA  ILE A 199     -10.701  11.357  11.352  1.00 85.40           H  
ATOM   3065  C   ILE A 199     -12.223  11.043   9.834  1.00 85.40           C  
ATOM   3066  CB  ILE A 199     -12.498  12.318  12.022  1.00 85.40           C  
ATOM   3067  HB  ILE A 199     -13.300  12.914  11.586  1.00 85.40           H  
ATOM   3068  O   ILE A 199     -13.179  11.518   9.213  1.00 85.40           O  
ATOM   3069  CG1 ILE A 199     -11.775  13.177  13.088  1.00 85.40           C  
ATOM   3070 HG12 ILE A 199     -11.005  12.580  13.577  1.00 85.40           H  
ATOM   3071 HG13 ILE A 199     -11.284  14.023  12.605  1.00 85.40           H  
ATOM   3072  CG2 ILE A 199     -13.119  11.063  12.670  1.00 85.40           C  
ATOM   3073 HG21 ILE A 199     -12.340  10.442  13.112  1.00 85.40           H  
ATOM   3074 HG22 ILE A 199     -13.833  11.348  13.443  1.00 85.40           H  
ATOM   3075 HG23 ILE A 199     -13.668  10.478  11.932  1.00 85.40           H  
ATOM   3076  CD1 ILE A 199     -12.703  13.767  14.156  1.00 85.40           C  
ATOM   3077 HD11 ILE A 199     -12.137  14.462  14.777  1.00 85.40           H  
ATOM   3078 HD12 ILE A 199     -13.522  14.307  13.680  1.00 85.40           H  
ATOM   3079 HD13 ILE A 199     -13.101  12.982  14.798  1.00 85.40           H  
ATOM   3080  N   PRO A 200     -11.819   9.768   9.650  1.00 90.13           N  
ATOM   3081  CA  PRO A 200     -12.497   8.850   8.741  1.00 90.13           C  
ATOM   3082  HA  PRO A 200     -12.402   9.247   7.731  1.00 90.13           H  
ATOM   3083  C   PRO A 200     -13.976   8.669   9.075  1.00 90.13           C  
ATOM   3084  CB  PRO A 200     -11.743   7.520   8.839  1.00 90.13           C  
ATOM   3085  HB2 PRO A 200     -12.163   6.900   9.631  1.00 90.13           H  
ATOM   3086  HB3 PRO A 200     -11.749   6.985   7.890  1.00 90.13           H  
ATOM   3087  O   PRO A 200     -14.346   8.456  10.231  1.00 90.13           O  
ATOM   3088  CG  PRO A 200     -10.340   7.961   9.238  1.00 90.13           C  
ATOM   3089  HG2 PRO A 200      -9.813   8.303   8.347  1.00 90.13           H  
ATOM   3090  HG3 PRO A 200      -9.786   7.167   9.738  1.00 90.13           H  
ATOM   3091  CD  PRO A 200     -10.606   9.147  10.162  1.00 90.13           C  
ATOM   3092  HD2 PRO A 200     -10.780   8.799  11.180  1.00 90.13           H  
ATOM   3093  HD3 PRO A 200      -9.756   9.829  10.135  1.00 90.13           H  
ATOM   3094  N   ARG A 201     -14.828   8.692   8.049  1.00 89.79           N  
ATOM   3095  H   ARG A 201     -14.449   8.861   7.128  1.00 89.79           H  
ATOM   3096  CA  ARG A 201     -16.289   8.597   8.185  1.00 89.79           C  
ATOM   3097  HA  ARG A 201     -16.535   8.403   9.229  1.00 89.79           H  
ATOM   3098  C   ARG A 201     -16.813   7.441   7.354  1.00 89.79           C  
ATOM   3099  CB  ARG A 201     -16.965   9.916   7.767  1.00 89.79           C  
ATOM   3100  HB2 ARG A 201     -16.923  10.009   6.682  1.00 89.79           H  
ATOM   3101  HB3 ARG A 201     -18.012   9.894   8.071  1.00 89.79           H  
ATOM   3102  O   ARG A 201     -16.265   7.145   6.295  1.00 89.79           O  
ATOM   3103  CG  ARG A 201     -16.277  11.140   8.383  1.00 89.79           C  
ATOM   3104  HG2 ARG A 201     -16.234  11.047   9.468  1.00 89.79           H  
ATOM   3105  HG3 ARG A 201     -15.266  11.195   7.980  1.00 89.79           H  
ATOM   3106  CD  ARG A 201     -16.959  12.448   8.001  1.00 89.79           C  
ATOM   3107  HD2 ARG A 201     -17.100  12.466   6.920  1.00 89.79           H  
ATOM   3108  HD3 ARG A 201     -17.929  12.502   8.494  1.00 89.79           H  
ATOM   3109  NE  ARG A 201     -16.115  13.596   8.389  1.00 89.79           N  
ATOM   3110  HE  ARG A 201     -15.151  13.405   8.620  1.00 89.79           H  
ATOM   3111  NH1 ARG A 201     -17.660  15.224   7.965  1.00 89.79           N  
ATOM   3112 HH11 ARG A 201     -18.258  14.508   7.579  1.00 89.79           H  
ATOM   3113 HH12 ARG A 201     -17.865  16.205   7.835  1.00 89.79           H  
ATOM   3114  NH2 ARG A 201     -15.622  15.816   8.635  1.00 89.79           N  
ATOM   3115 HH21 ARG A 201     -14.631  15.642   8.731  1.00 89.79           H  
ATOM   3116 HH22 ARG A 201     -15.855  16.792   8.526  1.00 89.79           H  
ATOM   3117  CZ  ARG A 201     -16.461  14.868   8.334  1.00 89.79           C  
ATOM   3118  N   PHE A 202     -17.877   6.796   7.828  1.00 92.54           N  
ATOM   3119  H   PHE A 202     -18.309   7.124   8.680  1.00 92.54           H  
ATOM   3120  CA  PHE A 202     -18.535   5.759   7.043  1.00 92.54           C  
ATOM   3121  HA  PHE A 202     -17.772   5.072   6.678  1.00 92.54           H  
ATOM   3122  C   PHE A 202     -19.240   6.368   5.831  1.00 92.54           C  
ATOM   3123  CB  PHE A 202     -19.519   4.949   7.883  1.00 92.54           C  
ATOM   3124  HB2 PHE A 202     -20.087   4.334   7.186  1.00 92.54           H  
ATOM   3125  HB3 PHE A 202     -20.211   5.618   8.394  1.00 92.54           H  
ATOM   3126  O   PHE A 202     -20.113   7.218   5.987  1.00 92.54           O  
ATOM   3127  CG  PHE A 202     -18.869   4.009   8.870  1.00 92.54           C  
ATOM   3128  CD1 PHE A 202     -18.294   2.811   8.406  1.00 92.54           C  
ATOM   3129  HD1 PHE A 202     -18.324   2.562   7.355  1.00 92.54           H  
ATOM   3130  CD2 PHE A 202     -18.831   4.322  10.241  1.00 92.54           C  
ATOM   3131  HD2 PHE A 202     -19.260   5.243  10.605  1.00 92.54           H  
ATOM   3132  CE1 PHE A 202     -17.667   1.937   9.307  1.00 92.54           C  
ATOM   3133  HE1 PHE A 202     -17.224   1.018   8.953  1.00 92.54           H  
ATOM   3134  CE2 PHE A 202     -18.204   3.444  11.141  1.00 92.54           C  
ATOM   3135  HE2 PHE A 202     -18.156   3.687  12.192  1.00 92.54           H  
ATOM   3136  CZ  PHE A 202     -17.617   2.257  10.672  1.00 92.54           C  
ATOM   3137  HZ  PHE A 202     -17.112   1.594  11.358  1.00 92.54           H  
ATOM   3138  N   GLN A 203     -18.887   5.872   4.655  1.00 90.52           N  
ATOM   3139  H   GLN A 203     -18.145   5.188   4.638  1.00 90.52           H  
ATOM   3140  CA  GLN A 203     -19.409   6.248   3.353  1.00 90.52           C  
ATOM   3141  HA  GLN A 203     -20.133   7.055   3.465  1.00 90.52           H  
ATOM   3142  C   GLN A 203     -20.122   5.057   2.695  1.00 90.52           C  
ATOM   3143  CB  GLN A 203     -18.248   6.738   2.473  1.00 90.52           C  
ATOM   3144  HB2 GLN A 203     -18.680   7.011   1.511  1.00 90.52           H  
ATOM   3145  HB3 GLN A 203     -17.549   5.916   2.318  1.00 90.52           H  
ATOM   3146  O   GLN A 203     -19.900   3.897   3.060  1.00 90.52           O  
ATOM   3147  CG  GLN A 203     -17.464   7.964   2.980  1.00 90.52           C  
ATOM   3148  HG2 GLN A 203     -17.081   7.776   3.983  1.00 90.52           H  
ATOM   3149  HG3 GLN A 203     -16.609   8.120   2.323  1.00 90.52           H  
ATOM   3150  CD  GLN A 203     -18.276   9.258   2.988  1.00 90.52           C  
ATOM   3151  NE2 GLN A 203     -17.712  10.360   3.434  1.00 90.52           N  
ATOM   3152 HE21 GLN A 203     -18.232  11.215   3.301  1.00 90.52           H  
ATOM   3153 HE22 GLN A 203     -16.710  10.466   3.510  1.00 90.52           H  
ATOM   3154  OE1 GLN A 203     -19.433   9.302   2.599  1.00 90.52           O  
ATOM   3155  N   SER A 204     -20.985   5.337   1.717  1.00 86.39           N  
ATOM   3156  H   SER A 204     -21.052   6.292   1.395  1.00 86.39           H  
ATOM   3157  CA  SER A 204     -21.583   4.296   0.872  1.00 86.39           C  
ATOM   3158  HA  SER A 204     -22.016   3.530   1.516  1.00 86.39           H  
ATOM   3159  C   SER A 204     -20.520   3.632  -0.008  1.00 86.39           C  
ATOM   3160  CB  SER A 204     -22.706   4.885   0.011  1.00 86.39           C  
ATOM   3161  HB2 SER A 204     -23.428   5.384   0.656  1.00 86.39           H  
ATOM   3162  HB3 SER A 204     -23.211   4.081  -0.525  1.00 86.39           H  
ATOM   3163  O   SER A 204     -19.490   4.230  -0.299  1.00 86.39           O  
ATOM   3164  OG  SER A 204     -22.185   5.811  -0.922  1.00 86.39           O  
ATOM   3165  HG  SER A 204     -22.904   6.291  -1.338  1.00 86.39           H  
ATOM   3166  N   LEU A 205     -20.771   2.404  -0.470  1.00 78.53           N  
ATOM   3167  H   LEU A 205     -21.637   1.958  -0.202  1.00 78.53           H  
ATOM   3168  CA  LEU A 205     -19.785   1.580  -1.190  1.00 78.53           C  
ATOM   3169  HA  LEU A 205     -18.911   1.448  -0.552  1.00 78.53           H  
ATOM   3170  C   LEU A 205     -19.264   2.171  -2.513  1.00 78.53           C  
ATOM   3171  CB  LEU A 205     -20.375   0.189  -1.405  1.00 78.53           C  
ATOM   3172  HB2 LEU A 205     -19.751  -0.345  -2.121  1.00 78.53           H  
ATOM   3173  HB3 LEU A 205     -21.374   0.290  -1.828  1.00 78.53           H  
ATOM   3174  O   LEU A 205     -18.182   1.798  -2.958  1.00 78.53           O  
ATOM   3175  CG  LEU A 205     -20.419  -0.618  -0.095  1.00 78.53           C  
ATOM   3176  HG  LEU A 205     -20.703   0.033   0.731  1.00 78.53           H  
ATOM   3177  CD1 LEU A 205     -21.462  -1.724  -0.190  1.00 78.53           C  
ATOM   3178 HD11 LEU A 205     -21.086  -2.655   0.234  1.00 78.53           H  
ATOM   3179 HD12 LEU A 205     -22.346  -1.431   0.377  1.00 78.53           H  
ATOM   3180 HD13 LEU A 205     -21.786  -1.902  -1.215  1.00 78.53           H  
ATOM   3181  CD2 LEU A 205     -19.049  -1.214   0.229  1.00 78.53           C  
ATOM   3182 HD21 LEU A 205     -18.807  -1.978  -0.510  1.00 78.53           H  
ATOM   3183 HD22 LEU A 205     -18.266  -0.455   0.213  1.00 78.53           H  
ATOM   3184 HD23 LEU A 205     -19.083  -1.672   1.217  1.00 78.53           H  
ATOM   3185  N   ASN A 206     -20.004   3.115  -3.097  1.00 76.33           N  
ATOM   3186  H   ASN A 206     -20.864   3.382  -2.641  1.00 76.33           H  
ATOM   3187  CA  ASN A 206     -19.647   3.789  -4.349  1.00 76.33           C  
ATOM   3188  HA  ASN A 206     -18.871   3.218  -4.859  1.00 76.33           H  
ATOM   3189  C   ASN A 206     -19.071   5.195  -4.120  1.00 76.33           C  
ATOM   3190  CB  ASN A 206     -20.887   3.818  -5.258  1.00 76.33           C  
ATOM   3191  HB2 ASN A 206     -20.626   4.299  -6.201  1.00 76.33           H  
ATOM   3192  HB3 ASN A 206     -21.672   4.402  -4.779  1.00 76.33           H  
ATOM   3193  O   ASN A 206     -18.751   5.902  -5.075  1.00 76.33           O  
ATOM   3194  CG  ASN A 206     -21.418   2.433  -5.584  1.00 76.33           C  
ATOM   3195  ND2 ASN A 206     -22.663   2.338  -5.983  1.00 76.33           N  
ATOM   3196 HD21 ASN A 206     -22.956   1.407  -6.243  1.00 76.33           H  
ATOM   3197 HD22 ASN A 206     -23.207   3.164  -6.185  1.00 76.33           H  
ATOM   3198  OD1 ASN A 206     -20.756   1.420  -5.459  1.00 76.33           O  
ATOM   3199  N   ALA A 207     -18.964   5.632  -2.865  1.00 80.94           N  
ATOM   3200  H   ALA A 207     -19.184   5.012  -2.098  1.00 80.94           H  
ATOM   3201  CA  ALA A 207     -18.399   6.928  -2.543  1.00 80.94           C  
ATOM   3202  HA  ALA A 207     -18.844   7.677  -3.198  1.00 80.94           H  
ATOM   3203  C   ALA A 207     -16.879   6.937  -2.752  1.00 80.94           C  
ATOM   3204  CB  ALA A 207     -18.760   7.275  -1.106  1.00 80.94           C  
ATOM   3205  HB1 ALA A 207     -18.271   6.540  -0.468  1.00 80.94           H  
ATOM   3206  HB2 ALA A 207     -18.395   8.272  -0.857  1.00 80.94           H  
ATOM   3207  HB3 ALA A 207     -19.840   7.238  -0.963  1.00 80.94           H  
ATOM   3208  O   ALA A 207     -16.176   5.945  -2.525  1.00 80.94           O  
ATOM   3209  N   ASN A 208     -16.358   8.100  -3.137  1.00 80.25           N  
ATOM   3210  H   ASN A 208     -16.983   8.887  -3.233  1.00 80.25           H  
ATOM   3211  CA  ASN A 208     -14.962   8.426  -2.898  1.00 80.25           C  
ATOM   3212  HA  ASN A 208     -14.375   7.508  -2.922  1.00 80.25           H  
ATOM   3213  C   ASN A 208     -14.825   8.988  -1.468  1.00 80.25           C  
ATOM   3214  CB  ASN A 208     -14.436   9.323  -4.040  1.00 80.25           C  
ATOM   3215  HB2 ASN A 208     -13.367   9.486  -3.902  1.00 80.25           H  
ATOM   3216  HB3 ASN A 208     -14.571   8.795  -4.984  1.00 80.25           H  
ATOM   3217  O   ASN A 208     -15.769   9.526  -0.899  1.00 80.25           O  
ATOM   3218  CG  ASN A 208     -15.109  10.684  -4.170  1.00 80.25           C  
ATOM   3219  ND2 ASN A 208     -14.929  11.364  -5.273  1.00 80.25           N  
ATOM   3220 HD21 ASN A 208     -14.164  11.146  -5.896  1.00 80.25           H  
ATOM   3221 HD22 ASN A 208     -15.264  12.316  -5.238  1.00 80.25           H  
ATOM   3222  OD1 ASN A 208     -15.795  11.166  -3.294  1.00 80.25           O  
ATOM   3223  N   CYS A 209     -13.665   8.802  -0.852  1.00 86.56           N  
ATOM   3224  H   CYS A 209     -12.957   8.247  -1.312  1.00 86.56           H  
ATOM   3225  CA  CYS A 209     -13.354   9.297   0.493  1.00 86.56           C  
ATOM   3226  HA  CYS A 209     -14.264   9.649   0.979  1.00 86.56           H  
ATOM   3227  C   CYS A 209     -12.429  10.525   0.440  1.00 86.56           C  
ATOM   3228  CB  CYS A 209     -12.793   8.142   1.330  1.00 86.56           C  
ATOM   3229  HB2 CYS A 209     -12.556   8.522   2.323  1.00 86.56           H  
ATOM   3230  HB3 CYS A 209     -11.878   7.765   0.875  1.00 86.56           H  
ATOM   3231  O   CYS A 209     -11.650  10.780   1.354  1.00 86.56           O  
ATOM   3232  SG  CYS A 209     -14.006   6.798   1.454  1.00 86.56           S  
ATOM   3233  HG  CYS A 209     -14.982   7.431   0.797  1.00 86.56           H  
ATOM   3234  N   GLU A 210     -12.474  11.271  -0.667  1.00 82.00           N  
ATOM   3235  H   GLU A 210     -13.196  11.066  -1.343  1.00 82.00           H  
ATOM   3236  CA  GLU A 210     -11.608  12.434  -0.922  1.00 82.00           C  
ATOM   3237  HA  GLU A 210     -10.565  12.155  -0.772  1.00 82.00           H  
ATOM   3238  C   GLU A 210     -11.888  13.618   0.011  1.00 82.00           C  
ATOM   3239  CB  GLU A 210     -11.791  12.892  -2.370  1.00 82.00           C  
ATOM   3240  HB2 GLU A 210     -11.245  13.823  -2.522  1.00 82.00           H  
ATOM   3241  HB3 GLU A 210     -12.851  13.073  -2.548  1.00 82.00           H  
ATOM   3242  O   GLU A 210     -11.105  14.569   0.071  1.00 82.00           O  
ATOM   3243  CG  GLU A 210     -11.262  11.855  -3.365  1.00 82.00           C  
ATOM   3244  HG2 GLU A 210     -11.798  10.916  -3.228  1.00 82.00           H  
ATOM   3245  HG3 GLU A 210     -10.202  11.698  -3.165  1.00 82.00           H  
ATOM   3246  CD  GLU A 210     -11.424  12.291  -4.814  1.00 82.00           C  
ATOM   3247  OE1 GLU A 210     -10.790  11.630  -5.672  1.00 82.00           O  
ATOM   3248  OE2 GLU A 210     -12.177  13.263  -5.038  1.00 82.00           O  
ATOM   3249  N   ASP A 211     -13.000  13.557   0.742  1.00 81.79           N  
ATOM   3250  H   ASP A 211     -13.556  12.715   0.693  1.00 81.79           H  
ATOM   3251  CA  ASP A 211     -13.383  14.494   1.789  1.00 81.79           C  
ATOM   3252  HA  ASP A 211     -13.251  15.507   1.409  1.00 81.79           H  
ATOM   3253  C   ASP A 211     -12.519  14.367   3.049  1.00 81.79           C  
ATOM   3254  CB  ASP A 211     -14.875  14.299   2.120  1.00 81.79           C  
ATOM   3255  HB2 ASP A 211     -15.456  14.419   1.206  1.00 81.79           H  
ATOM   3256  HB3 ASP A 211     -15.179  15.091   2.805  1.00 81.79           H  
ATOM   3257  O   ASP A 211     -12.445  15.329   3.809  1.00 81.79           O  
ATOM   3258  CG  ASP A 211     -15.223  12.937   2.748  1.00 81.79           C  
ATOM   3259  OD1 ASP A 211     -14.664  11.907   2.305  1.00 81.79           O  
ATOM   3260  OD2 ASP A 211     -16.071  12.906   3.670  1.00 81.79           O  
ATOM   3261  N   TYR A 212     -11.848  13.229   3.274  1.00 85.55           N  
ATOM   3262  H   TYR A 212     -12.031  12.447   2.662  1.00 85.55           H  
ATOM   3263  CA  TYR A 212     -10.985  13.043   4.448  1.00 85.55           C  
ATOM   3264  HA  TYR A 212     -10.692  14.026   4.814  1.00 85.55           H  
ATOM   3265  C   TYR A 212      -9.673  12.302   4.194  1.00 85.55           C  
ATOM   3266  CB  TYR A 212     -11.773  12.365   5.578  1.00 85.55           C  
ATOM   3267  HB2 TYR A 212     -12.656  12.965   5.794  1.00 85.55           H  
ATOM   3268  HB3 TYR A 212     -11.163  12.368   6.481  1.00 85.55           H  
ATOM   3269  O   TYR A 212      -8.844  12.254   5.100  1.00 85.55           O  
ATOM   3270  CG  TYR A 212     -12.196  10.936   5.303  1.00 85.55           C  
ATOM   3271  CD1 TYR A 212     -13.522  10.663   4.925  1.00 85.55           C  
ATOM   3272  HD1 TYR A 212     -14.220  11.478   4.799  1.00 85.55           H  
ATOM   3273  CD2 TYR A 212     -11.279   9.877   5.445  1.00 85.55           C  
ATOM   3274  HD2 TYR A 212     -10.263  10.083   5.746  1.00 85.55           H  
ATOM   3275  CE1 TYR A 212     -13.939   9.342   4.688  1.00 85.55           C  
ATOM   3276  HE1 TYR A 212     -14.956   9.150   4.381  1.00 85.55           H  
ATOM   3277  CE2 TYR A 212     -11.689   8.554   5.202  1.00 85.55           C  
ATOM   3278  HE2 TYR A 212     -10.983   7.741   5.292  1.00 85.55           H  
ATOM   3279  OH  TYR A 212     -13.435   7.007   4.634  1.00 85.55           O  
ATOM   3280  HH  TYR A 212     -14.354   7.006   4.355  1.00 85.55           H  
ATOM   3281  CZ  TYR A 212     -13.022   8.284   4.835  1.00 85.55           C  
ATOM   3282  N   ILE A 213      -9.428  11.721   3.021  1.00 86.32           N  
ATOM   3283  H   ILE A 213     -10.152  11.713   2.317  1.00 86.32           H  
ATOM   3284  CA  ILE A 213      -8.159  11.057   2.697  1.00 86.32           C  
ATOM   3285  HA  ILE A 213      -7.388  11.463   3.352  1.00 86.32           H  
ATOM   3286  C   ILE A 213      -7.721  11.411   1.272  1.00 86.32           C  
ATOM   3287  CB  ILE A 213      -8.243   9.537   2.994  1.00 86.32           C  
ATOM   3288  HB  ILE A 213      -8.423   9.427   4.063  1.00 86.32           H  
ATOM   3289  O   ILE A 213      -8.537  11.512   0.364  1.00 86.32           O  
ATOM   3290  CG1 ILE A 213      -6.905   8.838   2.691  1.00 86.32           C  
ATOM   3291 HG12 ILE A 213      -6.751   8.799   1.613  1.00 86.32           H  
ATOM   3292 HG13 ILE A 213      -6.104   9.431   3.134  1.00 86.32           H  
ATOM   3293  CG2 ILE A 213      -9.418   8.880   2.269  1.00 86.32           C  
ATOM   3294 HG21 ILE A 213      -9.334   7.793   2.240  1.00 86.32           H  
ATOM   3295 HG22 ILE A 213      -9.480   9.287   1.260  1.00 86.32           H  
ATOM   3296 HG23 ILE A 213     -10.341   9.135   2.791  1.00 86.32           H  
ATOM   3297  CD1 ILE A 213      -6.798   7.415   3.253  1.00 86.32           C  
ATOM   3298 HD11 ILE A 213      -7.440   6.744   2.682  1.00 86.32           H  
ATOM   3299 HD12 ILE A 213      -5.771   7.061   3.160  1.00 86.32           H  
ATOM   3300 HD13 ILE A 213      -7.083   7.400   4.305  1.00 86.32           H  
ATOM   3301  N   GLY A 214      -6.421  11.648   1.087  1.00 81.91           N  
ATOM   3302  H   GLY A 214      -5.796  11.565   1.876  1.00 81.91           H  
ATOM   3303  CA  GLY A 214      -5.857  12.031  -0.208  1.00 81.91           C  
ATOM   3304  HA2 GLY A 214      -4.851  12.422  -0.057  1.00 81.91           H  
ATOM   3305  HA3 GLY A 214      -6.462  12.827  -0.642  1.00 81.91           H  
ATOM   3306  C   GLY A 214      -5.777  10.879  -1.215  1.00 81.91           C  
ATOM   3307  O   GLY A 214      -6.030   9.718  -0.897  1.00 81.91           O  
ATOM   3308  N   GLY A 215      -5.363  11.205  -2.438  1.00 82.72           N  
ATOM   3309  H   GLY A 215      -5.138  12.174  -2.608  1.00 82.72           H  
ATOM   3310  CA  GLY A 215      -5.020  10.234  -3.481  1.00 82.72           C  
ATOM   3311  HA2 GLY A 215      -5.263   9.222  -3.156  1.00 82.72           H  
ATOM   3312  HA3 GLY A 215      -5.605  10.442  -4.377  1.00 82.72           H  
ATOM   3313  C   GLY A 215      -3.536  10.280  -3.847  1.00 82.72           C  
ATOM   3314  O   GLY A 215      -2.819  11.212  -3.477  1.00 82.72           O  
ATOM   3315  N   LEU A 216      -3.079   9.284  -4.605  1.00 85.12           N  
ATOM   3316  H   LEU A 216      -3.744   8.586  -4.908  1.00 85.12           H  
ATOM   3317  CA  LEU A 216      -1.717   9.204  -5.140  1.00 85.12           C  
ATOM   3318  HA  LEU A 216      -1.198  10.147  -4.969  1.00 85.12           H  
ATOM   3319  C   LEU A 216      -1.774   8.960  -6.645  1.00 85.12           C  
ATOM   3320  CB  LEU A 216      -0.951   8.082  -4.414  1.00 85.12           C  
ATOM   3321  HB2 LEU A 216      -0.905   8.331  -3.354  1.00 85.12           H  
ATOM   3322  HB3 LEU A 216      -1.525   7.163  -4.524  1.00 85.12           H  
ATOM   3323  O   LEU A 216      -2.465   8.049  -7.094  1.00 85.12           O  
ATOM   3324  CG  LEU A 216       0.483   7.812  -4.915  1.00 85.12           C  
ATOM   3325  HG  LEU A 216       0.495   7.720  -6.001  1.00 85.12           H  
ATOM   3326  CD1 LEU A 216       1.455   8.910  -4.493  1.00 85.12           C  
ATOM   3327 HD11 LEU A 216       2.456   8.668  -4.850  1.00 85.12           H  
ATOM   3328 HD12 LEU A 216       1.155   9.859  -4.937  1.00 85.12           H  
ATOM   3329 HD13 LEU A 216       1.471   9.007  -3.408  1.00 85.12           H  
ATOM   3330  CD2 LEU A 216       0.982   6.495  -4.325  1.00 85.12           C  
ATOM   3331 HD21 LEU A 216       0.398   5.675  -4.744  1.00 85.12           H  
ATOM   3332 HD22 LEU A 216       2.028   6.338  -4.590  1.00 85.12           H  
ATOM   3333 HD23 LEU A 216       0.880   6.505  -3.240  1.00 85.12           H  
ATOM   3334  N   ALA A 217      -1.006   9.723  -7.411  1.00 83.47           N  
ATOM   3335  H   ALA A 217      -0.463  10.457  -6.981  1.00 83.47           H  
ATOM   3336  CA  ALA A 217      -0.712   9.410  -8.801  1.00 83.47           C  
ATOM   3337  HA  ALA A 217      -1.289   8.538  -9.110  1.00 83.47           H  
ATOM   3338  C   ALA A 217       0.768   9.049  -8.940  1.00 83.47           C  
ATOM   3339  CB  ALA A 217      -1.146  10.568  -9.702  1.00 83.47           C  
ATOM   3340  HB1 ALA A 217      -0.614  11.479  -9.427  1.00 83.47           H  
ATOM   3341  HB2 ALA A 217      -0.923  10.327 -10.741  1.00 83.47           H  
ATOM   3342  HB3 ALA A 217      -2.219  10.733  -9.600  1.00 83.47           H  
ATOM   3343  O   ALA A 217       1.642   9.729  -8.402  1.00 83.47           O  
ATOM   3344  N   LEU A 218       1.030   7.964  -9.656  1.00 86.52           N  
ATOM   3345  H   LEU A 218       0.249   7.466 -10.059  1.00 86.52           H  
ATOM   3346  CA  LEU A 218       2.353   7.504 -10.040  1.00 86.52           C  
ATOM   3347  HA  LEU A 218       3.112   8.164  -9.620  1.00 86.52           H  
ATOM   3348  C   LEU A 218       2.472   7.554 -11.551  1.00 86.52           C  
ATOM   3349  CB  LEU A 218       2.596   6.077  -9.546  1.00 86.52           C  
ATOM   3350  HB2 LEU A 218       3.572   5.758  -9.913  1.00 86.52           H  
ATOM   3351  HB3 LEU A 218       1.843   5.424  -9.988  1.00 86.52           H  
ATOM   3352  O   LEU A 218       1.529   7.229 -12.267  1.00 86.52           O  
ATOM   3353  CG  LEU A 218       2.562   5.906  -8.022  1.00 86.52           C  
ATOM   3354  HG  LEU A 218       1.572   6.145  -7.635  1.00 86.52           H  
ATOM   3355  CD1 LEU A 218       2.861   4.441  -7.729  1.00 86.52           C  
ATOM   3356 HD11 LEU A 218       2.912   4.276  -6.653  1.00 86.52           H  
ATOM   3357 HD12 LEU A 218       3.813   4.180  -8.191  1.00 86.52           H  
ATOM   3358 HD13 LEU A 218       2.093   3.804  -8.168  1.00 86.52           H  
ATOM   3359  CD2 LEU A 218       3.606   6.771  -7.313  1.00 86.52           C  
ATOM   3360 HD21 LEU A 218       3.330   7.822  -7.403  1.00 86.52           H  
ATOM   3361 HD22 LEU A 218       3.649   6.518  -6.254  1.00 86.52           H  
ATOM   3362 HD23 LEU A 218       4.589   6.615  -7.758  1.00 86.52           H  
ATOM   3363  N   ALA A 219       3.649   7.933 -12.005  1.00 84.82           N  
ATOM   3364  H   ALA A 219       4.355   8.190 -11.331  1.00 84.82           H  
ATOM   3365  CA  ALA A 219       3.959   8.231 -13.383  1.00 84.82           C  
ATOM   3366  HA  ALA A 219       3.221   7.794 -14.056  1.00 84.82           H  
ATOM   3367  C   ALA A 219       5.330   7.618 -13.688  1.00 84.82           C  
ATOM   3368  CB  ALA A 219       3.899   9.761 -13.486  1.00 84.82           C  
ATOM   3369  HB1 ALA A 219       4.650  10.141 -14.179  1.00 84.82           H  
ATOM   3370  HB2 ALA A 219       2.900  10.068 -13.796  1.00 84.82           H  
ATOM   3371  HB3 ALA A 219       4.084  10.222 -12.516  1.00 84.82           H  
ATOM   3372  O   ALA A 219       6.303   7.895 -12.996  1.00 84.82           O  
ATOM   3373  N   PHE A 220       5.408   6.744 -14.682  1.00 87.50           N  
ATOM   3374  H   PHE A 220       4.577   6.569 -15.229  1.00 87.50           H  
ATOM   3375  CA  PHE A 220       6.605   6.003 -15.059  1.00 87.50           C  
ATOM   3376  HA  PHE A 220       7.407   6.216 -14.353  1.00 87.50           H  
ATOM   3377  C   PHE A 220       7.063   6.424 -16.452  1.00 87.50           C  
ATOM   3378  CB  PHE A 220       6.315   4.501 -15.003  1.00 87.50           C  
ATOM   3379  HB2 PHE A 220       5.575   4.261 -15.765  1.00 87.50           H  
ATOM   3380  HB3 PHE A 220       7.232   3.964 -15.247  1.00 87.50           H  
ATOM   3381  O   PHE A 220       6.255   6.489 -17.379  1.00 87.50           O  
ATOM   3382  CG  PHE A 220       5.805   4.010 -13.665  1.00 87.50           C  
ATOM   3383  CD1 PHE A 220       6.708   3.496 -12.721  1.00 87.50           C  
ATOM   3384  HD1 PHE A 220       7.760   3.441 -12.960  1.00 87.50           H  
ATOM   3385  CD2 PHE A 220       4.432   4.065 -13.359  1.00 87.50           C  
ATOM   3386  HD2 PHE A 220       3.732   4.448 -14.087  1.00 87.50           H  
ATOM   3387  CE1 PHE A 220       6.239   3.038 -11.479  1.00 87.50           C  
ATOM   3388  HE1 PHE A 220       6.942   2.612 -10.778  1.00 87.50           H  
ATOM   3389  CE2 PHE A 220       3.967   3.628 -12.107  1.00 87.50           C  
ATOM   3390  HE2 PHE A 220       2.913   3.678 -11.878  1.00 87.50           H  
ATOM   3391  CZ  PHE A 220       4.871   3.107 -11.166  1.00 87.50           C  
ATOM   3392  HZ  PHE A 220       4.513   2.748 -10.213  1.00 87.50           H  
ATOM   3393  N   ASP A 221       8.359   6.689 -16.588  1.00 87.04           N  
ATOM   3394  H   ASP A 221       8.950   6.614 -15.772  1.00 87.04           H  
ATOM   3395  CA  ASP A 221       8.975   7.219 -17.807  1.00 87.04           C  
ATOM   3396  HA  ASP A 221       8.286   7.147 -18.649  1.00 87.04           H  
ATOM   3397  C   ASP A 221      10.249   6.435 -18.135  1.00 87.04           C  
ATOM   3398  CB  ASP A 221       9.303   8.697 -17.557  1.00 87.04           C  
ATOM   3399  HB2 ASP A 221       8.442   9.177 -17.092  1.00 87.04           H  
ATOM   3400  HB3 ASP A 221      10.124   8.764 -16.843  1.00 87.04           H  
ATOM   3401  O   ASP A 221      11.152   6.366 -17.295  1.00 87.04           O  
ATOM   3402  CG  ASP A 221       9.682   9.491 -18.804  1.00 87.04           C  
ATOM   3403  OD1 ASP A 221       9.922   8.872 -19.860  1.00 87.04           O  
ATOM   3404  OD2 ASP A 221       9.705  10.742 -18.658  1.00 87.04           O  
ATOM   3405  N   GLY A 222      10.323   5.829 -19.323  1.00 87.75           N  
ATOM   3406  H   GLY A 222       9.574   5.991 -19.981  1.00 87.75           H  
ATOM   3407  CA  GLY A 222      11.513   5.103 -19.789  1.00 87.75           C  
ATOM   3408  HA2 GLY A 222      11.356   4.818 -20.830  1.00 87.75           H  
ATOM   3409  HA3 GLY A 222      12.375   5.770 -19.744  1.00 87.75           H  
ATOM   3410  C   GLY A 222      11.849   3.829 -19.001  1.00 87.75           C  
ATOM   3411  O   GLY A 222      12.998   3.376 -19.019  1.00 87.75           O  
ATOM   3412  N   VAL A 223      10.870   3.275 -18.282  1.00 88.45           N  
ATOM   3413  H   VAL A 223       9.949   3.681 -18.372  1.00 88.45           H  
ATOM   3414  CA  VAL A 223      10.989   2.018 -17.533  1.00 88.45           C  
ATOM   3415  HA  VAL A 223      12.045   1.787 -17.393  1.00 88.45           H  
ATOM   3416  C   VAL A 223      10.360   0.892 -18.348  1.00 88.45           C  
ATOM   3417  CB  VAL A 223      10.321   2.104 -16.142  1.00 88.45           C  
ATOM   3418  HB  VAL A 223       9.238   2.111 -16.262  1.00 88.45           H  
ATOM   3419  O   VAL A 223       9.277   1.066 -18.899  1.00 88.45           O  
ATOM   3420  CG1 VAL A 223      10.714   0.893 -15.290  1.00 88.45           C  
ATOM   3421 HG11 VAL A 223      11.800   0.803 -15.253  1.00 88.45           H  
ATOM   3422 HG12 VAL A 223      10.292  -0.018 -15.715  1.00 88.45           H  
ATOM   3423 HG13 VAL A 223      10.339   1.020 -14.275  1.00 88.45           H  
ATOM   3424  CG2 VAL A 223      10.703   3.350 -15.328  1.00 88.45           C  
ATOM   3425 HG21 VAL A 223      11.776   3.362 -15.138  1.00 88.45           H  
ATOM   3426 HG22 VAL A 223      10.420   4.253 -15.870  1.00 88.45           H  
ATOM   3427 HG23 VAL A 223      10.171   3.352 -14.377  1.00 88.45           H  
ATOM   3428  N   ASP A 224      10.979  -0.287 -18.374  1.00 89.20           N  
ATOM   3429  H   ASP A 224      11.895  -0.384 -17.960  1.00 89.20           H  
ATOM   3430  CA  ASP A 224      10.270  -1.490 -18.814  1.00 89.20           C  
ATOM   3431  HA  ASP A 224       9.762  -1.279 -19.755  1.00 89.20           H  
ATOM   3432  C   ASP A 224       9.212  -1.866 -17.769  1.00 89.20           C  
ATOM   3433  CB  ASP A 224      11.248  -2.637 -19.078  1.00 89.20           C  
ATOM   3434  HB2 ASP A 224      11.958  -2.325 -19.845  1.00 89.20           H  
ATOM   3435  HB3 ASP A 224      11.806  -2.852 -18.167  1.00 89.20           H  
ATOM   3436  O   ASP A 224       9.526  -2.393 -16.697  1.00 89.20           O  
ATOM   3437  CG  ASP A 224      10.544  -3.918 -19.551  1.00 89.20           C  
ATOM   3438  OD1 ASP A 224       9.306  -3.916 -19.762  1.00 89.20           O  
ATOM   3439  OD2 ASP A 224      11.262  -4.933 -19.638  1.00 89.20           O  
ATOM   3440  N   PHE A 225       7.950  -1.563 -18.069  1.00 87.69           N  
ATOM   3441  H   PHE A 225       7.783  -1.050 -18.923  1.00 87.69           H  
ATOM   3442  CA  PHE A 225       6.829  -1.773 -17.157  1.00 87.69           C  
ATOM   3443  HA  PHE A 225       7.040  -1.221 -16.242  1.00 87.69           H  
ATOM   3444  C   PHE A 225       6.674  -3.238 -16.734  1.00 87.69           C  
ATOM   3445  CB  PHE A 225       5.536  -1.205 -17.769  1.00 87.69           C  
ATOM   3446  HB2 PHE A 225       4.747  -1.258 -17.019  1.00 87.69           H  
ATOM   3447  HB3 PHE A 225       5.214  -1.843 -18.592  1.00 87.69           H  
ATOM   3448  O   PHE A 225       6.321  -3.469 -15.582  1.00 87.69           O  
ATOM   3449  CG  PHE A 225       5.626   0.235 -18.248  1.00 87.69           C  
ATOM   3450  CD1 PHE A 225       6.278   1.207 -17.464  1.00 87.69           C  
ATOM   3451  HD1 PHE A 225       6.683   0.953 -16.496  1.00 87.69           H  
ATOM   3452  CD2 PHE A 225       5.097   0.598 -19.501  1.00 87.69           C  
ATOM   3453  HD2 PHE A 225       4.550  -0.124 -20.089  1.00 87.69           H  
ATOM   3454  CE1 PHE A 225       6.471   2.503 -17.969  1.00 87.69           C  
ATOM   3455  HE1 PHE A 225       7.036   3.233 -17.408  1.00 87.69           H  
ATOM   3456  CE2 PHE A 225       5.302   1.891 -20.012  1.00 87.69           C  
ATOM   3457  HE2 PHE A 225       4.943   2.156 -20.995  1.00 87.69           H  
ATOM   3458  CZ  PHE A 225       6.004   2.836 -19.247  1.00 87.69           C  
ATOM   3459  HZ  PHE A 225       6.205   3.820 -19.645  1.00 87.69           H  
ATOM   3460  N   ASN A 226       7.062  -4.215 -17.568  1.00 88.06           N  
ATOM   3461  H   ASN A 226       7.494  -3.966 -18.446  1.00 88.06           H  
ATOM   3462  CA  ASN A 226       7.009  -5.639 -17.196  1.00 88.06           C  
ATOM   3463  HA  ASN A 226       5.984  -5.899 -16.931  1.00 88.06           H  
ATOM   3464  C   ASN A 226       7.898  -5.963 -15.986  1.00 88.06           C  
ATOM   3465  CB  ASN A 226       7.462  -6.492 -18.387  1.00 88.06           C  
ATOM   3466  HB2 ASN A 226       7.493  -7.540 -18.088  1.00 88.06           H  
ATOM   3467  HB3 ASN A 226       8.471  -6.197 -18.674  1.00 88.06           H  
ATOM   3468  O   ASN A 226       7.684  -6.951 -15.287  1.00 88.06           O  
ATOM   3469  CG  ASN A 226       6.548  -6.391 -19.588  1.00 88.06           C  
ATOM   3470  ND2 ASN A 226       7.109  -6.522 -20.762  1.00 88.06           N  
ATOM   3471 HD21 ASN A 226       6.524  -6.272 -21.546  1.00 88.06           H  
ATOM   3472 HD22 ASN A 226       8.118  -6.520 -20.817  1.00 88.06           H  
ATOM   3473  OD1 ASN A 226       5.345  -6.195 -19.497  1.00 88.06           O  
ATOM   3474  N   ASN A 227       8.893  -5.112 -15.736  1.00 91.17           N  
ATOM   3475  H   ASN A 227       8.992  -4.320 -16.354  1.00 91.17           H  
ATOM   3476  CA  ASN A 227       9.827  -5.210 -14.629  1.00 91.17           C  
ATOM   3477  HA  ASN A 227       9.803  -6.227 -14.238  1.00 91.17           H  
ATOM   3478  C   ASN A 227       9.455  -4.294 -13.451  1.00 91.17           C  
ATOM   3479  CB  ASN A 227      11.228  -4.947 -15.196  1.00 91.17           C  
ATOM   3480  HB2 ASN A 227      11.232  -4.030 -15.786  1.00 91.17           H  
ATOM   3481  HB3 ASN A 227      11.931  -4.822 -14.372  1.00 91.17           H  
ATOM   3482  O   ASN A 227      10.242  -4.160 -12.512  1.00 91.17           O  
ATOM   3483  CG  ASN A 227      11.733  -6.101 -16.042  1.00 91.17           C  
ATOM   3484  ND2 ASN A 227      12.357  -5.847 -17.164  1.00 91.17           N  
ATOM   3485 HD21 ASN A 227      12.651  -6.649 -17.704  1.00 91.17           H  
ATOM   3486 HD22 ASN A 227      12.151  -5.019 -17.705  1.00 91.17           H  
ATOM   3487  OD1 ASN A 227      11.641  -7.254 -15.656  1.00 91.17           O  
ATOM   3488  N   VAL A 228       8.272  -3.673 -13.458  1.00 91.22           N  
ATOM   3489  H   VAL A 228       7.657  -3.827 -14.244  1.00 91.22           H  
ATOM   3490  CA  VAL A 228       7.758  -2.839 -12.363  1.00 91.22           C  
ATOM   3491  HA  VAL A 228       8.556  -2.666 -11.642  1.00 91.22           H  
ATOM   3492  C   VAL A 228       6.627  -3.559 -11.648  1.00 91.22           C  
ATOM   3493  CB  VAL A 228       7.286  -1.461 -12.853  1.00 91.22           C  
ATOM   3494  HB  VAL A 228       6.493  -1.579 -13.592  1.00 91.22           H  
ATOM   3495  O   VAL A 228       5.620  -3.942 -12.238  1.00 91.22           O  
ATOM   3496  CG1 VAL A 228       6.759  -0.594 -11.700  1.00 91.22           C  
ATOM   3497 HG11 VAL A 228       6.455   0.376 -12.094  1.00 91.22           H  
ATOM   3498 HG12 VAL A 228       5.880  -1.056 -11.250  1.00 91.22           H  
ATOM   3499 HG13 VAL A 228       7.531  -0.456 -10.943  1.00 91.22           H  
ATOM   3500  CG2 VAL A 228       8.445  -0.698 -13.491  1.00 91.22           C  
ATOM   3501 HG21 VAL A 228       9.259  -0.578 -12.776  1.00 91.22           H  
ATOM   3502 HG22 VAL A 228       8.807  -1.246 -14.361  1.00 91.22           H  
ATOM   3503 HG23 VAL A 228       8.098   0.279 -13.827  1.00 91.22           H  
ATOM   3504  N   LEU A 229       6.770  -3.676 -10.332  1.00 91.61           N  
ATOM   3505  H   LEU A 229       7.622  -3.333  -9.911  1.00 91.61           H  
ATOM   3506  CA  LEU A 229       5.741  -4.210  -9.459  1.00 91.61           C  
ATOM   3507  HA  LEU A 229       4.949  -4.641 -10.071  1.00 91.61           H  
ATOM   3508  C   LEU A 229       5.145  -3.088  -8.619  1.00 91.61           C  
ATOM   3509  CB  LEU A 229       6.364  -5.315  -8.598  1.00 91.61           C  
ATOM   3510  HB2 LEU A 229       6.996  -4.857  -7.837  1.00 91.61           H  
ATOM   3511  HB3 LEU A 229       7.001  -5.937  -9.227  1.00 91.61           H  
ATOM   3512  O   LEU A 229       5.860  -2.462  -7.831  1.00 91.61           O  
ATOM   3513  CG  LEU A 229       5.318  -6.208  -7.923  1.00 91.61           C  
ATOM   3514  HG  LEU A 229       4.628  -5.611  -7.326  1.00 91.61           H  
ATOM   3515  CD1 LEU A 229       4.545  -6.996  -8.980  1.00 91.61           C  
ATOM   3516 HD11 LEU A 229       5.201  -7.267  -9.806  1.00 91.61           H  
ATOM   3517 HD12 LEU A 229       4.156  -7.927  -8.567  1.00 91.61           H  
ATOM   3518 HD13 LEU A 229       3.727  -6.394  -9.376  1.00 91.61           H  
ATOM   3519  CD2 LEU A 229       6.031  -7.196  -6.999  1.00 91.61           C  
ATOM   3520 HD21 LEU A 229       6.716  -7.805  -7.590  1.00 91.61           H  
ATOM   3521 HD22 LEU A 229       6.602  -6.647  -6.251  1.00 91.61           H  
ATOM   3522 HD23 LEU A 229       5.298  -7.852  -6.531  1.00 91.61           H  
ATOM   3523  N   VAL A 230       3.836  -2.876  -8.749  1.00 92.31           N  
ATOM   3524  H   VAL A 230       3.322  -3.393  -9.449  1.00 92.31           H  
ATOM   3525  CA  VAL A 230       3.083  -1.965  -7.884  1.00 92.31           C  
ATOM   3526  HA  VAL A 230       3.781  -1.418  -7.250  1.00 92.31           H  
ATOM   3527  C   VAL A 230       2.178  -2.790  -6.981  1.00 92.31           C  
ATOM   3528  CB  VAL A 230       2.307  -0.911  -8.692  1.00 92.31           C  
ATOM   3529  HB  VAL A 230       1.548  -1.398  -9.304  1.00 92.31           H  
ATOM   3530  O   VAL A 230       1.373  -3.589  -7.452  1.00 92.31           O  
ATOM   3531  CG1 VAL A 230       1.626   0.088  -7.750  1.00 92.31           C  
ATOM   3532 HG11 VAL A 230       2.356   0.512  -7.061  1.00 92.31           H  
ATOM   3533 HG12 VAL A 230       0.834  -0.403  -7.185  1.00 92.31           H  
ATOM   3534 HG13 VAL A 230       1.195   0.894  -8.344  1.00 92.31           H  
ATOM   3535  CG2 VAL A 230       3.229  -0.120  -9.626  1.00 92.31           C  
ATOM   3536 HG21 VAL A 230       4.035   0.346  -9.060  1.00 92.31           H  
ATOM   3537 HG22 VAL A 230       3.654  -0.786 -10.378  1.00 92.31           H  
ATOM   3538 HG23 VAL A 230       2.660   0.646 -10.153  1.00 92.31           H  
ATOM   3539  N   LYS A 231       2.309  -2.622  -5.669  1.00 92.95           N  
ATOM   3540  H   LYS A 231       2.997  -1.956  -5.349  1.00 92.95           H  
ATOM   3541  CA  LYS A 231       1.441  -3.259  -4.675  1.00 92.95           C  
ATOM   3542  HA  LYS A 231       0.750  -3.938  -5.175  1.00 92.95           H  
ATOM   3543  C   LYS A 231       0.608  -2.208  -3.980  1.00 92.95           C  
ATOM   3544  CB  LYS A 231       2.245  -4.066  -3.655  1.00 92.95           C  
ATOM   3545  HB2 LYS A 231       2.921  -3.400  -3.118  1.00 92.95           H  
ATOM   3546  HB3 LYS A 231       1.549  -4.507  -2.941  1.00 92.95           H  
ATOM   3547  O   LYS A 231       1.126  -1.160  -3.603  1.00 92.95           O  
ATOM   3548  CG  LYS A 231       3.045  -5.184  -4.320  1.00 92.95           C  
ATOM   3549  HG2 LYS A 231       3.783  -4.758  -4.999  1.00 92.95           H  
ATOM   3550  HG3 LYS A 231       2.367  -5.824  -4.885  1.00 92.95           H  
ATOM   3551  CD  LYS A 231       3.763  -6.010  -3.255  1.00 92.95           C  
ATOM   3552  HD2 LYS A 231       4.457  -5.371  -2.708  1.00 92.95           H  
ATOM   3553  HD3 LYS A 231       3.032  -6.439  -2.570  1.00 92.95           H  
ATOM   3554  CE  LYS A 231       4.521  -7.115  -3.980  1.00 92.95           C  
ATOM   3555  HE2 LYS A 231       5.214  -6.639  -4.673  1.00 92.95           H  
ATOM   3556  HE3 LYS A 231       3.810  -7.699  -4.564  1.00 92.95           H  
ATOM   3557  NZ  LYS A 231       5.256  -7.978  -3.034  1.00 92.95           N  
ATOM   3558  HZ1 LYS A 231       5.779  -8.673  -3.548  1.00 92.95           H  
ATOM   3559  HZ2 LYS A 231       5.885  -7.402  -2.492  1.00 92.95           H  
ATOM   3560  HZ3 LYS A 231       4.600  -8.443  -2.423  1.00 92.95           H  
ATOM   3561  N   THR A 232      -0.655  -2.514  -3.750  1.00 92.40           N  
ATOM   3562  H   THR A 232      -1.018  -3.388  -4.103  1.00 92.40           H  
ATOM   3563  CA  THR A 232      -1.570  -1.682  -2.980  1.00 92.40           C  
ATOM   3564  HA  THR A 232      -1.076  -0.750  -2.706  1.00 92.40           H  
ATOM   3565  C   THR A 232      -1.984  -2.390  -1.711  1.00 92.40           C  
ATOM   3566  CB  THR A 232      -2.822  -1.311  -3.771  1.00 92.40           C  
ATOM   3567  HB  THR A 232      -3.450  -0.661  -3.162  1.00 92.40           H  
ATOM   3568  O   THR A 232      -2.027  -3.621  -1.637  1.00 92.40           O  
ATOM   3569  CG2 THR A 232      -2.476  -0.591  -5.058  1.00 92.40           C  
ATOM   3570 HG21 THR A 232      -1.924  -1.248  -5.730  1.00 92.40           H  
ATOM   3571 HG22 THR A 232      -3.416  -0.299  -5.527  1.00 92.40           H  
ATOM   3572 HG23 THR A 232      -1.880   0.295  -4.839  1.00 92.40           H  
ATOM   3573  OG1 THR A 232      -3.551  -2.461  -4.113  1.00 92.40           O  
ATOM   3574  HG1 THR A 232      -4.309  -2.195  -4.638  1.00 92.40           H  
ATOM   3575  N   ARG A 233      -2.305  -1.592  -0.699  1.00 92.04           N  
ATOM   3576  H   ARG A 233      -2.135  -0.602  -0.798  1.00 92.04           H  
ATOM   3577  CA  ARG A 233      -2.932  -2.071   0.520  1.00 92.04           C  
ATOM   3578  HA  ARG A 233      -3.494  -2.973   0.278  1.00 92.04           H  
ATOM   3579  C   ARG A 233      -3.894  -1.030   1.054  1.00 92.04           C  
ATOM   3580  CB  ARG A 233      -1.836  -2.426   1.523  1.00 92.04           C  
ATOM   3581  HB2 ARG A 233      -1.349  -1.527   1.901  1.00 92.04           H  
ATOM   3582  HB3 ARG A 233      -1.091  -3.039   1.014  1.00 92.04           H  
ATOM   3583  O   ARG A 233      -3.475   0.087   1.321  1.00 92.04           O  
ATOM   3584  CG  ARG A 233      -2.436  -3.232   2.672  1.00 92.04           C  
ATOM   3585  HG2 ARG A 233      -3.080  -4.012   2.266  1.00 92.04           H  
ATOM   3586  HG3 ARG A 233      -3.034  -2.589   3.317  1.00 92.04           H  
ATOM   3587  CD  ARG A 233      -1.305  -3.872   3.463  1.00 92.04           C  
ATOM   3588  HD2 ARG A 233      -0.580  -4.298   2.769  1.00 92.04           H  
ATOM   3589  HD3 ARG A 233      -0.824  -3.086   4.044  1.00 92.04           H  
ATOM   3590  NE  ARG A 233      -1.810  -4.943   4.328  1.00 92.04           N  
ATOM   3591  HE  ARG A 233      -2.810  -5.079   4.339  1.00 92.04           H  
ATOM   3592  NH1 ARG A 233       0.215  -5.803   4.958  1.00 92.04           N  
ATOM   3593 HH11 ARG A 233       0.537  -4.851   5.059  1.00 92.04           H  
ATOM   3594 HH12 ARG A 233       0.699  -6.564   5.412  1.00 92.04           H  
ATOM   3595  NH2 ARG A 233      -1.611  -7.031   5.200  1.00 92.04           N  
ATOM   3596 HH21 ARG A 233      -0.992  -7.752   5.542  1.00 92.04           H  
ATOM   3597 HH22 ARG A 233      -2.592  -7.213   5.043  1.00 92.04           H  
ATOM   3598  CZ  ARG A 233      -1.074  -5.912   4.826  1.00 92.04           C  
ATOM   3599  N   ILE A 234      -5.155  -1.384   1.242  1.00 92.12           N  
ATOM   3600  H   ILE A 234      -5.431  -2.325   1.000  1.00 92.12           H  
ATOM   3601  CA  ILE A 234      -6.174  -0.489   1.794  1.00 92.12           C  
ATOM   3602  HA  ILE A 234      -5.732   0.481   2.022  1.00 92.12           H  
ATOM   3603  C   ILE A 234      -6.663  -1.095   3.098  1.00 92.12           C  
ATOM   3604  CB  ILE A 234      -7.319  -0.239   0.790  1.00 92.12           C  
ATOM   3605  HB  ILE A 234      -7.832  -1.182   0.602  1.00 92.12           H  
ATOM   3606  O   ILE A 234      -7.162  -2.217   3.117  1.00 92.12           O  
ATOM   3607  CG1 ILE A 234      -6.753   0.287  -0.551  1.00 92.12           C  
ATOM   3608 HG12 ILE A 234      -6.066  -0.450  -0.968  1.00 92.12           H  
ATOM   3609 HG13 ILE A 234      -6.194   1.206  -0.377  1.00 92.12           H  
ATOM   3610  CG2 ILE A 234      -8.339   0.740   1.404  1.00 92.12           C  
ATOM   3611 HG21 ILE A 234      -7.870   1.705   1.600  1.00 92.12           H  
ATOM   3612 HG22 ILE A 234      -9.181   0.884   0.727  1.00 92.12           H  
ATOM   3613 HG23 ILE A 234      -8.745   0.344   2.334  1.00 92.12           H  
ATOM   3614  CD1 ILE A 234      -7.811   0.549  -1.626  1.00 92.12           C  
ATOM   3615 HD11 ILE A 234      -8.412  -0.347  -1.787  1.00 92.12           H  
ATOM   3616 HD12 ILE A 234      -8.458   1.378  -1.340  1.00 92.12           H  
ATOM   3617 HD13 ILE A 234      -7.313   0.816  -2.558  1.00 92.12           H  
ATOM   3618  N   PHE A 235      -6.512  -0.351   4.186  1.00 92.72           N  
ATOM   3619  H   PHE A 235      -6.150   0.585   4.077  1.00 92.72           H  
ATOM   3620  CA  PHE A 235      -7.119  -0.685   5.466  1.00 92.72           C  
ATOM   3621  HA  PHE A 235      -7.292  -1.759   5.535  1.00 92.72           H  
ATOM   3622  C   PHE A 235      -8.451   0.028   5.566  1.00 92.72           C  
ATOM   3623  CB  PHE A 235      -6.210  -0.268   6.615  1.00 92.72           C  
ATOM   3624  HB2 PHE A 235      -6.789  -0.298   7.539  1.00 92.72           H  
ATOM   3625  HB3 PHE A 235      -5.884   0.761   6.466  1.00 92.72           H  
ATOM   3626  O   PHE A 235      -8.517   1.248   5.393  1.00 92.72           O  
ATOM   3627  CG  PHE A 235      -5.004  -1.161   6.776  1.00 92.72           C  
ATOM   3628  CD1 PHE A 235      -4.990  -2.143   7.784  1.00 92.72           C  
ATOM   3629  HD1 PHE A 235      -5.845  -2.265   8.434  1.00 92.72           H  
ATOM   3630  CD2 PHE A 235      -3.892  -0.999   5.931  1.00 92.72           C  
ATOM   3631  HD2 PHE A 235      -3.902  -0.243   5.159  1.00 92.72           H  
ATOM   3632  CE1 PHE A 235      -3.860  -2.958   7.955  1.00 92.72           C  
ATOM   3633  HE1 PHE A 235      -3.851  -3.709   8.731  1.00 92.72           H  
ATOM   3634  CE2 PHE A 235      -2.773  -1.830   6.093  1.00 92.72           C  
ATOM   3635  HE2 PHE A 235      -1.920  -1.733   5.438  1.00 92.72           H  
ATOM   3636  CZ  PHE A 235      -2.757  -2.801   7.101  1.00 92.72           C  
ATOM   3637  HZ  PHE A 235      -1.889  -3.434   7.207  1.00 92.72           H  
ATOM   3638  N   LEU A 236      -9.498  -0.722   5.876  1.00 92.35           N  
ATOM   3639  H   LEU A 236      -9.377  -1.712   6.031  1.00 92.35           H  
ATOM   3640  CA  LEU A 236     -10.835  -0.175   6.025  1.00 92.35           C  
ATOM   3641  HA  LEU A 236     -10.745   0.887   6.254  1.00 92.35           H  
ATOM   3642  C   LEU A 236     -11.552  -0.799   7.215  1.00 92.35           C  
ATOM   3643  CB  LEU A 236     -11.583  -0.285   4.682  1.00 92.35           C  
ATOM   3644  HB2 LEU A 236     -12.494   0.311   4.728  1.00 92.35           H  
ATOM   3645  HB3 LEU A 236     -10.952   0.177   3.923  1.00 92.35           H  
ATOM   3646  O   LEU A 236     -11.238  -1.904   7.650  1.00 92.35           O  
ATOM   3647  CG  LEU A 236     -11.931  -1.718   4.237  1.00 92.35           C  
ATOM   3648  HG  LEU A 236     -11.169  -2.416   4.582  1.00 92.35           H  
ATOM   3649  CD1 LEU A 236     -13.312  -2.131   4.749  1.00 92.35           C  
ATOM   3650 HD11 LEU A 236     -13.290  -2.313   5.823  1.00 92.35           H  
ATOM   3651 HD12 LEU A 236     -13.624  -3.040   4.235  1.00 92.35           H  
ATOM   3652 HD13 LEU A 236     -14.047  -1.357   4.529  1.00 92.35           H  
ATOM   3653  CD2 LEU A 236     -11.990  -1.807   2.716  1.00 92.35           C  
ATOM   3654 HD21 LEU A 236     -11.039  -1.490   2.287  1.00 92.35           H  
ATOM   3655 HD22 LEU A 236     -12.182  -2.837   2.417  1.00 92.35           H  
ATOM   3656 HD23 LEU A 236     -12.792  -1.172   2.339  1.00 92.35           H  
ATOM   3657  N   GLU A 237     -12.531  -0.072   7.727  1.00 91.92           N  
ATOM   3658  H   GLU A 237     -12.722   0.823   7.300  1.00 91.92           H  
ATOM   3659  CA  GLU A 237     -13.512  -0.586   8.674  1.00 91.92           C  
ATOM   3660  HA  GLU A 237     -13.279  -1.620   8.931  1.00 91.92           H  
ATOM   3661  C   GLU A 237     -14.872  -0.557   7.981  1.00 91.92           C  
ATOM   3662  CB  GLU A 237     -13.449   0.245   9.959  1.00 91.92           C  
ATOM   3663  HB2 GLU A 237     -13.662   1.283   9.706  1.00 91.92           H  
ATOM   3664  HB3 GLU A 237     -12.432   0.185  10.348  1.00 91.92           H  
ATOM   3665  O   GLU A 237     -15.275   0.473   7.434  1.00 91.92           O  
ATOM   3666  CG  GLU A 237     -14.418  -0.215  11.059  1.00 91.92           C  
ATOM   3667  HG2 GLU A 237     -14.215  -1.261  11.289  1.00 91.92           H  
ATOM   3668  HG3 GLU A 237     -15.437  -0.135  10.681  1.00 91.92           H  
ATOM   3669  CD  GLU A 237     -14.293   0.620  12.348  1.00 91.92           C  
ATOM   3670  OE1 GLU A 237     -15.124   0.452  13.268  1.00 91.92           O  
ATOM   3671  OE2 GLU A 237     -13.391   1.481  12.435  1.00 91.92           O  
ATOM   3672  N   ALA A 238     -15.562  -1.691   7.971  1.00 91.82           N  
ATOM   3673  H   ALA A 238     -15.170  -2.502   8.428  1.00 91.82           H  
ATOM   3674  CA  ALA A 238     -16.850  -1.866   7.317  1.00 91.82           C  
ATOM   3675  HA  ALA A 238     -17.122  -0.955   6.784  1.00 91.82           H  
ATOM   3676  C   ALA A 238     -17.944  -2.146   8.345  1.00 91.82           C  
ATOM   3677  CB  ALA A 238     -16.733  -2.987   6.285  1.00 91.82           C  
ATOM   3678  HB1 ALA A 238     -17.715  -3.197   5.862  1.00 91.82           H  
ATOM   3679  HB2 ALA A 238     -16.354  -3.890   6.764  1.00 91.82           H  
ATOM   3680  HB3 ALA A 238     -16.056  -2.687   5.485  1.00 91.82           H  
ATOM   3681  O   ALA A 238     -17.717  -2.841   9.333  1.00 91.82           O  
ATOM   3682  N   VAL A 239     -19.142  -1.626   8.092  1.00 94.00           N  
ATOM   3683  H   VAL A 239     -19.257  -1.107   7.234  1.00 94.00           H  
ATOM   3684  CA  VAL A 239     -20.354  -2.095   8.771  1.00 94.00           C  
ATOM   3685  HA  VAL A 239     -20.094  -2.449   9.769  1.00 94.00           H  
ATOM   3686  C   VAL A 239     -20.920  -3.234   7.935  1.00 94.00           C  
ATOM   3687  CB  VAL A 239     -21.386  -0.978   8.936  1.00 94.00           C  
ATOM   3688  HB  VAL A 239     -21.641  -0.582   7.953  1.00 94.00           H  
ATOM   3689  O   VAL A 239     -21.202  -2.996   6.757  1.00 94.00           O  
ATOM   3690  CG1 VAL A 239     -22.674  -1.456   9.614  1.00 94.00           C  
ATOM   3691 HG11 VAL A 239     -22.447  -1.876  10.593  1.00 94.00           H  
ATOM   3692 HG12 VAL A 239     -23.373  -0.628   9.733  1.00 94.00           H  
ATOM   3693 HG13 VAL A 239     -23.160  -2.222   9.010  1.00 94.00           H  
ATOM   3694  CG2 VAL A 239     -20.788   0.136   9.795  1.00 94.00           C  
ATOM   3695 HG21 VAL A 239     -20.019   0.671   9.238  1.00 94.00           H  
ATOM   3696 HG22 VAL A 239     -20.354  -0.306  10.692  1.00 94.00           H  
ATOM   3697 HG23 VAL A 239     -21.563   0.822  10.137  1.00 94.00           H  
ATOM   3698  N   PRO A 240     -21.068  -4.443   8.492  1.00 91.45           N  
ATOM   3699  CA  PRO A 240     -21.588  -5.583   7.750  1.00 91.45           C  
ATOM   3700  HA  PRO A 240     -21.011  -5.734   6.838  1.00 91.45           H  
ATOM   3701  C   PRO A 240     -23.066  -5.391   7.386  1.00 91.45           C  
ATOM   3702  CB  PRO A 240     -21.387  -6.781   8.678  1.00 91.45           C  
ATOM   3703  HB2 PRO A 240     -22.123  -7.565   8.501  1.00 91.45           H  
ATOM   3704  HB3 PRO A 240     -20.376  -7.172   8.565  1.00 91.45           H  
ATOM   3705  O   PRO A 240     -23.799  -4.665   8.061  1.00 91.45           O  
ATOM   3706  CG  PRO A 240     -21.543  -6.153  10.060  1.00 91.45           C  
ATOM   3707  HG2 PRO A 240     -22.600  -5.996  10.275  1.00 91.45           H  
ATOM   3708  HG3 PRO A 240     -21.089  -6.755  10.847  1.00 91.45           H  
ATOM   3709  CD  PRO A 240     -20.848  -4.808   9.887  1.00 91.45           C  
ATOM   3710  HD2 PRO A 240     -19.779  -4.915  10.074  1.00 91.45           H  
ATOM   3711  HD3 PRO A 240     -21.288  -4.081  10.570  1.00 91.45           H  
ATOM   3712  N   GLN A 241     -23.518  -6.061   6.329  1.00 90.54           N  
ATOM   3713  H   GLN A 241     -22.867  -6.647   5.826  1.00 90.54           H  
ATOM   3714  CA  GLN A 241     -24.948  -6.302   6.129  1.00 90.54           C  
ATOM   3715  HA  GLN A 241     -25.500  -5.399   6.388  1.00 90.54           H  
ATOM   3716  C   GLN A 241     -25.401  -7.417   7.076  1.00 90.54           C  
ATOM   3717  CB  GLN A 241     -25.266  -6.644   4.666  1.00 90.54           C  
ATOM   3718  HB2 GLN A 241     -26.341  -6.800   4.585  1.00 90.54           H  
ATOM   3719  HB3 GLN A 241     -24.761  -7.566   4.377  1.00 90.54           H  
ATOM   3720  O   GLN A 241     -24.639  -8.347   7.338  1.00 90.54           O  
ATOM   3721  CG  GLN A 241     -24.849  -5.519   3.708  1.00 90.54           C  
ATOM   3722  HG2 GLN A 241     -25.195  -4.562   4.098  1.00 90.54           H  
ATOM   3723  HG3 GLN A 241     -23.761  -5.499   3.646  1.00 90.54           H  
ATOM   3724  CD  GLN A 241     -25.402  -5.675   2.295  1.00 90.54           C  
ATOM   3725  NE2 GLN A 241     -25.022  -4.804   1.387  1.00 90.54           N  
ATOM   3726 HE21 GLN A 241     -25.312  -5.030   0.447  1.00 90.54           H  
ATOM   3727 HE22 GLN A 241     -24.216  -4.218   1.552  1.00 90.54           H  
ATOM   3728  OE1 GLN A 241     -26.203  -6.535   1.986  1.00 90.54           O  
ATOM   3729  N   SER A 242     -26.631  -7.348   7.583  1.00 86.96           N  
ATOM   3730  H   SER A 242     -27.259  -6.617   7.281  1.00 86.96           H  
ATOM   3731  CA  SER A 242     -27.141  -8.286   8.598  1.00 86.96           C  
ATOM   3732  HA  SER A 242     -26.521  -8.211   9.491  1.00 86.96           H  
ATOM   3733  C   SER A 242     -27.116  -9.753   8.165  1.00 86.96           C  
ATOM   3734  CB  SER A 242     -28.576  -7.902   8.971  1.00 86.96           C  
ATOM   3735  HB2 SER A 242     -28.548  -6.975   9.545  1.00 86.96           H  
ATOM   3736  HB3 SER A 242     -29.022  -8.679   9.592  1.00 86.96           H  
ATOM   3737  O   SER A 242     -27.008 -10.630   9.009  1.00 86.96           O  
ATOM   3738  OG  SER A 242     -29.366  -7.688   7.812  1.00 86.96           O  
ATOM   3739  HG  SER A 242     -29.725  -8.526   7.512  1.00 86.96           H  
ATOM   3740  N   GLU A 243     -27.211 -10.015   6.862  1.00 86.06           N  
ATOM   3741  H   GLU A 243     -27.328  -9.237   6.228  1.00 86.06           H  
ATOM   3742  CA  GLU A 243     -27.251 -11.363   6.278  1.00 86.06           C  
ATOM   3743  HA  GLU A 243     -27.495 -12.090   7.053  1.00 86.06           H  
ATOM   3744  C   GLU A 243     -25.894 -11.799   5.695  1.00 86.06           C  
ATOM   3745  CB  GLU A 243     -28.366 -11.411   5.219  1.00 86.06           C  
ATOM   3746  HB2 GLU A 243     -28.136 -10.687   4.437  1.00 86.06           H  
ATOM   3747  HB3 GLU A 243     -28.396 -12.408   4.779  1.00 86.06           H  
ATOM   3748  O   GLU A 243     -25.792 -12.828   5.031  1.00 86.06           O  
ATOM   3749  CG  GLU A 243     -29.751 -11.097   5.813  1.00 86.06           C  
ATOM   3750  HG2 GLU A 243     -29.731 -10.115   6.286  1.00 86.06           H  
ATOM   3751  HG3 GLU A 243     -29.970 -11.833   6.587  1.00 86.06           H  
ATOM   3752  CD  GLU A 243     -30.885 -11.101   4.777  1.00 86.06           C  
ATOM   3753  OE1 GLU A 243     -32.022 -10.791   5.199  1.00 86.06           O  
ATOM   3754  OE2 GLU A 243     -30.622 -11.376   3.585  1.00 86.06           O  
ATOM   3755  N   SER A 244     -24.843 -11.000   5.907  1.00 86.45           N  
ATOM   3756  H   SER A 244     -24.959 -10.231   6.551  1.00 86.45           H  
ATOM   3757  CA  SER A 244     -23.515 -11.253   5.347  1.00 86.45           C  
ATOM   3758  HA  SER A 244     -23.634 -11.767   4.393  1.00 86.45           H  
ATOM   3759  C   SER A 244     -22.655 -12.134   6.246  1.00 86.45           C  
ATOM   3760  CB  SER A 244     -22.787  -9.941   5.067  1.00 86.45           C  
ATOM   3761  HB2 SER A 244     -23.420  -9.296   4.457  1.00 86.45           H  
ATOM   3762  HB3 SER A 244     -21.873 -10.164   4.518  1.00 86.45           H  
ATOM   3763  O   SER A 244     -22.712 -12.034   7.469  1.00 86.45           O  
ATOM   3764  OG  SER A 244     -22.397  -9.274   6.249  1.00 86.45           O  
ATOM   3765  HG  SER A 244     -23.193  -9.073   6.747  1.00 86.45           H  
ATOM   3766  N   THR A 245     -21.736 -12.891   5.647  1.00 84.19           N  
ATOM   3767  H   THR A 245     -21.682 -12.900   4.639  1.00 84.19           H  
ATOM   3768  CA  THR A 245     -20.693 -13.621   6.393  1.00 84.19           C  
ATOM   3769  HA  THR A 245     -21.158 -14.249   7.153  1.00 84.19           H  
ATOM   3770  C   THR A 245     -19.725 -12.678   7.114  1.00 84.19           C  
ATOM   3771  CB  THR A 245     -19.883 -14.512   5.446  1.00 84.19           C  
ATOM   3772  HB  THR A 245     -19.074 -14.988   6.000  1.00 84.19           H  
ATOM   3773  O   THR A 245     -19.050 -13.064   8.066  1.00 84.19           O  
ATOM   3774  CG2 THR A 245     -20.736 -15.600   4.795  1.00 84.19           C  
ATOM   3775 HG21 THR A 245     -20.097 -16.277   4.227  1.00 84.19           H  
ATOM   3776 HG22 THR A 245     -21.480 -15.160   4.131  1.00 84.19           H  
ATOM   3777 HG23 THR A 245     -21.246 -16.170   5.572  1.00 84.19           H  
ATOM   3778  OG1 THR A 245     -19.343 -13.736   4.394  1.00 84.19           O  
ATOM   3779  HG1 THR A 245     -19.044 -14.340   3.711  1.00 84.19           H  
ATOM   3780  N   LEU A 246     -19.658 -11.408   6.696  1.00 85.57           N  
ATOM   3781  H   LEU A 246     -20.234 -11.140   5.911  1.00 85.57           H  
ATOM   3782  CA  LEU A 246     -18.883 -10.387   7.394  1.00 85.57           C  
ATOM   3783  HA  LEU A 246     -17.877 -10.783   7.538  1.00 85.57           H  
ATOM   3784  C   LEU A 246     -19.460 -10.092   8.785  1.00 85.57           C  
ATOM   3785  CB  LEU A 246     -18.812  -9.134   6.509  1.00 85.57           C  
ATOM   3786  HB2 LEU A 246     -19.814  -8.717   6.406  1.00 85.57           H  
ATOM   3787  HB3 LEU A 246     -18.461  -9.445   5.525  1.00 85.57           H  
ATOM   3788  O   LEU A 246     -18.683  -9.798   9.698  1.00 85.57           O  
ATOM   3789  CG  LEU A 246     -17.867  -8.037   7.023  1.00 85.57           C  
ATOM   3790  HG  LEU A 246     -18.160  -7.721   8.025  1.00 85.57           H  
ATOM   3791  CD1 LEU A 246     -16.420  -8.524   7.052  1.00 85.57           C  
ATOM   3792 HD11 LEU A 246     -16.294  -9.271   7.835  1.00 85.57           H  
ATOM   3793 HD12 LEU A 246     -15.756  -7.688   7.272  1.00 85.57           H  
ATOM   3794 HD13 LEU A 246     -16.150  -8.959   6.090  1.00 85.57           H  
ATOM   3795  CD2 LEU A 246     -17.936  -6.819   6.100  1.00 85.57           C  
ATOM   3796 HD21 LEU A 246     -17.615  -7.092   5.095  1.00 85.57           H  
ATOM   3797 HD22 LEU A 246     -17.296  -6.028   6.491  1.00 85.57           H  
ATOM   3798 HD23 LEU A 246     -18.963  -6.454   6.058  1.00 85.57           H  
ATOM   3799  N   ALA A 247     -20.782 -10.213   8.958  1.00 85.96           N  
ATOM   3800  H   ALA A 247     -21.349 -10.537   8.187  1.00 85.96           H  
ATOM   3801  CA  ALA A 247     -21.449 -10.041  10.247  1.00 85.96           C  
ATOM   3802  HA  ALA A 247     -21.202  -9.054  10.637  1.00 85.96           H  
ATOM   3803  C   ALA A 247     -20.969 -11.065  11.285  1.00 85.96           C  
ATOM   3804  CB  ALA A 247     -22.968 -10.111  10.054  1.00 85.96           C  
ATOM   3805  HB1 ALA A 247     -23.462  -9.850  10.990  1.00 85.96           H  
ATOM   3806  HB2 ALA A 247     -23.290  -9.418   9.277  1.00 85.96           H  
ATOM   3807  HB3 ALA A 247     -23.267 -11.123   9.782  1.00 85.96           H  
ATOM   3808  O   ALA A 247     -20.759 -10.690  12.434  1.00 85.96           O  
ATOM   3809  N   ASP A 248     -20.674 -12.304  10.874  1.00 84.89           N  
ATOM   3810  H   ASP A 248     -20.926 -12.571   9.934  1.00 84.89           H  
ATOM   3811  CA  ASP A 248     -20.191 -13.369  11.773  1.00 84.89           C  
ATOM   3812  HA  ASP A 248     -20.932 -13.534  12.556  1.00 84.89           H  
ATOM   3813  C   ASP A 248     -18.851 -13.027  12.446  1.00 84.89           C  
ATOM   3814  CB  ASP A 248     -20.006 -14.679  10.986  1.00 84.89           C  
ATOM   3815  HB2 ASP A 248     -19.247 -14.528  10.218  1.00 84.89           H  
ATOM   3816  HB3 ASP A 248     -19.628 -15.440  11.669  1.00 84.89           H  
ATOM   3817  O   ASP A 248     -18.525 -13.530  13.522  1.00 84.89           O  
ATOM   3818  CG  ASP A 248     -21.283 -15.224  10.342  1.00 84.89           C  
ATOM   3819  OD1 ASP A 248     -22.369 -14.997  10.916  1.00 84.89           O  
ATOM   3820  OD2 ASP A 248     -21.146 -15.898   9.295  1.00 84.89           O  
ATOM   3821  N   SER A 249     -18.055 -12.170  11.801  1.00 83.37           N  
ATOM   3822  H   SER A 249     -18.415 -11.802  10.933  1.00 83.37           H  
ATOM   3823  CA  SER A 249     -16.747 -11.713  12.289  1.00 83.37           C  
ATOM   3824  HA  SER A 249     -16.415 -12.381  13.084  1.00 83.37           H  
ATOM   3825  C   SER A 249     -16.769 -10.304  12.881  1.00 83.37           C  
ATOM   3826  CB  SER A 249     -15.727 -11.800  11.154  1.00 83.37           C  
ATOM   3827  HB2 SER A 249     -14.725 -11.665  11.562  1.00 83.37           H  
ATOM   3828  HB3 SER A 249     -15.785 -12.787  10.697  1.00 83.37           H  
ATOM   3829  O   SER A 249     -15.742  -9.822  13.372  1.00 83.37           O  
ATOM   3830  OG  SER A 249     -15.955 -10.809  10.164  1.00 83.37           O  
ATOM   3831  HG  SER A 249     -16.900 -10.688  10.046  1.00 83.37           H  
ATOM   3832  N   ALA A 250     -17.911  -9.620  12.800  1.00 89.12           N  
ATOM   3833  H   ALA A 250     -18.751 -10.095  12.505  1.00 89.12           H  
ATOM   3834  CA  ALA A 250     -18.025  -8.251  13.253  1.00 89.12           C  
ATOM   3835  HA  ALA A 250     -17.177  -7.699  12.850  1.00 89.12           H  
ATOM   3836  C   ALA A 250     -17.950  -8.188  14.777  1.00 89.12           C  
ATOM   3837  CB  ALA A 250     -19.297  -7.625  12.686  1.00 89.12           C  
ATOM   3838  HB1 ALA A 250     -20.173  -8.119  13.105  1.00 89.12           H  
ATOM   3839  HB2 ALA A 250     -19.328  -6.563  12.930  1.00 89.12           H  
ATOM   3840  HB3 ALA A 250     -19.290  -7.750  11.603  1.00 89.12           H  
ATOM   3841  O   ALA A 250     -18.447  -9.044  15.506  1.00 89.12           O  
ATOM   3842  N   THR A 251     -17.305  -7.143  15.274  1.00 90.50           N  
ATOM   3843  H   THR A 251     -16.926  -6.463  14.631  1.00 90.50           H  
ATOM   3844  CA  THR A 251     -17.229  -6.873  16.704  1.00 90.50           C  
ATOM   3845  HA  THR A 251     -17.918  -7.532  17.231  1.00 90.50           H  
ATOM   3846  C   THR A 251     -17.678  -5.457  16.969  1.00 90.50           C  
ATOM   3847  CB  THR A 251     -15.826  -7.113  17.284  1.00 90.50           C  
ATOM   3848  HB  THR A 251     -15.891  -7.004  18.367  1.00 90.50           H  
ATOM   3849  O   THR A 251     -17.579  -4.581  16.110  1.00 90.50           O  
ATOM   3850  CG2 THR A 251     -15.292  -8.515  16.993  1.00 90.50           C  
ATOM   3851 HG21 THR A 251     -15.119  -8.635  15.923  1.00 90.50           H  
ATOM   3852 HG22 THR A 251     -16.019  -9.260  17.314  1.00 90.50           H  
ATOM   3853 HG23 THR A 251     -14.353  -8.669  17.524  1.00 90.50           H  
ATOM   3854  OG1 THR A 251     -14.884  -6.171  16.814  1.00 90.50           O  
ATOM   3855  HG1 THR A 251     -15.122  -5.308  17.162  1.00 90.50           H  
ATOM   3856  N   GLN A 252     -18.095  -5.200  18.202  1.00 89.77           N  
ATOM   3857  H   GLN A 252     -18.273  -5.973  18.828  1.00 89.77           H  
ATOM   3858  CA  GLN A 252     -18.331  -3.848  18.682  1.00 89.77           C  
ATOM   3859  HA  GLN A 252     -19.233  -3.468  18.203  1.00 89.77           H  
ATOM   3860  C   GLN A 252     -17.145  -2.929  18.335  1.00 89.77           C  
ATOM   3861  CB  GLN A 252     -18.554  -3.940  20.198  1.00 89.77           C  
ATOM   3862  HB2 GLN A 252     -17.653  -4.327  20.674  1.00 89.77           H  
ATOM   3863  HB3 GLN A 252     -19.366  -4.640  20.396  1.00 89.77           H  
ATOM   3864  O   GLN A 252     -16.006  -3.213  18.728  1.00 89.77           O  
ATOM   3865  CG  GLN A 252     -18.904  -2.594  20.830  1.00 89.77           C  
ATOM   3866  HG2 GLN A 252     -19.051  -2.733  21.901  1.00 89.77           H  
ATOM   3867  HG3 GLN A 252     -18.076  -1.898  20.694  1.00 89.77           H  
ATOM   3868  CD  GLN A 252     -20.178  -2.010  20.249  1.00 89.77           C  
ATOM   3869  NE2 GLN A 252     -20.181  -0.738  19.955  1.00 89.77           N  
ATOM   3870 HE21 GLN A 252     -21.056  -0.437  19.548  1.00 89.77           H  
ATOM   3871 HE22 GLN A 252     -19.320  -0.210  19.958  1.00 89.77           H  
ATOM   3872  OE1 GLN A 252     -21.176  -2.671  20.050  1.00 89.77           O  
ATOM   3873  N   SER A 253     -17.415  -1.832  17.618  1.00 86.50           N  
ATOM   3874  H   SER A 253     -18.346  -1.701  17.247  1.00 86.50           H  
ATOM   3875  CA  SER A 253     -16.387  -0.844  17.279  1.00 86.50           C  
ATOM   3876  HA  SER A 253     -15.629  -1.362  16.693  1.00 86.50           H  
ATOM   3877  C   SER A 253     -15.770  -0.284  18.569  1.00 86.50           C  
ATOM   3878  CB  SER A 253     -16.961   0.265  16.398  1.00 86.50           C  
ATOM   3879  HB2 SER A 253     -17.759   0.779  16.934  1.00 86.50           H  
ATOM   3880  HB3 SER A 253     -17.380  -0.184  15.497  1.00 86.50           H  
ATOM   3881  O   SER A 253     -16.498   0.029  19.525  1.00 86.50           O  
ATOM   3882  OG  SER A 253     -15.962   1.192  16.024  1.00 86.50           O  
ATOM   3883  HG  SER A 253     -15.557   0.926  15.195  1.00 86.50           H  
ATOM   3884  N   PRO A 254     -14.430  -0.223  18.663  1.00 80.78           N  
ATOM   3885  CA  PRO A 254     -13.760   0.154  19.890  1.00 80.78           C  
ATOM   3886  HA  PRO A 254     -14.117  -0.468  20.710  1.00 80.78           H  
ATOM   3887  C   PRO A 254     -14.036   1.624  20.214  1.00 80.78           C  
ATOM   3888  CB  PRO A 254     -12.281  -0.137  19.643  1.00 80.78           C  
ATOM   3889  HB2 PRO A 254     -12.057  -1.164  19.935  1.00 80.78           H  
ATOM   3890  HB3 PRO A 254     -11.646   0.562  20.187  1.00 80.78           H  
ATOM   3891  O   PRO A 254     -13.811   2.519  19.411  1.00 80.78           O  
ATOM   3892  CG  PRO A 254     -12.122   0.005  18.131  1.00 80.78           C  
ATOM   3893  HG2 PRO A 254     -11.992   1.057  17.874  1.00 80.78           H  
ATOM   3894  HG3 PRO A 254     -11.291  -0.587  17.749  1.00 80.78           H  
ATOM   3895  CD  PRO A 254     -13.467  -0.490  17.607  1.00 80.78           C  
ATOM   3896  HD2 PRO A 254     -13.422  -1.563  17.420  1.00 80.78           H  
ATOM   3897  HD3 PRO A 254     -13.727   0.047  16.695  1.00 80.78           H  
ATOM   3898  N   HIS A 255     -14.471   1.894  21.438  1.00 71.83           N  
ATOM   3899  H   HIS A 255     -14.689   1.128  22.059  1.00 71.83           H  
ATOM   3900  CA  HIS A 255     -14.674   3.259  21.905  1.00 71.83           C  
ATOM   3901  HA  HIS A 255     -14.903   3.898  21.052  1.00 71.83           H  
ATOM   3902  C   HIS A 255     -13.408   3.802  22.584  1.00 71.83           C  
ATOM   3903  CB  HIS A 255     -15.892   3.278  22.835  1.00 71.83           C  
ATOM   3904  HB2 HIS A 255     -15.730   2.569  23.646  1.00 71.83           H  
ATOM   3905  HB3 HIS A 255     -16.771   2.960  22.274  1.00 71.83           H  
ATOM   3906  O   HIS A 255     -12.790   3.102  23.392  1.00 71.83           O  
ATOM   3907  CG  HIS A 255     -16.162   4.633  23.428  1.00 71.83           C  
ATOM   3908  CD2 HIS A 255     -16.598   4.893  24.697  1.00 71.83           C  
ATOM   3909  HD2 HIS A 255     -16.829   4.156  25.452  1.00 71.83           H  
ATOM   3910  ND1 HIS A 255     -15.976   5.848  22.810  1.00 71.83           N  
ATOM   3911  HD1 HIS A 255     -15.645   6.005  21.869  1.00 71.83           H  
ATOM   3912  CE1 HIS A 255     -16.298   6.815  23.684  1.00 71.83           C  
ATOM   3913  HE1 HIS A 255     -16.219   7.874  23.489  1.00 71.83           H  
ATOM   3914  NE2 HIS A 255     -16.700   6.279  24.846  1.00 71.83           N  
ATOM   3915  N   HIS A 256     -13.039   5.061  22.315  1.00 63.02           N  
ATOM   3916  H   HIS A 256     -13.504   5.564  21.574  1.00 63.02           H  
ATOM   3917  CA  HIS A 256     -12.153   5.816  23.203  1.00 63.02           C  
ATOM   3918  HA  HIS A 256     -11.548   5.106  23.767  1.00 63.02           H  
ATOM   3919  C   HIS A 256     -12.963   6.678  24.183  1.00 63.02           C  
ATOM   3920  CB  HIS A 256     -11.158   6.685  22.418  1.00 63.02           C  
ATOM   3921  HB2 HIS A 256     -11.587   7.655  22.169  1.00 63.02           H  
ATOM   3922  HB3 HIS A 256     -10.917   6.196  21.473  1.00 63.02           H  
ATOM   3923  O   HIS A 256     -13.523   7.695  23.772  1.00 63.02           O  
ATOM   3924  CG  HIS A 256      -9.871   6.884  23.181  1.00 63.02           C  
ATOM   3925  CD2 HIS A 256      -8.613   6.650  22.695  1.00 63.02           C  
ATOM   3926  HD2 HIS A 256      -8.374   6.353  21.684  1.00 63.02           H  
ATOM   3927  ND1 HIS A 256      -9.731   7.215  24.516  1.00 63.02           N  
ATOM   3928  HD1 HIS A 256     -10.448   7.533  25.152  1.00 63.02           H  
ATOM   3929  CE1 HIS A 256      -8.425   7.165  24.817  1.00 63.02           C  
ATOM   3930  HE1 HIS A 256      -8.009   7.409  25.783  1.00 63.02           H  
ATOM   3931  NE2 HIS A 256      -7.701   6.806  23.746  1.00 63.02           N  
ATOM   3932  N   PRO A 257     -12.994   6.365  25.488  1.00 50.67           N  
ATOM   3933  CA  PRO A 257     -13.450   7.345  26.460  1.00 50.67           C  
ATOM   3934  HA  PRO A 257     -14.412   7.758  26.158  1.00 50.67           H  
ATOM   3935  C   PRO A 257     -12.409   8.478  26.533  1.00 50.67           C  
ATOM   3936  CB  PRO A 257     -13.639   6.563  27.764  1.00 50.67           C  
ATOM   3937  HB2 PRO A 257     -14.665   6.196  27.812  1.00 50.67           H  
ATOM   3938  HB3 PRO A 257     -13.415   7.168  28.643  1.00 50.67           H  
ATOM   3939  O   PRO A 257     -11.276   8.257  26.961  1.00 50.67           O  
ATOM   3940  CG  PRO A 257     -12.686   5.373  27.633  1.00 50.67           C  
ATOM   3941  HG2 PRO A 257     -13.061   4.497  28.164  1.00 50.67           H  
ATOM   3942  HG3 PRO A 257     -11.704   5.654  28.013  1.00 50.67           H  
ATOM   3943  CD  PRO A 257     -12.591   5.122  26.128  1.00 50.67           C  
ATOM   3944  HD2 PRO A 257     -11.570   4.845  25.865  1.00 50.67           H  
ATOM   3945  HD3 PRO A 257     -13.283   4.331  25.840  1.00 50.67           H  
ATOM   3946  N   GLY A 258     -12.767   9.676  26.065  1.00 46.12           N  
ATOM   3947  H   GLY A 258     -13.644   9.739  25.567  1.00 46.12           H  
ATOM   3948  CA  GLY A 258     -12.116  10.937  26.448  1.00 46.12           C  
ATOM   3949  HA2 GLY A 258     -12.833  11.743  26.293  1.00 46.12           H  
ATOM   3950  HA3 GLY A 258     -11.896  10.901  27.515  1.00 46.12           H  
ATOM   3951  C   GLY A 258     -10.822  11.364  25.739  1.00 46.12           C  
ATOM   3952  O   GLY A 258     -10.147  12.242  26.270  1.00 46.12           O  
ATOM   3953  N   VAL A 259     -10.458  10.803  24.579  1.00 44.04           N  
ATOM   3954  H   VAL A 259     -11.057  10.104  24.162  1.00 44.04           H  
ATOM   3955  CA  VAL A 259      -9.352  11.329  23.751  1.00 44.04           C  
ATOM   3956  HA  VAL A 259      -9.188  12.378  23.999  1.00 44.04           H  
ATOM   3957  C   VAL A 259      -9.762  11.257  22.284  1.00 44.04           C  
ATOM   3958  CB  VAL A 259      -8.018  10.578  23.980  1.00 44.04           C  
ATOM   3959  HB  VAL A 259      -8.113   9.559  23.605  1.00 44.04           H  
ATOM   3960  O   VAL A 259      -9.866  10.163  21.731  1.00 44.04           O  
ATOM   3961  CG1 VAL A 259      -6.858  11.249  23.231  1.00 44.04           C  
ATOM   3962 HG11 VAL A 259      -5.910  10.782  23.500  1.00 44.04           H  
ATOM   3963 HG12 VAL A 259      -7.001  11.133  22.157  1.00 44.04           H  
ATOM   3964 HG13 VAL A 259      -6.822  12.312  23.471  1.00 44.04           H  
ATOM   3965  CG2 VAL A 259      -7.617  10.499  25.462  1.00 44.04           C  
ATOM   3966 HG21 VAL A 259      -7.519  11.504  25.872  1.00 44.04           H  
ATOM   3967 HG22 VAL A 259      -8.376   9.956  26.024  1.00 44.04           H  
ATOM   3968 HG23 VAL A 259      -6.672   9.966  25.561  1.00 44.04           H  
ATOM   3969  N   ASP A 260     -10.002  12.408  21.657  1.00 41.45           N  
ATOM   3970  H   ASP A 260      -9.970  13.282  22.162  1.00 41.45           H  
ATOM   3971  CA  ASP A 260     -10.115  12.478  20.202  1.00 41.45           C  
ATOM   3972  HA  ASP A 260     -10.919  11.820  19.871  1.00 41.45           H  
ATOM   3973  C   ASP A 260      -8.796  11.982  19.603  1.00 41.45           C  
ATOM   3974  CB  ASP A 260     -10.429  13.911  19.733  1.00 41.45           C  
ATOM   3975  HB2 ASP A 260      -9.726  14.604  20.196  1.00 41.45           H  
ATOM   3976  HB3 ASP A 260     -10.287  13.960  18.654  1.00 41.45           H  
ATOM   3977  O   ASP A 260      -7.716  12.481  19.939  1.00 41.45           O  
ATOM   3978  CG  ASP A 260     -11.868  14.340  20.039  1.00 41.45           C  
ATOM   3979  OD1 ASP A 260     -12.770  13.478  19.923  1.00 41.45           O  
ATOM   3980  OD2 ASP A 260     -12.047  15.520  20.408  1.00 41.45           O  
ATOM   3981  N   VAL A 261      -8.862  10.975  18.729  1.00 48.95           N  
ATOM   3982  H   VAL A 261      -9.767  10.575  18.526  1.00 48.95           H  
ATOM   3983  CA  VAL A 261      -7.712  10.568  17.919  1.00 48.95           C  
ATOM   3984  HA  VAL A 261      -6.839  10.485  18.568  1.00 48.95           H  
ATOM   3985  C   VAL A 261      -7.458  11.695  16.924  1.00 48.95           C  
ATOM   3986  CB  VAL A 261      -7.923   9.201  17.234  1.00 48.95           C  
ATOM   3987  HB  VAL A 261      -8.788   9.249  16.573  1.00 48.95           H  
ATOM   3988  O   VAL A 261      -7.952  11.688  15.801  1.00 48.95           O  
ATOM   3989  CG1 VAL A 261      -6.688   8.786  16.415  1.00 48.95           C  
ATOM   3990 HG11 VAL A 261      -6.858   7.805  15.971  1.00 48.95           H  
ATOM   3991 HG12 VAL A 261      -5.807   8.748  17.056  1.00 48.95           H  
ATOM   3992 HG13 VAL A 261      -6.518   9.496  15.606  1.00 48.95           H  
ATOM   3993  CG2 VAL A 261      -8.169   8.098  18.274  1.00 48.95           C  
ATOM   3994 HG21 VAL A 261      -7.330   8.036  18.967  1.00 48.95           H  
ATOM   3995 HG22 VAL A 261      -9.078   8.312  18.835  1.00 48.95           H  
ATOM   3996 HG23 VAL A 261      -8.306   7.140  17.772  1.00 48.95           H  
ATOM   3997  N   HIS A 262      -6.708  12.705  17.356  1.00 41.21           N  
ATOM   3998  H   HIS A 262      -6.498  12.749  18.343  1.00 41.21           H  
ATOM   3999  CA  HIS A 262      -6.260  13.770  16.479  1.00 41.21           C  
ATOM   4000  HA  HIS A 262      -7.122  14.119  15.911  1.00 41.21           H  
ATOM   4001  C   HIS A 262      -5.238  13.162  15.517  1.00 41.21           C  
ATOM   4002  CB  HIS A 262      -5.712  14.952  17.296  1.00 41.21           C  
ATOM   4003  HB2 HIS A 262      -6.052  14.864  18.328  1.00 41.21           H  
ATOM   4004  HB3 HIS A 262      -4.622  14.933  17.309  1.00 41.21           H  
ATOM   4005  O   HIS A 262      -4.145  12.753  15.920  1.00 41.21           O  
ATOM   4006  CG  HIS A 262      -6.178  16.291  16.779  1.00 41.21           C  
ATOM   4007  CD2 HIS A 262      -6.822  17.251  17.514  1.00 41.21           C  
ATOM   4008  HD2 HIS A 262      -7.076  17.188  18.561  1.00 41.21           H  
ATOM   4009  ND1 HIS A 262      -6.095  16.761  15.484  1.00 41.21           N  
ATOM   4010  HD1 HIS A 262      -5.716  16.279  14.681  1.00 41.21           H  
ATOM   4011  CE1 HIS A 262      -6.677  17.973  15.447  1.00 41.21           C  
ATOM   4012  HE1 HIS A 262      -6.789  18.583  14.563  1.00 41.21           H  
ATOM   4013  NE2 HIS A 262      -7.116  18.320  16.665  1.00 41.21           N  
ATOM   4014  N   VAL A 263      -5.600  13.064  14.239  1.00 46.33           N  
ATOM   4015  H   VAL A 263      -6.546  13.309  13.985  1.00 46.33           H  
ATOM   4016  CA  VAL A 263      -4.682  12.634  13.185  1.00 46.33           C  
ATOM   4017  HA  VAL A 263      -4.156  11.742  13.524  1.00 46.33           H  
ATOM   4018  C   VAL A 263      -3.659  13.753  12.992  1.00 46.33           C  
ATOM   4019  CB  VAL A 263      -5.436  12.274  11.884  1.00 46.33           C  
ATOM   4020  HB  VAL A 263      -5.911  13.162  11.465  1.00 46.33           H  
ATOM   4021  O   VAL A 263      -3.883  14.701  12.248  1.00 46.33           O  
ATOM   4022  CG1 VAL A 263      -4.455  11.689  10.862  1.00 46.33           C  
ATOM   4023 HG11 VAL A 263      -3.803  12.474  10.481  1.00 46.33           H  
ATOM   4024 HG12 VAL A 263      -3.861  10.893  11.310  1.00 46.33           H  
ATOM   4025 HG13 VAL A 263      -5.016  11.276  10.023  1.00 46.33           H  
ATOM   4026  CG2 VAL A 263      -6.524  11.218  12.134  1.00 46.33           C  
ATOM   4027 HG21 VAL A 263      -7.289  11.612  12.803  1.00 46.33           H  
ATOM   4028 HG22 VAL A 263      -6.091  10.319  12.574  1.00 46.33           H  
ATOM   4029 HG23 VAL A 263      -7.012  10.965  11.193  1.00 46.33           H  
ATOM   4030  N   SER A 264      -2.542  13.710  13.723  1.00 40.08           N  
ATOM   4031  H   SER A 264      -2.462  13.018  14.454  1.00 40.08           H  
ATOM   4032  CA  SER A 264      -1.449  14.655  13.498  1.00 40.08           C  
ATOM   4033  HA  SER A 264      -1.875  15.646  13.343  1.00 40.08           H  
ATOM   4034  C   SER A 264      -0.712  14.246  12.222  1.00 40.08           C  
ATOM   4035  CB  SER A 264      -0.520  14.772  14.714  1.00 40.08           C  
ATOM   4036  HB2 SER A 264       0.176  15.593  14.544  1.00 40.08           H  
ATOM   4037  HB3 SER A 264      -1.108  14.994  15.605  1.00 40.08           H  
ATOM   4038  O   SER A 264       0.082  13.300  12.221  1.00 40.08           O  
ATOM   4039  OG  SER A 264       0.219  13.585  14.918  1.00 40.08           O  
ATOM   4040  HG  SER A 264       0.416  13.232  14.047  1.00 40.08           H  
ATOM   4041  N   GLY A 265      -0.998  14.940  11.123  1.00 31.88           N  
ATOM   4042  H   GLY A 265      -1.754  15.607  11.164  1.00 31.88           H  
ATOM   4043  CA  GLY A 265      -0.274  14.806   9.866  1.00 31.88           C  
ATOM   4044  HA2 GLY A 265      -0.287  13.766   9.540  1.00 31.88           H  
ATOM   4045  HA3 GLY A 265      -0.763  15.412   9.103  1.00 31.88           H  
ATOM   4046  C   GLY A 265       1.170  15.284  10.008  1.00 31.88           C  
ATOM   4047  O   GLY A 265       1.459  16.461   9.840  1.00 31.88           O  
ATOM   4048  N   THR A 266       2.095  14.374  10.305  1.00 33.27           N  
ATOM   4049  H   THR A 266       1.795  13.478  10.661  1.00 33.27           H  
ATOM   4050  CA  THR A 266       3.529  14.580  10.062  1.00 33.27           C  
ATOM   4051  HA  THR A 266       3.682  15.573   9.639  1.00 33.27           H  
ATOM   4052  C   THR A 266       3.990  13.582   9.011  1.00 33.27           C  
ATOM   4053  CB  THR A 266       4.375  14.529  11.343  1.00 33.27           C  
ATOM   4054  HB  THR A 266       5.429  14.455  11.076  1.00 33.27           H  
ATOM   4055  O   THR A 266       4.050  12.372   9.239  1.00 33.27           O  
ATOM   4056  CG2 THR A 266       4.180  15.794  12.179  1.00 33.27           C  
ATOM   4057 HG21 THR A 266       3.138  15.886  12.485  1.00 33.27           H  
ATOM   4058 HG22 THR A 266       4.449  16.669  11.587  1.00 33.27           H  
ATOM   4059 HG23 THR A 266       4.819  15.761  13.061  1.00 33.27           H  
ATOM   4060  OG1 THR A 266       4.025  13.438  12.164  1.00 33.27           O  
ATOM   4061  HG1 THR A 266       4.204  13.705  13.069  1.00 33.27           H  
ATOM   4062  N   SER A 267       4.243  14.083   7.804  1.00 38.40           N  
ATOM   4063  H   SER A 267       4.187  15.082   7.674  1.00 38.40           H  
ATOM   4064  CA  SER A 267       4.789  13.321   6.685  1.00 38.40           C  
ATOM   4065  HA  SER A 267       4.073  12.561   6.373  1.00 38.40           H  
ATOM   4066  C   SER A 267       6.105  12.655   7.086  1.00 38.40           C  
ATOM   4067  CB  SER A 267       5.039  14.276   5.510  1.00 38.40           C  
ATOM   4068  HB2 SER A 267       4.082  14.616   5.114  1.00 38.40           H  
ATOM   4069  HB3 SER A 267       5.586  13.761   4.721  1.00 38.40           H  
ATOM   4070  O   SER A 267       7.080  13.342   7.365  1.00 38.40           O  
ATOM   4071  OG  SER A 267       5.776  15.400   5.951  1.00 38.40           O  
ATOM   4072  HG  SER A 267       6.590  15.087   6.352  1.00 38.40           H  
ATOM   4073  N   ASN A 268       6.143  11.324   7.056  1.00 33.82           N  
ATOM   4074  H   ASN A 268       5.293  10.833   6.818  1.00 33.82           H  
ATOM   4075  CA  ASN A 268       7.395  10.590   6.927  1.00 33.82           C  
ATOM   4076  HA  ASN A 268       8.242  11.274   6.876  1.00 33.82           H  
ATOM   4077  C   ASN A 268       7.322   9.859   5.590  1.00 33.82           C  
ATOM   4078  CB  ASN A 268       7.619   9.633   8.118  1.00 33.82           C  
ATOM   4079  HB2 ASN A 268       8.318   8.857   7.806  1.00 33.82           H  
ATOM   4080  HB3 ASN A 268       6.680   9.152   8.389  1.00 33.82           H  
ATOM   4081  O   ASN A 268       6.729   8.785   5.505  1.00 33.82           O  
ATOM   4082  CG  ASN A 268       8.224  10.293   9.348  1.00 33.82           C  
ATOM   4083  ND2 ASN A 268       8.354   9.561  10.428  1.00 33.82           N  
ATOM   4084 HD21 ASN A 268       8.803  10.036  11.198  1.00 33.82           H  
ATOM   4085 HD22 ASN A 268       8.138   8.575  10.413  1.00 33.82           H  
ATOM   4086  OD1 ASN A 268       8.617  11.438   9.373  1.00 33.82           O  
ATOM   4087  N   SER A 269       7.912  10.440   4.548  1.00 33.71           N  
ATOM   4088  H   SER A 269       8.323  11.356   4.655  1.00 33.71           H  
ATOM   4089  CA  SER A 269       8.477   9.620   3.483  1.00 33.71           C  
ATOM   4090  HA  SER A 269       7.748   8.886   3.142  1.00 33.71           H  
ATOM   4091  C   SER A 269       9.675   8.906   4.104  1.00 33.71           C  
ATOM   4092  CB  SER A 269       8.891  10.484   2.286  1.00 33.71           C  
ATOM   4093  HB2 SER A 269       7.999  10.903   1.820  1.00 33.71           H  
ATOM   4094  HB3 SER A 269       9.416   9.872   1.553  1.00 33.71           H  
ATOM   4095  O   SER A 269      10.679   9.537   4.439  1.00 33.71           O  
ATOM   4096  OG  SER A 269       9.726  11.539   2.714  1.00 33.71           O  
ATOM   4097  HG  SER A 269      10.539  11.151   3.046  1.00 33.71           H  
ATOM   4098  N   THR A 270       9.551   7.605   4.349  1.00 37.07           N  
ATOM   4099  H   THR A 270       8.720   7.130   4.025  1.00 37.07           H  
ATOM   4100  CA  THR A 270      10.719   6.813   4.744  1.00 37.07           C  
ATOM   4101  HA  THR A 270      11.385   7.431   5.347  1.00 37.07           H  
ATOM   4102  C   THR A 270      11.437   6.465   3.451  1.00 37.07           C  
ATOM   4103  CB  THR A 270      10.380   5.552   5.563  1.00 37.07           C  
ATOM   4104  HB  THR A 270      10.407   4.669   4.925  1.00 37.07           H  
ATOM   4105  O   THR A 270      10.907   5.676   2.671  1.00 37.07           O  
ATOM   4106  CG2 THR A 270      11.380   5.378   6.706  1.00 37.07           C  
ATOM   4107 HG21 THR A 270      11.133   4.478   7.269  1.00 37.07           H  
ATOM   4108 HG22 THR A 270      11.347   6.243   7.369  1.00 37.07           H  
ATOM   4109 HG23 THR A 270      12.384   5.273   6.294  1.00 37.07           H  
ATOM   4110  OG1 THR A 270       9.108   5.612   6.174  1.00 37.07           O  
ATOM   4111  HG1 THR A 270       8.455   5.712   5.478  1.00 37.07           H  
ATOM   4112  N   PHE A 271      12.569   7.120   3.196  1.00 35.27           N  
ATOM   4113  H   PHE A 271      12.912   7.795   3.864  1.00 35.27           H  
ATOM   4114  CA  PHE A 271      13.373   6.881   2.003  1.00 35.27           C  
ATOM   4115  HA  PHE A 271      12.699   6.756   1.155  1.00 35.27           H  
ATOM   4116  C   PHE A 271      14.155   5.584   2.078  1.00 35.27           C  
ATOM   4117  CB  PHE A 271      14.282   8.073   1.693  1.00 35.27           C  
ATOM   4118  HB2 PHE A 271      15.025   7.763   0.958  1.00 35.27           H  
ATOM   4119  HB3 PHE A 271      14.821   8.369   2.594  1.00 35.27           H  
ATOM   4120  O   PHE A 271      14.825   5.270   3.091  1.00 35.27           O  
ATOM   4121  CG  PHE A 271      13.532   9.252   1.117  1.00 35.27           C  
ATOM   4122  CD1 PHE A 271      13.136   9.236  -0.231  1.00 35.27           C  
ATOM   4123  HD1 PHE A 271      13.368   8.386  -0.855  1.00 35.27           H  
ATOM   4124  CD2 PHE A 271      13.233  10.366   1.922  1.00 35.27           C  
ATOM   4125  HD2 PHE A 271      13.538  10.382   2.958  1.00 35.27           H  
ATOM   4126  CE1 PHE A 271      12.456  10.342  -0.764  1.00 35.27           C  
ATOM   4127  HE1 PHE A 271      12.183  10.359  -1.808  1.00 35.27           H  
ATOM   4128  CE2 PHE A 271      12.549  11.468   1.379  1.00 35.27           C  
ATOM   4129  HE2 PHE A 271      12.334  12.333   1.990  1.00 35.27           H  
ATOM   4130  CZ  PHE A 271      12.154  11.453   0.033  1.00 35.27           C  
ATOM   4131  HZ  PHE A 271      11.636  12.302  -0.388  1.00 35.27           H  
ATOM   4132  OXT PHE A 271      14.156   4.916   1.029  1.00 35.27           O  
TER    4133      PHE A 271                                                       
END   
