# Supplementary material for: Widespread Horizontal Gene Transfer Among Animal Viruses
Source: bioRxiv. 2024 Mar 26:2024.03.25.586562. Preprint. [Version 2] doi: 10.1101/2024.03.25.586562 (PMC11071296; doi:10.1101/2024.03.25.586562)
Supplement: Supplement 7 [file media-7.zip › File7_PDB/Papilloma8670_L2.pdb]

ATOM      1  N   MET A   1     -39.075 -76.033  26.883  1.00 52.92           N  
ATOM      2  H   MET A   1     -39.940 -76.554  26.877  1.00 52.92           H  
ATOM      3  H2  MET A   1     -39.220 -75.131  26.453  1.00 52.92           H  
ATOM      4  H3  MET A   1     -38.396 -76.541  26.334  1.00 52.92           H  
ATOM      5  CA  MET A   1     -38.561 -75.889  28.264  1.00 52.92           C  
ATOM      6  HA  MET A   1     -39.258 -75.308  28.869  1.00 52.92           H  
ATOM      7  C   MET A   1     -37.224 -75.160  28.217  1.00 52.92           C  
ATOM      8  CB  MET A   1     -38.370 -77.272  28.916  1.00 52.92           C  
ATOM      9  HB2 MET A   1     -37.827 -77.165  29.856  1.00 52.92           H  
ATOM     10  HB3 MET A   1     -37.772 -77.894  28.250  1.00 52.92           H  
ATOM     11  O   MET A   1     -36.260 -75.751  27.768  1.00 52.92           O  
ATOM     12  CG  MET A   1     -39.694 -77.989  29.203  1.00 52.92           C  
ATOM     13  HG2 MET A   1     -40.101 -77.648  30.154  1.00 52.92           H  
ATOM     14  HG3 MET A   1     -40.415 -77.743  28.423  1.00 52.92           H  
ATOM     15  SD  MET A   1     -39.536 -79.791  29.211  1.00 52.92           S  
ATOM     16  CE  MET A   1     -39.663 -80.175  30.979  1.00 52.92           C  
ATOM     17  HE1 MET A   1     -39.575 -81.253  31.119  1.00 52.92           H  
ATOM     18  HE2 MET A   1     -40.629 -79.847  31.361  1.00 52.92           H  
ATOM     19  HE3 MET A   1     -38.862 -79.679  31.527  1.00 52.92           H  
ATOM     20  N   SER A   2     -37.179 -73.880  28.594  1.00 68.52           N  
ATOM     21  H   SER A   2     -38.045 -73.397  28.785  1.00 68.52           H  
ATOM     22  CA  SER A   2     -35.966 -73.112  28.944  1.00 68.52           C  
ATOM     23  HA  SER A   2     -35.467 -73.574  29.796  1.00 68.52           H  
ATOM     24  C   SER A   2     -36.435 -71.702  29.315  1.00 68.52           C  
ATOM     25  CB  SER A   2     -34.958 -73.006  27.786  1.00 68.52           C  
ATOM     26  HB2 SER A   2     -34.626 -73.999  27.480  1.00 68.52           H  
ATOM     27  HB3 SER A   2     -35.411 -72.500  26.934  1.00 68.52           H  
ATOM     28  O   SER A   2     -37.135 -71.076  28.520  1.00 68.52           O  
ATOM     29  OG  SER A   2     -33.833 -72.282  28.236  1.00 68.52           O  
ATOM     30  HG  SER A   2     -33.123 -72.384  27.597  1.00 68.52           H  
ATOM     31  N   LYS A   3     -36.148 -71.221  30.530  1.00 72.01           N  
ATOM     32  H   LYS A   3     -35.487 -71.732  31.097  1.00 72.01           H  
ATOM     33  CA  LYS A   3     -36.479 -69.843  30.939  1.00 72.01           C  
ATOM     34  HA  LYS A   3     -37.257 -69.451  30.285  1.00 72.01           H  
ATOM     35  C   LYS A   3     -35.217 -68.989  30.763  1.00 72.01           C  
ATOM     36  CB  LYS A   3     -37.007 -69.787  32.386  1.00 72.01           C  
ATOM     37  HB2 LYS A   3     -36.325 -70.331  33.040  1.00 72.01           H  
ATOM     38  HB3 LYS A   3     -37.017 -68.744  32.704  1.00 72.01           H  
ATOM     39  O   LYS A   3     -34.201 -69.341  31.360  1.00 72.01           O  
ATOM     40  CG  LYS A   3     -38.432 -70.351  32.538  1.00 72.01           C  
ATOM     41  HG2 LYS A   3     -38.436 -71.401  32.246  1.00 72.01           H  
ATOM     42  HG3 LYS A   3     -39.105 -69.802  31.879  1.00 72.01           H  
ATOM     43  CD  LYS A   3     -38.935 -70.226  33.988  1.00 72.01           C  
ATOM     44  HD2 LYS A   3     -38.264 -70.787  34.640  1.00 72.01           H  
ATOM     45  HD3 LYS A   3     -38.917 -69.177  34.284  1.00 72.01           H  
ATOM     46  CE  LYS A   3     -40.365 -70.774  34.128  1.00 72.01           C  
ATOM     47  HE2 LYS A   3     -40.378 -71.801  33.764  1.00 72.01           H  
ATOM     48  HE3 LYS A   3     -41.026 -70.189  33.489  1.00 72.01           H  
ATOM     49  NZ  LYS A   3     -40.851 -70.736  35.535  1.00 72.01           N  
ATOM     50  HZ1 LYS A   3     -40.261 -71.295  36.135  1.00 72.01           H  
ATOM     51  HZ2 LYS A   3     -40.865 -69.791  35.891  1.00 72.01           H  
ATOM     52  HZ3 LYS A   3     -41.788 -71.107  35.598  1.00 72.01           H  
ATOM     53  N   PRO A   4     -35.242 -67.893  29.982  1.00 78.34           N  
ATOM     54  CA  PRO A   4     -34.049 -67.083  29.762  1.00 78.34           C  
ATOM     55  HA  PRO A   4     -33.242 -67.720  29.401  1.00 78.34           H  
ATOM     56  C   PRO A   4     -33.602 -66.403  31.062  1.00 78.34           C  
ATOM     57  CB  PRO A   4     -34.417 -66.085  28.659  1.00 78.34           C  
ATOM     58  HB2 PRO A   4     -33.916 -65.125  28.785  1.00 78.34           H  
ATOM     59  HB3 PRO A   4     -34.172 -66.514  27.687  1.00 78.34           H  
ATOM     60  O   PRO A   4     -34.391 -65.750  31.750  1.00 78.34           O  
ATOM     61  CG  PRO A   4     -35.934 -65.955  28.786  1.00 78.34           C  
ATOM     62  HG2 PRO A   4     -36.176 -65.229  29.563  1.00 78.34           H  
ATOM     63  HG3 PRO A   4     -36.398 -65.673  27.841  1.00 78.34           H  
ATOM     64  CD  PRO A   4     -36.368 -67.351  29.235  1.00 78.34           C  
ATOM     65  HD2 PRO A   4     -36.560 -67.977  28.364  1.00 78.34           H  
ATOM     66  HD3 PRO A   4     -37.262 -67.278  29.855  1.00 78.34           H  
ATOM     67  N   VAL A   5     -32.318 -66.554  31.388  1.00 76.26           N  
ATOM     68  H   VAL A   5     -31.738 -67.125  30.790  1.00 76.26           H  
ATOM     69  CA  VAL A   5     -31.692 -65.949  32.570  1.00 76.26           C  
ATOM     70  HA  VAL A   5     -32.283 -66.215  33.447  1.00 76.26           H  
ATOM     71  C   VAL A   5     -31.693 -64.426  32.425  1.00 76.26           C  
ATOM     72  CB  VAL A   5     -30.264 -66.499  32.773  1.00 76.26           C  
ATOM     73  HB  VAL A   5     -29.675 -66.307  31.876  1.00 76.26           H  
ATOM     74  O   VAL A   5     -31.166 -63.880  31.454  1.00 76.26           O  
ATOM     75  CG1 VAL A   5     -29.555 -65.847  33.967  1.00 76.26           C  
ATOM     76 HG11 VAL A   5     -29.414 -64.780  33.795  1.00 76.26           H  
ATOM     77 HG12 VAL A   5     -30.133 -65.995  34.880  1.00 76.26           H  
ATOM     78 HG13 VAL A   5     -28.571 -66.296  34.100  1.00 76.26           H  
ATOM     79  CG2 VAL A   5     -30.295 -68.014  33.021  1.00 76.26           C  
ATOM     80 HG21 VAL A   5     -30.722 -68.537  32.165  1.00 76.26           H  
ATOM     81 HG22 VAL A   5     -29.281 -68.385  33.170  1.00 76.26           H  
ATOM     82 HG23 VAL A   5     -30.888 -68.240  33.907  1.00 76.26           H  
ATOM     83  N   LYS A   6     -32.271 -63.718  33.405  1.00 75.90           N  
ATOM     84  H   LYS A   6     -32.674 -64.224  34.181  1.00 75.90           H  
ATOM     85  CA  LYS A   6     -32.251 -62.250  33.443  1.00 75.90           C  
ATOM     86  HA  LYS A   6     -32.584 -61.874  32.476  1.00 75.90           H  
ATOM     87  C   LYS A   6     -30.816 -61.763  33.660  1.00 75.90           C  
ATOM     88  CB  LYS A   6     -33.195 -61.705  34.528  1.00 75.90           C  
ATOM     89  HB2 LYS A   6     -33.019 -62.233  35.466  1.00 75.90           H  
ATOM     90  HB3 LYS A   6     -32.965 -60.651  34.686  1.00 75.90           H  
ATOM     91  O   LYS A   6     -30.237 -61.959  34.724  1.00 75.90           O  
ATOM     92  CG  LYS A   6     -34.676 -61.820  34.129  1.00 75.90           C  
ATOM     93  HG2 LYS A   6     -34.940 -62.870  34.004  1.00 75.90           H  
ATOM     94  HG3 LYS A   6     -34.832 -61.301  33.184  1.00 75.90           H  
ATOM     95  CD  LYS A   6     -35.577 -61.192  35.203  1.00 75.90           C  
ATOM     96  HD2 LYS A   6     -35.275 -60.156  35.359  1.00 75.90           H  
ATOM     97  HD3 LYS A   6     -35.450 -61.740  36.137  1.00 75.90           H  
ATOM     98  CE  LYS A   6     -37.051 -61.233  34.774  1.00 75.90           C  
ATOM     99  HE2 LYS A   6     -37.332 -62.271  34.599  1.00 75.90           H  
ATOM    100  HE3 LYS A   6     -37.152 -60.697  33.830  1.00 75.90           H  
ATOM    101  NZ  LYS A   6     -37.939 -60.627  35.801  1.00 75.90           N  
ATOM    102  HZ1 LYS A   6     -37.693 -59.661  35.963  1.00 75.90           H  
ATOM    103  HZ2 LYS A   6     -37.865 -61.121  36.679  1.00 75.90           H  
ATOM    104  HZ3 LYS A   6     -38.904 -60.655  35.503  1.00 75.90           H  
ATOM    105  N   LYS A   7     -30.254 -61.113  32.641  1.00 78.32           N  
ATOM    106  H   LYS A   7     -30.786 -61.059  31.784  1.00 78.32           H  
ATOM    107  CA  LYS A   7     -28.890 -60.573  32.646  1.00 78.32           C  
ATOM    108  HA  LYS A   7     -28.226 -61.334  33.056  1.00 78.32           H  
ATOM    109  C   LYS A   7     -28.823 -59.344  33.561  1.00 78.32           C  
ATOM    110  CB  LYS A   7     -28.485 -60.304  31.181  1.00 78.32           C  
ATOM    111  HB2 LYS A   7     -28.951 -59.385  30.824  1.00 78.32           H  
ATOM    112  HB3 LYS A   7     -28.869 -61.125  30.576  1.00 78.32           H  
ATOM    113  O   LYS A   7     -29.274 -58.266  33.180  1.00 78.32           O  
ATOM    114  CG  LYS A   7     -26.965 -60.239  30.950  1.00 78.32           C  
ATOM    115  HG2 LYS A   7     -26.563 -59.330  31.397  1.00 78.32           H  
ATOM    116  HG3 LYS A   7     -26.501 -61.102  31.427  1.00 78.32           H  
ATOM    117  CD  LYS A   7     -26.644 -60.275  29.442  1.00 78.32           C  
ATOM    118  HD2 LYS A   7     -27.006 -59.361  28.972  1.00 78.32           H  
ATOM    119  HD3 LYS A   7     -27.156 -61.128  28.996  1.00 78.32           H  
ATOM    120  CE  LYS A   7     -25.133 -60.428  29.201  1.00 78.32           C  
ATOM    121  HE2 LYS A   7     -24.626 -59.533  29.561  1.00 78.32           H  
ATOM    122  HE3 LYS A   7     -24.775 -61.265  29.801  1.00 78.32           H  
ATOM    123  NZ  LYS A   7     -24.803 -60.671  27.769  1.00 78.32           N  
ATOM    124  HZ1 LYS A   7     -25.113 -59.912  27.179  1.00 78.32           H  
ATOM    125  HZ2 LYS A   7     -23.804 -60.768  27.653  1.00 78.32           H  
ATOM    126  HZ3 LYS A   7     -25.223 -61.530  27.444  1.00 78.32           H  
ATOM    127  N   VAL A   8     -28.277 -59.511  34.767  1.00 78.09           N  
ATOM    128  H   VAL A   8     -28.002 -60.442  35.044  1.00 78.09           H  
ATOM    129  CA  VAL A   8     -28.033 -58.409  35.711  1.00 78.09           C  
ATOM    130  HA  VAL A   8     -28.958 -57.848  35.847  1.00 78.09           H  
ATOM    131  C   VAL A   8     -26.982 -57.476  35.108  1.00 78.09           C  
ATOM    132  CB  VAL A   8     -27.590 -58.936  37.095  1.00 78.09           C  
ATOM    133  HB  VAL A   8     -26.682 -59.528  36.982  1.00 78.09           H  
ATOM    134  O   VAL A   8     -25.830 -57.865  34.927  1.00 78.09           O  
ATOM    135  CG1 VAL A   8     -27.314 -57.794  38.082  1.00 78.09           C  
ATOM    136 HG11 VAL A   8     -26.472 -57.190  37.741  1.00 78.09           H  
ATOM    137 HG12 VAL A   8     -28.194 -57.161  38.194  1.00 78.09           H  
ATOM    138 HG13 VAL A   8     -27.046 -58.205  39.056  1.00 78.09           H  
ATOM    139  CG2 VAL A   8     -28.677 -59.831  37.711  1.00 78.09           C  
ATOM    140 HG21 VAL A   8     -28.859 -60.702  37.082  1.00 78.09           H  
ATOM    141 HG22 VAL A   8     -28.349 -60.184  38.688  1.00 78.09           H  
ATOM    142 HG23 VAL A   8     -29.604 -59.270  37.830  1.00 78.09           H  
ATOM    143  N   ARG A   9     -27.379 -56.247  34.762  1.00 73.78           N  
ATOM    144  H   ARG A   9     -28.344 -55.997  34.924  1.00 73.78           H  
ATOM    145  CA  ARG A   9     -26.442 -55.178  34.397  1.00 73.78           C  
ATOM    146  HA  ARG A   9     -25.510 -55.608  34.030  1.00 73.78           H  
ATOM    147  C   ARG A   9     -26.110 -54.382  35.652  1.00 73.78           C  
ATOM    148  CB  ARG A   9     -27.020 -54.263  33.304  1.00 73.78           C  
ATOM    149  HB2 ARG A   9     -28.040 -53.979  33.566  1.00 73.78           H  
ATOM    150  HB3 ARG A   9     -26.417 -53.355  33.270  1.00 73.78           H  
ATOM    151  O   ARG A   9     -26.971 -53.681  36.174  1.00 73.78           O  
ATOM    152  CG  ARG A   9     -26.999 -54.902  31.908  1.00 73.78           C  
ATOM    153  HG2 ARG A   9     -27.649 -55.776  31.894  1.00 73.78           H  
ATOM    154  HG3 ARG A   9     -25.980 -55.206  31.668  1.00 73.78           H  
ATOM    155  CD  ARG A   9     -27.482 -53.880  30.867  1.00 73.78           C  
ATOM    156  HD2 ARG A   9     -28.511 -53.608  31.104  1.00 73.78           H  
ATOM    157  HD3 ARG A   9     -26.862 -52.986  30.942  1.00 73.78           H  
ATOM    158  NE  ARG A   9     -27.410 -54.403  29.487  1.00 73.78           N  
ATOM    159  HE  ARG A   9     -26.931 -55.284  29.361  1.00 73.78           H  
ATOM    160  NH1 ARG A   9     -28.470 -52.645  28.452  1.00 73.78           N  
ATOM    161 HH11 ARG A   9     -28.789 -52.182  27.613  1.00 73.78           H  
ATOM    162 HH12 ARG A   9     -28.560 -52.178  29.343  1.00 73.78           H  
ATOM    163  NH2 ARG A   9     -27.732 -54.346  27.225  1.00 73.78           N  
ATOM    164 HH21 ARG A   9     -28.064 -53.855  26.407  1.00 73.78           H  
ATOM    165 HH22 ARG A   9     -27.222 -55.211  27.112  1.00 73.78           H  
ATOM    166  CZ  ARG A   9     -27.869 -53.800  28.402  1.00 73.78           C  
ATOM    167  N   PHE A  10     -24.862 -54.467  36.098  1.00 76.30           N  
ATOM    168  H   PHE A  10     -24.216 -55.097  35.644  1.00 76.30           H  
ATOM    169  CA  PHE A  10     -24.322 -53.533  37.077  1.00 76.30           C  
ATOM    170  HA  PHE A  10     -25.017 -53.437  37.912  1.00 76.30           H  
ATOM    171  C   PHE A  10     -24.174 -52.165  36.407  1.00 76.30           C  
ATOM    172  CB  PHE A  10     -22.991 -54.065  37.626  1.00 76.30           C  
ATOM    173  HB2 PHE A  10     -22.524 -53.282  38.223  1.00 76.30           H  
ATOM    174  HB3 PHE A  10     -22.316 -54.290  36.800  1.00 76.30           H  
ATOM    175  O   PHE A  10     -23.326 -51.982  35.534  1.00 76.30           O  
ATOM    176  CG  PHE A  10     -23.158 -55.297  38.495  1.00 76.30           C  
ATOM    177  CD1 PHE A  10     -23.411 -55.150  39.872  1.00 76.30           C  
ATOM    178  HD1 PHE A  10     -23.460 -54.166  40.314  1.00 76.30           H  
ATOM    179  CD2 PHE A  10     -23.086 -56.587  37.932  1.00 76.30           C  
ATOM    180  HD2 PHE A  10     -22.880 -56.711  36.879  1.00 76.30           H  
ATOM    181  CE1 PHE A  10     -23.589 -56.285  40.682  1.00 76.30           C  
ATOM    182  HE1 PHE A  10     -23.769 -56.170  41.741  1.00 76.30           H  
ATOM    183  CE2 PHE A  10     -23.269 -57.721  38.743  1.00 76.30           C  
ATOM    184  HE2 PHE A  10     -23.201 -58.710  38.314  1.00 76.30           H  
ATOM    185  CZ  PHE A  10     -23.520 -57.570  40.118  1.00 76.30           C  
ATOM    186  HZ  PHE A  10     -23.645 -58.441  40.745  1.00 76.30           H  
ATOM    187  N   ALA A  11     -25.030 -51.216  36.783  1.00 74.51           N  
ATOM    188  H   ALA A  11     -25.737 -51.434  37.470  1.00 74.51           H  
ATOM    189  CA  ALA A  11     -24.852 -49.822  36.415  1.00 74.51           C  
ATOM    190  HA  ALA A  11     -24.552 -49.752  35.370  1.00 74.51           H  
ATOM    191  C   ALA A  11     -23.729 -49.244  37.284  1.00 74.51           C  
ATOM    192  CB  ALA A  11     -26.185 -49.080  36.576  1.00 74.51           C  
ATOM    193  HB1 ALA A  11     -26.051 -48.031  36.311  1.00 74.51           H  
ATOM    194  HB2 ALA A  11     -26.525 -49.136  37.610  1.00 74.51           H  
ATOM    195  HB3 ALA A  11     -26.938 -49.520  35.923  1.00 74.51           H  
ATOM    196  O   ALA A  11     -23.930 -48.954  38.463  1.00 74.51           O  
ATOM    197  N   ILE A  12     -22.534 -49.109  36.709  1.00 75.85           N  
ATOM    198  H   ILE A  12     -22.412 -49.421  35.756  1.00 75.85           H  
ATOM    199  CA  ILE A  12     -21.465 -48.326  37.326  1.00 75.85           C  
ATOM    200  HA  ILE A  12     -21.354 -48.628  38.368  1.00 75.85           H  
ATOM    201  C   ILE A  12     -21.926 -46.869  37.283  1.00 75.85           C  
ATOM    202  CB  ILE A  12     -20.111 -48.551  36.611  1.00 75.85           C  
ATOM    203  HB  ILE A  12     -20.229 -48.300  35.556  1.00 75.85           H  
ATOM    204  O   ILE A  12     -22.014 -46.282  36.206  1.00 75.85           O  
ATOM    205  CG1 ILE A  12     -19.694 -50.039  36.720  1.00 75.85           C  
ATOM    206 HG12 ILE A  12     -20.496 -50.669  36.335  1.00 75.85           H  
ATOM    207 HG13 ILE A  12     -19.541 -50.296  37.768  1.00 75.85           H  
ATOM    208  CG2 ILE A  12     -19.025 -47.635  37.210  1.00 75.85           C  
ATOM    209 HG21 ILE A  12     -18.091 -47.746  36.660  1.00 75.85           H  
ATOM    210 HG22 ILE A  12     -18.855 -47.881  38.258  1.00 75.85           H  
ATOM    211 HG23 ILE A  12     -19.316 -46.588  37.130  1.00 75.85           H  
ATOM    212  CD1 ILE A  12     -18.428 -50.402  35.933  1.00 75.85           C  
ATOM    213 HD11 ILE A  12     -17.552 -49.920  36.369  1.00 75.85           H  
ATOM    214 HD12 ILE A  12     -18.535 -50.095  34.893  1.00 75.85           H  
ATOM    215 HD13 ILE A  12     -18.279 -51.481  35.971  1.00 75.85           H  
ATOM    216  N   ASN A  13     -22.233 -46.298  38.450  1.00 71.88           N  
ATOM    217  H   ASN A  13     -22.234 -46.873  39.280  1.00 71.88           H  
ATOM    218  CA  ASN A  13     -22.460 -44.863  38.599  1.00 71.88           C  
ATOM    219  HA  ASN A  13     -23.167 -44.524  37.842  1.00 71.88           H  
ATOM    220  C   ASN A  13     -21.139 -44.129  38.341  1.00 71.88           C  
ATOM    221  CB  ASN A  13     -23.032 -44.547  40.002  1.00 71.88           C  
ATOM    222  HB2 ASN A  13     -22.745 -43.532  40.277  1.00 71.88           H  
ATOM    223  HB3 ASN A  13     -22.599 -45.220  40.742  1.00 71.88           H  
ATOM    224  O   ASN A  13     -20.401 -43.803  39.270  1.00 71.88           O  
ATOM    225  CG  ASN A  13     -24.547 -44.582  40.097  1.00 71.88           C  
ATOM    226  ND2 ASN A  13     -25.078 -44.580  41.297  1.00 71.88           N  
ATOM    227 HD21 ASN A  13     -26.087 -44.564  41.333  1.00 71.88           H  
ATOM    228 HD22 ASN A  13     -24.492 -44.544  42.120  1.00 71.88           H  
ATOM    229  OD1 ASN A  13     -25.278 -44.572  39.125  1.00 71.88           O  
ATOM    230  N   THR A  14     -20.836 -43.854  37.072  1.00 72.61           N  
ATOM    231  H   THR A  14     -21.417 -44.234  36.338  1.00 72.61           H  
ATOM    232  CA  THR A  14     -19.913 -42.774  36.729  1.00 72.61           C  
ATOM    233  HA  THR A  14     -18.941 -42.981  37.176  1.00 72.61           H  
ATOM    234  C   THR A  14     -20.505 -41.486  37.297  1.00 72.61           C  
ATOM    235  CB  THR A  14     -19.743 -42.621  35.211  1.00 72.61           C  
ATOM    236  HB  THR A  14     -19.233 -41.681  35.002  1.00 72.61           H  
ATOM    237  O   THR A  14     -21.657 -41.186  36.958  1.00 72.61           O  
ATOM    238  CG2 THR A  14     -18.918 -43.765  34.626  1.00 72.61           C  
ATOM    239 HG21 THR A  14     -19.420 -44.717  34.800  1.00 72.61           H  
ATOM    240 HG22 THR A  14     -17.932 -43.784  35.090  1.00 72.61           H  
ATOM    241 HG23 THR A  14     -18.803 -43.613  33.553  1.00 72.61           H  
ATOM    242  OG1 THR A  14     -20.998 -42.623  34.567  1.00 72.61           O  
ATOM    243  HG1 THR A  14     -21.552 -41.999  35.042  1.00 72.61           H  
ATOM    244  N   PRO A  15     -19.790 -40.733  38.153  1.00 71.46           N  
ATOM    245  CA  PRO A  15     -20.303 -39.467  38.651  1.00 71.46           C  
ATOM    246  HA  PRO A  15     -21.211 -39.629  39.234  1.00 71.46           H  
ATOM    247  C   PRO A  15     -20.616 -38.582  37.447  1.00 71.46           C  
ATOM    248  CB  PRO A  15     -19.206 -38.890  39.553  1.00 71.46           C  
ATOM    249  HB2 PRO A  15     -19.150 -37.803  39.491  1.00 71.46           H  
ATOM    250  HB3 PRO A  15     -19.386 -39.201  40.582  1.00 71.46           H  
ATOM    251  O   PRO A  15     -19.746 -38.349  36.605  1.00 71.46           O  
ATOM    252  CG  PRO A  15     -17.927 -39.554  39.040  1.00 71.46           C  
ATOM    253  HG2 PRO A  15     -17.170 -39.635  39.820  1.00 71.46           H  
ATOM    254  HG3 PRO A  15     -17.539 -38.995  38.188  1.00 71.46           H  
ATOM    255  CD  PRO A  15     -18.410 -40.927  38.575  1.00 71.46           C  
ATOM    256  HD2 PRO A  15     -18.381 -41.634  39.404  1.00 71.46           H  
ATOM    257  HD3 PRO A  15     -17.781 -41.274  37.755  1.00 71.46           H  
ATOM    258  N   SER A  16     -21.867 -38.127  37.338  1.00 62.87           N  
ATOM    259  H   SER A  16     -22.546 -38.352  38.051  1.00 62.87           H  
ATOM    260  CA  SER A  16     -22.230 -37.133  36.334  1.00 62.87           C  
ATOM    261  HA  SER A  16     -22.100 -37.553  35.337  1.00 62.87           H  
ATOM    262  C   SER A  16     -21.292 -35.951  36.519  1.00 62.87           C  
ATOM    263  CB  SER A  16     -23.685 -36.675  36.504  1.00 62.87           C  
ATOM    264  HB2 SER A  16     -24.356 -37.506  36.287  1.00 62.87           H  
ATOM    265  HB3 SER A  16     -23.892 -35.865  35.805  1.00 62.87           H  
ATOM    266  O   SER A  16     -21.214 -35.433  37.636  1.00 62.87           O  
ATOM    267  OG  SER A  16     -23.912 -36.226  37.828  1.00 62.87           O  
ATOM    268  HG  SER A  16     -23.175 -35.660  38.068  1.00 62.87           H  
ATOM    269  N   GLN A  17     -20.588 -35.550  35.457  1.00 65.60           N  
ATOM    270  H   GLN A  17     -20.684 -36.047  34.584  1.00 65.60           H  
ATOM    271  CA  GLN A  17     -19.817 -34.312  35.464  1.00 65.60           C  
ATOM    272  HA  GLN A  17     -19.016 -34.382  36.200  1.00 65.60           H  
ATOM    273  C   GLN A  17     -20.773 -33.201  35.885  1.00 65.60           C  
ATOM    274  CB  GLN A  17     -19.212 -34.038  34.080  1.00 65.60           C  
ATOM    275  HB2 GLN A  17     -18.840 -33.013  34.059  1.00 65.60           H  
ATOM    276  HB3 GLN A  17     -19.982 -34.140  33.315  1.00 65.60           H  
ATOM    277  O   GLN A  17     -21.706 -32.869  35.157  1.00 65.60           O  
ATOM    278  CG  GLN A  17     -18.041 -34.984  33.774  1.00 65.60           C  
ATOM    279  HG2 GLN A  17     -17.295 -34.887  34.562  1.00 65.60           H  
ATOM    280  HG3 GLN A  17     -18.395 -36.015  33.762  1.00 65.60           H  
ATOM    281  CD  GLN A  17     -17.372 -34.691  32.433  1.00 65.60           C  
ATOM    282  NE2 GLN A  17     -16.169 -35.175  32.216  1.00 65.60           N  
ATOM    283 HE21 GLN A  17     -15.763 -34.940  31.322  1.00 65.60           H  
ATOM    284 HE22 GLN A  17     -15.685 -35.704  32.927  1.00 65.60           H  
ATOM    285  OE1 GLN A  17     -17.901 -34.046  31.547  1.00 65.60           O  
ATOM    286  N   THR A  18     -20.608 -32.730  37.118  1.00 66.05           N  
ATOM    287  H   THR A  18     -19.837 -33.052  37.685  1.00 66.05           H  
ATOM    288  CA  THR A  18     -21.474 -31.716  37.695  1.00 66.05           C  
ATOM    289  HA  THR A  18     -22.509 -32.052  37.636  1.00 66.05           H  
ATOM    290  C   THR A  18     -21.330 -30.464  36.858  1.00 66.05           C  
ATOM    291  CB  THR A  18     -21.116 -31.438  39.165  1.00 66.05           C  
ATOM    292  HB  THR A  18     -21.508 -30.464  39.455  1.00 66.05           H  
ATOM    293  O   THR A  18     -20.210 -30.082  36.519  1.00 66.05           O  
ATOM    294  CG2 THR A  18     -21.715 -32.503  40.083  1.00 66.05           C  
ATOM    295 HG21 THR A  18     -22.800 -32.504  39.984  1.00 66.05           H  
ATOM    296 HG22 THR A  18     -21.330 -33.486  39.813  1.00 66.05           H  
ATOM    297 HG23 THR A  18     -21.453 -32.285  41.118  1.00 66.05           H  
ATOM    298  OG1 THR A  18     -19.721 -31.472  39.381  1.00 66.05           O  
ATOM    299  HG1 THR A  18     -19.501 -30.788  40.017  1.00 66.05           H  
ATOM    300  N   ASP A  19     -22.461 -29.840  36.526  1.00 60.48           N  
ATOM    301  H   ASP A  19     -23.345 -30.286  36.729  1.00 60.48           H  
ATOM    302  CA  ASP A  19     -22.520 -28.585  35.786  1.00 60.48           C  
ATOM    303  HA  ASP A  19     -22.069 -28.726  34.803  1.00 60.48           H  
ATOM    304  C   ASP A  19     -21.736 -27.491  36.522  1.00 60.48           C  
ATOM    305  CB  ASP A  19     -23.985 -28.154  35.585  1.00 60.48           C  
ATOM    306  HB2 ASP A  19     -24.005 -27.098  35.313  1.00 60.48           H  
ATOM    307  HB3 ASP A  19     -24.532 -28.265  36.521  1.00 60.48           H  
ATOM    308  O   ASP A  19     -22.295 -26.673  37.259  1.00 60.48           O  
ATOM    309  CG  ASP A  19     -24.692 -28.910  34.463  1.00 60.48           C  
ATOM    310  OD1 ASP A  19     -24.209 -28.802  33.315  1.00 60.48           O  
ATOM    311  OD2 ASP A  19     -25.724 -29.548  34.766  1.00 60.48           O  
ATOM    312  N   VAL A  20     -20.426 -27.421  36.273  1.00 67.77           N  
ATOM    313  H   VAL A  20     -20.003 -28.213  35.810  1.00 67.77           H  
ATOM    314  CA  VAL A  20     -19.635 -26.216  36.488  1.00 67.77           C  
ATOM    315  HA  VAL A  20     -19.913 -25.791  37.453  1.00 67.77           H  
ATOM    316  C   VAL A  20     -20.075 -25.245  35.402  1.00 67.77           C  
ATOM    317  CB  VAL A  20     -18.114 -26.469  36.525  1.00 67.77           C  
ATOM    318  HB  VAL A  20     -17.770 -26.824  35.553  1.00 67.77           H  
ATOM    319  O   VAL A  20     -19.398 -25.026  34.399  1.00 67.77           O  
ATOM    320  CG1 VAL A  20     -17.365 -25.176  36.892  1.00 67.77           C  
ATOM    321 HG11 VAL A  20     -17.707 -24.803  37.858  1.00 67.77           H  
ATOM    322 HG12 VAL A  20     -16.295 -25.377  36.944  1.00 67.77           H  
ATOM    323 HG13 VAL A  20     -17.528 -24.414  36.130  1.00 67.77           H  
ATOM    324  CG2 VAL A  20     -17.750 -27.514  37.587  1.00 67.77           C  
ATOM    325 HG21 VAL A  20     -18.193 -28.476  37.332  1.00 67.77           H  
ATOM    326 HG22 VAL A  20     -18.116 -27.202  38.565  1.00 67.77           H  
ATOM    327 HG23 VAL A  20     -16.668 -27.641  37.628  1.00 67.77           H  
ATOM    328  N   SER A  21     -21.252 -24.663  35.636  1.00 62.97           N  
ATOM    329  H   SER A  21     -21.762 -25.017  36.433  1.00 62.97           H  
ATOM    330  CA  SER A  21     -21.814 -23.513  34.933  1.00 62.97           C  
ATOM    331  HA  SER A  21     -21.747 -23.681  33.858  1.00 62.97           H  
ATOM    332  C   SER A  21     -20.990 -22.266  35.267  1.00 62.97           C  
ATOM    333  CB  SER A  21     -23.290 -23.328  35.307  1.00 62.97           C  
ATOM    334  HB2 SER A  21     -23.381 -23.206  36.386  1.00 62.97           H  
ATOM    335  HB3 SER A  21     -23.674 -22.431  34.821  1.00 62.97           H  
ATOM    336  O   SER A  21     -21.511 -21.256  35.738  1.00 62.97           O  
ATOM    337  OG  SER A  21     -24.068 -24.432  34.891  1.00 62.97           O  
ATOM    338  HG  SER A  21     -23.729 -25.239  35.285  1.00 62.97           H  
ATOM    339  N   GLY A  22     -19.672 -22.358  35.073  1.00 74.21           N  
ATOM    340  H   GLY A  22     -19.329 -23.216  34.667  1.00 74.21           H  
ATOM    341  CA  GLY A  22     -18.789 -21.212  35.057  1.00 74.21           C  
ATOM    342  HA2 GLY A  22     -17.765 -21.524  34.853  1.00 74.21           H  
ATOM    343  HA3 GLY A  22     -18.833 -20.694  36.015  1.00 74.21           H  
ATOM    344  C   GLY A  22     -19.267 -20.303  33.939  1.00 74.21           C  
ATOM    345  O   GLY A  22     -19.434 -20.756  32.804  1.00 74.21           O  
ATOM    346  N   ASP A  23     -19.533 -19.047  34.289  1.00 77.61           N  
ATOM    347  H   ASP A  23     -19.431 -18.798  35.263  1.00 77.61           H  
ATOM    348  CA  ASP A  23     -20.093 -18.023  33.411  1.00 77.61           C  
ATOM    349  HA  ASP A  23     -20.990 -18.430  32.942  1.00 77.61           H  
ATOM    350  C   ASP A  23     -19.076 -17.695  32.304  1.00 77.61           C  
ATOM    351  CB  ASP A  23     -20.518 -16.825  34.285  1.00 77.61           C  
ATOM    352  HB2 ASP A  23     -19.635 -16.269  34.600  1.00 77.61           H  
ATOM    353  HB3 ASP A  23     -20.998 -17.209  35.185  1.00 77.61           H  
ATOM    354  O   ASP A  23     -18.268 -16.766  32.396  1.00 77.61           O  
ATOM    355  CG  ASP A  23     -21.518 -15.870  33.619  1.00 77.61           C  
ATOM    356  OD1 ASP A  23     -22.009 -16.188  32.511  1.00 77.61           O  
ATOM    357  OD2 ASP A  23     -21.813 -14.827  34.246  1.00 77.61           O  
ATOM    358  N   SER A  24     -19.025 -18.572  31.296  1.00 80.11           N  
ATOM    359  H   SER A  24     -19.617 -19.385  31.391  1.00 80.11           H  
ATOM    360  CA  SER A  24     -18.013 -18.576  30.246  1.00 80.11           C  
ATOM    361  HA  SER A  24     -17.050 -18.381  30.717  1.00 80.11           H  
ATOM    362  C   SER A  24     -18.289 -17.422  29.296  1.00 80.11           C  
ATOM    363  CB  SER A  24     -17.875 -19.946  29.555  1.00 80.11           C  
ATOM    364  HB2 SER A  24     -17.557 -20.679  30.296  1.00 80.11           H  
ATOM    365  HB3 SER A  24     -17.099 -19.873  28.794  1.00 80.11           H  
ATOM    366  O   SER A  24     -18.949 -17.564  28.265  1.00 80.11           O  
ATOM    367  OG  SER A  24     -19.063 -20.409  28.944  1.00 80.11           O  
ATOM    368  HG  SER A  24     -19.677 -20.660  29.638  1.00 80.11           H  
ATOM    369  N   SER A  25     -17.784 -16.248  29.691  1.00 85.08           N  
ATOM    370  H   SER A  25     -17.462 -16.211  30.648  1.00 85.08           H  
ATOM    371  CA  SER A  25     -17.834 -15.007  28.923  1.00 85.08           C  
ATOM    372  HA  SER A  25     -18.817 -14.560  29.067  1.00 85.08           H  
ATOM    373  C   SER A  25     -17.577 -15.329  27.449  1.00 85.08           C  
ATOM    374  CB  SER A  25     -16.779 -14.035  29.444  1.00 85.08           C  
ATOM    375  HB2 SER A  25     -15.787 -14.470  29.328  1.00 85.08           H  
ATOM    376  HB3 SER A  25     -16.961 -13.852  30.503  1.00 85.08           H  
ATOM    377  O   SER A  25     -16.498 -15.842  27.126  1.00 85.08           O  
ATOM    378  OG  SER A  25     -16.847 -12.807  28.741  1.00 85.08           O  
ATOM    379  HG  SER A  25     -16.269 -12.190  29.197  1.00 85.08           H  
ATOM    380  N   PRO A  26     -18.578 -15.139  26.565  1.00 87.39           N  
ATOM    381  CA  PRO A  26     -18.627 -15.818  25.279  1.00 87.39           C  
ATOM    382  HA  PRO A  26     -18.657 -16.895  25.444  1.00 87.39           H  
ATOM    383  C   PRO A  26     -17.386 -15.457  24.477  1.00 87.39           C  
ATOM    384  CB  PRO A  26     -19.934 -15.369  24.614  1.00 87.39           C  
ATOM    385  HB2 PRO A  26     -19.819 -15.199  23.543  1.00 87.39           H  
ATOM    386  HB3 PRO A  26     -20.702 -16.120  24.796  1.00 87.39           H  
ATOM    387  O   PRO A  26     -17.225 -14.294  24.096  1.00 87.39           O  
ATOM    388  CG  PRO A  26     -20.302 -14.083  25.356  1.00 87.39           C  
ATOM    389  HG2 PRO A  26     -19.766 -13.238  24.923  1.00 87.39           H  
ATOM    390  HG3 PRO A  26     -21.378 -13.904  25.351  1.00 87.39           H  
ATOM    391  CD  PRO A  26     -19.782 -14.355  26.763  1.00 87.39           C  
ATOM    392  HD2 PRO A  26     -20.508 -14.941  27.327  1.00 87.39           H  
ATOM    393  HD3 PRO A  26     -19.568 -13.416  27.274  1.00 87.39           H  
ATOM    394  N   ALA A  27     -16.522 -16.460  24.262  1.00 86.97           N  
ATOM    395  H   ALA A  27     -16.742 -17.342  24.701  1.00 86.97           H  
ATOM    396  CA  ALA A  27     -15.147 -16.290  23.800  1.00 86.97           C  
ATOM    397  HA  ALA A  27     -14.544 -15.966  24.648  1.00 86.97           H  
ATOM    398  C   ALA A  27     -15.079 -15.223  22.704  1.00 86.97           C  
ATOM    399  CB  ALA A  27     -14.610 -17.644  23.318  1.00 86.97           C  
ATOM    400  HB1 ALA A  27     -14.639 -18.364  24.136  1.00 86.97           H  
ATOM    401  HB2 ALA A  27     -13.578 -17.534  22.985  1.00 86.97           H  
ATOM    402  HB3 ALA A  27     -15.216 -18.017  22.492  1.00 86.97           H  
ATOM    403  O   ALA A  27     -15.634 -15.409  21.614  1.00 86.97           O  
ATOM    404  N   ARG A  28     -14.477 -14.069  23.041  1.00 91.77           N  
ATOM    405  H   ARG A  28     -14.100 -14.016  23.977  1.00 91.77           H  
ATOM    406  CA  ARG A  28     -14.578 -12.822  22.269  1.00 91.77           C  
ATOM    407  HA  ARG A  28     -15.623 -12.510  22.277  1.00 91.77           H  
ATOM    408  C   ARG A  28     -14.154 -13.103  20.834  1.00 91.77           C  
ATOM    409  CB  ARG A  28     -13.725 -11.724  22.940  1.00 91.77           C  
ATOM    410  HB2 ARG A  28     -14.033 -11.641  23.983  1.00 91.77           H  
ATOM    411  HB3 ARG A  28     -12.678 -12.027  22.927  1.00 91.77           H  
ATOM    412  O   ARG A  28     -12.960 -13.201  20.559  1.00 91.77           O  
ATOM    413  CG  ARG A  28     -13.856 -10.333  22.286  1.00 91.77           C  
ATOM    414  HG2 ARG A  28     -13.565 -10.389  21.237  1.00 91.77           H  
ATOM    415  HG3 ARG A  28     -14.893 -10.005  22.353  1.00 91.77           H  
ATOM    416  CD  ARG A  28     -12.948  -9.318  23.005  1.00 91.77           C  
ATOM    417  HD2 ARG A  28     -11.912  -9.629  22.874  1.00 91.77           H  
ATOM    418  HD3 ARG A  28     -13.178  -9.341  24.071  1.00 91.77           H  
ATOM    419  NE  ARG A  28     -13.116  -7.931  22.510  1.00 91.77           N  
ATOM    420  HE  ARG A  28     -13.887  -7.756  21.882  1.00 91.77           H  
ATOM    421  NH1 ARG A  28     -11.381  -6.976  23.694  1.00 91.77           N  
ATOM    422 HH11 ARG A  28     -10.860  -6.160  23.983  1.00 91.77           H  
ATOM    423 HH12 ARG A  28     -11.142  -7.868  24.102  1.00 91.77           H  
ATOM    424  NH2 ARG A  28     -12.664  -5.687  22.427  1.00 91.77           N  
ATOM    425 HH21 ARG A  28     -12.107  -4.907  22.746  1.00 91.77           H  
ATOM    426 HH22 ARG A  28     -13.474  -5.513  21.850  1.00 91.77           H  
ATOM    427  CZ  ARG A  28     -12.389  -6.880  22.875  1.00 91.77           C  
ATOM    428  N   LYS A  29     -15.138 -13.263  19.935  1.00 93.31           N  
ATOM    429  H   LYS A  29     -16.071 -13.325  20.315  1.00 93.31           H  
ATOM    430  CA  LYS A  29     -14.910 -13.702  18.551  1.00 93.31           C  
ATOM    431  HA  LYS A  29     -14.559 -14.734  18.566  1.00 93.31           H  
ATOM    432  C   LYS A  29     -13.816 -12.830  17.951  1.00 93.31           C  
ATOM    433  CB  LYS A  29     -16.199 -13.617  17.712  1.00 93.31           C  
ATOM    434  HB2 LYS A  29     -15.939 -13.790  16.667  1.00 93.31           H  
ATOM    435  HB3 LYS A  29     -16.625 -12.617  17.796  1.00 93.31           H  
ATOM    436  O   LYS A  29     -14.024 -11.624  17.805  1.00 93.31           O  
ATOM    437  CG  LYS A  29     -17.246 -14.661  18.130  1.00 93.31           C  
ATOM    438  HG2 LYS A  29     -17.570 -14.460  19.151  1.00 93.31           H  
ATOM    439  HG3 LYS A  29     -16.791 -15.651  18.097  1.00 93.31           H  
ATOM    440  CD  LYS A  29     -18.468 -14.641  17.197  1.00 93.31           C  
ATOM    441  HD2 LYS A  29     -18.140 -14.840  16.177  1.00 93.31           H  
ATOM    442  HD3 LYS A  29     -18.940 -13.660  17.242  1.00 93.31           H  
ATOM    443  CE  LYS A  29     -19.460 -15.723  17.644  1.00 93.31           C  
ATOM    444  HE2 LYS A  29     -18.937 -16.678  17.671  1.00 93.31           H  
ATOM    445  HE3 LYS A  29     -19.780 -15.501  18.663  1.00 93.31           H  
ATOM    446  NZ  LYS A  29     -20.638 -15.817  16.745  1.00 93.31           N  
ATOM    447  HZ1 LYS A  29     -21.259 -16.543  17.072  1.00 93.31           H  
ATOM    448  HZ2 LYS A  29     -20.347 -16.057  15.808  1.00 93.31           H  
ATOM    449  HZ3 LYS A  29     -21.145 -14.944  16.725  1.00 93.31           H  
ATOM    450  N   ARG A  30     -12.655 -13.430  17.651  1.00 90.27           N  
ATOM    451  H   ARG A  30     -12.555 -14.409  17.881  1.00 90.27           H  
ATOM    452  CA  ARG A  30     -11.517 -12.718  17.057  1.00 90.27           C  
ATOM    453  HA  ARG A  30     -11.172 -11.951  17.750  1.00 90.27           H  
ATOM    454  C   ARG A  30     -12.048 -12.038  15.800  1.00 90.27           C  
ATOM    455  CB  ARG A  30     -10.342 -13.672  16.735  1.00 90.27           C  
ATOM    456  HB2 ARG A  30     -10.696 -14.461  16.072  1.00 90.27           H  
ATOM    457  HB3 ARG A  30      -9.574 -13.109  16.205  1.00 90.27           H  
ATOM    458  O   ARG A  30     -12.468 -12.719  14.864  1.00 90.27           O  
ATOM    459  CG  ARG A  30      -9.705 -14.314  17.984  1.00 90.27           C  
ATOM    460  HG2 ARG A  30     -10.475 -14.878  18.510  1.00 90.27           H  
ATOM    461  HG3 ARG A  30      -9.341 -13.539  18.658  1.00 90.27           H  
ATOM    462  CD  ARG A  30      -8.561 -15.293  17.647  1.00 90.27           C  
ATOM    463  HD2 ARG A  30      -8.825 -15.859  16.754  1.00 90.27           H  
ATOM    464  HD3 ARG A  30      -8.475 -15.998  18.474  1.00 90.27           H  
ATOM    465  NE  ARG A  30      -7.246 -14.634  17.468  1.00 90.27           N  
ATOM    466  HE  ARG A  30      -7.172 -13.668  17.754  1.00 90.27           H  
ATOM    467  NH1 ARG A  30      -6.073 -16.474  16.717  1.00 90.27           N  
ATOM    468 HH11 ARG A  30      -5.195 -16.906  16.468  1.00 90.27           H  
ATOM    469 HH12 ARG A  30      -6.913 -17.033  16.722  1.00 90.27           H  
ATOM    470  NH2 ARG A  30      -4.985 -14.581  17.121  1.00 90.27           N  
ATOM    471 HH21 ARG A  30      -4.926 -13.646  17.497  1.00 90.27           H  
ATOM    472 HH22 ARG A  30      -4.130 -15.062  16.878  1.00 90.27           H  
ATOM    473  CZ  ARG A  30      -6.117 -15.228  17.101  1.00 90.27           C  
ATOM    474  N   ARG A  31     -12.112 -10.702  15.804  1.00 93.36           N  
ATOM    475  H   ARG A  31     -11.782 -10.207  16.621  1.00 93.36           H  
ATOM    476  CA  ARG A  31     -12.475  -9.953  14.598  1.00 93.36           C  
ATOM    477  HA  ARG A  31     -13.446 -10.297  14.241  1.00 93.36           H  
ATOM    478  C   ARG A  31     -11.429 -10.322  13.553  1.00 93.36           C  
ATOM    479  CB  ARG A  31     -12.527  -8.434  14.853  1.00 93.36           C  
ATOM    480  HB2 ARG A  31     -12.665  -7.929  13.897  1.00 93.36           H  
ATOM    481  HB3 ARG A  31     -11.576  -8.106  15.273  1.00 93.36           H  
ATOM    482  O   ARG A  31     -10.238 -10.306  13.869  1.00 93.36           O  
ATOM    483  CG  ARG A  31     -13.673  -8.032  15.801  1.00 93.36           C  
ATOM    484  HG2 ARG A  31     -14.623  -8.377  15.394  1.00 93.36           H  
ATOM    485  HG3 ARG A  31     -13.519  -8.521  16.763  1.00 93.36           H  
ATOM    486  CD  ARG A  31     -13.745  -6.514  16.045  1.00 93.36           C  
ATOM    487  HD2 ARG A  31     -14.426  -6.336  16.877  1.00 93.36           H  
ATOM    488  HD3 ARG A  31     -12.755  -6.156  16.329  1.00 93.36           H  
ATOM    489  NE  ARG A  31     -14.229  -5.762  14.866  1.00 93.36           N  
ATOM    490  HE  ARG A  31     -14.403  -6.288  14.022  1.00 93.36           H  
ATOM    491  NH1 ARG A  31     -14.136  -3.642  15.767  1.00 93.36           N  
ATOM    492 HH11 ARG A  31     -13.693  -4.002  16.600  1.00 93.36           H  
ATOM    493 HH12 ARG A  31     -14.211  -2.643  15.638  1.00 93.36           H  
ATOM    494  NH2 ARG A  31     -14.849  -3.911  13.679  1.00 93.36           N  
ATOM    495 HH21 ARG A  31     -14.977  -4.463  12.844  1.00 93.36           H  
ATOM    496 HH22 ARG A  31     -14.915  -2.907  13.596  1.00 93.36           H  
ATOM    497  CZ  ARG A  31     -14.404  -4.450  14.779  1.00 93.36           C  
ATOM    498  N   LYS A  32     -11.864 -10.687  12.344  1.00 93.24           N  
ATOM    499  H   LYS A  32     -12.857 -10.681  12.156  1.00 93.24           H  
ATOM    500  CA  LYS A  32     -10.934 -10.811  11.220  1.00 93.24           C  
ATOM    501  HA  LYS A  32     -10.214 -11.603  11.425  1.00 93.24           H  
ATOM    502  C   LYS A  32     -10.169  -9.487  11.134  1.00 93.24           C  
ATOM    503  CB  LYS A  32     -11.668 -11.120   9.903  1.00 93.24           C  
ATOM    504  HB2 LYS A  32     -12.442 -10.372   9.732  1.00 93.24           H  
ATOM    505  HB3 LYS A  32     -10.945 -11.041   9.091  1.00 93.24           H  
ATOM    506  O   LYS A  32     -10.790  -8.427  11.236  1.00 93.24           O  
ATOM    507  CG  LYS A  32     -12.292 -12.529   9.869  1.00 93.24           C  
ATOM    508  HG2 LYS A  32     -11.525 -13.264  10.114  1.00 93.24           H  
ATOM    509  HG3 LYS A  32     -13.096 -12.597  10.602  1.00 93.24           H  
ATOM    510  CD  LYS A  32     -12.846 -12.832   8.467  1.00 93.24           C  
ATOM    511  HD2 LYS A  32     -12.042 -12.690   7.744  1.00 93.24           H  
ATOM    512  HD3 LYS A  32     -13.643 -12.126   8.234  1.00 93.24           H  
ATOM    513  CE  LYS A  32     -13.374 -14.270   8.344  1.00 93.24           C  
ATOM    514  HE2 LYS A  32     -14.252 -14.382   8.980  1.00 93.24           H  
ATOM    515  HE3 LYS A  32     -12.602 -14.950   8.704  1.00 93.24           H  
ATOM    516  NZ  LYS A  32     -13.704 -14.598   6.930  1.00 93.24           N  
ATOM    517  HZ1 LYS A  32     -14.406 -13.973   6.559  1.00 93.24           H  
ATOM    518  HZ2 LYS A  32     -14.027 -15.550   6.834  1.00 93.24           H  
ATOM    519  HZ3 LYS A  32     -12.886 -14.500   6.346  1.00 93.24           H  
ATOM    520  N   ARG A  33      -8.839  -9.559  11.026  1.00 91.40           N  
ATOM    521  H   ARG A  33      -8.423 -10.471  10.907  1.00 91.40           H  
ATOM    522  CA  ARG A  33      -8.038  -8.389  10.649  1.00 91.40           C  
ATOM    523  HA  ARG A  33      -8.224  -7.573  11.348  1.00 91.40           H  
ATOM    524  C   ARG A  33      -8.541  -7.931   9.274  1.00 91.40           C  
ATOM    525  CB  ARG A  33      -6.534  -8.733  10.652  1.00 91.40           C  
ATOM    526  HB2 ARG A  33      -6.359  -9.588   9.999  1.00 91.40           H  
ATOM    527  HB3 ARG A  33      -5.981  -7.885  10.250  1.00 91.40           H  
ATOM    528  O   ARG A  33      -9.006  -8.774   8.506  1.00 91.40           O  
ATOM    529  CG  ARG A  33      -6.004  -9.044  12.067  1.00 91.40           C  
ATOM    530  HG2 ARG A  33      -6.559  -9.881  12.492  1.00 91.40           H  
ATOM    531  HG3 ARG A  33      -6.153  -8.167  12.697  1.00 91.40           H  
ATOM    532  CD  ARG A  33      -4.508  -9.402  12.051  1.00 91.40           C  
ATOM    533  HD2 ARG A  33      -4.373 -10.314  11.470  1.00 91.40           H  
ATOM    534  HD3 ARG A  33      -3.965  -8.596  11.556  1.00 91.40           H  
ATOM    535  NE  ARG A  33      -3.962  -9.589  13.416  1.00 91.40           N  
ATOM    536  HE  ARG A  33      -4.555  -9.312  14.185  1.00 91.40           H  
ATOM    537  NH1 ARG A  33      -1.839 -10.242  12.805  1.00 91.40           N  
ATOM    538 HH11 ARG A  33      -0.878 -10.439  13.043  1.00 91.40           H  
ATOM    539 HH12 ARG A  33      -2.078 -10.144  11.829  1.00 91.40           H  
ATOM    540  NH2 ARG A  33      -2.323  -9.986  14.960  1.00 91.40           N  
ATOM    541 HH21 ARG A  33      -1.349 -10.174  15.147  1.00 91.40           H  
ATOM    542 HH22 ARG A  33      -2.892  -9.595  15.697  1.00 91.40           H  
ATOM    543  CZ  ARG A  33      -2.719  -9.941  13.717  1.00 91.40           C  
ATOM    544  N   ALA A  34      -8.521  -6.626   9.016  1.00 93.01           N  
ATOM    545  H   ALA A  34      -8.072  -5.995   9.664  1.00 93.01           H  
ATOM    546  CA  ALA A  34      -8.846  -6.104   7.692  1.00 93.01           C  
ATOM    547  HA  ALA A  34      -9.882  -6.338   7.446  1.00 93.01           H  
ATOM    548  C   ALA A  34      -7.938  -6.783   6.655  1.00 93.01           C  
ATOM    549  CB  ALA A  34      -8.675  -4.581   7.723  1.00 93.01           C  
ATOM    550  HB1 ALA A  34      -7.647  -4.329   7.982  1.00 93.01           H  
ATOM    551  HB2 ALA A  34      -8.892  -4.165   6.739  1.00 93.01           H  
ATOM    552  HB3 ALA A  34      -9.356  -4.136   8.449  1.00 93.01           H  
ATOM    553  O   ALA A  34      -6.771  -7.051   6.960  1.00 93.01           O  
ATOM    554  N   SER A  35      -8.478  -7.118   5.482  1.00 95.69           N  
ATOM    555  H   SER A  35      -9.416  -6.820   5.256  1.00 95.69           H  
ATOM    556  CA  SER A  35      -7.630  -7.579   4.380  1.00 95.69           C  
ATOM    557  HA  SER A  35      -6.977  -8.371   4.747  1.00 95.69           H  
ATOM    558  C   SER A  35      -6.733  -6.435   3.901  1.00 95.69           C  
ATOM    559  CB  SER A  35      -8.471  -8.167   3.241  1.00 95.69           C  
ATOM    560  HB2 SER A  35      -7.805  -8.561   2.474  1.00 95.69           H  
ATOM    561  HB3 SER A  35      -9.083  -8.984   3.623  1.00 95.69           H  
ATOM    562  O   SER A  35      -6.992  -5.269   4.206  1.00 95.69           O  
ATOM    563  OG  SER A  35      -9.305  -7.196   2.657  1.00 95.69           O  
ATOM    564  HG  SER A  35     -10.021  -6.968   3.254  1.00 95.69           H  
ATOM    565  N   GLU A  36      -5.669  -6.755   3.165  1.00 94.79           N  
ATOM    566  H   GLU A  36      -5.494  -7.716   2.909  1.00 94.79           H  
ATOM    567  CA  GLU A  36      -4.814  -5.728   2.563  1.00 94.79           C  
ATOM    568  HA  GLU A  36      -4.391  -5.108   3.353  1.00 94.79           H  
ATOM    569  C   GLU A  36      -5.648  -4.804   1.654  1.00 94.79           C  
ATOM    570  CB  GLU A  36      -3.666  -6.426   1.823  1.00 94.79           C  
ATOM    571  HB2 GLU A  36      -3.256  -7.203   2.468  1.00 94.79           H  
ATOM    572  HB3 GLU A  36      -4.057  -6.895   0.920  1.00 94.79           H  
ATOM    573  O   GLU A  36      -5.589  -3.587   1.802  1.00 94.79           O  
ATOM    574  CG  GLU A  36      -2.536  -5.455   1.469  1.00 94.79           C  
ATOM    575  HG2 GLU A  36      -2.174  -4.993   2.388  1.00 94.79           H  
ATOM    576  HG3 GLU A  36      -2.931  -4.668   0.826  1.00 94.79           H  
ATOM    577  CD  GLU A  36      -1.369  -6.148   0.753  1.00 94.79           C  
ATOM    578  OE1 GLU A  36      -0.275  -5.551   0.667  1.00 94.79           O  
ATOM    579  OE2 GLU A  36      -1.538  -7.242   0.171  1.00 94.79           O  
ATOM    580  N   ASP A  37      -6.545  -5.380   0.847  1.00 95.60           N  
ATOM    581  H   ASP A  37      -6.452  -6.370   0.666  1.00 95.60           H  
ATOM    582  CA  ASP A  37      -7.497  -4.655  -0.003  1.00 95.60           C  
ATOM    583  HA  ASP A  37      -6.938  -4.048  -0.716  1.00 95.60           H  
ATOM    584  C   ASP A  37      -8.444  -3.738   0.789  1.00 95.60           C  
ATOM    585  CB  ASP A  37      -8.369  -5.650  -0.787  1.00 95.60           C  
ATOM    586  HB2 ASP A  37      -9.021  -6.169  -0.084  1.00 95.60           H  
ATOM    587  HB3 ASP A  37      -9.006  -5.088  -1.471  1.00 95.60           H  
ATOM    588  O   ASP A  37      -8.759  -2.637   0.341  1.00 95.60           O  
ATOM    589  CG  ASP A  37      -7.604  -6.699  -1.596  1.00 95.60           C  
ATOM    590  OD1 ASP A  37      -6.418  -6.468  -1.906  1.00 95.60           O  
ATOM    591  OD2 ASP A  37      -8.238  -7.743  -1.866  1.00 95.60           O  
ATOM    592  N   ASP A  38      -8.915  -4.162   1.970  1.00 95.65           N  
ATOM    593  H   ASP A  38      -8.638  -5.080   2.287  1.00 95.65           H  
ATOM    594  CA  ASP A  38      -9.742  -3.309   2.837  1.00 95.65           C  
ATOM    595  HA  ASP A  38     -10.582  -2.919   2.260  1.00 95.65           H  
ATOM    596  C   ASP A  38      -8.934  -2.114   3.366  1.00 95.65           C  
ATOM    597  CB  ASP A  38     -10.294  -4.078   4.048  1.00 95.65           C  
ATOM    598  HB2 ASP A  38     -10.803  -3.372   4.705  1.00 95.65           H  
ATOM    599  HB3 ASP A  38      -9.452  -4.490   4.604  1.00 95.65           H  
ATOM    600  O   ASP A  38      -9.472  -1.017   3.515  1.00 95.65           O  
ATOM    601  CG  ASP A  38     -11.275  -5.208   3.738  1.00 95.65           C  
ATOM    602  OD1 ASP A  38     -12.216  -4.999   2.944  1.00 95.65           O  
ATOM    603  OD2 ASP A  38     -11.089  -6.289   4.359  1.00 95.65           O  
ATOM    604  N   LEU A  39      -7.647  -2.304   3.669  1.00 95.53           N  
ATOM    605  H   LEU A  39      -7.242  -3.209   3.479  1.00 95.53           H  
ATOM    606  CA  LEU A  39      -6.767  -1.225   4.126  1.00 95.53           C  
ATOM    607  HA  LEU A  39      -7.302  -0.626   4.863  1.00 95.53           H  
ATOM    608  C   LEU A  39      -6.433  -0.258   2.981  1.00 95.53           C  
ATOM    609  CB  LEU A  39      -5.517  -1.822   4.802  1.00 95.53           C  
ATOM    610  HB2 LEU A  39      -5.039  -2.513   4.107  1.00 95.53           H  
ATOM    611  HB3 LEU A  39      -4.811  -1.019   5.012  1.00 95.53           H  
ATOM    612  O   LEU A  39      -6.473   0.951   3.202  1.00 95.53           O  
ATOM    613  CG  LEU A  39      -5.829  -2.564   6.117  1.00 95.53           C  
ATOM    614  HG  LEU A  39      -6.629  -3.286   5.952  1.00 95.53           H  
ATOM    615  CD1 LEU A  39      -4.609  -3.329   6.625  1.00 95.53           C  
ATOM    616 HD11 LEU A  39      -4.280  -4.029   5.857  1.00 95.53           H  
ATOM    617 HD12 LEU A  39      -4.872  -3.897   7.517  1.00 95.53           H  
ATOM    618 HD13 LEU A  39      -3.803  -2.632   6.858  1.00 95.53           H  
ATOM    619  CD2 LEU A  39      -6.263  -1.607   7.234  1.00 95.53           C  
ATOM    620 HD21 LEU A  39      -5.506  -0.835   7.373  1.00 95.53           H  
ATOM    621 HD22 LEU A  39      -7.212  -1.136   6.976  1.00 95.53           H  
ATOM    622 HD23 LEU A  39      -6.390  -2.156   8.167  1.00 95.53           H  
ATOM    623  N   ILE A  40      -6.219  -0.764   1.762  1.00 95.76           N  
ATOM    624  H   ILE A  40      -6.168  -1.769   1.672  1.00 95.76           H  
ATOM    625  CA  ILE A  40      -6.031   0.046   0.546  1.00 95.76           C  
ATOM    626  HA  ILE A  40      -5.232   0.764   0.729  1.00 95.76           H  
ATOM    627  C   ILE A  40      -7.295   0.865   0.236  1.00 95.76           C  
ATOM    628  CB  ILE A  40      -5.590  -0.853  -0.636  1.00 95.76           C  
ATOM    629  HB  ILE A  40      -6.301  -1.673  -0.732  1.00 95.76           H  
ATOM    630  O   ILE A  40      -7.209   2.081   0.089  1.00 95.76           O  
ATOM    631  CG1 ILE A  40      -4.183  -1.441  -0.361  1.00 95.76           C  
ATOM    632 HG12 ILE A  40      -4.148  -1.855   0.646  1.00 95.76           H  
ATOM    633 HG13 ILE A  40      -3.442  -0.643  -0.406  1.00 95.76           H  
ATOM    634  CG2 ILE A  40      -5.583  -0.064  -1.960  1.00 95.76           C  
ATOM    635 HG21 ILE A  40      -6.584   0.280  -2.219  1.00 95.76           H  
ATOM    636 HG22 ILE A  40      -4.926   0.803  -1.889  1.00 95.76           H  
ATOM    637 HG23 ILE A  40      -5.246  -0.691  -2.786  1.00 95.76           H  
ATOM    638  CD1 ILE A  40      -3.760  -2.561  -1.319  1.00 95.76           C  
ATOM    639 HD11 ILE A  40      -2.804  -2.971  -0.992  1.00 95.76           H  
ATOM    640 HD12 ILE A  40      -3.640  -2.178  -2.332  1.00 95.76           H  
ATOM    641 HD13 ILE A  40      -4.505  -3.357  -1.313  1.00 95.76           H  
ATOM    642  N   LYS A  41      -8.490   0.262   0.253  1.00 95.49           N  
ATOM    643  H   LYS A  41      -8.511  -0.744   0.348  1.00 95.49           H  
ATOM    644  CA  LYS A  41      -9.757   0.989   0.017  1.00 95.49           C  
ATOM    645  HA  LYS A  41      -9.699   1.495  -0.946  1.00 95.49           H  
ATOM    646  C   LYS A  41     -10.019   2.081   1.055  1.00 95.49           C  
ATOM    647  CB  LYS A  41     -10.924  -0.006  -0.003  1.00 95.49           C  
ATOM    648  HB2 LYS A  41     -11.867   0.537   0.056  1.00 95.49           H  
ATOM    649  HB3 LYS A  41     -10.846  -0.664   0.862  1.00 95.49           H  
ATOM    650  O   LYS A  41     -10.481   3.167   0.713  1.00 95.49           O  
ATOM    651  CG  LYS A  41     -10.916  -0.825  -1.298  1.00 95.49           C  
ATOM    652  HG2 LYS A  41      -9.906  -1.176  -1.508  1.00 95.49           H  
ATOM    653  HG3 LYS A  41     -11.236  -0.193  -2.127  1.00 95.49           H  
ATOM    654  CD  LYS A  41     -11.843  -2.037  -1.181  1.00 95.49           C  
ATOM    655  HD2 LYS A  41     -11.545  -2.624  -0.312  1.00 95.49           H  
ATOM    656  HD3 LYS A  41     -12.876  -1.708  -1.071  1.00 95.49           H  
ATOM    657  CE  LYS A  41     -11.674  -2.874  -2.449  1.00 95.49           C  
ATOM    658  HE2 LYS A  41     -10.606  -2.990  -2.634  1.00 95.49           H  
ATOM    659  HE3 LYS A  41     -12.095  -2.331  -3.296  1.00 95.49           H  
ATOM    660  NZ  LYS A  41     -12.295  -4.211  -2.305  1.00 95.49           N  
ATOM    661  HZ1 LYS A  41     -11.873  -4.691  -1.523  1.00 95.49           H  
ATOM    662  HZ2 LYS A  41     -12.114  -4.759  -3.134  1.00 95.49           H  
ATOM    663  HZ3 LYS A  41     -13.291  -4.130  -2.156  1.00 95.49           H  
ATOM    664  N   ASN A  42      -9.709   1.821   2.328  1.00 94.77           N  
ATOM    665  H   ASN A  42      -9.346   0.905   2.552  1.00 94.77           H  
ATOM    666  CA  ASN A  42      -9.805   2.842   3.375  1.00 94.77           C  
ATOM    667  HA  ASN A  42     -10.780   3.326   3.306  1.00 94.77           H  
ATOM    668  C   ASN A  42      -8.757   3.957   3.189  1.00 94.77           C  
ATOM    669  CB  ASN A  42      -9.690   2.179   4.756  1.00 94.77           C  
ATOM    670  HB2 ASN A  42      -8.827   1.513   4.771  1.00 94.77           H  
ATOM    671  HB3 ASN A  42      -9.529   2.954   5.506  1.00 94.77           H  
ATOM    672  O   ASN A  42      -9.065   5.122   3.441  1.00 94.77           O  
ATOM    673  CG  ASN A  42     -10.946   1.427   5.163  1.00 94.77           C  
ATOM    674  ND2 ASN A  42     -10.831   0.188   5.566  1.00 94.77           N  
ATOM    675 HD21 ASN A  42     -10.034  -0.307   5.190  1.00 94.77           H  
ATOM    676 HD22 ASN A  42     -11.715  -0.289   5.670  1.00 94.77           H  
ATOM    677  OD1 ASN A  42     -12.054   1.930   5.150  1.00 94.77           O  
ATOM    678  N   TYR A  43      -7.550   3.623   2.719  1.00 95.58           N  
ATOM    679  H   TYR A  43      -7.345   2.649   2.545  1.00 95.58           H  
ATOM    680  CA  TYR A  43      -6.514   4.596   2.365  1.00 95.58           C  
ATOM    681  HA  TYR A  43      -6.317   5.227   3.231  1.00 95.58           H  
ATOM    682  C   TYR A  43      -6.976   5.519   1.226  1.00 95.58           C  
ATOM    683  CB  TYR A  43      -5.210   3.860   2.006  1.00 95.58           C  
ATOM    684  HB2 TYR A  43      -4.918   3.228   2.845  1.00 95.58           H  
ATOM    685  HB3 TYR A  43      -5.361   3.211   1.144  1.00 95.58           H  
ATOM    686  O   TYR A  43      -6.944   6.740   1.374  1.00 95.58           O  
ATOM    687  CG  TYR A  43      -4.072   4.799   1.685  1.00 95.58           C  
ATOM    688  CD1 TYR A  43      -3.813   5.200   0.357  1.00 95.58           C  
ATOM    689  HD1 TYR A  43      -4.384   4.776  -0.456  1.00 95.58           H  
ATOM    690  CD2 TYR A  43      -3.307   5.319   2.740  1.00 95.58           C  
ATOM    691  HD2 TYR A  43      -3.491   4.998   3.755  1.00 95.58           H  
ATOM    692  CE1 TYR A  43      -2.831   6.179   0.097  1.00 95.58           C  
ATOM    693  HE1 TYR A  43      -2.635   6.499  -0.916  1.00 95.58           H  
ATOM    694  CE2 TYR A  43      -2.335   6.295   2.485  1.00 95.58           C  
ATOM    695  HE2 TYR A  43      -1.761   6.712   3.299  1.00 95.58           H  
ATOM    696  OH  TYR A  43      -1.237   7.777   1.000  1.00 95.58           O  
ATOM    697  HH  TYR A  43      -1.032   7.990   0.087  1.00 95.58           H  
ATOM    698  CZ  TYR A  43      -2.121   6.760   1.173  1.00 95.58           C  
ATOM    699  N   GLU A  44      -7.476   4.949   0.127  1.00 95.05           N  
ATOM    700  H   GLU A  44      -7.455   3.942   0.061  1.00 95.05           H  
ATOM    701  CA  GLU A  44      -8.005   5.691  -1.025  1.00 95.05           C  
ATOM    702  HA  GLU A  44      -7.228   6.337  -1.431  1.00 95.05           H  
ATOM    703  C   GLU A  44      -9.193   6.582  -0.645  1.00 95.05           C  
ATOM    704  CB  GLU A  44      -8.437   4.702  -2.115  1.00 95.05           C  
ATOM    705  HB2 GLU A  44      -8.995   5.242  -2.880  1.00 95.05           H  
ATOM    706  HB3 GLU A  44      -9.094   3.958  -1.665  1.00 95.05           H  
ATOM    707  O   GLU A  44      -9.220   7.759  -1.008  1.00 95.05           O  
ATOM    708  CG  GLU A  44      -7.239   4.014  -2.785  1.00 95.05           C  
ATOM    709  HG2 GLU A  44      -6.643   4.778  -3.285  1.00 95.05           H  
ATOM    710  HG3 GLU A  44      -6.610   3.550  -2.025  1.00 95.05           H  
ATOM    711  CD  GLU A  44      -7.664   2.943  -3.801  1.00 95.05           C  
ATOM    712  OE1 GLU A  44      -6.785   2.546  -4.594  1.00 95.05           O  
ATOM    713  OE2 GLU A  44      -8.843   2.517  -3.766  1.00 95.05           O  
ATOM    714  N   MET A  45     -10.138   6.065   0.148  1.00 94.92           N  
ATOM    715  H   MET A  45     -10.084   5.081   0.370  1.00 94.92           H  
ATOM    716  CA  MET A  45     -11.277   6.836   0.653  1.00 94.92           C  
ATOM    717  HA  MET A  45     -11.825   7.238  -0.200  1.00 94.92           H  
ATOM    718  C   MET A  45     -10.826   8.024   1.518  1.00 94.92           C  
ATOM    719  CB  MET A  45     -12.206   5.894   1.432  1.00 94.92           C  
ATOM    720  HB2 MET A  45     -11.658   5.481   2.279  1.00 94.92           H  
ATOM    721  HB3 MET A  45     -12.507   5.073   0.781  1.00 94.92           H  
ATOM    722  O   MET A  45     -11.309   9.141   1.327  1.00 94.92           O  
ATOM    723  CG  MET A  45     -13.471   6.601   1.936  1.00 94.92           C  
ATOM    724  HG2 MET A  45     -14.013   6.989   1.073  1.00 94.92           H  
ATOM    725  HG3 MET A  45     -13.186   7.447   2.562  1.00 94.92           H  
ATOM    726  SD  MET A  45     -14.604   5.557   2.897  1.00 94.92           S  
ATOM    727  CE  MET A  45     -13.564   5.201   4.342  1.00 94.92           C  
ATOM    728  HE1 MET A  45     -12.727   4.565   4.049  1.00 94.92           H  
ATOM    729  HE2 MET A  45     -14.153   4.677   5.094  1.00 94.92           H  
ATOM    730  HE3 MET A  45     -13.181   6.131   4.762  1.00 94.92           H  
ATOM    731  N   ASN A  46      -9.872   7.823   2.433  1.00 94.19           N  
ATOM    732  H   ASN A  46      -9.509   6.889   2.560  1.00 94.19           H  
ATOM    733  CA  ASN A  46      -9.338   8.905   3.266  1.00 94.19           C  
ATOM    734  HA  ASN A  46     -10.171   9.442   3.718  1.00 94.19           H  
ATOM    735  C   ASN A  46      -8.560   9.938   2.434  1.00 94.19           C  
ATOM    736  CB  ASN A  46      -8.474   8.312   4.394  1.00 94.19           C  
ATOM    737  HB2 ASN A  46      -7.787   7.572   3.984  1.00 94.19           H  
ATOM    738  HB3 ASN A  46      -7.880   9.110   4.839  1.00 94.19           H  
ATOM    739  O   ASN A  46      -8.722  11.140   2.651  1.00 94.19           O  
ATOM    740  CG  ASN A  46      -9.286   7.675   5.509  1.00 94.19           C  
ATOM    741  ND2 ASN A  46      -8.633   7.040   6.454  1.00 94.19           N  
ATOM    742 HD21 ASN A  46      -9.193   6.660   7.204  1.00 94.19           H  
ATOM    743 HD22 ASN A  46      -7.624   7.024   6.475  1.00 94.19           H  
ATOM    744  OD1 ASN A  46     -10.499   7.780   5.603  1.00 94.19           O  
ATOM    745  N   LYS A  47      -7.777   9.495   1.443  1.00 94.38           N  
ATOM    746  H   LYS A  47      -7.668   8.496   1.340  1.00 94.38           H  
ATOM    747  CA  LYS A  47      -7.058  10.366   0.500  1.00 94.38           C  
ATOM    748  HA  LYS A  47      -6.458  11.078   1.067  1.00 94.38           H  
ATOM    749  C   LYS A  47      -8.022  11.191  -0.364  1.00 94.38           C  
ATOM    750  CB  LYS A  47      -6.113   9.476  -0.325  1.00 94.38           C  
ATOM    751  HB2 LYS A  47      -6.697   8.761  -0.904  1.00 94.38           H  
ATOM    752  HB3 LYS A  47      -5.488   8.917   0.371  1.00 94.38           H  
ATOM    753  O   LYS A  47      -7.793  12.378  -0.583  1.00 94.38           O  
ATOM    754  CG  LYS A  47      -5.198  10.261  -1.274  1.00 94.38           C  
ATOM    755  HG2 LYS A  47      -5.790  10.699  -2.077  1.00 94.38           H  
ATOM    756  HG3 LYS A  47      -4.700  11.058  -0.721  1.00 94.38           H  
ATOM    757  CD  LYS A  47      -4.138   9.321  -1.865  1.00 94.38           C  
ATOM    758  HD2 LYS A  47      -4.631   8.497  -2.382  1.00 94.38           H  
ATOM    759  HD3 LYS A  47      -3.538   8.917  -1.050  1.00 94.38           H  
ATOM    760  CE  LYS A  47      -3.224  10.069  -2.841  1.00 94.38           C  
ATOM    761  HE2 LYS A  47      -3.817  10.395  -3.696  1.00 94.38           H  
ATOM    762  HE3 LYS A  47      -2.832  10.952  -2.337  1.00 94.38           H  
ATOM    763  NZ  LYS A  47      -2.101   9.209  -3.285  1.00 94.38           N  
ATOM    764  HZ1 LYS A  47      -1.515   8.970  -2.497  1.00 94.38           H  
ATOM    765  HZ2 LYS A  47      -1.498   9.681  -3.944  1.00 94.38           H  
ATOM    766  HZ3 LYS A  47      -2.424   8.339  -3.683  1.00 94.38           H  
ATOM    767  N   TRP A  48      -9.141  10.608  -0.795  1.00 94.64           N  
ATOM    768  H   TRP A  48      -9.249   9.616  -0.635  1.00 94.64           H  
ATOM    769  CA  TRP A  48     -10.214  11.319  -1.500  1.00 94.64           C  
ATOM    770  HA  TRP A  48      -9.788  11.854  -2.349  1.00 94.64           H  
ATOM    771  C   TRP A  48     -10.908  12.362  -0.611  1.00 94.64           C  
ATOM    772  CB  TRP A  48     -11.208  10.286  -2.039  1.00 94.64           C  
ATOM    773  HB2 TRP A  48     -10.662   9.576  -2.659  1.00 94.64           H  
ATOM    774  HB3 TRP A  48     -11.622   9.724  -1.202  1.00 94.64           H  
ATOM    775  O   TRP A  48     -11.156  13.480  -1.063  1.00 94.64           O  
ATOM    776  CG  TRP A  48     -12.355  10.818  -2.843  1.00 94.64           C  
ATOM    777  CD1 TRP A  48     -12.394  10.887  -4.192  1.00 94.64           C  
ATOM    778  HD1 TRP A  48     -11.586  10.590  -4.844  1.00 94.64           H  
ATOM    779  CD2 TRP A  48     -13.679  11.237  -2.385  1.00 94.64           C  
ATOM    780  CE2 TRP A  48     -14.503  11.450  -3.531  1.00 94.64           C  
ATOM    781  CE3 TRP A  48     -14.293  11.385  -1.122  1.00 94.64           C  
ATOM    782  HE3 TRP A  48     -13.703  11.211  -0.235  1.00 94.64           H  
ATOM    783  NE1 TRP A  48     -13.655  11.274  -4.604  1.00 94.64           N  
ATOM    784  HE1 TRP A  48     -13.932  11.265  -5.575  1.00 94.64           H  
ATOM    785  CH2 TRP A  48     -16.461  11.842  -2.155  1.00 94.64           C  
ATOM    786  HH2 TRP A  48     -17.524  12.000  -2.048  1.00 94.64           H  
ATOM    787  CZ2 TRP A  48     -15.879  11.715  -3.430  1.00 94.64           C  
ATOM    788  HZ2 TRP A  48     -16.484  11.750  -4.324  1.00 94.64           H  
ATOM    789  CZ3 TRP A  48     -15.662  11.700  -1.007  1.00 94.64           C  
ATOM    790  HZ3 TRP A  48     -16.111  11.774  -0.028  1.00 94.64           H  
ATOM    791  N   LEU A  49     -11.165  12.040   0.663  1.00 95.21           N  
ATOM    792  H   LEU A  49     -10.970  11.097   0.965  1.00 95.21           H  
ATOM    793  CA  LEU A  49     -11.729  12.986   1.637  1.00 95.21           C  
ATOM    794  HA  LEU A  49     -12.630  13.428   1.213  1.00 95.21           H  
ATOM    795  C   LEU A  49     -10.779  14.160   1.932  1.00 95.21           C  
ATOM    796  CB  LEU A  49     -12.091  12.234   2.933  1.00 95.21           C  
ATOM    797  HB2 LEU A  49     -12.281  12.967   3.717  1.00 95.21           H  
ATOM    798  HB3 LEU A  49     -11.232  11.639   3.244  1.00 95.21           H  
ATOM    799  O   LEU A  49     -11.237  15.299   2.026  1.00 95.21           O  
ATOM    800  CG  LEU A  49     -13.329  11.325   2.841  1.00 95.21           C  
ATOM    801  HG  LEU A  49     -13.249  10.667   1.976  1.00 95.21           H  
ATOM    802  CD1 LEU A  49     -13.430  10.464   4.101  1.00 95.21           C  
ATOM    803 HD11 LEU A  49     -12.543   9.837   4.186  1.00 95.21           H  
ATOM    804 HD12 LEU A  49     -14.303   9.815   4.035  1.00 95.21           H  
ATOM    805 HD13 LEU A  49     -13.509  11.097   4.986  1.00 95.21           H  
ATOM    806  CD2 LEU A  49     -14.622  12.137   2.719  1.00 95.21           C  
ATOM    807 HD21 LEU A  49     -14.727  12.802   3.576  1.00 95.21           H  
ATOM    808 HD22 LEU A  49     -14.611  12.729   1.805  1.00 95.21           H  
ATOM    809 HD23 LEU A  49     -15.475  11.459   2.682  1.00 95.21           H  
ATOM    810  N   GLN A  50      -9.469  13.906   2.018  1.00 93.40           N  
ATOM    811  H   GLN A  50      -9.164  12.944   1.987  1.00 93.40           H  
ATOM    812  CA  GLN A  50      -8.447  14.955   2.129  1.00 93.40           C  
ATOM    813  HA  GLN A  50      -8.707  15.617   2.955  1.00 93.40           H  
ATOM    814  C   GLN A  50      -8.391  15.833   0.866  1.00 93.40           C  
ATOM    815  CB  GLN A  50      -7.077  14.318   2.428  1.00 93.40           C  
ATOM    816  HB2 GLN A  50      -6.300  15.064   2.264  1.00 93.40           H  
ATOM    817  HB3 GLN A  50      -6.906  13.491   1.739  1.00 93.40           H  
ATOM    818  O   GLN A  50      -8.377  17.056   0.976  1.00 93.40           O  
ATOM    819  CG  GLN A  50      -6.957  13.819   3.882  1.00 93.40           C  
ATOM    820  HG2 GLN A  50      -7.754  13.108   4.101  1.00 93.40           H  
ATOM    821  HG3 GLN A  50      -7.073  14.670   4.553  1.00 93.40           H  
ATOM    822  CD  GLN A  50      -5.617  13.141   4.175  1.00 93.40           C  
ATOM    823  NE2 GLN A  50      -5.167  13.125   5.415  1.00 93.40           N  
ATOM    824 HE21 GLN A  50      -5.625  13.646   6.149  1.00 93.40           H  
ATOM    825 HE22 GLN A  50      -4.219  12.794   5.526  1.00 93.40           H  
ATOM    826  OE1 GLN A  50      -4.941  12.611   3.308  1.00 93.40           O  
ATOM    827  N   ASN A  51      -8.445  15.239  -0.333  1.00 93.97           N  
ATOM    828  H   ASN A  51      -8.394  14.230  -0.367  1.00 93.97           H  
ATOM    829  CA  ASN A  51      -8.436  15.978  -1.604  1.00 93.97           C  
ATOM    830  HA  ASN A  51      -7.576  16.647  -1.617  1.00 93.97           H  
ATOM    831  C   ASN A  51      -9.673  16.868  -1.825  1.00 93.97           C  
ATOM    832  CB  ASN A  51      -8.312  14.980  -2.768  1.00 93.97           C  
ATOM    833  HB2 ASN A  51      -9.014  14.159  -2.622  1.00 93.97           H  
ATOM    834  HB3 ASN A  51      -8.578  15.487  -3.695  1.00 93.97           H  
ATOM    835  O   ASN A  51      -9.606  17.799  -2.623  1.00 93.97           O  
ATOM    836  CG  ASN A  51      -6.917  14.420  -2.966  1.00 93.97           C  
ATOM    837  ND2 ASN A  51      -6.783  13.440  -3.829  1.00 93.97           N  
ATOM    838 HD21 ASN A  51      -5.838  13.115  -3.975  1.00 93.97           H  
ATOM    839 HD22 ASN A  51      -7.589  13.072  -4.314  1.00 93.97           H  
ATOM    840  OD1 ASN A  51      -5.924  14.860  -2.416  1.00 93.97           O  
ATOM    841  N   LYS A  52     -10.797  16.589  -1.154  1.00 95.56           N  
ATOM    842  H   LYS A  52     -10.796  15.774  -0.558  1.00 95.56           H  
ATOM    843  CA  LYS A  52     -12.017  17.411  -1.221  1.00 95.56           C  
ATOM    844  HA  LYS A  52     -12.019  17.950  -2.169  1.00 95.56           H  
ATOM    845  C   LYS A  52     -12.077  18.537  -0.178  1.00 95.56           C  
ATOM    846  CB  LYS A  52     -13.262  16.506  -1.185  1.00 95.56           C  
ATOM    847  HB2 LYS A  52     -14.135  17.125  -0.978  1.00 95.56           H  
ATOM    848  HB3 LYS A  52     -13.170  15.765  -0.391  1.00 95.56           H  
ATOM    849  O   LYS A  52     -13.135  19.137  -0.026  1.00 95.56           O  
ATOM    850  CG  LYS A  52     -13.510  15.815  -2.531  1.00 95.56           C  
ATOM    851  HG2 LYS A  52     -12.788  15.013  -2.684  1.00 95.56           H  
ATOM    852  HG3 LYS A  52     -13.393  16.552  -3.327  1.00 95.56           H  
ATOM    853  CD  LYS A  52     -14.939  15.259  -2.587  1.00 95.56           C  
ATOM    854  HD2 LYS A  52     -15.010  14.380  -1.947  1.00 95.56           H  
ATOM    855  HD3 LYS A  52     -15.633  16.019  -2.229  1.00 95.56           H  
ATOM    856  CE  LYS A  52     -15.296  14.907  -4.033  1.00 95.56           C  
ATOM    857  HE2 LYS A  52     -15.023  15.750  -4.669  1.00 95.56           H  
ATOM    858  HE3 LYS A  52     -14.698  14.048  -4.339  1.00 95.56           H  
ATOM    859  NZ  LYS A  52     -16.744  14.621  -4.174  1.00 95.56           N  
ATOM    860  HZ1 LYS A  52     -17.290  15.417  -3.874  1.00 95.56           H  
ATOM    861  HZ2 LYS A  52     -16.985  13.822  -3.605  1.00 95.56           H  
ATOM    862  HZ3 LYS A  52     -16.976  14.425  -5.137  1.00 95.56           H  
ATOM    863  N   ASP A  53     -10.998  18.779   0.576  1.00 92.58           N  
ATOM    864  H   ASP A  53     -10.152  18.266   0.374  1.00 92.58           H  
ATOM    865  CA  ASP A  53     -10.959  19.708   1.721  1.00 92.58           C  
ATOM    866  HA  ASP A  53     -10.017  19.523   2.238  1.00 92.58           H  
ATOM    867  C   ASP A  53     -12.052  19.429   2.795  1.00 92.58           C  
ATOM    868  CB  ASP A  53     -10.903  21.181   1.242  1.00 92.58           C  
ATOM    869  HB2 ASP A  53     -11.732  21.374   0.562  1.00 92.58           H  
ATOM    870  HB3 ASP A  53     -11.036  21.835   2.104  1.00 92.58           H  
ATOM    871  O   ASP A  53     -12.300  20.249   3.676  1.00 92.58           O  
ATOM    872  CG  ASP A  53      -9.578  21.599   0.575  1.00 92.58           C  
ATOM    873  OD1 ASP A  53      -8.500  21.440   1.199  1.00 92.58           O  
ATOM    874  OD2 ASP A  53      -9.598  22.208  -0.515  1.00 92.58           O  
ATOM    875  N   VAL A  54     -12.680  18.239   2.777  1.00 94.40           N  
ATOM    876  H   VAL A  54     -12.425  17.598   2.040  1.00 94.40           H  
ATOM    877  CA  VAL A  54     -13.684  17.793   3.774  1.00 94.40           C  
ATOM    878  HA  VAL A  54     -14.416  18.588   3.919  1.00 94.40           H  
ATOM    879  C   VAL A  54     -13.027  17.527   5.132  1.00 94.40           C  
ATOM    880  CB  VAL A  54     -14.412  16.522   3.273  1.00 94.40           C  
ATOM    881  HB  VAL A  54     -13.670  15.759   3.038  1.00 94.40           H  
ATOM    882  O   VAL A  54     -13.672  17.571   6.179  1.00 94.40           O  
ATOM    883  CG1 VAL A  54     -15.401  15.918   4.283  1.00 94.40           C  
ATOM    884 HG11 VAL A  54     -15.958  15.102   3.822  1.00 94.40           H  
ATOM    885 HG12 VAL A  54     -14.862  15.517   5.141  1.00 94.40           H  
ATOM    886 HG13 VAL A  54     -16.096  16.685   4.624  1.00 94.40           H  
ATOM    887  CG2 VAL A  54     -15.221  16.812   2.004  1.00 94.40           C  
ATOM    888 HG21 VAL A  54     -14.576  17.256   1.245  1.00 94.40           H  
ATOM    889 HG22 VAL A  54     -15.644  15.888   1.608  1.00 94.40           H  
ATOM    890 HG23 VAL A  54     -16.021  17.517   2.226  1.00 94.40           H  
ATOM    891  N   VAL A  55     -11.727  17.240   5.109  1.00 92.29           N  
ATOM    892  H   VAL A  55     -11.266  17.295   4.212  1.00 92.29           H  
ATOM    893  CA  VAL A  55     -10.890  16.973   6.274  1.00 92.29           C  
ATOM    894  HA  VAL A  55     -11.524  16.887   7.157  1.00 92.29           H  
ATOM    895  C   VAL A  55      -9.921  18.146   6.421  1.00 92.29           C  
ATOM    896  CB  VAL A  55     -10.138  15.647   6.089  1.00 92.29           C  
ATOM    897  HB  VAL A  55      -9.504  15.717   5.205  1.00 92.29           H  
ATOM    898  O   VAL A  55      -9.200  18.437   5.463  1.00 92.29           O  
ATOM    899  CG1 VAL A  55      -9.251  15.319   7.296  1.00 92.29           C  
ATOM    900 HG11 VAL A  55      -8.710  14.392   7.106  1.00 92.29           H  
ATOM    901 HG12 VAL A  55      -8.513  16.106   7.443  1.00 92.29           H  
ATOM    902 HG13 VAL A  55      -9.855  15.213   8.197  1.00 92.29           H  
ATOM    903  CG2 VAL A  55     -11.125  14.491   5.873  1.00 92.29           C  
ATOM    904 HG21 VAL A  55     -11.714  14.321   6.774  1.00 92.29           H  
ATOM    905 HG22 VAL A  55     -11.800  14.717   5.048  1.00 92.29           H  
ATOM    906 HG23 VAL A  55     -10.574  13.591   5.600  1.00 92.29           H  
ATOM    907  N   PRO A  56      -9.862  18.821   7.583  1.00 90.55           N  
ATOM    908  CA  PRO A  56      -8.961  19.951   7.765  1.00 90.55           C  
ATOM    909  HA  PRO A  56      -9.191  20.707   7.015  1.00 90.55           H  
ATOM    910  C   PRO A  56      -7.498  19.521   7.602  1.00 90.55           C  
ATOM    911  CB  PRO A  56      -9.270  20.524   9.151  1.00 90.55           C  
ATOM    912  HB2 PRO A  56     -10.009  21.320   9.056  1.00 90.55           H  
ATOM    913  HB3 PRO A  56      -8.377  20.895   9.654  1.00 90.55           H  
ATOM    914  O   PRO A  56      -7.058  18.493   8.128  1.00 90.55           O  
ATOM    915  CG  PRO A  56      -9.892  19.346   9.898  1.00 90.55           C  
ATOM    916  HG2 PRO A  56      -9.098  18.727  10.318  1.00 90.55           H  
ATOM    917  HG3 PRO A  56     -10.576  19.675  10.680  1.00 90.55           H  
ATOM    918  CD  PRO A  56     -10.616  18.568   8.801  1.00 90.55           C  
ATOM    919  HD2 PRO A  56     -11.631  18.947   8.682  1.00 90.55           H  
ATOM    920  HD3 PRO A  56     -10.631  17.508   9.051  1.00 90.55           H  
ATOM    921  N   LYS A  57      -6.736  20.339   6.868  1.00 90.47           N  
ATOM    922  H   LYS A  57      -7.182  21.153   6.471  1.00 90.47           H  
ATOM    923  CA  LYS A  57      -5.301  20.144   6.626  1.00 90.47           C  
ATOM    924  HA  LYS A  57      -5.164  19.193   6.112  1.00 90.47           H  
ATOM    925  C   LYS A  57      -4.565  20.060   7.968  1.00 90.47           C  
ATOM    926  CB  LYS A  57      -4.768  21.281   5.728  1.00 90.47           C  
ATOM    927  HB2 LYS A  57      -5.073  22.244   6.139  1.00 90.47           H  
ATOM    928  HB3 LYS A  57      -3.679  21.245   5.699  1.00 90.47           H  
ATOM    929  O   LYS A  57      -4.713  20.944   8.805  1.00 90.47           O  
ATOM    930  CG  LYS A  57      -5.309  21.123   4.297  1.00 90.47           C  
ATOM    931  HG2 LYS A  57      -4.857  20.234   3.858  1.00 90.47           H  
ATOM    932  HG3 LYS A  57      -6.386  20.962   4.340  1.00 90.47           H  
ATOM    933  CD  LYS A  57      -5.062  22.322   3.366  1.00 90.47           C  
ATOM    934  HD2 LYS A  57      -3.996  22.534   3.282  1.00 90.47           H  
ATOM    935  HD3 LYS A  57      -5.588  23.190   3.764  1.00 90.47           H  
ATOM    936  CE  LYS A  57      -5.640  21.911   2.001  1.00 90.47           C  
ATOM    937  HE2 LYS A  57      -4.877  21.418   1.399  1.00 90.47           H  
ATOM    938  HE3 LYS A  57      -6.412  21.165   2.188  1.00 90.47           H  
ATOM    939  NZ  LYS A  57      -6.298  23.002   1.246  1.00 90.47           N  
ATOM    940  HZ1 LYS A  57      -5.686  23.484   0.603  1.00 90.47           H  
ATOM    941  HZ2 LYS A  57      -7.059  22.567   0.745  1.00 90.47           H  
ATOM    942  HZ3 LYS A  57      -6.782  23.633   1.868  1.00 90.47           H  
ATOM    943  N   GLY A  58      -3.799  18.985   8.162  1.00 89.39           N  
ATOM    944  H   GLY A  58      -3.735  18.307   7.417  1.00 89.39           H  
ATOM    945  CA  GLY A  58      -3.128  18.658   9.428  1.00 89.39           C  
ATOM    946  HA2 GLY A  58      -3.122  19.530  10.082  1.00 89.39           H  
ATOM    947  HA3 GLY A  58      -2.092  18.394   9.217  1.00 89.39           H  
ATOM    948  C   GLY A  58      -3.749  17.495  10.213  1.00 89.39           C  
ATOM    949  O   GLY A  58      -3.138  17.035  11.173  1.00 89.39           O  
ATOM    950  N   VAL A  59      -4.917  16.969   9.815  1.00 88.39           N  
ATOM    951  H   VAL A  59      -5.436  17.420   9.075  1.00 88.39           H  
ATOM    952  CA  VAL A  59      -5.440  15.708  10.372  1.00 88.39           C  
ATOM    953  HA  VAL A  59      -5.011  15.564  11.364  1.00 88.39           H  
ATOM    954  C   VAL A  59      -4.986  14.523   9.518  1.00 88.39           C  
ATOM    955  CB  VAL A  59      -6.965  15.738  10.581  1.00 88.39           C  
ATOM    956  HB  VAL A  59      -7.466  15.897   9.626  1.00 88.39           H  
ATOM    957  O   VAL A  59      -5.575  14.206   8.477  1.00 88.39           O  
ATOM    958  CG1 VAL A  59      -7.473  14.428  11.205  1.00 88.39           C  
ATOM    959 HG11 VAL A  59      -8.549  14.490  11.364  1.00 88.39           H  
ATOM    960 HG12 VAL A  59      -6.975  14.249  12.158  1.00 88.39           H  
ATOM    961 HG13 VAL A  59      -7.275  13.591  10.535  1.00 88.39           H  
ATOM    962  CG2 VAL A  59      -7.356  16.869  11.542  1.00 88.39           C  
ATOM    963 HG21 VAL A  59      -6.844  16.745  12.496  1.00 88.39           H  
ATOM    964 HG22 VAL A  59      -7.074  17.831  11.115  1.00 88.39           H  
ATOM    965 HG23 VAL A  59      -8.433  16.863  11.706  1.00 88.39           H  
ATOM    966  N   ASP A  60      -3.958  13.826  10.000  1.00 84.22           N  
ATOM    967  H   ASP A  60      -3.447  14.208  10.783  1.00 84.22           H  
ATOM    968  CA  ASP A  60      -3.454  12.586   9.408  1.00 84.22           C  
ATOM    969  HA  ASP A  60      -3.421  12.716   8.326  1.00 84.22           H  
ATOM    970  C   ASP A  60      -4.403  11.405   9.673  1.00 84.22           C  
ATOM    971  CB  ASP A  60      -2.016  12.299   9.878  1.00 84.22           C  
ATOM    972  HB2 ASP A  60      -1.964  12.386  10.964  1.00 84.22           H  
ATOM    973  HB3 ASP A  60      -1.757  11.275   9.607  1.00 84.22           H  
ATOM    974  O   ASP A  60      -4.119  10.489  10.445  1.00 84.22           O  
ATOM    975  CG  ASP A  60      -0.977  13.211   9.223  1.00 84.22           C  
ATOM    976  OD1 ASP A  60      -1.203  13.591   8.051  1.00 84.22           O  
ATOM    977  OD2 ASP A  60       0.049  13.468   9.884  1.00 84.22           O  
ATOM    978  N   LEU A  61      -5.520  11.361   8.939  1.00 85.59           N  
ATOM    979  H   LEU A  61      -5.740  12.182   8.393  1.00 85.59           H  
ATOM    980  CA  LEU A  61      -6.400  10.180   8.853  1.00 85.59           C  
ATOM    981  HA  LEU A  61      -6.774   9.948   9.850  1.00 85.59           H  
ATOM    982  C   LEU A  61      -5.676   8.913   8.353  1.00 85.59           C  
ATOM    983  CB  LEU A  61      -7.580  10.484   7.915  1.00 85.59           C  
ATOM    984  HB2 LEU A  61      -8.159   9.568   7.796  1.00 85.59           H  
ATOM    985  HB3 LEU A  61      -7.184  10.753   6.935  1.00 85.59           H  
ATOM    986  O   LEU A  61      -6.231   7.814   8.386  1.00 85.59           O  
ATOM    987  CG  LEU A  61      -8.542  11.587   8.378  1.00 85.59           C  
ATOM    988  HG  LEU A  61      -8.017  12.541   8.413  1.00 85.59           H  
ATOM    989  CD1 LEU A  61      -9.672  11.673   7.357  1.00 85.59           C  
ATOM    990 HD11 LEU A  61      -9.258  11.911   6.376  1.00 85.59           H  
ATOM    991 HD12 LEU A  61     -10.204  10.724   7.295  1.00 85.59           H  
ATOM    992 HD13 LEU A  61     -10.372  12.452   7.658  1.00 85.59           H  
ATOM    993  CD2 LEU A  61      -9.171  11.307   9.744  1.00 85.59           C  
ATOM    994 HD21 LEU A  61      -9.670  10.338   9.735  1.00 85.59           H  
ATOM    995 HD22 LEU A  61      -9.895  12.087   9.979  1.00 85.59           H  
ATOM    996 HD23 LEU A  61      -8.402  11.316  10.516  1.00 85.59           H  
ATOM    997  N   LEU A  62      -4.443   9.069   7.871  1.00 83.63           N  
ATOM    998  H   LEU A  62      -4.068  10.006   7.893  1.00 83.63           H  
ATOM    999  CA  LEU A  62      -3.567   8.014   7.376  1.00 83.63           C  
ATOM   1000  HA  LEU A  62      -4.181   7.198   6.994  1.00 83.63           H  
ATOM   1001  C   LEU A  62      -2.681   7.402   8.478  1.00 83.63           C  
ATOM   1002  CB  LEU A  62      -2.738   8.580   6.206  1.00 83.63           C  
ATOM   1003  HB2 LEU A  62      -2.162   7.765   5.768  1.00 83.63           H  
ATOM   1004  HB3 LEU A  62      -2.034   9.311   6.603  1.00 83.63           H  
ATOM   1005  O   LEU A  62      -2.066   6.369   8.230  1.00 83.63           O  
ATOM   1006  CG  LEU A  62      -3.570   9.256   5.093  1.00 83.63           C  
ATOM   1007  HG  LEU A  62      -4.080  10.127   5.504  1.00 83.63           H  
ATOM   1008  CD1 LEU A  62      -2.648   9.758   3.984  1.00 83.63           C  
ATOM   1009 HD11 LEU A  62      -1.917  10.452   4.401  1.00 83.63           H  
ATOM   1010 HD12 LEU A  62      -3.238  10.293   3.240  1.00 83.63           H  
ATOM   1011 HD13 LEU A  62      -2.135   8.928   3.500  1.00 83.63           H  
ATOM   1012  CD2 LEU A  62      -4.626   8.320   4.500  1.00 83.63           C  
ATOM   1013 HD21 LEU A  62      -5.399   8.113   5.240  1.00 83.63           H  
ATOM   1014 HD22 LEU A  62      -5.093   8.792   3.636  1.00 83.63           H  
ATOM   1015 HD23 LEU A  62      -4.165   7.383   4.187  1.00 83.63           H  
ATOM   1016  N   ALA A  63      -2.653   7.964   9.695  1.00 83.93           N  
ATOM   1017  H   ALA A  63      -3.183   8.809   9.853  1.00 83.93           H  
ATOM   1018  CA  ALA A  63      -1.794   7.506  10.799  1.00 83.93           C  
ATOM   1019  HA  ALA A  63      -0.757   7.558  10.469  1.00 83.93           H  
ATOM   1020  C   ALA A  63      -2.041   6.048  11.256  1.00 83.93           C  
ATOM   1021  CB  ALA A  63      -1.972   8.486  11.968  1.00 83.93           C  
ATOM   1022  HB1 ALA A  63      -1.312   8.203  12.787  1.00 83.93           H  
ATOM   1023  HB2 ALA A  63      -3.004   8.474  12.317  1.00 83.93           H  
ATOM   1024  HB3 ALA A  63      -1.714   9.496  11.648  1.00 83.93           H  
ATOM   1025  O   ALA A  63      -1.232   5.480  11.983  1.00 83.93           O  
ATOM   1026  N   GLY A  64      -3.152   5.429  10.836  1.00 89.56           N  
ATOM   1027  H   GLY A  64      -3.767   5.957  10.234  1.00 89.56           H  
ATOM   1028  CA  GLY A  64      -3.464   4.018  11.092  1.00 89.56           C  
ATOM   1029  HA2 GLY A  64      -2.984   3.704  12.019  1.00 89.56           H  
ATOM   1030  HA3 GLY A  64      -4.542   3.921  11.223  1.00 89.56           H  
ATOM   1031  C   GLY A  64      -3.040   3.032   9.993  1.00 89.56           C  
ATOM   1032  O   GLY A  64      -3.291   1.837  10.149  1.00 89.56           O  
ATOM   1033  N   VAL A  65      -2.453   3.494   8.882  1.00 92.65           N  
ATOM   1034  H   VAL A  65      -2.216   4.475   8.824  1.00 92.65           H  
ATOM   1035  CA  VAL A  65      -2.056   2.641   7.747  1.00 92.65           C  
ATOM   1036  HA  VAL A  65      -2.560   1.679   7.844  1.00 92.65           H  
ATOM   1037  C   VAL A  65      -0.537   2.421   7.769  1.00 92.65           C  
ATOM   1038  CB  VAL A  65      -2.527   3.222   6.396  1.00 92.65           C  
ATOM   1039  HB  VAL A  65      -2.050   4.186   6.218  1.00 92.65           H  
ATOM   1040  O   VAL A  65       0.205   3.397   7.670  1.00 92.65           O  
ATOM   1041  CG1 VAL A  65      -2.190   2.278   5.232  1.00 92.65           C  
ATOM   1042 HG11 VAL A  65      -2.629   1.294   5.397  1.00 92.65           H  
ATOM   1043 HG12 VAL A  65      -2.572   2.686   4.296  1.00 92.65           H  
ATOM   1044 HG13 VAL A  65      -1.109   2.180   5.132  1.00 92.65           H  
ATOM   1045  CG2 VAL A  65      -4.052   3.422   6.396  1.00 92.65           C  
ATOM   1046 HG21 VAL A  65      -4.552   2.488   6.655  1.00 92.65           H  
ATOM   1047 HG22 VAL A  65      -4.393   3.740   5.411  1.00 92.65           H  
ATOM   1048 HG23 VAL A  65      -4.326   4.192   7.117  1.00 92.65           H  
ATOM   1049  N   PRO A  66      -0.048   1.167   7.876  1.00 94.80           N  
ATOM   1050  CA  PRO A  66       1.379   0.862   7.780  1.00 94.80           C  
ATOM   1051  HA  PRO A  66       1.883   1.302   8.641  1.00 94.80           H  
ATOM   1052  C   PRO A  66       2.008   1.403   6.491  1.00 94.80           C  
ATOM   1053  CB  PRO A  66       1.488  -0.666   7.853  1.00 94.80           C  
ATOM   1054  HB2 PRO A  66       2.402  -0.981   8.356  1.00 94.80           H  
ATOM   1055  HB3 PRO A  66       1.436  -1.095   6.853  1.00 94.80           H  
ATOM   1056  O   PRO A  66       1.388   1.345   5.423  1.00 94.80           O  
ATOM   1057  CG  PRO A  66       0.240  -1.067   8.637  1.00 94.80           C  
ATOM   1058  HG2 PRO A  66      -0.070  -2.087   8.412  1.00 94.80           H  
ATOM   1059  HG3 PRO A  66       0.423  -0.944   9.705  1.00 94.80           H  
ATOM   1060  CD  PRO A  66      -0.796  -0.044   8.174  1.00 94.80           C  
ATOM   1061  HD2 PRO A  66      -1.288  -0.394   7.266  1.00 94.80           H  
ATOM   1062  HD3 PRO A  66      -1.528   0.121   8.964  1.00 94.80           H  
ATOM   1063  N   SER A  67       3.258   1.868   6.585  1.00 94.32           N  
ATOM   1064  H   SER A  67       3.734   1.808   7.474  1.00 94.32           H  
ATOM   1065  CA  SER A  67       4.048   2.407   5.465  1.00 94.32           C  
ATOM   1066  HA  SER A  67       3.649   3.380   5.178  1.00 94.32           H  
ATOM   1067  C   SER A  67       4.027   1.512   4.232  1.00 94.32           C  
ATOM   1068  CB  SER A  67       5.511   2.580   5.900  1.00 94.32           C  
ATOM   1069  HB2 SER A  67       5.573   3.442   6.565  1.00 94.32           H  
ATOM   1070  HB3 SER A  67       6.141   2.770   5.031  1.00 94.32           H  
ATOM   1071  O   SER A  67       3.930   2.002   3.114  1.00 94.32           O  
ATOM   1072  OG  SER A  67       5.980   1.438   6.603  1.00 94.32           O  
ATOM   1073  HG  SER A  67       6.268   0.740   6.010  1.00 94.32           H  
ATOM   1074  N   ASP A  68       4.065   0.200   4.435  1.00 94.64           N  
ATOM   1075  H   ASP A  68       4.287  -0.112   5.369  1.00 94.64           H  
ATOM   1076  CA  ASP A  68       4.209  -0.782   3.363  1.00 94.64           C  
ATOM   1077  HA  ASP A  68       5.041  -0.487   2.724  1.00 94.64           H  
ATOM   1078  C   ASP A  68       2.940  -0.846   2.500  1.00 94.64           C  
ATOM   1079  CB  ASP A  68       4.545  -2.150   3.984  1.00 94.64           C  
ATOM   1080  HB2 ASP A  68       4.826  -2.837   3.186  1.00 94.64           H  
ATOM   1081  HB3 ASP A  68       3.648  -2.541   4.464  1.00 94.64           H  
ATOM   1082  O   ASP A  68       3.013  -0.872   1.272  1.00 94.64           O  
ATOM   1083  CG  ASP A  68       5.674  -2.108   5.029  1.00 94.64           C  
ATOM   1084  OD1 ASP A  68       6.424  -1.101   5.068  1.00 94.64           O  
ATOM   1085  OD2 ASP A  68       5.700  -3.046   5.851  1.00 94.64           O  
ATOM   1086  N   ILE A  69       1.767  -0.765   3.141  1.00 94.90           N  
ATOM   1087  H   ILE A  69       1.797  -0.633   4.142  1.00 94.90           H  
ATOM   1088  CA  ILE A  69       0.463  -0.725   2.464  1.00 94.90           C  
ATOM   1089  HA  ILE A  69       0.452  -1.494   1.690  1.00 94.90           H  
ATOM   1090  C   ILE A  69       0.279   0.620   1.761  1.00 94.90           C  
ATOM   1091  CB  ILE A  69      -0.689  -1.020   3.452  1.00 94.90           C  
ATOM   1092  HB  ILE A  69      -0.667  -0.276   4.248  1.00 94.90           H  
ATOM   1093  O   ILE A  69      -0.198   0.649   0.628  1.00 94.90           O  
ATOM   1094  CG1 ILE A  69      -0.484  -2.419   4.079  1.00 94.90           C  
ATOM   1095 HG12 ILE A  69      -0.423  -3.165   3.286  1.00 94.90           H  
ATOM   1096 HG13 ILE A  69       0.459  -2.433   4.625  1.00 94.90           H  
ATOM   1097  CG2 ILE A  69      -2.058  -0.929   2.745  1.00 94.90           C  
ATOM   1098 HG21 ILE A  69      -2.872  -1.092   3.451  1.00 94.90           H  
ATOM   1099 HG22 ILE A  69      -2.209   0.059   2.309  1.00 94.90           H  
ATOM   1100 HG23 ILE A  69      -2.112  -1.676   1.953  1.00 94.90           H  
ATOM   1101  CD1 ILE A  69      -1.578  -2.842   5.062  1.00 94.90           C  
ATOM   1102 HD11 ILE A  69      -2.501  -3.055   4.523  1.00 94.90           H  
ATOM   1103 HD12 ILE A  69      -1.266  -3.748   5.580  1.00 94.90           H  
ATOM   1104 HD13 ILE A  69      -1.745  -2.050   5.792  1.00 94.90           H  
ATOM   1105  N   LYS A  70       0.706   1.725   2.387  1.00 95.72           N  
ATOM   1106  H   LYS A  70       1.105   1.626   3.310  1.00 95.72           H  
ATOM   1107  CA  LYS A  70       0.719   3.045   1.742  1.00 95.72           C  
ATOM   1108  HA  LYS A  70      -0.291   3.281   1.405  1.00 95.72           H  
ATOM   1109  C   LYS A  70       1.589   3.033   0.480  1.00 95.72           C  
ATOM   1110  CB  LYS A  70       1.157   4.116   2.754  1.00 95.72           C  
ATOM   1111  HB2 LYS A  70       0.403   4.189   3.538  1.00 95.72           H  
ATOM   1112  HB3 LYS A  70       2.108   3.836   3.209  1.00 95.72           H  
ATOM   1113  O   LYS A  70       1.122   3.437  -0.580  1.00 95.72           O  
ATOM   1114  CG  LYS A  70       1.318   5.478   2.068  1.00 95.72           C  
ATOM   1115  HG2 LYS A  70       0.411   5.700   1.506  1.00 95.72           H  
ATOM   1116  HG3 LYS A  70       2.152   5.432   1.369  1.00 95.72           H  
ATOM   1117  CD  LYS A  70       1.592   6.609   3.060  1.00 95.72           C  
ATOM   1118  HD2 LYS A  70       2.494   6.382   3.628  1.00 95.72           H  
ATOM   1119  HD3 LYS A  70       0.744   6.719   3.737  1.00 95.72           H  
ATOM   1120  CE  LYS A  70       1.792   7.887   2.239  1.00 95.72           C  
ATOM   1121  HE2 LYS A  70       0.900   8.067   1.638  1.00 95.72           H  
ATOM   1122  HE3 LYS A  70       2.601   7.722   1.528  1.00 95.72           H  
ATOM   1123  NZ  LYS A  70       2.081   9.060   3.093  1.00 95.72           N  
ATOM   1124  HZ1 LYS A  70       1.309   9.235   3.720  1.00 95.72           H  
ATOM   1125  HZ2 LYS A  70       2.926   8.907   3.624  1.00 95.72           H  
ATOM   1126  HZ3 LYS A  70       2.207   9.870   2.502  1.00 95.72           H  
ATOM   1127  N   ASN A  71       2.815   2.520   0.571  1.00 96.24           N  
ATOM   1128  H   ASN A  71       3.146   2.230   1.480  1.00 96.24           H  
ATOM   1129  CA  ASN A  71       3.746   2.482  -0.555  1.00 96.24           C  
ATOM   1130  HA  ASN A  71       3.836   3.492  -0.954  1.00 96.24           H  
ATOM   1131  C   ASN A  71       3.222   1.601  -1.700  1.00 96.24           C  
ATOM   1132  CB  ASN A  71       5.128   2.022  -0.061  1.00 96.24           C  
ATOM   1133  HB2 ASN A  71       5.775   1.875  -0.926  1.00 96.24           H  
ATOM   1134  HB3 ASN A  71       5.027   1.070   0.461  1.00 96.24           H  
ATOM   1135  O   ASN A  71       3.363   1.964  -2.865  1.00 96.24           O  
ATOM   1136  CG  ASN A  71       5.820   3.023   0.852  1.00 96.24           C  
ATOM   1137  ND2 ASN A  71       6.855   2.597   1.539  1.00 96.24           N  
ATOM   1138 HD21 ASN A  71       7.303   3.278   2.136  1.00 96.24           H  
ATOM   1139 HD22 ASN A  71       7.123   1.624   1.517  1.00 96.24           H  
ATOM   1140  OD1 ASN A  71       5.471   4.187   0.963  1.00 96.24           O  
ATOM   1141  N   LYS A  72       2.560   0.482  -1.380  1.00 95.56           N  
ATOM   1142  H   LYS A  72       2.535   0.204  -0.409  1.00 95.56           H  
ATOM   1143  CA  LYS A  72       1.893  -0.379  -2.368  1.00 95.56           C  
ATOM   1144  HA  LYS A  72       2.595  -0.595  -3.173  1.00 95.56           H  
ATOM   1145  C   LYS A  72       0.685   0.308  -3.021  1.00 95.56           C  
ATOM   1146  CB  LYS A  72       1.515  -1.692  -1.671  1.00 95.56           C  
ATOM   1147  HB2 LYS A  72       2.382  -2.052  -1.117  1.00 95.56           H  
ATOM   1148  HB3 LYS A  72       0.712  -1.504  -0.959  1.00 95.56           H  
ATOM   1149  O   LYS A  72       0.554   0.268  -4.240  1.00 95.56           O  
ATOM   1150  CG  LYS A  72       1.088  -2.795  -2.651  1.00 95.56           C  
ATOM   1151  HG2 LYS A  72       0.239  -2.464  -3.249  1.00 95.56           H  
ATOM   1152  HG3 LYS A  72       1.923  -3.037  -3.308  1.00 95.56           H  
ATOM   1153  CD  LYS A  72       0.686  -4.033  -1.843  1.00 95.56           C  
ATOM   1154  HD2 LYS A  72       1.483  -4.272  -1.140  1.00 95.56           H  
ATOM   1155  HD3 LYS A  72      -0.214  -3.798  -1.274  1.00 95.56           H  
ATOM   1156  CE  LYS A  72       0.425  -5.258  -2.722  1.00 95.56           C  
ATOM   1157  HE2 LYS A  72      -0.387  -5.044  -3.417  1.00 95.56           H  
ATOM   1158  HE3 LYS A  72       1.329  -5.458  -3.296  1.00 95.56           H  
ATOM   1159  NZ  LYS A  72       0.093  -6.427  -1.872  1.00 95.56           N  
ATOM   1160  HZ1 LYS A  72      -0.893  -6.509  -1.670  1.00 95.56           H  
ATOM   1161  HZ2 LYS A  72       0.423  -6.286  -0.928  1.00 95.56           H  
ATOM   1162  HZ3 LYS A  72       0.425  -7.311  -2.231  1.00 95.56           H  
ATOM   1163  N   ALA A  73      -0.164   0.979  -2.237  1.00 95.46           N  
ATOM   1164  H   ALA A  73      -0.007   0.965  -1.240  1.00 95.46           H  
ATOM   1165  CA  ALA A  73      -1.334   1.709  -2.738  1.00 95.46           C  
ATOM   1166  HA  ALA A  73      -1.940   1.035  -3.343  1.00 95.46           H  
ATOM   1167  C   ALA A  73      -0.959   2.911  -3.625  1.00 95.46           C  
ATOM   1168  CB  ALA A  73      -2.168   2.171  -1.535  1.00 95.46           C  
ATOM   1169  HB1 ALA A  73      -1.599   2.880  -0.934  1.00 95.46           H  
ATOM   1170  HB2 ALA A  73      -3.079   2.652  -1.890  1.00 95.46           H  
ATOM   1171  HB3 ALA A  73      -2.436   1.314  -0.916  1.00 95.46           H  
ATOM   1172  O   ALA A  73      -1.668   3.237  -4.571  1.00 95.46           O  
ATOM   1173  N   GLU A  74       0.163   3.576  -3.340  1.00 95.86           N  
ATOM   1174  H   GLU A  74       0.666   3.326  -2.501  1.00 95.86           H  
ATOM   1175  CA  GLU A  74       0.648   4.722  -4.122  1.00 95.86           C  
ATOM   1176  HA  GLU A  74      -0.206   5.185  -4.616  1.00 95.86           H  
ATOM   1177  C   GLU A  74       1.590   4.328  -5.272  1.00 95.86           C  
ATOM   1178  CB  GLU A  74       1.256   5.780  -3.181  1.00 95.86           C  
ATOM   1179  HB2 GLU A  74       1.609   6.625  -3.772  1.00 95.86           H  
ATOM   1180  HB3 GLU A  74       2.094   5.355  -2.629  1.00 95.86           H  
ATOM   1181  O   GLU A  74       2.085   5.206  -5.986  1.00 95.86           O  
ATOM   1182  CG  GLU A  74       0.185   6.282  -2.202  1.00 95.86           C  
ATOM   1183  HG2 GLU A  74      -0.053   5.511  -1.469  1.00 95.86           H  
ATOM   1184  HG3 GLU A  74      -0.726   6.473  -2.769  1.00 95.86           H  
ATOM   1185  CD  GLU A  74       0.553   7.566  -1.457  1.00 95.86           C  
ATOM   1186  OE1 GLU A  74      -0.367   8.424  -1.391  1.00 95.86           O  
ATOM   1187  OE2 GLU A  74       1.653   7.698  -0.883  1.00 95.86           O  
ATOM   1188  N   GLN A  75       1.835   3.023  -5.466  1.00 96.22           N  
ATOM   1189  H   GLN A  75       1.362   2.359  -4.869  1.00 96.22           H  
ATOM   1190  CA  GLN A  75       2.850   2.487  -6.381  1.00 96.22           C  
ATOM   1191  HA  GLN A  75       3.007   1.442  -6.114  1.00 96.22           H  
ATOM   1192  C   GLN A  75       4.203   3.196  -6.196  1.00 96.22           C  
ATOM   1193  CB  GLN A  75       2.356   2.530  -7.835  1.00 96.22           C  
ATOM   1194  HB2 GLN A  75       2.171   3.569  -8.108  1.00 96.22           H  
ATOM   1195  HB3 GLN A  75       3.141   2.139  -8.483  1.00 96.22           H  
ATOM   1196  O   GLN A  75       4.852   3.606  -7.160  1.00 96.22           O  
ATOM   1197  CG  GLN A  75       1.085   1.712  -8.094  1.00 96.22           C  
ATOM   1198  HG2 GLN A  75       1.291   0.662  -7.890  1.00 96.22           H  
ATOM   1199  HG3 GLN A  75       0.283   2.043  -7.435  1.00 96.22           H  
ATOM   1200  CD  GLN A  75       0.610   1.862  -9.537  1.00 96.22           C  
ATOM   1201  NE2 GLN A  75      -0.271   1.001  -9.996  1.00 96.22           N  
ATOM   1202 HE21 GLN A  75      -0.608   0.255  -9.404  1.00 96.22           H  
ATOM   1203 HE22 GLN A  75      -0.562   1.121 -10.955  1.00 96.22           H  
ATOM   1204  OE1 GLN A  75       1.003   2.757 -10.274  1.00 96.22           O  
ATOM   1205  N   SER A  76       4.587   3.460  -4.951  1.00 96.53           N  
ATOM   1206  H   SER A  76       4.006   3.118  -4.199  1.00 96.53           H  
ATOM   1207  CA  SER A  76       5.819   4.161  -4.578  1.00 96.53           C  
ATOM   1208  HA  SER A  76       6.307   4.530  -5.480  1.00 96.53           H  
ATOM   1209  C   SER A  76       6.832   3.225  -3.921  1.00 96.53           C  
ATOM   1210  CB  SER A  76       5.495   5.385  -3.716  1.00 96.53           C  
ATOM   1211  HB2 SER A  76       6.416   5.915  -3.471  1.00 96.53           H  
ATOM   1212  HB3 SER A  76       4.844   6.053  -4.281  1.00 96.53           H  
ATOM   1213  O   SER A  76       7.823   3.690  -3.348  1.00 96.53           O  
ATOM   1214  OG  SER A  76       4.840   4.998  -2.527  1.00 96.53           O  
ATOM   1215  HG  SER A  76       4.617   5.778  -2.014  1.00 96.53           H  
ATOM   1216  N   THR A  77       6.624   1.904  -4.020  1.00 97.05           N  
ATOM   1217  H   THR A  77       5.837   1.576  -4.562  1.00 97.05           H  
ATOM   1218  CA  THR A  77       7.621   0.925  -3.580  1.00 97.05           C  
ATOM   1219  HA  THR A  77       7.825   1.129  -2.529  1.00 97.05           H  
ATOM   1220  C   THR A  77       8.923   1.096  -4.379  1.00 97.05           C  
ATOM   1221  CB  THR A  77       7.138  -0.535  -3.686  1.00 97.05           C  
ATOM   1222  HB  THR A  77       7.861  -1.154  -3.155  1.00 97.05           H  
ATOM   1223  O   THR A  77       8.896   1.566  -5.521  1.00 97.05           O  
ATOM   1224  CG2 THR A  77       5.767  -0.797  -3.063  1.00 97.05           C  
ATOM   1225 HG21 THR A  77       5.509  -1.848  -3.191  1.00 97.05           H  
ATOM   1226 HG22 THR A  77       5.793  -0.564  -1.998  1.00 97.05           H  
ATOM   1227 HG23 THR A  77       5.003  -0.191  -3.550  1.00 97.05           H  
ATOM   1228  OG1 THR A  77       7.120  -0.979  -5.016  1.00 97.05           O  
ATOM   1229  HG1 THR A  77       6.305  -0.659  -5.410  1.00 97.05           H  
ATOM   1230  N   PRO A  78      10.087   0.688  -3.838  1.00 96.74           N  
ATOM   1231  CA  PRO A  78      11.339   0.710  -4.593  1.00 96.74           C  
ATOM   1232  HA  PRO A  78      11.607   1.748  -4.789  1.00 96.74           H  
ATOM   1233  C   PRO A  78      11.250  -0.034  -5.936  1.00 96.74           C  
ATOM   1234  CB  PRO A  78      12.383   0.092  -3.658  1.00 96.74           C  
ATOM   1235  HB2 PRO A  78      13.371   0.522  -3.818  1.00 96.74           H  
ATOM   1236  HB3 PRO A  78      12.413  -0.990  -3.788  1.00 96.74           H  
ATOM   1237  O   PRO A  78      11.832   0.422  -6.916  1.00 96.74           O  
ATOM   1238  CG  PRO A  78      11.839   0.420  -2.268  1.00 96.74           C  
ATOM   1239  HG2 PRO A  78      12.093   1.447  -2.007  1.00 96.74           H  
ATOM   1240  HG3 PRO A  78      12.212  -0.272  -1.513  1.00 96.74           H  
ATOM   1241  CD  PRO A  78      10.329   0.294  -2.459  1.00 96.74           C  
ATOM   1242  HD2 PRO A  78       9.815   0.947  -1.753  1.00 96.74           H  
ATOM   1243  HD3 PRO A  78      10.023  -0.742  -2.313  1.00 96.74           H  
ATOM   1244  N   ALA A  79      10.471  -1.120  -6.007  1.00 96.61           N  
ATOM   1245  H   ALA A  79       9.950  -1.398  -5.187  1.00 96.61           H  
ATOM   1246  CA  ALA A  79      10.223  -1.863  -7.240  1.00 96.61           C  
ATOM   1247  HA  ALA A  79      11.180  -2.098  -7.706  1.00 96.61           H  
ATOM   1248  C   ALA A  79       9.408  -1.049  -8.262  1.00 96.61           C  
ATOM   1249  CB  ALA A  79       9.528  -3.181  -6.878  1.00 96.61           C  
ATOM   1250  HB1 ALA A  79      10.152  -3.758  -6.195  1.00 96.61           H  
ATOM   1251  HB2 ALA A  79       9.364  -3.765  -7.784  1.00 96.61           H  
ATOM   1252  HB3 ALA A  79       8.564  -2.983  -6.410  1.00 96.61           H  
ATOM   1253  O   ALA A  79       9.805  -0.966  -9.424  1.00 96.61           O  
ATOM   1254  N   ASP A  80       8.328  -0.385  -7.835  1.00 96.67           N  
ATOM   1255  H   ASP A  80       8.033  -0.494  -6.875  1.00 96.67           H  
ATOM   1256  CA  ASP A  80       7.535   0.488  -8.713  1.00 96.67           C  
ATOM   1257  HA  ASP A  80       7.189  -0.086  -9.574  1.00 96.67           H  
ATOM   1258  C   ASP A  80       8.354   1.682  -9.213  1.00 96.67           C  
ATOM   1259  CB  ASP A  80       6.316   1.055  -7.983  1.00 96.67           C  
ATOM   1260  HB2 ASP A  80       5.760   1.678  -8.684  1.00 96.67           H  
ATOM   1261  HB3 ASP A  80       6.665   1.687  -7.167  1.00 96.67           H  
ATOM   1262  O   ASP A  80       8.223   2.090 -10.365  1.00 96.67           O  
ATOM   1263  CG  ASP A  80       5.366   0.003  -7.431  1.00 96.67           C  
ATOM   1264  OD1 ASP A  80       4.926  -0.863  -8.211  1.00 96.67           O  
ATOM   1265  OD2 ASP A  80       5.095   0.086  -6.208  1.00 96.67           O  
ATOM   1266  N   ASN A  81       9.225   2.238  -8.367  1.00 96.24           N  
ATOM   1267  H   ASN A  81       9.239   1.896  -7.417  1.00 96.24           H  
ATOM   1268  CA  ASN A  81      10.112   3.335  -8.749  1.00 96.24           C  
ATOM   1269  HA  ASN A  81       9.517   4.109  -9.234  1.00 96.24           H  
ATOM   1270  C   ASN A  81      11.154   2.868  -9.778  1.00 96.24           C  
ATOM   1271  CB  ASN A  81      10.745   3.940  -7.486  1.00 96.24           C  
ATOM   1272  HB2 ASN A  81      11.472   4.699  -7.777  1.00 96.24           H  
ATOM   1273  HB3 ASN A  81      11.267   3.156  -6.937  1.00 96.24           H  
ATOM   1274  O   ASN A  81      11.346   3.542 -10.789  1.00 96.24           O  
ATOM   1275  CG  ASN A  81       9.724   4.605  -6.573  1.00 96.24           C  
ATOM   1276  ND2 ASN A  81       9.967   4.586  -5.283  1.00 96.24           N  
ATOM   1277 HD21 ASN A  81       9.195   4.818  -4.674  1.00 96.24           H  
ATOM   1278 HD22 ASN A  81      10.767   4.081  -4.929  1.00 96.24           H  
ATOM   1279  OD1 ASN A  81       8.718   5.152  -6.996  1.00 96.24           O  
ATOM   1280  N   ILE A  82      11.765   1.691  -9.589  1.00 96.56           N  
ATOM   1281  H   ILE A  82      11.573   1.175  -8.742  1.00 96.56           H  
ATOM   1282  CA  ILE A  82      12.644   1.073 -10.598  1.00 96.56           C  
ATOM   1283  HA  ILE A  82      13.437   1.779 -10.844  1.00 96.56           H  
ATOM   1284  C   ILE A  82      11.876   0.813 -11.899  1.00 96.56           C  
ATOM   1285  CB  ILE A  82      13.307  -0.213 -10.047  1.00 96.56           C  
ATOM   1286  HB  ILE A  82      12.532  -0.837  -9.602  1.00 96.56           H  
ATOM   1287  O   ILE A  82      12.425   1.054 -12.968  1.00 96.56           O  
ATOM   1288  CG1 ILE A  82      14.346   0.153  -8.962  1.00 96.56           C  
ATOM   1289 HG12 ILE A  82      15.223   0.598  -9.431  1.00 96.56           H  
ATOM   1290 HG13 ILE A  82      13.928   0.900  -8.287  1.00 96.56           H  
ATOM   1291  CG2 ILE A  82      14.005  -1.027 -11.158  1.00 96.56           C  
ATOM   1292 HG21 ILE A  82      14.477  -1.917 -10.742  1.00 96.56           H  
ATOM   1293 HG22 ILE A  82      14.761  -0.420 -11.654  1.00 96.56           H  
ATOM   1294 HG23 ILE A  82      13.281  -1.371 -11.897  1.00 96.56           H  
ATOM   1295  CD1 ILE A  82      14.787  -1.042  -8.105  1.00 96.56           C  
ATOM   1296 HD11 ILE A  82      13.915  -1.534  -7.676  1.00 96.56           H  
ATOM   1297 HD12 ILE A  82      15.424  -0.685  -7.295  1.00 96.56           H  
ATOM   1298 HD13 ILE A  82      15.356  -1.756  -8.700  1.00 96.56           H  
ATOM   1299  N   LEU A  83      10.606   0.399 -11.850  1.00 95.61           N  
ATOM   1300  H   LEU A  83      10.209   0.153 -10.954  1.00 95.61           H  
ATOM   1301  CA  LEU A  83       9.797   0.206 -13.055  1.00 95.61           C  
ATOM   1302  HA  LEU A  83      10.398  -0.369 -13.760  1.00 95.61           H  
ATOM   1303  C   LEU A  83       9.443   1.538 -13.742  1.00 95.61           C  
ATOM   1304  CB  LEU A  83       8.553  -0.622 -12.690  1.00 95.61           C  
ATOM   1305  HB2 LEU A  83       7.931  -0.037 -12.013  1.00 95.61           H  
ATOM   1306  HB3 LEU A  83       8.872  -1.519 -12.159  1.00 95.61           H  
ATOM   1307  O   LEU A  83       9.514   1.630 -14.966  1.00 95.61           O  
ATOM   1308  CG  LEU A  83       7.701  -1.047 -13.900  1.00 95.61           C  
ATOM   1309  HG  LEU A  83       7.362  -0.162 -14.437  1.00 95.61           H  
ATOM   1310  CD1 LEU A  83       8.464  -1.955 -14.870  1.00 95.61           C  
ATOM   1311 HD11 LEU A  83       7.791  -2.304 -15.653  1.00 95.61           H  
ATOM   1312 HD12 LEU A  83       8.871  -2.815 -14.337  1.00 95.61           H  
ATOM   1313 HD13 LEU A  83       9.275  -1.401 -15.344  1.00 95.61           H  
ATOM   1314  CD2 LEU A  83       6.469  -1.807 -13.410  1.00 95.61           C  
ATOM   1315 HD21 LEU A  83       5.838  -2.076 -14.257  1.00 95.61           H  
ATOM   1316 HD22 LEU A  83       5.894  -1.178 -12.731  1.00 95.61           H  
ATOM   1317 HD23 LEU A  83       6.771  -2.712 -12.883  1.00 95.61           H  
ATOM   1318  N   LYS A  84       9.121   2.592 -12.983  1.00 94.82           N  
ATOM   1319  H   LYS A  84       9.037   2.430 -11.989  1.00 94.82           H  
ATOM   1320  CA  LYS A  84       8.825   3.943 -13.498  1.00 94.82           C  
ATOM   1321  HA  LYS A  84       8.077   3.870 -14.288  1.00 94.82           H  
ATOM   1322  C   LYS A  84      10.048   4.598 -14.146  1.00 94.82           C  
ATOM   1323  CB  LYS A  84       8.262   4.817 -12.361  1.00 94.82           C  
ATOM   1324  HB2 LYS A  84       8.304   5.865 -12.657  1.00 94.82           H  
ATOM   1325  HB3 LYS A  84       8.878   4.690 -11.470  1.00 94.82           H  
ATOM   1326  O   LYS A  84       9.948   5.099 -15.262  1.00 94.82           O  
ATOM   1327  CG  LYS A  84       6.799   4.466 -12.044  1.00 94.82           C  
ATOM   1328  HG2 LYS A  84       6.170   4.827 -12.858  1.00 94.82           H  
ATOM   1329  HG3 LYS A  84       6.681   3.384 -11.983  1.00 94.82           H  
ATOM   1330  CD  LYS A  84       6.327   5.085 -10.720  1.00 94.82           C  
ATOM   1331  HD2 LYS A  84       6.454   6.167 -10.755  1.00 94.82           H  
ATOM   1332  HD3 LYS A  84       6.922   4.677  -9.903  1.00 94.82           H  
ATOM   1333  CE  LYS A  84       4.849   4.732 -10.508  1.00 94.82           C  
ATOM   1334  HE2 LYS A  84       4.264   5.141 -11.332  1.00 94.82           H  
ATOM   1335  HE3 LYS A  84       4.749   3.647 -10.535  1.00 94.82           H  
ATOM   1336  NZ  LYS A  84       4.336   5.234  -9.213  1.00 94.82           N  
ATOM   1337  HZ1 LYS A  84       4.814   4.762  -8.458  1.00 94.82           H  
ATOM   1338  HZ2 LYS A  84       4.463   6.229  -9.101  1.00 94.82           H  
ATOM   1339  HZ3 LYS A  84       3.364   4.989  -9.092  1.00 94.82           H  
ATOM   1340  N   TYR A  85      11.209   4.560 -13.493  1.00 94.93           N  
ATOM   1341  H   TYR A  85      11.231   4.160 -12.566  1.00 94.93           H  
ATOM   1342  CA  TYR A  85      12.448   5.102 -14.063  1.00 94.93           C  
ATOM   1343  HA  TYR A  85      12.219   6.043 -14.563  1.00 94.93           H  
ATOM   1344  C   TYR A  85      13.045   4.182 -15.135  1.00 94.93           C  
ATOM   1345  CB  TYR A  85      13.455   5.394 -12.942  1.00 94.93           C  
ATOM   1346  HB2 TYR A  85      14.386   5.738 -13.392  1.00 94.93           H  
ATOM   1347  HB3 TYR A  85      13.668   4.466 -12.410  1.00 94.93           H  
ATOM   1348  O   TYR A  85      13.522   4.664 -16.159  1.00 94.93           O  
ATOM   1349  CG  TYR A  85      12.998   6.455 -11.955  1.00 94.93           C  
ATOM   1350  CD1 TYR A  85      12.664   7.745 -12.416  1.00 94.93           C  
ATOM   1351  HD1 TYR A  85      12.753   7.982 -13.466  1.00 94.93           H  
ATOM   1352  CD2 TYR A  85      12.910   6.161 -10.580  1.00 94.93           C  
ATOM   1353  HD2 TYR A  85      13.187   5.181 -10.220  1.00 94.93           H  
ATOM   1354  CE1 TYR A  85      12.215   8.727 -11.513  1.00 94.93           C  
ATOM   1355  HE1 TYR A  85      11.958   9.712 -11.874  1.00 94.93           H  
ATOM   1356  CE2 TYR A  85      12.454   7.137  -9.674  1.00 94.93           C  
ATOM   1357  HE2 TYR A  85      12.376   6.919  -8.619  1.00 94.93           H  
ATOM   1358  OH  TYR A  85      11.663   9.360  -9.264  1.00 94.93           O  
ATOM   1359  HH  TYR A  85      11.490  10.196  -9.702  1.00 94.93           H  
ATOM   1360  CZ  TYR A  85      12.103   8.419 -10.140  1.00 94.93           C  
ATOM   1361  N   GLY A  86      12.968   2.865 -14.945  1.00 95.73           N  
ATOM   1362  H   GLY A  86      12.588   2.523 -14.074  1.00 95.73           H  
ATOM   1363  CA  GLY A  86      13.460   1.856 -15.881  1.00 95.73           C  
ATOM   1364  HA2 GLY A  86      14.509   2.049 -16.106  1.00 95.73           H  
ATOM   1365  HA3 GLY A  86      13.380   0.873 -15.417  1.00 95.73           H  
ATOM   1366  C   GLY A  86      12.678   1.829 -17.190  1.00 95.73           C  
ATOM   1367  O   GLY A  86      13.292   1.793 -18.248  1.00 95.73           O  
ATOM   1368  N   SER A  87      11.346   1.944 -17.157  1.00 93.70           N  
ATOM   1369  H   SER A  87      10.873   1.957 -16.265  1.00 93.70           H  
ATOM   1370  CA  SER A  87      10.549   2.105 -18.385  1.00 93.70           C  
ATOM   1371  HA  SER A  87      10.825   1.307 -19.074  1.00 93.70           H  
ATOM   1372  C   SER A  87      10.853   3.422 -19.106  1.00 93.70           C  
ATOM   1373  CB  SER A  87       9.047   1.969 -18.119  1.00 93.70           C  
ATOM   1374  HB2 SER A  87       8.505   2.146 -19.048  1.00 93.70           H  
ATOM   1375  HB3 SER A  87       8.834   0.955 -17.781  1.00 93.70           H  
ATOM   1376  O   SER A  87      10.909   3.432 -20.332  1.00 93.70           O  
ATOM   1377  OG  SER A  87       8.602   2.881 -17.138  1.00 93.70           O  
ATOM   1378  HG  SER A  87       8.855   2.524 -16.284  1.00 93.70           H  
ATOM   1379  N   GLY A  88      11.147   4.502 -18.371  1.00 91.89           N  
ATOM   1380  H   GLY A  88      11.014   4.452 -17.371  1.00 91.89           H  
ATOM   1381  CA  GLY A  88      11.649   5.754 -18.948  1.00 91.89           C  
ATOM   1382  HA2 GLY A  88      11.712   6.501 -18.158  1.00 91.89           H  
ATOM   1383  HA3 GLY A  88      10.950   6.105 -19.708  1.00 91.89           H  
ATOM   1384  C   GLY A  88      13.038   5.626 -19.591  1.00 91.89           C  
ATOM   1385  O   GLY A  88      13.266   6.191 -20.654  1.00 91.89           O  
ATOM   1386  N   ALA A  89      13.950   4.858 -18.988  1.00 91.65           N  
ATOM   1387  H   ALA A  89      13.720   4.474 -18.083  1.00 91.65           H  
ATOM   1388  CA  ALA A  89      15.310   4.644 -19.495  1.00 91.65           C  
ATOM   1389  HA  ALA A  89      15.695   5.591 -19.874  1.00 91.65           H  
ATOM   1390  C   ALA A  89      15.384   3.633 -20.657  1.00 91.65           C  
ATOM   1391  CB  ALA A  89      16.188   4.206 -18.316  1.00 91.65           C  
ATOM   1392  HB1 ALA A  89      16.166   4.966 -17.535  1.00 91.65           H  
ATOM   1393  HB2 ALA A  89      17.215   4.078 -18.658  1.00 91.65           H  
ATOM   1394  HB3 ALA A  89      15.825   3.262 -17.911  1.00 91.65           H  
ATOM   1395  O   ALA A  89      16.197   3.790 -21.563  1.00 91.65           O  
ATOM   1396  N   ILE A  90      14.523   2.609 -20.651  1.00 89.10           N  
ATOM   1397  H   ILE A  90      13.933   2.501 -19.838  1.00 89.10           H  
ATOM   1398  CA  ILE A  90      14.388   1.612 -21.728  1.00 89.10           C  
ATOM   1399  HA  ILE A  90      15.379   1.407 -22.132  1.00 89.10           H  
ATOM   1400  C   ILE A  90      13.562   2.178 -22.901  1.00 89.10           C  
ATOM   1401  CB  ILE A  90      13.835   0.281 -21.148  1.00 89.10           C  
ATOM   1402  HB  ILE A  90      12.893   0.499 -20.644  1.00 89.10           H  
ATOM   1403  O   ILE A  90      13.572   1.621 -24.000  1.00 89.10           O  
ATOM   1404  CG1 ILE A  90      14.828  -0.319 -20.119  1.00 89.10           C  
ATOM   1405 HG12 ILE A  90      15.194   0.461 -19.452  1.00 89.10           H  
ATOM   1406 HG13 ILE A  90      15.693  -0.724 -20.644  1.00 89.10           H  
ATOM   1407  CG2 ILE A  90      13.560  -0.774 -22.239  1.00 89.10           C  
ATOM   1408 HG21 ILE A  90      12.742  -0.448 -22.882  1.00 89.10           H  
ATOM   1409 HG22 ILE A  90      14.453  -0.928 -22.845  1.00 89.10           H  
ATOM   1410 HG23 ILE A  90      13.255  -1.723 -21.799  1.00 89.10           H  
ATOM   1411  CD1 ILE A  90      14.221  -1.414 -19.229  1.00 89.10           C  
ATOM   1412 HD11 ILE A  90      13.997  -2.309 -19.810  1.00 89.10           H  
ATOM   1413 HD12 ILE A  90      14.939  -1.681 -18.453  1.00 89.10           H  
ATOM   1414 HD13 ILE A  90      13.311  -1.047 -18.755  1.00 89.10           H  
ATOM   1415  N   TYR A  91      12.895   3.326 -22.728  1.00 80.70           N  
ATOM   1416  H   TYR A  91      12.886   3.753 -21.813  1.00 80.70           H  
ATOM   1417  CA  TYR A  91      12.313   4.076 -23.838  1.00 80.70           C  
ATOM   1418  HA  TYR A  91      11.787   3.367 -24.477  1.00 80.70           H  
ATOM   1419  C   TYR A  91      13.423   4.725 -24.682  1.00 80.70           C  
ATOM   1420  CB  TYR A  91      11.266   5.077 -23.329  1.00 80.70           C  
ATOM   1421  HB2 TYR A  91      11.757   5.908 -22.822  1.00 80.70           H  
ATOM   1422  HB3 TYR A  91      10.628   4.580 -22.598  1.00 80.70           H  
ATOM   1423  O   TYR A  91      13.751   5.901 -24.523  1.00 80.70           O  
ATOM   1424  CG  TYR A  91      10.372   5.601 -24.435  1.00 80.70           C  
ATOM   1425  CD1 TYR A  91      10.648   6.834 -25.058  1.00 80.70           C  
ATOM   1426  HD1 TYR A  91      11.497   7.415 -24.731  1.00 80.70           H  
ATOM   1427  CD2 TYR A  91       9.272   4.829 -24.855  1.00 80.70           C  
ATOM   1428  HD2 TYR A  91       9.064   3.885 -24.375  1.00 80.70           H  
ATOM   1429  CE1 TYR A  91       9.818   7.301 -26.097  1.00 80.70           C  
ATOM   1430  HE1 TYR A  91      10.028   8.249 -26.570  1.00 80.70           H  
ATOM   1431  CE2 TYR A  91       8.440   5.291 -25.892  1.00 80.70           C  
ATOM   1432  HE2 TYR A  91       7.591   4.709 -26.218  1.00 80.70           H  
ATOM   1433  OH  TYR A  91       7.903   6.967 -27.513  1.00 80.70           O  
ATOM   1434  HH  TYR A  91       8.182   7.820 -27.854  1.00 80.70           H  
ATOM   1435  CZ  TYR A  91       8.709   6.528 -26.512  1.00 80.70           C  
ATOM   1436  N   LEU A  92      13.986   3.943 -25.609  1.00 82.63           N  
ATOM   1437  H   LEU A  92      13.731   2.966 -25.566  1.00 82.63           H  
ATOM   1438  CA  LEU A  92      15.056   4.307 -26.550  1.00 82.63           C  
ATOM   1439  HA  LEU A  92      15.841   4.808 -25.983  1.00 82.63           H  
ATOM   1440  C   LEU A  92      14.597   5.325 -27.624  1.00 82.63           C  
ATOM   1441  CB  LEU A  92      15.650   3.015 -27.161  1.00 82.63           C  
ATOM   1442  HB2 LEU A  92      14.840   2.462 -27.636  1.00 82.63           H  
ATOM   1443  HB3 LEU A  92      16.358   3.289 -27.943  1.00 82.63           H  
ATOM   1444  O   LEU A  92      14.758   5.115 -28.824  1.00 82.63           O  
ATOM   1445  CG  LEU A  92      16.381   2.079 -26.176  1.00 82.63           C  
ATOM   1446  HG  LEU A  92      15.732   1.849 -25.331  1.00 82.63           H  
ATOM   1447  CD1 LEU A  92      16.732   0.763 -26.873  1.00 82.63           C  
ATOM   1448 HD11 LEU A  92      17.410   0.950 -27.706  1.00 82.63           H  
ATOM   1449 HD12 LEU A  92      15.822   0.296 -27.249  1.00 82.63           H  
ATOM   1450 HD13 LEU A  92      17.206   0.086 -26.162  1.00 82.63           H  
ATOM   1451  CD2 LEU A  92      17.677   2.693 -25.642  1.00 82.63           C  
ATOM   1452 HD21 LEU A  92      18.189   1.971 -25.005  1.00 82.63           H  
ATOM   1453 HD22 LEU A  92      17.451   3.571 -25.038  1.00 82.63           H  
ATOM   1454 HD23 LEU A  92      18.331   2.974 -26.468  1.00 82.63           H  
ATOM   1455  N   GLY A  93      13.992   6.439 -27.205  1.00 73.09           N  
ATOM   1456  H   GLY A  93      13.886   6.536 -26.205  1.00 73.09           H  
ATOM   1457  CA  GLY A  93      13.749   7.626 -28.032  1.00 73.09           C  
ATOM   1458  HA2 GLY A  93      14.703   7.987 -28.415  1.00 73.09           H  
ATOM   1459  HA3 GLY A  93      13.322   8.405 -27.401  1.00 73.09           H  
ATOM   1460  C   GLY A  93      12.811   7.431 -29.227  1.00 73.09           C  
ATOM   1461  O   GLY A  93      13.003   8.072 -30.253  1.00 73.09           O  
ATOM   1462  N   GLY A  94      11.836   6.520 -29.150  1.00 66.29           N  
ATOM   1463  H   GLY A  94      11.739   5.993 -28.294  1.00 66.29           H  
ATOM   1464  CA  GLY A  94      11.008   6.159 -30.312  1.00 66.29           C  
ATOM   1465  HA2 GLY A  94      10.693   7.066 -30.827  1.00 66.29           H  
ATOM   1466  HA3 GLY A  94      10.118   5.633 -29.966  1.00 66.29           H  
ATOM   1467  C   GLY A  94      11.723   5.263 -31.335  1.00 66.29           C  
ATOM   1468  O   GLY A  94      11.070   4.726 -32.228  1.00 66.29           O  
ATOM   1469  N   GLY A  95      13.016   4.982 -31.136  1.00 66.37           N  
ATOM   1470  H   GLY A  95      13.498   5.475 -30.398  1.00 66.37           H  
ATOM   1471  CA  GLY A  95      13.705   3.796 -31.641  1.00 66.37           C  
ATOM   1472  HA2 GLY A  95      13.519   3.683 -32.709  1.00 66.37           H  
ATOM   1473  HA3 GLY A  95      14.777   3.897 -31.471  1.00 66.37           H  
ATOM   1474  C   GLY A  95      13.211   2.548 -30.914  1.00 66.37           C  
ATOM   1475  O   GLY A  95      13.980   1.834 -30.273  1.00 66.37           O  
ATOM   1476  N   GLY A  96      11.900   2.310 -30.966  1.00 58.31           N  
ATOM   1477  H   GLY A  96      11.333   2.931 -31.526  1.00 58.31           H  
ATOM   1478  CA  GLY A  96      11.328   1.073 -30.473  1.00 58.31           C  
ATOM   1479  HA2 GLY A  96      10.250   1.065 -30.632  1.00 58.31           H  
ATOM   1480  HA3 GLY A  96      11.534   0.981 -29.406  1.00 58.31           H  
ATOM   1481  C   GLY A  96      11.948  -0.109 -31.209  1.00 58.31           C  
ATOM   1482  O   GLY A  96      12.372   0.012 -32.364  1.00 58.31           O  
ATOM   1483  N   ILE A  97      11.893  -1.279 -30.572  1.00 61.87           N  
ATOM   1484  H   ILE A  97      11.584  -1.285 -29.610  1.00 61.87           H  
ATOM   1485  CA  ILE A  97      11.960  -2.568 -31.267  1.00 61.87           C  
ATOM   1486  HA  ILE A  97      12.800  -2.544 -31.961  1.00 61.87           H  
ATOM   1487  C   ILE A  97      10.671  -2.683 -32.096  1.00 61.87           C  
ATOM   1488  CB  ILE A  97      12.191  -3.744 -30.289  1.00 61.87           C  
ATOM   1489  HB  ILE A  97      11.313  -3.847 -29.652  1.00 61.87           H  
ATOM   1490  O   ILE A  97       9.738  -3.419 -31.789  1.00 61.87           O  
ATOM   1491  CG1 ILE A  97      13.422  -3.482 -29.386  1.00 61.87           C  
ATOM   1492 HG12 ILE A  97      14.319  -3.414 -30.002  1.00 61.87           H  
ATOM   1493 HG13 ILE A  97      13.301  -2.531 -28.867  1.00 61.87           H  
ATOM   1494  CG2 ILE A  97      12.386  -5.051 -31.084  1.00 61.87           C  
ATOM   1495 HG21 ILE A  97      12.451  -5.902 -30.406  1.00 61.87           H  
ATOM   1496 HG22 ILE A  97      13.295  -4.998 -31.683  1.00 61.87           H  
ATOM   1497 HG23 ILE A  97      11.540  -5.235 -31.746  1.00 61.87           H  
ATOM   1498  CD1 ILE A  97      13.642  -4.543 -28.300  1.00 61.87           C  
ATOM   1499 HD11 ILE A  97      12.729  -4.677 -27.720  1.00 61.87           H  
ATOM   1500 HD12 ILE A  97      14.439  -4.214 -27.634  1.00 61.87           H  
ATOM   1501 HD13 ILE A  97      13.937  -5.493 -28.746  1.00 61.87           H  
ATOM   1502  N   THR A  98      10.589  -1.846 -33.126  1.00 60.80           N  
ATOM   1503  H   THR A  98      11.385  -1.242 -33.275  1.00 60.80           H  
ATOM   1504  CA  THR A  98       9.635  -1.988 -34.204  1.00 60.80           C  
ATOM   1505  HA  THR A  98       8.635  -2.092 -33.783  1.00 60.80           H  
ATOM   1506  C   THR A  98      10.011  -3.280 -34.903  1.00 60.80           C  
ATOM   1507  CB  THR A  98       9.640  -0.787 -35.170  1.00 60.80           C  
ATOM   1508  HB  THR A  98       8.994  -1.025 -36.014  1.00 60.80           H  
ATOM   1509  O   THR A  98      11.180  -3.519 -35.208  1.00 60.80           O  
ATOM   1510  CG2 THR A  98       9.109   0.482 -34.505  1.00 60.80           C  
ATOM   1511 HG21 THR A  98       8.093   0.311 -34.147  1.00 60.80           H  
ATOM   1512 HG22 THR A  98       9.743   0.766 -33.666  1.00 60.80           H  
ATOM   1513 HG23 THR A  98       9.094   1.294 -35.231  1.00 60.80           H  
ATOM   1514  OG1 THR A  98      10.921  -0.475 -35.663  1.00 60.80           O  
ATOM   1515  HG1 THR A  98      11.469  -0.163 -34.940  1.00 60.80           H  
ATOM   1516  N   ASN A  99       9.018  -4.128 -35.157  1.00 64.38           N  
ATOM   1517  H   ASN A  99       8.101  -3.918 -34.789  1.00 64.38           H  
ATOM   1518  CA  ASN A  99       9.191  -5.359 -35.919  1.00 64.38           C  
ATOM   1519  HA  ASN A  99      10.100  -5.852 -35.576  1.00 64.38           H  
ATOM   1520  C   ASN A  99       9.409  -5.046 -37.412  1.00 64.38           C  
ATOM   1521  CB  ASN A  99       8.000  -6.303 -35.652  1.00 64.38           C  
ATOM   1522  HB2 ASN A  99       8.034  -7.131 -36.361  1.00 64.38           H  
ATOM   1523  HB3 ASN A  99       7.065  -5.766 -35.808  1.00 64.38           H  
ATOM   1524  O   ASN A  99       8.748  -5.614 -38.280  1.00 64.38           O  
ATOM   1525  CG  ASN A  99       8.014  -6.929 -34.269  1.00 64.38           C  
ATOM   1526  ND2 ASN A  99       6.872  -7.342 -33.772  1.00 64.38           N  
ATOM   1527 HD21 ASN A  99       6.923  -7.751 -32.850  1.00 64.38           H  
ATOM   1528 HD22 ASN A  99       6.008  -7.245 -34.286  1.00 64.38           H  
ATOM   1529  OD1 ASN A  99       9.034  -7.089 -33.630  1.00 64.38           O  
ATOM   1530  N   THR A 100      10.333  -4.137 -37.740  1.00 64.61           N  
ATOM   1531  H   THR A 100      10.855  -3.700 -36.993  1.00 64.61           H  
ATOM   1532  CA  THR A 100      10.932  -4.115 -39.067  1.00 64.61           C  
ATOM   1533  HA  THR A 100      10.131  -4.057 -39.803  1.00 64.61           H  
ATOM   1534  C   THR A 100      11.705  -5.423 -39.206  1.00 64.61           C  
ATOM   1535  CB  THR A 100      11.871  -2.917 -39.292  1.00 64.61           C  
ATOM   1536  HB  THR A 100      12.370  -3.052 -40.251  1.00 64.61           H  
ATOM   1537  O   THR A 100      12.672  -5.615 -38.462  1.00 64.61           O  
ATOM   1538  CG2 THR A 100      11.101  -1.599 -39.335  1.00 64.61           C  
ATOM   1539 HG21 THR A 100      10.345  -1.631 -40.119  1.00 64.61           H  
ATOM   1540 HG22 THR A 100      11.795  -0.783 -39.534  1.00 64.61           H  
ATOM   1541 HG23 THR A 100      10.620  -1.419 -38.374  1.00 64.61           H  
ATOM   1542  OG1 THR A 100      12.852  -2.802 -38.293  1.00 64.61           O  
ATOM   1543  HG1 THR A 100      13.066  -3.685 -37.982  1.00 64.61           H  
ATOM   1544  N   PRO A 101      11.314  -6.339 -40.113  1.00 65.73           N  
ATOM   1545  CA  PRO A 101      12.131  -7.513 -40.372  1.00 65.73           C  
ATOM   1546  HA  PRO A 101      12.189  -8.126 -39.473  1.00 65.73           H  
ATOM   1547  C   PRO A 101      13.516  -7.008 -40.788  1.00 65.73           C  
ATOM   1548  CB  PRO A 101      11.418  -8.284 -41.487  1.00 65.73           C  
ATOM   1549  HB2 PRO A 101      10.731  -9.005 -41.044  1.00 65.73           H  
ATOM   1550  HB3 PRO A 101      12.119  -8.789 -42.153  1.00 65.73           H  
ATOM   1551  O   PRO A 101      13.583  -6.090 -41.617  1.00 65.73           O  
ATOM   1552  CG  PRO A 101      10.619  -7.203 -42.216  1.00 65.73           C  
ATOM   1553  HG2 PRO A 101       9.737  -7.614 -42.706  1.00 65.73           H  
ATOM   1554  HG3 PRO A 101      11.257  -6.696 -42.939  1.00 65.73           H  
ATOM   1555  CD  PRO A 101      10.242  -6.238 -41.094  1.00 65.73           C  
ATOM   1556  HD2 PRO A 101      10.152  -5.231 -41.503  1.00 65.73           H  
ATOM   1557  HD3 PRO A 101       9.302  -6.550 -40.639  1.00 65.73           H  
ATOM   1558  N   PRO A 102      14.615  -7.531 -40.217  1.00 68.14           N  
ATOM   1559  CA  PRO A 102      15.941  -7.024 -40.525  1.00 68.14           C  
ATOM   1560  HA  PRO A 102      16.006  -5.972 -40.246  1.00 68.14           H  
ATOM   1561  C   PRO A 102      16.170  -7.169 -42.030  1.00 68.14           C  
ATOM   1562  CB  PRO A 102      16.917  -7.831 -39.658  1.00 68.14           C  
ATOM   1563  HB2 PRO A 102      17.109  -7.289 -38.732  1.00 68.14           H  
ATOM   1564  HB3 PRO A 102      17.854  -8.044 -40.173  1.00 68.14           H  
ATOM   1565  O   PRO A 102      16.278  -8.282 -42.552  1.00 68.14           O  
ATOM   1566  CG  PRO A 102      16.141  -9.107 -39.342  1.00 68.14           C  
ATOM   1567  HG2 PRO A 102      16.253  -9.796 -40.180  1.00 68.14           H  
ATOM   1568  HG3 PRO A 102      16.467  -9.568 -38.409  1.00 68.14           H  
ATOM   1569  CD  PRO A 102      14.692  -8.636 -39.276  1.00 68.14           C  
ATOM   1570  HD2 PRO A 102      14.022  -9.450 -39.551  1.00 68.14           H  
ATOM   1571  HD3 PRO A 102      14.462  -8.275 -38.273  1.00 68.14           H  
ATOM   1572  N   LYS A 103      16.240  -6.029 -42.736  1.00 70.44           N  
ATOM   1573  H   LYS A 103      16.066  -5.177 -42.221  1.00 70.44           H  
ATOM   1574  CA  LYS A 103      16.412  -5.918 -44.200  1.00 70.44           C  
ATOM   1575  HA  LYS A 103      15.745  -6.640 -44.672  1.00 70.44           H  
ATOM   1576  C   LYS A 103      17.830  -6.317 -44.657  1.00 70.44           C  
ATOM   1577  CB  LYS A 103      16.010  -4.507 -44.687  1.00 70.44           C  
ATOM   1578  HB2 LYS A 103      16.570  -3.760 -44.125  1.00 70.44           H  
ATOM   1579  HB3 LYS A 103      16.290  -4.414 -45.736  1.00 70.44           H  
ATOM   1580  O   LYS A 103      18.378  -5.747 -45.591  1.00 70.44           O  
ATOM   1581  CG  LYS A 103      14.504  -4.201 -44.595  1.00 70.44           C  
ATOM   1582  HG2 LYS A 103      14.192  -4.186 -43.551  1.00 70.44           H  
ATOM   1583  HG3 LYS A 103      13.949  -4.976 -45.124  1.00 70.44           H  
ATOM   1584  CD  LYS A 103      14.211  -2.834 -45.240  1.00 70.44           C  
ATOM   1585  HD2 LYS A 103      14.610  -2.828 -46.254  1.00 70.44           H  
ATOM   1586  HD3 LYS A 103      14.714  -2.060 -44.661  1.00 70.44           H  
ATOM   1587  CE  LYS A 103      12.706  -2.543 -45.293  1.00 70.44           C  
ATOM   1588  HE2 LYS A 103      12.220  -3.334 -45.864  1.00 70.44           H  
ATOM   1589  HE3 LYS A 103      12.312  -2.575 -44.277  1.00 70.44           H  
ATOM   1590  NZ  LYS A 103      12.430  -1.219 -45.911  1.00 70.44           N  
ATOM   1591  HZ1 LYS A 103      11.436  -1.040 -45.943  1.00 70.44           H  
ATOM   1592  HZ2 LYS A 103      12.791  -1.182 -46.854  1.00 70.44           H  
ATOM   1593  HZ3 LYS A 103      12.865  -0.482 -45.376  1.00 70.44           H  
ATOM   1594  N   GLY A 104      18.422  -7.281 -43.958  1.00 69.44           N  
ATOM   1595  H   GLY A 104      17.852  -7.708 -43.242  1.00 69.44           H  
ATOM   1596  CA  GLY A 104      19.794  -7.752 -44.074  1.00 69.44           C  
ATOM   1597  HA2 GLY A 104      20.152  -7.582 -45.089  1.00 69.44           H  
ATOM   1598  HA3 GLY A 104      20.426  -7.188 -43.389  1.00 69.44           H  
ATOM   1599  C   GLY A 104      19.964  -9.242 -43.762  1.00 69.44           C  
ATOM   1600  O   GLY A 104      21.098  -9.712 -43.785  1.00 69.44           O  
ATOM   1601  N   TYR A 105      18.887 -10.019 -43.545  1.00 62.94           N  
ATOM   1602  H   TYR A 105      17.967  -9.606 -43.487  1.00 62.94           H  
ATOM   1603  CA  TYR A 105      18.986 -11.465 -43.779  1.00 62.94           C  
ATOM   1604  HA  TYR A 105      19.893 -11.828 -43.296  1.00 62.94           H  
ATOM   1605  C   TYR A 105      19.166 -11.703 -45.277  1.00 62.94           C  
ATOM   1606  CB  TYR A 105      17.814 -12.280 -43.200  1.00 62.94           C  
ATOM   1607  HB2 TYR A 105      17.733 -13.216 -43.753  1.00 62.94           H  
ATOM   1608  HB3 TYR A 105      16.884 -11.731 -43.351  1.00 62.94           H  
ATOM   1609  O   TYR A 105      18.208 -11.912 -46.027  1.00 62.94           O  
ATOM   1610  CG  TYR A 105      17.980 -12.658 -41.740  1.00 62.94           C  
ATOM   1611  CD1 TYR A 105      19.094 -13.414 -41.316  1.00 62.94           C  
ATOM   1612  HD1 TYR A 105      19.825 -13.754 -42.034  1.00 62.94           H  
ATOM   1613  CD2 TYR A 105      17.009 -12.264 -40.803  1.00 62.94           C  
ATOM   1614  HD2 TYR A 105      16.125 -11.740 -41.136  1.00 62.94           H  
ATOM   1615  CE1 TYR A 105      19.272 -13.711 -39.950  1.00 62.94           C  
ATOM   1616  HE1 TYR A 105      20.137 -14.270 -39.626  1.00 62.94           H  
ATOM   1617  CE2 TYR A 105      17.187 -12.549 -39.436  1.00 62.94           C  
ATOM   1618  HE2 TYR A 105      16.458 -12.235 -38.704  1.00 62.94           H  
ATOM   1619  OH  TYR A 105      18.500 -13.506 -37.682  1.00 62.94           O  
ATOM   1620  HH  TYR A 105      19.311 -13.987 -37.503  1.00 62.94           H  
ATOM   1621  CZ  TYR A 105      18.327 -13.258 -39.005  1.00 62.94           C  
ATOM   1622  N   VAL A 106      20.432 -11.689 -45.695  1.00 71.20           N  
ATOM   1623  H   VAL A 106      21.130 -11.371 -45.037  1.00 71.20           H  
ATOM   1624  CA  VAL A 106      20.890 -12.400 -46.883  1.00 71.20           C  
ATOM   1625  HA  VAL A 106      20.488 -11.924 -47.777  1.00 71.20           H  
ATOM   1626  C   VAL A 106      20.341 -13.815 -46.758  1.00 71.20           C  
ATOM   1627  CB  VAL A 106      22.432 -12.412 -46.960  1.00 71.20           C  
ATOM   1628  HB  VAL A 106      22.837 -12.841 -46.044  1.00 71.20           H  
ATOM   1629  O   VAL A 106      20.748 -14.574 -45.878  1.00 71.20           O  
ATOM   1630  CG1 VAL A 106      22.937 -13.238 -48.150  1.00 71.20           C  
ATOM   1631 HG11 VAL A 106      22.658 -14.285 -48.033  1.00 71.20           H  
ATOM   1632 HG12 VAL A 106      24.024 -13.186 -48.198  1.00 71.20           H  
ATOM   1633 HG13 VAL A 106      22.521 -12.855 -49.082  1.00 71.20           H  
ATOM   1634  CG2 VAL A 106      22.979 -10.986 -47.106  1.00 71.20           C  
ATOM   1635 HG21 VAL A 106      22.708 -10.385 -46.238  1.00 71.20           H  
ATOM   1636 HG22 VAL A 106      22.581 -10.518 -48.006  1.00 71.20           H  
ATOM   1637 HG23 VAL A 106      24.067 -11.014 -47.170  1.00 71.20           H  
ATOM   1638  N   ARG A 107      19.375 -14.160 -47.614  1.00 65.34           N  
ATOM   1639  H   ARG A 107      19.038 -13.459 -48.258  1.00 65.34           H  
ATOM   1640  CA  ARG A 107      18.956 -15.549 -47.780  1.00 65.34           C  
ATOM   1641  HA  ARG A 107      18.675 -15.978 -46.818  1.00 65.34           H  
ATOM   1642  C   ARG A 107      20.178 -16.292 -48.300  1.00 65.34           C  
ATOM   1643  CB  ARG A 107      17.786 -15.667 -48.771  1.00 65.34           C  
ATOM   1644  HB2 ARG A 107      18.039 -15.147 -49.695  1.00 65.34           H  
ATOM   1645  HB3 ARG A 107      17.651 -16.723 -49.005  1.00 65.34           H  
ATOM   1646  O   ARG A 107      20.492 -16.160 -49.478  1.00 65.34           O  
ATOM   1647  CG  ARG A 107      16.460 -15.118 -48.230  1.00 65.34           C  
ATOM   1648  HG2 ARG A 107      16.551 -14.048 -48.044  1.00 65.34           H  
ATOM   1649  HG3 ARG A 107      16.211 -15.627 -47.299  1.00 65.34           H  
ATOM   1650  CD  ARG A 107      15.357 -15.375 -49.267  1.00 65.34           C  
ATOM   1651  HD2 ARG A 107      15.608 -14.844 -50.185  1.00 65.34           H  
ATOM   1652  HD3 ARG A 107      15.328 -16.444 -49.477  1.00 65.34           H  
ATOM   1653  NE  ARG A 107      14.033 -14.932 -48.790  1.00 65.34           N  
ATOM   1654  HE  ARG A 107      14.020 -14.368 -47.953  1.00 65.34           H  
ATOM   1655  NH1 ARG A 107      12.775 -15.925 -50.439  1.00 65.34           N  
ATOM   1656 HH11 ARG A 107      13.622 -16.271 -50.867  1.00 65.34           H  
ATOM   1657 HH12 ARG A 107      11.877 -16.131 -50.853  1.00 65.34           H  
ATOM   1658  NH2 ARG A 107      11.760 -14.772 -48.825  1.00 65.34           N  
ATOM   1659 HH21 ARG A 107      11.782 -14.222 -47.978  1.00 65.34           H  
ATOM   1660 HH22 ARG A 107      10.873 -14.993 -49.253  1.00 65.34           H  
ATOM   1661  CZ  ARG A 107      12.868 -15.210 -49.351  1.00 65.34           C  
ATOM   1662  N   LEU A 108      20.868 -17.018 -47.421  1.00 71.54           N  
ATOM   1663  H   LEU A 108      20.618 -16.950 -46.445  1.00 71.54           H  
ATOM   1664  CA  LEU A 108      21.930 -17.941 -47.808  1.00 71.54           C  
ATOM   1665  HA  LEU A 108      22.761 -17.370 -48.222  1.00 71.54           H  
ATOM   1666  C   LEU A 108      21.350 -18.879 -48.881  1.00 71.54           C  
ATOM   1667  CB  LEU A 108      22.417 -18.715 -46.565  1.00 71.54           C  
ATOM   1668  HB2 LEU A 108      21.557 -18.948 -45.937  1.00 71.54           H  
ATOM   1669  HB3 LEU A 108      22.851 -19.664 -46.880  1.00 71.54           H  
ATOM   1670  O   LEU A 108      20.420 -19.631 -48.572  1.00 71.54           O  
ATOM   1671  CG  LEU A 108      23.470 -17.941 -45.748  1.00 71.54           C  
ATOM   1672  HG  LEU A 108      23.193 -16.888 -45.701  1.00 71.54           H  
ATOM   1673  CD1 LEU A 108      23.548 -18.478 -44.320  1.00 71.54           C  
ATOM   1674 HD11 LEU A 108      22.584 -18.357 -43.827  1.00 71.54           H  
ATOM   1675 HD12 LEU A 108      24.299 -17.922 -43.759  1.00 71.54           H  
ATOM   1676 HD13 LEU A 108      23.818 -19.534 -44.332  1.00 71.54           H  
ATOM   1677  CD2 LEU A 108      24.858 -18.070 -46.381  1.00 71.54           C  
ATOM   1678 HD21 LEU A 108      25.582 -17.507 -45.792  1.00 71.54           H  
ATOM   1679 HD22 LEU A 108      24.851 -17.668 -47.395  1.00 71.54           H  
ATOM   1680 HD23 LEU A 108      25.163 -19.116 -46.413  1.00 71.54           H  
ATOM   1681  N   PRO A 109      21.808 -18.795 -50.144  1.00 70.16           N  
ATOM   1682  CA  PRO A 109      21.306 -19.665 -51.194  1.00 70.16           C  
ATOM   1683  HA  PRO A 109      20.217 -19.643 -51.207  1.00 70.16           H  
ATOM   1684  C   PRO A 109      21.781 -21.091 -50.908  1.00 70.16           C  
ATOM   1685  CB  PRO A 109      21.841 -19.085 -52.504  1.00 70.16           C  
ATOM   1686  HB2 PRO A 109      21.154 -18.321 -52.869  1.00 70.16           H  
ATOM   1687  HB3 PRO A 109      21.998 -19.852 -53.262  1.00 70.16           H  
ATOM   1688  O   PRO A 109      22.890 -21.292 -50.420  1.00 70.16           O  
ATOM   1689  CG  PRO A 109      23.153 -18.426 -52.081  1.00 70.16           C  
ATOM   1690  HG2 PRO A 109      23.946 -19.174 -52.060  1.00 70.16           H  
ATOM   1691  HG3 PRO A 109      23.424 -17.602 -52.741  1.00 70.16           H  
ATOM   1692  CD  PRO A 109      22.873 -17.942 -50.658  1.00 70.16           C  
ATOM   1693  HD2 PRO A 109      22.540 -16.904 -50.687  1.00 70.16           H  
ATOM   1694  HD3 PRO A 109      23.777 -18.032 -50.056  1.00 70.16           H  
ATOM   1695  N   GLY A 110      20.909 -22.065 -51.176  1.00 53.44           N  
ATOM   1696  H   GLY A 110      20.046 -21.804 -51.630  1.00 53.44           H  
ATOM   1697  CA  GLY A 110      20.997 -23.431 -50.658  1.00 53.44           C  
ATOM   1698  HA2 GLY A 110      20.608 -23.437 -49.639  1.00 53.44           H  
ATOM   1699  HA3 GLY A 110      20.354 -24.075 -51.257  1.00 53.44           H  
ATOM   1700  C   GLY A 110      22.393 -24.065 -50.651  1.00 53.44           C  
ATOM   1701  O   GLY A 110      22.921 -24.439 -51.695  1.00 53.44           O  
ATOM   1702  N   GLY A 111      22.924 -24.283 -49.445  1.00 63.10           N  
ATOM   1703  H   GLY A 111      22.453 -23.891 -48.642  1.00 63.10           H  
ATOM   1704  CA  GLY A 111      23.928 -25.311 -49.188  1.00 63.10           C  
ATOM   1705  HA2 GLY A 111      24.677 -25.312 -49.980  1.00 63.10           H  
ATOM   1706  HA3 GLY A 111      24.422 -25.123 -48.235  1.00 63.10           H  
ATOM   1707  C   GLY A 111      23.231 -26.669 -49.119  1.00 63.10           C  
ATOM   1708  O   GLY A 111      22.373 -26.883 -48.264  1.00 63.10           O  
ATOM   1709  N   ALA A 112      23.539 -27.554 -50.062  1.00 62.23           N  
ATOM   1710  H   ALA A 112      24.258 -27.320 -50.732  1.00 62.23           H  
ATOM   1711  CA  ALA A 112      22.839 -28.821 -50.227  1.00 62.23           C  
ATOM   1712  HA  ALA A 112      21.768 -28.623 -50.173  1.00 62.23           H  
ATOM   1713  C   ALA A 112      23.186 -29.861 -49.144  1.00 62.23           C  
ATOM   1714  CB  ALA A 112      23.151 -29.359 -51.630  1.00 62.23           C  
ATOM   1715  HB1 ALA A 112      22.866 -28.626 -52.384  1.00 62.23           H  
ATOM   1716  HB2 ALA A 112      24.217 -29.571 -51.716  1.00 62.23           H  
ATOM   1717  HB3 ALA A 112      22.595 -30.280 -51.804  1.00 62.23           H  
ATOM   1718  O   ALA A 112      24.336 -29.988 -48.743  1.00 62.23           O  
ATOM   1719  N   GLY A 113      22.187 -30.674 -48.786  1.00 55.07           N  
ATOM   1720  H   GLY A 113      21.261 -30.400 -49.082  1.00 55.07           H  
ATOM   1721  CA  GLY A 113      22.360 -32.097 -48.479  1.00 55.07           C  
ATOM   1722  HA2 GLY A 113      22.791 -32.581 -49.356  1.00 55.07           H  
ATOM   1723  HA3 GLY A 113      21.375 -32.538 -48.323  1.00 55.07           H  
ATOM   1724  C   GLY A 113      23.236 -32.490 -47.287  1.00 55.07           C  
ATOM   1725  O   GLY A 113      24.332 -33.005 -47.483  1.00 55.07           O  
ATOM   1726  N   TYR A 114      22.668 -32.440 -46.078  1.00 64.62           N  
ATOM   1727  H   TYR A 114      21.784 -31.963 -45.979  1.00 64.62           H  
ATOM   1728  CA  TYR A 114      23.084 -33.321 -44.979  1.00 64.62           C  
ATOM   1729  HA  TYR A 114      23.772 -34.071 -45.370  1.00 64.62           H  
ATOM   1730  C   TYR A 114      21.867 -34.080 -44.447  1.00 64.62           C  
ATOM   1731  CB  TYR A 114      23.852 -32.557 -43.894  1.00 64.62           C  
ATOM   1732  HB2 TYR A 114      23.180 -31.848 -43.411  1.00 64.62           H  
ATOM   1733  HB3 TYR A 114      24.189 -33.265 -43.137  1.00 64.62           H  
ATOM   1734  O   TYR A 114      21.154 -33.630 -43.551  1.00 64.62           O  
ATOM   1735  CG  TYR A 114      25.057 -31.816 -44.440  1.00 64.62           C  
ATOM   1736  CD1 TYR A 114      26.176 -32.528 -44.918  1.00 64.62           C  
ATOM   1737  HD1 TYR A 114      26.196 -33.606 -44.856  1.00 64.62           H  
ATOM   1738  CD2 TYR A 114      25.010 -30.414 -44.557  1.00 64.62           C  
ATOM   1739  HD2 TYR A 114      24.144 -29.870 -44.211  1.00 64.62           H  
ATOM   1740  CE1 TYR A 114      27.236 -31.839 -45.539  1.00 64.62           C  
ATOM   1741  HE1 TYR A 114      28.077 -32.390 -45.935  1.00 64.62           H  
ATOM   1742  CE2 TYR A 114      26.071 -29.723 -45.169  1.00 64.62           C  
ATOM   1743  HE2 TYR A 114      26.034 -28.650 -45.288  1.00 64.62           H  
ATOM   1744  OH  TYR A 114      28.186 -29.762 -46.286  1.00 64.62           O  
ATOM   1745  HH  TYR A 114      28.843 -30.368 -46.636  1.00 64.62           H  
ATOM   1746  CZ  TYR A 114      27.177 -30.435 -45.673  1.00 64.62           C  
ATOM   1747  N   GLU A 115      21.614 -35.238 -45.051  1.00 57.77           N  
ATOM   1748  H   GLU A 115      22.232 -35.541 -45.791  1.00 57.77           H  
ATOM   1749  CA  GLU A 115      20.639 -36.216 -44.578  1.00 57.77           C  
ATOM   1750  HA  GLU A 115      19.720 -35.705 -44.291  1.00 57.77           H  
ATOM   1751  C   GLU A 115      21.212 -36.927 -43.341  1.00 57.77           C  
ATOM   1752  CB  GLU A 115      20.312 -37.171 -45.739  1.00 57.77           C  
ATOM   1753  HB2 GLU A 115      21.213 -37.714 -46.026  1.00 57.77           H  
ATOM   1754  HB3 GLU A 115      19.989 -36.570 -46.589  1.00 57.77           H  
ATOM   1755  O   GLU A 115      21.965 -37.892 -43.452  1.00 57.77           O  
ATOM   1756  CG  GLU A 115      19.197 -38.172 -45.399  1.00 57.77           C  
ATOM   1757  HG2 GLU A 115      19.497 -38.759 -44.531  1.00 57.77           H  
ATOM   1758  HG3 GLU A 115      18.303 -37.612 -45.126  1.00 57.77           H  
ATOM   1759  CD  GLU A 115      18.862 -39.125 -46.560  1.00 57.77           C  
ATOM   1760  OE1 GLU A 115      18.098 -40.082 -46.290  1.00 57.77           O  
ATOM   1761  OE2 GLU A 115      19.339 -38.887 -47.693  1.00 57.77           O  
ATOM   1762  N   ALA A 116      20.887 -36.421 -42.150  1.00 59.96           N  
ATOM   1763  H   ALA A 116      20.354 -35.563 -42.122  1.00 59.96           H  
ATOM   1764  CA  ALA A 116      21.235 -37.048 -40.878  1.00 59.96           C  
ATOM   1765  HA  ALA A 116      21.865 -37.919 -41.062  1.00 59.96           H  
ATOM   1766  C   ALA A 116      19.958 -37.536 -40.180  1.00 59.96           C  
ATOM   1767  CB  ALA A 116      22.063 -36.074 -40.035  1.00 59.96           C  
ATOM   1768  HB1 ALA A 116      22.349 -36.554 -39.099  1.00 59.96           H  
ATOM   1769  HB2 ALA A 116      21.477 -35.183 -39.813  1.00 59.96           H  
ATOM   1770  HB3 ALA A 116      22.963 -35.788 -40.580  1.00 59.96           H  
ATOM   1771  O   ALA A 116      19.109 -36.748 -39.761  1.00 59.96           O  
ATOM   1772  N   GLN A 117      19.810 -38.857 -40.095  1.00 57.25           N  
ATOM   1773  H   GLN A 117      20.553 -39.441 -40.452  1.00 57.25           H  
ATOM   1774  CA  GLN A 117      18.676 -39.513 -39.450  1.00 57.25           C  
ATOM   1775  HA  GLN A 117      17.762 -39.001 -39.751  1.00 57.25           H  
ATOM   1776  C   GLN A 117      18.792 -39.440 -37.919  1.00 57.25           C  
ATOM   1777  CB  GLN A 117      18.595 -40.976 -39.914  1.00 57.25           C  
ATOM   1778  HB2 GLN A 117      17.802 -41.479 -39.360  1.00 57.25           H  
ATOM   1779  HB3 GLN A 117      19.538 -41.469 -39.679  1.00 57.25           H  
ATOM   1780  O   GLN A 117      19.864 -39.649 -37.357  1.00 57.25           O  
ATOM   1781  CG  GLN A 117      18.306 -41.126 -41.420  1.00 57.25           C  
ATOM   1782  HG2 GLN A 117      17.323 -40.709 -41.640  1.00 57.25           H  
ATOM   1783  HG3 GLN A 117      19.045 -40.572 -41.998  1.00 57.25           H  
ATOM   1784  CD  GLN A 117      18.343 -42.578 -41.893  1.00 57.25           C  
ATOM   1785  NE2 GLN A 117      17.996 -42.838 -43.134  1.00 57.25           N  
ATOM   1786 HE21 GLN A 117      17.831 -42.093 -43.796  1.00 57.25           H  
ATOM   1787 HE22 GLN A 117      18.093 -43.798 -43.434  1.00 57.25           H  
ATOM   1788  OE1 GLN A 117      18.680 -43.501 -41.170  1.00 57.25           O  
ATOM   1789  N   GLY A 118      17.656 -39.231 -37.249  1.00 57.19           N  
ATOM   1790  H   GLY A 118      16.831 -39.025 -37.794  1.00 57.19           H  
ATOM   1791  CA  GLY A 118      17.545 -39.196 -35.788  1.00 57.19           C  
ATOM   1792  HA2 GLY A 118      18.349 -39.780 -35.340  1.00 57.19           H  
ATOM   1793  HA3 GLY A 118      16.602 -39.670 -35.516  1.00 57.19           H  
ATOM   1794  C   GLY A 118      17.616 -37.773 -35.203  1.00 57.19           C  
ATOM   1795  O   GLY A 118      18.444 -36.965 -35.589  1.00 57.19           O  
ATOM   1796  N   GLY A 119      16.765 -37.387 -34.254  1.00 46.10           N  
ATOM   1797  H   GLY A 119      16.940 -36.458 -33.900  1.00 46.10           H  
ATOM   1798  CA  GLY A 119      15.728 -38.194 -33.614  1.00 46.10           C  
ATOM   1799  HA2 GLY A 119      16.101 -39.203 -33.437  1.00 46.10           H  
ATOM   1800  HA3 GLY A 119      14.855 -38.249 -34.265  1.00 46.10           H  
ATOM   1801  C   GLY A 119      15.303 -37.625 -32.267  1.00 46.10           C  
ATOM   1802  O   GLY A 119      15.571 -38.241 -31.244  1.00 46.10           O  
ATOM   1803  N   LEU A 120      14.635 -36.466 -32.250  1.00 56.56           N  
ATOM   1804  H   LEU A 120      14.527 -35.940 -33.105  1.00 56.56           H  
ATOM   1805  CA  LEU A 120      13.974 -35.966 -31.042  1.00 56.56           C  
ATOM   1806  HA  LEU A 120      13.565 -36.827 -30.513  1.00 56.56           H  
ATOM   1807  C   LEU A 120      12.803 -35.042 -31.414  1.00 56.56           C  
ATOM   1808  CB  LEU A 120      15.024 -35.279 -30.137  1.00 56.56           C  
ATOM   1809  HB2 LEU A 120      16.004 -35.723 -30.309  1.00 56.56           H  
ATOM   1810  HB3 LEU A 120      15.099 -34.227 -30.413  1.00 56.56           H  
ATOM   1811  O   LEU A 120      13.004 -33.968 -31.977  1.00 56.56           O  
ATOM   1812  CG  LEU A 120      14.730 -35.399 -28.631  1.00 56.56           C  
ATOM   1813  HG  LEU A 120      13.720 -35.042 -28.430  1.00 56.56           H  
ATOM   1814  CD1 LEU A 120      14.881 -36.833 -28.110  1.00 56.56           C  
ATOM   1815 HD11 LEU A 120      15.880 -37.208 -28.330  1.00 56.56           H  
ATOM   1816 HD12 LEU A 120      14.725 -36.850 -27.031  1.00 56.56           H  
ATOM   1817 HD13 LEU A 120      14.149 -37.496 -28.570  1.00 56.56           H  
ATOM   1818  CD2 LEU A 120      15.728 -34.539 -27.857  1.00 56.56           C  
ATOM   1819 HD21 LEU A 120      15.683 -33.512 -28.217  1.00 56.56           H  
ATOM   1820 HD22 LEU A 120      15.484 -34.559 -26.795  1.00 56.56           H  
ATOM   1821 HD23 LEU A 120      16.741 -34.917 -27.999  1.00 56.56           H  
ATOM   1822  N   ARG A 121      11.567 -35.470 -31.131  1.00 57.47           N  
ATOM   1823  H   ARG A 121      11.472 -36.349 -30.643  1.00 57.47           H  
ATOM   1824  CA  ARG A 121      10.353 -34.657 -31.319  1.00 57.47           C  
ATOM   1825  HA  ARG A 121      10.586 -33.767 -31.905  1.00 57.47           H  
ATOM   1826  C   ARG A 121       9.844 -34.184 -29.962  1.00 57.47           C  
ATOM   1827  CB  ARG A 121       9.249 -35.442 -32.054  1.00 57.47           C  
ATOM   1828  HB2 ARG A 121       9.086 -36.396 -31.552  1.00 57.47           H  
ATOM   1829  HB3 ARG A 121       8.327 -34.866 -31.982  1.00 57.47           H  
ATOM   1830  O   ARG A 121       9.217 -34.958 -29.246  1.00 57.47           O  
ATOM   1831  CG  ARG A 121       9.535 -35.696 -33.541  1.00 57.47           C  
ATOM   1832  HG2 ARG A 121      10.379 -36.379 -33.641  1.00 57.47           H  
ATOM   1833  HG3 ARG A 121       9.777 -34.752 -34.029  1.00 57.47           H  
ATOM   1834  CD  ARG A 121       8.288 -36.305 -34.202  1.00 57.47           C  
ATOM   1835  HD2 ARG A 121       7.458 -35.612 -34.063  1.00 57.47           H  
ATOM   1836  HD3 ARG A 121       8.044 -37.242 -33.700  1.00 57.47           H  
ATOM   1837  NE  ARG A 121       8.493 -36.561 -35.642  1.00 57.47           N  
ATOM   1838  HE  ARG A 121       9.450 -36.656 -35.953  1.00 57.47           H  
ATOM   1839  NH1 ARG A 121       6.283 -36.567 -36.280  1.00 57.47           N  
ATOM   1840 HH11 ARG A 121       6.011 -36.396 -35.323  1.00 57.47           H  
ATOM   1841 HH12 ARG A 121       5.578 -36.663 -36.997  1.00 57.47           H  
ATOM   1842  NH2 ARG A 121       7.869 -36.921 -37.805  1.00 57.47           N  
ATOM   1843 HH21 ARG A 121       8.838 -37.012 -38.076  1.00 57.47           H  
ATOM   1844 HH22 ARG A 121       7.148 -37.010 -38.506  1.00 57.47           H  
ATOM   1845  CZ  ARG A 121       7.551 -36.681 -36.563  1.00 57.47           C  
ATOM   1846  N   PHE A 122      10.057 -32.912 -29.638  1.00 66.91           N  
ATOM   1847  H   PHE A 122      10.605 -32.331 -30.256  1.00 66.91           H  
ATOM   1848  CA  PHE A 122       9.325 -32.263 -28.553  1.00 66.91           C  
ATOM   1849  HA  PHE A 122       9.054 -33.005 -27.802  1.00 66.91           H  
ATOM   1850  C   PHE A 122       8.027 -31.668 -29.102  1.00 66.91           C  
ATOM   1851  CB  PHE A 122      10.201 -31.218 -27.853  1.00 66.91           C  
ATOM   1852  HB2 PHE A 122       9.566 -30.609 -27.208  1.00 66.91           H  
ATOM   1853  HB3 PHE A 122      10.642 -30.553 -28.596  1.00 66.91           H  
ATOM   1854  O   PHE A 122       8.050 -30.725 -29.890  1.00 66.91           O  
ATOM   1855  CG  PHE A 122      11.288 -31.826 -26.986  1.00 66.91           C  
ATOM   1856  CD1 PHE A 122      10.939 -32.511 -25.804  1.00 66.91           C  
ATOM   1857  HD1 PHE A 122       9.903 -32.606 -25.517  1.00 66.91           H  
ATOM   1858  CD2 PHE A 122      12.643 -31.693 -27.340  1.00 66.91           C  
ATOM   1859  HD2 PHE A 122      12.923 -31.155 -28.233  1.00 66.91           H  
ATOM   1860  CE1 PHE A 122      11.938 -33.069 -24.987  1.00 66.91           C  
ATOM   1861  HE1 PHE A 122      11.668 -33.592 -24.082  1.00 66.91           H  
ATOM   1862  CE2 PHE A 122      13.642 -32.230 -26.508  1.00 66.91           C  
ATOM   1863  HE2 PHE A 122      14.683 -32.086 -26.754  1.00 66.91           H  
ATOM   1864  CZ  PHE A 122      13.291 -32.928 -25.339  1.00 66.91           C  
ATOM   1865  HZ  PHE A 122      14.061 -33.338 -24.702  1.00 66.91           H  
ATOM   1866  N   HIS A 123       6.889 -32.224 -28.684  1.00 62.87           N  
ATOM   1867  H   HIS A 123       6.937 -33.008 -28.049  1.00 62.87           H  
ATOM   1868  CA  HIS A 123       5.587 -31.597 -28.892  1.00 62.87           C  
ATOM   1869  HA  HIS A 123       5.539 -31.163 -29.890  1.00 62.87           H  
ATOM   1870  C   HIS A 123       5.405 -30.470 -27.870  1.00 62.87           C  
ATOM   1871  CB  HIS A 123       4.467 -32.644 -28.761  1.00 62.87           C  
ATOM   1872  HB2 HIS A 123       3.533 -32.125 -28.547  1.00 62.87           H  
ATOM   1873  HB3 HIS A 123       4.670 -33.303 -27.917  1.00 62.87           H  
ATOM   1874  O   HIS A 123       5.145 -30.737 -26.698  1.00 62.87           O  
ATOM   1875  CG  HIS A 123       4.246 -33.466 -30.004  1.00 62.87           C  
ATOM   1876  CD2 HIS A 123       4.774 -34.696 -30.292  1.00 62.87           C  
ATOM   1877  HD2 HIS A 123       5.450 -35.258 -29.666  1.00 62.87           H  
ATOM   1878  ND1 HIS A 123       3.423 -33.123 -31.053  1.00 62.87           N  
ATOM   1879  HD1 HIS A 123       2.861 -32.286 -31.118  1.00 62.87           H  
ATOM   1880  CE1 HIS A 123       3.452 -34.122 -31.949  1.00 62.87           C  
ATOM   1881  HE1 HIS A 123       2.887 -34.143 -32.870  1.00 62.87           H  
ATOM   1882  NE2 HIS A 123       4.277 -35.099 -31.540  1.00 62.87           N  
ATOM   1883  N   THR A 124       5.498 -29.216 -28.307  1.00 63.66           N  
ATOM   1884  H   THR A 124       5.792 -29.032 -29.256  1.00 63.66           H  
ATOM   1885  CA  THR A 124       4.974 -28.074 -27.548  1.00 63.66           C  
ATOM   1886  HA  THR A 124       4.958 -28.340 -26.491  1.00 63.66           H  
ATOM   1887  C   THR A 124       3.541 -27.773 -28.007  1.00 63.66           C  
ATOM   1888  CB  THR A 124       5.868 -26.831 -27.672  1.00 63.66           C  
ATOM   1889  HB  THR A 124       5.336 -25.967 -27.275  1.00 63.66           H  
ATOM   1890  O   THR A 124       3.285 -27.709 -29.212  1.00 63.66           O  
ATOM   1891  CG2 THR A 124       7.171 -27.006 -26.892  1.00 63.66           C  
ATOM   1892 HG21 THR A 124       7.740 -27.844 -27.296  1.00 63.66           H  
ATOM   1893 HG22 THR A 124       6.950 -27.197 -25.842  1.00 63.66           H  
ATOM   1894 HG23 THR A 124       7.769 -26.098 -26.965  1.00 63.66           H  
ATOM   1895  OG1 THR A 124       6.225 -26.588 -29.011  1.00 63.66           O  
ATOM   1896  HG1 THR A 124       6.720 -25.766 -29.043  1.00 63.66           H  
ATOM   1897  N   PRO A 125       2.571 -27.605 -27.090  1.00 64.41           N  
ATOM   1898  CA  PRO A 125       1.224 -27.193 -27.464  1.00 64.41           C  
ATOM   1899  HA  PRO A 125       0.867 -27.787 -28.305  1.00 64.41           H  
ATOM   1900  C   PRO A 125       1.226 -25.711 -27.857  1.00 64.41           C  
ATOM   1901  CB  PRO A 125       0.351 -27.489 -26.241  1.00 64.41           C  
ATOM   1902  HB2 PRO A 125      -0.012 -28.516 -26.297  1.00 64.41           H  
ATOM   1903  HB3 PRO A 125      -0.485 -26.796 -26.153  1.00 64.41           H  
ATOM   1904  O   PRO A 125       1.473 -24.835 -27.029  1.00 64.41           O  
ATOM   1905  CG  PRO A 125       1.323 -27.361 -25.067  1.00 64.41           C  
ATOM   1906  HG2 PRO A 125       1.397 -26.316 -24.764  1.00 64.41           H  
ATOM   1907  HG3 PRO A 125       1.019 -27.979 -24.222  1.00 64.41           H  
ATOM   1908  CD  PRO A 125       2.659 -27.821 -25.651  1.00 64.41           C  
ATOM   1909  HD2 PRO A 125       3.473 -27.243 -25.213  1.00 64.41           H  
ATOM   1910  HD3 PRO A 125       2.801 -28.884 -25.454  1.00 64.41           H  
ATOM   1911  N   VAL A 126       0.922 -25.422 -29.123  1.00 60.01           N  
ATOM   1912  H   VAL A 126       0.783 -26.182 -29.774  1.00 60.01           H  
ATOM   1913  CA  VAL A 126       0.683 -24.051 -29.593  1.00 60.01           C  
ATOM   1914  HA  VAL A 126       1.418 -23.387 -29.138  1.00 60.01           H  
ATOM   1915  C   VAL A 126      -0.705 -23.616 -29.123  1.00 60.01           C  
ATOM   1916  CB  VAL A 126       0.838 -23.931 -31.123  1.00 60.01           C  
ATOM   1917  HB  VAL A 126       0.130 -24.597 -31.616  1.00 60.01           H  
ATOM   1918  O   VAL A 126      -1.716 -23.949 -29.739  1.00 60.01           O  
ATOM   1919  CG1 VAL A 126       0.589 -22.495 -31.606  1.00 60.01           C  
ATOM   1920 HG11 VAL A 126      -0.440 -22.196 -31.405  1.00 60.01           H  
ATOM   1921 HG12 VAL A 126       1.266 -21.802 -31.106  1.00 60.01           H  
ATOM   1922 HG13 VAL A 126       0.748 -22.432 -32.683  1.00 60.01           H  
ATOM   1923  CG2 VAL A 126       2.256 -24.325 -31.562  1.00 60.01           C  
ATOM   1924 HG21 VAL A 126       2.461 -25.363 -31.299  1.00 60.01           H  
ATOM   1925 HG22 VAL A 126       2.991 -23.683 -31.076  1.00 60.01           H  
ATOM   1926 HG23 VAL A 126       2.350 -24.221 -32.643  1.00 60.01           H  
ATOM   1927  N   VAL A 127      -0.760 -22.876 -28.015  1.00 58.49           N  
ATOM   1928  H   VAL A 127       0.097 -22.705 -27.508  1.00 58.49           H  
ATOM   1929  CA  VAL A 127      -1.989 -22.214 -27.561  1.00 58.49           C  
ATOM   1930  HA  VAL A 127      -2.846 -22.816 -27.861  1.00 58.49           H  
ATOM   1931  C   VAL A 127      -2.094 -20.860 -28.261  1.00 58.49           C  
ATOM   1932  CB  VAL A 127      -2.051 -22.082 -26.025  1.00 58.49           C  
ATOM   1933  HB  VAL A 127      -1.230 -21.457 -25.675  1.00 58.49           H  
ATOM   1934  O   VAL A 127      -1.440 -19.894 -27.871  1.00 58.49           O  
ATOM   1935  CG1 VAL A 127      -3.381 -21.455 -25.582  1.00 58.49           C  
ATOM   1936 HG11 VAL A 127      -3.491 -20.457 -26.006  1.00 58.49           H  
ATOM   1937 HG12 VAL A 127      -4.219 -22.073 -25.906  1.00 58.49           H  
ATOM   1938 HG13 VAL A 127      -3.402 -21.364 -24.496  1.00 58.49           H  
ATOM   1939  CG2 VAL A 127      -1.943 -23.455 -25.346  1.00 58.49           C  
ATOM   1940 HG21 VAL A 127      -2.734 -24.115 -25.703  1.00 58.49           H  
ATOM   1941 HG22 VAL A 127      -0.975 -23.905 -25.562  1.00 58.49           H  
ATOM   1942 HG23 VAL A 127      -2.031 -23.339 -24.265  1.00 58.49           H  
ATOM   1943  N   ASN A 128      -2.934 -20.784 -29.293  1.00 52.38           N  
ATOM   1944  H   ASN A 128      -3.393 -21.629 -29.603  1.00 52.38           H  
ATOM   1945  CA  ASN A 128      -3.321 -19.513 -29.904  1.00 52.38           C  
ATOM   1946  HA  ASN A 128      -2.431 -18.911 -30.088  1.00 52.38           H  
ATOM   1947  C   ASN A 128      -4.221 -18.731 -28.935  1.00 52.38           C  
ATOM   1948  CB  ASN A 128      -4.037 -19.769 -31.246  1.00 52.38           C  
ATOM   1949  HB2 ASN A 128      -4.733 -20.602 -31.140  1.00 52.38           H  
ATOM   1950  HB3 ASN A 128      -4.620 -18.886 -31.509  1.00 52.38           H  
ATOM   1951  O   ASN A 128      -5.426 -18.969 -28.876  1.00 52.38           O  
ATOM   1952  CG  ASN A 128      -3.100 -20.026 -32.410  1.00 52.38           C  
ATOM   1953  ND2 ASN A 128      -3.583 -20.655 -33.456  1.00 52.38           N  
ATOM   1954 HD21 ASN A 128      -4.549 -20.947 -33.483  1.00 52.38           H  
ATOM   1955 HD22 ASN A 128      -2.943 -20.785 -34.227  1.00 52.38           H  
ATOM   1956  OD1 ASN A 128      -1.945 -19.647 -32.424  1.00 52.38           O  
ATOM   1957  N   ILE A 129      -3.649 -17.777 -28.198  1.00 58.31           N  
ATOM   1958  H   ILE A 129      -2.644 -17.680 -28.229  1.00 58.31           H  
ATOM   1959  CA  ILE A 129      -4.428 -16.780 -27.453  1.00 58.31           C  
ATOM   1960  HA  ILE A 129      -5.371 -17.231 -27.142  1.00 58.31           H  
ATOM   1961  C   ILE A 129      -4.764 -15.639 -28.417  1.00 58.31           C  
ATOM   1962  CB  ILE A 129      -3.716 -16.319 -26.159  1.00 58.31           C  
ATOM   1963  HB  ILE A 129      -2.789 -15.810 -26.425  1.00 58.31           H  
ATOM   1964  O   ILE A 129      -3.997 -14.691 -28.580  1.00 58.31           O  
ATOM   1965  CG1 ILE A 129      -3.373 -17.542 -25.274  1.00 58.31           C  
ATOM   1966 HG12 ILE A 129      -4.283 -18.106 -25.068  1.00 58.31           H  
ATOM   1967 HG13 ILE A 129      -2.688 -18.191 -25.821  1.00 58.31           H  
ATOM   1968  CG2 ILE A 129      -4.624 -15.331 -25.397  1.00 58.31           C  
ATOM   1969 HG21 ILE A 129      -5.537 -15.829 -25.071  1.00 58.31           H  
ATOM   1970 HG22 ILE A 129      -4.890 -14.485 -26.031  1.00 58.31           H  
ATOM   1971 HG23 ILE A 129      -4.102 -14.928 -24.530  1.00 58.31           H  
ATOM   1972  CD1 ILE A 129      -2.694 -17.208 -23.940  1.00 58.31           C  
ATOM   1973 HD11 ILE A 129      -3.391 -16.701 -23.272  1.00 58.31           H  
ATOM   1974 HD12 ILE A 129      -2.369 -18.132 -23.462  1.00 58.31           H  
ATOM   1975 HD13 ILE A 129      -1.825 -16.574 -24.115  1.00 58.31           H  
ATOM   1976  N   GLY A 130      -5.908 -15.758 -29.092  1.00 45.70           N  
ATOM   1977  H   GLY A 130      -6.470 -16.583 -28.936  1.00 45.70           H  
ATOM   1978  CA  GLY A 130      -6.479 -14.663 -29.870  1.00 45.70           C  
ATOM   1979  HA2 GLY A 130      -5.728 -14.270 -30.556  1.00 45.70           H  
ATOM   1980  HA3 GLY A 130      -7.328 -15.023 -30.450  1.00 45.70           H  
ATOM   1981  C   GLY A 130      -6.963 -13.550 -28.942  1.00 45.70           C  
ATOM   1982  O   GLY A 130      -7.755 -13.800 -28.036  1.00 45.70           O  
ATOM   1983  N   ALA A 131      -6.496 -12.323 -29.163  1.00 46.67           N  
ATOM   1984  H   ALA A 131      -5.829 -12.176 -29.907  1.00 46.67           H  
ATOM   1985  CA  ALA A 131      -6.980 -11.156 -28.438  1.00 46.67           C  
ATOM   1986  HA  ALA A 131      -7.124 -11.420 -27.390  1.00 46.67           H  
ATOM   1987  C   ALA A 131      -8.333 -10.707 -29.012  1.00 46.67           C  
ATOM   1988  CB  ALA A 131      -5.912 -10.056 -28.501  1.00 46.67           C  
ATOM   1989  HB1 ALA A 131      -6.260  -9.181 -27.952  1.00 46.67           H  
ATOM   1990  HB2 ALA A 131      -5.725  -9.771 -29.537  1.00 46.67           H  
ATOM   1991  HB3 ALA A 131      -4.985 -10.413 -28.051  1.00 46.67           H  
ATOM   1992  O   ALA A 131      -8.384 -10.059 -30.056  1.00 46.67           O  
ATOM   1993  N   THR A 132      -9.427 -11.035 -28.326  1.00 52.25           N  
ATOM   1994  H   THR A 132      -9.350 -11.669 -27.544  1.00 52.25           H  
ATOM   1995  CA  THR A 132     -10.747 -10.451 -28.592  1.00 52.25           C  
ATOM   1996  HA  THR A 132     -10.788 -10.084 -29.618  1.00 52.25           H  
ATOM   1997  C   THR A 132     -10.979  -9.266 -27.662  1.00 52.25           C  
ATOM   1998  CB  THR A 132     -11.878 -11.478 -28.441  1.00 52.25           C  
ATOM   1999  HB  THR A 132     -12.838 -10.964 -28.495  1.00 52.25           H  
ATOM   2000  O   THR A 132     -11.104  -9.443 -26.448  1.00 52.25           O  
ATOM   2001  CG2 THR A 132     -11.826 -12.534 -29.545  1.00 52.25           C  
ATOM   2002 HG21 THR A 132     -11.904 -12.053 -30.520  1.00 52.25           H  
ATOM   2003 HG22 THR A 132     -12.662 -13.222 -29.421  1.00 52.25           H  
ATOM   2004 HG23 THR A 132     -10.892 -13.093 -29.488  1.00 52.25           H  
ATOM   2005  OG1 THR A 132     -11.775 -12.139 -27.201  1.00 52.25           O  
ATOM   2006  HG1 THR A 132     -11.812 -11.452 -26.531  1.00 52.25           H  
ATOM   2007  N   LEU A 133     -11.054  -8.066 -28.239  1.00 45.06           N  
ATOM   2008  H   LEU A 133     -10.932  -8.015 -29.240  1.00 45.06           H  
ATOM   2009  CA  LEU A 133     -11.668  -6.907 -27.593  1.00 45.06           C  
ATOM   2010  HA  LEU A 133     -11.137  -6.670 -26.671  1.00 45.06           H  
ATOM   2011  C   LEU A 133     -13.124  -7.250 -27.246  1.00 45.06           C  
ATOM   2012  CB  LEU A 133     -11.599  -5.706 -28.556  1.00 45.06           C  
ATOM   2013  HB2 LEU A 133     -12.340  -4.964 -28.259  1.00 45.06           H  
ATOM   2014  HB3 LEU A 133     -11.884  -6.043 -29.553  1.00 45.06           H  
ATOM   2015  O   LEU A 133     -13.841  -7.796 -28.081  1.00 45.06           O  
ATOM   2016  CG  LEU A 133     -10.206  -5.046 -28.595  1.00 45.06           C  
ATOM   2017  HG  LEU A 133      -9.454  -5.749 -28.235  1.00 45.06           H  
ATOM   2018  CD1 LEU A 133      -9.817  -4.640 -30.015  1.00 45.06           C  
ATOM   2019 HD11 LEU A 133     -10.552  -3.939 -30.412  1.00 45.06           H  
ATOM   2020 HD12 LEU A 133      -8.834  -4.168 -30.011  1.00 45.06           H  
ATOM   2021 HD13 LEU A 133      -9.785  -5.522 -30.654  1.00 45.06           H  
ATOM   2022  CD2 LEU A 133     -10.174  -3.799 -27.710  1.00 45.06           C  
ATOM   2023 HD21 LEU A 133      -9.173  -3.366 -27.713  1.00 45.06           H  
ATOM   2024 HD22 LEU A 133     -10.884  -3.060 -28.080  1.00 45.06           H  
ATOM   2025 HD23 LEU A 133     -10.443  -4.066 -26.688  1.00 45.06           H  
ATOM   2026  N   GLY A 134     -13.532  -6.960 -26.012  1.00 50.34           N  
ATOM   2027  H   GLY A 134     -12.892  -6.491 -25.387  1.00 50.34           H  
ATOM   2028  CA  GLY A 134     -14.917  -7.083 -25.568  1.00 50.34           C  
ATOM   2029  HA2 GLY A 134     -14.949  -7.555 -24.586  1.00 50.34           H  
ATOM   2030  HA3 GLY A 134     -15.501  -7.688 -26.261  1.00 50.34           H  
ATOM   2031  C   GLY A 134     -15.539  -5.701 -25.454  1.00 50.34           C  
ATOM   2032  O   GLY A 134     -15.272  -5.003 -24.479  1.00 50.34           O  
ATOM   2033  N   GLU A 135     -16.339  -5.329 -26.448  1.00 56.33           N  
ATOM   2034  H   GLU A 135     -16.488  -5.965 -27.218  1.00 56.33           H  
ATOM   2035  CA  GLU A 135     -17.265  -4.201 -26.362  1.00 56.33           C  
ATOM   2036  HA  GLU A 135     -16.843  -3.441 -25.705  1.00 56.33           H  
ATOM   2037  C   GLU A 135     -18.595  -4.654 -25.736  1.00 56.33           C  
ATOM   2038  CB  GLU A 135     -17.475  -3.551 -27.745  1.00 56.33           C  
ATOM   2039  HB2 GLU A 135     -17.756  -4.326 -28.458  1.00 56.33           H  
ATOM   2040  HB3 GLU A 135     -18.289  -2.829 -27.679  1.00 56.33           H  
ATOM   2041  O   GLU A 135     -18.993  -5.817 -25.818  1.00 56.33           O  
ATOM   2042  CG  GLU A 135     -16.212  -2.815 -28.233  1.00 56.33           C  
ATOM   2043  HG2 GLU A 135     -15.976  -2.026 -27.519  1.00 56.33           H  
ATOM   2044  HG3 GLU A 135     -15.374  -3.512 -28.240  1.00 56.33           H  
ATOM   2045  CD  GLU A 135     -16.350  -2.214 -29.645  1.00 56.33           C  
ATOM   2046  OE1 GLU A 135     -15.748  -1.138 -29.874  1.00 56.33           O  
ATOM   2047  OE2 GLU A 135     -16.969  -2.868 -30.514  1.00 56.33           O  
ATOM   2048  N   ASP A 136     -19.228  -3.691 -25.079  1.00 43.69           N  
ATOM   2049  H   ASP A 136     -18.740  -2.808 -25.033  1.00 43.69           H  
ATOM   2050  CA  ASP A 136     -20.550  -3.636 -24.455  1.00 43.69           C  
ATOM   2051  HA  ASP A 136     -20.396  -3.694 -23.377  1.00 43.69           H  
ATOM   2052  C   ASP A 136     -21.609  -4.693 -24.840  1.00 43.69           C  
ATOM   2053  CB  ASP A 136     -21.104  -2.232 -24.761  1.00 43.69           C  
ATOM   2054  HB2 ASP A 136     -22.035  -2.088 -24.213  1.00 43.69           H  
ATOM   2055  HB3 ASP A 136     -21.321  -2.159 -25.827  1.00 43.69           H  
ATOM   2056  O   ASP A 136     -21.980  -4.873 -25.999  1.00 43.69           O  
ATOM   2057  CG  ASP A 136     -20.118  -1.123 -24.368  1.00 43.69           C  
ATOM   2058  OD1 ASP A 136     -19.468  -1.287 -23.309  1.00 43.69           O  
ATOM   2059  OD2 ASP A 136     -19.980  -0.156 -25.144  1.00 43.69           O  
ATOM   2060  N   ALA A 137     -22.233  -5.284 -23.812  1.00 48.18           N  
ATOM   2061  H   ALA A 137     -21.879  -5.105 -22.884  1.00 48.18           H  
ATOM   2062  CA  ALA A 137     -23.507  -5.995 -23.929  1.00 48.18           C  
ATOM   2063  HA  ALA A 137     -24.023  -5.644 -24.823  1.00 48.18           H  
ATOM   2064  C   ALA A 137     -24.412  -5.691 -22.722  1.00 48.18           C  
ATOM   2065  CB  ALA A 137     -23.248  -7.494 -24.116  1.00 48.18           C  
ATOM   2066  HB1 ALA A 137     -22.667  -7.651 -25.024  1.00 48.18           H  
ATOM   2067  HB2 ALA A 137     -22.695  -7.886 -23.263  1.00 48.18           H  
ATOM   2068  HB3 ALA A 137     -24.199  -8.020 -24.205  1.00 48.18           H  
ATOM   2069  O   ALA A 137     -24.287  -6.286 -21.648  1.00 48.18           O  
ATOM   2070  N   ALA A 138     -25.332  -4.747 -22.912  1.00 45.57           N  
ATOM   2071  H   ALA A 138     -25.354  -4.295 -23.815  1.00 45.57           H  
ATOM   2072  CA  ALA A 138     -26.443  -4.480 -22.002  1.00 45.57           C  
ATOM   2073  HA  ALA A 138     -26.124  -4.686 -20.980  1.00 45.57           H  
ATOM   2074  C   ALA A 138     -27.657  -5.389 -22.312  1.00 45.57           C  
ATOM   2075  CB  ALA A 138     -26.771  -2.981 -22.112  1.00 45.57           C  
ATOM   2076  HB1 ALA A 138     -25.879  -2.394 -21.891  1.00 45.57           H  
ATOM   2077  HB2 ALA A 138     -27.107  -2.743 -23.120  1.00 45.57           H  
ATOM   2078  HB3 ALA A 138     -27.546  -2.704 -21.398  1.00 45.57           H  
ATOM   2079  O   ALA A 138     -27.626  -6.192 -23.240  1.00 45.57           O  
ATOM   2080  N   ILE A 139     -28.760  -5.158 -21.583  1.00 47.84           N  
ATOM   2081  H   ILE A 139     -28.663  -4.450 -20.870  1.00 47.84           H  
ATOM   2082  CA  ILE A 139     -30.123  -5.681 -21.819  1.00 47.84           C  
ATOM   2083  HA  ILE A 139     -30.776  -5.059 -21.207  1.00 47.84           H  
ATOM   2084  C   ILE A 139     -30.367  -7.137 -21.371  1.00 47.84           C  
ATOM   2085  CB  ILE A 139     -30.604  -5.450 -23.282  1.00 47.84           C  
ATOM   2086  HB  ILE A 139     -30.070  -6.142 -23.933  1.00 47.84           H  
ATOM   2087  O   ILE A 139     -29.895  -8.089 -21.980  1.00 47.84           O  
ATOM   2088  CG1 ILE A 139     -30.353  -4.010 -23.799  1.00 47.84           C  
ATOM   2089 HG12 ILE A 139     -29.343  -3.684 -23.550  1.00 47.84           H  
ATOM   2090 HG13 ILE A 139     -31.048  -3.320 -23.320  1.00 47.84           H  
ATOM   2091  CG2 ILE A 139     -32.109  -5.770 -23.395  1.00 47.84           C  
ATOM   2092 HG21 ILE A 139     -32.295  -6.817 -23.154  1.00 47.84           H  
ATOM   2093 HG22 ILE A 139     -32.689  -5.128 -22.732  1.00 47.84           H  
ATOM   2094 HG23 ILE A 139     -32.453  -5.623 -24.419  1.00 47.84           H  
ATOM   2095  CD1 ILE A 139     -30.472  -3.876 -25.323  1.00 47.84           C  
ATOM   2096 HD11 ILE A 139     -30.183  -2.867 -25.617  1.00 47.84           H  
ATOM   2097 HD12 ILE A 139     -31.497  -4.049 -25.651  1.00 47.84           H  
ATOM   2098 HD13 ILE A 139     -29.806  -4.588 -25.811  1.00 47.84           H  
ATOM   2099  N   ALA A 140     -31.208  -7.294 -20.338  1.00 45.50           N  
ATOM   2100  H   ALA A 140     -31.248  -6.492 -19.726  1.00 45.50           H  
ATOM   2101  CA  ALA A 140     -32.492  -8.022 -20.407  1.00 45.50           C  
ATOM   2102  HA  ALA A 140     -33.220  -7.377 -20.899  1.00 45.50           H  
ATOM   2103  C   ALA A 140     -33.037  -8.331 -18.996  1.00 45.50           C  
ATOM   2104  CB  ALA A 140     -32.417  -9.318 -21.234  1.00 45.50           C  
ATOM   2105  HB1 ALA A 140     -31.626  -9.962 -20.850  1.00 45.50           H  
ATOM   2106  HB2 ALA A 140     -33.368  -9.848 -21.174  1.00 45.50           H  
ATOM   2107  HB3 ALA A 140     -32.223  -9.094 -22.282  1.00 45.50           H  
ATOM   2108  O   ALA A 140     -32.831  -9.411 -18.441  1.00 45.50           O  
ATOM   2109  N   THR A 141     -33.788  -7.395 -18.413  1.00 44.35           N  
ATOM   2110  H   THR A 141     -33.915  -6.509 -18.880  1.00 44.35           H  
ATOM   2111  CA  THR A 141     -34.820  -7.758 -17.431  1.00 44.35           C  
ATOM   2112  HA  THR A 141     -34.507  -8.622 -16.845  1.00 44.35           H  
ATOM   2113  C   THR A 141     -36.088  -8.107 -18.184  1.00 44.35           C  
ATOM   2114  CB  THR A 141     -35.166  -6.608 -16.473  1.00 44.35           C  
ATOM   2115  HB  THR A 141     -36.115  -6.829 -15.985  1.00 44.35           H  
ATOM   2116  O   THR A 141     -36.638  -7.227 -18.840  1.00 44.35           O  
ATOM   2117  CG2 THR A 141     -34.113  -6.425 -15.385  1.00 44.35           C  
ATOM   2118 HG21 THR A 141     -34.028  -7.338 -14.796  1.00 44.35           H  
ATOM   2119 HG22 THR A 141     -34.405  -5.599 -14.736  1.00 44.35           H  
ATOM   2120 HG23 THR A 141     -33.150  -6.196 -15.841  1.00 44.35           H  
ATOM   2121  OG1 THR A 141     -35.290  -5.393 -17.173  1.00 44.35           O  
ATOM   2122  HG1 THR A 141     -35.926  -5.546 -17.876  1.00 44.35           H  
ATOM   2123  N   ASP A 142     -36.594  -9.327 -18.025  1.00 51.93           N  
ATOM   2124  H   ASP A 142     -36.078 -10.041 -17.531  1.00 51.93           H  
ATOM   2125  CA  ASP A 142     -37.963  -9.637 -18.425  1.00 51.93           C  
ATOM   2126  HA  ASP A 142     -38.512  -8.696 -18.377  1.00 51.93           H  
ATOM   2127  C   ASP A 142     -38.655 -10.554 -17.420  1.00 51.93           C  
ATOM   2128  CB  ASP A 142     -38.031 -10.170 -19.867  1.00 51.93           C  
ATOM   2129  HB2 ASP A 142     -38.411 -11.192 -19.864  1.00 51.93           H  
ATOM   2130  HB3 ASP A 142     -37.031 -10.193 -20.299  1.00 51.93           H  
ATOM   2131  O   ASP A 142     -38.015 -11.310 -16.678  1.00 51.93           O  
ATOM   2132  CG  ASP A 142     -38.935  -9.305 -20.752  1.00 51.93           C  
ATOM   2133  OD1 ASP A 142     -39.889  -8.710 -20.195  1.00 51.93           O  
ATOM   2134  OD2 ASP A 142     -38.682  -9.291 -21.974  1.00 51.93           O  
ATOM   2135  N   GLY A 143     -39.973 -10.411 -17.331  1.00 43.18           N  
ATOM   2136  H   GLY A 143     -40.433  -9.865 -18.046  1.00 43.18           H  
ATOM   2137  CA  GLY A 143     -40.754 -10.947 -16.227  1.00 43.18           C  
ATOM   2138  HA2 GLY A 143     -41.197 -10.109 -15.687  1.00 43.18           H  
ATOM   2139  HA3 GLY A 143     -40.101 -11.475 -15.534  1.00 43.18           H  
ATOM   2140  C   GLY A 143     -41.886 -11.885 -16.629  1.00 43.18           C  
ATOM   2141  O   GLY A 143     -42.470 -11.791 -17.698  1.00 43.18           O  
ATOM   2142  N   ALA A 144     -42.291 -12.655 -15.619  1.00 44.97           N  
ATOM   2143  H   ALA A 144     -41.652 -12.719 -14.839  1.00 44.97           H  
ATOM   2144  CA  ALA A 144     -43.652 -13.135 -15.396  1.00 44.97           C  
ATOM   2145  HA  ALA A 144     -43.640 -13.481 -14.362  1.00 44.97           H  
ATOM   2146  C   ALA A 144     -44.197 -14.340 -16.194  1.00 44.97           C  
ATOM   2147  CB  ALA A 144     -44.614 -11.928 -15.407  1.00 44.97           C  
ATOM   2148  HB1 ALA A 144     -44.746 -11.570 -16.428  1.00 44.97           H  
ATOM   2149  HB2 ALA A 144     -45.590 -12.210 -15.011  1.00 44.97           H  
ATOM   2150  HB3 ALA A 144     -44.211 -11.117 -14.800  1.00 44.97           H  
ATOM   2151  O   ALA A 144     -43.760 -14.727 -17.268  1.00 44.97           O  
ATOM   2152  N   VAL A 145     -45.269 -14.859 -15.585  1.00 45.47           N  
ATOM   2153  H   VAL A 145     -45.505 -14.414 -14.710  1.00 45.47           H  
ATOM   2154  CA  VAL A 145     -46.263 -15.822 -16.077  1.00 45.47           C  
ATOM   2155  HA  VAL A 145     -47.052 -15.745 -15.329  1.00 45.47           H  
ATOM   2156  C   VAL A 145     -45.872 -17.309 -16.020  1.00 45.47           C  
ATOM   2157  CB  VAL A 145     -46.969 -15.342 -17.370  1.00 45.47           C  
ATOM   2158  HB  VAL A 145     -46.308 -15.475 -18.226  1.00 45.47           H  
ATOM   2159  O   VAL A 145     -44.719 -17.724 -16.030  1.00 45.47           O  
ATOM   2160  CG1 VAL A 145     -48.278 -16.109 -17.622  1.00 45.47           C  
ATOM   2161 HG11 VAL A 145     -48.796 -15.673 -18.476  1.00 45.47           H  
ATOM   2162 HG12 VAL A 145     -48.933 -16.062 -16.752  1.00 45.47           H  
ATOM   2163 HG13 VAL A 145     -48.063 -17.143 -17.889  1.00 45.47           H  
ATOM   2164  CG2 VAL A 145     -47.372 -13.859 -17.264  1.00 45.47           C  
ATOM   2165 HG21 VAL A 145     -47.954 -13.675 -16.361  1.00 45.47           H  
ATOM   2166 HG22 VAL A 145     -47.962 -13.572 -18.135  1.00 45.47           H  
ATOM   2167 HG23 VAL A 145     -46.485 -13.226 -17.274  1.00 45.47           H  
ATOM   2168  N   THR A 146     -46.908 -18.100 -15.754  1.00 42.43           N  
ATOM   2169  H   THR A 146     -47.818 -17.679 -15.871  1.00 42.43           H  
ATOM   2170  CA  THR A 146     -46.911 -19.449 -15.177  1.00 42.43           C  
ATOM   2171  HA  THR A 146     -45.888 -19.772 -14.982  1.00 42.43           H  
ATOM   2172  C   THR A 146     -47.572 -20.466 -16.114  1.00 42.43           C  
ATOM   2173  CB  THR A 146     -47.711 -19.404 -13.858  1.00 42.43           C  
ATOM   2174  HB  THR A 146     -47.881 -20.419 -13.498  1.00 42.43           H  
ATOM   2175  O   THR A 146     -48.142 -20.080 -17.126  1.00 42.43           O  
ATOM   2176  CG2 THR A 146     -46.997 -18.638 -12.747  1.00 42.43           C  
ATOM   2177 HG21 THR A 146     -46.864 -17.596 -13.037  1.00 42.43           H  
ATOM   2178 HG22 THR A 146     -46.021 -19.086 -12.561  1.00 42.43           H  
ATOM   2179 HG23 THR A 146     -47.596 -18.680 -11.837  1.00 42.43           H  
ATOM   2180  OG1 THR A 146     -48.961 -18.771 -14.046  1.00 42.43           O  
ATOM   2181  HG1 THR A 146     -49.360 -19.092 -14.858  1.00 42.43           H  
ATOM   2182  N   THR A 147     -47.646 -21.730 -15.667  1.00 49.68           N  
ATOM   2183  H   THR A 147     -47.126 -21.917 -14.821  1.00 49.68           H  
ATOM   2184  CA  THR A 147     -48.225 -22.929 -16.327  1.00 49.68           C  
ATOM   2185  HA  THR A 147     -48.387 -23.640 -15.516  1.00 49.68           H  
ATOM   2186  C   THR A 147     -47.270 -23.627 -17.311  1.00 49.68           C  
ATOM   2187  CB  THR A 147     -49.629 -22.727 -16.949  1.00 49.68           C  
ATOM   2188  HB  THR A 147     -50.034 -23.716 -17.163  1.00 49.68           H  
ATOM   2189  O   THR A 147     -46.494 -22.967 -17.982  1.00 49.68           O  
ATOM   2190  CG2 THR A 147     -50.625 -22.017 -16.027  1.00 49.68           C  
ATOM   2191 HG21 THR A 147     -51.608 -22.032 -16.496  1.00 49.68           H  
ATOM   2192 HG22 THR A 147     -50.334 -20.979 -15.867  1.00 49.68           H  
ATOM   2193 HG23 THR A 147     -50.682 -22.538 -15.071  1.00 49.68           H  
ATOM   2194  OG1 THR A 147     -49.593 -22.021 -18.157  1.00 49.68           O  
ATOM   2195  HG1 THR A 147     -49.043 -21.243 -18.032  1.00 49.68           H  
ATOM   2196  N   GLY A 148     -47.219 -24.962 -17.404  1.00 42.08           N  
ATOM   2197  H   GLY A 148     -46.684 -25.289 -18.196  1.00 42.08           H  
ATOM   2198  CA  GLY A 148     -47.798 -25.992 -16.529  1.00 42.08           C  
ATOM   2199  HA2 GLY A 148     -48.788 -25.683 -16.193  1.00 42.08           H  
ATOM   2200  HA3 GLY A 148     -47.155 -26.128 -15.660  1.00 42.08           H  
ATOM   2201  C   GLY A 148     -47.973 -27.338 -17.249  1.00 42.08           C  
ATOM   2202  O   GLY A 148     -48.687 -27.368 -18.239  1.00 42.08           O  
ATOM   2203  N   LEU A 149     -47.418 -28.436 -16.695  1.00 44.68           N  
ATOM   2204  H   LEU A 149     -46.828 -28.287 -15.890  1.00 44.68           H  
ATOM   2205  CA  LEU A 149     -47.506 -29.830 -17.214  1.00 44.68           C  
ATOM   2206  HA  LEU A 149     -46.978 -30.474 -16.512  1.00 44.68           H  
ATOM   2207  C   LEU A 149     -46.809 -30.019 -18.596  1.00 44.68           C  
ATOM   2208  CB  LEU A 149     -48.991 -30.282 -17.231  1.00 44.68           C  
ATOM   2209  HB2 LEU A 149     -49.499 -29.724 -18.017  1.00 44.68           H  
ATOM   2210  HB3 LEU A 149     -49.041 -31.329 -17.530  1.00 44.68           H  
ATOM   2211  O   LEU A 149     -46.674 -29.075 -19.354  1.00 44.68           O  
ATOM   2212  CG  LEU A 149     -49.778 -30.095 -15.910  1.00 44.68           C  
ATOM   2213  HG  LEU A 149     -49.455 -29.191 -15.393  1.00 44.68           H  
ATOM   2214  CD1 LEU A 149     -51.277 -29.949 -16.168  1.00 44.68           C  
ATOM   2215 HD11 LEU A 149     -51.657 -30.832 -16.680  1.00 44.68           H  
ATOM   2216 HD12 LEU A 149     -51.810 -29.815 -15.227  1.00 44.68           H  
ATOM   2217 HD13 LEU A 149     -51.452 -29.076 -16.796  1.00 44.68           H  
ATOM   2218  CD2 LEU A 149     -49.565 -31.283 -14.969  1.00 44.68           C  
ATOM   2219 HD21 LEU A 149     -50.107 -31.113 -14.039  1.00 44.68           H  
ATOM   2220 HD22 LEU A 149     -49.935 -32.196 -15.436  1.00 44.68           H  
ATOM   2221 HD23 LEU A 149     -48.504 -31.391 -14.748  1.00 44.68           H  
ATOM   2222  N   GLY A 150     -46.298 -31.181 -19.018  1.00 41.64           N  
ATOM   2223  H   GLY A 150     -46.026 -31.146 -19.990  1.00 41.64           H  
ATOM   2224  CA  GLY A 150     -46.025 -32.454 -18.343  1.00 41.64           C  
ATOM   2225  HA2 GLY A 150     -45.233 -32.306 -17.609  1.00 41.64           H  
ATOM   2226  HA3 GLY A 150     -46.924 -32.801 -17.835  1.00 41.64           H  
ATOM   2227  C   GLY A 150     -45.589 -33.541 -19.356  1.00 41.64           C  
ATOM   2228  O   GLY A 150     -46.174 -33.641 -20.420  1.00 41.64           O  
ATOM   2229  N   SER A 151     -44.621 -34.393 -18.985  1.00 43.67           N  
ATOM   2230  H   SER A 151     -44.165 -34.183 -18.108  1.00 43.67           H  
ATOM   2231  CA  SER A 151     -44.331 -35.740 -19.544  1.00 43.67           C  
ATOM   2232  HA  SER A 151     -43.472 -36.096 -18.976  1.00 43.67           H  
ATOM   2233  C   SER A 151     -43.961 -35.990 -21.034  1.00 43.67           C  
ATOM   2234  CB  SER A 151     -45.479 -36.690 -19.173  1.00 43.67           C  
ATOM   2235  HB2 SER A 151     -46.436 -36.181 -19.286  1.00 43.67           H  
ATOM   2236  HB3 SER A 151     -45.481 -37.558 -19.834  1.00 43.67           H  
ATOM   2237  O   SER A 151     -44.811 -35.976 -21.910  1.00 43.67           O  
ATOM   2238  OG  SER A 151     -45.315 -37.151 -17.845  1.00 43.67           O  
ATOM   2239  HG  SER A 151     -46.176 -37.439 -17.534  1.00 43.67           H  
ATOM   2240  N   ARG A 152     -42.760 -36.593 -21.182  1.00 47.35           N  
ATOM   2241  H   ARG A 152     -42.089 -36.336 -20.472  1.00 47.35           H  
ATOM   2242  CA  ARG A 152     -42.417 -37.836 -21.941  1.00 47.35           C  
ATOM   2243  HA  ARG A 152     -41.444 -38.136 -21.552  1.00 47.35           H  
ATOM   2244  C   ARG A 152     -42.217 -37.856 -23.480  1.00 47.35           C  
ATOM   2245  CB  ARG A 152     -43.400 -38.976 -21.573  1.00 47.35           C  
ATOM   2246  HB2 ARG A 152     -43.500 -39.638 -22.433  1.00 47.35           H  
ATOM   2247  HB3 ARG A 152     -44.403 -38.585 -21.399  1.00 47.35           H  
ATOM   2248  O   ARG A 152     -43.171 -37.706 -24.220  1.00 47.35           O  
ATOM   2249  CG  ARG A 152     -42.954 -39.836 -20.385  1.00 47.35           C  
ATOM   2250  HG2 ARG A 152     -41.942 -40.196 -20.571  1.00 47.35           H  
ATOM   2251  HG3 ARG A 152     -42.961 -39.245 -19.469  1.00 47.35           H  
ATOM   2252  CD  ARG A 152     -43.902 -41.036 -20.244  1.00 47.35           C  
ATOM   2253  HD2 ARG A 152     -44.158 -41.404 -21.237  1.00 47.35           H  
ATOM   2254  HD3 ARG A 152     -44.816 -40.699 -19.755  1.00 47.35           H  
ATOM   2255  NE  ARG A 152     -43.286 -42.144 -19.487  1.00 47.35           N  
ATOM   2256  HE  ARG A 152     -42.296 -42.072 -19.301  1.00 47.35           H  
ATOM   2257  NH1 ARG A 152     -45.164 -43.454 -19.311  1.00 47.35           N  
ATOM   2258 HH11 ARG A 152     -45.605 -44.328 -19.062  1.00 47.35           H  
ATOM   2259 HH12 ARG A 152     -45.697 -42.739 -19.784  1.00 47.35           H  
ATOM   2260  NH2 ARG A 152     -43.211 -44.225 -18.561  1.00 47.35           N  
ATOM   2261 HH21 ARG A 152     -42.213 -44.139 -18.433  1.00 47.35           H  
ATOM   2262 HH22 ARG A 152     -43.673 -45.089 -18.315  1.00 47.35           H  
ATOM   2263  CZ  ARG A 152     -43.888 -43.262 -19.123  1.00 47.35           C  
ATOM   2264  N   VAL A 153     -41.036 -38.402 -23.854  1.00 47.90           N  
ATOM   2265  H   VAL A 153     -40.309 -38.361 -23.155  1.00 47.90           H  
ATOM   2266  CA  VAL A 153     -40.702 -39.246 -25.047  1.00 47.90           C  
ATOM   2267  HA  VAL A 153     -39.662 -39.551 -24.926  1.00 47.90           H  
ATOM   2268  C   VAL A 153     -40.775 -38.548 -26.428  1.00 47.90           C  
ATOM   2269  CB  VAL A 153     -41.543 -40.554 -25.025  1.00 47.90           C  
ATOM   2270  HB  VAL A 153     -42.599 -40.298 -25.114  1.00 47.90           H  
ATOM   2271  O   VAL A 153     -41.746 -37.873 -26.708  1.00 47.90           O  
ATOM   2272  CG1 VAL A 153     -41.191 -41.533 -26.152  1.00 47.90           C  
ATOM   2273 HG11 VAL A 153     -41.397 -41.078 -27.121  1.00 47.90           H  
ATOM   2274 HG12 VAL A 153     -40.139 -41.815 -26.106  1.00 47.90           H  
ATOM   2275 HG13 VAL A 153     -41.807 -42.429 -26.077  1.00 47.90           H  
ATOM   2276  CG2 VAL A 153     -41.353 -41.355 -23.721  1.00 47.90           C  
ATOM   2277 HG21 VAL A 153     -42.020 -42.216 -23.725  1.00 47.90           H  
ATOM   2278 HG22 VAL A 153     -40.322 -41.701 -23.649  1.00 47.90           H  
ATOM   2279 HG23 VAL A 153     -41.581 -40.742 -22.849  1.00 47.90           H  
ATOM   2280  N   GLY A 154     -39.831 -38.694 -27.375  1.00 43.00           N  
ATOM   2281  H   GLY A 154     -40.103 -38.287 -28.258  1.00 43.00           H  
ATOM   2282  CA  GLY A 154     -38.490 -39.310 -27.368  1.00 43.00           C  
ATOM   2283  HA2 GLY A 154     -37.784 -38.599 -26.938  1.00 43.00           H  
ATOM   2284  HA3 GLY A 154     -38.492 -40.211 -26.754  1.00 43.00           H  
ATOM   2285  C   GLY A 154     -37.986 -39.708 -28.782  1.00 43.00           C  
ATOM   2286  O   GLY A 154     -38.790 -40.145 -29.589  1.00 43.00           O  
ATOM   2287  N   SER A 155     -36.658 -39.668 -29.005  1.00 45.01           N  
ATOM   2288  H   SER A 155     -36.106 -39.185 -28.311  1.00 45.01           H  
ATOM   2289  CA  SER A 155     -35.868 -40.372 -30.060  1.00 45.01           C  
ATOM   2290  HA  SER A 155     -34.826 -40.183 -29.802  1.00 45.01           H  
ATOM   2291  C   SER A 155     -35.989 -39.998 -31.565  1.00 45.01           C  
ATOM   2292  CB  SER A 155     -36.068 -41.884 -29.906  1.00 45.01           C  
ATOM   2293  HB2 SER A 155     -36.141 -42.138 -28.849  1.00 45.01           H  
ATOM   2294  HB3 SER A 155     -36.991 -42.180 -30.404  1.00 45.01           H  
ATOM   2295  O   SER A 155     -37.076 -39.754 -32.067  1.00 45.01           O  
ATOM   2296  OG  SER A 155     -34.971 -42.582 -30.458  1.00 45.01           O  
ATOM   2297  HG  SER A 155     -35.307 -43.253 -31.056  1.00 45.01           H  
ATOM   2298  N   GLY A 156     -34.856 -40.103 -32.294  1.00 43.22           N  
ATOM   2299  H   GLY A 156     -34.023 -40.355 -31.782  1.00 43.22           H  
ATOM   2300  CA  GLY A 156     -34.715 -40.071 -33.774  1.00 43.22           C  
ATOM   2301  HA2 GLY A 156     -33.947 -40.787 -34.070  1.00 43.22           H  
ATOM   2302  HA3 GLY A 156     -35.652 -40.393 -34.228  1.00 43.22           H  
ATOM   2303  C   GLY A 156     -34.385 -38.680 -34.352  1.00 43.22           C  
ATOM   2304  O   GLY A 156     -35.243 -37.814 -34.311  1.00 43.22           O  
ATOM   2305  N   VAL A 157     -33.160 -38.307 -34.765  1.00 46.79           N  
ATOM   2306  H   VAL A 157     -33.118 -37.298 -34.742  1.00 46.79           H  
ATOM   2307  CA  VAL A 157     -32.207 -38.859 -35.769  1.00 46.79           C  
ATOM   2308  HA  VAL A 157     -31.319 -38.232 -35.688  1.00 46.79           H  
ATOM   2309  C   VAL A 157     -32.670 -38.707 -37.227  1.00 46.79           C  
ATOM   2310  CB  VAL A 157     -31.683 -40.295 -35.514  1.00 46.79           C  
ATOM   2311  HB  VAL A 157     -32.505 -41.007 -35.592  1.00 46.79           H  
ATOM   2312  O   VAL A 157     -33.433 -39.542 -37.699  1.00 46.79           O  
ATOM   2313  CG1 VAL A 157     -30.609 -40.701 -36.539  1.00 46.79           C  
ATOM   2314 HG11 VAL A 157     -31.038 -40.763 -37.540  1.00 46.79           H  
ATOM   2315 HG12 VAL A 157     -29.791 -39.980 -36.542  1.00 46.79           H  
ATOM   2316 HG13 VAL A 157     -30.213 -41.686 -36.293  1.00 46.79           H  
ATOM   2317  CG2 VAL A 157     -31.039 -40.430 -34.129  1.00 46.79           C  
ATOM   2318 HG21 VAL A 157     -31.758 -40.177 -33.349  1.00 46.79           H  
ATOM   2319 HG22 VAL A 157     -30.707 -41.457 -33.975  1.00 46.79           H  
ATOM   2320 HG23 VAL A 157     -30.182 -39.762 -34.051  1.00 46.79           H  
ATOM   2321  N   ALA A 158     -32.125 -37.704 -37.934  1.00 44.77           N  
ATOM   2322  H   ALA A 158     -31.770 -36.918 -37.409  1.00 44.77           H  
ATOM   2323  CA  ALA A 158     -31.551 -37.793 -39.292  1.00 44.77           C  
ATOM   2324  HA  ALA A 158     -30.705 -38.480 -39.270  1.00 44.77           H  
ATOM   2325  C   ALA A 158     -31.029 -36.411 -39.755  1.00 44.77           C  
ATOM   2326  CB  ALA A 158     -32.563 -38.316 -40.321  1.00 44.77           C  
ATOM   2327  HB1 ALA A 158     -33.473 -37.718 -40.282  1.00 44.77           H  
ATOM   2328  HB2 ALA A 158     -32.138 -38.244 -41.322  1.00 44.77           H  
ATOM   2329  HB3 ALA A 158     -32.804 -39.362 -40.126  1.00 44.77           H  
ATOM   2330  O   ALA A 158     -31.686 -35.396 -39.530  1.00 44.77           O  
ATOM   2331  N   GLU A 159     -29.863 -36.372 -40.403  1.00 44.15           N  
ATOM   2332  H   GLU A 159     -29.385 -37.240 -40.601  1.00 44.15           H  
ATOM   2333  CA  GLU A 159     -29.313 -35.175 -41.061  1.00 44.15           C  
ATOM   2334  HA  GLU A 159     -29.571 -34.289 -40.482  1.00 44.15           H  
ATOM   2335  C   GLU A 159     -29.890 -35.008 -42.479  1.00 44.15           C  
ATOM   2336  CB  GLU A 159     -27.779 -35.278 -41.142  1.00 44.15           C  
ATOM   2337  HB2 GLU A 159     -27.528 -36.210 -41.648  1.00 44.15           H  
ATOM   2338  HB3 GLU A 159     -27.395 -34.453 -41.741  1.00 44.15           H  
ATOM   2339  O   GLU A 159     -30.249 -35.989 -43.129  1.00 44.15           O  
ATOM   2340  CG  GLU A 159     -27.098 -35.231 -39.764  1.00 44.15           C  
ATOM   2341  HG2 GLU A 159     -27.599 -35.921 -39.085  1.00 44.15           H  
ATOM   2342  HG3 GLU A 159     -27.210 -34.227 -39.355  1.00 44.15           H  
ATOM   2343  CD  GLU A 159     -25.615 -35.623 -39.840  1.00 44.15           C  
ATOM   2344  OE1 GLU A 159     -24.778 -34.836 -39.345  1.00 44.15           O  
ATOM   2345  OE2 GLU A 159     -25.343 -36.739 -40.340  1.00 44.15           O  
ATOM   2346  N   SER A 160     -29.940 -33.769 -42.977  1.00 51.93           N  
ATOM   2347  H   SER A 160     -29.642 -33.001 -42.392  1.00 51.93           H  
ATOM   2348  CA  SER A 160     -30.289 -33.454 -44.370  1.00 51.93           C  
ATOM   2349  HA  SER A 160     -29.936 -34.251 -45.024  1.00 51.93           H  
ATOM   2350  C   SER A 160     -29.623 -32.144 -44.797  1.00 51.93           C  
ATOM   2351  CB  SER A 160     -31.814 -33.363 -44.519  1.00 51.93           C  
ATOM   2352  HB2 SER A 160     -32.250 -34.344 -44.331  1.00 51.93           H  
ATOM   2353  HB3 SER A 160     -32.211 -32.660 -43.787  1.00 51.93           H  
ATOM   2354  O   SER A 160     -30.148 -31.062 -44.538  1.00 51.93           O  
ATOM   2355  OG  SER A 160     -32.176 -32.934 -45.817  1.00 51.93           O  
ATOM   2356  HG  SER A 160     -31.859 -32.035 -45.936  1.00 51.93           H  
ATOM   2357  N   THR A 161     -28.471 -32.236 -45.458  1.00 43.07           N  
ATOM   2358  H   THR A 161     -28.075 -33.147 -45.638  1.00 43.07           H  
ATOM   2359  CA  THR A 161     -27.838 -31.121 -46.180  1.00 43.07           C  
ATOM   2360  HA  THR A 161     -27.898 -30.222 -45.567  1.00 43.07           H  
ATOM   2361  C   THR A 161     -28.568 -30.833 -47.493  1.00 43.07           C  
ATOM   2362  CB  THR A 161     -26.355 -31.417 -46.480  1.00 43.07           C  
ATOM   2363  HB  THR A 161     -26.068 -30.940 -47.418  1.00 43.07           H  
ATOM   2364  O   THR A 161     -29.033 -31.751 -48.167  1.00 43.07           O  
ATOM   2365  CG2 THR A 161     -25.446 -30.883 -45.378  1.00 43.07           C  
ATOM   2366 HG21 THR A 161     -24.405 -31.108 -45.614  1.00 43.07           H  
ATOM   2367 HG22 THR A 161     -25.709 -31.340 -44.424  1.00 43.07           H  
ATOM   2368 HG23 THR A 161     -25.558 -29.801 -45.303  1.00 43.07           H  
ATOM   2369  OG1 THR A 161     -26.104 -32.806 -46.568  1.00 43.07           O  
ATOM   2370  HG1 THR A 161     -25.192 -32.916 -46.847  1.00 43.07           H  
ATOM   2371  N   GLY A 162     -28.646 -29.558 -47.881  1.00 51.50           N  
ATOM   2372  H   GLY A 162     -28.267 -28.833 -47.289  1.00 51.50           H  
ATOM   2373  CA  GLY A 162     -29.275 -29.142 -49.133  1.00 51.50           C  
ATOM   2374  HA2 GLY A 162     -28.911 -29.761 -49.953  1.00 51.50           H  
ATOM   2375  HA3 GLY A 162     -30.354 -29.278 -49.057  1.00 51.50           H  
ATOM   2376  C   GLY A 162     -29.001 -27.678 -49.462  1.00 51.50           C  
ATOM   2377  O   GLY A 162     -29.783 -26.809 -49.088  1.00 51.50           O  
ATOM   2378  N   ASP A 163     -27.907 -27.422 -50.179  1.00 38.36           N  
ATOM   2379  H   ASP A 163     -27.294 -28.183 -50.432  1.00 38.36           H  
ATOM   2380  CA  ASP A 163     -27.660 -26.136 -50.834  1.00 38.36           C  
ATOM   2381  HA  ASP A 163     -27.922 -25.322 -50.158  1.00 38.36           H  
ATOM   2382  C   ASP A 163     -28.514 -26.031 -52.106  1.00 38.36           C  
ATOM   2383  CB  ASP A 163     -26.175 -25.998 -51.217  1.00 38.36           C  
ATOM   2384  HB2 ASP A 163     -25.878 -26.858 -51.817  1.00 38.36           H  
ATOM   2385  HB3 ASP A 163     -26.057 -25.106 -51.833  1.00 38.36           H  
ATOM   2386  O   ASP A 163     -28.497 -26.942 -52.938  1.00 38.36           O  
ATOM   2387  CG  ASP A 163     -25.241 -25.862 -50.014  1.00 38.36           C  
ATOM   2388  OD1 ASP A 163     -25.542 -25.017 -49.143  1.00 38.36           O  
ATOM   2389  OD2 ASP A 163     -24.231 -26.601 -49.984  1.00 38.36           O  
ATOM   2390  N   ILE A 164     -29.219 -24.911 -52.298  1.00 51.89           N  
ATOM   2391  H   ILE A 164     -29.210 -24.207 -51.574  1.00 51.89           H  
ATOM   2392  CA  ILE A 164     -29.816 -24.544 -53.591  1.00 51.89           C  
ATOM   2393  HA  ILE A 164     -29.323 -25.136 -54.362  1.00 51.89           H  
ATOM   2394  C   ILE A 164     -29.502 -23.077 -53.892  1.00 51.89           C  
ATOM   2395  CB  ILE A 164     -31.328 -24.868 -53.688  1.00 51.89           C  
ATOM   2396  HB  ILE A 164     -31.856 -24.317 -52.910  1.00 51.89           H  
ATOM   2397  O   ILE A 164     -29.703 -22.181 -53.075  1.00 51.89           O  
ATOM   2398  CG1 ILE A 164     -31.570 -26.384 -53.477  1.00 51.89           C  
ATOM   2399 HG12 ILE A 164     -30.970 -26.947 -54.191  1.00 51.89           H  
ATOM   2400 HG13 ILE A 164     -31.242 -26.652 -52.473  1.00 51.89           H  
ATOM   2401  CG2 ILE A 164     -31.878 -24.426 -55.062  1.00 51.89           C  
ATOM   2402 HG21 ILE A 164     -31.741 -23.355 -55.211  1.00 51.89           H  
ATOM   2403 HG22 ILE A 164     -31.378 -24.969 -55.865  1.00 51.89           H  
ATOM   2404 HG23 ILE A 164     -32.951 -24.608 -55.119  1.00 51.89           H  
ATOM   2405  CD1 ILE A 164     -33.027 -26.845 -53.605  1.00 51.89           C  
ATOM   2406 HD11 ILE A 164     -33.359 -26.782 -54.642  1.00 51.89           H  
ATOM   2407 HD12 ILE A 164     -33.103 -27.884 -53.284  1.00 51.89           H  
ATOM   2408 HD13 ILE A 164     -33.669 -26.231 -52.974  1.00 51.89           H  
ATOM   2409  N   THR A 165     -28.984 -22.856 -55.095  1.00 47.04           N  
ATOM   2410  H   THR A 165     -28.879 -23.646 -55.715  1.00 47.04           H  
ATOM   2411  CA  THR A 165     -28.496 -21.580 -55.615  1.00 47.04           C  
ATOM   2412  HA  THR A 165     -28.013 -21.022 -54.813  1.00 47.04           H  
ATOM   2413  C   THR A 165     -29.597 -20.719 -56.234  1.00 47.04           C  
ATOM   2414  CB  THR A 165     -27.467 -21.859 -56.723  1.00 47.04           C  
ATOM   2415  HB  THR A 165     -27.257 -20.935 -57.263  1.00 47.04           H  
ATOM   2416  O   THR A 165     -30.303 -21.195 -57.114  1.00 47.04           O  
ATOM   2417  CG2 THR A 165     -26.151 -22.410 -56.176  1.00 47.04           C  
ATOM   2418 HG21 THR A 165     -25.714 -21.699 -55.475  1.00 47.04           H  
ATOM   2419 HG22 THR A 165     -26.322 -23.359 -55.667  1.00 47.04           H  
ATOM   2420 HG23 THR A 165     -25.458 -22.570 -57.002  1.00 47.04           H  
ATOM   2421  OG1 THR A 165     -27.988 -22.819 -57.619  1.00 47.04           O  
ATOM   2422  HG1 THR A 165     -28.834 -22.478 -57.919  1.00 47.04           H  
ATOM   2423  N   GLY A 166     -29.617 -19.437 -55.853  1.00 36.78           N  
ATOM   2424  H   GLY A 166     -29.186 -19.252 -54.959  1.00 36.78           H  
ATOM   2425  CA  GLY A 166     -29.698 -18.263 -56.739  1.00 36.78           C  
ATOM   2426  HA2 GLY A 166     -29.695 -17.377 -56.104  1.00 36.78           H  
ATOM   2427  HA3 GLY A 166     -28.778 -18.226 -57.322  1.00 36.78           H  
ATOM   2428  C   GLY A 166     -30.843 -18.104 -57.751  1.00 36.78           C  
ATOM   2429  O   GLY A 166     -30.945 -18.847 -58.718  1.00 36.78           O  
ATOM   2430  N   GLU A 167     -31.536 -16.967 -57.655  1.00 46.25           N  
ATOM   2431  H   GLU A 167     -31.467 -16.413 -56.813  1.00 46.25           H  
ATOM   2432  CA  GLU A 167     -32.059 -16.247 -58.822  1.00 46.25           C  
ATOM   2433  HA  GLU A 167     -31.436 -16.511 -59.677  1.00 46.25           H  
ATOM   2434  C   GLU A 167     -31.912 -14.729 -58.591  1.00 46.25           C  
ATOM   2435  CB  GLU A 167     -33.496 -16.688 -59.154  1.00 46.25           C  
ATOM   2436  HB2 GLU A 167     -33.555 -17.772 -59.055  1.00 46.25           H  
ATOM   2437  HB3 GLU A 167     -34.195 -16.234 -58.452  1.00 46.25           H  
ATOM   2438  O   GLU A 167     -32.051 -14.251 -57.463  1.00 46.25           O  
ATOM   2439  CG  GLU A 167     -33.874 -16.319 -60.600  1.00 46.25           C  
ATOM   2440  HG2 GLU A 167     -34.008 -15.239 -60.663  1.00 46.25           H  
ATOM   2441  HG3 GLU A 167     -33.046 -16.589 -61.254  1.00 46.25           H  
ATOM   2442  CD  GLU A 167     -35.149 -17.023 -61.099  1.00 46.25           C  
ATOM   2443  OE1 GLU A 167     -35.263 -17.190 -62.336  1.00 46.25           O  
ATOM   2444  OE2 GLU A 167     -36.006 -17.383 -60.259  1.00 46.25           O  
ATOM   2445  N   ILE A 168     -31.549 -13.983 -59.638  1.00 40.45           N  
ATOM   2446  H   ILE A 168     -31.560 -14.417 -60.550  1.00 40.45           H  
ATOM   2447  CA  ILE A 168     -31.298 -12.533 -59.608  1.00 40.45           C  
ATOM   2448  HA  ILE A 168     -31.300 -12.175 -58.578  1.00 40.45           H  
ATOM   2449  C   ILE A 168     -32.435 -11.847 -60.363  1.00 40.45           C  
ATOM   2450  CB  ILE A 168     -29.923 -12.196 -60.248  1.00 40.45           C  
ATOM   2451  HB  ILE A 168     -29.895 -12.651 -61.238  1.00 40.45           H  
ATOM   2452  O   ILE A 168     -32.715 -12.223 -61.498  1.00 40.45           O  
ATOM   2453  CG1 ILE A 168     -28.762 -12.785 -59.412  1.00 40.45           C  
ATOM   2454 HG12 ILE A 168     -28.702 -12.264 -58.456  1.00 40.45           H  
ATOM   2455 HG13 ILE A 168     -28.966 -13.836 -59.205  1.00 40.45           H  
ATOM   2456  CG2 ILE A 168     -29.733 -10.674 -60.427  1.00 40.45           C  
ATOM   2457 HG21 ILE A 168     -30.498 -10.265 -61.087  1.00 40.45           H  
ATOM   2458 HG22 ILE A 168     -28.773 -10.457 -60.896  1.00 40.45           H  
ATOM   2459 HG23 ILE A 168     -29.784 -10.169 -59.462  1.00 40.45           H  
ATOM   2460  CD1 ILE A 168     -27.392 -12.723 -60.105  1.00 40.45           C  
ATOM   2461 HD11 ILE A 168     -27.454 -13.184 -61.091  1.00 40.45           H  
ATOM   2462 HD12 ILE A 168     -27.055 -11.691 -60.202  1.00 40.45           H  
ATOM   2463 HD13 ILE A 168     -26.663 -13.267 -59.505  1.00 40.45           H  
ATOM   2464  N   ILE A 169     -33.040 -10.809 -59.776  1.00 54.26           N  
ATOM   2465  H   ILE A 169     -32.758 -10.542 -58.843  1.00 54.26           H  
ATOM   2466  CA  ILE A 169     -33.938  -9.895 -60.493  1.00 54.26           C  
ATOM   2467  HA  ILE A 169     -33.821 -10.077 -61.562  1.00 54.26           H  
ATOM   2468  C   ILE A 169     -33.487  -8.453 -60.244  1.00 54.26           C  
ATOM   2469  CB  ILE A 169     -35.430 -10.150 -60.172  1.00 54.26           C  
ATOM   2470  HB  ILE A 169     -35.589 -10.006 -59.103  1.00 54.26           H  
ATOM   2471  O   ILE A 169     -33.259  -8.031 -59.112  1.00 54.26           O  
ATOM   2472  CG1 ILE A 169     -35.811 -11.606 -60.543  1.00 54.26           C  
ATOM   2473 HG12 ILE A 169     -35.576 -11.785 -61.592  1.00 54.26           H  
ATOM   2474 HG13 ILE A 169     -35.212 -12.293 -59.945  1.00 54.26           H  
ATOM   2475  CG2 ILE A 169     -36.318  -9.147 -60.939  1.00 54.26           C  
ATOM   2476 HG21 ILE A 169     -36.194  -9.279 -62.014  1.00 54.26           H  
ATOM   2477 HG22 ILE A 169     -36.060  -8.121 -60.675  1.00 54.26           H  
ATOM   2478 HG23 ILE A 169     -37.366  -9.288 -60.677  1.00 54.26           H  
ATOM   2479  CD1 ILE A 169     -37.279 -11.984 -60.308  1.00 54.26           C  
ATOM   2480 HD11 ILE A 169     -37.926 -11.464 -61.015  1.00 54.26           H  
ATOM   2481 HD12 ILE A 169     -37.399 -13.057 -60.456  1.00 54.26           H  
ATOM   2482 HD13 ILE A 169     -37.568 -11.732 -59.287  1.00 54.26           H  
ATOM   2483  N   GLU A 170     -33.341  -7.727 -61.344  1.00 42.53           N  
ATOM   2484  H   GLU A 170     -33.616  -8.156 -62.216  1.00 42.53           H  
ATOM   2485  CA  GLU A 170     -32.780  -6.385 -61.478  1.00 42.53           C  
ATOM   2486  HA  GLU A 170     -32.199  -6.124 -60.593  1.00 42.53           H  
ATOM   2487  C   GLU A 170     -33.920  -5.367 -61.674  1.00 42.53           C  
ATOM   2488  CB  GLU A 170     -31.844  -6.483 -62.699  1.00 42.53           C  
ATOM   2489  HB2 GLU A 170     -32.444  -6.796 -63.553  1.00 42.53           H  
ATOM   2490  HB3 GLU A 170     -31.119  -7.273 -62.500  1.00 42.53           H  
ATOM   2491  O   GLU A 170     -34.832  -5.627 -62.457  1.00 42.53           O  
ATOM   2492  CG  GLU A 170     -31.056  -5.231 -63.097  1.00 42.53           C  
ATOM   2493  HG2 GLU A 170     -31.753  -4.437 -63.365  1.00 42.53           H  
ATOM   2494  HG3 GLU A 170     -30.474  -4.899 -62.237  1.00 42.53           H  
ATOM   2495  CD  GLU A 170     -30.125  -5.532 -64.291  1.00 42.53           C  
ATOM   2496  OE1 GLU A 170     -28.958  -5.081 -64.245  1.00 42.53           O  
ATOM   2497  OE2 GLU A 170     -30.575  -6.221 -65.236  1.00 42.53           O  
ATOM   2498  N   MET A 171     -33.897  -4.217 -60.984  1.00 47.95           N  
ATOM   2499  H   MET A 171     -33.130  -4.041 -60.351  1.00 47.95           H  
ATOM   2500  CA  MET A 171     -34.794  -3.080 -61.268  1.00 47.95           C  
ATOM   2501  HA  MET A 171     -35.022  -3.104 -62.334  1.00 47.95           H  
ATOM   2502  C   MET A 171     -34.110  -1.722 -61.020  1.00 47.95           C  
ATOM   2503  CB  MET A 171     -36.134  -3.176 -60.506  1.00 47.95           C  
ATOM   2504  HB2 MET A 171     -36.605  -2.193 -60.517  1.00 47.95           H  
ATOM   2505  HB3 MET A 171     -35.959  -3.458 -59.467  1.00 47.95           H  
ATOM   2506  O   MET A 171     -33.285  -1.575 -60.120  1.00 47.95           O  
ATOM   2507  CG  MET A 171     -37.112  -4.161 -61.168  1.00 47.95           C  
ATOM   2508  HG2 MET A 171     -37.030  -4.044 -62.249  1.00 47.95           H  
ATOM   2509  HG3 MET A 171     -36.814  -5.181 -60.924  1.00 47.95           H  
ATOM   2510  SD  MET A 171     -38.868  -3.945 -60.751  1.00 47.95           S  
ATOM   2511  CE  MET A 171     -38.885  -4.631 -59.076  1.00 47.95           C  
ATOM   2512  HE1 MET A 171     -38.562  -5.672 -59.105  1.00 47.95           H  
ATOM   2513  HE2 MET A 171     -39.895  -4.575 -58.671  1.00 47.95           H  
ATOM   2514  HE3 MET A 171     -38.208  -4.061 -58.440  1.00 47.95           H  
ATOM   2515  N   GLU A 172     -34.459  -0.744 -61.860  1.00 59.23           N  
ATOM   2516  H   GLU A 172     -35.180  -0.955 -62.536  1.00 59.23           H  
ATOM   2517  CA  GLU A 172     -33.770   0.543 -62.054  1.00 59.23           C  
ATOM   2518  HA  GLU A 172     -32.708   0.336 -62.183  1.00 59.23           H  
ATOM   2519  C   GLU A 172     -33.952   1.583 -60.921  1.00 59.23           C  
ATOM   2520  CB  GLU A 172     -34.304   1.200 -63.341  1.00 59.23           C  
ATOM   2521  HB2 GLU A 172     -33.796   2.154 -63.482  1.00 59.23           H  
ATOM   2522  HB3 GLU A 172     -35.363   1.411 -63.194  1.00 59.23           H  
ATOM   2523  O   GLU A 172     -34.976   1.590 -60.233  1.00 59.23           O  
ATOM   2524  CG  GLU A 172     -34.136   0.385 -64.631  1.00 59.23           C  
ATOM   2525  HG2 GLU A 172     -33.077   0.178 -64.781  1.00 59.23           H  
ATOM   2526  HG3 GLU A 172     -34.665  -0.564 -64.538  1.00 59.23           H  
ATOM   2527  CD  GLU A 172     -34.708   1.169 -65.824  1.00 59.23           C  
ATOM   2528  OE1 GLU A 172     -33.945   1.427 -66.782  1.00 59.23           O  
ATOM   2529  OE2 GLU A 172     -35.903   1.541 -65.756  1.00 59.23           O  
ATOM   2530  N   PRO A 173     -33.025   2.557 -60.780  1.00 51.24           N  
ATOM   2531  CA  PRO A 173     -33.189   3.709 -59.893  1.00 51.24           C  
ATOM   2532  HA  PRO A 173     -33.731   3.414 -58.995  1.00 51.24           H  
ATOM   2533  C   PRO A 173     -33.929   4.884 -60.565  1.00 51.24           C  
ATOM   2534  CB  PRO A 173     -31.759   4.090 -59.502  1.00 51.24           C  
ATOM   2535  HB2 PRO A 173     -31.428   3.454 -58.681  1.00 51.24           H  
ATOM   2536  HB3 PRO A 173     -31.671   5.141 -59.226  1.00 51.24           H  
ATOM   2537  O   PRO A 173     -33.509   5.394 -61.606  1.00 51.24           O  
ATOM   2538  CG  PRO A 173     -30.951   3.759 -60.759  1.00 51.24           C  
ATOM   2539  HG2 PRO A 173     -30.981   4.599 -61.453  1.00 51.24           H  
ATOM   2540  HG3 PRO A 173     -29.918   3.509 -60.516  1.00 51.24           H  
ATOM   2541  CD  PRO A 173     -31.689   2.563 -61.367  1.00 51.24           C  
ATOM   2542  HD2 PRO A 173     -31.171   1.643 -61.097  1.00 51.24           H  
ATOM   2543  HD3 PRO A 173     -31.736   2.663 -62.452  1.00 51.24           H  
ATOM   2544  N   LEU A 174     -34.986   5.400 -59.925  1.00 54.02           N  
ATOM   2545  H   LEU A 174     -35.291   4.955 -59.071  1.00 54.02           H  
ATOM   2546  CA  LEU A 174     -35.705   6.592 -60.398  1.00 54.02           C  
ATOM   2547  HA  LEU A 174     -35.596   6.604 -61.483  1.00 54.02           H  
ATOM   2548  C   LEU A 174     -35.088   7.900 -59.857  1.00 54.02           C  
ATOM   2549  CB  LEU A 174     -37.213   6.490 -60.085  1.00 54.02           C  
ATOM   2550  HB2 LEU A 174     -37.471   5.471 -59.798  1.00 54.02           H  
ATOM   2551  HB3 LEU A 174     -37.434   7.128 -59.229  1.00 54.02           H  
ATOM   2552  O   LEU A 174     -34.871   8.062 -58.660  1.00 54.02           O  
ATOM   2553  CG  LEU A 174     -38.079   6.910 -61.292  1.00 54.02           C  
ATOM   2554  HG  LEU A 174     -37.523   7.607 -61.919  1.00 54.02           H  
ATOM   2555  CD1 LEU A 174     -38.472   5.691 -62.127  1.00 54.02           C  
ATOM   2556 HD11 LEU A 174     -39.077   5.003 -61.537  1.00 54.02           H  
ATOM   2557 HD12 LEU A 174     -39.034   6.001 -63.008  1.00 54.02           H  
ATOM   2558 HD13 LEU A 174     -37.575   5.167 -62.456  1.00 54.02           H  
ATOM   2559  CD2 LEU A 174     -39.356   7.623 -60.850  1.00 54.02           C  
ATOM   2560 HD21 LEU A 174     -39.940   6.962 -60.210  1.00 54.02           H  
ATOM   2561 HD22 LEU A 174     -39.096   8.524 -60.295  1.00 54.02           H  
ATOM   2562 HD23 LEU A 174     -39.947   7.892 -61.726  1.00 54.02           H  
ATOM   2563  N   ASN A 175     -34.860   8.866 -60.748  1.00 46.61           N  
ATOM   2564  H   ASN A 175     -35.094   8.658 -61.708  1.00 46.61           H  
ATOM   2565  CA  ASN A 175     -34.161  10.133 -60.495  1.00 46.61           C  
ATOM   2566  HA  ASN A 175     -33.631  10.085 -59.544  1.00 46.61           H  
ATOM   2567  C   ASN A 175     -35.140  11.334 -60.461  1.00 46.61           C  
ATOM   2568  CB  ASN A 175     -33.133  10.237 -61.644  1.00 46.61           C  
ATOM   2569  HB2 ASN A 175     -32.488   9.359 -61.617  1.00 46.61           H  
ATOM   2570  HB3 ASN A 175     -33.664  10.233 -62.595  1.00 46.61           H  
ATOM   2571  O   ASN A 175     -35.974  11.422 -61.368  1.00 46.61           O  
ATOM   2572  CG  ASN A 175     -32.234  11.458 -61.626  1.00 46.61           C  
ATOM   2573  ND2 ASN A 175     -31.423  11.619 -62.646  1.00 46.61           N  
ATOM   2574 HD21 ASN A 175     -30.785  12.400 -62.592  1.00 46.61           H  
ATOM   2575 HD22 ASN A 175     -31.364  10.913 -63.365  1.00 46.61           H  
ATOM   2576  OD1 ASN A 175     -32.244  12.279 -60.727  1.00 46.61           O  
ATOM   2577  N   LYS A 176     -35.041  12.273 -59.489  1.00 47.86           N  
ATOM   2578  H   LYS A 176     -34.370  12.108 -58.752  1.00 47.86           H  
ATOM   2579  CA  LYS A 176     -35.655  13.631 -59.571  1.00 47.86           C  
ATOM   2580  HA  LYS A 176     -35.297  14.073 -60.500  1.00 47.86           H  
ATOM   2581  C   LYS A 176     -35.294  14.627 -58.440  1.00 47.86           C  
ATOM   2582  CB  LYS A 176     -37.200  13.512 -59.630  1.00 47.86           C  
ATOM   2583  HB2 LYS A 176     -37.496  12.483 -59.426  1.00 47.86           H  
ATOM   2584  HB3 LYS A 176     -37.669  14.129 -58.863  1.00 47.86           H  
ATOM   2585  O   LYS A 176     -35.512  14.329 -57.275  1.00 47.86           O  
ATOM   2586  CG  LYS A 176     -37.740  13.952 -61.002  1.00 47.86           C  
ATOM   2587  HG2 LYS A 176     -37.072  13.614 -61.795  1.00 47.86           H  
ATOM   2588  HG3 LYS A 176     -37.782  15.040 -61.040  1.00 47.86           H  
ATOM   2589  CD  LYS A 176     -39.132  13.369 -61.266  1.00 47.86           C  
ATOM   2590  HD2 LYS A 176     -39.089  12.288 -61.129  1.00 47.86           H  
ATOM   2591  HD3 LYS A 176     -39.845  13.794 -60.559  1.00 47.86           H  
ATOM   2592  CE  LYS A 176     -39.550  13.677 -62.707  1.00 47.86           C  
ATOM   2593  HE2 LYS A 176     -39.618  14.758 -62.829  1.00 47.86           H  
ATOM   2594  HE3 LYS A 176     -38.769  13.311 -63.373  1.00 47.86           H  
ATOM   2595  NZ  LYS A 176     -40.843  13.031 -63.041  1.00 47.86           N  
ATOM   2596  HZ1 LYS A 176     -41.113  13.242 -63.991  1.00 47.86           H  
ATOM   2597  HZ2 LYS A 176     -40.755  12.029 -62.953  1.00 47.86           H  
ATOM   2598  HZ3 LYS A 176     -41.570  13.341 -62.411  1.00 47.86           H  
ATOM   2599  N   GLY A 177     -34.928  15.862 -58.830  1.00 45.85           N  
ATOM   2600  H   GLY A 177     -34.705  15.966 -59.810  1.00 45.85           H  
ATOM   2601  CA  GLY A 177     -35.057  17.121 -58.049  1.00 45.85           C  
ATOM   2602  HA2 GLY A 177     -36.009  17.095 -57.519  1.00 45.85           H  
ATOM   2603  HA3 GLY A 177     -35.106  17.963 -58.740  1.00 45.85           H  
ATOM   2604  C   GLY A 177     -33.973  17.387 -56.986  1.00 45.85           C  
ATOM   2605  O   GLY A 177     -34.074  16.858 -55.893  1.00 45.85           O  
ATOM   2606  N   VAL A 178     -32.865  18.111 -57.216  1.00 46.47           N  
ATOM   2607  H   VAL A 178     -32.172  17.842 -56.532  1.00 46.47           H  
ATOM   2608  CA  VAL A 178     -32.642  19.498 -57.718  1.00 46.47           C  
ATOM   2609  HA  VAL A 178     -31.557  19.588 -57.771  1.00 46.47           H  
ATOM   2610  C   VAL A 178     -33.092  20.604 -56.747  1.00 46.47           C  
ATOM   2611  CB  VAL A 178     -33.115  19.797 -59.159  1.00 46.47           C  
ATOM   2612  HB  VAL A 178     -34.203  19.761 -59.209  1.00 46.47           H  
ATOM   2613  O   VAL A 178     -34.284  20.810 -56.546  1.00 46.47           O  
ATOM   2614  CG1 VAL A 178     -32.679  21.199 -59.619  1.00 46.47           C  
ATOM   2615 HG11 VAL A 178     -31.597  21.308 -59.538  1.00 46.47           H  
ATOM   2616 HG12 VAL A 178     -32.972  21.355 -60.657  1.00 46.47           H  
ATOM   2617 HG13 VAL A 178     -33.170  21.965 -59.019  1.00 46.47           H  
ATOM   2618  CG2 VAL A 178     -32.531  18.795 -60.163  1.00 46.47           C  
ATOM   2619 HG21 VAL A 178     -32.893  19.019 -61.167  1.00 46.47           H  
ATOM   2620 HG22 VAL A 178     -32.835  17.780 -59.907  1.00 46.47           H  
ATOM   2621 HG23 VAL A 178     -31.443  18.849 -60.157  1.00 46.47           H  
ATOM   2622  N   GLY A 179     -32.123  21.383 -56.239  1.00 52.87           N  
ATOM   2623  H   GLY A 179     -31.163  21.126 -56.421  1.00 52.87           H  
ATOM   2624  CA  GLY A 179     -32.357  22.618 -55.478  1.00 52.87           C  
ATOM   2625  HA2 GLY A 179     -33.105  22.424 -54.709  1.00 52.87           H  
ATOM   2626  HA3 GLY A 179     -32.758  23.381 -56.145  1.00 52.87           H  
ATOM   2627  C   GLY A 179     -31.104  23.178 -54.785  1.00 52.87           C  
ATOM   2628  O   GLY A 179     -30.920  22.957 -53.593  1.00 52.87           O  
ATOM   2629  N   THR A 180     -30.254  23.923 -55.503  1.00 59.93           N  
ATOM   2630  H   THR A 180     -30.429  24.072 -56.487  1.00 59.93           H  
ATOM   2631  CA  THR A 180     -29.113  24.677 -54.935  1.00 59.93           C  
ATOM   2632  HA  THR A 180     -29.034  24.431 -53.875  1.00 59.93           H  
ATOM   2633  C   THR A 180     -29.316  26.197 -55.065  1.00 59.93           C  
ATOM   2634  CB  THR A 180     -27.769  24.294 -55.584  1.00 59.93           C  
ATOM   2635  HB  THR A 180     -27.039  25.076 -55.377  1.00 59.93           H  
ATOM   2636  O   THR A 180     -29.783  26.654 -56.110  1.00 59.93           O  
ATOM   2637  CG2 THR A 180     -27.223  22.976 -55.040  1.00 59.93           C  
ATOM   2638 HG21 THR A 180     -27.070  23.058 -53.964  1.00 59.93           H  
ATOM   2639 HG22 THR A 180     -27.930  22.170 -55.238  1.00 59.93           H  
ATOM   2640 HG23 THR A 180     -26.269  22.745 -55.514  1.00 59.93           H  
ATOM   2641  OG1 THR A 180     -27.897  24.137 -56.979  1.00 59.93           O  
ATOM   2642  HG1 THR A 180     -27.012  24.112 -57.351  1.00 59.93           H  
ATOM   2643  N   PRO A 181     -28.974  27.007 -54.041  1.00 72.47           N  
ATOM   2644  CA  PRO A 181     -29.047  28.469 -54.113  1.00 72.47           C  
ATOM   2645  HA  PRO A 181     -29.920  28.752 -54.702  1.00 72.47           H  
ATOM   2646  C   PRO A 181     -27.776  29.104 -54.733  1.00 72.47           C  
ATOM   2647  CB  PRO A 181     -29.267  28.920 -52.668  1.00 72.47           C  
ATOM   2648  HB2 PRO A 181     -28.903  29.932 -52.489  1.00 72.47           H  
ATOM   2649  HB3 PRO A 181     -30.325  28.845 -52.419  1.00 72.47           H  
ATOM   2650  O   PRO A 181     -26.691  28.530 -54.617  1.00 72.47           O  
ATOM   2651  CG  PRO A 181     -28.479  27.882 -51.868  1.00 72.47           C  
ATOM   2652  HG2 PRO A 181     -27.426  28.163 -51.842  1.00 72.47           H  
ATOM   2653  HG3 PRO A 181     -28.868  27.771 -50.856  1.00 72.47           H  
ATOM   2654  CD  PRO A 181     -28.645  26.595 -52.681  1.00 72.47           C  
ATOM   2655  HD2 PRO A 181     -29.468  26.011 -52.269  1.00 72.47           H  
ATOM   2656  HD3 PRO A 181     -27.722  26.015 -52.657  1.00 72.47           H  
ATOM   2657  N   PRO A 182     -27.875  30.292 -55.368  1.00 74.24           N  
ATOM   2658  CA  PRO A 182     -26.756  30.954 -56.051  1.00 74.24           C  
ATOM   2659  HA  PRO A 182     -26.113  30.196 -56.498  1.00 74.24           H  
ATOM   2660  C   PRO A 182     -25.911  31.879 -55.139  1.00 74.24           C  
ATOM   2661  CB  PRO A 182     -27.423  31.761 -57.169  1.00 74.24           C  
ATOM   2662  HB2 PRO A 182     -26.821  32.612 -57.486  1.00 74.24           H  
ATOM   2663  HB3 PRO A 182     -27.634  31.108 -58.016  1.00 74.24           H  
ATOM   2664  O   PRO A 182     -26.430  32.410 -54.154  1.00 74.24           O  
ATOM   2665  CG  PRO A 182     -28.736  32.202 -56.520  1.00 74.24           C  
ATOM   2666  HG2 PRO A 182     -28.561  33.073 -55.888  1.00 74.24           H  
ATOM   2667  HG3 PRO A 182     -29.501  32.420 -57.266  1.00 74.24           H  
ATOM   2668  CD  PRO A 182     -29.117  31.001 -55.653  1.00 74.24           C  
ATOM   2669  HD2 PRO A 182     -29.785  30.352 -56.218  1.00 74.24           H  
ATOM   2670  HD3 PRO A 182     -29.598  31.335 -54.734  1.00 74.24           H  
ATOM   2671  N   PRO A 183     -24.631  32.144 -55.481  1.00 72.73           N  
ATOM   2672  CA  PRO A 183     -23.774  33.109 -54.782  1.00 72.73           C  
ATOM   2673  HA  PRO A 183     -24.016  33.104 -53.720  1.00 72.73           H  
ATOM   2674  C   PRO A 183     -23.893  34.550 -55.345  1.00 72.73           C  
ATOM   2675  CB  PRO A 183     -22.359  32.560 -54.973  1.00 72.73           C  
ATOM   2676  HB2 PRO A 183     -22.174  31.769 -54.247  1.00 72.73           H  
ATOM   2677  HB3 PRO A 183     -21.599  33.337 -54.893  1.00 72.73           H  
ATOM   2678  O   PRO A 183     -24.120  34.717 -56.544  1.00 72.73           O  
ATOM   2679  CG  PRO A 183     -22.419  31.961 -56.380  1.00 72.73           C  
ATOM   2680  HG2 PRO A 183     -22.258  32.744 -57.121  1.00 72.73           H  
ATOM   2681  HG3 PRO A 183     -21.687  31.163 -56.508  1.00 72.73           H  
ATOM   2682  CD  PRO A 183     -23.853  31.435 -56.490  1.00 72.73           C  
ATOM   2683  HD2 PRO A 183     -23.862  30.367 -56.271  1.00 72.73           H  
ATOM   2684  HD3 PRO A 183     -24.246  31.620 -57.489  1.00 72.73           H  
ATOM   2685  N   PRO A 184     -23.695  35.605 -54.526  1.00 77.00           N  
ATOM   2686  CA  PRO A 184     -23.728  37.004 -54.975  1.00 77.00           C  
ATOM   2687  HA  PRO A 184     -24.504  37.118 -55.731  1.00 77.00           H  
ATOM   2688  C   PRO A 184     -22.398  37.512 -55.579  1.00 77.00           C  
ATOM   2689  CB  PRO A 184     -24.142  37.801 -53.736  1.00 77.00           C  
ATOM   2690  HB2 PRO A 184     -23.773  38.827 -53.758  1.00 77.00           H  
ATOM   2691  HB3 PRO A 184     -25.228  37.788 -53.641  1.00 77.00           H  
ATOM   2692  O   PRO A 184     -21.311  37.054 -55.232  1.00 77.00           O  
ATOM   2693  CG  PRO A 184     -23.522  36.999 -52.592  1.00 77.00           C  
ATOM   2694  HG2 PRO A 184     -24.057  37.151 -51.655  1.00 77.00           H  
ATOM   2695  HG3 PRO A 184     -22.473  37.274 -52.482  1.00 77.00           H  
ATOM   2696  CD  PRO A 184     -23.621  35.550 -53.072  1.00 77.00           C  
ATOM   2697  HD2 PRO A 184     -22.749  34.983 -52.744  1.00 77.00           H  
ATOM   2698  HD3 PRO A 184     -24.534  35.100 -52.681  1.00 77.00           H  
ATOM   2699  N   HIS A 185     -22.504  38.501 -56.475  1.00 68.64           N  
ATOM   2700  H   HIS A 185     -23.434  38.844 -56.666  1.00 68.64           H  
ATOM   2701  CA  HIS A 185     -21.414  39.082 -57.280  1.00 68.64           C  
ATOM   2702  HA  HIS A 185     -20.799  38.264 -57.655  1.00 68.64           H  
ATOM   2703  C   HIS A 185     -20.517  40.104 -56.537  1.00 68.64           C  
ATOM   2704  CB  HIS A 185     -22.035  39.828 -58.476  1.00 68.64           C  
ATOM   2705  HB2 HIS A 185     -21.232  40.251 -59.079  1.00 68.64           H  
ATOM   2706  HB3 HIS A 185     -22.627  40.662 -58.100  1.00 68.64           H  
ATOM   2707  O   HIS A 185     -21.002  40.790 -55.636  1.00 68.64           O  
ATOM   2708  CG  HIS A 185     -22.906  39.001 -59.384  1.00 68.64           C  
ATOM   2709  CD2 HIS A 185     -24.266  38.858 -59.307  1.00 68.64           C  
ATOM   2710  HD2 HIS A 185     -24.913  39.294 -58.561  1.00 68.64           H  
ATOM   2711  ND1 HIS A 185     -22.491  38.329 -60.510  1.00 68.64           N  
ATOM   2712  HD1 HIS A 185     -21.544  38.262 -60.854  1.00 68.64           H  
ATOM   2713  CE1 HIS A 185     -23.574  37.784 -61.091  1.00 68.64           C  
ATOM   2714  HE1 HIS A 185     -23.565  37.192 -61.994  1.00 68.64           H  
ATOM   2715  NE2 HIS A 185     -24.679  38.082 -60.393  1.00 68.64           N  
ATOM   2716  N   PRO A 186     -19.266  40.328 -56.999  1.00 59.13           N  
ATOM   2717  CA  PRO A 186     -18.442  41.484 -56.632  1.00 59.13           C  
ATOM   2718  HA  PRO A 186     -18.792  41.922 -55.697  1.00 59.13           H  
ATOM   2719  C   PRO A 186     -18.409  42.586 -57.719  1.00 59.13           C  
ATOM   2720  CB  PRO A 186     -17.055  40.881 -56.404  1.00 59.13           C  
ATOM   2721  HB2 PRO A 186     -16.260  41.617 -56.521  1.00 59.13           H  
ATOM   2722  HB3 PRO A 186     -17.014  40.431 -55.412  1.00 59.13           H  
ATOM   2723  O   PRO A 186     -18.204  42.309 -58.899  1.00 59.13           O  
ATOM   2724  CG  PRO A 186     -16.978  39.780 -57.467  1.00 59.13           C  
ATOM   2725  HG2 PRO A 186     -16.582  40.190 -58.396  1.00 59.13           H  
ATOM   2726  HG3 PRO A 186     -16.358  38.950 -57.130  1.00 59.13           H  
ATOM   2727  CD  PRO A 186     -18.434  39.342 -57.679  1.00 59.13           C  
ATOM   2728  HD2 PRO A 186     -18.667  39.310 -58.743  1.00 59.13           H  
ATOM   2729  HD3 PRO A 186     -18.582  38.360 -57.231  1.00 59.13           H  
ATOM   2730  N   ILE A 187     -18.540  43.852 -57.303  1.00 59.32           N  
ATOM   2731  H   ILE A 187     -18.719  43.998 -56.319  1.00 59.32           H  
ATOM   2732  CA  ILE A 187     -18.314  45.094 -58.080  1.00 59.32           C  
ATOM   2733  HA  ILE A 187     -17.594  44.899 -58.875  1.00 59.32           H  
ATOM   2734  C   ILE A 187     -17.727  46.120 -57.082  1.00 59.32           C  
ATOM   2735  CB  ILE A 187     -19.641  45.625 -58.699  1.00 59.32           C  
ATOM   2736  HB  ILE A 187     -20.314  45.877 -57.879  1.00 59.32           H  
ATOM   2737  O   ILE A 187     -18.176  46.148 -55.941  1.00 59.32           O  
ATOM   2738  CG1 ILE A 187     -20.359  44.572 -59.582  1.00 59.32           C  
ATOM   2739 HG12 ILE A 187     -20.564  43.686 -58.981  1.00 59.32           H  
ATOM   2740 HG13 ILE A 187     -19.704  44.279 -60.403  1.00 59.32           H  
ATOM   2741  CG2 ILE A 187     -19.387  46.911 -59.512  1.00 59.32           C  
ATOM   2742 HG21 ILE A 187     -20.326  47.315 -59.892  1.00 59.32           H  
ATOM   2743 HG22 ILE A 187     -18.954  47.685 -58.879  1.00 59.32           H  
ATOM   2744 HG23 ILE A 187     -18.723  46.701 -60.350  1.00 59.32           H  
ATOM   2745  CD1 ILE A 187     -21.711  45.016 -60.159  1.00 59.32           C  
ATOM   2746 HD11 ILE A 187     -21.571  45.774 -60.930  1.00 59.32           H  
ATOM   2747 HD12 ILE A 187     -22.345  45.410 -59.364  1.00 59.32           H  
ATOM   2748 HD13 ILE A 187     -22.206  44.157 -60.613  1.00 59.32           H  
ATOM   2749  N   GLY A 188     -16.745  46.976 -57.386  1.00 50.08           N  
ATOM   2750  H   GLY A 188     -16.435  47.535 -56.604  1.00 50.08           H  
ATOM   2751  CA  GLY A 188     -16.005  47.210 -58.632  1.00 50.08           C  
ATOM   2752  HA2 GLY A 188     -16.633  47.755 -59.337  1.00 50.08           H  
ATOM   2753  HA3 GLY A 188     -15.714  46.259 -59.077  1.00 50.08           H  
ATOM   2754  C   GLY A 188     -14.730  48.040 -58.375  1.00 50.08           C  
ATOM   2755  O   GLY A 188     -14.380  48.302 -57.226  1.00 50.08           O  
ATOM   2756  N   ALA A 189     -14.018  48.424 -59.438  1.00 49.20           N  
ATOM   2757  H   ALA A 189     -14.401  48.266 -60.359  1.00 49.20           H  
ATOM   2758  CA  ALA A 189     -12.670  49.006 -59.375  1.00 49.20           C  
ATOM   2759  HA  ALA A 189     -12.220  48.756 -58.415  1.00 49.20           H  
ATOM   2760  C   ALA A 189     -12.622  50.543 -59.527  1.00 49.20           C  
ATOM   2761  CB  ALA A 189     -11.839  48.338 -60.481  1.00 49.20           C  
ATOM   2762  HB1 ALA A 189     -12.251  48.586 -61.459  1.00 49.20           H  
ATOM   2763  HB2 ALA A 189     -11.844  47.256 -60.348  1.00 49.20           H  
ATOM   2764  HB3 ALA A 189     -10.808  48.690 -60.432  1.00 49.20           H  
ATOM   2765  O   ALA A 189     -13.501  51.129 -60.154  1.00 49.20           O  
ATOM   2766  N   ALA A 190     -11.529  51.164 -59.058  1.00 55.80           N  
ATOM   2767  H   ALA A 190     -10.897  50.639 -58.470  1.00 55.80           H  
ATOM   2768  CA  ALA A 190     -10.978  52.428 -59.573  1.00 55.80           C  
ATOM   2769  HA  ALA A 190     -11.111  52.414 -60.655  1.00 55.80           H  
ATOM   2770  C   ALA A 190      -9.458  52.529 -59.248  1.00 55.80           C  
ATOM   2771  CB  ALA A 190     -11.756  53.621 -59.005  1.00 55.80           C  
ATOM   2772  HB1 ALA A 190     -11.671  53.633 -57.918  1.00 55.80           H  
ATOM   2773  HB2 ALA A 190     -12.808  53.551 -59.282  1.00 55.80           H  
ATOM   2774  HB3 ALA A 190     -11.350  54.551 -59.402  1.00 55.80           H  
ATOM   2775  O   ALA A 190      -9.036  51.885 -58.282  1.00 55.80           O  
ATOM   2776  N   PRO A 191      -8.618  53.246 -60.034  1.00 58.51           N  
ATOM   2777  CA  PRO A 191      -7.193  52.902 -60.142  1.00 58.51           C  
ATOM   2778  HA  PRO A 191      -6.960  52.031 -59.531  1.00 58.51           H  
ATOM   2779  C   PRO A 191      -6.163  54.010 -59.807  1.00 58.51           C  
ATOM   2780  CB  PRO A 191      -7.069  52.509 -61.616  1.00 58.51           C  
ATOM   2781  HB2 PRO A 191      -7.493  51.516 -61.765  1.00 58.51           H  
ATOM   2782  HB3 PRO A 191      -6.041  52.538 -61.978  1.00 58.51           H  
ATOM   2783  O   PRO A 191      -6.466  55.194 -59.811  1.00 58.51           O  
ATOM   2784  CG  PRO A 191      -7.947  53.552 -62.315  1.00 58.51           C  
ATOM   2785  HG2 PRO A 191      -8.434  53.125 -63.191  1.00 58.51           H  
ATOM   2786  HG3 PRO A 191      -7.345  54.415 -62.598  1.00 58.51           H  
ATOM   2787  CD  PRO A 191      -8.972  53.971 -61.254  1.00 58.51           C  
ATOM   2788  HD2 PRO A 191      -9.976  53.745 -61.614  1.00 58.51           H  
ATOM   2789  HD3 PRO A 191      -8.894  55.044 -61.075  1.00 58.51           H  
ATOM   2790  N   ALA A 192      -4.929  53.539 -59.582  1.00 50.46           N  
ATOM   2791  H   ALA A 192      -4.900  52.538 -59.449  1.00 50.46           H  
ATOM   2792  CA  ALA A 192      -3.601  54.103 -59.886  1.00 50.46           C  
ATOM   2793  HA  ALA A 192      -2.942  53.770 -59.084  1.00 50.46           H  
ATOM   2794  C   ALA A 192      -3.361  55.628 -60.030  1.00 50.46           C  
ATOM   2795  CB  ALA A 192      -3.117  53.409 -61.171  1.00 50.46           C  
ATOM   2796  HB1 ALA A 192      -2.089  53.706 -61.380  1.00 50.46           H  
ATOM   2797  HB2 ALA A 192      -3.152  52.326 -61.055  1.00 50.46           H  
ATOM   2798  HB3 ALA A 192      -3.744  53.708 -62.011  1.00 50.46           H  
ATOM   2799  O   ALA A 192      -3.852  56.255 -60.961  1.00 50.46           O  
ATOM   2800  N   GLU A 193      -2.354  56.115 -59.290  1.00 58.65           N  
ATOM   2801  H   GLU A 193      -2.036  55.571 -58.502  1.00 58.65           H  
ATOM   2802  CA  GLU A 193      -1.330  57.043 -59.807  1.00 58.65           C  
ATOM   2803  HA  GLU A 193      -1.346  57.005 -60.896  1.00 58.65           H  
ATOM   2804  C   GLU A 193       0.075  56.572 -59.375  1.00 58.65           C  
ATOM   2805  CB  GLU A 193      -1.572  58.507 -59.398  1.00 58.65           C  
ATOM   2806  HB2 GLU A 193      -0.651  59.061 -59.584  1.00 58.65           H  
ATOM   2807  HB3 GLU A 193      -1.803  58.568 -58.335  1.00 58.65           H  
ATOM   2808  O   GLU A 193       0.218  55.832 -58.398  1.00 58.65           O  
ATOM   2809  CG  GLU A 193      -2.690  59.160 -60.229  1.00 58.65           C  
ATOM   2810  HG2 GLU A 193      -3.656  58.828 -59.848  1.00 58.65           H  
ATOM   2811  HG3 GLU A 193      -2.597  58.823 -61.261  1.00 58.65           H  
ATOM   2812  CD  GLU A 193      -2.635  60.696 -60.216  1.00 58.65           C  
ATOM   2813  OE1 GLU A 193      -3.060  61.293 -61.233  1.00 58.65           O  
ATOM   2814  OE2 GLU A 193      -2.174  61.268 -59.201  1.00 58.65           O  
ATOM   2815  N   ALA A 194       1.103  56.951 -60.140  1.00 49.64           N  
ATOM   2816  H   ALA A 194       0.934  57.658 -60.841  1.00 49.64           H  
ATOM   2817  CA  ALA A 194       2.489  56.499 -59.988  1.00 49.64           C  
ATOM   2818  HA  ALA A 194       2.525  55.700 -59.247  1.00 49.64           H  
ATOM   2819  C   ALA A 194       3.421  57.626 -59.500  1.00 49.64           C  
ATOM   2820  CB  ALA A 194       2.956  55.921 -61.333  1.00 49.64           C  
ATOM   2821  HB1 ALA A 194       3.971  55.534 -61.237  1.00 49.64           H  
ATOM   2822  HB2 ALA A 194       2.946  56.700 -62.095  1.00 49.64           H  
ATOM   2823  HB3 ALA A 194       2.294  55.109 -61.637  1.00 49.64           H  
ATOM   2824  O   ALA A 194       3.156  58.802 -59.734  1.00 49.64           O  
ATOM   2825  N   GLY A 195       4.540  57.265 -58.864  1.00 54.31           N  
ATOM   2826  H   GLY A 195       4.712  56.284 -58.697  1.00 54.31           H  
ATOM   2827  CA  GLY A 195       5.586  58.198 -58.427  1.00 54.31           C  
ATOM   2828  HA2 GLY A 195       5.284  58.686 -57.500  1.00 54.31           H  
ATOM   2829  HA3 GLY A 195       5.728  58.963 -59.189  1.00 54.31           H  
ATOM   2830  C   GLY A 195       6.913  57.471 -58.193  1.00 54.31           C  
ATOM   2831  O   GLY A 195       6.927  56.361 -57.662  1.00 54.31           O  
ATOM   2832  N   GLU A 196       8.017  58.058 -58.653  1.00 54.10           N  
ATOM   2833  H   GLU A 196       7.947  58.993 -59.029  1.00 54.10           H  
ATOM   2834  CA  GLU A 196       9.253  57.330 -58.967  1.00 54.10           C  
ATOM   2835  HA  GLU A 196       8.991  56.287 -59.144  1.00 54.10           H  
ATOM   2836  C   GLU A 196      10.339  57.346 -57.869  1.00 54.10           C  
ATOM   2837  CB  GLU A 196       9.839  57.870 -60.285  1.00 54.10           C  
ATOM   2838  HB2 GLU A 196      10.053  58.932 -60.158  1.00 54.10           H  
ATOM   2839  HB3 GLU A 196      10.776  57.356 -60.495  1.00 54.10           H  
ATOM   2840  O   GLU A 196      10.521  58.316 -57.139  1.00 54.10           O  
ATOM   2841  CG  GLU A 196       8.909  57.670 -61.494  1.00 54.10           C  
ATOM   2842  HG2 GLU A 196       8.721  56.603 -61.612  1.00 54.10           H  
ATOM   2843  HG3 GLU A 196       7.953  58.160 -61.306  1.00 54.10           H  
ATOM   2844  CD  GLU A 196       9.514  58.250 -62.782  1.00 54.10           C  
ATOM   2845  OE1 GLU A 196       9.517  57.518 -63.797  1.00 54.10           O  
ATOM   2846  OE2 GLU A 196       9.960  59.418 -62.739  1.00 54.10           O  
ATOM   2847  N   VAL A 197      11.087  56.237 -57.815  1.00 44.33           N  
ATOM   2848  H   VAL A 197      10.668  55.456 -58.300  1.00 44.33           H  
ATOM   2849  CA  VAL A 197      12.562  56.126 -57.733  1.00 44.33           C  
ATOM   2850  HA  VAL A 197      12.779  55.223 -57.160  1.00 44.33           H  
ATOM   2851  C   VAL A 197      13.362  57.275 -57.082  1.00 44.33           C  
ATOM   2852  CB  VAL A 197      13.113  55.895 -59.168  1.00 44.33           C  
ATOM   2853  HB  VAL A 197      12.937  56.787 -59.770  1.00 44.33           H  
ATOM   2854  O   VAL A 197      13.509  58.340 -57.668  1.00 44.33           O  
ATOM   2855  CG1 VAL A 197      14.621  55.600 -59.192  1.00 44.33           C  
ATOM   2856 HG11 VAL A 197      14.864  54.792 -58.501  1.00 44.33           H  
ATOM   2857 HG12 VAL A 197      15.175  56.501 -58.933  1.00 44.33           H  
ATOM   2858 HG13 VAL A 197      14.929  55.318 -60.198  1.00 44.33           H  
ATOM   2859  CG2 VAL A 197      12.422  54.713 -59.869  1.00 44.33           C  
ATOM   2860 HG21 VAL A 197      12.524  53.806 -59.273  1.00 44.33           H  
ATOM   2861 HG22 VAL A 197      12.872  54.551 -60.849  1.00 44.33           H  
ATOM   2862 HG23 VAL A 197      11.367  54.928 -60.041  1.00 44.33           H  
ATOM   2863  N   SER A 198      14.104  56.965 -56.005  1.00 45.82           N  
ATOM   2864  H   SER A 198      13.764  56.213 -55.423  1.00 45.82           H  
ATOM   2865  CA  SER A 198      15.577  57.134 -55.995  1.00 45.82           C  
ATOM   2866  HA  SER A 198      15.963  56.679 -56.908  1.00 45.82           H  
ATOM   2867  C   SER A 198      16.261  56.431 -54.811  1.00 45.82           C  
ATOM   2868  CB  SER A 198      16.033  58.598 -56.006  1.00 45.82           C  
ATOM   2869  HB2 SER A 198      15.474  59.182 -56.737  1.00 45.82           H  
ATOM   2870  HB3 SER A 198      15.896  59.040 -55.019  1.00 45.82           H  
ATOM   2871  O   SER A 198      15.789  56.482 -53.677  1.00 45.82           O  
ATOM   2872  OG  SER A 198      17.399  58.623 -56.379  1.00 45.82           O  
ATOM   2873  HG  SER A 198      17.644  59.535 -56.554  1.00 45.82           H  
ATOM   2874  N   THR A 199      17.406  55.800 -55.077  1.00 40.46           N  
ATOM   2875  H   THR A 199      17.755  55.868 -56.022  1.00 40.46           H  
ATOM   2876  CA  THR A 199      18.303  55.163 -54.096  1.00 40.46           C  
ATOM   2877  HA  THR A 199      17.891  55.253 -53.091  1.00 40.46           H  
ATOM   2878  C   THR A 199      19.679  55.818 -54.131  1.00 40.46           C  
ATOM   2879  CB  THR A 199      18.541  53.673 -54.415  1.00 40.46           C  
ATOM   2880  HB  THR A 199      19.418  53.335 -53.864  1.00 40.46           H  
ATOM   2881  O   THR A 199      20.282  55.866 -55.204  1.00 40.46           O  
ATOM   2882  CG2 THR A 199      17.379  52.771 -54.020  1.00 40.46           C  
ATOM   2883 HG21 THR A 199      17.195  52.853 -52.949  1.00 40.46           H  
ATOM   2884 HG22 THR A 199      17.621  51.737 -54.266  1.00 40.46           H  
ATOM   2885 HG23 THR A 199      16.482  53.068 -54.564  1.00 40.46           H  
ATOM   2886  OG1 THR A 199      18.782  53.493 -55.794  1.00 40.46           O  
ATOM   2887  HG1 THR A 199      19.452  54.132 -56.046  1.00 40.46           H  
ATOM   2888  N   THR A 200      20.249  56.166 -52.972  1.00 48.32           N  
ATOM   2889  H   THR A 200      19.706  56.164 -52.121  1.00 48.32           H  
ATOM   2890  CA  THR A 200      21.680  56.512 -52.883  1.00 48.32           C  
ATOM   2891  HA  THR A 200      22.186  56.022 -53.715  1.00 48.32           H  
ATOM   2892  C   THR A 200      22.316  55.989 -51.594  1.00 48.32           C  
ATOM   2893  CB  THR A 200      21.957  58.024 -53.019  1.00 48.32           C  
ATOM   2894  HB  THR A 200      21.972  58.486 -52.032  1.00 48.32           H  
ATOM   2895  O   THR A 200      21.843  56.264 -50.495  1.00 48.32           O  
ATOM   2896  CG2 THR A 200      23.299  58.258 -53.714  1.00 48.32           C  
ATOM   2897 HG21 THR A 200      24.101  57.796 -53.140  1.00 48.32           H  
ATOM   2898 HG22 THR A 200      23.278  57.834 -54.718  1.00 48.32           H  
ATOM   2899 HG23 THR A 200      23.497  59.328 -53.781  1.00 48.32           H  
ATOM   2900  OG1 THR A 200      20.992  58.686 -53.801  1.00 48.32           O  
ATOM   2901  HG1 THR A 200      21.287  59.589 -53.941  1.00 48.32           H  
ATOM   2902  N   PHE A 201      23.411  55.241 -51.742  1.00 38.25           N  
ATOM   2903  H   PHE A 201      23.747  55.091 -52.682  1.00 38.25           H  
ATOM   2904  CA  PHE A 201      24.306  54.822 -50.658  1.00 38.25           C  
ATOM   2905  HA  PHE A 201      23.726  54.476 -49.803  1.00 38.25           H  
ATOM   2906  C   PHE A 201      25.216  55.977 -50.207  1.00 38.25           C  
ATOM   2907  CB  PHE A 201      25.213  53.684 -51.171  1.00 38.25           C  
ATOM   2908  HB2 PHE A 201      26.180  53.764 -50.675  1.00 38.25           H  
ATOM   2909  HB3 PHE A 201      25.415  53.829 -52.232  1.00 38.25           H  
ATOM   2910  O   PHE A 201      25.668  56.758 -51.043  1.00 38.25           O  
ATOM   2911  CG  PHE A 201      24.721  52.265 -50.959  1.00 38.25           C  
ATOM   2912  CD1 PHE A 201      25.378  51.438 -50.026  1.00 38.25           C  
ATOM   2913  HD1 PHE A 201      26.198  51.825 -49.438  1.00 38.25           H  
ATOM   2914  CD2 PHE A 201      23.670  51.740 -51.735  1.00 38.25           C  
ATOM   2915  HD2 PHE A 201      23.171  52.360 -52.464  1.00 38.25           H  
ATOM   2916  CE1 PHE A 201      24.990  50.097 -49.869  1.00 38.25           C  
ATOM   2917  HE1 PHE A 201      25.502  49.465 -49.159  1.00 38.25           H  
ATOM   2918  CE2 PHE A 201      23.280  50.397 -51.576  1.00 38.25           C  
ATOM   2919  HE2 PHE A 201      22.478  49.993 -52.176  1.00 38.25           H  
ATOM   2920  CZ  PHE A 201      23.941  49.575 -50.645  1.00 38.25           C  
ATOM   2921  HZ  PHE A 201      23.645  48.543 -50.530  1.00 38.25           H  
ATOM   2922  N   ALA A 202      25.602  55.996 -48.927  1.00 44.27           N  
ATOM   2923  H   ALA A 202      25.140  55.385 -48.268  1.00 44.27           H  
ATOM   2924  CA  ALA A 202      26.835  56.645 -48.469  1.00 44.27           C  
ATOM   2925  HA  ALA A 202      27.587  56.546 -49.252  1.00 44.27           H  
ATOM   2926  C   ALA A 202      27.381  55.969 -47.194  1.00 44.27           C  
ATOM   2927  CB  ALA A 202      26.592  58.143 -48.246  1.00 44.27           C  
ATOM   2928  HB1 ALA A 202      27.516  58.621 -47.919  1.00 44.27           H  
ATOM   2929  HB2 ALA A 202      25.828  58.286 -47.482  1.00 44.27           H  
ATOM   2930  HB3 ALA A 202      26.263  58.612 -49.173  1.00 44.27           H  
ATOM   2931  O   ALA A 202      26.679  55.849 -46.192  1.00 44.27           O  
ATOM   2932  N   THR A 203      28.642  55.535 -47.239  1.00 39.57           N  
ATOM   2933  H   THR A 203      29.148  55.649 -48.105  1.00 39.57           H  
ATOM   2934  CA  THR A 203      29.387  54.881 -46.145  1.00 39.57           C  
ATOM   2935  HA  THR A 203      28.719  54.686 -45.306  1.00 39.57           H  
ATOM   2936  C   THR A 203      30.548  55.746 -45.649  1.00 39.57           C  
ATOM   2937  CB  THR A 203      30.006  53.545 -46.610  1.00 39.57           C  
ATOM   2938  HB  THR A 203      30.868  53.312 -45.985  1.00 39.57           H  
ATOM   2939  O   THR A 203      31.352  56.198 -46.459  1.00 39.57           O  
ATOM   2940  CG2 THR A 203      29.043  52.369 -46.506  1.00 39.57           C  
ATOM   2941 HG21 THR A 203      28.163  52.558 -47.120  1.00 39.57           H  
ATOM   2942 HG22 THR A 203      28.737  52.232 -45.469  1.00 39.57           H  
ATOM   2943 HG23 THR A 203      29.536  51.462 -46.857  1.00 39.57           H  
ATOM   2944  OG1 THR A 203      30.431  53.627 -47.955  1.00 39.57           O  
ATOM   2945  HG1 THR A 203      31.145  54.268 -47.988  1.00 39.57           H  
ATOM   2946  N   SER A 204      30.713  55.858 -44.327  1.00 44.55           N  
ATOM   2947  H   SER A 204      29.947  55.578 -43.730  1.00 44.55           H  
ATOM   2948  CA  SER A 204      31.954  56.255 -43.625  1.00 44.55           C  
ATOM   2949  HA  SER A 204      32.810  55.814 -44.136  1.00 44.55           H  
ATOM   2950  C   SER A 204      31.856  55.729 -42.179  1.00 44.55           C  
ATOM   2951  CB  SER A 204      32.121  57.783 -43.625  1.00 44.55           C  
ATOM   2952  HB2 SER A 204      33.010  58.044 -43.051  1.00 44.55           H  
ATOM   2953  HB3 SER A 204      32.254  58.132 -44.649  1.00 44.55           H  
ATOM   2954  O   SER A 204      30.866  56.038 -41.524  1.00 44.55           O  
ATOM   2955  OG  SER A 204      30.994  58.427 -43.059  1.00 44.55           O  
ATOM   2956  HG  SER A 204      30.766  57.964 -42.250  1.00 44.55           H  
ATOM   2957  N   VAL A 205      32.672  54.804 -41.652  1.00 42.18           N  
ATOM   2958  H   VAL A 205      32.218  54.397 -40.847  1.00 42.18           H  
ATOM   2959  CA  VAL A 205      34.150  54.677 -41.559  1.00 42.18           C  
ATOM   2960  HA  VAL A 205      34.299  53.673 -41.161  1.00 42.18           H  
ATOM   2961  C   VAL A 205      34.773  55.615 -40.507  1.00 42.18           C  
ATOM   2962  CB  VAL A 205      34.926  54.662 -42.894  1.00 42.18           C  
ATOM   2963  HB  VAL A 205      34.815  55.624 -43.394  1.00 42.18           H  
ATOM   2964  O   VAL A 205      34.633  56.829 -40.595  1.00 42.18           O  
ATOM   2965  CG1 VAL A 205      36.425  54.409 -42.668  1.00 42.18           C  
ATOM   2966 HG11 VAL A 205      36.581  53.478 -42.123  1.00 42.18           H  
ATOM   2967 HG12 VAL A 205      36.870  55.236 -42.115  1.00 42.18           H  
ATOM   2968 HG13 VAL A 205      36.936  54.345 -43.630  1.00 42.18           H  
ATOM   2969  CG2 VAL A 205      34.429  53.540 -43.819  1.00 42.18           C  
ATOM   2970 HG21 VAL A 205      34.601  52.568 -43.357  1.00 42.18           H  
ATOM   2971 HG22 VAL A 205      34.963  53.583 -44.768  1.00 42.18           H  
ATOM   2972 HG23 VAL A 205      33.363  53.648 -44.021  1.00 42.18           H  
ATOM   2973  N   GLY A 206      35.483  55.001 -39.546  1.00 44.59           N  
ATOM   2974  H   GLY A 206      35.524  53.994 -39.604  1.00 44.59           H  
ATOM   2975  CA  GLY A 206      36.079  55.570 -38.320  1.00 44.59           C  
ATOM   2976  HA2 GLY A 206      35.801  56.619 -38.213  1.00 44.59           H  
ATOM   2977  HA3 GLY A 206      37.165  55.494 -38.367  1.00 44.59           H  
ATOM   2978  C   GLY A 206      35.548  54.795 -37.100  1.00 44.59           C  
ATOM   2979  O   GLY A 206      34.342  54.793 -36.886  1.00 44.59           O  
ATOM   2980  N   GLY A 207      36.314  54.013 -36.328  1.00 43.31           N  
ATOM   2981  H   GLY A 207      35.751  53.487 -35.675  1.00 43.31           H  
ATOM   2982  CA  GLY A 207      37.719  54.159 -35.906  1.00 43.31           C  
ATOM   2983  HA2 GLY A 207      38.202  53.182 -35.878  1.00 43.31           H  
ATOM   2984  HA3 GLY A 207      38.277  54.807 -36.581  1.00 43.31           H  
ATOM   2985  C   GLY A 207      37.736  54.790 -34.499  1.00 43.31           C  
ATOM   2986  O   GLY A 207      37.063  55.797 -34.313  1.00 43.31           O  
ATOM   2987  N   SER A 208      38.402  54.271 -33.462  1.00 45.19           N  
ATOM   2988  H   SER A 208      38.252  54.757 -32.589  1.00 45.19           H  
ATOM   2989  CA  SER A 208      39.390  53.176 -33.361  1.00 45.19           C  
ATOM   2990  HA  SER A 208      39.134  52.351 -34.025  1.00 45.19           H  
ATOM   2991  C   SER A 208      39.460  52.662 -31.901  1.00 45.19           C  
ATOM   2992  CB  SER A 208      40.793  53.708 -33.707  1.00 45.19           C  
ATOM   2993  HB2 SER A 208      41.191  54.251 -32.850  1.00 45.19           H  
ATOM   2994  HB3 SER A 208      41.448  52.862 -33.916  1.00 45.19           H  
ATOM   2995  O   SER A 208      38.979  53.367 -31.023  1.00 45.19           O  
ATOM   2996  OG  SER A 208      40.791  54.580 -34.825  1.00 45.19           O  
ATOM   2997  HG  SER A 208      41.708  54.804 -34.996  1.00 45.19           H  
ATOM   2998  N   ASP A 209      40.066  51.484 -31.678  1.00 43.67           N  
ATOM   2999  H   ASP A 209      40.290  50.961 -32.513  1.00 43.67           H  
ATOM   3000  CA  ASP A 209      40.975  51.066 -30.572  1.00 43.67           C  
ATOM   3001  HA  ASP A 209      40.937  49.977 -30.556  1.00 43.67           H  
ATOM   3002  C   ASP A 209      40.759  51.522 -29.100  1.00 43.67           C  
ATOM   3003  CB  ASP A 209      42.401  51.464 -31.006  1.00 43.67           C  
ATOM   3004  HB2 ASP A 209      43.133  51.074 -30.299  1.00 43.67           H  
ATOM   3005  HB3 ASP A 209      42.476  52.552 -30.986  1.00 43.67           H  
ATOM   3006  O   ASP A 209      40.332  52.628 -28.809  1.00 43.67           O  
ATOM   3007  CG  ASP A 209      42.766  50.968 -32.410  1.00 43.67           C  
ATOM   3008  OD1 ASP A 209      42.196  49.934 -32.828  1.00 43.67           O  
ATOM   3009  OD2 ASP A 209      43.542  51.676 -33.086  1.00 43.67           O  
ATOM   3010  N   ALA A 210      41.203  50.821 -28.050  1.00 42.58           N  
ATOM   3011  H   ALA A 210      41.208  51.400 -27.223  1.00 42.58           H  
ATOM   3012  CA  ALA A 210      41.562  49.423 -27.759  1.00 42.58           C  
ATOM   3013  HA  ALA A 210      40.725  48.764 -27.990  1.00 42.58           H  
ATOM   3014  C   ALA A 210      41.860  49.378 -26.235  1.00 42.58           C  
ATOM   3015  CB  ALA A 210      42.819  48.979 -28.523  1.00 42.58           C  
ATOM   3016  HB1 ALA A 210      43.625  49.696 -28.364  1.00 42.58           H  
ATOM   3017  HB2 ALA A 210      42.612  48.895 -29.590  1.00 42.58           H  
ATOM   3018  HB3 ALA A 210      43.143  48.002 -28.166  1.00 42.58           H  
ATOM   3019  O   ALA A 210      42.324  50.377 -25.685  1.00 42.58           O  
ATOM   3020  N   GLY A 211      41.642  48.264 -25.520  1.00 44.06           N  
ATOM   3021  H   GLY A 211      41.234  47.452 -25.961  1.00 44.06           H  
ATOM   3022  CA  GLY A 211      41.968  48.235 -24.080  1.00 44.06           C  
ATOM   3023  HA2 GLY A 211      41.542  49.121 -23.607  1.00 44.06           H  
ATOM   3024  HA3 GLY A 211      43.050  48.299 -23.964  1.00 44.06           H  
ATOM   3025  C   GLY A 211      41.464  47.027 -23.294  1.00 44.06           C  
ATOM   3026  O   GLY A 211      40.416  47.081 -22.660  1.00 44.06           O  
ATOM   3027  N   ILE A 212      42.241  45.944 -23.303  1.00 38.37           N  
ATOM   3028  H   ILE A 212      43.119  46.005 -23.798  1.00 38.37           H  
ATOM   3029  CA  ILE A 212      42.025  44.742 -22.484  1.00 38.37           C  
ATOM   3030  HA  ILE A 212      40.958  44.542 -22.380  1.00 38.37           H  
ATOM   3031  C   ILE A 212      42.646  44.954 -21.096  1.00 38.37           C  
ATOM   3032  CB  ILE A 212      42.719  43.530 -23.166  1.00 38.37           C  
ATOM   3033  HB  ILE A 212      43.775  43.777 -23.277  1.00 38.37           H  
ATOM   3034  O   ILE A 212      43.858  45.136 -21.038  1.00 38.37           O  
ATOM   3035  CG1 ILE A 212      42.163  43.237 -24.579  1.00 38.37           C  
ATOM   3036 HG12 ILE A 212      41.991  44.170 -25.116  1.00 38.37           H  
ATOM   3037 HG13 ILE A 212      41.207  42.720 -24.499  1.00 38.37           H  
ATOM   3038  CG2 ILE A 212      42.631  42.262 -22.290  1.00 38.37           C  
ATOM   3039 HG21 ILE A 212      43.157  42.408 -21.346  1.00 38.37           H  
ATOM   3040 HG22 ILE A 212      43.106  41.418 -22.790  1.00 38.37           H  
ATOM   3041 HG23 ILE A 212      41.589  42.015 -22.090  1.00 38.37           H  
ATOM   3042  CD1 ILE A 212      43.126  42.405 -25.439  1.00 38.37           C  
ATOM   3043 HD11 ILE A 212      42.712  42.300 -26.442  1.00 38.37           H  
ATOM   3044 HD12 ILE A 212      44.092  42.905 -25.509  1.00 38.37           H  
ATOM   3045 HD13 ILE A 212      43.262  41.409 -25.017  1.00 38.37           H  
ATOM   3046  N   VAL A 213      41.887  44.803 -20.000  1.00 44.40           N  
ATOM   3047  H   VAL A 213      40.883  44.785 -20.115  1.00 44.40           H  
ATOM   3048  CA  VAL A 213      42.409  44.289 -18.710  1.00 44.40           C  
ATOM   3049  HA  VAL A 213      43.233  43.613 -18.939  1.00 44.40           H  
ATOM   3050  C   VAL A 213      41.325  43.477 -17.988  1.00 44.40           C  
ATOM   3051  CB  VAL A 213      42.974  45.369 -17.750  1.00 44.40           C  
ATOM   3052  HB  VAL A 213      42.177  46.061 -17.479  1.00 44.40           H  
ATOM   3053  O   VAL A 213      40.177  43.896 -17.870  1.00 44.40           O  
ATOM   3054  CG1 VAL A 213      43.528  44.729 -16.465  1.00 44.40           C  
ATOM   3055 HG11 VAL A 213      44.005  45.486 -15.842  1.00 44.40           H  
ATOM   3056 HG12 VAL A 213      44.258  43.955 -16.704  1.00 44.40           H  
ATOM   3057 HG13 VAL A 213      42.717  44.305 -15.873  1.00 44.40           H  
ATOM   3058  CG2 VAL A 213      44.143  46.178 -18.324  1.00 44.40           C  
ATOM   3059 HG21 VAL A 213      44.541  46.858 -17.571  1.00 44.40           H  
ATOM   3060 HG22 VAL A 213      44.937  45.513 -18.663  1.00 44.40           H  
ATOM   3061 HG23 VAL A 213      43.793  46.788 -19.157  1.00 44.40           H  
ATOM   3062  N   SER A 214      41.715  42.302 -17.497  1.00 38.58           N  
ATOM   3063  H   SER A 214      42.685  42.046 -17.615  1.00 38.58           H  
ATOM   3064  CA  SER A 214      40.933  41.385 -16.661  1.00 38.58           C  
ATOM   3065  HA  SER A 214      39.928  41.278 -17.069  1.00 38.58           H  
ATOM   3066  C   SER A 214      40.846  41.826 -15.194  1.00 38.58           C  
ATOM   3067  CB  SER A 214      41.647  40.029 -16.689  1.00 38.58           C  
ATOM   3068  HB2 SER A 214      41.185  39.348 -15.975  1.00 38.58           H  
ATOM   3069  HB3 SER A 214      41.570  39.599 -17.688  1.00 38.58           H  
ATOM   3070  O   SER A 214      41.859  42.221 -14.621  1.00 38.58           O  
ATOM   3071  OG  SER A 214      43.018  40.214 -16.367  1.00 38.58           O  
ATOM   3072  HG  SER A 214      43.070  40.730 -15.559  1.00 38.58           H  
ATOM   3073  N   GLY A 215      39.697  41.619 -14.547  1.00 41.71           N  
ATOM   3074  H   GLY A 215      38.883  41.329 -15.070  1.00 41.71           H  
ATOM   3075  CA  GLY A 215      39.539  41.773 -13.096  1.00 41.71           C  
ATOM   3076  HA2 GLY A 215      39.226  42.792 -12.871  1.00 41.71           H  
ATOM   3077  HA3 GLY A 215      40.484  41.588 -12.587  1.00 41.71           H  
ATOM   3078  C   GLY A 215      38.480  40.817 -12.551  1.00 41.71           C  
ATOM   3079  O   GLY A 215      37.288  41.086 -12.665  1.00 41.71           O  
ATOM   3080  N   VAL A 216      38.922  39.685 -12.000  1.00 39.21           N  
ATOM   3081  H   VAL A 216      39.919  39.577 -11.887  1.00 39.21           H  
ATOM   3082  CA  VAL A 216      38.075  38.774 -11.217  1.00 39.21           C  
ATOM   3083  HA  VAL A 216      37.061  38.767 -11.615  1.00 39.21           H  
ATOM   3084  C   VAL A 216      38.048  39.298  -9.790  1.00 39.21           C  
ATOM   3085  CB  VAL A 216      38.637  37.334 -11.232  1.00 39.21           C  
ATOM   3086  HB  VAL A 216      39.668  37.347 -10.879  1.00 39.21           H  
ATOM   3087  O   VAL A 216      39.113  39.447  -9.200  1.00 39.21           O  
ATOM   3088  CG1 VAL A 216      37.834  36.377 -10.338  1.00 39.21           C  
ATOM   3089 HG11 VAL A 216      38.238  35.368 -10.417  1.00 39.21           H  
ATOM   3090 HG12 VAL A 216      36.785  36.373 -10.637  1.00 39.21           H  
ATOM   3091 HG13 VAL A 216      37.910  36.685  -9.295  1.00 39.21           H  
ATOM   3092  CG2 VAL A 216      38.633  36.756 -12.654  1.00 39.21           C  
ATOM   3093 HG21 VAL A 216      37.616  36.737 -13.045  1.00 39.21           H  
ATOM   3094 HG22 VAL A 216      39.259  37.363 -13.307  1.00 39.21           H  
ATOM   3095 HG23 VAL A 216      39.033  35.742 -12.640  1.00 39.21           H  
ATOM   3096  N   ASP A 217      36.862  39.524  -9.229  1.00 46.11           N  
ATOM   3097  H   ASP A 217      36.015  39.423  -9.769  1.00 46.11           H  
ATOM   3098  CA  ASP A 217      36.715  39.781  -7.797  1.00 46.11           C  
ATOM   3099  HA  ASP A 217      37.569  39.319  -7.302  1.00 46.11           H  
ATOM   3100  C   ASP A 217      35.474  39.079  -7.241  1.00 46.11           C  
ATOM   3101  CB  ASP A 217      36.730  41.292  -7.491  1.00 46.11           C  
ATOM   3102  HB2 ASP A 217      35.804  41.571  -6.988  1.00 46.11           H  
ATOM   3103  HB3 ASP A 217      36.777  41.858  -8.422  1.00 46.11           H  
ATOM   3104  O   ASP A 217      34.433  38.985  -7.901  1.00 46.11           O  
ATOM   3105  CG  ASP A 217      37.909  41.697  -6.598  1.00 46.11           C  
ATOM   3106  OD1 ASP A 217      38.293  40.873  -5.735  1.00 46.11           O  
ATOM   3107  OD2 ASP A 217      38.369  42.851  -6.749  1.00 46.11           O  
ATOM   3108  N   SER A 218      35.612  38.519  -6.041  1.00 43.96           N  
ATOM   3109  H   SER A 218      36.470  38.703  -5.541  1.00 43.96           H  
ATOM   3110  CA  SER A 218      34.708  37.490  -5.523  1.00 43.96           C  
ATOM   3111  HA  SER A 218      33.792  37.497  -6.114  1.00 43.96           H  
ATOM   3112  C   SER A 218      34.310  37.715  -4.064  1.00 43.96           C  
ATOM   3113  CB  SER A 218      35.340  36.099  -5.697  1.00 43.96           C  
ATOM   3114  HB2 SER A 218      35.353  35.851  -6.758  1.00 43.96           H  
ATOM   3115  HB3 SER A 218      34.734  35.357  -5.178  1.00 43.96           H  
ATOM   3116  O   SER A 218      35.165  37.789  -3.186  1.00 43.96           O  
ATOM   3117  OG  SER A 218      36.668  36.048  -5.213  1.00 43.96           O  
ATOM   3118  HG  SER A 218      36.720  36.578  -4.414  1.00 43.96           H  
ATOM   3119  N   GLY A 219      32.998  37.684  -3.803  1.00 42.09           N  
ATOM   3120  H   GLY A 219      32.369  37.729  -4.593  1.00 42.09           H  
ATOM   3121  CA  GLY A 219      32.402  37.629  -2.462  1.00 42.09           C  
ATOM   3122  HA2 GLY A 219      31.584  36.908  -2.479  1.00 42.09           H  
ATOM   3123  HA3 GLY A 219      33.149  37.271  -1.754  1.00 42.09           H  
ATOM   3124  C   GLY A 219      31.850  38.964  -1.929  1.00 42.09           C  
ATOM   3125  O   GLY A 219      32.003  39.994  -2.582  1.00 42.09           O  
ATOM   3126  N   PRO A 220      31.200  38.967  -0.744  1.00 46.91           N  
ATOM   3127  CA  PRO A 220      30.982  37.834   0.162  1.00 46.91           C  
ATOM   3128  HA  PRO A 220      31.581  36.969  -0.124  1.00 46.91           H  
ATOM   3129  C   PRO A 220      29.507  37.383   0.275  1.00 46.91           C  
ATOM   3130  CB  PRO A 220      31.509  38.360   1.497  1.00 46.91           C  
ATOM   3131  HB2 PRO A 220      32.598  38.324   1.497  1.00 46.91           H  
ATOM   3132  HB3 PRO A 220      31.111  37.815   2.353  1.00 46.91           H  
ATOM   3133  O   PRO A 220      28.577  38.043  -0.185  1.00 46.91           O  
ATOM   3134  CG  PRO A 220      31.046  39.819   1.488  1.00 46.91           C  
ATOM   3135  HG2 PRO A 220      31.743  40.457   2.032  1.00 46.91           H  
ATOM   3136  HG3 PRO A 220      30.050  39.891   1.923  1.00 46.91           H  
ATOM   3137  CD  PRO A 220      30.980  40.198   0.004  1.00 46.91           C  
ATOM   3138  HD2 PRO A 220      31.763  40.924  -0.220  1.00 46.91           H  
ATOM   3139  HD3 PRO A 220      30.005  40.619  -0.239  1.00 46.91           H  
ATOM   3140  N   ALA A 221      29.299  36.230   0.918  1.00 39.66           N  
ATOM   3141  H   ALA A 221      30.096  35.760   1.323  1.00 39.66           H  
ATOM   3142  CA  ALA A 221      27.984  35.634   1.153  1.00 39.66           C  
ATOM   3143  HA  ALA A 221      27.465  35.565   0.197  1.00 39.66           H  
ATOM   3144  C   ALA A 221      27.104  36.457   2.116  1.00 39.66           C  
ATOM   3145  CB  ALA A 221      28.200  34.215   1.695  1.00 39.66           C  
ATOM   3146  HB1 ALA A 221      28.788  33.630   0.989  1.00 39.66           H  
ATOM   3147  HB2 ALA A 221      27.236  33.726   1.840  1.00 39.66           H  
ATOM   3148  HB3 ALA A 221      28.720  34.256   2.653  1.00 39.66           H  
ATOM   3149  O   ALA A 221      27.593  36.990   3.113  1.00 39.66           O  
ATOM   3150  N   GLN A 222      25.788  36.485   1.873  1.00 44.89           N  
ATOM   3151  H   GLN A 222      25.429  35.997   1.065  1.00 44.89           H  
ATOM   3152  CA  GLN A 222      24.821  36.983   2.854  1.00 44.89           C  
ATOM   3153  HA  GLN A 222      25.295  37.776   3.434  1.00 44.89           H  
ATOM   3154  C   GLN A 222      24.428  35.880   3.840  1.00 44.89           C  
ATOM   3155  CB  GLN A 222      23.579  37.598   2.190  1.00 44.89           C  
ATOM   3156  HB2 GLN A 222      23.153  36.908   1.461  1.00 44.89           H  
ATOM   3157  HB3 GLN A 222      22.839  37.775   2.970  1.00 44.89           H  
ATOM   3158  O   GLN A 222      23.889  34.842   3.457  1.00 44.89           O  
ATOM   3159  CG  GLN A 222      23.908  38.941   1.519  1.00 44.89           C  
ATOM   3160  HG2 GLN A 222      24.465  38.761   0.600  1.00 44.89           H  
ATOM   3161  HG3 GLN A 222      24.541  39.526   2.187  1.00 44.89           H  
ATOM   3162  CD  GLN A 222      22.680  39.789   1.198  1.00 44.89           C  
ATOM   3163  NE2 GLN A 222      22.877  41.008   0.745  1.00 44.89           N  
ATOM   3164 HE21 GLN A 222      23.814  41.362   0.617  1.00 44.89           H  
ATOM   3165 HE22 GLN A 222      22.043  41.549   0.567  1.00 44.89           H  
ATOM   3166  OE1 GLN A 222      21.531  39.411   1.346  1.00 44.89           O  
ATOM   3167  N   VAL A 223      24.670  36.144   5.123  1.00 44.42           N  
ATOM   3168  H   VAL A 223      25.137  37.010   5.348  1.00 44.42           H  
ATOM   3169  CA  VAL A 223      24.146  35.359   6.243  1.00 44.42           C  
ATOM   3170  HA  VAL A 223      24.126  34.303   5.972  1.00 44.42           H  
ATOM   3171  C   VAL A 223      22.719  35.826   6.525  1.00 44.42           C  
ATOM   3172  CB  VAL A 223      25.049  35.526   7.484  1.00 44.42           C  
ATOM   3173  HB  VAL A 223      25.120  36.584   7.737  1.00 44.42           H  
ATOM   3174  O   VAL A 223      22.509  36.978   6.902  1.00 44.42           O  
ATOM   3175  CG1 VAL A 223      24.503  34.773   8.703  1.00 44.42           C  
ATOM   3176 HG11 VAL A 223      25.188  34.884   9.544  1.00 44.42           H  
ATOM   3177 HG12 VAL A 223      24.386  33.715   8.472  1.00 44.42           H  
ATOM   3178 HG13 VAL A 223      23.537  35.182   9.000  1.00 44.42           H  
ATOM   3179  CG2 VAL A 223      26.467  35.005   7.206  1.00 44.42           C  
ATOM   3180 HG21 VAL A 223      26.930  35.571   6.397  1.00 44.42           H  
ATOM   3181 HG22 VAL A 223      26.431  33.951   6.929  1.00 44.42           H  
ATOM   3182 HG23 VAL A 223      27.084  35.119   8.097  1.00 44.42           H  
ATOM   3183  N   TYR A 224      21.737  34.940   6.360  1.00 59.57           N  
ATOM   3184  H   TYR A 224      21.968  34.011   6.036  1.00 59.57           H  
ATOM   3185  CA  TYR A 224      20.370  35.190   6.822  1.00 59.57           C  
ATOM   3186  HA  TYR A 224      20.133  36.236   6.630  1.00 59.57           H  
ATOM   3187  C   TYR A 224      20.266  34.911   8.332  1.00 59.57           C  
ATOM   3188  CB  TYR A 224      19.366  34.337   6.035  1.00 59.57           C  
ATOM   3189  HB2 TYR A 224      18.407  34.370   6.552  1.00 59.57           H  
ATOM   3190  HB3 TYR A 224      19.694  33.298   6.034  1.00 59.57           H  
ATOM   3191  O   TYR A 224      20.756  33.872   8.782  1.00 59.57           O  
ATOM   3192  CG  TYR A 224      19.145  34.807   4.609  1.00 59.57           C  
ATOM   3193  CD1 TYR A 224      18.220  35.839   4.351  1.00 59.57           C  
ATOM   3194  HD1 TYR A 224      17.672  36.283   5.168  1.00 59.57           H  
ATOM   3195  CD2 TYR A 224      19.863  34.225   3.545  1.00 59.57           C  
ATOM   3196  HD2 TYR A 224      20.583  33.445   3.739  1.00 59.57           H  
ATOM   3197  CE1 TYR A 224      18.013  36.293   3.034  1.00 59.57           C  
ATOM   3198  HE1 TYR A 224      17.308  37.088   2.843  1.00 59.57           H  
ATOM   3199  CE2 TYR A 224      19.651  34.669   2.225  1.00 59.57           C  
ATOM   3200  HE2 TYR A 224      20.202  34.235   1.404  1.00 59.57           H  
ATOM   3201  OH  TYR A 224      18.535  36.139   0.695  1.00 59.57           O  
ATOM   3202  HH  TYR A 224      17.957  36.906   0.677  1.00 59.57           H  
ATOM   3203  CZ  TYR A 224      18.730  35.705   1.968  1.00 59.57           C  
ATOM   3204  N   PRO A 225      19.631  35.790   9.130  1.00 56.55           N  
ATOM   3205  CA  PRO A 225      19.371  35.511  10.538  1.00 56.55           C  
ATOM   3206  HA  PRO A 225      20.274  35.140  11.022  1.00 56.55           H  
ATOM   3207  C   PRO A 225      18.256  34.464  10.674  1.00 56.55           C  
ATOM   3208  CB  PRO A 225      18.987  36.863  11.147  1.00 56.55           C  
ATOM   3209  HB2 PRO A 225      19.890  37.394  11.448  1.00 56.55           H  
ATOM   3210  HB3 PRO A 225      18.310  36.754  11.994  1.00 56.55           H  
ATOM   3211  O   PRO A 225      17.225  34.566  10.010  1.00 56.55           O  
ATOM   3212  CG  PRO A 225      18.327  37.602   9.981  1.00 56.55           C  
ATOM   3213  HG2 PRO A 225      18.419  38.683  10.085  1.00 56.55           H  
ATOM   3214  HG3 PRO A 225      17.278  37.315   9.913  1.00 56.55           H  
ATOM   3215  CD  PRO A 225      19.082  37.086   8.754  1.00 56.55           C  
ATOM   3216  HD2 PRO A 225      19.898  37.766   8.510  1.00 56.55           H  
ATOM   3217  HD3 PRO A 225      18.398  36.995   7.910  1.00 56.55           H  
ATOM   3218  N   LEU A 226      18.447  33.470  11.548  1.00 47.24           N  
ATOM   3219  H   LEU A 226      19.306  33.442  12.078  1.00 47.24           H  
ATOM   3220  CA  LEU A 226      17.379  32.533  11.907  1.00 47.24           C  
ATOM   3221  HA  LEU A 226      16.910  32.175  10.990  1.00 47.24           H  
ATOM   3222  C   LEU A 226      16.290  33.240  12.726  1.00 47.24           C  
ATOM   3223  CB  LEU A 226      17.910  31.318  12.694  1.00 47.24           C  
ATOM   3224  HB2 LEU A 226      17.050  30.873  13.194  1.00 47.24           H  
ATOM   3225  HB3 LEU A 226      18.592  31.645  13.479  1.00 47.24           H  
ATOM   3226  O   LEU A 226      16.589  34.001  13.648  1.00 47.24           O  
ATOM   3227  CG  LEU A 226      18.563  30.222  11.829  1.00 47.24           C  
ATOM   3228  HG  LEU A 226      18.131  30.237  10.829  1.00 47.24           H  
ATOM   3229  CD1 LEU A 226      20.079  30.400  11.722  1.00 47.24           C  
ATOM   3230 HD11 LEU A 226      20.534  30.371  12.712  1.00 47.24           H  
ATOM   3231 HD12 LEU A 226      20.499  29.604  11.108  1.00 47.24           H  
ATOM   3232 HD13 LEU A 226      20.301  31.354  11.245  1.00 47.24           H  
ATOM   3233  CD2 LEU A 226      18.293  28.843  12.436  1.00 47.24           C  
ATOM   3234 HD21 LEU A 226      17.219  28.659  12.468  1.00 47.24           H  
ATOM   3235 HD22 LEU A 226      18.757  28.071  11.822  1.00 47.24           H  
ATOM   3236 HD23 LEU A 226      18.697  28.793  13.447  1.00 47.24           H  
ATOM   3237  N   GLU A 227      15.030  32.923  12.431  1.00 58.40           N  
ATOM   3238  H   GLU A 227      14.849  32.298  11.659  1.00 58.40           H  
ATOM   3239  CA  GLU A 227      13.894  33.306  13.271  1.00 58.40           C  
ATOM   3240  HA  GLU A 227      13.981  34.374  13.471  1.00 58.40           H  
ATOM   3241  C   GLU A 227      13.916  32.554  14.620  1.00 58.40           C  
ATOM   3242  CB  GLU A 227      12.566  33.066  12.536  1.00 58.40           C  
ATOM   3243  HB2 GLU A 227      12.521  32.030  12.199  1.00 58.40           H  
ATOM   3244  HB3 GLU A 227      11.748  33.237  13.236  1.00 58.40           H  
ATOM   3245  O   GLU A 227      14.382  31.410  14.697  1.00 58.40           O  
ATOM   3246  CG  GLU A 227      12.383  34.014  11.338  1.00 58.40           C  
ATOM   3247  HG2 GLU A 227      12.581  35.032  11.673  1.00 58.40           H  
ATOM   3248  HG3 GLU A 227      13.114  33.762  10.570  1.00 58.40           H  
ATOM   3249  CD  GLU A 227      10.970  33.949  10.734  1.00 58.40           C  
ATOM   3250  OE1 GLU A 227      10.559  34.967  10.131  1.00 58.40           O  
ATOM   3251  OE2 GLU A 227      10.310  32.893  10.870  1.00 58.40           O  
ATOM   3252  N   PRO A 228      13.421  33.167  15.711  1.00 52.52           N  
ATOM   3253  CA  PRO A 228      13.497  32.577  17.041  1.00 52.52           C  
ATOM   3254  HA  PRO A 228      14.494  32.169  17.206  1.00 52.52           H  
ATOM   3255  C   PRO A 228      12.465  31.456  17.227  1.00 52.52           C  
ATOM   3256  CB  PRO A 228      13.280  33.748  18.007  1.00 52.52           C  
ATOM   3257  HB2 PRO A 228      14.236  34.234  18.204  1.00 52.52           H  
ATOM   3258  HB3 PRO A 228      12.816  33.434  18.942  1.00 52.52           H  
ATOM   3259  O   PRO A 228      11.268  31.705  17.377  1.00 52.52           O  
ATOM   3260  CG  PRO A 228      12.382  34.699  17.215  1.00 52.52           C  
ATOM   3261  HG2 PRO A 228      11.341  34.385  17.298  1.00 52.52           H  
ATOM   3262  HG3 PRO A 228      12.495  35.732  17.545  1.00 52.52           H  
ATOM   3263  CD  PRO A 228      12.862  34.511  15.777  1.00 52.52           C  
ATOM   3264  HD2 PRO A 228      12.029  34.632  15.085  1.00 52.52           H  
ATOM   3265  HD3 PRO A 228      13.644  35.239  15.557  1.00 52.52           H  
ATOM   3266  N   HIS A 229      12.933  30.209  17.313  1.00 44.71           N  
ATOM   3267  H   HIS A 229      13.902  30.040  17.084  1.00 44.71           H  
ATOM   3268  CA  HIS A 229      12.095  29.102  17.771  1.00 44.71           C  
ATOM   3269  HA  HIS A 229      11.210  29.065  17.135  1.00 44.71           H  
ATOM   3270  C   HIS A 229      11.625  29.332  19.215  1.00 44.71           C  
ATOM   3271  CB  HIS A 229      12.829  27.759  17.640  1.00 44.71           C  
ATOM   3272  HB2 HIS A 229      13.875  27.879  17.923  1.00 44.71           H  
ATOM   3273  HB3 HIS A 229      12.382  27.045  18.332  1.00 44.71           H  
ATOM   3274  O   HIS A 229      12.425  29.418  20.149  1.00 44.71           O  
ATOM   3275  CG  HIS A 229      12.733  27.162  16.260  1.00 44.71           C  
ATOM   3276  CD2 HIS A 229      13.742  27.039  15.343  1.00 44.71           C  
ATOM   3277  HD2 HIS A 229      14.762  27.371  15.468  1.00 44.71           H  
ATOM   3278  ND1 HIS A 229      11.603  26.611  15.695  1.00 44.71           N  
ATOM   3279  HD1 HIS A 229      10.685  26.557  16.112  1.00 44.71           H  
ATOM   3280  CE1 HIS A 229      11.925  26.171  14.467  1.00 44.71           C  
ATOM   3281  HE1 HIS A 229      11.244  25.700  13.774  1.00 44.71           H  
ATOM   3282  NE2 HIS A 229      13.221  26.397  14.215  1.00 44.71           N  
ATOM   3283  N   VAL A 230      10.304  29.372  19.406  1.00 50.48           N  
ATOM   3284  H   VAL A 230       9.710  29.376  18.590  1.00 50.48           H  
ATOM   3285  CA  VAL A 230       9.665  29.433  20.726  1.00 50.48           C  
ATOM   3286  HA  VAL A 230      10.159  30.205  21.316  1.00 50.48           H  
ATOM   3287  C   VAL A 230       9.852  28.092  21.441  1.00 50.48           C  
ATOM   3288  CB  VAL A 230       8.176  29.824  20.599  1.00 50.48           C  
ATOM   3289  HB  VAL A 230       7.667  29.108  19.954  1.00 50.48           H  
ATOM   3290  O   VAL A 230       9.121  27.131  21.205  1.00 50.48           O  
ATOM   3291  CG1 VAL A 230       7.466  29.850  21.960  1.00 50.48           C  
ATOM   3292 HG11 VAL A 230       7.450  28.853  22.400  1.00 50.48           H  
ATOM   3293 HG12 VAL A 230       6.434  30.176  21.829  1.00 50.48           H  
ATOM   3294 HG13 VAL A 230       7.975  30.537  22.637  1.00 50.48           H  
ATOM   3295  CG2 VAL A 230       8.034  31.222  19.980  1.00 50.48           C  
ATOM   3296 HG21 VAL A 230       6.980  31.488  19.901  1.00 50.48           H  
ATOM   3297 HG22 VAL A 230       8.544  31.962  20.597  1.00 50.48           H  
ATOM   3298 HG23 VAL A 230       8.463  31.244  18.979  1.00 50.48           H  
ATOM   3299  N   ILE A 231      10.845  28.024  22.330  1.00 43.84           N  
ATOM   3300  H   ILE A 231      11.480  28.807  22.384  1.00 43.84           H  
ATOM   3301  CA  ILE A 231      11.088  26.855  23.183  1.00 43.84           C  
ATOM   3302  HA  ILE A 231      10.926  25.955  22.589  1.00 43.84           H  
ATOM   3303  C   ILE A 231      10.065  26.853  24.325  1.00 43.84           C  
ATOM   3304  CB  ILE A 231      12.551  26.812  23.690  1.00 43.84           C  
ATOM   3305  HB  ILE A 231      12.750  27.723  24.255  1.00 43.84           H  
ATOM   3306  O   ILE A 231      10.241  27.529  25.342  1.00 43.84           O  
ATOM   3307  CG1 ILE A 231      13.538  26.747  22.499  1.00 43.84           C  
ATOM   3308 HG12 ILE A 231      13.346  27.583  21.826  1.00 43.84           H  
ATOM   3309 HG13 ILE A 231      13.374  25.826  21.940  1.00 43.84           H  
ATOM   3310  CG2 ILE A 231      12.761  25.600  24.624  1.00 43.84           C  
ATOM   3311 HG21 ILE A 231      12.573  24.674  24.082  1.00 43.84           H  
ATOM   3312 HG22 ILE A 231      13.781  25.586  25.009  1.00 43.84           H  
ATOM   3313 HG23 ILE A 231      12.093  25.649  25.484  1.00 43.84           H  
ATOM   3314  CD1 ILE A 231      15.018  26.832  22.895  1.00 43.84           C  
ATOM   3315 HD11 ILE A 231      15.184  27.702  23.531  1.00 43.84           H  
ATOM   3316 HD12 ILE A 231      15.623  26.934  21.994  1.00 43.84           H  
ATOM   3317 HD13 ILE A 231      15.329  25.928  23.417  1.00 43.84           H  
ATOM   3318  N   ILE A 232       9.006  26.056  24.176  1.00 56.54           N  
ATOM   3319  H   ILE A 232       8.883  25.588  23.290  1.00 56.54           H  
ATOM   3320  CA  ILE A 232       8.089  25.738  25.275  1.00 56.54           C  
ATOM   3321  HA  ILE A 232       7.846  26.659  25.804  1.00 56.54           H  
ATOM   3322  C   ILE A 232       8.827  24.805  26.244  1.00 56.54           C  
ATOM   3323  CB  ILE A 232       6.761  25.137  24.754  1.00 56.54           C  
ATOM   3324  HB  ILE A 232       6.981  24.220  24.208  1.00 56.54           H  
ATOM   3325  O   ILE A 232       9.062  23.635  25.947  1.00 56.54           O  
ATOM   3326  CG1 ILE A 232       6.067  26.132  23.791  1.00 56.54           C  
ATOM   3327 HG12 ILE A 232       6.738  26.356  22.963  1.00 56.54           H  
ATOM   3328 HG13 ILE A 232       5.862  27.064  24.318  1.00 56.54           H  
ATOM   3329  CG2 ILE A 232       5.839  24.791  25.942  1.00 56.54           C  
ATOM   3330 HG21 ILE A 232       4.931  24.304  25.586  1.00 56.54           H  
ATOM   3331 HG22 ILE A 232       5.571  25.694  26.490  1.00 56.54           H  
ATOM   3332 HG23 ILE A 232       6.328  24.092  26.620  1.00 56.54           H  
ATOM   3333  CD1 ILE A 232       4.759  25.619  23.175  1.00 56.54           C  
ATOM   3334 HD11 ILE A 232       3.981  25.540  23.935  1.00 56.54           H  
ATOM   3335 HD12 ILE A 232       4.423  26.321  22.412  1.00 56.54           H  
ATOM   3336 HD13 ILE A 232       4.922  24.645  22.713  1.00 56.54           H  
ATOM   3337  N   ARG A 233       9.223  25.336  27.406  1.00 48.34           N  
ATOM   3338  H   ARG A 233       9.014  26.310  27.570  1.00 48.34           H  
ATOM   3339  CA  ARG A 233       9.857  24.551  28.473  1.00 48.34           C  
ATOM   3340  HA  ARG A 233      10.643  23.941  28.028  1.00 48.34           H  
ATOM   3341  C   ARG A 233       8.824  23.628  29.139  1.00 48.34           C  
ATOM   3342  CB  ARG A 233      10.473  25.472  29.539  1.00 48.34           C  
ATOM   3343  HB2 ARG A 233      10.819  24.849  30.364  1.00 48.34           H  
ATOM   3344  HB3 ARG A 233       9.701  26.138  29.924  1.00 48.34           H  
ATOM   3345  O   ARG A 233       7.781  24.136  29.555  1.00 48.34           O  
ATOM   3346  CG  ARG A 233      11.657  26.308  29.033  1.00 48.34           C  
ATOM   3347  HG2 ARG A 233      11.331  26.970  28.231  1.00 48.34           H  
ATOM   3348  HG3 ARG A 233      12.434  25.642  28.658  1.00 48.34           H  
ATOM   3349  CD  ARG A 233      12.212  27.142  30.196  1.00 48.34           C  
ATOM   3350  HD2 ARG A 233      11.439  27.830  30.536  1.00 48.34           H  
ATOM   3351  HD3 ARG A 233      12.460  26.464  31.013  1.00 48.34           H  
ATOM   3352  NE  ARG A 233      13.414  27.905  29.806  1.00 48.34           N  
ATOM   3353  HE  ARG A 233      13.578  28.012  28.815  1.00 48.34           H  
ATOM   3354  NH1 ARG A 233      14.163  28.391  31.925  1.00 48.34           N  
ATOM   3355 HH11 ARG A 233      14.850  28.805  32.539  1.00 48.34           H  
ATOM   3356 HH12 ARG A 233      13.363  27.908  32.309  1.00 48.34           H  
ATOM   3357  NH2 ARG A 233      15.336  29.077  30.159  1.00 48.34           N  
ATOM   3358 HH21 ARG A 233      15.480  29.147  29.162  1.00 48.34           H  
ATOM   3359 HH22 ARG A 233      16.008  29.491  30.790  1.00 48.34           H  
ATOM   3360  CZ  ARG A 233      14.293  28.452  30.628  1.00 48.34           C  
ATOM   3361  N   PRO A 234       9.100  22.323  29.322  1.00 60.87           N  
ATOM   3362  CA  PRO A 234       8.331  21.505  30.254  1.00 60.87           C  
ATOM   3363  HA  PRO A 234       7.268  21.606  30.036  1.00 60.87           H  
ATOM   3364  C   PRO A 234       8.604  21.952  31.708  1.00 60.87           C  
ATOM   3365  CB  PRO A 234       8.769  20.064  29.983  1.00 60.87           C  
ATOM   3366  HB2 PRO A 234       8.175  19.651  29.167  1.00 60.87           H  
ATOM   3367  HB3 PRO A 234       8.690  19.433  30.869  1.00 60.87           H  
ATOM   3368  O   PRO A 234       9.672  22.511  31.984  1.00 60.87           O  
ATOM   3369  CG  PRO A 234      10.219  20.224  29.528  1.00 60.87           C  
ATOM   3370  HG2 PRO A 234      10.533  19.403  28.882  1.00 60.87           H  
ATOM   3371  HG3 PRO A 234      10.868  20.292  30.401  1.00 60.87           H  
ATOM   3372  CD  PRO A 234      10.221  21.562  28.785  1.00 60.87           C  
ATOM   3373  HD2 PRO A 234      10.065  21.395  27.719  1.00 60.87           H  
ATOM   3374  HD3 PRO A 234      11.170  22.070  28.955  1.00 60.87           H  
ATOM   3375  N   PRO A 235       7.659  21.738  32.642  1.00 64.50           N  
ATOM   3376  CA  PRO A 235       7.840  22.092  34.049  1.00 64.50           C  
ATOM   3377  HA  PRO A 235       8.158  23.132  34.120  1.00 64.50           H  
ATOM   3378  C   PRO A 235       8.890  21.192  34.730  1.00 64.50           C  
ATOM   3379  CB  PRO A 235       6.454  21.938  34.681  1.00 64.50           C  
ATOM   3380  HB2 PRO A 235       5.890  22.862  34.553  1.00 64.50           H  
ATOM   3381  HB3 PRO A 235       6.506  21.667  35.736  1.00 64.50           H  
ATOM   3382  O   PRO A 235       9.099  20.060  34.289  1.00 64.50           O  
ATOM   3383  CG  PRO A 235       5.817  20.829  33.844  1.00 64.50           C  
ATOM   3384  HG2 PRO A 235       6.163  19.858  34.198  1.00 64.50           H  
ATOM   3385  HG3 PRO A 235       4.728  20.879  33.865  1.00 64.50           H  
ATOM   3386  CD  PRO A 235       6.370  21.092  32.443  1.00 64.50           C  
ATOM   3387  HD2 PRO A 235       5.706  21.768  31.906  1.00 64.50           H  
ATOM   3388  HD3 PRO A 235       6.474  20.152  31.902  1.00 64.50           H  
ATOM   3389  N   PRO A 236       9.546  21.663  35.809  1.00 57.07           N  
ATOM   3390  CA  PRO A 236      10.490  20.849  36.564  1.00 57.07           C  
ATOM   3391  HA  PRO A 236      11.225  20.407  35.892  1.00 57.07           H  
ATOM   3392  C   PRO A 236       9.754  19.732  37.313  1.00 57.07           C  
ATOM   3393  CB  PRO A 236      11.193  21.817  37.521  1.00 57.07           C  
ATOM   3394  HB2 PRO A 236      12.051  22.265  37.019  1.00 57.07           H  
ATOM   3395  HB3 PRO A 236      11.505  21.331  38.446  1.00 57.07           H  
ATOM   3396  O   PRO A 236       8.787  19.984  38.033  1.00 57.07           O  
ATOM   3397  CG  PRO A 236      10.132  22.889  37.773  1.00 57.07           C  
ATOM   3398  HG2 PRO A 236       9.454  22.556  38.559  1.00 57.07           H  
ATOM   3399  HG3 PRO A 236      10.581  23.845  38.041  1.00 57.07           H  
ATOM   3400  CD  PRO A 236       9.384  22.966  36.440  1.00 57.07           C  
ATOM   3401  HD2 PRO A 236       9.837  23.730  35.809  1.00 57.07           H  
ATOM   3402  HD3 PRO A 236       8.333  23.195  36.618  1.00 57.07           H  
ATOM   3403  N   THR A 237      10.235  18.499  37.163  1.00 56.60           N  
ATOM   3404  H   THR A 237      10.990  18.347  36.510  1.00 56.60           H  
ATOM   3405  CA  THR A 237       9.766  17.351  37.946  1.00 56.60           C  
ATOM   3406  HA  THR A 237       8.804  17.593  38.399  1.00 56.60           H  
ATOM   3407  C   THR A 237      10.763  17.089  39.069  1.00 56.60           C  
ATOM   3408  CB  THR A 237       9.553  16.098  37.080  1.00 56.60           C  
ATOM   3409  HB  THR A 237      10.515  15.661  36.811  1.00 56.60           H  
ATOM   3410  O   THR A 237      11.728  16.346  38.893  1.00 56.60           O  
ATOM   3411  CG2 THR A 237       8.697  15.061  37.807  1.00 56.60           C  
ATOM   3412 HG21 THR A 237       7.703  15.466  37.999  1.00 56.60           H  
ATOM   3413 HG22 THR A 237       9.166  14.799  38.755  1.00 56.60           H  
ATOM   3414 HG23 THR A 237       8.611  14.161  37.198  1.00 56.60           H  
ATOM   3415  OG1 THR A 237       8.859  16.408  35.894  1.00 56.60           O  
ATOM   3416  HG1 THR A 237       8.854  15.619  35.346  1.00 56.60           H  
ATOM   3417  N   ASP A 238      10.539  17.710  40.225  1.00 44.59           N  
ATOM   3418  H   ASP A 238       9.790  18.385  40.288  1.00 44.59           H  
ATOM   3419  CA  ASP A 238      11.349  17.472  41.419  1.00 44.59           C  
ATOM   3420  HA  ASP A 238      12.403  17.490  41.143  1.00 44.59           H  
ATOM   3421  C   ASP A 238      11.026  16.089  42.013  1.00 44.59           C  
ATOM   3422  CB  ASP A 238      11.122  18.586  42.456  1.00 44.59           C  
ATOM   3423  HB2 ASP A 238      10.057  18.657  42.680  1.00 44.59           H  
ATOM   3424  HB3 ASP A 238      11.640  18.314  43.376  1.00 44.59           H  
ATOM   3425  O   ASP A 238       9.995  15.894  42.658  1.00 44.59           O  
ATOM   3426  CG  ASP A 238      11.643  19.954  42.006  1.00 44.59           C  
ATOM   3427  OD1 ASP A 238      12.756  19.997  41.434  1.00 44.59           O  
ATOM   3428  OD2 ASP A 238      10.927  20.950  42.254  1.00 44.59           O  
ATOM   3429  N   THR A 239      11.921  15.116  41.823  1.00 55.63           N  
ATOM   3430  H   THR A 239      12.682  15.292  41.183  1.00 55.63           H  
ATOM   3431  CA  THR A 239      11.882  13.825  42.532  1.00 55.63           C  
ATOM   3432  HA  THR A 239      11.000  13.809  43.173  1.00 55.63           H  
ATOM   3433  C   THR A 239      13.132  13.656  43.397  1.00 55.63           C  
ATOM   3434  CB  THR A 239      11.741  12.620  41.593  1.00 55.63           C  
ATOM   3435  HB  THR A 239      11.876  11.710  42.178  1.00 55.63           H  
ATOM   3436  O   THR A 239      14.234  13.620  42.843  1.00 55.63           O  
ATOM   3437  CG2 THR A 239      10.362  12.561  40.942  1.00 55.63           C  
ATOM   3438 HG21 THR A 239      10.302  11.683  40.298  1.00 55.63           H  
ATOM   3439 HG22 THR A 239      10.203  13.457  40.342  1.00 55.63           H  
ATOM   3440 HG23 THR A 239       9.591  12.500  41.710  1.00 55.63           H  
ATOM   3441  OG1 THR A 239      12.713  12.644  40.575  1.00 55.63           O  
ATOM   3442  HG1 THR A 239      13.542  12.904  40.985  1.00 55.63           H  
ATOM   3443  N   PRO A 240      13.005  13.526  44.731  1.00 56.29           N  
ATOM   3444  CA  PRO A 240      14.155  13.398  45.617  1.00 56.29           C  
ATOM   3445  HA  PRO A 240      14.901  14.151  45.364  1.00 56.29           H  
ATOM   3446  C   PRO A 240      14.791  12.008  45.505  1.00 56.29           C  
ATOM   3447  CB  PRO A 240      13.621  13.683  47.024  1.00 56.29           C  
ATOM   3448  HB2 PRO A 240      14.175  13.145  47.793  1.00 56.29           H  
ATOM   3449  HB3 PRO A 240      13.655  14.756  47.212  1.00 56.29           H  
ATOM   3450  O   PRO A 240      14.136  10.982  45.695  1.00 56.29           O  
ATOM   3451  CG  PRO A 240      12.164  13.227  46.947  1.00 56.29           C  
ATOM   3452  HG2 PRO A 240      12.105  12.151  47.105  1.00 56.29           H  
ATOM   3453  HG3 PRO A 240      11.537  13.754  47.666  1.00 56.29           H  
ATOM   3454  CD  PRO A 240      11.771  13.557  45.507  1.00 56.29           C  
ATOM   3455  HD2 PRO A 240      11.341  14.557  45.461  1.00 56.29           H  
ATOM   3456  HD3 PRO A 240      11.055  12.821  45.142  1.00 56.29           H  
ATOM   3457  N   SER A 241      16.096  11.974  45.248  1.00 37.73           N  
ATOM   3458  H   SER A 241      16.598  12.838  45.103  1.00 37.73           H  
ATOM   3459  CA  SER A 241      16.903  10.761  45.323  1.00 37.73           C  
ATOM   3460  HA  SER A 241      16.358   9.943  44.852  1.00 37.73           H  
ATOM   3461  C   SER A 241      17.175  10.386  46.784  1.00 37.73           C  
ATOM   3462  CB  SER A 241      18.212  10.960  44.544  1.00 37.73           C  
ATOM   3463  HB2 SER A 241      17.991  10.927  43.477  1.00 37.73           H  
ATOM   3464  HB3 SER A 241      18.903  10.151  44.782  1.00 37.73           H  
ATOM   3465  O   SER A 241      17.873  11.098  47.502  1.00 37.73           O  
ATOM   3466  OG  SER A 241      18.813  12.210  44.841  1.00 37.73           O  
ATOM   3467  HG  SER A 241      19.664  12.266  44.401  1.00 37.73           H  
ATOM   3468  N   MET A 242      16.664   9.234  47.230  1.00 50.07           N  
ATOM   3469  H   MET A 242      16.049   8.707  46.627  1.00 50.07           H  
ATOM   3470  CA  MET A 242      17.133   8.601  48.467  1.00 50.07           C  
ATOM   3471  HA  MET A 242      17.647   9.341  49.080  1.00 50.07           H  
ATOM   3472  C   MET A 242      18.155   7.519  48.131  1.00 50.07           C  
ATOM   3473  CB  MET A 242      15.979   8.064  49.323  1.00 50.07           C  
ATOM   3474  HB2 MET A 242      16.400   7.463  50.129  1.00 50.07           H  
ATOM   3475  HB3 MET A 242      15.323   7.432  48.725  1.00 50.07           H  
ATOM   3476  O   MET A 242      17.833   6.494  47.535  1.00 50.07           O  
ATOM   3477  CG  MET A 242      15.174   9.215  49.941  1.00 50.07           C  
ATOM   3478  HG2 MET A 242      14.600   9.692  49.147  1.00 50.07           H  
ATOM   3479  HG3 MET A 242      15.861   9.958  50.347  1.00 50.07           H  
ATOM   3480  SD  MET A 242      14.027   8.725  51.261  1.00 50.07           S  
ATOM   3481  CE  MET A 242      15.178   8.535  52.651  1.00 50.07           C  
ATOM   3482  HE1 MET A 242      15.904   7.754  52.428  1.00 50.07           H  
ATOM   3483  HE2 MET A 242      14.620   8.261  53.547  1.00 50.07           H  
ATOM   3484  HE3 MET A 242      15.700   9.476  52.826  1.00 50.07           H  
ATOM   3485  N   SER A 243      19.400   7.766  48.524  1.00 37.16           N  
ATOM   3486  H   SER A 243      19.599   8.626  49.014  1.00 37.16           H  
ATOM   3487  CA  SER A 243      20.479   6.788  48.504  1.00 37.16           C  
ATOM   3488  HA  SER A 243      20.433   6.218  47.575  1.00 37.16           H  
ATOM   3489  C   SER A 243      20.349   5.820  49.681  1.00 37.16           C  
ATOM   3490  CB  SER A 243      21.828   7.519  48.561  1.00 37.16           C  
ATOM   3491  HB2 SER A 243      22.625   6.799  48.748  1.00 37.16           H  
ATOM   3492  HB3 SER A 243      22.008   7.998  47.599  1.00 37.16           H  
ATOM   3493  O   SER A 243      20.171   6.238  50.823  1.00 37.16           O  
ATOM   3494  OG  SER A 243      21.827   8.514  49.572  1.00 37.16           O  
ATOM   3495  HG  SER A 243      22.704   8.899  49.643  1.00 37.16           H  
ATOM   3496  N   ILE A 244      20.515   4.522  49.421  1.00 48.56           N  
ATOM   3497  H   ILE A 244      20.590   4.219  48.460  1.00 48.56           H  
ATOM   3498  CA  ILE A 244      20.872   3.544  50.453  1.00 48.56           C  
ATOM   3499  HA  ILE A 244      21.192   4.083  51.345  1.00 48.56           H  
ATOM   3500  C   ILE A 244      22.079   2.759  49.943  1.00 48.56           C  
ATOM   3501  CB  ILE A 244      19.683   2.650  50.881  1.00 48.56           C  
ATOM   3502  HB  ILE A 244      19.291   2.137  50.003  1.00 48.56           H  
ATOM   3503  O   ILE A 244      22.045   2.152  48.877  1.00 48.56           O  
ATOM   3504  CG1 ILE A 244      18.563   3.527  51.494  1.00 48.56           C  
ATOM   3505 HG12 ILE A 244      18.972   4.109  52.320  1.00 48.56           H  
ATOM   3506 HG13 ILE A 244      18.209   4.224  50.735  1.00 48.56           H  
ATOM   3507  CG2 ILE A 244      20.161   1.590  51.895  1.00 48.56           C  
ATOM   3508 HG21 ILE A 244      19.340   0.927  52.168  1.00 48.56           H  
ATOM   3509 HG22 ILE A 244      20.549   2.069  52.794  1.00 48.56           H  
ATOM   3510 HG23 ILE A 244      20.938   0.960  51.462  1.00 48.56           H  
ATOM   3511  CD1 ILE A 244      17.335   2.764  52.006  1.00 48.56           C  
ATOM   3512 HD11 ILE A 244      16.556   3.478  52.275  1.00 48.56           H  
ATOM   3513 HD12 ILE A 244      16.956   2.105  51.225  1.00 48.56           H  
ATOM   3514 HD13 ILE A 244      17.587   2.181  52.891  1.00 48.56           H  
ATOM   3515  N   SER A 245      23.154   2.819  50.720  1.00 38.80           N  
ATOM   3516  H   SER A 245      23.050   3.287  51.610  1.00 38.80           H  
ATOM   3517  CA  SER A 245      24.368   2.024  50.567  1.00 38.80           C  
ATOM   3518  HA  SER A 245      24.411   1.559  49.582  1.00 38.80           H  
ATOM   3519  C   SER A 245      24.375   0.953  51.652  1.00 38.80           C  
ATOM   3520  CB  SER A 245      25.581   2.944  50.755  1.00 38.80           C  
ATOM   3521  HB2 SER A 245      25.603   3.680  49.951  1.00 38.80           H  
ATOM   3522  HB3 SER A 245      25.492   3.465  51.708  1.00 38.80           H  
ATOM   3523  O   SER A 245      24.047   1.292  52.789  1.00 38.80           O  
ATOM   3524  OG  SER A 245      26.787   2.206  50.750  1.00 38.80           O  
ATOM   3525  HG  SER A 245      27.511   2.784  51.001  1.00 38.80           H  
ATOM   3526  N   ALA A 246      24.761  -0.285  51.318  1.00 43.35           N  
ATOM   3527  H   ALA A 246      24.764  -0.499  50.331  1.00 43.35           H  
ATOM   3528  CA  ALA A 246      25.688  -1.103  52.116  1.00 43.35           C  
ATOM   3529  HA  ALA A 246      26.674  -0.641  52.058  1.00 43.35           H  
ATOM   3530  C   ALA A 246      25.812  -2.551  51.591  1.00 43.35           C  
ATOM   3531  CB  ALA A 246      25.309  -1.156  53.607  1.00 43.35           C  
ATOM   3532  HB1 ALA A 246      25.907  -1.915  54.111  1.00 43.35           H  
ATOM   3533  HB2 ALA A 246      24.256  -1.414  53.714  1.00 43.35           H  
ATOM   3534  HB3 ALA A 246      25.510  -0.200  54.091  1.00 43.35           H  
ATOM   3535  O   ALA A 246      24.885  -3.343  51.717  1.00 43.35           O  
ATOM   3536  N   SER A 247      27.035  -2.868  51.158  1.00 40.04           N  
ATOM   3537  H   SER A 247      27.637  -2.075  50.992  1.00 40.04           H  
ATOM   3538  CA  SER A 247      27.793  -4.074  51.536  1.00 40.04           C  
ATOM   3539  HA  SER A 247      28.817  -3.808  51.276  1.00 40.04           H  
ATOM   3540  C   SER A 247      27.581  -5.440  50.860  1.00 40.04           C  
ATOM   3541  CB  SER A 247      27.832  -4.228  53.060  1.00 40.04           C  
ATOM   3542  HB2 SER A 247      26.828  -4.408  53.443  1.00 40.04           H  
ATOM   3543  HB3 SER A 247      28.461  -5.078  53.326  1.00 40.04           H  
ATOM   3544  O   SER A 247      26.481  -5.887  50.564  1.00 40.04           O  
ATOM   3545  OG  SER A 247      28.381  -3.056  53.643  1.00 40.04           O  
ATOM   3546  HG  SER A 247      28.682  -3.310  54.518  1.00 40.04           H  
ATOM   3547  N   ASP A 248      28.746  -6.092  50.757  1.00 44.46           N  
ATOM   3548  H   ASP A 248      29.521  -5.599  51.177  1.00 44.46           H  
ATOM   3549  CA  ASP A 248      29.068  -7.511  50.579  1.00 44.46           C  
ATOM   3550  HA  ASP A 248      30.157  -7.520  50.622  1.00 44.46           H  
ATOM   3551  C   ASP A 248      28.722  -8.208  49.249  1.00 44.46           C  
ATOM   3552  CB  ASP A 248      28.628  -8.311  51.821  1.00 44.46           C  
ATOM   3553  HB2 ASP A 248      28.954  -9.345  51.711  1.00 44.46           H  
ATOM   3554  HB3 ASP A 248      27.539  -8.308  51.876  1.00 44.46           H  
ATOM   3555  O   ASP A 248      27.592  -8.181  48.785  1.00 44.46           O  
ATOM   3556  CG  ASP A 248      29.204  -7.755  53.135  1.00 44.46           C  
ATOM   3557  OD1 ASP A 248      30.172  -6.957  53.070  1.00 44.46           O  
ATOM   3558  OD2 ASP A 248      28.667  -8.117  54.204  1.00 44.46           O  
ATOM   3559  N   MET A 249      29.604  -8.996  48.618  1.00 40.60           N  
ATOM   3560  H   MET A 249      29.129  -9.578  47.943  1.00 40.60           H  
ATOM   3561  CA  MET A 249      31.079  -9.113  48.508  1.00 40.60           C  
ATOM   3562  HA  MET A 249      31.468  -8.228  48.006  1.00 40.60           H  
ATOM   3563  C   MET A 249      31.334 -10.341  47.585  1.00 40.60           C  
ATOM   3564  CB  MET A 249      31.815  -9.322  49.862  1.00 40.60           C  
ATOM   3565  HB2 MET A 249      31.110  -9.492  50.676  1.00 40.60           H  
ATOM   3566  HB3 MET A 249      32.437 -10.215  49.809  1.00 40.60           H  
ATOM   3567  O   MET A 249      30.397 -11.072  47.281  1.00 40.60           O  
ATOM   3568  CG  MET A 249      32.746  -8.142  50.210  1.00 40.60           C  
ATOM   3569  HG2 MET A 249      33.279  -7.835  49.310  1.00 40.60           H  
ATOM   3570  HG3 MET A 249      32.150  -7.291  50.538  1.00 40.60           H  
ATOM   3571  SD  MET A 249      33.975  -8.486  51.502  1.00 40.60           S  
ATOM   3572  CE  MET A 249      35.468  -8.701  50.500  1.00 40.60           C  
ATOM   3573  HE1 MET A 249      35.326  -9.528  49.804  1.00 40.60           H  
ATOM   3574  HE2 MET A 249      36.312  -8.920  51.154  1.00 40.60           H  
ATOM   3575  HE3 MET A 249      35.673  -7.784  49.947  1.00 40.60           H  
ATOM   3576  N   VAL A 250      32.597 -10.629  47.224  1.00 40.50           N  
ATOM   3577  H   VAL A 250      33.304  -9.977  47.531  1.00 40.50           H  
ATOM   3578  CA  VAL A 250      33.072 -11.835  46.482  1.00 40.50           C  
ATOM   3579  HA  VAL A 250      34.136 -11.856  46.719  1.00 40.50           H  
ATOM   3580  C   VAL A 250      32.882 -11.746  44.933  1.00 40.50           C  
ATOM   3581  CB  VAL A 250      32.534 -13.159  47.103  1.00 40.50           C  
ATOM   3582  HB  VAL A 250      31.477 -13.276  46.863  1.00 40.50           H  
ATOM   3583  O   VAL A 250      31.756 -11.801  44.465  1.00 40.50           O  
ATOM   3584  CG1 VAL A 250      33.253 -14.409  46.583  1.00 40.50           C  
ATOM   3585 HG11 VAL A 250      33.234 -14.426  45.493  1.00 40.50           H  
ATOM   3586 HG12 VAL A 250      32.725 -15.296  46.933  1.00 40.50           H  
ATOM   3587 HG13 VAL A 250      34.279 -14.453  46.947  1.00 40.50           H  
ATOM   3588  CG2 VAL A 250      32.703 -13.200  48.635  1.00 40.50           C  
ATOM   3589 HG21 VAL A 250      32.422 -14.183  49.012  1.00 40.50           H  
ATOM   3590 HG22 VAL A 250      33.736 -12.989  48.912  1.00 40.50           H  
ATOM   3591 HG23 VAL A 250      32.039 -12.477  49.109  1.00 40.50           H  
ATOM   3592  N   SER A 251      33.880 -11.463  44.059  1.00 41.13           N  
ATOM   3593  H   SER A 251      33.457 -11.158  43.194  1.00 41.13           H  
ATOM   3594  CA  SER A 251      35.228 -12.070  43.823  1.00 41.13           C  
ATOM   3595  HA  SER A 251      35.839 -11.323  43.316  1.00 41.13           H  
ATOM   3596  C   SER A 251      35.130 -13.307  42.873  1.00 41.13           C  
ATOM   3597  CB  SER A 251      35.895 -12.344  45.186  1.00 41.13           C  
ATOM   3598  HB2 SER A 251      35.359 -13.166  45.661  1.00 41.13           H  
ATOM   3599  HB3 SER A 251      35.798 -11.435  45.780  1.00 41.13           H  
ATOM   3600  O   SER A 251      34.288 -14.155  43.128  1.00 41.13           O  
ATOM   3601  OG  SER A 251      37.253 -12.666  45.245  1.00 41.13           O  
ATOM   3602  HG  SER A 251      37.458 -13.010  46.118  1.00 41.13           H  
ATOM   3603  N   ILE A 252      35.905 -13.523  41.782  1.00 45.00           N  
ATOM   3604  H   ILE A 252      35.663 -14.369  41.287  1.00 45.00           H  
ATOM   3605  CA  ILE A 252      37.094 -12.825  41.220  1.00 45.00           C  
ATOM   3606  HA  ILE A 252      36.856 -11.766  41.121  1.00 45.00           H  
ATOM   3607  C   ILE A 252      37.494 -13.371  39.806  1.00 45.00           C  
ATOM   3608  CB  ILE A 252      38.252 -13.010  42.241  1.00 45.00           C  
ATOM   3609  HB  ILE A 252      37.764 -13.328  43.162  1.00 45.00           H  
ATOM   3610  O   ILE A 252      37.183 -14.519  39.509  1.00 45.00           O  
ATOM   3611  CG1 ILE A 252      38.942 -11.668  42.567  1.00 45.00           C  
ATOM   3612 HG12 ILE A 252      38.183 -10.963  42.905  1.00 45.00           H  
ATOM   3613 HG13 ILE A 252      39.389 -11.268  41.657  1.00 45.00           H  
ATOM   3614  CG2 ILE A 252      39.208 -14.192  42.061  1.00 45.00           C  
ATOM   3615 HG21 ILE A 252      38.714 -15.029  41.568  1.00 45.00           H  
ATOM   3616 HG22 ILE A 252      39.551 -14.534  43.038  1.00 45.00           H  
ATOM   3617 HG23 ILE A 252      40.090 -13.874  41.505  1.00 45.00           H  
ATOM   3618  CD1 ILE A 252      40.029 -11.745  43.650  1.00 45.00           C  
ATOM   3619 HD11 ILE A 252      40.348 -10.735  43.910  1.00 45.00           H  
ATOM   3620 HD12 ILE A 252      39.656 -12.239  44.547  1.00 45.00           H  
ATOM   3621 HD13 ILE A 252      40.892 -12.294  43.273  1.00 45.00           H  
ATOM   3622  N   ASN A 253      38.273 -12.599  39.015  1.00 46.99           N  
ATOM   3623  H   ASN A 253      38.454 -11.672  39.373  1.00 46.99           H  
ATOM   3624  CA  ASN A 253      39.197 -13.009  37.908  1.00 46.99           C  
ATOM   3625  HA  ASN A 253      39.708 -12.093  37.611  1.00 46.99           H  
ATOM   3626  C   ASN A 253      38.665 -13.582  36.555  1.00 46.99           C  
ATOM   3627  CB  ASN A 253      40.272 -13.915  38.536  1.00 46.99           C  
ATOM   3628  HB2 ASN A 253      40.870 -14.385  37.755  1.00 46.99           H  
ATOM   3629  HB3 ASN A 253      39.796 -14.728  39.085  1.00 46.99           H  
ATOM   3630  O   ASN A 253      37.651 -14.262  36.523  1.00 46.99           O  
ATOM   3631  CG  ASN A 253      41.201 -13.159  39.467  1.00 46.99           C  
ATOM   3632  ND2 ASN A 253      42.125 -13.851  40.089  1.00 46.99           N  
ATOM   3633 HD21 ASN A 253      42.248 -14.833  39.886  1.00 46.99           H  
ATOM   3634 HD22 ASN A 253      42.840 -13.309  40.554  1.00 46.99           H  
ATOM   3635  OD1 ASN A 253      41.099 -11.958  39.672  1.00 46.99           O  
ATOM   3636  N   HIS A 254      39.324 -13.399  35.387  1.00 46.77           N  
ATOM   3637  H   HIS A 254      38.873 -13.855  34.606  1.00 46.77           H  
ATOM   3638  CA  HIS A 254      40.540 -12.627  35.012  1.00 46.77           C  
ATOM   3639  HA  HIS A 254      40.548 -11.692  35.573  1.00 46.77           H  
ATOM   3640  C   HIS A 254      40.581 -12.257  33.493  1.00 46.77           C  
ATOM   3641  CB  HIS A 254      41.822 -13.438  35.330  1.00 46.77           C  
ATOM   3642  HB2 HIS A 254      41.553 -14.475  35.532  1.00 46.77           H  
ATOM   3643  HB3 HIS A 254      42.459 -13.473  34.446  1.00 46.77           H  
ATOM   3644  O   HIS A 254      39.976 -12.936  32.674  1.00 46.77           O  
ATOM   3645  CG  HIS A 254      42.690 -12.929  36.462  1.00 46.77           C  
ATOM   3646  CD2 HIS A 254      43.541 -13.695  37.213  1.00 46.77           C  
ATOM   3647  HD2 HIS A 254      43.696 -14.758  37.105  1.00 46.77           H  
ATOM   3648  ND1 HIS A 254      42.838 -11.629  36.904  1.00 46.77           N  
ATOM   3649  HD1 HIS A 254      42.373 -10.806  36.550  1.00 46.77           H  
ATOM   3650  CE1 HIS A 254      43.731 -11.625  37.909  1.00 46.77           C  
ATOM   3651  HE1 HIS A 254      44.039 -10.751  38.463  1.00 46.77           H  
ATOM   3652  NE2 HIS A 254      44.187 -12.865  38.136  1.00 46.77           N  
ATOM   3653  N   SER A 255      41.344 -11.197  33.165  1.00 42.71           N  
ATOM   3654  H   SER A 255      41.785 -10.765  33.964  1.00 42.71           H  
ATOM   3655  CA  SER A 255      41.991 -10.776  31.883  1.00 42.71           C  
ATOM   3656  HA  SER A 255      41.535  -9.842  31.554  1.00 42.71           H  
ATOM   3657  C   SER A 255      42.039 -11.746  30.675  1.00 42.71           C  
ATOM   3658  CB  SER A 255      43.463 -10.515  32.240  1.00 42.71           C  
ATOM   3659  HB2 SER A 255      44.049 -10.345  31.336  1.00 42.71           H  
ATOM   3660  HB3 SER A 255      43.531  -9.628  32.869  1.00 42.71           H  
ATOM   3661  O   SER A 255      42.270 -12.932  30.871  1.00 42.71           O  
ATOM   3662  OG  SER A 255      43.984 -11.627  32.955  1.00 42.71           O  
ATOM   3663  HG  SER A 255      43.850 -12.407  32.412  1.00 42.71           H  
ATOM   3664  N   GLY A 256      42.005 -11.338  29.393  1.00 37.36           N  
ATOM   3665  H   GLY A 256      42.076 -12.119  28.756  1.00 37.36           H  
ATOM   3666  CA  GLY A 256      42.047 -10.006  28.753  1.00 37.36           C  
ATOM   3667  HA2 GLY A 256      41.224  -9.939  28.041  1.00 37.36           H  
ATOM   3668  HA3 GLY A 256      41.901  -9.222  29.496  1.00 37.36           H  
ATOM   3669  C   GLY A 256      43.368  -9.706  28.006  1.00 37.36           C  
ATOM   3670  O   GLY A 256      44.402  -9.735  28.659  1.00 37.36           O  
ATOM   3671  N   LEU A 257      43.330  -9.385  26.694  1.00 38.70           N  
ATOM   3672  H   LEU A 257      42.490  -9.629  26.190  1.00 38.70           H  
ATOM   3673  CA  LEU A 257      44.202  -8.424  25.962  1.00 38.70           C  
ATOM   3674  HA  LEU A 257      44.044  -7.454  26.433  1.00 38.70           H  
ATOM   3675  C   LEU A 257      43.769  -8.298  24.475  1.00 38.70           C  
ATOM   3676  CB  LEU A 257      45.714  -8.770  26.031  1.00 38.70           C  
ATOM   3677  HB2 LEU A 257      45.913  -9.591  25.342  1.00 38.70           H  
ATOM   3678  HB3 LEU A 257      45.985  -9.117  27.028  1.00 38.70           H  
ATOM   3679  O   LEU A 257      43.175  -9.218  23.921  1.00 38.70           O  
ATOM   3680  CG  LEU A 257      46.667  -7.594  25.706  1.00 38.70           C  
ATOM   3681  HG  LEU A 257      46.504  -7.255  24.683  1.00 38.70           H  
ATOM   3682  CD1 LEU A 257      46.496  -6.400  26.655  1.00 38.70           C  
ATOM   3683 HD11 LEU A 257      47.274  -5.663  26.457  1.00 38.70           H  
ATOM   3684 HD12 LEU A 257      45.532  -5.916  26.497  1.00 38.70           H  
ATOM   3685 HD13 LEU A 257      46.574  -6.735  27.689  1.00 38.70           H  
ATOM   3686  CD2 LEU A 257      48.118  -8.060  25.811  1.00 38.70           C  
ATOM   3687 HD21 LEU A 257      48.341  -8.379  26.828  1.00 38.70           H  
ATOM   3688 HD22 LEU A 257      48.281  -8.893  25.127  1.00 38.70           H  
ATOM   3689 HD23 LEU A 257      48.788  -7.248  25.527  1.00 38.70           H  
ATOM   3690  N   LEU A 258      44.059  -7.153  23.846  1.00 35.12           N  
ATOM   3691  H   LEU A 258      44.659  -6.505  24.336  1.00 35.12           H  
ATOM   3692  CA  LEU A 258      43.722  -6.770  22.463  1.00 35.12           C  
ATOM   3693  HA  LEU A 258      42.894  -7.370  22.085  1.00 35.12           H  
ATOM   3694  C   LEU A 258      44.932  -6.899  21.517  1.00 35.12           C  
ATOM   3695  CB  LEU A 258      43.349  -5.269  22.477  1.00 35.12           C  
ATOM   3696  HB2 LEU A 258      44.207  -4.730  22.879  1.00 35.12           H  
ATOM   3697  HB3 LEU A 258      43.219  -4.923  21.452  1.00 35.12           H  
ATOM   3698  O   LEU A 258      46.035  -6.599  21.963  1.00 35.12           O  
ATOM   3699  CG  LEU A 258      42.105  -4.874  23.291  1.00 35.12           C  
ATOM   3700  HG  LEU A 258      42.013  -5.503  24.176  1.00 35.12           H  
ATOM   3701  CD1 LEU A 258      42.220  -3.420  23.754  1.00 35.12           C  
ATOM   3702 HD11 LEU A 258      43.089  -3.306  24.403  1.00 35.12           H  
ATOM   3703 HD12 LEU A 258      41.327  -3.142  24.313  1.00 35.12           H  
ATOM   3704 HD13 LEU A 258      42.324  -2.761  22.893  1.00 35.12           H  
ATOM   3705  CD2 LEU A 258      40.840  -5.012  22.445  1.00 35.12           C  
ATOM   3706 HD21 LEU A 258      39.966  -4.754  23.043  1.00 35.12           H  
ATOM   3707 HD22 LEU A 258      40.736  -6.043  22.107  1.00 35.12           H  
ATOM   3708 HD23 LEU A 258      40.886  -4.353  21.578  1.00 35.12           H  
ATOM   3709  N   THR A 259      44.697  -7.139  20.217  1.00 45.36           N  
ATOM   3710  H   THR A 259      43.882  -7.692  19.991  1.00 45.36           H  
ATOM   3711  CA  THR A 259      45.152  -6.257  19.105  1.00 45.36           C  
ATOM   3712  HA  THR A 259      44.806  -5.254  19.357  1.00 45.36           H  
ATOM   3713  C   THR A 259      44.526  -6.656  17.746  1.00 45.36           C  
ATOM   3714  CB  THR A 259      46.680  -6.164  18.889  1.00 45.36           C  
ATOM   3715  HB  THR A 259      46.881  -6.110  17.819  1.00 45.36           H  
ATOM   3716  O   THR A 259      44.283  -7.841  17.529  1.00 45.36           O  
ATOM   3717  CG2 THR A 259      47.258  -4.887  19.506  1.00 45.36           C  
ATOM   3718 HG21 THR A 259      48.333  -4.851  19.326  1.00 45.36           H  
ATOM   3719 HG22 THR A 259      47.079  -4.856  20.581  1.00 45.36           H  
ATOM   3720 HG23 THR A 259      46.800  -4.015  19.040  1.00 45.36           H  
ATOM   3721  OG1 THR A 259      47.392  -7.267  19.393  1.00 45.36           O  
ATOM   3722  HG1 THR A 259      48.308  -7.179  19.123  1.00 45.36           H  
ATOM   3723  N   PRO A 260      44.252  -5.699  16.829  1.00 48.01           N  
ATOM   3724  CA  PRO A 260      43.700  -5.961  15.489  1.00 48.01           C  
ATOM   3725  HA  PRO A 260      43.312  -6.976  15.403  1.00 48.01           H  
ATOM   3726  C   PRO A 260      44.700  -5.692  14.341  1.00 48.01           C  
ATOM   3727  CB  PRO A 260      42.553  -4.951  15.397  1.00 48.01           C  
ATOM   3728  HB2 PRO A 260      42.251  -4.757  14.368  1.00 48.01           H  
ATOM   3729  HB3 PRO A 260      41.705  -5.306  15.982  1.00 48.01           H  
ATOM   3730  O   PRO A 260      45.563  -4.835  14.509  1.00 48.01           O  
ATOM   3731  CG  PRO A 260      43.154  -3.704  16.060  1.00 48.01           C  
ATOM   3732  HG2 PRO A 260      42.378  -3.088  16.516  1.00 48.01           H  
ATOM   3733  HG3 PRO A 260      43.711  -3.121  15.327  1.00 48.01           H  
ATOM   3734  CD  PRO A 260      44.113  -4.271  17.114  1.00 48.01           C  
ATOM   3735  HD2 PRO A 260      45.079  -3.770  17.054  1.00 48.01           H  
ATOM   3736  HD3 PRO A 260      43.664  -4.117  18.096  1.00 48.01           H  
ATOM   3737  N   THR A 261      44.489  -6.300  13.160  1.00 45.43           N  
ATOM   3738  H   THR A 261      43.895  -7.116  13.141  1.00 45.43           H  
ATOM   3739  CA  THR A 261      44.746  -5.665  11.839  1.00 45.43           C  
ATOM   3740  HA  THR A 261      44.231  -4.704  11.846  1.00 45.43           H  
ATOM   3741  C   THR A 261      44.189  -6.460  10.642  1.00 45.43           C  
ATOM   3742  CB  THR A 261      46.233  -5.373  11.512  1.00 45.43           C  
ATOM   3743  HB  THR A 261      46.443  -5.692  10.491  1.00 45.43           H  
ATOM   3744  O   THR A 261      44.606  -7.584  10.393  1.00 45.43           O  
ATOM   3745  CG2 THR A 261      46.530  -3.872  11.565  1.00 45.43           C  
ATOM   3746 HG21 THR A 261      45.908  -3.351  10.837  1.00 45.43           H  
ATOM   3747 HG22 THR A 261      47.575  -3.695  11.311  1.00 45.43           H  
ATOM   3748 HG23 THR A 261      46.330  -3.472  12.560  1.00 45.43           H  
ATOM   3749  OG1 THR A 261      47.160  -6.031  12.347  1.00 45.43           O  
ATOM   3750  HG1 THR A 261      48.026  -5.908  11.950  1.00 45.43           H  
ATOM   3751  N   ASP A 262      43.320  -5.784   9.882  1.00 41.58           N  
ATOM   3752  H   ASP A 262      42.966  -4.936  10.301  1.00 41.58           H  
ATOM   3753  CA  ASP A 262      43.250  -5.682   8.410  1.00 41.58           C  
ATOM   3754  HA  ASP A 262      42.321  -5.123   8.297  1.00 41.58           H  
ATOM   3755  C   ASP A 262      42.949  -6.866   7.447  1.00 41.58           C  
ATOM   3756  CB  ASP A 262      44.388  -4.748   7.942  1.00 41.58           C  
ATOM   3757  HB2 ASP A 262      44.552  -4.852   6.869  1.00 41.58           H  
ATOM   3758  HB3 ASP A 262      45.319  -5.039   8.428  1.00 41.58           H  
ATOM   3759  O   ASP A 262      43.064  -8.036   7.807  1.00 41.58           O  
ATOM   3760  CG  ASP A 262      44.091  -3.269   8.242  1.00 41.58           C  
ATOM   3761  OD1 ASP A 262      42.940  -2.954   8.625  1.00 41.58           O  
ATOM   3762  OD2 ASP A 262      45.032  -2.461   8.110  1.00 41.58           O  
ATOM   3763  N   PRO A 263      42.441  -6.552   6.221  1.00 46.88           N  
ATOM   3764  CA  PRO A 263      41.603  -7.457   5.428  1.00 46.88           C  
ATOM   3765  HA  PRO A 263      41.376  -8.369   5.981  1.00 46.88           H  
ATOM   3766  C   PRO A 263      42.212  -7.845   4.057  1.00 46.88           C  
ATOM   3767  CB  PRO A 263      40.326  -6.619   5.269  1.00 46.88           C  
ATOM   3768  HB2 PRO A 263      39.803  -6.572   6.225  1.00 46.88           H  
ATOM   3769  HB3 PRO A 263      39.649  -6.988   4.498  1.00 46.88           H  
ATOM   3770  O   PRO A 263      43.373  -7.566   3.770  1.00 46.88           O  
ATOM   3771  CG  PRO A 263      40.887  -5.239   4.925  1.00 46.88           C  
ATOM   3772  HG2 PRO A 263      40.219  -4.446   5.260  1.00 46.88           H  
ATOM   3773  HG3 PRO A 263      41.067  -5.162   3.852  1.00 46.88           H  
ATOM   3774  CD  PRO A 263      42.219  -5.204   5.674  1.00 46.88           C  
ATOM   3775  HD2 PRO A 263      43.024  -4.950   4.984  1.00 46.88           H  
ATOM   3776  HD3 PRO A 263      42.151  -4.432   6.440  1.00 46.88           H  
ATOM   3777  N   SER A 264      41.368  -8.405   3.172  1.00 40.40           N  
ATOM   3778  H   SER A 264      40.432  -8.555   3.520  1.00 40.40           H  
ATOM   3779  CA  SER A 264      41.671  -9.066   1.879  1.00 40.40           C  
ATOM   3780  HA  SER A 264      40.704  -9.239   1.406  1.00 40.40           H  
ATOM   3781  C   SER A 264      42.280 -10.464   2.073  1.00 40.40           C  
ATOM   3782  CB  SER A 264      42.438  -8.158   0.902  1.00 40.40           C  
ATOM   3783  HB2 SER A 264      41.986  -7.166   0.907  1.00 40.40           H  
ATOM   3784  HB3 SER A 264      42.351  -8.569  -0.104  1.00 40.40           H  
ATOM   3785  O   SER A 264      43.167 -10.657   2.889  1.00 40.40           O  
ATOM   3786  OG  SER A 264      43.806  -8.045   1.218  1.00 40.40           O  
ATOM   3787  HG  SER A 264      43.871  -7.904   2.165  1.00 40.40           H  
ATOM   3788  N   VAL A 265      41.758 -11.523   1.452  1.00 44.22           N  
ATOM   3789  H   VAL A 265      41.896 -12.375   1.978  1.00 44.22           H  
ATOM   3790  CA  VAL A 265      41.684 -11.776   0.001  1.00 44.22           C  
ATOM   3791  HA  VAL A 265      41.617 -10.835  -0.544  1.00 44.22           H  
ATOM   3792  C   VAL A 265      40.426 -12.603  -0.347  1.00 44.22           C  
ATOM   3793  CB  VAL A 265      43.008 -12.493  -0.391  1.00 44.22           C  
ATOM   3794  HB  VAL A 265      43.316 -13.135   0.435  1.00 44.22           H  
ATOM   3795  O   VAL A 265      39.790 -13.178   0.531  1.00 44.22           O  
ATOM   3796  CG1 VAL A 265      42.985 -13.379  -1.639  1.00 44.22           C  
ATOM   3797 HG11 VAL A 265      42.668 -12.815  -2.516  1.00 44.22           H  
ATOM   3798 HG12 VAL A 265      43.979 -13.787  -1.823  1.00 44.22           H  
ATOM   3799 HG13 VAL A 265      42.322 -14.229  -1.478  1.00 44.22           H  
ATOM   3800  CG2 VAL A 265      44.108 -11.446  -0.619  1.00 44.22           C  
ATOM   3801 HG21 VAL A 265      43.844 -10.787  -1.447  1.00 44.22           H  
ATOM   3802 HG22 VAL A 265      45.050 -11.945  -0.848  1.00 44.22           H  
ATOM   3803 HG23 VAL A 265      44.263 -10.850   0.280  1.00 44.22           H  
ATOM   3804  N   MET A 266      40.027 -12.604  -1.624  1.00 36.04           N  
ATOM   3805  H   MET A 266      40.651 -12.206  -2.312  1.00 36.04           H  
ATOM   3806  CA  MET A 266      38.884 -13.377  -2.132  1.00 36.04           C  
ATOM   3807  HA  MET A 266      38.012 -13.188  -1.506  1.00 36.04           H  
ATOM   3808  C   MET A 266      39.164 -14.883  -2.150  1.00 36.04           C  
ATOM   3809  CB  MET A 266      38.569 -12.987  -3.587  1.00 36.04           C  
ATOM   3810  HB2 MET A 266      37.661 -13.514  -3.881  1.00 36.04           H  
ATOM   3811  HB3 MET A 266      39.374 -13.326  -4.239  1.00 36.04           H  
ATOM   3812  O   MET A 266      40.257 -15.273  -2.543  1.00 36.04           O  
ATOM   3813  CG  MET A 266      38.356 -11.494  -3.840  1.00 36.04           C  
ATOM   3814  HG2 MET A 266      37.741 -11.078  -3.042  1.00 36.04           H  
ATOM   3815  HG3 MET A 266      39.324 -10.994  -3.839  1.00 36.04           H  
ATOM   3816  SD  MET A 266      37.523 -11.195  -5.423  1.00 36.04           S  
ATOM   3817  CE  MET A 266      37.835  -9.428  -5.642  1.00 36.04           C  
ATOM   3818  HE1 MET A 266      37.375  -9.093  -6.572  1.00 36.04           H  
ATOM   3819  HE2 MET A 266      37.406  -8.874  -4.806  1.00 36.04           H  
ATOM   3820  HE3 MET A 266      38.909  -9.249  -5.687  1.00 36.04           H  
ATOM   3821  N   GLU A 267      38.148 -15.715  -1.902  1.00 49.53           N  
ATOM   3822  H   GLU A 267      37.283 -15.368  -1.513  1.00 49.53           H  
ATOM   3823  CA  GLU A 267      38.147 -17.095  -2.403  1.00 49.53           C  
ATOM   3824  HA  GLU A 267      38.704 -17.079  -3.340  1.00 49.53           H  
ATOM   3825  C   GLU A 267      36.726 -17.571  -2.770  1.00 49.53           C  
ATOM   3826  CB  GLU A 267      38.922 -18.048  -1.465  1.00 49.53           C  
ATOM   3827  HB2 GLU A 267      39.348 -17.478  -0.640  1.00 49.53           H  
ATOM   3828  HB3 GLU A 267      38.250 -18.800  -1.052  1.00 49.53           H  
ATOM   3829  O   GLU A 267      35.823 -17.681  -1.943  1.00 49.53           O  
ATOM   3830  CG  GLU A 267      40.070 -18.738  -2.235  1.00 49.53           C  
ATOM   3831  HG2 GLU A 267      40.592 -17.991  -2.834  1.00 49.53           H  
ATOM   3832  HG3 GLU A 267      39.639 -19.468  -2.921  1.00 49.53           H  
ATOM   3833  CD  GLU A 267      41.106 -19.428  -1.330  1.00 49.53           C  
ATOM   3834  OE1 GLU A 267      42.284 -19.508  -1.753  1.00 49.53           O  
ATOM   3835  OE2 GLU A 267      40.734 -19.867  -0.216  1.00 49.53           O  
ATOM   3836  N   GLU A 268      36.551 -17.709  -4.084  1.00 49.28           N  
ATOM   3837  H   GLU A 268      37.354 -17.403  -4.614  1.00 49.28           H  
ATOM   3838  CA  GLU A 268      35.779 -18.699  -4.845  1.00 49.28           C  
ATOM   3839  HA  GLU A 268      35.222 -18.140  -5.598  1.00 49.28           H  
ATOM   3840  C   GLU A 268      34.759 -19.595  -4.101  1.00 49.28           C  
ATOM   3841  CB  GLU A 268      36.853 -19.511  -5.596  1.00 49.28           C  
ATOM   3842  HB2 GLU A 268      37.639 -18.808  -5.872  1.00 49.28           H  
ATOM   3843  HB3 GLU A 268      37.293 -20.257  -4.935  1.00 49.28           H  
ATOM   3844  O   GLU A 268      35.100 -20.432  -3.269  1.00 49.28           O  
ATOM   3845  CG  GLU A 268      36.372 -20.178  -6.890  1.00 49.28           C  
ATOM   3846  HG2 GLU A 268      35.641 -19.521  -7.363  1.00 49.28           H  
ATOM   3847  HG3 GLU A 268      35.868 -21.112  -6.643  1.00 49.28           H  
ATOM   3848  CD  GLU A 268      37.516 -20.433  -7.897  1.00 49.28           C  
ATOM   3849  OE1 GLU A 268      37.177 -20.758  -9.058  1.00 49.28           O  
ATOM   3850  OE2 GLU A 268      38.703 -20.234  -7.549  1.00 49.28           O  
ATOM   3851  N   ILE A 269      33.478 -19.480  -4.482  1.00 52.49           N  
ATOM   3852  H   ILE A 269      33.262 -18.827  -5.222  1.00 52.49           H  
ATOM   3853  CA  ILE A 269      32.405 -20.387  -4.044  1.00 52.49           C  
ATOM   3854  HA  ILE A 269      32.679 -20.822  -3.083  1.00 52.49           H  
ATOM   3855  C   ILE A 269      32.274 -21.527  -5.060  1.00 52.49           C  
ATOM   3856  CB  ILE A 269      31.062 -19.632  -3.854  1.00 52.49           C  
ATOM   3857  HB  ILE A 269      30.793 -19.169  -4.803  1.00 52.49           H  
ATOM   3858  O   ILE A 269      31.729 -21.328  -6.148  1.00 52.49           O  
ATOM   3859  CG1 ILE A 269      31.196 -18.515  -2.792  1.00 52.49           C  
ATOM   3860 HG12 ILE A 269      32.022 -17.859  -3.064  1.00 52.49           H  
ATOM   3861 HG13 ILE A 269      31.431 -18.960  -1.825  1.00 52.49           H  
ATOM   3862  CG2 ILE A 269      29.935 -20.612  -3.459  1.00 52.49           C  
ATOM   3863 HG21 ILE A 269      30.171 -21.088  -2.507  1.00 52.49           H  
ATOM   3864 HG22 ILE A 269      28.981 -20.090  -3.381  1.00 52.49           H  
ATOM   3865 HG23 ILE A 269      29.815 -21.386  -4.217  1.00 52.49           H  
ATOM   3866  CD1 ILE A 269      29.950 -17.629  -2.644  1.00 52.49           C  
ATOM   3867 HD11 ILE A 269      30.187 -16.786  -1.995  1.00 52.49           H  
ATOM   3868 HD12 ILE A 269      29.131 -18.189  -2.194  1.00 52.49           H  
ATOM   3869 HD13 ILE A 269      29.645 -17.250  -3.620  1.00 52.49           H  
ATOM   3870  N   GLU A 270      32.707 -22.734  -4.693  1.00 57.78           N  
ATOM   3871  H   GLU A 270      33.239 -22.827  -3.840  1.00 57.78           H  
ATOM   3872  CA  GLU A 270      32.446 -23.934  -5.494  1.00 57.78           C  
ATOM   3873  HA  GLU A 270      32.753 -23.722  -6.519  1.00 57.78           H  
ATOM   3874  C   GLU A 270      30.947 -24.292  -5.519  1.00 57.78           C  
ATOM   3875  CB  GLU A 270      33.264 -25.142  -5.014  1.00 57.78           C  
ATOM   3876  HB2 GLU A 270      32.874 -26.027  -5.518  1.00 57.78           H  
ATOM   3877  HB3 GLU A 270      33.123 -25.271  -3.941  1.00 57.78           H  
ATOM   3878  O   GLU A 270      30.264 -24.370  -4.492  1.00 57.78           O  
ATOM   3879  CG  GLU A 270      34.764 -25.039  -5.338  1.00 57.78           C  
ATOM   3880  HG2 GLU A 270      35.212 -24.268  -4.712  1.00 57.78           H  
ATOM   3881  HG3 GLU A 270      34.871 -24.740  -6.381  1.00 57.78           H  
ATOM   3882  CD  GLU A 270      35.488 -26.380  -5.115  1.00 57.78           C  
ATOM   3883  OE1 GLU A 270      36.418 -26.684  -5.895  1.00 57.78           O  
ATOM   3884  OE2 GLU A 270      35.080 -27.126  -4.192  1.00 57.78           O  
ATOM   3885  N   LEU A 271      30.433 -24.559  -6.722  1.00 48.30           N  
ATOM   3886  H   LEU A 271      31.051 -24.483  -7.517  1.00 48.30           H  
ATOM   3887  CA  LEU A 271      29.060 -25.003  -6.962  1.00 48.30           C  
ATOM   3888  HA  LEU A 271      28.384 -24.412  -6.343  1.00 48.30           H  
ATOM   3889  C   LEU A 271      28.880 -26.476  -6.563  1.00 48.30           C  
ATOM   3890  CB  LEU A 271      28.714 -24.770  -8.448  1.00 48.30           C  
ATOM   3891  HB2 LEU A 271      29.557 -25.105  -9.052  1.00 48.30           H  
ATOM   3892  HB3 LEU A 271      27.859 -25.389  -8.720  1.00 48.30           H  
ATOM   3893  O   LEU A 271      29.027 -27.378  -7.389  1.00 48.30           O  
ATOM   3894  CG  LEU A 271      28.380 -23.309  -8.791  1.00 48.30           C  
ATOM   3895  HG  LEU A 271      29.069 -22.638  -8.277  1.00 48.30           H  
ATOM   3896  CD1 LEU A 271      28.516 -23.080 -10.296  1.00 48.30           C  
ATOM   3897 HD11 LEU A 271      28.276 -22.044 -10.533  1.00 48.30           H  
ATOM   3898 HD12 LEU A 271      27.847 -23.747 -10.841  1.00 48.30           H  
ATOM   3899 HD13 LEU A 271      29.544 -23.273 -10.601  1.00 48.30           H  
ATOM   3900  CD2 LEU A 271      26.941 -22.965  -8.392  1.00 48.30           C  
ATOM   3901 HD21 LEU A 271      26.238 -23.614  -8.915  1.00 48.30           H  
ATOM   3902 HD22 LEU A 271      26.817 -23.087  -7.316  1.00 48.30           H  
ATOM   3903 HD23 LEU A 271      26.733 -21.925  -8.646  1.00 48.30           H  
ATOM   3904  N   VAL A 272      28.500 -26.729  -5.309  1.00 56.39           N  
ATOM   3905  H   VAL A 272      28.524 -25.968  -4.644  1.00 56.39           H  
ATOM   3906  CA  VAL A 272      28.087 -28.073  -4.875  1.00 56.39           C  
ATOM   3907  HA  VAL A 272      28.822 -28.782  -5.256  1.00 56.39           H  
ATOM   3908  C   VAL A 272      26.733 -28.427  -5.494  1.00 56.39           C  
ATOM   3909  CB  VAL A 272      28.076 -28.229  -3.344  1.00 56.39           C  
ATOM   3910  HB  VAL A 272      27.396 -27.499  -2.905  1.00 56.39           H  
ATOM   3911  O   VAL A 272      25.691 -27.871  -5.145  1.00 56.39           O  
ATOM   3912  CG1 VAL A 272      27.629 -29.640  -2.926  1.00 56.39           C  
ATOM   3913 HG11 VAL A 272      26.595 -29.813  -3.224  1.00 56.39           H  
ATOM   3914 HG12 VAL A 272      27.692 -29.739  -1.843  1.00 56.39           H  
ATOM   3915 HG13 VAL A 272      28.269 -30.389  -3.392  1.00 56.39           H  
ATOM   3916  CG2 VAL A 272      29.481 -28.003  -2.771  1.00 56.39           C  
ATOM   3917 HG21 VAL A 272      29.471 -28.132  -1.689  1.00 56.39           H  
ATOM   3918 HG22 VAL A 272      29.820 -26.990  -2.989  1.00 56.39           H  
ATOM   3919 HG23 VAL A 272      30.188 -28.707  -3.211  1.00 56.39           H  
ATOM   3920  N   THR A 273      26.755 -29.395  -6.404  1.00 52.57           N  
ATOM   3921  H   THR A 273      27.647 -29.794  -6.659  1.00 52.57           H  
ATOM   3922  CA  THR A 273      25.579 -29.977  -7.053  1.00 52.57           C  
ATOM   3923  HA  THR A 273      24.976 -29.171  -7.472  1.00 52.57           H  
ATOM   3924  C   THR A 273      24.712 -30.737  -6.048  1.00 52.57           C  
ATOM   3925  CB  THR A 273      26.019 -30.903  -8.204  1.00 52.57           C  
ATOM   3926  HB  THR A 273      25.217 -31.604  -8.439  1.00 52.57           H  
ATOM   3927  O   THR A 273      25.042 -31.839  -5.610  1.00 52.57           O  
ATOM   3928  CG2 THR A 273      26.348 -30.104  -9.463  1.00 52.57           C  
ATOM   3929 HG21 THR A 273      26.645 -30.778 -10.266  1.00 52.57           H  
ATOM   3930 HG22 THR A 273      25.469 -29.544  -9.783  1.00 52.57           H  
ATOM   3931 HG23 THR A 273      27.159 -29.404  -9.260  1.00 52.57           H  
ATOM   3932  OG1 THR A 273      27.196 -31.615  -7.884  1.00 52.57           O  
ATOM   3933  HG1 THR A 273      27.521 -32.028  -8.687  1.00 52.57           H  
ATOM   3934  N   THR A 274      23.557 -30.172  -5.690  1.00 52.36           N  
ATOM   3935  H   THR A 274      23.334 -29.237  -5.999  1.00 52.36           H  
ATOM   3936  CA  THR A 274      22.548 -30.877  -4.894  1.00 52.36           C  
ATOM   3937  HA  THR A 274      23.068 -31.431  -4.112  1.00 52.36           H  
ATOM   3938  C   THR A 274      21.812 -31.904  -5.751  1.00 52.36           C  
ATOM   3939  CB  THR A 274      21.573 -29.919  -4.191  1.00 52.36           C  
ATOM   3940  HB  THR A 274      20.634 -30.434  -3.992  1.00 52.36           H  
ATOM   3941  O   THR A 274      21.156 -31.584  -6.741  1.00 52.36           O  
ATOM   3942  CG2 THR A 274      22.157 -29.444  -2.862  1.00 52.36           C  
ATOM   3943 HG21 THR A 274      23.102 -28.929  -3.037  1.00 52.36           H  
ATOM   3944 HG22 THR A 274      22.331 -30.299  -2.208  1.00 52.36           H  
ATOM   3945 HG23 THR A 274      21.461 -28.763  -2.373  1.00 52.36           H  
ATOM   3946  OG1 THR A 274      21.325 -28.762  -4.958  1.00 52.36           O  
ATOM   3947  HG1 THR A 274      20.747 -28.187  -4.450  1.00 52.36           H  
ATOM   3948  N   SER A 275      21.939 -33.169  -5.361  1.00 53.68           N  
ATOM   3949  H   SER A 275      22.490 -33.377  -4.540  1.00 53.68           H  
ATOM   3950  CA  SER A 275      21.317 -34.311  -6.023  1.00 53.68           C  
ATOM   3951  HA  SER A 275      21.565 -34.257  -7.083  1.00 53.68           H  
ATOM   3952  C   SER A 275      19.788 -34.292  -5.906  1.00 53.68           C  
ATOM   3953  CB  SER A 275      21.912 -35.614  -5.470  1.00 53.68           C  
ATOM   3954  HB2 SER A 275      21.255 -36.450  -5.710  1.00 53.68           H  
ATOM   3955  HB3 SER A 275      22.876 -35.781  -5.949  1.00 53.68           H  
ATOM   3956  O   SER A 275      19.216 -33.884  -4.894  1.00 53.68           O  
ATOM   3957  OG  SER A 275      22.120 -35.546  -4.068  1.00 53.68           O  
ATOM   3958  HG  SER A 275      22.464 -36.389  -3.764  1.00 53.68           H  
ATOM   3959  N   HIS A 276      19.117 -34.763  -6.960  1.00 47.55           N  
ATOM   3960  H   HIS A 276      19.640 -35.058  -7.772  1.00 47.55           H  
ATOM   3961  CA  HIS A 276      17.660 -34.833  -7.028  1.00 47.55           C  
ATOM   3962  HA  HIS A 276      17.261 -33.825  -6.913  1.00 47.55           H  
ATOM   3963  C   HIS A 276      17.076 -35.716  -5.914  1.00 47.55           C  
ATOM   3964  CB  HIS A 276      17.230 -35.370  -8.403  1.00 47.55           C  
ATOM   3965  HB2 HIS A 276      16.161 -35.582  -8.375  1.00 47.55           H  
ATOM   3966  HB3 HIS A 276      17.744 -36.310  -8.603  1.00 47.55           H  
ATOM   3967  O   HIS A 276      17.324 -36.919  -5.868  1.00 47.55           O  
ATOM   3968  CG  HIS A 276      17.480 -34.412  -9.539  1.00 47.55           C  
ATOM   3969  CD2 HIS A 276      18.532 -34.427 -10.415  1.00 47.55           C  
ATOM   3970  HD2 HIS A 276      19.352 -35.131 -10.417  1.00 47.55           H  
ATOM   3971  ND1 HIS A 276      16.660 -33.370  -9.911  1.00 47.55           N  
ATOM   3972  HD1 HIS A 276      15.792 -33.103  -9.468  1.00 47.55           H  
ATOM   3973  CE1 HIS A 276      17.210 -32.769 -10.979  1.00 47.55           C  
ATOM   3974  HE1 HIS A 276      16.798 -31.914 -11.495  1.00 47.55           H  
ATOM   3975  NE2 HIS A 276      18.352 -33.381 -11.324  1.00 47.55           N  
ATOM   3976  N   SER A 277      16.231 -35.125  -5.067  1.00 49.15           N  
ATOM   3977  H   SER A 277      16.110 -34.124  -5.135  1.00 49.15           H  
ATOM   3978  CA  SER A 277      15.313 -35.861  -4.197  1.00 49.15           C  
ATOM   3979  HA  SER A 277      15.730 -36.844  -3.980  1.00 49.15           H  
ATOM   3980  C   SER A 277      13.982 -36.042  -4.925  1.00 49.15           C  
ATOM   3981  CB  SER A 277      15.140 -35.125  -2.865  1.00 49.15           C  
ATOM   3982  HB2 SER A 277      16.111 -35.031  -2.379  1.00 49.15           H  
ATOM   3983  HB3 SER A 277      14.742 -34.128  -3.051  1.00 49.15           H  
ATOM   3984  O   SER A 277      13.256 -35.078  -5.168  1.00 49.15           O  
ATOM   3985  OG  SER A 277      14.257 -35.821  -2.008  1.00 49.15           O  
ATOM   3986  HG  SER A 277      14.568 -36.719  -1.872  1.00 49.15           H  
ATOM   3987  N   THR A 278      13.676 -37.280  -5.305  1.00 57.63           N  
ATOM   3988  H   THR A 278      14.328 -38.032  -5.134  1.00 57.63           H  
ATOM   3989  CA  THR A 278      12.370 -37.674  -5.841  1.00 57.63           C  
ATOM   3990  HA  THR A 278      12.017 -36.919  -6.542  1.00 57.63           H  
ATOM   3991  C   THR A 278      11.362 -37.785  -4.701  1.00 57.63           C  
ATOM   3992  CB  THR A 278      12.471 -39.017  -6.586  1.00 57.63           C  
ATOM   3993  HB  THR A 278      11.472 -39.425  -6.743  1.00 57.63           H  
ATOM   3994  O   THR A 278      11.460 -38.689  -3.874  1.00 57.63           O  
ATOM   3995  CG2 THR A 278      13.151 -38.850  -7.944  1.00 57.63           C  
ATOM   3996 HG21 THR A 278      13.194 -39.819  -8.441  1.00 57.63           H  
ATOM   3997 HG22 THR A 278      14.164 -38.469  -7.814  1.00 57.63           H  
ATOM   3998 HG23 THR A 278      12.576 -38.160  -8.562  1.00 57.63           H  
ATOM   3999  OG1 THR A 278      13.244 -39.932  -5.841  1.00 57.63           O  
ATOM   4000  HG1 THR A 278      12.680 -40.238  -5.126  1.00 57.63           H  
ATOM   4001  N   PHE A 279      10.385 -36.878  -4.664  1.00 49.18           N  
ATOM   4002  H   PHE A 279      10.387 -36.129  -5.342  1.00 49.18           H  
ATOM   4003  CA  PHE A 279       9.190 -37.042  -3.839  1.00 49.18           C  
ATOM   4004  HA  PHE A 279       9.435 -37.613  -2.943  1.00 49.18           H  
ATOM   4005  C   PHE A 279       8.144 -37.842  -4.615  1.00 49.18           C  
ATOM   4006  CB  PHE A 279       8.646 -35.678  -3.384  1.00 49.18           C  
ATOM   4007  HB2 PHE A 279       7.568 -35.760  -3.247  1.00 49.18           H  
ATOM   4008  HB3 PHE A 279       8.812 -34.932  -4.161  1.00 49.18           H  
ATOM   4009  O   PHE A 279       7.444 -37.293  -5.470  1.00 49.18           O  
ATOM   4010  CG  PHE A 279       9.232 -35.200  -2.071  1.00 49.18           C  
ATOM   4011  CD1 PHE A 279       8.616 -35.571  -0.860  1.00 49.18           C  
ATOM   4012  HD1 PHE A 279       7.734 -36.194  -0.873  1.00 49.18           H  
ATOM   4013  CD2 PHE A 279      10.393 -34.406  -2.051  1.00 49.18           C  
ATOM   4014  HD2 PHE A 279      10.885 -34.144  -2.976  1.00 49.18           H  
ATOM   4015  CE1 PHE A 279       9.153 -35.141   0.367  1.00 49.18           C  
ATOM   4016  HE1 PHE A 279       8.680 -35.436   1.292  1.00 49.18           H  
ATOM   4017  CE2 PHE A 279      10.929 -33.975  -0.824  1.00 49.18           C  
ATOM   4018  HE2 PHE A 279      11.831 -33.382  -0.813  1.00 49.18           H  
ATOM   4019  CZ  PHE A 279      10.308 -34.340   0.385  1.00 49.18           C  
ATOM   4020  HZ  PHE A 279      10.729 -34.018   1.326  1.00 49.18           H  
ATOM   4021  N   ASP A 280       8.017 -39.127  -4.289  1.00 53.06           N  
ATOM   4022  H   ASP A 280       8.665 -39.550  -3.639  1.00 53.06           H  
ATOM   4023  CA  ASP A 280       6.858 -39.915  -4.696  1.00 53.06           C  
ATOM   4024  HA  ASP A 280       6.780 -39.890  -5.783  1.00 53.06           H  
ATOM   4025  C   ASP A 280       5.597 -39.279  -4.103  1.00 53.06           C  
ATOM   4026  CB  ASP A 280       7.005 -41.382  -4.266  1.00 53.06           C  
ATOM   4027  HB2 ASP A 280       6.052 -41.889  -4.417  1.00 53.06           H  
ATOM   4028  HB3 ASP A 280       7.252 -41.430  -3.206  1.00 53.06           H  
ATOM   4029  O   ASP A 280       5.450 -39.137  -2.888  1.00 53.06           O  
ATOM   4030  CG  ASP A 280       8.069 -42.107  -5.093  1.00 53.06           C  
ATOM   4031  OD1 ASP A 280       8.016 -41.975  -6.338  1.00 53.06           O  
ATOM   4032  OD2 ASP A 280       8.943 -42.754  -4.476  1.00 53.06           O  
ATOM   4033  N   THR A 281       4.698 -38.844  -4.983  1.00 55.02           N  
ATOM   4034  H   THR A 281       4.884 -39.001  -5.963  1.00 55.02           H  
ATOM   4035  CA  THR A 281       3.402 -38.283  -4.601  1.00 55.02           C  
ATOM   4036  HA  THR A 281       3.364 -38.135  -3.522  1.00 55.02           H  
ATOM   4037  C   THR A 281       2.337 -39.305  -4.971  1.00 55.02           C  
ATOM   4038  CB  THR A 281       3.156 -36.916  -5.262  1.00 55.02           C  
ATOM   4039  HB  THR A 281       2.962 -37.048  -6.326  1.00 55.02           H  
ATOM   4040  O   THR A 281       1.842 -39.309  -6.098  1.00 55.02           O  
ATOM   4041  CG2 THR A 281       1.983 -36.182  -4.609  1.00 55.02           C  
ATOM   4042 HG21 THR A 281       1.853 -35.212  -5.089  1.00 55.02           H  
ATOM   4043 HG22 THR A 281       2.179 -36.038  -3.547  1.00 55.02           H  
ATOM   4044 HG23 THR A 281       1.070 -36.764  -4.734  1.00 55.02           H  
ATOM   4045  OG1 THR A 281       4.282 -36.077  -5.118  1.00 55.02           O  
ATOM   4046  HG1 THR A 281       5.066 -36.616  -5.247  1.00 55.02           H  
ATOM   4047  N   GLU A 282       2.013 -40.207  -4.043  1.00 59.51           N  
ATOM   4048  H   GLU A 282       2.499 -40.213  -3.158  1.00 59.51           H  
ATOM   4049  CA  GLU A 282       0.933 -41.175  -4.246  1.00 59.51           C  
ATOM   4050  HA  GLU A 282       1.119 -41.703  -5.181  1.00 59.51           H  
ATOM   4051  C   GLU A 282      -0.409 -40.443  -4.384  1.00 59.51           C  
ATOM   4052  CB  GLU A 282       0.889 -42.235  -3.131  1.00 59.51           C  
ATOM   4053  HB2 GLU A 282      -0.046 -42.788  -3.221  1.00 59.51           H  
ATOM   4054  HB3 GLU A 282       0.915 -41.744  -2.159  1.00 59.51           H  
ATOM   4055  O   GLU A 282      -0.913 -39.807  -3.457  1.00 59.51           O  
ATOM   4056  CG  GLU A 282       2.051 -43.236  -3.254  1.00 59.51           C  
ATOM   4057  HG2 GLU A 282       2.071 -43.617  -4.276  1.00 59.51           H  
ATOM   4058  HG3 GLU A 282       2.990 -42.712  -3.075  1.00 59.51           H  
ATOM   4059  CD  GLU A 282       1.932 -44.417  -2.275  1.00 59.51           C  
ATOM   4060  OE1 GLU A 282       2.289 -45.545  -2.684  1.00 59.51           O  
ATOM   4061  OE2 GLU A 282       1.507 -44.185  -1.121  1.00 59.51           O  
ATOM   4062  N   VAL A 283      -0.988 -40.527  -5.582  1.00 47.12           N  
ATOM   4063  H   VAL A 283      -0.491 -41.014  -6.313  1.00 47.12           H  
ATOM   4064  CA  VAL A 283      -2.332 -40.027  -5.876  1.00 47.12           C  
ATOM   4065  HA  VAL A 283      -2.523 -39.141  -5.271  1.00 47.12           H  
ATOM   4066  C   VAL A 283      -3.335 -41.102  -5.463  1.00 47.12           C  
ATOM   4067  CB  VAL A 283      -2.461 -39.621  -7.363  1.00 47.12           C  
ATOM   4068  HB  VAL A 283      -2.248 -40.482  -7.996  1.00 47.12           H  
ATOM   4069  O   VAL A 283      -3.733 -41.934  -6.277  1.00 47.12           O  
ATOM   4070  CG1 VAL A 283      -3.864 -39.094  -7.704  1.00 47.12           C  
ATOM   4071 HG11 VAL A 283      -4.609 -39.876  -7.553  1.00 47.12           H  
ATOM   4072 HG12 VAL A 283      -4.108 -38.242  -7.070  1.00 47.12           H  
ATOM   4073 HG13 VAL A 283      -3.901 -38.792  -8.751  1.00 47.12           H  
ATOM   4074  CG2 VAL A 283      -1.469 -38.503  -7.722  1.00 47.12           C  
ATOM   4075 HG21 VAL A 283      -1.637 -37.634  -7.085  1.00 47.12           H  
ATOM   4076 HG22 VAL A 283      -1.589 -38.220  -8.767  1.00 47.12           H  
ATOM   4077 HG23 VAL A 283      -0.446 -38.851  -7.579  1.00 47.12           H  
ATOM   4078  N   GLU A 284      -3.763 -41.093  -4.198  1.00 54.28           N  
ATOM   4079  H   GLU A 284      -3.311 -40.486  -3.528  1.00 54.28           H  
ATOM   4080  CA  GLU A 284      -4.918 -41.895  -3.781  1.00 54.28           C  
ATOM   4081  HA  GLU A 284      -4.797 -42.899  -4.187  1.00 54.28           H  
ATOM   4082  C   GLU A 284      -6.209 -41.321  -4.387  1.00 54.28           C  
ATOM   4083  CB  GLU A 284      -5.038 -42.050  -2.256  1.00 54.28           C  
ATOM   4084  HB2 GLU A 284      -6.064 -42.346  -2.038  1.00 54.28           H  
ATOM   4085  HB3 GLU A 284      -4.847 -41.095  -1.766  1.00 54.28           H  
ATOM   4086  O   GLU A 284      -6.728 -40.273  -3.991  1.00 54.28           O  
ATOM   4087  CG  GLU A 284      -4.110 -43.139  -1.689  1.00 54.28           C  
ATOM   4088  HG2 GLU A 284      -3.096 -42.745  -1.625  1.00 54.28           H  
ATOM   4089  HG3 GLU A 284      -4.103 -43.986  -2.375  1.00 54.28           H  
ATOM   4090  CD  GLU A 284      -4.580 -43.625  -0.304  1.00 54.28           C  
ATOM   4091  OE1 GLU A 284      -4.542 -44.854  -0.067  1.00 54.28           O  
ATOM   4092  OE2 GLU A 284      -5.036 -42.777   0.502  1.00 54.28           O  
ATOM   4093  N   THR A 285      -6.735 -42.035  -5.379  1.00 58.03           N  
ATOM   4094  H   THR A 285      -6.218 -42.835  -5.715  1.00 58.03           H  
ATOM   4095  CA  THR A 285      -8.011 -41.747  -6.033  1.00 58.03           C  
ATOM   4096  HA  THR A 285      -8.075 -40.675  -6.215  1.00 58.03           H  
ATOM   4097  C   THR A 285      -9.210 -42.173  -5.184  1.00 58.03           C  
ATOM   4098  CB  THR A 285      -8.103 -42.473  -7.384  1.00 58.03           C  
ATOM   4099  HB  THR A 285      -9.131 -42.430  -7.743  1.00 58.03           H  
ATOM   4100  O   THR A 285      -9.311 -43.324  -4.773  1.00 58.03           O  
ATOM   4101  CG2 THR A 285      -7.196 -41.844  -8.440  1.00 58.03           C  
ATOM   4102 HG21 THR A 285      -7.315 -42.383  -9.381  1.00 58.03           H  
ATOM   4103 HG22 THR A 285      -6.155 -41.907  -8.124  1.00 58.03           H  
ATOM   4104 HG23 THR A 285      -7.469 -40.799  -8.589  1.00 58.03           H  
ATOM   4105  OG1 THR A 285      -7.721 -43.821  -7.229  1.00 58.03           O  
ATOM   4106  HG1 THR A 285      -8.206 -44.158  -6.472  1.00 58.03           H  
ATOM   4107  N   GLU A 286     -10.167 -41.255  -5.043  1.00 45.99           N  
ATOM   4108  H   GLU A 286      -9.908 -40.326  -5.344  1.00 45.99           H  
ATOM   4109  CA  GLU A 286     -11.614 -41.498  -4.909  1.00 45.99           C  
ATOM   4110  HA  GLU A 286     -12.041 -40.580  -4.507  1.00 45.99           H  
ATOM   4111  C   GLU A 286     -12.118 -42.631  -3.982  1.00 45.99           C  
ATOM   4112  CB  GLU A 286     -12.237 -41.676  -6.306  1.00 45.99           C  
ATOM   4113  HB2 GLU A 286     -11.826 -42.568  -6.778  1.00 45.99           H  
ATOM   4114  HB3 GLU A 286     -13.310 -41.818  -6.174  1.00 45.99           H  
ATOM   4115  O   GLU A 286     -12.388 -43.749  -4.417  1.00 45.99           O  
ATOM   4116  CG  GLU A 286     -12.031 -40.475  -7.239  1.00 45.99           C  
ATOM   4117  HG2 GLU A 286     -12.239 -39.563  -6.678  1.00 45.99           H  
ATOM   4118  HG3 GLU A 286     -10.993 -40.442  -7.568  1.00 45.99           H  
ATOM   4119  CD  GLU A 286     -12.963 -40.550  -8.459  1.00 45.99           C  
ATOM   4120  OE1 GLU A 286     -13.541 -39.492  -8.797  1.00 45.99           O  
ATOM   4121  OE2 GLU A 286     -13.138 -41.660  -9.009  1.00 45.99           O  
ATOM   4122  N   VAL A 287     -12.525 -42.270  -2.756  1.00 54.35           N  
ATOM   4123  H   VAL A 287     -12.202 -41.389  -2.383  1.00 54.35           H  
ATOM   4124  CA  VAL A 287     -13.675 -42.923  -2.095  1.00 54.35           C  
ATOM   4125  HA  VAL A 287     -14.208 -43.496  -2.854  1.00 54.35           H  
ATOM   4126  C   VAL A 287     -14.641 -41.856  -1.570  1.00 54.35           C  
ATOM   4127  CB  VAL A 287     -13.272 -43.936  -1.004  1.00 54.35           C  
ATOM   4128  HB  VAL A 287     -12.804 -43.409  -0.173  1.00 54.35           H  
ATOM   4129  O   VAL A 287     -14.290 -40.998  -0.761  1.00 54.35           O  
ATOM   4130  CG1 VAL A 287     -14.518 -44.678  -0.489  1.00 54.35           C  
ATOM   4131 HG11 VAL A 287     -14.217 -45.408   0.262  1.00 54.35           H  
ATOM   4132 HG12 VAL A 287     -15.010 -45.197  -1.312  1.00 54.35           H  
ATOM   4133 HG13 VAL A 287     -15.211 -43.978  -0.023  1.00 54.35           H  
ATOM   4134  CG2 VAL A 287     -12.302 -45.007  -1.518  1.00 54.35           C  
ATOM   4135 HG21 VAL A 287     -12.732 -45.536  -2.369  1.00 54.35           H  
ATOM   4136 HG22 VAL A 287     -12.066 -45.719  -0.727  1.00 54.35           H  
ATOM   4137 HG23 VAL A 287     -11.369 -44.542  -1.838  1.00 54.35           H  
ATOM   4138  N   GLY A 288     -15.875 -41.867  -2.080  1.00 38.64           N  
ATOM   4139  H   GLY A 288     -16.094 -42.598  -2.741  1.00 38.64           H  
ATOM   4140  CA  GLY A 288     -16.796 -40.734  -1.960  1.00 38.64           C  
ATOM   4141  HA2 GLY A 288     -16.240 -39.822  -2.177  1.00 38.64           H  
ATOM   4142  HA3 GLY A 288     -17.571 -40.831  -2.722  1.00 38.64           H  
ATOM   4143  C   GLY A 288     -17.492 -40.572  -0.603  1.00 38.64           C  
ATOM   4144  O   GLY A 288     -18.099 -41.505  -0.077  1.00 38.64           O  
ATOM   4145  N   PHE A 289     -17.543 -39.332  -0.103  1.00 45.99           N  
ATOM   4146  H   PHE A 289     -16.987 -38.617  -0.549  1.00 45.99           H  
ATOM   4147  CA  PHE A 289     -18.406 -38.941   1.017  1.00 45.99           C  
ATOM   4148  HA  PHE A 289     -18.656 -39.840   1.581  1.00 45.99           H  
ATOM   4149  C   PHE A 289     -19.733 -38.336   0.537  1.00 45.99           C  
ATOM   4150  CB  PHE A 289     -17.659 -38.018   1.994  1.00 45.99           C  
ATOM   4151  HB2 PHE A 289     -18.308 -37.194   2.292  1.00 45.99           H  
ATOM   4152  HB3 PHE A 289     -16.789 -37.576   1.508  1.00 45.99           H  
ATOM   4153  O   PHE A 289     -19.811 -37.187   0.098  1.00 45.99           O  
ATOM   4154  CG  PHE A 289     -17.227 -38.745   3.250  1.00 45.99           C  
ATOM   4155  CD1 PHE A 289     -18.081 -38.786   4.371  1.00 45.99           C  
ATOM   4156  HD1 PHE A 289     -19.032 -38.275   4.348  1.00 45.99           H  
ATOM   4157  CD2 PHE A 289     -15.997 -39.428   3.281  1.00 45.99           C  
ATOM   4158  HD2 PHE A 289     -15.348 -39.421   2.418  1.00 45.99           H  
ATOM   4159  CE1 PHE A 289     -17.700 -39.498   5.523  1.00 45.99           C  
ATOM   4160  HE1 PHE A 289     -18.351 -39.531   6.384  1.00 45.99           H  
ATOM   4161  CE2 PHE A 289     -15.616 -40.137   4.433  1.00 45.99           C  
ATOM   4162  HE2 PHE A 289     -14.672 -40.661   4.451  1.00 45.99           H  
ATOM   4163  CZ  PHE A 289     -16.465 -40.172   5.553  1.00 45.99           C  
ATOM   4164  HZ  PHE A 289     -16.168 -40.721   6.434  1.00 45.99           H  
ATOM   4165  N   ARG A 290     -20.825 -39.094   0.693  1.00 41.19           N  
ATOM   4166  H   ARG A 290     -20.691 -40.029   1.049  1.00 41.19           H  
ATOM   4167  CA  ARG A 290     -22.192 -38.573   0.537  1.00 41.19           C  
ATOM   4168  HA  ARG A 290     -22.255 -38.005  -0.391  1.00 41.19           H  
ATOM   4169  C   ARG A 290     -22.522 -37.628   1.699  1.00 41.19           C  
ATOM   4170  CB  ARG A 290     -23.208 -39.731   0.496  1.00 41.19           C  
ATOM   4171  HB2 ARG A 290     -23.068 -40.363   1.373  1.00 41.19           H  
ATOM   4172  HB3 ARG A 290     -24.209 -39.303   0.545  1.00 41.19           H  
ATOM   4173  O   ARG A 290     -22.794 -38.096   2.800  1.00 41.19           O  
ATOM   4174  CG  ARG A 290     -23.120 -40.602  -0.766  1.00 41.19           C  
ATOM   4175  HG2 ARG A 290     -22.143 -41.080  -0.818  1.00 41.19           H  
ATOM   4176  HG3 ARG A 290     -23.260 -39.975  -1.646  1.00 41.19           H  
ATOM   4177  CD  ARG A 290     -24.217 -41.677  -0.722  1.00 41.19           C  
ATOM   4178  HD2 ARG A 290     -25.177 -41.181  -0.573  1.00 41.19           H  
ATOM   4179  HD3 ARG A 290     -24.029 -42.340   0.122  1.00 41.19           H  
ATOM   4180  NE  ARG A 290     -24.258 -42.468  -1.967  1.00 41.19           N  
ATOM   4181  HE  ARG A 290     -23.413 -42.480  -2.521  1.00 41.19           H  
ATOM   4182  NH1 ARG A 290     -26.407 -43.271  -1.780  1.00 41.19           N  
ATOM   4183 HH11 ARG A 290     -27.157 -43.837  -2.149  1.00 41.19           H  
ATOM   4184 HH12 ARG A 290     -26.485 -42.833  -0.873  1.00 41.19           H  
ATOM   4185  NH2 ARG A 290     -25.181 -43.803  -3.563  1.00 41.19           N  
ATOM   4186 HH21 ARG A 290     -24.320 -43.771  -4.091  1.00 41.19           H  
ATOM   4187 HH22 ARG A 290     -25.947 -44.358  -3.919  1.00 41.19           H  
ATOM   4188  CZ  ARG A 290     -25.277 -43.173  -2.428  1.00 41.19           C  
ATOM   4189  N   SER A 291     -22.577 -36.316   1.456  1.00 47.48           N  
ATOM   4190  H   SER A 291     -22.275 -35.979   0.553  1.00 47.48           H  
ATOM   4191  CA  SER A 291     -23.136 -35.353   2.419  1.00 47.48           C  
ATOM   4192  HA  SER A 291     -23.328 -35.877   3.356  1.00 47.48           H  
ATOM   4193  C   SER A 291     -24.497 -34.822   1.954  1.00 47.48           C  
ATOM   4194  CB  SER A 291     -22.134 -34.258   2.810  1.00 47.48           C  
ATOM   4195  HB2 SER A 291     -21.251 -34.723   3.247  1.00 47.48           H  
ATOM   4196  HB3 SER A 291     -22.592 -33.620   3.566  1.00 47.48           H  
ATOM   4197  O   SER A 291     -24.623 -33.928   1.121  1.00 47.48           O  
ATOM   4198  OG  SER A 291     -21.737 -33.451   1.723  1.00 47.48           O  
ATOM   4199  HG  SER A 291     -21.045 -33.901   1.232  1.00 47.48           H  
ATOM   4200  N   SER A 292     -25.565 -35.393   2.508  1.00 41.78           N  
ATOM   4201  H   SER A 292     -25.434 -36.161   3.151  1.00 41.78           H  
ATOM   4202  CA  SER A 292     -26.938 -34.956   2.258  1.00 41.78           C  
ATOM   4203  HA  SER A 292     -27.031 -34.628   1.223  1.00 41.78           H  
ATOM   4204  C   SER A 292     -27.318 -33.785   3.173  1.00 41.78           C  
ATOM   4205  CB  SER A 292     -27.889 -36.144   2.455  1.00 41.78           C  
ATOM   4206  HB2 SER A 292     -27.680 -36.901   1.699  1.00 41.78           H  
ATOM   4207  HB3 SER A 292     -28.921 -35.812   2.343  1.00 41.78           H  
ATOM   4208  O   SER A 292     -27.725 -34.003   4.314  1.00 41.78           O  
ATOM   4209  OG  SER A 292     -27.709 -36.711   3.739  1.00 41.78           O  
ATOM   4210  HG  SER A 292     -27.818 -36.007   4.382  1.00 41.78           H  
ATOM   4211  N   THR A 293     -27.253 -32.542   2.685  1.00 51.64           N  
ATOM   4212  H   THR A 293     -26.816 -32.394   1.786  1.00 51.64           H  
ATOM   4213  CA  THR A 293     -27.966 -31.406   3.309  1.00 51.64           C  
ATOM   4214  HA  THR A 293     -28.759 -31.831   3.925  1.00 51.64           H  
ATOM   4215  C   THR A 293     -28.611 -30.492   2.255  1.00 51.64           C  
ATOM   4216  CB  THR A 293     -27.108 -30.564   4.272  1.00 51.64           C  
ATOM   4217  HB  THR A 293     -27.470 -29.536   4.253  1.00 51.64           H  
ATOM   4218  O   THR A 293     -27.921 -30.045   1.338  1.00 51.64           O  
ATOM   4219  CG2 THR A 293     -27.216 -31.049   5.717  1.00 51.64           C  
ATOM   4220 HG21 THR A 293     -26.627 -30.395   6.360  1.00 51.64           H  
ATOM   4221 HG22 THR A 293     -26.834 -32.066   5.805  1.00 51.64           H  
ATOM   4222 HG23 THR A 293     -28.255 -31.023   6.044  1.00 51.64           H  
ATOM   4223  OG1 THR A 293     -25.746 -30.556   3.931  1.00 51.64           O  
ATOM   4224  HG1 THR A 293     -25.458 -31.466   3.831  1.00 51.64           H  
ATOM   4225  N   PRO A 294     -29.921 -30.167   2.346  1.00 49.02           N  
ATOM   4226  CA  PRO A 294     -30.589 -29.380   1.308  1.00 49.02           C  
ATOM   4227  HA  PRO A 294     -30.304 -29.786   0.338  1.00 49.02           H  
ATOM   4228  C   PRO A 294     -30.206 -27.890   1.351  1.00 49.02           C  
ATOM   4229  CB  PRO A 294     -32.101 -29.613   1.487  1.00 49.02           C  
ATOM   4230  HB2 PRO A 294     -32.588 -29.803   0.531  1.00 49.02           H  
ATOM   4231  HB3 PRO A 294     -32.579 -28.768   1.983  1.00 49.02           H  
ATOM   4232  O   PRO A 294     -30.759 -27.102   2.129  1.00 49.02           O  
ATOM   4233  CG  PRO A 294     -32.194 -30.829   2.404  1.00 49.02           C  
ATOM   4234  HG2 PRO A 294     -33.092 -30.806   3.022  1.00 49.02           H  
ATOM   4235  HG3 PRO A 294     -32.162 -31.740   1.807  1.00 49.02           H  
ATOM   4236  CD  PRO A 294     -30.927 -30.725   3.243  1.00 49.02           C  
ATOM   4237  HD2 PRO A 294     -31.086 -30.046   4.081  1.00 49.02           H  
ATOM   4238  HD3 PRO A 294     -30.681 -31.723   3.606  1.00 49.02           H  
ATOM   4239  N   ARG A 295     -29.318 -27.460   0.447  1.00 49.96           N  
ATOM   4240  H   ARG A 295     -28.840 -28.158  -0.104  1.00 49.96           H  
ATOM   4241  CA  ARG A 295     -29.142 -26.039   0.097  1.00 49.96           C  
ATOM   4242  HA  ARG A 295     -29.023 -25.452   1.007  1.00 49.96           H  
ATOM   4243  C   ARG A 295     -30.403 -25.526  -0.616  1.00 49.96           C  
ATOM   4244  CB  ARG A 295     -27.887 -25.845  -0.783  1.00 49.96           C  
ATOM   4245  HB2 ARG A 295     -27.996 -24.912  -1.337  1.00 49.96           H  
ATOM   4246  HB3 ARG A 295     -27.822 -26.654  -1.511  1.00 49.96           H  
ATOM   4247  O   ARG A 295     -30.482 -25.554  -1.835  1.00 49.96           O  
ATOM   4248  CG  ARG A 295     -26.574 -25.748   0.010  1.00 49.96           C  
ATOM   4249  HG2 ARG A 295     -26.643 -24.910   0.704  1.00 49.96           H  
ATOM   4250  HG3 ARG A 295     -26.410 -26.667   0.573  1.00 49.96           H  
ATOM   4251  CD  ARG A 295     -25.399 -25.518  -0.955  1.00 49.96           C  
ATOM   4252  HD2 ARG A 295     -25.232 -26.437  -1.517  1.00 49.96           H  
ATOM   4253  HD3 ARG A 295     -25.665 -24.730  -1.659  1.00 49.96           H  
ATOM   4254  NE  ARG A 295     -24.158 -25.120  -0.255  1.00 49.96           N  
ATOM   4255  HE  ARG A 295     -24.245 -24.825   0.707  1.00 49.96           H  
ATOM   4256  NH1 ARG A 295     -22.686 -25.521  -1.981  1.00 49.96           N  
ATOM   4257 HH11 ARG A 295     -21.748 -25.507  -2.356  1.00 49.96           H  
ATOM   4258 HH12 ARG A 295     -23.436 -25.877  -2.556  1.00 49.96           H  
ATOM   4259  NH2 ARG A 295     -21.929 -24.660  -0.078  1.00 49.96           N  
ATOM   4260 HH21 ARG A 295     -21.005 -24.673  -0.487  1.00 49.96           H  
ATOM   4261 HH22 ARG A 295     -22.047 -24.349   0.875  1.00 49.96           H  
ATOM   4262  CZ  ARG A 295     -22.939 -25.103  -0.773  1.00 49.96           C  
ATOM   4263  N   GLY A 296     -31.403 -25.073   0.147  1.00 48.62           N  
ATOM   4264  H   GLY A 296     -31.340 -25.281   1.133  1.00 48.62           H  
ATOM   4265  CA  GLY A 296     -32.649 -24.555  -0.448  1.00 48.62           C  
ATOM   4266  HA2 GLY A 296     -32.395 -23.954  -1.321  1.00 48.62           H  
ATOM   4267  HA3 GLY A 296     -33.230 -25.405  -0.807  1.00 48.62           H  
ATOM   4268  C   GLY A 296     -33.576 -23.700   0.426  1.00 48.62           C  
ATOM   4269  O   GLY A 296     -34.458 -23.042  -0.118  1.00 48.62           O  
ATOM   4270  N   ARG A 297     -33.419 -23.666   1.761  1.00 54.56           N  
ATOM   4271  H   ARG A 297     -32.731 -24.280   2.173  1.00 54.56           H  
ATOM   4272  CA  ARG A 297     -34.334 -22.897   2.647  1.00 54.56           C  
ATOM   4273  HA  ARG A 297     -35.047 -22.353   2.028  1.00 54.56           H  
ATOM   4274  C   ARG A 297     -33.691 -21.763   3.458  1.00 54.56           C  
ATOM   4275  CB  ARG A 297     -35.175 -23.857   3.513  1.00 54.56           C  
ATOM   4276  HB2 ARG A 297     -34.525 -24.548   4.048  1.00 54.56           H  
ATOM   4277  HB3 ARG A 297     -35.732 -23.270   4.244  1.00 54.56           H  
ATOM   4278  O   ARG A 297     -34.373 -20.794   3.769  1.00 54.56           O  
ATOM   4279  CG  ARG A 297     -36.185 -24.639   2.647  1.00 54.56           C  
ATOM   4280  HG2 ARG A 297     -35.646 -25.308   1.976  1.00 54.56           H  
ATOM   4281  HG3 ARG A 297     -36.755 -23.931   2.045  1.00 54.56           H  
ATOM   4282  CD  ARG A 297     -37.171 -25.465   3.485  1.00 54.56           C  
ATOM   4283  HD2 ARG A 297     -37.681 -24.797   4.179  1.00 54.56           H  
ATOM   4284  HD3 ARG A 297     -36.613 -26.207   4.056  1.00 54.56           H  
ATOM   4285  NE  ARG A 297     -38.169 -26.143   2.628  1.00 54.56           N  
ATOM   4286  HE  ARG A 297     -38.023 -26.088   1.630  1.00 54.56           H  
ATOM   4287  NH1 ARG A 297     -39.506 -26.999   4.293  1.00 54.56           N  
ATOM   4288 HH11 ARG A 297     -40.304 -27.549   4.576  1.00 54.56           H  
ATOM   4289 HH12 ARG A 297     -38.891 -26.602   4.990  1.00 54.56           H  
ATOM   4290  NH2 ARG A 297     -40.033 -27.377   2.163  1.00 54.56           N  
ATOM   4291 HH21 ARG A 297     -39.851 -27.307   1.172  1.00 54.56           H  
ATOM   4292 HH22 ARG A 297     -40.826 -27.919   2.474  1.00 54.56           H  
ATOM   4293  CZ  ARG A 297     -39.226 -26.832   3.031  1.00 54.56           C  
ATOM   4294  N   ILE A 298     -32.382 -21.811   3.716  1.00 55.72           N  
ATOM   4295  H   ILE A 298     -31.870 -22.624   3.405  1.00 55.72           H  
ATOM   4296  CA  ILE A 298     -31.705 -20.877   4.641  1.00 55.72           C  
ATOM   4297  HA  ILE A 298     -32.289 -20.843   5.561  1.00 55.72           H  
ATOM   4298  C   ILE A 298     -31.677 -19.419   4.123  1.00 55.72           C  
ATOM   4299  CB  ILE A 298     -30.306 -21.441   5.012  1.00 55.72           C  
ATOM   4300  HB  ILE A 298     -29.737 -21.586   4.093  1.00 55.72           H  
ATOM   4301  O   ILE A 298     -31.758 -18.482   4.918  1.00 55.72           O  
ATOM   4302  CG1 ILE A 298     -30.470 -22.815   5.718  1.00 55.72           C  
ATOM   4303 HG12 ILE A 298     -31.042 -22.681   6.636  1.00 55.72           H  
ATOM   4304 HG13 ILE A 298     -31.032 -23.492   5.075  1.00 55.72           H  
ATOM   4305  CG2 ILE A 298     -29.518 -20.471   5.911  1.00 55.72           C  
ATOM   4306 HG21 ILE A 298     -29.358 -19.519   5.405  1.00 55.72           H  
ATOM   4307 HG22 ILE A 298     -28.533 -20.875   6.143  1.00 55.72           H  
ATOM   4308 HG23 ILE A 298     -30.061 -20.294   6.840  1.00 55.72           H  
ATOM   4309  CD1 ILE A 298     -29.160 -23.536   6.062  1.00 55.72           C  
ATOM   4310 HD11 ILE A 298     -29.386 -24.542   6.414  1.00 55.72           H  
ATOM   4311 HD12 ILE A 298     -28.629 -23.008   6.854  1.00 55.72           H  
ATOM   4312 HD13 ILE A 298     -28.528 -23.604   5.177  1.00 55.72           H  
ATOM   4313  N   LEU A 299     -31.647 -19.196   2.802  1.00 61.06           N  
ATOM   4314  H   LEU A 299     -31.575 -19.986   2.177  1.00 61.06           H  
ATOM   4315  CA  LEU A 299     -31.678 -17.841   2.227  1.00 61.06           C  
ATOM   4316  HA  LEU A 299     -30.966 -17.223   2.774  1.00 61.06           H  
ATOM   4317  C   LEU A 299     -33.032 -17.129   2.410  1.00 61.06           C  
ATOM   4318  CB  LEU A 299     -31.238 -17.889   0.747  1.00 61.06           C  
ATOM   4319  HB2 LEU A 299     -31.484 -18.861   0.321  1.00 61.06           H  
ATOM   4320  HB3 LEU A 299     -31.813 -17.153   0.185  1.00 61.06           H  
ATOM   4321  O   LEU A 299     -33.042 -15.941   2.735  1.00 61.06           O  
ATOM   4322  CG  LEU A 299     -29.732 -17.584   0.566  1.00 61.06           C  
ATOM   4323  HG  LEU A 299     -29.238 -17.553   1.537  1.00 61.06           H  
ATOM   4324  CD1 LEU A 299     -29.036 -18.663  -0.260  1.00 61.06           C  
ATOM   4325 HD11 LEU A 299     -29.126 -19.631   0.234  1.00 61.06           H  
ATOM   4326 HD12 LEU A 299     -27.979 -18.419  -0.366  1.00 61.06           H  
ATOM   4327 HD13 LEU A 299     -29.480 -18.719  -1.254  1.00 61.06           H  
ATOM   4328  CD2 LEU A 299     -29.529 -16.233  -0.120  1.00 61.06           C  
ATOM   4329 HD21 LEU A 299     -28.464 -16.016  -0.204  1.00 61.06           H  
ATOM   4330 HD22 LEU A 299     -29.959 -16.248  -1.122  1.00 61.06           H  
ATOM   4331 HD23 LEU A 299     -30.002 -15.442   0.462  1.00 61.06           H  
ATOM   4332  N   LYS A 300     -34.170 -17.831   2.278  1.00 73.52           N  
ATOM   4333  H   LYS A 300     -34.108 -18.826   2.112  1.00 73.52           H  
ATOM   4334  CA  LYS A 300     -35.499 -17.201   2.419  1.00 73.52           C  
ATOM   4335  HA  LYS A 300     -35.508 -16.302   1.803  1.00 73.52           H  
ATOM   4336  C   LYS A 300     -35.746 -16.681   3.837  1.00 73.52           C  
ATOM   4337  CB  LYS A 300     -36.630 -18.133   1.928  1.00 73.52           C  
ATOM   4338  HB2 LYS A 300     -37.556 -17.858   2.433  1.00 73.52           H  
ATOM   4339  HB3 LYS A 300     -36.401 -19.170   2.173  1.00 73.52           H  
ATOM   4340  O   LYS A 300     -36.248 -15.568   3.987  1.00 73.52           O  
ATOM   4341  CG  LYS A 300     -36.850 -17.973   0.410  1.00 73.52           C  
ATOM   4342  HG2 LYS A 300     -37.027 -16.918   0.201  1.00 73.52           H  
ATOM   4343  HG3 LYS A 300     -35.943 -18.275  -0.112  1.00 73.52           H  
ATOM   4344  CD  LYS A 300     -38.040 -18.778  -0.148  1.00 73.52           C  
ATOM   4345  HD2 LYS A 300     -37.827 -19.843  -0.052  1.00 73.52           H  
ATOM   4346  HD3 LYS A 300     -38.940 -18.535   0.417  1.00 73.52           H  
ATOM   4347  CE  LYS A 300     -38.240 -18.406  -1.630  1.00 73.52           C  
ATOM   4348  HE2 LYS A 300     -37.301 -18.580  -2.157  1.00 73.52           H  
ATOM   4349  HE3 LYS A 300     -38.447 -17.338  -1.694  1.00 73.52           H  
ATOM   4350  NZ  LYS A 300     -39.329 -19.169  -2.299  1.00 73.52           N  
ATOM   4351  HZ1 LYS A 300     -39.130 -20.159  -2.303  1.00 73.52           H  
ATOM   4352  HZ2 LYS A 300     -39.407 -18.879  -3.264  1.00 73.52           H  
ATOM   4353  HZ3 LYS A 300     -40.223 -19.005  -1.859  1.00 73.52           H  
ATOM   4354  N   ASP A 301     -35.336 -17.417   4.868  1.00 78.03           N  
ATOM   4355  H   ASP A 301     -34.967 -18.342   4.695  1.00 78.03           H  
ATOM   4356  CA  ASP A 301     -35.527 -16.979   6.258  1.00 78.03           C  
ATOM   4357  HA  ASP A 301     -36.523 -16.545   6.347  1.00 78.03           H  
ATOM   4358  C   ASP A 301     -34.554 -15.864   6.675  1.00 78.03           C  
ATOM   4359  CB  ASP A 301     -35.471 -18.188   7.201  1.00 78.03           C  
ATOM   4360  HB2 ASP A 301     -35.457 -17.830   8.230  1.00 78.03           H  
ATOM   4361  HB3 ASP A 301     -34.552 -18.746   7.020  1.00 78.03           H  
ATOM   4362  O   ASP A 301     -34.934 -14.977   7.446  1.00 78.03           O  
ATOM   4363  CG  ASP A 301     -36.690 -19.105   7.031  1.00 78.03           C  
ATOM   4364  OD1 ASP A 301     -37.786 -18.574   6.722  1.00 78.03           O  
ATOM   4365  OD2 ASP A 301     -36.516 -20.327   7.216  1.00 78.03           O  
ATOM   4366  N   SER A 302     -33.340 -15.828   6.110  1.00 76.03           N  
ATOM   4367  H   SER A 302     -33.070 -16.587   5.501  1.00 76.03           H  
ATOM   4368  CA  SER A 302     -32.395 -14.722   6.328  1.00 76.03           C  
ATOM   4369  HA  SER A 302     -32.254 -14.598   7.401  1.00 76.03           H  
ATOM   4370  C   SER A 302     -32.936 -13.396   5.772  1.00 76.03           C  
ATOM   4371  CB  SER A 302     -31.033 -15.061   5.716  1.00 76.03           C  
ATOM   4372  HB2 SER A 302     -31.093 -15.018   4.629  1.00 76.03           H  
ATOM   4373  HB3 SER A 302     -30.741 -16.067   6.016  1.00 76.03           H  
ATOM   4374  O   SER A 302     -33.016 -12.403   6.503  1.00 76.03           O  
ATOM   4375  OG  SER A 302     -30.069 -14.141   6.189  1.00 76.03           O  
ATOM   4376  HG  SER A 302     -29.269 -14.241   5.667  1.00 76.03           H  
ATOM   4377  N   VAL A 303     -33.431 -13.393   4.526  1.00 80.72           N  
ATOM   4378  H   VAL A 303     -33.348 -14.233   3.972  1.00 80.72           H  
ATOM   4379  CA  VAL A 303     -34.057 -12.209   3.905  1.00 80.72           C  
ATOM   4380  HA  VAL A 303     -33.354 -11.377   3.953  1.00 80.72           H  
ATOM   4381  C   VAL A 303     -35.311 -11.778   4.677  1.00 80.72           C  
ATOM   4382  CB  VAL A 303     -34.365 -12.472   2.415  1.00 80.72           C  
ATOM   4383  HB  VAL A 303     -34.978 -13.370   2.331  1.00 80.72           H  
ATOM   4384  O   VAL A 303     -35.480 -10.595   4.979  1.00 80.72           O  
ATOM   4385  CG1 VAL A 303     -35.115 -11.307   1.756  1.00 80.72           C  
ATOM   4386 HG11 VAL A 303     -36.103 -11.183   2.198  1.00 80.72           H  
ATOM   4387 HG12 VAL A 303     -35.247 -11.507   0.692  1.00 80.72           H  
ATOM   4388 HG13 VAL A 303     -34.550 -10.382   1.869  1.00 80.72           H  
ATOM   4389  CG2 VAL A 303     -33.067 -12.682   1.623  1.00 80.72           C  
ATOM   4390 HG21 VAL A 303     -32.452 -11.783   1.662  1.00 80.72           H  
ATOM   4391 HG22 VAL A 303     -32.495 -13.519   2.023  1.00 80.72           H  
ATOM   4392 HG23 VAL A 303     -33.301 -12.900   0.581  1.00 80.72           H  
ATOM   4393  N   ARG A 304     -36.159 -12.723   5.108  1.00 82.22           N  
ATOM   4394  H   ARG A 304     -35.988 -13.677   4.823  1.00 82.22           H  
ATOM   4395  CA  ARG A 304     -37.362 -12.416   5.908  1.00 82.22           C  
ATOM   4396  HA  ARG A 304     -37.901 -11.628   5.381  1.00 82.22           H  
ATOM   4397  C   ARG A 304     -37.020 -11.850   7.296  1.00 82.22           C  
ATOM   4398  CB  ARG A 304     -38.248 -13.675   5.975  1.00 82.22           C  
ATOM   4399  HB2 ARG A 304     -38.025 -14.303   5.112  1.00 82.22           H  
ATOM   4400  HB3 ARG A 304     -38.019 -14.250   6.873  1.00 82.22           H  
ATOM   4401  O   ARG A 304     -37.744 -10.990   7.802  1.00 82.22           O  
ATOM   4402  CG  ARG A 304     -39.750 -13.365   5.906  1.00 82.22           C  
ATOM   4403  HG2 ARG A 304     -40.063 -12.814   6.793  1.00 82.22           H  
ATOM   4404  HG3 ARG A 304     -39.937 -12.757   5.020  1.00 82.22           H  
ATOM   4405  CD  ARG A 304     -40.543 -14.677   5.788  1.00 82.22           C  
ATOM   4406  HD2 ARG A 304     -40.555 -15.173   6.759  1.00 82.22           H  
ATOM   4407  HD3 ARG A 304     -40.032 -15.331   5.082  1.00 82.22           H  
ATOM   4408  NE  ARG A 304     -41.922 -14.458   5.302  1.00 82.22           N  
ATOM   4409  HE  ARG A 304     -42.155 -13.528   4.984  1.00 82.22           H  
ATOM   4410  NH1 ARG A 304     -42.594 -16.657   5.349  1.00 82.22           N  
ATOM   4411 HH11 ARG A 304     -41.688 -16.933   5.699  1.00 82.22           H  
ATOM   4412 HH12 ARG A 304     -43.284 -17.366   5.141  1.00 82.22           H  
ATOM   4413  NH2 ARG A 304     -43.974 -15.103   4.538  1.00 82.22           N  
ATOM   4414 HH21 ARG A 304     -44.646 -15.829   4.333  1.00 82.22           H  
ATOM   4415 HH22 ARG A 304     -44.180 -14.162   4.235  1.00 82.22           H  
ATOM   4416  CZ  ARG A 304     -42.820 -15.403   5.067  1.00 82.22           C  
ATOM   4417  N   SER A 305     -35.909 -12.284   7.897  1.00 82.01           N  
ATOM   4418  H   SER A 305     -35.400 -13.028   7.441  1.00 82.01           H  
ATOM   4419  CA  SER A 305     -35.363 -11.749   9.156  1.00 82.01           C  
ATOM   4420  HA  SER A 305     -36.163 -11.704   9.895  1.00 82.01           H  
ATOM   4421  C   SER A 305     -34.789 -10.335   9.000  1.00 82.01           C  
ATOM   4422  CB  SER A 305     -34.279 -12.701   9.680  1.00 82.01           C  
ATOM   4423  HB2 SER A 305     -34.706 -13.699   9.785  1.00 82.01           H  
ATOM   4424  HB3 SER A 305     -33.457 -12.755   8.966  1.00 82.01           H  
ATOM   4425  O   SER A 305     -34.986  -9.489   9.881  1.00 82.01           O  
ATOM   4426  OG  SER A 305     -33.776 -12.280  10.940  1.00 82.01           O  
ATOM   4427  HG  SER A 305     -33.845 -13.040  11.523  1.00 82.01           H  
ATOM   4428  N   ALA A 306     -34.117 -10.051   7.881  1.00 80.61           N  
ATOM   4429  H   ALA A 306     -33.939 -10.792   7.217  1.00 80.61           H  
ATOM   4430  CA  ALA A 306     -33.636  -8.712   7.543  1.00 80.61           C  
ATOM   4431  HA  ALA A 306     -33.058  -8.322   8.380  1.00 80.61           H  
ATOM   4432  C   ALA A 306     -34.809  -7.745   7.302  1.00 80.61           C  
ATOM   4433  CB  ALA A 306     -32.701  -8.817   6.332  1.00 80.61           C  
ATOM   4434  HB1 ALA A 306     -31.874  -9.491   6.554  1.00 80.61           H  
ATOM   4435  HB2 ALA A 306     -33.241  -9.196   5.464  1.00 80.61           H  
ATOM   4436  HB3 ALA A 306     -32.299  -7.833   6.091  1.00 80.61           H  
ATOM   4437  O   ALA A 306     -34.879  -6.693   7.941  1.00 80.61           O  
ATOM   4438  N   PHE A 307     -35.794  -8.144   6.490  1.00 84.31           N  
ATOM   4439  H   PHE A 307     -35.662  -8.997   5.965  1.00 84.31           H  
ATOM   4440  CA  PHE A 307     -36.974  -7.329   6.190  1.00 84.31           C  
ATOM   4441  HA  PHE A 307     -36.636  -6.387   5.757  1.00 84.31           H  
ATOM   4442  C   PHE A 307     -37.787  -6.989   7.450  1.00 84.31           C  
ATOM   4443  CB  PHE A 307     -37.828  -8.050   5.139  1.00 84.31           C  
ATOM   4444  HB2 PHE A 307     -37.177  -8.409   4.342  1.00 84.31           H  
ATOM   4445  HB3 PHE A 307     -38.304  -8.922   5.588  1.00 84.31           H  
ATOM   4446  O   PHE A 307     -38.147  -5.830   7.660  1.00 84.31           O  
ATOM   4447  CG  PHE A 307     -38.882  -7.161   4.508  1.00 84.31           C  
ATOM   4448  CD1 PHE A 307     -40.206  -7.158   4.990  1.00 84.31           C  
ATOM   4449  HD1 PHE A 307     -40.485  -7.795   5.816  1.00 84.31           H  
ATOM   4450  CD2 PHE A 307     -38.531  -6.326   3.430  1.00 84.31           C  
ATOM   4451  HD2 PHE A 307     -37.521  -6.322   3.045  1.00 84.31           H  
ATOM   4452  CE1 PHE A 307     -41.174  -6.331   4.388  1.00 84.31           C  
ATOM   4453  HE1 PHE A 307     -42.195  -6.336   4.741  1.00 84.31           H  
ATOM   4454  CE2 PHE A 307     -39.498  -5.500   2.831  1.00 84.31           C  
ATOM   4455  HE2 PHE A 307     -39.230  -4.874   1.992  1.00 84.31           H  
ATOM   4456  CZ  PHE A 307     -40.820  -5.505   3.307  1.00 84.31           C  
ATOM   4457  HZ  PHE A 307     -41.564  -4.887   2.827  1.00 84.31           H  
ATOM   4458  N   ARG A 308     -38.000  -7.952   8.366  1.00 85.71           N  
ATOM   4459  H   ARG A 308     -37.701  -8.892   8.147  1.00 85.71           H  
ATOM   4460  CA  ARG A 308     -38.645  -7.670   9.667  1.00 85.71           C  
ATOM   4461  HA  ARG A 308     -39.600  -7.181   9.481  1.00 85.71           H  
ATOM   4462  C   ARG A 308     -37.850  -6.683  10.527  1.00 85.71           C  
ATOM   4463  CB  ARG A 308     -38.894  -8.958  10.466  1.00 85.71           C  
ATOM   4464  HB2 ARG A 308     -37.994  -9.571  10.454  1.00 85.71           H  
ATOM   4465  HB3 ARG A 308     -39.101  -8.682  11.500  1.00 85.71           H  
ATOM   4466  O   ARG A 308     -38.468  -5.876  11.215  1.00 85.71           O  
ATOM   4467  CG  ARG A 308     -40.089  -9.775   9.953  1.00 85.71           C  
ATOM   4468  HG2 ARG A 308     -40.979  -9.148   9.914  1.00 85.71           H  
ATOM   4469  HG3 ARG A 308     -39.875 -10.150   8.952  1.00 85.71           H  
ATOM   4470  CD  ARG A 308     -40.333 -10.947  10.913  1.00 85.71           C  
ATOM   4471  HD2 ARG A 308     -39.381 -11.444  11.098  1.00 85.71           H  
ATOM   4472  HD3 ARG A 308     -40.711 -10.554  11.857  1.00 85.71           H  
ATOM   4473  NE  ARG A 308     -41.282 -11.936  10.368  1.00 85.71           N  
ATOM   4474  HE  ARG A 308     -41.670 -11.739   9.456  1.00 85.71           H  
ATOM   4475  NH1 ARG A 308     -41.209 -13.411  12.132  1.00 85.71           N  
ATOM   4476 HH11 ARG A 308     -41.478 -14.291  12.548  1.00 85.71           H  
ATOM   4477 HH12 ARG A 308     -40.638 -12.761  12.652  1.00 85.71           H  
ATOM   4478  NH2 ARG A 308     -42.375 -13.937  10.312  1.00 85.71           N  
ATOM   4479 HH21 ARG A 308     -42.633 -14.803  10.764  1.00 85.71           H  
ATOM   4480 HH22 ARG A 308     -42.769 -13.711   9.410  1.00 85.71           H  
ATOM   4481  CZ  ARG A 308     -41.616 -13.083  10.937  1.00 85.71           C  
ATOM   4482  N   ARG A 309     -36.511  -6.717  10.500  1.00 80.56           N  
ATOM   4483  H   ARG A 309     -36.067  -7.386   9.887  1.00 80.56           H  
ATOM   4484  CA  ARG A 309     -35.663  -5.759  11.238  1.00 80.56           C  
ATOM   4485  HA  ARG A 309     -36.056  -5.653  12.249  1.00 80.56           H  
ATOM   4486  C   ARG A 309     -35.733  -4.345  10.659  1.00 80.56           C  
ATOM   4487  CB  ARG A 309     -34.213  -6.270  11.320  1.00 80.56           C  
ATOM   4488  HB2 ARG A 309     -33.938  -6.795  10.405  1.00 80.56           H  
ATOM   4489  HB3 ARG A 309     -33.543  -5.419  11.439  1.00 80.56           H  
ATOM   4490  O   ARG A 309     -35.774  -3.396  11.438  1.00 80.56           O  
ATOM   4491  CG  ARG A 309     -34.033  -7.192  12.535  1.00 80.56           C  
ATOM   4492  HG2 ARG A 309     -34.288  -6.624  13.430  1.00 80.56           H  
ATOM   4493  HG3 ARG A 309     -34.714  -8.041  12.467  1.00 80.56           H  
ATOM   4494  CD  ARG A 309     -32.588  -7.687  12.688  1.00 80.56           C  
ATOM   4495  HD2 ARG A 309     -31.900  -6.934  12.303  1.00 80.56           H  
ATOM   4496  HD3 ARG A 309     -32.392  -7.820  13.752  1.00 80.56           H  
ATOM   4497  NE  ARG A 309     -32.368  -8.978  12.009  1.00 80.56           N  
ATOM   4498  HE  ARG A 309     -33.142  -9.359  11.485  1.00 80.56           H  
ATOM   4499  NH1 ARG A 309     -30.170  -9.276  12.627  1.00 80.56           N  
ATOM   4500 HH11 ARG A 309     -29.336  -9.846  12.622  1.00 80.56           H  
ATOM   4501 HH12 ARG A 309     -30.148  -8.335  12.993  1.00 80.56           H  
ATOM   4502  NH2 ARG A 309     -31.254 -10.900  11.546  1.00 80.56           N  
ATOM   4503 HH21 ARG A 309     -32.100 -11.278  11.144  1.00 80.56           H  
ATOM   4504 HH22 ARG A 309     -30.406 -11.448  11.516  1.00 80.56           H  
ATOM   4505  CZ  ARG A 309     -31.268  -9.707  12.062  1.00 80.56           C  
ATOM   4506  N   ILE A 310     -35.812  -4.205   9.335  1.00 82.30           N  
ATOM   4507  H   ILE A 310     -35.721  -5.031   8.762  1.00 82.30           H  
ATOM   4508  CA  ILE A 310     -36.026  -2.911   8.664  1.00 82.30           C  
ATOM   4509  HA  ILE A 310     -35.300  -2.192   9.045  1.00 82.30           H  
ATOM   4510  C   ILE A 310     -37.417  -2.362   9.017  1.00 82.30           C  
ATOM   4511  CB  ILE A 310     -35.789  -3.053   7.141  1.00 82.30           C  
ATOM   4512  HB  ILE A 310     -36.414  -3.864   6.766  1.00 82.30           H  
ATOM   4513  O   ILE A 310     -37.526  -1.257   9.544  1.00 82.30           O  
ATOM   4514  CG1 ILE A 310     -34.304  -3.399   6.868  1.00 82.30           C  
ATOM   4515 HG12 ILE A 310     -33.684  -2.528   7.080  1.00 82.30           H  
ATOM   4516 HG13 ILE A 310     -33.980  -4.202   7.531  1.00 82.30           H  
ATOM   4517  CG2 ILE A 310     -36.179  -1.761   6.400  1.00 82.30           C  
ATOM   4518 HG21 ILE A 310     -36.001  -1.864   5.329  1.00 82.30           H  
ATOM   4519 HG22 ILE A 310     -37.240  -1.544   6.523  1.00 82.30           H  
ATOM   4520 HG23 ILE A 310     -35.598  -0.916   6.768  1.00 82.30           H  
ATOM   4521  CD1 ILE A 310     -34.026  -3.871   5.436  1.00 82.30           C  
ATOM   4522 HD11 ILE A 310     -34.198  -3.063   4.724  1.00 82.30           H  
ATOM   4523 HD12 ILE A 310     -32.985  -4.184   5.355  1.00 82.30           H  
ATOM   4524 HD13 ILE A 310     -34.669  -4.716   5.191  1.00 82.30           H  
ATOM   4525  N   GLN A 311     -38.468  -3.174   8.866  1.00 86.68           N  
ATOM   4526  H   GLN A 311     -38.318  -4.065   8.415  1.00 86.68           H  
ATOM   4527  CA  GLN A 311     -39.844  -2.816   9.243  1.00 86.68           C  
ATOM   4528  HA  GLN A 311     -40.166  -1.963   8.646  1.00 86.68           H  
ATOM   4529  C   GLN A 311     -39.974  -2.395  10.721  1.00 86.68           C  
ATOM   4530  CB  GLN A 311     -40.756  -4.016   8.932  1.00 86.68           C  
ATOM   4531  HB2 GLN A 311     -40.293  -4.924   9.319  1.00 86.68           H  
ATOM   4532  HB3 GLN A 311     -41.709  -3.895   9.448  1.00 86.68           H  
ATOM   4533  O   GLN A 311     -40.689  -1.445  11.036  1.00 86.68           O  
ATOM   4534  CG  GLN A 311     -41.014  -4.187   7.421  1.00 86.68           C  
ATOM   4535  HG2 GLN A 311     -40.072  -4.150   6.873  1.00 86.68           H  
ATOM   4536  HG3 GLN A 311     -41.460  -5.167   7.249  1.00 86.68           H  
ATOM   4537  CD  GLN A 311     -41.968  -3.136   6.859  1.00 86.68           C  
ATOM   4538  NE2 GLN A 311     -41.855  -2.786   5.598  1.00 86.68           N  
ATOM   4539 HE21 GLN A 311     -41.153  -3.187   4.993  1.00 86.68           H  
ATOM   4540 HE22 GLN A 311     -42.495  -2.080   5.264  1.00 86.68           H  
ATOM   4541  OE1 GLN A 311     -42.836  -2.633   7.551  1.00 86.68           O  
ATOM   4542  N   HIS A 312     -39.248  -3.042  11.642  1.00 81.44           N  
ATOM   4543  H   HIS A 312     -38.715  -3.853  11.361  1.00 81.44           H  
ATOM   4544  CA  HIS A 312     -39.244  -2.642  13.055  1.00 81.44           C  
ATOM   4545  HA  HIS A 312     -40.282  -2.475  13.346  1.00 81.44           H  
ATOM   4546  C   HIS A 312     -38.522  -1.317  13.336  1.00 81.44           C  
ATOM   4547  CB  HIS A 312     -38.679  -3.761  13.945  1.00 81.44           C  
ATOM   4548  HB2 HIS A 312     -37.851  -3.378  14.541  1.00 81.44           H  
ATOM   4549  HB3 HIS A 312     -38.284  -4.577  13.340  1.00 81.44           H  
ATOM   4550  O   HIS A 312     -38.858  -0.667  14.324  1.00 81.44           O  
ATOM   4551  CG  HIS A 312     -39.722  -4.298  14.885  1.00 81.44           C  
ATOM   4552  CD2 HIS A 312     -40.394  -5.483  14.766  1.00 81.44           C  
ATOM   4553  HD2 HIS A 312     -40.251  -6.217  13.986  1.00 81.44           H  
ATOM   4554  ND1 HIS A 312     -40.231  -3.647  15.985  1.00 81.44           N  
ATOM   4555  HD1 HIS A 312     -39.962  -2.728  16.306  1.00 81.44           H  
ATOM   4556  CE1 HIS A 312     -41.178  -4.431  16.528  1.00 81.44           C  
ATOM   4557  HE1 HIS A 312     -41.758  -4.187  17.405  1.00 81.44           H  
ATOM   4558  NE2 HIS A 312     -41.320  -5.559  15.811  1.00 81.44           N  
ATOM   4559  N   ARG A 313     -37.559  -0.907  12.497  1.00 77.58           N  
ATOM   4560  H   ARG A 313     -37.345  -1.483  11.695  1.00 77.58           H  
ATOM   4561  CA  ARG A 313     -36.933   0.424  12.581  1.00 77.58           C  
ATOM   4562  HA  ARG A 313     -36.808   0.699  13.628  1.00 77.58           H  
ATOM   4563  C   ARG A 313     -37.844   1.511  12.006  1.00 77.58           C  
ATOM   4564  CB  ARG A 313     -35.553   0.426  11.902  1.00 77.58           C  
ATOM   4565  HB2 ARG A 313     -35.617  -0.037  10.918  1.00 77.58           H  
ATOM   4566  HB3 ARG A 313     -35.241   1.462  11.768  1.00 77.58           H  
ATOM   4567  O   ARG A 313     -37.981   2.559  12.625  1.00 77.58           O  
ATOM   4568  CG  ARG A 313     -34.490  -0.290  12.751  1.00 77.58           C  
ATOM   4569  HG2 ARG A 313     -34.747  -1.343  12.859  1.00 77.58           H  
ATOM   4570  HG3 ARG A 313     -34.461   0.171  13.739  1.00 77.58           H  
ATOM   4571  CD  ARG A 313     -33.107  -0.160  12.098  1.00 77.58           C  
ATOM   4572  HD2 ARG A 313     -33.108  -0.709  11.157  1.00 77.58           H  
ATOM   4573  HD3 ARG A 313     -32.930   0.894  11.884  1.00 77.58           H  
ATOM   4574  NE  ARG A 313     -32.032  -0.668  12.977  1.00 77.58           N  
ATOM   4575  HE  ARG A 313     -32.324  -1.187  13.792  1.00 77.58           H  
ATOM   4576  NH1 ARG A 313     -30.258   0.233  11.821  1.00 77.58           N  
ATOM   4577 HH11 ARG A 313     -29.271   0.428  11.725  1.00 77.58           H  
ATOM   4578 HH12 ARG A 313     -30.893   0.622  11.139  1.00 77.58           H  
ATOM   4579  NH2 ARG A 313     -29.879  -0.900  13.698  1.00 77.58           N  
ATOM   4580 HH21 ARG A 313     -30.198  -1.374  14.531  1.00 77.58           H  
ATOM   4581 HH22 ARG A 313     -28.900  -0.684  13.577  1.00 77.58           H  
ATOM   4582  CZ  ARG A 313     -30.736  -0.444  12.826  1.00 77.58           C  
ATOM   4583  N   LEU A 314     -38.526   1.237  10.891  1.00 83.37           N  
ATOM   4584  H   LEU A 314     -38.334   0.367  10.417  1.00 83.37           H  
ATOM   4585  CA  LEU A 314     -39.441   2.195  10.253  1.00 83.37           C  
ATOM   4586  HA  LEU A 314     -38.927   3.150  10.145  1.00 83.37           H  
ATOM   4587  C   LEU A 314     -40.688   2.499  11.104  1.00 83.37           C  
ATOM   4588  CB  LEU A 314     -39.815   1.682   8.850  1.00 83.37           C  
ATOM   4589  HB2 LEU A 314     -40.250   0.687   8.945  1.00 83.37           H  
ATOM   4590  HB3 LEU A 314     -40.578   2.340   8.434  1.00 83.37           H  
ATOM   4591  O   LEU A 314     -41.165   3.629  11.106  1.00 83.37           O  
ATOM   4592  CG  LEU A 314     -38.634   1.627   7.858  1.00 83.37           C  
ATOM   4593  HG  LEU A 314     -37.839   1.004   8.269  1.00 83.37           H  
ATOM   4594  CD1 LEU A 314     -39.097   0.994   6.547  1.00 83.37           C  
ATOM   4595 HD11 LEU A 314     -38.257   0.924   5.855  1.00 83.37           H  
ATOM   4596 HD12 LEU A 314     -39.491  -0.005   6.730  1.00 83.37           H  
ATOM   4597 HD13 LEU A 314     -39.872   1.610   6.091  1.00 83.37           H  
ATOM   4598  CD2 LEU A 314     -38.053   3.008   7.554  1.00 83.37           C  
ATOM   4599 HD21 LEU A 314     -37.578   3.429   8.441  1.00 83.37           H  
ATOM   4600 HD22 LEU A 314     -37.297   2.929   6.773  1.00 83.37           H  
ATOM   4601 HD23 LEU A 314     -38.838   3.681   7.209  1.00 83.37           H  
ATOM   4602  N   LYS A 315     -41.167   1.547  11.920  1.00 80.02           N  
ATOM   4603  H   LYS A 315     -40.776   0.620  11.835  1.00 80.02           H  
ATOM   4604  CA  LYS A 315     -42.271   1.778  12.879  1.00 80.02           C  
ATOM   4605  HA  LYS A 315     -43.093   2.242  12.334  1.00 80.02           H  
ATOM   4606  C   LYS A 315     -41.966   2.787  14.002  1.00 80.02           C  
ATOM   4607  CB  LYS A 315     -42.756   0.438  13.459  1.00 80.02           C  
ATOM   4608  HB2 LYS A 315     -41.901  -0.181  13.731  1.00 80.02           H  
ATOM   4609  HB3 LYS A 315     -43.343   0.625  14.358  1.00 80.02           H  
ATOM   4610  O   LYS A 315     -42.869   3.096  14.773  1.00 80.02           O  
ATOM   4611  CG  LYS A 315     -43.653  -0.302  12.459  1.00 80.02           C  
ATOM   4612  HG2 LYS A 315     -44.471   0.357  12.166  1.00 80.02           H  
ATOM   4613  HG3 LYS A 315     -43.081  -0.559  11.567  1.00 80.02           H  
ATOM   4614  CD  LYS A 315     -44.242  -1.574  13.077  1.00 80.02           C  
ATOM   4615  HD2 LYS A 315     -43.435  -2.257  13.341  1.00 80.02           H  
ATOM   4616  HD3 LYS A 315     -44.804  -1.307  13.971  1.00 80.02           H  
ATOM   4617  CE  LYS A 315     -45.172  -2.227  12.049  1.00 80.02           C  
ATOM   4618  HE2 LYS A 315     -44.575  -2.549  11.195  1.00 80.02           H  
ATOM   4619  HE3 LYS A 315     -45.869  -1.471  11.688  1.00 80.02           H  
ATOM   4620  NZ  LYS A 315     -45.921  -3.369  12.627  1.00 80.02           N  
ATOM   4621  HZ1 LYS A 315     -45.284  -4.078  12.962  1.00 80.02           H  
ATOM   4622  HZ2 LYS A 315     -46.499  -3.055  13.393  1.00 80.02           H  
ATOM   4623  HZ3 LYS A 315     -46.524  -3.774  11.924  1.00 80.02           H  
ATOM   4624  N   GLY A 316     -40.727   3.273  14.118  1.00 78.20           N  
ATOM   4625  H   GLY A 316     -40.035   2.979  13.445  1.00 78.20           H  
ATOM   4626  CA  GLY A 316     -40.340   4.323  15.066  1.00 78.20           C  
ATOM   4627  HA2 GLY A 316     -39.308   4.150  15.370  1.00 78.20           H  
ATOM   4628  HA3 GLY A 316     -40.970   4.271  15.954  1.00 78.20           H  
ATOM   4629  C   GLY A 316     -40.422   5.753  14.519  1.00 78.20           C  
ATOM   4630  O   GLY A 316     -40.191   6.686  15.283  1.00 78.20           O  
ATOM   4631  N   ILE A 317     -40.719   5.943  13.228  1.00 70.82           N  
ATOM   4632  H   ILE A 317     -40.938   5.149  12.642  1.00 70.82           H  
ATOM   4633  CA  ILE A 317     -40.772   7.274  12.608  1.00 70.82           C  
ATOM   4634  HA  ILE A 317     -39.966   7.869  13.037  1.00 70.82           H  
ATOM   4635  C   ILE A 317     -42.126   7.932  12.940  1.00 70.82           C  
ATOM   4636  CB  ILE A 317     -40.505   7.194  11.084  1.00 70.82           C  
ATOM   4637  HB  ILE A 317     -41.286   6.586  10.627  1.00 70.82           H  
ATOM   4638  O   ILE A 317     -43.170   7.336  12.654  1.00 70.82           O  
ATOM   4639  CG1 ILE A 317     -39.132   6.529  10.810  1.00 70.82           C  
ATOM   4640 HG12 ILE A 317     -38.341   7.148  11.233  1.00 70.82           H  
ATOM   4641 HG13 ILE A 317     -39.091   5.556  11.300  1.00 70.82           H  
ATOM   4642  CG2 ILE A 317     -40.551   8.602  10.459  1.00 70.82           C  
ATOM   4643 HG21 ILE A 317     -40.430   8.545   9.377  1.00 70.82           H  
ATOM   4644 HG22 ILE A 317     -39.761   9.232  10.869  1.00 70.82           H  
ATOM   4645 HG23 ILE A 317     -41.515   9.077  10.638  1.00 70.82           H  
ATOM   4646  CD1 ILE A 317     -38.826   6.285   9.328  1.00 70.82           C  
ATOM   4647 HD11 ILE A 317     -37.894   5.726   9.243  1.00 70.82           H  
ATOM   4648 HD12 ILE A 317     -38.706   7.230   8.798  1.00 70.82           H  
ATOM   4649 HD13 ILE A 317     -39.631   5.708   8.872  1.00 70.82           H  
ATOM   4650  N   PRO A 318     -42.154   9.138  13.542  1.00 68.88           N  
ATOM   4651  CA  PRO A 318     -43.402   9.847  13.794  1.00 68.88           C  
ATOM   4652  HA  PRO A 318     -44.082   9.201  14.350  1.00 68.88           H  
ATOM   4653  C   PRO A 318     -44.068  10.256  12.474  1.00 68.88           C  
ATOM   4654  CB  PRO A 318     -43.030  11.050  14.668  1.00 68.88           C  
ATOM   4655  HB2 PRO A 318     -43.087  10.766  15.719  1.00 68.88           H  
ATOM   4656  HB3 PRO A 318     -43.666  11.914  14.474  1.00 68.88           H  
ATOM   4657  O   PRO A 318     -43.418  10.768  11.561  1.00 68.88           O  
ATOM   4658  CG  PRO A 318     -41.573  11.325  14.297  1.00 68.88           C  
ATOM   4659  HG2 PRO A 318     -41.537  11.942  13.399  1.00 68.88           H  
ATOM   4660  HG3 PRO A 318     -41.030  11.805  15.111  1.00 68.88           H  
ATOM   4661  CD  PRO A 318     -41.018   9.936  13.985  1.00 68.88           C  
ATOM   4662  HD2 PRO A 318     -40.595   9.494  14.887  1.00 68.88           H  
ATOM   4663  HD3 PRO A 318     -40.256  10.015  13.209  1.00 68.88           H  
ATOM   4664  N   ARG A 319     -45.390  10.061  12.383  1.00 63.71           N  
ATOM   4665  H   ARG A 319     -45.862   9.674  13.188  1.00 63.71           H  
ATOM   4666  CA  ARG A 319     -46.204  10.572  11.269  1.00 63.71           C  
ATOM   4667  HA  ARG A 319     -45.817  10.191  10.324  1.00 63.71           H  
ATOM   4668  C   ARG A 319     -46.092  12.101  11.253  1.00 63.71           C  
ATOM   4669  CB  ARG A 319     -47.678  10.160  11.439  1.00 63.71           C  
ATOM   4670  HB2 ARG A 319     -48.030  10.506  12.411  1.00 63.71           H  
ATOM   4671  HB3 ARG A 319     -48.263  10.669  10.673  1.00 63.71           H  
ATOM   4672  O   ARG A 319     -46.566  12.736  12.189  1.00 63.71           O  
ATOM   4673  CG  ARG A 319     -47.940   8.651  11.321  1.00 63.71           C  
ATOM   4674  HG2 ARG A 319     -47.655   8.311  10.325  1.00 63.71           H  
ATOM   4675  HG3 ARG A 319     -47.356   8.113  12.067  1.00 63.71           H  
ATOM   4676  CD  ARG A 319     -49.435   8.387  11.554  1.00 63.71           C  
ATOM   4677  HD2 ARG A 319     -50.007   8.965  10.828  1.00 63.71           H  
ATOM   4678  HD3 ARG A 319     -49.694   8.734  12.554  1.00 63.71           H  
ATOM   4679  NE  ARG A 319     -49.782   6.958  11.418  1.00 63.71           N  
ATOM   4680  HE  ARG A 319     -49.078   6.362  11.007  1.00 63.71           H  
ATOM   4681  NH1 ARG A 319     -51.937   7.109  12.208  1.00 63.71           N  
ATOM   4682 HH11 ARG A 319     -52.845   6.697  12.368  1.00 63.71           H  
ATOM   4683 HH12 ARG A 319     -51.813   8.103  12.337  1.00 63.71           H  
ATOM   4684  NH2 ARG A 319     -51.170   5.150  11.476  1.00 63.71           N  
ATOM   4685 HH21 ARG A 319     -50.467   4.596  11.008  1.00 63.71           H  
ATOM   4686 HH22 ARG A 319     -52.091   4.766  11.636  1.00 63.71           H  
ATOM   4687  CZ  ARG A 319     -50.954   6.416  11.703  1.00 63.71           C  
ATOM   4688  N   GLY A 320     -45.464  12.664  10.221  1.00 66.48           N  
ATOM   4689  H   GLY A 320     -45.075  12.063   9.508  1.00 66.48           H  
ATOM   4690  CA  GLY A 320     -45.261  14.112  10.085  1.00 66.48           C  
ATOM   4691  HA2 GLY A 320     -46.055  14.527   9.463  1.00 66.48           H  
ATOM   4692  HA3 GLY A 320     -45.324  14.586  11.065  1.00 66.48           H  
ATOM   4693  C   GLY A 320     -43.921  14.528   9.473  1.00 66.48           C  
ATOM   4694  O   GLY A 320     -43.805  15.657   9.016  1.00 66.48           O  
ATOM   4695  N   VAL A 321     -42.924  13.637   9.406  1.00 67.53           N  
ATOM   4696  H   VAL A 321     -43.038  12.727   9.830  1.00 67.53           H  
ATOM   4697  CA  VAL A 321     -41.657  13.933   8.713  1.00 67.53           C  
ATOM   4698  HA  VAL A 321     -41.428  14.991   8.836  1.00 67.53           H  
ATOM   4699  C   VAL A 321     -41.817  13.668   7.215  1.00 67.53           C  
ATOM   4700  CB  VAL A 321     -40.469  13.152   9.311  1.00 67.53           C  
ATOM   4701  HB  VAL A 321     -40.615  12.083   9.156  1.00 67.53           H  
ATOM   4702  O   VAL A 321     -41.767  12.518   6.779  1.00 67.53           O  
ATOM   4703  CG1 VAL A 321     -39.144  13.575   8.661  1.00 67.53           C  
ATOM   4704 HG11 VAL A 321     -38.314  13.031   9.113  1.00 67.53           H  
ATOM   4705 HG12 VAL A 321     -38.983  14.645   8.788  1.00 67.53           H  
ATOM   4706 HG13 VAL A 321     -39.156  13.348   7.595  1.00 67.53           H  
ATOM   4707  CG2 VAL A 321     -40.344  13.401  10.821  1.00 67.53           C  
ATOM   4708 HG21 VAL A 321     -40.231  14.469  11.012  1.00 67.53           H  
ATOM   4709 HG22 VAL A 321     -39.474  12.873  11.212  1.00 67.53           H  
ATOM   4710 HG23 VAL A 321     -41.232  13.035  11.336  1.00 67.53           H  
ATOM   4711  N   GLN A 322     -42.015  14.729   6.432  1.00 65.61           N  
ATOM   4712  H   GLN A 322     -42.082  15.640   6.864  1.00 65.61           H  
ATOM   4713  CA  GLN A 322     -41.789  14.691   4.987  1.00 65.61           C  
ATOM   4714  HA  GLN A 322     -42.200  13.768   4.577  1.00 65.61           H  
ATOM   4715  C   GLN A 322     -40.276  14.700   4.738  1.00 65.61           C  
ATOM   4716  CB  GLN A 322     -42.475  15.880   4.293  1.00 65.61           C  
ATOM   4717  HB2 GLN A 322     -42.137  15.921   3.258  1.00 65.61           H  
ATOM   4718  HB3 GLN A 322     -42.176  16.806   4.785  1.00 65.61           H  
ATOM   4719  O   GLN A 322     -39.572  15.580   5.228  1.00 65.61           O  
ATOM   4720  CG  GLN A 322     -44.010  15.765   4.296  1.00 65.61           C  
ATOM   4721  HG2 GLN A 322     -44.298  14.846   3.786  1.00 65.61           H  
ATOM   4722  HG3 GLN A 322     -44.371  15.716   5.324  1.00 65.61           H  
ATOM   4723  CD  GLN A 322     -44.703  16.940   3.604  1.00 65.61           C  
ATOM   4724  NE2 GLN A 322     -45.998  16.873   3.384  1.00 65.61           N  
ATOM   4725 HE21 GLN A 322     -46.531  16.045   3.608  1.00 65.61           H  
ATOM   4726 HE22 GLN A 322     -46.381  17.668   2.894  1.00 65.61           H  
ATOM   4727  OE1 GLN A 322     -44.118  17.946   3.258  1.00 65.61           O  
ATOM   4728  N   VAL A 323     -39.779  13.707   4.002  1.00 62.29           N  
ATOM   4729  H   VAL A 323     -40.423  13.047   3.589  1.00 62.29           H  
ATOM   4730  CA  VAL A 323     -38.411  13.697   3.469  1.00 62.29           C  
ATOM   4731  HA  VAL A 323     -37.795  14.395   4.037  1.00 62.29           H  
ATOM   4732  C   VAL A 323     -38.507  14.150   2.009  1.00 62.29           C  
ATOM   4733  CB  VAL A 323     -37.760  12.304   3.591  1.00 62.29           C  
ATOM   4734  HB  VAL A 323     -38.326  11.587   2.995  1.00 62.29           H  
ATOM   4735  O   VAL A 323     -39.367  13.612   1.306  1.00 62.29           O  
ATOM   4736  CG1 VAL A 323     -36.306  12.311   3.105  1.00 62.29           C  
ATOM   4737 HG11 VAL A 323     -35.866  11.320   3.220  1.00 62.29           H  
ATOM   4738 HG12 VAL A 323     -35.718  13.036   3.668  1.00 62.29           H  
ATOM   4739 HG13 VAL A 323     -36.265  12.569   2.047  1.00 62.29           H  
ATOM   4740  CG2 VAL A 323     -37.753  11.817   5.050  1.00 62.29           C  
ATOM   4741 HG21 VAL A 323     -37.226  12.538   5.676  1.00 62.29           H  
ATOM   4742 HG22 VAL A 323     -37.254  10.850   5.111  1.00 62.29           H  
ATOM   4743 HG23 VAL A 323     -38.774  11.704   5.412  1.00 62.29           H  
ATOM   4744  N   PRO A 324     -37.696  15.121   1.545  1.00 71.32           N  
ATOM   4745  CA  PRO A 324     -37.681  15.522   0.140  1.00 71.32           C  
ATOM   4746  HA  PRO A 324     -38.653  15.955  -0.095  1.00 71.32           H  
ATOM   4747  C   PRO A 324     -37.386  14.330  -0.789  1.00 71.32           C  
ATOM   4748  CB  PRO A 324     -36.605  16.609   0.019  1.00 71.32           C  
ATOM   4749  HB2 PRO A 324     -35.645  16.162  -0.239  1.00 71.32           H  
ATOM   4750  HB3 PRO A 324     -36.876  17.367  -0.716  1.00 71.32           H  
ATOM   4751  O   PRO A 324     -36.613  13.447  -0.399  1.00 71.32           O  
ATOM   4752  CG  PRO A 324     -36.531  17.185   1.432  1.00 71.32           C  
ATOM   4753  HG2 PRO A 324     -35.559  17.634   1.635  1.00 71.32           H  
ATOM   4754  HG3 PRO A 324     -37.329  17.913   1.573  1.00 71.32           H  
ATOM   4755  CD  PRO A 324     -36.787  15.962   2.311  1.00 71.32           C  
ATOM   4756  HD2 PRO A 324     -35.853  15.426   2.480  1.00 71.32           H  
ATOM   4757  HD3 PRO A 324     -37.226  16.280   3.256  1.00 71.32           H  
ATOM   4758  N   PRO A 325     -37.971  14.280  -2.001  1.00 59.58           N  
ATOM   4759  CA  PRO A 325     -37.754  13.175  -2.941  1.00 59.58           C  
ATOM   4760  HA  PRO A 325     -37.996  12.234  -2.447  1.00 59.58           H  
ATOM   4761  C   PRO A 325     -36.300  13.060  -3.442  1.00 59.58           C  
ATOM   4762  CB  PRO A 325     -38.764  13.405  -4.073  1.00 59.58           C  
ATOM   4763  HB2 PRO A 325     -38.366  13.110  -5.045  1.00 59.58           H  
ATOM   4764  HB3 PRO A 325     -39.674  12.845  -3.858  1.00 59.58           H  
ATOM   4765  O   PRO A 325     -35.908  12.016  -3.952  1.00 59.58           O  
ATOM   4766  CG  PRO A 325     -39.073  14.901  -4.026  1.00 59.58           C  
ATOM   4767  HG2 PRO A 325     -38.351  15.439  -4.641  1.00 59.58           H  
ATOM   4768  HG3 PRO A 325     -40.086  15.114  -4.366  1.00 59.58           H  
ATOM   4769  CD  PRO A 325     -38.882  15.271  -2.557  1.00 59.58           C  
ATOM   4770  HD2 PRO A 325     -38.465  16.276  -2.484  1.00 59.58           H  
ATOM   4771  HD3 PRO A 325     -39.839  15.217  -2.037  1.00 59.58           H  
ATOM   4772  N   ASP A 326     -35.487  14.090  -3.220  1.00 67.40           N  
ATOM   4773  H   ASP A 326     -35.961  14.950  -2.983  1.00 67.40           H  
ATOM   4774  CA  ASP A 326     -34.146  14.296  -3.781  1.00 67.40           C  
ATOM   4775  HA  ASP A 326     -34.180  13.997  -4.829  1.00 67.40           H  
ATOM   4776  C   ASP A 326     -33.034  13.461  -3.097  1.00 67.40           C  
ATOM   4777  CB  ASP A 326     -33.800  15.808  -3.735  1.00 67.40           C  
ATOM   4778  HB2 ASP A 326     -33.095  16.026  -4.537  1.00 67.40           H  
ATOM   4779  HB3 ASP A 326     -33.285  15.998  -2.793  1.00 67.40           H  
ATOM   4780  O   ASP A 326     -31.850  13.625  -3.388  1.00 67.40           O  
ATOM   4781  CG  ASP A 326     -34.972  16.812  -3.817  1.00 67.40           C  
ATOM   4782  OD1 ASP A 326     -36.055  16.467  -4.341  1.00 67.40           O  
ATOM   4783  OD2 ASP A 326     -34.819  17.904  -3.232  1.00 67.40           O  
ATOM   4784  N   MET A 327     -33.381  12.586  -2.142  1.00 55.66           N  
ATOM   4785  H   MET A 327     -34.371  12.476  -1.976  1.00 55.66           H  
ATOM   4786  CA  MET A 327     -32.425  11.929  -1.233  1.00 55.66           C  
ATOM   4787  HA  MET A 327     -31.447  12.344  -1.475  1.00 55.66           H  
ATOM   4788  C   MET A 327     -32.229  10.418  -1.476  1.00 55.66           C  
ATOM   4789  CB  MET A 327     -32.707  12.342   0.231  1.00 55.66           C  
ATOM   4790  HB2 MET A 327     -33.075  11.498   0.814  1.00 55.66           H  
ATOM   4791  HB3 MET A 327     -33.468  13.122   0.261  1.00 55.66           H  
ATOM   4792  O   MET A 327     -32.159   9.627  -0.532  1.00 55.66           O  
ATOM   4793  CG  MET A 327     -31.430  12.904   0.869  1.00 55.66           C  
ATOM   4794  HG2 MET A 327     -31.159  13.813   0.331  1.00 55.66           H  
ATOM   4795  HG3 MET A 327     -30.627  12.180   0.735  1.00 55.66           H  
ATOM   4796  SD  MET A 327     -31.539  13.298   2.638  1.00 55.66           S  
ATOM   4797  CE  MET A 327     -29.957  14.164   2.826  1.00 55.66           C  
ATOM   4798  HE1 MET A 327     -29.836  14.483   3.861  1.00 55.66           H  
ATOM   4799  HE2 MET A 327     -29.139  13.499   2.550  1.00 55.66           H  
ATOM   4800  HE3 MET A 327     -29.943  15.040   2.177  1.00 55.66           H  
ATOM   4801  N   TYR A 328     -32.075  10.015  -2.742  1.00 46.40           N  
ATOM   4802  H   TYR A 328     -32.183  10.703  -3.473  1.00 46.40           H  
ATOM   4803  CA  TYR A 328     -31.597   8.679  -3.133  1.00 46.40           C  
ATOM   4804  HA  TYR A 328     -31.095   8.216  -2.283  1.00 46.40           H  
ATOM   4805  C   TYR A 328     -30.610   8.752  -4.311  1.00 46.40           C  
ATOM   4806  CB  TYR A 328     -32.776   7.770  -3.520  1.00 46.40           C  
ATOM   4807  HB2 TYR A 328     -33.491   8.336  -4.117  1.00 46.40           H  
ATOM   4808  HB3 TYR A 328     -32.403   6.966  -4.154  1.00 46.40           H  
ATOM   4809  O   TYR A 328     -31.027   9.096  -5.413  1.00 46.40           O  
ATOM   4810  CG  TYR A 328     -33.483   7.123  -2.347  1.00 46.40           C  
ATOM   4811  CD1 TYR A 328     -32.957   5.946  -1.781  1.00 46.40           C  
ATOM   4812  HD1 TYR A 328     -32.055   5.517  -2.192  1.00 46.40           H  
ATOM   4813  CD2 TYR A 328     -34.662   7.692  -1.831  1.00 46.40           C  
ATOM   4814  HD2 TYR A 328     -35.053   8.599  -2.269  1.00 46.40           H  
ATOM   4815  CE1 TYR A 328     -33.606   5.338  -0.690  1.00 46.40           C  
ATOM   4816  HE1 TYR A 328     -33.196   4.436  -0.260  1.00 46.40           H  
ATOM   4817  CE2 TYR A 328     -35.316   7.089  -0.739  1.00 46.40           C  
ATOM   4818  HE2 TYR A 328     -36.215   7.530  -0.336  1.00 46.40           H  
ATOM   4819  OH  TYR A 328     -35.408   5.320   0.888  1.00 46.40           O  
ATOM   4820  HH  TYR A 328     -34.923   4.533   1.146  1.00 46.40           H  
ATOM   4821  CZ  TYR A 328     -34.787   5.914  -0.167  1.00 46.40           C  
ATOM   4822  N   PRO A 329     -29.333   8.359  -4.139  1.00 53.90           N  
ATOM   4823  CA  PRO A 329     -28.441   8.121  -5.266  1.00 53.90           C  
ATOM   4824  HA  PRO A 329     -28.602   8.858  -6.053  1.00 53.90           H  
ATOM   4825  C   PRO A 329     -28.699   6.718  -5.836  1.00 53.90           C  
ATOM   4826  CB  PRO A 329     -27.032   8.305  -4.699  1.00 53.90           C  
ATOM   4827  HB2 PRO A 329     -26.774   9.364  -4.715  1.00 53.90           H  
ATOM   4828  HB3 PRO A 329     -26.287   7.727  -5.247  1.00 53.90           H  
ATOM   4829  O   PRO A 329     -28.193   5.721  -5.317  1.00 53.90           O  
ATOM   4830  CG  PRO A 329     -27.170   7.836  -3.248  1.00 53.90           C  
ATOM   4831  HG2 PRO A 329     -27.012   6.759  -3.191  1.00 53.90           H  
ATOM   4832  HG3 PRO A 329     -26.468   8.354  -2.595  1.00 53.90           H  
ATOM   4833  CD  PRO A 329     -28.623   8.162  -2.883  1.00 53.90           C  
ATOM   4834  HD2 PRO A 329     -29.056   7.339  -2.314  1.00 53.90           H  
ATOM   4835  HD3 PRO A 329     -28.658   9.083  -2.301  1.00 53.90           H  
ATOM   4836  N   PHE A 330     -29.483   6.649  -6.908  1.00 44.77           N  
ATOM   4837  H   PHE A 330     -29.885   7.510  -7.250  1.00 44.77           H  
ATOM   4838  CA  PHE A 330     -29.388   5.570  -7.892  1.00 44.77           C  
ATOM   4839  HA  PHE A 330     -28.744   4.780  -7.506  1.00 44.77           H  
ATOM   4840  C   PHE A 330     -28.697   6.119  -9.144  1.00 44.77           C  
ATOM   4841  CB  PHE A 330     -30.763   4.946  -8.179  1.00 44.77           C  
ATOM   4842  HB2 PHE A 330     -31.532   5.719  -8.161  1.00 44.77           H  
ATOM   4843  HB3 PHE A 330     -30.755   4.530  -9.186  1.00 44.77           H  
ATOM   4844  O   PHE A 330     -28.800   7.306  -9.438  1.00 44.77           O  
ATOM   4845  CG  PHE A 330     -31.116   3.829  -7.213  1.00 44.77           C  
ATOM   4846  CD1 PHE A 330     -30.680   2.516  -7.476  1.00 44.77           C  
ATOM   4847  HD1 PHE A 330     -30.123   2.308  -8.378  1.00 44.77           H  
ATOM   4848  CD2 PHE A 330     -31.853   4.096  -6.044  1.00 44.77           C  
ATOM   4849  HD2 PHE A 330     -32.188   5.104  -5.847  1.00 44.77           H  
ATOM   4850  CE1 PHE A 330     -30.973   1.477  -6.575  1.00 44.77           C  
ATOM   4851  HE1 PHE A 330     -30.640   0.473  -6.793  1.00 44.77           H  
ATOM   4852  CE2 PHE A 330     -32.151   3.057  -5.143  1.00 44.77           C  
ATOM   4853  HE2 PHE A 330     -32.726   3.271  -4.254  1.00 44.77           H  
ATOM   4854  CZ  PHE A 330     -31.709   1.747  -5.407  1.00 44.77           C  
ATOM   4855  HZ  PHE A 330     -31.944   0.947  -4.721  1.00 44.77           H  
ATOM   4856  N   PHE A 331     -27.941   5.262  -9.828  1.00 39.50           N  
ATOM   4857  H   PHE A 331     -27.967   4.282  -9.583  1.00 39.50           H  
ATOM   4858  CA  PHE A 331     -27.301   5.605 -11.094  1.00 39.50           C  
ATOM   4859  HA  PHE A 331     -26.740   6.534 -10.990  1.00 39.50           H  
ATOM   4860  C   PHE A 331     -28.376   5.801 -12.164  1.00 39.50           C  
ATOM   4861  CB  PHE A 331     -26.344   4.478 -11.518  1.00 39.50           C  
ATOM   4862  HB2 PHE A 331     -26.073   4.640 -12.561  1.00 39.50           H  
ATOM   4863  HB3 PHE A 331     -26.872   3.525 -11.480  1.00 39.50           H  
ATOM   4864  O   PHE A 331     -29.216   4.918 -12.325  1.00 39.50           O  
ATOM   4865  CG  PHE A 331     -25.064   4.368 -10.709  1.00 39.50           C  
ATOM   4866  CD1 PHE A 331     -23.864   4.879 -11.236  1.00 39.50           C  
ATOM   4867  HD1 PHE A 331     -23.860   5.350 -12.208  1.00 39.50           H  
ATOM   4868  CD2 PHE A 331     -25.054   3.725  -9.455  1.00 39.50           C  
ATOM   4869  HD2 PHE A 331     -25.969   3.313  -9.056  1.00 39.50           H  
ATOM   4870  CE1 PHE A 331     -22.664   4.756 -10.515  1.00 39.50           C  
ATOM   4871  HE1 PHE A 331     -21.747   5.139 -10.939  1.00 39.50           H  
ATOM   4872  CE2 PHE A 331     -23.854   3.606  -8.729  1.00 39.50           C  
ATOM   4873  HE2 PHE A 331     -23.851   3.109  -7.770  1.00 39.50           H  
ATOM   4874  CZ  PHE A 331     -22.658   4.121  -9.261  1.00 39.50           C  
ATOM   4875  HZ  PHE A 331     -21.732   4.021  -8.715  1.00 39.50           H  
ATOM   4876  N   ASP A 332     -28.301   6.910 -12.895  1.00 52.07           N  
ATOM   4877  H   ASP A 332     -27.596   7.603 -12.686  1.00 52.07           H  
ATOM   4878  CA  ASP A 332     -29.010   7.096 -14.158  1.00 52.07           C  
ATOM   4879  HA  ASP A 332     -29.514   6.162 -14.406  1.00 52.07           H  
ATOM   4880  C   ASP A 332     -27.965   7.357 -15.249  1.00 52.07           C  
ATOM   4881  CB  ASP A 332     -30.069   8.218 -14.050  1.00 52.07           C  
ATOM   4882  HB2 ASP A 332     -29.747   9.083 -14.631  1.00 52.07           H  
ATOM   4883  HB3 ASP A 332     -30.147   8.538 -13.011  1.00 52.07           H  
ATOM   4884  O   ASP A 332     -27.152   8.281 -15.149  1.00 52.07           O  
ATOM   4885  CG  ASP A 332     -31.468   7.796 -14.525  1.00 52.07           C  
ATOM   4886  OD1 ASP A 332     -31.572   6.800 -15.278  1.00 52.07           O  
ATOM   4887  OD2 ASP A 332     -32.439   8.459 -14.092  1.00 52.07           O  
ATOM   4888  N   GLU A 333     -27.939   6.495 -16.264  1.00 48.62           N  
ATOM   4889  H   GLU A 333     -28.664   5.793 -16.304  1.00 48.62           H  
ATOM   4890  CA  GLU A 333     -26.999   6.557 -17.387  1.00 48.62           C  
ATOM   4891  HA  GLU A 333     -26.110   7.106 -17.077  1.00 48.62           H  
ATOM   4892  C   GLU A 333     -27.618   7.355 -18.541  1.00 48.62           C  
ATOM   4893  CB  GLU A 333     -26.533   5.148 -17.804  1.00 48.62           C  
ATOM   4894  HB2 GLU A 333     -27.406   4.515 -17.964  1.00 48.62           H  
ATOM   4895  HB3 GLU A 333     -25.977   5.225 -18.738  1.00 48.62           H  
ATOM   4896  O   GLU A 333     -27.912   6.830 -19.613  1.00 48.62           O  
ATOM   4897  CG  GLU A 333     -25.606   4.507 -16.756  1.00 48.62           C  
ATOM   4898  HG2 GLU A 333     -24.759   5.174 -16.595  1.00 48.62           H  
ATOM   4899  HG3 GLU A 333     -26.144   4.421 -15.812  1.00 48.62           H  
ATOM   4900  CD  GLU A 333     -25.086   3.114 -17.157  1.00 48.62           C  
ATOM   4901  OE1 GLU A 333     -24.066   2.701 -16.556  1.00 48.62           O  
ATOM   4902  OE2 GLU A 333     -25.724   2.449 -18.004  1.00 48.62           O  
ATOM   4903  N   SER A 334     -27.820   8.657 -18.328  1.00 54.54           N  
ATOM   4904  H   SER A 334     -27.677   9.015 -17.395  1.00 54.54           H  
ATOM   4905  CA  SER A 334     -28.238   9.579 -19.389  1.00 54.54           C  
ATOM   4906  HA  SER A 334     -28.001   9.135 -20.355  1.00 54.54           H  
ATOM   4907  C   SER A 334     -27.477  10.899 -19.290  1.00 54.54           C  
ATOM   4908  CB  SER A 334     -29.757   9.793 -19.367  1.00 54.54           C  
ATOM   4909  HB2 SER A 334     -30.261   8.831 -19.450  1.00 54.54           H  
ATOM   4910  HB3 SER A 334     -30.038  10.407 -20.223  1.00 54.54           H  
ATOM   4911  O   SER A 334     -27.693  11.688 -18.371  1.00 54.54           O  
ATOM   4912  OG  SER A 334     -30.175  10.440 -18.184  1.00 54.54           O  
ATOM   4913  HG  SER A 334     -29.498  11.074 -17.934  1.00 54.54           H  
ATOM   4914  N   GLY A 335     -26.575  11.149 -20.241  1.00 40.11           N  
ATOM   4915  H   GLY A 335     -26.452  10.472 -20.981  1.00 40.11           H  
ATOM   4916  CA  GLY A 335     -25.850  12.415 -20.319  1.00 40.11           C  
ATOM   4917  HA2 GLY A 335     -25.055  12.337 -21.060  1.00 40.11           H  
ATOM   4918  HA3 GLY A 335     -25.399  12.630 -19.350  1.00 40.11           H  
ATOM   4919  C   GLY A 335     -26.769  13.572 -20.719  1.00 40.11           C  
ATOM   4920  O   GLY A 335     -27.445  13.495 -21.743  1.00 40.11           O  
ATOM   4921  N   GLY A 336     -26.760  14.658 -19.943  1.00 38.56           N  
ATOM   4922  H   GLY A 336     -26.290  14.610 -19.050  1.00 38.56           H  
ATOM   4923  CA  GLY A 336     -27.525  15.871 -20.235  1.00 38.56           C  
ATOM   4924  HA2 GLY A 336     -28.588  15.631 -20.235  1.00 38.56           H  
ATOM   4925  HA3 GLY A 336     -27.264  16.235 -21.229  1.00 38.56           H  
ATOM   4926  C   GLY A 336     -27.294  16.977 -19.201  1.00 38.56           C  
ATOM   4927  O   GLY A 336     -27.678  16.824 -18.053  1.00 38.56           O  
ATOM   4928  N   GLU A 337     -26.664  18.067 -19.647  1.00 46.14           N  
ATOM   4929  H   GLU A 337     -26.417  18.045 -20.626  1.00 46.14           H  
ATOM   4930  CA  GLU A 337     -26.526  19.392 -19.004  1.00 46.14           C  
ATOM   4931  HA  GLU A 337     -25.713  19.879 -19.543  1.00 46.14           H  
ATOM   4932  C   GLU A 337     -26.098  19.488 -17.519  1.00 46.14           C  
ATOM   4933  CB  GLU A 337     -27.754  20.266 -19.303  1.00 46.14           C  
ATOM   4934  HB2 GLU A 337     -27.608  21.234 -18.823  1.00 46.14           H  
ATOM   4935  HB3 GLU A 337     -28.653  19.803 -18.898  1.00 46.14           H  
ATOM   4936  O   GLU A 337     -26.863  19.313 -16.574  1.00 46.14           O  
ATOM   4937  CG  GLU A 337     -27.909  20.489 -20.818  1.00 46.14           C  
ATOM   4938  HG2 GLU A 337     -26.928  20.695 -21.246  1.00 46.14           H
[truncated: 493,218 more chars]
