# Supplementary material for: Widespread Horizontal Gene Transfer Among Animal Viruses
Source: bioRxiv. 2024 Mar 26:2024.03.25.586562. Preprint. [Version 2] doi: 10.1101/2024.03.25.586562 (PMC11071296; doi:10.1101/2024.03.25.586562)
Supplement: Supplement 7 [file media-7.zip › File7_PDB/Meld16152_Adenain.pdb]

ATOM      1  N   MET A   1      -2.551  -6.002 -23.744  1.00 59.75           N  
ATOM      2  H   MET A   1      -3.413  -6.200 -24.232  1.00 59.75           H  
ATOM      3  H2  MET A   1      -1.861  -5.662 -24.398  1.00 59.75           H  
ATOM      4  H3  MET A   1      -2.197  -6.858 -23.342  1.00 59.75           H  
ATOM      5  CA  MET A   1      -2.771  -5.018 -22.656  1.00 59.75           C  
ATOM      6  HA  MET A   1      -3.120  -4.077 -23.082  1.00 59.75           H  
ATOM      7  C   MET A   1      -1.436  -4.777 -21.961  1.00 59.75           C  
ATOM      8  CB  MET A   1      -3.835  -5.552 -21.679  1.00 59.75           C  
ATOM      9  HB2 MET A   1      -4.741  -5.776 -22.243  1.00 59.75           H  
ATOM     10  HB3 MET A   1      -3.478  -6.479 -21.229  1.00 59.75           H  
ATOM     11  O   MET A   1      -0.716  -5.745 -21.760  1.00 59.75           O  
ATOM     12  CG  MET A   1      -4.197  -4.574 -20.558  1.00 59.75           C  
ATOM     13  HG2 MET A   1      -4.541  -3.633 -20.987  1.00 59.75           H  
ATOM     14  HG3 MET A   1      -3.300  -4.377 -19.971  1.00 59.75           H  
ATOM     15  SD  MET A   1      -5.459  -5.194 -19.417  1.00 59.75           S  
ATOM     16  CE  MET A   1      -6.984  -4.981 -20.378  1.00 59.75           C  
ATOM     17  HE1 MET A   1      -6.963  -5.620 -21.261  1.00 59.75           H  
ATOM     18  HE2 MET A   1      -7.837  -5.263 -19.760  1.00 59.75           H  
ATOM     19  HE3 MET A   1      -7.092  -3.938 -20.678  1.00 59.75           H  
ATOM     20  N   ALA A   2      -1.062  -3.533 -21.646  1.00 78.23           N  
ATOM     21  H   ALA A   2      -1.671  -2.746 -21.820  1.00 78.23           H  
ATOM     22  CA  ALA A   2       0.172  -3.278 -20.893  1.00 78.23           C  
ATOM     23  HA  ALA A   2       1.011  -3.722 -21.430  1.00 78.23           H  
ATOM     24  C   ALA A   2       0.086  -3.929 -19.500  1.00 78.23           C  
ATOM     25  CB  ALA A   2       0.403  -1.763 -20.798  1.00 78.23           C  
ATOM     26  HB1 ALA A   2      -0.415  -1.291 -20.253  1.00 78.23           H  
ATOM     27  HB2 ALA A   2       1.335  -1.565 -20.269  1.00 78.23           H  
ATOM     28  HB3 ALA A   2       0.472  -1.331 -21.796  1.00 78.23           H  
ATOM     29  O   ALA A   2      -0.947  -3.804 -18.846  1.00 78.23           O  
ATOM     30  N   MET A   3       1.155  -4.587 -19.032  1.00 79.70           N  
ATOM     31  H   MET A   3       1.958  -4.699 -19.635  1.00 79.70           H  
ATOM     32  CA  MET A   3       1.165  -5.303 -17.739  1.00 79.70           C  
ATOM     33  HA  MET A   3       0.447  -6.122 -17.779  1.00 79.70           H  
ATOM     34  C   MET A   3       0.770  -4.414 -16.547  1.00 79.70           C  
ATOM     35  CB  MET A   3       2.559  -5.885 -17.474  1.00 79.70           C  
ATOM     36  HB2 MET A   3       3.305  -5.094 -17.558  1.00 79.70           H  
ATOM     37  HB3 MET A   3       2.583  -6.271 -16.455  1.00 79.70           H  
ATOM     38  O   MET A   3       0.153  -4.889 -15.598  1.00 79.70           O  
ATOM     39  CG  MET A   3       2.928  -7.023 -18.429  1.00 79.70           C  
ATOM     40  HG2 MET A   3       2.880  -6.658 -19.455  1.00 79.70           H  
ATOM     41  HG3 MET A   3       2.211  -7.837 -18.321  1.00 79.70           H  
ATOM     42  SD  MET A   3       4.595  -7.668 -18.147  1.00 79.70           S  
ATOM     43  CE  MET A   3       4.337  -8.585 -16.604  1.00 79.70           C  
ATOM     44  HE1 MET A   3       5.286  -9.024 -16.296  1.00 79.70           H  
ATOM     45  HE2 MET A   3       3.613  -9.384 -16.768  1.00 79.70           H  
ATOM     46  HE3 MET A   3       3.979  -7.921 -15.817  1.00 79.70           H  
ATOM     47  N   GLN A   4       1.050  -3.111 -16.644  1.00 82.52           N  
ATOM     48  H   GLN A   4       1.567  -2.807 -17.456  1.00 82.52           H  
ATOM     49  CA  GLN A   4       0.670  -2.085 -15.667  1.00 82.52           C  
ATOM     50  HA  GLN A   4       1.116  -2.324 -14.701  1.00 82.52           H  
ATOM     51  C   GLN A   4      -0.845  -1.944 -15.458  1.00 82.52           C  
ATOM     52  CB  GLN A   4       1.206  -0.735 -16.155  1.00 82.52           C  
ATOM     53  HB2 GLN A   4       0.814   0.058 -15.518  1.00 82.52           H  
ATOM     54  HB3 GLN A   4       0.845  -0.558 -17.169  1.00 82.52           H  
ATOM     55  O   GLN A   4      -1.267  -1.354 -14.469  1.00 82.52           O  
ATOM     56  CG  GLN A   4       2.733  -0.642 -16.133  1.00 82.52           C  
ATOM     57  HG2 GLN A   4       3.185  -1.497 -16.636  1.00 82.52           H  
ATOM     58  HG3 GLN A   4       3.067  -0.618 -15.096  1.00 82.52           H  
ATOM     59  CD  GLN A   4       3.171   0.638 -16.817  1.00 82.52           C  
ATOM     60  NE2 GLN A   4       3.601   0.570 -18.056  1.00 82.52           N  
ATOM     61 HE21 GLN A   4       3.796  -0.313 -18.506  1.00 82.52           H  
ATOM     62 HE22 GLN A   4       3.941   1.438 -18.444  1.00 82.52           H  
ATOM     63  OE1 GLN A   4       3.055   1.726 -16.286  1.00 82.52           O  
ATOM     64  N   ASN A   5      -1.663  -2.464 -16.376  1.00 84.89           N  
ATOM     65  H   ASN A   5      -1.252  -2.954 -17.158  1.00 84.89           H  
ATOM     66  CA  ASN A   5      -3.122  -2.364 -16.344  1.00 84.89           C  
ATOM     67  HA  ASN A   5      -3.419  -1.637 -15.587  1.00 84.89           H  
ATOM     68  C   ASN A   5      -3.801  -3.684 -15.949  1.00 84.89           C  
ATOM     69  CB  ASN A   5      -3.613  -1.843 -17.705  1.00 84.89           C  
ATOM     70  HB2 ASN A   5      -3.304  -2.541 -18.483  1.00 84.89           H  
ATOM     71  HB3 ASN A   5      -4.702  -1.799 -17.700  1.00 84.89           H  
ATOM     72  O   ASN A   5      -5.021  -3.777 -16.025  1.00 84.89           O  
ATOM     73  CG  ASN A   5      -3.102  -0.455 -18.039  1.00 84.89           C  
ATOM     74  ND2 ASN A   5      -3.052  -0.110 -19.304  1.00 84.89           N  
ATOM     75 HD21 ASN A   5      -2.750   0.838 -19.477  1.00 84.89           H  
ATOM     76 HD22 ASN A   5      -3.458  -0.708 -20.010  1.00 84.89           H  
ATOM     77  OD1 ASN A   5      -2.748   0.348 -17.196  1.00 84.89           O  
ATOM     78  N   ILE A   6      -3.033  -4.702 -15.548  1.00 87.05           N  
ATOM     79  H   ILE A   6      -2.034  -4.565 -15.498  1.00 87.05           H  
ATOM     80  CA  ILE A   6      -3.576  -5.968 -15.039  1.00 87.05           C  
ATOM     81  HA  ILE A   6      -4.609  -6.077 -15.369  1.00 87.05           H  
ATOM     82  C   ILE A   6      -3.520  -5.916 -13.508  1.00 87.05           C  
ATOM     83  CB  ILE A   6      -2.799  -7.175 -15.607  1.00 87.05           C  
ATOM     84  HB  ILE A   6      -1.753  -7.089 -15.312  1.00 87.05           H  
ATOM     85  O   ILE A   6      -2.413  -5.951 -12.967  1.00 87.05           O  
ATOM     86  CG1 ILE A   6      -2.863  -7.189 -17.152  1.00 87.05           C  
ATOM     87 HG12 ILE A   6      -3.895  -7.331 -17.474  1.00 87.05           H  
ATOM     88 HG13 ILE A   6      -2.519  -6.230 -17.540  1.00 87.05           H  
ATOM     89  CG2 ILE A   6      -3.366  -8.483 -15.018  1.00 87.05           C  
ATOM     90 HG21 ILE A   6      -4.414  -8.602 -15.293  1.00 87.05           H  
ATOM     91 HG22 ILE A   6      -2.814  -9.347 -15.387  1.00 87.05           H  
ATOM     92 HG23 ILE A   6      -3.289  -8.496 -13.931  1.00 87.05           H  
ATOM     93  CD1 ILE A   6      -1.985  -8.267 -17.798  1.00 87.05           C  
ATOM     94 HD11 ILE A   6      -2.405  -9.258 -17.623  1.00 87.05           H  
ATOM     95 HD12 ILE A   6      -0.976  -8.221 -17.390  1.00 87.05           H  
ATOM     96 HD13 ILE A   6      -1.940  -8.096 -18.874  1.00 87.05           H  
ATOM     97  N   PRO A   7      -4.652  -5.822 -12.790  1.00 91.58           N  
ATOM     98  CA  PRO A   7      -4.649  -5.775 -11.331  1.00 91.58           C  
ATOM     99  HA  PRO A   7      -3.950  -5.014 -10.983  1.00 91.58           H  
ATOM    100  C   PRO A   7      -4.246  -7.129 -10.726  1.00 91.58           C  
ATOM    101  CB  PRO A   7      -6.074  -5.366 -10.945  1.00 91.58           C  
ATOM    102  HB2 PRO A   7      -6.156  -4.279 -10.942  1.00 91.58           H  
ATOM    103  HB3 PRO A   7      -6.372  -5.769  -9.977  1.00 91.58           H  
ATOM    104  O   PRO A   7      -4.485  -8.179 -11.317  1.00 91.58           O  
ATOM    105  CG  PRO A   7      -6.924  -5.935 -12.082  1.00 91.58           C  
ATOM    106  HG2 PRO A   7      -7.845  -5.369 -12.221  1.00 91.58           H  
ATOM    107  HG3 PRO A   7      -7.147  -6.982 -11.879  1.00 91.58           H  
ATOM    108  CD  PRO A   7      -6.014  -5.838 -13.305  1.00 91.58           C  
ATOM    109  HD2 PRO A   7      -6.178  -6.700 -13.951  1.00 91.58           H  
ATOM    110  HD3 PRO A   7      -6.213  -4.917 -13.854  1.00 91.58           H  
ATOM    111  N   MET A   8      -3.661  -7.116  -9.524  1.00 93.53           N  
ATOM    112  H   MET A   8      -3.518  -6.229  -9.062  1.00 93.53           H  
ATOM    113  CA  MET A   8      -3.434  -8.348  -8.755  1.00 93.53           C  
ATOM    114  HA  MET A   8      -3.077  -9.132  -9.423  1.00 93.53           H  
ATOM    115  C   MET A   8      -4.746  -8.827  -8.125  1.00 93.53           C  
ATOM    116  CB  MET A   8      -2.388  -8.150  -7.647  1.00 93.53           C  
ATOM    117  HB2 MET A   8      -2.738  -7.369  -6.973  1.00 93.53           H  
ATOM    118  HB3 MET A   8      -2.321  -9.074  -7.074  1.00 93.53           H  
ATOM    119  O   MET A   8      -5.429  -8.049  -7.453  1.00 93.53           O  
ATOM    120  CG  MET A   8      -0.973  -7.787  -8.109  1.00 93.53           C  
ATOM    121  HG2 MET A   8      -0.384  -7.613  -7.208  1.00 93.53           H  
ATOM    122  HG3 MET A   8      -0.994  -6.852  -8.669  1.00 93.53           H  
ATOM    123  SD  MET A   8      -0.084  -9.048  -9.055  1.00 93.53           S  
ATOM    124  CE  MET A   8      -0.610  -8.598 -10.714  1.00 93.53           C  
ATOM    125  HE1 MET A   8      -1.507  -9.158 -10.981  1.00 93.53           H  
ATOM    126  HE2 MET A   8      -0.830  -7.532 -10.760  1.00 93.53           H  
ATOM    127  HE3 MET A   8       0.193  -8.843 -11.409  1.00 93.53           H  
ATOM    128  N   SER A   9      -5.073 -10.109  -8.304  1.00 94.41           N  
ATOM    129  H   SER A   9      -4.462 -10.691  -8.859  1.00 94.41           H  
ATOM    130  CA  SER A   9      -6.132 -10.781  -7.543  1.00 94.41           C  
ATOM    131  HA  SER A   9      -6.974 -10.095  -7.441  1.00 94.41           H  
ATOM    132  C   SER A   9      -5.646 -11.147  -6.137  1.00 94.41           C  
ATOM    133  CB  SER A   9      -6.626 -12.022  -8.298  1.00 94.41           C  
ATOM    134  HB2 SER A   9      -7.533 -12.396  -7.821  1.00 94.41           H  
ATOM    135  HB3 SER A   9      -6.867 -11.745  -9.324  1.00 94.41           H  
ATOM    136  O   SER A   9      -4.443 -11.259  -5.909  1.00 94.41           O  
ATOM    137  OG  SER A   9      -5.653 -13.051  -8.299  1.00 94.41           O  
ATOM    138  HG  SER A   9      -5.604 -13.416  -9.186  1.00 94.41           H  
ATOM    139  N   GLY A  10      -6.565 -11.393  -5.196  1.00 94.40           N  
ATOM    140  H   GLY A  10      -7.543 -11.257  -5.407  1.00 94.40           H  
ATOM    141  CA  GLY A  10      -6.192 -11.877  -3.858  1.00 94.40           C  
ATOM    142  HA2 GLY A  10      -7.089 -12.076  -3.271  1.00 94.40           H  
ATOM    143  HA3 GLY A  10      -5.602 -11.115  -3.348  1.00 94.40           H  
ATOM    144  C   GLY A  10      -5.361 -13.166  -3.918  1.00 94.40           C  
ATOM    145  O   GLY A  10      -4.290 -13.229  -3.329  1.00 94.40           O  
ATOM    146  N   ARG A  11      -5.768 -14.126  -4.761  1.00 93.80           N  
ATOM    147  H   ARG A  11      -6.657 -14.001  -5.222  1.00 93.80           H  
ATOM    148  CA  ARG A  11      -5.021 -15.372  -5.006  1.00 93.80           C  
ATOM    149  HA  ARG A  11      -4.900 -15.897  -4.059  1.00 93.80           H  
ATOM    150  C   ARG A  11      -3.608 -15.124  -5.544  1.00 93.80           C  
ATOM    151  CB  ARG A  11      -5.827 -16.251  -5.975  1.00 93.80           C  
ATOM    152  HB2 ARG A  11      -5.891 -15.752  -6.942  1.00 93.80           H  
ATOM    153  HB3 ARG A  11      -6.835 -16.371  -5.578  1.00 93.80           H  
ATOM    154  O   ARG A  11      -2.684 -15.856  -5.214  1.00 93.80           O  
ATOM    155  CG  ARG A  11      -5.200 -17.645  -6.162  1.00 93.80           C  
ATOM    156  HG2 ARG A  11      -5.202 -18.176  -5.210  1.00 93.80           H  
ATOM    157  HG3 ARG A  11      -4.168 -17.547  -6.497  1.00 93.80           H  
ATOM    158  CD  ARG A  11      -5.942 -18.469  -7.219  1.00 93.80           C  
ATOM    159  HD2 ARG A  11      -5.956 -17.904  -8.150  1.00 93.80           H  
ATOM    160  HD3 ARG A  11      -5.390 -19.395  -7.382  1.00 93.80           H  
ATOM    161  NE  ARG A  11      -7.317 -18.801  -6.799  1.00 93.80           N  
ATOM    162  HE  ARG A  11      -7.503 -18.750  -5.808  1.00 93.80           H  
ATOM    163  NH1 ARG A  11      -8.142 -19.360  -8.872  1.00 93.80           N  
ATOM    164 HH11 ARG A  11      -8.891 -19.702  -9.455  1.00 93.80           H  
ATOM    165 HH12 ARG A  11      -7.239 -19.169  -9.282  1.00 93.80           H  
ATOM    166  NH2 ARG A  11      -9.460 -19.508  -7.077  1.00 93.80           N  
ATOM    167 HH21 ARG A  11     -10.196 -19.865  -7.669  1.00 93.80           H  
ATOM    168 HH22 ARG A  11      -9.599 -19.455  -6.078  1.00 93.80           H  
ATOM    169  CZ  ARG A  11      -8.295 -19.218  -7.583  1.00 93.80           C  
ATOM    170  N   ALA A  12      -3.433 -14.114  -6.397  1.00 93.97           N  
ATOM    171  H   ALA A  12      -4.224 -13.535  -6.639  1.00 93.97           H  
ATOM    172  CA  ALA A  12      -2.113 -13.734  -6.888  1.00 93.97           C  
ATOM    173  HA  ALA A  12      -1.598 -14.624  -7.247  1.00 93.97           H  
ATOM    174  C   ALA A  12      -1.244 -13.131  -5.772  1.00 93.97           C  
ATOM    175  CB  ALA A  12      -2.278 -12.769  -8.064  1.00 93.97           C  
ATOM    176  HB1 ALA A  12      -2.860 -11.896  -7.766  1.00 93.97           H  
ATOM    177  HB2 ALA A  12      -1.292 -12.424  -8.376  1.00 93.97           H  
ATOM    178  HB3 ALA A  12      -2.768 -13.273  -8.897  1.00 93.97           H  
ATOM    179  O   ALA A  12      -0.063 -13.457  -5.692  1.00 93.97           O  
ATOM    180  N   MET A  13      -1.828 -12.305  -4.896  1.00 95.83           N  
ATOM    181  H   MET A  13      -2.809 -12.095  -5.014  1.00 95.83           H  
ATOM    182  CA  MET A  13      -1.137 -11.743  -3.729  1.00 95.83           C  
ATOM    183  HA  MET A  13      -0.238 -11.227  -4.067  1.00 95.83           H  
ATOM    184  C   MET A  13      -0.680 -12.842  -2.752  1.00 95.83           C  
ATOM    185  CB  MET A  13      -2.042 -10.726  -3.007  1.00 95.83           C  
ATOM    186  HB2 MET A  13      -2.972 -11.212  -2.713  1.00 95.83           H  
ATOM    187  HB3 MET A  13      -1.543 -10.403  -2.093  1.00 95.83           H  
ATOM    188  O   MET A  13       0.457 -12.803  -2.284  1.00 95.83           O  
ATOM    189  CG  MET A  13      -2.408  -9.484  -3.831  1.00 95.83           C  
ATOM    190  HG2 MET A  13      -3.083  -8.867  -3.238  1.00 95.83           H  
ATOM    191  HG3 MET A  13      -2.954  -9.802  -4.719  1.00 95.83           H  
ATOM    192  SD  MET A  13      -1.028  -8.446  -4.383  1.00 95.83           S  
ATOM    193  CE  MET A  13      -0.481  -7.750  -2.805  1.00 95.83           C  
ATOM    194  HE1 MET A  13      -0.264  -8.554  -2.101  1.00 95.83           H  
ATOM    195  HE2 MET A  13       0.429  -7.170  -2.959  1.00 95.83           H  
ATOM    196  HE3 MET A  13      -1.253  -7.091  -2.410  1.00 95.83           H  
ATOM    197  N   GLU A  14      -1.523 -13.852  -2.510  1.00 95.31           N  
ATOM    198  H   GLU A  14      -2.458 -13.789  -2.886  1.00 95.31           H  
ATOM    199  CA  GLU A  14      -1.254 -14.977  -1.591  1.00 95.31           C  
ATOM    200  HA  GLU A  14      -1.065 -14.590  -0.590  1.00 95.31           H  
ATOM    201  C   GLU A  14      -0.030 -15.817  -1.981  1.00 95.31           C  
ATOM    202  CB  GLU A  14      -2.489 -15.888  -1.515  1.00 95.31           C  
ATOM    203  HB2 GLU A  14      -2.829 -16.091  -2.530  1.00 95.31           H  
ATOM    204  HB3 GLU A  14      -2.214 -16.834  -1.050  1.00 95.31           H  
ATOM    205  O   GLU A  14       0.584 -16.448  -1.124  1.00 95.31           O  
ATOM    206  CG  GLU A  14      -3.623 -15.264  -0.687  1.00 95.31           C  
ATOM    207  HG2 GLU A  14      -3.798 -14.247  -1.037  1.00 95.31           H  
ATOM    208  HG3 GLU A  14      -3.307 -15.209   0.354  1.00 95.31           H  
ATOM    209  CD  GLU A  14      -4.955 -16.024  -0.788  1.00 95.31           C  
ATOM    210  OE1 GLU A  14      -5.856 -15.699   0.015  1.00 95.31           O  
ATOM    211  OE2 GLU A  14      -5.123 -16.842  -1.726  1.00 95.31           O  
ATOM    212  N   ARG A  15       0.379 -15.796  -3.258  1.00 93.94           N  
ATOM    213  H   ARG A  15      -0.158 -15.246  -3.913  1.00 93.94           H  
ATOM    214  CA  ARG A  15       1.609 -16.472  -3.713  1.00 93.94           C  
ATOM    215  HA  ARG A  15       1.605 -17.495  -3.338  1.00 93.94           H  
ATOM    216  C   ARG A  15       2.885 -15.840  -3.142  1.00 93.94           C  
ATOM    217  CB  ARG A  15       1.677 -16.493  -5.249  1.00 93.94           C  
ATOM    218  HB2 ARG A  15       2.634 -16.925  -5.541  1.00 93.94           H  
ATOM    219  HB3 ARG A  15       1.648 -15.469  -5.622  1.00 93.94           H  
ATOM    220  O   ARG A  15       3.923 -16.492  -3.143  1.00 93.94           O  
ATOM    221  CG  ARG A  15       0.558 -17.315  -5.911  1.00 93.94           C  
ATOM    222  HG2 ARG A  15       0.595 -18.340  -5.542  1.00 93.94           H  
ATOM    223  HG3 ARG A  15      -0.410 -16.879  -5.665  1.00 93.94           H  
ATOM    224  CD  ARG A  15       0.742 -17.312  -7.437  1.00 93.94           C  
ATOM    225  HD2 ARG A  15       0.735 -16.276  -7.778  1.00 93.94           H  
ATOM    226  HD3 ARG A  15       1.717 -17.742  -7.666  1.00 93.94           H  
ATOM    227  NE  ARG A  15      -0.307 -18.073  -8.161  1.00 93.94           N  
ATOM    228  HE  ARG A  15      -1.007 -18.540  -7.602  1.00 93.94           H  
ATOM    229  NH1 ARG A  15       0.469 -17.618 -10.260  1.00 93.94           N  
ATOM    230 HH11 ARG A  15       0.329 -17.637 -11.260  1.00 93.94           H  
ATOM    231 HH12 ARG A  15       1.279 -17.156  -9.871  1.00 93.94           H  
ATOM    232  NH2 ARG A  15      -1.387 -18.809 -10.076  1.00 93.94           N  
ATOM    233 HH21 ARG A  15      -2.060 -19.353  -9.556  1.00 93.94           H  
ATOM    234 HH22 ARG A  15      -1.456 -18.828 -11.084  1.00 93.94           H  
ATOM    235  CZ  ARG A  15      -0.410 -18.172  -9.485  1.00 93.94           C  
ATOM    236  N   PHE A  16       2.817 -14.586  -2.692  1.00 94.78           N  
ATOM    237  H   PHE A  16       1.914 -14.134  -2.705  1.00 94.78           H  
ATOM    238  CA  PHE A  16       3.963 -13.832  -2.175  1.00 94.78           C  
ATOM    239  HA  PHE A  16       4.879 -14.410  -2.295  1.00 94.78           H  
ATOM    240  C   PHE A  16       3.831 -13.511  -0.689  1.00 94.78           C  
ATOM    241  CB  PHE A  16       4.110 -12.526  -2.963  1.00 94.78           C  
ATOM    242  HB2 PHE A  16       3.184 -11.957  -2.874  1.00 94.78           H  
ATOM    243  HB3 PHE A  16       4.902 -11.933  -2.505  1.00 94.78           H  
ATOM    244  O   PHE A  16       4.826 -13.550   0.029  1.00 94.78           O  
ATOM    245  CG  PHE A  16       4.436 -12.712  -4.429  1.00 94.78           C  
ATOM    246  CD1 PHE A  16       5.777 -12.763  -4.852  1.00 94.78           C  
ATOM    247  HD1 PHE A  16       6.576 -12.688  -4.129  1.00 94.78           H  
ATOM    248  CD2 PHE A  16       3.399 -12.830  -5.372  1.00 94.78           C  
ATOM    249  HD2 PHE A  16       2.369 -12.797  -5.048  1.00 94.78           H  
ATOM    250  CE1 PHE A  16       6.078 -12.915  -6.217  1.00 94.78           C  
ATOM    251  HE1 PHE A  16       7.108 -12.959  -6.540  1.00 94.78           H  
ATOM    252  CE2 PHE A  16       3.700 -12.988  -6.735  1.00 94.78           C  
ATOM    253  HE2 PHE A  16       2.900 -13.076  -7.456  1.00 94.78           H  
ATOM    254  CZ  PHE A  16       5.040 -13.026  -7.160  1.00 94.78           C  
ATOM    255  HZ  PHE A  16       5.270 -13.149  -8.208  1.00 94.78           H  
ATOM    256  N   ILE A  17       2.626 -13.166  -0.231  1.00 96.26           N  
ATOM    257  H   ILE A  17       1.841 -13.174  -0.868  1.00 96.26           H  
ATOM    258  CA  ILE A  17       2.365 -12.772   1.154  1.00 96.26           C  
ATOM    259  HA  ILE A  17       3.267 -12.949   1.740  1.00 96.26           H  
ATOM    260  C   ILE A  17       1.225 -13.646   1.684  1.00 96.26           C  
ATOM    261  CB  ILE A  17       2.051 -11.262   1.261  1.00 96.26           C  
ATOM    262  HB  ILE A  17       1.168 -11.040   0.661  1.00 96.26           H  
ATOM    263  O   ILE A  17       0.121 -13.568   1.150  1.00 96.26           O  
ATOM    264  CG1 ILE A  17       3.236 -10.410   0.747  1.00 96.26           C  
ATOM    265 HG12 ILE A  17       3.635 -10.828  -0.177  1.00 96.26           H  
ATOM    266 HG13 ILE A  17       4.027 -10.432   1.496  1.00 96.26           H  
ATOM    267  CG2 ILE A  17       1.767 -10.919   2.739  1.00 96.26           C  
ATOM    268 HG21 ILE A  17       0.806 -11.331   3.048  1.00 96.26           H  
ATOM    269 HG22 ILE A  17       2.556 -11.320   3.375  1.00 96.26           H  
ATOM    270 HG23 ILE A  17       1.741  -9.842   2.900  1.00 96.26           H  
ATOM    271  CD1 ILE A  17       2.887  -8.952   0.436  1.00 96.26           C  
ATOM    272 HD11 ILE A  17       2.557  -8.431   1.335  1.00 96.26           H  
ATOM    273 HD12 ILE A  17       2.109  -8.916  -0.327  1.00 96.26           H  
ATOM    274 HD13 ILE A  17       3.770  -8.445   0.047  1.00 96.26           H  
ATOM    275  N   PRO A  18       1.449 -14.460   2.733  1.00 93.07           N  
ATOM    276  CA  PRO A  18       0.502 -15.500   3.147  1.00 93.07           C  
ATOM    277  HA  PRO A  18       0.270 -16.145   2.299  1.00 93.07           H  
ATOM    278  C   PRO A  18      -0.820 -14.955   3.697  1.00 93.07           C  
ATOM    279  CB  PRO A  18       1.249 -16.311   4.214  1.00 93.07           C  
ATOM    280  HB2 PRO A  18       1.773 -17.137   3.735  1.00 93.07           H  
ATOM    281  HB3 PRO A  18       0.583 -16.691   4.989  1.00 93.07           H  
ATOM    282  O   PRO A  18      -1.820 -15.666   3.722  1.00 93.07           O  
ATOM    283  CG  PRO A  18       2.270 -15.324   4.780  1.00 93.07           C  
ATOM    284  HG2 PRO A  18       3.130 -15.832   5.215  1.00 93.07           H  
ATOM    285  HG3 PRO A  18       1.792 -14.674   5.514  1.00 93.07           H  
ATOM    286  CD  PRO A  18       2.654 -14.515   3.548  1.00 93.07           C  
ATOM    287  HD2 PRO A  18       2.988 -13.522   3.848  1.00 93.07           H  
ATOM    288  HD3 PRO A  18       3.442 -15.028   2.997  1.00 93.07           H  
ATOM    289  N   ARG A  19      -0.835 -13.702   4.164  1.00 97.12           N  
ATOM    290  H   ARG A  19       0.014 -13.161   4.093  1.00 97.12           H  
ATOM    291  CA  ARG A  19      -2.019 -13.064   4.739  1.00 97.12           C  
ATOM    292  HA  ARG A  19      -2.822 -13.796   4.829  1.00 97.12           H  
ATOM    293  C   ARG A  19      -2.516 -11.965   3.825  1.00 97.12           C  
ATOM    294  CB  ARG A  19      -1.712 -12.543   6.142  1.00 97.12           C  
ATOM    295  HB2 ARG A  19      -0.822 -11.914   6.110  1.00 97.12           H  
ATOM    296  HB3 ARG A  19      -2.552 -11.945   6.496  1.00 97.12           H  
ATOM    297  O   ARG A  19      -1.903 -10.904   3.712  1.00 97.12           O  
ATOM    298  CG  ARG A  19      -1.490 -13.706   7.107  1.00 97.12           C  
ATOM    299  HG2 ARG A  19      -0.680 -14.340   6.747  1.00 97.12           H  
ATOM    300  HG3 ARG A  19      -2.403 -14.296   7.180  1.00 97.12           H  
ATOM    301  CD  ARG A  19      -1.113 -13.174   8.484  1.00 97.12           C  
ATOM    302  HD2 ARG A  19      -0.208 -12.575   8.390  1.00 97.12           H  
ATOM    303  HD3 ARG A  19      -1.910 -12.533   8.861  1.00 97.12           H  
ATOM    304  NE  ARG A  19      -0.915 -14.304   9.401  1.00 97.12           N  
ATOM    305  HE  ARG A  19      -1.685 -14.950   9.505  1.00 97.12           H  
ATOM    306  NH1 ARG A  19       1.211 -13.808  10.137  1.00 97.12           N  
ATOM    307 HH11 ARG A  19       1.910 -13.989  10.843  1.00 97.12           H  
ATOM    308 HH12 ARG A  19       1.222 -12.938   9.623  1.00 97.12           H  
ATOM    309  NH2 ARG A  19       0.144 -15.605  10.898  1.00 97.12           N  
ATOM    310 HH21 ARG A  19       0.704 -15.506  11.732  1.00 97.12           H  
ATOM    311 HH22 ARG A  19      -0.699 -16.143  11.039  1.00 97.12           H  
ATOM    312  CZ  ARG A  19       0.150 -14.563  10.130  1.00 97.12           C  
ATOM    313  N   VAL A  20      -3.657 -12.224   3.204  1.00 97.79           N  
ATOM    314  H   VAL A  20      -4.065 -13.141   3.318  1.00 97.79           H  
ATOM    315  CA  VAL A  20      -4.369 -11.276   2.355  1.00 97.79           C  
ATOM    316  HA  VAL A  20      -3.879 -10.303   2.398  1.00 97.79           H  
ATOM    317  C   VAL A  20      -5.773 -11.128   2.910  1.00 97.79           C  
ATOM    318  CB  VAL A  20      -4.374 -11.745   0.891  1.00 97.79           C  
ATOM    319  HB  VAL A  20      -4.908 -12.691   0.808  1.00 97.79           H  
ATOM    320  O   VAL A  20      -6.504 -12.104   3.056  1.00 97.79           O  
ATOM    321  CG1 VAL A  20      -5.057 -10.711  -0.009  1.00 97.79           C  
ATOM    322 HG11 VAL A  20      -4.529  -9.760   0.060  1.00 97.79           H  
ATOM    323 HG12 VAL A  20      -5.032 -11.062  -1.040  1.00 97.79           H  
ATOM    324 HG13 VAL A  20      -6.099 -10.582   0.286  1.00 97.79           H  
ATOM    325  CG2 VAL A  20      -2.942 -11.936   0.377  1.00 97.79           C  
ATOM    326 HG21 VAL A  20      -2.962 -12.199  -0.681  1.00 97.79           H  
ATOM    327 HG22 VAL A  20      -2.460 -12.757   0.907  1.00 97.79           H  
ATOM    328 HG23 VAL A  20      -2.353 -11.030   0.515  1.00 97.79           H  
ATOM    329  N   MET A  21      -6.159  -9.903   3.242  1.00 97.31           N  
ATOM    330  H   MET A  21      -5.501  -9.140   3.162  1.00 97.31           H  
ATOM    331  CA  MET A  21      -7.467  -9.637   3.826  1.00 97.31           C  
ATOM    332  HA  MET A  21      -8.134 -10.461   3.575  1.00 97.31           H  
ATOM    333  C   MET A  21      -8.105  -8.383   3.252  1.00 97.31           C  
ATOM    334  CB  MET A  21      -7.364  -9.600   5.355  1.00 97.31           C  
ATOM    335  HB2 MET A  21      -8.375  -9.571   5.760  1.00 97.31           H  
ATOM    336  HB3 MET A  21      -6.892 -10.521   5.698  1.00 97.31           H  
ATOM    337  O   MET A  21      -7.449  -7.516   2.682  1.00 97.31           O  
ATOM    338  CG  MET A  21      -6.573  -8.406   5.902  1.00 97.31           C  
ATOM    339  HG2 MET A  21      -5.601  -8.367   5.410  1.00 97.31           H  
ATOM    340  HG3 MET A  21      -7.109  -7.484   5.676  1.00 97.31           H  
ATOM    341  SD  MET A  21      -6.279  -8.482   7.688  1.00 97.31           S  
ATOM    342  CE  MET A  21      -7.971  -8.584   8.322  1.00 97.31           C  
ATOM    343  HE1 MET A  21      -8.542  -7.716   7.995  1.00 97.31           H  
ATOM    344  HE2 MET A  21      -8.445  -9.502   7.974  1.00 97.31           H  
ATOM    345  HE3 MET A  21      -7.940  -8.617   9.412  1.00 97.31           H  
ATOM    346  N   LYS A  22      -9.421  -8.276   3.416  1.00 97.86           N  
ATOM    347  H   LYS A  22      -9.885  -9.008   3.935  1.00 97.86           H  
ATOM    348  CA  LYS A  22     -10.167  -7.048   3.136  1.00 97.86           C  
ATOM    349  HA  LYS A  22      -9.700  -6.506   2.314  1.00 97.86           H  
ATOM    350  C   LYS A  22     -10.126  -6.143   4.356  1.00 97.86           C  
ATOM    351  CB  LYS A  22     -11.607  -7.391   2.755  1.00 97.86           C  
ATOM    352  HB2 LYS A  22     -12.178  -6.469   2.641  1.00 97.86           H  
ATOM    353  HB3 LYS A  22     -12.056  -7.975   3.558  1.00 97.86           H  
ATOM    354  O   LYS A  22     -10.202  -6.637   5.478  1.00 97.86           O  
ATOM    355  CG  LYS A  22     -11.673  -8.177   1.441  1.00 97.86           C  
ATOM    356  HG2 LYS A  22     -11.390  -7.517   0.622  1.00 97.86           H  
ATOM    357  HG3 LYS A  22     -11.001  -9.036   1.461  1.00 97.86           H  
ATOM    358  CD  LYS A  22     -13.101  -8.675   1.239  1.00 97.86           C  
ATOM    359  HD2 LYS A  22     -13.339  -9.431   1.987  1.00 97.86           H  
ATOM    360  HD3 LYS A  22     -13.786  -7.838   1.378  1.00 97.86           H  
ATOM    361  CE  LYS A  22     -13.266  -9.266  -0.157  1.00 97.86           C  
ATOM    362  HE2 LYS A  22     -12.585  -8.756  -0.839  1.00 97.86           H  
ATOM    363  HE3 LYS A  22     -13.013 -10.326  -0.139  1.00 97.86           H  
ATOM    364  NZ  LYS A  22     -14.648  -9.051  -0.623  1.00 97.86           N  
ATOM    365  HZ1 LYS A  22     -14.786  -9.479  -1.528  1.00 97.86           H  
ATOM    366  HZ2 LYS A  22     -14.771  -8.058  -0.761  1.00 97.86           H  
ATOM    367  HZ3 LYS A  22     -15.333  -9.379   0.043  1.00 97.86           H  
ATOM    368  N   TYR A  23     -10.106  -4.831   4.143  1.00 98.28           N  
ATOM    369  H   TYR A  23     -10.017  -4.487   3.197  1.00 98.28           H  
ATOM    370  CA  TYR A  23     -10.147  -3.854   5.229  1.00 98.28           C  
ATOM    371  HA  TYR A  23      -9.253  -3.965   5.842  1.00 98.28           H  
ATOM    372  C   TYR A  23     -11.361  -4.072   6.144  1.00 98.28           C  
ATOM    373  CB  TYR A  23     -10.156  -2.443   4.637  1.00 98.28           C  
ATOM    374  HB2 TYR A  23     -11.069  -2.292   4.059  1.00 98.28           H  
ATOM    375  HB3 TYR A  23      -9.313  -2.332   3.955  1.00 98.28           H  
ATOM    376  O   TYR A  23     -11.239  -3.999   7.361  1.00 98.28           O  
ATOM    377  CG  TYR A  23     -10.057  -1.378   5.704  1.00 98.28           C  
ATOM    378  CD1 TYR A  23     -11.206  -0.966   6.406  1.00 98.28           C  
ATOM    379  HD1 TYR A  23     -12.164  -1.427   6.214  1.00 98.28           H  
ATOM    380  CD2 TYR A  23      -8.801  -0.854   6.051  1.00 98.28           C  
ATOM    381  HD2 TYR A  23      -7.910  -1.176   5.532  1.00 98.28           H  
ATOM    382  CE1 TYR A  23     -11.119   0.006   7.410  1.00 98.28           C  
ATOM    383  HE1 TYR A  23     -12.003   0.321   7.943  1.00 98.28           H  
ATOM    384  CE2 TYR A  23      -8.704   0.103   7.075  1.00 98.28           C  
ATOM    385  HE2 TYR A  23      -7.742   0.507   7.354  1.00 98.28           H  
ATOM    386  OH  TYR A  23      -9.819   1.499   8.694  1.00 98.28           O  
ATOM    387  HH  TYR A  23     -10.709   1.718   8.978  1.00 98.28           H  
ATOM    388  CZ  TYR A  23      -9.866   0.549   7.735  1.00 98.28           C  
ATOM    389  N   GLY A  24     -12.517  -4.435   5.576  1.00 97.40           N  
ATOM    390  H   GLY A  24     -12.570  -4.463   4.567  1.00 97.40           H  
ATOM    391  CA  GLY A  24     -13.731  -4.727   6.342  1.00 97.40           C  
ATOM    392  HA2 GLY A  24     -14.506  -5.052   5.649  1.00 97.40           H  
ATOM    393  HA3 GLY A  24     -14.063  -3.818   6.842  1.00 97.40           H  
ATOM    394  C   GLY A  24     -13.584  -5.828   7.400  1.00 97.40           C  
ATOM    395  O   GLY A  24     -14.290  -5.814   8.406  1.00 97.40           O  
ATOM    396  N   ALA A  25     -12.635  -6.756   7.229  1.00 96.61           N  
ATOM    397  H   ALA A  25     -12.000  -6.674   6.448  1.00 96.61           H  
ATOM    398  CA  ALA A  25     -12.359  -7.794   8.224  1.00 96.61           C  
ATOM    399  HA  ALA A  25     -13.305  -8.241   8.529  1.00 96.61           H  
ATOM    400  C   ALA A  25     -11.704  -7.237   9.507  1.00 96.61           C  
ATOM    401  CB  ALA A  25     -11.517  -8.891   7.562  1.00 96.61           C  
ATOM    402  HB1 ALA A  25     -12.060  -9.320   6.720  1.00 96.61           H  
ATOM    403  HB2 ALA A  25     -10.571  -8.480   7.211  1.00 96.61           H  
ATOM    404  HB3 ALA A  25     -11.311  -9.678   8.288  1.00 96.61           H  
ATOM    405  O   ALA A  25     -11.754  -7.885  10.549  1.00 96.61           O  
ATOM    406  N   LEU A  26     -11.154  -6.016   9.465  1.00 96.71           N  
ATOM    407  H   LEU A  26     -11.170  -5.513   8.590  1.00 96.71           H  
ATOM    408  CA  LEU A  26     -10.537  -5.337  10.612  1.00 96.71           C  
ATOM    409  HA  LEU A  26      -9.951  -6.062  11.177  1.00 96.71           H  
ATOM    410  C   LEU A  26     -11.562  -4.733  11.584  1.00 96.71           C  
ATOM    411  CB  LEU A  26      -9.599  -4.225  10.108  1.00 96.71           C  
ATOM    412  HB2 LEU A  26      -9.113  -3.768  10.970  1.00 96.71           H  
ATOM    413  HB3 LEU A  26     -10.204  -3.452   9.634  1.00 96.71           H  
ATOM    414  O   LEU A  26     -11.189  -4.291  12.672  1.00 96.71           O  
ATOM    415  CG  LEU A  26      -8.509  -4.675   9.119  1.00 96.71           C  
ATOM    416  HG  LEU A  26      -8.955  -5.184   8.264  1.00 96.71           H  
ATOM    417  CD1 LEU A  26      -7.759  -3.454   8.608  1.00 96.71           C  
ATOM    418 HD11 LEU A  26      -7.303  -2.931   9.448  1.00 96.71           H  
ATOM    419 HD12 LEU A  26      -8.453  -2.786   8.098  1.00 96.71           H  
ATOM    420 HD13 LEU A  26      -6.984  -3.766   7.908  1.00 96.71           H  
ATOM    421  CD2 LEU A  26      -7.495  -5.605   9.774  1.00 96.71           C  
ATOM    422 HD21 LEU A  26      -7.022  -5.130  10.633  1.00 96.71           H  
ATOM    423 HD22 LEU A  26      -8.001  -6.509  10.113  1.00 96.71           H  
ATOM    424 HD23 LEU A  26      -6.726  -5.883   9.054  1.00 96.71           H  
ATOM    425  N   ARG A  27     -12.849  -4.696  11.212  1.00 94.36           N  
ATOM    426  H   ARG A  27     -13.079  -5.058  10.298  1.00 94.36           H  
ATOM    427  CA  ARG A  27     -13.918  -4.039  11.983  1.00 94.36           C  
ATOM    428  HA  ARG A  27     -13.742  -2.963  11.989  1.00 94.36           H  
ATOM    429  C   ARG A  27     -13.966  -4.481  13.448  1.00 94.36           C  
ATOM    430  CB  ARG A  27     -15.254  -4.321  11.283  1.00 94.36           C  
ATOM    431  HB2 ARG A  27     -15.168  -4.033  10.235  1.00 94.36           H  
ATOM    432  HB3 ARG A  27     -15.474  -5.387  11.333  1.00 94.36           H  
ATOM    433  O   ARG A  27     -14.151  -3.654  14.332  1.00 94.36           O  
ATOM    434  CG  ARG A  27     -16.407  -3.527  11.903  1.00 94.36           C  
ATOM    435  HG2 ARG A  27     -16.506  -3.748  12.966  1.00 94.36           H  
ATOM    436  HG3 ARG A  27     -16.207  -2.462  11.778  1.00 94.36           H  
ATOM    437  CD  ARG A  27     -17.717  -3.887  11.206  1.00 94.36           C  
ATOM    438  HD2 ARG A  27     -17.565  -3.860  10.128  1.00 94.36           H  
ATOM    439  HD3 ARG A  27     -18.015  -4.891  11.510  1.00 94.36           H  
ATOM    440  NE  ARG A  27     -18.752  -2.913  11.558  1.00 94.36           N  
ATOM    441  HE  ARG A  27     -18.438  -1.962  11.688  1.00 94.36           H  
ATOM    442  NH1 ARG A  27     -20.637  -4.083  10.981  1.00 94.36           N  
ATOM    443 HH11 ARG A  27     -20.044  -4.846  10.687  1.00 94.36           H  
ATOM    444 HH12 ARG A  27     -21.643  -4.118  10.896  1.00 94.36           H  
ATOM    445  NH2 ARG A  27     -20.774  -1.988  11.766  1.00 94.36           N  
ATOM    446 HH21 ARG A  27     -21.780  -1.974  11.677  1.00 94.36           H  
ATOM    447 HH22 ARG A  27     -20.244  -1.131  11.841  1.00 94.36           H  
ATOM    448  CZ  ARG A  27     -20.053  -3.013  11.442  1.00 94.36           C  
ATOM    449  N   ASN A  28     -13.758  -5.773  13.695  1.00 92.09           N  
ATOM    450  H   ASN A  28     -13.570  -6.373  12.905  1.00 92.09           H  
ATOM    451  CA  ASN A  28     -13.827  -6.367  15.034  1.00 92.09           C  
ATOM    452  HA  ASN A  28     -14.316  -5.665  15.710  1.00 92.09           H  
ATOM    453  C   ASN A  28     -12.446  -6.648  15.649  1.00 92.09           C  
ATOM    454  CB  ASN A  28     -14.704  -7.627  14.965  1.00 92.09           C  
ATOM    455  HB2 ASN A  28     -14.748  -8.091  15.950  1.00 92.09           H  
ATOM    456  HB3 ASN A  28     -14.251  -8.340  14.276  1.00 92.09           H  
ATOM    457  O   ASN A  28     -12.367  -7.195  16.747  1.00 92.09           O  
ATOM    458  CG  ASN A  28     -16.129  -7.332  14.534  1.00 92.09           C  
ATOM    459  ND2 ASN A  28     -16.755  -8.243  13.828  1.00 92.09           N  
ATOM    460 HD21 ASN A  28     -16.309  -9.123  13.615  1.00 92.09           H  
ATOM    461 HD22 ASN A  28     -17.720  -8.043  13.605  1.00 92.09           H  
ATOM    462  OD1 ASN A  28     -16.704  -6.295  14.809  1.00 92.09           O  
ATOM    463  N   MET A  29     -11.358  -6.293  14.961  1.00 95.65           N  
ATOM    464  H   MET A  29     -11.463  -5.755  14.113  1.00 95.65           H  
ATOM    465  CA  MET A  29     -10.001  -6.515  15.458  1.00 95.65           C  
ATOM    466  HA  MET A  29      -9.983  -7.454  16.012  1.00 95.65           H  
ATOM    467  C   MET A  29      -9.594  -5.405  16.426  1.00 95.65           C  
ATOM    468  CB  MET A  29      -9.006  -6.654  14.300  1.00 95.65           C  
ATOM    469  HB2 MET A  29      -9.055  -5.781  13.650  1.00 95.65           H  
ATOM    470  HB3 MET A  29      -7.999  -6.723  14.712  1.00 95.65           H  
ATOM    471  O   MET A  29      -9.893  -4.230  16.195  1.00 95.65           O  
ATOM    472  CG  MET A  29      -9.303  -7.924  13.494  1.00 95.65           C  
ATOM    473  HG2 MET A  29     -10.288  -7.827  13.037  1.00 95.65           H  
ATOM    474  HG3 MET A  29      -9.331  -8.775  14.174  1.00 95.65           H  
ATOM    475  SD  MET A  29      -8.123  -8.301  12.178  1.00 95.65           S  
ATOM    476  CE  MET A  29      -6.631  -8.652  13.143  1.00 95.65           C  
ATOM    477  HE1 MET A  29      -6.866  -9.325  13.968  1.00 95.65           H  
ATOM    478  HE2 MET A  29      -6.213  -7.725  13.536  1.00 95.65           H  
ATOM    479  HE3 MET A  29      -5.893  -9.130  12.498  1.00 95.65           H  
ATOM    480  N   ARG A  30      -8.938  -5.791  17.524  1.00 94.03           N  
ATOM    481  H   ARG A  30      -8.750  -6.777  17.636  1.00 94.03           H  
ATOM    482  CA  ARG A  30      -8.395  -4.867  18.535  1.00 94.03           C  
ATOM    483  HA  ARG A  30      -8.899  -3.903  18.475  1.00 94.03           H  
ATOM    484  C   ARG A  30      -6.917  -4.557  18.314  1.00 94.03           C  
ATOM    485  CB  ARG A  30      -8.592  -5.448  19.942  1.00 94.03           C  
ATOM    486  HB2 ARG A  30      -8.094  -4.793  20.657  1.00 94.03           H  
ATOM    487  HB3 ARG A  30      -8.122  -6.430  20.001  1.00 94.03           H  
ATOM    488  O   ARG A  30      -6.466  -3.484  18.683  1.00 94.03           O  
ATOM    489  CG  ARG A  30     -10.072  -5.559  20.328  1.00 94.03           C  
ATOM    490  HG2 ARG A  30     -10.541  -4.578  20.243  1.00 94.03           H  
ATOM    491  HG3 ARG A  30     -10.579  -6.259  19.664  1.00 94.03           H  
ATOM    492  CD  ARG A  30     -10.189  -6.055  21.772  1.00 94.03           C  
ATOM    493  HD2 ARG A  30      -9.713  -7.033  21.845  1.00 94.03           H  
ATOM    494  HD3 ARG A  30      -9.659  -5.359  22.423  1.00 94.03           H  
ATOM    495  NE  ARG A  30     -11.597  -6.154  22.198  1.00 94.03           N  
ATOM    496  HE  ARG A  30     -12.298  -5.937  21.504  1.00 94.03           H  
ATOM    497  NH1 ARG A  30     -11.183  -6.835  24.349  1.00 94.03           N  
ATOM    498 HH11 ARG A  30     -11.505  -7.117  25.264  1.00 94.03           H  
ATOM    499 HH12 ARG A  30     -10.192  -6.814  24.153  1.00 94.03           H  
ATOM    500  NH2 ARG A  30     -13.290  -6.557  23.667  1.00 94.03           N  
ATOM    501 HH21 ARG A  30     -13.968  -6.321  22.956  1.00 94.03           H  
ATOM    502 HH22 ARG A  30     -13.597  -6.833  24.589  1.00 94.03           H  
ATOM    503  CZ  ARG A  30     -12.015  -6.513  23.398  1.00 94.03           C  
ATOM    504  N   GLU A  31      -6.200  -5.487  17.700  1.00 96.08           N  
ATOM    505  H   GLU A  31      -6.667  -6.312  17.352  1.00 96.08           H  
ATOM    506  CA  GLU A  31      -4.768  -5.414  17.431  1.00 96.08           C  
ATOM    507  HA  GLU A  31      -4.375  -4.440  17.722  1.00 96.08           H  
ATOM    508  C   GLU A  31      -4.519  -5.602  15.937  1.00 96.08           C  
ATOM    509  CB  GLU A  31      -4.032  -6.496  18.233  1.00 96.08           C  
ATOM    510  HB2 GLU A  31      -4.474  -7.465  18.001  1.00 96.08           H  
ATOM    511  HB3 GLU A  31      -2.985  -6.506  17.932  1.00 96.08           H  
ATOM    512  O   GLU A  31      -5.376  -6.122  15.214  1.00 96.08           O  
ATOM    513  CG  GLU A  31      -4.108  -6.242  19.746  1.00 96.08           C  
ATOM    514  HG2 GLU A  31      -5.151  -6.125  20.038  1.00 96.08           H  
ATOM    515  HG3 GLU A  31      -3.589  -5.310  19.970  1.00 96.08           H  
ATOM    516  CD  GLU A  31      -3.500  -7.382  20.574  1.00 96.08           C  
ATOM    517  OE1 GLU A  31      -3.801  -7.407  21.789  1.00 96.08           O  
ATOM    518  OE2 GLU A  31      -2.795  -8.234  19.991  1.00 96.08           O  
ATOM    519  N   LEU A  32      -3.342  -5.176  15.474  1.00 95.62           N  
ATOM    520  H   LEU A  32      -2.655  -4.845  16.136  1.00 95.62           H  
ATOM    521  CA  LEU A  32      -2.944  -5.363  14.084  1.00 95.62           C  
ATOM    522  HA  LEU A  32      -3.661  -4.822  13.466  1.00 95.62           H  
ATOM    523  C   LEU A  32      -2.998  -6.846  13.694  1.00 95.62           C  
ATOM    524  CB  LEU A  32      -1.523  -4.823  13.855  1.00 95.62           C  
ATOM    525  HB2 LEU A  32      -1.147  -5.195  12.901  1.00 95.62           H  
ATOM    526  HB3 LEU A  32      -0.877  -5.224  14.636  1.00 95.62           H  
ATOM    527  O   LEU A  32      -2.648  -7.706  14.505  1.00 95.62           O  
ATOM    528  CG  LEU A  32      -1.430  -3.294  13.848  1.00 95.62           C  
ATOM    529  HG  LEU A  32      -1.904  -2.895  14.745  1.00 95.62           H  
ATOM    530  CD1 LEU A  32       0.033  -2.880  13.874  1.00 95.62           C  
ATOM    531 HD11 LEU A  32       0.515  -3.299  14.758  1.00 95.62           H  
ATOM    532 HD12 LEU A  32       0.543  -3.217  12.971  1.00 95.62           H  
ATOM    533 HD13 LEU A  32       0.088  -1.794  13.949  1.00 95.62           H  
ATOM    534  CD2 LEU A  32      -2.080  -2.689  12.600  1.00 95.62           C  
ATOM    535 HD21 LEU A  32      -3.134  -2.961  12.545  1.00 95.62           H  
ATOM    536 HD22 LEU A  32      -2.013  -1.602  12.652  1.00 95.62           H  
ATOM    537 HD23 LEU A  32      -1.564  -3.042  11.707  1.00 95.62           H  
ATOM    538  N   PRO A  33      -3.372  -7.162  12.441  1.00 95.78           N  
ATOM    539  CA  PRO A  33      -3.160  -8.504  11.928  1.00 95.78           C  
ATOM    540  HA  PRO A  33      -3.710  -9.229  12.527  1.00 95.78           H  
ATOM    541  C   PRO A  33      -1.670  -8.843  11.987  1.00 95.78           C  
ATOM    542  CB  PRO A  33      -3.694  -8.488  10.495  1.00 95.78           C  
ATOM    543  HB2 PRO A  33      -3.158  -9.181   9.847  1.00 95.78           H  
ATOM    544  HB3 PRO A  33      -4.759  -8.718  10.496  1.00 95.78           H  
ATOM    545  O   PRO A  33      -0.807  -7.977  11.810  1.00 95.78           O  
ATOM    546  CG  PRO A  33      -3.491  -7.034  10.069  1.00 95.78           C  
ATOM    547  HG2 PRO A  33      -4.181  -6.738   9.279  1.00 95.78           H  
ATOM    548  HG3 PRO A  33      -2.459  -6.887   9.749  1.00 95.78           H  
ATOM    549  CD  PRO A  33      -3.744  -6.257  11.360  1.00 95.78           C  
ATOM    550  HD2 PRO A  33      -3.143  -5.348  11.364  1.00 95.78           H  
ATOM    551  HD3 PRO A  33      -4.803  -6.014  11.447  1.00 95.78           H  
ATOM    552  N   GLU A  34      -1.371 -10.119  12.210  1.00 96.58           N  
ATOM    553  H   GLU A  34      -2.109 -10.776  12.417  1.00 96.58           H  
ATOM    554  CA  GLU A  34       0.009 -10.586  12.210  1.00 96.58           C  
ATOM    555  HA  GLU A  34       0.550 -10.099  13.022  1.00 96.58           H  
ATOM    556  C   GLU A  34       0.704 -10.257  10.882  1.00 96.58           C  
ATOM    557  CB  GLU A  34       0.068 -12.091  12.414  1.00 96.58           C  
ATOM    558  HB2 GLU A  34       1.105 -12.373  12.229  1.00 96.58           H  
ATOM    559  HB3 GLU A  34      -0.590 -12.558  11.681  1.00 96.58           H  
ATOM    560  O   GLU A  34       0.149 -10.447   9.800  1.00 96.58           O  
ATOM    561  CG  GLU A  34      -0.307 -12.621  13.798  1.00 96.58           C  
ATOM    562  HG2 GLU A  34       0.321 -12.139  14.547  1.00 96.58           H  
ATOM    563  HG3 GLU A  34      -1.350 -12.375  14.001  1.00 96.58           H  
ATOM    564  CD  GLU A  34      -0.097 -14.143  13.841  1.00 96.58           C  
ATOM    565  OE1 GLU A  34      -0.946 -14.846  14.418  1.00 96.58           O  
ATOM    566  OE2 GLU A  34       0.864 -14.629  13.196  1.00 96.58           O  
ATOM    567  N   ARG A  35       1.946  -9.792  10.945  1.00 96.99           N  
ATOM    568  H   ARG A  35       2.396  -9.735  11.848  1.00 96.99           H  
ATOM    569  CA  ARG A  35       2.706  -9.351   9.771  1.00 96.99           C  
ATOM    570  HA  ARG A  35       1.994  -9.005   9.021  1.00 96.99           H  
ATOM    571  C   ARG A  35       3.518 -10.512   9.171  1.00 96.99           C  
ATOM    572  CB  ARG A  35       3.578  -8.156  10.172  1.00 96.99           C  
ATOM    573  HB2 ARG A  35       4.187  -7.834   9.328  1.00 96.99           H  
ATOM    574  HB3 ARG A  35       4.248  -8.477  10.970  1.00 96.99           H  
ATOM    575  O   ARG A  35       3.807 -11.473   9.883  1.00 96.99           O  
ATOM    576  CG  ARG A  35       2.711  -6.974  10.645  1.00 96.99           C  
ATOM    577  HG2 ARG A  35       2.022  -7.289  11.429  1.00 96.99           H  
ATOM    578  HG3 ARG A  35       2.124  -6.604   9.804  1.00 96.99           H  
ATOM    579  CD  ARG A  35       3.558  -5.835  11.207  1.00 96.99           C  
ATOM    580  HD2 ARG A  35       4.233  -5.478  10.428  1.00 96.99           H  
ATOM    581  HD3 ARG A  35       2.898  -5.013  11.485  1.00 96.99           H  
ATOM    582  NE  ARG A  35       4.358  -6.256  12.367  1.00 96.99           N  
ATOM    583  HE  ARG A  35       5.273  -6.633  12.164  1.00 96.99           H  
ATOM    584  NH1 ARG A  35       3.065  -5.461  14.077  1.00 96.99           N  
ATOM    585 HH11 ARG A  35       2.960  -5.263  15.061  1.00 96.99           H  
ATOM    586 HH12 ARG A  35       2.326  -5.271  13.414  1.00 96.99           H  
ATOM    587  NH2 ARG A  35       5.094  -6.277  14.491  1.00 96.99           N  
ATOM    588 HH21 ARG A  35       5.994  -6.446  14.064  1.00 96.99           H  
ATOM    589 HH22 ARG A  35       5.027  -6.041  15.471  1.00 96.99           H  
ATOM    590  CZ  ARG A  35       4.160  -6.003  13.640  1.00 96.99           C  
ATOM    591  N   PRO A  36       3.874 -10.462   7.875  1.00 98.13           N  
ATOM    592  CA  PRO A  36       3.412  -9.498   6.875  1.00 98.13           C  
ATOM    593  HA  PRO A  36       3.558  -8.475   7.222  1.00 98.13           H  
ATOM    594  C   PRO A  36       1.932  -9.725   6.530  1.00 98.13           C  
ATOM    595  CB  PRO A  36       4.306  -9.753   5.658  1.00 98.13           C  
ATOM    596  HB2 PRO A  36       3.825  -9.476   4.720  1.00 98.13           H  
ATOM    597  HB3 PRO A  36       5.247  -9.215   5.778  1.00 98.13           H  
ATOM    598  O   PRO A  36       1.495 -10.867   6.399  1.00 98.13           O  
ATOM    599  CG  PRO A  36       4.566 -11.258   5.747  1.00 98.13           C  
ATOM    600  HG2 PRO A  36       5.472 -11.564   5.224  1.00 98.13           H  
ATOM    601  HG3 PRO A  36       3.709 -11.812   5.364  1.00 98.13           H  
ATOM    602  CD  PRO A  36       4.692 -11.489   7.247  1.00 98.13           C  
ATOM    603  HD2 PRO A  36       5.729 -11.360   7.558  1.00 98.13           H  
ATOM    604  HD3 PRO A  36       4.344 -12.489   7.507  1.00 98.13           H  
ATOM    605  N   THR A  37       1.168  -8.646   6.353  1.00 98.20           N  
ATOM    606  H   THR A  37       1.578  -7.731   6.474  1.00 98.20           H  
ATOM    607  CA  THR A  37      -0.232  -8.724   5.898  1.00 98.20           C  
ATOM    608  HA  THR A  37      -0.408  -9.708   5.463  1.00 98.20           H  
ATOM    609  C   THR A  37      -0.506  -7.711   4.794  1.00 98.20           C  
ATOM    610  CB  THR A  37      -1.233  -8.571   7.060  1.00 98.20           C  
ATOM    611  HB  THR A  37      -0.940  -7.751   7.716  1.00 98.20           H  
ATOM    612  O   THR A  37      -0.029  -6.579   4.831  1.00 98.20           O  
ATOM    613  CG2 THR A  37      -2.684  -8.380   6.613  1.00 98.20           C  
ATOM    614 HG21 THR A  37      -2.813  -7.400   6.154  1.00 98.20           H  
ATOM    615 HG22 THR A  37      -3.343  -8.434   7.480  1.00 98.20           H  
ATOM    616 HG23 THR A  37      -2.970  -9.160   5.908  1.00 98.20           H  
ATOM    617  OG1 THR A  37      -1.311  -9.771   7.777  1.00 98.20           O  
ATOM    618  HG1 THR A  37      -0.626  -9.826   8.448  1.00 98.20           H  
ATOM    619  N   VAL A  38      -1.311  -8.122   3.818  1.00 98.33           N  
ATOM    620  H   VAL A  38      -1.630  -9.080   3.852  1.00 98.33           H  
ATOM    621  CA  VAL A  38      -1.861  -7.279   2.756  1.00 98.33           C  
ATOM    622  HA  VAL A  38      -1.299  -6.346   2.703  1.00 98.33           H  
ATOM    623  C   VAL A  38      -3.318  -6.961   3.059  1.00 98.33           C  
ATOM    624  CB  VAL A  38      -1.753  -7.988   1.401  1.00 98.33           C  
ATOM    625  HB  VAL A  38      -2.298  -8.930   1.454  1.00 98.33           H  
ATOM    626  O   VAL A  38      -4.101  -7.856   3.382  1.00 98.33           O  
ATOM    627  CG1 VAL A  38      -2.353  -7.167   0.264  1.00 98.33           C  
ATOM    628 HG11 VAL A  38      -3.406  -6.988   0.484  1.00 98.33           H  
ATOM    629 HG12 VAL A  38      -1.831  -6.217   0.151  1.00 98.33           H  
ATOM    630 HG13 VAL A  38      -2.309  -7.745  -0.659  1.00 98.33           H  
ATOM    631  CG2 VAL A  38      -0.303  -8.292   1.056  1.00 98.33           C  
ATOM    632 HG21 VAL A  38       0.084  -9.006   1.784  1.00 98.33           H  
ATOM    633 HG22 VAL A  38      -0.243  -8.757   0.072  1.00 98.33           H  
ATOM    634 HG23 VAL A  38       0.295  -7.381   1.089  1.00 98.33           H  
ATOM    635  N   VAL A  39      -3.704  -5.699   2.883  1.00 98.41           N  
ATOM    636  H   VAL A  39      -3.020  -5.032   2.554  1.00 98.41           H  
ATOM    637  CA  VAL A  39      -5.073  -5.228   3.108  1.00 98.41           C  
ATOM    638  HA  VAL A  39      -5.690  -6.080   3.395  1.00 98.41           H  
ATOM    639  C   VAL A  39      -5.657  -4.643   1.820  1.00 98.41           C  
ATOM    640  CB  VAL A  39      -5.139  -4.236   4.285  1.00 98.41           C  
ATOM    641  HB  VAL A  39      -4.591  -3.328   4.032  1.00 98.41           H  
ATOM    642  O   VAL A  39      -5.032  -3.813   1.163  1.00 98.41           O  
ATOM    643  CG1 VAL A  39      -6.596  -3.870   4.587  1.00 98.41           C  
ATOM    644 HG11 VAL A  39      -7.173  -4.774   4.782  1.00 98.41           H  
ATOM    645 HG12 VAL A  39      -6.640  -3.225   5.465  1.00 98.41           H  
ATOM    646 HG13 VAL A  39      -7.028  -3.325   3.748  1.00 98.41           H  
ATOM    647  CG2 VAL A  39      -4.530  -4.831   5.565  1.00 98.41           C  
ATOM    648 HG21 VAL A  39      -3.461  -5.000   5.430  1.00 98.41           H  
ATOM    649 HG22 VAL A  39      -5.014  -5.776   5.811  1.00 98.41           H  
ATOM    650 HG23 VAL A  39      -4.655  -4.136   6.396  1.00 98.41           H  
ATOM    651  N   LEU A  40      -6.869  -5.070   1.453  1.00 98.52           N  
ATOM    652  H   LEU A  40      -7.263  -5.839   1.976  1.00 98.52           H  
ATOM    653  CA  LEU A  40      -7.662  -4.487   0.369  1.00 98.52           C  
ATOM    654  HA  LEU A  40      -6.981  -4.020  -0.343  1.00 98.52           H  
ATOM    655  C   LEU A  40      -8.618  -3.428   0.913  1.00 98.52           C  
ATOM    656  CB  LEU A  40      -8.473  -5.576  -0.361  1.00 98.52           C  
ATOM    657  HB2 LEU A  40      -7.819  -6.406  -0.630  1.00 98.52           H  
ATOM    658  HB3 LEU A  40      -9.216  -5.985   0.324  1.00 98.52           H  
ATOM    659  O   LEU A  40      -9.591  -3.767   1.589  1.00 98.52           O  
ATOM    660  CG  LEU A  40      -9.209  -5.107  -1.629  1.00 98.52           C  
ATOM    661  HG  LEU A  40      -9.938  -4.342  -1.364  1.00 98.52           H  
ATOM    662  CD1 LEU A  40      -8.280  -4.536  -2.699  1.00 98.52           C  
ATOM    663 HD11 LEU A  40      -8.843  -4.318  -3.607  1.00 98.52           H  
ATOM    664 HD12 LEU A  40      -7.827  -3.611  -2.342  1.00 98.52           H  
ATOM    665 HD13 LEU A  40      -7.495  -5.257  -2.927  1.00 98.52           H  
ATOM    666  CD2 LEU A  40      -9.956  -6.291  -2.248  1.00 98.52           C  
ATOM    667 HD21 LEU A  40     -10.513  -5.959  -3.124  1.00 98.52           H  
ATOM    668 HD22 LEU A  40     -10.657  -6.701  -1.521  1.00 98.52           H  
ATOM    669 HD23 LEU A  40      -9.245  -7.063  -2.542  1.00 98.52           H  
ATOM    670  N   TYR A  41      -8.411  -2.172   0.536  1.00 98.30           N  
ATOM    671  H   TYR A  41      -7.579  -1.964   0.003  1.00 98.30           H  
ATOM    672  CA  TYR A  41      -9.437  -1.137   0.636  1.00 98.30           C  
ATOM    673  HA  TYR A  41     -10.009  -1.262   1.555  1.00 98.30           H  
ATOM    674  C   TYR A  41     -10.385  -1.268  -0.555  1.00 98.30           C  
ATOM    675  CB  TYR A  41      -8.774   0.240   0.671  1.00 98.30           C  
ATOM    676  HB2 TYR A  41      -8.071   0.328  -0.158  1.00 98.30           H  
ATOM    677  HB3 TYR A  41      -9.542   0.999   0.527  1.00 98.30           H  
ATOM    678  O   TYR A  41     -10.038  -0.889  -1.675  1.00 98.30           O  
ATOM    679  CG  TYR A  41      -8.052   0.535   1.967  1.00 98.30           C  
ATOM    680  CD1 TYR A  41      -8.745   1.175   3.010  1.00 98.30           C  
ATOM    681  HD1 TYR A  41      -9.798   1.385   2.897  1.00 98.30           H  
ATOM    682  CD2 TYR A  41      -6.696   0.195   2.128  1.00 98.30           C  
ATOM    683  HD2 TYR A  41      -6.160  -0.323   1.347  1.00 98.30           H  
ATOM    684  CE1 TYR A  41      -8.072   1.534   4.194  1.00 98.30           C  
ATOM    685  HE1 TYR A  41      -8.601   2.017   5.003  1.00 98.30           H  
ATOM    686  CE2 TYR A  41      -6.028   0.543   3.318  1.00 98.30           C  
ATOM    687  HE2 TYR A  41      -4.984   0.303   3.454  1.00 98.30           H  
ATOM    688  OH  TYR A  41      -6.040   1.572   5.485  1.00 98.30           O  
ATOM    689  HH  TYR A  41      -6.587   1.922   6.191  1.00 98.30           H  
ATOM    690  CZ  TYR A  41      -6.705   1.228   4.348  1.00 98.30           C  
ATOM    691  N   GLU A  42     -11.574  -1.833  -0.347  1.00 97.90           N  
ATOM    692  H   GLU A  42     -11.837  -2.052   0.603  1.00 97.90           H  
ATOM    693  CA  GLU A  42     -12.534  -2.069  -1.428  1.00 97.90           C  
ATOM    694  HA  GLU A  42     -11.992  -2.434  -2.301  1.00 97.90           H  
ATOM    695  C   GLU A  42     -13.231  -0.759  -1.827  1.00 97.90           C  
ATOM    696  CB  GLU A  42     -13.557  -3.155  -1.041  1.00 97.90           C  
ATOM    697  HB2 GLU A  42     -14.336  -3.181  -1.803  1.00 97.90           H  
ATOM    698  HB3 GLU A  42     -14.021  -2.902  -0.087  1.00 97.90           H  
ATOM    699  O   GLU A  42     -13.878  -0.111  -1.007  1.00 97.90           O  
ATOM    700  CG  GLU A  42     -12.950  -4.561  -0.954  1.00 97.90           C  
ATOM    701  HG2 GLU A  42     -12.164  -4.575  -0.200  1.00 97.90           H  
ATOM    702  HG3 GLU A  42     -12.502  -4.804  -1.918  1.00 97.90           H  
ATOM    703  CD  GLU A  42     -14.011  -5.616  -0.603  1.00 97.90           C  
ATOM    704  OE1 GLU A  42     -14.372  -6.446  -1.476  1.00 97.90           O  
ATOM    705  OE2 GLU A  42     -14.457  -5.661   0.559  1.00 97.90           O  
ATOM    706  N   THR A  43     -13.172  -0.384  -3.106  1.00 96.54           N  
ATOM    707  H   THR A  43     -12.633  -0.948  -3.748  1.00 96.54           H  
ATOM    708  CA  THR A  43     -13.969   0.729  -3.666  1.00 96.54           C  
ATOM    709  HA  THR A  43     -14.279   1.391  -2.858  1.00 96.54           H  
ATOM    710  C   THR A  43     -15.253   0.237  -4.335  1.00 96.54           C  
ATOM    711  CB  THR A  43     -13.145   1.573  -4.645  1.00 96.54           C  
ATOM    712  HB  THR A  43     -13.786   2.340  -5.080  1.00 96.54           H  
ATOM    713  O   THR A  43     -16.207   1.000  -4.492  1.00 96.54           O  
ATOM    714  CG2 THR A  43     -11.973   2.266  -3.951  1.00 96.54           C  
ATOM    715 HG21 THR A  43     -11.277   1.530  -3.548  1.00 96.54           H  
ATOM    716 HG22 THR A  43     -11.451   2.913  -4.655  1.00 96.54           H  
ATOM    717 HG23 THR A  43     -12.347   2.880  -3.131  1.00 96.54           H  
ATOM    718  OG1 THR A  43     -12.612   0.778  -5.681  1.00 96.54           O  
ATOM    719  HG1 THR A  43     -11.844   1.251  -6.010  1.00 96.54           H  
ATOM    720  N   LYS A  44     -15.291  -1.053  -4.685  1.00 96.30           N  
ATOM    721  H   LYS A  44     -14.447  -1.583  -4.525  1.00 96.30           H  
ATOM    722  CA  LYS A  44     -16.463  -1.839  -5.099  1.00 96.30           C  
ATOM    723  HA  LYS A  44     -17.331  -1.477  -4.548  1.00 96.30           H  
ATOM    724  C   LYS A  44     -16.233  -3.310  -4.696  1.00 96.30           C  
ATOM    725  CB  LYS A  44     -16.702  -1.633  -6.608  1.00 96.30           C  
ATOM    726  HB2 LYS A  44     -17.653  -2.081  -6.896  1.00 96.30           H  
ATOM    727  HB3 LYS A  44     -16.777  -0.563  -6.805  1.00 96.30           H  
ATOM    728  O   LYS A  44     -15.113  -3.642  -4.305  1.00 96.30           O  
ATOM    729  CG  LYS A  44     -15.588  -2.224  -7.480  1.00 96.30           C  
ATOM    730  HG2 LYS A  44     -15.570  -3.304  -7.330  1.00 96.30           H  
ATOM    731  HG3 LYS A  44     -14.633  -1.795  -7.178  1.00 96.30           H  
ATOM    732  CD  LYS A  44     -15.806  -1.946  -8.972  1.00 96.30           C  
ATOM    733  HD2 LYS A  44     -15.868  -0.870  -9.133  1.00 96.30           H  
ATOM    734  HD3 LYS A  44     -16.737  -2.416  -9.289  1.00 96.30           H  
ATOM    735  CE  LYS A  44     -14.629  -2.523  -9.768  1.00 96.30           C  
ATOM    736  HE2 LYS A  44     -14.527  -3.580  -9.523  1.00 96.30           H  
ATOM    737  HE3 LYS A  44     -13.719  -2.019  -9.442  1.00 96.30           H  
ATOM    738  NZ  LYS A  44     -14.795  -2.351 -11.232  1.00 96.30           N  
ATOM    739  HZ1 LYS A  44     -15.616  -2.843 -11.553  1.00 96.30           H  
ATOM    740  HZ2 LYS A  44     -13.990  -2.727 -11.712  1.00 96.30           H  
ATOM    741  HZ3 LYS A  44     -14.882  -1.372 -11.466  1.00 96.30           H  
ATOM    742  N   PRO A  45     -17.231  -4.210  -4.780  1.00 96.49           N  
ATOM    743  CA  PRO A  45     -17.045  -5.599  -4.360  1.00 96.49           C  
ATOM    744  HA  PRO A  45     -16.923  -5.619  -3.277  1.00 96.49           H  
ATOM    745  C   PRO A  45     -15.823  -6.257  -5.017  1.00 96.49           C  
ATOM    746  CB  PRO A  45     -18.347  -6.317  -4.728  1.00 96.49           C  
ATOM    747  HB2 PRO A  45     -18.576  -7.120  -4.027  1.00 96.49           H  
ATOM    748  HB3 PRO A  45     -18.296  -6.705  -5.745  1.00 96.49           H  
ATOM    749  O   PRO A  45     -15.709  -6.269  -6.244  1.00 96.49           O  
ATOM    750  CG  PRO A  45     -19.386  -5.199  -4.667  1.00 96.49           C  
ATOM    751  HG2 PRO A  45     -20.254  -5.417  -5.289  1.00 96.49           H  
ATOM    752  HG3 PRO A  45     -19.687  -5.035  -3.632  1.00 96.49           H  
ATOM    753  CD  PRO A  45     -18.613  -3.984  -5.179  1.00 96.49           C  
ATOM    754  HD2 PRO A  45     -18.677  -3.953  -6.267  1.00 96.49           H  
ATOM    755  HD3 PRO A  45     -19.015  -3.070  -4.743  1.00 96.49           H  
ATOM    756  N   ASN A  46     -14.924  -6.804  -4.194  1.00 95.04           N  
ATOM    757  H   ASN A  46     -15.025  -6.642  -3.202  1.00 95.04           H  
ATOM    758  CA  ASN A  46     -13.709  -7.524  -4.593  1.00 95.04           C  
ATOM    759  HA  ASN A  46     -13.176  -7.752  -3.670  1.00 95.04           H  
ATOM    760  C   ASN A  46     -12.709  -6.710  -5.435  1.00 95.04           C  
ATOM    761  CB  ASN A  46     -14.087  -8.867  -5.247  1.00 95.04           C  
ATOM    762  HB2 ASN A  46     -13.182  -9.448  -5.428  1.00 95.04           H  
ATOM    763  HB3 ASN A  46     -14.556  -8.676  -6.212  1.00 95.04           H  
ATOM    764  O   ASN A  46     -11.861  -7.292  -6.110  1.00 95.04           O  
ATOM    765  CG  ASN A  46     -15.005  -9.709  -4.388  1.00 95.04           C  
ATOM    766  ND2 ASN A  46     -16.090 -10.203  -4.935  1.00 95.04           N  
ATOM    767 HD21 ASN A  46     -16.663 -10.808  -4.363  1.00 95.04           H  
ATOM    768 HD22 ASN A  46     -16.282 -10.042  -5.913  1.00 95.04           H  
ATOM    769  OD1 ASN A  46     -14.772  -9.929  -3.211  1.00 95.04           O  
ATOM    770  N   PHE A  47     -12.788  -5.378  -5.418  1.00 96.62           N  
ATOM    771  H   PHE A  47     -13.502  -4.934  -4.858  1.00 96.62           H  
ATOM    772  CA  PHE A  47     -11.875  -4.521  -6.169  1.00 96.62           C  
ATOM    773  HA  PHE A  47     -10.926  -5.041  -6.304  1.00 96.62           H  
ATOM    774  C   PHE A  47     -11.592  -3.221  -5.426  1.00 96.62           C  
ATOM    775  CB  PHE A  47     -12.466  -4.241  -7.553  1.00 96.62           C  
ATOM    776  HB2 PHE A  47     -13.431  -3.753  -7.414  1.00 96.62           H  
ATOM    777  HB3 PHE A  47     -12.654  -5.191  -8.052  1.00 96.62           H  
ATOM    778  O   PHE A  47     -12.490  -2.581  -4.876  1.00 96.62           O  
ATOM    779  CG  PHE A  47     -11.602  -3.376  -8.452  1.00 96.62           C  
ATOM    780  CD1 PHE A  47     -11.636  -1.970  -8.353  1.00 96.62           C  
ATOM    781  HD1 PHE A  47     -12.259  -1.491  -7.612  1.00 96.62           H  
ATOM    782  CD2 PHE A  47     -10.742  -3.988  -9.381  1.00 96.62           C  
ATOM    783  HD2 PHE A  47     -10.689  -5.065  -9.444  1.00 96.62           H  
ATOM    784  CE1 PHE A  47     -10.823  -1.184  -9.189  1.00 96.62           C  
ATOM    785  HE1 PHE A  47     -10.823  -0.108  -9.090  1.00 96.62           H  
ATOM    786  CE2 PHE A  47      -9.926  -3.202 -10.213  1.00 96.62           C  
ATOM    787  HE2 PHE A  47      -9.248  -3.674 -10.908  1.00 96.62           H  
ATOM    788  CZ  PHE A  47      -9.967  -1.801 -10.118  1.00 96.62           C  
ATOM    789  HZ  PHE A  47      -9.316  -1.201 -10.737  1.00 96.62           H  
ATOM    790  N   GLY A  48     -10.340  -2.786  -5.476  1.00 96.27           N  
ATOM    791  H   GLY A  48      -9.635  -3.317  -5.968  1.00 96.27           H  
ATOM    792  CA  GLY A  48      -9.931  -1.536  -4.867  1.00 96.27           C  
ATOM    793  HA2 GLY A  48     -10.346  -1.489  -3.860  1.00 96.27           H  
ATOM    794  HA3 GLY A  48     -10.328  -0.699  -5.440  1.00 96.27           H  
ATOM    795  C   GLY A  48      -8.421  -1.401  -4.812  1.00 96.27           C  
ATOM    796  O   GLY A  48      -7.741  -1.699  -5.793  1.00 96.27           O  
ATOM    797  N   HIS A  49      -7.917  -0.928  -3.678  1.00 97.54           N  
ATOM    798  H   HIS A  49      -8.538  -0.785  -2.894  1.00 97.54           H  
ATOM    799  CA  HIS A  49      -6.508  -0.597  -3.496  1.00 97.54           C  
ATOM    800  HA  HIS A  49      -5.985  -0.696  -4.447  1.00 97.54           H  
ATOM    801  C   HIS A  49      -5.835  -1.530  -2.496  1.00 97.54           C  
ATOM    802  CB  HIS A  49      -6.390   0.863  -3.066  1.00 97.54           C  
ATOM    803  HB2 HIS A  49      -6.944   1.491  -3.764  1.00 97.54           H  
ATOM    804  HB3 HIS A  49      -6.817   0.992  -2.072  1.00 97.54           H  
ATOM    805  O   HIS A  49      -6.327  -1.704  -1.382  1.00 97.54           O  
ATOM    806  CG  HIS A  49      -4.964   1.324  -3.061  1.00 97.54           C  
ATOM    807  CD2 HIS A  49      -4.295   1.835  -1.991  1.00 97.54           C  
ATOM    808  HD2 HIS A  49      -4.671   1.963  -0.986  1.00 97.54           H  
ATOM    809  ND1 HIS A  49      -4.128   1.330  -4.179  1.00 97.54           N  
ATOM    810  CE1 HIS A  49      -2.972   1.872  -3.750  1.00 97.54           C  
ATOM    811  HE1 HIS A  49      -2.109   2.072  -4.368  1.00 97.54           H  
ATOM    812  NE2 HIS A  49      -3.053   2.192  -2.451  1.00 97.54           N  
ATOM    813  HE2 HIS A  49      -2.346   2.709  -1.948  1.00 97.54           H  
ATOM    814  N   TRP A  50      -4.715  -2.121  -2.904  1.00 98.22           N  
ATOM    815  H   TRP A  50      -4.328  -1.861  -3.800  1.00 98.22           H  
ATOM    816  CA  TRP A  50      -3.897  -2.975  -2.051  1.00 98.22           C  
ATOM    817  HA  TRP A  50      -4.534  -3.484  -1.327  1.00 98.22           H  
ATOM    818  C   TRP A  50      -2.876  -2.138  -1.279  1.00 98.22           C  
ATOM    819  CB  TRP A  50      -3.195  -4.035  -2.909  1.00 98.22           C  
ATOM    820  HB2 TRP A  50      -2.493  -4.574  -2.273  1.00 98.22           H  
ATOM    821  HB3 TRP A  50      -2.611  -3.533  -3.681  1.00 98.22           H  
ATOM    822  O   TRP A  50      -2.149  -1.348  -1.881  1.00 98.22           O  
ATOM    823  CG  TRP A  50      -4.089  -5.055  -3.549  1.00 98.22           C  
ATOM    824  CD1 TRP A  50      -4.300  -5.232  -4.874  1.00 98.22           C  
ATOM    825  HD1 TRP A  50      -3.857  -4.625  -5.651  1.00 98.22           H  
ATOM    826  CD2 TRP A  50      -4.869  -6.091  -2.887  1.00 98.22           C  
ATOM    827  CE2 TRP A  50      -5.516  -6.885  -3.879  1.00 98.22           C  
ATOM    828  CE3 TRP A  50      -5.087  -6.441  -1.543  1.00 98.22           C  
ATOM    829  HE3 TRP A  50      -4.656  -5.822  -0.770  1.00 98.22           H  
ATOM    830  NE1 TRP A  50      -5.135  -6.318  -5.075  1.00 98.22           N  
ATOM    831  HE1 TRP A  50      -5.365  -6.703  -5.980  1.00 98.22           H  
ATOM    832  CH2 TRP A  50      -6.480  -8.336  -2.202  1.00 98.22           C  
ATOM    833  HH2 TRP A  50      -7.076  -9.193  -1.925  1.00 98.22           H  
ATOM    834  CZ2 TRP A  50      -6.330  -7.978  -3.553  1.00 98.22           C  
ATOM    835  HZ2 TRP A  50      -6.805  -8.552  -4.336  1.00 98.22           H  
ATOM    836  CZ3 TRP A  50      -5.836  -7.583  -1.204  1.00 98.22           C  
ATOM    837  HZ3 TRP A  50      -5.960  -7.848  -0.165  1.00 98.22           H  
ATOM    838  N   THR A  51      -2.779  -2.371   0.027  1.00 98.60           N  
ATOM    839  H   THR A  51      -3.464  -2.973   0.460  1.00 98.60           H  
ATOM    840  CA  THR A  51      -1.749  -1.820   0.923  1.00 98.60           C  
ATOM    841  HA  THR A  51      -0.976  -1.327   0.333  1.00 98.60           H  
ATOM    842  C   THR A  51      -1.078  -2.946   1.710  1.00 98.60           C  
ATOM    843  CB  THR A  51      -2.338  -0.767   1.877  1.00 98.60           C  
ATOM    844  HB  THR A  51      -1.547  -0.363   2.509  1.00 98.60           H  
ATOM    845  O   THR A  51      -1.597  -4.064   1.770  1.00 98.60           O  
ATOM    846  CG2 THR A  51      -2.987   0.388   1.112  1.00 98.60           C  
ATOM    847 HG21 THR A  51      -2.265   0.814   0.415  1.00 98.60           H  
ATOM    848 HG22 THR A  51      -3.294   1.165   1.813  1.00 98.60           H  
ATOM    849 HG23 THR A  51      -3.860   0.037   0.562  1.00 98.60           H  
ATOM    850  OG1 THR A  51      -3.314  -1.354   2.708  1.00 98.60           O  
ATOM    851  HG1 THR A  51      -2.854  -1.753   3.451  1.00 98.60           H  
ATOM    852  N   GLY A  52       0.078  -2.673   2.312  1.00 98.54           N  
ATOM    853  H   GLY A  52       0.428  -1.727   2.275  1.00 98.54           H  
ATOM    854  CA  GLY A  52       0.840  -3.643   3.108  1.00 98.54           C  
ATOM    855  HA2 GLY A  52       0.340  -4.611   3.123  1.00 98.54           H  
ATOM    856  HA3 GLY A  52       1.820  -3.779   2.652  1.00 98.54           H  
ATOM    857  C   GLY A  52       1.064  -3.188   4.547  1.00 98.54           C  
ATOM    858  O   GLY A  52       1.069  -1.992   4.821  1.00 98.54           O  
ATOM    859  N   ILE A  53       1.258  -4.141   5.457  1.00 98.40           N  
ATOM    860  H   ILE A  53       1.148  -5.103   5.169  1.00 98.40           H  
ATOM    861  CA  ILE A  53       1.730  -3.907   6.827  1.00 98.40           C  
ATOM    862  HA  ILE A  53       2.085  -2.879   6.894  1.00 98.40           H  
ATOM    863  C   ILE A  53       2.901  -4.855   7.092  1.00 98.40           C  
ATOM    864  CB  ILE A  53       0.619  -4.082   7.885  1.00 98.40           C  
ATOM    865  HB  ILE A  53       0.364  -5.140   7.950  1.00 98.40           H  
ATOM    866  O   ILE A  53       2.718  -6.079   7.084  1.00 98.40           O  
ATOM    867  CG1 ILE A  53      -0.664  -3.305   7.512  1.00 98.40           C  
ATOM    868 HG12 ILE A  53      -1.034  -3.665   6.552  1.00 98.40           H  
ATOM    869 HG13 ILE A  53      -0.433  -2.244   7.414  1.00 98.40           H  
ATOM    870  CG2 ILE A  53       1.153  -3.619   9.255  1.00 98.40           C  
ATOM    871 HG21 ILE A  53       2.101  -4.106   9.483  1.00 98.40           H  
ATOM    872 HG22 ILE A  53       1.319  -2.542   9.244  1.00 98.40           H  
ATOM    873 HG23 ILE A  53       0.447  -3.870  10.047  1.00 98.40           H  
ATOM    874  CD1 ILE A  53      -1.801  -3.482   8.523  1.00 98.40           C  
ATOM    875 HD11 ILE A  53      -2.733  -3.123   8.086  1.00 98.40           H  
ATOM    876 HD12 ILE A  53      -1.593  -2.905   9.424  1.00 98.40           H  
ATOM    877 HD13 ILE A  53      -1.918  -4.536   8.774  1.00 98.40           H  
ATOM    878  N   PHE A  54       4.093  -4.300   7.313  1.00 98.08           N  
ATOM    879  H   PHE A  54       4.149  -3.292   7.359  1.00 98.08           H  
ATOM    880  CA  PHE A  54       5.357  -5.043   7.341  1.00 98.08           C  
ATOM    881  HA  PHE A  54       5.151  -6.109   7.432  1.00 98.08           H  
ATOM    882  C   PHE A  54       6.229  -4.650   8.531  1.00 98.08           C  
ATOM    883  CB  PHE A  54       6.124  -4.801   6.028  1.00 98.08           C  
ATOM    884  HB2 PHE A  54       6.486  -3.773   6.031  1.00 98.08           H  
ATOM    885  HB3 PHE A  54       6.998  -5.452   6.006  1.00 98.08           H  
ATOM    886  O   PHE A  54       6.131  -3.536   9.035  1.00 98.08           O  
ATOM    887  CG  PHE A  54       5.326  -5.032   4.756  1.00 98.08           C  
ATOM    888  CD1 PHE A  54       4.562  -6.204   4.602  1.00 98.08           C  
ATOM    889  HD1 PHE A  54       4.545  -6.943   5.390  1.00 98.08           H  
ATOM    890  CD2 PHE A  54       5.338  -4.069   3.729  1.00 98.08           C  
ATOM    891  HD2 PHE A  54       5.908  -3.159   3.847  1.00 98.08           H  
ATOM    892  CE1 PHE A  54       3.808  -6.414   3.438  1.00 98.08           C  
ATOM    893  HE1 PHE A  54       3.225  -7.317   3.328  1.00 98.08           H  
ATOM    894  CE2 PHE A  54       4.609  -4.293   2.548  1.00 98.08           C  
ATOM    895  HE2 PHE A  54       4.639  -3.562   1.753  1.00 98.08           H  
ATOM    896  CZ  PHE A  54       3.853  -5.469   2.403  1.00 98.08           C  
ATOM    897  HZ  PHE A  54       3.332  -5.667   1.478  1.00 98.08           H  
ATOM    898  N   ASP A  55       7.109  -5.556   8.954  1.00 97.76           N  
ATOM    899  H   ASP A  55       7.145  -6.464   8.515  1.00 97.76           H  
ATOM    900  CA  ASP A  55       8.232  -5.209   9.824  1.00 97.76           C  
ATOM    901  HA  ASP A  55       7.937  -4.399  10.491  1.00 97.76           H  
ATOM    902  C   ASP A  55       9.403  -4.721   8.963  1.00 97.76           C  
ATOM    903  CB  ASP A  55       8.631  -6.401  10.704  1.00 97.76           C  
ATOM    904  HB2 ASP A  55       9.487  -6.116  11.315  1.00 97.76           H  
ATOM    905  HB3 ASP A  55       8.926  -7.237  10.069  1.00 97.76           H  
ATOM    906  O   ASP A  55       9.773  -5.354   7.966  1.00 97.76           O  
ATOM    907  CG  ASP A  55       7.486  -6.828  11.625  1.00 97.76           C  
ATOM    908  OD1 ASP A  55       7.148  -6.092  12.579  1.00 97.76           O  
ATOM    909  OD2 ASP A  55       6.845  -7.863  11.353  1.00 97.76           O  
ATOM    910  N   THR A  56       9.971  -3.585   9.354  1.00 98.08           N  
ATOM    911  H   THR A  56       9.597  -3.118  10.168  1.00 98.08           H  
ATOM    912  CA  THR A  56      11.093  -2.913   8.688  1.00 98.08           C  
ATOM    913  HA  THR A  56      11.568  -3.610   7.998  1.00 98.08           H  
ATOM    914  C   THR A  56      12.126  -2.480   9.734  1.00 98.08           C  
ATOM    915  CB  THR A  56      10.608  -1.694   7.883  1.00 98.08           C  
ATOM    916  HB  THR A  56      11.424  -1.359   7.243  1.00 98.08           H  
ATOM    917  O   THR A  56      11.813  -2.481  10.929  1.00 98.08           O  
ATOM    918  CG2 THR A  56       9.418  -2.005   6.976  1.00 98.08           C  
ATOM    919 HG21 THR A  56       9.172  -1.121   6.388  1.00 98.08           H  
ATOM    920 HG22 THR A  56       8.544  -2.281   7.566  1.00 98.08           H  
ATOM    921 HG23 THR A  56       9.677  -2.825   6.306  1.00 98.08           H  
ATOM    922  OG1 THR A  56      10.261  -0.629   8.740  1.00 98.08           O  
ATOM    923  HG1 THR A  56       9.597  -0.938   9.360  1.00 98.08           H  
ATOM    924  N   PRO A  57      13.342  -2.059   9.340  1.00 97.93           N  
ATOM    925  CA  PRO A  57      14.310  -1.497  10.287  1.00 97.93           C  
ATOM    926  HA  PRO A  57      14.590  -2.273  11.000  1.00 97.93           H  
ATOM    927  C   PRO A  57      13.797  -0.276  11.073  1.00 97.93           C  
ATOM    928  CB  PRO A  57      15.528  -1.126   9.438  1.00 97.93           C  
ATOM    929  HB2 PRO A  57      16.458  -1.262   9.990  1.00 97.93           H  
ATOM    930  HB3 PRO A  57      15.443  -0.097   9.090  1.00 97.93           H  
ATOM    931  O   PRO A  57      14.328   0.033  12.134  1.00 97.93           O  
ATOM    932  CG  PRO A  57      15.439  -2.069   8.240  1.00 97.93           C  
ATOM    933  HG2 PRO A  57      15.945  -1.655   7.368  1.00 97.93           H  
ATOM    934  HG3 PRO A  57      15.851  -3.042   8.505  1.00 97.93           H  
ATOM    935  CD  PRO A  57      13.935  -2.191   8.016  1.00 97.93           C  
ATOM    936  HD2 PRO A  57      13.712  -3.160   7.570  1.00 97.93           H  
ATOM    937  HD3 PRO A  57      13.595  -1.381   7.371  1.00 97.93           H  
ATOM    938  N   GLU A  58      12.764   0.405  10.569  1.00 96.70           N  
ATOM    939  H   GLU A  58      12.354   0.086   9.702  1.00 96.70           H  
ATOM    940  CA  GLU A  58      12.147   1.594  11.176  1.00 96.70           C  
ATOM    941  HA  GLU A  58      12.879   2.094  11.810  1.00 96.70           H  
ATOM    942  C   GLU A  58      10.945   1.245  12.078  1.00 96.70           C  
ATOM    943  CB  GLU A  58      11.743   2.575  10.059  1.00 96.70           C  
ATOM    944  HB2 GLU A  58      11.300   3.467  10.503  1.00 96.70           H  
ATOM    945  HB3 GLU A  58      10.991   2.099   9.429  1.00 96.70           H  
ATOM    946  O   GLU A  58      10.289   2.135  12.618  1.00 96.70           O  
ATOM    947  CG  GLU A  58      12.936   3.003   9.190  1.00 96.70           C  
ATOM    948  HG2 GLU A  58      13.438   2.121   8.791  1.00 96.70           H  
ATOM    949  HG3 GLU A  58      13.652   3.545   9.807  1.00 96.70           H  
ATOM    950  CD  GLU A  58      12.488   3.865   8.005  1.00 96.70           C  
ATOM    951  OE1 GLU A  58      12.752   5.082   8.028  1.00 96.70           O  
ATOM    952  OE2 GLU A  58      11.917   3.296   7.039  1.00 96.70           O  
ATOM    953  N   GLY A  59      10.648  -0.049  12.246  1.00 97.61           N  
ATOM    954  H   GLY A  59      11.222  -0.727  11.766  1.00 97.61           H  
ATOM    955  CA  GLY A  59       9.491  -0.556  12.979  1.00 97.61           C  
ATOM    956  HA2 GLY A  59       9.802  -1.385  13.615  1.00 97.61           H  
ATOM    957  HA3 GLY A  59       9.093   0.230  13.620  1.00 97.61           H  
ATOM    958  C   GLY A  59       8.378  -1.054  12.059  1.00 97.61           C  
ATOM    959  O   GLY A  59       8.642  -1.561  10.963  1.00 97.61           O  
ATOM    960  N   ILE A  60       7.128  -0.943  12.517  1.00 98.07           N  
ATOM    961  H   ILE A  60       6.979  -0.436  13.377  1.00 98.07           H  
ATOM    962  CA  ILE A  60       5.961  -1.376  11.740  1.00 98.07           C  
ATOM    963  HA  ILE A  60       6.203  -2.325  11.262  1.00 98.07           H  
ATOM    964  C   ILE A  60       5.671  -0.343  10.658  1.00 98.07           C  
ATOM    965  CB  ILE A  60       4.700  -1.591  12.602  1.00 98.07           C  
ATOM    966  HB  ILE A  60       4.395  -0.632  13.022  1.00 98.07           H  
ATOM    967  O   ILE A  60       5.272   0.783  10.950  1.00 98.07           O  
ATOM    968  CG1 ILE A  60       4.954  -2.568  13.762  1.00 98.07           C  
ATOM    969 HG12 ILE A  60       5.150  -3.562  13.359  1.00 98.07           H  
ATOM    970 HG13 ILE A  60       5.837  -2.253  14.319  1.00 98.07           H  
ATOM    971  CG2 ILE A  60       3.573  -2.115  11.682  1.00 98.07           C  
ATOM    972 HG21 ILE A  60       3.325  -1.369  10.926  1.00 98.07           H  
ATOM    973 HG22 ILE A  60       2.656  -2.312  12.237  1.00 98.07           H  
ATOM    974 HG23 ILE A  60       3.909  -3.017  11.171  1.00 98.07           H  
ATOM    975  CD1 ILE A  60       3.775  -2.603  14.744  1.00 98.07           C  
ATOM    976 HD11 ILE A  60       3.984  -3.299  15.557  1.00 98.07           H  
ATOM    977 HD12 ILE A  60       3.612  -1.605  15.152  1.00 98.07           H  
ATOM    978 HD13 ILE A  60       2.851  -2.912  14.255  1.00 98.07           H  
ATOM    979  N   GLU A  61       5.792  -0.746   9.402  1.00 98.32           N  
ATOM    980  H   GLU A  61       6.091  -1.694   9.227  1.00 98.32           H  
ATOM    981  CA  GLU A  61       5.450   0.093   8.264  1.00 98.32           C  
ATOM    982  HA  GLU A  61       5.495   1.137   8.574  1.00 98.32           H  
ATOM    983  C   GLU A  61       4.038  -0.216   7.759  1.00 98.32           C  
ATOM    984  CB  GLU A  61       6.501  -0.078   7.167  1.00 98.32           C  
ATOM    985  HB2 GLU A  61       6.462  -1.103   6.798  1.00 98.32           H  
ATOM    986  HB3 GLU A  61       7.486   0.107   7.595  1.00 98.32           H  
ATOM    987  O   GLU A  61       3.716  -1.369   7.465  1.00 98.32           O  
ATOM    988  CG  GLU A  61       6.291   0.897   6.003  1.00 98.32           C  
ATOM    989  HG2 GLU A  61       5.267   0.821   5.635  1.00 98.32           H  
ATOM    990  HG3 GLU A  61       6.453   1.918   6.348  1.00 98.32           H  
ATOM    991  CD  GLU A  61       7.238   0.558   4.854  1.00 98.32           C  
ATOM    992  OE1 GLU A  61       8.229   1.279   4.618  1.00 98.32           O  
ATOM    993  OE2 GLU A  61       7.007  -0.463   4.169  1.00 98.32           O  
ATOM    994  N   PHE A  62       3.215   0.821   7.589  1.00 98.58           N  
ATOM    995  H   PHE A  62       3.543   1.726   7.893  1.00 98.58           H  
ATOM    996  CA  PHE A  62       2.079   0.786   6.669  1.00 98.58           C  
ATOM    997  HA  PHE A  62       1.718  -0.238   6.571  1.00 98.58           H  
ATOM    998  C   PHE A  62       2.525   1.278   5.293  1.00 98.58           C  
ATOM    999  CB  PHE A  62       0.931   1.639   7.202  1.00 98.58           C  
ATOM   1000  HB2 PHE A  62       0.584   1.196   8.135  1.00 98.58           H  
ATOM   1001  HB3 PHE A  62       1.313   2.635   7.425  1.00 98.58           H  
ATOM   1002  O   PHE A  62       2.937   2.427   5.137  1.00 98.58           O  
ATOM   1003  CG  PHE A  62      -0.245   1.760   6.245  1.00 98.58           C  
ATOM   1004  CD1 PHE A  62      -0.313   2.833   5.335  1.00 98.58           C  
ATOM   1005  HD1 PHE A  62       0.484   3.560   5.292  1.00 98.58           H  
ATOM   1006  CD2 PHE A  62      -1.274   0.801   6.263  1.00 98.58           C  
ATOM   1007  HD2 PHE A  62      -1.208  -0.040   6.937  1.00 98.58           H  
ATOM   1008  CE1 PHE A  62      -1.413   2.960   4.470  1.00 98.58           C  
ATOM   1009  HE1 PHE A  62      -1.450   3.787   3.776  1.00 98.58           H  
ATOM   1010  CE2 PHE A  62      -2.385   0.937   5.410  1.00 98.58           C  
ATOM   1011  HE2 PHE A  62      -3.185   0.212   5.437  1.00 98.58           H  
ATOM   1012  CZ  PHE A  62      -2.458   2.022   4.520  1.00 98.58           C  
ATOM   1013  HZ  PHE A  62      -3.319   2.140   3.878  1.00 98.58           H  
ATOM   1014  N   PHE A  63       2.410   0.419   4.287  1.00 98.63           N  
ATOM   1015  H   PHE A  63       2.038  -0.499   4.482  1.00 98.63           H  
ATOM   1016  CA  PHE A  63       2.830   0.724   2.930  1.00 98.63           C  
ATOM   1017  HA  PHE A  63       3.440   1.627   2.952  1.00 98.63           H  
ATOM   1018  C   PHE A  63       1.640   0.981   2.001  1.00 98.63           C  
ATOM   1019  CB  PHE A  63       3.739  -0.390   2.413  1.00 98.63           C  
ATOM   1020  HB2 PHE A  63       3.199  -1.337   2.435  1.00 98.63           H  
ATOM   1021  HB3 PHE A  63       4.598  -0.483   3.077  1.00 98.63           H  
ATOM   1022  O   PHE A  63       0.798   0.103   1.787  1.00 98.63           O  
ATOM   1023  CG  PHE A  63       4.230  -0.120   1.008  1.00 98.63           C  
ATOM   1024  CD1 PHE A  63       3.566  -0.701  -0.085  1.00 98.63           C  
ATOM   1025  HD1 PHE A  63       2.707  -1.332   0.090  1.00 98.63           H  
ATOM   1026  CD2 PHE A  63       5.323   0.738   0.788  1.00 98.63           C  
ATOM   1027  HD2 PHE A  63       5.824   1.191   1.631  1.00 98.63           H  
ATOM   1028  CE1 PHE A  63       4.004  -0.447  -1.394  1.00 98.63           C  
ATOM   1029  HE1 PHE A  63       3.480  -0.894  -2.226  1.00 98.63           H  
ATOM   1030  CE2 PHE A  63       5.774   0.981  -0.522  1.00 98.63           C  
ATOM   1031  HE2 PHE A  63       6.622   1.632  -0.680  1.00 98.63           H  
ATOM   1032  CZ  PHE A  63       5.117   0.382  -1.613  1.00 98.63           C  
ATOM   1033  HZ  PHE A  63       5.465   0.555  -2.620  1.00 98.63           H  
ATOM   1034  N   ASP A  64       1.632   2.153   1.370  1.00 98.46           N  
ATOM   1035  H   ASP A  64       2.375   2.798   1.598  1.00 98.46           H  
ATOM   1036  CA  ASP A  64       0.760   2.523   0.256  1.00 98.46           C  
ATOM   1037  HA  ASP A  64       0.219   1.643  -0.090  1.00 98.46           H  
ATOM   1038  C   ASP A  64       1.617   3.051  -0.899  1.00 98.46           C  
ATOM   1039  CB  ASP A  64      -0.276   3.570   0.710  1.00 98.46           C  
ATOM   1040  HB2 ASP A  64      -0.841   3.157   1.545  1.00 98.46           H  
ATOM   1041  HB3 ASP A  64       0.240   4.466   1.056  1.00 98.46           H  
ATOM   1042  O   ASP A  64       2.304   4.060  -0.777  1.00 98.46           O  
ATOM   1043  CG  ASP A  64      -1.262   3.964  -0.400  1.00 98.46           C  
ATOM   1044  OD1 ASP A  64      -0.955   3.814  -1.601  1.00 98.46           O  
ATOM   1045  OD2 ASP A  64      -2.388   4.401  -0.099  1.00 98.46           O  
ATOM   1046  N   SER A  65       1.531   2.436  -2.074  1.00 98.29           N  
ATOM   1047  H   SER A  65       0.857   1.692  -2.181  1.00 98.29           H  
ATOM   1048  CA  SER A  65       2.291   2.844  -3.259  1.00 98.29           C  
ATOM   1049  HA  SER A  65       3.351   2.784  -3.009  1.00 98.29           H  
ATOM   1050  C   SER A  65       2.035   4.279  -3.751  1.00 98.29           C  
ATOM   1051  CB  SER A  65       2.014   1.831  -4.363  1.00 98.29           C  
ATOM   1052  HB2 SER A  65       2.524   2.122  -5.281  1.00 98.29           H  
ATOM   1053  HB3 SER A  65       2.432   0.882  -4.026  1.00 98.29           H  
ATOM   1054  O   SER A  65       2.850   4.820  -4.505  1.00 98.29           O  
ATOM   1055  OG  SER A  65       0.627   1.624  -4.573  1.00 98.29           O  
ATOM   1056  HG  SER A  65       0.291   2.150  -5.302  1.00 98.29           H  
ATOM   1057  N   TYR A  66       0.941   4.920  -3.336  1.00 97.55           N  
ATOM   1058  H   TYR A  66       0.303   4.419  -2.734  1.00 97.55           H  
ATOM   1059  CA  TYR A  66       0.681   6.341  -3.570  1.00 97.55           C  
ATOM   1060  HA  TYR A  66       1.132   6.624  -4.521  1.00 97.55           H  
ATOM   1061  C   TYR A  66       1.298   7.281  -2.524  1.00 97.55           C  
ATOM   1062  CB  TYR A  66      -0.829   6.572  -3.653  1.00 97.55           C  
ATOM   1063  HB2 TYR A  66      -1.279   6.149  -2.755  1.00 97.55           H  
ATOM   1064  HB3 TYR A  66      -1.013   7.647  -3.656  1.00 97.55           H  
ATOM   1065  O   TYR A  66       1.326   8.488  -2.765  1.00 97.55           O  
ATOM   1066  CG  TYR A  66      -1.519   5.998  -4.872  1.00 97.55           C  
ATOM   1067  CD1 TYR A  66      -1.011   6.260  -6.159  1.00 97.55           C  
ATOM   1068  HD1 TYR A  66      -0.103   6.834  -6.275  1.00 97.55           H  
ATOM   1069  CD2 TYR A  66      -2.679   5.216  -4.719  1.00 97.55           C  
ATOM   1070  HD2 TYR A  66      -3.051   4.989  -3.731  1.00 97.55           H  
ATOM   1071  CE1 TYR A  66      -1.645   5.719  -7.291  1.00 97.55           C  
ATOM   1072  HE1 TYR A  66      -1.218   5.866  -8.272  1.00 97.55           H  
ATOM   1073  CE2 TYR A  66      -3.334   4.697  -5.852  1.00 97.55           C  
ATOM   1074  HE2 TYR A  66      -4.210   4.075  -5.735  1.00 97.55           H  
ATOM   1075  OH  TYR A  66      -3.415   4.404  -8.233  1.00 97.55           O  
ATOM   1076  HH  TYR A  66      -2.874   4.466  -9.024  1.00 97.55           H  
ATOM   1077  CZ  TYR A  66      -2.811   4.939  -7.138  1.00 97.55           C  
ATOM   1078  N   GLY A  67       1.809   6.750  -1.414  1.00 97.06           N  
ATOM   1079  H   GLY A  67       1.799   5.746  -1.308  1.00 97.06           H  
ATOM   1080  CA  GLY A  67       2.431   7.514  -0.333  1.00 97.06           C  
ATOM   1081  HA2 GLY A  67       3.069   6.823   0.220  1.00 97.06           H  
ATOM   1082  HA3 GLY A  67       3.055   8.308  -0.742  1.00 97.06           H  
ATOM   1083  C   GLY A  67       1.436   8.130   0.655  1.00 97.06           C  
ATOM   1084  O   GLY A  67       1.723   9.163   1.258  1.00 97.06           O  
ATOM   1085  N   TYR A  68       0.233   7.560   0.769  1.00 97.20           N  
ATOM   1086  H   TYR A  68       0.076   6.677   0.304  1.00 97.20           H  
ATOM   1087  CA  TYR A  68      -0.786   8.037   1.703  1.00 97.20           C  
ATOM   1088  HA  TYR A  68      -0.669   9.114   1.825  1.00 97.20           H  
ATOM   1089  C   TYR A  68      -0.625   7.413   3.087  1.00 97.20           C  
ATOM   1090  CB  TYR A  68      -2.192   7.788   1.153  1.00 97.20           C  
ATOM   1091  HB2 TYR A  68      -2.275   6.739   0.870  1.00 97.20           H  
ATOM   1092  HB3 TYR A  68      -2.914   7.962   1.951  1.00 97.20           H  
ATOM   1093  O   TYR A  68      -0.267   6.246   3.232  1.00 97.20           O  
ATOM   1094  CG  TYR A  68      -2.574   8.673  -0.015  1.00 97.20           C  
ATOM   1095  CD1 TYR A  68      -2.758  10.056   0.166  1.00 97.20           C  
ATOM   1096  HD1 TYR A  68      -2.587  10.496   1.137  1.00 97.20           H  
ATOM   1097  CD2 TYR A  68      -2.750   8.109  -1.287  1.00 97.20           C  
ATOM   1098  HD2 TYR A  68      -2.631   7.042  -1.399  1.00 97.20           H  
ATOM   1099  CE1 TYR A  68      -3.133  10.873  -0.914  1.00 97.20           C  
ATOM   1100  HE1 TYR A  68      -3.264  11.934  -0.759  1.00 97.20           H  
ATOM   1101  CE2 TYR A  68      -3.098   8.923  -2.384  1.00 97.20           C  
ATOM   1102  HE2 TYR A  68      -3.245   8.487  -3.361  1.00 97.20           H  
ATOM   1103  OH  TYR A  68      -3.671  11.094  -3.237  1.00 97.20           O  
ATOM   1104  HH  TYR A  68      -3.747  12.006  -2.947  1.00 97.20           H  
ATOM   1105  CZ  TYR A  68      -3.301  10.305  -2.194  1.00 97.20           C  
ATOM   1106  N   ALA A  69      -0.975   8.190   4.108  1.00 97.30           N  
ATOM   1107  H   ALA A  69      -1.360   9.101   3.900  1.00 97.30           H  
ATOM   1108  CA  ALA A  69      -1.013   7.720   5.483  1.00 97.30           C  
ATOM   1109  HA  ALA A  69      -0.046   7.264   5.698  1.00 97.30           H  
ATOM   1110  C   ALA A  69      -2.118   6.654   5.681  1.00 97.30           C  
ATOM   1111  CB  ALA A  69      -1.187   8.941   6.398  1.00 97.30           C  
ATOM   1112  HB1 ALA A  69      -1.116   8.643   7.444  1.00 97.30           H  
ATOM   1113  HB2 ALA A  69      -0.396   9.663   6.195  1.00 97.30           H  
ATOM   1114  HB3 ALA A  69      -2.158   9.404   6.226  1.00 97.30           H  
ATOM   1115  O   ALA A  69      -3.072   6.596   4.889  1.00 97.30           O  
ATOM   1116  N   PRO A  70      -2.039   5.843   6.755  1.00 97.68           N  
ATOM   1117  CA  PRO A  70      -3.048   4.836   7.063  1.00 97.68           C  
ATOM   1118  HA  PRO A  70      -2.981   4.045   6.316  1.00 97.68           H  
ATOM   1119  C   PRO A  70      -4.475   5.399   7.072  1.00 97.68           C  
ATOM   1120  CB  PRO A  70      -2.664   4.257   8.427  1.00 97.68           C  
ATOM   1121  HB2 PRO A  70      -3.168   4.807   9.221  1.00 97.68           H  
ATOM   1122  HB3 PRO A  70      -2.899   3.194   8.492  1.00 97.68           H  
ATOM   1123  O   PRO A  70      -4.738   6.492   7.582  1.00 97.68           O  
ATOM   1124  CG  PRO A  70      -1.164   4.513   8.531  1.00 97.68           C  
ATOM   1125  HG2 PRO A  70      -0.622   3.692   8.061  1.00 97.68           H  
ATOM   1126  HG3 PRO A  70      -0.845   4.633   9.566  1.00 97.68           H  
ATOM   1127  CD  PRO A  70      -0.953   5.792   7.729  1.00 97.68           C  
ATOM   1128  HD2 PRO A  70      -1.019   6.648   8.401  1.00 97.68           H  
ATOM   1129  HD3 PRO A  70       0.023   5.763   7.245  1.00 97.68           H  
ATOM   1130  N   ASP A  71      -5.408   4.626   6.520  1.00 97.74           N  
ATOM   1131  H   ASP A  71      -5.096   3.767   6.091  1.00 97.74           H  
ATOM   1132  CA  ASP A  71      -6.850   4.898   6.460  1.00 97.74           C  
ATOM   1133  HA  ASP A  71      -7.292   4.029   5.974  1.00 97.74           H  
ATOM   1134  C   ASP A  71      -7.286   6.093   5.587  1.00 97.74           C  
ATOM   1135  CB  ASP A  71      -7.454   4.955   7.879  1.00 97.74           C  
ATOM   1136  HB2 ASP A  71      -7.111   5.850   8.397  1.00 97.74           H  
ATOM   1137  HB3 ASP A  71      -8.538   5.023   7.781  1.00 97.74           H  
ATOM   1138  O   ASP A  71      -8.487   6.362   5.470  1.00 97.74           O  
ATOM   1139  CG  ASP A  71      -7.150   3.719   8.727  1.00 97.74           C  
ATOM   1140  OD1 ASP A  71      -7.032   2.624   8.141  1.00 97.74           O  
ATOM   1141  OD2 ASP A  71      -7.107   3.843   9.973  1.00 97.74           O  
ATOM   1142  N   GLN A  72      -6.368   6.801   4.919  1.00 97.35           N  
ATOM   1143  H   GLN A  72      -5.398   6.539   5.017  1.00 97.35           H  
ATOM   1144  CA  GLN A  72      -6.731   7.872   3.974  1.00 97.35           C  
ATOM   1145  HA  GLN A  72      -7.423   8.552   4.471  1.00 97.35           H  
ATOM   1146  C   GLN A  72      -7.459   7.343   2.727  1.00 97.35           C  
ATOM   1147  CB  GLN A  72      -5.483   8.661   3.564  1.00 97.35           C  
ATOM   1148  HB2 GLN A  72      -4.714   7.965   3.228  1.00 97.35           H  
ATOM   1149  HB3 GLN A  72      -5.740   9.318   2.733  1.00 97.35           H  
ATOM   1150  O   GLN A  72      -8.270   8.057   2.131  1.00 97.35           O  
ATOM   1151  CG  GLN A  72      -4.946   9.527   4.713  1.00 97.35           C  
ATOM   1152  HG2 GLN A  72      -4.556   8.889   5.506  1.00 97.35           H  
ATOM   1153  HG3 GLN A  72      -5.766  10.118   5.122  1.00 97.35           H  
ATOM   1154  CD  GLN A  72      -3.839  10.475   4.260  1.00 97.35           C  
ATOM   1155  NE2 GLN A  72      -3.779  11.684   4.773  1.00 97.35           N  
ATOM   1156 HE21 GLN A  72      -2.980  12.229   4.481  1.00 97.35           H  
ATOM   1157 HE22 GLN A  72      -4.385  11.968   5.530  1.00 97.35           H  
ATOM   1158  OE1 GLN A  72      -2.998  10.170   3.439  1.00 97.35           O  
ATOM   1159  N   GLN A  73      -7.237   6.076   2.382  1.00 97.01           N  
ATOM   1160  H   GLN A  73      -6.583   5.559   2.953  1.00 97.01           H  
ATOM   1161  CA  GLN A  73      -7.846   5.358   1.260  1.00 97.01           C  
ATOM   1162  HA  GLN A  73      -7.642   5.900   0.337  1.00 97.01           H  
ATOM   1163  C   GLN A  73      -9.372   5.248   1.428  1.00 97.01           C  
ATOM   1164  CB  GLN A  73      -7.230   3.947   1.152  1.00 97.01           C  
ATOM   1165  HB2 GLN A  73      -7.662   3.460   0.278  1.00 97.01           H  
ATOM   1166  HB3 GLN A  73      -7.527   3.371   2.028  1.00 97.01           H  
ATOM   1167  O   GLN A  73     -10.116   5.220   0.447  1.00 97.01           O  
ATOM   1168  CG  GLN A  73      -5.693   3.877   1.018  1.00 97.01           C  
ATOM   1169  HG2 GLN A  73      -5.419   2.846   0.796  1.00 97.01           H  
ATOM   1170  HG3 GLN A  73      -5.367   4.507   0.190  1.00 97.01           H  
ATOM   1171  CD  GLN A  73      -4.931   4.269   2.285  1.00 97.01           C  
ATOM   1172  NE2 GLN A  73      -3.738   4.789   2.192  1.00 97.01           N  
ATOM   1173 HE21 GLN A  73      -3.271   5.074   3.041  1.00 97.01           H  
ATOM   1174 HE22 GLN A  73      -3.245   4.761   1.311  1.00 97.01           H  
ATOM   1175  OE1 GLN A  73      -5.440   4.194   3.393  1.00 97.01           O  
ATOM   1176  N   LEU A  74      -9.868   5.286   2.672  1.00 97.31           N  
ATOM   1177  H   LEU A  74      -9.213   5.336   3.439  1.00 97.31           H  
ATOM   1178  CA  LEU A  74     -11.302   5.272   2.983  1.00 97.31           C  
ATOM   1179  HA  LEU A  74     -11.747   4.382   2.540  1.00 97.31           H  
ATOM   1180  C   LEU A  74     -12.064   6.481   2.419  1.00 97.31           C  
ATOM   1181  CB  LEU A  74     -11.500   5.233   4.505  1.00 97.31           C  
ATOM   1182  HB2 LEU A  74     -11.071   6.138   4.934  1.00 97.31           H  
ATOM   1183  HB3 LEU A  74     -12.573   5.238   4.695  1.00 97.31           H  
ATOM   1184  O   LEU A  74     -13.293   6.438   2.325  1.00 97.31           O  
ATOM   1185  CG  LEU A  74     -10.923   4.011   5.228  1.00 97.31           C  
ATOM   1186  HG  LEU A  74      -9.853   3.936   5.034  1.00 97.31           H  
ATOM   1187  CD1 LEU A  74     -11.148   4.181   6.728  1.00 97.31           C  
ATOM   1188 HD11 LEU A  74     -10.770   5.150   7.054  1.00 97.31           H  
ATOM   1189 HD12 LEU A  74     -10.592   3.404   7.251  1.00 97.31           H  
ATOM   1190 HD13 LEU A  74     -12.205   4.080   6.975  1.00 97.31           H  
ATOM   1191  CD2 LEU A  74     -11.627   2.734   4.778  1.00 97.31           C  
ATOM   1192 HD21 LEU A  74     -12.696   2.822   4.969  1.00 97.31           H  
ATOM   1193 HD22 LEU A  74     -11.468   2.557   3.715  1.00 97.31           H  
ATOM   1194 HD23 LEU A  74     -11.229   1.883   5.331  1.00 97.31           H  
ATOM   1195  N   ASN A  75     -11.362   7.557   2.049  1.00 96.31           N  
ATOM   1196  H   ASN A  75     -10.358   7.532   2.155  1.00 96.31           H  
ATOM   1197  CA  ASN A  75     -11.960   8.722   1.394  1.00 96.31           C  
ATOM   1198  HA  ASN A  75     -12.874   8.996   1.921  1.00 96.31           H  
ATOM   1199  C   ASN A  75     -12.359   8.443  -0.063  1.00 96.31           C  
ATOM   1200  CB  ASN A  75     -10.976   9.898   1.478  1.00 96.31           C  
ATOM   1201  HB2 ASN A  75     -11.378  10.742   0.918  1.00 96.31           H  
ATOM   1202  HB3 ASN A  75     -10.031   9.610   1.017  1.00 96.31           H  
ATOM   1203  O   ASN A  75     -13.160   9.186  -0.626  1.00 96.31           O  
ATOM   1204  CG  ASN A  75     -10.737  10.371   2.899  1.00 96.31           C  
ATOM   1205  ND2 ASN A  75      -9.546  10.837   3.189  1.00 96.31           N  
ATOM   1206 HD21 ASN A  75      -8.799  10.726   2.518  1.00 96.31           H  
ATOM   1207 HD22 ASN A  75      -9.395  11.159   4.134  1.00 96.31           H  
ATOM   1208  OD1 ASN A  75     -11.607  10.348   3.758  1.00 96.31           O  
ATOM   1209  N   TRP A  76     -11.824   7.384  -0.676  1.00 95.29           N  
ATOM   1210  H   TRP A  76     -11.137   6.828  -0.187  1.00 95.29           H  
ATOM   1211  CA  TRP A  76     -12.155   6.980  -2.047  1.00 95.29           C  
ATOM   1212  HA  TRP A  76     -12.438   7.860  -2.625  1.00 95.29           H  
ATOM   1213  C   TRP A  76     -13.335   6.006  -2.103  1.00 95.29           C  
ATOM   1214  CB  TRP A  76     -10.918   6.358  -2.702  1.00 95.29           C  
ATOM   1215  HB2 TRP A  76     -11.104   6.250  -3.771  1.00 95.29           H  
ATOM   1216  HB3 TRP A  76     -10.783   5.357  -2.292  1.00 95.29           H  
ATOM   1217  O   TRP A  76     -13.858   5.720  -3.179  1.00 95.29           O  
ATOM   1218  CG  TRP A  76      -9.627   7.095  -2.522  1.00 95.29           C  
ATOM   1219  CD1 TRP A  76      -9.476   8.429  -2.333  1.00 95.29           C  
ATOM   1220  HD1 TRP A  76     -10.285   9.145  -2.306  1.00 95.29           H  
ATOM   1221  CD2 TRP A  76      -8.285   6.528  -2.472  1.00 95.29           C  
ATOM   1222  CE2 TRP A  76      -7.371   7.583  -2.191  1.00 95.29           C  
ATOM   1223  CE3 TRP A  76      -7.750   5.229  -2.615  1.00 95.29           C  
ATOM   1224  HE3 TRP A  76      -8.414   4.401  -2.816  1.00 95.29           H  
ATOM   1225  NE1 TRP A  76      -8.144   8.718  -2.125  1.00 95.29           N  
ATOM   1226  HE1 TRP A  76      -7.786   9.641  -1.925  1.00 95.29           H  
ATOM   1227  CH2 TRP A  76      -5.497   6.058  -2.174  1.00 95.29           C  
ATOM   1228  HH2 TRP A  76      -4.448   5.854  -2.017  1.00 95.29           H  
ATOM   1229  CZ2 TRP A  76      -6.006   7.357  -2.016  1.00 95.29           C  
ATOM   1230  HZ2 TRP A  76      -5.366   8.177  -1.724  1.00 95.29           H  
ATOM   1231  CZ3 TRP A  76      -6.367   5.001  -2.487  1.00 95.29           C  
ATOM   1232  HZ3 TRP A  76      -5.967   4.003  -2.596  1.00 95.29           H  
ATOM   1233  N   VAL A  77     -13.757   5.482  -0.950  1.00 96.88           N  
ATOM   1234  H   VAL A  77     -13.303   5.782  -0.099  1.00 96.88           H  
ATOM   1235  CA  VAL A  77     -14.828   4.491  -0.844  1.00 96.88           C  
ATOM   1236  HA  VAL A  77     -14.764   3.839  -1.715  1.00 96.88           H  
ATOM   1237  C   VAL A  77     -16.187   5.205  -0.818  1.00 96.88           C  
ATOM   1238  CB  VAL A  77     -14.637   3.592   0.391  1.00 96.88           C  
ATOM   1239  HB  VAL A  77     -14.750   4.184   1.299  1.00 96.88           H  
ATOM   1240  O   VAL A  77     -16.417   6.048   0.056  1.00 96.88           O  
ATOM   1241  CG1 VAL A  77     -15.678   2.468   0.400  1.00 96.88           C  
ATOM   1242 HG11 VAL A  77     -16.691   2.870   0.402  1.00 96.88           H  
ATOM   1243 HG12 VAL A  77     -15.542   1.854   1.290  1.00 96.88           H  
ATOM   1244 HG13 VAL A  77     -15.532   1.841  -0.479  1.00 96.88           H  
ATOM   1245  CG2 VAL A  77     -13.249   2.936   0.396  1.00 96.88           C  
ATOM   1246 HG21 VAL A  77     -12.465   3.689   0.476  1.00 96.88           H  
ATOM   1247 HG22 VAL A  77     -13.095   2.369  -0.522  1.00 96.88           H  
ATOM   1248 HG23 VAL A  77     -13.158   2.258   1.244  1.00 96.88           H  
ATOM   1249  N   PRO A  78     -17.132   4.877  -1.722  1.00 96.90           N  
ATOM   1250  CA  PRO A  78     -18.466   5.473  -1.703  1.00 96.90           C  
ATOM   1251  HA  PRO A  78     -18.368   6.535  -1.926  1.00 96.90           H  
ATOM   1252  C   PRO A  78     -19.153   5.282  -0.345  1.00 96.90           C  
ATOM   1253  CB  PRO A  78     -19.241   4.785  -2.834  1.00 96.90           C  
ATOM   1254  HB2 PRO A  78     -19.759   3.901  -2.461  1.00 96.90           H  
ATOM   1255  HB3 PRO A  78     -19.946   5.465  -3.311  1.00 96.90           H  
ATOM   1256  O   PRO A  78     -19.223   4.163   0.159  1.00 96.90           O  
ATOM   1257  CG  PRO A  78     -18.144   4.345  -3.802  1.00 96.90           C  
ATOM   1258  HG2 PRO A  78     -18.449   3.488  -4.403  1.00 96.90           H  
ATOM   1259  HG3 PRO A  78     -17.860   5.182  -4.441  1.00 96.90           H  
ATOM   1260  CD  PRO A  78     -16.983   3.997  -2.875  1.00 96.90           C  
ATOM   1261  HD2 PRO A  78     -17.059   2.958  -2.555  1.00 96.90           H  
ATOM   1262  HD3 PRO A  78     -16.040   4.164  -3.395  1.00 96.90           H  
ATOM   1263  N   LYS A  79     -19.723   6.352   0.229  1.00 95.13           N  
ATOM   1264  H   LYS A  79     -19.562   7.242  -0.222  1.00 95.13           H  
ATOM   1265  CA  LYS A  79     -20.269   6.358   1.606  1.00 95.13           C  
ATOM   1266  HA  LYS A  79     -19.439   6.275   2.307  1.00 95.13           H  
ATOM   1267  C   LYS A  79     -21.192   5.174   1.919  1.00 95.13           C  
ATOM   1268  CB  LYS A  79     -21.028   7.668   1.887  1.00 95.13           C  
ATOM   1269  HB2 LYS A  79     -21.782   7.825   1.115  1.00 95.13           H  
ATOM   1270  HB3 LYS A  79     -21.540   7.563   2.843  1.00 95.13           H  
ATOM   1271  O   LYS A  79     -21.034   4.536   2.952  1.00 95.13           O  
ATOM   1272  CG  LYS A  79     -20.119   8.904   1.972  1.00 95.13           C  
ATOM   1273  HG2 LYS A  79     -19.346   8.729   2.720  1.00 95.13           H  
ATOM   1274  HG3 LYS A  79     -19.645   9.078   1.006  1.00 95.13           H  
ATOM   1275  CD  LYS A  79     -20.936  10.145   2.371  1.00 95.13           C  
ATOM   1276  HD2 LYS A  79     -21.421   9.958   3.329  1.00 95.13           H  
ATOM   1277  HD3 LYS A  79     -21.701  10.329   1.616  1.00 95.13           H  
ATOM   1278  CE  LYS A  79     -20.030  11.378   2.496  1.00 95.13           C  
ATOM   1279  HE2 LYS A  79     -19.540  11.552   1.537  1.00 95.13           H  
ATOM   1280  HE3 LYS A  79     -19.251  11.162   3.227  1.00 95.13           H  
ATOM   1281  NZ  LYS A  79     -20.786  12.592   2.909  1.00 95.13           N  
ATOM   1282  HZ1 LYS A  79     -21.498  12.828   2.233  1.00 95.13           H  
ATOM   1283  HZ2 LYS A  79     -20.164  13.383   2.993  1.00 95.13           H  
ATOM   1284  HZ3 LYS A  79     -21.226  12.454   3.807  1.00 95.13           H  
ATOM   1285  N   ARG A  80     -22.137   4.859   1.023  1.00 95.53           N  
ATOM   1286  H   ARG A  80     -22.187   5.414   0.181  1.00 95.53           H  
ATOM   1287  CA  ARG A  80     -23.048   3.713   1.204  1.00 95.53           C  
ATOM   1288  HA  ARG A  80     -23.507   3.768   2.191  1.00 95.53           H  
ATOM   1289  C   ARG A  80     -22.291   2.387   1.191  1.00 95.53           C  
ATOM   1290  CB  ARG A  80     -24.155   3.702   0.138  1.00 95.53           C  
ATOM   1291  HB2 ARG A  80     -23.710   3.740  -0.856  1.00 95.53           H  
ATOM   1292  HB3 ARG A  80     -24.701   2.763   0.228  1.00 95.53           H  
ATOM   1293  O   ARG A  80     -22.510   1.554   2.060  1.00 95.53           O  
ATOM   1294  CG  ARG A  80     -25.155   4.856   0.300  1.00 95.53           C  
ATOM   1295  HG2 ARG A  80     -25.558   4.843   1.312  1.00 95.53           H  
ATOM   1296  HG3 ARG A  80     -24.653   5.807   0.126  1.00 95.53           H  
ATOM   1297  CD  ARG A  80     -26.308   4.693  -0.701  1.00 95.53           C  
ATOM   1298  HD2 ARG A  80     -26.782   3.729  -0.519  1.00 95.53           H  
ATOM   1299  HD3 ARG A  80     -25.906   4.699  -1.714  1.00 95.53           H  
ATOM   1300  NE  ARG A  80     -27.308   5.772  -0.567  1.00 95.53           N  
ATOM   1301  HE  ARG A  80     -27.013   6.623  -0.112  1.00 95.53           H  
ATOM   1302  NH1 ARG A  80     -29.082   4.678  -1.547  1.00 95.53           N  
ATOM   1303 HH11 ARG A  80     -30.052   4.667  -1.829  1.00 95.53           H  
ATOM   1304 HH12 ARG A  80     -28.511   3.859  -1.699  1.00 95.53           H  
ATOM   1305  NH2 ARG A  80     -29.355   6.752  -0.788  1.00 95.53           N  
ATOM   1306 HH21 ARG A  80     -29.027   7.590  -0.329  1.00 95.53           H  
ATOM   1307 HH22 ARG A  80     -30.318   6.707  -1.087  1.00 95.53           H  
ATOM   1308  CZ  ARG A  80     -28.570   5.728  -0.967  1.00 95.53           C  
ATOM   1309  N   PHE A  81     -21.378   2.210   0.237  1.00 97.57           N  
ATOM   1310  H   PHE A  81     -21.144   2.985  -0.367  1.00 97.57           H  
ATOM   1311  CA  PHE A  81     -20.581   0.991   0.132  1.00 97.57           C  
ATOM   1312  HA  PHE A  81     -21.258   0.138   0.116  1.00 97.57           H  
ATOM   1313  C   PHE A  81     -19.670   0.804   1.347  1.00 97.57           C  
ATOM   1314  CB  PHE A  81     -19.779   1.000  -1.175  1.00 97.57           C  
ATOM   1315  HB2 PHE A  81     -20.462   1.143  -2.013  1.00 97.57           H  
ATOM   1316  HB3 PHE A  81     -19.078   1.834  -1.165  1.00 97.57           H  
ATOM   1317  O   PHE A  81     -19.530  -0.315   1.828  1.00 97.57           O  
ATOM   1318  CG  PHE A  81     -19.018  -0.291  -1.400  1.00 97.57           C  
ATOM   1319  CD1 PHE A  81     -17.615  -0.284  -1.484  1.00 97.57           C  
ATOM   1320  HD1 PHE A  81     -17.068   0.646  -1.443  1.00 97.57           H  
ATOM   1321  CD2 PHE A  81     -19.712  -1.515  -1.474  1.00 97.57           C  
ATOM   1322  HD2 PHE A  81     -20.790  -1.538  -1.408  1.00 97.57           H  
ATOM   1323  CE1 PHE A  81     -16.915  -1.493  -1.608  1.00 97.57           C  
ATOM   1324  HE1 PHE A  81     -15.835  -1.487  -1.644  1.00 97.57           H  
ATOM   1325  CE2 PHE A  81     -19.007  -2.724  -1.597  1.00 97.57           C  
ATOM   1326  HE2 PHE A  81     -19.539  -3.663  -1.613  1.00 97.57           H  
ATOM   1327  CZ  PHE A  81     -17.604  -2.714  -1.655  1.00 97.57           C  
ATOM   1328  HZ  PHE A  81     -17.052  -3.640  -1.712  1.00 97.57           H  
ATOM   1329  N   ARG A  82     -19.129   1.892   1.902  1.00 96.03           N  
ATOM   1330  H   ARG A  82     -19.252   2.771   1.419  1.00 96.03           H  
ATOM   1331  CA  ARG A  82     -18.297   1.884   3.109  1.00 96.03           C  
ATOM   1332  HA  ARG A  82     -17.417   1.270   2.918  1.00 96.03           H  
ATOM   1333  C   ARG A  82     -19.012   1.243   4.308  1.00 96.03           C  
ATOM   1334  CB  ARG A  82     -17.848   3.330   3.376  1.00 96.03           C  
ATOM   1335  HB2 ARG A  82     -18.695   3.914   3.736  1.00 96.03           H  
ATOM   1336  HB3 ARG A  82     -17.491   3.776   2.448  1.00 96.03           H  
ATOM   1337  O   ARG A  82     -18.393   0.460   5.011  1.00 96.03           O  
ATOM   1338  CG  ARG A  82     -16.724   3.408   4.404  1.00 96.03           C  
ATOM   1339  HG2 ARG A  82     -17.110   3.009   5.341  1.00 96.03           H  
ATOM   1340  HG3 ARG A  82     -15.877   2.809   4.066  1.00 96.03           H  
ATOM   1341  CD  ARG A  82     -16.244   4.851   4.598  1.00 96.03           C  
ATOM   1342  HD2 ARG A  82     -15.675   5.148   3.717  1.00 96.03           H  
ATOM   1343  HD3 ARG A  82     -17.113   5.503   4.693  1.00 96.03           H  
ATOM   1344  NE  ARG A  82     -15.420   4.994   5.810  1.00 96.03           N  
ATOM   1345  HE  ARG A  82     -15.310   4.167   6.379  1.00 96.03           H  
ATOM   1346  NH1 ARG A  82     -14.411   6.991   5.342  1.00 96.03           N  
ATOM   1347 HH11 ARG A  82     -13.769   7.724   5.608  1.00 96.03           H  
ATOM   1348 HH12 ARG A  82     -14.617   6.845   4.364  1.00 96.03           H  
ATOM   1349  NH2 ARG A  82     -14.148   6.062   7.353  1.00 96.03           N  
ATOM   1350 HH21 ARG A  82     -14.512   5.422   8.044  1.00 96.03           H  
ATOM   1351 HH22 ARG A  82     -13.555   6.826   7.645  1.00 96.03           H  
ATOM   1352  CZ  ARG A  82     -14.670   6.013   6.166  1.00 96.03           C  
ATOM   1353  N   ILE A  83     -20.313   1.502   4.480  1.00 95.18           N  
ATOM   1354  H   ILE A  83     -20.753   2.155   3.847  1.00 95.18           H  
ATOM   1355  CA  ILE A  83     -21.142   0.872   5.525  1.00 95.18           C  
ATOM   1356  HA  ILE A  83     -20.630   0.959   6.483  1.00 95.18           H  
ATOM   1357  C   ILE A  83     -21.313  -0.628   5.245  1.00 95.18           C  
ATOM   1358  CB  ILE A  83     -22.517   1.578   5.637  1.00 95.18           C  
ATOM   1359  HB  ILE A  83     -23.010   1.523   4.667  1.00 95.18           H  
ATOM   1360  O   ILE A  83     -21.053  -1.456   6.111  1.00 95.18           O  
ATOM   1361  CG1 ILE A  83     -22.348   3.069   6.013  1.00 95.18           C  
ATOM   1362 HG12 ILE A  83     -21.595   3.528   5.373  1.00 95.18           H  
ATOM   1363 HG13 ILE A  83     -21.997   3.147   7.042  1.00 95.18           H  
ATOM   1364  CG2 ILE A  83     -23.422   0.870   6.666  1.00 95.18           C  
ATOM   1365 HG21 ILE A  83     -23.613  -0.162   6.371  1.00 95.18           H  
ATOM   1366 HG22 ILE A  83     -22.945   0.871   7.646  1.00 95.18           H  
ATOM   1367 HG23 ILE A  83     -24.390   1.365   6.739  1.00 95.18           H  
ATOM   1368  CD1 ILE A  83     -23.629   3.898   5.852  1.00 95.18           C  
ATOM   1369 HD11 ILE A  83     -24.383   3.590   6.577  1.00 95.18           H  
ATOM   1370 HD12 ILE A  83     -24.022   3.782   4.842  1.00 95.18           H  
ATOM   1371 HD13 ILE A  83     -23.398   4.950   6.023  1.00 95.18           H  
ATOM   1372  N   PHE A  84     -21.719  -0.991   4.024  1.00 95.48           N  
ATOM   1373  H   PHE A  84     -21.932  -0.271   3.349  1.00 95.48           H  
ATOM   1374  CA  PHE A  84     -21.981  -2.394   3.668  1.00 95.48           C  
ATOM   1375  HA  PHE A  84     -22.640  -2.824   4.422  1.00 95.48           H  
ATOM   1376  C   PHE A  84     -20.726  -3.275   3.650  1.00 95.48           C  
ATOM   1377  CB  PHE A  84     -22.683  -2.459   2.305  1.00 95.48           C  
ATOM   1378  HB2 PHE A  84     -22.088  -1.920   1.568  1.00 95.48           H  
ATOM   1379  HB3 PHE A  84     -22.728  -3.500   1.988  1.00 95.48           H  
ATOM   1380  O   PHE A  84     -20.824  -4.478   3.865  1.00 95.48           O  
ATOM   1381  CG  PHE A  84     -24.102  -1.928   2.316  1.00 95.48           C  
ATOM   1382  CD1 PHE A  84     -25.088  -2.586   3.076  1.00 95.48           C  
ATOM   1383  HD1 PHE A  84     -24.836  -3.469   3.644  1.00 95.48           H  
ATOM   1384  CD2 PHE A  84     -24.448  -0.795   1.559  1.00 95.48           C  
ATOM   1385  HD2 PHE A  84     -23.703  -0.312   0.945  1.00 95.48           H  
ATOM   1386  CE1 PHE A  84     -26.405  -2.097   3.097  1.00 95.48           C  
ATOM   1387  HE1 PHE A  84     -27.157  -2.605   3.683  1.00 95.48           H  
ATOM   1388  CE2 PHE A  84     -25.763  -0.297   1.590  1.00 95.48           C  
ATOM   1389  HE2 PHE A  84     -26.027   0.577   1.013  1.00 95.48           H  
ATOM   1390  CZ  PHE A  84     -26.741  -0.949   2.360  1.00 95.48           C  
ATOM   1391  HZ  PHE A  84     -27.756  -0.578   2.382  1.00 95.48           H  
ATOM   1392  N   SER A  85     -19.557  -2.691   3.392  1.00 96.82           N  
ATOM   1393  H   SER A  85     -19.558  -1.696   3.216  1.00 96.82           H  
ATOM   1394  CA  SER A  85     -18.268  -3.394   3.360  1.00 96.82           C  
ATOM   1395  HA  SER A  85     -18.458  -4.450   3.166  1.00 96.82           H  
ATOM   1396  C   SER A  85     -17.511  -3.360   4.692  1.00 96.82           C  
ATOM   1397  CB  SER A  85     -17.399  -2.886   2.201  1.00 96.82           C  
ATOM   1398  HB2 SER A  85     -16.429  -3.382   2.223  1.00 96.82           H  
ATOM   1399  HB3 SER A  85     -17.885  -3.136   1.258  1.00 96.82           H  
ATOM   1400  O   SER A  85     -16.397  -3.871   4.750  1.00 96.82           O  
ATOM   1401  OG  SER A  85     -17.220  -1.482   2.271  1.00 96.82           O  
ATOM   1402  HG  SER A  85     -18.073  -1.086   2.076  1.00 96.82           H  
ATOM   1403  N   GLY A  86     -18.081  -2.784   5.760  1.00 96.71           N  
ATOM   1404  H   GLY A  86     -19.006  -2.387   5.673  1.00 96.71           H  
ATOM   1405  CA  GLY A  86     -17.440  -2.724   7.082  1.00 96.71           C  
ATOM   1406  HA2 GLY A  86     -17.133  -3.726   7.382  1.00 96.71           H  
ATOM   1407  HA3 GLY A  86     -18.164  -2.350   7.806  1.00 96.71           H  
ATOM   1408  C   GLY A  86     -16.207  -1.813   7.141  1.00 96.71           C  
ATOM   1409  O   GLY A  86     -15.285  -2.062   7.913  1.00 96.71           O  
ATOM   1410  N   GLN A  87     -16.147  -0.798   6.277  1.00 97.65           N  
ATOM   1411  H   GLN A  87     -16.977  -0.616   5.729  1.00 97.65           H  
ATOM   1412  CA  GLN A  87     -15.022   0.131   6.147  1.00 97.65           C  
ATOM   1413  HA  GLN A  87     -14.169  -0.273   6.692  1.00 97.65           H  
ATOM   1414  C   GLN A  87     -15.328   1.499   6.795  1.00 97.65           C  
ATOM   1415  CB  GLN A  87     -14.618   0.240   4.662  1.00 97.65           C  
ATOM   1416  HB2 GLN A  87     -15.461   0.635   4.095  1.00 97.65           H  
ATOM   1417  HB3 GLN A  87     -13.785   0.938   4.575  1.00 97.65           H  
ATOM   1418  O   GLN A  87     -14.660   2.487   6.501  1.00 97.65           O  
ATOM   1419  CG  GLN A  87     -14.185  -1.080   4.004  1.00 97.65           C  
ATOM   1420  HG2 GLN A  87     -13.406  -1.572   4.587  1.00 97.65           H  
ATOM   1421  HG3 GLN A  87     -15.037  -1.757   3.953  1.00 97.65           H  
ATOM   1422  CD  GLN A  87     -13.655  -0.842   2.596  1.00 97.65           C  
ATOM   1423  NE2 GLN A  87     -14.514  -0.869   1.610  1.00 97.65           N  
ATOM   1424 HE21 GLN A  87     -15.476  -1.117   1.788  1.00 97.65           H  
ATOM   1425 HE22 GLN A  87     -14.174  -0.629   0.689  1.00 97.65           H  
ATOM   1426  OE1 GLN A  87     -12.482  -0.593   2.363  1.00 97.65           O  
ATOM   1427  N   GLU A  88     -16.373   1.621   7.622  1.00 95.18           N  
ATOM   1428  H   GLU A  88     -16.881   0.786   7.876  1.00 95.18           H  
ATOM   1429  CA  GLU A  88     -16.878   2.893   8.167  1.00 95.18           C  
ATOM   1430  HA  GLU A  88     -17.033   3.584   7.338  1.00 95.18           H  
ATOM   1431  C   GLU A  88     -15.898   3.602   9.104  1.00 95.18           C  
ATOM   1432  CB  GLU A  88     -18.270   2.724   8.805  1.00 95.18           C  
ATOM   1433  HB2 GLU A  88     -18.946   2.267   8.083  1.00 95.18           H  
ATOM   1434  HB3 GLU A  88     -18.652   3.728   8.990  1.00 95.18           H  
ATOM   1435  O   GLU A  88     -15.833   4.831   9.105  1.00 95.18           O  
ATOM   1436  CG  GLU A  88     -18.347   1.959  10.141  1.00 95.18           C  
ATOM   1437  HG2 GLU A  88     -19.275   2.259  10.627  1.00 95.18           H  
ATOM   1438  HG3 GLU A  88     -17.527   2.272  10.788  1.00 95.18           H  
ATOM   1439  CD  GLU A  88     -18.345   0.429  10.032  1.00 95.18           C  
ATOM   1440  OE1 GLU A  88     -18.697  -0.230  11.038  1.00 95.18           O  
ATOM   1441  OE2 GLU A  88     -18.047  -0.098   8.937  1.00 95.18           O  
ATOM   1442  N   GLU A  89     -15.062   2.856   9.816  1.00 94.26           N  
ATOM   1443  H   GLU A  89     -15.133   1.852   9.730  1.00 94.26           H  
ATOM   1444  CA  GLU A  89     -14.135   3.383  10.815  1.00 94.26           C  
ATOM   1445  HA  GLU A  89     -14.355   4.434  10.997  1.00 94.26           H  
ATOM   1446  C   GLU A  89     -12.673   3.298  10.365  1.00 94.26           C  
ATOM   1447  CB  GLU A  89     -14.339   2.647  12.141  1.00 94.26           C  
ATOM   1448  HB2 GLU A  89     -14.477   1.584  11.941  1.00 94.26           H  
ATOM   1449  HB3 GLU A  89     -13.446   2.769  12.754  1.00 94.26           H  
ATOM   1450  O   GLU A  89     -12.263   2.394   9.635  1.00 94.26           O  
ATOM   1451  CG  GLU A  89     -15.538   3.198  12.924  1.00 94.26           C  
ATOM   1452  HG2 GLU A  89     -16.413   3.260  12.276  1.00 94.26           H  
ATOM   1453  HG3 GLU A  89     -15.299   4.213  13.241  1.00 94.26           H  
ATOM   1454  CD  GLU A  89     -15.862   2.347  14.159  1.00 94.26           C  
ATOM   1455  OE1 GLU A  89     -16.992   2.506  14.667  1.00 94.26           O  
ATOM   1456  OE2 GLU A  89     -14.967   1.570  14.590  1.00 94.26           O  
ATOM   1457  N   LYS A  90     -11.865   4.246  10.849  1.00 96.30           N  
ATOM   1458  H   LYS A  90     -12.257   4.882  11.528  1.00 96.30           H  
ATOM   1459  CA  LYS A  90     -10.402   4.170  10.780  1.00 96.30           C  
ATOM   1460  HA  LYS A  90     -10.078   3.841   9.792  1.00 96.30           H  
ATOM   1461  C   LYS A  90      -9.928   3.143  11.809  1.00 96.30           C  
ATOM   1462  CB  LYS A  90      -9.785   5.542  11.070  1.00 96.30           C  
ATOM   1463  HB2 LYS A  90      -8.701   5.434  11.099  1.00 96.30           H  
ATOM   1464  HB3 LYS A  90     -10.109   5.882  12.054  1.00 96.30           H  
ATOM   1465  O   LYS A  90     -10.207   3.308  12.994  1.00 96.30           O  
ATOM   1466  CG  LYS A  90     -10.156   6.600  10.023  1.00 96.30           C  
ATOM   1467  HG2 LYS A  90      -9.932   6.230   9.023  1.00 96.30           H  
ATOM   1468  HG3 LYS A  90     -11.220   6.827  10.089  1.00 96.30           H  
ATOM   1469  CD  LYS A  90      -9.343   7.867  10.290  1.00 96.30           C  
ATOM   1470  HD2 LYS A  90      -9.565   8.227  11.295  1.00 96.30           H  
ATOM   1471  HD3 LYS A  90      -8.282   7.623  10.230  1.00 96.30           H  
ATOM   1472  CE  LYS A  90      -9.670   8.954   9.265  1.00 96.30           C  
ATOM   1473  HE2 LYS A  90     -10.737   9.172   9.312  1.00 96.30           H  
ATOM   1474  HE3 LYS A  90      -9.438   8.568   8.273  1.00 96.30           H  
ATOM   1475  NZ  LYS A  90      -8.877  10.176   9.543  1.00 96.30           N  
ATOM   1476  HZ1 LYS A  90      -9.076  10.902   8.870  1.00 96.30           H  
ATOM   1477  HZ2 LYS A  90      -9.068  10.522  10.472  1.00 96.30           H  
ATOM   1478  HZ3 LYS A  90      -7.892   9.955   9.495  1.00 96.30           H  
ATOM   1479  N   ARG A  91      -9.271   2.076  11.362  1.00 97.00           N  
ATOM   1480  H   ARG A  91      -9.033   2.065  10.381  1.00 97.00           H  
ATOM   1481  CA  ARG A  91      -8.883   0.925  12.188  1.00 97.00           C  
ATOM   1482  HA  ARG A  91      -9.183   1.091  13.223  1.00 97.00           H  
ATOM   1483  C   ARG A  91      -7.373   0.780  12.221  1.00 97.00           C  
ATOM   1484  CB  ARG A  91      -9.552  -0.375  11.690  1.00 97.00           C  
ATOM   1485  HB2 ARG A  91      -9.198  -0.591  10.682  1.00 97.00           H  
ATOM   1486  HB3 ARG A  91      -9.229  -1.196  12.329  1.00 97.00           H  
ATOM   1487  O   ARG A  91      -6.816   0.650  13.306  1.00 97.00           O  
ATOM   1488  CG  ARG A  91     -11.091  -0.370  11.660  1.00 97.00           C  
ATOM   1489  HG2 ARG A  91     -11.426   0.386  10.950  1.00 97.00           H  
ATOM   1490  HG3 ARG A  91     -11.432  -1.335  11.286  1.00 97.00           H  
ATOM   1491  CD  ARG A  91     -11.769  -0.100  13.009  1.00 97.00           C  
ATOM   1492  HD2 ARG A  91     -12.841  -0.008  12.833  1.00 97.00           H  
ATOM   1493  HD3 ARG A  91     -11.416   0.847  13.419  1.00 97.00           H  
ATOM   1494  NE  ARG A  91     -11.539  -1.180  13.985  1.00 97.00           N  
ATOM   1495  HE  ARG A  91     -10.904  -1.926  13.737  1.00 97.00           H  
ATOM   1496  NH1 ARG A  91     -13.097  -0.484  15.546  1.00 97.00           N  
ATOM   1497 HH11 ARG A  91     -13.608  -0.654  16.400  1.00 97.00           H  
ATOM   1498 HH12 ARG A  91     -13.486   0.230  14.946  1.00 97.00           H  
ATOM   1499  NH2 ARG A  91     -11.824  -2.265  15.955  1.00 97.00           N  
ATOM   1500 HH21 ARG A  91     -12.345  -2.394  16.811  1.00 97.00           H  
ATOM   1501 HH22 ARG A  91     -11.065  -2.897  15.742  1.00 97.00           H  
ATOM   1502  CZ  ARG A  91     -12.156  -1.302  15.146  1.00 97.00           C  
ATOM   1503  N   ILE A  92      -6.705   0.826  11.067  1.00 97.72           N  
ATOM   1504  H   ILE A  92      -7.188   1.087  10.219  1.00 97.72           H  
ATOM   1505  CA  ILE A  92      -5.264   0.553  10.992  1.00 97.72           C  
ATOM   1506  HA  ILE A  92      -5.062  -0.385  11.509  1.00 97.72           H  
ATOM   1507  C   ILE A  92      -4.477   1.625  11.734  1.00 97.72           C  
ATOM   1508  CB  ILE A  92      -4.789   0.393   9.533  1.00 97.72           C  
ATOM   1509  HB  ILE A  92      -5.064   1.281   8.965  1.00 97.72           H  
ATOM   1510  O   ILE A  92      -3.609   1.275  12.528  1.00 97.72           O  
ATOM   1511  CG1 ILE A  92      -5.472  -0.842   8.911  1.00 97.72           C  
ATOM   1512 HG12 ILE A  92      -5.224  -1.727   9.497  1.00 97.72           H  
ATOM   1513 HG13 ILE A  92      -6.552  -0.700   8.949  1.00 97.72           H  
ATOM   1514  CG2 ILE A  92      -3.259   0.249   9.470  1.00 97.72           C  
ATOM   1515 HG21 ILE A  92      -2.774   1.151   9.844  1.00 97.72           H  
ATOM   1516 HG22 ILE A  92      -2.929  -0.607  10.057  1.00 97.72           H  
ATOM   1517 HG23 ILE A  92      -2.933   0.126   8.437  1.00 97.72           H  
ATOM   1518  CD1 ILE A  92      -5.093  -1.100   7.452  1.00 97.72           C  
ATOM   1519 HD11 ILE A  92      -5.805  -1.797   7.009  1.00 97.72           H  
ATOM   1520 HD12 ILE A  92      -4.093  -1.528   7.382  1.00 97.72           H  
ATOM   1521 HD13 ILE A  92      -5.112  -0.162   6.896  1.00 97.72           H  
ATOM   1522  N   LEU A  93      -4.814   2.909  11.562  1.00 96.26           N  
ATOM   1523  H   LEU A  93      -5.558   3.141  10.919  1.00 96.26           H  
ATOM   1524  CA  LEU A  93      -4.126   3.988  12.275  1.00 96.26           C  
ATOM   1525  HA  LEU A  93      -3.070   3.950  12.007  1.00 96.26           H  
ATOM   1526  C   LEU A  93      -4.228   3.816  13.796  1.00 96.26           C  
ATOM   1527  CB  LEU A  93      -4.719   5.339  11.841  1.00 96.26           C  
ATOM   1528  HB2 LEU A  93      -4.663   5.423  10.756  1.00 96.26           H  
ATOM   1529  HB3 LEU A  93      -5.774   5.359  12.116  1.00 96.26           H  
ATOM   1530  O   LEU A  93      -3.253   4.031  14.513  1.00 96.26           O  
ATOM   1531  CG  LEU A  93      -4.018   6.555  12.478  1.00 96.26           C  
ATOM   1532  HG  LEU A  93      -4.121   6.514  13.562  1.00 96.26           H  
ATOM   1533  CD1 LEU A  93      -2.532   6.632  12.121  1.00 96.26           C  
ATOM   1534 HD11 LEU A  93      -1.993   5.802  12.576  1.00 96.26           H  
ATOM   1535 HD12 LEU A  93      -2.399   6.603  11.039  1.00 96.26           H  
ATOM   1536 HD13 LEU A  93      -2.103   7.555  12.513  1.00 96.26           H  
ATOM   1537  CD2 LEU A  93      -4.699   7.836  11.992  1.00 96.26           C  
ATOM   1538 HD21 LEU A  93      -4.230   8.696  12.469  1.00 96.26           H  
ATOM   1539 HD22 LEU A  93      -5.755   7.809  12.263  1.00 96.26           H  
ATOM   1540 HD23 LEU A  93      -4.594   7.917  10.910  1.00 96.26           H  
ATOM   1541  N   ARG A  94      -5.404   3.402  14.283  1.00 96.04           N  
ATOM   1542  H   ARG A  94      -6.128   3.165  13.619  1.00 96.04           H  
ATOM   1543  CA  ARG A  94      -5.639   3.166  15.709  1.00 96.04           C  
ATOM   1544  HA  ARG A  94      -5.269   4.035  16.254  1.00 96.04           H  
ATOM   1545  C   ARG A  94      -4.813   1.986  16.222  1.00 96.04           C  
ATOM   1546  CB  ARG A  94      -7.147   2.980  15.966  1.00 96.04           C  
ATOM   1547  HB2 ARG A  94      -7.503   2.118  15.402  1.00 96.04           H  
ATOM   1548  HB3 ARG A  94      -7.687   3.859  15.613  1.00 96.04           H  
ATOM   1549  O   ARG A  94      -4.126   2.134  17.222  1.00 96.04           O  
ATOM   1550  CG  ARG A  94      -7.481   2.749  17.447  1.00 96.04           C  
ATOM   1551  HG2 ARG A  94      -6.911   1.896  17.817  1.00 96.04           H  
ATOM   1552  HG3 ARG A  94      -8.538   2.500  17.540  1.00 96.04           H  
ATOM   1553  CD  ARG A  94      -7.191   3.985  18.306  1.00 96.04           C  
ATOM   1554  HD2 ARG A  94      -7.988   4.714  18.156  1.00 96.04           H  
ATOM   1555  HD3 ARG A  94      -6.240   4.431  18.015  1.00 96.04           H  
ATOM   1556  NE  ARG A  94      -7.080   3.615  19.716  1.00 96.04           N  
ATOM   1557  HE  ARG A  94      -6.687   2.702  19.896  1.00 96.04           H  
ATOM   1558  NH1 ARG A  94      -7.433   5.673  20.674  1.00 96.04           N  
ATOM   1559 HH11 ARG A  94      -7.378   6.255  21.498  1.00 96.04           H  
ATOM   1560 HH12 ARG A  94      -7.625   6.049  19.757  1.00 96.04           H  
ATOM   1561  NH2 ARG A  94      -6.753   3.932  21.907  1.00 96.04           N  
ATOM   1562 HH21 ARG A  94      -6.147   3.128  21.821  1.00 96.04           H  
ATOM   1563 HH22 ARG A  94      -6.631   4.516  22.721  1.00 96.04           H  
ATOM   1564  CZ  ARG A  94      -7.106   4.411  20.759  1.00 96.04           C  
ATOM   1565  N   MET A  95      -4.837   0.856  15.517  1.00 97.64           N  
ATOM   1566  H   MET A  95      -5.421   0.814  14.694  1.00 97.64           H  
ATOM   1567  CA  MET A  95      -4.089  -0.343  15.911  1.00 97.64           C  
ATOM   1568  HA  MET A  95      -4.308  -0.567  16.955  1.00 97.64           H  
ATOM   1569  C   MET A  95      -2.566  -0.148  15.811  1.00 97.64           C  
ATOM   1570  CB  MET A  95      -4.541  -1.537  15.059  1.00 97.64           C  
ATOM   1571  HB2 MET A  95      -3.935  -2.402  15.324  1.00 97.64           H  
ATOM   1572  HB3 MET A  95      -4.388  -1.301  14.006  1.00 97.64           H  
ATOM   1573  O   MET A  95      -1.832  -0.704  16.620  1.00 97.64           O  
ATOM   1574  CG  MET A  95      -6.004  -1.925  15.300  1.00 97.64           C  
ATOM   1575  HG2 MET A  95      -6.119  -2.169  16.356  1.00 97.64           H  
ATOM   1576  HG3 MET A  95      -6.650  -1.072  15.089  1.00 97.64           H  
ATOM   1577  SD  MET A  95      -6.600  -3.343  14.334  1.00 97.64           S  
ATOM   1578  CE  MET A  95      -6.444  -2.741  12.639  1.00 97.64           C  
ATOM   1579  HE1 MET A  95      -6.867  -3.481  11.959  1.00 97.64           H  
ATOM   1580  HE2 MET A  95      -6.994  -1.806  12.534  1.00 97.64           H  
ATOM   1581  HE3 MET A  95      -5.394  -2.584  12.392  1.00 97.64           H  
ATOM   1582  N   LEU A  96      -2.082   0.664  14.861  1.00 96.80           N  
ATOM   1583  H   LEU A  96      -2.723   1.045  14.180  1.00 96.80           H  
ATOM   1584  CA  LEU A  96      -0.679   1.095  14.803  1.00 96.80           C  
ATOM   1585  HA  LEU A  96      -0.028   0.221  14.811  1.00 96.80           H  
ATOM   1586  C   LEU A  96      -0.304   1.916  16.038  1.00 96.80           C  
ATOM   1587  CB  LEU A  96      -0.425   1.922  13.529  1.00 96.80           C  
ATOM   1588  HB2 LEU A  96      -1.246   2.630  13.409  1.00 96.80           H  
ATOM   1589  HB3 LEU A  96       0.486   2.507  13.656  1.00 96.80           H  
ATOM   1590  O   LEU A  96       0.698   1.617  16.678  1.00 96.80           O  
ATOM   1591  CG  LEU A  96      -0.278   1.093  12.246  1.00 96.80           C  
ATOM   1592  HG  LEU A  96      -1.083   0.361  12.188  1.00 96.80           H  
ATOM   1593  CD1 LEU A  96      -0.377   2.017  11.034  1.00 96.80           C  
ATOM   1594 HD11 LEU A  96      -1.321   2.560  11.062  1.00 96.80           H  
ATOM   1595 HD12 LEU A  96      -0.339   1.416  10.125  1.00 96.80           H  
ATOM   1596 HD13 LEU A  96       0.451   2.726  11.034  1.00 96.80           H  
ATOM   1597  CD2 LEU A  96       1.069   0.371  12.158  1.00 96.80           C  
ATOM   1598 HD21 LEU A  96       1.270  -0.201  13.064  1.00 96.80           H  
ATOM   1599 HD22 LEU A  96       1.069  -0.301  11.300  1.00 96.80           H  
ATOM   1600 HD23 LEU A  96       1.877   1.092  12.039  1.00 96.80           H  
ATOM   1601  N   TYR A  97      -1.121   2.907  16.401  1.00 94.95           N  
ATOM   1602  H   TYR A  97      -1.933   3.104  15.833  1.00 94.95           H  
ATOM   1603  CA  TYR A  97      -0.887   3.726  17.591  1.00 94.95           C  
ATOM   1604  HA  TYR A  97       0.095   4.192  17.511  1.00 94.95           H  
ATOM   1605  C   TYR A  97      -0.883   2.889  18.880  1.00 94.95           C  
ATOM   1606  CB  TYR A  97      -1.950   4.829  17.641  1.00 94.95           C  
ATOM   1607  HB2 TYR A  97      -1.888   5.419  16.727  1.00 94.95           H  
ATOM   1608  HB3 TYR A  97      -2.942   4.378  17.674  1.00 94.95           H  
ATOM   1609  O   TYR A  97       0.013   3.033  19.705  1.00 94.95           O  
ATOM   1610  CG  TYR A  97      -1.801   5.755  18.828  1.00 94.95           C  
ATOM   1611  CD1 TYR A  97      -2.510   5.498  20.019  1.00 94.95           C  
ATOM   1612  HD1 TYR A  97      -3.144   4.627  20.092  1.00 94.95           H  
ATOM   1613  CD2 TYR A  97      -0.912   6.844  18.756  1.00 94.95           C  
ATOM   1614  HD2 TYR A  97      -0.342   7.018  17.856  1.00 94.95           H  
ATOM   1615  CE1 TYR A  97      -2.328   6.330  21.139  1.00 94.95           C  
ATOM   1616  HE1 TYR A  97      -2.836   6.099  22.064  1.00 94.95           H  
ATOM   1617  CE2 TYR A  97      -0.739   7.686  19.871  1.00 94.95           C  
ATOM   1618  HE2 TYR A  97      -0.044   8.512  19.836  1.00 94.95           H  
ATOM   1619  OH  TYR A  97      -1.256   8.228  22.145  1.00 94.95           O  
ATOM   1620  HH  TYR A  97      -1.665   7.858  22.930  1.00 94.95           H  
ATOM   1621  CZ  TYR A  97      -1.441   7.425  21.065  1.00 94.95           C  
ATOM   1622  N   ASP A  98      -1.843   1.972  19.025  1.00 95.86           N  
ATOM   1623  H   ASP A  98      -2.571   1.923  18.326  1.00 95.86           H  
ATOM   1624  CA  ASP A  98      -1.972   1.119  20.212  1.00 95.86           C  
ATOM   1625  HA  ASP A  98      -1.858   1.743  21.099  1.00 95.86           H  
ATOM   1626  C   ASP A  98      -0.874   0.032  20.302  1.00 95.86           C  
ATOM   1627  CB  ASP A  98      -3.387   0.501  20.250  1.00 95.86           C  
ATOM   1628  HB2 ASP A  98      -3.560  -0.035  19.317  1.00 95.86           H  
ATOM   1629  HB3 ASP A  98      -3.422  -0.230  21.057  1.00 95.86           H  
ATOM   1630  O   ASP A  98      -0.697  -0.574  21.357  1.00 95.86           O  
ATOM   1631  CG  ASP A  98      -4.543   1.499  20.483  1.00 95.86           C  
ATOM   1632  OD1 ASP A  98      -4.372   2.573  21.107  1.00 95.86           O  
ATOM   1633  OD2 ASP A  98      -5.695   1.215  20.080  1.00 95.86           O  
ATOM   1634  N   SER A  99      -0.106  -0.210  19.230  1.00 95.06           N  
ATOM   1635  H   SER A  99      -0.288   0.318  18.388  1.00 95.06           H  
ATOM   1636  CA  SER A  99       0.947  -1.239  19.205  1.00 95.06           C  
ATOM   1637  HA  SER A  99       0.515  -2.156  19.605  1.00 95.06           H  
ATOM   1638  C   SER A  99       2.170  -0.926  20.077  1.00 95.06           C  
ATOM   1639  CB  SER A  99       1.390  -1.531  17.768  1.00 95.06           C  
ATOM   1640  HB2 SER A  99       0.514  -1.690  17.139  1.00 95.06           H  
ATOM   1641  HB3 SER A  99       1.979  -2.448  17.768  1.00 95.06           H  
ATOM   1642  O   SER A  99       2.953  -1.833  20.353  1.00 95.06           O  
ATOM   1643  OG  SER A  99       2.183  -0.491  17.227  1.00 95.06           O  
ATOM   1644  HG  SER A  99       1.654   0.301  17.111  1.00 95.06           H  
ATOM   1645  N   ASN A 100       2.344   0.328  20.520  1.00 92.12           N  
ATOM   1646  H   ASN A 100       1.632   1.006  20.288  1.00 92.12           H  
ATOM   1647  CA  ASN A 100       3.456   0.775  21.375  1.00 92.12           C  
ATOM   1648  HA  ASN A 100       3.438   1.865  21.359  1.00 92.12           H  
ATOM   1649  C   ASN A 100       4.871   0.436  20.853  1.00 92.12           C  
ATOM   1650  CB  ASN A 100       3.204   0.323  22.832  1.00 92.12           C  
ATOM   1651  HB2 ASN A 100       4.150   0.214  23.363  1.00 92.12           H  
ATOM   1652  HB3 ASN A 100       2.719  -0.654  22.838  1.00 92.12           H  
ATOM   1653  O   ASN A 100       5.824   0.352  21.628  1.00 92.12           O  
ATOM   1654  CG  ASN A 100       2.383   1.296  23.651  1.00 92.12           C  
ATOM   1655  ND2 ASN A 100       1.982   0.889  24.831  1.00 92.12           N  
ATOM   1656 HD21 ASN A 100       1.411   1.541  25.349  1.00 92.12           H  
ATOM   1657 HD22 ASN A 100       2.152  -0.065  25.115  1.00 92.12           H  
ATOM   1658  OD1 ASN A 100       2.129   2.435  23.299  1.00 92.12           O  
ATOM   1659  N   VAL A 101       5.034   0.282  19.539  1.00 94.49           N  
ATOM   1660  H   VAL A 101       4.222   0.367  18.944  1.00 94.49           H  
ATOM   1661  CA  VAL A 101       6.341   0.139  18.879  1.00 94.49           C  
ATOM   1662  HA  VAL A 101       7.125   0.246  19.629  1.00 94.49           H  
ATOM   1663  C   VAL A 101       6.543   1.262  17.860  1.00 94.49           C  
ATOM   1664  CB  VAL A 101       6.512  -1.253  18.245  1.00 94.49           C  
ATOM   1665  HB  VAL A 101       7.505  -1.314  17.799  1.00 94.49           H  
ATOM   1666  O   VAL A 101       5.569   1.923  17.492  1.00 94.49           O  
ATOM   1667  CG1 VAL A 101       6.419  -2.377  19.282  1.00 94.49           C  
ATOM   1668 HG11 VAL A 101       5.415  -2.426  19.703  1.00 94.49           H  
ATOM   1669 HG12 VAL A 101       7.127  -2.189  20.090  1.00 94.49           H  
ATOM   1670 HG13 VAL A 101       6.657  -3.334  18.818  1.00 94.49           H  
ATOM   1671  CG2 VAL A 101       5.502  -1.536  17.145  1.00 94.49           C  
ATOM   1672 HG21 VAL A 101       5.763  -2.490  16.687  1.00 94.49           H  
ATOM   1673 HG22 VAL A 101       5.534  -0.754  16.387  1.00 94.49           H  
ATOM   1674 HG23 VAL A 101       4.499  -1.599  17.568  1.00 94.49           H  
ATOM   1675  N   PRO A 102       7.779   1.514  17.386  1.00 97.11           N  
ATOM   1676  CA  PRO A 102       8.003   2.460  16.300  1.00 97.11           C  
ATOM   1677  HA  PRO A 102       7.753   3.459  16.657  1.00 97.11           H  
ATOM   1678  C   PRO A 102       7.137   2.119  15.082  1.00 97.11           C  
ATOM   1679  CB  PRO A 102       9.503   2.399  15.997  1.00 97.11           C  
ATOM   1680  HB2 PRO A 102       9.707   1.639  15.242  1.00 97.11           H  
ATOM   1681  HB3 PRO A 102       9.893   3.365  15.678  1.00 97.11           H  
ATOM   1682  O   PRO A 102       7.038   0.954  14.685  1.00 97.11           O  
ATOM   1683  CG  PRO A 102      10.104   1.951  17.329  1.00 97.11           C  
ATOM   1684  HG2 PRO A 102      10.192   2.805  18.001  1.00 97.11           H  
ATOM   1685  HG3 PRO A 102      11.070   1.464  17.194  1.00 97.11           H  
ATOM   1686  CD  PRO A 102       9.050   0.983  17.860  1.00 97.11           C  
ATOM   1687  HD2 PRO A 102       9.095   0.941  18.948  1.00 97.11           H  
ATOM   1688  HD3 PRO A 102       9.222  -0.004  17.429  1.00 97.11           H  
ATOM   1689  N   ILE A 103       6.495   3.139  14.514  1.00 97.01           N  
ATOM   1690  H   ILE A 103       6.661   4.071  14.867  1.00 97.01           H  
ATOM   1691  CA  ILE A 103       5.649   3.022  13.327  1.00 97.01           C  
ATOM   1692  HA  ILE A 103       5.741   2.005  12.946  1.00 97.01           H  
ATOM   1693  C   ILE A 103       6.159   3.954  12.233  1.00 97.01           C  
ATOM   1694  CB  ILE A 103       4.150   3.262  13.630  1.00 97.01           C  
ATOM   1695  HB  ILE A 103       3.610   3.089  12.698  1.00 97.01           H  
ATOM   1696  O   ILE A 103       6.621   5.059  12.516  1.00 97.01           O  
ATOM   1697  CG1 ILE A 103       3.846   4.709  14.089  1.00 97.01           C  
ATOM   1698 HG12 ILE A 103       4.241   5.414  13.356  1.00 97.01           H  
ATOM   1699 HG13 ILE A 103       4.338   4.901  15.043  1.00 97.01           H  
ATOM   1700  CG2 ILE A 103       3.635   2.233  14.650  1.00 97.01           C  
ATOM   1701 HG21 ILE A 103       3.987   2.487  15.650  1.00 97.01           H  
ATOM   1702 HG22 ILE A 103       3.997   1.237  14.397  1.00 97.01           H  
ATOM   1703 HG23 ILE A 103       2.545   2.211  14.662  1.00 97.01           H  
ATOM   1704  CD1 ILE A 103       2.351   5.019  14.230  1.00 97.01           C  
ATOM   1705 HD11 ILE A 103       1.918   4.435  15.043  1.00 97.01           H  
ATOM   1706 HD12 ILE A 103       1.834   4.788  13.299  1.00 97.01           H  
ATOM   1707 HD13 ILE A 103       2.222   6.077  14.457  1.00 97.01           H  
ATOM   1708  N   ASN A 104       6.013   3.532  10.983  1.00 96.63           N  
ATOM   1709  H   ASN A 104       5.643   2.604  10.832  1.00 96.63           H  
ATOM   1710  CA  ASN A 104       6.310   4.344   9.813  1.00 96.63           C  
ATOM   1711  HA  ASN A 104       6.285   5.394  10.104  1.00 96.63           H  
ATOM   1712  C   ASN A 104       5.241   4.148   8.725  1.00 96.63           C  
ATOM   1713  CB  ASN A 104       7.736   4.019   9.317  1.00 96.63           C  
ATOM   1714  HB2 ASN A 104       7.752   3.026   8.867  1.00 96.63           H  
ATOM   1715  HB3 ASN A 104       8.427   4.021  10.160  1.00 96.63           H  
ATOM   1716  O   ASN A 104       4.461   3.193   8.741  1.00 96.63           O  
ATOM   1717  CG  ASN A 104       8.250   5.036   8.309  1.00 96.63           C  
ATOM   1718  ND2 ASN A 104       9.221   4.694   7.499  1.00 96.63           N  
ATOM   1719 HD21 ASN A 104       9.658   5.450   6.990  1.00 96.63           H  
ATOM   1720 HD22 ASN A 104       9.741   3.834   7.601  1.00 96.63           H  
ATOM   1721  OD1 ASN A 104       7.767   6.156   8.232  1.00 96.63           O  
ATOM   1722  N   PHE A 105       5.208   5.056   7.759  1.00 97.21           N  
ATOM   1723  H   PHE A 105       5.898   5.793   7.786  1.00 97.21           H  
ATOM   1724  CA  PHE A 105       4.532   4.864   6.485  1.00 97.21           C  
ATOM   1725  HA  PHE A 105       4.474   3.794   6.288  1.00 97.21           H  
ATOM   1726  C   PHE A 105       5.379   5.485   5.378  1.00 97.21           C  
ATOM   1727  CB  PHE A 105       3.110   5.447   6.516  1.00 97.21           C  
ATOM   1728  HB2 PHE A 105       2.598   5.151   5.600  1.00 97.21           H  
ATOM   1729  HB3 PHE A 105       2.564   5.001   7.347  1.00 97.21           H  
ATOM   1730  O   PHE A 105       6.071   6.482   5.592  1.00 97.21           O  
ATOM   1731  CG  PHE A 105       3.056   6.959   6.637  1.00 97.21           C  
ATOM   1732  CD1 PHE A 105       3.177   7.572   7.897  1.00 97.21           C  
ATOM   1733  HD1 PHE A 105       3.300   6.965   8.782  1.00 97.21           H  
ATOM   1734  CD2 PHE A 105       2.933   7.756   5.482  1.00 97.21           C  
ATOM   1735  HD2 PHE A 105       2.860   7.292   4.509  1.00 97.21           H  
ATOM   1736  CE1 PHE A 105       3.187   8.974   8.003  1.00 97.21           C  
ATOM   1737  HE1 PHE A 105       3.317   9.439   8.970  1.00 97.21           H  
ATOM   1738  CE2 PHE A 105       2.943   9.157   5.587  1.00 97.21           C  
ATOM   1739  HE2 PHE A 105       2.877   9.759   4.693  1.00 97.21           H  
ATOM   1740  CZ  PHE A 105       3.073   9.767   6.848  1.00 97.21           C  
ATOM   1741  HZ  PHE A 105       3.110  10.844   6.926  1.00 97.21           H  
ATOM   1742  N   ASN A 106       5.323   4.929   4.172  1.00 97.41           N  
ATOM   1743  H   ASN A 106       4.712   4.144   4.002  1.00 97.41           H  
ATOM   1744  CA  ASN A 106       6.087   5.503   3.073  1.00 97.41           C  
ATOM   1745  HA  ASN A 106       7.078   5.746   3.457  1.00 97.41           H  
ATOM   1746  C   ASN A 106       5.434   6.811   2.589  1.00 97.41           C  
ATOM   1747  CB  ASN A 106       6.282   4.457   1.967  1.00 97.41           C  
ATOM   1748  HB2 ASN A 106       6.661   3.534   2.406  1.00 97.41           H  
ATOM   1749  HB3 ASN A 106       7.032   4.819   1.264  1.00 97.41           H  
ATOM   1750  O   ASN A 106       4.264   6.833   2.222  1.00 97.41           O  
ATOM   1751  CG  ASN A 106       4.998   4.155   1.228  1.00 97.41           C  
ATOM   1752  ND2 ASN A 106       4.884   4.562  -0.013  1.00 97.41           N  
ATOM   1753 HD21 ASN A 106       5.554   5.182  -0.447  1.00 97.41           H  
ATOM   1754 HD22 ASN A 106       3.963   4.418  -0.401  1.00 97.41           H  
ATOM   1755  OD1 ASN A 106       4.077   3.558   1.754  1.00 97.41           O  
ATOM   1756  N   ALA A 107       6.203   7.900   2.524  1.00 94.38           N  
ATOM   1757  H   ALA A 107       7.101   7.875   2.987  1.00 94.38           H  
ATOM   1758  CA  ALA A 107       5.752   9.167   1.932  1.00 94.38           C  
ATOM   1759  HA  ALA A 107       4.672   9.253   2.052  1.00 94.38           H  
ATOM   1760  C   ALA A 107       6.042   9.257   0.418  1.00 94.38           C  
ATOM   1761  CB  ALA A 107       6.396  10.316   2.713  1.00 94.38           C  
ATOM   1762  HB1 ALA A 107       7.481  10.281   2.606  1.00 94.38           H  
ATOM   1763  HB2 ALA A 107       6.031  11.269   2.331  1.00 94.38           H  
ATOM   1764  HB3 ALA A 107       6.137  10.235   3.768  1.00 94.38           H  
ATOM   1765  O   ALA A 107       5.555  10.150  -0.279  1.00 94.38           O  
ATOM   1766  N   HIS A 108       6.845   8.329  -0.114  1.00 97.07           N  
ATOM   1767  H   HIS A 108       7.242   7.640   0.508  1.00 97.07           H  
ATOM   1768  CA  HIS A 108       7.230   8.313  -1.524  1.00 97.07           C  
ATOM   1769  HA  HIS A 108       7.494   9.330  -1.813  1.00 97.07           H  
ATOM   1770  C   HIS A 108       6.084   7.834  -2.409  1.00 97.07           C  
ATOM   1771  CB  HIS A 108       8.470   7.440  -1.739  1.00 97.07           C  
ATOM   1772  HB2 HIS A 108       8.711   7.411  -2.802  1.00 97.07           H  
ATOM   1773  HB3 HIS A 108       8.265   6.422  -1.408  1.00 97.07           H  
ATOM   1774  O   HIS A 108       5.585   6.718  -2.258  1.00 97.07           O  
ATOM   1775  CG  HIS A 108       9.659   7.973  -1.001  1.00 97.07           C  
ATOM   1776  CD2 HIS A 108      10.155   7.466   0.161  1.00 97.07           C  
ATOM   1777  HD2 HIS A 108       9.813   6.591   0.694  1.00 97.07           H  
ATOM   1778  ND1 HIS A 108      10.368   9.123  -1.351  1.00 97.07           N  
ATOM   1779  CE1 HIS A 108      11.275   9.290  -0.371  1.00 97.07           C  
ATOM   1780  HE1 HIS A 108      11.973  10.110  -0.301  1.00 97.07           H  
ATOM   1781  NE2 HIS A 108      11.163   8.314   0.542  1.00 97.07           N  
ATOM   1782  HE2 HIS A 108      11.674   8.268   1.412  1.00 97.07           H  
ATOM   1783  N   ARG A 109       5.725   8.648  -3.405  1.00 97.02           N  
ATOM   1784  H   ARG A 109       6.146   9.565  -3.431  1.00 97.02           H  
ATOM   1785  CA  ARG A 109       4.758   8.276  -4.440  1.00 97.02           C  
ATOM   1786  HA  ARG A 109       3.991   7.656  -3.975  1.00 97.02           H  
ATOM   1787  C   ARG A 109       5.432   7.445  -5.533  1.00 97.02           C  
ATOM   1788  CB  ARG A 109       4.082   9.543  -4.969  1.00 97.02           C  
ATOM   1789  HB2 ARG A 109       3.672  10.098  -4.125  1.00 97.02           H  
ATOM   1790  HB3 ARG A 109       4.814  10.169  -5.479  1.00 97.02           H  
ATOM   1791  O   ARG A 109       5.995   7.990  -6.482  1.00 97.02           O  
ATOM   1792  CG  ARG A 109       2.943   9.180  -5.925  1.00 97.02           C  
ATOM   1793  HG2 ARG A 109       3.331   8.637  -6.787  1.00 97.02           H  
ATOM   1794  HG3 ARG A 109       2.219   8.555  -5.402  1.00 97.02           H  
ATOM   1795  CD  ARG A 109       2.259  10.456  -6.404  1.00 97.02           C  
ATOM   1796  HD2 ARG A 109       1.935  11.022  -5.530  1.00 97.02           H  
ATOM   1797  HD3 ARG A 109       2.978  11.047  -6.971  1.00 97.02           H  
ATOM   1798  NE  ARG A 109       1.092  10.131  -7.238  1.00 97.02           N  
ATOM   1799  HE  ARG A 109       0.887   9.147  -7.331  1.00 97.02           H  
ATOM   1800  NH1 ARG A 109       0.505  12.290  -7.730  1.00 97.02           N  
ATOM   1801 HH11 ARG A 109       1.331  12.597  -7.236  1.00 97.02           H  
ATOM   1802 HH12 ARG A 109      -0.158  12.970  -8.074  1.00 97.02           H  
ATOM   1803  NH2 ARG A 109      -0.847  10.605  -8.315  1.00 97.02           N  
ATOM   1804 HH21 ARG A 109      -1.535  11.295  -8.579  1.00 97.02           H  
ATOM   1805 HH22 ARG A 109      -1.135   9.654  -8.129  1.00 97.02           H  
ATOM   1806  CZ  ARG A 109       0.261  11.009  -7.762  1.00 97.02           C  
ATOM   1807  N   LEU A 110       5.349   6.125  -5.405  1.00 97.74           N  
ATOM   1808  H   LEU A 110       4.880   5.766  -4.586  1.00 97.74           H  
ATOM   1809  CA  LEU A 110       5.940   5.165  -6.344  1.00 97.74           C  
ATOM   1810  HA  LEU A 110       6.864   5.576  -6.752  1.00 97.74           H  
ATOM   1811  C   LEU A 110       5.014   4.884  -7.537  1.00 97.74           C  
ATOM   1812  CB  LEU A 110       6.270   3.874  -5.576  1.00 97.74           C  
ATOM   1813  HB2 LEU A 110       6.706   3.156  -6.271  1.00 97.74           H  
ATOM   1814  HB3 LEU A 110       5.340   3.448  -5.200  1.00 97.74           H  
ATOM   1815  O   LEU A 110       5.474   4.730  -8.668  1.00 97.74           O  
ATOM   1816  CG  LEU A 110       7.238   4.068  -4.391  1.00 97.74           C  
ATOM   1817  HG  LEU A 110       6.845   4.818  -3.704  1.00 97.74           H  
ATOM   1818  CD1 LEU A 110       7.358   2.758  -3.628  1.00 97.74           C  
ATOM   1819 HD11 LEU A 110       7.705   1.969  -4.295  1.00 97.74           H  
ATOM   1820 HD12 LEU A 110       6.383   2.500  -3.217  1.00 97.74           H  
ATOM   1821 HD13 LEU A 110       8.058   2.880  -2.801  1.00 97.74           H  
ATOM   1822  CD2 LEU A 110       8.635   4.499  -4.836  1.00 97.74           C  
ATOM   1823 HD21 LEU A 110       9.058   3.761  -5.517  1.00 97.74           H  
ATOM   1824 HD22 LEU A 110       9.281   4.594  -3.964  1.00 97.74           H  
ATOM   1825 HD23 LEU A 110       8.587   5.470  -5.329  1.00 97.74           H  
ATOM   1826  N   GLN A 111       3.703   4.877  -7.294  1.00 97.13           N  
ATOM   1827  H   GLN A 111       3.409   4.996  -6.335  1.00 97.13           H  
ATOM   1828  CA  GLN A 111       2.677   4.586  -8.289  1.00 97.13           C  
ATOM   1829  HA  GLN A 111       3.124   3.986  -9.082  1.00 97.13           H  
ATOM   1830  C   GLN A 111       2.085   5.853  -8.922  1.00 97.13           C  
ATOM   1831  CB  GLN A 111       1.592   3.738  -7.622  1.00 97.13           C  
ATOM   1832  HB2 GLN A 111       2.065   2.863  -7.176  1.00 97.13           H  
ATOM   1833  HB3 GLN A 111       1.107   4.320  -6.838  1.00 97.13           H  
ATOM   1834  O   GLN A 111       1.737   6.830  -8.243  1.00 97.13           O  
ATOM   1835  CG  GLN A 111       0.549   3.246  -8.626  1.00 97.13           C  
ATOM   1836  HG2 GLN A 111       0.067   4.093  -9.113  1.00 97.13           H  
ATOM   1837  HG3 GLN A 111       1.060   2.656  -9.387  1.00 97.13           H  
ATOM   1838  CD  GLN A 111      -0.547   2.412  -7.990  1.00 97.13           C  
ATOM   1839  NE2 GLN A 111      -1.401   1.798  -8.770  1.00 97.13           N  
ATOM   1840 HE21 GLN A 111      -2.256   1.499  -8.323  1.00 97.13           H  
ATOM   1841 HE22 GLN A 111      -1.361   1.964  -9.765  1.00 97.13           H  
ATOM   1842  OE1 GLN A 111      -0.691   2.339  -6.784  1.00 97.13           O  
ATOM   1843  N   ARG A 112       1.871   5.821 -10.242  1.00 89.89           N  
ATOM   1844  H   ARG A 112       2.122   4.984 -10.747  1.00 89.89           H  
ATOM   1845  CA  ARG A 112       1.148   6.879 -10.966  1.00 89.89           C  
ATOM   1846  HA  ARG A 112       1.344   7.822 -10.457  1.00 89.89           H  
ATOM   1847  C   ARG A 112      -0.366   6.647 -10.909  1.00 89.89           C  
ATOM   1848  CB  ARG A 112       1.683   6.998 -12.399  1.00 89.89           C  
ATOM   1849  HB2 ARG A 112       1.080   7.730 -12.936  1.00 89.89           H  
ATOM   1850  HB3 ARG A 112       1.590   6.038 -12.907  1.00 89.89           H  
ATOM   1851  O   ARG A 112      -0.855   5.528 -10.966  1.00 89.89           O  
ATOM   1852  CG  ARG A 112       3.151   7.457 -12.416  1.00 89.89           C  
ATOM   1853  HG2 ARG A 112       3.238   8.393 -11.865  1.00 89.89           H  
ATOM   1854  HG3 ARG A 112       3.783   6.706 -11.942  1.00 89.89           H  
ATOM   1855  CD  ARG A 112       3.628   7.674 -13.856  1.00 89.89           C  
ATOM   1856  HD2 ARG A 112       3.650   6.709 -14.362  1.00 89.89           H  
ATOM   1857  HD3 ARG A 112       2.918   8.325 -14.366  1.00 89.89           H  
ATOM   1858  NE  ARG A 112       4.968   8.292 -13.900  1.00 89.89           N  
ATOM   1859  HE  ARG A 112       5.439   8.419 -13.015  1.00 89.89           H  
ATOM   1860  NH1 ARG A 112       5.107   8.517 -16.181  1.00 89.89           N  
ATOM   1861 HH11 ARG A 112       5.629   8.777 -17.005  1.00 89.89           H  
ATOM   1862 HH12 ARG A 112       4.229   8.026 -16.279  1.00 89.89           H  
ATOM   1863  NH2 ARG A 112       6.789   9.228 -14.905  1.00 89.89           N  
ATOM   1864 HH21 ARG A 112       7.273   9.522 -15.741  1.00 89.89           H  
ATOM   1865 HH22 ARG A 112       7.216   9.390 -14.004  1.00 89.89           H  
ATOM   1866  CZ  ARG A 112       5.612   8.676 -14.990  1.00 89.89           C  
ATOM   1867  N   GLY A 113      -1.146   7.726 -10.821  1.00 79.82           N  
ATOM   1868  H   GLY A 113      -0.683   8.623 -10.846  1.00 79.82           H  
ATOM   1869  CA  GLY A 113      -2.559   7.700 -10.392  1.00 79.82           C  
ATOM   1870  HA2 GLY A 113      -2.928   8.726 -10.376  1.00 79.82           H  
ATOM   1871  HA3 GLY A 113      -2.603   7.330  -9.367  1.00 79.82           H  
ATOM   1872  C   GLY A 113      -3.583   6.877 -11.197  1.00 79.82           C  
ATOM   1873  O   GLY A 113      -4.737   6.850 -10.794  1.00 79.82           O  
ATOM   1874  N   ARG A 114      -3.228   6.241 -12.322  1.00 79.63           N  
ATOM   1875  H   ARG A 114      -2.241   6.206 -12.537  1.00 79.63           H  
ATOM   1876  CA  ARG A 114      -4.156   5.417 -13.131  1.00 79.63           C  
ATOM   1877  HA  ARG A 114      -5.090   5.287 -12.584  1.00 79.63           H  
ATOM   1878  C   ARG A 114      -3.682   3.982 -13.378  1.00 79.63           C  
ATOM   1879  CB  ARG A 114      -4.478   6.110 -14.468  1.00 79.63           C  
ATOM   1880  HB2 ARG A 114      -5.025   5.412 -15.101  1.00 79.63           H  
ATOM   1881  HB3 ARG A 114      -3.549   6.366 -14.977  1.00 79.63           H  
ATOM   1882  O   ARG A 114      -4.415   3.219 -13.998  1.00 79.63           O  
ATOM   1883  CG  ARG A 114      -5.345   7.366 -14.310  1.00 79.63           C  
ATOM   1884  HG2 ARG A 114      -6.237   7.118 -13.735  1.00 79.63           H  
ATOM   1885  HG3 ARG A 114      -4.785   8.140 -13.786  1.00 79.63           H  
ATOM   1886  CD  ARG A 114      -5.763   7.875 -15.696  1.00 79.63           C  
ATOM   1887  HD2 ARG A 114      -4.865   8.115 -16.265  1.00 79.63           H  
ATOM   1888  HD3 ARG A 114      -6.302   7.080 -16.211  1.00 79.63           H  
ATOM   1889  NE  ARG A 114      -6.626   9.069 -15.609  1.00 79.63           N  
ATOM   1890  HE  ARG A 114      -6.862   9.392 -14.681  1.00 79.63           H  
ATOM   1891  NH1 ARG A 114      -6.923   9.385 -17.866  1.00 79.63           N  
ATOM   1892 HH11 ARG A 114      -6.358   8.569 -18.053  1.00 79.63           H  
ATOM   1893 HH12 ARG A 114      -7.323   9.910 -18.631  1.00 79.63           H  
ATOM   1894  NH2 ARG A 114      -7.877  10.792 -16.425  1.00 79.63           N  
ATOM   1895 HH21 ARG A 114      -8.085  11.099 -15.486  1.00 79.63           H  
ATOM   1896 HH22 ARG A 114      -8.267  11.299 -17.207  1.00 79.63           H  
ATOM   1897  CZ  ARG A 114      -7.136   9.740 -16.629  1.00 79.63           C  
ATOM   1898  N   SER A 115      -2.478   3.617 -12.948  1.00 90.65           N  
ATOM   1899  H   SER A 115      -1.952   4.216 -12.328  1.00 90.65           H  
ATOM   1900  CA  SER A 115      -1.974   2.254 -13.127  1.00 90.65           C  
ATOM   1901  HA  SER A 115      -2.216   1.915 -14.134  1.00 90.65           H  
ATOM   1902  C   SER A 115      -2.641   1.291 -12.140  1.00 90.65           C  
ATOM   1903  CB  SER A 115      -0.451   2.241 -12.996  1.00 90.65           C  
ATOM   1904  HB2 SER A 115      -0.013   2.857 -13.782  1.00 90.65           H  
ATOM   1905  HB3 SER A 115      -0.073   1.224 -13.096  1.00 90.65           H  
ATOM   1906  O   SER A 115      -3.087   1.688 -11.066  1.00 90.65           O  
ATOM   1907  OG  SER A 115      -0.088   2.766 -11.742  1.00 90.65           O  
ATOM   1908  HG  SER A 115       0.826   3.055 -11.799  1.00 90.65           H  
ATOM   1909  N   MET A 116      -2.693   0.007 -12.489  1.00 93.65           N  
ATOM   1910  H   MET A 116      -2.277  -0.264 -13.369  1.00 93.65           H  
ATOM   1911  CA  MET A 116      -3.212  -1.082 -11.650  1.00 93.65           C  
ATOM   1912  HA  MET A 116      -3.782  -0.650 -10.827  1.00 93.65           H  
ATOM   1913  C   MET A 116      -2.063  -1.876 -11.003  1.00 93.65           C  
ATOM   1914  CB  MET A 116      -4.177  -1.967 -12.453  1.00 93.65           C  
ATOM   1915  HB2 MET A 116      -4.573  -2.737 -11.791  1.00 93.65           H  
ATOM   1916  HB3 MET A 116      -3.643  -2.456 -13.268  1.00 93.65           H  
ATOM   1917  O   MET A 116      -2.075  -3.106 -10.944  1.00 93.65           O  
ATOM   1918  CG  MET A 116      -5.358  -1.174 -13.023  1.00 93.65           C  
ATOM   1919  HG2 MET A 116      -4.995  -0.501 -13.799  1.00 93.65           H  
ATOM   1920  HG3 MET A 116      -5.798  -0.575 -12.225  1.00 93.65           H  
ATOM   1921  SD  MET A 116      -6.651  -2.229 -13.724  1.00 93.65           S  
ATOM   1922  CE  MET A 116      -7.770  -0.979 -14.395  1.00 93.65           C  
ATOM   1923  HE1 MET A 116      -8.125  -0.335 -13.591  1.00 93.65           H  
ATOM   1924  HE2 MET A 116      -8.618  -1.472 -14.871  1.00 93.65           H  
ATOM   1925  HE3 MET A 116      -7.241  -0.378 -15.135  1.00 93.65           H  
ATOM   1926  N   THR A 117      -1.028  -1.168 -10.548  1.00 95.97           N  
ATOM   1927  H   THR A 117      -1.051  -0.162 -10.640  1.00 95.97           H  
ATOM   1928  CA  THR A 117       0.235  -1.739 -10.053  1.00 95.97           C  
ATOM   1929  HA  THR A 117       0.323  -2.767 -10.406  1.00 95.97           H  
ATOM   1930  C   THR A 117       0.334  -1.806  -8.530  1.00 95.97           C  
ATOM   1931  CB  THR A 117       1.441  -0.965 -10.607  1.00 95.97           C  
ATOM   1932  HB  THR A 117       2.356  -1.275 -10.102  1.00 95.97           H  
ATOM   1933  O   THR A 117       1.296  -2.390  -8.046  1.00 95.97           O  
ATOM   1934  CG2 THR A 117       1.611  -1.168 -12.111  1.00 95.97           C  
ATOM   1935 HG21 THR A 117       0.709  -0.864 -12.642  1.00 95.97           H  
ATOM   1936 HG22 THR A 117       1.816  -2.219 -12.313  1.00 95.97           H  
ATOM   1937 HG23 THR A 117       2.455  -0.574 -12.463  1.00 95.97           H  
ATOM   1938  OG1 THR A 117       1.213   0.397 -10.374  1.00 95.97           O  
ATOM   1939  HG1 THR A 117       2.003   0.902 -10.579  1.00 95.97           H  
ATOM   1940  N   CYS A 118      -0.633  -1.286  -7.763  1.00 97.46           N  
ATOM   1941  H   CYS A 118      -1.385  -0.784  -8.212  1.00 97.46           H  
ATOM   1942  CA  CYS A 118      -0.578  -1.250  -6.290  1.00 97.46           C  
ATOM   1943  HA  CYS A 118       0.220  -0.572  -5.989  1.00 97.46           H  
ATOM   1944  C   CYS A 118      -0.243  -2.610  -5.658  1.00 97.46           C  
ATOM   1945  CB  CYS A 118      -1.888  -0.680  -5.725  1.00 97.46           C  
ATOM   1946  HB2 CYS A 118      -1.984   0.362  -6.030  1.00 97.46           H  
ATOM   1947  HB3 CYS A 118      -1.844  -0.694  -4.636  1.00 97.46           H  
ATOM   1948  O   CYS A 118       0.686  -2.703  -4.866  1.00 97.46           O  
ATOM   1949  SG  CYS A 118      -3.359  -1.593  -6.284  1.00 97.46           S  
ATOM   1950  HG  CYS A 118      -4.227  -0.714  -5.776  1.00 97.46           H  
ATOM   1951  N   GLY A 119      -0.898  -3.694  -6.089  1.00 97.08           N  
ATOM   1952  H   GLY A 119      -1.689  -3.554  -6.701  1.00 97.08           H  
ATOM   1953  CA  GLY A 119      -0.585  -5.039  -5.589  1.00 97.08           C  
ATOM   1954  HA2 GLY A 119      -0.734  -5.066  -4.509  1.00 97.08           H  
ATOM   1955  HA3 GLY A 119      -1.262  -5.763  -6.042  1.00 97.08           H  
ATOM   1956  C   GLY A 119       0.860  -5.468  -5.879  1.00 97.08           C  
ATOM   1957  O   GLY A 119       1.529  -6.025  -5.014  1.00 97.08           O  
ATOM   1958  N   ARG A 120       1.394  -5.126  -7.060  1.00 96.84           N  
ATOM   1959  H   ARG A 120       0.861  -4.509  -7.656  1.00 96.84           H  
ATOM   1960  CA  ARG A 120       2.801  -5.394  -7.400  1.00 96.84           C  
ATOM   1961  HA  ARG A 120       3.029  -6.437  -7.182  1.00 96.84           H  
ATOM   1962  C   ARG A 120       3.760  -4.572  -6.547  1.00 96.84           C  
ATOM   1963  CB  ARG A 120       3.085  -5.118  -8.878  1.00 96.84           C  
ATOM   1964  HB2 ARG A 120       2.847  -4.083  -9.125  1.00 96.84           H  
ATOM   1965  HB3 ARG A 120       4.152  -5.267  -9.040  1.00 96.84           H  
ATOM   1966  O   ARG A 120       4.802  -5.081  -6.152  1.00 96.84           O  
ATOM   1967  CG  ARG A 120       2.348  -6.061  -9.825  1.00 96.84           C  
ATOM   1968  HG2 ARG A 120       1.274  -5.888  -9.758  1.00 96.84           H  
ATOM   1969  HG3 ARG A 120       2.566  -7.095  -9.558  1.00 96.84           H  
ATOM   1970  CD  ARG A 120       2.848  -5.786 -11.246  1.00 96.84           C  
ATOM   1971  HD2 ARG A 120       3.927  -5.939 -11.255  1.00 96.84           H  
ATOM   1972  HD3 ARG A 120       2.651  -4.751 -11.524  1.00 96.84           H  
ATOM   1973  NE  ARG A 120       2.247  -6.706 -12.222  1.00 96.84           N  
ATOM   1974  HE  ARG A 120       2.828  -7.488 -12.488  1.00 96.84           H  
ATOM   1975  NH1 ARG A 120       0.201  -5.698 -12.299  1.00 96.84           N  
ATOM   1976 HH11 ARG A 120       0.527  -4.981 -11.667  1.00 96.84           H  
ATOM   1977 HH12 ARG A 120      -0.754  -5.680 -12.627  1.00 96.84           H  
ATOM   1978  NH2 ARG A 120       0.546  -7.519 -13.521  1.00 96.84           N  
ATOM   1979 HH21 ARG A 120       1.112  -8.306 -13.804  1.00 96.84           H  
ATOM   1980 HH22 ARG A 120      -0.412  -7.424 -13.827  1.00 96.84           H  
ATOM   1981  CZ  ARG A 120       1.013  -6.637 -12.687  1.00 96.84           C  
ATOM   1982  N   TRP A 121       3.409  -3.325  -6.246  1.00 98.06           N  
ATOM   1983  H   TRP A 121       2.547  -2.959  -6.625  1.00 98.06           H  
ATOM   1984  CA  TRP A 121       4.194  -2.482  -5.350  1.00 98.06           C  
ATOM   1985  HA  TRP A 121       5.226  -2.454  -5.699  1.00 98.06           H  
ATOM   1986  C   TRP A 121       4.238  -3.033  -3.931  1.00 98.06           C  
ATOM   1987  CB  TRP A 121       3.637  -1.061  -5.341  1.00 98.06           C  
ATOM   1988  HB2 TRP A 121       2.553  -1.076  -5.233  1.00 98.06           H  
ATOM   1989  HB3 TRP A 121       4.052  -0.549  -4.473  1.00 98.06           H  
ATOM   1990  O   TRP A 121       5.315  -3.077  -3.350  1.00 98.06           O  
ATOM   1991  CG  TRP A 121       4.016  -0.245  -6.524  1.00 98.06           C  
ATOM   1992  CD1 TRP A 121       3.183   0.299  -7.441  1.00 98.06           C  
ATOM   1993  HD1 TRP A 121       2.107   0.208  -7.435  1.00 98.06           H  
ATOM   1994  CD2 TRP A 121       5.363   0.133  -6.914  1.00 98.06           C  
ATOM   1995  CE2 TRP A 121       5.271   0.928  -8.088  1.00 98.06           C  
ATOM   1996  CE3 TRP A 121       6.652  -0.123  -6.396  1.00 98.06           C  
ATOM   1997  HE3 TRP A 121       6.757  -0.703  -5.491  1.00 98.06           H  
ATOM   1998  NE1 TRP A 121       3.927   1.006  -8.366  1.00 98.06           N  
ATOM   1999  HE1 TRP A 121       3.546   1.483  -9.170  1.00 98.06           H  
ATOM   2000  CH2 TRP A 121       7.670   1.111  -8.235  1.00 98.06           C  
ATOM   2001  HH2 TRP A 121       8.551   1.440  -8.765  1.00 98.06           H  
ATOM   2002  CZ2 TRP A 121       6.397   1.431  -8.733  1.00 98.06           C  
ATOM   2003  HZ2 TRP A 121       6.263   2.042  -9.613  1.00 98.06           H  
ATOM   2004  CZ3 TRP A 121       7.797   0.351  -7.060  1.00 98.06           C  
ATOM   2005  HZ3 TRP A 121       8.778   0.123  -6.667  1.00 98.06           H  
ATOM   2006  N   VAL A 122       3.103  -3.490  -3.400  1.00 98.38           N  
ATOM   2007  H   VAL A 122       2.248  -3.374  -3.924  1.00 98.38           H  
ATOM   2008  CA  VAL A 122       3.024  -4.120  -2.073  1.00 98.38           C  
ATOM   2009  HA  VAL A 122       3.404  -3.427  -1.323  1.00 98.38           H  
ATOM   2010  C   VAL A 122       3.909  -5.369  -2.018  1.00 98.38           C  
ATOM   2011  CB  VAL A 122       1.555  -4.444  -1.739  1.00 98.38           C  
ATOM   2012  HB  VAL A 122       1.123  -5.018  -2.559  1.00 98.38           H  
ATOM   2013  O   VAL A 122       4.691  -5.517  -1.082  1.00 98.38           O  
ATOM   2014  CG1 VAL A 122       1.390  -5.243  -0.448  1.00 98.38           C  
ATOM   2015 HG11 VAL A 122       1.773  -4.662   0.390  1.00 98.38           H  
ATOM   2016 HG12 VAL A 122       0.331  -5.436  -0.275  1.00 98.38           H  
ATOM   2017 HG13 VAL A 122       1.909  -6.200  -0.511  1.00 98.38           H  
ATOM   2018  CG2 VAL A 122       0.724  -3.169  -1.551  1.00 98.38           C  
ATOM   2019 HG21 VAL A 122       1.037  -2.641  -0.650  1.00 98.38           H  
ATOM   2020 HG22 VAL A 122      -0.328  -3.435  -1.453  1.00 98.38           H  
ATOM   2021 HG23 VAL A 122       0.831  -2.491  -2.398  1.00 98.38           H  
ATOM   2022  N   ILE A 123       3.856  -6.222  -3.049  1.00 97.80           N  
ATOM   2023  H   ILE A 123       3.170  -6.059  -3.772  1.00 97.80           H  
ATOM   2024  CA  ILE A 123       4.733  -7.397  -3.167  1.00 97.80           C  
ATOM   2025  HA  ILE A 123       4.609  -8.021  -2.282  1.00 97.80           H  
ATOM   2026  C   ILE A 123       6.205  -6.975  -3.210  1.00 97.80           C  
ATOM   2027  CB  ILE A 123       4.359  -8.237  -4.412  1.00 97.80           C  
ATOM   2028  HB  ILE A 123       4.305  -7.571  -5.273  1.00 97.80           H  
ATOM   2029  O   ILE A 123       7.017  -7.495  -2.449  1.00 97.80           O  
ATOM   2030  CG1 ILE A 123       2.981  -8.907  -4.219  1.00 97.80           C  
ATOM   2031 HG12 ILE A 123       2.285  -8.199  -3.769  1.00 97.80           H  
ATOM   2032 HG13 ILE A 123       3.080  -9.744  -3.528  1.00 97.80           H  
ATOM   2033  CG2 ILE A 123       5.429  -9.310  -4.696  1.00 97.80           C  
ATOM   2034 HG21 ILE A 123       5.115  -9.971  -5.503  1.00 97.80           H  
ATOM   2035 HG22 ILE A 123       6.369  -8.851  -5.004  1.00 97.80           H  
ATOM   2036 HG23 ILE A 123       5.604  -9.908  -3.802  1.00 97.80           H  
ATOM   2037  CD1 ILE A 123       2.349  -9.402  -5.528  1.00 97.80           C  
ATOM   2038 HD11 ILE A 123       2.995 -10.121  -6.032  1.00 97.80           H  
ATOM   2039 HD12 ILE A 123       1.400  -9.892  -5.307  1.00 97.80           H  
ATOM   2040 HD13 ILE A 123       2.163  -8.558  -6.192  1.00 97.80           H  
ATOM   2041  N   LEU A 124       6.562  -6.021  -4.077  1.00 97.72           N  
ATOM   2042  H   LEU A 124       5.861  -5.624  -4.687  1.00 97.72           H  
ATOM   2043  CA  LEU A 124       7.950  -5.589  -4.212  1.00 97.72           C  
ATOM   2044  HA  LEU A 124       8.547  -6.483  -4.393  1.00 97.72           H  
ATOM   2045  C   LEU A 124       8.470  -4.958  -2.915  1.00 97.72           C  
ATOM   2046  CB  LEU A 124       8.097  -4.636  -5.413  1.00 97.72           C  
ATOM   2047  HB2 LEU A 124       7.541  -3.722  -5.203  1.00 97.72           H  
ATOM   2048  HB3 LEU A 124       7.661  -5.103  -6.296  1.00 97.72           H  
ATOM   2049  O   LEU A 124       9.602  -5.234  -2.527  1.00 97.72           O  
ATOM   2050  CG  LEU A 124       9.566  -4.276  -5.713  1.00 97.72           C  
ATOM   2051  HG  LEU A 124      10.024  -3.844  -4.822  1.00 97.72           H  
ATOM   2052  CD1 LEU A 124      10.379  -5.497  -6.146  1.00 97.72           C  
ATOM   2053 HD11 LEU A 124      11.377  -5.186  -6.456  1.00 97.72           H  
ATOM   2054 HD12 LEU A 124      10.490  -6.186  -5.309  1.00 97.72           H  
ATOM   2055 HD13 LEU A 124       9.879  -6.007  -6.969  1.00 97.72           H  
ATOM   2056  CD2 LEU A 124       9.669  -3.235  -6.828  1.00 97.72           C  
ATOM   2057 HD21 LEU A 124      10.696  -2.875  -6.888  1.00 97.72           H  
ATOM   2058 HD22 LEU A 124       9.017  -2.390  -6.606  1.00 97.72           H  
ATOM   2059 HD23 LEU A 124       9.395  -3.681  -7.784  1.00 97.72           H  
ATOM   2060  N   ARG A 125       7.658  -4.153  -2.220  1.00 98.48           N  
ATOM   2061  H   ARG A 125       6.734  -3.961  -2.581  1.00 98.48           H  
ATOM   2062  CA  ARG A 125       8.043  -3.581  -0.927  1.00 98.48           C  
ATOM   2063  HA  ARG A 125       8.987  -3.053  -1.066  1.00 98.48           H  
ATOM   2064  C   ARG A 125       8.309  -4.672   0.099  1.00 98.48           C  
ATOM   2065  CB  ARG A 125       6.981  -2.596  -0.410  1.00 98.48           C  
ATOM   2066  HB2 ARG A 125       6.014  -3.095  -0.360  1.00 98.48           H  
ATOM   2067  HB3 ARG A 125       6.899  -1.760  -1.105  1.00 98.48           H  
ATOM   2068  O   ARG A 125       9.336  -4.604   0.764  1.00 98.48           O  
ATOM   2069  CG  ARG A 125       7.332  -2.063   0.994  1.00 98.48           C  
ATOM   2070  HG2 ARG A 125       7.420  -2.887   1.702  1.00 98.48           H  
ATOM   2071  HG3 ARG A 125       6.520  -1.438   1.363  1.00 98.48           H  
ATOM   2072  CD  ARG A 125       8.632  -1.251   1.001  1.00 98.48           C  
ATOM   2073  HD2 ARG A 125       9.442  -1.835   0.564  1.00 98.48           H  
ATOM   2074  HD3 ARG A 125       8.491  -0.354   0.398  1.00 98.48           H  
ATOM   2075  NE  ARG A 125       8.995  -0.852   2.364  1.00 98.48           N  
ATOM   2076  HE  ARG A 125       8.271  -0.446   2.940  1.00 98.48           H  
ATOM   2077  NH1 ARG A 125      11.139  -1.681   2.521  1.00 98.48           N  
ATOM   2078 HH11 ARG A 125      11.041  -2.249   1.692  1.00 98.48           H  
ATOM   2079 HH12 ARG A 125      11.994  -1.681   3.058  1.00 98.48           H  
ATOM   2080  NH2 ARG A 125      10.337  -0.434   4.136  1.00 98.48           N  
ATOM   2081 HH21 ARG A 125      11.239  -0.492   4.587  1.00 98.48           H  
ATOM   2082 HH22 ARG A 125       9.625   0.196   4.476  1.00 98.48           H  
ATOM   2083  CZ  ARG A 125      10.141  -1.000   2.993  1.00 98.48           C  
ATOM   2084  N   TYR A 126       7.431  -5.671   0.193  1.00 98.05           N  
ATOM   2085  H   TYR A 126       6.595  -5.639  -0.373  1.00 98.05           H  
ATOM   2086  CA  TYR A 126       7.611  -6.799   1.105  1.00 98.05           C  
ATOM   2087  HA  TYR A 126       7.643  -6.419   2.126  1.00 98.05           H  
ATOM   2088  C   TYR A 126       8.929  -7.543   0.852  1.00 98.05           C  
ATOM   2089  CB  TYR A 126       6.420  -7.755   0.979  1.00 98.05           C  
ATOM   2090  HB2 TYR A 126       6.232  -7.961  -0.074  1.00 98.05           H  
ATOM   2091  HB3 TYR A 126       5.531  -7.272   1.384  1.00 98.05           H  
ATOM   2092  O   TYR A 126       9.700  -7.755   1.784  1.00 98.05           O  
ATOM   2093  CG  TYR A 126       6.636  -9.067   1.702  1.00 98.05           C  
ATOM   2094  CD1 TYR A 126       6.630 -10.278   0.984  1.00 98.05           C  
ATOM   2095  HD1 TYR A 126       6.427 -10.284  -0.077  1.00 98.05           H  
ATOM   2096  CD2 TYR A 126       6.923  -9.064   3.080  1.00 98.05           C  
ATOM   2097  HD2 TYR A 126       6.964  -8.132   3.623  1.00 98.05           H  
ATOM   2098  CE1 TYR A 126       6.878 -11.491   1.651  1.00 98.05           C  
ATOM   2099  HE1 TYR A 126       6.858 -12.430   1.117  1.00 98.05           H  
ATOM   2100  CE2 TYR A 126       7.219 -10.270   3.739  1.00 98.05           C  
ATOM   2101  HE2 TYR A 126       7.484 -10.259   4.785  1.00 98.05           H  
ATOM   2102  OH  TYR A 126       7.435 -12.660   3.665  1.00 98.05           O  
ATOM   2103  HH  TYR A 126       7.707 -12.522   4.575  1.00 98.05           H  
ATOM   2104  CZ  TYR A 126       7.180 -11.489   3.027  1.00 98.05           C  
ATOM   2105  N   LEU A 127       9.245  -7.862  -0.409  1.00 97.34           N  
ATOM   2106  H   LEU A 127       8.569  -7.665  -1.133  1.00 97.34           H  
ATOM   2107  CA  LEU A 127      10.501  -8.538  -0.771  1.00 97.34           C  
ATOM   2108  HA  LEU A 127      10.562  -9.480  -0.226  1.00 97.34           H  
ATOM   2109  C   LEU A 127      11.756  -7.735  -0.378  1.00 97.34           C  
ATOM   2110  CB  LEU A 127      10.502  -8.816  -2.285  1.00 97.34           C  
ATOM   2111  HB2 LEU A 127      11.488  -9.185  -2.568  1.00 97.34           H  
ATOM   2112  HB3 LEU A 127      10.341  -7.873  -2.808  1.00 97.34           H  
ATOM   2113  O   LEU A 127      12.832  -8.304  -0.193  1.00 97.34           O  
ATOM   2114  CG  LEU A 127       9.451  -9.836  -2.760  1.00 97.34           C  
ATOM   2115  HG  LEU A 127       8.454  -9.520  -2.453  1.00 97.34           H  
ATOM   2116  CD1 LEU A 127       9.479  -9.916  -4.288  1.00 97.34           C  
ATOM   2117 HD11 LEU A 127      10.458 -10.257  -4.627  1.00 97.34           H  
ATOM   2118 HD12 LEU A 127       8.714 -10.613  -4.631  1.00 97.34           H  
ATOM   2119 HD13 LEU A 127       9.269  -8.932  -4.708  1.00 97.34           H  
ATOM   2120  CD2 LEU A 127       9.693 -11.236  -2.195  1.00 97.34           C  
ATOM   2121 HD21 LEU A 127       9.554 -11.230  -1.114  1.00 97.34           H  
ATOM   2122 HD22 LEU A 127       8.976 -11.937  -2.621  1.00 97.34           H  
ATOM   2123 HD23 LEU A 127      10.705 -11.567  -2.427  1.00 97.34           H  
ATOM   2124  N   TYR A 128      11.618  -6.418  -0.227  1.00 98.16           N  
ATOM   2125  H   TYR A 128      10.700  -6.025  -0.377  1.00 98.16           H  
ATOM   2126  CA  TYR A 128      12.680  -5.505   0.183  1.00 98.16           C  
ATOM   2127  HA  TYR A 128      13.595  -6.079   0.329  1.00 98.16           H  
ATOM   2128  C   TYR A 128      12.405  -4.844   1.544  1.00 98.16           C  
ATOM   2129  CB  TYR A 128      12.963  -4.510  -0.952  1.00 98.16           C  
ATOM   2130  HB2 TYR A 128      13.604  -3.711  -0.580  1.00 98.16           H  
ATOM   2131  HB3 TYR A 128      12.023  -4.055  -1.266  1.00 98.16           H  
ATOM   2132  O   TYR A 128      12.932  -3.764   1.807  1.00 98.16           O  
ATOM   2133  CG  TYR A 128      13.660  -5.127  -2.152  1.00 98.16           C  
ATOM   2134  CD1 TYR A 128      15.067  -5.160  -2.206  1.00 98.16           C  
ATOM   2135  HD1 TYR A 128      15.640  -4.763  -1.382  1.00 98.16           H  
ATOM   2136  CD2 TYR A 128      12.909  -5.690  -3.201  1.00 98.16           C  
ATOM   2137  HD2 TYR A 128      11.830  -5.692  -3.144  1.00 98.16           H  
ATOM   2138  CE1 TYR A 128      15.719  -5.743  -3.312  1.00 98.16           C  
ATOM   2139  HE1 TYR A 128      16.797  -5.790  -3.340  1.00 98.16           H  
ATOM   2140  CE2 TYR A 128      13.551  -6.270  -4.308  1.00 98.16           C  
ATOM   2141  HE2 TYR A 128      12.978  -6.719  -5.106  1.00 98.16           H  
ATOM   2142  OH  TYR A 128      15.574  -6.860  -5.438  1.00 98.16           O  
ATOM   2143  HH  TYR A 128      16.522  -6.929  -5.308  1.00 98.16           H  
ATOM   2144  CZ  TYR A 128      14.957  -6.295  -4.367  1.00 98.16           C  
ATOM   2145  N   SER A 129      11.617  -5.470   2.430  1.00 97.90           N  
ATOM   2146  H   SER A 129      11.165  -6.335   2.168  1.00 97.90           H  
ATOM   2147  CA  SER A 129      11.257  -4.900   3.744  1.00 97.90           C  
ATOM   2148  HA  SER A 129      10.834  -3.908   3.584  1.00 97.90           H  
ATOM   2149  C   SER A 129      12.449  -4.729   4.691  1.00 97.90           C  
ATOM   2150  CB  SER A 129      10.160  -5.722   4.422  1.00 97.90           C  
ATOM   2151  HB2 SER A 129       9.778  -5.164   5.278  1.00 97.90           H  
ATOM   2152  HB3 SER A 129       9.340  -5.884   3.724  1.00 97.90           H  
ATOM   2153  O   SER A 129      12.377  -3.963   5.643  1.00 97.90           O  
ATOM   2154  OG  SER A 129      10.663  -6.964   4.869  1.00 97.90           O  
ATOM   2155  HG  SER A 129      10.584  -6.964   5.826  1.00 97.90           H  
ATOM   2156  N   HIS A 130      13.574  -5.384   4.391  1.00 98.13           N  
ATOM   2157  H   HIS A 130      13.541  -6.015   3.603  1.00 98.13           H  
ATOM   2158  CA  HIS A 130      14.856  -5.204   5.074  1.00 98.13           C  
ATOM   2159  HA  HIS A 130      14.689  -5.292   6.148  1.00 98.13           H  
ATOM   2160  C   HIS A 130      15.502  -3.825   4.837  1.00 98.13           C  
ATOM   2161  CB  HIS A 130      15.804  -6.333   4.638  1.00 98.13           C  
ATOM   2162  HB2 HIS A 130      15.349  -7.292   4.884  1.00 98.13           H  
ATOM   2163  HB3 HIS A 130      16.728  -6.254   5.212  1.00 98.13           H  
ATOM   2164  O   HIS A 130      16.487  -3.507   5.494  1.00 98.13           O  
ATOM   2165  CG  HIS A 130      16.148  -6.317   3.165  1.00 98.13           C  
ATOM   2166  CD2 HIS A 130      17.212  -5.682   2.581  1.00 98.13           C  
ATOM   2167  HD2 HIS A 130      17.950  -5.091   3.102  1.00 98.13           H  
ATOM   2168  ND1 HIS A 130      15.454  -6.950   2.157  1.00 98.13           N  
ATOM   2169  HD1 HIS A 130      14.677  -7.586   2.268  1.00 98.13           H  
ATOM   2170  CE1 HIS A 130      16.086  -6.703   0.998  1.00 98.13           C  
ATOM   2171  HE1 HIS A 130      15.785  -7.103   0.042  1.00 98.13           H  
ATOM   2172  NE2 HIS A 130      17.163  -5.923   1.198  1.00 98.13           N  
ATOM   2173  N   LEU A 131      14.983  -3.028   3.896  1.00 98.43           N  
ATOM   2174  H   LEU A 131      14.169  -3.358   3.398  1.00 98.43           H  
ATOM   2175  CA  LEU A 131      15.394  -1.644   3.647  1.00 98.43           C  
ATOM   2176  HA  LEU A 131      16.388  -1.467   4.058  1.00 98.43           H  
ATOM   2177  C   LEU A 131      14.439  -0.660   4.323  1.00 98.43           C  
ATOM   2178  CB  LEU A 131      15.419  -1.368   2.135  1.00 98.43           C  
ATOM   2179  HB2 LEU A 131      14.400  -1.448   1.756  1.00 98.43           H  
ATOM   2180  HB3 LEU A 131      15.746  -0.339   1.983  1.00 98.43           H  
ATOM   2181  O   LEU A 131      13.234  -0.937   4.428  1.00 98.43           O  
ATOM   2182  CG  LEU A 131      16.322  -2.295   1.314  1.00 98.43           C  
ATOM   2183  HG  LEU A 131      15.973  -3.323   1.408  1.00 98.43           H  
ATOM   2184  CD1 LEU A 131      16.225  -1.896  -0.159  1.00 98.43           C  
ATOM   2185 HD11 LEU A 131      16.601  -0.881  -0.280  1.00 98.43           H  
ATOM   2186 HD12 LEU A 131      16.795  -2.603  -0.763  1.00 98.43           H  
ATOM   2187 HD13 LEU A 131      15.180  -1.927  -0.469  1.00 98.43           H  
ATOM   2188  CD2 LEU A 131      17.790  -2.218   1.738  1.00 98.43           C  
ATOM   2189 HD21 LEU A 131      18.390  -2.889   1.124  1.00 98.43           H  
ATOM   2190 HD22 LEU A 131      18.147  -1.190   1.671  1.00 98.43           H  
ATOM   2191 HD23 LEU A 131      17.884  -2.537   2.776  1.00 98.43           H  
ATOM   2192  N   THR A 132      14.947   0.520   4.677  1.00 98.18           N  
ATOM   2193  H   THR A 132      15.927   0.702   4.513  1.00 98.18           H  
ATOM   2194  CA  THR A 132      14.082   1.652   5.050  1.00 98.18           C  
ATOM   2195  HA  THR A 132      13.423   1.336   5.859  1.00 98.18           H  
ATOM   2196  C   THR A 132      13.200   2.072   3.872  1.00 98.18           C  
ATOM   2197  CB  THR A 132      14.877   2.862   5.566  1.00 98.18           C  
ATOM   2198  HB  THR A 132      14.180   3.595   5.972  1.00 98.18           H  
ATOM   2199  O   THR A 132      13.490   1.761   2.706  1.00 98.18           O  
ATOM   2200  CG2 THR A 132      15.878   2.489   6.659  1.00 98.18           C  
ATOM   2201 HG21 THR A 132      16.281   3.396   7.108  1.00 98.18           H  
ATOM   2202 HG22 THR A 132      16.694   1.898   6.244  1.00 98.18           H  
ATOM   2203 HG23 THR A 132      15.374   1.911   7.434  1.00 98.18           H  
ATOM   2204  OG1 THR A 132      15.587   3.490   4.526  1.00 98.18           O  
ATOM   2205  HG1 THR A 132      16.200   4.089   4.958  1.00 98.18           H  
ATOM   2206  N   SER A 133      12.112   2.793   4.155  1.00 97.55           N  
ATOM   2207  H   SER A 133      11.920   3.012   5.122  1.00 97.55           H  
ATOM   2208  CA  SER A 133      11.240   3.345   3.106  1.00 97.55           C  
ATOM   2209  HA  SER A 133      10.789   2.522   2.550  1.00 97.55           H  
ATOM   2210  C   SER A 133      12.037   4.206   2.109  1.00 97.55           C  
ATOM   2211  CB  SER A 133      10.108   4.147   3.765  1.00 97.55           C  
ATOM   2212  HB2 SER A 133      10.513   4.730   4.592  1.00 97.55           H  
ATOM   2213  HB3 SER A 133       9.363   3.459   4.166  1.00 97.55           H  
ATOM   2214  O   SER A 133      11.855   4.095   0.890  1.00 97.55           O  
ATOM   2215  OG  SER A 133       9.492   5.036   2.847  1.00 97.55           O  
ATOM   2216  HG  SER A 133       9.967   5.864   2.949  1.00 97.55           H  
ATOM   2217  N   ASP A 134      12.967   5.020   2.615  1.00 98.00           N  
ATOM   2218  H   ASP A 134      13.071   5.057   3.619  1.00 98.00           H  
ATOM   2219  CA  ASP A 134      13.793   5.926   1.811  1.00 98.00           C  
ATOM   2220  HA  ASP A 134      13.149   6.485   1.132  1.00 98.00           H  
ATOM   2221  C   ASP A 134      14.807   5.181   0.938  1.00 98.00           C  
ATOM   2222  CB  ASP A 134      14.513   6.922   2.736  1.00 98.00           C  
ATOM   2223  HB2 ASP A 134      14.990   6.381   3.553  1.00 98.00           H  
ATOM   2224  HB3 ASP A 134      15.296   7.418   2.162  1.00 98.00           H  
ATOM   2225  O   ASP A 134      14.939   5.473  -0.255  1.00 98.00           O  
ATOM   2226  CG  ASP A 134      13.596   8.009   3.307  1.00 98.00           C  
ATOM   2227  OD1 ASP A 134      12.400   8.035   2.929  1.00 98.00           O  
ATOM   2228  OD2 ASP A 134      14.120   8.866   4.043  1.00 98.00           O  
ATOM   2229  N   GLU A 135      15.489   4.175   1.490  1.00 98.40           N  
ATOM   2230  H   GLU A 135      15.330   3.960   2.464  1.00 98.40           H  
ATOM   2231  CA  GLU A 135      16.421   3.334   0.736  1.00 98.40           C  
ATOM   2232  HA  GLU A 135      17.200   3.952   0.289  1.00 98.40           H  
ATOM   2233  C   GLU A 135      15.710   2.572  -0.383  1.00 98.40           C  
ATOM   2234  CB  GLU A 135      17.055   2.304   1.670  1.00 98.40           C  
ATOM   2235  HB2 GLU A 135      16.257   1.852   2.258  1.00 98.40           H  
ATOM   2236  HB3 GLU A 135      17.526   1.525   1.070  1.00 98.40           H  
ATOM   2237  O   GLU A 135      16.205   2.507  -1.516  1.00 98.40           O  
ATOM   2238  CG  GLU A 135      18.121   2.889   2.601  1.00 98.40           C  
ATOM   2239  HG2 GLU A 135      17.723   3.742   3.151  1.00 98.40           H  
ATOM   2240  HG3 GLU A 135      18.943   3.250   1.983  1.00 98.40           H  
ATOM   2241  CD  GLU A 135      18.633   1.823   3.579  1.00 98.40           C  
ATOM   2242  OE1 GLU A 135      19.829   1.919   3.929  1.00 98.40           O  
ATOM   2243  OE2 GLU A 135      17.871   0.874   3.886  1.00 98.40           O  
ATOM   2244  N   PHE A 136      14.538   2.007  -0.082  1.00 98.53           N  
ATOM   2245  H   PHE A 136      14.193   2.096   0.863  1.00 98.53           H  
ATOM   2246  CA  PHE A 136      13.719   1.306  -1.063  1.00 98.53           C  
ATOM   2247  HA  PHE A 136      14.305   0.494  -1.492  1.00 98.53           H  
ATOM   2248  C   PHE A 136      13.315   2.239  -2.210  1.00 98.53           C  
ATOM   2249  CB  PHE A 136      12.492   0.708  -0.365  1.00 98.53           C  
ATOM   2250  HB2 PHE A 136      11.970   1.490   0.186  1.00 98.53           H  
ATOM   2251  HB3 PHE A 136      12.824  -0.034   0.361  1.00 98.53           H  
ATOM   2252  O   PHE A 136      13.561   1.925  -3.381  1.00 98.53           O  
ATOM   2253  CG  PHE A 136      11.528   0.052  -1.331  1.00 98.53           C  
ATOM   2254  CD1 PHE A 136      10.291   0.654  -1.624  1.00 98.53           C  
ATOM   2255  HD1 PHE A 136      10.013   1.579  -1.140  1.00 98.53           H  
ATOM   2256  CD2 PHE A 136      11.880  -1.158  -1.954  1.00 98.53           C  
ATOM   2257  HD2 PHE A 136      12.829  -1.622  -1.728  1.00 98.53           H  
ATOM   2258  CE1 PHE A 136       9.403   0.032  -2.520  1.00 98.53           C  
ATOM   2259  HE1 PHE A 136       8.430   0.463  -2.703  1.00 98.53           H  
ATOM   2260  CE2 PHE A 136      10.999  -1.771  -2.860  1.00 98.53           C  
ATOM   2261  HE2 PHE A 136      11.272  -2.712  -3.314  1.00 98.53           H  
ATOM   2262  CZ  PHE A 136       9.758  -1.176  -3.144  1.00 98.53           C  
ATOM   2263  HZ  PHE A 136       9.066  -1.661  -3.816  1.00 98.53           H  
ATOM   2264  N   ALA A 137      12.760   3.411  -1.889  1.00 98.48           N  
ATOM   2265  H   ALA A 137      12.614   3.629  -0.914  1.00 98.48           H  
ATOM   2266  CA  ALA A 137      12.349   4.393  -2.886  1.00 98.48           C  
ATOM   2267  HA  ALA A 137      11.624   3.927  -3.553  1.00 98.48           H  
ATOM   2268  C   ALA A 137      13.531   4.872  -3.744  1.00 98.48           C  
ATOM   2269  CB  ALA A 137      11.664   5.553  -2.162  1.00 98.48           C  
ATOM   2270  HB1 ALA A 137      12.357   6.026  -1.466  1.00 98.48           H  
ATOM   2271  HB2 ALA A 137      10.808   5.179  -1.601  1.00 98.48           H  
ATOM   2272  HB3 ALA A 137      11.323   6.293  -2.886  1.00 98.48           H  
ATOM   2273  O   ALA A 137      13.433   4.893  -4.975  1.00 98.48           O  
ATOM   2274  N   ALA A 138      14.675   5.179  -3.125  1.00 98.45           N  
ATOM   2275  H   ALA A 138      14.700   5.157  -2.116  1.00 98.45           H  
ATOM   2276  CA  ALA A 138      15.881   5.599  -3.834  1.00 98.45           C  
ATOM   2277  HA  ALA A 138      15.657   6.510  -4.388  1.00 98.45           H  
ATOM   2278  C   ALA A 138      16.352   4.540  -4.846  1.00 98.45           C  
ATOM   2279  CB  ALA A 138      16.970   5.917  -2.802  1.00 98.45           C  
ATOM   2280  HB1 ALA A 138      16.625   6.708  -2.136  1.00 98.45           H  
ATOM   2281  HB2 ALA A 138      17.875   6.251  -3.309  1.00 98.45           H  
ATOM   2282  HB3 ALA A 138      17.194   5.033  -2.206  1.00 98.45           H  
ATOM   2283  O   ALA A 138      16.640   4.874  -6.001  1.00 98.45           O  
ATOM   2284  N   ARG A 139      16.370   3.256  -4.457  1.00 98.43           N  
ATOM   2285  H   ARG A 139      16.112   3.051  -3.503  1.00 98.43           H  
ATOM   2286  CA  ARG A 139      16.745   2.147  -5.355  1.00 98.43           C  
ATOM   2287  HA  ARG A 139      17.708   2.374  -5.811  1.00 98.43           H  
ATOM   2288  C   ARG A 139      15.760   1.980  -6.508  1.00 98.43           C  
ATOM   2289  CB  ARG A 139      16.861   0.837  -4.564  1.00 98.43           C  
ATOM   2290  HB2 ARG A 139      16.936   0.008  -5.269  1.00 98.43           H  
ATOM   2291  HB3 ARG A 139      15.963   0.693  -3.963  1.00 98.43           H  
ATOM   2292  O   ARG A 139      16.194   1.805  -7.647  1.00 98.43           O  
ATOM   2293  CG  ARG A 139      18.098   0.812  -3.657  1.00 98.43           C  
ATOM   2294  HG2 ARG A 139      18.997   0.941  -4.259  1.00 98.43           H  
ATOM   2295  HG3 ARG A 139      18.048   1.623  -2.931  1.00 98.43           H  
ATOM   2296  CD  ARG A 139      18.169  -0.532  -2.927  1.00 98.43           C  
ATOM   2297  HD2 ARG A 139      17.201  -0.721  -2.463  1.00 98.43           H  
ATOM   2298  HD3 ARG A 139      18.369  -1.316  -3.657  1.00 98.43           H  
ATOM   2299  NE  ARG A 139      19.209  -0.530  -1.881  1.00 98.43           N  
ATOM   2300  HE  ARG A 139      19.465   0.370  -1.501  1.00 98.43           H  
ATOM   2301  NH1 ARG A 139      19.395  -2.806  -1.604  1.00 98.43           N  
ATOM   2302 HH11 ARG A 139      18.662  -2.940  -2.285  1.00 98.43           H  
ATOM   2303 HH12 ARG A 139      19.719  -3.581  -1.043  1.00 98.43           H  
ATOM   2304  NH2 ARG A 139      20.566  -1.434  -0.293  1.00 98.43           N  
ATOM   2305 HH21 ARG A 139      20.730  -0.518   0.099  1.00 98.43           H  
ATOM   2306 HH22 ARG A 139      20.877  -2.231   0.243  1.00 98.43           H  
ATOM   2307  CZ  ARG A 139      19.720  -1.586  -1.271  1.00 98.43           C  
ATOM   2308  N   VAL A 140      14.458   2.075  -6.237  1.00 98.33           N  
ATOM   2309  H   VAL A 140      14.185   2.205  -5.273  1.00 98.33           H  
ATOM   2310  CA  VAL A 140      13.405   2.003  -7.263  1.00 98.33           C  
ATOM   2311  HA  VAL A 140      13.502   1.063  -7.806  1.00 98.33           H  
ATOM   2312  C   VAL A 140      13.563   3.127  -8.286  1.00 98.33           C  
ATOM   2313  CB  VAL A 140      12.012   2.038  -6.602  1.00 98.33           C  
ATOM   2314  HB  VAL A 140      11.989   2.827  -5.850  1.00 98.33           H  
ATOM   2315  O   VAL A 140      13.616   2.860  -9.489  1.00 98.33           O  
ATOM   2316  CG1 VAL A 140      10.886   2.310  -7.606  1.00 98.33           C  
ATOM   2317 HG11 VAL A 140      10.903   1.566  -8.402  1.00 98.33           H  
ATOM   2318 HG12 VAL A 140      10.976   3.312  -8.026  1.00 98.33           H  
ATOM   2319 HG13 VAL A 140       9.933   2.266  -7.079  1.00 98.33           H  
ATOM   2320  CG2 VAL A 140      11.711   0.698  -5.920  1.00 98.33           C  
ATOM   2321 HG21 VAL A 140      12.500   0.446  -5.212  1.00 98.33           H  
ATOM   2322 HG22 VAL A 140      10.778   0.774  -5.360  1.00 98.33           H  
ATOM   2323 HG23 VAL A 140      11.630  -0.099  -6.658  1.00 98.33           H  
ATOM   2324  N   PHE A 141      13.682   4.378  -7.835  1.00 98.38           N  
ATOM   2325  H   PHE A 141      13.625   4.548  -6.841  1.00 98.38           H  
ATOM   2326  CA  PHE A 141      13.823   5.523  -8.736  1.00 98.38           C  
ATOM   2327  HA  PHE A 141      13.019   5.483  -9.471  1.00 98.38           H  
ATOM   2328  C   PHE A 141      15.130   5.476  -9.528  1.00 98.38           C  
ATOM   2329  CB  PHE A 141      13.712   6.833  -7.946  1.00 98.38           C  
ATOM   2330  HB2 PHE A 141      13.968   7.659  -8.609  1.00 98.38           H  
ATOM   2331  HB3 PHE A 141      14.447   6.820  -7.140  1.00 98.38           H  
ATOM   2332  O   PHE A 141      15.128   5.759 -10.729  1.00 98.38           O  
ATOM   2333  CG  PHE A 141      12.336   7.122  -7.375  1.00 98.38           C  
ATOM   2334  CD1 PHE A 141      11.195   7.073  -8.202  1.00 98.38           C  
ATOM   2335  HD1 PHE A 141      11.290   6.819  -9.248  1.00 98.38           H  
ATOM   2336  CD2 PHE A 141      12.195   7.486  -6.022  1.00 98.38           C  
ATOM   2337  HD2 PHE A 141      13.060   7.537  -5.377  1.00 98.38           H  
ATOM   2338  CE1 PHE A 141       9.925   7.364  -7.674  1.00 98.38           C  
ATOM   2339  HE1 PHE A 141       9.045   7.321  -8.299  1.00 98.38           H  
ATOM   2340  CE2 PHE A 141      10.927   7.785  -5.497  1.00 98.38           C  
ATOM   2341  HE2 PHE A 141      10.827   8.067  -4.460  1.00 98.38           H  
ATOM   2342  CZ  PHE A 141       9.792   7.725  -6.323  1.00 98.38           C  
ATOM   2343  HZ  PHE A 141       8.819   7.958  -5.917  1.00 98.38           H  
ATOM   2344  N   TYR A 142      16.230   5.065  -8.893  1.00 98.45           N  
ATOM   2345  H   TYR A 142      16.181   4.878  -7.902  1.00 98.45           H  
ATOM   2346  CA  TYR A 142      17.508   4.871  -9.572  1.00 98.45           C  
ATOM   2347  HA  TYR A 142      17.793   5.806 -10.053  1.00 98.45           H  
ATOM   2348  C   TYR A 142      17.414   3.800 -10.668  1.00 98.45           C  
ATOM   2349  CB  TYR A 142      18.583   4.517  -8.539  1.00 98.45           C  
ATOM   2350  HB2 TYR A 142      18.692   5.347  -7.840  1.00 98.45           H  
ATOM   2351  HB3 TYR A 142      18.266   3.645  -7.968  1.00 98.45           H  
ATOM   2352  O   TYR A 142      17.822   4.051 -11.804  1.00 98.45           O  
ATOM   2353  CG  TYR A 142      19.929   4.229  -9.172  1.00 98.45           C  
ATOM   2354  CD1 TYR A 142      20.310   2.899  -9.432  1.00 98.45           C  
ATOM   2355  HD1 TYR A 142      19.661   2.087  -9.141  1.00 98.45           H  
ATOM   2356  CD2 TYR A 142      20.777   5.291  -9.539  1.00 98.45           C  
ATOM   2357  HD2 TYR A 142      20.487   6.308  -9.321  1.00 98.45           H  
ATOM   2358  CE1 TYR A 142      21.536   2.630 -10.068  1.00 98.45           C  
ATOM   2359  HE1 TYR A 142      21.840   1.611 -10.253  1.00 98.45           H  
ATOM   2360  CE2 TYR A 142      22.009   5.026 -10.169  1.00 98.45           C  
ATOM   2361  HE2 TYR A 142      22.665   5.842 -10.436  1.00 98.45           H  
ATOM   2362  OH  TYR A 142      23.564   3.423 -11.063  1.00 98.45           O  
ATOM   2363  HH  TYR A 142      24.101   4.215 -11.135  1.00 98.45           H  
ATOM   2364  CZ  TYR A 142      22.386   3.692 -10.438  1.00 98.45           C  
ATOM   2365  N   ALA A 143      16.840   2.632 -10.364  1.00 98.31           N  
ATOM   2366  H   ALA A 143      16.515   2.481  -9.420  1.00 98.31           H  
ATOM   2367  CA  ALA A 143      16.690   1.539 -11.322  1.00 98.31           C  
ATOM   2368  HA  ALA A 143      17.670   1.296 -11.732  1.00 98.31           H  
ATOM   2369  C   ALA A 143      15.782   1.923 -12.501  1.00 98.31           C  
ATOM   2370  CB  ALA A 143      16.158   0.308 -10.580  1.00 98.31           C  
ATOM   2371  HB1 ALA A 143      15.203   0.539 -10.108  1.00 98.31           H  
ATOM   2372  HB2 ALA A 143      16.023  -0.516 -11.279  1.00 98.31           H  
ATOM   2373  HB3 ALA A 143      16.866   0.007  -9.808  1.00 98.31           H  
ATOM   2374  O   ALA A 143      16.148   1.697 -13.655  1.00 98.31           O  
ATOM   2375  N   ALA A 144      14.639   2.557 -12.224  1.00 97.95           N  
ATOM   2376  H   ALA A 144      14.390   2.701 -11.255  1.00 97.95           H  
ATOM   2377  CA  ALA A 144      13.714   3.033 -13.250  1.00 97.95           C  
ATOM   2378  HA  ALA A 144      13.390   2.186 -13.856  1.00 97.95           H  
ATOM   2379  C   ALA A 144      14.403   4.041 -14.189  1.00 97.95           C  
ATOM   2380  CB  ALA A 144      12.487   3.625 -12.543  1.00 97.95           C  
ATOM   2381  HB1 ALA A 144      12.775   4.493 -11.950  1.00 97.95           H  
ATOM   2382  HB2 ALA A 144      12.041   2.877 -11.887  1.00 97.95           H  
ATOM   2383  HB3 ALA A 144      11.742   3.925 -13.280  1.00 97.95           H  
ATOM   2384  O   ALA A 144      14.384   3.871 -15.410  1.00 97.95           O  
ATOM   2385  N   LYS A 145      15.118   5.023 -13.618  1.00 98.17           N  
ATOM   2386  H   LYS A 145      15.109   5.089 -12.610  1.00 98.17           H  
ATOM   2387  CA  LYS A 145      15.897   6.013 -14.376  1.00 98.17           C  
ATOM   2388  HA  LYS A 145      15.224   6.521 -15.067  1.00 98.17           H  
ATOM   2389  C   LYS A 145      16.980   5.360 -15.233  1.00 98.17           C  
ATOM   2390  CB  LYS A 145      16.489   7.047 -13.403  1.00 98.17           C  
ATOM   2391  HB2 LYS A 145      17.159   6.546 -12.704  1.00 98.17           H  
ATOM   2392  HB3 LYS A 145      15.675   7.496 -12.834  1.00 98.17           H  
ATOM   2393  O   LYS A 145      17.096   5.692 -16.408  1.00 98.17           O  
ATOM   2394  CG  LYS A 145      17.259   8.161 -14.131  1.00 98.17           C  
ATOM   2395  HG2 LYS A 145      16.592   8.653 -14.839  1.00 98.17           H  
ATOM   2396  HG3 LYS A 145      18.099   7.732 -14.678  1.00 98.17           H  
ATOM   2397  CD  LYS A 145      17.801   9.198 -13.140  1.00 98.17           C  
ATOM   2398  HD2 LYS A 145      18.469   8.703 -12.435  1.00 98.17           H  
ATOM   2399  HD3 LYS A 145      16.968   9.639 -12.592  1.00 98.17           H  
ATOM   2400  CE  LYS A 145      18.563  10.294 -13.898  1.00 98.17           C  
ATOM   2401  HE2 LYS A 145      19.376   9.829 -14.455  1.00 98.17           H  
ATOM   2402  HE3 LYS A 145      17.886  10.750 -14.620  1.00 98.17           H  
ATOM   2403  NZ  LYS A 145      19.100  11.331 -12.978  1.00 98.17           N  
ATOM   2404  HZ1 LYS A 145      19.597  12.041 -13.496  1.00 98.17           H  
ATOM   2405  HZ2 LYS A 145      19.741  10.922 -12.312  1.00 98.17           H  
ATOM   2406  HZ3 LYS A 145      18.353  11.779 -12.468  1.00 98.17           H  
ATOM   2407  N   LYS A 146      17.757   4.428 -14.670  1.00 98.22           N  
ATOM   2408  H   LYS A 146      17.603   4.218 -13.694  1.00 98.22           H  
ATOM   2409  CA  LYS A 146      18.843   3.729 -15.379  1.00 98.22           C  
ATOM   2410  HA  LYS A 146      19.529   4.470 -15.789  1.00 98.22           H  
ATOM   2411  C   LYS A 146      18.334   2.916 -16.571  1.00 98.22           C  
ATOM   2412  CB  LYS A 146      19.599   2.845 -14.373  1.00 98.22           C  
ATOM   2413  HB2 LYS A 146      19.923   3.468 -13.539  1.00 98.22           H  
ATOM   2414  HB3 LYS A 146      18.929   2.076 -13.988  1.00 98.22           H  
ATOM   2415  O   LYS A 146      19.025   2.819 -17.578  1.00 98.22           O  
ATOM   2416  CG  LYS A 146      20.834   2.178 -14.998  1.00 98.22           C  
ATOM   2417  HG2 LYS A 146      21.467   2.945 -15.444  1.00 98.22           H  
ATOM   2418  HG3 LYS A 146      20.523   1.479 -15.774  1.00 98.22           H  
ATOM   2419  CD  LYS A 146      21.638   1.414 -13.941  1.00 98.22           C  
ATOM   2420  HD2 LYS A 146      21.936   2.106 -13.154  1.00 98.22           H  
ATOM   2421  HD3 LYS A 146      21.015   0.629 -13.511  1.00 98.22           H  
ATOM   2422  CE  LYS A 146      22.886   0.797 -14.584  1.00 98.22           C  
ATOM   2423  HE2 LYS A 146      23.443   1.590 -15.084  1.00 98.22           H  
ATOM   2424  HE3 LYS A 146      22.573   0.081 -15.344  1.00 98.22           H  
ATOM   2425  NZ  LYS A 146      23.749   0.135 -13.572  1.00 98.22           N  
ATOM   2426  HZ1 LYS A 146      23.258  -0.625 -13.124  1.00 98.22           H  
ATOM   2427  HZ2 LYS A 146      24.030   0.798 -12.863  1.00 98.22           H  
ATOM   2428  HZ3 LYS A 146      24.582  -0.237 -14.005  1.00 98.22           H  
ATOM   2429  N   LEU A 147      17.137   2.349 -16.455  1.00 97.68           N  
ATOM   2430  H   LEU A 147      16.653   2.438 -15.573  1.00 97.68           H  
ATOM   2431  CA  LEU A 147      16.492   1.571 -17.513  1.00 97.68           C  
ATOM   2432  HA  LEU A 147      17.256   1.080 -18.115  1.00 97.68           H  
ATOM   2433  C   LEU A 147      15.685   2.429 -18.500  1.00 97.68           C  
ATOM   2434  CB  LEU A 147      15.617   0.500 -16.841  1.00 97.68           C  
ATOM   2435  HB2 LEU A 147      14.989   0.997 -16.103  1.00 97.68           H  
ATOM   2436  HB3 LEU A 147      14.968   0.042 -17.588  1.00 97.68           H  
ATOM   2437  O   LEU A 147      15.160   1.884 -19.468  1.00 97.68           O  
ATOM   2438  CG  LEU A 147      16.406  -0.612 -16.130  1.00 97.68           C  
ATOM   2439  HG  LEU A 147      17.119  -0.177 -15.429  1.00 97.68           H  
ATOM   2440  CD1 LEU A 147      15.429  -1.482 -15.342  1.00 97.68           C  
ATOM   2441 HD11 LEU A 147      14.934  -0.857 -14.598  1.00 97.68           H  
ATOM   2442 HD12 LEU A 147      15.971  -2.273 -14.824  1.00 97.68           H  
ATOM   2443 HD13 LEU A 147      14.687  -1.921 -16.008  1.00 97.68           H  
ATOM   2444  CD2 LEU A 147      17.168  -1.504 -17.110  1.00 97.68           C  
ATOM   2445 HD21 LEU A 147      17.626  -2.336 -16.575  1.00 97.68           H  
ATOM   2446 HD22 LEU A 147      17.960  -0.934 -17.597  1.00 97.68           H  
ATOM   2447 HD23 LEU A 147      16.490  -1.896 -17.869  1.00 97.68           H  
ATOM   2448  N   GLY A 148      15.561   3.741 -18.266  1.00 97.60           N  
ATOM   2449  H   GLY A 148      16.030   4.141 -17.466  1.00 97.60           H  
ATOM   2450  CA  GLY A 148      14.757   4.630 -19.106  1.00 97.60           C  
ATOM   2451  HA2 GLY A 148      14.896   5.657 -18.766  1.00 97.60           H  
ATOM   2452  HA3 GLY A 148      15.096   4.556 -20.139  1.00 97.60           H  
ATOM   2453  C   GLY A 148      13.258   4.315 -19.071  1.00 97.60           C  
ATOM   2454  O   GLY A 148      12.561   4.563 -20.050  1.00 97.60           O  
ATOM   2455  N   ILE A 149      12.764   3.749 -17.967  1.00 96.24           N  
ATOM   2456  H   ILE A 149      13.380   3.655 -17.172  1.00 96.24           H  
ATOM   2457  CA  ILE A 149      11.359   3.365 -17.786  1.00 96.24           C  
ATOM   2458  HA  ILE A 149      10.779   3.732 -18.633  1.00 96.24           H  
ATOM   2459  C   ILE A 149      10.767   4.033 -16.547  1.00 96.24           C  
ATOM   2460  CB  ILE A 149      11.180   1.829 -17.756  1.00 96.24           C  
ATOM   2461  HB  ILE A 149      10.112   1.627 -17.674  1.00 96.24           H  
ATOM   2462  O   ILE A 149      11.466   4.553 -15.678  1.00 96.24           O  
ATOM   2463  CG1 ILE A 149      11.866   1.185 -16.532  1.00 96.24           C  
ATOM   2464 HG12 ILE A 149      12.919   1.465 -16.525  1.00 96.24           H  
ATOM   2465 HG13 ILE A 149      11.412   1.582 -15.624  1.00 96.24           H  
ATOM   2466  CG2 ILE A 149      11.629   1.212 -19.090  1.00 96.24           C  
ATOM   2467 HG21 ILE A 149      11.185   1.770 -19.915  1.00 96.24           H  
ATOM   2468 HG22 ILE A 149      11.297   0.176 -19.149  1.00 96.24           H  
ATOM   2469 HG23 ILE A 149      12.714   1.255 -19.180  1.00 96.24           H  
ATOM   2470  CD1 ILE A 149      11.761  -0.344 -16.472  1.00 96.24           C  
ATOM   2471 HD11 ILE A 149      10.717  -0.649 -16.548  1.00 96.24           H  
ATOM   2472 HD12 ILE A 149      12.169  -0.695 -15.524  1.00 96.24           H  
ATOM   2473 HD13 ILE A 149      12.337  -0.795 -17.280  1.00 96.24           H  
ATOM   2474  N   THR A 150       9.448   4.022 -16.448  1.00 95.90           N  
ATOM   2475  H   THR A 150       8.925   3.599 -17.202  1.00 95.90           H  
ATOM   2476  CA  THR A 150       8.729   4.486 -15.263  1.00 95.90           C  
ATOM   2477  HA  THR A 150       9.195   5.419 -14.947  1.00 95.90           H  
ATOM   2478  C   THR A 150       8.828   3.474 -14.113  1.00 95.90           C  
ATOM   2479  CB  THR A 150       7.261   4.779 -15.583  1.00 95.90           C  
ATOM   2480  HB  THR A 150       6.777   5.168 -14.687  1.00 95.90           H  
ATOM   2481  O   THR A 150       9.007   2.276 -14.349  1.00 95.90           O  
ATOM   2482  CG2 THR A 150       7.083   5.795 -16.710  1.00 95.90           C  
ATOM   2483 HG21 THR A 150       7.585   6.726 -16.446  1.00 95.90           H  
ATOM   2484 HG22 THR A 150       7.510   5.416 -17.638  1.00 95.90           H  
ATOM   2485 HG23 THR A 150       6.019   5.971 -16.867  1.00 95.90           H  
ATOM   2486  OG1 THR A 150       6.596   3.613 -15.969  1.00 95.90           O  
ATOM   2487  HG1 THR A 150       6.951   3.377 -16.829  1.00 95.90           H  
ATOM   2488  N   PRO A 151       8.651   3.912 -12.852  1.00 97.06           N  
ATOM   2489  CA  PRO A 151       8.543   2.994 -11.718  1.00 97.06           C  
ATOM   2490  HA  PRO A 151       9.501   2.494 -11.578  1.00 97.06           H  
ATOM   2491  C   PRO A 151       7.449   1.926 -11.906  1.00 97.06           C  
ATOM   2492  CB  PRO A 151       8.267   3.900 -10.514  1.00 97.06           C  
ATOM   2493  HB2 PRO A 151       8.680   3.498  -9.589  1.00 97.06           H  
ATOM   2494  HB3 PRO A 151       7.195   4.072 -10.417  1.00 97.06           H  
ATOM   2495  O   PRO A 151       7.662   0.762 -11.577  1.00 97.06           O  
ATOM   2496  CG  PRO A 151       8.945   5.212 -10.891  1.00 97.06           C  
ATOM   2497  HG2 PRO A 151      10.017   5.137 -10.707  1.00 97.06           H  
ATOM   2498  HG3 PRO A 151       8.515   6.059 -10.356  1.00 97.06           H  
ATOM   2499  CD  PRO A 151       8.681   5.294 -12.392  1.00 97.06           C  
ATOM   2500  HD2 PRO A 151       9.479   5.863 -12.871  1.00 97.06           H  
ATOM   2501  HD3 PRO A 151       7.713   5.761 -12.570  1.00 97.06           H  
ATOM   2502  N   ASP A 152       6.300   2.289 -12.488  1.00 96.10           N  
ATOM   2503  H   ASP A 152       6.165   3.258 -12.742  1.00 96.10           H  
ATOM   2504  CA  ASP A 152       5.204   1.345 -12.748  1.00 96.10           C  
ATOM   2505  HA  ASP A 152       4.998   0.795 -11.830  1.00 96.10           H  
ATOM   2506  C   ASP A 152       5.567   0.300 -13.821  1.00 96.10           C  
ATOM   2507  CB  ASP A 152       3.929   2.113 -13.140  1.00 96.10           C  
ATOM   2508  HB2 ASP A 152       3.254   1.424 -13.649  1.00 96.10           H  
ATOM   2509  HB3 ASP A 152       4.181   2.912 -13.837  1.00 96.10           H  
ATOM   2510  O   ASP A 152       5.195  -0.873 -13.711  1.00 96.10           O  
ATOM   2511  CG  ASP A 152       3.155   2.683 -11.948  1.00 96.10           C  
ATOM   2512  OD1 ASP A 152       3.212   2.094 -10.848  1.00 96.10           O  
ATOM   2513  OD2 ASP A 152       2.399   3.665 -12.128  1.00 96.10           O  
ATOM   2514  N   GLU A 153       6.337   0.678 -14.844  1.00 95.05           N  
ATOM   2515  H   GLU A 153       6.597   1.651 -14.923  1.00 95.05           H  
ATOM   2516  CA  GLU A 153       6.915  -0.278 -15.797  1.00 95.05           C  
ATOM   2517  HA  GLU A 153       6.126  -0.911 -16.203  1.00 95.05           H  
ATOM   2518  C   GLU A 153       7.930  -1.197 -15.126  1.00 95.05           C  
ATOM   2519  CB  GLU A 153       7.609   0.458 -16.947  1.00 95.05           C  
ATOM   2520  HB2 GLU A 153       8.225   1.255 -16.531  1.00 95.05           H  
ATOM   2521  HB3 GLU A 153       8.249  -0.232 -17.496  1.00 95.05           H  
ATOM   2522  O   GLU A 153       7.901  -2.403 -15.371  1.00 95.05           O  
ATOM   2523  CG  GLU A 153       6.576   1.027 -17.911  1.00 95.05           C  
ATOM   2524  HG2 GLU A 153       5.807   1.540 -17.334  1.00 95.05           H  
ATOM   2525  HG3 GLU A 153       6.131   0.192 -18.451  1.00 95.05           H  
ATOM   2526  CD  GLU A 153       7.148   2.038 -18.893  1.00 95.05           C  
ATOM   2527  OE1 GLU A 153       6.787   1.944 -20.080  1.00 95.05           O  
ATOM   2528  OE2 GLU A 153       7.877   2.935 -18.412  1.00 95.05           O  
ATOM   2529  N   LEU A 154       8.795  -0.647 -14.270  1.00 96.37           N  
ATOM   2530  H   LEU A 154       8.756   0.353 -14.130  1.00 96.37           H  
ATOM   2531  CA  LEU A 154       9.785  -1.414 -13.521  1.00 96.37           C  
ATOM   2532  HA  LEU A 154      10.428  -1.931 -14.234  1.00 96.37           H  
ATOM   2533  C   LEU A 154       9.108  -2.485 -12.661  1.00 96.37           C  
ATOM   2534  CB  LEU A 154      10.648  -0.454 -12.680  1.00 96.37           C  
ATOM   2535  HB2 LEU A 154      11.180   0.227 -13.344  1.00 96.37           H  
ATOM   2536  HB3 LEU A 154       9.995   0.147 -12.048  1.00 96.37           H  
ATOM   2537  O   LEU A 154       9.401  -3.668 -12.826  1.00 96.37           O  
ATOM   2538  CG  LEU A 154      11.658  -1.168 -11.762  1.00 96.37           C  
ATOM   2539  HG  LEU A 154      11.144  -1.889 -11.126  1.00 96.37           H  
ATOM   2540  CD1 LEU A 154      12.733  -1.893 -12.570  1.00 96.37           C  
ATOM   2541 HD11 LEU A 154      13.227  -1.185 -13.234  1.00 96.37           H  
ATOM   2542 HD12 LEU A 154      12.286  -2.699 -13.152  1.00 96.37           H  
ATOM   2543 HD13 LEU A 154      13.468  -2.328 -11.892  1.00 96.37           H  
ATOM   2544  CD2 LEU A 154      12.336  -0.149 -10.853  1.00 96.37           C  
ATOM   2545 HD21 LEU A 154      13.006  -0.661 -10.162  1.00 96.37           H  
ATOM   2546 HD22 LEU A 154      11.582   0.383 -10.272  1.00 96.37           H  
ATOM   2547 HD23 LEU A 154      12.904   0.567 -11.446  1.00 96.37           H  
ATOM   2548  N   VAL A 155       8.168  -2.097 -11.792  1.00 96.62           N  
ATOM   2549  H   VAL A 155       7.962  -1.113 -11.706  1.00 96.62           H  
ATOM   2550  CA  VAL A 155       7.494  -3.049 -10.895  1.00 96.62           C  
ATOM   2551  HA  VAL A 155       8.267  -3.577 -10.337  1.00 96.62           H  
ATOM   2552  C   VAL A 155       6.710  -4.103 -11.681  1.00 96.62           C  
ATOM   2553  CB  VAL A 155       6.603  -2.318  -9.870  1.00 96.62           C  
ATOM   2554  HB  VAL A 155       7.143  -1.442  -9.513  1.00 96.62           H  
ATOM   2555  O   VAL A 155       6.665  -5.262 -11.279  1.00 96.62           O  
ATOM   2556  CG1 VAL A 155       5.264  -1.849 -10.444  1.00 96.62           C  
ATOM   2557 HG11 VAL A 155       4.734  -1.265  -9.692  1.00 96.62           H  
ATOM   2558 HG12 VAL A 155       4.637  -2.693 -10.732  1.00 96.62           H  
ATOM   2559 HG13 VAL A 155       5.458  -1.209 -11.304  1.00 96.62           H  
ATOM   2560  CG2 VAL A 155       6.317  -3.203  -8.660  1.00 96.62           C  
ATOM   2561 HG21 VAL A 155       5.573  -2.728  -8.021  1.00 96.62           H  
ATOM   2562 HG22 VAL A 155       7.229  -3.329  -8.076  1.00 96.62           H  
ATOM   2563 HG23 VAL A 155       5.974  -4.190  -8.970  1.00 96.62           H  
ATOM   2564  N   SER A 156       6.148  -3.736 -12.837  1.00 94.08           N  
ATOM   2565  H   SER A 156       6.223  -2.767 -13.115  1.00 94.08           H  
ATOM   2566  CA  SER A 156       5.427  -4.673 -13.706  1.00 94.08           C  
ATOM   2567  HA  SER A 156       4.708  -5.232 -13.107  1.00 94.08           H  
ATOM   2568  C   SER A 156       6.339  -5.706 -14.367  1.00 94.08           C  
ATOM   2569  CB  SER A 156       4.653  -3.925 -14.788  1.00 94.08           C  
ATOM   2570  HB2 SER A 156       5.341  -3.351 -15.408  1.00 94.08           H  
ATOM   2571  HB3 SER A 156       4.134  -4.653 -15.412  1.00 94.08           H  
ATOM   2572  O   SER A 156       5.879  -6.804 -14.660  1.00 94.08           O  
ATOM   2573  OG  SER A 156       3.698  -3.062 -14.206  1.00 94.08           O  
ATOM   2574  HG  SER A 156       4.172  -2.283 -13.904  1.00 94.08           H  
ATOM   2575  N   ARG A 157       7.615  -5.373 -14.602  1.00 93.45           N  
ATOM   2576  H   ARG A 157       7.917  -4.444 -14.346  1.00 93.45           H  
ATOM   2577  CA  ARG A 157       8.620  -6.309 -15.132  1.00 93.45           C  
ATOM   2578  HA  ARG A 157       8.155  -6.984 -15.851  1.00 93.45           H  
ATOM   2579  C   ARG A 157       9.209  -7.211 -14.050  1.00 93.45           C  
ATOM   2580  CB  ARG A 157       9.749  -5.531 -15.822  1.00 93.45           C  
ATOM   2581  HB2 ARG A 157      10.130  -4.773 -15.138  1.00 93.45           H  
ATOM   2582  HB3 ARG A 157      10.562  -6.221 -16.048  1.00 93.45           H  
ATOM   2583  O   ARG A 157       9.550  -8.347 -14.346  1.00 93.45           O  
ATOM   2584  CG  ARG A 157       9.306  -4.868 -17.131  1.00 93.45           C  
ATOM   2585  HG2 ARG A 157       8.437  -4.233 -16.958  1.00 93.45           H  
ATOM   2586  HG3 ARG A 157       9.034  -5.637 -17.855  1.00 93.45           H  
ATOM   2587  CD  ARG A 157      10.458  -4.025 -17.687  1.00 93.45           C  
ATOM   2588  HD2 ARG A 157      10.803  -3.347 -16.906  1.00 93.45           H  
ATOM   2589  HD3 ARG A 157      11.274  -4.694 -17.960  1.00 93.45           H  
ATOM   2590  NE  ARG A 157      10.041  -3.225 -18.855  1.00 93.45           N  
ATOM   2591  HE  ARG A 157       9.048  -3.078 -18.967  1.00 93.45           H  
ATOM   2592  NH1 ARG A 157      12.137  -2.744 -19.664  1.00 93.45           N  
ATOM   2593 HH11 ARG A 157      12.729  -2.257 -20.321  1.00 93.45           H  
ATOM   2594 HH12 ARG A 157      12.544  -3.322 -18.943  1.00 93.45           H  
ATOM   2595  NH2 ARG A 157      10.346  -1.878 -20.667  1.00 93.45           N  
ATOM   2596 HH21 ARG A 157       9.354  -1.696 -20.719  1.00 93.45           H  
ATOM   2597 HH22 ARG A 157      10.964  -1.389 -21.299  1.00 93.45           H  
ATOM   2598  CZ  ARG A 157      10.839  -2.626 -19.722  1.00 93.45           C  
ATOM   2599  N   VAL A 158       9.346  -6.701 -12.825  1.00 93.73           N  
ATOM   2600  H   VAL A 158       9.098  -5.731 -12.690  1.00 93.73           H  
ATOM   2601  CA  VAL A 158       9.932  -7.444 -11.697  1.00 93.73           C  
ATOM   2602  HA  VAL A 158      10.752  -8.062 -12.065  1.00 93.73           H  
ATOM   2603  C   VAL A 158       8.911  -8.397 -11.080  1.00 93.73           C  
ATOM   2604  CB  VAL A 158      10.504  -6.475 -10.644  1.00 93.73           C  
ATOM   2605  HB  VAL A 158       9.719  -5.792 -10.319  1.00 93.73           H  
ATOM   2606  O   VAL A 158       9.190  -9.580 -10.907  1.00 93.73           O  
ATOM   2607  CG1 VAL A 158      11.046  -7.217  -9.416  1.00 93.73           C  
ATOM   2608 HG11 VAL A 158      11.535  -6.516  -8.740  1.00 93.73           H  
ATOM   2609 HG12 VAL A 158      10.235  -7.704  -8.874  1.00 93.73           H  
ATOM   2610 HG13 VAL A 158      11.769  -7.973  -9.723  1.00 93.73           H  
ATOM   2611  CG2 VAL A 158      11.661  -5.650 -11.224  1.00 93.73           C  
ATOM   2612 HG21 VAL A 158      12.484  -6.310 -11.500  1.00 93.73           H  
ATOM   2613 HG22 VAL A 158      11.342  -5.099 -12.108  1.00 93.73           H  
ATOM   2614 HG23 VAL A 158      12.012  -4.934 -10.480  1.00 93.73           H  
ATOM   2615  N   VAL A 159       7.711  -7.899 -10.777  1.00 93.03           N  
ATOM   2616  H   VAL A 159       7.517  -6.929 -10.981  1.00 93.03           H  
ATOM   2617  CA  VAL A 159       6.630  -8.699 -10.195  1.00 93.03           C  
ATOM   2618  HA  VAL A 159       7.058  -9.588  -9.731  1.00 93.03           H  
ATOM   2619  C   VAL A 159       5.716  -9.163 -11.318  1.00 93.03           C  
ATOM   2620  CB  VAL A 159       5.887  -7.951  -9.080  1.00 93.03           C  
ATOM   2621  HB  VAL A 159       5.374  -7.086  -9.500  1.00 93.03           H  
ATOM   2622  O   VAL A 159       4.734  -8.510 -11.696  1.00 93.03           O  
ATOM   2623  CG1 VAL A 159       4.855  -8.871  -8.414  1.00 93.03           C  
ATOM   2624 HG11 VAL A 159       4.095  -9.183  -9.131  1.00 93.03           H  
ATOM   2625 HG12 VAL A 159       5.344  -9.757  -8.010  1.00 93.03           H  
ATOM   2626 HG13 VAL A 159       4.359  -8.342  -7.600  1.00 93.03           H  
ATOM   2627  CG2 VAL A 159       6.859  -7.465  -7.997  1.00 93.03           C  
ATOM   2628 HG21 VAL A 159       6.302  -7.018  -7.174  1.00 93.03           H  
ATOM   2629 HG22 VAL A 159       7.532  -6.710  -8.404  1.00 93.03           H  
ATOM   2630 HG23 VAL A 159       7.443  -8.302  -7.613  1.00 93.03           H  
ATOM   2631  N   THR A 160       6.086 -10.307 -11.882  1.00 85.34           N  
ATOM   2632  H   THR A 160       6.900 -10.778 -11.513  1.00 85.34           H  
ATOM   2633  CA  THR A 160       5.287 -10.989 -12.893  1.00 85.34           C  
ATOM   2634  HA  THR A 160       4.684 -10.242 -13.410  1.00 85.34           H  
ATOM   2635  C   THR A 160       4.326 -11.967 -12.231  1.00 85.34           C  
ATOM   2636  CB  THR A 160       6.143 -11.661 -13.975  1.00 85.34           C  
ATOM   2637  HB  THR A 160       5.480 -12.005 -14.769  1.00 85.34           H  
ATOM   2638  O   THR A 160       4.589 -12.522 -11.167  1.00 85.34           O  
ATOM   2639  CG2 THR A 160       7.172 -10.706 -14.578  1.00 85.34           C  
ATOM   2640 HG21 THR A 160       7.963 -10.496 -13.857  1.00 85.34           H  
ATOM   2641 HG22 THR A 160       6.701  -9.763 -14.854  1.00 85.34           H  
ATOM   2642 HG23 THR A 160       7.617 -11.161 -15.463  1.00 85.34           H  
ATOM   2643  OG1 THR A 160       6.845 -12.765 -13.471  1.00 85.34           O  
ATOM   2644  HG1 THR A 160       7.627 -12.452 -13.011  1.00 85.34           H  
ATOM   2645  N   VAL A 161       3.183 -12.161 -12.872  1.00 68.74           N  
ATOM   2646  H   VAL A 161       3.036 -11.700 -13.758  1.00 68.74           H  
ATOM   2647  CA  VAL A 161       2.238 -13.221 -12.536  1.00 68.74           C  
ATOM   2648  HA  VAL A 161       2.713 -13.945 -11.874  1.00 68.74           H  
ATOM   2649  C   VAL A 161       1.921 -13.932 -13.833  1.00 68.74           C  
ATOM   2650  CB  VAL A 161       0.955 -12.715 -11.848  1.00 68.74           C  
ATOM   2651  HB  VAL A 161       0.130 -13.377 -12.111  1.00 68.74           H  
ATOM   2652  O   VAL A 161       1.397 -13.324 -14.765  1.00 68.74           O  
ATOM   2653  CG1 VAL A 161       1.108 -12.769 -10.328  1.00 68.74           C  
ATOM   2654 HG11 VAL A 161       1.210 -13.804 -10.001  1.00 68.74           H  
ATOM   2655 HG12 VAL A 161       0.228 -12.328  -9.859  1.00 68.74           H  
ATOM   2656 HG13 VAL A 161       1.989 -12.207 -10.019  1.00 68.74           H  
ATOM   2657  CG2 VAL A 161       0.573 -11.287 -12.246  1.00 68.74           C  
ATOM   2658 HG21 VAL A 161       0.507 -11.218 -13.332  1.00 68.74           H  
ATOM   2659 HG22 VAL A 161       1.319 -10.589 -11.865  1.00 68.74           H  
ATOM   2660 HG23 VAL A 161      -0.410 -11.067 -11.829  1.00 68.74           H  
ATOM   2661  N   SER A 162       2.287 -15.206 -13.896  1.00 63.29           N  
ATOM   2662  H   SER A 162       2.816 -15.604 -13.133  1.00 63.29           H  
ATOM   2663  CA  SER A 162       1.640 -16.172 -14.773  1.00 63.29           C  
ATOM   2664  HA  SER A 162       1.390 -15.720 -15.733  1.00 63.29           H  
ATOM   2665  C   SER A 162       0.360 -16.604 -14.064  1.00 63.29           C  
ATOM   2666  CB  SER A 162       2.585 -17.358 -15.008  1.00 63.29           C  
ATOM   2667  HB2 SER A 162       2.079 -18.121 -15.600  1.00 63.29           H  
ATOM   2668  HB3 SER A 162       3.454 -17.010 -15.567  1.00 63.29           H  
ATOM   2669  O   SER A 162       0.445 -17.069 -12.923  1.00 63.29           O  
ATOM   2670  OG  SER A 162       3.019 -17.915 -13.778  1.00 63.29           O  
ATOM   2671  HG  SER A 162       2.250 -18.325 -13.375  1.00 63.29           H  
ATOM   2672  N   GLU A 163      -0.812 -16.385 -14.653  1.00 53.97           N  
ATOM   2673  H   GLU A 163      -0.853 -16.039 -15.601  1.00 53.97           H  
ATOM   2674  CA  GLU A 163      -2.045 -16.949 -14.085  1.00 53.97           C  
ATOM   2675  HA  GLU A 163      -2.101 -16.675 -13.032  1.00 53.97           H  
ATOM   2676  C   GLU A 163      -1.988 -18.477 -14.076  1.00 53.97           C  
ATOM   2677  CB  GLU A 163      -3.303 -16.379 -14.760  1.00 53.97           C  
ATOM   2678  HB2 GLU A 163      -3.231 -16.481 -15.843  1.00 53.97           H  
ATOM   2679  HB3 GLU A 163      -4.169 -16.941 -14.410  1.00 53.97           H  
ATOM   2680  O   GLU A 163      -1.614 -19.057 -15.119  1.00 53.97           O  
ATOM   2681  CG  GLU A 163      -3.492 -14.900 -14.372  1.00 53.97           C  
ATOM   2682  HG2 GLU A 163      -2.728 -14.302 -14.870  1.00 53.97           H  
ATOM   2683  HG3 GLU A 163      -3.334 -14.800 -13.299  1.00 53.97           H  
ATOM   2684  CD  GLU A 163      -4.884 -14.341 -14.721  1.00 53.97           C  
ATOM   2685  OE1 GLU A 163      -5.436 -13.601 -13.869  1.00 53.97           O  
ATOM   2686  OE2 GLU A 163      -5.380 -14.609 -15.839  1.00 53.97           O  
ATOM   2687  OXT GLU A 163      -2.197 -18.999 -12.950  1.00 53.97           O  
TER    2688      GLU A 163                                                       
END   
