# Supplementary material for: Widespread Horizontal Gene Transfer Among Animal Viruses
Source: bioRxiv. 2024 Mar 26:2024.03.25.586562. Preprint. [Version 2] doi: 10.1101/2024.03.25.586562 (PMC11071296; doi:10.1101/2024.03.25.586562)
Supplement: Supplement 7 [file media-7.zip › File7_PDB/Adoma12478_E1.pdb]

ATOM      1  N   MET A   1       3.189  27.502 -32.727  1.00 29.14           N  
ATOM      2  H   MET A   1       2.495  27.396 -32.001  1.00 29.14           H  
ATOM      3  H2  MET A   1       3.749  28.319 -32.532  1.00 29.14           H  
ATOM      4  H3  MET A   1       3.781  26.684 -32.712  1.00 29.14           H  
ATOM      5  CA  MET A   1       2.524  27.620 -34.048  1.00 29.14           C  
ATOM      6  HA  MET A   1       1.958  26.702 -34.205  1.00 29.14           H  
ATOM      7  C   MET A   1       3.502  27.628 -35.223  1.00 29.14           C  
ATOM      8  CB  MET A   1       1.498  28.764 -34.130  1.00 29.14           C  
ATOM      9  HB2 MET A   1       1.352  29.026 -35.178  1.00 29.14           H  
ATOM     10  HB3 MET A   1       1.848  29.646 -33.594  1.00 29.14           H  
ATOM     11  O   MET A   1       3.205  26.948 -36.185  1.00 29.14           O  
ATOM     12  CG  MET A   1       0.145  28.292 -33.573  1.00 29.14           C  
ATOM     13  HG2 MET A   1       0.180  28.261 -32.484  1.00 29.14           H  
ATOM     14  HG3 MET A   1      -0.030  27.277 -33.929  1.00 29.14           H  
ATOM     15  SD  MET A   1      -1.285  29.271 -34.109  1.00 29.14           S  
ATOM     16  CE  MET A   1      -1.519  30.401 -32.714  1.00 29.14           C  
ATOM     17  HE1 MET A   1      -0.622  31.003 -32.570  1.00 29.14           H  
ATOM     18  HE2 MET A   1      -1.726  29.827 -31.811  1.00 29.14           H  
ATOM     19  HE3 MET A   1      -2.365  31.057 -32.920  1.00 29.14           H  
ATOM     20  N   SER A   2       4.659  28.301 -35.176  1.00 25.50           N  
ATOM     21  H   SER A   2       4.888  28.938 -34.426  1.00 25.50           H  
ATOM     22  CA  SER A   2       5.657  28.292 -36.274  1.00 25.50           C  
ATOM     23  HA  SER A   2       5.139  28.174 -37.225  1.00 25.50           H  
ATOM     24  C   SER A   2       6.705  27.160 -36.223  1.00 25.50           C  
ATOM     25  CB  SER A   2       6.360  29.655 -36.315  1.00 25.50           C  
ATOM     26  HB2 SER A   2       5.666  30.405 -36.692  1.00 25.50           H  
ATOM     27  HB3 SER A   2       7.223  29.618 -36.980  1.00 25.50           H  
ATOM     28  O   SER A   2       7.620  27.151 -37.034  1.00 25.50           O  
ATOM     29  OG  SER A   2       6.762  30.017 -35.003  1.00 25.50           O  
ATOM     30  HG  SER A   2       7.621  30.440 -35.072  1.00 25.50           H  
ATOM     31  N   LEU A   3       6.598  26.222 -35.272  1.00 30.14           N  
ATOM     32  H   LEU A   3       5.803  26.275 -34.652  1.00 30.14           H  
ATOM     33  CA  LEU A   3       7.597  25.172 -34.987  1.00 30.14           C  
ATOM     34  HA  LEU A   3       8.223  25.034 -35.869  1.00 30.14           H  
ATOM     35  C   LEU A   3       6.956  23.788 -34.735  1.00 30.14           C  
ATOM     36  CB  LEU A   3       8.494  25.643 -33.811  1.00 30.14           C  
ATOM     37  HB2 LEU A   3       7.878  26.182 -33.092  1.00 30.14           H  
ATOM     38  HB3 LEU A   3       8.914  24.786 -33.285  1.00 30.14           H  
ATOM     39  O   LEU A   3       7.477  22.989 -33.972  1.00 30.14           O  
ATOM     40  CG  LEU A   3       9.686  26.522 -34.231  1.00 30.14           C  
ATOM     41  HG  LEU A   3       9.343  27.319 -34.891  1.00 30.14           H  
ATOM     42  CD1 LEU A   3      10.310  27.164 -32.991  1.00 30.14           C  
ATOM     43 HD11 LEU A   3       9.577  27.788 -32.480  1.00 30.14           H  
ATOM     44 HD12 LEU A   3      11.154  27.787 -33.288  1.00 30.14           H  
ATOM     45 HD13 LEU A   3      10.667  26.391 -32.310  1.00 30.14           H  
ATOM     46  CD2 LEU A   3      10.771  25.704 -34.934  1.00 30.14           C  
ATOM     47 HD21 LEU A   3      11.110  24.890 -34.293  1.00 30.14           H  
ATOM     48 HD22 LEU A   3      11.621  26.344 -35.171  1.00 30.14           H  
ATOM     49 HD23 LEU A   3      10.393  25.289 -35.868  1.00 30.14           H  
ATOM     50  N   PHE A   4       5.773  23.527 -35.304  1.00 29.46           N  
ATOM     51  H   PHE A   4       5.398  24.192 -35.965  1.00 29.46           H  
ATOM     52  CA  PHE A   4       5.031  22.271 -35.072  1.00 29.46           C  
ATOM     53  HA  PHE A   4       5.763  21.468 -34.985  1.00 29.46           H  
ATOM     54  C   PHE A   4       4.131  21.882 -36.265  1.00 29.46           C  
ATOM     55  CB  PHE A   4       4.279  22.356 -33.722  1.00 29.46           C  
ATOM     56  HB2 PHE A   4       3.210  22.500 -33.878  1.00 29.46           H  
ATOM     57  HB3 PHE A   4       4.623  23.228 -33.166  1.00 29.46           H  
ATOM     58  O   PHE A   4       3.010  21.417 -36.086  1.00 29.46           O  
ATOM     59  CG  PHE A   4       4.503  21.143 -32.838  1.00 29.46           C  
ATOM     60  CD1 PHE A   4       3.717  19.986 -32.996  1.00 29.46           C  
ATOM     61  HD1 PHE A   4       2.942  19.953 -33.748  1.00 29.46           H  
ATOM     62  CD2 PHE A   4       5.538  21.157 -31.882  1.00 29.46           C  
ATOM     63  HD2 PHE A   4       6.177  22.021 -31.783  1.00 29.46           H  
ATOM     64  CE1 PHE A   4       3.959  18.854 -32.195  1.00 29.46           C  
ATOM     65  HE1 PHE A   4       3.372  17.959 -32.332  1.00 29.46           H  
ATOM     66  CE2 PHE A   4       5.775  20.028 -31.078  1.00 29.46           C  
ATOM     67  HE2 PHE A   4       6.583  20.032 -30.361  1.00 29.46           H  
ATOM     68  CZ  PHE A   4       4.986  18.876 -31.234  1.00 29.46           C  
ATOM     69  HZ  PHE A   4       5.183  17.999 -30.636  1.00 29.46           H  
ATOM     70  N   LEU A   5       4.588  22.168 -37.492  1.00 29.53           N  
ATOM     71  H   LEU A   5       5.532  22.518 -37.579  1.00 29.53           H  
ATOM     72  CA  LEU A   5       3.788  22.072 -38.727  1.00 29.53           C  
ATOM     73  HA  LEU A   5       2.817  21.645 -38.477  1.00 29.53           H  
ATOM     74  C   LEU A   5       4.347  21.107 -39.793  1.00 29.53           C  
ATOM     75  CB  LEU A   5       3.566  23.499 -39.294  1.00 29.53           C  
ATOM     76  HB2 LEU A   5       4.376  24.148 -38.960  1.00 29.53           H  
ATOM     77  HB3 LEU A   5       3.618  23.477 -40.382  1.00 29.53           H  
ATOM     78  O   LEU A   5       3.753  21.004 -40.862  1.00 29.53           O  
ATOM     79  CG  LEU A   5       2.214  24.123 -38.902  1.00 29.53           C  
ATOM     80  HG  LEU A   5       2.087  24.060 -37.821  1.00 29.53           H  
ATOM     81  CD1 LEU A   5       2.182  25.599 -39.306  1.00 29.53           C  
ATOM     82 HD11 LEU A   5       2.997  26.132 -38.816  1.00 29.53           H  
ATOM     83 HD12 LEU A   5       1.235  26.046 -39.004  1.00 29.53           H  
ATOM     84 HD13 LEU A   5       2.297  25.689 -40.387  1.00 29.53           H  
ATOM     85  CD2 LEU A   5       1.032  23.436 -39.592  1.00 29.53           C  
ATOM     86 HD21 LEU A   5       0.101  23.938 -39.329  1.00 29.53           H  
ATOM     87 HD22 LEU A   5       0.961  22.395 -39.279  1.00 29.53           H  
ATOM     88 HD23 LEU A   5       1.165  23.464 -40.673  1.00 29.53           H  
ATOM     89  N   ASN A   6       5.456  20.404 -39.522  1.00 29.55           N  
ATOM     90  H   ASN A   6       5.860  20.471 -38.599  1.00 29.55           H  
ATOM     91  CA  ASN A   6       6.235  19.714 -40.563  1.00 29.55           C  
ATOM     92  HA  ASN A   6       5.824  19.981 -41.537  1.00 29.55           H  
ATOM     93  C   ASN A   6       6.174  18.174 -40.566  1.00 29.55           C  
ATOM     94  CB  ASN A   6       7.688  20.231 -40.543  1.00 29.55           C  
ATOM     95  HB2 ASN A   6       8.040  20.358 -39.520  1.00 29.55           H  
ATOM     96  HB3 ASN A   6       8.330  19.488 -41.017  1.00 29.55           H  
ATOM     97  O   ASN A   6       6.707  17.580 -41.496  1.00 29.55           O  
ATOM     98  CG  ASN A   6       7.875  21.527 -41.314  1.00 29.55           C  
ATOM     99  ND2 ASN A   6       9.095  21.849 -41.672  1.00 29.55           N  
ATOM    100 HD21 ASN A   6       9.858  21.210 -41.496  1.00 29.55           H  
ATOM    101 HD22 ASN A   6       9.194  22.688 -42.224  1.00 29.55           H  
ATOM    102  OD1 ASN A   6       6.957  22.282 -41.588  1.00 29.55           O  
ATOM    103  N   GLU A   7       5.522  17.518 -39.601  1.00 31.16           N  
ATOM    104  H   GLU A   7       5.092  18.037 -38.849  1.00 31.16           H  
ATOM    105  CA  GLU A   7       5.422  16.046 -39.569  1.00 31.16           C  
ATOM    106  HA  GLU A   7       5.860  15.636 -40.478  1.00 31.16           H  
ATOM    107  C   GLU A   7       3.957  15.582 -39.606  1.00 31.16           C  
ATOM    108  CB  GLU A   7       6.263  15.453 -38.424  1.00 31.16           C  
ATOM    109  HB2 GLU A   7       6.061  14.383 -38.362  1.00 31.16           H  
ATOM    110  HB3 GLU A   7       5.990  15.926 -37.480  1.00 31.16           H  
ATOM    111  O   GLU A   7       3.340  15.241 -38.599  1.00 31.16           O  
ATOM    112  CG  GLU A   7       7.763  15.659 -38.715  1.00 31.16           C  
ATOM    113  HG2 GLU A   7       7.970  15.304 -39.725  1.00 31.16           H  
ATOM    114  HG3 GLU A   7       7.985  16.726 -38.684  1.00 31.16           H  
ATOM    115  CD  GLU A   7       8.702  14.935 -37.740  1.00 31.16           C  
ATOM    116  OE1 GLU A   7       9.879  14.754 -38.123  1.00 31.16           O  
ATOM    117  OE2 GLU A   7       8.258  14.618 -36.614  1.00 31.16           O  
ATOM    118  N   MET A   8       3.393  15.586 -40.819  1.00 29.96           N  
ATOM    119  H   MET A   8       3.957  15.920 -41.587  1.00 29.96           H  
ATOM    120  CA  MET A   8       2.139  14.908 -41.162  1.00 29.96           C  
ATOM    121  HA  MET A   8       1.770  14.359 -40.295  1.00 29.96           H  
ATOM    122  C   MET A   8       2.381  13.884 -42.277  1.00 29.96           C  
ATOM    123  CB  MET A   8       1.050  15.907 -41.605  1.00 29.96           C  
ATOM    124  HB2 MET A   8       1.499  16.755 -42.122  1.00 29.96           H  
ATOM    125  HB3 MET A   8       0.390  15.403 -42.312  1.00 29.96           H  
ATOM    126  O   MET A   8       2.322  14.222 -43.458  1.00 29.96           O  
ATOM    127  CG  MET A   8       0.148  16.402 -40.476  1.00 29.96           C  
ATOM    128  HG2 MET A   8      -0.128  15.551 -39.853  1.00 29.96           H  
ATOM    129  HG3 MET A   8       0.694  17.119 -39.863  1.00 29.96           H  
ATOM    130  SD  MET A   8      -1.378  17.160 -41.113  1.00 29.96           S  
ATOM    131  CE  MET A   8      -2.313  17.329 -39.574  1.00 29.96           C  
ATOM    132  HE1 MET A   8      -1.756  17.957 -38.878  1.00 29.96           H  
ATOM    133  HE2 MET A   8      -3.279  17.788 -39.783  1.00 29.96           H  
ATOM    134  HE3 MET A   8      -2.467  16.345 -39.131  1.00 29.96           H  
ATOM    135  N   GLU A   9       2.538  12.613 -41.913  1.00 29.54           N  
ATOM    136  H   GLU A   9       2.681  12.399 -40.936  1.00 29.54           H  
ATOM    137  CA  GLU A   9       2.373  11.484 -42.838  1.00 29.54           C  
ATOM    138  HA  GLU A   9       2.142  11.860 -43.835  1.00 29.54           H  
ATOM    139  C   GLU A   9       1.156  10.643 -42.428  1.00 29.54           C  
ATOM    140  CB  GLU A   9       3.668  10.670 -42.990  1.00 29.54           C  
ATOM    141  HB2 GLU A   9       4.107  10.485 -42.009  1.00 29.54           H  
ATOM    142  HB3 GLU A   9       3.409   9.707 -43.429  1.00 29.54           H  
ATOM    143  O   GLU A   9       1.261   9.585 -41.816  1.00 29.54           O  
ATOM    144  CG  GLU A   9       4.695  11.369 -43.903  1.00 29.54           C  
ATOM    145  HG2 GLU A   9       4.270  12.280 -44.324  1.00 29.54           H  
ATOM    146  HG3 GLU A   9       5.559  11.663 -43.306  1.00 29.54           H  
ATOM    147  CD  GLU A   9       5.138  10.443 -45.046  1.00 29.54           C  
ATOM    148  OE1 GLU A   9       4.644  10.641 -46.189  1.00 29.54           O  
ATOM    149  OE2 GLU A   9       5.909   9.503 -44.760  1.00 29.54           O  
ATOM    150  N   ILE A  10      -0.040  11.130 -42.780  1.00 28.23           N  
ATOM    151  H   ILE A  10      -0.065  12.026 -43.245  1.00 28.23           H  
ATOM    152  CA  ILE A  10      -1.282  10.347 -42.705  1.00 28.23           C  
ATOM    153  HA  ILE A  10      -1.114   9.469 -42.082  1.00 28.23           H  
ATOM    154  C   ILE A  10      -1.627   9.855 -44.113  1.00 28.23           C  
ATOM    155  CB  ILE A  10      -2.439  11.142 -42.049  1.00 28.23           C  
ATOM    156  HB  ILE A  10      -2.636  12.031 -42.648  1.00 28.23           H  
ATOM    157  O   ILE A  10      -2.228  10.581 -44.908  1.00 28.23           O  
ATOM    158  CG1 ILE A  10      -2.058  11.591 -40.618  1.00 28.23           C  
ATOM    159 HG12 ILE A  10      -1.841  10.714 -40.008  1.00 28.23           H  
ATOM    160 HG13 ILE A  10      -1.152  12.196 -40.665  1.00 28.23           H  
ATOM    161  CG2 ILE A  10      -3.719  10.276 -42.019  1.00 28.23           C  
ATOM    162 HG21 ILE A  10      -3.553   9.391 -41.405  1.00 28.23           H  
ATOM    163 HG22 ILE A  10      -4.005   9.970 -43.025  1.00 28.23           H  
ATOM    164 HG23 ILE A  10      -4.552  10.846 -41.608  1.00 28.23           H  
ATOM    165  CD1 ILE A  10      -3.127  12.436 -39.910  1.00 28.23           C  
ATOM    166 HD11 ILE A  10      -2.713  12.829 -38.982  1.00 28.23           H  
ATOM    167 HD12 ILE A  10      -3.998  11.828 -39.665  1.00 28.23           H  
ATOM    168 HD13 ILE A  10      -3.423  13.270 -40.546  1.00 28.23           H  
ATOM    169  N   LYS A  11      -1.284   8.600 -44.420  1.00 27.86           N  
ATOM    170  H   LYS A  11      -0.751   8.076 -43.741  1.00 27.86           H  
ATOM    171  CA  LYS A  11      -1.753   7.885 -45.618  1.00 27.86           C  
ATOM    172  HA  LYS A  11      -2.629   8.406 -46.004  1.00 27.86           H  
ATOM    173  C   LYS A  11      -2.208   6.468 -45.262  1.00 27.86           C  
ATOM    174  CB  LYS A  11      -0.677   7.888 -46.721  1.00 27.86           C  
ATOM    175  HB2 LYS A  11       0.287   7.629 -46.284  1.00 27.86           H  
ATOM    176  HB3 LYS A  11      -0.926   7.132 -47.466  1.00 27.86           H  
ATOM    177  O   LYS A  11      -1.662   5.839 -44.368  1.00 27.86           O  
ATOM    178  CG  LYS A  11      -0.588   9.253 -47.427  1.00 27.86           C  
ATOM    179  HG2 LYS A  11      -0.365  10.024 -46.689  1.00 27.86           H  
ATOM    180  HG3 LYS A  11      -1.541   9.481 -47.903  1.00 27.86           H  
ATOM    181  CD  LYS A  11       0.526   9.266 -48.478  1.00 27.86           C  
ATOM    182  HD2 LYS A  11       1.458   9.004 -47.977  1.00 27.86           H  
ATOM    183  HD3 LYS A  11       0.323   8.525 -49.252  1.00 27.86           H  
ATOM    184  CE  LYS A  11       0.659  10.661 -49.103  1.00 27.86           C  
ATOM    185  HE2 LYS A  11      -0.093  10.783 -49.882  1.00 27.86           H  
ATOM    186  HE3 LYS A  11       0.468  11.400 -48.325  1.00 27.86           H  
ATOM    187  NZ  LYS A  11       2.029  10.869 -49.636  1.00 27.86           N  
ATOM    188  HZ1 LYS A  11       2.145  11.797 -50.018  1.00 27.86           H  
ATOM    189  HZ2 LYS A  11       2.270  10.179 -50.333  1.00 27.86           H  
ATOM    190  HZ3 LYS A  11       2.700  10.779 -48.886  1.00 27.86           H  
ATOM    191  N   SER A  12      -3.239   6.015 -45.981  1.00 28.16           N  
ATOM    192  H   SER A  12      -3.552   6.632 -46.716  1.00 28.16           H  
ATOM    193  CA  SER A  12      -3.870   4.683 -45.922  1.00 28.16           C  
ATOM    194  HA  SER A  12      -4.811   4.769 -46.465  1.00 28.16           H  
ATOM    195  C   SER A  12      -4.236   4.125 -44.536  1.00 28.16           C  
ATOM    196  CB  SER A  12      -3.052   3.645 -46.708  1.00 28.16           C  
ATOM    197  HB2 SER A  12      -3.049   3.913 -47.765  1.00 28.16           H  
ATOM    198  HB3 SER A  12      -3.515   2.664 -46.605  1.00 28.16           H  
ATOM    199  O   SER A  12      -3.427   3.468 -43.896  1.00 28.16           O  
ATOM    200  OG  SER A  12      -1.718   3.576 -46.262  1.00 28.16           O  
ATOM    201  HG  SER A  12      -1.712   3.575 -45.302  1.00 28.16           H  
ATOM    202  N   LEU A  13      -5.521   4.245 -44.172  1.00 30.89           N  
ATOM    203  H   LEU A  13      -6.005   5.051 -44.542  1.00 30.89           H  
ATOM    204  CA  LEU A  13      -6.390   3.088 -43.865  1.00 30.89           C  
ATOM    205  HA  LEU A  13      -6.352   2.427 -44.731  1.00 30.89           H  
ATOM    206  C   LEU A  13      -7.866   3.530 -43.755  1.00 30.89           C  
ATOM    207  CB  LEU A  13      -5.888   2.272 -42.643  1.00 30.89           C  
ATOM    208  HB2 LEU A  13      -5.233   2.897 -42.036  1.00 30.89           H  
ATOM    209  HB3 LEU A  13      -6.720   1.971 -42.007  1.00 30.89           H  
ATOM    210  O   LEU A  13      -8.481   3.550 -42.690  1.00 30.89           O  
ATOM    211  CG  LEU A  13      -5.138   0.987 -43.068  1.00 30.89           C  
ATOM    212  HG  LEU A  13      -4.429   1.207 -43.866  1.00 30.89           H  
ATOM    213  CD1 LEU A  13      -4.365   0.403 -41.888  1.00 30.89           C  
ATOM    214 HD11 LEU A  13      -3.832  -0.494 -42.201  1.00 30.89           H  
ATOM    215 HD12 LEU A  13      -5.046   0.156 -41.073  1.00 30.89           H  
ATOM    216 HD13 LEU A  13      -3.634   1.133 -41.540  1.00 30.89           H  
ATOM    217  CD2 LEU A  13      -6.097  -0.090 -43.589  1.00 30.89           C  
ATOM    218 HD21 LEU A  13      -5.527  -0.977 -43.867  1.00 30.89           H  
ATOM    219 HD22 LEU A  13      -6.811  -0.362 -42.812  1.00 30.89           H  
ATOM    220 HD23 LEU A  13      -6.636   0.260 -44.469  1.00 30.89           H  
ATOM    221  N   LYS A  14      -8.459   3.922 -44.893  1.00 25.33           N  
ATOM    222  H   LYS A  14      -7.939   3.813 -45.752  1.00 25.33           H  
ATOM    223  CA  LYS A  14      -9.913   4.127 -44.996  1.00 25.33           C  
ATOM    224  HA  LYS A  14     -10.289   4.528 -44.055  1.00 25.33           H  
ATOM    225  C   LYS A  14     -10.609   2.785 -45.237  1.00 25.33           C  
ATOM    226  CB  LYS A  14     -10.275   5.106 -46.132  1.00 25.33           C  
ATOM    227  HB2 LYS A  14      -9.587   4.973 -46.967  1.00 25.33           H  
ATOM    228  HB3 LYS A  14     -11.273   4.853 -46.489  1.00 25.33           H  
ATOM    229  O   LYS A  14     -10.421   2.197 -46.294  1.00 25.33           O  
ATOM    230  CG  LYS A  14     -10.304   6.581 -45.704  1.00 25.33           C  
ATOM    231  HG2 LYS A  14     -10.961   6.689 -44.841  1.00 25.33           H  
ATOM    232  HG3 LYS A  14      -9.300   6.904 -45.429  1.00 25.33           H  
ATOM    233  CD  LYS A  14     -10.838   7.451 -46.855  1.00 25.33           C  
ATOM    234  HD2 LYS A  14     -11.801   7.056 -47.181  1.00 25.33           H  
ATOM    235  HD3 LYS A  14     -10.138   7.402 -47.689  1.00 25.33           H  
ATOM    236  CE  LYS A  14     -11.020   8.909 -46.414  1.00 25.33           C  
ATOM    237  HE2 LYS A  14     -11.700   8.931 -45.562  1.00 25.33           H  
ATOM    238  HE3 LYS A  14     -10.057   9.294 -46.079  1.00 25.33           H  
ATOM    239  NZ  LYS A  14     -11.554   9.752 -47.515  1.00 25.33           N  
ATOM    240  HZ1 LYS A  14     -10.922   9.751 -48.303  1.00 25.33           H  
ATOM    241  HZ2 LYS A  14     -11.670  10.707 -47.206  1.00 25.33           H  
ATOM    242  HZ3 LYS A  14     -12.451   9.407 -47.825  1.00 25.33           H  
ATOM    243  N   GLY A  15     -11.495   2.402 -44.316  1.00 27.33           N  
ATOM    244  H   GLY A  15     -11.489   2.899 -43.437  1.00 27.33           H  
ATOM    245  CA  GLY A  15     -12.546   1.403 -44.541  1.00 27.33           C  
ATOM    246  HA2 GLY A  15     -13.454   1.727 -44.031  1.00 27.33           H  
ATOM    247  HA3 GLY A  15     -12.775   1.361 -45.606  1.00 27.33           H  
ATOM    248  C   GLY A  15     -12.215  -0.025 -44.100  1.00 27.33           C  
ATOM    249  O   GLY A  15     -11.541  -0.753 -44.816  1.00 27.33           O  
ATOM    250  N   GLN A  16     -12.798  -0.450 -42.970  1.00 29.70           N  
ATOM    251  H   GLN A  16     -13.312   0.230 -42.429  1.00 29.70           H  
ATOM    252  CA  GLN A  16     -13.068  -1.876 -42.701  1.00 29.70           C  
ATOM    253  HA  GLN A  16     -13.454  -2.297 -43.629  1.00 29.70           H  
ATOM    254  C   GLN A  16     -14.181  -2.129 -41.660  1.00 29.70           C  
ATOM    255  CB  GLN A  16     -11.769  -2.633 -42.338  1.00 29.70           C  
ATOM    256  HB2 GLN A  16     -10.918  -1.951 -42.342  1.00 29.70           H  
ATOM    257  HB3 GLN A  16     -11.849  -3.070 -41.343  1.00 29.70           H  
ATOM    258  O   GLN A  16     -14.885  -3.127 -41.767  1.00 29.70           O  
ATOM    259  CG  GLN A  16     -11.522  -3.751 -43.371  1.00 29.70           C  
ATOM    260  HG2 GLN A  16     -11.566  -3.328 -44.374  1.00 29.70           H  
ATOM    261  HG3 GLN A  16     -12.309  -4.500 -43.285  1.00 29.70           H  
ATOM    262  CD  GLN A  16     -10.174  -4.448 -43.226  1.00 29.70           C  
ATOM    263  NE2 GLN A  16      -9.734  -5.175 -44.230  1.00 29.70           N  
ATOM    264 HE21 GLN A  16      -8.837  -5.615 -44.086  1.00 29.70           H  
ATOM    265 HE22 GLN A  16     -10.258  -5.252 -45.090  1.00 29.70           H  
ATOM    266  OE1 GLN A  16      -9.493  -4.366 -42.220  1.00 29.70           O  
ATOM    267  N   TYR A  17     -14.429  -1.211 -40.716  1.00 29.90           N  
ATOM    268  H   TYR A  17     -13.792  -0.434 -40.616  1.00 29.90           H  
ATOM    269  CA  TYR A  17     -15.458  -1.376 -39.671  1.00 29.90           C  
ATOM    270  HA  TYR A  17     -15.706  -2.435 -39.600  1.00 29.90           H  
ATOM    271  C   TYR A  17     -16.792  -0.684 -39.999  1.00 29.90           C  
ATOM    272  CB  TYR A  17     -14.869  -1.003 -38.301  1.00 29.90           C  
ATOM    273  HB2 TYR A  17     -15.679  -0.814 -37.596  1.00 29.90           H  
ATOM    274  HB3 TYR A  17     -14.277  -0.091 -38.377  1.00 29.90           H  
ATOM    275  O   TYR A  17     -17.180   0.289 -39.363  1.00 29.90           O  
ATOM    276  CG  TYR A  17     -14.031  -2.135 -37.746  1.00 29.90           C  
ATOM    277  CD1 TYR A  17     -14.662  -3.156 -37.010  1.00 29.90           C  
ATOM    278  HD1 TYR A  17     -15.717  -3.097 -36.786  1.00 29.90           H  
ATOM    279  CD2 TYR A  17     -12.655  -2.222 -38.039  1.00 29.90           C  
ATOM    280  HD2 TYR A  17     -12.168  -1.444 -38.609  1.00 29.90           H  
ATOM    281  CE1 TYR A  17     -13.922  -4.269 -36.571  1.00 29.90           C  
ATOM    282  HE1 TYR A  17     -14.394  -5.062 -36.009  1.00 29.90           H  
ATOM    283  CE2 TYR A  17     -11.913  -3.337 -37.604  1.00 29.90           C  
ATOM    284  HE2 TYR A  17     -10.861  -3.413 -37.837  1.00 29.90           H  
ATOM    285  OH  TYR A  17     -11.848  -5.450 -36.457  1.00 29.90           O  
ATOM    286  HH  TYR A  17     -10.927  -5.418 -36.728  1.00 29.90           H  
ATOM    287  CZ  TYR A  17     -12.549  -4.364 -36.871  1.00 29.90           C  
ATOM    288  N   PHE A  18     -17.501  -1.195 -41.012  1.00 26.88           N  
ATOM    289  H   PHE A  18     -17.101  -1.972 -41.518  1.00 26.88           H  
ATOM    290  CA  PHE A  18     -18.834  -0.703 -41.409  1.00 26.88           C  
ATOM    291  HA  PHE A  18     -19.271  -0.198 -40.547  1.00 26.88           H  
ATOM    292  C   PHE A  18     -19.803  -1.859 -41.747  1.00 26.88           C  
ATOM    293  CB  PHE A  18     -18.693   0.362 -42.524  1.00 26.88           C  
ATOM    294  HB2 PHE A  18     -18.801  -0.100 -43.505  1.00 26.88           H  
ATOM    295  HB3 PHE A  18     -17.682   0.769 -42.492  1.00 26.88           H  
ATOM    296  O   PHE A  18     -20.469  -1.842 -42.782  1.00 26.88           O  
ATOM    297  CG  PHE A  18     -19.657   1.536 -42.405  1.00 26.88           C  
ATOM    298  CD1 PHE A  18     -21.021   1.394 -42.732  1.00 26.88           C  
ATOM    299  HD1 PHE A  18     -21.400   0.448 -43.089  1.00 26.88           H  
ATOM    300  CD2 PHE A  18     -19.187   2.783 -41.947  1.00 26.88           C  
ATOM    301  HD2 PHE A  18     -18.149   2.901 -41.672  1.00 26.88           H  
ATOM    302  CE1 PHE A  18     -21.903   2.482 -42.591  1.00 26.88           C  
ATOM    303  HE1 PHE A  18     -22.949   2.363 -42.831  1.00 26.88           H  
ATOM    304  CE2 PHE A  18     -20.065   3.874 -41.819  1.00 26.88           C  
ATOM    305  HE2 PHE A  18     -19.701   4.823 -41.453  1.00 26.88           H  
ATOM    306  CZ  PHE A  18     -21.426   3.723 -42.136  1.00 26.88           C  
ATOM    307  HZ  PHE A  18     -22.105   4.554 -42.022  1.00 26.88           H  
ATOM    308  N   LYS A  19     -19.837  -2.928 -40.925  1.00 26.31           N  
ATOM    309  H   LYS A  19     -19.248  -2.923 -40.105  1.00 26.31           H  
ATOM    310  CA  LYS A  19     -20.696  -4.106 -41.197  1.00 26.31           C  
ATOM    311  HA  LYS A  19     -21.639  -3.702 -41.564  1.00 26.31           H  
ATOM    312  C   LYS A  19     -21.109  -4.979 -39.990  1.00 26.31           C  
ATOM    313  CB  LYS A  19     -20.082  -4.950 -42.339  1.00 26.31           C  
ATOM    314  HB2 LYS A  19     -19.437  -5.726 -41.929  1.00 26.31           H  
ATOM    315  HB3 LYS A  19     -19.473  -4.323 -42.991  1.00 26.31           H  
ATOM    316  O   LYS A  19     -21.214  -6.193 -40.130  1.00 26.31           O  
ATOM    317  CG  LYS A  19     -21.201  -5.568 -43.195  1.00 26.31           C  
ATOM    318  HG2 LYS A  19     -21.764  -4.766 -43.672  1.00 26.31           H  
ATOM    319  HG3 LYS A  19     -21.884  -6.137 -42.564  1.00 26.31           H  
ATOM    320  CD  LYS A  19     -20.650  -6.501 -44.276  1.00 26.31           C  
ATOM    321  HD2 LYS A  19     -20.078  -7.297 -43.800  1.00 26.31           H  
ATOM    322  HD3 LYS A  19     -19.999  -5.936 -44.944  1.00 26.31           H  
ATOM    323  CE  LYS A  19     -21.825  -7.097 -45.061  1.00 26.31           C  
ATOM    324  HE2 LYS A  19     -22.377  -6.285 -45.532  1.00 26.31           H  
ATOM    325  HE3 LYS A  19     -22.492  -7.589 -44.353  1.00 26.31           H  
ATOM    326  NZ  LYS A  19     -21.366  -8.072 -46.081  1.00 26.31           N  
ATOM    327  HZ1 LYS A  19     -20.866  -8.830 -45.640  1.00 26.31           H  
ATOM    328  HZ2 LYS A  19     -20.749  -7.629 -46.747  1.00 26.31           H  
ATOM    329  HZ3 LYS A  19     -22.152  -8.465 -46.579  1.00 26.31           H  
ATOM    330  N   MET A  20     -21.386  -4.393 -38.826  1.00 27.69           N  
ATOM    331  H   MET A  20     -21.346  -3.386 -38.763  1.00 27.69           H  
ATOM    332  CA  MET A  20     -22.094  -5.081 -37.728  1.00 27.69           C  
ATOM    333  HA  MET A  20     -22.633  -5.938 -38.130  1.00 27.69           H  
ATOM    334  C   MET A  20     -23.154  -4.157 -37.117  1.00 27.69           C  
ATOM    335  CB  MET A  20     -21.120  -5.603 -36.654  1.00 27.69           C  
ATOM    336  HB2 MET A  20     -20.434  -4.809 -36.357  1.00 27.69           H  
ATOM    337  HB3 MET A  20     -21.692  -5.905 -35.778  1.00 27.69           H  
ATOM    338  O   MET A  20     -23.039  -2.941 -37.245  1.00 27.69           O  
ATOM    339  CG  MET A  20     -20.324  -6.819 -37.147  1.00 27.69           C  
ATOM    340  HG2 MET A  20     -21.016  -7.563 -37.540  1.00 27.69           H  
ATOM    341  HG3 MET A  20     -19.679  -6.498 -37.965  1.00 27.69           H  
ATOM    342  SD  MET A  20     -19.275  -7.619 -35.901  1.00 27.69           S  
ATOM    343  CE  MET A  20     -20.518  -8.428 -34.853  1.00 27.69           C  
ATOM    344  HE1 MET A  20     -21.131  -9.096 -35.458  1.00 27.69           H  
ATOM    345  HE2 MET A  20     -20.017  -9.008 -34.079  1.00 27.69           H  
ATOM    346  HE3 MET A  20     -21.152  -7.679 -34.378  1.00 27.69           H  
ATOM    347  N   LEU A  21     -24.164  -4.749 -36.470  1.00 30.71           N  
ATOM    348  H   LEU A  21     -24.146  -5.756 -36.390  1.00 30.71           H  
ATOM    349  CA  LEU A  21     -25.296  -4.071 -35.822  1.00 30.71           C  
ATOM    350  HA  LEU A  21     -25.936  -4.865 -35.438  1.00 30.71           H  
ATOM    351  C   LEU A  21     -26.230  -3.295 -36.776  1.00 30.71           C  
ATOM    352  CB  LEU A  21     -24.836  -3.290 -34.573  1.00 30.71           C  
ATOM    353  HB2 LEU A  21     -24.219  -2.450 -34.891  1.00 30.71           H  
ATOM    354  HB3 LEU A  21     -25.718  -2.881 -34.081  1.00 30.71           H  
ATOM    355  O   LEU A  21     -26.496  -2.106 -36.617  1.00 30.71           O  
ATOM    356  CG  LEU A  21     -24.048  -4.130 -33.545  1.00 30.71           C  
ATOM    357  HG  LEU A  21     -23.150  -4.531 -34.015  1.00 30.71           H  
ATOM    358  CD1 LEU A  21     -23.602  -3.245 -32.382  1.00 30.71           C  
ATOM    359 HD11 LEU A  21     -22.993  -2.423 -32.758  1.00 30.71           H  
ATOM    360 HD12 LEU A  21     -23.013  -3.829 -31.675  1.00 30.71           H  
ATOM    361 HD13 LEU A  21     -24.475  -2.838 -31.871  1.00 30.71           H  
ATOM    362  CD2 LEU A  21     -24.860  -5.295 -32.975  1.00 30.71           C  
ATOM    363 HD21 LEU A  21     -25.793  -4.925 -32.549  1.00 30.71           H  
ATOM    364 HD22 LEU A  21     -25.091  -6.022 -33.754  1.00 30.71           H  
ATOM    365 HD23 LEU A  21     -24.291  -5.800 -32.194  1.00 30.71           H  
ATOM    366  N   LYS A  22     -26.818  -4.033 -37.728  1.00 26.51           N  
ATOM    367  H   LYS A  22     -26.466  -4.978 -37.791  1.00 26.51           H  
ATOM    368  CA  LYS A  22     -28.280  -3.945 -37.894  1.00 26.51           C  
ATOM    369  HA  LYS A  22     -28.592  -2.901 -37.879  1.00 26.51           H  
ATOM    370  C   LYS A  22     -28.955  -4.627 -36.688  1.00 26.51           C  
ATOM    371  CB  LYS A  22     -28.731  -4.610 -39.210  1.00 26.51           C  
ATOM    372  HB2 LYS A  22     -28.184  -5.541 -39.359  1.00 26.51           H  
ATOM    373  HB3 LYS A  22     -29.786  -4.868 -39.118  1.00 26.51           H  
ATOM    374  O   LYS A  22     -28.289  -5.359 -35.963  1.00 26.51           O  
ATOM    375  CG  LYS A  22     -28.581  -3.704 -40.442  1.00 26.51           C  
ATOM    376  HG2 LYS A  22     -27.526  -3.554 -40.669  1.00 26.51           H  
ATOM    377  HG3 LYS A  22     -29.044  -2.740 -40.234  1.00 26.51           H  
ATOM    378  CD  LYS A  22     -29.293  -4.356 -41.637  1.00 26.51           C  
ATOM    379  HD2 LYS A  22     -28.778  -5.278 -41.904  1.00 26.51           H  
ATOM    380  HD3 LYS A  22     -30.311  -4.605 -41.336  1.00 26.51           H  
ATOM    381  CE  LYS A  22     -29.352  -3.414 -42.843  1.00 26.51           C  
ATOM    382  HE2 LYS A  22     -29.728  -2.449 -42.503  1.00 26.51           H  
ATOM    383  HE3 LYS A  22     -28.342  -3.267 -43.226  1.00 26.51           H  
ATOM    384  NZ  LYS A  22     -30.247  -3.962 -43.893  1.00 26.51           N  
ATOM    385  HZ1 LYS A  22     -31.176  -4.081 -43.517  1.00 26.51           H  
ATOM    386  HZ2 LYS A  22     -30.306  -3.336 -44.684  1.00 26.51           H  
ATOM    387  HZ3 LYS A  22     -29.925  -4.868 -44.201  1.00 26.51           H  
ATOM    388  N   ASP A  23     -30.260  -4.408 -36.545  1.00 28.65           N  
ATOM    389  H   ASP A  23     -30.712  -3.912 -37.300  1.00 28.65           H  
ATOM    390  CA  ASP A  23     -31.171  -5.054 -35.583  1.00 28.65           C  
ATOM    391  HA  ASP A  23     -32.163  -4.893 -36.004  1.00 28.65           H  
ATOM    392  C   ASP A  23     -31.259  -4.400 -34.192  1.00 28.65           C  
ATOM    393  CB  ASP A  23     -31.047  -6.594 -35.571  1.00 28.65           C  
ATOM    394  HB2 ASP A  23     -30.129  -6.886 -35.060  1.00 28.65           H  
ATOM    395  HB3 ASP A  23     -31.881  -6.999 -34.999  1.00 28.65           H  
ATOM    396  O   ASP A  23     -30.896  -4.968 -33.166  1.00 28.65           O  
ATOM    397  CG  ASP A  23     -31.074  -7.228 -36.972  1.00 28.65           C  
ATOM    398  OD1 ASP A  23     -31.530  -6.551 -37.930  1.00 28.65           O  
ATOM    399  OD2 ASP A  23     -30.609  -8.380 -37.097  1.00 28.65           O  
ATOM    400  N   THR A  24     -31.831  -3.192 -34.155  1.00 31.33           N  
ATOM    401  H   THR A  24     -31.810  -2.661 -35.014  1.00 31.33           H  
ATOM    402  CA  THR A  24     -32.950  -2.835 -33.248  1.00 31.33           C  
ATOM    403  HA  THR A  24     -33.731  -3.582 -33.388  1.00 31.33           H  
ATOM    404  C   THR A  24     -33.554  -1.486 -33.661  1.00 31.33           C  
ATOM    405  CB  THR A  24     -32.606  -2.803 -31.739  1.00 31.33           C  
ATOM    406  HB  THR A  24     -33.035  -1.908 -31.288  1.00 31.33           H  
ATOM    407  O   THR A  24     -32.840  -0.548 -34.009  1.00 31.33           O  
ATOM    408  CG2 THR A  24     -33.188  -4.026 -31.022  1.00 31.33           C  
ATOM    409 HG21 THR A  24     -34.276  -4.018 -31.093  1.00 31.33           H  
ATOM    410 HG22 THR A  24     -32.909  -3.996 -29.969  1.00 31.33           H  
ATOM    411 HG23 THR A  24     -32.806  -4.946 -31.463  1.00 31.33           H  
ATOM    412  OG1 THR A  24     -31.225  -2.807 -31.488  1.00 31.33           O  
ATOM    413  HG1 THR A  24     -30.890  -3.591 -31.929  1.00 31.33           H  
ATOM    414  N   SER A  25     -34.884  -1.387 -33.678  1.00 27.16           N  
ATOM    415  H   SER A  25     -35.445  -2.172 -33.382  1.00 27.16           H  
ATOM    416  CA  SER A  25     -35.627  -0.210 -34.152  1.00 27.16           C  
ATOM    417  HA  SER A  25     -35.046   0.314 -34.911  1.00 27.16           H  
ATOM    418  C   SER A  25     -35.938   0.765 -33.014  1.00 27.16           C  
ATOM    419  CB  SER A  25     -36.935  -0.684 -34.803  1.00 27.16           C  
ATOM    420  HB2 SER A  25     -36.705  -1.222 -35.723  1.00 27.16           H  
ATOM    421  HB3 SER A  25     -37.561   0.175 -35.047  1.00 27.16           H  
ATOM    422  O   SER A  25     -36.786   0.448 -32.184  1.00 27.16           O  
ATOM    423  OG  SER A  25     -37.627  -1.551 -33.924  1.00 27.16           O  
ATOM    424  HG  SER A  25     -37.802  -1.054 -33.121  1.00 27.16           H  
ATOM    425  N   LEU A  26     -35.289   1.940 -32.984  1.00 30.52           N  
ATOM    426  H   LEU A  26     -34.526   2.072 -33.632  1.00 30.52           H  
ATOM    427  CA  LEU A  26     -35.632   3.066 -32.087  1.00 30.52           C  
ATOM    428  HA  LEU A  26     -36.698   3.254 -32.209  1.00 30.52           H  
ATOM    429  C   LEU A  26     -34.926   4.387 -32.503  1.00 30.52           C  
ATOM    430  CB  LEU A  26     -35.380   2.648 -30.607  1.00 30.52           C  
ATOM    431  HB2 LEU A  26     -34.874   1.683 -30.587  1.00 30.52           H  
ATOM    432  HB3 LEU A  26     -34.715   3.343 -30.094  1.00 30.52           H  
ATOM    433  O   LEU A  26     -34.307   5.064 -31.686  1.00 30.52           O  
ATOM    434  CG  LEU A  26     -36.683   2.533 -29.787  1.00 30.52           C  
ATOM    435  HG  LEU A  26     -37.433   1.970 -30.342  1.00 30.52           H  
ATOM    436  CD1 LEU A  26     -36.415   1.793 -28.476  1.00 30.52           C  
ATOM    437 HD11 LEU A  26     -37.340   1.708 -27.907  1.00 30.52           H  
ATOM    438 HD12 LEU A  26     -36.048   0.790 -28.695  1.00 30.52           H  
ATOM    439 HD13 LEU A  26     -35.673   2.332 -27.887  1.00 30.52           H  
ATOM    440  CD2 LEU A  26     -37.272   3.907 -29.463  1.00 30.52           C  
ATOM    441 HD21 LEU A  26     -38.187   3.787 -28.882  1.00 30.52           H  
ATOM    442 HD22 LEU A  26     -36.554   4.496 -28.891  1.00 30.52           H  
ATOM    443 HD23 LEU A  26     -37.514   4.438 -30.383  1.00 30.52           H  
ATOM    444  N   LEU A  27     -34.946   4.737 -33.799  1.00 26.32           N  
ATOM    445  H   LEU A  27     -35.504   4.196 -34.445  1.00 26.32           H  
ATOM    446  CA  LEU A  27     -34.153   5.855 -34.343  1.00 26.32           C  
ATOM    447  HA  LEU A  27     -34.032   6.598 -33.554  1.00 26.32           H  
ATOM    448  C   LEU A  27     -34.849   6.586 -35.514  1.00 26.32           C  
ATOM    449  CB  LEU A  27     -32.745   5.314 -34.722  1.00 26.32           C  
ATOM    450  HB2 LEU A  27     -32.715   4.237 -34.555  1.00 26.32           H  
ATOM    451  HB3 LEU A  27     -32.539   5.463 -35.782  1.00 26.32           H  
ATOM    452  O   LEU A  27     -34.640   6.233 -36.671  1.00 26.32           O  
ATOM    453  CG  LEU A  27     -31.592   5.947 -33.925  1.00 26.32           C  
ATOM    454  HG  LEU A  27     -31.795   5.862 -32.857  1.00 26.32           H  
ATOM    455  CD1 LEU A  27     -30.289   5.204 -34.230  1.00 26.32           C  
ATOM    456 HD11 LEU A  27     -30.054   5.273 -35.291  1.00 26.32           H  
ATOM    457 HD12 LEU A  27     -29.477   5.633 -33.643  1.00 26.32           H  
ATOM    458 HD13 LEU A  27     -30.398   4.156 -33.949  1.00 26.32           H  
ATOM    459  CD2 LEU A  27     -31.393   7.425 -34.279  1.00 26.32           C  
ATOM    460 HD21 LEU A  27     -32.243   8.007 -33.921  1.00 26.32           H  
ATOM    461 HD22 LEU A  27     -31.306   7.543 -35.359  1.00 26.32           H  
ATOM    462 HD23 LEU A  27     -30.492   7.804 -33.797  1.00 26.32           H  
ATOM    463  N   GLU A  28     -35.625   7.637 -35.219  1.00 27.26           N  
ATOM    464  H   GLU A  28     -35.853   7.812 -34.250  1.00 27.26           H  
ATOM    465  CA  GLU A  28     -36.164   8.565 -36.242  1.00 27.26           C  
ATOM    466  HA  GLU A  28     -35.666   8.365 -37.190  1.00 27.26           H  
ATOM    467  C   GLU A  28     -35.856  10.059 -35.967  1.00 27.26           C  
ATOM    468  CB  GLU A  28     -37.667   8.308 -36.497  1.00 27.26           C  
ATOM    469  HB2 GLU A  28     -38.217   8.350 -35.556  1.00 27.26           H  
ATOM    470  HB3 GLU A  28     -38.039   9.095 -37.153  1.00 27.26           H  
ATOM    471  O   GLU A  28     -35.583  10.803 -36.906  1.00 27.26           O  
ATOM    472  CG  GLU A  28     -37.900   6.950 -37.190  1.00 27.26           C  
ATOM    473  HG2 GLU A  28     -37.751   6.151 -36.464  1.00 27.26           H  
ATOM    474  HG3 GLU A  28     -37.149   6.828 -37.971  1.00 27.26           H  
ATOM    475  CD  GLU A  28     -39.295   6.814 -37.824  1.00 27.26           C  
ATOM    476  OE1 GLU A  28     -39.348   6.515 -39.040  1.00 27.26           O  
ATOM    477  OE2 GLU A  28     -40.290   6.974 -37.084  1.00 27.26           O  
ATOM    478  N   ASP A  29     -35.756  10.502 -34.705  1.00 30.65           N  
ATOM    479  H   ASP A  29     -36.062   9.883 -33.969  1.00 30.65           H  
ATOM    480  CA  ASP A  29     -35.651  11.938 -34.349  1.00 30.65           C  
ATOM    481  HA  ASP A  29     -36.321  12.491 -35.008  1.00 30.65           H  
ATOM    482  C   ASP A  29     -34.267  12.615 -34.536  1.00 30.65           C  
ATOM    483  CB  ASP A  29     -36.153  12.132 -32.902  1.00 30.65           C  
ATOM    484  HB2 ASP A  29     -35.750  11.337 -32.274  1.00 30.65           H  
ATOM    485  HB3 ASP A  29     -35.776  13.075 -32.505  1.00 30.65           H  
ATOM    486  O   ASP A  29     -34.115  13.804 -34.251  1.00 30.65           O  
ATOM    487  CG  ASP A  29     -37.679  12.183 -32.769  1.00 30.65           C  
ATOM    488  OD1 ASP A  29     -38.335  12.697 -33.701  1.00 30.65           O  
ATOM    489  OD2 ASP A  29     -38.163  11.752 -31.700  1.00 30.65           O  
ATOM    490  N   TYR A  30     -33.227  11.909 -35.002  1.00 29.57           N  
ATOM    491  H   TYR A  30     -33.411  10.957 -35.283  1.00 29.57           H  
ATOM    492  CA  TYR A  30     -31.830  12.402 -34.945  1.00 29.57           C  
ATOM    493  HA  TYR A  30     -31.846  13.344 -34.396  1.00 29.57           H  
ATOM    494  C   TYR A  30     -31.180  12.818 -36.283  1.00 29.57           C  
ATOM    495  CB  TYR A  30     -30.968  11.459 -34.080  1.00 29.57           C  
ATOM    496  HB2 TYR A  30     -31.498  10.523 -33.908  1.00 29.57           H  
ATOM    497  HB3 TYR A  30     -30.044  11.202 -34.599  1.00 29.57           H  
ATOM    498  O   TYR A  30     -29.966  13.023 -36.338  1.00 29.57           O  
ATOM    499  CG  TYR A  30     -30.622  12.083 -32.739  1.00 29.57           C  
ATOM    500  CD1 TYR A  30     -29.459  12.868 -32.603  1.00 29.57           C  
ATOM    501  HD1 TYR A  30     -28.792  12.986 -33.444  1.00 29.57           H  
ATOM    502  CD2 TYR A  30     -31.513  11.955 -31.656  1.00 29.57           C  
ATOM    503  HD2 TYR A  30     -32.421  11.382 -31.771  1.00 29.57           H  
ATOM    504  CE1 TYR A  30     -29.188  13.521 -31.383  1.00 29.57           C  
ATOM    505  HE1 TYR A  30     -28.304  14.131 -31.268  1.00 29.57           H  
ATOM    506  CE2 TYR A  30     -31.244  12.602 -30.434  1.00 29.57           C  
ATOM    507  HE2 TYR A  30     -31.938  12.509 -29.613  1.00 29.57           H  
ATOM    508  OH  TYR A  30     -29.826  14.040 -29.132  1.00 29.57           O  
ATOM    509  HH  TYR A  30     -30.483  13.848 -28.460  1.00 29.57           H  
ATOM    510  CZ  TYR A  30     -30.082  13.393 -30.299  1.00 29.57           C  
ATOM    511  N   LEU A  31     -31.953  12.972 -37.369  1.00 26.00           N  
ATOM    512  H   LEU A  31     -32.943  12.807 -37.256  1.00 26.00           H  
ATOM    513  CA  LEU A  31     -31.416  13.104 -38.739  1.00 26.00           C  
ATOM    514  HA  LEU A  31     -30.331  13.121 -38.635  1.00 26.00           H  
ATOM    515  C   LEU A  31     -31.664  14.442 -39.477  1.00 26.00           C  
ATOM    516  CB  LEU A  31     -31.747  11.823 -39.546  1.00 26.00           C  
ATOM    517  HB2 LEU A  31     -32.576  11.302 -39.066  1.00 26.00           H  
ATOM    518  HB3 LEU A  31     -32.078  12.068 -40.555  1.00 26.00           H  
ATOM    519  O   LEU A  31     -31.710  14.475 -40.706  1.00 26.00           O  
ATOM    520  CG  LEU A  31     -30.543  10.865 -39.644  1.00 26.00           C  
ATOM    521  HG  LEU A  31     -30.139  10.688 -38.647  1.00 26.00           H  
ATOM    522  CD1 LEU A  31     -30.978   9.524 -40.232  1.00 26.00           C  
ATOM    523 HD11 LEU A  31     -30.132   8.839 -40.270  1.00 26.00           H  
ATOM    524 HD12 LEU A  31     -31.383   9.664 -41.234  1.00 26.00           H  
ATOM    525 HD13 LEU A  31     -31.750   9.084 -39.599  1.00 26.00           H  
ATOM    526  CD2 LEU A  31     -29.428  11.419 -40.544  1.00 26.00           C  
ATOM    527 HD21 LEU A  31     -29.014  12.334 -40.121  1.00 26.00           H  
ATOM    528 HD22 LEU A  31     -29.828  11.629 -41.536  1.00 26.00           H  
ATOM    529 HD23 LEU A  31     -28.627  10.684 -40.623  1.00 26.00           H  
ATOM    530  N   ILE A  32     -31.719  15.580 -38.767  1.00 27.84           N  
ATOM    531  H   ILE A  32     -31.713  15.510 -37.759  1.00 27.84           H  
ATOM    532  CA  ILE A  32     -31.739  16.922 -39.396  1.00 27.84           C  
ATOM    533  HA  ILE A  32     -31.515  16.811 -40.457  1.00 27.84           H  
ATOM    534  C   ILE A  32     -30.652  17.847 -38.817  1.00 27.84           C  
ATOM    535  CB  ILE A  32     -33.147  17.575 -39.328  1.00 27.84           C  
ATOM    536  HB  ILE A  32     -33.388  17.779 -38.285  1.00 27.84           H  
ATOM    537  O   ILE A  32     -30.826  18.415 -37.742  1.00 27.84           O  
ATOM    538  CG1 ILE A  32     -34.242  16.640 -39.900  1.00 27.84           C  
ATOM    539 HG12 ILE A  32     -34.271  15.725 -39.309  1.00 27.84           H  
ATOM    540 HG13 ILE A  32     -33.990  16.369 -40.925  1.00 27.84           H  
ATOM    541  CG2 ILE A  32     -33.134  18.915 -40.100  1.00 27.84           C  
ATOM    542 HG21 ILE A  32     -32.376  19.589 -39.702  1.00 27.84           H  
ATOM    543 HG22 ILE A  32     -32.954  18.737 -41.160  1.00 27.84           H  
ATOM    544 HG23 ILE A  32     -34.092  19.421 -39.982  1.00 27.84           H  
ATOM    545  CD1 ILE A  32     -35.663  17.222 -39.881  1.00 27.84           C  
ATOM    546 HD11 ILE A  32     -36.373  16.440 -40.150  1.00 27.84           H  
ATOM    547 HD12 ILE A  32     -35.903  17.586 -38.882  1.00 27.84           H  
ATOM    548 HD13 ILE A  32     -35.758  18.033 -40.604  1.00 27.84           H  
ATOM    549  N   SER A  33     -29.539  18.032 -39.552  1.00 28.51           N  
ATOM    550  H   SER A  33     -29.462  17.410 -40.344  1.00 28.51           H  
ATOM    551  CA  SER A  33     -28.716  19.281 -39.608  1.00 28.51           C  
ATOM    552  HA  SER A  33     -29.291  19.991 -40.202  1.00 28.51           H  
ATOM    553  C   SER A  33     -27.359  19.160 -40.346  1.00 28.51           C  
ATOM    554  CB  SER A  33     -28.492  19.968 -38.242  1.00 28.51           C  
ATOM    555  HB2 SER A  33     -27.701  20.714 -38.311  1.00 28.51           H  
ATOM    556  HB3 SER A  33     -29.405  20.496 -37.966  1.00 28.51           H  
ATOM    557  O   SER A  33     -26.588  20.121 -40.389  1.00 28.51           O  
ATOM    558  OG  SER A  33     -28.185  19.054 -37.217  1.00 28.51           O  
ATOM    559  HG  SER A  33     -28.989  18.552 -37.064  1.00 28.51           H  
ATOM    560  N   SER A  34     -27.052  18.039 -41.007  1.00 26.22           N  
ATOM    561  H   SER A  34     -27.689  17.256 -40.977  1.00 26.22           H  
ATOM    562  CA  SER A  34     -25.792  17.802 -41.742  1.00 26.22           C  
ATOM    563  HA  SER A  34     -24.973  18.160 -41.118  1.00 26.22           H  
ATOM    564  C   SER A  34     -25.670  18.558 -43.087  1.00 26.22           C  
ATOM    565  CB  SER A  34     -25.591  16.284 -41.905  1.00 26.22           C  
ATOM    566  HB2 SER A  34     -24.754  16.083 -42.573  1.00 26.22           H  
ATOM    567  HB3 SER A  34     -25.364  15.855 -40.929  1.00 26.22           H  
ATOM    568  O   SER A  34     -25.494  17.940 -44.137  1.00 26.22           O  
ATOM    569  OG  SER A  34     -26.773  15.677 -42.399  1.00 26.22           O  
ATOM    570  HG  SER A  34     -26.620  14.735 -42.507  1.00 26.22           H  
ATOM    571  N   LYS A  35     -25.773  19.904 -43.096  1.00 28.65           N  
ATOM    572  H   LYS A  35     -25.988  20.354 -42.218  1.00 28.65           H  
ATOM    573  CA  LYS A  35     -25.694  20.686 -44.357  1.00 28.65           C  
ATOM    574  HA  LYS A  35     -24.919  20.211 -44.958  1.00 28.65           H  
ATOM    575  C   LYS A  35     -25.245  22.161 -44.318  1.00 28.65           C  
ATOM    576  CB  LYS A  35     -27.040  20.535 -45.114  1.00 28.65           C  
ATOM    577  HB2 LYS A  35     -27.562  21.490 -45.170  1.00 28.65           H  
ATOM    578  HB3 LYS A  35     -27.690  19.843 -44.580  1.00 28.65           H  
ATOM    579  O   LYS A  35     -25.258  22.785 -45.374  1.00 28.65           O  
ATOM    580  CG  LYS A  35     -26.810  19.984 -46.533  1.00 28.65           C  
ATOM    581  HG2 LYS A  35     -26.140  19.125 -46.477  1.00 28.65           H  
ATOM    582  HG3 LYS A  35     -26.341  20.750 -47.150  1.00 28.65           H  
ATOM    583  CD  LYS A  35     -28.118  19.521 -47.186  1.00 28.65           C  
ATOM    584  HD2 LYS A  35     -28.769  20.381 -47.343  1.00 28.65           H  
ATOM    585  HD3 LYS A  35     -28.613  18.814 -46.519  1.00 28.65           H  
ATOM    586  CE  LYS A  35     -27.819  18.830 -48.522  1.00 28.65           C  
ATOM    587  HE2 LYS A  35     -27.373  19.559 -49.199  1.00 28.65           H  
ATOM    588  HE3 LYS A  35     -27.083  18.045 -48.346  1.00 28.65           H  
ATOM    589  NZ  LYS A  35     -29.046  18.246 -49.122  1.00 28.65           N  
ATOM    590  HZ1 LYS A  35     -29.448  17.558 -48.501  1.00 28.65           H  
ATOM    591  HZ2 LYS A  35     -29.738  18.962 -49.288  1.00 28.65           H  
ATOM    592  HZ3 LYS A  35     -28.837  17.793 -50.000  1.00 28.65           H  
ATOM    593  N   LEU A  36     -24.861  22.737 -43.169  1.00 29.40           N  
ATOM    594  H   LEU A  36     -24.854  22.172 -42.332  1.00 29.40           H  
ATOM    595  CA  LEU A  36     -24.797  24.211 -43.009  1.00 29.40           C  
ATOM    596  HA  LEU A  36     -25.033  24.646 -43.981  1.00 29.40           H  
ATOM    597  C   LEU A  36     -23.429  24.863 -42.705  1.00 29.40           C  
ATOM    598  CB  LEU A  36     -25.920  24.664 -42.046  1.00 29.40           C  
ATOM    599  HB2 LEU A  36     -25.527  25.353 -41.298  1.00 29.40           H  
ATOM    600  HB3 LEU A  36     -26.309  23.800 -41.507  1.00 29.40           H  
ATOM    601  O   LEU A  36     -23.385  26.068 -42.480  1.00 29.40           O  
ATOM    602  CG  LEU A  36     -27.083  25.353 -42.787  1.00 29.40           C  
ATOM    603  HG  LEU A  36     -27.389  24.728 -43.626  1.00 29.40           H  
ATOM    604  CD1 LEU A  36     -28.279  25.513 -41.852  1.00 29.40           C  
ATOM    605 HD11 LEU A  36     -28.008  26.134 -40.998  1.00 29.40           H  
ATOM    606 HD12 LEU A  36     -28.609  24.537 -41.497  1.00 29.40           H  
ATOM    607 HD13 LEU A  36     -29.104  25.985 -42.385  1.00 29.40           H  
ATOM    608  CD2 LEU A  36     -26.701  26.741 -43.310  1.00 29.40           C  
ATOM    609 HD21 LEU A  36     -25.886  26.671 -44.031  1.00 29.40           H  
ATOM    610 HD22 LEU A  36     -27.559  27.199 -43.801  1.00 29.40           H  
ATOM    611 HD23 LEU A  36     -26.382  27.376 -42.484  1.00 29.40           H  
ATOM    612  N   LEU A  37     -22.308  24.132 -42.748  1.00 29.01           N  
ATOM    613  H   LEU A  37     -22.383  23.146 -42.956  1.00 29.01           H  
ATOM    614  CA  LEU A  37     -20.960  24.708 -42.567  1.00 29.01           C  
ATOM    615  HA  LEU A  37     -21.056  25.785 -42.432  1.00 29.01           H  
ATOM    616  C   LEU A  37     -20.100  24.584 -43.832  1.00 29.01           C  
ATOM    617  CB  LEU A  37     -20.304  24.166 -41.281  1.00 29.01           C  
ATOM    618  HB2 LEU A  37     -19.226  24.319 -41.333  1.00 29.01           H  
ATOM    619  HB3 LEU A  37     -20.483  23.092 -41.218  1.00 29.01           H  
ATOM    620  O   LEU A  37     -19.153  23.806 -43.909  1.00 29.01           O  
ATOM    621  CG  LEU A  37     -20.822  24.862 -40.005  1.00 29.01           C  
ATOM    622  HG  LEU A  37     -21.912  24.859 -40.003  1.00 29.01           H  
ATOM    623  CD1 LEU A  37     -20.342  24.101 -38.770  1.00 29.01           C  
ATOM    624 HD11 LEU A  37     -19.252  24.099 -38.731  1.00 29.01           H  
ATOM    625 HD12 LEU A  37     -20.732  24.577 -37.870  1.00 29.01           H  
ATOM    626 HD13 LEU A  37     -20.704  23.074 -38.804  1.00 29.01           H  
ATOM    627  CD2 LEU A  37     -20.321  26.306 -39.879  1.00 29.01           C  
ATOM    628 HD21 LEU A  37     -20.639  26.724 -38.924  1.00 29.01           H  
ATOM    629 HD22 LEU A  37     -20.744  26.930 -40.667  1.00 29.01           H  
ATOM    630 HD23 LEU A  37     -19.233  26.338 -39.935  1.00 29.01           H  
ATOM    631  N   SER A  38     -20.441  25.396 -44.834  1.00 26.04           N  
ATOM    632  H   SER A  38     -21.225  26.015 -44.686  1.00 26.04           H  
ATOM    633  CA  SER A  38     -19.558  25.715 -45.960  1.00 26.04           C  
ATOM    634  HA  SER A  38     -18.527  25.589 -45.629  1.00 26.04           H  
ATOM    635  C   SER A  38     -19.746  27.183 -46.365  1.00 26.04           C  
ATOM    636  CB  SER A  38     -19.786  24.753 -47.136  1.00 26.04           C  
ATOM    637  HB2 SER A  38     -19.704  23.727 -46.777  1.00 26.04           H  
ATOM    638  HB3 SER A  38     -19.013  24.915 -47.887  1.00 26.04           H  
ATOM    639  O   SER A  38     -20.884  27.640 -46.448  1.00 26.04           O  
ATOM    640  OG  SER A  38     -21.051  24.936 -47.742  1.00 26.04           O  
ATOM    641  HG  SER A  38     -21.695  25.095 -47.048  1.00 26.04           H  
ATOM    642  N   LYS A  39     -18.631  27.873 -46.666  1.00 26.77           N  
ATOM    643  H   LYS A  39     -17.773  27.355 -46.541  1.00 26.77           H  
ATOM    644  CA  LYS A  39     -18.462  29.330 -46.910  1.00 26.77           C  
ATOM    645  HA  LYS A  39     -17.541  29.414 -47.488  1.00 26.77           H  
ATOM    646  C   LYS A  39     -18.212  30.200 -45.661  1.00 26.77           C  
ATOM    647  CB  LYS A  39     -19.573  29.938 -47.798  1.00 26.77           C  
ATOM    648  HB2 LYS A  39     -19.330  30.982 -47.992  1.00 26.77           H  
ATOM    649  HB3 LYS A  39     -20.518  29.933 -47.255  1.00 26.77           H  
ATOM    650  O   LYS A  39     -18.559  29.841 -44.547  1.00 26.77           O  
ATOM    651  CG  LYS A  39     -19.745  29.240 -49.156  1.00 26.77           C  
ATOM    652  HG2 LYS A  39     -18.820  29.335 -49.725  1.00 26.77           H  
ATOM    653  HG3 LYS A  39     -19.963  28.182 -49.013  1.00 26.77           H  
ATOM    654  CD  LYS A  39     -20.898  29.879 -49.939  1.00 26.77           C  
ATOM    655  HD2 LYS A  39     -21.823  29.746 -49.377  1.00 26.77           H  
ATOM    656  HD3 LYS A  39     -20.704  30.945 -50.062  1.00 26.77           H  
ATOM    657  CE  LYS A  39     -21.028  29.216 -51.314  1.00 26.77           C  
ATOM    658  HE2 LYS A  39     -21.195  28.149 -51.167  1.00 26.77           H  
ATOM    659  HE3 LYS A  39     -20.086  29.335 -51.850  1.00 26.77           H  
ATOM    660  NZ  LYS A  39     -22.142  29.803 -52.101  1.00 26.77           N  
ATOM    661  HZ1 LYS A  39     -23.018  29.684 -51.614  1.00 26.77           H  
ATOM    662  HZ2 LYS A  39     -21.994  30.791 -52.250  1.00 26.77           H  
ATOM    663  HZ3 LYS A  39     -22.218  29.354 -53.003  1.00 26.77           H  
ATOM    664  N   GLN A  40     -17.607  31.360 -45.945  1.00 30.10           N  
ATOM    665  H   GLN A  40     -17.405  31.502 -46.925  1.00 30.10           H  
ATOM    666  CA  GLN A  40     -17.192  32.466 -45.064  1.00 30.10           C  
ATOM    667  HA  GLN A  40     -16.777  33.203 -45.751  1.00 30.10           H  
ATOM    668  C   GLN A  40     -15.999  32.199 -44.125  1.00 30.10           C  
ATOM    669  CB  GLN A  40     -18.391  33.210 -44.458  1.00 30.10           C  
ATOM    670  HB2 GLN A  40     -19.027  32.526 -43.896  1.00 30.10           H  
ATOM    671  HB3 GLN A  40     -18.019  33.982 -43.783  1.00 30.10           H  
ATOM    672  O   GLN A  40     -16.105  31.844 -42.957  1.00 30.10           O  
ATOM    673  CG  GLN A  40     -19.188  33.885 -45.596  1.00 30.10           C  
ATOM    674  HG2 GLN A  40     -19.686  33.124 -46.196  1.00 30.10           H  
ATOM    675  HG3 GLN A  40     -18.500  34.433 -46.239  1.00 30.10           H  
ATOM    676  CD  GLN A  40     -20.244  34.874 -45.119  1.00 30.10           C  
ATOM    677  NE2 GLN A  40     -20.678  35.783 -45.965  1.00 30.10           N  
ATOM    678 HE21 GLN A  40     -21.352  36.428 -45.579  1.00 30.10           H  
ATOM    679 HE22 GLN A  40     -20.278  35.892 -46.886  1.00 30.10           H  
ATOM    680  OE1 GLN A  40     -20.714  34.851 -44.000  1.00 30.10           O  
ATOM    681  N   SER A  41     -14.826  32.439 -44.712  1.00 24.70           N  
ATOM    682  H   SER A  41     -14.853  32.714 -45.683  1.00 24.70           H  
ATOM    683  CA  SER A  41     -13.517  32.632 -44.090  1.00 24.70           C  
ATOM    684  HA  SER A  41     -13.367  31.894 -43.302  1.00 24.70           H  
ATOM    685  C   SER A  41     -13.329  34.045 -43.504  1.00 24.70           C  
ATOM    686  CB  SER A  41     -12.484  32.420 -45.210  1.00 24.70           C  
ATOM    687  HB2 SER A  41     -11.480  32.662 -44.861  1.00 24.70           H  
ATOM    688  HB3 SER A  41     -12.498  31.372 -45.508  1.00 24.70           H  
ATOM    689  O   SER A  41     -14.134  34.933 -43.759  1.00 24.70           O  
ATOM    690  OG  SER A  41     -12.811  33.218 -46.342  1.00 24.70           O  
ATOM    691  HG  SER A  41     -12.756  34.147 -46.106  1.00 24.70           H  
ATOM    692  N   ALA A  42     -12.163  34.259 -42.879  1.00 24.90           N  
ATOM    693  H   ALA A  42     -11.592  33.443 -42.708  1.00 24.90           H  
ATOM    694  CA  ALA A  42     -11.555  35.551 -42.520  1.00 24.90           C  
ATOM    695  HA  ALA A  42     -10.516  35.312 -42.290  1.00 24.90           H  
ATOM    696  C   ALA A  42     -12.064  36.262 -41.247  1.00 24.90           C  
ATOM    697  CB  ALA A  42     -11.459  36.471 -43.751  1.00 24.90           C  
ATOM    698  HB1 ALA A  42     -11.023  35.936 -44.594  1.00 24.90           H  
ATOM    699  HB2 ALA A  42     -12.447  36.841 -44.026  1.00 24.90           H  
ATOM    700  HB3 ALA A  42     -10.831  37.330 -43.514  1.00 24.90           H  
ATOM    701  O   ALA A  42     -12.738  37.283 -41.307  1.00 24.90           O  
ATOM    702  N   PHE A  43     -11.556  35.815 -40.093  1.00 28.06           N  
ATOM    703  H   PHE A  43     -11.137  34.896 -40.076  1.00 28.06           H  
ATOM    704  CA  PHE A  43     -11.121  36.729 -39.029  1.00 28.06           C  
ATOM    705  HA  PHE A  43     -10.881  37.687 -39.491  1.00 28.06           H  
ATOM    706  C   PHE A  43      -9.833  36.203 -38.380  1.00 28.06           C  
ATOM    707  CB  PHE A  43     -12.231  36.987 -37.994  1.00 28.06           C  
ATOM    708  HB2 PHE A  43     -11.859  36.773 -36.992  1.00 28.06           H  
ATOM    709  HB3 PHE A  43     -13.073  36.319 -38.172  1.00 28.06           H  
ATOM    710  O   PHE A  43      -9.785  35.072 -37.900  1.00 28.06           O  
ATOM    711  CG  PHE A  43     -12.714  38.425 -38.027  1.00 28.06           C  
ATOM    712  CD1 PHE A  43     -11.970  39.436 -37.388  1.00 28.06           C  
ATOM    713  HD1 PHE A  43     -11.079  39.186 -36.830  1.00 28.06           H  
ATOM    714  CD2 PHE A  43     -13.868  38.765 -38.757  1.00 28.06           C  
ATOM    715  HD2 PHE A  43     -14.427  38.001 -39.275  1.00 28.06           H  
ATOM    716  CE1 PHE A  43     -12.378  40.780 -37.480  1.00 28.06           C  
ATOM    717  HE1 PHE A  43     -11.809  41.557 -36.992  1.00 28.06           H  
ATOM    718  CE2 PHE A  43     -14.277  40.107 -38.847  1.00 28.06           C  
ATOM    719  HE2 PHE A  43     -15.158  40.364 -39.417  1.00 28.06           H  
ATOM    720  CZ  PHE A  43     -13.532  41.115 -38.211  1.00 28.06           C  
ATOM    721  HZ  PHE A  43     -13.846  42.145 -38.286  1.00 28.06           H  
ATOM    722  N   THR A  44      -8.765  37.003 -38.392  1.00 25.09           N  
ATOM    723  H   THR A  44      -8.836  37.906 -38.839  1.00 25.09           H  
ATOM    724  CA  THR A  44      -7.435  36.607 -37.902  1.00 25.09           C  
ATOM    725  HA  THR A  44      -7.399  35.526 -37.770  1.00 25.09           H  
ATOM    726  C   THR A  44      -7.118  37.244 -36.551  1.00 25.09           C  
ATOM    727  CB  THR A  44      -6.333  36.976 -38.913  1.00 25.09           C  
ATOM    728  HB  THR A  44      -5.360  36.870 -38.434  1.00 25.09           H  
ATOM    729  O   THR A  44      -6.662  38.385 -36.492  1.00 25.09           O  
ATOM    730  CG2 THR A  44      -6.353  36.085 -40.152  1.00 25.09           C  
ATOM    731 HG21 THR A  44      -5.543  36.377 -40.820  1.00 25.09           H  
ATOM    732 HG22 THR A  44      -7.302  36.195 -40.676  1.00 25.09           H  
ATOM    733 HG23 THR A  44      -6.216  35.043 -39.862  1.00 25.09           H  
ATOM    734  OG1 THR A  44      -6.493  38.308 -39.343  1.00 25.09           O  
ATOM    735  HG1 THR A  44      -6.403  38.867 -38.567  1.00 25.09           H  
ATOM    736  N   SER A  45      -7.272  36.496 -35.457  1.00 27.10           N  
ATOM    737  H   SER A  45      -7.715  35.591 -35.533  1.00 27.10           H  
ATOM    738  CA  SER A  45      -6.631  36.823 -34.176  1.00 27.10           C  
ATOM    739  HA  SER A  45      -5.707  37.354 -34.403  1.00 27.10           H  
ATOM    740  C   SER A  45      -6.226  35.551 -33.414  1.00 27.10           C  
ATOM    741  CB  SER A  45      -7.489  37.791 -33.347  1.00 27.10           C  
ATOM    742  HB2 SER A  45      -6.842  38.350 -32.671  1.00 27.10           H  
ATOM    743  HB3 SER A  45      -7.987  38.499 -34.009  1.00 27.10           H  
ATOM    744  O   SER A  45      -6.672  34.444 -33.718  1.00 27.10           O  
ATOM    745  OG  SER A  45      -8.443  37.098 -32.577  1.00 27.10           O  
ATOM    746  HG  SER A  45      -9.233  37.637 -32.494  1.00 27.10           H  
ATOM    747  N   LYS A  46      -5.275  35.676 -32.482  1.00 24.64           N  
ATOM    748  H   LYS A  46      -5.007  36.610 -32.206  1.00 24.64           H  
ATOM    749  CA  LYS A  46      -4.567  34.532 -31.881  1.00 24.64           C  
ATOM    750  HA  LYS A  46      -4.489  33.734 -32.619  1.00 24.64           H  
ATOM    751  C   LYS A  46      -5.318  33.950 -30.671  1.00 24.64           C  
ATOM    752  CB  LYS A  46      -3.141  34.959 -31.469  1.00 24.64           C  
ATOM    753  HB2 LYS A  46      -2.679  34.137 -30.923  1.00 24.64           H  
ATOM    754  HB3 LYS A  46      -3.223  35.804 -30.786  1.00 24.64           H  
ATOM    755  O   LYS A  46      -5.042  34.376 -29.552  1.00 24.64           O  
ATOM    756  CG  LYS A  46      -2.198  35.347 -32.620  1.00 24.64           C  
ATOM    757  HG2 LYS A  46      -1.974  34.466 -33.221  1.00 24.64           H  
ATOM    758  HG3 LYS A  46      -2.677  36.096 -33.252  1.00 24.64           H  
ATOM    759  CD  LYS A  46      -0.897  35.937 -32.045  1.00 24.64           C  
ATOM    760  HD2 LYS A  46      -1.151  36.807 -31.439  1.00 24.64           H  
ATOM    761  HD3 LYS A  46      -0.415  35.196 -31.407  1.00 24.64           H  
ATOM    762  CE  LYS A  46       0.071  36.367 -33.156  1.00 24.64           C  
ATOM    763  HE2 LYS A  46       0.418  35.478 -33.684  1.00 24.64           H  
ATOM    764  HE3 LYS A  46      -0.476  36.981 -33.870  1.00 24.64           H  
ATOM    765  NZ  LYS A  46       1.226  37.138 -32.621  1.00 24.64           N  
ATOM    766  HZ1 LYS A  46       1.755  36.595 -31.953  1.00 24.64           H  
ATOM    767  HZ2 LYS A  46       0.912  37.982 -32.165  1.00 24.64           H  
ATOM    768  HZ3 LYS A  46       1.848  37.412 -33.368  1.00 24.64           H  
ATOM    769  N   LYS A  47      -6.176  32.940 -30.874  1.00 26.49           N  
ATOM    770  H   LYS A  47      -6.511  32.810 -31.818  1.00 26.49           H  
ATOM    771  CA  LYS A  47      -6.528  31.897 -29.874  1.00 26.49           C  
ATOM    772  HA  LYS A  47      -5.608  31.457 -29.490  1.00 26.49           H  
ATOM    773  C   LYS A  47      -7.334  30.760 -30.524  1.00 26.49           C  
ATOM    774  CB  LYS A  47      -7.316  32.505 -28.689  1.00 26.49           C  
ATOM    775  HB2 LYS A  47      -7.702  33.482 -28.980  1.00 26.49           H  
ATOM    776  HB3 LYS A  47      -8.178  31.882 -28.450  1.00 26.49           H  
ATOM    777  O   LYS A  47      -8.376  31.005 -31.113  1.00 26.49           O  
ATOM    778  CG  LYS A  47      -6.455  32.632 -27.414  1.00 26.49           C  
ATOM    779  HG2 LYS A  47      -5.424  32.879 -27.668  1.00 26.49           H  
ATOM    780  HG3 LYS A  47      -6.444  31.673 -26.896  1.00 26.49           H  
ATOM    781  CD  LYS A  47      -7.001  33.718 -26.475  1.00 26.49           C  
ATOM    782  HD2 LYS A  47      -7.991  33.420 -26.130  1.00 26.49           H  
ATOM    783  HD3 LYS A  47      -7.084  34.654 -27.027  1.00 26.49           H  
ATOM    784  CE  LYS A  47      -6.066  33.926 -25.277  1.00 26.49           C  
ATOM    785  HE2 LYS A  47      -5.090  34.237 -25.649  1.00 26.49           H  
ATOM    786  HE3 LYS A  47      -5.941  32.971 -24.765  1.00 26.49           H  
ATOM    787  NZ  LYS A  47      -6.604  34.941 -24.335  1.00 26.49           N  
ATOM    788  HZ1 LYS A  47      -7.506  34.653 -23.982  1.00 26.49           H  
ATOM    789  HZ2 LYS A  47      -5.985  35.068 -23.547  1.00 26.49           H  
ATOM    790  HZ3 LYS A  47      -6.721  35.831 -24.798  1.00 26.49           H  
ATOM    791  N   ALA A  48      -6.844  29.531 -30.392  1.00 26.94           N  
ATOM    792  H   ALA A  48      -6.026  29.402 -29.814  1.00 26.94           H  
ATOM    793  CA  ALA A  48      -7.429  28.288 -30.908  1.00 26.94           C  
ATOM    794  HA  ALA A  48      -8.495  28.417 -31.093  1.00 26.94           H  
ATOM    795  C   ALA A  48      -7.220  27.179 -29.853  1.00 26.94           C  
ATOM    796  CB  ALA A  48      -6.703  27.955 -32.223  1.00 26.94           C  
ATOM    797  HB1 ALA A  48      -5.625  27.933 -32.060  1.00 26.94           H  
ATOM    798  HB2 ALA A  48      -6.942  28.710 -32.972  1.00 26.94           H  
ATOM    799  HB3 ALA A  48      -7.013  26.979 -32.597  1.00 26.94           H  
ATOM    800  O   ALA A  48      -6.259  27.276 -29.092  1.00 26.94           O  
ATOM    801  N   ASN A  49      -8.012  26.107 -29.754  1.00 25.13           N  
ATOM    802  H   ASN A  49      -7.691  25.424 -29.082  1.00 25.13           H  
ATOM    803  CA  ASN A  49      -9.319  25.789 -30.353  1.00 25.13           C  
ATOM    804  HA  ASN A  49      -9.974  26.661 -30.339  1.00 25.13           H  
ATOM    805  C   ASN A  49      -9.964  24.672 -29.506  1.00 25.13           C  
ATOM    806  CB  ASN A  49      -9.137  25.239 -31.792  1.00 25.13           C  
ATOM    807  HB2 ASN A  49      -8.102  24.936 -31.950  1.00 25.13           H  
ATOM    808  HB3 ASN A  49      -9.744  24.342 -31.917  1.00 25.13           H  
ATOM    809  O   ASN A  49      -9.310  23.658 -29.290  1.00 25.13           O  
ATOM    810  CG  ASN A  49      -9.559  26.181 -32.901  1.00 25.13           C  
ATOM    811  ND2 ASN A  49      -9.292  25.829 -34.136  1.00 25.13           N  
ATOM    812 HD21 ASN A  49      -8.861  24.939 -34.340  1.00 25.13           H  
ATOM    813 HD22 ASN A  49      -9.621  26.459 -34.853  1.00 25.13           H  
ATOM    814  OD1 ASN A  49     -10.123  27.235 -32.685  1.00 25.13           O  
ATOM    815  N   CYS A  50     -11.237  24.800 -29.113  1.00 25.75           N  
ATOM    816  H   CYS A  50     -11.724  25.662 -29.313  1.00 25.75           H  
ATOM    817  CA  CYS A  50     -12.017  23.711 -28.499  1.00 25.75           C  
ATOM    818  HA  CYS A  50     -11.587  22.748 -28.776  1.00 25.75           H  
ATOM    819  C   CYS A  50     -13.464  23.724 -29.018  1.00 25.75           C  
ATOM    820  CB  CYS A  50     -11.981  23.808 -26.961  1.00 25.75           C  
ATOM    821  HB2 CYS A  50     -12.079  24.847 -26.647  1.00 25.75           H  
ATOM    822  HB3 CYS A  50     -12.820  23.246 -26.552  1.00 25.75           H  
ATOM    823  O   CYS A  50     -14.349  24.316 -28.404  1.00 25.75           O  
ATOM    824  SG  CYS A  50     -10.450  23.083 -26.308  1.00 25.75           S  
ATOM    825  HG  CYS A  50     -10.727  23.218 -25.008  1.00 25.75           H  
ATOM    826  N   CYS A  51     -13.715  23.070 -30.154  1.00 23.44           N  
ATOM    827  H   CYS A  51     -12.957  22.600 -30.628  1.00 23.44           H  
ATOM    828  CA  CYS A  51     -15.073  22.845 -30.651  1.00 23.44           C  
ATOM    829  HA  CYS A  51     -15.703  23.699 -30.401  1.00 23.44           H  
ATOM    830  C   CYS A  51     -15.673  21.601 -29.981  1.00 23.44           C  
ATOM    831  CB  CYS A  51     -15.050  22.701 -32.181  1.00 23.44           C  
ATOM    832  HB2 CYS A  51     -16.047  22.437 -32.531  1.00 23.44           H  
ATOM    833  HB3 CYS A  51     -14.369  21.898 -32.463  1.00 23.44           H  
ATOM    834  O   CYS A  51     -15.379  20.481 -30.394  1.00 23.44           O  
ATOM    835  SG  CYS A  51     -14.533  24.254 -32.968  1.00 23.44           S  
ATOM    836  HG  CYS A  51     -15.535  25.018 -32.524  1.00 23.44           H  
ATOM    837  N   PHE A  52     -16.524  21.789 -28.971  1.00 25.87           N  
ATOM    838  H   PHE A  52     -16.707  22.730 -28.651  1.00 25.87           H  
ATOM    839  CA  PHE A  52     -17.304  20.701 -28.376  1.00 25.87           C  
ATOM    840  HA  PHE A  52     -16.777  19.760 -28.535  1.00 25.87           H  
ATOM    841  C   PHE A  52     -18.673  20.570 -29.052  1.00 25.87           C  
ATOM    842  CB  PHE A  52     -17.425  20.888 -26.858  1.00 25.87           C  
ATOM    843  HB2 PHE A  52     -18.287  20.323 -26.503  1.00 25.87           H  
ATOM    844  HB3 PHE A  52     -17.609  21.937 -26.626  1.00 25.87           H  
ATOM    845  O   PHE A  52     -19.427  21.538 -29.148  1.00 25.87           O  
ATOM    846  CG  PHE A  52     -16.204  20.394 -26.106  1.00 25.87           C  
ATOM    847  CD1 PHE A  52     -16.112  19.034 -25.750  1.00 25.87           C  
ATOM    848  HD1 PHE A  52     -16.916  18.354 -25.990  1.00 25.87           H  
ATOM    849  CD2 PHE A  52     -15.152  21.273 -25.786  1.00 25.87           C  
ATOM    850  HD2 PHE A  52     -15.218  22.316 -26.058  1.00 25.87           H  
ATOM    851  CE1 PHE A  52     -14.977  18.555 -25.074  1.00 25.87           C  
ATOM    852  HE1 PHE A  52     -14.910  17.514 -24.796  1.00 25.87           H  
ATOM    853  CE2 PHE A  52     -14.017  20.793 -25.107  1.00 25.87           C  
ATOM    854  HE2 PHE A  52     -13.211  21.465 -24.852  1.00 25.87           H  
ATOM    855  CZ  PHE A  52     -13.929  19.435 -24.752  1.00 25.87           C  
ATOM    856  HZ  PHE A  52     -13.060  19.068 -24.225  1.00 25.87           H  
ATOM    857  N   ILE A  53     -19.007  19.356 -29.495  1.00 24.10           N  
ATOM    858  H   ILE A  53     -18.347  18.601 -29.374  1.00 24.10           H  
ATOM    859  CA  ILE A  53     -20.343  19.017 -29.997  1.00 24.10           C  
ATOM    860  HA  ILE A  53     -20.750  19.874 -30.534  1.00 24.10           H  
ATOM    861  C   ILE A  53     -21.240  18.747 -28.786  1.00 24.10           C  
ATOM    862  CB  ILE A  53     -20.286  17.829 -30.990  1.00 24.10           C  
ATOM    863  HB  ILE A  53     -19.844  16.972 -30.482  1.00 24.10           H  
ATOM    864  O   ILE A  53     -21.203  17.665 -28.203  1.00 24.10           O  
ATOM    865  CG1 ILE A  53     -19.402  18.190 -32.209  1.00 24.10           C  
ATOM    866 HG12 ILE A  53     -19.842  19.035 -32.739  1.00 24.10           H  
ATOM    867 HG13 ILE A  53     -18.414  18.493 -31.861  1.00 24.10           H  
ATOM    868  CG2 ILE A  53     -21.707  17.443 -31.449  1.00 24.10           C  
ATOM    869 HG21 ILE A  53     -22.171  18.271 -31.985  1.00 24.10           H  
ATOM    870 HG22 ILE A  53     -21.672  16.568 -32.098  1.00 24.10           H  
ATOM    871 HG23 ILE A  53     -22.330  17.176 -30.596  1.00 24.10           H  
ATOM    872  CD1 ILE A  53     -19.188  17.040 -33.203  1.00 24.10           C  
ATOM    873 HD11 ILE A  53     -18.449  17.341 -33.946  1.00 24.10           H  
ATOM    874 HD12 ILE A  53     -20.118  16.802 -33.720  1.00 24.10           H  
ATOM    875 HD13 ILE A  53     -18.823  16.158 -32.678  1.00 24.10           H  
ATOM    876  N   LEU A  54     -22.033  19.745 -28.395  1.00 24.97           N  
ATOM    877  H   LEU A  54     -21.963  20.630 -28.876  1.00 24.97           H  
ATOM    878  CA  LEU A  54     -23.021  19.617 -27.325  1.00 24.97           C  
ATOM    879  HA  LEU A  54     -22.616  18.943 -26.570  1.00 24.97           H  
ATOM    880  C   LEU A  54     -24.304  18.968 -27.865  1.00 24.97           C  
ATOM    881  CB  LEU A  54     -23.256  20.995 -26.664  1.00 24.97           C  
ATOM    882  HB2 LEU A  54     -24.324  21.207 -26.607  1.00 24.97           H  
ATOM    883  HB3 LEU A  54     -22.807  21.775 -27.279  1.00 24.97           H  
ATOM    884  O   LEU A  54     -25.090  19.599 -28.571  1.00 24.97           O  
ATOM    885  CG  LEU A  54     -22.665  21.070 -25.245  1.00 24.97           C  
ATOM    886  HG  LEU A  54     -21.658  20.655 -25.250  1.00 24.97           H  
ATOM    887  CD1 LEU A  54     -22.579  22.523 -24.780  1.00 24.97           C  
ATOM    888 HD11 LEU A  54     -21.935  23.090 -25.452  1.00 24.97           H  
ATOM    889 HD12 LEU A  54     -22.158  22.565 -23.775  1.00 24.97           H  
ATOM    890 HD13 LEU A  54     -23.572  22.974 -24.769  1.00 24.97           H  
ATOM    891  CD2 LEU A  54     -23.527  20.296 -24.244  1.00 24.97           C  
ATOM    892 HD21 LEU A  54     -23.084  20.363 -23.250  1.00 24.97           H  
ATOM    893 HD22 LEU A  54     -24.533  20.714 -24.210  1.00 24.97           H  
ATOM    894 HD23 LEU A  54     -23.587  19.244 -24.523  1.00 24.97           H  
ATOM    895  N   VAL A  55     -24.512  17.695 -27.522  1.00 24.45           N  
ATOM    896  H   VAL A  55     -23.802  17.224 -26.981  1.00 24.45           H  
ATOM    897  CA  VAL A  55     -25.764  16.974 -27.790  1.00 24.45           C  
ATOM    898  HA  VAL A  55     -26.150  17.280 -28.762  1.00 24.45           H  
ATOM    899  C   VAL A  55     -26.787  17.376 -26.726  1.00 24.45           C  
ATOM    900  CB  VAL A  55     -25.537  15.449 -27.845  1.00 24.45           C  
ATOM    901  HB  VAL A  55     -25.147  15.100 -26.888  1.00 24.45           H  
ATOM    902  O   VAL A  55     -26.791  16.847 -25.617  1.00 24.45           O  
ATOM    903  CG1 VAL A  55     -26.840  14.706 -28.155  1.00 24.45           C  
ATOM    904 HG11 VAL A  55     -27.264  15.061 -29.094  1.00 24.45           H  
ATOM    905 HG12 VAL A  55     -26.651  13.635 -28.231  1.00 24.45           H  
ATOM    906 HG13 VAL A  55     -27.565  14.858 -27.356  1.00 24.45           H  
ATOM    907  CG2 VAL A  55     -24.528  15.083 -28.944  1.00 24.45           C  
ATOM    908 HG21 VAL A  55     -23.555  15.523 -28.726  1.00 24.45           H  
ATOM    909 HG22 VAL A  55     -24.879  15.442 -29.911  1.00 24.45           H  
ATOM    910 HG23 VAL A  55     -24.408  14.000 -28.986  1.00 24.45           H  
ATOM    911  N   ILE A  56     -27.630  18.357 -27.051  1.00 26.79           N  
ATOM    912  H   ILE A  56     -27.529  18.788 -27.959  1.00 26.79           H  
ATOM    913  CA  ILE A  56     -28.687  18.850 -26.159  1.00 26.79           C  
ATOM    914  HA  ILE A  56     -28.371  18.712 -25.125  1.00 26.79           H  
ATOM    915  C   ILE A  56     -29.951  18.013 -26.382  1.00 26.79           C  
ATOM    916  CB  ILE A  56     -28.936  20.367 -26.366  1.00 26.79           C  
ATOM    917  HB  ILE A  56     -29.286  20.525 -27.386  1.00 26.79           H  
ATOM    918  O   ILE A  56     -30.685  18.241 -27.344  1.00 26.79           O  
ATOM    919  CG1 ILE A  56     -27.635  21.185 -26.170  1.00 26.79           C  
ATOM    920 HG12 ILE A  56     -26.868  20.808 -26.846  1.00 26.79           H  
ATOM    921 HG13 ILE A  56     -27.274  21.053 -25.150  1.00 26.79           H  
ATOM    922  CG2 ILE A  56     -30.029  20.860 -25.395  1.00 26.79           C  
ATOM    923 HG21 ILE A  56     -30.950  20.290 -25.525  1.00 26.79           H  
ATOM    924 HG22 ILE A  56     -29.694  20.754 -24.363  1.00 26.79           H  
ATOM    925 HG23 ILE A  56     -30.272  21.904 -25.591  1.00 26.79           H  
ATOM    926  CD1 ILE A  56     -27.776  22.687 -26.457  1.00 26.79           C  
ATOM    927 HD11 ILE A  56     -26.790  23.151 -26.429  1.00 26.79           H  
ATOM    928 HD12 ILE A  56     -28.401  23.165 -25.703  1.00 26.79           H  
ATOM    929 HD13 ILE A  56     -28.211  22.838 -27.445  1.00 26.79           H  
ATOM    930  N   CYS A  57     -30.227  17.063 -25.486  1.00 24.14           N  
ATOM    931  H   CYS A  57     -29.561  16.875 -24.751  1.00 24.14           H  
ATOM    932  CA  CYS A  57     -31.536  16.409 -25.437  1.00 24.14           C  
ATOM    933  HA  CYS A  57     -31.804  16.120 -26.453  1.00 24.14           H  
ATOM    934  C   CYS A  57     -32.598  17.386 -24.892  1.00 24.14           C  
ATOM    935  CB  CYS A  57     -31.473  15.134 -24.585  1.00 24.14           C  
ATOM    936  HB2 CYS A  57     -32.486  14.814 -24.343  1.00 24.14           H  
ATOM    937  HB3 CYS A  57     -30.939  15.331 -23.655  1.00 24.14           H  
ATOM    938  O   CYS A  57     -32.368  17.999 -23.845  1.00 24.14           O  
ATOM    939  SG  CYS A  57     -30.656  13.817 -25.530  1.00 24.14           S  
ATOM    940  HG  CYS A  57     -30.746  12.863 -24.599  1.00 24.14           H  
ATOM    941  N   PRO A  58     -33.766  17.530 -25.546  1.00 28.57           N  
ATOM    942  CA  PRO A  58     -34.852  18.357 -25.034  1.00 28.57           C  
ATOM    943  HA  PRO A  58     -34.475  19.340 -24.751  1.00 28.57           H  
ATOM    944  C   PRO A  58     -35.495  17.689 -23.813  1.00 28.57           C  
ATOM    945  CB  PRO A  58     -35.829  18.515 -26.204  1.00 28.57           C  
ATOM    946  HB2 PRO A  58     -36.860  18.625 -25.868  1.00 28.57           H  
ATOM    947  HB3 PRO A  58     -35.534  19.374 -26.806  1.00 28.57           H  
ATOM    948  O   PRO A  58     -36.069  16.604 -23.909  1.00 28.57           O  
ATOM    949  CG  PRO A  58     -35.627  17.234 -27.015  1.00 28.57           C  
ATOM    950  HG2 PRO A  58     -36.231  16.430 -26.594  1.00 28.57           H  
ATOM    951  HG3 PRO A  58     -35.869  17.379 -28.067  1.00 28.57           H  
ATOM    952  CD  PRO A  58     -34.144  16.920 -26.815  1.00 28.57           C  
ATOM    953  HD2 PRO A  58     -33.995  15.841 -26.799  1.00 28.57           H  
ATOM    954  HD3 PRO A  58     -33.561  17.370 -27.619  1.00 28.57           H  
ATOM    955  N   ILE A  59     -35.422  18.346 -22.655  1.00 28.46           N  
ATOM    956  H   ILE A  59     -34.919  19.221 -22.624  1.00 28.46           H  
ATOM    957  CA  ILE A  59     -36.081  17.871 -21.436  1.00 28.46           C  
ATOM    958  HA  ILE A  59     -35.974  16.787 -21.387  1.00 28.46           H  
ATOM    959  C   ILE A  59     -37.576  18.204 -21.534  1.00 28.46           C  
ATOM    960  CB  ILE A  59     -35.419  18.454 -20.162  1.00 28.46           C  
ATOM    961  HB  ILE A  59     -35.570  19.534 -20.155  1.00 28.46           H  
ATOM    962  O   ILE A  59     -37.956  19.376 -21.556  1.00 28.46           O  
ATOM    963  CG1 ILE A  59     -33.895  18.172 -20.140  1.00 28.46           C  
ATOM    964 HG12 ILE A  59     -33.726  17.095 -20.151  1.00 28.46           H  
ATOM    965 HG13 ILE A  59     -33.438  18.592 -21.035  1.00 28.46           H  
ATOM    966  CG2 ILE A  59     -36.091  17.857 -18.909  1.00 28.46           C  
ATOM    967 HG21 ILE A  59     -35.890  16.787 -18.844  1.00 28.46           H  
ATOM    968 HG22 ILE A  59     -37.170  18.010 -18.939  1.00 28.46           H  
ATOM    969 HG23 ILE A  59     -35.721  18.347 -18.009  1.00 28.46           H  
ATOM    970  CD1 ILE A  59     -33.152  18.774 -18.940  1.00 28.46           C  
ATOM    971 HD11 ILE A  59     -33.366  19.840 -18.866  1.00 28.46           H  
ATOM    972 HD12 ILE A  59     -33.445  18.275 -18.016  1.00 28.46           H  
ATOM    973 HD13 ILE A  59     -32.079  18.638 -19.079  1.00 28.46           H  
ATOM    974  N   LYS A  60     -38.425  17.171 -21.575  1.00 27.05           N  
ATOM    975  H   LYS A  60     -38.026  16.243 -21.585  1.00 27.05           H  
ATOM    976  CA  LYS A  60     -39.862  17.291 -21.292  1.00 27.05           C  
ATOM    977  HA  LYS A  60     -40.216  18.279 -21.588  1.00 27.05           H  
ATOM    978  C   LYS A  60     -40.082  17.163 -19.790  1.00 27.05           C  
ATOM    979  CB  LYS A  60     -40.675  16.214 -22.036  1.00 27.05           C  
ATOM    980  HB2 LYS A  60     -41.607  16.047 -21.496  1.00 27.05           H  
ATOM    981  HB3 LYS A  60     -40.122  15.275 -22.050  1.00 27.05           H  
ATOM    982  O   LYS A  60     -39.635  16.187 -19.194  1.00 27.05           O  
ATOM    983  CG  LYS A  60     -41.032  16.643 -23.463  1.00 27.05           C  
ATOM    984  HG2 LYS A  60     -41.601  17.570 -23.402  1.00 27.05           H  
ATOM    985  HG3 LYS A  60     -40.119  16.815 -24.033  1.00 27.05           H  
ATOM    986  CD  LYS A  60     -41.892  15.584 -24.169  1.00 27.05           C  
ATOM    987  HD2 LYS A  60     -42.777  15.384 -23.565  1.00 27.05           H  
ATOM    988  HD3 LYS A  60     -41.314  14.665 -24.269  1.00 27.05           H  
ATOM    989  CE  LYS A  60     -42.324  16.082 -25.555  1.00 27.05           C  
ATOM    990  HE2 LYS A  60     -42.881  17.011 -25.432  1.00 27.05           H  
ATOM    991  HE3 LYS A  60     -41.431  16.305 -26.138  1.00 27.05           H  
ATOM    992  NZ  LYS A  60     -43.158  15.079 -26.268  1.00 27.05           N  
ATOM    993  HZ1 LYS A  60     -43.995  14.873 -25.742  1.00 27.05           H  
ATOM    994  HZ2 LYS A  60     -42.645  14.220 -26.402  1.00 27.05           H  
ATOM    995  HZ3 LYS A  60     -43.433  15.423 -27.177  1.00 27.05           H  
ATOM    996  N   ILE A  61     -40.815  18.108 -19.208  1.00 26.45           N  
ATOM    997  H   ILE A  61     -41.117  18.898 -19.760  1.00 26.45           H  
ATOM    998  CA  ILE A  61     -41.350  17.988 -17.848  1.00 26.45           C  
ATOM    999  HA  ILE A  61     -41.081  17.014 -17.440  1.00 26.45           H  
ATOM   1000  C   ILE A  61     -42.877  18.043 -17.948  1.00 26.45           C  
ATOM   1001  CB  ILE A  61     -40.759  19.057 -16.896  1.00 26.45           C  
ATOM   1002  HB  ILE A  61     -41.075  20.042 -17.238  1.00 26.45           H  
ATOM   1003  O   ILE A  61     -43.440  19.031 -18.421  1.00 26.45           O  
ATOM   1004  CG1 ILE A  61     -39.211  19.009 -16.907  1.00 26.45           C  
ATOM   1005 HG12 ILE A  61     -38.878  18.001 -16.660  1.00 26.45           H  
ATOM   1006 HG13 ILE A  61     -38.864  19.244 -17.914  1.00 26.45           H  
ATOM   1007  CG2 ILE A  61     -41.306  18.835 -15.474  1.00 26.45           C  
ATOM   1008 HG21 ILE A  61     -40.975  19.633 -14.809  1.00 26.45           H  
ATOM   1009 HG22 ILE A  61     -40.970  17.875 -15.081  1.00 26.45           H  
ATOM   1010 HG23 ILE A  61     -42.396  18.857 -15.480  1.00 26.45           H  
ATOM   1011  CD1 ILE A  61     -38.519  20.000 -15.962  1.00 26.45           C  
ATOM   1012 HD11 ILE A  61     -38.685  19.715 -14.923  1.00 26.45           H  
ATOM   1013 HD12 ILE A  61     -38.902  21.006 -16.133  1.00 26.45           H  
ATOM   1014 HD13 ILE A  61     -37.446  19.991 -16.155  1.00 26.45           H  
ATOM   1015  N   THR A  62     -43.529  16.962 -17.526  1.00 26.10           N  
ATOM   1016  H   THR A  62     -42.995  16.166 -17.210  1.00 26.10           H  
ATOM   1017  CA  THR A  62     -44.986  16.850 -17.373  1.00 26.10           C  
ATOM   1018  HA  THR A  62     -45.491  17.625 -17.950  1.00 26.10           H  
ATOM   1019  C   THR A  62     -45.347  17.028 -15.903  1.00 26.10           C  
ATOM   1020  CB  THR A  62     -45.491  15.478 -17.852  1.00 26.10           C  
ATOM   1021  HB  THR A  62     -46.504  15.316 -17.483  1.00 26.10           H  
ATOM   1022  O   THR A  62     -44.897  16.237 -15.071  1.00 26.10           O  
ATOM   1023  CG2 THR A  62     -45.508  15.371 -19.372  1.00 26.10           C  
ATOM   1024 HG21 THR A  62     -44.505  15.524 -19.771  1.00 26.10           H  
ATOM   1025 HG22 THR A  62     -46.185  16.124 -19.776  1.00 26.10           H  
ATOM   1026 HG23 THR A  62     -45.869  14.384 -19.660  1.00 26.10           H  
ATOM   1027  OG1 THR A  62     -44.648  14.452 -17.372  1.00 26.10           O  
ATOM   1028  HG1 THR A  62     -44.702  14.485 -16.414  1.00 26.10           H  
ATOM   1029  N   LEU A  63     -46.158  18.035 -15.580  1.00 29.56           N  
ATOM   1030  H   LEU A  63     -46.520  18.621 -16.320  1.00 29.56           H  
ATOM   1031  CA  LEU A  63     -46.646  18.302 -14.224  1.00 29.56           C  
ATOM   1032  HA  LEU A  63     -46.344  17.493 -13.559  1.00 29.56           H  
ATOM   1033  C   LEU A  63     -48.178  18.323 -14.224  1.00 29.56           C  
ATOM   1034  CB  LEU A  63     -46.041  19.616 -13.690  1.00 29.56           C  
ATOM   1035  HB2 LEU A  63     -46.044  20.352 -14.494  1.00 29.56           H  
ATOM   1036  HB3 LEU A  63     -46.678  20.003 -12.895  1.00 29.56           H  
ATOM   1037  O   LEU A  63     -48.782  19.317 -14.622  1.00 29.56           O  
ATOM   1038  CG  LEU A  63     -44.614  19.463 -13.130  1.00 29.56           C  
ATOM   1039  HG  LEU A  63     -44.003  18.905 -13.838  1.00 29.56           H  
ATOM   1040  CD1 LEU A  63     -43.979  20.839 -12.925  1.00 29.56           C  
ATOM   1041 HD11 LEU A  63     -42.962  20.726 -12.548  1.00 29.56           H  
ATOM   1042 HD12 LEU A  63     -44.569  21.420 -12.217  1.00 29.56           H  
ATOM   1043 HD13 LEU A  63     -43.945  21.368 -13.878  1.00 29.56           H  
ATOM   1044  CD2 LEU A  63     -44.597  18.739 -11.779  1.00 29.56           C  
ATOM   1045 HD21 LEU A  63     -45.230  19.265 -11.064  1.00 29.56           H  
ATOM   1046 HD22 LEU A  63     -43.577  18.699 -11.395  1.00 29.56           H  
ATOM   1047 HD23 LEU A  63     -44.957  17.717 -11.895  1.00 29.56           H  
ATOM   1048  N   SER A  64     -48.754  17.201 -13.774  1.00 30.11           N  
ATOM   1049  H   SER A  64     -48.112  16.466 -13.513  1.00 30.11           H  
ATOM   1050  CA  SER A  64     -50.182  16.881 -13.552  1.00 30.11           C  
ATOM   1051  HA  SER A  64     -50.207  15.800 -13.416  1.00 30.11           H  
ATOM   1052  C   SER A  64     -51.176  17.102 -14.704  1.00 30.11           C  
ATOM   1053  CB  SER A  64     -50.704  17.437 -12.218  1.00 30.11           C  
ATOM   1054  HB2 SER A  64     -50.305  16.823 -11.411  1.00 30.11           H  
ATOM   1055  HB3 SER A  64     -51.791  17.365 -12.192  1.00 30.11           H  
ATOM   1056  O   SER A  64     -51.914  16.171 -14.993  1.00 30.11           O  
ATOM   1057  OG  SER A  64     -50.307  18.773 -11.982  1.00 30.11           O  
ATOM   1058  HG  SER A  64     -50.785  19.335 -12.596  1.00 30.11           H  
ATOM   1059  N   ASP A  65     -51.157  18.247 -15.387  1.00 31.33           N  
ATOM   1060  H   ASP A  65     -50.499  18.950 -15.083  1.00 31.33           H  
ATOM   1061  CA  ASP A  65     -52.004  18.565 -16.552  1.00 31.33           C  
ATOM   1062  HA  ASP A  65     -52.359  17.640 -17.006  1.00 31.33           H  
ATOM   1063  C   ASP A  65     -51.258  19.341 -17.664  1.00 31.33           C  
ATOM   1064  CB  ASP A  65     -53.238  19.359 -16.090  1.00 31.33           C  
ATOM   1065  HB2 ASP A  65     -53.701  19.833 -16.956  1.00 31.33           H  
ATOM   1066  HB3 ASP A  65     -52.928  20.152 -15.410  1.00 31.33           H  
ATOM   1067  O   ASP A  65     -51.711  19.363 -18.807  1.00 31.33           O  
ATOM   1068  CG  ASP A  65     -54.296  18.470 -15.428  1.00 31.33           C  
ATOM   1069  OD1 ASP A  65     -54.876  17.630 -16.152  1.00 31.33           O  
ATOM   1070  OD2 ASP A  65     -54.534  18.666 -14.214  1.00 31.33           O  
ATOM   1071  N   GLU A  66     -50.089  19.941 -17.387  1.00 28.74           N  
ATOM   1072  H   GLU A  66     -49.716  19.876 -16.451  1.00 28.74           H  
ATOM   1073  CA  GLU A  66     -49.328  20.721 -18.378  1.00 28.74           C  
ATOM   1074  HA  GLU A  66     -49.908  20.767 -19.299  1.00 28.74           H  
ATOM   1075  C   GLU A  66     -47.985  20.070 -18.757  1.00 28.74           C  
ATOM   1076  CB  GLU A  66     -49.144  22.182 -17.931  1.00 28.74           C  
ATOM   1077  HB2 GLU A  66     -48.673  22.206 -16.948  1.00 28.74           H  
ATOM   1078  HB3 GLU A  66     -48.477  22.666 -18.645  1.00 28.74           H  
ATOM   1079  O   GLU A  66     -47.301  19.438 -17.944  1.00 28.74           O  
ATOM   1080  CG  GLU A  66     -50.470  22.966 -17.900  1.00 28.74           C  
ATOM   1081  HG2 GLU A  66     -51.080  22.599 -17.075  1.00 28.74           H  
ATOM   1082  HG3 GLU A  66     -51.005  22.770 -18.830  1.00 28.74           H  
ATOM   1083  CD  GLU A  66     -50.275  24.488 -17.756  1.00 28.74           C  
ATOM   1084  OE1 GLU A  66     -51.219  25.230 -18.111  1.00 28.74           O  
ATOM   1085  OE2 GLU A  66     -49.178  24.914 -17.324  1.00 28.74           O  
ATOM   1086  N   THR A  67     -47.586  20.240 -20.024  1.00 29.59           N  
ATOM   1087  H   THR A  67     -48.163  20.816 -20.621  1.00 29.59           H  
ATOM   1088  CA  THR A  67     -46.320  19.730 -20.581  1.00 29.59           C  
ATOM   1089  HA  THR A  67     -45.767  19.198 -19.808  1.00 29.59           H  
ATOM   1090  C   THR A  67     -45.459  20.885 -21.079  1.00 29.59           C  
ATOM   1091  CB  THR A  67     -46.567  18.753 -21.742  1.00 29.59           C  
ATOM   1092  HB  THR A  67     -47.022  19.282 -22.579  1.00 29.59           H  
ATOM   1093  O   THR A  67     -45.763  21.485 -22.109  1.00 29.59           O  
ATOM   1094  CG2 THR A  67     -45.274  18.076 -22.209  1.00 29.59           C  
ATOM   1095 HG21 THR A  67     -45.515  17.322 -22.959  1.00 29.59           H  
ATOM   1096 HG22 THR A  67     -44.607  18.815 -22.653  1.00 29.59           H  
ATOM   1097 HG23 THR A  67     -44.779  17.600 -21.363  1.00 29.59           H  
ATOM   1098  OG1 THR A  67     -47.434  17.718 -21.354  1.00 29.59           O  
ATOM   1099  HG1 THR A  67     -48.187  18.113 -20.908  1.00 29.59           H  
ATOM   1100  N   ILE A  68     -44.347  21.168 -20.398  1.00 30.54           N  
ATOM   1101  H   ILE A  68     -44.125  20.621 -19.578  1.00 30.54           H  
ATOM   1102  CA  ILE A  68     -43.414  22.225 -20.811  1.00 30.54           C  
ATOM   1103  HA  ILE A  68     -43.936  22.902 -21.488  1.00 30.54           H  
ATOM   1104  C   ILE A  68     -42.256  21.601 -21.600  1.00 30.54           C  
ATOM   1105  CB  ILE A  68     -42.970  23.094 -19.610  1.00 30.54           C  
ATOM   1106  HB  ILE A  68     -42.481  22.454 -18.876  1.00 30.54           H  
ATOM   1107  O   ILE A  68     -41.462  20.819 -21.072  1.00 30.54           O  
ATOM   1108  CG1 ILE A  68     -44.210  23.754 -18.951  1.00 30.54           C  
ATOM   1109 HG12 ILE A  68     -44.727  24.370 -19.687  1.00 30.54           H  
ATOM   1110 HG13 ILE A  68     -44.901  22.976 -18.627  1.00 30.54           H  
ATOM   1111  CG2 ILE A  68     -41.964  24.167 -20.075  1.00 30.54           C  
ATOM   1112 HG21 ILE A  68     -41.085  23.703 -20.524  1.00 30.54           H  
ATOM   1113 HG22 ILE A  68     -41.613  24.749 -19.223  1.00 30.54           H  
ATOM   1114 HG23 ILE A  68     -42.433  24.836 -20.797  1.00 30.54           H  
ATOM   1115  CD1 ILE A  68     -43.907  24.616 -17.719  1.00 30.54           C  
ATOM   1116 HD11 ILE A  68     -43.321  24.044 -17.000  1.00 30.54           H  
ATOM   1117 HD12 ILE A  68     -44.846  24.914 -17.253  1.00 30.54           H  
ATOM   1118 HD13 ILE A  68     -43.365  25.517 -18.005  1.00 30.54           H  
ATOM   1119  N   THR A  69     -42.154  21.962 -22.882  1.00 32.94           N  
ATOM   1120  H   THR A  69     -42.900  22.519 -23.275  1.00 32.94           H  
ATOM   1121  CA  THR A  69     -41.021  21.638 -23.764  1.00 32.94           C  
ATOM   1122  HA  THR A  69     -40.445  20.819 -23.333  1.00 32.94           H  
ATOM   1123  C   THR A  69     -40.091  22.836 -23.916  1.00 32.94           C  
ATOM   1124  CB  THR A  69     -41.479  21.205 -25.168  1.00 32.94           C  
ATOM   1125  HB  THR A  69     -40.644  21.308 -25.861  1.00 32.94           H  
ATOM   1126  O   THR A  69     -40.444  23.821 -24.566  1.00 32.94           O  
ATOM   1127  CG2 THR A  69     -41.933  19.752 -25.207  1.00 32.94           C  
ATOM   1128 HG21 THR A  69     -42.334  19.527 -26.195  1.00 32.94           H  
ATOM   1129 HG22 THR A  69     -42.706  19.587 -24.456  1.00 32.94           H  
ATOM   1130 HG23 THR A  69     -41.074  19.110 -25.015  1.00 32.94           H  
ATOM   1131  OG1 THR A  69     -42.544  22.002 -25.627  1.00 32.94           O  
ATOM   1132  HG1 THR A  69     -42.238  22.911 -25.627  1.00 32.94           H  
ATOM   1133  N   PHE A  70     -38.871  22.729 -23.390  1.00 36.17           N  
ATOM   1134  H   PHE A  70     -38.644  21.914 -22.838  1.00 36.17           H  
ATOM   1135  CA  PHE A  70     -37.811  23.707 -23.639  1.00 36.17           C  
ATOM   1136  HA  PHE A  70     -38.222  24.711 -23.529  1.00 36.17           H  
ATOM   1137  C   PHE A  70     -37.287  23.560 -25.073  1.00 36.17           C  
ATOM   1138  CB  PHE A  70     -36.700  23.539 -22.595  1.00 36.17           C  
ATOM   1139  HB2 PHE A  70     -35.866  24.188 -22.863  1.00 36.17           H  
ATOM   1140  HB3 PHE A  70     -36.335  22.512 -22.614  1.00 36.17           H  
ATOM   1141  O   PHE A  70     -36.588  22.598 -25.394  1.00 36.17           O  
ATOM   1142  CG  PHE A  70     -37.150  23.887 -21.189  1.00 36.17           C  
ATOM   1143  CD1 PHE A  70     -37.109  25.225 -20.750  1.00 36.17           C  
ATOM   1144  HD1 PHE A  70     -36.736  25.999 -21.403  1.00 36.17           H  
ATOM   1145  CD2 PHE A  70     -37.645  22.885 -20.332  1.00 36.17           C  
ATOM   1146  HD2 PHE A  70     -37.688  21.856 -20.660  1.00 36.17           H  
ATOM   1147  CE1 PHE A  70     -37.559  25.558 -19.460  1.00 36.17           C  
ATOM   1148  HE1 PHE A  70     -37.528  26.584 -19.123  1.00 36.17           H  
ATOM   1149  CE2 PHE A  70     -38.100  23.220 -19.045  1.00 36.17           C  
ATOM   1150  HE2 PHE A  70     -38.489  22.451 -18.393  1.00 36.17           H  
ATOM   1151  CZ  PHE A  70     -38.056  24.556 -18.609  1.00 36.17           C  
ATOM   1152  HZ  PHE A  70     -38.408  24.812 -17.620  1.00 36.17           H  
ATOM   1153  N   ASN A  71     -37.647  24.501 -25.950  1.00 39.09           N  
ATOM   1154  H   ASN A  71     -38.265  25.239 -25.642  1.00 39.09           H  
ATOM   1155  CA  ASN A  71     -37.231  24.471 -27.350  1.00 39.09           C  
ATOM   1156  HA  ASN A  71     -37.233  23.426 -27.659  1.00 39.09           H  
ATOM   1157  C   ASN A  71     -35.787  24.987 -27.534  1.00 39.09           C  
ATOM   1158  CB  ASN A  71     -38.268  25.205 -28.225  1.00 39.09           C  
ATOM   1159  HB2 ASN A  71     -39.273  24.903 -27.928  1.00 39.09           H  
ATOM   1160  HB3 ASN A  71     -38.170  26.281 -28.078  1.00 39.09           H  
ATOM   1161  O   ASN A  71     -35.295  25.820 -26.768  1.00 39.09           O  
ATOM   1162  CG  ASN A  71     -38.121  24.882 -29.706  1.00 39.09           C  
ATOM   1163  ND2 ASN A  71     -38.753  25.636 -30.570  1.00 39.09           N  
ATOM   1164 HD21 ASN A  71     -39.298  26.432 -30.272  1.00 39.09           H  
ATOM   1165 HD22 ASN A  71     -38.500  25.514 -31.541  1.00 39.09           H  
ATOM   1166  OD1 ASN A  71     -37.418  23.963 -30.098  1.00 39.09           O  
ATOM   1167  N   LYS A  72     -35.117  24.504 -28.585  1.00 39.23           N  
ATOM   1168  H   LYS A  72     -35.647  23.921 -29.217  1.00 39.23           H  
ATOM   1169  CA  LYS A  72     -33.702  24.751 -28.895  1.00 39.23           C  
ATOM   1170  HA  LYS A  72     -33.087  24.326 -28.101  1.00 39.23           H  
ATOM   1171  C   LYS A  72     -33.350  26.237 -28.977  1.00 39.23           C  
ATOM   1172  CB  LYS A  72     -33.399  24.029 -30.215  1.00 39.23           C  
ATOM   1173  HB2 LYS A  72     -33.688  22.984 -30.108  1.00 39.23           H  
ATOM   1174  HB3 LYS A  72     -34.006  24.469 -31.007  1.00 39.23           H  
ATOM   1175  O   LYS A  72     -32.289  26.633 -28.502  1.00 39.23           O  
ATOM   1176  CG  LYS A  72     -31.921  24.091 -30.623  1.00 39.23           C  
ATOM   1177  HG2 LYS A  72     -31.628  25.124 -30.805  1.00 39.23           H  
ATOM   1178  HG3 LYS A  72     -31.305  23.675 -29.825  1.00 39.23           H  
ATOM   1179  CD  LYS A  72     -31.724  23.276 -31.905  1.00 39.23           C  
ATOM   1180  HD2 LYS A  72     -32.353  23.694 -32.691  1.00 39.23           H  
ATOM   1181  HD3 LYS A  72     -32.026  22.245 -31.719  1.00 39.23           H  
ATOM   1182  CE  LYS A  72     -30.260  23.312 -32.342  1.00 39.23           C  
ATOM   1183  HE2 LYS A  72     -29.644  22.953 -31.517  1.00 39.23           H  
ATOM   1184  HE3 LYS A  72     -29.985  24.348 -32.542  1.00 39.23           H  
ATOM   1185  NZ  LYS A  72     -30.054  22.472 -33.546  1.00 39.23           N  
ATOM   1186  HZ1 LYS A  72     -30.634  22.804 -34.303  1.00 39.23           H  
ATOM   1187  HZ2 LYS A  72     -30.313  21.516 -33.350  1.00 39.23           H  
ATOM   1188  HZ3 LYS A  72     -29.086  22.490 -33.835  1.00 39.23           H  
ATOM   1189  N   ASP A  73     -34.230  27.055 -29.545  1.00 43.00           N  
ATOM   1190  H   ASP A  73     -35.048  26.657 -29.984  1.00 43.00           H  
ATOM   1191  CA  ASP A  73     -33.957  28.475 -29.781  1.00 43.00           C  
ATOM   1192  HA  ASP A  73     -32.992  28.561 -30.281  1.00 43.00           H  
ATOM   1193  C   ASP A  73     -33.857  29.281 -28.477  1.00 43.00           C  
ATOM   1194  CB  ASP A  73     -35.011  29.033 -30.743  1.00 43.00           C  
ATOM   1195  HB2 ASP A  73     -35.988  29.015 -30.260  1.00 43.00           H  
ATOM   1196  HB3 ASP A  73     -34.763  30.065 -30.992  1.00 43.00           H  
ATOM   1197  O   ASP A  73     -32.960  30.106 -28.347  1.00 43.00           O  
ATOM   1198  CG  ASP A  73     -35.038  28.193 -32.022  1.00 43.00           C  
ATOM   1199  OD1 ASP A  73     -33.979  28.119 -32.687  1.00 43.00           O  
ATOM   1200  OD2 ASP A  73     -36.074  27.528 -32.244  1.00 43.00           O  
ATOM   1201  N   PHE A  74     -34.670  28.957 -27.465  1.00 42.13           N  
ATOM   1202  H   PHE A  74     -35.343  28.218 -27.613  1.00 42.13           H  
ATOM   1203  CA  PHE A  74     -34.607  29.581 -26.135  1.00 42.13           C  
ATOM   1204  HA  PHE A  74     -34.679  30.663 -26.246  1.00 42.13           H  
ATOM   1205  C   PHE A  74     -33.278  29.278 -25.418  1.00 42.13           C  
ATOM   1206  CB  PHE A  74     -35.813  29.081 -25.323  1.00 42.13           C  
ATOM   1207  HB2 PHE A  74     -36.722  29.307 -25.880  1.00 42.13           H  
ATOM   1208  HB3 PHE A  74     -35.751  27.997 -25.228  1.00 42.13           H  
ATOM   1209  O   PHE A  74     -32.664  30.154 -24.812  1.00 42.13           O  
ATOM   1210  CG  PHE A  74     -35.953  29.690 -23.942  1.00 42.13           C  
ATOM   1211  CD1 PHE A  74     -35.758  28.904 -22.789  1.00 42.13           C  
ATOM   1212  HD1 PHE A  74     -35.487  27.863 -22.882  1.00 42.13           H  
ATOM   1213  CD2 PHE A  74     -36.280  31.053 -23.810  1.00 42.13           C  
ATOM   1214  HD2 PHE A  74     -36.395  31.670 -24.689  1.00 42.13           H  
ATOM   1215  CE1 PHE A  74     -35.901  29.476 -21.512  1.00 42.13           C  
ATOM   1216  HE1 PHE A  74     -35.735  28.875 -20.630  1.00 42.13           H  
ATOM   1217  CE2 PHE A  74     -36.413  31.627 -22.534  1.00 42.13           C  
ATOM   1218  HE2 PHE A  74     -36.618  32.684 -22.454  1.00 42.13           H  
ATOM   1219  CZ  PHE A  74     -36.226  30.838 -21.383  1.00 42.13           C  
ATOM   1220  HZ  PHE A  74     -36.297  31.277 -20.399  1.00 42.13           H  
ATOM   1221  N   MET A  75     -32.773  28.047 -25.555  1.00 39.57           N  
ATOM   1222  H   MET A  75     -33.309  27.374 -26.084  1.00 39.57           H  
ATOM   1223  CA  MET A  75     -31.447  27.661 -25.049  1.00 39.57           C  
ATOM   1224  HA  MET A  75     -31.367  27.941 -23.999  1.00 39.57           H  
ATOM   1225  C   MET A  75     -30.314  28.382 -25.801  1.00 39.57           C  
ATOM   1226  CB  MET A  75     -31.282  26.138 -25.170  1.00 39.57           C  
ATOM   1227  HB2 MET A  75     -31.504  25.835 -26.194  1.00 39.57           H  
ATOM   1228  HB3 MET A  75     -30.246  25.869 -24.963  1.00 39.57           H  
ATOM   1229  O   MET A  75     -29.316  28.775 -25.199  1.00 39.57           O  
ATOM   1230  CG  MET A  75     -32.203  25.358 -24.221  1.00 39.57           C  
ATOM   1231  HG2 MET A  75     -32.362  24.364 -24.639  1.00 39.57           H  
ATOM   1232  HG3 MET A  75     -33.176  25.847 -24.177  1.00 39.57           H  
ATOM   1233  SD  MET A  75     -31.573  25.155 -22.531  1.00 39.57           S  
ATOM   1234  CE  MET A  75     -30.317  23.879 -22.834  1.00 39.57           C  
ATOM   1235  HE1 MET A  75     -29.502  24.293 -23.428  1.00 39.57           H  
ATOM   1236  HE2 MET A  75     -29.919  23.520 -21.884  1.00 39.57           H  
ATOM   1237  HE3 MET A  75     -30.769  23.041 -23.363  1.00 39.57           H  
ATOM   1238  N   MET A  76     -30.464  28.585 -27.115  1.00 41.44           N  
ATOM   1239  H   MET A  76     -31.305  28.241 -27.556  1.00 41.44           H  
ATOM   1240  CA  MET A  76     -29.506  29.337 -27.937  1.00 41.44           C  
ATOM   1241  HA  MET A  76     -28.498  28.989 -27.713  1.00 41.44           H  
ATOM   1242  C   MET A  76     -29.531  30.845 -27.647  1.00 41.44           C  
ATOM   1243  CB  MET A  76     -29.793  29.089 -29.425  1.00 41.44           C  
ATOM   1244  HB2 MET A  76     -29.208  29.787 -30.025  1.00 41.44           H  
ATOM   1245  HB3 MET A  76     -30.845  29.294 -29.625  1.00 41.44           H  
ATOM   1246  O   MET A  76     -28.503  31.500 -27.796  1.00 41.44           O  
ATOM   1247  CG  MET A  76     -29.476  27.657 -29.877  1.00 41.44           C  
ATOM   1248  HG2 MET A  76     -29.930  27.510 -30.857  1.00 41.44           H  
ATOM   1249  HG3 MET A  76     -29.955  26.959 -29.191  1.00 41.44           H  
ATOM   1250  SD  MET A  76     -27.720  27.202 -29.992  1.00 41.44           S  
ATOM   1251  CE  MET A  76     -27.142  28.382 -31.241  1.00 41.44           C  
ATOM   1252  HE1 MET A  76     -26.142  28.100 -31.571  1.00 41.44           H  
ATOM   1253  HE2 MET A  76     -27.822  28.378 -32.092  1.00 41.44           H  
ATOM   1254  HE3 MET A  76     -27.102  29.379 -30.804  1.00 41.44           H  
ATOM   1255  N   GLU A  77     -30.673  31.395 -27.236  1.00 43.00           N  
ATOM   1256  H   GLU A  77     -31.506  30.824 -27.243  1.00 43.00           H  
ATOM   1257  CA  GLU A  77     -30.836  32.790 -26.819  1.00 43.00           C  
ATOM   1258  HA  GLU A  77     -30.374  33.438 -27.564  1.00 43.00           H  
ATOM   1259  C   GLU A  77     -30.113  33.053 -25.488  1.00 43.00           C  
ATOM   1260  CB  GLU A  77     -32.342  33.100 -26.797  1.00 43.00           C  
ATOM   1261  HB2 GLU A  77     -32.759  32.758 -27.744  1.00 43.00           H  
ATOM   1262  HB3 GLU A  77     -32.821  32.540 -25.994  1.00 43.00           H  
ATOM   1263  O   GLU A  77     -29.229  33.908 -25.437  1.00 43.00           O  
ATOM   1264  CG  GLU A  77     -32.684  34.586 -26.656  1.00 43.00           C  
ATOM   1265  HG2 GLU A  77     -32.532  34.895 -25.621  1.00 43.00           H  
ATOM   1266  HG3 GLU A  77     -32.008  35.159 -27.290  1.00 43.00           H  
ATOM   1267  CD  GLU A  77     -34.139  34.841 -27.085  1.00 43.00           C  
ATOM   1268  OE1 GLU A  77     -34.333  35.717 -27.959  1.00 43.00           O  
ATOM   1269  OE2 GLU A  77     -35.037  34.113 -26.596  1.00 43.00           O  
ATOM   1270  N   ILE A  78     -30.338  32.208 -24.473  1.00 38.96           N  
ATOM   1271  H   ILE A  78     -31.085  31.536 -24.578  1.00 38.96           H  
ATOM   1272  CA  ILE A  78     -29.599  32.242 -23.194  1.00 38.96           C  
ATOM   1273  HA  ILE A  78     -29.775  33.207 -22.719  1.00 38.96           H  
ATOM   1274  C   ILE A  78     -28.077  32.129 -23.417  1.00 38.96           C  
ATOM   1275  CB  ILE A  78     -30.136  31.129 -22.256  1.00 38.96           C  
ATOM   1276  HB  ILE A  78     -30.129  30.187 -22.805  1.00 38.96           H  
ATOM   1277  O   ILE A  78     -27.295  32.854 -22.801  1.00 38.96           O  
ATOM   1278  CG1 ILE A  78     -31.593  31.441 -21.830  1.00 38.96           C  
ATOM   1279 HG12 ILE A  78     -31.594  32.292 -21.149  1.00 38.96           H  
ATOM   1280 HG13 ILE A  78     -32.180  31.724 -22.704  1.00 38.96           H  
ATOM   1281  CG2 ILE A  78     -29.253  30.957 -21.002  1.00 38.96           C  
ATOM   1282 HG21 ILE A  78     -29.206  31.897 -20.453  1.00 38.96           H  
ATOM   1283 HG22 ILE A  78     -28.243  30.658 -21.281  1.00 38.96           H  
ATOM   1284 HG23 ILE A  78     -29.651  30.179 -20.351  1.00 38.96           H  
ATOM   1285  CD1 ILE A  78     -32.320  30.265 -21.162  1.00 38.96           C  
ATOM   1286 HD11 ILE A  78     -33.351  30.557 -20.962  1.00 38.96           H  
ATOM   1287 HD12 ILE A  78     -32.317  29.401 -21.827  1.00 38.96           H  
ATOM   1288 HD13 ILE A  78     -31.849  30.003 -20.214  1.00 38.96           H  
ATOM   1289  N   MET A  79     -27.626  31.267 -24.339  1.00 40.21           N  
ATOM   1290  H   MET A  79     -28.295  30.670 -24.803  1.00 40.21           H  
ATOM   1291  CA  MET A  79     -26.196  31.143 -24.670  1.00 40.21           C  
ATOM   1292  HA  MET A  79     -25.634  31.142 -23.736  1.00 40.21           H  
ATOM   1293  C   MET A  79     -25.620  32.317 -25.486  1.00 40.21           C  
ATOM   1294  CB  MET A  79     -25.916  29.809 -25.379  1.00 40.21           C  
ATOM   1295  HB2 MET A  79     -26.609  29.683 -26.211  1.00 40.21           H  
ATOM   1296  HB3 MET A  79     -24.901  29.831 -25.776  1.00 40.21           H  
ATOM   1297  O   MET A  79     -24.398  32.429 -25.582  1.00 40.21           O  
ATOM   1298  CG  MET A  79     -26.010  28.610 -24.427  1.00 40.21           C  
ATOM   1299  HG2 MET A  79     -27.054  28.436 -24.168  1.00 40.21           H  
ATOM   1300  HG3 MET A  79     -25.479  28.861 -23.508  1.00 40.21           H  
ATOM   1301  SD  MET A  79     -25.288  27.067 -25.068  1.00 40.21           S  
ATOM   1302  CE  MET A  79     -26.282  26.824 -26.564  1.00 40.21           C  
ATOM   1303  HE1 MET A  79     -27.340  26.835 -26.302  1.00 40.21           H  
ATOM   1304  HE2 MET A  79     -26.078  27.623 -27.277  1.00 40.21           H  
ATOM   1305  HE3 MET A  79     -26.031  25.866 -27.019  1.00 40.21           H  
ATOM   1306  N   ARG A  80     -26.446  33.203 -26.064  1.00 42.29           N  
ATOM   1307  H   ARG A  80     -27.440  33.081 -25.934  1.00 42.29           H  
ATOM   1308  CA  ARG A  80     -25.976  34.452 -26.699  1.00 42.29           C  
ATOM   1309  HA  ARG A  80     -24.996  34.290 -27.147  1.00 42.29           H  
ATOM   1310  C   ARG A  80     -25.776  35.569 -25.683  1.00 42.29           C  
ATOM   1311  CB  ARG A  80     -26.954  34.922 -27.782  1.00 42.29           C  
ATOM   1312  HB2 ARG A  80     -26.746  35.966 -28.016  1.00 42.29           H  
ATOM   1313  HB3 ARG A  80     -27.971  34.870 -27.395  1.00 42.29           H  
ATOM   1314  O   ARG A  80     -24.805  36.310 -25.802  1.00 42.29           O  
ATOM   1315  CG  ARG A  80     -26.844  34.120 -29.081  1.00 42.29           C  
ATOM   1316  HG2 ARG A  80     -26.878  33.051 -28.871  1.00 42.29           H  
ATOM   1317  HG3 ARG A  80     -25.902  34.356 -29.577  1.00 42.29           H  
ATOM   1318  CD  ARG A  80     -28.023  34.514 -29.975  1.00 42.29           C  
ATOM   1319  HD2 ARG A  80     -28.941  34.312 -29.424  1.00 42.29           H  
ATOM   1320  HD3 ARG A  80     -27.970  35.583 -30.182  1.00 42.29           H  
ATOM   1321  NE  ARG A  80     -28.039  33.763 -31.243  1.00 42.29           N  
ATOM   1322  HE  ARG A  80     -27.207  33.237 -31.468  1.00 42.29           H  
ATOM   1323  NH1 ARG A  80     -30.200  34.293 -31.816  1.00 42.29           N  
ATOM   1324 HH11 ARG A  80     -31.018  34.167 -32.395  1.00 42.29           H  
ATOM   1325 HH12 ARG A  80     -30.291  34.827 -30.963  1.00 42.29           H  
ATOM   1326  NH2 ARG A  80     -29.013  32.939 -33.131  1.00 42.29           N  
ATOM   1327 HH21 ARG A  80     -28.165  32.436 -33.351  1.00 42.29           H  
ATOM   1328 HH22 ARG A  80     -29.831  32.861 -33.718  1.00 42.29           H  
ATOM   1329  CZ  ARG A  80     -29.078  33.671 -32.054  1.00 42.29           C  
ATOM   1330  N   GLU A  81     -26.658  35.680 -24.692  1.00 35.59           N  
ATOM   1331  H   GLU A  81     -27.467  35.075 -24.687  1.00 35.59           H  
ATOM   1332  CA  GLU A  81     -26.552  36.708 -23.648  1.00 35.59           C  
ATOM   1333  HA  GLU A  81     -26.328  37.666 -24.118  1.00 35.59           H  
ATOM   1334  C   GLU A  81     -25.403  36.434 -22.662  1.00 35.59           C  
ATOM   1335  CB  GLU A  81     -27.895  36.857 -22.911  1.00 35.59           C  
ATOM   1336  HB2 GLU A  81     -27.769  37.593 -22.117  1.00 35.59           H  
ATOM   1337  HB3 GLU A  81     -28.173  35.904 -22.463  1.00 35.59           H  
ATOM   1338  O   GLU A  81     -24.919  37.353 -21.997  1.00 35.59           O  
ATOM   1339  CG  GLU A  81     -29.011  37.338 -23.855  1.00 35.59           C  
ATOM   1340  HG2 GLU A  81     -29.277  36.531 -24.538  1.00 35.59           H  
ATOM   1341  HG3 GLU A  81     -28.624  38.163 -24.452  1.00 35.59           H  
ATOM   1342  CD  GLU A  81     -30.269  37.805 -23.105  1.00 35.59           C  
ATOM   1343  OE1 GLU A  81     -30.868  38.802 -23.567  1.00 35.59           O  
ATOM   1344  OE2 GLU A  81     -30.618  37.176 -22.080  1.00 35.59           O  
ATOM   1345  N   HIS A  82     -24.929  35.185 -22.563  1.00 33.45           N  
ATOM   1346  H   HIS A  82     -25.429  34.463 -23.063  1.00 33.45           H  
ATOM   1347  CA  HIS A  82     -23.897  34.768 -21.606  1.00 33.45           C  
ATOM   1348  HA  HIS A  82     -23.482  35.649 -21.116  1.00 33.45           H  
ATOM   1349  C   HIS A  82     -22.700  34.047 -22.268  1.00 33.45           C  
ATOM   1350  CB  HIS A  82     -24.564  33.940 -20.496  1.00 33.45           C  
ATOM   1351  HB2 HIS A  82     -23.790  33.571 -19.822  1.00 33.45           H  
ATOM   1352  HB3 HIS A  82     -25.057  33.077 -20.944  1.00 33.45           H  
ATOM   1353  O   HIS A  82     -22.563  32.826 -22.153  1.00 33.45           O  
ATOM   1354  CG  HIS A  82     -25.575  34.697 -19.663  1.00 33.45           C  
ATOM   1355  CD2 HIS A  82     -26.516  34.137 -18.845  1.00 33.45           C  
ATOM   1356  HD2 HIS A  82     -26.666  33.079 -18.684  1.00 33.45           H  
ATOM   1357  ND1 HIS A  82     -25.751  36.064 -19.595  1.00 33.45           N  
ATOM   1358  HD1 HIS A  82     -25.346  36.741 -20.226  1.00 33.45           H  
ATOM   1359  CE1 HIS A  82     -26.782  36.312 -18.771  1.00 33.45           C  
ATOM   1360  HE1 HIS A  82     -27.209  37.286 -18.585  1.00 33.45           H  
ATOM   1361  NE2 HIS A  82     -27.258  35.166 -18.262  1.00 33.45           N  
ATOM   1362  N   PRO A  83     -21.772  34.781 -22.920  1.00 34.62           N  
ATOM   1363  CA  PRO A  83     -20.525  34.226 -23.454  1.00 34.62           C  
ATOM   1364  HA  PRO A  83     -20.743  33.314 -24.010  1.00 34.62           H  
ATOM   1365  C   PRO A  83     -19.526  33.875 -22.330  1.00 34.62           C  
ATOM   1366  CB  PRO A  83     -20.012  35.286 -24.437  1.00 34.62           C  
ATOM   1367  HB2 PRO A  83     -20.482  35.131 -25.409  1.00 34.62           H  
ATOM   1368  HB3 PRO A  83     -18.927  35.277 -24.541  1.00 34.62           H  
ATOM   1369  O   PRO A  83     -18.575  34.607 -22.044  1.00 34.62           O  
ATOM   1370  CG  PRO A  83     -20.522  36.596 -23.837  1.00 34.62           C  
ATOM   1371  HG2 PRO A  83     -19.857  36.920 -23.037  1.00 34.62           H  
ATOM   1372  HG3 PRO A  83     -20.625  37.376 -24.592  1.00 34.62           H  
ATOM   1373  CD  PRO A  83     -21.876  36.198 -23.250  1.00 34.62           C  
ATOM   1374  HD2 PRO A  83     -22.655  36.336 -24.001  1.00 34.62           H  
ATOM   1375  HD3 PRO A  83     -22.095  36.805 -22.372  1.00 34.62           H  
ATOM   1376  N   CYS A  84     -19.741  32.742 -21.659  1.00 31.17           N  
ATOM   1377  H   CYS A  84     -20.598  32.244 -21.853  1.00 31.17           H  
ATOM   1378  CA  CYS A  84     -18.917  32.294 -20.536  1.00 31.17           C  
ATOM   1379  HA  CYS A  84     -18.824  33.126 -19.838  1.00 31.17           H  
ATOM   1380  C   CYS A  84     -17.494  31.882 -20.966  1.00 31.17           C  
ATOM   1381  CB  CYS A  84     -19.631  31.148 -19.805  1.00 31.17           C  
ATOM   1382  HB2 CYS A  84     -18.982  30.748 -19.025  1.00 31.17           H  
ATOM   1383  HB3 CYS A  84     -19.854  30.348 -20.510  1.00 31.17           H  
ATOM   1384  O   CYS A  84     -17.287  30.871 -21.637  1.00 31.17           O  
ATOM   1385  SG  CYS A  84     -21.174  31.738 -19.049  1.00 31.17           S  
ATOM   1386  HG  CYS A  84     -20.669  32.743 -18.326  1.00 31.17           H  
ATOM   1387  N   ASN A  85     -16.485  32.626 -20.504  1.00 28.36           N  
ATOM   1388  H   ASN A  85     -16.716  33.477 -20.011  1.00 28.36           H  
ATOM   1389  CA  ASN A  85     -15.073  32.310 -20.731  1.00 28.36           C  
ATOM   1390  HA  ASN A  85     -14.922  32.142 -21.797  1.00 28.36           H  
ATOM   1391  C   ASN A  85     -14.630  31.025 -19.999  1.00 28.36           C  
ATOM   1392  CB  ASN A  85     -14.200  33.508 -20.305  1.00 28.36           C  
ATOM   1393  HB2 ASN A  85     -14.576  33.939 -19.377  1.00 28.36           H  
ATOM   1394  HB3 ASN A  85     -13.185  33.160 -20.114  1.00 28.36           H  
ATOM   1395  O   ASN A  85     -14.263  31.066 -18.828  1.00 28.36           O  
ATOM   1396  CG  ASN A  85     -14.081  34.570 -21.379  1.00 28.36           C  
ATOM   1397  ND2 ASN A  85     -14.514  35.781 -21.120  1.00 28.36           N  
ATOM   1398 HD21 ASN A  85     -14.489  36.436 -21.888  1.00 28.36           H  
ATOM   1399 HD22 ASN A  85     -14.990  35.992 -20.255  1.00 28.36           H  
ATOM   1400  OD1 ASN A  85     -13.563  34.326 -22.456  1.00 28.36           O  
ATOM   1401  N   GLY A  86     -14.576  29.902 -20.718  1.00 24.84           N  
ATOM   1402  H   GLY A  86     -15.072  29.902 -21.598  1.00 24.84           H  
ATOM   1403  CA  GLY A  86     -13.624  28.808 -20.469  1.00 24.84           C  
ATOM   1404  HA2 GLY A  86     -12.627  29.238 -20.380  1.00 24.84           H  
ATOM   1405  HA3 GLY A  86     -13.623  28.156 -21.343  1.00 24.84           H  
ATOM   1406  C   GLY A  86     -13.827  27.905 -19.243  1.00 24.84           C  
ATOM   1407  O   GLY A  86     -13.019  26.998 -19.057  1.00 24.84           O  
ATOM   1408  N   TYR A  87     -14.866  28.094 -18.425  1.00 26.52           N  
ATOM   1409  H   TYR A  87     -15.497  28.860 -18.609  1.00 26.52           H  
ATOM   1410  CA  TYR A  87     -15.166  27.174 -17.320  1.00 26.52           C  
ATOM   1411  HA  TYR A  87     -14.225  26.764 -16.954  1.00 26.52           H  
ATOM   1412  C   TYR A  87     -16.004  25.981 -17.796  1.00 26.52           C  
ATOM   1413  CB  TYR A  87     -15.795  27.908 -16.128  1.00 26.52           C  
ATOM   1414  HB2 TYR A  87     -16.315  27.183 -15.503  1.00 26.52           H  
ATOM   1415  HB3 TYR A  87     -16.536  28.625 -16.483  1.00 26.52           H  
ATOM   1416  O   TYR A  87     -17.086  26.143 -18.357  1.00 26.52           O  
ATOM   1417  CG  TYR A  87     -14.755  28.610 -15.273  1.00 26.52           C  
ATOM   1418  CD1 TYR A  87     -14.163  27.938 -14.184  1.00 26.52           C  
ATOM   1419  HD1 TYR A  87     -14.483  26.939 -13.930  1.00 26.52           H  
ATOM   1420  CD2 TYR A  87     -14.327  29.907 -15.609  1.00 26.52           C  
ATOM   1421  HD2 TYR A  87     -14.771  30.415 -16.452  1.00 26.52           H  
ATOM   1422  CE1 TYR A  87     -13.142  28.561 -13.435  1.00 26.52           C  
ATOM   1423  HE1 TYR A  87     -12.683  28.038 -12.609  1.00 26.52           H  
ATOM   1424  CE2 TYR A  87     -13.303  30.530 -14.873  1.00 26.52           C  
ATOM   1425  HE2 TYR A  87     -12.977  31.520 -15.155  1.00 26.52           H  
ATOM   1426  OH  TYR A  87     -11.707  30.473 -13.092  1.00 26.52           O  
ATOM   1427  HH  TYR A  87     -11.490  31.286 -13.555  1.00 26.52           H  
ATOM   1428  CZ  TYR A  87     -12.706  29.857 -13.784  1.00 26.52           C  
ATOM   1429  N   ILE A  88     -15.491  24.773 -17.552  1.00 26.67           N  
ATOM   1430  H   ILE A  88     -14.598  24.724 -17.083  1.00 26.67           H  
ATOM   1431  CA  ILE A  88     -16.166  23.508 -17.859  1.00 26.67           C  
ATOM   1432  HA  ILE A  88     -16.532  23.546 -18.885  1.00 26.67           H  
ATOM   1433  C   ILE A  88     -17.366  23.347 -16.918  1.00 26.67           C  
ATOM   1434  CB  ILE A  88     -15.175  22.322 -17.733  1.00 26.67           C  
ATOM   1435  HB  ILE A  88     -14.766  22.326 -16.723  1.00 26.67           H  
ATOM   1436  O   ILE A  88     -17.203  23.343 -15.699  1.00 26.67           O  
ATOM   1437  CG1 ILE A  88     -14.004  22.481 -18.735  1.00 26.67           C  
ATOM   1438 HG12 ILE A  88     -13.547  23.463 -18.608  1.00 26.67           H  
ATOM   1439 HG13 ILE A  88     -14.387  22.422 -19.754  1.00 26.67           H  
ATOM   1440  CG2 ILE A  88     -15.891  20.974 -17.952  1.00 26.67           C  
ATOM   1441 HG21 ILE A  88     -15.197  20.147 -17.799  1.00 26.67           H  
ATOM   1442 HG22 ILE A  88     -16.296  20.920 -18.962  1.00 26.67           H  
ATOM   1443 HG23 ILE A  88     -16.703  20.846 -17.235  1.00 26.67           H  
ATOM   1444  CD1 ILE A  88     -12.881  21.449 -18.566  1.00 26.67           C  
ATOM   1445 HD11 ILE A  88     -13.227  20.454 -18.848  1.00 26.67           H  
ATOM   1446 HD12 ILE A  88     -12.046  21.717 -19.213  1.00 26.67           H  
ATOM   1447 HD13 ILE A  88     -12.537  21.438 -17.532  1.00 26.67           H  
ATOM   1448  N   ILE A  89     -18.563  23.167 -17.481  1.00 25.32           N  
ATOM   1449  H   ILE A  89     -18.636  23.213 -18.487  1.00 25.32           H  
ATOM   1450  CA  ILE A  89     -19.783  22.890 -16.712  1.00 25.32           C  
ATOM   1451  HA  ILE A  89     -19.782  23.518 -15.822  1.00 25.32           H  
ATOM   1452  C   ILE A  89     -19.750  21.424 -16.248  1.00 25.32           C  
ATOM   1453  CB  ILE A  89     -21.057  23.246 -17.525  1.00 25.32           C  
ATOM   1454  HB  ILE A  89     -21.101  22.601 -18.402  1.00 25.32           H  
ATOM   1455  O   ILE A  89     -20.196  20.524 -16.958  1.00 25.32           O  
ATOM   1456  CG1 ILE A  89     -21.022  24.719 -18.009  1.00 25.32           C  
ATOM   1457 HG12 ILE A  89     -20.990  25.383 -17.145  1.00 25.32           H  
ATOM   1458 HG13 ILE A  89     -20.116  24.888 -18.592  1.00 25.32           H  
ATOM   1459  CG2 ILE A  89     -22.318  22.998 -16.672  1.00 25.32           C  
ATOM   1460 HG21 ILE A  89     -22.351  21.969 -16.314  1.00 25.32           H  
ATOM   1461 HG22 ILE A  89     -23.219  23.157 -17.264  1.00 25.32           H  
ATOM   1462 HG23 ILE A  89     -22.332  23.666 -15.810  1.00 25.32           H  
ATOM   1463  CD1 ILE A  89     -22.203  25.127 -18.902  1.00 25.32           C  
ATOM   1464 HD11 ILE A  89     -22.025  26.126 -19.300  1.00 25.32           H  
ATOM   1465 HD12 ILE A  89     -23.130  25.147 -18.328  1.00 25.32           H  
ATOM   1466 HD13 ILE A  89     -22.301  24.427 -19.732  1.00 25.32           H  
ATOM   1467  N   GLN A  90     -19.202  21.172 -15.056  1.00 26.79           N  
ATOM   1468  H   GLN A  90     -18.796  21.948 -14.553  1.00 26.79           H  
ATOM   1469  CA  GLN A  90     -19.449  19.930 -14.316  1.00 26.79           C  
ATOM   1470  HA  GLN A  90     -19.701  19.145 -15.029  1.00 26.79           H  
ATOM   1471  C   GLN A  90     -20.673  20.109 -13.403  1.00 26.79           C  
ATOM   1472  CB  GLN A  90     -18.202  19.455 -13.539  1.00 26.79           C  
ATOM   1473  HB2 GLN A  90     -17.787  20.279 -12.959  1.00 26.79           H  
ATOM   1474  HB3 GLN A  90     -18.512  18.671 -12.849  1.00 26.79           H  
ATOM   1475  O   GLN A  90     -20.787  21.123 -12.721  1.00 26.79           O  
ATOM   1476  CG  GLN A  90     -17.125  18.872 -14.473  1.00 26.79           C  
ATOM   1477  HG2 GLN A  90     -17.600  18.183 -15.172  1.00 26.79           H  
ATOM   1478  HG3 GLN A  90     -16.681  19.682 -15.052  1.00 26.79           H  
ATOM   1479  CD  GLN A  90     -15.999  18.110 -13.763  1.00 26.79           C  
ATOM   1480  NE2 GLN A  90     -15.157  17.423 -14.504  1.00 26.79           N  
ATOM   1481 HE21 GLN A  90     -14.387  16.991 -14.013  1.00 26.79           H  
ATOM   1482 HE22 GLN A  90     -15.216  17.451 -15.512  1.00 26.79           H  
ATOM   1483  OE1 GLN A  90     -15.845  18.086 -12.551  1.00 26.79           O  
ATOM   1484  N   ARG A  91     -21.538  19.081 -13.373  1.00 28.50           N  
ATOM   1485  H   ARG A  91     -21.284  18.298 -13.958  1.00 28.50           H  
ATOM   1486  CA  ARG A  91     -22.899  19.034 -12.785  1.00 28.50           C  
ATOM   1487  HA  ARG A  91     -23.219  17.993 -12.820  1.00 28.50           H  
ATOM   1488  C   ARG A  91     -23.957  19.816 -13.578  1.00 28.50           C  
ATOM   1489  CB  ARG A  91     -22.912  19.396 -11.284  1.00 28.50           C  
ATOM   1490  HB2 ARG A  91     -23.929  19.275 -10.911  1.00 28.50           H  
ATOM   1491  HB3 ARG A  91     -22.636  20.442 -11.144  1.00 28.50           H  
ATOM   1492  O   ARG A  91     -23.946  21.040 -13.648  1.00 28.50           O  
ATOM   1493  CG  ARG A  91     -21.976  18.499 -10.461  1.00 28.50           C  
ATOM   1494  HG2 ARG A  91     -22.241  17.456 -10.634  1.00 28.50           H  
ATOM   1495  HG3 ARG A  91     -20.945  18.661 -10.775  1.00 28.50           H  
ATOM   1496  CD  ARG A  91     -22.084  18.793  -8.961  1.00 28.50           C  
ATOM   1497  HD2 ARG A  91     -23.111  18.615  -8.642  1.00 28.50           H  
ATOM   1498  HD3 ARG A  91     -21.839  19.842  -8.795  1.00 28.50           H  
ATOM   1499  NE  ARG A  91     -21.165  17.929  -8.187  1.00 28.50           N  
ATOM   1500  HE  ARG A  91     -20.751  17.153  -8.684  1.00 28.50           H  
ATOM   1501  NH1 ARG A  91     -21.337  19.001  -6.164  1.00 28.50           N  
ATOM   1502 HH11 ARG A  91     -22.013  19.634  -6.569  1.00 28.50           H  
ATOM   1503 HH12 ARG A  91     -21.071  19.084  -5.194  1.00 28.50           H  
ATOM   1504  NH2 ARG A  91     -19.993  17.236  -6.355  1.00 28.50           N  
ATOM   1505 HH21 ARG A  91     -19.725  17.358  -5.389  1.00 28.50           H  
ATOM   1506 HH22 ARG A  91     -19.548  16.504  -6.891  1.00 28.50           H  
ATOM   1507  CZ  ARG A  91     -20.839  18.058  -6.912  1.00 28.50           C  
ATOM   1508  N   CYS A  92     -24.917  19.076 -14.140  1.00 27.65           N  
ATOM   1509  H   CYS A  92     -24.909  18.078 -13.982  1.00 27.65           H  
ATOM   1510  CA  CYS A  92     -26.088  19.642 -14.826  1.00 27.65           C  
ATOM   1511  HA  CYS A  92     -25.759  20.363 -15.574  1.00 27.65           H  
ATOM   1512  C   CYS A  92     -27.016  20.388 -13.853  1.00 27.65           C  
ATOM   1513  CB  CYS A  92     -26.854  18.509 -15.524  1.00 27.65           C  
ATOM   1514  HB2 CYS A  92     -27.751  18.924 -15.984  1.00 27.65           H  
ATOM   1515  HB3 CYS A  92     -27.164  17.759 -14.796  1.00 27.65           H  
ATOM   1516  O   CYS A  92     -27.707  21.325 -14.248  1.00 27.65           O  
ATOM   1517  SG  CYS A  92     -25.834  17.746 -16.822  1.00 27.65           S  
ATOM   1518  HG  CYS A  92     -24.908  17.199 -16.029  1.00 27.65           H  
ATOM   1519  N   ASP A  93     -26.988  19.993 -12.580  1.00 31.25           N  
ATOM   1520  H   ASP A  93     -26.484  19.146 -12.362  1.00 31.25           H  
ATOM   1521  CA  ASP A  93     -27.820  20.523 -11.500  1.00 31.25           C  
ATOM   1522  HA  ASP A  93     -28.863  20.317 -11.739  1.00 31.25           H  
ATOM   1523  C   ASP A  93     -27.649  22.044 -11.347  1.00 31.25           C  
ATOM   1524  CB  ASP A  93     -27.475  19.793 -10.183  1.00 31.25           C  
ATOM   1525  HB2 ASP A  93     -26.619  20.285  -9.722  1.00 31.25           H  
ATOM   1526  HB3 ASP A  93     -28.318  19.880  -9.497  1.00 31.25           H  
ATOM   1527  O   ASP A  93     -28.639  22.764 -11.252  1.00 31.25           O  
ATOM   1528  CG  ASP A  93     -27.129  18.311 -10.386  1.00 31.25           C  
ATOM   1529  OD1 ASP A  93     -27.910  17.616 -11.069  1.00 31.25           O  
ATOM   1530  OD2 ASP A  93     -26.001  17.928 -10.001  1.00 31.25           O  
ATOM   1531  N   ASP A  94     -26.411  22.554 -11.415  1.00 32.35           N  
ATOM   1532  H   ASP A  94     -25.637  21.916 -11.533  1.00 32.35           H  
ATOM   1533  CA  ASP A  94     -26.111  23.989 -11.261  1.00 32.35           C  
ATOM   1534  HA  ASP A  94     -26.634  24.344 -10.373  1.00 32.35           H  
ATOM   1535  C   ASP A  94     -26.612  24.818 -12.461  1.00 32.35           C  
ATOM   1536  CB  ASP A  94     -24.595  24.183 -11.034  1.00 32.35           C  
ATOM   1537  HB2 ASP A  94     -24.192  23.305 -10.529  1.00 32.35           H  
ATOM   1538  HB3 ASP A  94     -24.086  24.275 -11.993  1.00 32.35           H  
ATOM   1539  O   ASP A  94     -27.028  25.967 -12.309  1.00 32.35           O  
ATOM   1540  CG  ASP A  94     -24.296  25.406 -10.150  1.00 32.35           C  
ATOM   1541  OD1 ASP A  94     -24.654  25.337  -8.956  1.00 32.35           O  
ATOM   1542  OD2 ASP A  94     -23.730  26.418 -10.649  1.00 32.35           O  
ATOM   1543  N   PHE A  95     -26.645  24.220 -13.658  1.00 36.03           N  
ATOM   1544  H   PHE A  95     -26.363  23.252 -13.701  1.00 36.03           H  
ATOM   1545  CA  PHE A  95     -27.187  24.846 -14.868  1.00 36.03           C  
ATOM   1546  HA  PHE A  95     -26.833  25.875 -14.918  1.00 36.03           H  
ATOM   1547  C   PHE A  95     -28.722  24.898 -14.835  1.00 36.03           C  
ATOM   1548  CB  PHE A  95     -26.649  24.097 -16.097  1.00 36.03           C  
ATOM   1549  HB2 PHE A  95     -26.970  23.056 -16.054  1.00 36.03           H  
ATOM   1550  HB3 PHE A  95     -25.560  24.100 -16.057  1.00 36.03           H  
ATOM   1551  O   PHE A  95     -29.310  25.959 -15.055  1.00 36.03           O  
ATOM   1552  CG  PHE A  95     -27.078  24.685 -17.427  1.00 36.03           C  
ATOM   1553  CD1 PHE A  95     -28.150  24.115 -18.139  1.00 36.03           C  
ATOM   1554  HD1 PHE A  95     -28.683  23.269 -17.732  1.00 36.03           H  
ATOM   1555  CD2 PHE A  95     -26.401  25.800 -17.958  1.00 36.03           C  
ATOM   1556  HD2 PHE A  95     -25.581  26.244 -17.414  1.00 36.03           H  
ATOM   1557  CE1 PHE A  95     -28.535  24.653 -19.379  1.00 36.03           C  
ATOM   1558  HE1 PHE A  95     -29.374  24.227 -19.909  1.00 36.03           H  
ATOM   1559  CE2 PHE A  95     -26.790  26.340 -19.198  1.00 36.03           C  
ATOM   1560  HE2 PHE A  95     -26.274  27.198 -19.601  1.00 36.03           H  
ATOM   1561  CZ  PHE A  95     -27.855  25.763 -19.911  1.00 36.03           C  
ATOM   1562  HZ  PHE A  95     -28.163  26.183 -20.857  1.00 36.03           H  
ATOM   1563  N   VAL A  96     -29.376  23.788 -14.470  1.00 35.92           N  
ATOM   1564  H   VAL A  96     -28.832  22.959 -14.275  1.00 35.92           H  
ATOM   1565  CA  VAL A  96     -30.835  23.734 -14.264  1.00 35.92           C  
ATOM   1566  HA  VAL A  96     -31.330  24.068 -15.176  1.00 35.92           H  
ATOM   1567  C   VAL A  96     -31.261  24.693 -13.148  1.00 35.92           C  
ATOM   1568  CB  VAL A  96     -31.291  22.288 -13.971  1.00 35.92           C  
ATOM   1569  HB  VAL A  96     -30.711  21.891 -13.138  1.00 35.92           H  
ATOM   1570  O   VAL A  96     -32.247  25.411 -13.301  1.00 35.92           O  
ATOM   1571  CG1 VAL A  96     -32.781  22.197 -13.611  1.00 35.92           C  
ATOM   1572 HG11 VAL A  96     -33.387  22.644 -14.399  1.00 35.92           H  
ATOM   1573 HG12 VAL A  96     -33.068  21.153 -13.485  1.00 35.92           H  
ATOM   1574 HG13 VAL A  96     -32.976  22.712 -12.670  1.00 35.92           H  
ATOM   1575  CG2 VAL A  96     -31.070  21.393 -15.200  1.00 35.92           C  
ATOM   1576 HG21 VAL A  96     -30.017  21.387 -15.481  1.00 35.92           H  
ATOM   1577 HG22 VAL A  96     -31.661  21.756 -16.040  1.00 35.92           H  
ATOM   1578 HG23 VAL A  96     -31.364  20.370 -14.967  1.00 35.92           H  
ATOM   1579  N   TYR A  97     -30.492  24.780 -12.058  1.00 37.32           N  
ATOM   1580  H   TYR A  97     -29.720  24.136 -11.961  1.00 37.32           H  
ATOM   1581  CA  TYR A  97     -30.778  25.676 -10.937  1.00 37.32           C  
ATOM   1582  HA  TYR A  97     -31.806  25.501 -10.622  1.00 37.32           H  
ATOM   1583  C   TYR A  97     -30.658  27.161 -11.304  1.00 37.32           C  
ATOM   1584  CB  TYR A  97     -29.849  25.324  -9.772  1.00 37.32           C  
ATOM   1585  HB2 TYR A  97     -28.828  25.621 -10.013  1.00 37.32           H  
ATOM   1586  HB3 TYR A  97     -29.855  24.243  -9.632  1.00 37.32           H  
ATOM   1587  O   TYR A  97     -31.477  27.967 -10.860  1.00 37.32           O  
ATOM   1588  CG  TYR A  97     -30.270  25.928  -8.451  1.00 37.32           C  
ATOM   1589  CD1 TYR A  97     -29.483  26.909  -7.818  1.00 37.32           C  
ATOM   1590  HD1 TYR A  97     -28.578  27.259  -8.293  1.00 37.32           H  
ATOM   1591  CD2 TYR A  97     -31.437  25.444  -7.832  1.00 37.32           C  
ATOM   1592  HD2 TYR A  97     -32.027  24.681  -8.320  1.00 37.32           H  
ATOM   1593  CE1 TYR A  97     -29.853  27.386  -6.545  1.00 37.32           C  
ATOM   1594  HE1 TYR A  97     -29.225  28.106  -6.040  1.00 37.32           H  
ATOM   1595  CE2 TYR A  97     -31.807  25.908  -6.560  1.00 37.32           C  
ATOM   1596  HE2 TYR A  97     -32.687  25.506  -6.081  1.00 37.32           H  
ATOM   1597  OH  TYR A  97     -31.352  27.272  -4.666  1.00 37.32           O  
ATOM   1598  HH  TYR A  97     -32.037  26.703  -4.306  1.00 37.32           H  
ATOM   1599  CZ  TYR A  97     -31.002  26.864  -5.912  1.00 37.32           C  
ATOM   1600  N   ARG A  98     -29.691  27.534 -12.156  1.00 36.50           N  
ATOM   1601  H   ARG A  98     -29.022  26.837 -12.449  1.00 36.50           H  
ATOM   1602  CA  ARG A  98     -29.577  28.901 -12.698  1.00 36.50           C  
ATOM   1603  HA  ARG A  98     -29.659  29.618 -11.882  1.00 36.50           H  
ATOM   1604  C   ARG A  98     -30.723  29.237 -13.652  1.00 36.50           C  
ATOM   1605  CB  ARG A  98     -28.212  29.097 -13.368  1.00 36.50           C  
ATOM   1606  HB2 ARG A  98     -28.023  28.264 -14.044  1.00 36.50           H  
ATOM   1607  HB3 ARG A  98     -28.225  30.019 -13.950  1.00 36.50           H  
ATOM   1608  O   ARG A  98     -31.316  30.300 -13.505  1.00 36.50           O  
ATOM   1609  CG  ARG A  98     -27.090  29.200 -12.322  1.00 36.50           C  
ATOM   1610  HG2 ARG A  98     -27.168  28.377 -11.611  1.00 36.50           H  
ATOM   1611  HG3 ARG A  98     -27.185  30.136 -11.772  1.00 36.50           H  
ATOM   1612  CD  ARG A  98     -25.725  29.139 -13.011  1.00 36.50           C  
ATOM   1613  HD2 ARG A  98     -25.737  28.315 -13.726  1.00 36.50           H  
ATOM   1614  HD3 ARG A  98     -25.552  30.063 -13.562  1.00 36.50           H  
ATOM   1615  NE  ARG A  98     -24.651  28.866 -12.043  1.00 36.50           N  
ATOM   1616  HE  ARG A  98     -24.638  27.942 -11.634  1.00 36.50           H  
ATOM   1617  NH1 ARG A  98     -23.481  30.852 -12.121  1.00 36.50           N  
ATOM   1618 HH11 ARG A  98     -24.173  31.231 -12.752  1.00 36.50           H  
ATOM   1619 HH12 ARG A  98     -22.697  31.405 -11.804  1.00 36.50           H  
ATOM   1620  NH2 ARG A  98     -22.792  29.124 -10.848  1.00 36.50           N  
ATOM   1621 HH21 ARG A  98     -21.999  29.636 -10.488  1.00 36.50           H  
ATOM   1622 HH22 ARG A  98     -22.951  28.161 -10.586  1.00 36.50           H  
ATOM   1623  CZ  ARG A  98     -23.648  29.632 -11.681  1.00 36.50           C  
ATOM   1624  N   ILE A  99     -31.104  28.328 -14.555  1.00 38.55           N  
ATOM   1625  H   ILE A  99     -30.571  27.474 -14.635  1.00 38.55           H  
ATOM   1626  CA  ILE A  99     -32.281  28.521 -15.425  1.00 38.55           C  
ATOM   1627  HA  ILE A  99     -32.162  29.463 -15.959  1.00 38.55           H  
ATOM   1628  C   ILE A  99     -33.560  28.668 -14.590  1.00 38.55           C  
ATOM   1629  CB  ILE A  99     -32.386  27.388 -16.476  1.00 38.55           C  
ATOM   1630  HB  ILE A  99     -32.237  26.430 -15.978  1.00 38.55           H  
ATOM   1631  O   ILE A  99     -34.363  29.563 -14.858  1.00 38.55           O  
ATOM   1632  CG1 ILE A  99     -31.268  27.592 -17.523  1.00 38.55           C  
ATOM   1633 HG12 ILE A  99     -31.399  28.562 -18.004  1.00 38.55           H  
ATOM   1634 HG13 ILE A  99     -30.301  27.601 -17.019  1.00 38.55           H  
ATOM   1635  CG2 ILE A  99     -33.770  27.362 -17.160  1.00 38.55           C  
ATOM   1636 HG21 ILE A  99     -33.827  26.547 -17.882  1.00 38.55           H  
ATOM   1637 HG22 ILE A  99     -33.956  28.308 -17.669  1.00 38.55           H  
ATOM   1638 HG23 ILE A  99     -34.562  27.181 -16.434  1.00 38.55           H  
ATOM   1639  CD1 ILE A  99     -31.207  26.520 -18.615  1.00 38.55           C  
ATOM   1640 HD11 ILE A  99     -31.097  25.534 -18.163  1.00 38.55           H  
ATOM   1641 HD12 ILE A  99     -32.099  26.547 -19.240  1.00 38.55           H  
ATOM   1642 HD13 ILE A  99     -30.351  26.727 -19.257  1.00 38.55           H  
ATOM   1643  N   PHE A 100     -33.739  27.846 -13.553  1.00 38.15           N  
ATOM   1644  H   PHE A 100     -33.078  27.095 -13.414  1.00 38.15           H  
ATOM   1645  CA  PHE A 100     -34.856  27.965 -12.615  1.00 38.15           C  
ATOM   1646  HA  PHE A 100     -35.791  27.875 -13.168  1.00 38.15           H  
ATOM   1647  C   PHE A 100     -34.865  29.339 -11.926  1.00 38.15           C  
ATOM   1648  CB  PHE A 100     -34.777  26.809 -11.607  1.00 38.15           C  
ATOM   1649  HB2 PHE A 100     -33.811  26.836 -11.102  1.00 38.15           H  
ATOM   1650  HB3 PHE A 100     -34.829  25.867 -12.152  1.00 38.15           H  
ATOM   1651  O   PHE A 100     -35.890  30.016 -11.922  1.00 38.15           O  
ATOM   1652  CG  PHE A 100     -35.871  26.816 -10.558  1.00 38.15           C  
ATOM   1653  CD1 PHE A 100     -35.624  27.351  -9.279  1.00 38.15           C  
ATOM   1654  HD1 PHE A 100     -34.651  27.755  -9.044  1.00 38.15           H  
ATOM   1655  CD2 PHE A 100     -37.141  26.291 -10.864  1.00 38.15           C  
ATOM   1656  HD2 PHE A 100     -37.337  25.880 -11.843  1.00 38.15           H  
ATOM   1657  CE1 PHE A 100     -36.645  27.361  -8.310  1.00 38.15           C  
ATOM   1658  HE1 PHE A 100     -36.460  27.773  -7.329  1.00 38.15           H  
ATOM   1659  CE2 PHE A 100     -38.160  26.302  -9.895  1.00 38.15           C  
ATOM   1660  HE2 PHE A 100     -39.136  25.905 -10.133  1.00 38.15           H  
ATOM   1661  CZ  PHE A 100     -37.913  26.838  -8.619  1.00 38.15           C  
ATOM   1662  HZ  PHE A 100     -38.700  26.849  -7.880  1.00 38.15           H  
ATOM   1663  N   LEU A 101     -33.714  29.796 -11.421  1.00 38.04           N  
ATOM   1664  H   LEU A 101     -32.903  29.196 -11.470  1.00 38.04           H  
ATOM   1665  CA  LEU A 101     -33.557  31.110 -10.790  1.00 38.04           C  
ATOM   1666  HA  LEU A 101     -34.262  31.167  -9.960  1.00 38.04           H  
ATOM   1667  C   LEU A 101     -33.910  32.281 -11.719  1.00 38.04           C  
ATOM   1668  CB  LEU A 101     -32.117  31.246 -10.258  1.00 38.04           C  
ATOM   1669  HB2 LEU A 101     -31.463  30.560 -10.797  1.00 38.04           H  
ATOM   1670  HB3 LEU A 101     -31.743  32.249 -10.463  1.00 38.04           H  
ATOM   1671  O   LEU A 101     -34.685  33.148 -11.321  1.00 38.04           O  
ATOM   1672  CG  LEU A 101     -32.008  30.981  -8.750  1.00 38.04           C  
ATOM   1673  HG  LEU A 101     -32.546  30.071  -8.487  1.00 38.04           H  
ATOM   1674  CD1 LEU A 101     -30.543  30.810  -8.347  1.00 38.04           C  
ATOM   1675 HD11 LEU A 101     -30.463  30.637  -7.274  1.00 38.04           H  
ATOM   1676 HD12 LEU A 101     -30.127  29.950  -8.872  1.00 38.04           H  
ATOM   1677 HD13 LEU A 101     -29.976  31.701  -8.618  1.00 38.04           H  
ATOM   1678  CD2 LEU A 101     -32.594  32.164  -7.967  1.00 38.04           C  
ATOM   1679 HD21 LEU A 101     -32.160  33.095  -8.332  1.00 38.04           H  
ATOM   1680 HD22 LEU A 101     -32.361  32.079  -6.906  1.00 38.04           H  
ATOM   1681 HD23 LEU A 101     -33.675  32.209  -8.102  1.00 38.04           H  
ATOM   1682  N   GLU A 102     -33.391  32.308 -12.947  1.00 41.61           N  
ATOM   1683  H   GLU A 102     -32.726  31.595 -13.210  1.00 41.61           H  
ATOM   1684  CA  GLU A 102     -33.690  33.381 -13.909  1.00 41.61           C  
ATOM   1685  HA  GLU A 102     -33.603  34.344 -13.405  1.00 41.61           H  
ATOM   1686  C   GLU A 102     -35.138  33.312 -14.428  1.00 41.61           C  
ATOM   1687  CB  GLU A 102     -32.678  33.355 -15.069  1.00 41.61           C  
ATOM   1688  HB2 GLU A 102     -32.966  34.113 -15.797  1.00 41.61           H  
ATOM   1689  HB3 GLU A 102     -32.730  32.385 -15.563  1.00 41.61           H  
ATOM   1690  O   GLU A 102     -35.769  34.342 -14.668  1.00 41.61           O  
ATOM   1691  CG  GLU A 102     -31.218  33.616 -14.645  1.00 41.61           C  
ATOM   1692  HG2 GLU A 102     -30.863  32.772 -14.054  1.00 41.61           H  
ATOM   1693  HG3 GLU A 102     -30.602  33.669 -15.542  1.00 41.61           H  
ATOM   1694  CD  GLU A 102     -31.041  34.906 -13.834  1.00 41.61           C  
ATOM   1695  OE1 GLU A 102     -30.273  34.918 -12.841  1.00 41.61           O  
ATOM   1696  OE2 GLU A 102     -31.732  35.913 -14.111  1.00 41.61           O  
ATOM   1697  N   THR A 103     -35.724  32.114 -14.522  1.00 39.50           N  
ATOM   1698  H   THR A 103     -35.168  31.293 -14.327  1.00 39.50           H  
ATOM   1699  CA  THR A 103     -37.151  31.949 -14.852  1.00 39.50           C  
ATOM   1700  HA  THR A 103     -37.365  32.534 -15.746  1.00 39.50           H  
ATOM   1701  C   THR A 103     -38.045  32.494 -13.733  1.00 39.50           C  
ATOM   1702  CB  THR A 103     -37.485  30.480 -15.160  1.00 39.50           C  
ATOM   1703  HB  THR A 103     -37.321  29.868 -14.273  1.00 39.50           H  
ATOM   1704  O   THR A 103     -39.022  33.190 -14.012  1.00 39.50           O  
ATOM   1705  CG2 THR A 103     -38.921  30.290 -15.649  1.00 39.50           C  
ATOM   1706 HG21 THR A 103     -39.625  30.544 -14.857  1.00 39.50           H  
ATOM   1707 HG22 THR A 103     -39.073  29.246 -15.925  1.00 39.50           H  
ATOM   1708 HG23 THR A 103     -39.108  30.921 -16.518  1.00 39.50           H  
ATOM   1709  OG1 THR A 103     -36.658  30.016 -16.202  1.00 39.50           O  
ATOM   1710  HG1 THR A 103     -35.791  29.866 -15.820  1.00 39.50           H  
ATOM   1711  N   MET A 104     -37.675  32.264 -12.468  1.00 33.56           N  
ATOM   1712  H   MET A 104     -36.867  31.680 -12.311  1.00 33.56           H  
ATOM   1713  CA  MET A 104     -38.394  32.757 -11.285  1.00 33.56           C  
ATOM   1714  HA  MET A 104     -39.450  32.512 -11.398  1.00 33.56           H  
ATOM   1715  C   MET A 104     -38.330  34.285 -11.106  1.00 33.56           C  
ATOM   1716  CB  MET A 104     -37.870  32.034 -10.031  1.00 33.56           C  
ATOM   1717  HB2 MET A 104     -38.232  32.542  -9.137  1.00 33.56           H  
ATOM   1718  HB3 MET A 104     -36.781  32.075 -10.022  1.00 33.56           H  
ATOM   1719  O   MET A 104     -39.154  34.835 -10.379  1.00 33.56           O  
ATOM   1720  CG  MET A 104     -38.315  30.564  -9.970  1.00 33.56           C  
ATOM   1721  HG2 MET A 104     -37.690  30.041  -9.247  1.00 33.56           H  
ATOM   1722  HG3 MET A 104     -38.145  30.101 -10.942  1.00 33.56           H  
ATOM   1723  SD  MET A 104     -40.054  30.287  -9.526  1.00 33.56           S  
ATOM   1724  CE  MET A 104     -39.982  30.557  -7.734  1.00 33.56           C  
ATOM   1725  HE1 MET A 104     -39.273  29.860  -7.287  1.00 33.56           H  
ATOM   1726  HE2 MET A 104     -40.969  30.391  -7.303  1.00 33.56           H  
ATOM   1727  HE3 MET A 104     -39.672  31.581  -7.526  1.00 33.56           H  
ATOM   1728  N   LYS A 105     -37.425  35.002 -11.794  1.00 37.84           N  
ATOM   1729  H   LYS A 105     -36.742  34.504 -12.347  1.00 37.84           H  
ATOM   1730  CA  LYS A 105     -37.427  36.480 -11.824  1.00 37.84           C  
ATOM   1731  HA  LYS A 105     -37.627  36.848 -10.818  1.00 37.84           H  
ATOM   1732  C   LYS A 105     -38.531  37.080 -12.705  1.00 37.84           C  
ATOM   1733  CB  LYS A 105     -36.062  37.028 -12.271  1.00 37.84           C  
ATOM   1734  HB2 LYS A 105     -36.142  38.110 -12.380  1.00 37.84           H  
ATOM   1735  HB3 LYS A 105     -35.814  36.612 -13.248  1.00 37.84           H  
ATOM   1736  O   LYS A 105     -38.750  38.289 -12.657  1.00 37.84           O  
ATOM   1737  CG  LYS A 105     -34.922  36.740 -11.287  1.00 37.84           C  
ATOM   1738  HG2 LYS A 105     -34.763  35.663 -11.230  1.00 37.84           H  
ATOM   1739  HG3 LYS A 105     -35.173  37.119 -10.297  1.00 37.84           H  
ATOM   1740  CD  LYS A 105     -33.643  37.419 -11.792  1.00 37.84           C  
ATOM   1741  HD2 LYS A 105     -33.712  38.497 -11.645  1.00 37.84           H  
ATOM   1742  HD3 LYS A 105     -33.552  37.221 -12.860  1.00 37.84           H  
ATOM   1743  CE  LYS A 105     -32.403  36.868 -11.086  1.00 37.84           C  
ATOM   1744  HE2 LYS A 105     -32.490  35.781 -11.071  1.00 37.84           H  
ATOM   1745  HE3 LYS A 105     -32.356  37.231 -10.059  1.00 37.84           H  
ATOM   1746  NZ  LYS A 105     -31.186  37.219 -11.846  1.00 37.84           N  
ATOM   1747  HZ1 LYS A 105     -30.869  38.173 -11.739  1.00 37.84           H  
ATOM   1748  HZ2 LYS A 105     -30.458  36.533 -11.708  1.00 37.84           H  
ATOM   1749  HZ3 LYS A 105     -31.371  37.029 -12.821  1.00 37.84           H  
ATOM   1750  N   LYS A 106     -39.231  36.289 -13.530  1.00 36.26           N  
ATOM   1751  H   LYS A 106     -39.043  35.296 -13.518  1.00 36.26           H  
ATOM   1752  CA  LYS A 106     -40.278  36.813 -14.424  1.00 36.26           C  
ATOM   1753  HA  LYS A 106     -39.908  37.762 -14.814  1.00 36.26           H  
ATOM   1754  C   LYS A 106     -41.568  37.091 -13.626  1.00 36.26           C  
ATOM   1755  CB  LYS A 106     -40.485  35.881 -15.633  1.00 36.26           C  
ATOM   1756  HB2 LYS A 106     -40.716  34.872 -15.291  1.00 36.26           H  
ATOM   1757  HB3 LYS A 106     -41.323  36.251 -16.223  1.00 36.26           H  
ATOM   1758  O   LYS A 106     -42.158  36.152 -13.093  1.00 36.26           O  
ATOM   1759  CG  LYS A 106     -39.221  35.865 -16.514  1.00 36.26           C  
ATOM   1760  HG2 LYS A 106     -38.398  35.427 -15.949  1.00 36.26           H  
ATOM   1761  HG3 LYS A 106     -38.956  36.893 -16.760  1.00 36.26           H  
ATOM   1762  CD  LYS A 106     -39.380  35.082 -17.826  1.00 36.26           C  
ATOM   1763  HD2 LYS A 106     -39.591  34.037 -17.598  1.00 36.26           H  
ATOM   1764  HD3 LYS A 106     -40.200  35.505 -18.406  1.00 36.26           H  
ATOM   1765  CE  LYS A 106     -38.062  35.199 -18.609  1.00 36.26           C  
ATOM   1766  HE2 LYS A 106     -37.263  34.784 -17.994  1.00 36.26           H  
ATOM   1767  HE3 LYS A 106     -37.836  36.255 -18.754  1.00 36.26           H  
ATOM   1768  NZ  LYS A 106     -38.094  34.508 -19.924  1.00 36.26           N  
ATOM   1769  HZ1 LYS A 106     -38.266  33.520 -19.806  1.00 36.26           H  
ATOM   1770  HZ2 LYS A 106     -37.201  34.612 -20.385  1.00 36.26           H  
ATOM   1771  HZ3 LYS A 106     -38.800  34.902 -20.530  1.00 36.26           H  
ATOM   1772  N   PRO A 107     -42.086  38.338 -13.586  1.00 36.41           N  
ATOM   1773  CA  PRO A 107     -43.111  38.774 -12.620  1.00 36.41           C  
ATOM   1774  HA  PRO A 107     -42.799  38.461 -11.624  1.00 36.41           H  
ATOM   1775  C   PRO A 107     -44.531  38.204 -12.834  1.00 36.41           C  
ATOM   1776  CB  PRO A 107     -43.078  40.311 -12.668  1.00 36.41           C  
ATOM   1777  HB2 PRO A 107     -44.044  40.770 -12.461  1.00 36.41           H  
ATOM   1778  HB3 PRO A 107     -42.336  40.676 -11.957  1.00 36.41           H  
ATOM   1779  O   PRO A 107     -45.484  38.676 -12.223  1.00 36.41           O  
ATOM   1780  CG  PRO A 107     -42.604  40.610 -14.087  1.00 36.41           C  
ATOM   1781  HG2 PRO A 107     -43.436  40.512 -14.784  1.00 36.41           H  
ATOM   1782  HG3 PRO A 107     -42.147  41.597 -14.163  1.00 36.41           H  
ATOM   1783  CD  PRO A 107     -41.591  39.495 -14.324  1.00 36.41           C  
ATOM   1784  HD2 PRO A 107     -41.508  39.284 -15.391  1.00 36.41           H  
ATOM   1785  HD3 PRO A 107     -40.622  39.794 -13.923  1.00 36.41           H  
ATOM   1786  N   ARG A 108     -44.705  37.190 -13.693  1.00 34.34           N  
ATOM   1787  H   ARG A 108     -43.867  36.757 -14.053  1.00 34.34           H  
ATOM   1788  CA  ARG A 108     -46.006  36.569 -14.016  1.00 34.34           C  
ATOM   1789  HA  ARG A 108     -46.800  37.238 -13.684  1.00 34.34           H  
ATOM   1790  C   ARG A 108     -46.301  35.267 -13.253  1.00 34.34           C  
ATOM   1791  CB  ARG A 108     -46.152  36.410 -15.543  1.00 34.34           C  
ATOM   1792  HB2 ARG A 108     -45.283  35.888 -15.944  1.00 34.34           H  
ATOM   1793  HB3 ARG A 108     -47.036  35.809 -15.753  1.00 34.34           H  
ATOM   1794  O   ARG A 108     -47.352  34.682 -13.477  1.00 34.34           O  
ATOM   1795  CG  ARG A 108     -46.324  37.766 -16.249  1.00 34.34           C  
ATOM   1796  HG2 ARG A 108     -47.156  38.299 -15.790  1.00 34.34           H  
ATOM   1797  HG3 ARG A 108     -45.418  38.361 -16.133  1.00 34.34           H  
ATOM   1798  CD  ARG A 108     -46.622  37.575 -17.743  1.00 34.34           C  
ATOM   1799  HD2 ARG A 108     -45.758  37.109 -18.217  1.00 34.34           H  
ATOM   1800  HD3 ARG A 108     -47.479  36.908 -17.843  1.00 34.34           H  
ATOM   1801  NE  ARG A 108     -46.930  38.859 -18.407  1.00 34.34           N  
ATOM   1802  HE  ARG A 108     -46.958  39.677 -17.816  1.00 34.34           H  
ATOM   1803  NH1 ARG A 108     -47.243  38.046 -20.536  1.00 34.34           N  
ATOM   1804 HH11 ARG A 108     -47.495  38.197 -21.502  1.00 34.34           H  
ATOM   1805 HH12 ARG A 108     -47.062  37.110 -20.200  1.00 34.34           H  
ATOM   1806  NH2 ARG A 108     -47.515  40.222 -20.139  1.00 34.34           N  
ATOM   1807 HH21 ARG A 108     -47.531  41.018 -19.517  1.00 34.34           H  
ATOM   1808 HH22 ARG A 108     -47.745  40.351 -21.114  1.00 34.34           H  
ATOM   1809  CZ  ARG A 108     -47.225  39.035 -19.685  1.00 34.34           C  
ATOM   1810  N   LEU A 109     -45.415  34.822 -12.353  1.00 34.75           N  
ATOM   1811  H   LEU A 109     -44.554  35.339 -12.251  1.00 34.75           H  
ATOM   1812  CA  LEU A 109     -45.537  33.544 -11.621  1.00 34.75           C  
ATOM   1813  HA  LEU A 109     -46.416  33.015 -11.990  1.00 34.75           H  
ATOM   1814  C   LEU A 109     -45.804  33.686 -10.104  1.00 34.75           C  
ATOM   1815  CB  LEU A 109     -44.302  32.673 -11.939  1.00 34.75           C  
ATOM   1816  HB2 LEU A 109     -43.406  33.282 -11.817  1.00 34.75           H  
ATOM   1817  HB3 LEU A 109     -44.235  31.853 -11.224  1.00 34.75           H  
ATOM   1818  O   LEU A 109     -45.800  32.694  -9.378  1.00 34.75           O  
ATOM   1819  CG  LEU A 109     -44.326  32.066 -13.356  1.00 34.75           C  
ATOM   1820  HG  LEU A 109     -44.575  32.840 -14.083  1.00 34.75           H  
ATOM   1821  CD1 LEU A 109     -42.947  31.511 -13.714  1.00 34.75           C  
ATOM   1822 HD11 LEU A 109     -42.667  30.730 -13.009  1.00 34.75           H  
ATOM   1823 HD12 LEU A 109     -42.204  32.308 -13.677  1.00 34.75           H  
ATOM   1824 HD13 LEU A 109     -42.966  31.093 -14.721  1.00 34.75           H  
ATOM   1825  CD2 LEU A 109     -45.343  30.927 -13.472  1.00 34.75           C  
ATOM   1826 HD21 LEU A 109     -45.294  30.485 -14.467  1.00 34.75           H  
ATOM   1827 HD22 LEU A 109     -45.131  30.153 -12.734  1.00 34.75           H  
ATOM   1828 HD23 LEU A 109     -46.356  31.299 -13.320  1.00 34.75           H  
ATOM   1829  N   ALA A 110     -46.079  34.897  -9.605  1.00 29.29           N  
ATOM   1830  H   ALA A 110     -46.091  35.684 -10.237  1.00 29.29           H  
ATOM   1831  CA  ALA A 110     -46.241  35.161  -8.167  1.00 29.29           C  
ATOM   1832  HA  ALA A 110     -45.327  34.852  -7.660  1.00 29.29           H  
ATOM   1833  C   ALA A 110     -47.404  34.392  -7.493  1.00 29.29           C  
ATOM   1834  CB  ALA A 110     -46.395  36.676  -7.985  1.00 29.29           C  
ATOM   1835  HB1 ALA A 110     -46.460  36.909  -6.922  1.00 29.29           H  
ATOM   1836  HB2 ALA A 110     -47.301  37.025  -8.481  1.00 29.29           H  
ATOM   1837  HB3 ALA A 110     -45.532  37.193  -8.403  1.00 29.29           H  
ATOM   1838  O   ALA A 110     -47.337  34.090  -6.303  1.00 29.29           O  
ATOM   1839  N   SER A 111     -48.453  34.033  -8.241  1.00 32.95           N  
ATOM   1840  H   SER A 111     -48.463  34.276  -9.222  1.00 32.95           H  
ATOM   1841  CA  SER A 111     -49.560  33.193  -7.755  1.00 32.95           C  
ATOM   1842  HA  SER A 111     -49.881  33.552  -6.778  1.00 32.95           H  
ATOM   1843  C   SER A 111     -49.175  31.717  -7.593  1.00 32.95           C  
ATOM   1844  CB  SER A 111     -50.747  33.304  -8.718  1.00 32.95           C  
ATOM   1845  HB2 SER A 111     -51.186  34.298  -8.632  1.00 32.95           H  
ATOM   1846  HB3 SER A 111     -51.501  32.561  -8.455  1.00 32.95           H  
ATOM   1847  O   SER A 111     -49.703  31.044  -6.711  1.00 32.95           O  
ATOM   1848  OG  SER A 111     -50.308  33.105 -10.051  1.00 32.95           O  
ATOM   1849  HG  SER A 111     -51.071  32.971 -10.618  1.00 32.95           H  
ATOM   1850  N   PHE A 112     -48.238  31.218  -8.403  1.00 31.91           N  
ATOM   1851  H   PHE A 112     -47.811  31.837  -9.077  1.00 31.91           H  
ATOM   1852  CA  PHE A 112     -47.782  29.827  -8.371  1.00 31.91           C  
ATOM   1853  HA  PHE A 112     -48.650  29.169  -8.342  1.00 31.91           H  
ATOM   1854  C   PHE A 112     -46.946  29.540  -7.115  1.00 31.91           C  
ATOM   1855  CB  PHE A 112     -47.005  29.547  -9.667  1.00 31.91           C  
ATOM   1856  HB2 PHE A 112     -46.113  30.172  -9.696  1.00 31.91           H  
ATOM   1857  HB3 PHE A 112     -47.627  29.830 -10.516  1.00 31.91           H  
ATOM   1858  O   PHE A 112     -47.176  28.545  -6.428  1.00 31.91           O  
ATOM   1859  CG  PHE A 112     -46.588  28.103  -9.855  1.00 31.91           C  
ATOM   1860  CD1 PHE A 112     -45.256  27.711  -9.618  1.00 31.91           C  
ATOM   1861  HD1 PHE A 112     -44.526  28.435  -9.289  1.00 31.91           H  
ATOM   1862  CD2 PHE A 112     -47.530  27.153 -10.294  1.00 31.91           C  
ATOM   1863  HD2 PHE A 112     -48.550  27.448 -10.492  1.00 31.91           H  
ATOM   1864  CE1 PHE A 112     -44.871  26.373  -9.817  1.00 31.91           C  
ATOM   1865  HE1 PHE A 112     -43.850  26.070  -9.637  1.00 31.91           H  
ATOM   1866  CE2 PHE A 112     -47.144  25.816 -10.489  1.00 31.91           C  
ATOM   1867  HE2 PHE A 112     -47.865  25.089 -10.831  1.00 31.91           H  
ATOM   1868  CZ  PHE A 112     -45.815  25.426 -10.250  1.00 31.91           C  
ATOM   1869  HZ  PHE A 112     -45.523  24.397 -10.401  1.00 31.91           H  
ATOM   1870  N   ALA A 113     -46.042  30.460  -6.755  1.00 27.89           N  
ATOM   1871  H   ALA A 113     -45.912  31.259  -7.360  1.00 27.89           H  
ATOM   1872  CA  ALA A 113     -45.214  30.358  -5.550  1.00 27.89           C  
ATOM   1873  HA  ALA A 113     -44.549  29.500  -5.653  1.00 27.89           H  
ATOM   1874  C   ALA A 113     -46.056  30.137  -4.278  1.00 27.89           C  
ATOM   1875  CB  ALA A 113     -44.359  31.629  -5.451  1.00 27.89           C  
ATOM   1876  HB1 ALA A 113     -43.728  31.724  -6.335  1.00 27.89           H  
ATOM   1877  HB2 ALA A 113     -43.723  31.570  -4.568  1.00 27.89           H  
ATOM   1878  HB3 ALA A 113     -44.997  32.509  -5.368  1.00 27.89           H  
ATOM   1879  O   ALA A 113     -45.803  29.200  -3.522  1.00 27.89           O  
ATOM   1880  N   LYS A 114     -47.126  30.924  -4.110  1.00 29.63           N  
ATOM   1881  H   LYS A 114     -47.282  31.645  -4.800  1.00 29.63           H  
ATOM   1882  CA  LYS A 114     -48.003  30.899  -2.926  1.00 29.63           C  
ATOM   1883  HA  LYS A 114     -47.358  30.935  -2.048  1.00 29.63           H  
ATOM   1884  C   LYS A 114     -48.837  29.615  -2.779  1.00 29.63           C  
ATOM   1885  CB  LYS A 114     -48.882  32.162  -2.961  1.00 29.63           C  
ATOM   1886  HB2 LYS A 114     -49.855  31.932  -3.395  1.00 29.63           H  
ATOM   1887  HB3 LYS A 114     -48.403  32.917  -3.584  1.00 29.63           H  
ATOM   1888  O   LYS A 114     -49.338  29.322  -1.694  1.00 29.63           O  
ATOM   1889  CG  LYS A 114     -49.050  32.755  -1.557  1.00 29.63           C  
ATOM   1890  HG2 LYS A 114     -48.063  32.881  -1.111  1.00 29.63           H  
ATOM   1891  HG3 LYS A 114     -49.632  32.075  -0.936  1.00 29.63           H  
ATOM   1892  CD  LYS A 114     -49.738  34.124  -1.617  1.00 29.63           C  
ATOM   1893  HD2 LYS A 114     -50.775  33.999  -1.928  1.00 29.63           H  
ATOM   1894  HD3 LYS A 114     -49.216  34.753  -2.338  1.00 29.63           H  
ATOM   1895  CE  LYS A 114     -49.664  34.774  -0.232  1.00 29.63           C  
ATOM   1896  HE2 LYS A 114     -50.222  34.157   0.473  1.00 29.63           H  
ATOM   1897  HE3 LYS A 114     -48.623  34.769   0.088  1.00 29.63           H  
ATOM   1898  NZ  LYS A 114     -50.185  36.163  -0.242  1.00 29.63           N  
ATOM   1899  HZ1 LYS A 114     -50.106  36.568   0.679  1.00 29.63           H  
ATOM   1900  HZ2 LYS A 114     -51.154  36.182  -0.527  1.00 29.63           H  
ATOM   1901  HZ3 LYS A 114     -49.641  36.729  -0.878  1.00 29.63           H  
ATOM   1902  N   SER A 115     -48.980  28.844  -3.859  1.00 29.63           N  
ATOM   1903  H   SER A 115     -48.594  29.180  -4.730  1.00 29.63           H  
ATOM   1904  CA  SER A 115     -49.593  27.508  -3.848  1.00 29.63           C  
ATOM   1905  HA  SER A 115     -50.355  27.463  -3.070  1.00 29.63           H  
ATOM   1906  C   SER A 115     -48.562  26.415  -3.550  1.00 29.63           C  
ATOM   1907  CB  SER A 115     -50.282  27.240  -5.189  1.00 29.63           C  
ATOM   1908  HB2 SER A 115     -49.551  27.310  -5.995  1.00 29.63           H  
ATOM   1909  HB3 SER A 115     -50.713  26.239  -5.184  1.00 29.63           H  
ATOM   1910  O   SER A 115     -48.850  25.484  -2.800  1.00 29.63           O  
ATOM   1911  OG  SER A 115     -51.308  28.193  -5.393  1.00 29.63           O  
ATOM   1912  HG  SER A 115     -51.535  28.205  -6.326  1.00 29.63           H  
ATOM   1913  N   MET A 116     -47.340  26.555  -4.076  1.00 28.63           N  
ATOM   1914  H   MET A 116     -47.163  27.350  -4.673  1.00 28.63           H  
ATOM   1915  CA  MET A 116     -46.232  25.623  -3.832  1.00 28.63           C  
ATOM   1916  HA  MET A 116     -46.574  24.610  -4.044  1.00 28.63           H  
ATOM   1917  C   MET A 116     -45.771  25.639  -2.364  1.00 28.63           C  
ATOM   1918  CB  MET A 116     -45.068  25.947  -4.783  1.00 28.63           C  
ATOM   1919  HB2 MET A 116     -44.807  27.001  -4.687  1.00 28.63           H  
ATOM   1920  HB3 MET A 116     -44.197  25.356  -4.501  1.00 28.63           H  
ATOM   1921  O   MET A 116     -45.498  24.577  -1.807  1.00 28.63           O  
ATOM   1922  CG  MET A 116     -45.411  25.653  -6.251  1.00 28.63           C  
ATOM   1923  HG2 MET A 116     -46.370  26.110  -6.494  1.00 28.63           H  
ATOM   1924  HG3 MET A 116     -44.659  26.125  -6.884  1.00 28.63           H  
ATOM   1925  SD  MET A 116     -45.499  23.895  -6.690  1.00 28.63           S  
ATOM   1926  CE  MET A 116     -43.734  23.524  -6.878  1.00 28.63           C  
ATOM   1927  HE1 MET A 116     -43.302  24.174  -7.638  1.00 28.63           H  
ATOM   1928  HE2 MET A 116     -43.220  23.676  -5.929  1.00 28.63           H  
ATOM   1929  HE3 MET A 116     -43.616  22.485  -7.186  1.00 28.63           H  
ATOM   1930  N   GLU A 117     -45.763  26.800  -1.698  1.00 29.43           N  
ATOM   1931  H   GLU A 117     -45.929  27.653  -2.214  1.00 29.43           H  
ATOM   1932  CA  GLU A 117     -45.430  26.917  -0.264  1.00 29.43           C  
ATOM   1933  HA  GLU A 117     -44.397  26.608  -0.106  1.00 29.43           H  
ATOM   1934  C   GLU A 117     -46.301  26.018   0.634  1.00 29.43           C  
ATOM   1935  CB  GLU A 117     -45.572  28.381   0.190  1.00 29.43           C  
ATOM   1936  HB2 GLU A 117     -46.522  28.773  -0.173  1.00 29.43           H  
ATOM   1937  HB3 GLU A 117     -45.583  28.414   1.279  1.00 29.43           H  
ATOM   1938  O   GLU A 117     -45.796  25.423   1.586  1.00 29.43           O  
ATOM   1939  CG  GLU A 117     -44.413  29.261  -0.299  1.00 29.43           C  
ATOM   1940  HG2 GLU A 117     -44.345  29.208  -1.385  1.00 29.43           H  
ATOM   1941  HG3 GLU A 117     -43.483  28.861   0.106  1.00 29.43           H  
ATOM   1942  CD  GLU A 117     -44.583  30.728   0.125  1.00 29.43           C  
ATOM   1943  OE1 GLU A 117     -43.604  31.288   0.665  1.00 29.43           O  
ATOM   1944  OE2 GLU A 117     -45.680  31.290  -0.117  1.00 29.43           O  
ATOM   1945  N   LYS A 118     -47.591  25.842   0.306  1.00 27.77           N  
ATOM   1946  H   LYS A 118     -47.934  26.311  -0.520  1.00 27.77           H  
ATOM   1947  CA  LYS A 118     -48.501  24.960   1.061  1.00 27.77           C  
ATOM   1948  HA  LYS A 118     -48.306  25.099   2.125  1.00 27.77           H  
ATOM   1949  C   LYS A 118     -48.273  23.463   0.828  1.00 27.77           C  
ATOM   1950  CB  LYS A 118     -49.966  25.324   0.773  1.00 27.77           C  
ATOM   1951  HB2 LYS A 118     -50.100  25.539  -0.287  1.00 27.77           H  
ATOM   1952  HB3 LYS A 118     -50.591  24.467   1.025  1.00 27.77           H  
ATOM   1953  O   LYS A 118     -48.703  22.668   1.658  1.00 27.77           O  
ATOM   1954  CG  LYS A 118     -50.430  26.514   1.622  1.00 27.77           C  
ATOM   1955  HG2 LYS A 118     -50.179  26.325   2.666  1.00 27.77           H  
ATOM   1956  HG3 LYS A 118     -49.923  27.421   1.294  1.00 27.77           H  
ATOM   1957  CD  LYS A 118     -51.948  26.692   1.505  1.00 27.77           C  
ATOM   1958  HD2 LYS A 118     -52.434  25.742   1.727  1.00 27.77           H  
ATOM   1959  HD3 LYS A 118     -52.197  26.992   0.487  1.00 27.77           H  
ATOM   1960  CE  LYS A 118     -52.427  27.750   2.502  1.00 27.77           C  
ATOM   1961  HE2 LYS A 118     -52.066  27.477   3.494  1.00 27.77           H  
ATOM   1962  HE3 LYS A 118     -51.975  28.705   2.236  1.00 27.77           H  
ATOM   1963  NZ  LYS A 118     -53.907  27.854   2.509  1.00 27.77           N  
ATOM   1964  HZ1 LYS A 118     -54.210  28.551   3.174  1.00 27.77           H  
ATOM   1965  HZ2 LYS A 118     -54.317  26.968   2.769  1.00 27.77           H  
ATOM   1966  HZ3 LYS A 118     -54.246  28.106   1.592  1.00 27.77           H  
ATOM   1967  N   LEU A 119     -47.622  23.075  -0.270  1.00 25.84           N  
ATOM   1968  H   LEU A 119     -47.281  23.795  -0.890  1.00 25.84           H  
ATOM   1969  CA  LEU A 119     -47.362  21.672  -0.622  1.00 25.84           C  
ATOM   1970  HA  LEU A 119     -48.032  21.030  -0.050  1.00 25.84           H  
ATOM   1971  C   LEU A 119     -45.946  21.207  -0.248  1.00 25.84           C  
ATOM   1972  CB  LEU A 119     -47.667  21.477  -2.121  1.00 25.84           C  
ATOM   1973  HB2 LEU A 119     -47.401  22.386  -2.661  1.00 25.84           H  
ATOM   1974  HB3 LEU A 119     -47.050  20.672  -2.520  1.00 25.84           H  
ATOM   1975  O   LEU A 119     -45.756  20.033   0.055  1.00 25.84           O  
ATOM   1976  CG  LEU A 119     -49.148  21.131  -2.368  1.00 25.84           C  
ATOM   1977  HG  LEU A 119     -49.778  21.727  -1.707  1.00 25.84           H  
ATOM   1978  CD1 LEU A 119     -49.547  21.446  -3.809  1.00 25.84           C  
ATOM   1979 HD11 LEU A 119     -48.930  20.874  -4.502  1.00 25.84           H  
ATOM   1980 HD12 LEU A 119     -49.412  22.510  -4.000  1.00 25.84           H  
ATOM   1981 HD13 LEU A 119     -50.596  21.192  -3.967  1.00 25.84           H  
ATOM   1982  CD2 LEU A 119     -49.416  19.644  -2.114  1.00 25.84           C  
ATOM   1983 HD21 LEU A 119     -50.472  19.428  -2.278  1.00 25.84           H  
ATOM   1984 HD22 LEU A 119     -49.164  19.386  -1.086  1.00 25.84           H  
ATOM   1985 HD23 LEU A 119     -48.819  19.034  -2.792  1.00 25.84           H  
ATOM   1986  N   PHE A 120     -44.963  22.113  -0.219  1.00 30.41           N  
ATOM   1987  H   PHE A 120     -45.180  23.052  -0.521  1.00 30.41           H  
ATOM   1988  CA  PHE A 120     -43.547  21.775  -0.006  1.00 30.41           C  
ATOM   1989  HA  PHE A 120     -43.445  20.693  -0.084  1.00 30.41           H  
ATOM   1990  C   PHE A 120     -43.000  22.094   1.398  1.00 30.41           C  
ATOM   1991  CB  PHE A 120     -42.711  22.355  -1.157  1.00 30.41           C  
ATOM   1992  HB2 PHE A 120     -42.986  23.396  -1.327  1.00 30.41           H  
ATOM   1993  HB3 PHE A 120     -41.655  22.337  -0.889  1.00 30.41           H  
ATOM   1994  O   PHE A 120     -41.800  21.953   1.636  1.00 30.41           O  
ATOM   1995  CG  PHE A 120     -42.879  21.554  -2.435  1.00 30.41           C  
ATOM   1996  CD1 PHE A 120     -42.078  20.415  -2.649  1.00 30.41           C  
ATOM   1997  HD1 PHE A 120     -41.322  20.144  -1.926  1.00 30.41           H  
ATOM   1998  CD2 PHE A 120     -43.875  21.889  -3.372  1.00 30.41           C  
ATOM   1999  HD2 PHE A 120     -44.508  22.748  -3.208  1.00 30.41           H  
ATOM   2000  CE1 PHE A 120     -42.269  19.620  -3.792  1.00 30.41           C  
ATOM   2001  HE1 PHE A 120     -41.658  18.743  -3.950  1.00 30.41           H  
ATOM   2002  CE2 PHE A 120     -44.073  21.087  -4.509  1.00 30.41           C  
ATOM   2003  HE2 PHE A 120     -44.855  21.333  -5.212  1.00 30.41           H  
ATOM   2004  CZ  PHE A 120     -43.268  19.955  -4.722  1.00 30.41           C  
ATOM   2005  HZ  PHE A 120     -43.427  19.336  -5.593  1.00 30.41           H  
ATOM   2006  N   GLY A 121     -43.865  22.434   2.361  1.00 24.00           N  
ATOM   2007  H   GLY A 121     -44.829  22.549   2.082  1.00 24.00           H  
ATOM   2008  CA  GLY A 121     -43.526  22.807   3.749  1.00 24.00           C  
ATOM   2009  HA2 GLY A 121     -44.435  23.138   4.250  1.00 24.00           H  
ATOM   2010  HA3 GLY A 121     -42.846  23.658   3.709  1.00 24.00           H  
ATOM   2011  C   GLY A 121     -42.864  21.735   4.640  1.00 24.00           C  
ATOM   2012  O   GLY A 121     -42.986  21.805   5.860  1.00 24.00           O  
ATOM   2013  N   ARG A 122     -42.194  20.726   4.064  1.00 23.04           N  
ATOM   2014  H   ARG A 122     -42.142  20.763   3.056  1.00 23.04           H  
ATOM   2015  CA  ARG A 122     -41.385  19.704   4.763  1.00 23.04           C  
ATOM   2016  HA  ARG A 122     -41.094  20.114   5.730  1.00 23.04           H  
ATOM   2017  C   ARG A 122     -40.037  19.384   4.084  1.00 23.04           C  
ATOM   2018  CB  ARG A 122     -42.229  18.436   5.030  1.00 23.04           C  
ATOM   2019  HB2 ARG A 122     -41.572  17.633   5.364  1.00 23.04           H  
ATOM   2020  HB3 ARG A 122     -42.718  18.114   4.110  1.00 23.04           H  
ATOM   2021  O   ARG A 122     -39.385  18.422   4.477  1.00 23.04           O  
ATOM   2022  CG  ARG A 122     -43.276  18.662   6.133  1.00 23.04           C  
ATOM   2023  HG2 ARG A 122     -42.781  19.107   6.996  1.00 23.04           H  
ATOM   2024  HG3 ARG A 122     -44.044  19.347   5.776  1.00 23.04           H  
ATOM   2025  CD  ARG A 122     -43.946  17.354   6.572  1.00 23.04           C  
ATOM   2026  HD2 ARG A 122     -44.552  16.977   5.749  1.00 23.04           H  
ATOM   2027  HD3 ARG A 122     -43.172  16.624   6.809  1.00 23.04           H  
ATOM   2028  NE  ARG A 122     -44.788  17.572   7.765  1.00 23.04           N  
ATOM   2029  HE  ARG A 122     -44.772  18.503   8.157  1.00 23.04           H  
ATOM   2030  NH1 ARG A 122     -45.631  15.444   7.970  1.00 23.04           N  
ATOM   2031 HH11 ARG A 122     -46.179  14.766   8.480  1.00 23.04           H  
ATOM   2032 HH12 ARG A 122     -45.132  15.176   7.134  1.00 23.04           H  
ATOM   2033  NH2 ARG A 122     -46.164  16.991   9.485  1.00 23.04           N  
ATOM   2034 HH21 ARG A 122     -46.710  16.300   9.979  1.00 23.04           H  
ATOM   2035 HH22 ARG A 122     -46.083  17.923   9.867  1.00 23.04           H  
ATOM   2036  CZ  ARG A 122     -45.522  16.671   8.397  1.00 23.04           C  
ATOM   2037  N   LEU A 123     -39.591  20.169   3.094  1.00 23.31           N  
ATOM   2038  H   LEU A 123     -40.164  20.947   2.800  1.00 23.31           H  
ATOM   2039  CA  LEU A 123     -38.302  19.972   2.404  1.00 23.31           C  
ATOM   2040  HA  LEU A 123     -37.707  19.247   2.960  1.00 23.31           H  
ATOM   2041  C   LEU A 123     -37.457  21.258   2.370  1.00 23.31           C  
ATOM   2042  CB  LEU A 123     -38.556  19.392   0.995  1.00 23.31           C  
ATOM   2043  HB2 LEU A 123     -37.725  19.654   0.340  1.00 23.31           H  
ATOM   2044  HB3 LEU A 123     -39.452  19.855   0.582  1.00 23.31           H  
ATOM   2045  O   LEU A 123     -37.569  22.080   1.463  1.00 23.31           O  
ATOM   2046  CG  LEU A 123     -38.706  17.858   0.983  1.00 23.31           C  
ATOM   2047  HG  LEU A 123     -39.372  17.546   1.788  1.00 23.31           H  
ATOM   2048  CD1 LEU A 123     -39.313  17.397  -0.341  1.00 23.31           C  
ATOM   2049 HD11 LEU A 123     -40.298  17.846  -0.468  1.00 23.31           H  
ATOM   2050 HD12 LEU A 123     -39.425  16.313  -0.339  1.00 23.31           H  
ATOM   2051 HD13 LEU A 123     -38.673  17.693  -1.172  1.00 23.31           H  
ATOM   2052  CD2 LEU A 123     -37.352  17.157   1.144  1.00 23.31           C  
ATOM   2053 HD21 LEU A 123     -37.493  16.077   1.097  1.00 23.31           H  
ATOM   2054 HD22 LEU A 123     -36.914  17.397   2.113  1.00 23.31           H  
ATOM   2055 HD23 LEU A 123     -36.670  17.463   0.351  1.00 23.31           H  
ATOM   2056  N   CYS A 124     -36.567  21.416   3.354  1.00 23.74           N  
ATOM   2057  H   CYS A 124     -36.542  20.733   4.098  1.00 23.74           H  
ATOM   2058  CA  CYS A 124     -35.659  22.562   3.448  1.00 23.74           C  
ATOM   2059  HA  CYS A 124     -36.229  23.473   3.267  1.00 23.74           H  
ATOM   2060  C   CYS A 124     -34.531  22.503   2.401  1.00 23.74           C  
ATOM   2061  CB  CYS A 124     -35.087  22.647   4.872  1.00 23.74           C  
ATOM   2062  HB2 CYS A 124     -34.628  21.698   5.148  1.00 23.74           H  
ATOM   2063  HB3 CYS A 124     -34.323  23.424   4.906  1.00 23.74           H  
ATOM   2064  O   CYS A 124     -33.495  21.876   2.622  1.00 23.74           O  
ATOM   2065  SG  CYS A 124     -36.409  23.074   6.037  1.00 23.74           S  
ATOM   2066  HG  CYS A 124     -35.662  23.160   7.141  1.00 23.74           H  
ATOM   2067  N   VAL A 125     -34.697  23.221   1.287  1.00 20.30           N  
ATOM   2068  H   VAL A 125     -35.607  23.629   1.126  1.00 20.30           H  
ATOM   2069  CA  VAL A 125     -33.644  23.456   0.282  1.00 20.30           C  
ATOM   2070  HA  VAL A 125     -32.787  22.818   0.499  1.00 20.30           H  
ATOM   2071  C   VAL A 125     -33.173  24.911   0.367  1.00 20.30           C  
ATOM   2072  CB  VAL A 125     -34.132  23.087  -1.137  1.00 20.30           C  
ATOM   2073  HB  VAL A 125     -34.997  23.698  -1.396  1.00 20.30           H  
ATOM   2074  O   VAL A 125     -33.762  25.793  -0.255  1.00 20.30           O  
ATOM   2075  CG1 VAL A 125     -33.035  23.312  -2.192  1.00 20.30           C  
ATOM   2076 HG11 VAL A 125     -32.769  24.368  -2.246  1.00 20.30           H  
ATOM   2077 HG12 VAL A 125     -32.151  22.725  -1.943  1.00 20.30           H  
ATOM   2078 HG13 VAL A 125     -33.402  23.004  -3.171  1.00 20.30           H  
ATOM   2079  CG2 VAL A 125     -34.544  21.611  -1.218  1.00 20.30           C  
ATOM   2080 HG21 VAL A 125     -34.853  21.364  -2.234  1.00 20.30           H  
ATOM   2081 HG22 VAL A 125     -33.712  20.969  -0.927  1.00 20.30           H  
ATOM   2082 HG23 VAL A 125     -35.388  21.421  -0.555  1.00 20.30           H  
ATOM   2083  N   VAL A 126     -32.097  25.178   1.123  1.00 24.29           N  
ATOM   2084  H   VAL A 126     -31.670  24.421   1.638  1.00 24.29           H  
ATOM   2085  CA  VAL A 126     -31.512  26.531   1.245  1.00 24.29           C  
ATOM   2086  HA  VAL A 126     -31.965  27.146   0.468  1.00 24.29           H  
ATOM   2087  C   VAL A 126     -30.002  26.548   0.966  1.00 24.29           C  
ATOM   2088  CB  VAL A 126     -31.884  27.231   2.572  1.00 24.29           C  
ATOM   2089  HB  VAL A 126     -31.443  26.683   3.405  1.00 24.29           H  
ATOM   2090  O   VAL A 126     -29.224  25.691   1.401  1.00 24.29           O  
ATOM   2091  CG1 VAL A 126     -31.378  28.682   2.603  1.00 24.29           C  
ATOM   2092 HG11 VAL A 126     -31.774  29.246   1.758  1.00 24.29           H  
ATOM   2093 HG12 VAL A 126     -31.706  29.162   3.524  1.00 24.29           H  
ATOM   2094 HG13 VAL A 126     -30.288  28.712   2.598  1.00 24.29           H  
ATOM   2095  CG2 VAL A 126     -33.407  27.292   2.762  1.00 24.29           C  
ATOM   2096 HG21 VAL A 126     -33.879  27.783   1.911  1.00 24.29           H  
ATOM   2097 HG22 VAL A 126     -33.816  26.287   2.867  1.00 24.29           H  
ATOM   2098 HG23 VAL A 126     -33.647  27.844   3.670  1.00 24.29           H  
ATOM   2099  N   ARG A 127     -29.619  27.561   0.184  1.00 22.28           N  
ATOM   2100  H   ARG A 127     -30.337  28.247  -0.002  1.00 22.28           H  
ATOM   2101  CA  ARG A 127     -28.299  27.820  -0.411  1.00 22.28           C  
ATOM   2102  HA  ARG A 127     -27.981  26.949  -0.985  1.00 22.28           H  
ATOM   2103  C   ARG A 127     -27.225  28.129   0.636  1.00 22.28           C  
ATOM   2104  CB  ARG A 127     -28.427  29.053  -1.333  1.00 22.28           C  
ATOM   2105  HB2 ARG A 127     -27.457  29.274  -1.781  1.00 22.28           H  
ATOM   2106  HB3 ARG A 127     -28.715  29.909  -0.723  1.00 22.28           H  
ATOM   2107  O   ARG A 127     -27.536  28.637   1.705  1.00 22.28           O  
ATOM   2108  CG  ARG A 127     -29.447  28.890  -2.468  1.00 22.28           C  
ATOM   2109  HG2 ARG A 127     -29.053  28.181  -3.195  1.00 22.28           H  
ATOM   2110  HG3 ARG A 127     -30.385  28.496  -2.076  1.00 22.28           H  
ATOM   2111  CD  ARG A 127     -29.759  30.223  -3.162  1.00 22.28           C  
ATOM   2112  HD2 ARG A 127     -30.139  30.929  -2.423  1.00 22.28           H  
ATOM   2113  HD3 ARG A 127     -28.848  30.627  -3.605  1.00 22.28           H  
ATOM   2114  NE  ARG A 127     -30.758  29.982  -4.214  1.00 22.28           N  
ATOM   2115  HE  ARG A 127     -30.693  29.078  -4.659  1.00 22.28           H  
ATOM   2116  NH1 ARG A 127     -32.172  31.783  -3.946  1.00 22.28           N  
ATOM   2117 HH11 ARG A 127     -31.506  32.229  -3.332  1.00 22.28           H  
ATOM   2118 HH12 ARG A 127     -33.054  32.236  -4.142  1.00 22.28           H  
ATOM   2119  NH2 ARG A 127     -32.745  30.074  -5.272  1.00 22.28           N  
ATOM   2120 HH21 ARG A 127     -33.616  30.539  -5.482  1.00 22.28           H  
ATOM   2121 HH22 ARG A 127     -32.538  29.173  -5.679  1.00 22.28           H  
ATOM   2122  CZ  ARG A 127     -31.880  30.626  -4.469  1.00 22.28           C  
ATOM   2123  N   THR A 128     -25.965  27.960   0.242  1.00 24.48           N  
ATOM   2124  H   THR A 128     -25.789  27.224  -0.427  1.00 24.48           H  
ATOM   2125  CA  THR A 128     -25.026  29.095   0.114  1.00 24.48           C  
ATOM   2126  HA  THR A 128     -25.560  29.913  -0.370  1.00 24.48           H  
ATOM   2127  C   THR A 128     -23.879  28.709  -0.824  1.00 24.48           C  
ATOM   2128  CB  THR A 128     -24.453  29.639   1.445  1.00 24.48           C  
ATOM   2129  HB  THR A 128     -23.384  29.813   1.331  1.00 24.48           H  
ATOM   2130  O   THR A 128     -23.413  27.575  -0.798  1.00 24.48           O  
ATOM   2131  CG2 THR A 128     -25.102  30.978   1.795  1.00 24.48           C  
ATOM   2132 HG21 THR A 128     -24.917  31.702   1.002  1.00 24.48           H  
ATOM   2133 HG22 THR A 128     -26.177  30.860   1.931  1.00 24.48           H  
ATOM   2134 HG23 THR A 128     -24.671  31.369   2.717  1.00 24.48           H  
ATOM   2135  OG1 THR A 128     -24.646  28.791   2.554  1.00 24.48           O  
ATOM   2136  HG1 THR A 128     -24.529  29.345   3.330  1.00 24.48           H  
ATOM   2137  N   VAL A 129     -23.443  29.639  -1.680  1.00 22.39           N  
ATOM   2138  H   VAL A 129     -23.850  30.563  -1.648  1.00 22.39           H  
ATOM   2139  CA  VAL A 129     -22.310  29.462  -2.606  1.00 22.39           C  
ATOM   2140  HA  VAL A 129     -21.734  28.580  -2.326  1.00 22.39           H  
ATOM   2141  C   VAL A 129     -21.410  30.684  -2.484  1.00 22.39           C  
ATOM   2142  CB  VAL A 129     -22.778  29.284  -4.072  1.00 22.39           C  
ATOM   2143  HB  VAL A 129     -23.421  30.120  -4.348  1.00 22.39           H  
ATOM   2144  O   VAL A 129     -21.818  31.778  -2.864  1.00 22.39           O  
ATOM   2145  CG1 VAL A 129     -21.599  29.237  -5.058  1.00 22.39           C  
ATOM   2146 HG11 VAL A 129     -20.910  28.438  -4.781  1.00 22.39           H  
ATOM   2147 HG12 VAL A 129     -21.070  30.190  -5.066  1.00 22.39           H  
ATOM   2148 HG13 VAL A 129     -21.970  29.051  -6.066  1.00 22.39           H  
ATOM   2149  CG2 VAL A 129     -23.579  27.988  -4.252  1.00 22.39           C  
ATOM   2150 HG21 VAL A 129     -24.484  28.019  -3.645  1.00 22.39           H  
ATOM   2151 HG22 VAL A 129     -22.978  27.131  -3.948  1.00 22.39           H  
ATOM   2152 HG23 VAL A 129     -23.870  27.867  -5.295  1.00 22.39           H  
ATOM   2153  N   ILE A 130     -20.193  30.499  -1.971  1.00 25.51           N  
ATOM   2154  H   ILE A 130     -19.941  29.580  -1.636  1.00 25.51           H  
ATOM   2155  CA  ILE A 130     -19.128  31.510  -1.970  1.00 25.51           C  
ATOM   2156  HA  ILE A 130     -19.368  32.271  -2.712  1.00 25.51           H  
ATOM   2157  C   ILE A 130     -17.820  30.795  -2.354  1.00 25.51           C  
ATOM   2158  CB  ILE A 130     -19.009  32.233  -0.603  1.00 25.51           C  
ATOM   2159  HB  ILE A 130     -18.761  31.499   0.163  1.00 25.51           H  
ATOM   2160  O   ILE A 130     -17.422  29.867  -1.649  1.00 25.51           O  
ATOM   2161  CG1 ILE A 130     -20.345  32.915  -0.213  1.00 25.51           C  
ATOM   2162 HG12 ILE A 130     -20.641  33.607  -1.001  1.00 25.51           H  
ATOM   2163 HG13 ILE A 130     -21.118  32.152  -0.123  1.00 25.51           H  
ATOM   2164  CG2 ILE A 130     -17.870  33.271  -0.670  1.00 25.51           C  
ATOM   2165 HG21 ILE A 130     -18.106  34.046  -1.399  1.00 25.51           H  
ATOM   2166 HG22 ILE A 130     -17.724  33.734   0.306  1.00 25.51           H  
ATOM   2167 HG23 ILE A 130     -16.924  32.798  -0.937  1.00 25.51           H  
ATOM   2168  CD1 ILE A 130     -20.324  33.676   1.119  1.00 25.51           C  
ATOM   2169 HD11 ILE A 130     -19.944  33.031   1.911  1.00 25.51           H  
ATOM   2170 HD12 ILE A 130     -21.338  33.987   1.371  1.00 25.51           H  
ATOM   2171 HD13 ILE A 130     -19.703  34.569   1.041  1.00 25.51           H  
ATOM   2172  N   PRO A 131     -17.158  31.157  -3.470  1.00 25.41           N  
ATOM   2173  CA  PRO A 131     -15.948  30.477  -3.922  1.00 25.41           C  
ATOM   2174  HA  PRO A 131     -16.019  29.407  -3.724  1.00 25.41           H  
ATOM   2175  C   PRO A 131     -14.696  31.029  -3.225  1.00 25.41           C  
ATOM   2176  CB  PRO A 131     -15.921  30.697  -5.437  1.00 25.41           C  
ATOM   2177  HB2 PRO A 131     -14.908  30.686  -5.838  1.00 25.41           H  
ATOM   2178  HB3 PRO A 131     -16.530  29.934  -5.922  1.00 25.41           H  
ATOM   2179  O   PRO A 131     -14.318  32.183  -3.425  1.00 25.41           O  
ATOM   2180  CG  PRO A 131     -16.589  32.064  -5.609  1.00 25.41           C  
ATOM   2181  HG2 PRO A 131     -17.069  32.156  -6.583  1.00 25.41           H  
ATOM   2182  HG3 PRO A 131     -15.853  32.856  -5.476  1.00 25.41           H  
ATOM   2183  CD  PRO A 131     -17.610  32.114  -4.472  1.00 25.41           C  
ATOM   2184  HD2 PRO A 131     -17.660  33.120  -4.056  1.00 25.41           H  
ATOM   2185  HD3 PRO A 131     -18.588  31.813  -4.847  1.00 25.41           H  
ATOM   2186  N   SER A 132     -13.997  30.189  -2.463  1.00 24.65           N  
ATOM   2187  H   SER A 132     -14.336  29.251  -2.309  1.00 24.65           H  
ATOM   2188  CA  SER A 132     -12.718  30.529  -1.831  1.00 24.65           C  
ATOM   2189  HA  SER A 132     -12.804  31.520  -1.387  1.00 24.65           H  
ATOM   2190  C   SER A 132     -11.569  30.585  -2.851  1.00 24.65           C  
ATOM   2191  CB  SER A 132     -12.421  29.550  -0.684  1.00 24.65           C  
ATOM   2192  HB2 SER A 132     -13.091  29.767   0.148  1.00 24.65           H  
ATOM   2193  HB3 SER A 132     -11.393  29.682  -0.348  1.00 24.65           H  
ATOM   2194  O   SER A 132     -10.800  29.640  -3.017  1.00 24.65           O  
ATOM   2195  OG  SER A 132     -12.627  28.210  -1.095  1.00 24.65           O  
ATOM   2196  HG  SER A 132     -12.226  27.622  -0.451  1.00 24.65           H  
ATOM   2197  N   LYS A 133     -11.408  31.729  -3.528  1.00 27.22           N  
ATOM   2198  H   LYS A 133     -12.107  32.446  -3.398  1.00 27.22           H  
ATOM   2199  CA  LYS A 133     -10.146  32.084  -4.197  1.00 27.22           C  
ATOM   2200  HA  LYS A 133      -9.514  31.196  -4.236  1.00 27.22           H  
ATOM   2201  C   LYS A 133      -9.369  33.095  -3.366  1.00 27.22           C  
ATOM   2202  CB  LYS A 133     -10.360  32.551  -5.644  1.00 27.22           C  
ATOM   2203  HB2 LYS A 133     -11.231  33.203  -5.706  1.00 27.22           H  
ATOM   2204  HB3 LYS A 133      -9.482  33.112  -5.962  1.00 27.22           H  
ATOM   2205  O   LYS A 133      -9.897  34.126  -2.965  1.00 27.22           O  
ATOM   2206  CG  LYS A 133     -10.524  31.335  -6.568  1.00 27.22           C  
ATOM   2207  HG2 LYS A 133      -9.699  30.645  -6.395  1.00 27.22           H  
ATOM   2208  HG3 LYS A 133     -11.458  30.826  -6.331  1.00 27.22           H  
ATOM   2209  CD  LYS A 133     -10.518  31.732  -8.048  1.00 27.22           C  
ATOM   2210  HD2 LYS A 133     -11.384  32.360  -8.254  1.00 27.22           H  
ATOM   2211  HD3 LYS A 133      -9.606  32.287  -8.267  1.00 27.22           H  
ATOM   2212  CE  LYS A 133     -10.568  30.457  -8.900  1.00 27.22           C  
ATOM   2213  HE2 LYS A 133     -11.466  29.900  -8.634  1.00 27.22           H  
ATOM   2214  HE3 LYS A 133      -9.709  29.836  -8.645  1.00 27.22           H  
ATOM   2215  NZ  LYS A 133     -10.566  30.762 -10.351  1.00 27.22           N  
ATOM   2216  HZ1 LYS A 133     -11.370  31.321 -10.598  1.00 27.22           H  
ATOM   2217  HZ2 LYS A 133      -9.725  31.260 -10.608  1.00 27.22           H  
ATOM   2218  HZ3 LYS A 133     -10.619  29.917 -10.901  1.00 27.22           H  
ATOM   2219  N   THR A 134      -8.100  32.785  -3.136  1.00 23.49           N  
ATOM   2220  H   THR A 134      -7.720  31.943  -3.546  1.00 23.49           H  
ATOM   2221  CA  THR A 134      -7.143  33.631  -2.428  1.00 23.49           C  
ATOM   2222  HA  THR A 134      -7.530  33.852  -1.433  1.00 23.49           H  
ATOM   2223  C   THR A 134      -6.933  34.955  -3.165  1.00 23.49           C  
ATOM   2224  CB  THR A 134      -5.801  32.891  -2.280  1.00 23.49           C  
ATOM   2225  HB  THR A 134      -5.015  33.605  -2.036  1.00 23.49           H  
ATOM   2226  O   THR A 134      -6.396  34.989  -4.271  1.00 23.49           O  
ATOM   2227  CG2 THR A 134      -5.863  31.828  -1.184  1.00 23.49           C  
ATOM   2228 HG21 THR A 134      -6.110  32.298  -0.232  1.00 23.49           H  
ATOM   2229 HG22 THR A 134      -4.895  31.338  -1.089  1.00 23.49           H  
ATOM   2230 HG23 THR A 134      -6.621  31.082  -1.421  1.00 23.49           H  
ATOM   2231  OG1 THR A 134      -5.468  32.196  -3.464  1.00 23.49           O  
ATOM   2232  HG1 THR A 134      -4.548  31.931  -3.396  1.00 23.49           H  
ATOM   2233  N   LEU A 135      -7.321  36.058  -2.527  1.00 25.37           N  
ATOM   2234  H   LEU A 135      -7.818  35.966  -1.652  1.00 25.37           H  
ATOM   2235  CA  LEU A 135      -6.970  37.417  -2.936  1.00 25.37           C  
ATOM   2236  HA  LEU A 135      -6.262  37.365  -3.763  1.00 25.37           H  
ATOM   2237  C   LEU A 135      -6.242  38.099  -1.777  1.00 25.37           C  
ATOM   2238  CB  LEU A 135      -8.226  38.173  -3.413  1.00 25.37           C  
ATOM   2239  HB2 LEU A 135      -8.140  39.227  -3.150  1.00 25.37           H  
ATOM   2240  HB3 LEU A 135      -9.099  37.778  -2.894  1.00 25.37           H  
ATOM   2241  O   LEU A 135      -6.713  38.113  -0.643  1.00 25.37           O  
ATOM   2242  CG  LEU A 135      -8.428  38.060  -4.937  1.00 25.37           C  
ATOM   2243  HG  LEU A 135      -8.270  37.029  -5.252  1.00 25.37           H  
ATOM   2244  CD1 LEU A 135      -9.850  38.460  -5.326  1.00 25.37           C  
ATOM   2245 HD11 LEU A 135      -9.983  38.363  -6.404  1.00 25.37           H  
ATOM   2246 HD12 LEU A 135     -10.563  37.807  -4.823  1.00 25.37           H  
ATOM   2247 HD13 LEU A 135     -10.042  39.491  -5.030  1.00 25.37           H  
ATOM   2248  CD2 LEU A 135      -7.459  38.974  -5.697  1.00 25.37           C  
ATOM   2249 HD21 LEU A 135      -7.585  40.006  -5.370  1.00 25.37           H  
ATOM   2250 HD22 LEU A 135      -6.428  38.665  -5.525  1.00 25.37           H  
ATOM   2251 HD23 LEU A 135      -7.661  38.915  -6.766  1.00 25.37           H  
ATOM   2252  N   THR A 136      -5.044  38.602  -2.058  1.00 24.91           N  
ATOM   2253  H   THR A 136      -4.717  38.584  -3.014  1.00 24.91           H  
ATOM   2254  CA  THR A 136      -4.143  39.191  -1.062  1.00 24.91           C  
ATOM   2255  HA  THR A 136      -4.139  38.566  -0.169  1.00 24.91           H  
ATOM   2256  C   THR A 136      -4.591  40.593  -0.668  1.00 24.91           C  
ATOM   2257  CB  THR A 136      -2.714  39.270  -1.615  1.00 24.91           C  
ATOM   2258  HB  THR A 136      -2.108  39.898  -0.960  1.00 24.91           H  
ATOM   2259  O   THR A 136      -4.844  41.422  -1.540  1.00 24.91           O  
ATOM   2260  CG2 THR A 136      -2.062  37.892  -1.712  1.00 24.91           C  
ATOM   2261 HG21 THR A 136      -2.021  37.432  -0.724  1.00 24.91           H  
ATOM   2262 HG22 THR A 136      -1.046  38.001  -2.093  1.00 24.91           H  
ATOM   2263 HG23 THR A 136      -2.629  37.252  -2.388  1.00 24.91           H  
ATOM   2264  OG1 THR A 136      -2.733  39.825  -2.912  1.00 24.91           O  
ATOM   2265  HG1 THR A 136      -3.252  40.631  -2.871  1.00 24.91           H  
ATOM   2266  N   ALA A 137      -4.613  40.890   0.632  1.00 20.99           N  
ATOM   2267  H   ALA A 137      -4.413  40.164   1.306  1.00 20.99           H  
ATOM   2268  CA  ALA A 137      -5.007  42.196   1.150  1.00 20.99           C  
ATOM   2269  HA  ALA A 137      -6.012  42.422   0.792  1.00 20.99           H  
ATOM   2270  C   ALA A 137      -4.062  43.325   0.685  1.00 20.99           C  
ATOM   2271  CB  ALA A 137      -5.062  42.097   2.681  1.00 20.99           C  
ATOM   2272  HB1 ALA A 137      -5.376  43.054   3.099  1.00 20.99           H  
ATOM   2273  HB2 ALA A 137      -4.079  41.844   3.081  1.00 20.99           H  
ATOM   2274  HB3 ALA A 137      -5.781  41.334   2.980  1.00 20.99           H  
ATOM   2275  O   ALA A 137      -2.938  43.421   1.178  1.00 20.99           O  
ATOM   2276  N   ARG A 138      -4.527  44.170  -0.254  1.00 22.35           N  
ATOM   2277  H   ARG A 138      -5.376  43.884  -0.720  1.00 22.35           H  
ATOM   2278  CA  ARG A 138      -4.003  45.519  -0.579  1.00 22.35           C  
ATOM   2279  HA  ARG A 138      -4.080  46.148   0.308  1.00 22.35           H  
ATOM   2280  C   ARG A 138      -4.837  46.203  -1.683  1.00 22.35           C  
ATOM   2281  CB  ARG A 138      -2.511  45.435  -1.009  1.00 22.35           C  
ATOM   2282  HB2 ARG A 138      -2.254  44.403  -1.245  1.00 22.35           H  
ATOM   2283  HB3 ARG A 138      -2.317  46.020  -1.909  1.00 22.35           H  
ATOM   2284  O   ARG A 138      -4.467  46.103  -2.845  1.00 22.35           O  
ATOM   2285  CG  ARG A 138      -1.551  45.986   0.054  1.00 22.35           C  
ATOM   2286  HG2 ARG A 138      -1.755  45.544   1.030  1.00 22.35           H  
ATOM   2287  HG3 ARG A 138      -1.678  47.066   0.130  1.00 22.35           H  
ATOM   2288  CD  ARG A 138      -0.113  45.663  -0.359  1.00 22.35           C  
ATOM   2289  HD2 ARG A 138      -0.026  44.585  -0.494  1.00 22.35           H  
ATOM   2290  HD3 ARG A 138       0.097  46.159  -1.307  1.00 22.35           H  
ATOM   2291  NE  ARG A 138       0.853  46.101   0.663  1.00 22.35           N  
ATOM   2292  HE  ARG A 138       0.464  46.464   1.521  1.00 22.35           H  
ATOM   2293  NH1 ARG A 138       2.763  45.543  -0.481  1.00 22.35           N  
ATOM   2294 HH11 ARG A 138       3.770  45.493  -0.533  1.00 22.35           H  
ATOM   2295 HH12 ARG A 138       2.189  45.229  -1.251  1.00 22.35           H  
ATOM   2296  NH2 ARG A 138       2.918  46.416   1.567  1.00 22.35           N  
ATOM   2297 HH21 ARG A 138       3.924  46.357   1.504  1.00 22.35           H  
ATOM   2298 HH22 ARG A 138       2.492  46.794   2.402  1.00 22.35           H  
ATOM   2299  CZ  ARG A 138       2.168  46.019   0.578  1.00 22.35           C  
ATOM   2300  N   GLN A 139      -5.918  46.905  -1.315  1.00 26.39           N  
ATOM   2301  H   GLN A 139      -6.286  46.728  -0.391  1.00 26.39           H  
ATOM   2302  CA  GLN A 139      -6.504  48.092  -1.994  1.00 26.39           C  
ATOM   2303  HA  GLN A 139      -5.862  48.952  -1.804  1.00 26.39           H  
ATOM   2304  C   GLN A 139      -7.889  48.424  -1.401  1.00 26.39           C  
ATOM   2305  CB  GLN A 139      -6.650  47.904  -3.524  1.00 26.39           C  
ATOM   2306  HB2 GLN A 139      -6.750  46.844  -3.755  1.00 26.39           H  
ATOM   2307  HB3 GLN A 139      -7.554  48.398  -3.879  1.00 26.39           H  
ATOM   2308  O   GLN A 139      -8.654  47.493  -1.193  1.00 26.39           O  
ATOM   2309  CG  GLN A 139      -5.451  48.533  -4.267  1.00 26.39           C  
ATOM   2310  HG2 GLN A 139      -4.552  48.466  -3.655  1.00 26.39           H  
ATOM   2311  HG3 GLN A 139      -5.654  49.593  -4.417  1.00 26.39           H  
ATOM   2312  CD  GLN A 139      -5.125  47.905  -5.623  1.00 26.39           C  
ATOM   2313  NE2 GLN A 139      -4.086  48.372  -6.282  1.00 26.39           N  
ATOM   2314 HE21 GLN A 139      -3.548  49.145  -5.916  1.00 26.39           H  
ATOM   2315 HE22 GLN A 139      -3.932  47.952  -7.187  1.00 26.39           H  
ATOM   2316  OE1 GLN A 139      -5.772  47.012  -6.141  1.00 26.39           O  
ATOM   2317  N   ALA A 140      -8.172  49.723  -1.193  1.00 24.79           N  
ATOM   2318  H   ALA A 140      -7.449  50.386  -1.436  1.00 24.79           H  
ATOM   2319  CA  ALA A 140      -9.446  50.354  -0.778  1.00 24.79           C  
ATOM   2320  HA  ALA A 140      -9.206  51.396  -0.572  1.00 24.79           H  
ATOM   2321  C   ALA A 140     -10.138  49.799   0.502  1.00 24.79           C  
ATOM   2322  CB  ALA A 140     -10.387  50.387  -1.989  1.00 24.79           C  
ATOM   2323  HB1 ALA A 140     -10.665  49.371  -2.271  1.00 24.79           H  
ATOM   2324  HB2 ALA A 140     -11.290  50.942  -1.737  1.00 24.79           H  
ATOM   2325  HB3 ALA A 140      -9.901  50.882  -2.830  1.00 24.79           H  
ATOM   2326  O   ALA A 140     -10.379  48.607   0.631  1.00 24.79           O  
ATOM   2327  N   ILE A 141     -10.520  50.578   1.523  1.00 24.17           N  
ATOM   2328  H   ILE A 141     -10.958  50.042   2.259  1.00 24.17           H  
ATOM   2329  CA  ILE A 141     -10.547  52.043   1.708  1.00 24.17           C  
ATOM   2330  HA  ILE A 141     -11.117  52.207   2.622  1.00 24.17           H  
ATOM   2331  C   ILE A 141     -11.345  52.775   0.619  1.00 24.17           C  
ATOM   2332  CB  ILE A 141      -9.148  52.667   1.990  1.00 24.17           C  
ATOM   2333  HB  ILE A 141      -8.556  52.653   1.075  1.00 24.17           H  
ATOM   2334  O   ILE A 141     -10.750  53.341  -0.287  1.00 24.17           O  
ATOM   2335  CG1 ILE A 141      -8.371  51.876   3.071  1.00 24.17           C  
ATOM   2336 HG12 ILE A 141      -8.245  50.847   2.735  1.00 24.17           H  
ATOM   2337 HG13 ILE A 141      -8.951  51.860   3.994  1.00 24.17           H  
ATOM   2338  CG2 ILE A 141      -9.305  54.137   2.433  1.00 24.17           C  
ATOM   2339 HG21 ILE A 141      -9.820  54.717   1.667  1.00 24.17           H  
ATOM   2340 HG22 ILE A 141      -8.331  54.611   2.562  1.00 24.17           H  
ATOM   2341 HG23 ILE A 141      -9.867  54.202   3.365  1.00 24.17           H  
ATOM   2342  CD1 ILE A 141      -6.967  52.418   3.380  1.00 24.17           C  
ATOM   2343 HD11 ILE A 141      -6.405  52.544   2.454  1.00 24.17           H  
ATOM   2344 HD12 ILE A 141      -7.030  53.370   3.905  1.00 24.17           H  
ATOM   2345 HD13 ILE A 141      -6.443  51.709   4.020  1.00 24.17           H  
ATOM   2346  N   GLU A 142     -12.679  52.734   0.710  1.00 27.22           N  
ATOM   2347  H   GLU A 142     -13.085  51.931   1.168  1.00 27.22           H  
ATOM   2348  CA  GLU A 142     -13.533  53.933   0.845  1.00 27.22           C  
ATOM   2349  HA  GLU A 142     -13.217  54.439   1.757  1.00 27.22           H  
ATOM   2350  C   GLU A 142     -15.005  53.550   1.142  1.00 27.22           C  
ATOM   2351  CB  GLU A 142     -13.353  54.942  -0.319  1.00 27.22           C  
ATOM   2352  HB2 GLU A 142     -14.318  55.357  -0.611  1.00 27.22           H  
ATOM   2353  HB3 GLU A 142     -12.924  54.441  -1.187  1.00 27.22           H  
ATOM   2354  O   GLU A 142     -15.402  52.394   1.001  1.00 27.22           O  
ATOM   2355  CG  GLU A 142     -12.442  56.097   0.166  1.00 27.22           C  
ATOM   2356  HG2 GLU A 142     -13.063  56.822   0.691  1.00 27.22           H  
ATOM   2357  HG3 GLU A 142     -11.737  55.707   0.900  1.00 27.22           H  
ATOM   2358  CD  GLU A 142     -11.622  56.814  -0.920  1.00 27.22           C  
ATOM   2359  OE1 GLU A 142     -10.529  57.314  -0.559  1.00 27.22           O  
ATOM   2360  OE2 GLU A 142     -12.084  56.890  -2.080  1.00 27.22           O  
ATOM   2361  N   ILE A 143     -15.757  54.510   1.686  1.00 26.11           N  
ATOM   2362  H   ILE A 143     -15.405  55.451   1.582  1.00 26.11           H  
ATOM   2363  CA  ILE A 143     -17.080  54.425   2.361  1.00 26.11           C  
ATOM   2364  HA  ILE A 143     -17.406  53.386   2.399  1.00 26.11           H  
ATOM   2365  C   ILE A 143     -18.124  55.227   1.540  1.00 26.11           C  
ATOM   2366  CB  ILE A 143     -16.970  55.023   3.809  1.00 26.11           C  
ATOM   2367  HB  ILE A 143     -17.709  55.819   3.906  1.00 26.11           H  
ATOM   2368  O   ILE A 143     -17.701  55.904   0.602  1.00 26.11           O  
ATOM   2369  CG1 ILE A 143     -15.603  55.672   4.169  1.00 26.11           C  
ATOM   2370 HG12 ILE A 143     -15.363  56.416   3.409  1.00 26.11           H  
ATOM   2371 HG13 ILE A 143     -14.823  54.910   4.164  1.00 26.11           H  
ATOM   2372  CG2 ILE A 143     -17.343  53.953   4.847  1.00 26.11           C  
ATOM   2373 HG21 ILE A 143     -18.273  53.461   4.565  1.00 26.11           H  
ATOM   2374 HG22 ILE A 143     -16.556  53.201   4.902  1.00 26.11           H  
ATOM   2375 HG23 ILE A 143     -17.486  54.406   5.828  1.00 26.11           H  
ATOM   2376  CD1 ILE A 143     -15.558  56.398   5.520  1.00 26.11           C  
ATOM   2377 HD11 ILE A 143     -15.652  55.686   6.340  1.00 26.11           H  
ATOM   2378 HD12 ILE A 143     -14.604  56.916   5.619  1.00 26.11           H  
ATOM   2379 HD13 ILE A 143     -16.365  57.129   5.575  1.00 26.11           H  
ATOM   2380  N   PRO A 144     -19.414  55.350   1.929  1.00 31.12           N  
ATOM   2381  CA  PRO A 144     -20.374  54.437   2.580  1.00 31.12           C  
ATOM   2382  HA  PRO A 144     -19.933  53.469   2.819  1.00 31.12           H  
ATOM   2383  C   PRO A 144     -21.644  54.245   1.690  1.00 31.12           C  
ATOM   2384  CB  PRO A 144     -20.739  55.211   3.853  1.00 31.12           C  
ATOM   2385  HB2 PRO A 144     -19.944  55.110   4.592  1.00 31.12           H  
ATOM   2386  HB3 PRO A 144     -21.685  54.893   4.293  1.00 31.12           H  
ATOM   2387  O   PRO A 144     -21.640  54.666   0.539  1.00 31.12           O  
ATOM   2388  CG  PRO A 144     -20.798  56.666   3.370  1.00 31.12           C  
ATOM   2389  HG2 PRO A 144     -21.825  56.942   3.131  1.00 31.12           H  
ATOM   2390  HG3 PRO A 144     -20.394  57.339   4.126  1.00 31.12           H  
ATOM   2391  CD  PRO A 144     -19.951  56.697   2.092  1.00 31.12           C  
ATOM   2392  HD2 PRO A 144     -19.152  57.430   2.196  1.00 31.12           H  
ATOM   2393  HD3 PRO A 144     -20.575  56.957   1.236  1.00 31.12           H  
ATOM   2394  N   ASP A 145     -22.734  53.638   2.195  1.00 28.99           N  
ATOM   2395  H   ASP A 145     -22.580  52.963   2.931  1.00 28.99           H  
ATOM   2396  CA  ASP A 145     -24.023  54.355   2.391  1.00 28.99           C  
ATOM   2397  HA  ASP A 145     -23.805  55.126   3.130  1.00 28.99           H  
ATOM   2398  C   ASP A 145     -25.119  53.506   3.089  1.00 28.99           C  
ATOM   2399  CB  ASP A 145     -24.573  55.053   1.114  1.00 28.99           C  
ATOM   2400  HB2 ASP A 145     -24.116  54.633   0.218  1.00 28.99           H  
ATOM   2401  HB3 ASP A 145     -25.641  54.857   1.021  1.00 28.99           H  
ATOM   2402  O   ASP A 145     -24.951  52.306   3.314  1.00 28.99           O  
ATOM   2403  CG  ASP A 145     -24.392  56.586   1.146  1.00 28.99           C  
ATOM   2404  OD1 ASP A 145     -24.307  57.145   2.267  1.00 28.99           O  
ATOM   2405  OD2 ASP A 145     -24.404  57.204   0.059  1.00 28.99           O  
ATOM   2406  N   PHE A 146     -26.195  54.182   3.511  1.00 24.83           N  
ATOM   2407  H   PHE A 146     -26.253  55.143   3.207  1.00 24.83           H  
ATOM   2408  CA  PHE A 146     -27.246  53.754   4.456  1.00 24.83           C  
ATOM   2409  HA  PHE A 146     -26.778  53.244   5.298  1.00 24.83           H  
ATOM   2410  C   PHE A 146     -28.339  52.814   3.895  1.00 24.83           C  
ATOM   2411  CB  PHE A 146     -27.925  55.042   4.973  1.00 24.83           C  
ATOM   2412  HB2 PHE A 146     -28.985  54.859   5.150  1.00 24.83           H  
ATOM   2413  HB3 PHE A 146     -27.900  55.807   4.196  1.00 24.83           H  
ATOM   2414  O   PHE A 146     -28.720  52.938   2.734  1.00 24.83           O  
ATOM   2415  CG  PHE A 146     -27.346  55.624   6.245  1.00 24.83           C  
ATOM   2416  CD1 PHE A 146     -28.063  55.520   7.452  1.00 24.83           C  
ATOM   2417  HD1 PHE A 146     -29.014  55.009   7.483  1.00 24.83           H  
ATOM   2418  CD2 PHE A 146     -26.111  56.301   6.220  1.00 24.83           C  
ATOM   2419  HD2 PHE A 146     -25.567  56.403   5.292  1.00 24.83           H  
ATOM   2420  CE1 PHE A 146     -27.547  56.082   8.632  1.00 24.83           C  
ATOM   2421  HE1 PHE A 146     -28.096  55.982   9.557  1.00 24.83           H  
ATOM   2422  CE2 PHE A 146     -25.595  56.863   7.402  1.00 24.83           C  
ATOM   2423  HE2 PHE A 146     -24.649  57.384   7.381  1.00 24.83           H  
ATOM   2424  CZ  PHE A 146     -26.313  56.753   8.607  1.00 24.83           C  
ATOM   2425  HZ  PHE A 146     -25.918  57.177   9.519  1.00 24.83           H  
ATOM   2426  N   ASP A 147     -28.936  51.973   4.762  1.00 28.49           N  
ATOM   2427  H   ASP A 147     -28.335  51.601   5.484  1.00 28.49           H  
ATOM   2428  CA  ASP A 147     -30.291  52.254   5.304  1.00 28.49           C  
ATOM   2429  HA  ASP A 147     -30.282  53.300   5.611  1.00 28.49           H  
ATOM   2430  C   ASP A 147     -30.619  51.447   6.590  1.00 28.49           C  
ATOM   2431  CB  ASP A 147     -31.415  52.082   4.256  1.00 28.49           C  
ATOM   2432  HB2 ASP A 147     -31.906  51.120   4.404  1.00 28.49           H  
ATOM   2433  HB3 ASP A 147     -31.002  52.075   3.247  1.00 28.49           H  
ATOM   2434  O   ASP A 147     -30.212  50.291   6.730  1.00 28.49           O  
ATOM   2435  CG  ASP A 147     -32.465  53.203   4.332  1.00 28.49           C  
ATOM   2436  OD1 ASP A 147     -32.517  53.893   5.378  1.00 28.49           O  
ATOM   2437  OD2 ASP A 147     -33.226  53.346   3.348  1.00 28.49           O  
ATOM   2438  N   GLU A 148     -31.362  52.040   7.536  1.00 24.39           N  
ATOM   2439  H   GLU A 148     -31.769  52.934   7.303  1.00 24.39           H  
ATOM   2440  CA  GLU A 148     -31.609  51.504   8.896  1.00 24.39           C  
ATOM   2441  HA  GLU A 148     -31.111  50.540   8.999  1.00 24.39           H  
ATOM   2442  C   GLU A 148     -33.113  51.282   9.216  1.00 24.39           C  
ATOM   2443  CB  GLU A 148     -31.011  52.442   9.979  1.00 24.39           C  
ATOM   2444  HB2 GLU A 148     -31.351  52.080  10.949  1.00 24.39           H  
ATOM   2445  HB3 GLU A 148     -31.417  53.444   9.835  1.00 24.39           H  
ATOM   2446  O   GLU A 148     -33.757  52.162   9.779  1.00 24.39           O  
ATOM   2447  CG  GLU A 148     -29.482  52.546  10.061  1.00 24.39           C  
ATOM   2448  HG2 GLU A 148     -29.068  51.539  10.111  1.00 24.39           H  
ATOM   2449  HG3 GLU A 148     -29.102  53.024   9.158  1.00 24.39           H  
ATOM   2450  CD  GLU A 148     -29.054  53.355  11.305  1.00 24.39           C  
ATOM   2451  OE1 GLU A 148     -28.344  52.776  12.160  1.00 24.39           O  
ATOM   2452  OE2 GLU A 148     -29.440  54.543  11.403  1.00 24.39           O  
ATOM   2453  N   ASP A 149     -33.696  50.095   8.955  1.00 29.85           N  
ATOM   2454  H   ASP A 149     -33.213  49.460   8.335  1.00 29.85           H  
ATOM   2455  CA  ASP A 149     -35.041  49.742   9.508  1.00 29.85           C  
ATOM   2456  HA  ASP A 149     -35.106  50.232  10.479  1.00 29.85           H  
ATOM   2457  C   ASP A 149     -35.284  48.237   9.811  1.00 29.85           C  
ATOM   2458  CB  ASP A 149     -36.190  50.340   8.651  1.00 29.85           C  
ATOM   2459  HB2 ASP A 149     -36.309  49.735   7.752  1.00 29.85           H  
ATOM   2460  HB3 ASP A 149     -35.917  51.348   8.337  1.00 29.85           H  
ATOM   2461  O   ASP A 149     -36.414  47.814  10.061  1.00 29.85           O  
ATOM   2462  CG  ASP A 149     -37.548  50.434   9.397  1.00 29.85           C  
ATOM   2463  OD1 ASP A 149     -37.577  50.528  10.646  1.00 29.85           O  
ATOM   2464  OD2 ASP A 149     -38.626  50.361   8.751  1.00 29.85           O  
ATOM   2465  N   TRP A 150     -34.253  47.377   9.802  1.00 29.43           N  
ATOM   2466  H   TRP A 150     -33.334  47.733   9.579  1.00 29.43           H  
ATOM   2467  CA  TRP A 150     -34.452  45.921   9.999  1.00 29.43           C  
ATOM   2468  HA  TRP A 150     -35.493  45.693   9.771  1.00 29.43           H  
ATOM   2469  C   TRP A 150     -34.284  45.410  11.440  1.00 29.43           C  
ATOM   2470  CB  TRP A 150     -33.633  45.110   8.982  1.00 29.43           C  
ATOM   2471  HB2 TRP A 150     -33.082  44.326   9.501  1.00 29.43           H  
ATOM   2472  HB3 TRP A 150     -32.898  45.749   8.491  1.00 29.43           H  
ATOM   2473  O   TRP A 150     -34.936  44.436  11.820  1.00 29.43           O  
ATOM   2474  CG  TRP A 150     -34.493  44.460   7.939  1.00 29.43           C  
ATOM   2475  CD1 TRP A 150     -34.924  45.050   6.802  1.00 29.43           C  
ATOM   2476  HD1 TRP A 150     -34.673  46.056   6.502  1.00 29.43           H  
ATOM   2477  CD2 TRP A 150     -35.116  43.136   7.963  1.00 29.43           C  
ATOM   2478  CE2 TRP A 150     -35.914  42.992   6.787  1.00 29.43           C  
ATOM   2479  CE3 TRP A 150     -35.105  42.050   8.866  1.00 29.43           C  
ATOM   2480  HE3 TRP A 150     -34.525  42.130   9.773  1.00 29.43           H  
ATOM   2481  NE1 TRP A 150     -35.753  44.185   6.115  1.00 29.43           N  
ATOM   2482  HE1 TRP A 150     -36.198  44.431   5.242  1.00 29.43           H  
ATOM   2483  CH2 TRP A 150     -36.608  40.762   7.430  1.00 29.43           C  
ATOM   2484  HH2 TRP A 150     -37.162  39.855   7.237  1.00 29.43           H  
ATOM   2485  CZ2 TRP A 150     -36.654  41.829   6.516  1.00 29.43           C  
ATOM   2486  HZ2 TRP A 150     -37.245  41.759   5.615  1.00 29.43           H  
ATOM   2487  CZ3 TRP A 150     -35.835  40.874   8.600  1.00 29.43           C  
ATOM   2488  HZ3 TRP A 150     -35.797  40.053   9.301  1.00 29.43           H  
ATOM   2489  N   TYR A 151     -33.459  46.057  12.271  1.00 27.08           N  
ATOM   2490  H   TYR A 151     -32.959  46.864  11.927  1.00 27.08           H  
ATOM   2491  CA  TYR A 151     -33.171  45.567  13.630  1.00 27.08           C  
ATOM   2492  HA  TYR A 151     -33.081  44.481  13.586  1.00 27.08           H  
ATOM   2493  C   TYR A 151     -34.293  45.834  14.650  1.00 27.08           C  
ATOM   2494  CB  TYR A 151     -31.811  46.108  14.107  1.00 27.08           C  
ATOM   2495  HB2 TYR A 151     -31.862  46.308  15.177  1.00 27.08           H  
ATOM   2496  HB3 TYR A 151     -31.586  47.056  13.619  1.00 27.08           H  
ATOM   2497  O   TYR A 151     -34.468  45.058  15.589  1.00 27.08           O  
ATOM   2498  CG  TYR A 151     -30.679  45.124  13.873  1.00 27.08           C  
ATOM   2499  CD1 TYR A 151     -30.381  44.167  14.864  1.00 27.08           C  
ATOM   2500  HD1 TYR A 151     -30.935  44.156  15.791  1.00 27.08           H  
ATOM   2501  CD2 TYR A 151     -29.956  45.131  12.663  1.00 27.08           C  
ATOM   2502  HD2 TYR A 151     -30.177  45.870  11.907  1.00 27.08           H  
ATOM   2503  CE1 TYR A 151     -29.363  43.219  14.648  1.00 27.08           C  
ATOM   2504  HE1 TYR A 151     -29.125  42.483  15.402  1.00 27.08           H  
ATOM   2505  CE2 TYR A 151     -28.938  44.182  12.443  1.00 27.08           C  
ATOM   2506  HE2 TYR A 151     -28.382  44.193  11.517  1.00 27.08           H  
ATOM   2507  OH  TYR A 151     -27.664  42.302  13.234  1.00 27.08           O  
ATOM   2508  HH  TYR A 151     -27.236  42.416  12.382  1.00 27.08           H  
ATOM   2509  CZ  TYR A 151     -28.641  43.223  13.438  1.00 27.08           C  
ATOM   2510  N   SER A 152     -35.104  46.880  14.457  1.00 29.33           N  
ATOM   2511  H   SER A 152     -34.968  47.456  13.639  1.00 29.33           H  
ATOM   2512  CA  SER A 152     -36.163  47.283  15.400  1.00 29.33           C  
ATOM   2513  HA  SER A 152     -35.746  47.302  16.407  1.00 29.33           H  
ATOM   2514  C   SER A 152     -37.374  46.334  15.426  1.00 29.33           C  
ATOM   2515  CB  SER A 152     -36.624  48.705  15.050  1.00 29.33           C  
ATOM   2516  HB2 SER A 152     -35.767  49.378  15.068  1.00 29.33           H  
ATOM   2517  HB3 SER A 152     -37.361  49.045  15.777  1.00 29.33           H  
ATOM   2518  O   SER A 152     -38.099  46.276  16.421  1.00 29.33           O  
ATOM   2519  OG  SER A 152     -37.197  48.696  13.755  1.00 29.33           O  
ATOM   2520  HG  SER A 152     -37.133  49.558  13.335  1.00 29.33           H  
ATOM   2521  N   ARG A 153     -37.606  45.575  14.343  1.00 29.53           N  
ATOM   2522  H   ARG A 153     -36.980  45.706  13.561  1.00 29.53           H  
ATOM   2523  CA  ARG A 153     -38.840  44.789  14.142  1.00 29.53           C  
ATOM   2524  HA  ARG A 153     -39.602  45.173  14.820  1.00 29.53           H  
ATOM   2525  C   ARG A 153     -38.723  43.307  14.502  1.00 29.53           C  
ATOM   2526  CB  ARG A 153     -39.364  44.990  12.710  1.00 29.53           C  
ATOM   2527  HB2 ARG A 153     -38.629  44.611  11.999  1.00 29.53           H  
ATOM   2528  HB3 ARG A 153     -40.285  44.419  12.591  1.00 29.53           H  
ATOM   2529  O   ARG A 153     -39.752  42.677  14.724  1.00 29.53           O  
ATOM   2530  CG  ARG A 153     -39.655  46.469  12.401  1.00 29.53           C  
ATOM   2531  HG2 ARG A 153     -40.314  46.887  13.162  1.00 29.53           H  
ATOM   2532  HG3 ARG A 153     -38.716  47.024  12.401  1.00 29.53           H  
ATOM   2533  CD  ARG A 153     -40.302  46.630  11.024  1.00 29.53           C  
ATOM   2534  HD2 ARG A 153     -41.293  46.178  11.035  1.00 29.53           H  
ATOM   2535  HD3 ARG A 153     -39.691  46.097  10.295  1.00 29.53           H  
ATOM   2536  NE  ARG A 153     -40.352  48.047  10.621  1.00 29.53           N  
ATOM   2537  HE  ARG A 153     -39.464  48.505  10.477  1.00 29.53           H  
ATOM   2538  NH1 ARG A 153     -42.630  48.374  10.497  1.00 29.53           N  
ATOM   2539 HH11 ARG A 153     -43.396  48.996  10.282  1.00 29.53           H  
ATOM   2540 HH12 ARG A 153     -42.768  47.460  10.904  1.00 29.53           H  
ATOM   2541  NH2 ARG A 153     -41.197  49.986   9.868  1.00 29.53           N  
ATOM   2542 HH21 ARG A 153     -40.249  50.234   9.623  1.00 29.53           H  
ATOM   2543 HH22 ARG A 153     -41.936  50.628   9.619  1.00 29.53           H  
ATOM   2544  CZ  ARG A 153     -41.400  48.792  10.337  1.00 29.53           C  
ATOM   2545  N   PHE A 154     -37.510  42.753  14.594  1.00 31.35           N  
ATOM   2546  H   PHE A 154     -36.708  43.326  14.376  1.00 31.35           H  
ATOM   2547  CA  PHE A 154     -37.304  41.329  14.914  1.00 31.35           C  
ATOM   2548  HA  PHE A 154     -38.241  40.804  14.730  1.00 31.35           H  
ATOM   2549  C   PHE A 154     -37.000  41.042  16.395  1.00 31.35           C  
ATOM   2550  CB  PHE A 154     -36.273  40.710  13.954  1.00 31.35           C  
ATOM   2551  HB2 PHE A 154     -35.521  40.168  14.528  1.00 31.35           H  
ATOM   2552  HB3 PHE A 154     -35.749  41.490  13.401  1.00 31.35           H  
ATOM   2553  O   PHE A 154     -37.337  39.960  16.875  1.00 31.35           O  
ATOM   2554  CG  PHE A 154     -36.919  39.749  12.972  1.00 31.35           C  
ATOM   2555  CD1 PHE A 154     -37.015  38.380  13.288  1.00 31.35           C  
ATOM   2556  HD1 PHE A 154     -36.596  38.009  14.212  1.00 31.35           H  
ATOM   2557  CD2 PHE A 154     -37.487  40.229  11.777  1.00 31.35           C  
ATOM   2558  HD2 PHE A 154     -37.418  41.279  11.531  1.00 31.35           H  
ATOM   2559  CE1 PHE A 154     -37.668  37.495  12.412  1.00 31.35           C  
ATOM   2560  HE1 PHE A 154     -37.736  36.446  12.659  1.00 31.35           H  
ATOM   2561  CE2 PHE A 154     -38.145  39.345  10.902  1.00 31.35           C  
ATOM   2562  HE2 PHE A 154     -38.574  39.720   9.984  1.00 31.35           H  
ATOM   2563  CZ  PHE A 154     -38.235  37.978  11.219  1.00 31.35           C  
ATOM   2564  HZ  PHE A 154     -38.737  37.298  10.546  1.00 31.35           H  
ATOM   2565  N   GLY A 155     -36.452  42.003  17.152  1.00 26.08           N  
ATOM   2566  H   GLY A 155     -36.162  42.866  16.714  1.00 26.08           H  
ATOM   2567  CA  GLY A 155     -36.148  41.808  18.580  1.00 26.08           C  
ATOM   2568  HA2 GLY A 155     -35.661  42.705  18.963  1.00 26.08           H  
ATOM   2569  HA3 GLY A 155     -35.457  40.972  18.692  1.00 26.08           H  
ATOM   2570  C   GLY A 155     -37.383  41.531  19.453  1.00 26.08           C  
ATOM   2571  O   GLY A 155     -37.345  40.690  20.348  1.00 26.08           O  
ATOM   2572  N   ASN A 156     -38.516  42.167  19.144  1.00 27.49           N  
ATOM   2573  H   ASN A 156     -38.489  42.833  18.385  1.00 27.49           H  
ATOM   2574  CA  ASN A 156     -39.722  42.112  19.982  1.00 27.49           C  
ATOM   2575  HA  ASN A 156     -39.405  42.068  21.024  1.00 27.49           H  
ATOM   2576  C   ASN A 156     -40.597  40.857  19.784  1.00 27.49           C  
ATOM   2577  CB  ASN A 156     -40.503  43.427  19.794  1.00 27.49           C  
ATOM   2578  HB2 ASN A 156     -41.458  43.356  20.313  1.00 27.49           H  
ATOM   2579  HB3 ASN A 156     -40.700  43.591  18.734  1.00 27.49           H  
ATOM   2580  O   ASN A 156     -41.576  40.685  20.505  1.00 27.49           O  
ATOM   2581  CG  ASN A 156     -39.764  44.621  20.378  1.00 27.49           C  
ATOM   2582  ND2 ASN A 156     -39.907  45.791  19.803  1.00 27.49           N  
ATOM   2583 HD21 ASN A 156     -40.438  45.899  18.951  1.00 27.49           H  
ATOM   2584 HD22 ASN A 156     -39.360  46.540  20.205  1.00 27.49           H  
ATOM   2585  OD1 ASN A 156     -39.038  44.524  21.349  1.00 27.49           O  
ATOM   2586  N   ALA A 157     -40.263  39.971  18.837  1.00 29.03           N  
ATOM   2587  H   ALA A 157     -39.444  40.153  18.275  1.00 29.03           H  
ATOM   2588  CA  ALA A 157     -41.019  38.737  18.592  1.00 29.03           C  
ATOM   2589  HA  ALA A 157     -42.050  38.878  18.916  1.00 29.03           H  
ATOM   2590  C   ALA A 157     -40.477  37.523  19.372  1.00 29.03           C  
ATOM   2591  CB  ALA A 157     -41.046  38.482  17.081  1.00 29.03           C  
ATOM   2592  HB1 ALA A 157     -41.639  37.591  16.873  1.00 29.03           H  
ATOM   2593  HB2 ALA A 157     -40.033  38.331  16.709  1.00 29.03           H  
ATOM   2594  HB3 ALA A 157     -41.494  39.334  16.569  1.00 29.03           H  
ATOM   2595  O   ALA A 157     -41.252  36.653  19.762  1.00 29.03           O  
ATOM   2596  N   MET A 158     -39.164  37.466  19.630  1.00 29.37           N  
ATOM   2597  H   MET A 158     -38.576  38.219  19.303  1.00 29.37           H  
ATOM   2598  CA  MET A 158     -38.529  36.329  20.318  1.00 29.37           C  
ATOM   2599  HA  MET A 158     -39.067  35.417  20.058  1.00 29.37           H  
ATOM   2600  C   MET A 158     -38.613  36.439  21.848  1.00 29.37           C  
ATOM   2601  CB  MET A 158     -37.083  36.163  19.826  1.00 29.37           C  
ATOM   2602  HB2 MET A 158     -36.551  35.478  20.486  1.00 29.37           H  
ATOM   2603  HB3 MET A 158     -36.578  37.128  19.863  1.00 29.37           H  
ATOM   2604  O   MET A 158     -38.821  35.429  22.515  1.00 29.37           O  
ATOM   2605  CG  MET A 158     -37.027  35.612  18.392  1.00 29.37           C  
ATOM   2606  HG2 MET A 158     -36.020  35.766  18.005  1.00 29.37           H  
ATOM   2607  HG3 MET A 158     -37.705  36.192  17.766  1.00 29.37           H  
ATOM   2608  SD  MET A 158     -37.436  33.849  18.208  1.00 29.37           S  
ATOM   2609  CE  MET A 158     -35.872  33.103  18.747  1.00 29.37           C  
ATOM   2610  HE1 MET A 158     -35.939  32.018  18.667  1.00 29.37           H  
ATOM   2611  HE2 MET A 158     -35.057  33.461  18.118  1.00 29.37           H  
ATOM   2612  HE3 MET A 158     -35.674  33.369  19.785  1.00 29.37           H  
ATOM   2613  N   CYS A 159     -38.562  37.648  22.419  1.00 26.32           N  
ATOM   2614  H   CYS A 159     -38.306  38.448  21.858  1.00 26.32           H  
ATOM   2615  CA  CYS A 159     -38.713  37.839  23.870  1.00 26.32           C  
ATOM   2616  HA  CYS A 159     -38.082  37.112  24.382  1.00 26.32           H  
ATOM   2617  C   CYS A 159     -40.150  37.599  24.380  1.00 26.32           C  
ATOM   2618  CB  CYS A 159     -38.210  39.240  24.244  1.00 26.32           C  
ATOM   2619  HB2 CYS A 159     -38.324  39.384  25.319  1.00 26.32           H  
ATOM   2620  HB3 CYS A 159     -38.787  40.003  23.720  1.00 26.32           H  
ATOM   2621  O   CYS A 159     -40.349  37.342  25.565  1.00 26.32           O  
ATOM   2622  SG  CYS A 159     -36.452  39.384  23.810  1.00 26.32           S  
ATOM   2623  HG  CYS A 159     -36.246  40.607  24.306  1.00 26.32           H  
ATOM   2624  N   ALA A 160     -41.156  37.648  23.499  1.00 29.03           N  
ATOM   2625  H   ALA A 160     -40.940  37.854  22.534  1.00 29.03           H  
ATOM   2626  CA  ALA A 160     -42.563  37.461  23.863  1.00 29.03           C  
ATOM   2627  HA  ALA A 160     -42.755  37.993  24.795  1.00 29.03           H  
ATOM   2628  C   ALA A 160     -42.954  35.988  24.104  1.00 29.03           C  
ATOM   2629  CB  ALA A 160     -43.421  38.100  22.766  1.00 29.03           C  
ATOM   2630  HB1 ALA A 160     -43.160  39.152  22.654  1.00 29.03           H  
ATOM   2631  HB2 ALA A 160     -44.474  38.024  23.037  1.00 29.03           H  
ATOM   2632  HB3 ALA A 160     -43.260  37.587  21.818  1.00 29.03           H  
ATOM   2633  O   ALA A 160     -43.926  35.727  24.809  1.00 29.03           O  
ATOM   2634  N   ALA A 161     -42.211  35.027  23.543  1.00 28.74           N  
ATOM   2635  H   ALA A 161     -41.419  35.295  22.976  1.00 28.74           H  
ATOM   2636  CA  ALA A 161     -42.462  33.599  23.748  1.00 28.74           C  
ATOM   2637  HA  ALA A 161     -43.536  33.433  23.836  1.00 28.74           H  
ATOM   2638  C   ALA A 161     -41.817  33.073  25.043  1.00 28.74           C  
ATOM   2639  CB  ALA A 161     -41.968  32.843  22.509  1.00 28.74           C  
ATOM   2640  HB1 ALA A 161     -42.176  31.779  22.626  1.00 28.74           H  
ATOM   2641  HB2 ALA A 161     -40.894  32.984  22.389  1.00 28.74           H  
ATOM   2642  HB3 ALA A 161     -42.481  33.211  21.620  1.00 28.74           H  
ATOM   2643  O   ALA A 161     -42.412  32.261  25.749  1.00 28.74           O  
ATOM   2644  N   THR A 162     -40.621  33.560  25.385  1.00 28.10           N  
ATOM   2645  H   THR A 162     -40.127  34.142  24.724  1.00 28.10           H  
ATOM   2646  CA  THR A 162     -39.842  33.065  26.534  1.00 28.10           C  
ATOM   2647  HA  THR A 162     -39.912  31.977  26.544  1.00 28.10           H  
ATOM   2648  C   THR A 162     -40.383  33.558  27.881  1.00 28.10           C  
ATOM   2649  CB  THR A 162     -38.356  33.436  26.383  1.00 28.10           C  
ATOM   2650  HB  THR A 162     -38.190  34.439  26.777  1.00 28.10           H  
ATOM   2651  O   THR A 162     -40.298  32.840  28.872  1.00 28.10           O  
ATOM   2652  CG2 THR A 162     -37.436  32.448  27.094  1.00 28.10           C  
ATOM   2653 HG21 THR A 162     -37.565  31.448  26.680  1.00 28.10           H  
ATOM   2654 HG22 THR A 162     -37.671  32.424  28.159  1.00 28.10           H  
ATOM   2655 HG23 THR A 162     -36.397  32.756  26.979  1.00 28.10           H  
ATOM   2656  OG1 THR A 162     -37.975  33.421  25.024  1.00 28.10           O  
ATOM   2657  HG1 THR A 162     -37.028  33.572  24.991  1.00 28.10           H  
ATOM   2658  N   MET A 163     -41.022  34.736  27.931  1.00 27.42           N  
ATOM   2659  H   MET A 163     -41.062  35.303  27.097  1.00 27.42           H  
ATOM   2660  CA  MET A 163     -41.651  35.249  29.163  1.00 27.42           C  
ATOM   2661  HA  MET A 163     -41.008  34.978  30.000  1.00 27.42           H  
ATOM   2662  C   MET A 163     -43.017  34.615  29.497  1.00 27.42           C  
ATOM   2663  CB  MET A 163     -41.726  36.785  29.149  1.00 27.42           C  
ATOM   2664  HB2 MET A 163     -42.292  37.129  28.283  1.00 27.42           H  
ATOM   2665  HB3 MET A 163     -42.245  37.111  30.050  1.00 27.42           H  
ATOM   2666  O   MET A 163     -43.641  35.001  30.481  1.00 27.42           O  
ATOM   2667  CG  MET A 163     -40.335  37.434  29.154  1.00 27.42           C  
ATOM   2668  HG2 MET A 163     -39.629  36.745  29.617  1.00 27.42           H  
ATOM   2669  HG3 MET A 163     -40.012  37.596  28.126  1.00 27.42           H  
ATOM   2670  SD  MET A 163     -40.219  38.999  30.072  1.00 27.42           S  
ATOM   2671  CE  MET A 163     -41.454  40.009  29.214  1.00 27.42           C  
ATOM   2672  HE1 MET A 163     -42.443  39.571  29.344  1.00 27.42           H  
ATOM   2673  HE2 MET A 163     -41.450  41.016  29.631  1.00 27.42           H  
ATOM   2674  HE3 MET A 163     -41.210  40.055  28.152  1.00 27.42           H  
ATOM   2675  N   ALA A 164     -43.489  33.636  28.717  1.00 28.98           N  
ATOM   2676  H   ALA A 164     -42.952  33.358  27.908  1.00 28.98           H  
ATOM   2677  CA  ALA A 164     -44.747  32.926  28.975  1.00 28.98           C  
ATOM   2678  HA  ALA A 164     -45.394  33.565  29.576  1.00 28.98           H  
ATOM   2679  C   ALA A 164     -44.582  31.612  29.773  1.00 28.98           C  
ATOM   2680  CB  ALA A 164     -45.452  32.709  27.630  1.00 28.98           C  
ATOM   2681  HB1 ALA A 164     -44.860  32.040  27.005  1.00 28.98           H  
ATOM   2682  HB2 ALA A 164     -45.579  33.663  27.118  1.00 28.98           H  
ATOM   2683  HB3 ALA A 164     -46.432  32.263  27.799  1.00 28.98           H  
ATOM   2684  O   ALA A 164     -45.583  30.981  30.105  1.00 28.98           O  
ATOM   2685  N   ALA A 165     -43.344  31.188  30.069  1.00 28.91           N  
ATOM   2686  H   ALA A 165     -42.562  31.737  29.742  1.00 28.91           H  
ATOM   2687  CA  ALA A 165     -43.046  29.897  30.707  1.00 28.91           C  
ATOM   2688  HA  ALA A 165     -43.935  29.268  30.671  1.00 28.91           H  
ATOM   2689  C   ALA A 165     -42.645  29.983  32.198  1.00 28.91           C  
ATOM   2690  CB  ALA A 165     -41.967  29.204  29.866  1.00 28.91           C  
ATOM   2691  HB1 ALA A 165     -41.763  28.216  30.278  1.00 28.91           H  
ATOM   2692  HB2 ALA A 165     -41.047  29.789  29.883  1.00 28.91           H  
ATOM   2693  HB3 ALA A 165     -42.308  29.094  28.836  1.00 28.91           H  
ATOM   2694  O   ALA A 165     -42.688  28.973  32.896  1.00 28.91           O  
ATOM   2695  N   CYS A 166     -42.292  31.170  32.705  1.00 24.27           N  
ATOM   2696  H   CYS A 166     -42.294  31.970  32.089  1.00 24.27           H  
ATOM   2697  CA  CYS A 166     -41.803  31.372  34.076  1.00 24.27           C  
ATOM   2698  HA  CYS A 166     -41.722  30.413  34.587  1.00 24.27           H  
ATOM   2699  C   CYS A 166     -42.789  32.251  34.870  1.00 24.27           C  
ATOM   2700  CB  CYS A 166     -40.389  31.976  34.009  1.00 24.27           C  
ATOM   2701  HB2 CYS A 166     -40.417  32.925  33.474  1.00 24.27           H  
ATOM   2702  HB3 CYS A 166     -40.026  32.156  35.021  1.00 24.27           H  
ATOM   2703  O   CYS A 166     -42.749  33.474  34.757  1.00 24.27           O  
ATOM   2704  SG  CYS A 166     -39.263  30.823  33.166  1.00 24.27           S  
ATOM   2705  HG  CYS A 166     -38.132  31.514  33.334  1.00 24.27           H  
ATOM   2706  N   GLY A 167     -43.705  31.630  35.633  1.00 27.85           N  
ATOM   2707  H   GLY A 167     -43.674  30.621  35.655  1.00 27.85           H  
ATOM   2708  CA  GLY A 167     -44.976  32.270  36.029  1.00 27.85           C  
ATOM   2709  HA2 GLY A 167     -44.890  33.349  35.901  1.00 27.85           H  
ATOM   2710  HA3 GLY A 167     -45.750  31.931  35.341  1.00 27.85           H  
ATOM   2711  C   GLY A 167     -45.508  32.050  37.457  1.00 27.85           C  
ATOM   2712  O   GLY A 167     -46.710  32.189  37.644  1.00 27.85           O  
ATOM   2713  N   PHE A 168     -44.642  31.777  38.443  1.00 28.40           N  
ATOM   2714  H   PHE A 168     -43.674  31.686  38.170  1.00 28.40           H  
ATOM   2715  CA  PHE A 168     -44.930  31.743  39.901  1.00 28.40           C  
ATOM   2716  HA  PHE A 168     -43.971  31.472  40.342  1.00 28.40           H  
ATOM   2717  C   PHE A 168     -45.930  30.675  40.448  1.00 28.40           C  
ATOM   2718  CB  PHE A 168     -45.235  33.167  40.414  1.00 28.40           C  
ATOM   2719  HB2 PHE A 168     -45.779  33.102  41.356  1.00 28.40           H  
ATOM   2720  HB3 PHE A 168     -45.893  33.686  39.716  1.00 28.40           H  
ATOM   2721  O   PHE A 168     -46.750  30.138  39.707  1.00 28.40           O  
ATOM   2722  CG  PHE A 168     -43.987  33.998  40.647  1.00 28.40           C  
ATOM   2723  CD1 PHE A 168     -43.425  34.074  41.937  1.00 28.40           C  
ATOM   2724  HD1 PHE A 168     -43.902  33.579  42.769  1.00 28.40           H  
ATOM   2725  CD2 PHE A 168     -43.358  34.657  39.574  1.00 28.40           C  
ATOM   2726  HD2 PHE A 168     -43.782  34.605  38.582  1.00 28.40           H  
ATOM   2727  CE1 PHE A 168     -42.233  34.789  42.149  1.00 28.40           C  
ATOM   2728  HE1 PHE A 168     -41.799  34.838  43.137  1.00 28.40           H  
ATOM   2729  CE2 PHE A 168     -42.166  35.373  39.787  1.00 28.40           C  
ATOM   2730  HE2 PHE A 168     -41.680  35.870  38.960  1.00 28.40           H  
ATOM   2731  CZ  PHE A 168     -41.600  35.434  41.073  1.00 28.40           C  
ATOM   2732  HZ  PHE A 168     -40.679  35.975  41.232  1.00 28.40           H  
ATOM   2733  N   PRO A 169     -45.853  30.311  41.755  1.00 28.18           N  
ATOM   2734  CA  PRO A 169     -46.598  29.183  42.335  1.00 28.18           C  
ATOM   2735  HA  PRO A 169     -46.942  28.503  41.556  1.00 28.18           H  
ATOM   2736  C   PRO A 169     -47.800  29.592  43.211  1.00 28.18           C  
ATOM   2737  CB  PRO A 169     -45.547  28.473  43.192  1.00 28.18           C  
ATOM   2738  HB2 PRO A 169     -45.990  27.843  43.963  1.00 28.18           H  
ATOM   2739  HB3 PRO A 169     -44.892  27.884  42.550  1.00 28.18           H  
ATOM   2740  O   PRO A 169     -47.767  30.629  43.874  1.00 28.18           O  
ATOM   2741  CG  PRO A 169     -44.765  29.642  43.795  1.00 28.18           C  
ATOM   2742  HG2 PRO A 169     -43.739  29.356  44.026  1.00 28.18           H  
ATOM   2743  HG3 PRO A 169     -45.269  30.001  44.692  1.00 28.18           H  
ATOM   2744  CD  PRO A 169     -44.816  30.717  42.706  1.00 28.18           C  
ATOM   2745  HD2 PRO A 169     -43.838  30.759  42.227  1.00 28.18           H  
ATOM   2746  HD3 PRO A 169     -45.065  31.680  43.152  1.00 28.18           H  
ATOM   2747  N   SER A 170     -48.823  28.730  43.321  1.00 26.91           N  
ATOM   2748  H   SER A 170     -48.851  27.935  42.698  1.00 26.91           H  
ATOM   2749  CA  SER A 170     -49.821  28.744  44.415  1.00 26.91           C  
ATOM   2750  HA  SER A 170     -49.308  28.936  45.357  1.00 26.91           H  
ATOM   2751  C   SER A 170     -50.598  27.418  44.545  1.00 26.91           C  
ATOM   2752  CB  SER A 170     -50.874  29.844  44.208  1.00 26.91           C  
ATOM   2753  HB2 SER A 170     -51.317  29.732  43.218  1.00 26.91           H  
ATOM   2754  HB3 SER A 170     -51.666  29.738  44.949  1.00 26.91           H  
ATOM   2755  O   SER A 170     -51.005  26.842  43.544  1.00 26.91           O  
ATOM   2756  OG  SER A 170     -50.323  31.137  44.331  1.00 26.91           O  
ATOM   2757  HG  SER A 170     -49.393  31.089  44.099  1.00 26.91           H  
ATOM   2758  N   THR A 171     -50.857  27.012  45.795  1.00 29.44           N  
ATOM   2759  H   THR A 171     -50.395  27.542  46.520  1.00 29.44           H  
ATOM   2760  CA  THR A 171     -52.029  26.237  46.282  1.00 29.44           C  
ATOM   2761  HA  THR A 171     -51.779  25.940  47.300  1.00 29.44           H  
ATOM   2762  C   THR A 171     -52.456  24.924  45.589  1.00 29.44           C  
ATOM   2763  CB  THR A 171     -53.255  27.152  46.452  1.00 29.44           C  
ATOM   2764  HB  THR A 171     -54.115  26.553  46.752  1.00 29.44           H  
ATOM   2765  O   THR A 171     -53.300  24.910  44.700  1.00 29.44           O  
ATOM   2766  CG2 THR A 171     -53.025  28.223  47.519  1.00 29.44           C  
ATOM   2767 HG21 THR A 171     -52.209  28.886  47.231  1.00 29.44           H  
ATOM   2768 HG22 THR A 171     -53.936  28.810  47.634  1.00 29.44           H  
ATOM   2769 HG23 THR A 171     -52.796  27.745  48.472  1.00 29.44           H  
ATOM   2770  OG1 THR A 171     -53.554  27.806  45.242  1.00 29.44           O  
ATOM   2771  HG1 THR A 171     -53.609  27.109  44.583  1.00 29.44           H  
ATOM   2772  N   ASP A 172     -52.015  23.826  46.212  1.00 26.62           N  
ATOM   2773  H   ASP A 172     -51.135  23.966  46.688  1.00 26.62           H  
ATOM   2774  CA  ASP A 172     -52.869  22.861  46.938  1.00 26.62           C  
ATOM   2775  HA  ASP A 172     -52.120  22.364  47.555  1.00 26.62           H  
ATOM   2776  C   ASP A 172     -53.602  21.659  46.291  1.00 26.62           C  
ATOM   2777  CB  ASP A 172     -53.798  23.567  47.951  1.00 26.62           C  
ATOM   2778  HB2 ASP A 172     -54.631  22.911  48.203  1.00 26.62           H  
ATOM   2779  HB3 ASP A 172     -54.239  24.461  47.511  1.00 26.62           H  
ATOM   2780  O   ASP A 172     -54.435  21.741  45.396  1.00 26.62           O  
ATOM   2781  CG  ASP A 172     -53.072  23.905  49.250  1.00 26.62           C  
ATOM   2782  OD1 ASP A 172     -52.442  22.974  49.801  1.00 26.62           O  
ATOM   2783  OD2 ASP A 172     -53.121  25.088  49.648  1.00 26.62           O  
ATOM   2784  N   THR A 173     -53.439  20.552  47.030  1.00 27.02           N  
ATOM   2785  H   THR A 173     -52.744  20.667  47.754  1.00 27.02           H  
ATOM   2786  CA  THR A 173     -54.339  19.399  47.245  1.00 27.02           C  
ATOM   2787  HA  THR A 173     -53.840  18.881  48.064  1.00 27.02           H  
ATOM   2788  C   THR A 173     -54.519  18.293  46.188  1.00 27.02           C  
ATOM   2789  CB  THR A 173     -55.687  19.783  47.884  1.00 27.02           C  
ATOM   2790  HB  THR A 173     -56.333  18.905  47.883  1.00 27.02           H  
ATOM   2791  O   THR A 173     -55.321  18.371  45.268  1.00 27.02           O  
ATOM   2792  CG2 THR A 173     -55.509  20.214  49.343  1.00 27.02           C  
ATOM   2793 HG21 THR A 173     -54.783  21.024  49.422  1.00 27.02           H  
ATOM   2794 HG22 THR A 173     -55.166  19.370  49.941  1.00 27.02           H  
ATOM   2795 HG23 THR A 173     -56.465  20.558  49.737  1.00 27.02           H  
ATOM   2796  OG1 THR A 173     -56.359  20.815  47.209  1.00 27.02           O  
ATOM   2797  HG1 THR A 173     -55.840  21.058  46.439  1.00 27.02           H  
ATOM   2798  N   ALA A 174     -53.920  17.149  46.549  1.00 26.44           N  
ATOM   2799  H   ALA A 174     -53.155  17.264  47.197  1.00 26.44           H  
ATOM   2800  CA  ALA A 174     -54.495  15.797  46.532  1.00 26.44           C  
ATOM   2801  HA  ALA A 174     -53.742  15.170  47.010  1.00 26.44           H  
ATOM   2802  C   ALA A 174     -54.811  15.096  45.191  1.00 26.44           C  
ATOM   2803  CB  ALA A 174     -55.705  15.766  47.484  1.00 26.44           C  
ATOM   2804  HB1 ALA A 174     -56.510  16.376  47.073  1.00 26.44           H  
ATOM   2805  HB2 ALA A 174     -55.425  16.152  48.464  1.00 26.44           H  
ATOM   2806  HB3 ALA A 174     -56.063  14.743  47.591  1.00 26.44           H  
ATOM   2807  O   ALA A 174     -55.872  15.279  44.604  1.00 26.44           O  
ATOM   2808  N   PHE A 175     -54.040  14.035  44.914  1.00 29.42           N  
ATOM   2809  H   PHE A 175     -53.054  14.122  45.112  1.00 29.42           H  
ATOM   2810  CA  PHE A 175     -54.562  12.675  45.137  1.00 29.42           C  
ATOM   2811  HA  PHE A 175     -55.238  12.728  45.990  1.00 29.42           H  
ATOM   2812  C   PHE A 175     -53.432  11.695  45.518  1.00 29.42           C  
ATOM   2813  CB  PHE A 175     -55.387  12.174  43.937  1.00 29.42           C  
ATOM   2814  HB2 PHE A 175     -54.846  11.380  43.421  1.00 29.42           H  
ATOM   2815  HB3 PHE A 175     -55.525  12.979  43.215  1.00 29.42           H  
ATOM   2816  O   PHE A 175     -52.357  11.728  44.929  1.00 29.42           O  
ATOM   2817  CG  PHE A 175     -56.758  11.668  44.352  1.00 29.42           C  
ATOM   2818  CD1 PHE A 175     -56.965  10.302  44.625  1.00 29.42           C  
ATOM   2819  HD1 PHE A 175     -56.154   9.598  44.509  1.00 29.42           H  
ATOM   2820  CD2 PHE A 175     -57.823  12.577  44.515  1.00 29.42           C  
ATOM   2821  HD2 PHE A 175     -57.676  13.626  44.303  1.00 29.42           H  
ATOM   2822  CE1 PHE A 175     -58.228   9.851  45.050  1.00 29.42           C  
ATOM   2823  HE1 PHE A 175     -58.382   8.801  45.252  1.00 29.42           H  
ATOM   2824  CE2 PHE A 175     -59.082  12.128  44.948  1.00 29.42           C  
ATOM   2825  HE2 PHE A 175     -59.891  12.833  45.067  1.00 29.42           H  
ATOM   2826  CZ  PHE A 175     -59.286  10.763  45.215  1.00 29.42           C  
ATOM   2827  HZ  PHE A 175     -60.255  10.415  45.541  1.00 29.42           H  
ATOM   2828  N   ASN A 176     -53.659  10.834  46.519  1.00 26.53           N  
ATOM   2829  H   ASN A 176     -54.597  10.782  46.890  1.00 26.53           H  
ATOM   2830  CA  ASN A 176     -52.691   9.820  46.979  1.00 26.53           C  
ATOM   2831  HA  ASN A 176     -51.684  10.152  46.728  1.00 26.53           H  
ATOM   2832  C   ASN A 176     -52.905   8.474  46.260  1.00 26.53           C  
ATOM   2833  CB  ASN A 176     -52.798   9.654  48.512  1.00 26.53           C  
ATOM   2834  HB2 ASN A 176     -52.508   8.640  48.786  1.00 26.53           H  
ATOM   2835  HB3 ASN A 176     -53.831   9.794  48.829  1.00 26.53           H  
ATOM   2836  O   ASN A 176     -54.043   8.131  45.944  1.00 26.53           O  
ATOM   2837  CG  ASN A 176     -51.883  10.580  49.296  1.00 26.53           C  
ATOM   2838  ND2 ASN A 176     -52.286  11.018  50.465  1.00 26.53           N  
ATOM   2839 HD21 ASN A 176     -53.192  10.769  50.836  1.00 26.53           H  
ATOM   2840 HD22 ASN A 176     -51.630  11.613  50.953  1.00 26.53           H  
ATOM   2841  OD1 ASN A 176     -50.776  10.884  48.897  1.00 26.53           O  
ATOM   2842  N   GLY A 177     -51.831   7.693  46.057  1.00 27.83           N  
ATOM   2843  H   GLY A 177     -50.925   8.066  46.302  1.00 27.83           H  
ATOM   2844  CA  GLY A 177     -51.872   6.481  45.215  1.00 27.83           C  
ATOM   2845  HA2 GLY A 177     -52.865   6.037  45.281  1.00 27.83           H  
ATOM   2846  HA3 GLY A 177     -51.720   6.777  44.177  1.00 27.83           H  
ATOM   2847  C   GLY A 177     -50.871   5.353  45.526  1.00 27.83           C  
ATOM   2848  O   GLY A 177     -50.574   4.577  44.630  1.00 27.83           O  
ATOM   2849  N   THR A 178     -50.350   5.273  46.757  1.00 27.55           N  
ATOM   2850  H   THR A 178     -50.645   6.003  47.389  1.00 27.55           H  
ATOM   2851  CA  THR A 178     -49.736   4.082  47.408  1.00 27.55           C  
ATOM   2852  HA  THR A 178     -48.977   4.447  48.100  1.00 27.55           H  
ATOM   2853  C   THR A 178     -49.061   2.987  46.552  1.00 27.55           C  
ATOM   2854  CB  THR A 178     -50.795   3.339  48.251  1.00 27.55           C  
ATOM   2855  HB  THR A 178     -50.354   2.422  48.643  1.00 27.55           H  
ATOM   2856  O   THR A 178     -49.751   2.163  45.956  1.00 27.55           O  
ATOM   2857  CG2 THR A 178     -51.310   4.154  49.434  1.00 27.55           C  
ATOM   2858 HG21 THR A 178     -51.831   5.044  49.081  1.00 27.55           H  
ATOM   2859 HG22 THR A 178     -50.478   4.446  50.076  1.00 27.55           H  
ATOM   2860 HG23 THR A 178     -52.005   3.545  50.012  1.00 27.55           H  
ATOM   2861  OG1 THR A 178     -51.914   3.008  47.460  1.00 27.55           O  
ATOM   2862  HG1 THR A 178     -51.561   2.604  46.664  1.00 27.55           H  
ATOM   2863  N   TYR A 179     -47.753   2.781  46.747  1.00 28.84           N  
ATOM   2864  H   TYR A 179     -47.179   3.575  46.992  1.00 28.84           H  
ATOM   2865  CA  TYR A 179     -47.248   1.488  47.249  1.00 28.84           C  
ATOM   2866  HA  TYR A 179     -47.933   1.158  48.031  1.00 28.84           H  
ATOM   2867  C   TYR A 179     -45.865   1.664  47.898  1.00 28.84           C  
ATOM   2868  CB  TYR A 179     -47.221   0.384  46.171  1.00 28.84           C  
ATOM   2869  HB2 TYR A 179     -47.666   0.751  45.245  1.00 28.84           H  
ATOM   2870  HB3 TYR A 179     -46.190   0.121  45.934  1.00 28.84           H  
ATOM   2871  O   TYR A 179     -44.975   2.263  47.306  1.00 28.84           O  
ATOM   2872  CG  TYR A 179     -47.967  -0.866  46.613  1.00 28.84           C  
ATOM   2873  CD1 TYR A 179     -47.314  -1.853  47.380  1.00 28.84           C  
ATOM   2874  HD1 TYR A 179     -46.268  -1.740  47.624  1.00 28.84           H  
ATOM   2875  CD2 TYR A 179     -49.335  -1.014  46.310  1.00 28.84           C  
ATOM   2876  HD2 TYR A 179     -49.839  -0.263  45.718  1.00 28.84           H  
ATOM   2877  CE1 TYR A 179     -48.025  -2.981  47.837  1.00 28.84           C  
ATOM   2878  HE1 TYR A 179     -47.518  -3.730  48.427  1.00 28.84           H  
ATOM   2879  CE2 TYR A 179     -50.053  -2.133  46.773  1.00 28.84           C  
ATOM   2880  HE2 TYR A 179     -51.103  -2.245  46.544  1.00 28.84           H  
ATOM   2881  OH  TYR A 179     -50.092  -4.200  47.984  1.00 28.84           O  
ATOM   2882  HH  TYR A 179     -49.529  -4.787  48.492  1.00 28.84           H  
ATOM   2883  CZ  TYR A 179     -49.399  -3.120  47.536  1.00 28.84           C  
ATOM   2884  N   GLU A 180     -45.678   1.158  49.119  1.00 24.59           N  
ATOM   2885  H   GLU A 180     -46.409   0.609  49.549  1.00 24.59           H  
ATOM   2886  CA  GLU A 180     -44.435   1.308  49.891  1.00 24.59           C  
ATOM   2887  HA  GLU A 180     -43.611   1.488  49.200  1.00 24.59           H  
ATOM   2888  C   GLU A 180     -44.143   0.018  50.681  1.00 24.59           C  
ATOM   2889  CB  GLU A 180     -44.548   2.527  50.838  1.00 24.59           C  
ATOM   2890  HB2 GLU A 180     -45.098   3.323  50.337  1.00 24.59           H  
ATOM   2891  HB3 GLU A 180     -45.121   2.232  51.718  1.00 24.59           H  
ATOM   2892  O   GLU A 180     -45.076  -0.636  51.147  1.00 24.59           O  
ATOM   2893  CG  GLU A 180     -43.189   3.105  51.274  1.00 24.59           C  
ATOM   2894  HG2 GLU A 180     -42.521   2.296  51.571  1.00 24.59           H  
ATOM   2895  HG3 GLU A 180     -42.731   3.604  50.421  1.00 24.59           H  
ATOM   2896  CD  GLU A 180     -43.340   4.084  52.451  1.00 24.59           C  
ATOM   2897  OE1 GLU A 180     -43.255   5.307  52.245  1.00 24.59           O  
ATOM   2898  OE2 GLU A 180     -43.549   3.597  53.589  1.00 24.59           O  
ATOM   2899  N   ARG A 181     -42.850  -0.280  50.887  1.00 24.05           N  
ATOM   2900  H   ARG A 181     -42.192   0.355  50.459  1.00 24.05           H  
ATOM   2901  CA  ARG A 181     -42.271  -1.361  51.722  1.00 24.05           C  
ATOM   2902  HA  ARG A 181     -41.197  -1.178  51.751  1.00 24.05           H  
ATOM   2903  C   ARG A 181     -42.451  -2.799  51.218  1.00 24.05           C  
ATOM   2904  CB  ARG A 181     -42.759  -1.282  53.189  1.00 24.05           C  
ATOM   2905  HB2 ARG A 181     -42.178  -1.976  53.795  1.00 24.05           H  
ATOM   2906  HB3 ARG A 181     -43.802  -1.595  53.232  1.00 24.05           H  
ATOM   2907  O   ARG A 181     -43.557  -3.325  51.147  1.00 24.05           O  
ATOM   2908  CG  ARG A 181     -42.645   0.119  53.795  1.00 24.05           C  
ATOM   2909  HG2 ARG A 181     -41.600   0.429  53.826  1.00 24.05           H  
ATOM   2910  HG3 ARG A 181     -43.193   0.812  53.157  1.00 24.05           H  
ATOM   2911  CD  ARG A 181     -43.256   0.231  55.193  1.00 24.05           C  
ATOM   2912  HD2 ARG A 181     -42.569  -0.181  55.932  1.00 24.05           H  
ATOM   2913  HD3 ARG A 181     -44.201  -0.312  55.216  1.00 24.05           H  
ATOM   2914  NE  ARG A 181     -43.503   1.653  55.441  1.00 24.05           N  
ATOM   2915  HE  ARG A 181     -43.254   2.274  54.684  1.00 24.05           H  
ATOM   2916  NH1 ARG A 181     -44.689   1.660  57.404  1.00 24.05           N  
ATOM   2917 HH11 ARG A 181     -45.222   2.179  58.087  1.00 24.05           H  
ATOM   2918 HH12 ARG A 181     -44.472   0.681  57.518  1.00 24.05           H  
ATOM   2919  NH2 ARG A 181     -44.460   3.527  56.163  1.00 24.05           N  
ATOM   2920 HH21 ARG A 181     -44.150   3.894  55.275  1.00 24.05           H  
ATOM   2921 HH22 ARG A 181     -45.019   4.092  56.786  1.00 24.05           H  
ATOM   2922  CZ  ARG A 181     -44.217   2.266  56.351  1.00 24.05           C  
ATOM   2923  N   ASN A 182     -41.322  -3.506  51.110  1.00 28.46           N  
ATOM   2924  H   ASN A 182     -40.475  -2.998  50.903  1.00 28.46           H  
ATOM   2925  CA  ASN A 182     -41.124  -4.691  51.950  1.00 28.46           C  
ATOM   2926  HA  ASN A 182     -41.462  -4.419  52.950  1.00 28.46           H  
ATOM   2927  C   ASN A 182     -39.645  -5.101  52.101  1.00 28.46           C  
ATOM   2928  CB  ASN A 182     -41.978  -5.881  51.456  1.00 28.46           C  
ATOM   2929  HB2 ASN A 182     -42.321  -5.696  50.438  1.00 28.46           H  
ATOM   2930  HB3 ASN A 182     -41.380  -6.792  51.435  1.00 28.46           H  
ATOM   2931  O   ASN A 182     -38.959  -5.322  51.113  1.00 28.46           O  
ATOM   2932  CG  ASN A 182     -43.172  -6.141  52.364  1.00 28.46           C  
ATOM   2933  ND2 ASN A 182     -44.289  -6.554  51.818  1.00 28.46           N  
ATOM   2934 HD21 ASN A 182     -45.079  -6.633  52.443  1.00 28.46           H  
ATOM   2935 HD22 ASN A 182     -44.379  -6.546  50.812  1.00 28.46           H  
ATOM   2936  OD1 ASN A 182     -43.111  -6.004  53.576  1.00 28.46           O  
ATOM   2937  N   VAL A 183     -39.254  -5.304  53.365  1.00 27.86           N  
ATOM   2938  H   VAL A 183     -39.912  -5.008  54.073  1.00 27.86           H  
ATOM   2939  CA  VAL A 183     -38.209  -6.224  53.862  1.00 27.86           C  
ATOM   2940  HA  VAL A 183     -38.233  -6.119  54.947  1.00 27.86           H  
ATOM   2941  C   VAL A 183     -36.742  -5.953  53.483  1.00 27.86           C  
ATOM   2942  CB  VAL A 183     -38.630  -7.689  53.608  1.00 27.86           C  
ATOM   2943  HB  VAL A 183     -38.713  -7.867  52.536  1.00 27.86           H  
ATOM   2944  O   VAL A 183     -36.260  -6.296  52.408  1.00 27.86           O  
ATOM   2945  CG1 VAL A 183     -37.649  -8.709  54.198  1.00 27.86           C  
ATOM   2946 HG11 VAL A 183     -36.691  -8.640  53.683  1.00 27.86           H  
ATOM   2947 HG12 VAL A 183     -37.496  -8.517  55.260  1.00 27.86           H  
ATOM   2948 HG13 VAL A 183     -38.028  -9.721  54.055  1.00 27.86           H  
ATOM   2949  CG2 VAL A 183     -39.993  -7.981  54.263  1.00 27.86           C  
ATOM   2950 HG21 VAL A 183     -40.775  -7.363  53.821  1.00 27.86           H  
ATOM   2951 HG22 VAL A 183     -40.266  -9.023  54.097  1.00 27.86           H  
ATOM   2952 HG23 VAL A 183     -39.946  -7.788  55.334  1.00 27.86           H  
ATOM   2953  N   GLU A 184     -35.990  -5.485  54.482  1.00 23.20           N  
ATOM   2954  H   GLU A 184     -36.448  -5.213  55.340  1.00 23.20           H  
ATOM   2955  CA  GLU A 184     -34.532  -5.634  54.577  1.00 23.20           C  
ATOM   2956  HA  GLU A 184     -34.058  -5.225  53.685  1.00 23.20           H  
ATOM   2957  C   GLU A 184     -34.156  -7.119  54.759  1.00 23.20           C  
ATOM   2958  CB  GLU A 184     -34.003  -4.914  55.844  1.00 23.20           C  
ATOM   2959  HB2 GLU A 184     -34.172  -5.576  56.694  1.00 23.20           H  
ATOM   2960  HB3 GLU A 184     -32.921  -4.819  55.753  1.00 23.20           H  
ATOM   2961  O   GLU A 184     -34.843  -7.807  55.523  1.00 23.20           O  
ATOM   2962  CG  GLU A 184     -34.583  -3.530  56.203  1.00 23.20           C  
ATOM   2963  HG2 GLU A 184     -35.496  -3.324  55.643  1.00 23.20           H  
ATOM   2964  HG3 GLU A 184     -33.860  -2.766  55.919  1.00 23.20           H  
ATOM   2965  CD  GLU A 184     -34.905  -3.437  57.706  1.00 23.20           C  
ATOM   2966  OE1 GLU A 184     -34.302  -2.580  58.386  1.00 23.20           O  
ATOM   2967  OE2 GLU A 184     -35.765  -4.233  58.158  1.00 23.20           O  
ATOM   2968  N   LYS A 185     -33.027  -7.586  54.188  1.00 25.17           N  
ATOM   2969  H   LYS A 185     -32.651  -7.058  53.414  1.00 25.17           H  
ATOM   2970  CA  LYS A 185     -32.078  -8.512  54.861  1.00 25.17           C  
ATOM   2971  HA  LYS A 185     -31.675  -7.967  55.715  1.00 25.17           H  
ATOM   2972  C   LYS A 185     -30.851  -8.910  54.029  1.00 25.17           C  
ATOM   2973  CB  LYS A 185     -32.781  -9.798  55.360  1.00 25.17           C  
ATOM   2974  HB2 LYS A 185     -33.742  -9.921  54.860  1.00 25.17           H  
ATOM   2975  HB3 LYS A 185     -32.200 -10.689  55.118  1.00 25.17           H  
ATOM   2976  O   LYS A 185     -30.925  -9.012  52.814  1.00 25.17           O  
ATOM   2977  CG  LYS A 185     -32.950  -9.712  56.888  1.00 25.17           C  
ATOM   2978  HG2 LYS A 185     -32.040 -10.069  57.370  1.00 25.17           H  
ATOM   2979  HG3 LYS A 185     -33.091  -8.671  57.180  1.00 25.17           H  
ATOM   2980  CD  LYS A 185     -34.153 -10.501  57.401  1.00 25.17           C  
ATOM   2981  HD2 LYS A 185     -33.962 -11.570  57.315  1.00 25.17           H  
ATOM   2982  HD3 LYS A 185     -35.030 -10.232  56.811  1.00 25.17           H  
ATOM   2983  CE  LYS A 185     -34.375 -10.094  58.861  1.00 25.17           C  
ATOM   2984  HE2 LYS A 185     -33.525 -10.430  59.455  1.00 25.17           H  
ATOM   2985  HE3 LYS A 185     -34.402  -9.005  58.904  1.00 25.17           H  
ATOM   2986  NZ  LYS A 185     -35.643 -10.641  59.389  1.00 25.17           N  
ATOM   2987  HZ1 LYS A 185     -35.782 -10.330  60.341  1.00 25.17           H  
ATOM   2988  HZ2 LYS A 185     -36.408 -10.294  58.827  1.00 25.17           H  
ATOM   2989  HZ3 LYS A 185     -35.634 -11.650  59.355  1.00 25.17           H  
ATOM   2990  N   LEU A 186     -29.785  -9.251  54.765  1.00 24.61           N  
ATOM   2991  H   LEU A 186     -29.862  -9.083  55.758  1.00 24.61           H  
ATOM   2992  CA  LEU A 186     -28.576  -9.979  54.343  1.00 24.61           C  
ATOM   2993  HA  LEU A 186     -27.958 -10.067  55.237  1.00 24.61           H  
ATOM   2994  C   LEU A 186     -27.636  -9.263  53.356  1.00 24.61           C  
ATOM   2995  CB  LEU A 186     -28.923 -11.429  53.950  1.00 24.61           C  
ATOM   2996  HB2 LEU A 186     -28.018 -11.919  53.592  1.00 24.61           H  
ATOM   2997  HB3 LEU A 186     -29.630 -11.405  53.121  1.00 24.61           H  
ATOM   2998  O   LEU A 186     -27.470  -9.648  52.203  1.00 24.61           O  
ATOM   2999  CG  LEU A 186     -29.504 -12.272  55.102  1.00 24.61           C  
ATOM   3000  HG  LEU A 186     -30.338 -11.743  55.566  1.00 24.61           H  
ATOM   3001  CD1 LEU A 186     -30.043 -13.595  54.562  1.00 24.61           C  
ATOM   3002 HD11 LEU A 186     -30.478 -14.180  55.373  1.00 24.61           H  
ATOM   3003 HD12 LEU A 186     -30.807 -13.401  53.809  1.00 24.61           H  
ATOM   3004 HD13 LEU A 186     -29.230 -14.160  54.107  1.00 24.61           H  
ATOM   3005  CD2 LEU A 186     -28.481 -12.577  56.197  1.00 24.61           C  
ATOM   3006 HD21 LEU A 186     -27.606 -13.061  55.765  1.00 24.61           H  
ATOM   3007 HD22 LEU A 186     -28.155 -11.661  56.689  1.00 24.61           H  
ATOM   3008 HD23 LEU A 186     -28.915 -13.236  56.950  1.00 24.61           H  
ATOM   3009  N   THR A 187     -26.890  -8.306  53.906  1.00 23.08           N  
ATOM   3010  H   THR A 187     -27.169  -7.982  54.821  1.00 23.08           H  
ATOM   3011  CA  THR A 187     -25.428  -8.289  53.730  1.00 23.08           C  
ATOM   3012  HA  THR A 187     -25.159  -8.086  52.693  1.00 23.08           H  
ATOM   3013  C   THR A 187     -24.810  -9.618  54.186  1.00 23.08           C  
ATOM   3014  CB  THR A 187     -24.819  -7.232  54.672  1.00 23.08           C  
ATOM   3015  HB  THR A 187     -23.737  -7.358  54.708  1.00 23.08           H  
ATOM   3016  O   THR A 187     -25.262 -10.123  55.211  1.00 23.08           O  
ATOM   3017  CG2 THR A 187     -25.121  -5.802  54.234  1.00 23.08           C  
ATOM   3018 HG21 THR A 187     -24.722  -5.634  53.234  1.00 23.08           H  
ATOM   3019 HG22 THR A 187     -26.197  -5.627  54.228  1.00 23.08           H  
ATOM   3020 HG23 THR A 187     -24.649  -5.106  54.927  1.00 23.08           H  
ATOM   3021  OG1 THR A 187     -25.352  -7.382  55.977  1.00 23.08           O  
ATOM   3022  HG1 THR A 187     -25.122  -8.265  56.275  1.00 23.08           H  
ATOM   3023  N   GLU A 188     -23.754 -10.106  53.521  1.00 23.04           N  
ATOM   3024  H   GLU A 188     -23.665  -9.853  52.547  1.00 23.04           H  
ATOM   3025  CA  GLU A 188     -22.491 -10.574  54.147  1.00 23.04           C  
ATOM   3026  HA  GLU A 188     -21.985  -9.700  54.557  1.00 23.04           H  
ATOM   3027  C   GLU A 188     -21.513 -11.202  53.124  1.00 23.04           C  
ATOM   3028  CB  GLU A 188     -22.705 -11.567  55.322  1.00 23.04           C  
ATOM   3029  HB2 GLU A 188     -21.929 -12.333  55.305  1.00 23.04           H  
ATOM   3030  HB3 GLU A 188     -23.664 -12.076  55.224  1.00 23.04           H  
ATOM   3031  O   GLU A 188     -21.864 -12.182  52.476  1.00 23.04           O  
ATOM   3032  CG  GLU A 188     -22.603 -10.825  56.675  1.00 23.04           C  
ATOM   3033  HG2 GLU A 188     -21.580 -10.470  56.797  1.00 23.04           H  
ATOM   3034  HG3 GLU A 188     -23.230  -9.934  56.650  1.00 23.04           H  
ATOM   3035  CD  GLU A 188     -22.980 -11.658  57.913  1.00 23.04           C  
ATOM   3036  OE1 GLU A 188     -23.100 -11.032  58.993  1.00 23.04           O  
ATOM   3037  OE2 GLU A 188     -23.133 -12.896  57.804  1.00 23.04           O  
ATOM   3038  N   LEU A 189     -20.275 -10.671  53.099  1.00 22.44           N  
ATOM   3039  H   LEU A 189     -20.171  -9.792  53.587  1.00 22.44           H  
ATOM   3040  CA  LEU A 189     -18.986 -11.368  52.869  1.00 22.44           C  
ATOM   3041  HA  LEU A 189     -18.220 -10.601  52.986  1.00 22.44           H  
ATOM   3042  C   LEU A 189     -18.697 -11.984  51.463  1.00 22.44           C  
ATOM   3043  CB  LEU A 189     -18.790 -12.354  54.045  1.00 22.44           C  
ATOM   3044  HB2 LEU A 189     -19.545 -13.135  53.957  1.00 22.44           H  
ATOM   3045  HB3 LEU A 189     -17.819 -12.842  53.960  1.00 22.44           H  
ATOM   3046  O   LEU A 189     -19.598 -12.393  50.742  1.00 22.44           O  
ATOM   3047  CG  LEU A 189     -18.894 -11.725  55.456  1.00 22.44           C  
ATOM   3048  HG  LEU A 189     -19.850 -11.210  55.553  1.00 22.44           H  
ATOM   3049  CD1 LEU A 189     -18.865 -12.808  56.530  1.00 22.44           C  
ATOM   3050 HD11 LEU A 189     -19.682 -13.510  56.361  1.00 22.44           H  
ATOM   3051 HD12 LEU A 189     -17.914 -13.338  56.485  1.00 22.44           H  
ATOM   3052 HD13 LEU A 189     -18.992 -12.357  57.514  1.00 22.44           H  
ATOM   3053  CD2 LEU A 189     -17.802 -10.701  55.770  1.00 22.44           C  
ATOM   3054 HD21 LEU A 189     -17.808  -9.893  55.039  1.00 22.44           H  
ATOM   3055 HD22 LEU A 189     -17.965 -10.282  56.763  1.00 22.44           H  
ATOM   3056 HD23 LEU A 189     -16.825 -11.186  55.748  1.00 22.44           H  
ATOM   3057  N   ASP A 190     -17.447 -12.072  50.979  1.00 22.12           N  
ATOM   3058  H   ASP A 190     -17.390 -12.440  50.041  1.00 22.12           H  
ATOM   3059  CA  ASP A 190     -16.150 -11.648  51.550  1.00 22.12           C  
ATOM   3060  HA  ASP A 190     -16.314 -10.762  52.164  1.00 22.12           H  
ATOM   3061  C   ASP A 190     -15.125 -11.239  50.459  1.00 22.12           C  
ATOM   3062  CB  ASP A 190     -15.554 -12.778  52.423  1.00 22.12           C  
ATOM   3063  HB2 ASP A 190     -14.678 -13.205  51.934  1.00 22.12           H  
ATOM   3064  HB3 ASP A 190     -16.275 -13.589  52.529  1.00 22.12           H  
ATOM   3065  O   ASP A 190     -15.371 -11.445  49.269  1.00 22.12           O  
ATOM   3066  CG  ASP A 190     -15.150 -12.278  53.814  1.00 22.12           C  
ATOM   3067  OD1 ASP A 190     -14.758 -11.092  53.910  1.00 22.12           O  
ATOM   3068  OD2 ASP A 190     -15.288 -13.064  54.779  1.00 22.12           O  
ATOM   3069  N   VAL A 191     -13.976 -10.663  50.854  1.00 23.19           N  
ATOM   3070  H   VAL A 191     -13.816 -10.591  51.849  1.00 23.19           H  
ATOM   3071  CA  VAL A 191     -12.904 -10.172  49.948  1.00 23.19           C  
ATOM   3072  HA  VAL A 191     -13.089 -10.548  48.941  1.00 23.19           H  
ATOM   3073  C   VAL A 191     -11.508 -10.655  50.375  1.00 23.19           C  
ATOM   3074  CB  VAL A 191     -12.899  -8.623  49.888  1.00 23.19           C  
ATOM   3075  HB  VAL A 191     -12.817  -8.232  50.902  1.00 23.19           H  
ATOM   3076  O   VAL A 191     -11.110 -10.440  51.516  1.00 23.19           O  
ATOM   3077  CG1 VAL A 191     -11.732  -8.045  49.067  1.00 23.19           C  
ATOM   3078 HG11 VAL A 191     -11.737  -8.466  48.061  1.00 23.19           H  
ATOM   3079 HG12 VAL A 191     -11.823  -6.960  49.003  1.00 23.19           H  
ATOM   3080 HG13 VAL A 191     -10.780  -8.267  49.549  1.00 23.19           H  
ATOM   3081  CG2 VAL A 191     -14.191  -8.070  49.271  1.00 23.19           C  
ATOM   3082 HG21 VAL A 191     -14.318  -8.460  48.261  1.00 23.19           H  
ATOM   3083 HG22 VAL A 191     -14.159  -6.980  49.241  1.00 23.19           H  
ATOM   3084 HG23 VAL A 191     -15.048  -8.371  49.874  1.00 23.19           H  
ATOM   3085  N   GLU A 192     -10.708 -11.167  49.430  1.00 21.24           N  
ATOM   3086  H   GLU A 192     -11.098 -11.359  48.518  1.00 21.24           H  
ATOM   3087  CA  GLU A 192      -9.249 -11.370  49.570  1.00 21.24           C  
ATOM   3088  HA  GLU A 192      -8.905 -10.855  50.467  1.00 21.24           H  
ATOM   3089  C   GLU A 192      -8.536 -10.744  48.340  1.00 21.24           C  
ATOM   3090  CB  GLU A 192      -8.924 -12.874  49.740  1.00 21.24           C  
ATOM   3091  HB2 GLU A 192      -7.839 -12.981  49.775  1.00 21.24           H  
ATOM   3092  HB3 GLU A 192      -9.297 -13.430  48.880  1.00 21.24           H  
ATOM   3093  O   GLU A 192      -8.725 -11.211  47.222  1.00 21.24           O  
ATOM   3094  CG  GLU A 192      -9.509 -13.478  51.033  1.00 21.24           C  
ATOM   3095  HG2 GLU A 192      -9.295 -12.795  51.855  1.00 21.24           H  
ATOM   3096  HG3 GLU A 192     -10.592 -13.551  50.935  1.00 21.24           H  
ATOM   3097  CD  GLU A 192      -8.937 -14.869  51.378  1.00 21.24           C  
ATOM   3098  OE1 GLU A 192      -8.510 -15.051  52.545  1.00 21.24           O  
ATOM   3099  OE2 GLU A 192      -8.934 -15.753  50.492  1.00 21.24           O  
ATOM   3100  N   PHE A 193      -7.887  -9.566  48.391  1.00 20.14           N  
ATOM   3101  H   PHE A 193      -7.998  -9.098  47.503  1.00 20.14           H  
ATOM   3102  CA  PHE A 193      -6.566  -9.260  48.992  1.00 20.14           C  
ATOM   3103  HA  PHE A 193      -6.241  -8.320  48.545  1.00 20.14           H  
ATOM   3104  C   PHE A 193      -5.466 -10.295  48.606  1.00 20.14           C  
ATOM   3105  CB  PHE A 193      -6.700  -8.996  50.506  1.00 20.14           C  
ATOM   3106  HB2 PHE A 193      -7.171  -9.854  50.987  1.00 20.14           H  
ATOM   3107  HB3 PHE A 193      -5.710  -8.934  50.957  1.00 20.14           H  
ATOM   3108  O   PHE A 193      -5.710 -11.487  48.695  1.00 20.14           O  
ATOM   3109  CG  PHE A 193      -7.414  -7.714  50.910  1.00 20.14           C  
ATOM   3110  CD1 PHE A 193      -6.855  -6.457  50.597  1.00 20.14           C  
ATOM   3111  HD1 PHE A 193      -5.952  -6.394  50.007  1.00 20.14           H  
ATOM   3112  CD2 PHE A 193      -8.595  -7.772  51.674  1.00 20.14           C  
ATOM   3113  HD2 PHE A 193      -9.038  -8.727  51.918  1.00 20.14           H  
ATOM   3114  CE1 PHE A 193      -7.464  -5.273  51.052  1.00 20.14           C  
ATOM   3115  HE1 PHE A 193      -7.032  -4.315  50.804  1.00 20.14           H  
ATOM   3116  CE2 PHE A 193      -9.207  -6.589  52.125  1.00 20.14           C  
ATOM   3117  HE2 PHE A 193     -10.120  -6.647  52.698  1.00 20.14           H  
ATOM   3118  CZ  PHE A 193      -8.640  -5.339  51.819  1.00 20.14           C  
ATOM   3119  HZ  PHE A 193      -9.116  -4.431  52.159  1.00 20.14           H  
ATOM   3120  N   ASN A 194      -4.214  -9.958  48.237  1.00 20.66           N  
ATOM   3121  H   ASN A 194      -3.668 -10.736  47.895  1.00 20.66           H  
ATOM   3122  CA  ASN A 194      -3.442  -8.716  48.428  1.00 20.66           C  
ATOM   3123  HA  ASN A 194      -4.015  -7.859  48.073  1.00 20.66           H  
ATOM   3124  C   ASN A 194      -2.053  -8.730  47.705  1.00 20.66           C  
ATOM   3125  CB  ASN A 194      -3.164  -8.621  49.946  1.00 20.66           C  
ATOM   3126  HB2 ASN A 194      -3.753  -9.342  50.514  1.00 20.66           H  
ATOM   3127  HB3 ASN A 194      -2.135  -8.917  50.147  1.00 20.66           H  
ATOM   3128  O   ASN A 194      -1.677  -9.751  47.141  1.00 20.66           O  
ATOM   3129  CG  ASN A 194      -3.356  -7.235  50.515  1.00 20.66           C  
ATOM   3130  ND2 ASN A 194      -3.652  -7.129  51.787  1.00 20.66           N  
ATOM   3131 HD21 ASN A 194      -3.802  -6.193  52.135  1.00 20.66           H  
ATOM   3132 HD22 ASN A 194      -3.732  -7.956  52.362  1.00 20.66           H  
ATOM   3133  OD1 ASN A 194      -3.263  -6.235  49.824  1.00 20.66           O  
ATOM   3134  N   PHE A 195      -1.263  -7.655  47.906  1.00 21.14           N  
ATOM   3135  H   PHE A 195      -1.713  -6.885  48.380  1.00 21.14           H  
ATOM   3136  CA  PHE A 195       0.215  -7.513  47.743  1.00 21.14           C  
ATOM   3137  HA  PHE A 195       0.417  -6.530  48.169  1.00 21.14           H  
ATOM   3138  C   PHE A 195       0.784  -7.407  46.302  1.00 21.14           C  
ATOM   3139  CB  PHE A 195       0.947  -8.524  48.653  1.00 21.14           C  
ATOM   3140  HB2 PHE A 195       2.022  -8.353  48.602  1.00 21.14           H  
ATOM   3141  HB3 PHE A 195       0.774  -9.524  48.257  1.00 21.14           H  
ATOM   3142  O   PHE A 195       0.396  -8.173  45.431  1.00 21.14           O  
ATOM   3143  CG  PHE A 195       0.514  -8.481  50.116  1.00 21.14           C  
ATOM   3144  CD1 PHE A 195       0.382  -7.249  50.792  1.00 21.14           C  
ATOM   3145  HD1 PHE A 195       0.656  -6.324  50.306  1.00 21.14           H  
ATOM   3146  CD2 PHE A 195       0.173  -9.672  50.788  1.00 21.14           C  
ATOM   3147  HD2 PHE A 195       0.272 -10.620  50.280  1.00 21.14           H  
ATOM   3148  CE1 PHE A 195      -0.130  -7.204  52.101  1.00 21.14           C  
ATOM   3149  HE1 PHE A 195      -0.238  -6.254  52.602  1.00 21.14           H  
ATOM   3150  CE2 PHE A 195      -0.344  -9.627  52.098  1.00 21.14           C  
ATOM   3151  HE2 PHE A 195      -0.617 -10.545  52.596  1.00 21.14           H  
ATOM   3152  CZ  PHE A 195      -0.503  -8.392  52.751  1.00 21.14           C  
ATOM   3153  HZ  PHE A 195      -0.893  -8.357  53.758  1.00 21.14           H  
ATOM   3154  N   CYS A 196       1.586  -6.392  45.911  1.00 22.18           N  
ATOM   3155  H   CYS A 196       1.594  -6.387  44.901  1.00 22.18           H  
ATOM   3156  CA  CYS A 196       2.825  -5.757  46.455  1.00 22.18           C  
ATOM   3157  HA  CYS A 196       2.901  -4.800  45.940  1.00 22.18           H  
ATOM   3158  C   CYS A 196       4.115  -6.505  46.026  1.00 22.18           C  
ATOM   3159  CB  CYS A 196       2.771  -5.411  47.956  1.00 22.18           C  
ATOM   3160  HB2 CYS A 196       2.593  -6.307  48.550  1.00 22.18           H  
ATOM   3161  HB3 CYS A 196       3.740  -5.020  48.269  1.00 22.18           H  
ATOM   3162  O   CYS A 196       4.064  -7.712  45.837  1.00 22.18           O  
ATOM   3163  SG  CYS A 196       1.518  -4.144  48.316  1.00 22.18           S  
ATOM   3164  HG  CYS A 196       1.942  -3.216  47.453  1.00 22.18           H  
ATOM   3165  N   THR A 197       5.282  -5.872  45.820  1.00 23.03           N  
ATOM   3166  H   THR A 197       5.993  -6.475  45.431  1.00 23.03           H  
ATOM   3167  CA  THR A 197       5.838  -4.607  46.369  1.00 23.03           C  
ATOM   3168  HA  THR A 197       5.065  -4.045  46.892  1.00 23.03           H  
ATOM   3169  C   THR A 197       6.459  -3.658  45.322  1.00 23.03           C  
ATOM   3170  CB  THR A 197       6.962  -4.953  47.373  1.00 23.03           C  
ATOM   3171  HB  THR A 197       7.503  -4.051  47.659  1.00 23.03           H  
ATOM   3172  O   THR A 197       6.629  -4.012  44.162  1.00 23.03           O  
ATOM   3173  CG2 THR A 197       6.435  -5.597  48.655  1.00 23.03           C  
ATOM   3174 HG21 THR A 197       7.279  -5.848  49.297  1.00 23.03           H  
ATOM   3175 HG22 THR A 197       5.793  -4.895  49.187  1.00 23.03           H  
ATOM   3176 HG23 THR A 197       5.888  -6.511  48.426  1.00 23.03           H  
ATOM   3177  OG1 THR A 197       7.867  -5.864  46.796  1.00 23.03           O  
ATOM   3178  HG1 THR A 197       8.630  -5.373  46.483  1.00 23.03           H  
ATOM   3179  N   ALA A 198       6.812  -2.440  45.757  1.00 22.92           N  
ATOM   3180  H   ALA A 198       6.708  -2.249  46.744  1.00 22.92           H  
ATOM   3181  CA  ALA A 198       7.664  -1.490  45.027  1.00 22.92           C  
ATOM   3182  HA  ALA A 198       7.675  -1.747  43.968  1.00 22.92           H  
ATOM   3183  C   ALA A 198       9.129  -1.548  45.535  1.00 22.92           C  
ATOM   3184  CB  ALA A 198       7.026  -0.098  45.184  1.00 22.92           C  
ATOM   3185  HB1 ALA A 198       7.072   0.217  46.226  1.00 22.92           H  
ATOM   3186  HB2 ALA A 198       7.550   0.629  44.563  1.00 22.92           H  
ATOM   3187  HB3 ALA A 198       5.985  -0.134  44.862  1.00 22.92           H  
ATOM   3188  O   ALA A 198       9.456  -2.455  46.295  1.00 22.92           O  
ATOM   3189  N   GLU A 199       9.935  -0.535  45.165  1.00 23.49           N  
ATOM   3190  H   GLU A 199       9.512   0.107  44.510  1.00 23.49           H  
ATOM   3191  CA  GLU A 199      11.379  -0.292  45.431  1.00 23.49           C  
ATOM   3192  HA  GLU A 199      11.441   0.791  45.531  1.00 23.49           H  
ATOM   3193  C   GLU A 199      12.322  -0.650  44.252  1.00 23.49           C  
ATOM   3194  CB  GLU A 199      11.879  -0.828  46.791  1.00 23.49           C  
ATOM   3195  HB2 GLU A 199      11.758  -1.909  46.849  1.00 23.49           H  
ATOM   3196  HB3 GLU A 199      12.949  -0.630  46.862  1.00 23.49           H  
ATOM   3197  O   GLU A 199      12.055  -1.578  43.501  1.00 23.49           O  
ATOM   3198  CG  GLU A 199      11.192  -0.131  47.978  1.00 23.49           C  
ATOM   3199  HG2 GLU A 199      11.440   0.930  47.943  1.00 23.49           H  
ATOM   3200  HG3 GLU A 199      10.110  -0.215  47.869  1.00 23.49           H  
ATOM   3201  CD  GLU A 199      11.600  -0.698  49.348  1.00 23.49           C  
ATOM   3202  OE1 GLU A 199      10.803  -0.501  50.295  1.00 23.49           O  
ATOM   3203  OE2 GLU A 199      12.709  -1.270  49.453  1.00 23.49           O  
ATOM   3204  N   HIS A 200      13.416   0.082  43.977  1.00 24.52           N  
ATOM   3205  H   HIS A 200      13.945  -0.256  43.186  1.00 24.52           H  
ATOM   3206  CA  HIS A 200      13.951   1.279  44.651  1.00 24.52           C  
ATOM   3207  HA  HIS A 200      13.146   1.785  45.184  1.00 24.52           H  
ATOM   3208  C   HIS A 200      14.553   2.294  43.654  1.00 24.52           C  
ATOM   3209  CB  HIS A 200      15.017   0.866  45.685  1.00 24.52           C  
ATOM   3210  HB2 HIS A 200      16.014   0.991  45.262  1.00 24.52           H  
ATOM   3211  HB3 HIS A 200      14.915  -0.194  45.921  1.00 24.52           H  
ATOM   3212  O   HIS A 200      15.213   1.923  42.689  1.00 24.52           O  
ATOM   3213  CG  HIS A 200      14.928   1.642  46.977  1.00 24.52           C  
ATOM   3214  CD2 HIS A 200      14.708   1.121  48.227  1.00 24.52           C  
ATOM   3215  HD2 HIS A 200      14.561   0.080  48.473  1.00 24.52           H  
ATOM   3216  ND1 HIS A 200      15.064   3.007  47.127  1.00 24.52           N  
ATOM   3217  HD1 HIS A 200      15.356   3.664  46.418  1.00 24.52           H  
ATOM   3218  CE1 HIS A 200      14.932   3.296  48.432  1.00 24.52           C  
ATOM   3219  HE1 HIS A 200      15.027   4.280  48.866  1.00 24.52           H  
ATOM   3220  NE2 HIS A 200      14.722   2.184  49.139  1.00 24.52           N  
ATOM   3221  N   PHE A 201      14.385   3.597  43.916  1.00 22.23           N  
ATOM   3222  H   PHE A 201      13.812   3.853  44.707  1.00 22.23           H  
ATOM   3223  CA  PHE A 201      14.975   4.683  43.113  1.00 22.23           C  
ATOM   3224  HA  PHE A 201      15.285   4.286  42.146  1.00 22.23           H  
ATOM   3225  C   PHE A 201      16.224   5.247  43.819  1.00 22.23           C  
ATOM   3226  CB  PHE A 201      13.884   5.745  42.847  1.00 22.23           C  
ATOM   3227  HB2 PHE A 201      13.763   6.380  43.725  1.00 22.23           H  
ATOM   3228  HB3 PHE A 201      12.935   5.224  42.722  1.00 22.23           H  
ATOM   3229  O   PHE A 201      16.101   6.126  44.672  1.00 22.23           O  
ATOM   3230  CG  PHE A 201      14.077   6.629  41.622  1.00 22.23           C  
ATOM   3231  CD1 PHE A 201      15.034   7.663  41.608  1.00 22.23           C  
ATOM   3232  HD1 PHE A 201      15.670   7.817  42.468  1.00 22.23           H  
ATOM   3233  CD2 PHE A 201      13.242   6.448  40.500  1.00 22.23           C  
ATOM   3234  HD2 PHE A 201      12.505   5.659  40.497  1.00 22.23           H  
ATOM   3235  CE1 PHE A 201      15.156   8.502  40.482  1.00 22.23           C  
ATOM   3236  HE1 PHE A 201      15.895   9.289  40.476  1.00 22.23           H  
ATOM   3237  CE2 PHE A 201      13.358   7.289  39.380  1.00 22.23           C  
ATOM   3238  HE2 PHE A 201      12.715   7.136  38.525  1.00 22.23           H  
ATOM   3239  CZ  PHE A 201      14.315   8.318  39.369  1.00 22.23           C  
ATOM   3240  HZ  PHE A 201      14.409   8.958  38.505  1.00 22.23           H  
ATOM   3241  N   VAL A 202      17.425   4.741  43.506  1.00 22.14           N  
ATOM   3242  H   VAL A 202      17.477   3.991  42.832  1.00 22.14           H  
ATOM   3243  CA  VAL A 202      18.710   5.259  44.032  1.00 22.14           C  
ATOM   3244  HA  VAL A 202      18.560   6.299  44.318  1.00 22.14           H  
ATOM   3245  C   VAL A 202      19.789   5.226  42.941  1.00 22.14           C  
ATOM   3246  CB  VAL A 202      19.207   4.497  45.291  1.00 22.14           C  
ATOM   3247  HB  VAL A 202      19.560   3.510  44.995  1.00 22.14           H  
ATOM   3248  O   VAL A 202      19.780   4.355  42.082  1.00 22.14           O  
ATOM   3249  CG1 VAL A 202      20.352   5.241  46.003  1.00 22.14           C  
ATOM   3250 HG11 VAL A 202      21.250   5.239  45.385  1.00 22.14           H  
ATOM   3251 HG12 VAL A 202      20.608   4.721  46.926  1.00 22.14           H  
ATOM   3252 HG13 VAL A 202      20.055   6.263  46.240  1.00 22.14           H  
ATOM   3253  CG2 VAL A 202      18.115   4.311  46.352  1.00 22.14           C  
ATOM   3254 HG21 VAL A 202      18.522   3.810  47.230  1.00 22.14           H  
ATOM   3255 HG22 VAL A 202      17.694   5.274  46.644  1.00 22.14           H  
ATOM   3256 HG23 VAL A 202      17.336   3.667  45.943  1.00 22.14           H  
ATOM   3257  N   SER A 203      20.715   6.190  43.004  1.00 23.80           N  
ATOM   3258  H   SER A 203      20.603   6.841  43.769  1.00 23.80           H  
ATOM   3259  CA  SER A 203      22.025   6.223  42.325  1.00 23.80           C  
ATOM   3260  HA  SER A 203      22.392   7.242  42.445  1.00 23.80           H  
ATOM   3261  C   SER A 203      22.084   5.941  40.814  1.00 23.80           C  
ATOM   3262  CB  SER A 203      23.059   5.358  43.064  1.00 23.80           C  
ATOM   3263  HB2 SER A 203      23.308   5.837  44.012  1.00 23.80           H  
ATOM   3264  HB3 SER A 203      23.969   5.285  42.468  1.00 23.80           H  
ATOM   3265  O   SER A 203      22.214   4.810  40.360  1.00 23.80           O  
ATOM   3266  OG  SER A 203      22.576   4.063  43.335  1.00 23.80           O  
ATOM   3267  HG  SER A 203      22.298   3.662  42.509  1.00 23.80           H  
ATOM   3268  N   GLN A 204      22.294   7.020  40.054  1.00 23.72           N  
ATOM   3269  H   GLN A 204      22.123   7.917  40.485  1.00 23.72           H  
ATOM   3270  CA  GLN A 204      23.384   7.002  39.073  1.00 23.72           C  
ATOM   3271  HA  GLN A 204      23.198   6.266  38.292  1.00 23.72           H  
ATOM   3272  C   GLN A 204      24.694   6.673  39.818  1.00 23.72           C  
ATOM   3273  CB  GLN A 204      23.564   8.414  38.474  1.00 23.72           C  
ATOM   3274  HB2 GLN A 204      23.723   9.113  39.295  1.00 23.72           H  
ATOM   3275  HB3 GLN A 204      24.465   8.414  37.861  1.00 23.72           H  
ATOM   3276  O   GLN A 204      25.156   7.541  40.554  1.00 23.72           O  
ATOM   3277  CG  GLN A 204      22.419   8.971  37.625  1.00 23.72           C  
ATOM   3278  HG2 GLN A 204      21.484   8.912  38.181  1.00 23.72           H  
ATOM   3279  HG3 GLN A 204      22.322   8.373  36.719  1.00 23.72           H  
ATOM   3280  CD  GLN A 204      22.662  10.437  37.244  1.00 23.72           C  
ATOM   3281  NE2 GLN A 204      21.901  10.976  36.319  1.00 23.72           N  
ATOM   3282 HE21 GLN A 204      22.104  11.941  36.099  1.00 23.72           H  
ATOM   3283 HE22 GLN A 204      21.186  10.430  35.860  1.00 23.72           H  
ATOM   3284  OE1 GLN A 204      23.512  11.143  37.760  1.00 23.72           O  
ATOM   3285  N   ILE A 205      25.255   5.463  39.681  1.00 21.47           N  
ATOM   3286  H   ILE A 205      24.686   4.730  39.283  1.00 21.47           H  
ATOM   3287  CA  ILE A 205      26.648   5.077  40.021  1.00 21.47           C  
ATOM   3288  HA  ILE A 205      27.320   5.583  39.328  1.00 21.47           H  
ATOM   3289  C   ILE A 205      26.819   3.562  39.780  1.00 21.47           C  
ATOM   3290  CB  ILE A 205      27.016   5.501  41.484  1.00 21.47           C  
ATOM   3291  HB  ILE A 205      26.089   5.734  42.009  1.00 21.47           H  
ATOM   3292  O   ILE A 205      25.913   2.818  40.124  1.00 21.47           O  
ATOM   3293  CG1 ILE A 205      27.895   6.779  41.448  1.00 21.47           C  
ATOM   3294 HG12 ILE A 205      27.623   7.402  40.595  1.00 21.47           H  
ATOM   3295 HG13 ILE A 205      28.940   6.502  41.313  1.00 21.47           H  
ATOM   3296  CG2 ILE A 205      27.712   4.457  42.372  1.00 21.47           C  
ATOM   3297 HG21 ILE A 205      27.113   3.547  42.423  1.00 21.47           H  
ATOM   3298 HG22 ILE A 205      28.706   4.226  41.990  1.00 21.47           H  
ATOM   3299 HG23 ILE A 205      27.810   4.834  43.390  1.00 21.47           H  
ATOM   3300  CD1 ILE A 205      27.760   7.646  42.708  1.00 21.47           C  
ATOM   3301 HD11 ILE A 205      28.110   7.102  43.585  1.00 21.47           H  
ATOM   3302 HD12 ILE A 205      28.361   8.547  42.591  1.00 21.47           H  
ATOM   3303 HD13 ILE A 205      26.718   7.934  42.853  1.00 21.47           H  
ATOM   3304  N   VAL A 206      27.974   3.139  39.234  1.00 22.51           N  
ATOM   3305  H   VAL A 206      28.627   3.851  38.938  1.00 22.51           H  
ATOM   3306  CA  VAL A 206      28.504   1.745  39.210  1.00 22.51           C  
ATOM   3307  HA  VAL A 206      29.382   1.755  38.564  1.00 22.51           H  
ATOM   3308  C   VAL A 206      27.538   0.698  38.602  1.00 22.51           C  
ATOM   3309  CB  VAL A 206      29.032   1.400  40.626  1.00 22.51           C  
ATOM   3310  HB  VAL A 206      28.269   1.657  41.360  1.00 22.51           H  
ATOM   3311  O   VAL A 206      26.651   0.181  39.261  1.00 22.51           O  
ATOM   3312  CG1 VAL A 206      29.453  -0.047  40.889  1.00 22.51           C  
ATOM   3313 HG11 VAL A 206      30.305  -0.316  40.265  1.00 22.51           H  
ATOM   3314 HG12 VAL A 206      28.627  -0.728  40.683  1.00 22.51           H  
ATOM   3315 HG13 VAL A 206      29.730  -0.168  41.936  1.00 22.51           H  
ATOM   3316  CG2 VAL A 206      30.297   2.235  40.909  1.00 22.51           C  
ATOM   3317 HG21 VAL A 206      30.577   2.128  41.958  1.00 22.51           H  
ATOM   3318 HG22 VAL A 206      30.140   3.291  40.688  1.00 22.51           H  
ATOM   3319 HG23 VAL A 206      31.118   1.883  40.285  1.00 22.51           H  
ATOM   3320  N   GLU A 207      27.557   0.409  37.297  1.00 22.30           N  
ATOM   3321  H   GLU A 207      26.641   0.069  37.040  1.00 22.30           H  
ATOM   3322  CA  GLU A 207      28.630  -0.314  36.578  1.00 22.30           C  
ATOM   3323  HA  GLU A 207      28.216  -0.567  35.602  1.00 22.30           H  
ATOM   3324  C   GLU A 207      29.016  -1.658  37.249  1.00 22.30           C  
ATOM   3325  CB  GLU A 207      29.855   0.589  36.292  1.00 22.30           C  
ATOM   3326  HB2 GLU A 207      30.461   0.666  37.195  1.00 22.30           H  
ATOM   3327  HB3 GLU A 207      29.497   1.583  36.024  1.00 22.30           H  
ATOM   3328  O   GLU A 207      29.613  -1.646  38.316  1.00 22.30           O  
ATOM   3329  CG  GLU A 207      30.766   0.092  35.156  1.00 22.30           C  
ATOM   3330  HG2 GLU A 207      30.154  -0.055  34.266  1.00 22.30           H  
ATOM   3331  HG3 GLU A 207      31.189  -0.875  35.431  1.00 22.30           H  
ATOM   3332  CD  GLU A 207      31.913   1.075  34.837  1.00 22.30           C  
ATOM   3333  OE1 GLU A 207      32.281   1.161  33.642  1.00 22.30           O  
ATOM   3334  OE2 GLU A 207      32.410   1.746  35.771  1.00 22.30           O  
ATOM   3335  N   TYR A 208      28.818  -2.793  36.549  1.00 22.18           N  
ATOM   3336  H   TYR A 208      28.251  -2.725  35.717  1.00 22.18           H  
ATOM   3337  CA  TYR A 208      29.485  -4.103  36.791  1.00 22.18           C  
ATOM   3338  HA  TYR A 208      29.361  -4.653  35.858  1.00 22.18           H  
ATOM   3339  C   TYR A 208      28.930  -5.063  37.900  1.00 22.18           C  
ATOM   3340  CB  TYR A 208      31.007  -3.836  36.939  1.00 22.18           C  
ATOM   3341  HB2 TYR A 208      31.242  -2.821  36.617  1.00 22.18           H  
ATOM   3342  HB3 TYR A 208      31.266  -3.872  37.997  1.00 22.18           H  
ATOM   3343  O   TYR A 208      28.483  -4.621  38.947  1.00 22.18           O  
ATOM   3344  CG  TYR A 208      31.958  -4.698  36.142  1.00 22.18           C  
ATOM   3345  CD1 TYR A 208      33.005  -5.374  36.796  1.00 22.18           C  
ATOM   3346  HD1 TYR A 208      33.097  -5.316  37.870  1.00 22.18           H  
ATOM   3347  CD2 TYR A 208      31.887  -4.704  34.735  1.00 22.18           C  
ATOM   3348  HD2 TYR A 208      31.123  -4.130  34.231  1.00 22.18           H  
ATOM   3349  CE1 TYR A 208      33.951  -6.102  36.053  1.00 22.18           C  
ATOM   3350  HE1 TYR A 208      34.744  -6.628  36.564  1.00 22.18           H  
ATOM   3351  CE2 TYR A 208      32.837  -5.422  33.986  1.00 22.18           C  
ATOM   3352  HE2 TYR A 208      32.796  -5.431  32.906  1.00 22.18           H  
ATOM   3353  OH  TYR A 208      34.784  -6.822  33.925  1.00 22.18           O  
ATOM   3354  HH  TYR A 208      35.402  -7.274  34.503  1.00 22.18           H  
ATOM   3355  CZ  TYR A 208      33.865  -6.127  34.645  1.00 22.18           C  
ATOM   3356  N   VAL A 209      29.077  -6.394  37.670  1.00 24.44           N  
ATOM   3357  H   VAL A 209      29.462  -6.623  36.765  1.00 24.44           H  
ATOM   3358  CA  VAL A 209      28.953  -7.569  38.610  1.00 24.44           C  
ATOM   3359  HA  VAL A 209      29.318  -8.431  38.050  1.00 24.44           H  
ATOM   3360  C   VAL A 209      27.528  -7.968  39.111  1.00 24.44           C  
ATOM   3361  CB  VAL A 209      29.939  -7.419  39.798  1.00 24.44           C  
ATOM   3362  HB  VAL A 209      29.546  -6.694  40.510  1.00 24.44           H  
ATOM   3363  O   VAL A 209      27.007  -7.323  40.006  1.00 24.44           O  
ATOM   3364  CG1 VAL A 209      30.167  -8.743  40.536  1.00 24.44           C  
ATOM   3365 HG11 VAL A 209      30.780  -8.569  41.420  1.00 24.44           H  
ATOM   3366 HG12 VAL A 209      30.672  -9.460  39.890  1.00 24.44           H  
ATOM   3367 HG13 VAL A 209      29.215  -9.152  40.875  1.00 24.44           H  
ATOM   3368  CG2 VAL A 209      31.335  -6.944  39.364  1.00 24.44           C  
ATOM   3369 HG21 VAL A 209      32.030  -7.014  40.201  1.00 24.44           H  
ATOM   3370 HG22 VAL A 209      31.699  -7.549  38.534  1.00 24.44           H  
ATOM   3371 HG23 VAL A 209      31.277  -5.893  39.079  1.00 24.44           H  
ATOM   3372  N   GLN A 210      26.791  -8.935  38.521  1.00 23.91           N  
ATOM   3373  H   GLN A 210      25.827  -8.659  38.641  1.00 23.91           H  
ATOM   3374  CA  GLN A 210      26.848 -10.433  38.617  1.00 23.91           C  
ATOM   3375  HA  GLN A 210      26.197 -10.781  37.816  1.00 23.91           H  
ATOM   3376  C   GLN A 210      26.235 -11.107  39.890  1.00 23.91           C  
ATOM   3377  CB  GLN A 210      28.234 -11.021  38.296  1.00 23.91           C  
ATOM   3378  HB2 GLN A 210      28.977 -10.558  38.947  1.00 23.91           H  
ATOM   3379  HB3 GLN A 210      28.231 -12.086  38.528  1.00 23.91           H  
ATOM   3380  O   GLN A 210      26.218 -10.502  40.956  1.00 23.91           O  
ATOM   3381  CG  GLN A 210      28.655 -10.879  36.828  1.00 23.91           C  
ATOM   3382  HG2 GLN A 210      27.960 -11.448  36.210  1.00 23.91           H  
ATOM   3383  HG3 GLN A 210      28.604  -9.836  36.515  1.00 23.91           H  
ATOM   3384  CD  GLN A 210      30.077 -11.388  36.593  1.00 23.91           C  
ATOM   3385  NE2 GLN A 210      30.308 -12.168  35.561  1.00 23.91           N  
ATOM   3386 HE21 GLN A 210      31.250 -12.526  35.492  1.00 23.91           H  
ATOM   3387 HE22 GLN A 210      29.542 -12.500  34.992  1.00 23.91           H  
ATOM   3388  OE1 GLN A 210      31.016 -11.082  37.308  1.00 23.91           O  
ATOM   3389  N   SER A 211      25.829 -12.395  39.755  1.00 26.47           N  
ATOM   3390  H   SER A 211      25.927 -12.783  38.828  1.00 26.47           H  
ATOM   3391  CA  SER A 211      25.190 -13.356  40.722  1.00 26.47           C  
ATOM   3392  HA  SER A 211      25.096 -14.281  40.153  1.00 26.47           H  
ATOM   3393  C   SER A 211      23.731 -13.047  41.148  1.00 26.47           C  
ATOM   3394  CB  SER A 211      26.101 -13.744  41.903  1.00 26.47           C  
ATOM   3395  HB2 SER A 211      26.710 -14.598  41.605  1.00 26.47           H  
ATOM   3396  HB3 SER A 211      25.482 -14.056  42.744  1.00 26.47           H  
ATOM   3397  O   SER A 211      23.431 -11.895  41.437  1.00 26.47           O  
ATOM   3398  OG  SER A 211      26.971 -12.708  42.321  1.00 26.47           O  
ATOM   3399  HG  SER A 211      26.529 -11.877  42.131  1.00 26.47           H  
ATOM   3400  N   GLU A 212      22.732 -13.948  41.028  1.00 27.22           N  
ATOM   3401  H   GLU A 212      21.851 -13.458  40.968  1.00 27.22           H  
ATOM   3402  CA  GLU A 212      22.513 -15.321  41.595  1.00 27.22           C  
ATOM   3403  HA  GLU A 212      21.601 -15.700  41.134  1.00 27.22           H  
ATOM   3404  C   GLU A 212      22.225 -15.292  43.126  1.00 27.22           C  
ATOM   3405  CB  GLU A 212      23.612 -16.356  41.241  1.00 27.22           C  
ATOM   3406  HB2 GLU A 212      24.571 -15.982  41.597  1.00 27.22           H  
ATOM   3407  HB3 GLU A 212      23.404 -17.269  41.797  1.00 27.22           H  
ATOM   3408  O   GLU A 212      22.992 -14.666  43.853  1.00 27.22           O  
ATOM   3409  CG  GLU A 212      23.724 -16.735  39.747  1.00 27.22           C  
ATOM   3410  HG2 GLU A 212      22.787 -17.190  39.427  1.00 27.22           H  
ATOM   3411  HG3 GLU A 212      23.854 -15.822  39.165  1.00 27.22           H  
ATOM   3412  CD  GLU A 212      24.898 -17.692  39.421  1.00 27.22           C  
ATOM   3413  OE1 GLU A 212      25.012 -18.096  38.237  1.00 27.22           O  
ATOM   3414  OE2 GLU A 212      25.777 -17.911  40.292  1.00 27.22           O  
ATOM   3415  N   ASP A 213      21.190 -15.923  43.722  1.00 26.83           N  
ATOM   3416  H   ASP A 213      21.175 -15.812  44.726  1.00 26.83           H  
ATOM   3417  CA  ASP A 213      20.038 -16.714  43.214  1.00 26.83           C  
ATOM   3418  HA  ASP A 213      19.602 -16.207  42.353  1.00 26.83           H  
ATOM   3419  C   ASP A 213      18.893 -16.870  44.277  1.00 26.83           C  
ATOM   3420  CB  ASP A 213      20.514 -18.137  42.815  1.00 26.83           C  
ATOM   3421  HB2 ASP A 213      19.777 -18.875  43.130  1.00 26.83           H  
ATOM   3422  HB3 ASP A 213      21.435 -18.375  43.347  1.00 26.83           H  
ATOM   3423  O   ASP A 213      19.114 -16.662  45.468  1.00 26.83           O  
ATOM   3424  CG  ASP A 213      20.722 -18.353  41.312  1.00 26.83           C  
ATOM   3425  OD1 ASP A 213      20.143 -17.571  40.522  1.00 26.83           O  
ATOM   3426  OD2 ASP A 213      21.468 -19.297  40.974  1.00 26.83           O  
ATOM   3427  N   ASP A 214      17.703 -17.302  43.815  1.00 28.07           N  
ATOM   3428  H   ASP A 214      17.683 -17.382  42.809  1.00 28.07           H  
ATOM   3429  CA  ASP A 214      16.656 -18.153  44.456  1.00 28.07           C  
ATOM   3430  HA  ASP A 214      15.900 -18.167  43.670  1.00 28.07           H  
ATOM   3431  C   ASP A 214      15.772 -17.798  45.709  1.00 28.07           C  
ATOM   3432  CB  ASP A 214      17.178 -19.609  44.545  1.00 28.07           C  
ATOM   3433  HB2 ASP A 214      16.691 -20.108  45.383  1.00 28.07           H  
ATOM   3434  HB3 ASP A 214      18.243 -19.606  44.773  1.00 28.07           H  
ATOM   3435  O   ASP A 214      16.225 -17.630  46.837  1.00 28.07           O  
ATOM   3436  CG  ASP A 214      16.923 -20.474  43.296  1.00 28.07           C  
ATOM   3437  OD1 ASP A 214      16.221 -20.002  42.369  1.00 28.07           O  
ATOM   3438  OD2 ASP A 214      17.342 -21.653  43.327  1.00 28.07           O  
ATOM   3439  N   VAL A 215      14.443 -17.948  45.480  1.00 24.03           N  
ATOM   3440  H   VAL A 215      14.237 -17.935  44.491  1.00 24.03           H  
ATOM   3441  CA  VAL A 215      13.405 -18.705  46.260  1.00 24.03           C  
ATOM   3442  HA  VAL A 215      12.558 -18.732  45.574  1.00 24.03           H  
ATOM   3443  C   VAL A 215      12.755 -18.154  47.567  1.00 24.03           C  
ATOM   3444  CB  VAL A 215      13.803 -20.201  46.349  1.00 24.03           C  
ATOM   3445  HB  VAL A 215      14.798 -20.277  46.786  1.00 24.03           H  
ATOM   3446  O   VAL A 215      13.272 -18.267  48.673  1.00 24.03           O  
ATOM   3447  CG1 VAL A 215      12.867 -21.109  47.162  1.00 24.03           C  
ATOM   3448 HG11 VAL A 215      13.274 -22.120  47.185  1.00 24.03           H  
ATOM   3449 HG12 VAL A 215      11.875 -21.144  46.710  1.00 24.03           H  
ATOM   3450 HG13 VAL A 215      12.789 -20.758  48.191  1.00 24.03           H  
ATOM   3451  CG2 VAL A 215      13.813 -20.829  44.942  1.00 24.03           C  
ATOM   3452 HG21 VAL A 215      14.406 -20.233  44.249  1.00 24.03           H  
ATOM   3453 HG22 VAL A 215      12.800 -20.902  44.546  1.00 24.03           H  
ATOM   3454 HG23 VAL A 215      14.256 -21.824  44.985  1.00 24.03           H  
ATOM   3455  N   GLU A 216      11.508 -17.670  47.401  1.00 23.57           N  
ATOM   3456  H   GLU A 216      11.340 -17.398  46.443  1.00 23.57           H  
ATOM   3457  CA  GLU A 216      10.233 -18.020  48.101  1.00 23.57           C  
ATOM   3458  HA  GLU A 216       9.622 -17.118  48.121  1.00 23.57           H  
ATOM   3459  C   GLU A 216      10.234 -18.584  49.551  1.00 23.57           C  
ATOM   3460  CB  GLU A 216       9.513 -19.034  47.173  1.00 23.57           C  
ATOM   3461  HB2 GLU A 216      10.139 -19.922  47.084  1.00 23.57           H  
ATOM   3462  HB3 GLU A 216       9.428 -18.592  46.180  1.00 23.57           H  
ATOM   3463  O   GLU A 216      10.777 -19.664  49.765  1.00 23.57           O  
ATOM   3464  CG  GLU A 216       8.110 -19.494  47.605  1.00 23.57           C  
ATOM   3465  HG2 GLU A 216       8.145 -19.893  48.619  1.00 23.57           H  
ATOM   3466  HG3 GLU A 216       7.448 -18.628  47.618  1.00 23.57           H  
ATOM   3467  CD  GLU A 216       7.551 -20.587  46.675  1.00 23.57           C  
ATOM   3468  OE1 GLU A 216       6.545 -20.302  45.986  1.00 23.57           O  
ATOM   3469  OE2 GLU A 216       8.087 -21.718  46.702  1.00 23.57           O  
ATOM   3470  N   ILE A 217       9.451 -17.986  50.494  1.00 25.20           N  
ATOM   3471  H   ILE A 217       9.137 -17.045  50.306  1.00 25.20           H  
ATOM   3472  CA  ILE A 217       8.700 -18.736  51.553  1.00 25.20           C  
ATOM   3473  HA  ILE A 217       8.104 -19.449  50.984  1.00 25.20           H  
ATOM   3474  C   ILE A 217       7.646 -17.939  52.401  1.00 25.20           C  
ATOM   3475  CB  ILE A 217       9.679 -19.576  52.445  1.00 25.20           C  
ATOM   3476  HB  ILE A 217      10.701 -19.345  52.144  1.00 25.20           H  
ATOM   3477  O   ILE A 217       7.937 -16.896  52.976  1.00 25.20           O  
ATOM   3478  CG1 ILE A 217       9.433 -21.084  52.172  1.00 25.20           C  
ATOM   3479 HG12 ILE A 217       9.310 -21.247  51.102  1.00 25.20           H  
ATOM   3480 HG13 ILE A 217       8.508 -21.399  52.656  1.00 25.20           H  
ATOM   3481  CG2 ILE A 217       9.675 -19.299  53.959  1.00 25.20           C  
ATOM   3482 HG21 ILE A 217      10.525 -19.798  54.424  1.00 25.20           H  
ATOM   3483 HG22 ILE A 217       9.788 -18.230  54.139  1.00 25.20           H  
ATOM   3484 HG23 ILE A 217       8.755 -19.666  54.414  1.00 25.20           H  
ATOM   3485  CD1 ILE A 217      10.572 -22.002  52.627  1.00 25.20           C  
ATOM   3486 HD11 ILE A 217      10.353 -23.025  52.322  1.00 25.20           H  
ATOM   3487 HD12 ILE A 217      11.506 -21.688  52.161  1.00 25.20           H  
ATOM   3488 HD13 ILE A 217      10.676 -21.976  53.712  1.00 25.20           H  
ATOM   3489  N   ILE A 218       6.455 -18.553  52.575  1.00 25.72           N  
ATOM   3490  H   ILE A 218       6.318 -19.328  51.943  1.00 25.72           H  
ATOM   3491  CA  ILE A 218       5.437 -18.459  53.673  1.00 25.72           C  
ATOM   3492  HA  ILE A 218       4.723 -19.220  53.357  1.00 25.72           H  
ATOM   3493  C   ILE A 218       4.493 -17.232  53.860  1.00 25.72           C  
ATOM   3494  CB  ILE A 218       6.010 -19.021  55.005  1.00 25.72           C  
ATOM   3495  HB  ILE A 218       6.989 -18.570  55.164  1.00 25.72           H  
ATOM   3496  O   ILE A 218       4.846 -16.063  53.793  1.00 25.72           O  
ATOM   3497  CG1 ILE A 218       6.160 -20.557  54.853  1.00 25.72           C  
ATOM   3498 HG12 ILE A 218       6.742 -20.774  53.957  1.00 25.72           H  
ATOM   3499 HG13 ILE A 218       5.176 -21.005  54.715  1.00 25.72           H  
ATOM   3500  CG2 ILE A 218       5.181 -18.713  56.270  1.00 25.72           C  
ATOM   3501 HG21 ILE A 218       5.708 -19.063  57.157  1.00 25.72           H  
ATOM   3502 HG22 ILE A 218       5.061 -17.636  56.387  1.00 25.72           H  
ATOM   3503 HG23 ILE A 218       4.201 -19.189  56.223  1.00 25.72           H  
ATOM   3504  CD1 ILE A 218       6.847 -21.269  56.025  1.00 25.72           C  
ATOM   3505 HD11 ILE A 218       6.190 -21.289  56.895  1.00 25.72           H  
ATOM   3506 HD12 ILE A 218       7.072 -22.297  55.739  1.00 25.72           H  
ATOM   3507 HD13 ILE A 218       7.777 -20.761  56.282  1.00 25.72           H  
ATOM   3508  N   LEU A 219       3.237 -17.587  54.192  1.00 20.99           N  
ATOM   3509  H   LEU A 219       3.104 -18.583  54.302  1.00 20.99           H  
ATOM   3510  CA  LEU A 219       2.024 -16.780  54.411  1.00 20.99           C  
ATOM   3511  HA  LEU A 219       2.046 -15.910  53.754  1.00 20.99           H  
ATOM   3512  C   LEU A 219       1.780 -16.299  55.870  1.00 20.99           C  
ATOM   3513  CB  LEU A 219       0.833 -17.704  54.042  1.00 20.99           C  
ATOM   3514  HB2 LEU A 219      -0.102 -17.270  54.396  1.00 20.99           H  
ATOM   3515  HB3 LEU A 219       0.962 -18.636  54.593  1.00 20.99           H  
ATOM   3516  O   LEU A 219       2.258 -16.898  56.833  1.00 20.99           O  
ATOM   3517  CG  LEU A 219       0.653 -18.029  52.548  1.00 20.99           C  
ATOM   3518  HG  LEU A 219       1.625 -18.105  52.060  1.00 20.99           H  
ATOM   3519  CD1 LEU A 219      -0.074 -19.366  52.389  1.00 20.99           C  
ATOM   3520 HD11 LEU A 219      -1.051 -19.326  52.871  1.00 20.99           H  
ATOM   3521 HD12 LEU A 219       0.520 -20.168  52.828  1.00 20.99           H  
ATOM   3522 HD13 LEU A 219      -0.210 -19.579  51.329  1.00 20.99           H  
ATOM   3523  CD2 LEU A 219      -0.183 -16.947  51.866  1.00 20.99           C  
ATOM   3524 HD21 LEU A 219      -0.275 -17.176  50.804  1.00 20.99           H  
ATOM   3525 HD22 LEU A 219       0.313 -15.981  51.960  1.00 20.99           H  
ATOM   3526 HD23 LEU A 219      -1.181 -16.893  52.300  1.00 20.99           H  
ATOM   3527  N   SER A 220       0.791 -15.395  55.994  1.00 22.82           N  
ATOM   3528  H   SER A 220       0.562 -14.915  55.135  1.00 22.82           H  
ATOM   3529  CA  SER A 220      -0.211 -15.251  57.087  1.00 22.82           C  
ATOM   3530  HA  SER A 220      -1.072 -14.814  56.582  1.00 22.82           H  
ATOM   3531  C   SER A 220       0.051 -14.311  58.286  1.00 22.82           C  
ATOM   3532  CB  SER A 220      -0.726 -16.623  57.573  1.00 22.82           C  
ATOM   3533  HB2 SER A 220      -0.908 -17.265  56.710  1.00 22.82           H  
ATOM   3534  HB3 SER A 220      -1.674 -16.480  58.090  1.00 22.82           H  
ATOM   3535  O   SER A 220       0.987 -14.515  59.056  1.00 22.82           O  
ATOM   3536  OG  SER A 220       0.173 -17.272  58.455  1.00 22.82           O  
ATOM   3537  HG  SER A 220       1.046 -17.178  58.069  1.00 22.82           H  
ATOM   3538  N   ARG A 221      -0.902 -13.381  58.544  1.00 24.89           N  
ATOM   3539  H   ARG A 221      -1.281 -12.936  57.720  1.00 24.89           H  
ATOM   3540  CA  ARG A 221      -1.849 -13.384  59.706  1.00 24.89           C  
ATOM   3541  HA  ARG A 221      -2.598 -14.157  59.532  1.00 24.89           H  
ATOM   3542  C   ARG A 221      -2.624 -12.056  59.922  1.00 24.89           C  
ATOM   3543  CB  ARG A 221      -1.115 -13.700  61.031  1.00 24.89           C  
ATOM   3544  HB2 ARG A 221      -1.618 -13.209  61.864  1.00 24.89           H  
ATOM   3545  HB3 ARG A 221      -0.099 -13.306  61.000  1.00 24.89           H  
ATOM   3546  O   ARG A 221      -1.994 -11.021  60.039  1.00 24.89           O  
ATOM   3547  CG  ARG A 221      -1.111 -15.209  61.320  1.00 24.89           C  
ATOM   3548  HG2 ARG A 221      -2.120 -15.517  61.592  1.00 24.89           H  
ATOM   3549  HG3 ARG A 221      -0.816 -15.767  60.430  1.00 24.89           H  
ATOM   3550  CD  ARG A 221      -0.147 -15.562  62.453  1.00 24.89           C  
ATOM   3551  HD2 ARG A 221       0.865 -15.327  62.124  1.00 24.89           H  
ATOM   3552  HD3 ARG A 221      -0.391 -14.958  63.326  1.00 24.89           H  
ATOM   3553  NE  ARG A 221      -0.247 -16.995  62.787  1.00 24.89           N  
ATOM   3554  HE  ARG A 221      -0.877 -17.540  62.215  1.00 24.89           H  
ATOM   3555  NH1 ARG A 221       1.416 -17.057  64.363  1.00 24.89           N  
ATOM   3556 HH11 ARG A 221       1.994 -17.571  65.013  1.00 24.89           H  
ATOM   3557 HH12 ARG A 221       1.624 -16.094  64.144  1.00 24.89           H  
ATOM   3558  NH2 ARG A 221       0.263 -18.914  63.899  1.00 24.89           N  
ATOM   3559 HH21 ARG A 221       0.841 -19.415  64.558  1.00 24.89           H  
ATOM   3560 HH22 ARG A 221      -0.421 -19.408  63.344  1.00 24.89           H  
ATOM   3561  CZ  ARG A 221       0.475 -17.646  63.679  1.00 24.89           C  
ATOM   3562  N   ILE A 222      -3.955 -12.168  60.121  1.00 25.09           N  
ATOM   3563  H   ILE A 222      -4.353 -13.028  59.773  1.00 25.09           H  
ATOM   3564  CA  ILE A 222      -4.833 -11.462  61.111  1.00 25.09           C  
ATOM   3565  HA  ILE A 222      -5.851 -11.764  60.869  1.00 25.09           H  
ATOM   3566  C   ILE A 222      -4.794  -9.898  61.120  1.00 25.09           C  
ATOM   3567  CB  ILE A 222      -4.524 -12.044  62.522  1.00 25.09           C  
ATOM   3568  HB  ILE A 222      -3.502 -11.761  62.776  1.00 25.09           H  
ATOM   3569  O   ILE A 222      -3.756  -9.346  61.444  1.00 25.09           O  
ATOM   3570  CG1 ILE A 222      -4.621 -13.597  62.572  1.00 25.09           C  
ATOM   3571 HG12 ILE A 222      -5.668 -13.896  62.520  1.00 25.09           H  
ATOM   3572 HG13 ILE A 222      -4.115 -14.044  61.716  1.00 25.09           H  
ATOM   3573  CG2 ILE A 222      -5.455 -11.454  63.599  1.00 25.09           C  
ATOM   3574 HG21 ILE A 222      -6.491 -11.732  63.406  1.00 25.09           H  
ATOM   3575 HG22 ILE A 222      -5.378 -10.367  63.618  1.00 25.09           H  
ATOM   3576 HG23 ILE A 222      -5.166 -11.805  64.589  1.00 25.09           H  
ATOM   3577  CD1 ILE A 222      -3.979 -14.227  63.816  1.00 25.09           C  
ATOM   3578 HD11 ILE A 222      -2.946 -13.891  63.913  1.00 25.09           H  
ATOM   3579 HD12 ILE A 222      -4.535 -13.959  64.714  1.00 25.09           H  
ATOM   3580 HD13 ILE A 222      -3.990 -15.312  63.715  1.00 25.09           H  
ATOM   3581  N   ALA A 223      -5.817  -9.061  60.839  1.00 24.21           N  
ATOM   3582  H   ALA A 223      -5.440  -8.124  60.818  1.00 24.21           H  
ATOM   3583  CA  ALA A 223      -7.306  -9.050  60.879  1.00 24.21           C  
ATOM   3584  HA  ALA A 223      -7.586  -8.477  59.996  1.00 24.21           H  
ATOM   3585  C   ALA A 223      -7.946  -8.274  62.076  1.00 24.21           C  
ATOM   3586  CB  ALA A 223      -7.953 -10.427  60.669  1.00 24.21           C  
ATOM   3587  HB1 ALA A 223      -7.545 -10.899  59.775  1.00 24.21           H  
ATOM   3588  HB2 ALA A 223      -7.796 -11.055  61.545  1.00 24.21           H  
ATOM   3589  HB3 ALA A 223      -9.026 -10.303  60.523  1.00 24.21           H  
ATOM   3590  O   ALA A 223      -7.555  -8.506  63.217  1.00 24.21           O  
ATOM   3591  N   LYS A 224      -9.015  -7.476  61.801  1.00 25.82           N  
ATOM   3592  H   LYS A 224      -9.218  -7.366  60.817  1.00 25.82           H  
ATOM   3593  CA  LYS A 224      -9.892  -6.676  62.732  1.00 25.82           C  
ATOM   3594  HA  LYS A 224     -10.736  -6.306  62.151  1.00 25.82           H  
ATOM   3595  C   LYS A 224      -9.235  -5.391  63.323  1.00 25.82           C  
ATOM   3596  CB  LYS A 224     -10.462  -7.628  63.804  1.00 25.82           C  
ATOM   3597  HB2 LYS A 224     -11.120  -7.067  64.469  1.00 25.82           H  
ATOM   3598  HB3 LYS A 224      -9.658  -8.015  64.430  1.00 25.82           H  
ATOM   3599  O   LYS A 224      -8.017  -5.314  63.289  1.00 25.82           O  
ATOM   3600  CG  LYS A 224     -11.261  -8.796  63.203  1.00 25.82           C  
ATOM   3601  HG2 LYS A 224     -10.592  -9.443  62.636  1.00 25.82           H  
ATOM   3602  HG3 LYS A 224     -12.018  -8.397  62.528  1.00 25.82           H  
ATOM   3603  CD  LYS A 224     -11.949  -9.633  64.286  1.00 25.82           C  
ATOM   3604  HD2 LYS A 224     -12.652  -9.002  64.830  1.00 25.82           H  
ATOM   3605  HD3 LYS A 224     -11.199 -10.021  64.975  1.00 25.82           H  
ATOM   3606  CE  LYS A 224     -12.694 -10.789  63.606  1.00 25.82           C  
ATOM   3607  HE2 LYS A 224     -13.354 -10.374  62.845  1.00 25.82           H  
ATOM   3608  HE3 LYS A 224     -11.965 -11.419  63.096  1.00 25.82           H  
ATOM   3609  NZ  LYS A 224     -13.481 -11.590  64.574  1.00 25.82           N  
ATOM   3610  HZ1 LYS A 224     -12.878 -11.985  65.282  1.00 25.82           H  
ATOM   3611  HZ2 LYS A 224     -14.176 -11.008  65.019  1.00 25.82           H  
ATOM   3612  HZ3 LYS A 224     -13.960 -12.338  64.093  1.00 25.82           H  
ATOM   3613  N   THR A 225      -9.877  -4.319  63.850  1.00 28.72           N  
ATOM   3614  H   THR A 225      -9.188  -3.642  64.145  1.00 28.72           H  
ATOM   3615  CA  THR A 225     -11.274  -3.814  64.131  1.00 28.72           C  
ATOM   3616  HA  THR A 225     -11.907  -3.890  63.247  1.00 28.72           H  
ATOM   3617  C   THR A 225     -11.161  -2.314  64.573  1.00 28.72           C  
ATOM   3618  CB  THR A 225     -11.922  -4.518  65.361  1.00 28.72           C  
ATOM   3619  HB  THR A 225     -12.378  -3.768  66.007  1.00 28.72           H  
ATOM   3620  O   THR A 225     -10.081  -1.964  65.033  1.00 28.72           O  
ATOM   3621  CG2 THR A 225     -13.027  -5.526  65.016  1.00 28.72           C  
ATOM   3622 HG21 THR A 225     -12.950  -6.404  65.656  1.00 28.72           H  
ATOM   3623 HG22 THR A 225     -12.975  -5.821  63.968  1.00 28.72           H  
ATOM   3624 HG23 THR A 225     -14.004  -5.082  65.207  1.00 28.72           H  
ATOM   3625  OG1 THR A 225     -10.961  -5.183  66.155  1.00 28.72           O  
ATOM   3626  HG1 THR A 225     -10.298  -4.535  66.406  1.00 28.72           H  
ATOM   3627  N   SER A 226     -12.154  -1.395  64.639  1.00 28.96           N  
ATOM   3628  H   SER A 226     -11.871  -0.609  65.207  1.00 28.96           H  
ATOM   3629  CA  SER A 226     -13.451  -1.133  63.948  1.00 28.96           C  
ATOM   3630  HA  SER A 226     -13.263  -0.865  62.908  1.00 28.96           H  
ATOM   3631  C   SER A 226     -14.252   0.027  64.635  1.00 28.96           C  
ATOM   3632  CB  SER A 226     -14.378  -2.350  64.002  1.00 28.96           C  
ATOM   3633  HB2 SER A 226     -15.298  -2.127  63.462  1.00 28.96           H  
ATOM   3634  HB3 SER A 226     -13.913  -3.201  63.504  1.00 28.96           H  
ATOM   3635  O   SER A 226     -14.095   0.179  65.840  1.00 28.96           O  
ATOM   3636  OG  SER A 226     -14.676  -2.681  65.344  1.00 28.96           O  
ATOM   3637  HG  SER A 226     -14.722  -1.873  65.860  1.00 28.96           H  
ATOM   3638  N   LEU A 227     -15.221   0.662  63.937  1.00 26.28           N  
ATOM   3639  H   LEU A 227     -15.218   0.513  62.938  1.00 26.28           H  
ATOM   3640  CA  LEU A 227     -16.432   1.389  64.448  1.00 26.28           C  
ATOM   3641  HA  LEU A 227     -17.065   1.486  63.566  1.00 26.28           H  
ATOM   3642  C   LEU A 227     -16.377   2.861  64.998  1.00 26.28           C  
ATOM   3643  CB  LEU A 227     -17.244   0.476  65.404  1.00 26.28           C  
ATOM   3644  HB2 LEU A 227     -16.602   0.188  66.236  1.00 26.28           H  
ATOM   3645  HB3 LEU A 227     -18.059   1.053  65.841  1.00 26.28           H  
ATOM   3646  O   LEU A 227     -15.610   3.211  65.885  1.00 26.28           O  
ATOM   3647  CG  LEU A 227     -17.864  -0.788  64.776  1.00 26.28           C  
ATOM   3648  HG  LEU A 227     -17.118  -1.290  64.160  1.00 26.28           H  
ATOM   3649  CD1 LEU A 227     -18.304  -1.764  65.867  1.00 26.28           C  
ATOM   3650 HD11 LEU A 227     -17.447  -2.042  66.480  1.00 26.28           H  
ATOM   3651 HD12 LEU A 227     -19.058  -1.289  66.495  1.00 26.28           H  
ATOM   3652 HD13 LEU A 227     -18.725  -2.661  65.414  1.00 26.28           H  
ATOM   3653  CD2 LEU A 227     -19.079  -0.488  63.899  1.00 26.28           C  
ATOM   3654 HD21 LEU A 227     -19.868  -0.036  64.499  1.00 26.28           H  
ATOM   3655 HD22 LEU A 227     -19.457  -1.409  63.454  1.00 26.28           H  
ATOM   3656 HD23 LEU A 227     -18.818   0.208  63.101  1.00 26.28           H  
ATOM   3657  N   ASP A 228     -17.341   3.661  64.501  1.00 25.27           N  
ATOM   3658  H   ASP A 228     -17.803   3.247  63.704  1.00 25.27           H  
ATOM   3659  CA  ASP A 228     -18.331   4.534  65.194  1.00 25.27           C  
ATOM   3660  HA  ASP A 228     -18.997   4.800  64.373  1.00 25.27           H  
ATOM   3661  C   ASP A 228     -18.117   5.966  65.765  1.00 25.27           C  
ATOM   3662  CB  ASP A 228     -19.227   3.668  66.110  1.00 25.27           C  
ATOM   3663  HB2 ASP A 228     -19.874   4.307  66.711  1.00 25.27           H  
ATOM   3664  HB3 ASP A 228     -18.602   3.106  66.804  1.00 25.27           H  
ATOM   3665  O   ASP A 228     -19.134   6.599  66.063  1.00 25.27           O  
ATOM   3666  CG  ASP A 228     -20.141   2.709  65.332  1.00 25.27           C  
ATOM   3667  OD1 ASP A 228     -20.063   2.689  64.079  1.00 25.27           O  
ATOM   3668  OD2 ASP A 228     -20.919   1.993  65.999  1.00 25.27           O  
ATOM   3669  N   GLU A 229     -16.934   6.585  65.873  1.00 33.06           N  
ATOM   3670  H   GLU A 229     -16.094   6.048  65.711  1.00 33.06           H  
ATOM   3671  CA  GLU A 229     -16.857   7.830  66.693  1.00 33.06           C  
ATOM   3672  HA  GLU A 229     -17.517   7.674  67.546  1.00 33.06           H  
ATOM   3673  C   GLU A 229     -17.393   9.165  66.095  1.00 33.06           C  
ATOM   3674  CB  GLU A 229     -15.461   8.008  67.314  1.00 33.06           C  
ATOM   3675  HB2 GLU A 229     -14.697   7.974  66.537  1.00 33.06           H  
ATOM   3676  HB3 GLU A 229     -15.428   8.987  67.792  1.00 33.06           H  
ATOM   3677  O   GLU A 229     -17.920   9.984  66.853  1.00 33.06           O  
ATOM   3678  CG  GLU A 229     -15.181   6.939  68.385  1.00 33.06           C  
ATOM   3679  HG2 GLU A 229     -14.814   6.035  67.897  1.00 33.06           H  
ATOM   3680  HG3 GLU A 229     -16.112   6.686  68.891  1.00 33.06           H  
ATOM   3681  CD  GLU A 229     -14.170   7.426  69.434  1.00 33.06           C  
ATOM   3682  OE1 GLU A 229     -14.509   7.359  70.639  1.00 33.06           O  
ATOM   3683  OE2 GLU A 229     -13.080   7.887  69.025  1.00 33.06           O  
ATOM   3684  N   PHE A 230     -17.331   9.432  64.779  1.00 32.46           N  
ATOM   3685  H   PHE A 230     -16.931   8.724  64.180  1.00 32.46           H  
ATOM   3686  CA  PHE A 230     -17.492  10.811  64.241  1.00 32.46           C  
ATOM   3687  HA  PHE A 230     -17.604  11.469  65.102  1.00 32.46           H  
ATOM   3688  C   PHE A 230     -18.793  11.134  63.470  1.00 32.46           C  
ATOM   3689  CB  PHE A 230     -16.178  11.298  63.605  1.00 32.46           C  
ATOM   3690  HB2 PHE A 230     -15.736  10.506  62.999  1.00 32.46           H  
ATOM   3691  HB3 PHE A 230     -16.369  12.151  62.954  1.00 32.46           H  
ATOM   3692  O   PHE A 230     -18.800  11.799  62.436  1.00 32.46           O  
ATOM   3693  CG  PHE A 230     -15.210  11.746  64.686  1.00 32.46           C  
ATOM   3694  CD1 PHE A 230     -15.288  13.060  65.190  1.00 32.46           C  
ATOM   3695  HD1 PHE A 230     -15.970  13.770  64.746  1.00 32.46           H  
ATOM   3696  CD2 PHE A 230     -14.333  10.821  65.284  1.00 32.46           C  
ATOM   3697  HD2 PHE A 230     -14.282   9.805  64.922  1.00 32.46           H  
ATOM   3698  CE1 PHE A 230     -14.499  13.443  66.290  1.00 32.46           C  
ATOM   3699  HE1 PHE A 230     -14.565  14.449  66.677  1.00 32.46           H  
ATOM   3700  CE2 PHE A 230     -13.554  11.201  66.391  1.00 32.46           C  
ATOM   3701  HE2 PHE A 230     -12.912  10.478  66.872  1.00 32.46           H  
ATOM   3702  CZ  PHE A 230     -13.638  12.511  66.894  1.00 32.46           C  
ATOM   3703  HZ  PHE A 230     -13.043  12.794  67.751  1.00 32.46           H  
ATOM   3704  N   ARG A 231     -19.948  10.752  64.035  1.00 26.01           N  
ATOM   3705  H   ARG A 231     -19.867  10.200  64.876  1.00 26.01           H  
ATOM   3706  CA  ARG A 231     -21.273  11.303  63.657  1.00 26.01           C  
ATOM   3707  HA  ARG A 231     -21.232  11.600  62.609  1.00 26.01           H  
ATOM   3708  C   ARG A 231     -21.597  12.595  64.439  1.00 26.01           C  
ATOM   3709  CB  ARG A 231     -22.366  10.217  63.802  1.00 26.01           C  
ATOM   3710  HB2 ARG A 231     -22.017   9.429  64.469  1.00 26.01           H  
ATOM   3711  HB3 ARG A 231     -23.260  10.648  64.253  1.00 26.01           H  
ATOM   3712  O   ARG A 231     -22.391  12.556  65.378  1.00 26.01           O  
ATOM   3713  CG  ARG A 231     -22.814   9.600  62.470  1.00 26.01           C  
ATOM   3714  HG2 ARG A 231     -21.982   9.073  62.002  1.00 26.01           H  
ATOM   3715  HG3 ARG A 231     -23.164  10.391  61.807  1.00 26.01           H  
ATOM   3716  CD  ARG A 231     -23.966   8.622  62.756  1.00 26.01           C  
ATOM   3717  HD2 ARG A 231     -24.699   9.120  63.391  1.00 26.01           H  
ATOM   3718  HD3 ARG A 231     -23.561   7.768  63.298  1.00 26.01           H  
ATOM   3719  NE  ARG A 231     -24.645   8.158  61.531  1.00 26.01           N  
ATOM   3720  HE  ARG A 231     -24.283   8.497  60.651  1.00 26.01           H  
ATOM   3721  NH1 ARG A 231     -26.131   6.742  62.565  1.00 26.01           N  
ATOM   3722 HH11 ARG A 231     -26.841   6.026  62.502  1.00 26.01           H  
ATOM   3723 HH12 ARG A 231     -25.656   6.907  63.441  1.00 26.01           H  
ATOM   3724  NH2 ARG A 231     -26.191   6.967  60.348  1.00 26.01           N  
ATOM   3725 HH21 ARG A 231     -26.926   6.275  60.315  1.00 26.01           H  
ATOM   3726 HH22 ARG A 231     -25.814   7.331  59.485  1.00 26.01           H  
ATOM   3727  CZ  ARG A 231     -25.649   7.297  61.487  1.00 26.01           C  
ATOM   3728  N   LYS A 232     -20.974  13.719  64.055  1.00 27.50           N  
ATOM   3729  H   LYS A 232     -20.235  13.585  63.380  1.00 27.50           H  
ATOM   3730  CA  LYS A 232     -21.182  15.139  64.474  1.00 27.50           C  
ATOM   3731  HA  LYS A 232     -22.185  15.487  64.226  1.00 27.50           H  
ATOM   3732  C   LYS A 232     -20.151  15.974  63.674  1.00 27.50           C  
ATOM   3733  CB  LYS A 232     -20.901  15.274  65.989  1.00 27.50           C  
ATOM   3734  HB2 LYS A 232     -20.124  14.557  66.252  1.00 27.50           H  
ATOM   3735  HB3 LYS A 232     -20.461  16.248  66.205  1.00 27.50           H  
ATOM   3736  O   LYS A 232     -19.040  15.490  63.526  1.00 27.50           O  
ATOM   3737  CG  LYS A 232     -22.128  15.113  66.915  1.00 27.50           C  
ATOM   3738  HG2 LYS A 232     -22.434  16.094  67.278  1.00 27.50           H  
ATOM   3739  HG3 LYS A 232     -22.973  14.686  66.375  1.00 27.50           H  
ATOM   3740  CD  LYS A 232     -21.754  14.221  68.109  1.00 27.50           C  
ATOM   3741  HD2 LYS A 232     -21.012  14.744  68.712  1.00 27.50           H  
ATOM   3742  HD3 LYS A 232     -21.302  13.304  67.729  1.00 27.50           H  
ATOM   3743  CE  LYS A 232     -22.954  13.839  68.975  1.00 27.50           C  
ATOM   3744  HE2 LYS A 232     -23.401  14.749  69.375  1.00 27.50           H  
ATOM   3745  HE3 LYS A 232     -23.687  13.340  68.341  1.00 27.50           H  
ATOM   3746  NZ  LYS A 232     -22.517  12.939  70.071  1.00 27.50           N  
ATOM   3747  HZ1 LYS A 232     -23.294  12.658  70.651  1.00 27.50           H  
ATOM   3748  HZ2 LYS A 232     -22.083  12.114  69.681  1.00 27.50           H  
ATOM   3749  HZ3 LYS A 232     -21.823  13.400  70.642  1.00 27.50           H  
ATOM   3750  N   GLU A 233     -20.395  17.158  63.102  1.00 33.54           N  
ATOM   3751  H   GLU A 233     -19.629  17.449  62.511  1.00 33.54           H  
ATOM   3752  CA  GLU A 233     -21.420  18.204  63.304  1.00 33.54           C  
ATOM   3753  HA  GLU A 233     -22.283  17.793  63.829  1.00 33.54           H  
ATOM   3754  C   GLU A 233     -21.909  18.808  61.955  1.00 33.54           C  
ATOM   3755  CB  GLU A 233     -20.805  19.329  64.169  1.00 33.54           C  
ATOM   3756  HB2 GLU A 233     -21.555  20.102  64.332  1.00 33.54           H  
ATOM   3757  HB3 GLU A 233     -19.962  19.768  63.636  1.00 33.54           H  
ATOM   3758  O   GLU A 233     -21.464  18.389  60.890  1.00 33.54           O  
ATOM   3759  CG  GLU A 233     -20.338  18.819  65.539  1.00 33.54           C  
ATOM   3760  HG2 GLU A 233     -19.539  18.091  65.400  1.00 33.54           H  
ATOM   3761  HG3 GLU A 233     -21.187  18.328  66.014  1.00 33.54           H  
ATOM   3762  CD  GLU A 233     -19.804  19.915  66.463  1.00 33.54           C  
ATOM   3763  OE1 GLU A 233     -20.223  19.896  67.643  1.00 33.54           O  
ATOM   3764  OE2 GLU A 233     -18.992  20.735  65.988  1.00 33.54           O  
ATOM   3765  N   LYS A 234     -22.836  19.785  61.975  1.00 30.38           N  
ATOM   3766  H   LYS A 234     -23.071  20.180  62.875  1.00 30.38           H  
ATOM   3767  CA  LYS A 234     -23.335  20.509  60.780  1.00 30.38           C  
ATOM   3768  HA  LYS A 234     -22.977  20.029  59.869  1.00 30.38           H  
ATOM   3769  C   LYS A 234     -22.868  21.971  60.775  1.00 30.38           C  
ATOM   3770  CB  LYS A 234     -24.875  20.576  60.764  1.00 30.38           C  
ATOM   3771  HB2 LYS A 234     -25.195  21.095  61.667  1.00 30.38           H  
ATOM   3772  HB3 LYS A 234     -25.161  21.199  59.917  1.00 30.38           H  
ATOM   3773  O   LYS A 234     -23.165  22.666  61.743  1.00 30.38           O  
ATOM   3774  CG  LYS A 234     -25.676  19.273  60.671  1.00 30.38           C  
ATOM   3775  HG2 LYS A 234     -25.442  18.628  61.519  1.00 30.38           H  
ATOM   3776  HG3 LYS A 234     -25.440  18.759  59.739  1.00 30.38           H  
ATOM   3777  CD  LYS A 234     -27.164  19.666  60.703  1.00 30.38           C  
ATOM   3778  HD2 LYS A 234     -27.371  20.191  61.636  1.00 30.38           H  
ATOM   3779  HD3 LYS A 234     -27.360  20.346  59.874  1.00 30.38           H  
ATOM   3780  CE  LYS A 234     -28.102  18.465  60.588  1.00 30.38           C  
ATOM   3781  HE2 LYS A 234     -27.926  17.800  61.433  1.00 30.38           H  
ATOM   3782  HE3 LYS A 234     -27.855  17.922  59.675  1.00 30.38           H  
ATOM   3783  NZ  LYS A 234     -29.520  18.906  60.553  1.00 30.38           N  
ATOM   3784  HZ1 LYS A 234     -30.140  18.113  60.462  1.00 30.38           H  
ATOM   3785  HZ2 LYS A 234     -29.756  19.417  61.392  1.00 30.38           H  
ATOM   3786  HZ3 LYS A 234     -29.673  19.513  59.760  1.00 30.38           H  
ATOM   3787  N   LEU A 235     -22.321  22.473  59.662  1.00 29.65           N  
ATOM   3788  H   LEU A 235     -22.083  21.845  58.908  1.00 29.65           H  
ATOM   3789  CA  LEU A 235     -22.189  23.914  59.379  1.00 29.65           C  
ATOM   3790  HA  LEU A 235     -22.956  24.443  59.944  1.00 29.65           H  
ATOM   3791  C   LEU A 235     -22.469  24.216  57.886  1.00 29.65           C  
ATOM   3792  CB  LEU A 235     -20.807  24.433  59.844  1.00 29.65           C  
ATOM   3793  HB2 LEU A 235     -20.054  23.685  59.597  1.00 29.65           H  
ATOM   3794  HB3 LEU A 235     -20.563  25.333  59.279  1.00 29.65           H  
ATOM   3795  O   LEU A 235     -21.972  23.526  57.004  1.00 29.65           O  
ATOM   3796  CG  LEU A 235     -20.713  24.778  61.350  1.00 29.65           C  
ATOM   3797  HG  LEU A 235     -21.076  23.942  61.949  1.00 29.65           H  
ATOM   3798  CD1 LEU A 235     -19.263  25.018  61.764  1.00 29.65           C  
ATOM   3799 HD11 LEU A 235     -18.847  25.857  61.207  1.00 29.65           H  
ATOM   3800 HD12 LEU A 235     -19.213  25.226  62.833  1.00 29.65           H  
ATOM   3801 HD13 LEU A 235     -18.673  24.123  61.561  1.00 29.65           H  
ATOM   3802  CD2 LEU A 235     -21.512  26.039  61.700  1.00 29.65           C  
ATOM   3803 HD21 LEU A 235     -22.576  25.869  61.537  1.00 29.65           H  
ATOM   3804 HD22 LEU A 235     -21.178  26.877  61.088  1.00 29.65           H  
ATOM   3805 HD23 LEU A 235     -21.366  26.282  62.753  1.00 29.65           H  
ATOM   3806  N   LEU A 236     -23.303  25.233  57.653  1.00 26.54           N  
ATOM   3807  H   LEU A 236     -23.503  25.808  58.458  1.00 26.54           H  
ATOM   3808  CA  LEU A 236     -23.815  25.820  56.388  1.00 26.54           C  
ATOM   3809  HA  LEU A 236     -23.286  25.419  55.524  1.00 26.54           H  
ATOM   3810  C   LEU A 236     -23.550  27.363  56.463  1.00 26.54           C  
ATOM   3811  CB  LEU A 236     -25.323  25.452  56.334  1.00 26.54           C  
ATOM   3812  HB2 LEU A 236     -25.856  26.107  55.645  1.00 26.54           H  
ATOM   3813  HB3 LEU A 236     -25.752  25.634  57.320  1.00 26.54           H  
ATOM   3814  O   LEU A 236     -22.961  27.755  57.479  1.00 26.54           O  
ATOM   3815  CG  LEU A 236     -25.655  24.014  55.896  1.00 26.54           C  
ATOM   3816  HG  LEU A 236     -25.029  23.307  56.440  1.00 26.54           H  
ATOM   3817  CD1 LEU A 236     -27.122  23.706  56.216  1.00 26.54           C  
ATOM   3818 HD11 LEU A 236     -27.355  22.689  55.903  1.00 26.54           H  
ATOM   3819 HD12 LEU A 236     -27.767  24.399  55.675  1.00 26.54           H  
ATOM   3820 HD13 LEU A 236     -27.296  23.806  57.287  1.00 26.54           H  
ATOM   3821  CD2 LEU A 236     -25.457  23.823  54.392  1.00 26.54           C  
ATOM   3822 HD21 LEU A 236     -25.716  22.804  54.105  1.00 26.54           H  
ATOM   3823 HD22 LEU A 236     -24.413  23.994  54.128  1.00 26.54           H  
ATOM   3824 HD23 LEU A 236     -26.078  24.518  53.829  1.00 26.54           H  
ATOM   3825  N   PRO A 237     -23.980  28.279  55.550  1.00 32.43           N  
ATOM   3826  CA  PRO A 237     -24.839  28.159  54.354  1.00 32.43           C  
ATOM   3827  HA  PRO A 237     -24.996  27.124  54.049  1.00 32.43           H  
ATOM   3828  C   PRO A 237     -24.344  28.949  53.098  1.00 32.43           C  
ATOM   3829  CB  PRO A 237     -26.144  28.786  54.879  1.00 32.43           C  
ATOM   3830  HB2 PRO A 237     -26.644  28.109  55.572  1.00 32.43           H  
ATOM   3831  HB3 PRO A 237     -26.847  29.071  54.096  1.00 32.43           H  
ATOM   3832  O   PRO A 237     -23.193  29.367  53.015  1.00 32.43           O  
ATOM   3833  CG  PRO A 237     -25.633  30.002  55.659  1.00 32.43           C  
ATOM   3834  HG2 PRO A 237     -26.213  30.141  56.571  1.00 32.43           H  
ATOM   3835  HG3 PRO A 237     -25.677  30.897  55.038  1.00 32.43           H  
ATOM   3836  CD  PRO A 237     -24.171  29.667  55.977  1.00 32.43           C  
ATOM   3837  HD2 PRO A 237     -23.506  30.322  55.414  1.00 32.43           H  
ATOM   3838  HD3 PRO A 237     -23.995  29.816  57.043  1.00 32.43           H  
ATOM   3839  N   ASP A 238     -25.249  29.148  52.135  1.00 27.39           N  
ATOM   3840  H   ASP A 238     -26.142  28.695  52.268  1.00 27.39           H  
ATOM   3841  CA  ASP A 238     -25.083  29.701  50.776  1.00 27.39           C  
ATOM   3842  HA  ASP A 238     -24.131  29.352  50.375  1.00 27.39           H  
ATOM   3843  C   ASP A 238     -25.145  31.251  50.660  1.00 27.39           C  
ATOM   3844  CB  ASP A 238     -26.228  29.119  49.911  1.00 27.39           C  
ATOM   3845  HB2 ASP A 238     -27.115  29.739  50.039  1.00 27.39           H  
ATOM   3846  HB3 ASP A 238     -25.941  29.171  48.860  1.00 27.39           H  
ATOM   3847  O   ASP A 238     -25.618  31.912  51.590  1.00 27.39           O  
ATOM   3848  CG  ASP A 238     -26.609  27.677  50.277  1.00 27.39           C  
ATOM   3849  OD1 ASP A 238     -26.097  26.753  49.616  1.00 27.39           O  
ATOM   3850  OD2 ASP A 238     -27.357  27.522  51.277  1.00 27.39           O  
ATOM   3851  N   ASN A 239     -24.757  31.799  49.480  1.00 26.79           N  
ATOM   3852  H   ASN A 239     -24.173  31.192  48.923  1.00 26.79           H  
ATOM   3853  CA  ASN A 239     -25.383  32.898  48.673  1.00 26.79           C  
ATOM   3854  HA  ASN A 239     -25.938  32.398  47.879  1.00 26.79           H  
ATOM   3855  C   ASN A 239     -24.392  33.853  47.924  1.00 26.79           C  
ATOM   3856  CB  ASN A 239     -26.417  33.741  49.461  1.00 26.79           C  
ATOM   3857  HB2 ASN A 239     -26.641  34.654  48.909  1.00 26.79           H  
ATOM   3858  HB3 ASN A 239     -26.007  34.050  50.423  1.00 26.79           H  
ATOM   3859  O   ASN A 239     -23.273  34.071  48.376  1.00 26.79           O  
ATOM   3860  CG  ASN A 239     -27.754  33.040  49.629  1.00 26.79           C  
ATOM   3861  ND2 ASN A 239     -28.135  32.673  50.825  1.00 26.79           N  
ATOM   3862 HD21 ASN A 239     -27.391  32.587  51.503  1.00 26.79           H  
ATOM   3863 HD22 ASN A 239     -28.955  32.084  50.856  1.00 26.79           H  
ATOM   3864  OD1 ASN A 239     -28.477  32.820  48.676  1.00 26.79           O  
ATOM   3865  N   VAL A 240     -24.901  34.521  46.861  1.00 29.26           N  
ATOM   3866  H   VAL A 240     -25.824  34.220  46.583  1.00 29.26           H  
ATOM   3867  CA  VAL A 240     -24.401  35.745  46.144  1.00 29.26           C  
ATOM   3868  HA  VAL A 240     -25.297  36.126  45.655  1.00 29.26           H  
ATOM   3869  C   VAL A 240     -23.398  35.611  44.957  1.00 29.26           C  
ATOM   3870  CB  VAL A 240     -24.018  36.907  47.101  1.00 29.26           C  
ATOM   3871  HB  VAL A 240     -23.039  36.716  47.541  1.00 29.26           H  
ATOM   3872  O   VAL A 240     -22.210  35.869  45.105  1.00 29.26           O  
ATOM   3873  CG1 VAL A 240     -23.971  38.251  46.354  1.00 29.26           C  
ATOM   3874 HG11 VAL A 240     -23.674  39.049  47.035  1.00 29.26           H  
ATOM   3875 HG12 VAL A 240     -24.944  38.485  45.923  1.00 29.26           H  
ATOM   3876 HG13 VAL A 240     -23.233  38.218  45.553  1.00 29.26           H  
ATOM   3877  CG2 VAL A 240     -25.029  37.113  48.245  1.00 29.26           C  
ATOM   3878 HG21 VAL A 240     -26.042  37.171  47.847  1.00 29.26           H  
ATOM   3879 HG22 VAL A 240     -24.952  36.292  48.958  1.00 29.26           H  
ATOM   3880 HG23 VAL A 240     -24.798  38.031  48.786  1.00 29.26           H  
ATOM   3881  N   VAL A 241     -23.927  35.269  43.768  1.00 27.49           N  
ATOM   3882  H   VAL A 241     -24.710  34.636  43.851  1.00 27.49           H  
ATOM   3883  CA  VAL A 241     -24.066  36.102  42.524  1.00 27.49           C  
ATOM   3884  HA  VAL A 241     -24.242  35.397  41.711  1.00 27.49           H  
ATOM   3885  C   VAL A 241     -22.907  37.014  42.016  1.00 27.49           C  
ATOM   3886  CB  VAL A 241     -25.373  36.932  42.642  1.00 27.49           C  
ATOM   3887  HB  VAL A 241     -25.284  37.597  43.501  1.00 27.49           H  
ATOM   3888  O   VAL A 241     -22.547  37.965  42.701  1.00 27.49           O  
ATOM   3889  CG1 VAL A 241     -25.706  37.792  41.419  1.00 27.49           C  
ATOM   3890 HG11 VAL A 241     -24.912  38.513  41.229  1.00 27.49           H  
ATOM   3891 HG12 VAL A 241     -25.830  37.157  40.541  1.00 27.49           H  
ATOM   3892 HG13 VAL A 241     -26.629  38.348  41.585  1.00 27.49           H  
ATOM   3893  CG2 VAL A 241     -26.602  36.029  42.870  1.00 27.49           C  
ATOM   3894 HG21 VAL A 241     -26.697  35.330  42.039  1.00 27.49           H  
ATOM   3895 HG22 VAL A 241     -26.522  35.473  43.804  1.00 27.49           H  
ATOM   3896 HG23 VAL A 241     -27.504  36.639  42.917  1.00 27.49           H  
ATOM   3897  N   ASP A 242     -22.465  36.744  40.767  1.00 24.93           N  
ATOM   3898  H   ASP A 242     -22.774  35.842  40.433  1.00 24.93           H  
ATOM   3899  CA  ASP A 242     -22.085  37.564  39.561  1.00 24.93           C  
ATOM   3900  HA  ASP A 242     -21.328  36.969  39.050  1.00 24.93           H  
ATOM   3901  C   ASP A 242     -21.435  38.981  39.708  1.00 24.93           C  
ATOM   3902  CB  ASP A 242     -23.298  37.588  38.598  1.00 24.93           C  
ATOM   3903  HB2 ASP A 242     -23.991  38.357  38.937  1.00 24.93           H  
ATOM   3904  HB3 ASP A 242     -22.950  37.866  37.603  1.00 24.93           H  
ATOM   3905  O   ASP A 242     -21.765  39.737  40.614  1.00 24.93           O  
ATOM   3906  CG  ASP A 242     -24.060  36.251  38.483  1.00 24.93           C  
ATOM   3907  OD1 ASP A 242     -23.439  35.190  38.735  1.00 24.93           O  
ATOM   3908  OD2 ASP A 242     -25.284  36.303  38.234  1.00 24.93           O  
ATOM   3909  N   ASP A 243     -20.514  39.493  38.858  1.00 24.44           N  
ATOM   3910  H   ASP A 243     -19.980  40.227  39.302  1.00 24.44           H  
ATOM   3911  CA  ASP A 243     -20.578  39.708  37.384  1.00 24.44           C  
ATOM   3912  HA  ASP A 243     -20.729  38.759  36.869  1.00 24.44           H  
ATOM   3913  C   ASP A 243     -19.264  40.410  36.831  1.00 24.44           C  
ATOM   3914  CB  ASP A 243     -21.812  40.626  37.150  1.00 24.44           C  
ATOM   3915  HB2 ASP A 243     -22.668  40.222  37.691  1.00 24.44           H  
ATOM   3916  HB3 ASP A 243     -21.601  41.603  37.585  1.00 24.44           H  
ATOM   3917  O   ASP A 243     -18.426  40.868  37.607  1.00 24.44           O  
ATOM   3918  CG  ASP A 243     -22.277  40.821  35.698  1.00 24.44           C  
ATOM   3919  OD1 ASP A 243     -21.702  40.175  34.790  1.00 24.44           O  
ATOM   3920  OD2 ASP A 243     -23.151  41.692  35.492  1.00 24.44           O  
ATOM   3921  N   VAL A 244     -19.118  40.579  35.498  1.00 24.55           N  
ATOM   3922  H   VAL A 244     -19.910  40.215  34.987  1.00 24.55           H  
ATOM   3923  CA  VAL A 244     -18.257  41.534  34.717  1.00 24.55           C  
ATOM   3924  HA  VAL A 244     -18.639  41.415  33.703  1.00 24.55           H  
ATOM   3925  C   VAL A 244     -16.713  41.329  34.555  1.00 24.55           C  
ATOM   3926  CB  VAL A 244     -18.606  43.014  35.048  1.00 24.55           C  
ATOM   3927  HB  VAL A 244     -18.237  43.257  36.045  1.00 24.55           H  
ATOM   3928  O   VAL A 244     -15.897  41.936  35.240  1.00 24.55           O  
ATOM   3929  CG1 VAL A 244     -18.008  44.033  34.059  1.00 24.55           C  
ATOM   3930 HG11 VAL A 244     -18.426  43.880  33.064  1.00 24.55           H  
ATOM   3931 HG12 VAL A 244     -18.242  45.043  34.395  1.00 24.55           H  
ATOM   3932 HG13 VAL A 244     -16.921  43.949  34.036  1.00 24.55           H  
ATOM   3933  CG2 VAL A 244     -20.115  43.293  35.009  1.00 24.55           C  
ATOM   3934 HG21 VAL A 244     -20.322  44.362  35.066  1.00 24.55           H  
ATOM   3935 HG22 VAL A 244     -20.567  42.879  34.108  1.00 24.55           H  
ATOM   3936 HG23 VAL A 244     -20.582  42.838  35.882  1.00 24.55           H  
ATOM   3937  N   PHE A 245     -16.336  40.656  33.447  1.00 22.06           N  
ATOM   3938  H   PHE A 245     -17.063  40.040  33.113  1.00 22.06           H  
ATOM   3939  CA  PHE A 245     -15.328  41.017  32.396  1.00 22.06           C  
ATOM   3940  HA  PHE A 245     -15.359  40.150  31.736  1.00 22.06           H  
ATOM   3941  C   PHE A 245     -13.788  41.257  32.601  1.00 22.06           C  
ATOM   3942  CB  PHE A 245     -15.883  42.185  31.555  1.00 22.06           C  
ATOM   3943  HB2 PHE A 245     -16.533  42.808  32.170  1.00 22.06           H  
ATOM   3944  HB3 PHE A 245     -15.059  42.838  31.266  1.00 22.06           H  
ATOM   3945  O   PHE A 245     -13.321  41.996  33.457  1.00 22.06           O  
ATOM   3946  CG  PHE A 245     -16.629  41.812  30.290  1.00 22.06           C  
ATOM   3947  CD1 PHE A 245     -15.924  41.625  29.085  1.00 22.06           C  
ATOM   3948  HD1 PHE A 245     -14.847  41.694  29.074  1.00 22.06           H  
ATOM   3949  CD2 PHE A 245     -18.032  41.711  30.300  1.00 22.06           C  
ATOM   3950  HD2 PHE A 245     -18.583  41.845  31.220  1.00 22.06           H  
ATOM   3951  CE1 PHE A 245     -16.618  41.360  27.891  1.00 22.06           C  
ATOM   3952  HE1 PHE A 245     -16.075  41.220  26.968  1.00 22.06           H  
ATOM   3953  CE2 PHE A 245     -18.725  41.435  29.109  1.00 22.06           C  
ATOM   3954  HE2 PHE A 245     -19.801  41.345  29.125  1.00 22.06           H  
ATOM   3955  CZ  PHE A 245     -18.020  41.267  27.904  1.00 22.06           C  
ATOM   3956  HZ  PHE A 245     -18.560  41.050  26.994  1.00 22.06           H  
ATOM   3957  N   TRP A 246     -13.058  40.836  31.540  1.00 23.88           N  
ATOM   3958  H   TRP A 246     -13.567  40.193  30.950  1.00 23.88           H  
ATOM   3959  CA  TRP A 246     -11.794  41.351  30.931  1.00 23.88           C  
ATOM   3960  HA  TRP A 246     -11.844  40.918  29.932  1.00 23.88           H  
ATOM   3961  C   TRP A 246     -10.363  40.949  31.415  1.00 23.88           C  
ATOM   3962  CB  TRP A 246     -11.857  42.869  30.653  1.00 23.88           C  
ATOM   3963  HB2 TRP A 246     -10.843  43.236  30.491  1.00 23.88           H  
ATOM   3964  HB3 TRP A 246     -12.199  43.374  31.557  1.00 23.88           H  
ATOM   3965  O   TRP A 246      -9.911  41.243  32.510  1.00 23.88           O  
ATOM   3966  CG  TRP A 246     -12.677  43.351  29.483  1.00 23.88           C  
ATOM   3967  CD1 TRP A 246     -13.645  44.289  29.582  1.00 23.88           C  
ATOM   3968  HD1 TRP A 246     -13.954  44.751  30.508  1.00 23.88           H  
ATOM   3969  CD2 TRP A 246     -12.596  43.029  28.049  1.00 23.88           C  
ATOM   3970  CE2 TRP A 246     -13.549  43.837  27.353  1.00 23.88           C  
ATOM   3971  CE3 TRP A 246     -11.831  42.142  27.253  1.00 23.88           C  
ATOM   3972  HE3 TRP A 246     -11.152  41.449  27.728  1.00 23.88           H  
ATOM   3973  NE1 TRP A 246     -14.188  44.546  28.342  1.00 23.88           N  
ATOM   3974  HE1 TRP A 246     -14.978  45.161  28.203  1.00 23.88           H  
ATOM   3975  CH2 TRP A 246     -12.892  42.942  25.201  1.00 23.88           C  
ATOM   3976  HH2 TRP A 246     -13.006  42.897  24.128  1.00 23.88           H  
ATOM   3977  CZ2 TRP A 246     -13.702  43.801  25.959  1.00 23.88           C  
ATOM   3978  HZ2 TRP A 246     -14.444  44.423  25.480  1.00 23.88           H  
ATOM   3979  CZ3 TRP A 246     -11.963  42.111  25.850  1.00 23.88           C  
ATOM   3980  HZ3 TRP A 246     -11.372  41.420  25.266  1.00 23.88           H  
ATOM   3981  N   GLN A 247      -9.585  40.481  30.417  1.00 22.42           N  
ATOM   3982  H   GLN A 247     -10.109  40.155  29.618  1.00 22.42           H  
ATOM   3983  CA  GLN A 247      -8.136  40.690  30.148  1.00 22.42           C  
ATOM   3984  HA  GLN A 247      -7.998  40.222  29.174  1.00 22.42           H  
ATOM   3985  C   GLN A 247      -7.026  40.024  31.006  1.00 22.42           C  
ATOM   3986  CB  GLN A 247      -7.830  42.180  29.868  1.00 22.42           C  
ATOM   3987  HB2 GLN A 247      -8.141  42.785  30.719  1.00 22.42           H  
ATOM   3988  HB3 GLN A 247      -6.756  42.306  29.731  1.00 22.42           H  
ATOM   3989  O   GLN A 247      -6.493  40.581  31.956  1.00 22.42           O  
ATOM   3990  CG  GLN A 247      -8.541  42.661  28.592  1.00 22.42           C  
ATOM   3991  HG2 GLN A 247      -9.613  42.522  28.733  1.00 22.42           H  
ATOM   3992  HG3 GLN A 247      -8.223  42.059  27.742  1.00 22.42           H  
ATOM   3993  CD  GLN A 247      -8.330  44.130  28.240  1.00 22.42           C  
ATOM   3994  NE2 GLN A 247      -9.247  44.722  27.506  1.00 22.42           N  
ATOM   3995 HE21 GLN A 247      -9.101  45.707  27.338  1.00 22.42           H  
ATOM   3996 HE22 GLN A 247     -10.107  44.250  27.263  1.00 22.42           H  
ATOM   3997  OE1 GLN A 247      -7.342  44.761  28.570  1.00 22.42           O  
ATOM   3998  N   LEU A 248      -6.479  38.936  30.437  1.00 20.68           N  
ATOM   3999  H   LEU A 248      -7.090  38.439  29.805  1.00 20.68           H  
ATOM   4000  CA  LEU A 248      -5.034  38.755  30.169  1.00 20.68           C  
ATOM   4001  HA  LEU A 248      -4.930  37.707  29.888  1.00 20.68           H  
ATOM   4002  C   LEU A 248      -4.015  38.879  31.331  1.00 20.68           C  
ATOM   4003  CB  LEU A 248      -4.632  39.590  28.923  1.00 20.68           C  
ATOM   4004  HB2 LEU A 248      -4.986  40.611  29.066  1.00 20.68           H  
ATOM   4005  HB3 LEU A 248      -3.547  39.643  28.841  1.00 20.68           H  
ATOM   4006  O   LEU A 248      -2.930  39.432  31.145  1.00 20.68           O  
ATOM   4007  CG  LEU A 248      -5.140  39.053  27.574  1.00 20.68           C  
ATOM   4008  HG  LEU A 248      -6.215  38.882  27.628  1.00 20.68           H  
ATOM   4009  CD1 LEU A 248      -4.866  40.082  26.476  1.00 20.68           C  
ATOM   4010 HD11 LEU A 248      -3.795  40.266  26.392  1.00 20.68           H  
ATOM   4011 HD12 LEU A 248      -5.249  39.720  25.522  1.00 20.68           H  
ATOM   4012 HD13 LEU A 248      -5.368  41.019  26.718  1.00 20.68           H  
ATOM   4013  CD2 LEU A 248      -4.438  37.751  27.171  1.00 20.68           C  
ATOM   4014 HD21 LEU A 248      -4.679  36.955  27.876  1.00 20.68           H  
ATOM   4015 HD22 LEU A 248      -4.781  37.442  26.183  1.00 20.68           H  
ATOM   4016 HD23 LEU A 248      -3.359  37.900  27.146  1.00 20.68           H  
ATOM   4017  N   ALA A 249      -4.251  38.218  32.468  1.00 21.29           N  
ATOM   4018  H   ALA A 249      -5.185  37.889  32.667  1.00 21.29           H  
ATOM   4019  CA  ALA A 249      -3.160  37.812  33.364  1.00 21.29           C  
ATOM   4020  HA  ALA A 249      -2.263  37.653  32.765  1.00 21.29           H  
ATOM   4021  C   ALA A 249      -3.459  36.496  34.105  1.00 21.29           C  
ATOM   4022  CB  ALA A 249      -2.855  38.943  34.355  1.00 21.29           C  
ATOM   4023  HB1 ALA A 249      -3.734  39.144  34.967  1.00 21.29           H  
ATOM   4024  HB2 ALA A 249      -2.026  38.658  35.003  1.00 21.29           H  
ATOM   4025  HB3 ALA A 249      -2.587  39.851  33.815  1.00 21.29           H  
ATOM   4026  O   ALA A 249      -4.552  36.307  34.627  1.00 21.29           O  
ATOM   4027  N   LYS A 250      -2.460  35.605  34.214  1.00 21.37           N  
ATOM   4028  H   LYS A 250      -1.579  35.867  33.795  1.00 21.37           H  
ATOM   4029  CA  LYS A 250      -2.401  34.624  35.317  1.00 21.37           C  
ATOM   4030  HA  LYS A 250      -3.411  34.371  35.637  1.00 21.37           H  
ATOM   4031  C   LYS A 250      -1.721  35.309  36.508  1.00 21.37           C  
ATOM   4032  CB  LYS A 250      -1.663  33.329  34.915  1.00 21.37           C  
ATOM   4033  HB2 LYS A 250      -1.492  32.748  35.821  1.00 21.37           H  
ATOM   4034  HB3 LYS A 250      -0.694  33.579  34.484  1.00 21.37           H  
ATOM   4035  O   LYS A 250      -0.732  36.013  36.303  1.00 21.37           O  
ATOM   4036  CG  LYS A 250      -2.456  32.449  33.933  1.00 21.37           C  
ATOM   4037  HG2 LYS A 250      -2.514  32.950  32.966  1.00 21.37           H  
ATOM   4038  HG3 LYS A 250      -3.467  32.319  34.319  1.00 21.37           H  
ATOM   4039  CD  LYS A 250      -1.813  31.060  33.757  1.00 21.37           C  
ATOM   4040  HD2 LYS A 250      -0.816  31.171  33.330  1.00 21.37           H  
ATOM   4041  HD3 LYS A 250      -1.734  30.586  34.736  1.00 21.37           H  
ATOM   4042  CE  LYS A 250      -2.688  30.190  32.839  1.00 21.37           C  
ATOM   4043  HE2 LYS A 250      -3.710  30.223  33.215  1.00 21.37           H  
ATOM   4044  HE3 LYS A 250      -2.697  30.633  31.844  1.00 21.37           H  
ATOM   4045  NZ  LYS A 250      -2.232  28.775  32.771  1.00 21.37           N  
ATOM   4046  HZ1 LYS A 250      -2.841  28.241  32.167  1.00 21.37           H  
ATOM   4047  HZ2 LYS A 250      -2.274  28.347  33.685  1.00 21.37           H  
ATOM   4048  HZ3 LYS A 250      -1.291  28.706  32.411  1.00 21.37           H  
ATOM   4049  N   PRO A 251      -2.173  35.039  37.738  1.00 23.68           N  
ATOM   4050  CA  PRO A 251      -1.399  34.083  38.531  1.00 23.68           C  
ATOM   4051  HA  PRO A 251      -0.645  33.598  37.911  1.00 23.68           H  
ATOM   4052  C   PRO A 251      -2.258  32.977  39.165  1.00 23.68           C  
ATOM   4053  CB  PRO A 251      -0.676  34.931  39.579  1.00 23.68           C  
ATOM   4054  HB2 PRO A 251       0.189  35.414  39.125  1.00 23.68           H  
ATOM   4055  HB3 PRO A 251      -0.376  34.360  40.457  1.00 23.68           H  
ATOM   4056  O   PRO A 251      -3.482  32.996  39.124  1.00 23.68           O  
ATOM   4057  CG  PRO A 251      -1.724  35.983  39.921  1.00 23.68           C  
ATOM   4058  HG2 PRO A 251      -1.265  36.918  40.242  1.00 23.68           H  
ATOM   4059  HG3 PRO A 251      -2.390  35.601  40.695  1.00 23.68           H  
ATOM   4060  CD  PRO A 251      -2.508  36.158  38.618  1.00 23.68           C  
ATOM   4061  HD2 PRO A 251      -2.233  37.105  38.155  1.00 23.68           H  
ATOM   4062  HD3 PRO A 251      -3.578  36.161  38.827  1.00 23.68           H  
ATOM   4063  N   ILE A 252      -1.580  31.982  39.736  1.00 20.91           N  
ATOM   4064  H   ILE A 252      -0.577  32.079  39.810  1.00 20.91           H  
ATOM   4065  CA  ILE A 252      -2.194  30.875  40.478  1.00 20.91           C  
ATOM   4066  HA  ILE A 252      -3.063  30.507  39.932  1.00 20.91           H  
ATOM   4067  C   ILE A 252      -2.657  31.382  41.849  1.00 20.91           C  
ATOM   4068  CB  ILE A 252      -1.166  29.725  40.630  1.00 20.91           C  
ATOM   4069  HB  ILE A 252      -0.260  30.145  41.066  1.00 20.91           H  
ATOM   4070  O   ILE A 252      -1.847  31.933  42.593  1.00 20.91           O  
ATOM   4071  CG1 ILE A 252      -0.807  29.122  39.250  1.00 20.91           C  
ATOM   4072 HG12 ILE A 252      -0.659  29.920  38.523  1.00 20.91           H  
ATOM   4073 HG13 ILE A 252      -1.632  28.503  38.898  1.00 20.91           H  
ATOM   4074  CG2 ILE A 252      -1.670  28.622  41.580  1.00 20.91           C  
ATOM   4075 HG21 ILE A 252      -2.619  28.219  41.226  1.00 20.91           H  
ATOM   4076 HG22 ILE A 252      -1.807  29.018  42.586  1.00 20.91           H  
ATOM   4077 HG23 ILE A 252      -0.946  27.810  41.653  1.00 20.91           H  
ATOM   4078  CD1 ILE A 252       0.484  28.291  39.261  1.00 20.91           C  
ATOM   4079 HD11 ILE A 252       0.718  27.978  38.244  1.00 20.91           H  
ATOM   4080 HD12 ILE A 252       1.309  28.891  39.645  1.00 20.91           H  
ATOM   4081 HD13 ILE A 252       0.363  27.401  39.878  1.00 20.91           H  
ATOM   4082  N   ALA A 253      -3.911  31.108  42.211  1.00 22.66           N  
ATOM   4083  H   ALA A 253      -4.536  30.693  41.535  1.00 22.66           H  
ATOM   4084  CA  ALA A 253      -4.391  31.163  43.588  1.00 22.66           C  
ATOM   4085  HA  ALA A 253      -3.633  31.617  44.228  1.00 22.66           H  
ATOM   4086  C   ALA A 253      -4.643  29.729  44.082  1.00 22.66           C  
ATOM   4087  CB  ALA A 253      -5.639  32.052  43.652  1.00 22.66           C  
ATOM   4088  HB1 ALA A 253      -6.431  31.632  43.031  1.00 22.66           H  
ATOM   4089  HB2 ALA A 253      -5.400  33.055  43.300  1.00 22.66           H  
ATOM   4090  HB3 ALA A 253      -5.994  32.112  44.681  1.00 22.66           H  
ATOM   4091  O   ALA A 253      -5.493  29.025  43.544  1.00 22.66           O  
ATOM   4092  N   LEU A 254      -3.878  29.286  45.082  1.00 21.01           N  
ATOM   4093  H   LEU A 254      -3.226  29.933  45.502  1.00 21.01           H  
ATOM   4094  CA  LEU A 254      -4.109  28.025  45.790  1.00 21.01           C  
ATOM   4095  HA  LEU A 254      -4.704  27.351  45.175  1.00 21.01           H  
ATOM   4096  C   LEU A 254      -4.895  28.315  47.072  1.00 21.01           C  
ATOM   4097  CB  LEU A 254      -2.762  27.350  46.121  1.00 21.01           C  
ATOM   4098  HB2 LEU A 254      -2.908  26.676  46.965  1.00 21.01           H  
ATOM   4099  HB3 LEU A 254      -2.060  28.119  46.442  1.00 21.01           H  
ATOM   4100  O   LEU A 254      -4.402  29.035  47.938  1.00 21.01           O  
ATOM   4101  CG  LEU A 254      -2.151  26.538  44.967  1.00 21.01           C  
ATOM   4102  HG  LEU A 254      -2.259  27.089  44.033  1.00 21.01           H  
ATOM   4103  CD1 LEU A 254      -0.660  26.303  45.219  1.00 21.01           C  
ATOM   4104 HD11 LEU A 254      -0.525  25.762  46.156  1.00 21.01           H  
ATOM   4105 HD12 LEU A 254      -0.143  27.261  45.277  1.00 21.01           H  
ATOM   4106 HD13 LEU A 254      -0.236  25.721  44.401  1.00 21.01           H  
ATOM   4107  CD2 LEU A 254      -2.823  25.170  44.828  1.00 21.01           C  
ATOM   4108 HD21 LEU A 254      -2.371  24.614  44.006  1.00 21.01           H  
ATOM   4109 HD22 LEU A 254      -3.884  25.296  44.613  1.00 21.01           H  
ATOM   4110 HD23 LEU A 254      -2.716  24.599  45.750  1.00 21.01           H  
ATOM   4111  N   ALA A 255      -6.074  27.712  47.209  1.00 21.76           N  
ATOM   4112  H   ALA A 255      -6.411  27.134  46.451  1.00 21.76           H  
ATOM   4113  CA  ALA A 255      -6.802  27.600  48.471  1.00 21.76           C  
ATOM   4114  HA  ALA A 255      -6.297  28.188  49.237  1.00 21.76           H  
ATOM   4115  C   ALA A 255      -6.787  26.127  48.919  1.00 21.76           C  
ATOM   4116  CB  ALA A 255      -8.212  28.174  48.298  1.00 21.76           C  
ATOM   4117  HB1 ALA A 255      -8.754  27.609  47.539  1.00 21.76           H  
ATOM   4118  HB2 ALA A 255      -8.755  28.110  49.241  1.00 21.76           H  
ATOM   4119  HB3 ALA A 255      -8.152  29.219  47.992  1.00 21.76           H  
ATOM   4120  O   ALA A 255      -6.878  25.227  48.085  1.00 21.76           O  
ATOM   4121  N   PHE A 256      -6.606  25.880  50.218  1.00 21.91           N  
ATOM   4122  H   PHE A 256      -6.629  26.652  50.869  1.00 21.91           H  
ATOM   4123  CA  PHE A 256      -6.229  24.566  50.754  1.00 21.91           C  
ATOM   4124  HA  PHE A 256      -6.025  23.876  49.936  1.00 21.91           H  
ATOM   4125  C   PHE A 256      -7.313  23.934  51.639  1.00 21.91           C  
ATOM   4126  CB  PHE A 256      -4.938  24.707  51.582  1.00 21.91           C  
ATOM   4127  HB2 PHE A 256      -4.917  23.903  52.318  1.00 21.91           H  
ATOM   4128  HB3 PHE A 256      -4.975  25.634  52.155  1.00 21.91           H  
ATOM   4129  O   PHE A 256      -7.697  24.514  52.652  1.00 21.91           O  
ATOM   4130  CG  PHE A 256      -3.627  24.653  50.820  1.00 21.91           C  
ATOM   4131  CD1 PHE A 256      -2.842  23.483  50.868  1.00 21.91           C  
ATOM   4132  HD1 PHE A 256      -3.198  22.620  51.411  1.00 21.91           H  
ATOM   4133  CD2 PHE A 256      -3.147  25.785  50.135  1.00 21.91           C  
ATOM   4134  HD2 PHE A 256      -3.735  26.690  50.106  1.00 21.91           H  
ATOM   4135  CE1 PHE A 256      -1.586  23.446  50.237  1.00 21.91           C  
ATOM   4136  HE1 PHE A 256      -0.990  22.547  50.283  1.00 21.91           H  
ATOM   4137  CE2 PHE A 256      -1.887  25.750  49.509  1.00 21.91           C  
ATOM   4138  HE2 PHE A 256      -1.519  26.628  48.998  1.00 21.91           H  
ATOM   4139  CZ  PHE A 256      -1.107  24.581  49.559  1.00 21.91           C  
ATOM   4140  HZ  PHE A 256      -0.140  24.557  49.078  1.00 21.91           H  
ATOM   4141  N   GLN A 257      -7.675  22.689  51.318  1.00 23.14           N  
ATOM   4142  H   GLN A 257      -7.430  22.359  50.396  1.00 23.14           H  
ATOM   4143  CA  GLN A 257      -8.074  21.632  52.260  1.00 23.14           C  
ATOM   4144  HA  GLN A 257      -7.666  21.856  53.246  1.00 23.14           H  
ATOM   4145  C   GLN A 257      -7.434  20.334  51.708  1.00 23.14           C  
ATOM   4146  CB  GLN A 257      -9.614  21.535  52.362  1.00 23.14           C  
ATOM   4147  HB2 GLN A 257     -10.035  21.365  51.372  1.00 23.14           H  
ATOM   4148  HB3 GLN A 257      -9.857  20.676  52.988  1.00 23.14           H  
ATOM   4149  O   GLN A 257      -7.833  19.871  50.647  1.00 23.14           O  
ATOM   4150  CG  GLN A 257     -10.266  22.789  52.980  1.00 23.14           C  
ATOM   4151  HG2 GLN A 257     -10.117  23.638  52.313  1.00 23.14           H  
ATOM   4152  HG3 GLN A 257      -9.781  23.008  53.931  1.00 23.14           H  
ATOM   4153  CD  GLN A 257     -11.770  22.665  53.223  1.00 23.14           C  
ATOM   4154  NE2 GLN A 257     -12.374  23.616  53.903  1.00 23.14           N  
ATOM   4155 HE21 GLN A 257     -11.865  24.422  54.235  1.00 23.14           H  
ATOM   4156 HE22 GLN A 257     -13.371  23.496  54.012  1.00 23.14           H  
ATOM   4157  OE1 GLN A 257     -12.440  21.736  52.815  1.00 23.14           O  
ATOM   4158  N   ASN A 258      -6.240  19.903  52.140  1.00 23.28           N  
ATOM   4159  H   ASN A 258      -5.763  19.456  51.371  1.00 23.28           H  
ATOM   4160  CA  ASN A 258      -5.870  19.275  53.427  1.00 23.28           C  
ATOM   4161  HA  ASN A 258      -4.808  19.038  53.361  1.00 23.28           H  
ATOM   4162  C   ASN A 258      -6.619  17.945  53.649  1.00 23.28           C  
ATOM   4163  CB  ASN A 258      -6.041  20.213  54.640  1.00 23.28           C  
ATOM   4164  HB2 ASN A 258      -5.732  19.670  55.533  1.00 23.28           H  
ATOM   4165  HB3 ASN A 258      -7.096  20.452  54.771  1.00 23.28           H  
ATOM   4166  O   ASN A 258      -7.841  17.960  53.636  1.00 23.28           O  
ATOM   4167  CG  ASN A 258      -5.234  21.499  54.599  1.00 23.28           C  
ATOM   4168  ND2 ASN A 258      -5.394  22.334  55.598  1.00 23.28           N  
ATOM   4169 HD21 ASN A 258      -4.843  23.180  55.563  1.00 23.28           H  
ATOM   4170 HD22 ASN A 258      -6.018  22.109  56.359  1.00 23.28           H  
ATOM   4171  OD1 ASN A 258      -4.474  21.785  53.689  1.00 23.28           O  
ATOM   4172  N   HIS A 259      -6.007  16.785  53.917  1.00 25.06           N  
ATOM   4173  H   HIS A 259      -6.664  16.031  54.062  1.00 25.06           H  
ATOM   4174  CA  HIS A 259      -4.601  16.319  53.954  1.00 25.06           C  
ATOM   4175  HA  HIS A 259      -4.057  16.684  53.084  1.00 25.06           H  
ATOM   4176  C   HIS A 259      -4.630  14.759  53.872  1.00 25.06           C  
ATOM   4177  CB  HIS A 259      -3.941  16.816  55.258  1.00 25.06           C  
ATOM   4178  HB2 HIS A 259      -3.315  16.027  55.674  1.00 25.06           H  
ATOM   4179  HB3 HIS A 259      -4.708  17.003  56.010  1.00 25.06           H  
ATOM   4180  O   HIS A 259      -5.713  14.190  53.943  1.00 25.06           O  
ATOM   4181  CG  HIS A 259      -3.086  18.054  55.104  1.00 25.06           C  
ATOM   4182  CD2 HIS A 259      -2.933  19.055  56.026  1.00 25.06           C  
ATOM   4183  HD2 HIS A 259      -3.407  19.095  56.996  1.00 25.06           H  
ATOM   4184  ND1 HIS A 259      -2.271  18.369  54.037  1.00 25.06           N  
ATOM   4185  HD1 HIS A 259      -2.064  17.765  53.255  1.00 25.06           H  
ATOM   4186  CE1 HIS A 259      -1.678  19.545  54.297  1.00 25.06           C  
ATOM   4187  HE1 HIS A 259      -0.975  20.045  53.647  1.00 25.06           H  
ATOM   4188  NE2 HIS A 259      -2.052  20.007  55.496  1.00 25.06           N  
ATOM   4189  N   GLU A 260      -3.565  13.964  53.687  1.00 24.97           N  
ATOM   4190  H   GLU A 260      -3.837  12.992  53.635  1.00 24.97           H  
ATOM   4191  CA  GLU A 260      -2.098  14.139  53.623  1.00 24.97           C  
ATOM   4192  HA  GLU A 260      -1.853  15.112  53.196  1.00 24.97           H  
ATOM   4193  C   GLU A 260      -1.550  13.016  52.678  1.00 24.97           C  
ATOM   4194  CB  GLU A 260      -1.538  14.027  55.071  1.00 24.97           C  
ATOM   4195  HB2 GLU A 260      -0.942  13.121  55.175  1.00 24.97           H  
ATOM   4196  HB3 GLU A 260      -2.364  13.938  55.778  1.00 24.97           H  
ATOM   4197  O   GLU A 260      -2.054  11.903  52.718  1.00 24.97           O  
ATOM   4198  CG  GLU A 260      -0.684  15.243  55.475  1.00 24.97           C  
ATOM   4199  HG2 GLU A 260      -1.078  16.148  55.013  1.00 24.97           H  
ATOM   4200  HG3 GLU A 260       0.322  15.098  55.083  1.00 24.97           H  
ATOM   4201  CD  GLU A 260      -0.533  15.465  56.981  1.00 24.97           C  
ATOM   4202  OE1 GLU A 260      -1.538  15.860  57.610  1.00 24.97           O  
ATOM   4203  OE2 GLU A 260       0.618  15.323  57.454  1.00 24.97           O  
ATOM   4204  N   TYR A 261      -0.733  13.289  51.643  1.00 25.93           N  
ATOM   4205  H   TYR A 261      -1.075  12.733  50.872  1.00 25.93           H  
ATOM   4206  CA  TYR A 261       0.756  13.253  51.616  1.00 25.93           C  
ATOM   4207  HA  TYR A 261       1.052  13.816  50.731  1.00 25.93           H  
ATOM   4208  C   TYR A 261       1.399  11.853  51.422  1.00 25.93           C  
ATOM   4209  CB  TYR A 261       1.350  13.949  52.851  1.00 25.93           C  
ATOM   4210  HB2 TYR A 261       0.827  13.583  53.734  1.00 25.93           H  
ATOM   4211  HB3 TYR A 261       2.364  13.582  53.006  1.00 25.93           H  
ATOM   4212  O   TYR A 261       0.893  10.878  51.950  1.00 25.93           O  
ATOM   4213  CG  TYR A 261       1.428  15.473  52.857  1.00 25.93           C  
ATOM   4214  CD1 TYR A 261       2.276  16.087  53.801  1.00 25.93           C  
ATOM   4215  HD1 TYR A 261       2.776  15.476  54.538  1.00 25.93           H  
ATOM   4216  CD2 TYR A 261       0.680  16.277  51.968  1.00 25.93           C  
ATOM   4217  HD2 TYR A 261      -0.001  15.826  51.262  1.00 25.93           H  
ATOM   4218  CE1 TYR A 261       2.379  17.487  53.869  1.00 25.93           C  
ATOM   4219  HE1 TYR A 261       2.964  17.938  54.657  1.00 25.93           H  
ATOM   4220  CE2 TYR A 261       0.819  17.678  51.997  1.00 25.93           C  
ATOM   4221  HE2 TYR A 261       0.259  18.298  51.313  1.00 25.93           H  
ATOM   4222  OH  TYR A 261       1.842  19.626  52.948  1.00 25.93           O  
ATOM   4223  HH  TYR A 261       2.036  19.954  53.829  1.00 25.93           H  
ATOM   4224  CZ  TYR A 261       1.657  18.281  52.956  1.00 25.93           C  
ATOM   4225  N   LYS A 262       2.553  11.660  50.744  1.00 24.01           N  
ATOM   4226  H   LYS A 262       2.847  10.696  50.811  1.00 24.01           H  
ATOM   4227  CA  LYS A 262       3.450  12.491  49.879  1.00 24.01           C  
ATOM   4228  HA  LYS A 262       2.881  12.955  49.074  1.00 24.01           H  
ATOM   4229  C   LYS A 262       4.521  11.559  49.239  1.00 24.01           C  
ATOM   4230  CB  LYS A 262       4.186  13.535  50.747  1.00 24.01           C  
ATOM   4231  HB2 LYS A 262       5.266  13.433  50.634  1.00 24.01           H  
ATOM   4232  HB3 LYS A 262       4.020  13.349  51.808  1.00 24.01           H  
ATOM   4233  O   LYS A 262       4.694  10.463  49.746  1.00 24.01           O  
ATOM   4234  CG  LYS A 262       3.754  14.960  50.376  1.00 24.01           C  
ATOM   4235  HG2 LYS A 262       3.841  15.103  49.299  1.00 24.01           H  
ATOM   4236  HG3 LYS A 262       2.698  15.094  50.609  1.00 24.01           H  
ATOM   4237  CD  LYS A 262       4.566  16.034  51.103  1.00 24.01           C  
ATOM   4238  HD2 LYS A 262       4.470  15.876  52.177  1.00 24.01           H  
ATOM   4239  HD3 LYS A 262       5.618  15.961  50.824  1.00 24.01           H  
ATOM   4240  CE  LYS A 262       4.006  17.405  50.713  1.00 24.01           C  
ATOM   4241  HE2 LYS A 262       2.918  17.340  50.737  1.00 24.01           H  
ATOM   4242  HE3 LYS A 262       4.300  17.638  49.689  1.00 24.01           H  
ATOM   4243  NZ  LYS A 262       4.448  18.463  51.649  1.00 24.01           N  
ATOM   4244  HZ1 LYS A 262       4.173  18.203  52.586  1.00 24.01           H  
ATOM   4245  HZ2 LYS A 262       3.979  19.334  51.442  1.00 24.01           H  
ATOM   4246  HZ3 LYS A 262       5.450  18.591  51.621  1.00 24.01           H  
ATOM   4247  N   MET A 263       5.348  11.890  48.231  1.00 24.17           N  
ATOM   4248  H   MET A 263       6.028  11.158  48.087  1.00 24.17           H  
ATOM   4249  CA  MET A 263       5.454  12.956  47.201  1.00 24.17           C  
ATOM   4250  HA  MET A 263       4.489  13.125  46.725  1.00 24.17           H  
ATOM   4251  C   MET A 263       6.494  12.482  46.154  1.00 24.17           C  
ATOM   4252  CB  MET A 263       6.046  14.267  47.781  1.00 24.17           C  
ATOM   4253  HB2 MET A 263       7.119  14.318  47.601  1.00 24.17           H  
ATOM   4254  HB3 MET A 263       5.956  14.261  48.868  1.00 24.17           H  
ATOM   4255  O   MET A 263       7.402  11.753  46.541  1.00 24.17           O  
ATOM   4256  CG  MET A 263       5.383  15.558  47.274  1.00 24.17           C  
ATOM   4257  HG2 MET A 263       5.462  16.303  48.066  1.00 24.17           H  
ATOM   4258  HG3 MET A 263       4.323  15.366  47.112  1.00 24.17           H  
ATOM   4259  SD  MET A 263       6.045  16.330  45.778  1.00 24.17           S  
ATOM   4260  CE  MET A 263       7.668  16.906  46.358  1.00 24.17           C  
ATOM   4261  HE1 MET A 263       7.539  17.616  47.175  1.00 24.17           H  
ATOM   4262  HE2 MET A 263       8.194  17.395  45.538  1.00 24.17           H  
ATOM   4263  HE3 MET A 263       8.267  16.063  46.704  1.00 24.17           H  
ATOM   4264  N   ASN A 264       6.474  12.977  44.907  1.00 27.77           N  
ATOM   4265  H   ASN A 264       5.588  13.307  44.552  1.00 27.77           H  
ATOM   4266  CA  ASN A 264       7.642  13.661  44.305  1.00 27.77           C  
ATOM   4267  HA  ASN A 264       7.846  14.520  44.945  1.00 27.77           H  
ATOM   4268  C   ASN A 264       7.329  14.299  42.937  1.00 27.77           C  
ATOM   4269  CB  ASN A 264       8.923  12.795  44.281  1.00 27.77           C  
ATOM   4270  HB2 ASN A 264       8.660  11.738  44.230  1.00 27.77           H  
ATOM   4271  HB3 ASN A 264       9.521  13.029  43.400  1.00 27.77           H  
ATOM   4272  O   ASN A 264       6.432  13.862  42.222  1.00 27.77           O  
ATOM   4273  CG  ASN A 264       9.804  13.062  45.502  1.00 27.77           C  
ATOM   4274  ND2 ASN A 264      10.589  12.104  45.930  1.00 27.77           N  
ATOM   4275 HD21 ASN A 264      10.508  11.177  45.539  1.00 27.77           H  
ATOM   4276 HD22 ASN A 264      11.114  12.289  46.772  1.00 27.77           H  
ATOM   4277  OD1 ASN A 264       9.822  14.148  46.067  1.00 27.77           O  
ATOM   4278  N   VAL A 265       8.033  15.392  42.611  1.00 22.67           N  
ATOM   4279  H   VAL A 265       8.804  15.650  43.211  1.00 22.67           H  
ATOM   4280  CA  VAL A 265       7.666  16.362  41.557  1.00 22.67           C  
ATOM   4281  HA  VAL A 265       7.028  15.878  40.818  1.00 22.67           H  
ATOM   4282  C   VAL A 265       8.902  16.907  40.841  1.00 22.67           C  
ATOM   4283  CB  VAL A 265       6.890  17.547  42.196  1.00 22.67           C  
ATOM   4284  HB  VAL A 265       7.341  17.780  43.160  1.00 22.67           H  
ATOM   4285  O   VAL A 265       9.837  17.352  41.502  1.00 22.67           O  
ATOM   4286  CG1 VAL A 265       6.876  18.852  41.377  1.00 22.67           C  
ATOM   4287 HG11 VAL A 265       6.236  19.586  41.868  1.00 22.67           H  
ATOM   4288 HG12 VAL A 265       7.879  19.275  41.321  1.00 22.67           H  
ATOM   4289 HG13 VAL A 265       6.494  18.661  40.374  1.00 22.67           H  
ATOM   4290  CG2 VAL A 265       5.421  17.174  42.430  1.00 22.67           C  
ATOM   4291 HG21 VAL A 265       4.915  17.023  41.476  1.00 22.67           H  
ATOM   4292 HG22 VAL A 265       5.349  16.250  43.003  1.00 22.67           H  
ATOM   4293 HG23 VAL A 265       4.917  17.964  42.986  1.00 22.67           H  
ATOM   4294  N   ILE A 266       8.839  17.022  39.507  1.00 24.12           N  
ATOM   4295  H   ILE A 266       8.070  16.572  39.031  1.00 24.12           H  
ATOM   4296  CA  ILE A 266       9.572  18.039  38.728  1.00 24.12           C  
ATOM   4297  HA  ILE A 266       9.854  18.839  39.412  1.00 24.12           H  
ATOM   4298  C   ILE A 266       8.617  18.657  37.689  1.00 24.12           C  
ATOM   4299  CB  ILE A 266      10.885  17.493  38.102  1.00 24.12           C  
ATOM   4300  HB  ILE A 266      10.647  16.619  37.496  1.00 24.12           H  
ATOM   4301  O   ILE A 266       7.813  17.969  37.069  1.00 24.12           O  
ATOM   4302  CG1 ILE A 266      11.874  17.070  39.217  1.00 24.12           C  
ATOM   4303 HG12 ILE A 266      11.990  17.890  39.925  1.00 24.12           H  
ATOM   4304 HG13 ILE A 266      11.448  16.219  39.748  1.00 24.12           H  
ATOM   4305  CG2 ILE A 266      11.538  18.549  37.183  1.00 24.12           C  
ATOM   4306 HG21 ILE A 266      12.438  18.143  36.722  1.00 24.12           H  
ATOM   4307 HG22 ILE A 266      10.872  18.811  36.361  1.00 24.12           H  
ATOM   4308 HG23 ILE A 266      11.796  19.442  37.753  1.00 24.12           H  
ATOM   4309  CD1 ILE A 266      13.275  16.646  38.760  1.00 24.12           C  
ATOM   4310 HD11 ILE A 266      13.813  16.221  39.607  1.00 24.12           H  
ATOM   4311 HD12 ILE A 266      13.198  15.892  37.976  1.00 24.12           H  
ATOM   4312 HD13 ILE A 266      13.836  17.505  38.394  1.00 24.12           H  
ATOM   4313  N   GLN A 267       8.692  19.978  37.518  1.00 22.46           N  
ATOM   4314  H   GLN A 267       9.424  20.465  38.016  1.00 22.46           H  
ATOM   4315  CA  GLN A 267       7.856  20.779  36.612  1.00 22.46           C  
ATOM   4316  HA  GLN A 267       6.902  20.281  36.441  1.00 22.46           H  
ATOM   4317  C   GLN A 267       8.564  21.034  35.267  1.00 22.46           C  
ATOM   4318  CB  GLN A 267       7.626  22.160  37.259  1.00 22.46           C  
ATOM   4319  HB2 GLN A 267       6.975  22.750  36.614  1.00 22.46           H  
ATOM   4320  HB3 GLN A 267       8.596  22.657  37.279  1.00 22.46           H  
ATOM   4321  O   GLN A 267       9.786  21.190  35.274  1.00 22.46           O  
ATOM   4322  CG  GLN A 267       7.040  22.181  38.685  1.00 22.46           C  
ATOM   4323  HG2 GLN A 267       7.495  21.407  39.303  1.00 22.46           H  
ATOM   4324  HG3 GLN A 267       5.969  21.986  38.633  1.00 22.46           H  
ATOM   4325  CD  GLN A 267       7.296  23.520  39.383  1.00 22.46           C  
ATOM   4326  NE2 GLN A 267       6.375  24.016  40.177  1.00 22.46           N  
ATOM   4327 HE21 GLN A 267       5.520  23.512  40.364  1.00 22.46           H  
ATOM   4328 HE22 GLN A 267       6.611  24.880  40.644  1.00 22.46           H  
ATOM   4329  OE1 GLN A 267       8.333  24.147  39.232  1.00 22.46           O  
ATOM   4330  N   ARG A 268       7.811  21.271  34.171  1.00 22.31           N  
ATOM   4331  H   ARG A 268       6.903  20.829  34.159  1.00 22.31           H  
ATOM   4332  CA  ARG A 268       7.956  22.481  33.308  1.00 22.31           C  
ATOM   4333  HA  ARG A 268       7.720  23.344  33.931  1.00 22.31           H  
ATOM   4334  C   ARG A 268       7.002  22.549  32.099  1.00 22.31           C  
ATOM   4335  CB  ARG A 268       9.400  22.668  32.784  1.00 22.31           C  
ATOM   4336  HB2 ARG A 268       9.392  23.049  31.762  1.00 22.31           H  
ATOM   4337  HB3 ARG A 268       9.910  21.705  32.761  1.00 22.31           H  
ATOM   4338  O   ARG A 268       7.078  21.754  31.177  1.00 22.31           O  
ATOM   4339  CG  ARG A 268      10.166  23.685  33.651  1.00 22.31           C  
ATOM   4340  HG2 ARG A 268       9.896  24.696  33.344  1.00 22.31           H  
ATOM   4341  HG3 ARG A 268       9.889  23.574  34.699  1.00 22.31           H  
ATOM   4342  CD  ARG A 268      11.680  23.500  33.526  1.00 22.31           C  
ATOM   4343  HD2 ARG A 268      11.914  22.445  33.670  1.00 22.31           H  
ATOM   4344  HD3 ARG A 268      11.987  23.797  32.523  1.00 22.31           H  
ATOM   4345  NE  ARG A 268      12.395  24.285  34.552  1.00 22.31           N  
ATOM   4346  HE  ARG A 268      11.863  24.524  35.377  1.00 22.31           H  
ATOM   4347  NH1 ARG A 268      14.471  24.280  33.571  1.00 22.31           N  
ATOM   4348 HH11 ARG A 268      15.457  24.499  33.605  1.00 22.31           H  
ATOM   4349 HH12 ARG A 268      14.091  23.747  32.803  1.00 22.31           H  
ATOM   4350  NH2 ARG A 268      14.198  25.229  35.572  1.00 22.31           N  
ATOM   4351 HH21 ARG A 268      13.623  25.462  36.369  1.00 22.31           H  
ATOM   4352 HH22 ARG A 268      15.185  25.442  35.588  1.00 22.31           H  
ATOM   4353  CZ  ARG A 268      13.679  24.594  34.558  1.00 22.31           C  
ATOM   4354  N   VAL A 269       6.189  23.609  32.101  1.00 21.04           N  
ATOM   4355  H   VAL A 269       6.083  24.042  33.007  1.00 21.04           H  
ATOM   4356  CA  VAL A 269       5.877  24.526  30.979  1.00 21.04           C  
ATOM   4357  HA  VAL A 269       4.837  24.826  31.101  1.00 21.04           H  
ATOM   4358  C   VAL A 269       6.007  23.986  29.539  1.00 21.04           C  
ATOM   4359  CB  VAL A 269       6.731  25.816  31.127  1.00 21.04           C  
ATOM   4360  HB  VAL A 269       7.776  25.589  30.917  1.00 21.04           H  
ATOM   4361  O   VAL A 269       7.067  24.102  28.932  1.00 21.04           O  
ATOM   4362  CG1 VAL A 269       6.262  26.928  30.177  1.00 21.04           C  
ATOM   4363 HG11 VAL A 269       5.217  27.174  30.365  1.00 21.04           H  
ATOM   4364 HG12 VAL A 269       6.377  26.618  29.138  1.00 21.04           H  
ATOM   4365 HG13 VAL A 269       6.872  27.821  30.320  1.00 21.04           H  
ATOM   4366  CG2 VAL A 269       6.666  26.399  32.551  1.00 21.04           C  
ATOM   4367 HG21 VAL A 269       7.152  25.734  33.265  1.00 21.04           H  
ATOM   4368 HG22 VAL A 269       7.196  27.351  32.582  1.00 21.04           H  
ATOM   4369 HG23 VAL A 269       5.629  26.564  32.843  1.00 21.04           H  
ATOM   4370  N   CYS A 270       4.881  23.545  28.963  1.00 22.52           N  
ATOM   4371  H   CYS A 270       4.177  23.167  29.581  1.00 22.52           H  
ATOM   4372  CA  CYS A 270       4.368  23.936  27.633  1.00 22.52           C  
ATOM   4373  HA  CYS A 270       4.265  25.021  27.609  1.00 22.52           H  
ATOM   4374  C   CYS A 270       2.950  23.348  27.426  1.00 22.52           C  
ATOM   4375  CB  CYS A 270       5.325  23.514  26.502  1.00 22.52           C  
ATOM   4376  HB2 CYS A 270       4.764  23.129  25.651  1.00 22.52           H  
ATOM   4377  HB3 CYS A 270       5.996  22.734  26.860  1.00 22.52           H  
ATOM   4378  O   CYS A 270       2.608  22.332  28.025  1.00 22.52           O  
ATOM   4379  SG  CYS A 270       6.286  24.968  25.971  1.00 22.52           S  
ATOM   4380  HG  CYS A 270       7.224  24.294  25.299  1.00 22.52           H  
ATOM   4381  N   HIS A 271       2.103  23.981  26.607  1.00 22.50           N  
ATOM   4382  H   HIS A 271       2.449  24.763  26.070  1.00 22.50           H  
ATOM   4383  CA  HIS A 271       0.763  23.479  26.241  1.00 22.50           C  
ATOM   4384  HA  HIS A 271       0.590  22.503  26.695  1.00 22.50           H  
ATOM   4385  C   HIS A 271       0.657  23.294  24.721  1.00 22.50           C  
ATOM   4386  CB  HIS A 271      -0.343  24.441  26.720  1.00 22.50           C  
ATOM   4387  HB2 HIS A 271      -1.271  24.174  26.216  1.00 22.50           H  
ATOM   4388  HB3 HIS A 271      -0.087  25.454  26.409  1.00 22.50           H  
ATOM   4389  O   HIS A 271       1.292  24.043  23.981  1.00 22.50           O  
ATOM   4390  CG  HIS A 271      -0.649  24.453  28.200  1.00 22.50           C  
ATOM   4391  CD2 HIS A 271      -1.524  25.307  28.819  1.00 22.50           C  
ATOM   4392  HD2 HIS A 271      -2.089  26.090  28.336  1.00 22.50           H  
ATOM   4393  ND1 HIS A 271      -0.189  23.581  29.163  1.00 22.50           N  
ATOM   4394  HD1 HIS A 271       0.450  22.812  29.019  1.00 22.50           H  
ATOM   4395  CE1 HIS A 271      -0.778  23.906  30.329  1.00 22.50           C  
ATOM   4396  HE1 HIS A 271      -0.634  23.380  31.261  1.00 22.50           H  
ATOM   4397  NE2 HIS A 271      -1.573  24.979  30.177  1.00 22.50           N  
ATOM   4398  N   ASN A 272      -0.214  22.372  24.274  1.00 22.70           N  
ATOM   4399  H   ASN A 272      -0.715  21.849  24.978  1.00 22.70           H  
ATOM   4400  CA  ASN A 272      -0.323  21.864  22.891  1.00 22.70           C  
ATOM   4401  HA  ASN A 272      -1.128  21.129  22.894  1.00 22.70           H  
ATOM   4402  C   ASN A 272       0.958  21.097  22.468  1.00 22.70           C  
ATOM   4403  CB  ASN A 272      -0.728  23.001  21.912  1.00 22.70           C  
ATOM   4404  HB2 ASN A 272      -0.737  23.960  22.431  1.00 22.70           H  
ATOM   4405  HB3 ASN A 272       0.035  23.087  21.138  1.00 22.70           H  
ATOM   4406  O   ASN A 272       2.062  21.630  22.567  1.00 22.70           O  
ATOM   4407  CG  ASN A 272      -2.072  22.827  21.218  1.00 22.70           C  
ATOM   4408  ND2 ASN A 272      -3.062  23.603  21.584  1.00 22.70           N  
ATOM   4409 HD21 ASN A 272      -3.971  23.443  21.173  1.00 22.70           H  
ATOM   4410 HD22 ASN A 272      -2.950  24.247  22.354  1.00 22.70           H  
ATOM   4411  OD1 ASN A 272      -2.244  22.044  20.291  1.00 22.70           O  
ATOM   4412  N   PRO A 273       0.832  19.857  21.964  1.00 22.86           N  
ATOM   4413  CA  PRO A 273      -0.020  19.597  20.808  1.00 22.86           C  
ATOM   4414  HA  PRO A 273      -0.564  20.496  20.518  1.00 22.86           H  
ATOM   4415  C   PRO A 273      -1.039  18.463  21.046  1.00 22.86           C  
ATOM   4416  CB  PRO A 273       1.013  19.308  19.715  1.00 22.86           C  
ATOM   4417  HB2 PRO A 273       1.428  20.255  19.370  1.00 22.86           H  
ATOM   4418  HB3 PRO A 273       0.588  18.776  18.864  1.00 22.86           H  
ATOM   4419  O   PRO A 273      -0.696  17.454  21.623  1.00 22.86           O  
ATOM   4420  CG  PRO A 273       2.119  18.525  20.437  1.00 22.86           C  
ATOM   4421  HG2 PRO A 273       3.102  18.800  20.054  1.00 22.86           H  
ATOM   4422  HG3 PRO A 273       1.964  17.450  20.346  1.00 22.86           H  
ATOM   4423  CD  PRO A 273       1.965  18.935  21.901  1.00 22.86           C  
ATOM   4424  HD2 PRO A 273       2.888  19.392  22.258  1.00 22.86           H  
ATOM   4425  HD3 PRO A 273       1.749  18.053  22.504  1.00 22.86           H  
ATOM   4426  N   PHE A 274      -2.273  18.580  20.546  1.00 21.48           N  
ATOM   4427  H   PHE A 274      -2.493  19.432  20.050  1.00 21.48           H  
ATOM   4428  CA  PHE A 274      -3.423  17.679  20.830  1.00 21.48           C  
ATOM   4429  HA  PHE A 274      -3.412  17.399  21.884  1.00 21.48           H  
ATOM   4430  C   PHE A 274      -3.504  16.384  19.970  1.00 21.48           C  
ATOM   4431  CB  PHE A 274      -4.640  18.574  20.542  1.00 21.48           C  
ATOM   4432  HB2 PHE A 274      -4.409  19.601  20.824  1.00 21.48           H  
ATOM   4433  HB3 PHE A 274      -4.847  18.592  19.472  1.00 21.48           H  
ATOM   4434  O   PHE A 274      -3.491  16.542  18.757  1.00 21.48           O  
ATOM   4435  CG  PHE A 274      -5.893  18.201  21.278  1.00 21.48           C  
ATOM   4436  CD1 PHE A 274      -6.782  17.249  20.749  1.00 21.48           C  
ATOM   4437  HD1 PHE A 274      -6.564  16.754  19.815  1.00 21.48           H  
ATOM   4438  CD2 PHE A 274      -6.192  18.861  22.483  1.00 21.48           C  
ATOM   4439  HD2 PHE A 274      -5.514  19.593  22.896  1.00 21.48           H  
ATOM   4440  CE1 PHE A 274      -7.974  16.958  21.435  1.00 21.48           C  
ATOM   4441  HE1 PHE A 274      -8.671  16.237  21.036  1.00 21.48           H  
ATOM   4442  CE2 PHE A 274      -7.383  18.570  23.163  1.00 21.48           C  
ATOM   4443  HE2 PHE A 274      -7.622  19.068  24.091  1.00 21.48           H  
ATOM   4444  CZ  PHE A 274      -8.272  17.616  22.641  1.00 21.48           C  
ATOM   4445  HZ  PHE A 274      -9.188  17.393  23.167  1.00 21.48           H  
ATOM   4446  N   LEU A 275      -3.567  15.135  20.491  1.00 22.28           N  
ATOM   4447  H   LEU A 275      -3.518  15.021  21.493  1.00 22.28           H  
ATOM   4448  CA  LEU A 275      -3.208  13.923  19.692  1.00 22.28           C  
ATOM   4449  HA  LEU A 275      -3.764  13.969  18.756  1.00 22.28           H  
ATOM   4450  C   LEU A 275      -3.455  12.442  20.293  1.00 22.28           C  
ATOM   4451  CB  LEU A 275      -1.664  14.132  19.476  1.00 22.28           C  
ATOM   4452  HB2 LEU A 275      -1.205  13.151  19.355  1.00 22.28           H  
ATOM   4453  HB3 LEU A 275      -1.309  14.448  20.457  1.00 22.28           H  
ATOM   4454  O   LEU A 275      -2.510  11.854  20.798  1.00 22.28           O  
ATOM   4455  CG  LEU A 275      -0.883  15.008  18.465  1.00 22.28           C  
ATOM   4456  HG  LEU A 275      -1.591  15.382  17.725  1.00 22.28           H  
ATOM   4457  CD1 LEU A 275      -0.213  16.210  19.072  1.00 22.28           C  
ATOM   4458 HD11 LEU A 275       0.592  16.628  18.468  1.00 22.28           H  
ATOM   4459 HD12 LEU A 275       0.214  15.939  20.037  1.00 22.28           H  
ATOM   4460 HD13 LEU A 275      -0.992  16.971  19.131  1.00 22.28           H  
ATOM   4461  CD2 LEU A 275       0.337  14.363  17.779  1.00 22.28           C  
ATOM   4462 HD21 LEU A 275       1.006  13.923  18.517  1.00 22.28           H  
ATOM   4463 HD22 LEU A 275       0.034  13.573  17.091  1.00 22.28           H  
ATOM   4464 HD23 LEU A 275       0.915  15.059  17.171  1.00 22.28           H  
ATOM   4465  N   VAL A 276      -4.589  11.697  20.143  1.00 24.20           N  
ATOM   4466  H   VAL A 276      -5.386  12.151  19.721  1.00 24.20           H  
ATOM   4467  CA  VAL A 276      -4.788  10.250  20.623  1.00 24.20           C  
ATOM   4468  HA  VAL A 276      -4.780  10.277  21.713  1.00 24.20           H  
ATOM   4469  C   VAL A 276      -3.728   9.167  20.222  1.00 24.20           C  
ATOM   4470  CB  VAL A 276      -6.161   9.630  20.204  1.00 24.20           C  
ATOM   4471  HB  VAL A 276      -6.242   8.634  20.640  1.00 24.20           H  
ATOM   4472  O   VAL A 276      -2.809   9.445  19.464  1.00 24.20           O  
ATOM   4473  CG1 VAL A 276      -7.383  10.345  20.736  1.00 24.20           C  
ATOM   4474 HG11 VAL A 276      -8.291   9.836  20.411  1.00 24.20           H  
ATOM   4475 HG12 VAL A 276      -7.381  11.358  20.333  1.00 24.20           H  
ATOM   4476 HG13 VAL A 276      -7.376  10.346  21.826  1.00 24.20           H  
ATOM   4477  CG2 VAL A 276      -6.357   9.464  18.690  1.00 24.20           C  
ATOM   4478 HG21 VAL A 276      -5.504   8.952  18.244  1.00 24.20           H  
ATOM   4479 HG22 VAL A 276      -6.526  10.432  18.219  1.00 24.20           H  
ATOM   4480 HG23 VAL A 276      -7.238   8.847  18.512  1.00 24.20           H  
ATOM   4481  N   ARG A 277      -3.926   7.876  20.586  1.00 22.26           N  
ATOM   4482  H   ARG A 277      -4.646   7.694  21.270  1.00 22.26           H  
ATOM   4483  CA  ARG A 277      -3.389   6.669  19.891  1.00 22.26           C  
ATOM   4484  HA  ARG A 277      -3.059   6.956  18.893  1.00 22.26           H  
ATOM   4485  C   ARG A 277      -4.424   5.535  19.718  1.00 22.26           C  
ATOM   4486  CB  ARG A 277      -2.191   6.080  20.666  1.00 22.26           C  
ATOM   4487  HB2 ARG A 277      -2.337   6.225  21.736  1.00 22.26           H  
ATOM   4488  HB3 ARG A 277      -2.146   5.006  20.487  1.00 22.26           H  
ATOM   4489  O   ARG A 277      -5.234   5.343  20.606  1.00 22.26           O  
ATOM   4490  CG  ARG A 277      -0.845   6.675  20.241  1.00 22.26           C  
ATOM   4491  HG2 ARG A 277      -0.811   7.716  20.560  1.00 22.26           H  
ATOM   4492  HG3 ARG A 277      -0.745   6.642  19.156  1.00 22.26           H  
ATOM   4493  CD  ARG A 277       0.326   5.916  20.886  1.00 22.26           C  
ATOM   4494  HD2 ARG A 277       1.212   6.547  20.820  1.00 22.26           H  
ATOM   4495  HD3 ARG A 277       0.105   5.762  21.942  1.00 22.26           H  
ATOM   4496  NE  ARG A 277       0.589   4.623  20.219  1.00 22.26           N  
ATOM   4497  HE  ARG A 277      -0.114   4.269  19.586  1.00 22.26           H  
ATOM   4498  NH1 ARG A 277       2.510   4.027  21.331  1.00 22.26           N  
ATOM   4499 HH11 ARG A 277       3.190   3.322  21.576  1.00 22.26           H  
ATOM   4500 HH12 ARG A 277       2.390   4.834  21.927  1.00 22.26           H  
ATOM   4501  NH2 ARG A 277       1.615   2.678  19.772  1.00 22.26           N  
ATOM   4502 HH21 ARG A 277       0.793   2.509  19.209  1.00 22.26           H  
ATOM   4503 HH22 ARG A 277       2.244   1.930  20.023  1.00 22.26           H  
ATOM   4504  CZ  ARG A 277       1.579   3.787  20.449  1.00 22.26           C  
ATOM   4505  N   ASP A 278      -4.295   4.800  18.596  1.00 21.98           N  
ATOM   4506  H   ASP A 278      -3.670   5.211  17.918  1.00 21.98           H  
ATOM   4507  CA  ASP A 278      -4.538   3.351  18.318  1.00 21.98           C  
ATOM   4508  HA  ASP A 278      -4.537   3.260  17.232  1.00 21.98           H  
ATOM   4509  C   ASP A 278      -5.878   2.650  18.741  1.00 21.98           C  
ATOM   4510  CB  ASP A 278      -3.268   2.621  18.816  1.00 21.98           C  
ATOM   4511  HB2 ASP A 278      -3.119   2.855  19.870  1.00 21.98           H  
ATOM   4512  HB3 ASP A 278      -3.400   1.540  18.759  1.00 21.98           H  
ATOM   4513  O   ASP A 278      -6.522   3.061  19.689  1.00 21.98           O  
ATOM   4514  CG  ASP A 278      -1.997   3.011  18.027  1.00 21.98           C  
ATOM   4515  OD1 ASP A 278      -2.105   3.472  16.861  1.00 21.98           O  
ATOM   4516  OD2 ASP A 278      -0.879   2.877  18.582  1.00 21.98           O  
ATOM   4517  N   ALA A 279      -6.395   1.554  18.138  1.00 22.73           N  
ATOM   4518  H   ALA A 279      -7.219   1.241  18.630  1.00 22.73           H  
ATOM   4519  CA  ALA A 279      -6.188   0.851  16.846  1.00 22.73           C  
ATOM   4520  HA  ALA A 279      -6.291   1.563  16.028  1.00 22.73           H  
ATOM   4521  C   ALA A 279      -7.273  -0.277  16.647  1.00 22.73           C  
ATOM   4522  CB  ALA A 279      -4.765   0.261  16.808  1.00 22.73           C  
ATOM   4523  HB1 ALA A 279      -4.613  -0.354  15.921  1.00 22.73           H  
ATOM   4524  HB2 ALA A 279      -4.573  -0.330  17.704  1.00 22.73           H  
ATOM   4525  HB3 ALA A 279      -4.035   1.067  16.732  1.00 22.73           H  
ATOM   4526  O   ALA A 279      -8.341  -0.218  17.243  1.00 22.73           O  
ATOM   4527  N   LEU A 280      -6.973  -1.329  15.852  1.00 23.11           N  
ATOM   4528  H   LEU A 280      -6.116  -1.224  15.328  1.00 23.11           H  
ATOM   4529  CA  LEU A 280      -7.536  -2.714  15.902  1.00 23.11           C  
ATOM   4530  HA  LEU A 280      -6.748  -3.311  15.443  1.00 23.11           H  
ATOM   4531  C   LEU A 280      -8.728  -3.173  15.010  1.00 23.11           C  
ATOM   4532  CB  LEU A 280      -7.539  -3.291  17.333  1.00 23.11           C  
ATOM   4533  HB2 LEU A 280      -7.888  -4.322  17.284  1.00 23.11           H  
ATOM   4534  HB3 LEU A 280      -8.256  -2.737  17.939  1.00 23.11           H  
ATOM   4535  O   LEU A 280      -9.749  -3.662  15.477  1.00 23.11           O  
ATOM   4536  CG  LEU A 280      -6.166  -3.287  18.040  1.00 23.11           C  
ATOM   4537  HG  LEU A 280      -5.835  -2.259  18.187  1.00 23.11           H  
ATOM   4538  CD1 LEU A 280      -6.296  -3.938  19.413  1.00 23.11           C  
ATOM   4539 HD11 LEU A 280      -7.045  -3.406  19.999  1.00 23.11           H  
ATOM   4540 HD12 LEU A 280      -6.596  -4.981  19.314  1.00 23.11           H  
ATOM   4541 HD13 LEU A 280      -5.347  -3.883  19.947  1.00 23.11           H  
ATOM   4542  CD2 LEU A 280      -5.076  -4.045  17.268  1.00 23.11           C  
ATOM   4543 HD21 LEU A 280      -5.436  -5.038  16.998  1.00 23.11           H  
ATOM   4544 HD22 LEU A 280      -4.192  -4.147  17.898  1.00 23.11           H  
ATOM   4545 HD23 LEU A 280      -4.787  -3.489  16.377  1.00 23.11           H  
ATOM   4546  N   TYR A 281      -8.496  -3.153  13.693  1.00 22.28           N  
ATOM   4547  H   TYR A 281      -7.922  -2.374  13.406  1.00 22.28           H  
ATOM   4548  CA  TYR A 281      -8.347  -4.323  12.796  1.00 22.28           C  
ATOM   4549  HA  TYR A 281      -8.392  -3.921  11.784  1.00 22.28           H  
ATOM   4550  C   TYR A 281      -9.284  -5.565  12.797  1.00 22.28           C  
ATOM   4551  CB  TYR A 281      -6.918  -4.842  13.010  1.00 22.28           C  
ATOM   4552  HB2 TYR A 281      -6.820  -5.829  12.558  1.00 22.28           H  
ATOM   4553  HB3 TYR A 281      -6.713  -4.980  14.072  1.00 22.28           H  
ATOM   4554  O   TYR A 281      -9.213  -6.367  13.715  1.00 22.28           O  
ATOM   4555  CG  TYR A 281      -5.872  -3.972  12.380  1.00 22.28           C  
ATOM   4556  CD1 TYR A 281      -5.681  -4.123  11.006  1.00 22.28           C  
ATOM   4557  HD1 TYR A 281      -6.296  -4.800  10.432  1.00 22.28           H  
ATOM   4558  CD2 TYR A 281      -5.087  -3.059  13.116  1.00 22.28           C  
ATOM   4559  HD2 TYR A 281      -5.218  -2.951  14.183  1.00 22.28           H  
ATOM   4560  CE1 TYR A 281      -4.661  -3.414  10.385  1.00 22.28           C  
ATOM   4561  HE1 TYR A 281      -4.527  -3.531   9.320  1.00 22.28           H  
ATOM   4562  CE2 TYR A 281      -4.076  -2.320  12.478  1.00 22.28           C  
ATOM   4563  HE2 TYR A 281      -3.452  -1.639  13.038  1.00 22.28           H  
ATOM   4564  OH  TYR A 281      -2.786  -1.966  10.491  1.00 22.28           O  
ATOM   4565  HH  TYR A 281      -2.469  -1.177  10.936  1.00 22.28           H  
ATOM   4566  CZ  TYR A 281      -3.836  -2.539  11.111  1.00 22.28           C  
ATOM   4567  N   MET A 282      -9.823  -5.880  11.591  1.00 22.47           N  
ATOM   4568  H   MET A 282      -9.925  -5.098  10.961  1.00 22.47           H  
ATOM   4569  CA  MET A 282      -9.955  -7.240  10.966  1.00 22.47           C  
ATOM   4570  HA  MET A 282     -10.438  -7.093  10.000  1.00 22.47           H  
ATOM   4571  C   MET A 282     -10.840  -8.321  11.669  1.00 22.47           C  
ATOM   4572  CB  MET A 282      -8.518  -7.748  10.689  1.00 22.47           C  
ATOM   4573  HB2 MET A 282      -8.524  -8.830  10.557  1.00 22.47           H  
ATOM   4574  HB3 MET A 282      -7.881  -7.561  11.553  1.00 22.47           H  
ATOM   4575  O   MET A 282     -11.108  -8.224  12.850  1.00 22.47           O  
ATOM   4576  CG  MET A 282      -7.906  -7.084   9.442  1.00 22.47           C  
ATOM   4577  HG2 MET A 282      -8.537  -7.313   8.583  1.00 22.47           H  
ATOM   4578  HG3 MET A 282      -7.937  -6.003   9.583  1.00 22.47           H  
ATOM   4579  SD  MET A 282      -6.196  -7.539   9.015  1.00 22.47           S  
ATOM   4580  CE  MET A 282      -6.371  -9.324   8.739  1.00 22.47           C  
ATOM   4581  HE1 MET A 282      -6.683  -9.812   9.663  1.00 22.47           H  
ATOM   4582  HE2 MET A 282      -5.414  -9.745   8.430  1.00 22.47           H  
ATOM   4583  HE3 MET A 282      -7.118  -9.510   7.967  1.00 22.47           H  
ATOM   4584  N   SER A 283     -11.330  -9.421  11.058  1.00 24.31           N  
ATOM   4585  H   SER A 283     -11.787 -10.016  11.733  1.00 24.31           H  
ATOM   4586  CA  SER A 283     -11.556  -9.845   9.650  1.00 24.31           C  
ATOM   4587  HA  SER A 283     -12.185  -9.120   9.133  1.00 24.31           H  
ATOM   4588  C   SER A 283     -12.218 -11.242   9.564  1.00 24.31           C  
ATOM   4589  CB  SER A 283     -10.239 -10.065   8.890  1.00 24.31           C  
ATOM   4590  HB2 SER A 283      -9.751  -9.109   8.704  1.00 24.31           H  
ATOM   4591  HB3 SER A 283     -10.471 -10.515   7.924  1.00 24.31           H  
ATOM   4592  O   SER A 283     -11.743 -12.136  10.262  1.00 24.31           O  
ATOM   4593  OG  SER A 283      -9.360 -10.947   9.565  1.00 24.31           O  
ATOM   4594  HG  SER A 283      -9.906 -11.533  10.094  1.00 24.31           H  
ATOM   4595  N   LYS A 284     -13.032 -11.510   8.531  1.00 25.61           N  
ATOM   4596  H   LYS A 284     -13.796 -10.866   8.387  1.00 25.61           H  
ATOM   4597  CA  LYS A 284     -13.006 -12.713   7.643  1.00 25.61           C  
ATOM   4598  HA  LYS A 284     -12.000 -13.132   7.647  1.00 25.61           H  
ATOM   4599  C   LYS A 284     -13.276 -12.272   6.168  1.00 25.61           C  
ATOM   4600  CB  LYS A 284     -13.949 -13.781   8.241  1.00 25.61           C  
ATOM   4601  HB2 LYS A 284     -14.863 -13.292   8.577  1.00 25.61           H  
ATOM   4602  HB3 LYS A 284     -14.278 -14.491   7.482  1.00 25.61           H  
ATOM   4603  O   LYS A 284     -13.301 -11.056   5.949  1.00 25.61           O  
ATOM   4604  CG  LYS A 284     -13.338 -14.652   9.363  1.00 25.61           C  
ATOM   4605  HG2 LYS A 284     -13.369 -15.695   9.049  1.00 25.61           H  
ATOM   4606  HG3 LYS A 284     -12.292 -14.402   9.543  1.00 25.61           H  
ATOM   4607  CD  LYS A 284     -14.158 -14.520  10.654  1.00 25.61           C  
ATOM   4608  HD2 LYS A 284     -14.139 -13.480  10.982  1.00 25.61           H  
ATOM   4609  HD3 LYS A 284     -15.195 -14.771  10.432  1.00 25.61           H  
ATOM   4610  CE  LYS A 284     -13.665 -15.420  11.793  1.00 25.61           C  
ATOM   4611  HE2 LYS A 284     -13.562 -16.440  11.423  1.00 25.61           H  
ATOM   4612  HE3 LYS A 284     -12.690 -15.061  12.124  1.00 25.61           H  
ATOM   4613  NZ  LYS A 284     -14.629 -15.398  12.924  1.00 25.61           N  
ATOM   4614  HZ1 LYS A 284     -14.841 -14.460  13.235  1.00 25.61           H  
ATOM   4615  HZ2 LYS A 284     -15.543 -15.754  12.684  1.00 25.61           H  
ATOM   4616  HZ3 LYS A 284     -14.360 -15.960  13.718  1.00 25.61           H  
ATOM   4617  N   PRO A 285     -13.186 -13.124   5.106  1.00 24.35           N  
ATOM   4618  CA  PRO A 285     -13.878 -14.411   4.904  1.00 24.35           C  
ATOM   4619  HA  PRO A 285     -14.712 -14.542   5.592  1.00 24.35           H  
ATOM   4620  C   PRO A 285     -12.947 -15.644   4.962  1.00 24.35           C  
ATOM   4621  CB  PRO A 285     -14.535 -14.267   3.524  1.00 24.35           C  
ATOM   4622  HB2 PRO A 285     -15.451 -13.684   3.622  1.00 24.35           H  
ATOM   4623  HB3 PRO A 285     -14.757 -15.230   3.064  1.00 24.35           H  
ATOM   4624  O   PRO A 285     -12.349 -16.009   3.958  1.00 24.35           O  
ATOM   4625  CG  PRO A 285     -13.517 -13.471   2.716  1.00 24.35           C  
ATOM   4626  HG2 PRO A 285     -14.006 -12.869   1.950  1.00 24.35           H  
ATOM   4627  HG3 PRO A 285     -12.784 -14.136   2.262  1.00 24.35           H  
ATOM   4628  CD  PRO A 285     -12.848 -12.596   3.774  1.00 24.35           C  
ATOM   4629  HD2 PRO A 285     -11.768 -12.604   3.629  1.00 24.35           H  
ATOM   4630  HD3 PRO A 285     -13.223 -11.580   3.649  1.00 24.35           H  
ATOM   4631  N   PHE A 286     -12.833 -16.301   6.123  1.00 25.07           N  
ATOM   4632  H   PHE A 286     -13.331 -15.924   6.917  1.00 25.07           H  
ATOM   4633  CA  PHE A 286     -12.221 -17.638   6.295  1.00 25.07           C  
ATOM   4634  HA  PHE A 286     -12.592 -18.278   5.495  1.00 25.07           H  
ATOM   4635  C   PHE A 286     -12.694 -18.289   7.616  1.00 25.07           C  
ATOM   4636  CB  PHE A 286     -10.675 -17.587   6.178  1.00 25.07           C  
ATOM   4637  HB2 PHE A 286     -10.240 -18.405   6.752  1.00 25.07           H  
ATOM   4638  HB3 PHE A 286     -10.307 -16.658   6.613  1.00 25.07           H  
ATOM   4639  O   PHE A 286     -11.905 -18.590   8.512  1.00 25.07           O  
ATOM   4640  CG  PHE A 286     -10.136 -17.763   4.767  1.00 25.07           C  
ATOM   4641  CD1 PHE A 286     -10.363 -18.972   4.077  1.00 25.07           C  
ATOM   4642  HD1 PHE A 286     -10.889 -19.780   4.562  1.00 25.07           H  
ATOM   4643  CD2 PHE A 286      -9.428 -16.725   4.131  1.00 25.07           C  
ATOM   4644  HD2 PHE A 286      -9.265 -15.791   4.649  1.00 25.07           H  
ATOM   4645  CE1 PHE A 286      -9.917 -19.127   2.753  1.00 25.07           C  
ATOM   4646  HE1 PHE A 286     -10.112 -20.049   2.225  1.00 25.07           H  
ATOM   4647  CE2 PHE A 286      -8.986 -16.878   2.804  1.00 25.07           C  
ATOM   4648  HE2 PHE A 286      -8.478 -16.064   2.309  1.00 25.07           H  
ATOM   4649  CZ  PHE A 286      -9.239 -18.075   2.112  1.00 25.07           C  
ATOM   4650  HZ  PHE A 286      -8.923 -18.184   1.085  1.00 25.07           H  
ATOM   4651  N   SER A 287     -14.005 -18.508   7.745  1.00 25.16           N  
ATOM   4652  H   SER A 287     -14.619 -18.301   6.971  1.00 25.16           H  
ATOM   4653  CA  SER A 287     -14.691 -19.024   8.949  1.00 25.16           C  
ATOM   4654  HA  SER A 287     -14.353 -18.442   9.806  1.00 25.16           H  
ATOM   4655  C   SER A 287     -14.407 -20.496   9.314  1.00 25.16           C  
ATOM   4656  CB  SER A 287     -16.202 -18.779   8.811  1.00 25.16           C  
ATOM   4657  HB2 SER A 287     -16.403 -17.714   8.927  1.00 25.16           H  
ATOM   4658  HB3 SER A 287     -16.750 -19.317   9.586  1.00 25.16           H  
ATOM   4659  O   SER A 287     -15.053 -21.035  10.203  1.00 25.16           O  
ATOM   4660  OG  SER A 287     -16.639 -19.188   7.526  1.00 25.16           O  
ATOM   4661  HG  SER A 287     -17.598 -19.220   7.543  1.00 25.16           H  
ATOM   4662  N   TRP A 288     -13.426 -21.140   8.675  1.00 29.91           N  
ATOM   4663  H   TRP A 288     -12.951 -20.648   7.931  1.00 29.91           H  
ATOM   4664  CA  TRP A 288     -12.961 -22.496   9.008  1.00 29.91           C  
ATOM   4665  HA  TRP A 288     -13.478 -22.841   9.903  1.00 29.91           H  
ATOM   4666  C   TRP A 288     -11.466 -22.578   9.354  1.00 29.91           C  
ATOM   4667  CB  TRP A 288     -13.349 -23.461   7.878  1.00 29.91           C  
ATOM   4668  HB2 TRP A 288     -13.066 -24.468   8.186  1.00 29.91           H  
ATOM   4669  HB3 TRP A 288     -14.435 -23.458   7.790  1.00 29.91           H  
ATOM   4670  O   TRP A 288     -11.031 -23.556   9.944  1.00 29.91           O  
ATOM   4671  CG  TRP A 288     -12.774 -23.211   6.511  1.00 29.91           C  
ATOM   4672  CD1 TRP A 288     -13.142 -22.216   5.670  1.00 29.91           C  
ATOM   4673  HD1 TRP A 288     -13.898 -21.478   5.896  1.00 29.91           H  
ATOM   4674  CD2 TRP A 288     -11.851 -24.051   5.747  1.00 29.91           C  
ATOM   4675  CE2 TRP A 288     -11.710 -23.496   4.439  1.00 29.91           C  
ATOM   4676  CE3 TRP A 288     -11.164 -25.258   6.005  1.00 29.91           C  
ATOM   4677  HE3 TRP A 288     -11.245 -25.712   6.982  1.00 29.91           H  
ATOM   4678  NE1 TRP A 288     -12.492 -22.360   4.460  1.00 29.91           N  
ATOM   4679  HE1 TRP A 288     -12.701 -21.795   3.649  1.00 29.91           H  
ATOM   4680  CH2 TRP A 288     -10.287 -25.320   3.724  1.00 29.91           C  
ATOM   4681  HH2 TRP A 288      -9.707 -25.823   2.964  1.00 29.91           H  
ATOM   4682  CZ2 TRP A 288     -10.944 -24.110   3.436  1.00 29.91           C  
ATOM   4683  HZ2 TRP A 288     -10.883 -23.675   2.449  1.00 29.91           H  
ATOM   4684  CZ3 TRP A 288     -10.395 -25.886   5.006  1.00 29.91           C  
ATOM   4685  HZ3 TRP A 288      -9.892 -26.815   5.231  1.00 29.91           H  
ATOM   4686  N   ILE A 289     -10.677 -21.536   9.059  1.00 26.48           N  
ATOM   4687  H   ILE A 289     -11.097 -20.723   8.632  1.00 26.48           H  
ATOM   4688  CA  ILE A 289      -9.224 -21.522   9.326  1.00 26.48           C  
ATOM   4689  HA  ILE A 289      -8.862 -22.549   9.361  1.00 26.48           H  
ATOM   4690  C   ILE A 289      -8.902 -20.930  10.708  1.00 26.48           C  
ATOM   4691  CB  ILE A 289      -8.495 -20.818   8.152  1.00 26.48           C  
ATOM   4692  HB  ILE A 289      -8.994 -19.867   7.965  1.00 26.48           H  
ATOM   4693  O   ILE A 289      -7.858 -21.229  11.278  1.00 26.48           O  
ATOM   4694  CG1 ILE A 289      -8.626 -21.699   6.883  1.00 26.48           C  
ATOM   4695 HG12 ILE A 289      -9.683 -21.831   6.652  1.00 26.48           H  
ATOM   4696 HG13 ILE A 289      -8.208 -22.685   7.084  1.00 26.48           H  
ATOM   4697  CG2 ILE A 289      -7.019 -20.500   8.455  1.00 26.48           C  
ATOM   4698 HG21 ILE A 289      -6.492 -21.417   8.717  1.00 26.48           H  
ATOM   4699 HG22 ILE A 289      -6.957 -19.798   9.287  1.00 26.48           H  
ATOM   4700 HG23 ILE A 289      -6.536 -20.028   7.599  1.00 26.48           H  
ATOM   4701  CD1 ILE A 289      -7.956 -21.136   5.624  1.00 26.48           C  
ATOM   4702 HD11 ILE A 289      -8.294 -21.702   4.755  1.00 26.48           H  
ATOM   4703 HD12 ILE A 289      -6.873 -21.230   5.697  1.00 26.48           H  
ATOM   4704 HD13 ILE A 289      -8.225 -20.087   5.495  1.00 26.48           H  
ATOM   4705  N   ILE A 290      -9.785 -20.097  11.269  1.00 27.63           N  
ATOM   4706  H   ILE A 290     -10.643 -19.904  10.773  1.00 27.63           H  
ATOM   4707  CA  ILE A 290      -9.544 -19.441  12.567  1.00 27.63           C  
ATOM   4708  HA  ILE A 290      -8.470 -19.290  12.669  1.00 27.63           H  
ATOM   4709  C   ILE A 290      -9.890 -20.351  13.756  1.00 27.63           C  
ATOM   4710  CB  ILE A 290     -10.177 -18.026  12.578  1.00 27.63           C  
ATOM   4711  HB  ILE A 290     -11.212 -18.096  12.243  1.00 27.63           H  
ATOM   4712  O   ILE A 290      -9.219 -20.267  14.778  1.00 27.63           O  
ATOM   4713  CG1 ILE A 290      -9.374 -17.162  11.568  1.00 27.63           C  
ATOM   4714 HG12 ILE A 290      -9.547 -17.549  10.564  1.00 27.63           H  
ATOM   4715 HG13 ILE A 290      -8.310 -17.261  11.781  1.00 27.63           H  
ATOM   4716  CG2 ILE A 290     -10.181 -17.398  13.983  1.00 27.63           C  
ATOM   4717 HG21 ILE A 290     -10.772 -18.008  14.665  1.00 27.63           H  
ATOM   4718 HG22 ILE A 290      -9.163 -17.329  14.367  1.00 27.63           H  
ATOM   4719 HG23 ILE A 290     -10.632 -16.406  13.966  1.00 27.63           H  
ATOM   4720  CD1 ILE A 290      -9.689 -15.662  11.541  1.00 27.63           C  
ATOM   4721 HD11 ILE A 290      -9.147 -15.196  10.719  1.00 27.63           H  
ATOM   4722 HD12 ILE A 290     -10.758 -15.512  11.387  1.00 27.63           H  
ATOM   4723 HD13 ILE A 290      -9.379 -15.188  12.472  1.00 27.63           H  
ATOM   4724  N   THR A 291     -10.829 -21.288  13.610  1.00 30.01           N  
ATOM   4725  H   THR A 291     -11.407 -21.300  12.782  1.00 30.01           H  
ATOM   4726  CA  THR A 291     -11.079 -22.346  14.608  1.00 30.01           C  
ATOM   4727  HA  THR A 291     -11.249 -21.882  15.580  1.00 30.01           H  
ATOM   4728  C   THR A 291      -9.868 -23.281  14.746  1.00 30.01           C  
ATOM   4729  CB  THR A 291     -12.337 -23.141  14.221  1.00 30.01           C  
ATOM   4730  HB  THR A 291     -12.106 -23.811  13.394  1.00 30.01           H  
ATOM   4731  O   THR A 291      -9.428 -23.571  15.858  1.00 30.01           O  
ATOM   4732  CG2 THR A 291     -12.902 -23.948  15.382  1.00 30.01           C  
ATOM   4733 HG21 THR A 291     -12.161 -24.677  15.708  1.00 30.01           H  
ATOM   4734 HG22 THR A 291     -13.797 -24.481  15.063  1.00 30.01           H  
ATOM   4735 HG23 THR A 291     -13.143 -23.291  16.218  1.00 30.01           H  
ATOM   4736  OG1 THR A 291     -13.351 -22.251  13.806  1.00 30.01           O  
ATOM   4737  HG1 THR A 291     -14.167 -22.532  14.226  1.00 30.01           H  
ATOM   4738  N   ASP A 292      -9.265 -23.658  13.612  1.00 27.78           N  
ATOM   4739  H   ASP A 292      -9.717 -23.446  12.734  1.00 27.78           H  
ATOM   4740  CA  ASP A 292      -8.029 -24.450  13.531  1.00 27.78           C  
ATOM   4741  HA  ASP A 292      -8.161 -25.380  14.084  1.00 27.78           H  
ATOM   4742  C   ASP A 292      -6.828 -23.713  14.148  1.00 27.78           C  
ATOM   4743  CB  ASP A 292      -7.738 -24.763  12.044  1.00 27.78           C  
ATOM   4744  HB2 ASP A 292      -6.745 -24.393  11.790  1.00 27.78           H  
ATOM   4745  HB3 ASP A 292      -8.438 -24.228  11.403  1.00 27.78           H  
ATOM   4746  O   ASP A 292      -6.096 -24.272  14.963  1.00 27.78           O  
ATOM   4747  CG  ASP A 292      -7.790 -26.250  11.683  1.00 27.78           C  
ATOM   4748  OD1 ASP A 292      -8.563 -26.988  12.330  1.00 27.78           O  
ATOM   4749  OD2 ASP A 292      -7.079 -26.606  10.716  1.00 27.78           O  
ATOM   4750  N   LEU A 293      -6.634 -22.431  13.808  1.00 29.09           N  
ATOM   4751  H   LEU A 293      -7.236 -22.040  13.098  1.00 29.09           H  
ATOM   4752  CA  LEU A 293      -5.524 -21.617  14.326  1.00 29.09           C  
ATOM   4753  HA  LEU A 293      -4.612 -22.207  14.232  1.00 29.09           H  
ATOM   4754  C   LEU A 293      -5.633 -21.296  15.824  1.00 29.09           C  
ATOM   4755  CB  LEU A 293      -5.385 -20.331  13.481  1.00 29.09           C  
ATOM   4756  HB2 LEU A 293      -5.332 -19.461  14.137  1.00 29.09           H  
ATOM   4757  HB3 LEU A 293      -6.281 -20.195  12.875  1.00 29.09           H  
ATOM   4758  O   LEU A 293      -4.603 -21.055  16.450  1.00 29.09           O  
ATOM   4759  CG  LEU A 293      -4.139 -20.360  12.575  1.00 29.09           C  
ATOM   4760  HG  LEU A 293      -3.856 -21.389  12.355  1.00 29.09           H  
ATOM   4761  CD1 LEU A 293      -4.399 -19.656  11.243  1.00 29.09           C  
ATOM   4762 HD11 LEU A 293      -3.494 -19.675  10.637  1.00 29.09           H  
ATOM   4763 HD12 LEU A 293      -4.721 -18.629  11.418  1.00 29.09           H  
ATOM   4764 HD13 LEU A 293      -5.186 -20.200  10.721  1.00 29.09           H  
ATOM   4765  CD2 LEU A 293      -2.964 -19.647  13.250  1.00 29.09           C  
ATOM   4766 HD21 LEU A 293      -3.156 -18.576  13.311  1.00 29.09           H  
ATOM   4767 HD22 LEU A 293      -2.047 -19.836  12.691  1.00 29.09           H  
ATOM   4768 HD23 LEU A 293      -2.848 -20.027  14.265  1.00 29.09           H  
ATOM   4769  N   ILE A 294      -6.840 -21.306  16.397  1.00 30.96           N  
ATOM   4770  H   ILE A 294      -7.647 -21.468  15.812  1.00 30.96           H  
ATOM   4771  CA  ILE A 294      -7.064 -21.104  17.838  1.00 30.96           C  
ATOM   4772  HA  ILE A 294      -6.320 -20.398  18.207  1.00 30.96           H  
ATOM   4773  C   ILE A 294      -6.818 -22.392  18.645  1.00 30.96           C  
ATOM   4774  CB  ILE A 294      -8.457 -20.457  18.063  1.00 30.96           C  
ATOM   4775  HB  ILE A 294      -9.185 -20.985  17.448  1.00 30.96           H  
ATOM   4776  O   ILE A 294      -6.499 -22.302  19.825  1.00 30.96           O  
ATOM   4777  CG1 ILE A 294      -8.387 -18.975  17.613  1.00 30.96           C  
ATOM   4778 HG12 ILE A 294      -7.724 -18.428  18.283  1.00 30.96           H  
ATOM   4779 HG13 ILE A 294      -7.956 -18.919  16.613  1.00 30.96           H  
ATOM   4780  CG2 ILE A 294      -8.940 -20.532  19.524  1.00 30.96           C  
ATOM   4781 HG21 ILE A 294      -9.916 -20.061  19.638  1.00 30.96           H  
ATOM   4782 HG22 ILE A 294      -9.052 -21.572  19.832  1.00 30.96           H  
ATOM   4783 HG23 ILE A 294      -8.222 -20.046  20.185  1.00 30.96           H  
ATOM   4784  CD1 ILE A 294      -9.741 -18.254  17.567  1.00 30.96           C  
ATOM   4785 HD11 ILE A 294     -10.454 -18.840  16.989  1.00 30.96           H  
ATOM   4786 HD12 ILE A 294      -9.612 -17.279  17.096  1.00 30.96           H  
ATOM   4787 HD13 ILE A 294     -10.126 -18.100  18.575  1.00 30.96           H  
ATOM   4788  N   THR A 295      -6.883 -23.581  18.034  1.00 33.31           N  
ATOM   4789  H   THR A 295      -7.143 -23.618  17.058  1.00 33.31           H  
ATOM   4790  CA  THR A 295      -6.676 -24.862  18.746  1.00 33.31           C  
ATOM   4791  HA  THR A 295      -6.606 -24.669  19.817  1.00 33.31           H  
ATOM   4792  C   THR A 295      -5.377 -25.589  18.411  1.00 33.31           C  
ATOM   4793  CB  THR A 295      -7.866 -25.805  18.555  1.00 33.31           C  
ATOM   4794  HB  THR A 295      -7.590 -26.799  18.906  1.00 33.31           H  
ATOM   4795  O   THR A 295      -4.835 -26.285  19.264  1.00 33.31           O  
ATOM   4796  CG2 THR A 295      -9.052 -25.313  19.374  1.00 33.31           C  
ATOM   4797 HG21 THR A 295      -8.734 -25.063  20.386  1.00 33.31           H  
ATOM   4798 HG22 THR A 295      -9.787 -26.115  19.441  1.00 33.31           H  
ATOM   4799 HG23 THR A 295      -9.491 -24.432  18.905  1.00 33.31           H  
ATOM   4800  OG1 THR A 295      -8.254 -25.879  17.200  1.00 33.31           O  
ATOM   4801  HG1 THR A 295      -8.806 -25.123  16.987  1.00 33.31           H  
ATOM   4802  N   THR A 296      -4.809 -25.382  17.223  1.00 31.75           N  
ATOM   4803  H   THR A 296      -5.320 -24.834  16.545  1.00 31.75           H  
ATOM   4804  CA  THR A 296      -3.592 -26.085  16.766  1.00 31.75           C  
ATOM   4805  HA  THR A 296      -3.559 -27.060  17.253  1.00 31.75           H  
ATOM   4806  C   THR A 296      -2.296 -25.360  17.174  1.00 31.75           C  
ATOM   4807  CB  THR A 296      -3.670 -26.342  15.247  1.00 31.75           C  
ATOM   4808  HB  THR A 296      -3.584 -25.394  14.716  1.00 31.75           H  
ATOM   4809  O   THR A 296      -1.202 -25.904  17.044  1.00 31.75           O  
ATOM   4810  CG2 THR A 296      -2.618 -27.311  14.711  1.00 31.75           C  
ATOM   4811 HG21 THR A 296      -1.627 -26.862  14.778  1.00 31.75           H  
ATOM   4812 HG22 THR A 296      -2.638 -28.242  15.277  1.00 31.75           H  
ATOM   4813 HG23 THR A 296      -2.825 -27.524  13.662  1.00 31.75           H  
ATOM   4814  OG1 THR A 296      -4.906 -26.929  14.912  1.00 31.75           O  
ATOM   4815  HG1 THR A 296      -5.588 -26.254  14.938  1.00 31.75           H  
ATOM   4816  N   HIS A 297      -2.398 -24.137  17.708  1.00 32.52           N  
ATOM   4817  H   HIS A 297      -3.322 -23.737  17.783  1.00 32.52           H  
ATOM   4818  CA  HIS A 297      -1.255 -23.305  18.120  1.00 32.52           C  
ATOM   4819  HA  HIS A 297      -0.364 -23.933  18.151  1.00 32.52           H  
ATOM   4820  C   HIS A 297      -1.357 -22.751  19.554  1.00 32.52           C  
ATOM   4821  CB  HIS A 297      -1.012 -22.220  17.059  1.00 32.52           C  
ATOM   4822  HB2 HIS A 297      -1.943 -21.685  16.869  1.00 32.52           H  
ATOM   4823  HB3 HIS A 297      -0.284 -21.499  17.433  1.00 32.52           H  
ATOM   4824  O   HIS A 297      -0.704 -21.761  19.877  1.00 32.52           O  
ATOM   4825  CG  HIS A 297      -0.460 -22.766  15.765  1.00 32.52           C  
ATOM   4826  CD2 HIS A 297      -0.925 -22.523  14.503  1.00 32.52           C  
ATOM   4827  HD2 HIS A 297      -1.793 -21.929  14.257  1.00 32.52           H  
ATOM   4828  ND1 HIS A 297       0.624 -23.602  15.637  1.00 32.52           N  
ATOM   4829  HD1 HIS A 297       1.102 -24.063  16.399  1.00 32.52           H  
ATOM   4830  CE1 HIS A 297       0.809 -23.848  14.331  1.00 32.52           C  
ATOM   4831  HE1 HIS A 297       1.564 -24.509  13.932  1.00 32.52           H  
ATOM   4832  NE2 HIS A 297      -0.096 -23.186  13.590  1.00 32.52           N  
ATOM   4833  N   LEU A 298      -2.152 -23.395  20.415  1.00 28.10           N  
ATOM   4834  H   LEU A 298      -2.669 -24.194  20.079  1.00 28.10           H  
ATOM   4835  CA  LEU A 298      -2.264 -23.071  21.845  1.00 28.10           C  
ATOM   4836  HA  LEU A 298      -1.553 -22.266  22.030  1.00 28.10           H  
ATOM   4837  C   LEU A 298      -1.770 -24.145  22.851  1.00 28.10           C  
ATOM   4838  CB  LEU A 298      -3.666 -22.483  22.136  1.00 28.10           C  
ATOM   4839  HB2 LEU A 298      -4.314 -22.651  21.275  1.00 28.10           H  
ATOM   4840  HB3 LEU A 298      -4.127 -22.989  22.984  1.00 28.10           H  
ATOM   4841  O   LEU A 298      -2.008 -23.970  24.041  1.00 28.10           O  
ATOM   4842  CG  LEU A 298      -3.601 -20.968  22.423  1.00 28.10           C  
ATOM   4843  HG  LEU A 298      -2.968 -20.488  21.676  1.00 28.10           H  
ATOM   4844  CD1 LEU A 298      -4.986 -20.329  22.335  1.00 28.10           C  
ATOM   4845 HD11 LEU A 298      -5.656 -20.799  23.054  1.00 28.10           H  
ATOM   4846 HD12 LEU A 298      -4.917 -19.262  22.547  1.00 28.10           H  
ATOM   4847 HD13 LEU A 298      -5.388 -20.466  21.331  1.00 28.10           H  
ATOM   4848  CD2 LEU A 298      -3.035 -20.676  23.815  1.00 28.10           C  
ATOM   4849 HD21 LEU A 298      -2.999 -19.601  23.986  1.00 28.10           H  
ATOM   4850 HD22 LEU A 298      -3.660 -21.141  24.577  1.00 28.10           H  
ATOM   4851 HD23 LEU A 298      -2.025 -21.077  23.906  1.00 28.10           H  
ATOM   4852  N   PRO A 299      -1.012 -25.190  22.444  1.00 24.56           N  
ATOM   4853  CA  PRO A 299      -0.188 -25.966  23.378  1.00 24.56           C  
ATOM   4854  HA  PRO A 299      -0.295 -25.604  24.400  1.00 24.56           H  
ATOM   4855  C   PRO A 299       1.316 -25.907  23.025  1.00 24.56           C  
ATOM   4856  CB  PRO A 299      -0.788 -27.371  23.301  1.00 24.56           C  
ATOM   4857  HB2 PRO A 299      -1.710 -27.400  23.882  1.00 24.56           H  
ATOM   4858  HB3 PRO A 299      -0.104 -28.145  23.649  1.00 24.56           H  
ATOM   4859  O   PRO A 299       1.899 -26.901  22.596  1.00 24.56           O  
ATOM   4860  CG  PRO A 299      -1.118 -27.512  21.814  1.00 24.56           C  
ATOM   4861  HG2 PRO A 299      -1.991 -28.146  21.663  1.00 24.56           H  
ATOM   4862  HG3 PRO A 299      -0.260 -27.921  21.280  1.00 24.56           H  
ATOM   4863  CD  PRO A 299      -1.380 -26.077  21.341  1.00 24.56           C  
ATOM   4864  HD2 PRO A 299      -0.778 -25.859  20.458  1.00 24.56           H  
ATOM   4865  HD3 PRO A 299      -2.439 -25.971  21.108  1.00 24.56           H  
ATOM   4866  N   SER A 300       1.959 -24.738  23.170  1.00 27.48           N  
ATOM   4867  H   SER A 300       1.424 -23.926  23.440  1.00 27.48           H  
ATOM   4868  CA  SER A 300       3.430 -24.611  23.028  1.00 27.48           C  
ATOM   4869  HA  SER A 300       3.870 -25.484  23.510  1.00 27.48           H  
ATOM   4870  C   SER A 300       4.057 -23.390  23.732  1.00 27.48           C  
ATOM   4871  CB  SER A 300       3.855 -24.667  21.548  1.00 27.48           C  
ATOM   4872  HB2 SER A 300       4.919 -24.897  21.499  1.00 27.48           H  
ATOM   4873  HB3 SER A 300       3.314 -25.459  21.031  1.00 27.48           H  
ATOM   4874  O   SER A 300       5.055 -22.855  23.250  1.00 27.48           O  
ATOM   4875  OG  SER A 300       3.629 -23.433  20.894  1.00 27.48           O  
ATOM   4876  HG  SER A 300       4.188 -22.799  21.349  1.00 27.48           H  
ATOM   4877  N   LEU A 301       3.456 -22.906  24.826  1.00 26.76           N  
ATOM   4878  H   LEU A 301       2.629 -23.376  25.165  1.00 26.76           H  
ATOM   4879  CA  LEU A 301       4.024 -21.852  25.693  1.00 26.76           C  
ATOM   4880  HA  LEU A 301       5.080 -21.739  25.448  1.00 26.76           H  
ATOM   4881  C   LEU A 301       4.059 -22.264  27.178  1.00 26.76           C  
ATOM   4882  CB  LEU A 301       3.323 -20.498  25.445  1.00 26.76           C  
ATOM   4883  HB2 LEU A 301       3.556 -19.819  26.265  1.00 26.76           H  
ATOM   4884  HB3 LEU A 301       2.245 -20.658  25.450  1.00 26.76           H  
ATOM   4885  O   LEU A 301       4.221 -21.430  28.063  1.00 26.76           O  
ATOM   4886  CG  LEU A 301       3.736 -19.796  24.137  1.00 26.76           C  
ATOM   4887  HG  LEU A 301       3.552 -20.458  23.291  1.00 26.76           H  
ATOM   4888  CD1 LEU A 301       2.890 -18.535  23.946  1.00 26.76           C  
ATOM   4889 HD11 LEU A 301       3.065 -17.845  24.771  1.00 26.76           H  
ATOM   4890 HD12 LEU A 301       1.834 -18.804  23.923  1.00 26.76           H  
ATOM   4891 HD13 LEU A 301       3.154 -18.051  23.005  1.00 26.76           H  
ATOM   4892  CD2 LEU A 301       5.207 -19.365  24.128  1.00 26.76           C  
ATOM   4893 HD21 LEU A 301       5.422 -18.781  23.233  1.00 26.76           H  
ATOM   4894 HD22 LEU A 301       5.428 -18.768  25.013  1.00 26.76           H  
ATOM   4895 HD23 LEU A 301       5.855 -20.241  24.121  1.00 26.76           H  
ATOM   4896  N   GLU A 302       3.954 -23.566  27.441  1.00 24.74           N  
ATOM   4897  H   GLU A 302       3.889 -24.199  26.657  1.00 24.74           H  
ATOM   4898  CA  GLU A 302       4.440 -24.164  28.682  1.00 24.74           C  
ATOM   4899  HA  GLU A 302       4.437 -23.417  29.477  1.00 24.74           H  
ATOM   4900  C   GLU A 302       5.890 -24.626  28.452  1.00 24.74           C  
ATOM   4901  CB  GLU A 302       3.528 -25.323  29.123  1.00 24.74           C  
ATOM   4902  HB2 GLU A 302       3.458 -26.043  28.308  1.00 24.74           H  
ATOM   4903  HB3 GLU A 302       3.985 -25.814  29.983  1.00 24.74           H  
ATOM   4904  O   GLU A 302       6.195 -25.216  27.413  1.00 24.74           O  
ATOM   4905  CG  GLU A 302       2.119 -24.845  29.522  1.00 24.74           C  
ATOM   4906  HG2 GLU A 302       2.219 -24.112  30.322  1.00 24.74           H  
ATOM   4907  HG3 GLU A 302       1.656 -24.350  28.668  1.00 24.74           H  
ATOM   4908  CD  GLU A 302       1.198 -25.989  29.983  1.00 24.74           C  
ATOM   4909  OE1 GLU A 302       0.289 -25.708  30.794  1.00 24.74           O  
ATOM   4910  OE2 GLU A 302       1.380 -27.131  29.499  1.00 24.74           O  
ATOM   4911  N   SER A 303       6.758 -24.393  29.444  1.00 25.09           N  
ATOM   4912  H   SER A 303       6.380 -23.905  30.243  1.00 25.09           H  
ATOM   4913  CA  SER A 303       8.220 -24.616  29.457  1.00 25.09           C  
ATOM   4914  HA  SER A 303       8.496 -24.464  30.500  1.00 25.09           H  
ATOM   4915  C   SER A 303       9.110 -23.621  28.671  1.00 25.09           C  
ATOM   4916  CB  SER A 303       8.583 -26.086  29.174  1.00 25.09           C  
ATOM   4917  HB2 SER A 303       9.594 -26.279  29.534  1.00 25.09           H  
ATOM   4918  HB3 SER A 303       7.898 -26.737  29.716  1.00 25.09           H  
ATOM   4919  O   SER A 303       8.752 -23.127  27.608  1.00 25.09           O  
ATOM   4920  OG  SER A 303       8.530 -26.396  27.799  1.00 25.09           O  
ATOM   4921  HG  SER A 303       7.721 -26.001  27.464  1.00 25.09           H  
ATOM   4922  N   GLN A 304      10.316 -23.401  29.222  1.00 25.94           N  
ATOM   4923  H   GLN A 304      10.487 -23.860  30.105  1.00 25.94           H  
ATOM   4924  CA  GLN A 304      11.491 -22.700  28.654  1.00 25.94           C  
ATOM   4925  HA  GLN A 304      12.277 -22.952  29.366  1.00 25.94           H  
ATOM   4926  C   GLN A 304      11.545 -21.150  28.692  1.00 25.94           C  
ATOM   4927  CB  GLN A 304      12.001 -23.366  27.361  1.00 25.94           C  
ATOM   4928  HB2 GLN A 304      11.279 -23.234  26.555  1.00 25.94           H  
ATOM   4929  HB3 GLN A 304      12.939 -22.891  27.074  1.00 25.94           H  
ATOM   4930  O   GLN A 304      11.749 -20.479  27.688  1.00 25.94           O  
ATOM   4931  CG  GLN A 304      12.255 -24.867  27.606  1.00 25.94           C  
ATOM   4932  HG2 GLN A 304      12.819 -24.989  28.531  1.00 25.94           H  
ATOM   4933  HG3 GLN A 304      11.299 -25.378  27.722  1.00 25.94           H  
ATOM   4934  CD  GLN A 304      13.031 -25.586  26.510  1.00 25.94           C  
ATOM   4935  NE2 GLN A 304      13.188 -26.887  26.631  1.00 25.94           N  
ATOM   4936 HE21 GLN A 304      12.783 -27.377  27.415  1.00 25.94           H  
ATOM   4937 HE22 GLN A 304      13.725 -27.327  25.897  1.00 25.94           H  
ATOM   4938  OE1 GLN A 304      13.525 -25.037  25.541  1.00 25.94           O
[truncated: 546,678 more chars]
