# Supplementary material for: Widespread Horizontal Gene Transfer Among Animal Viruses
Source: bioRxiv. 2024 Mar 26:2024.03.25.586562. Preprint. [Version 2] doi: 10.1101/2024.03.25.586562 (PMC11071296; doi:10.1101/2024.03.25.586562)
Supplement: Supplement 7 [file media-7.zip › File7_PDB/Mald8210_Yifkid.pdb]

ATOM      1  N   MET A   1       7.333  25.973  13.696  1.00 44.22           N  
ATOM      2  H   MET A   1       6.467  26.493  13.681  1.00 44.22           H  
ATOM      3  H2  MET A   1       7.664  25.895  14.647  1.00 44.22           H  
ATOM      4  H3  MET A   1       8.013  26.472  13.140  1.00 44.22           H  
ATOM      5  CA  MET A   1       7.089  24.633  13.121  1.00 44.22           C  
ATOM      6  HA  MET A   1       8.031  24.090  13.043  1.00 44.22           H  
ATOM      7  C   MET A   1       6.524  24.841  11.725  1.00 44.22           C  
ATOM      8  CB  MET A   1       6.138  23.845  14.036  1.00 44.22           C  
ATOM      9  HB2 MET A   1       5.135  24.268  13.982  1.00 44.22           H  
ATOM     10  HB3 MET A   1       6.491  23.942  15.063  1.00 44.22           H  
ATOM     11  O   MET A   1       5.622  25.664  11.597  1.00 44.22           O  
ATOM     12  CG  MET A   1       6.073  22.352  13.711  1.00 44.22           C  
ATOM     13  HG2 MET A   1       7.078  21.932  13.686  1.00 44.22           H  
ATOM     14  HG3 MET A   1       5.626  22.230  12.724  1.00 44.22           H  
ATOM     15  SD  MET A   1       5.074  21.417  14.902  1.00 44.22           S  
ATOM     16  CE  MET A   1       6.274  21.083  16.226  1.00 44.22           C  
ATOM     17  HE1 MET A   1       6.634  22.020  16.651  1.00 44.22           H  
ATOM     18  HE2 MET A   1       7.112  20.512  15.827  1.00 44.22           H  
ATOM     19  HE3 MET A   1       5.790  20.499  17.009  1.00 44.22           H  
ATOM     20  N   SER A   2       7.099  24.229  10.687  1.00 41.32           N  
ATOM     21  H   SER A   2       7.795  23.508  10.811  1.00 41.32           H  
ATOM     22  CA  SER A   2       6.584  24.401   9.324  1.00 41.32           C  
ATOM     23  HA  SER A   2       6.359  25.457   9.173  1.00 41.32           H  
ATOM     24  C   SER A   2       5.278  23.623   9.138  1.00 41.32           C  
ATOM     25  CB  SER A   2       7.632  24.023   8.273  1.00 41.32           C  
ATOM     26  HB2 SER A   2       8.585  24.497   8.507  1.00 41.32           H  
ATOM     27  HB3 SER A   2       7.297  24.388   7.302  1.00 41.32           H  
ATOM     28  O   SER A   2       4.983  22.689   9.891  1.00 41.32           O  
ATOM     29  OG  SER A   2       7.796  22.629   8.212  1.00 41.32           O  
ATOM     30  HG  SER A   2       7.885  22.440   7.275  1.00 41.32           H  
ATOM     31  N   LYS A   3       4.469  24.024   8.151  1.00 42.11           N  
ATOM     32  H   LYS A   3       4.802  24.735   7.516  1.00 42.11           H  
ATOM     33  CA  LYS A   3       3.176  23.378   7.881  1.00 42.11           C  
ATOM     34  HA  LYS A   3       2.616  23.304   8.814  1.00 42.11           H  
ATOM     35  C   LYS A   3       3.351  21.930   7.404  1.00 42.11           C  
ATOM     36  CB  LYS A   3       2.358  24.210   6.879  1.00 42.11           C  
ATOM     37  HB2 LYS A   3       1.452  23.657   6.628  1.00 42.11           H  
ATOM     38  HB3 LYS A   3       2.939  24.341   5.966  1.00 42.11           H  
ATOM     39  O   LYS A   3       2.454  21.125   7.634  1.00 42.11           O  
ATOM     40  CG  LYS A   3       1.954  25.585   7.441  1.00 42.11           C  
ATOM     41  HG2 LYS A   3       1.347  25.443   8.335  1.00 42.11           H  
ATOM     42  HG3 LYS A   3       2.848  26.149   7.707  1.00 42.11           H  
ATOM     43  CD  LYS A   3       1.154  26.387   6.405  1.00 42.11           C  
ATOM     44  HD2 LYS A   3       0.251  25.834   6.146  1.00 42.11           H  
ATOM     45  HD3 LYS A   3       1.763  26.509   5.509  1.00 42.11           H  
ATOM     46  CE  LYS A   3       0.778  27.765   6.964  1.00 42.11           C  
ATOM     47  HE2 LYS A   3       1.690  28.269   7.282  1.00 42.11           H  
ATOM     48  HE3 LYS A   3       0.151  27.622   7.845  1.00 42.11           H  
ATOM     49  NZ  LYS A   3       0.068  28.586   5.951  1.00 42.11           N  
ATOM     50  HZ1 LYS A   3      -0.781  28.124   5.657  1.00 42.11           H  
ATOM     51  HZ2 LYS A   3      -0.171  29.491   6.330  1.00 42.11           H  
ATOM     52  HZ3 LYS A   3       0.652  28.721   5.139  1.00 42.11           H  
ATOM     53  N   GLU A   4       4.501  21.590   6.809  1.00 40.46           N  
ATOM     54  H   GLU A   4       5.211  22.291   6.653  1.00 40.46           H  
ATOM     55  CA  GLU A   4       4.794  20.227   6.350  1.00 40.46           C  
ATOM     56  HA  GLU A   4       3.978  19.889   5.711  1.00 40.46           H  
ATOM     57  C   GLU A   4       4.898  19.225   7.510  1.00 40.46           C  
ATOM     58  CB  GLU A   4       6.091  20.168   5.521  1.00 40.46           C  
ATOM     59  HB2 GLU A   4       6.954  20.301   6.172  1.00 40.46           H  
ATOM     60  HB3 GLU A   4       6.162  19.150   5.137  1.00 40.46           H  
ATOM     61  O   GLU A   4       4.336  18.138   7.422  1.00 40.46           O  
ATOM     62  CG  GLU A   4       6.155  21.112   4.299  1.00 40.46           C  
ATOM     63  HG2 GLU A   4       5.140  21.354   3.983  1.00 40.46           H  
ATOM     64  HG3 GLU A   4       6.624  20.563   3.483  1.00 40.46           H  
ATOM     65  CD  GLU A   4       6.958  22.404   4.515  1.00 40.46           C  
ATOM     66  OE1 GLU A   4       6.904  23.275   3.623  1.00 40.46           O  
ATOM     67  OE2 GLU A   4       7.524  22.583   5.620  1.00 40.46           O  
ATOM     68  N   ILE A   5       5.547  19.595   8.624  1.00 43.93           N  
ATOM     69  H   ILE A   5       5.991  20.502   8.634  1.00 43.93           H  
ATOM     70  CA  ILE A   5       5.767  18.689   9.771  1.00 43.93           C  
ATOM     71  HA  ILE A   5       6.239  17.777   9.407  1.00 43.93           H  
ATOM     72  C   ILE A   5       4.434  18.270  10.414  1.00 43.93           C  
ATOM     73  CB  ILE A   5       6.724  19.353  10.795  1.00 43.93           C  
ATOM     74  HB  ILE A   5       6.311  20.325  11.066  1.00 43.93           H  
ATOM     75  O   ILE A   5       4.248  17.107  10.767  1.00 43.93           O  
ATOM     76  CG1 ILE A   5       8.120  19.569  10.161  1.00 43.93           C  
ATOM     77 HG12 ILE A   5       8.590  18.602   9.980  1.00 43.93           H  
ATOM     78 HG13 ILE A   5       8.012  20.065   9.197  1.00 43.93           H  
ATOM     79  CG2 ILE A   5       6.852  18.513  12.082  1.00 43.93           C  
ATOM     80 HG21 ILE A   5       5.887  18.414  12.578  1.00 43.93           H  
ATOM     81 HG22 ILE A   5       7.228  17.518  11.841  1.00 43.93           H  
ATOM     82 HG23 ILE A   5       7.531  18.986  12.791  1.00 43.93           H  
ATOM     83  CD1 ILE A   5       9.069  20.433  11.002  1.00 43.93           C  
ATOM     84 HD11 ILE A   5       9.362  19.911  11.913  1.00 43.93           H  
ATOM     85 HD12 ILE A   5       8.584  21.376  11.256  1.00 43.93           H  
ATOM     86 HD13 ILE A   5       9.968  20.643  10.423  1.00 43.93           H  
ATOM     87  N   ILE A   6       3.487  19.208  10.519  1.00 43.47           N  
ATOM     88  H   ILE A   6       3.707  20.129  10.168  1.00 43.47           H  
ATOM     89  CA  ILE A   6       2.136  18.960  11.052  1.00 43.47           C  
ATOM     90  HA  ILE A   6       2.223  18.411  11.989  1.00 43.47           H  
ATOM     91  C   ILE A   6       1.322  18.074  10.093  1.00 43.47           C  
ATOM     92  CB  ILE A   6       1.435  20.313  11.337  1.00 43.47           C  
ATOM     93  HB  ILE A   6       1.406  20.883  10.408  1.00 43.47           H  
ATOM     94  O   ILE A   6       0.503  17.267  10.527  1.00 43.47           O  
ATOM     95  CG1 ILE A   6       2.235  21.128  12.386  1.00 43.47           C  
ATOM     96 HG12 ILE A   6       3.275  21.211  12.068  1.00 43.47           H  
ATOM     97 HG13 ILE A   6       2.221  20.601  13.340  1.00 43.47           H  
ATOM     98  CG2 ILE A   6      -0.016  20.108  11.816  1.00 43.47           C  
ATOM     99 HG21 ILE A   6      -0.604  19.597  11.054  1.00 43.47           H  
ATOM    100 HG22 ILE A   6      -0.027  19.507  12.726  1.00 43.47           H  
ATOM    101 HG23 ILE A   6      -0.502  21.064  12.010  1.00 43.47           H  
ATOM    102  CD1 ILE A   6       1.733  22.562  12.601  1.00 43.47           C  
ATOM    103 HD11 ILE A   6       0.758  22.559  13.089  1.00 43.47           H  
ATOM    104 HD12 ILE A   6       1.666  23.079  11.644  1.00 43.47           H  
ATOM    105 HD13 ILE A   6       2.436  23.093  13.242  1.00 43.47           H  
ATOM    106  N   PHE A   7       1.548  18.198   8.783  1.00 49.23           N  
ATOM    107  H   PHE A   7       2.247  18.854   8.466  1.00 49.23           H  
ATOM    108  CA  PHE A   7       0.862  17.384   7.782  1.00 49.23           C  
ATOM    109  HA  PHE A   7      -0.190  17.316   8.058  1.00 49.23           H  
ATOM    110  C   PHE A   7       1.404  15.946   7.742  1.00 49.23           C  
ATOM    111  CB  PHE A   7       0.961  18.095   6.426  1.00 49.23           C  
ATOM    112  HB2 PHE A   7       1.963  17.964   6.019  1.00 49.23           H  
ATOM    113  HB3 PHE A   7       0.806  19.163   6.576  1.00 49.23           H  
ATOM    114  O   PHE A   7       0.627  14.993   7.699  1.00 49.23           O  
ATOM    115  CG  PHE A   7      -0.070  17.632   5.420  1.00 49.23           C  
ATOM    116  CD1 PHE A   7       0.315  16.908   4.277  1.00 49.23           C  
ATOM    117  HD1 PHE A   7       1.353  16.661   4.112  1.00 49.23           H  
ATOM    118  CD2 PHE A   7      -1.428  17.946   5.624  1.00 49.23           C  
ATOM    119  HD2 PHE A   7      -1.726  18.498   6.503  1.00 49.23           H  
ATOM    120  CE1 PHE A   7      -0.658  16.513   3.341  1.00 49.23           C  
ATOM    121  HE1 PHE A   7      -0.369  15.966   2.456  1.00 49.23           H  
ATOM    122  CE2 PHE A   7      -2.400  17.530   4.698  1.00 49.23           C  
ATOM    123  HE2 PHE A   7      -3.442  17.754   4.869  1.00 49.23           H  
ATOM    124  CZ  PHE A   7      -2.014  16.810   3.556  1.00 49.23           C  
ATOM    125  HZ  PHE A   7      -2.756  16.481   2.844  1.00 49.23           H  
ATOM    126  N   ALA A   8       2.726  15.778   7.839  1.00 51.45           N  
ATOM    127  H   ALA A   8       3.316  16.598   7.849  1.00 51.45           H  
ATOM    128  CA  ALA A   8       3.376  14.471   7.894  1.00 51.45           C  
ATOM    129  HA  ALA A   8       3.079  13.895   7.017  1.00 51.45           H  
ATOM    130  C   ALA A   8       2.959  13.662   9.136  1.00 51.45           C  
ATOM    131  CB  ALA A   8       4.893  14.687   7.839  1.00 51.45           C  
ATOM    132  HB1 ALA A   8       5.159  15.218   6.926  1.00 51.45           H  
ATOM    133  HB2 ALA A   8       5.400  13.722   7.845  1.00 51.45           H  
ATOM    134  HB3 ALA A   8       5.222  15.268   8.700  1.00 51.45           H  
ATOM    135  O   ALA A   8       2.638  12.479   9.016  1.00 51.45           O  
ATOM    136  N   SER A   9       2.890  14.291  10.317  1.00 53.67           N  
ATOM    137  H   SER A   9       3.151  15.265  10.379  1.00 53.67           H  
ATOM    138  CA  SER A   9       2.445  13.609  11.541  1.00 53.67           C  
ATOM    139  HA  SER A   9       3.016  12.686  11.639  1.00 53.67           H  
ATOM    140  C   SER A   9       0.966  13.210  11.493  1.00 53.67           C  
ATOM    141  CB  SER A   9       2.747  14.461  12.776  1.00 53.67           C  
ATOM    142  HB2 SER A   9       3.815  14.676  12.807  1.00 53.67           H  
ATOM    143  HB3 SER A   9       2.477  13.900  13.671  1.00 53.67           H  
ATOM    144  O   SER A   9       0.618  12.123  11.955  1.00 53.67           O  
ATOM    145  OG  SER A   9       2.027  15.676  12.751  1.00 53.67           O  
ATOM    146  HG  SER A   9       2.312  16.214  13.493  1.00 53.67           H  
ATOM    147  N   ALA A  10       0.102  14.022  10.873  1.00 58.29           N  
ATOM    148  H   ALA A  10       0.429  14.932  10.578  1.00 58.29           H  
ATOM    149  CA  ALA A  10      -1.304  13.682  10.661  1.00 58.29           C  
ATOM    150  HA  ALA A  10      -1.738  13.402  11.621  1.00 58.29           H  
ATOM    151  C   ALA A  10      -1.487  12.480   9.712  1.00 58.29           C  
ATOM    152  CB  ALA A  10      -2.037  14.930  10.153  1.00 58.29           C  
ATOM    153  HB1 ALA A  10      -1.628  15.239   9.191  1.00 58.29           H  
ATOM    154  HB2 ALA A  10      -3.097  14.707  10.036  1.00 58.29           H  
ATOM    155  HB3 ALA A  10      -1.920  15.743  10.870  1.00 58.29           H  
ATOM    156  O   ALA A  10      -2.298  11.598   9.996  1.00 58.29           O  
ATOM    157  N   ILE A  11      -0.708  12.402   8.624  1.00 68.15           N  
ATOM    158  H   ILE A  11      -0.080  13.169   8.429  1.00 68.15           H  
ATOM    159  CA  ILE A  11      -0.727  11.253   7.700  1.00 68.15           C  
ATOM    160  HA  ILE A  11      -1.759  11.058   7.411  1.00 68.15           H  
ATOM    161  C   ILE A  11      -0.230   9.983   8.401  1.00 68.15           C  
ATOM    162  CB  ILE A  11       0.076  11.564   6.413  1.00 68.15           C  
ATOM    163  HB  ILE A  11       1.051  11.959   6.696  1.00 68.15           H  
ATOM    164  O   ILE A  11      -0.893   8.950   8.323  1.00 68.15           O  
ATOM    165  CG1 ILE A  11      -0.678  12.627   5.582  1.00 68.15           C  
ATOM    166 HG12 ILE A  11      -0.955  13.466   6.221  1.00 68.15           H  
ATOM    167 HG13 ILE A  11      -1.599  12.193   5.193  1.00 68.15           H  
ATOM    168  CG2 ILE A  11       0.294  10.294   5.562  1.00 68.15           C  
ATOM    169 HG21 ILE A  11       0.881   9.556   6.110  1.00 68.15           H  
ATOM    170 HG22 ILE A  11      -0.664   9.852   5.287  1.00 68.15           H  
ATOM    171 HG23 ILE A  11       0.855  10.523   4.656  1.00 68.15           H  
ATOM    172  CD1 ILE A  11       0.130  13.197   4.410  1.00 68.15           C  
ATOM    173 HD11 ILE A  11       1.043  13.665   4.780  1.00 68.15           H  
ATOM    174 HD12 ILE A  11       0.379  12.420   3.688  1.00 68.15           H  
ATOM    175 HD13 ILE A  11      -0.478  13.943   3.899  1.00 68.15           H  
ATOM    176  N   LEU A  12       0.892  10.056   9.126  1.00 66.53           N  
ATOM    177  H   LEU A  12       1.401  10.928   9.140  1.00 66.53           H  
ATOM    178  CA  LEU A  12       1.445   8.912   9.860  1.00 66.53           C  
ATOM    179  HA  LEU A  12       1.566   8.079   9.168  1.00 66.53           H  
ATOM    180  C   LEU A  12       0.489   8.417  10.958  1.00 66.53           C  
ATOM    181  CB  LEU A  12       2.821   9.294  10.437  1.00 66.53           C  
ATOM    182  HB2 LEU A  12       3.112   8.553  11.182  1.00 66.53           H  
ATOM    183  HB3 LEU A  12       2.728  10.254  10.946  1.00 66.53           H  
ATOM    184  O   LEU A  12       0.278   7.212  11.083  1.00 66.53           O  
ATOM    185  CG  LEU A  12       3.936   9.381   9.376  1.00 66.53           C  
ATOM    186  HG  LEU A  12       3.594   9.972   8.527  1.00 66.53           H  
ATOM    187  CD1 LEU A  12       5.166  10.064   9.974  1.00 66.53           C  
ATOM    188 HD11 LEU A  12       5.951  10.131   9.220  1.00 66.53           H  
ATOM    189 HD12 LEU A  12       5.535   9.495  10.827  1.00 66.53           H  
ATOM    190 HD13 LEU A  12       4.905  11.073  10.292  1.00 66.53           H  
ATOM    191  CD2 LEU A  12       4.360   7.997   8.876  1.00 66.53           C  
ATOM    192 HD21 LEU A  12       5.171   8.103   8.154  1.00 66.53           H  
ATOM    193 HD22 LEU A  12       3.528   7.501   8.377  1.00 66.53           H  
ATOM    194 HD23 LEU A  12       4.701   7.381   9.707  1.00 66.53           H  
ATOM    195  N   GLY A  13      -0.152   9.328  11.699  1.00 69.79           N  
ATOM    196  H   GLY A  13       0.085  10.302  11.576  1.00 69.79           H  
ATOM    197  CA  GLY A  13      -1.186   8.982  12.678  1.00 69.79           C  
ATOM    198  HA2 GLY A  13      -0.769   8.302  13.421  1.00 69.79           H  
ATOM    199  HA3 GLY A  13      -1.512   9.893  13.180  1.00 69.79           H  
ATOM    200  C   GLY A  13      -2.412   8.318  12.041  1.00 69.79           C  
ATOM    201  O   GLY A  13      -2.909   7.318  12.558  1.00 69.79           O  
ATOM    202  N   GLY A  14      -2.864   8.812  10.884  1.00 64.65           N  
ATOM    203  H   GLY A  14      -2.426   9.643  10.510  1.00 64.65           H  
ATOM    204  CA  GLY A  14      -3.952   8.202  10.115  1.00 64.65           C  
ATOM    205  HA2 GLY A  14      -4.847   8.142  10.735  1.00 64.65           H  
ATOM    206  HA3 GLY A  14      -4.165   8.831   9.250  1.00 64.65           H  
ATOM    207  C   GLY A  14      -3.613   6.795   9.611  1.00 64.65           C  
ATOM    208  O   GLY A  14      -4.394   5.866   9.809  1.00 64.65           O  
ATOM    209  N   ALA A  15      -2.427   6.607   9.027  1.00 58.63           N  
ATOM    210  H   ALA A  15      -1.827   7.408   8.887  1.00 58.63           H  
ATOM    211  CA  ALA A  15      -1.947   5.304   8.561  1.00 58.63           C  
ATOM    212  HA  ALA A  15      -2.679   4.887   7.869  1.00 58.63           H  
ATOM    213  C   ALA A  15      -1.773   4.294   9.715  1.00 58.63           C  
ATOM    214  CB  ALA A  15      -0.636   5.529   7.800  1.00 58.63           C  
ATOM    215  HB1 ALA A  15      -0.802   6.214   6.969  1.00 58.63           H  
ATOM    216  HB2 ALA A  15       0.118   5.952   8.464  1.00 58.63           H  
ATOM    217  HB3 ALA A  15      -0.272   4.579   7.407  1.00 58.63           H  
ATOM    218  O   ALA A  15      -2.127   3.118   9.582  1.00 58.63           O  
ATOM    219  N   PHE A  16      -1.296   4.751  10.877  1.00 62.10           N  
ATOM    220  H   PHE A  16      -0.963   5.703  10.925  1.00 62.10           H  
ATOM    221  CA  PHE A  16      -1.209   3.928  12.084  1.00 62.10           C  
ATOM    222  HA  PHE A  16      -0.644   3.026  11.849  1.00 62.10           H  
ATOM    223  C   PHE A  16      -2.600   3.487  12.575  1.00 62.10           C  
ATOM    224  CB  PHE A  16      -0.430   4.691  13.160  1.00 62.10           C  
ATOM    225  HB2 PHE A  16       0.522   5.017  12.742  1.00 62.10           H  
ATOM    226  HB3 PHE A  16      -0.985   5.585  13.448  1.00 62.10           H  
ATOM    227  O   PHE A  16      -2.826   2.309  12.835  1.00 62.10           O  
ATOM    228  CG  PHE A  16      -0.142   3.857  14.391  1.00 62.10           C  
ATOM    229  CD1 PHE A  16      -0.941   3.988  15.542  1.00 62.10           C  
ATOM    230  HD1 PHE A  16      -1.760   4.692  15.556  1.00 62.10           H  
ATOM    231  CD2 PHE A  16       0.916   2.928  14.376  1.00 62.10           C  
ATOM    232  HD2 PHE A  16       1.527   2.820  13.492  1.00 62.10           H  
ATOM    233  CE1 PHE A  16      -0.677   3.199  16.676  1.00 62.10           C  
ATOM    234  HE1 PHE A  16      -1.291   3.299  17.559  1.00 62.10           H  
ATOM    235  CE2 PHE A  16       1.180   2.140  15.510  1.00 62.10           C  
ATOM    236  HE2 PHE A  16       1.998   1.435  15.498  1.00 62.10           H  
ATOM    237  CZ  PHE A  16       0.384   2.276  16.661  1.00 62.10           C  
ATOM    238  HZ  PHE A  16       0.585   1.672  17.533  1.00 62.10           H  
ATOM    239  N   LEU A  17      -3.580   4.394  12.619  1.00 50.48           N  
ATOM    240  H   LEU A  17      -3.361   5.355  12.398  1.00 50.48           H  
ATOM    241  CA  LEU A  17      -4.958   4.049  12.996  1.00 50.48           C  
ATOM    242  HA  LEU A  17      -4.933   3.515  13.946  1.00 50.48           H  
ATOM    243  C   LEU A  17      -5.634   3.091  11.999  1.00 50.48           C  
ATOM    244  CB  LEU A  17      -5.776   5.341  13.162  1.00 50.48           C  
ATOM    245  HB2 LEU A  17      -6.834   5.086  13.207  1.00 50.48           H  
ATOM    246  HB3 LEU A  17      -5.622   5.963  12.280  1.00 50.48           H  
ATOM    247  O   LEU A  17      -6.409   2.230  12.414  1.00 50.48           O  
ATOM    248  CG  LEU A  17      -5.416   6.148  14.424  1.00 50.48           C  
ATOM    249  HG  LEU A  17      -4.337   6.291  14.484  1.00 50.48           H  
ATOM    250  CD1 LEU A  17      -6.088   7.520  14.359  1.00 50.48           C  
ATOM    251 HD11 LEU A  17      -5.727   8.056  13.480  1.00 50.48           H  
ATOM    252 HD12 LEU A  17      -7.170   7.410  14.300  1.00 50.48           H  
ATOM    253 HD13 LEU A  17      -5.827   8.098  15.245  1.00 50.48           H  
ATOM    254  CD2 LEU A  17      -5.885   5.452  15.705  1.00 50.48           C  
ATOM    255 HD21 LEU A  17      -6.958   5.266  15.664  1.00 50.48           H  
ATOM    256 HD22 LEU A  17      -5.358   4.507  15.835  1.00 50.48           H  
ATOM    257 HD23 LEU A  17      -5.662   6.082  16.566  1.00 50.48           H  
ATOM    258  N   LEU A  18      -5.327   3.200  10.702  1.00 50.70           N  
ATOM    259  H   LEU A  18      -4.742   3.972  10.416  1.00 50.70           H  
ATOM    260  CA  LEU A  18      -5.818   2.271   9.678  1.00 50.70           C  
ATOM    261  HA  LEU A  18      -6.889   2.129   9.820  1.00 50.70           H  
ATOM    262  C   LEU A  18      -5.189   0.874   9.809  1.00 50.70           C  
ATOM    263  CB  LEU A  18      -5.572   2.869   8.280  1.00 50.70           C  
ATOM    264  HB2 LEU A  18      -4.534   3.195   8.219  1.00 50.70           H  
ATOM    265  HB3 LEU A  18      -5.715   2.089   7.533  1.00 50.70           H  
ATOM    266  O   LEU A  18      -5.892  -0.124   9.662  1.00 50.70           O  
ATOM    267  CG  LEU A  18      -6.497   4.051   7.929  1.00 50.70           C  
ATOM    268  HG  LEU A  18      -6.493   4.781   8.739  1.00 50.70           H  
ATOM    269  CD1 LEU A  18      -5.999   4.739   6.658  1.00 50.70           C  
ATOM    270 HD11 LEU A  18      -4.988   5.114   6.817  1.00 50.70           H  
ATOM    271 HD12 LEU A  18      -6.646   5.581   6.413  1.00 50.70           H  
ATOM    272 HD13 LEU A  18      -5.995   4.035   5.825  1.00 50.70           H  
ATOM    273  CD2 LEU A  18      -7.943   3.604   7.693  1.00 50.70           C  
ATOM    274 HD21 LEU A  18      -8.548   4.461   7.398  1.00 50.70           H  
ATOM    275 HD22 LEU A  18      -7.977   2.856   6.901  1.00 50.70           H  
ATOM    276 HD23 LEU A  18      -8.364   3.184   8.607  1.00 50.70           H  
ATOM    277  N   THR A  19      -3.899   0.777  10.146  1.00 53.75           N  
ATOM    278  H   THR A  19      -3.368   1.627  10.272  1.00 53.75           H  
ATOM    279  CA  THR A  19      -3.248  -0.525  10.391  1.00 53.75           C  
ATOM    280  HA  THR A  19      -3.530  -1.193   9.578  1.00 53.75           H  
ATOM    281  C   THR A  19      -3.760  -1.205  11.663  1.00 53.75           C  
ATOM    282  CB  THR A  19      -1.712  -0.446  10.384  1.00 53.75           C  
ATOM    283  HB  THR A  19      -1.306  -1.345  10.849  1.00 53.75           H  
ATOM    284  O   THR A  19      -4.007  -2.408  11.627  1.00 53.75           O  
ATOM    285  CG2 THR A  19      -1.162  -0.355   8.963  1.00 53.75           C  
ATOM    286 HG21 THR A  19      -1.557   0.528   8.460  1.00 53.75           H  
ATOM    287 HG22 THR A  19      -0.074  -0.295   8.996  1.00 53.75           H  
ATOM    288 HG23 THR A  19      -1.445  -1.247   8.403  1.00 53.75           H  
ATOM    289  OG1 THR A  19      -1.224   0.682  11.059  1.00 53.75           O  
ATOM    290  HG1 THR A  19      -1.440   1.453  10.529  1.00 53.75           H  
ATOM    291  N   GLN A  20      -4.039  -0.452  12.733  1.00 53.21           N  
ATOM    292  H   GLN A  20      -3.767   0.520  12.712  1.00 53.21           H  
ATOM    293  CA  GLN A  20      -4.677  -0.969  13.959  1.00 53.21           C  
ATOM    294  HA  GLN A  20      -4.146  -1.865  14.282  1.00 53.21           H  
ATOM    295  C   GLN A  20      -6.151  -1.389  13.764  1.00 53.21           C  
ATOM    296  CB  GLN A  20      -4.577   0.084  15.079  1.00 53.21           C  
ATOM    297  HB2 GLN A  20      -5.047   1.005  14.733  1.00 53.21           H  
ATOM    298  HB3 GLN A  20      -5.134  -0.263  15.949  1.00 53.21           H  
ATOM    299  O   GLN A  20      -6.710  -2.079  14.610  1.00 53.21           O  
ATOM    300  CG  GLN A  20      -3.138   0.408  15.523  1.00 53.21           C  
ATOM    301  HG2 GLN A  20      -3.164   1.250  16.215  1.00 53.21           H  
ATOM    302  HG3 GLN A  20      -2.545   0.712  14.660  1.00 53.21           H  
ATOM    303  CD  GLN A  20      -2.415  -0.742  16.214  1.00 53.21           C  
ATOM    304  NE2 GLN A  20      -1.123  -0.874  16.013  1.00 53.21           N  
ATOM    305 HE21 GLN A  20      -0.693  -1.673  16.457  1.00 53.21           H  
ATOM    306 HE22 GLN A  20      -0.637  -0.237  15.398  1.00 53.21           H  
ATOM    307  OE1 GLN A  20      -2.972  -1.521  16.965  1.00 53.21           O  
ATOM    308  N   ARG A  21      -6.804  -0.993  12.659  1.00 49.62           N  
ATOM    309  H   ARG A  21      -6.309  -0.393  12.015  1.00 49.62           H  
ATOM    310  CA  ARG A  21      -8.180  -1.403  12.312  1.00 49.62           C  
ATOM    311  HA  ARG A  21      -8.643  -1.830  13.201  1.00 49.62           H  
ATOM    312  C   ARG A  21      -8.266  -2.551  11.300  1.00 49.62           C  
ATOM    313  CB  ARG A  21      -9.022  -0.184  11.886  1.00 49.62           C  
ATOM    314  HB2 ARG A  21      -9.884  -0.527  11.313  1.00 49.62           H  
ATOM    315  HB3 ARG A  21      -8.436   0.468  11.239  1.00 49.62           H  
ATOM    316  O   ARG A  21      -9.375  -2.873  10.875  1.00 49.62           O  
ATOM    317  CG  ARG A  21      -9.554   0.605  13.091  1.00 49.62           C  
ATOM    318  HG2 ARG A  21      -9.960  -0.088  13.828  1.00 49.62           H  
ATOM    319  HG3 ARG A  21      -8.744   1.175  13.547  1.00 49.62           H  
ATOM    320  CD  ARG A  21     -10.674   1.546  12.627  1.00 49.62           C  
ATOM    321  HD2 ARG A  21     -11.419   0.953  12.096  1.00 49.62           H  
ATOM    322  HD3 ARG A  21     -10.254   2.268  11.927  1.00 49.62           H  
ATOM    323  NE  ARG A  21     -11.292   2.267  13.758  1.00 49.62           N  
ATOM    324  HE  ARG A  21     -10.647   2.673  14.421  1.00 49.62           H  
ATOM    325  NH1 ARG A  21     -13.514   1.926  13.238  1.00 49.62           N  
ATOM    326 HH11 ARG A  21     -14.493   2.045  13.457  1.00 49.62           H  
ATOM    327 HH12 ARG A  21     -13.240   1.341  12.462  1.00 49.62           H  
ATOM    328  NH2 ARG A  21     -12.972   3.151  15.016  1.00 49.62           N  
ATOM    329 HH21 ARG A  21     -13.957   3.260  15.207  1.00 49.62           H  
ATOM    330 HH22 ARG A  21     -12.289   3.546  15.646  1.00 49.62           H  
ATOM    331  CZ  ARG A  21     -12.583   2.441  13.994  1.00 49.62           C  
ATOM    332  N   ARG A  22      -7.156  -3.209  10.932  1.00 42.89           N  
ATOM    333  H   ARG A  22      -6.271  -2.924  11.328  1.00 42.89           H  
ATOM    334  CA  ARG A  22      -7.207  -4.378  10.027  1.00 42.89           C  
ATOM    335  HA  ARG A  22      -7.723  -4.075   9.116  1.00 42.89           H  
ATOM    336  C   ARG A  22      -8.068  -5.529  10.564  1.00 42.89           C  
ATOM    337  CB  ARG A  22      -5.798  -4.858   9.644  1.00 42.89           C  
ATOM    338  HB2 ARG A  22      -5.876  -5.876   9.262  1.00 42.89           H  
ATOM    339  HB3 ARG A  22      -5.148  -4.869  10.520  1.00 42.89           H  
ATOM    340  O   ARG A  22      -8.675  -6.232   9.767  1.00 42.89           O  
ATOM    341  CG  ARG A  22      -5.199  -3.973   8.539  1.00 42.89           C  
ATOM    342  HG2 ARG A  22      -5.939  -3.849   7.748  1.00 42.89           H  
ATOM    343  HG3 ARG A  22      -4.958  -2.990   8.943  1.00 42.89           H  
ATOM    344  CD  ARG A  22      -3.945  -4.608   7.923  1.00 42.89           C  
ATOM    345  HD2 ARG A  22      -4.151  -5.657   7.712  1.00 42.89           H  
ATOM    346  HD3 ARG A  22      -3.135  -4.547   8.649  1.00 42.89           H  
ATOM    347  NE  ARG A  22      -3.564  -3.936   6.661  1.00 42.89           N  
ATOM    348  HE  ARG A  22      -4.239  -3.292   6.272  1.00 42.89           H  
ATOM    349  NH1 ARG A  22      -1.519  -4.936   6.370  1.00 42.89           N  
ATOM    350 HH11 ARG A  22      -1.670  -5.460   7.220  1.00 42.89           H  
ATOM    351 HH12 ARG A  22      -0.681  -5.064   5.821  1.00 42.89           H  
ATOM    352  NH2 ARG A  22      -2.245  -3.470   4.855  1.00 42.89           N  
ATOM    353 HH21 ARG A  22      -2.946  -2.846   4.481  1.00 42.89           H  
ATOM    354 HH22 ARG A  22      -1.381  -3.576   4.344  1.00 42.89           H  
ATOM    355  CZ  ARG A  22      -2.451  -4.117   5.969  1.00 42.89           C  
ATOM    356  N   ASP A  23      -8.226  -5.630  11.881  1.00 45.92           N  
ATOM    357  H   ASP A  23      -7.581  -5.121  12.468  1.00 45.92           H  
ATOM    358  CA  ASP A  23      -9.073  -6.631  12.548  1.00 45.92           C  
ATOM    359  HA  ASP A  23      -8.852  -7.609  12.120  1.00 45.92           H  
ATOM    360  C   ASP A  23     -10.589  -6.384  12.364  1.00 45.92           C  
ATOM    361  CB  ASP A  23      -8.702  -6.677  14.041  1.00 45.92           C  
ATOM    362  HB2 ASP A  23      -9.293  -7.455  14.524  1.00 45.92           H  
ATOM    363  HB3 ASP A  23      -8.974  -5.722  14.493  1.00 45.92           H  
ATOM    364  O   ASP A  23     -11.408  -7.223  12.734  1.00 45.92           O  
ATOM    365  CG  ASP A  23      -7.217  -6.953  14.327  1.00 45.92           C  
ATOM    366  OD1 ASP A  23      -6.485  -7.357  13.394  1.00 45.92           O  
ATOM    367  OD2 ASP A  23      -6.819  -6.725  15.488  1.00 45.92           O  
ATOM    368  N   LEU A  24     -10.972  -5.238  11.782  1.00 41.96           N  
ATOM    369  H   LEU A  24     -10.243  -4.593  11.514  1.00 41.96           H  
ATOM    370  CA  LEU A  24     -12.345  -4.892  11.387  1.00 41.96           C  
ATOM    371  HA  LEU A  24     -13.031  -5.624  11.814  1.00 41.96           H  
ATOM    372  C   LEU A  24     -12.568  -4.970   9.868  1.00 41.96           C  
ATOM    373  CB  LEU A  24     -12.702  -3.497  11.935  1.00 41.96           C  
ATOM    374  HB2 LEU A  24     -11.930  -2.797  11.613  1.00 41.96           H  
ATOM    375  HB3 LEU A  24     -13.644  -3.169  11.496  1.00 41.96           H  
ATOM    376  O   LEU A  24     -13.637  -4.589   9.390  1.00 41.96           O  
ATOM    377  CG  LEU A  24     -12.846  -3.429  13.464  1.00 41.96           C  
ATOM    378  HG  LEU A  24     -11.965  -3.856  13.943  1.00 41.96           H  
ATOM    379  CD1 LEU A  24     -12.958  -1.961  13.888  1.00 41.96           C  
ATOM    380 HD11 LEU A  24     -12.062  -1.428  13.572  1.00 41.96           H  
ATOM    381 HD12 LEU A  24     -13.036  -1.908  14.974  1.00 41.96           H  
ATOM    382 HD13 LEU A  24     -13.842  -1.514  13.435  1.00 41.96           H  
ATOM    383  CD2 LEU A  24     -14.098  -4.159  13.956  1.00 41.96           C  
ATOM    384 HD21 LEU A  24     -14.987  -3.776  13.454  1.00 41.96           H  
ATOM    385 HD22 LEU A  24     -14.203  -4.032  15.034  1.00 41.96           H  
ATOM    386 HD23 LEU A  24     -14.004  -5.226  13.753  1.00 41.96           H  
ATOM    387  N   ILE A  25     -11.586  -5.446   9.094  1.00 40.85           N  
ATOM    388  H   ILE A  25     -10.746  -5.794   9.533  1.00 40.85           H  
ATOM    389  CA  ILE A  25     -11.809  -5.778   7.685  1.00 40.85           C  
ATOM    390  HA  ILE A  25     -12.358  -4.956   7.226  1.00 40.85           H  
ATOM    391  C   ILE A  25     -12.661  -7.055   7.662  1.00 40.85           C  
ATOM    392  CB  ILE A  25     -10.476  -5.934   6.917  1.00 40.85           C  
ATOM    393  HB  ILE A  25      -9.864  -6.683   7.421  1.00 40.85           H  
ATOM    394  O   ILE A  25     -12.210  -8.078   8.187  1.00 40.85           O  
ATOM    395  CG1 ILE A  25      -9.722  -4.584   6.908  1.00 40.85           C  
ATOM    396 HG12 ILE A  25      -9.634  -4.212   7.929  1.00 40.85           H  
ATOM    397 HG13 ILE A  25     -10.300  -3.853   6.343  1.00 40.85           H  
ATOM    398  CG2 ILE A  25     -10.729  -6.406   5.472  1.00 40.85           C  
ATOM    399 HG21 ILE A  25     -11.363  -5.694   4.942  1.00 40.85           H  
ATOM    400 HG22 ILE A  25      -9.789  -6.528   4.934  1.00 40.85           H  
ATOM    401 HG23 ILE A  25     -11.214  -7.382   5.476  1.00 40.85           H  
ATOM    402  CD1 ILE A  25      -8.307  -4.652   6.323  1.00 40.85           C  
ATOM    403 HD11 ILE A  25      -7.830  -3.679   6.441  1.00 40.85           H  
ATOM    404 HD12 ILE A  25      -8.339  -4.885   5.258  1.00 40.85           H  
ATOM    405 HD13 ILE A  25      -7.724  -5.409   6.848  1.00 40.85           H  
ATOM    406  N   PRO A  26     -13.881  -7.038   7.087  1.00 38.49           N  
ATOM    407  CA  PRO A  26     -14.655  -8.261   6.938  1.00 38.49           C  
ATOM    408  HA  PRO A  26     -14.877  -8.674   7.922  1.00 38.49           H  
ATOM    409  C   PRO A  26     -13.834  -9.277   6.138  1.00 38.49           C  
ATOM    410  CB  PRO A  26     -15.964  -7.862   6.248  1.00 38.49           C  
ATOM    411  HB2 PRO A  26     -16.722  -7.660   7.005  1.00 38.49           H  
ATOM    412  HB3 PRO A  26     -16.315  -8.627   5.555  1.00 38.49           H  
ATOM    413  O   PRO A  26     -13.201  -8.921   5.142  1.00 38.49           O  
ATOM    414  CG  PRO A  26     -15.613  -6.562   5.526  1.00 38.49           C  
ATOM    415  HG2 PRO A  26     -15.174  -6.794   4.556  1.00 38.49           H  
ATOM    416  HG3 PRO A  26     -16.483  -5.915   5.407  1.00 38.49           H  
ATOM    417  CD  PRO A  26     -14.553  -5.928   6.425  1.00 38.49           C  
ATOM    418  HD2 PRO A  26     -13.865  -5.343   5.815  1.00 38.49           H  
ATOM    419  HD3 PRO A  26     -15.030  -5.296   7.174  1.00 38.49           H  
ATOM    420  N   GLN A  27     -13.838 -10.530   6.608  1.00 45.17           N  
ATOM    421  H   GLN A  27     -14.377 -10.713   7.442  1.00 45.17           H  
ATOM    422  CA  GLN A  27     -13.196 -11.669   5.943  1.00 45.17           C  
ATOM    423  HA  GLN A  27     -12.124 -11.635   6.136  1.00 45.17           H  
ATOM    424  C   GLN A  27     -13.454 -11.604   4.430  1.00 45.17           C  
ATOM    425  CB  GLN A  27     -13.789 -12.980   6.491  1.00 45.17           C  
ATOM    426  HB2 GLN A  27     -14.876 -12.903   6.459  1.00 45.17           H  
ATOM    427  HB3 GLN A  27     -13.511 -13.809   5.840  1.00 45.17           H  
ATOM    428  O   GLN A  27     -14.581 -11.276   4.043  1.00 45.17           O  
ATOM    429  CG  GLN A  27     -13.371 -13.309   7.935  1.00 45.17           C  
ATOM    430  HG2 GLN A  27     -14.102 -14.003   8.350  1.00 45.17           H  
ATOM    431  HG3 GLN A  27     -13.395 -12.405   8.545  1.00 45.17           H  
ATOM    432  CD  GLN A  27     -11.999 -13.970   8.065  1.00 45.17           C  
ATOM    433  NE2 GLN A  27     -11.492 -14.113   9.269  1.00 45.17           N  
ATOM    434 HE21 GLN A  27     -11.972 -13.743  10.077  1.00 45.17           H  
ATOM    435 HE22 GLN A  27     -10.572 -14.528   9.312  1.00 45.17           H  
ATOM    436  OE1 GLN A  27     -11.359 -14.387   7.114  1.00 45.17           O  
ATOM    437  N   PRO A  28     -12.456 -11.900   3.574  1.00 41.70           N  
ATOM    438  CA  PRO A  28     -12.641 -11.818   2.133  1.00 41.70           C  
ATOM    439  HA  PRO A  28     -12.785 -10.779   1.838  1.00 41.70           H  
ATOM    440  C   PRO A  28     -13.869 -12.636   1.742  1.00 41.70           C  
ATOM    441  CB  PRO A  28     -11.351 -12.359   1.505  1.00 41.70           C  
ATOM    442  HB2 PRO A  28     -10.676 -11.528   1.300  1.00 41.70           H  
ATOM    443  HB3 PRO A  28     -11.540 -12.926   0.594  1.00 41.70           H  
ATOM    444  O   PRO A  28     -13.938 -13.829   2.041  1.00 41.70           O  
ATOM    445  CG  PRO A  28     -10.755 -13.237   2.608  1.00 41.70           C  
ATOM    446  HG2 PRO A  28     -11.217 -14.224   2.583  1.00 41.70           H  
ATOM    447  HG3 PRO A  28      -9.672 -13.316   2.523  1.00 41.70           H  
ATOM    448  CD  PRO A  28     -11.172 -12.508   3.884  1.00 41.70           C  
ATOM    449  HD2 PRO A  28     -10.450 -11.726   4.123  1.00 41.70           H  
ATOM    450  HD3 PRO A  28     -11.249 -13.218   4.708  1.00 41.70           H  
ATOM    451  N   ILE A  29     -14.833 -11.975   1.095  1.00 41.94           N  
ATOM    452  H   ILE A  29     -14.721 -10.978   0.970  1.00 41.94           H  
ATOM    453  CA  ILE A  29     -16.051 -12.592   0.572  1.00 41.94           C  
ATOM    454  HA  ILE A  29     -16.504 -13.198   1.357  1.00 41.94           H  
ATOM    455  C   ILE A  29     -15.619 -13.517  -0.567  1.00 41.94           C  
ATOM    456  CB  ILE A  29     -17.078 -11.522   0.135  1.00 41.94           C  
ATOM    457  HB  ILE A  29     -16.640 -10.919  -0.661  1.00 41.94           H  
ATOM    458  O   ILE A  29     -15.550 -13.124  -1.731  1.00 41.94           O  
ATOM    459  CG1 ILE A  29     -17.456 -10.585   1.307  1.00 41.94           C  
ATOM    460 HG12 ILE A  29     -16.552 -10.129   1.711  1.00 41.94           H  
ATOM    461 HG13 ILE A  29     -17.919 -11.168   2.104  1.00 41.94           H  
ATOM    462  CG2 ILE A  29     -18.337 -12.213  -0.410  1.00 41.94           C  
ATOM    463 HG21 ILE A  29     -18.833 -12.778   0.379  1.00 41.94           H  
ATOM    464 HG22 ILE A  29     -18.087 -12.887  -1.230  1.00 41.94           H  
ATOM    465 HG23 ILE A  29     -19.025 -11.466  -0.803  1.00 41.94           H  
ATOM    466  CD1 ILE A  29     -18.400  -9.439   0.916  1.00 41.94           C  
ATOM    467 HD11 ILE A  29     -19.393  -9.821   0.679  1.00 41.94           H  
ATOM    468 HD12 ILE A  29     -18.492  -8.749   1.755  1.00 41.94           H  
ATOM    469 HD13 ILE A  29     -17.998  -8.900   0.058  1.00 41.94           H  
ATOM    470  N   LYS A  30     -15.236 -14.739  -0.198  1.00 43.49           N  
ATOM    471  H   LYS A  30     -15.223 -14.931   0.793  1.00 43.49           H  
ATOM    472  CA  LYS A  30     -14.553 -15.685  -1.082  1.00 43.49           C  
ATOM    473  HA  LYS A  30     -13.880 -15.113  -1.721  1.00 43.49           H  
ATOM    474  C   LYS A  30     -15.507 -16.402  -2.043  1.00 43.49           C  
ATOM    475  CB  LYS A  30     -13.726 -16.651  -0.217  1.00 43.49           C  
ATOM    476  HB2 LYS A  30     -14.322 -17.532   0.021  1.00 43.49           H  
ATOM    477  HB3 LYS A  30     -13.446 -16.162   0.716  1.00 43.49           H  
ATOM    478  O   LYS A  30     -15.039 -17.052  -2.968  1.00 43.49           O  
ATOM    479  CG  LYS A  30     -12.438 -17.058  -0.940  1.00 43.49           C  
ATOM    480  HG2 LYS A  30     -11.868 -16.163  -1.188  1.00 43.49           H  
ATOM    481  HG3 LYS A  30     -12.688 -17.585  -1.861  1.00 43.49           H  
ATOM    482  CD  LYS A  30     -11.581 -17.967  -0.060  1.00 43.49           C  
ATOM    483  HD2 LYS A  30     -11.333 -17.450   0.868  1.00 43.49           H  
ATOM    484  HD3 LYS A  30     -12.148 -18.870   0.166  1.00 43.49           H  
ATOM    485  CE  LYS A  30     -10.307 -18.319  -0.829  1.00 43.49           C  
ATOM    486  HE2 LYS A  30      -9.745 -17.404  -1.015  1.00 43.49           H  
ATOM    487  HE3 LYS A  30     -10.599 -18.731  -1.795  1.00 43.49           H  
ATOM    488  NZ  LYS A  30      -9.487 -19.300  -0.084  1.00 43.49           N  
ATOM    489  HZ1 LYS A  30     -10.029 -20.140   0.063  1.00 43.49           H  
ATOM    490  HZ2 LYS A  30      -8.659 -19.536  -0.612  1.00 43.49           H  
ATOM    491  HZ3 LYS A  30      -9.223 -18.922   0.815  1.00 43.49           H  
ATOM    492  N   ASP A  31     -16.813 -16.211  -1.840  1.00 46.12           N  
ATOM    493  H   ASP A  31     -17.058 -15.684  -1.014  1.00 46.12           H  
ATOM    494  CA  ASP A  31     -17.883 -17.009  -2.445  1.00 46.12           C  
ATOM    495  HA  ASP A  31     -17.442 -17.702  -3.161  1.00 46.12           H  
ATOM    496  C   ASP A  31     -18.928 -16.172  -3.228  1.00 46.12           C  
ATOM    497  CB  ASP A  31     -18.541 -17.857  -1.336  1.00 46.12           C  
ATOM    498  HB2 ASP A  31     -19.088 -17.190  -0.670  1.00 46.12           H  
ATOM    499  HB3 ASP A  31     -19.259 -18.540  -1.789  1.00 46.12           H  
ATOM    500  O   ASP A  31     -19.970 -16.704  -3.598  1.00 46.12           O  
ATOM    501  CG  ASP A  31     -17.545 -18.688  -0.509  1.00 46.12           C  
ATOM    502  OD1 ASP A  31     -16.658 -19.337  -1.107  1.00 46.12           O  
ATOM    503  OD2 ASP A  31     -17.645 -18.638   0.737  1.00 46.12           O  
ATOM    504  N   ILE A  32     -18.697 -14.867  -3.472  1.00 45.82           N  
ATOM    505  H   ILE A  32     -17.833 -14.476  -3.123  1.00 45.82           H  
ATOM    506  CA  ILE A  32     -19.655 -13.980  -4.195  1.00 45.82           C  
ATOM    507  HA  ILE A  32     -20.415 -14.615  -4.650  1.00 45.82           H  
ATOM    508  C   ILE A  32     -19.018 -13.238  -5.391  1.00 45.82           C  
ATOM    509  CB  ILE A  32     -20.421 -13.033  -3.219  1.00 45.82           C  
ATOM    510  HB  ILE A  32     -19.713 -12.295  -2.842  1.00 45.82           H  
ATOM    511  O   ILE A  32     -19.721 -12.651  -6.209  1.00 45.82           O  
ATOM    512  CG1 ILE A  32     -21.001 -13.828  -2.018  1.00 45.82           C  
ATOM    513 HG12 ILE A  32     -21.633 -14.631  -2.396  1.00 45.82           H  
ATOM    514 HG13 ILE A  32     -20.181 -14.286  -1.464  1.00 45.82           H  
ATOM    515  CG2 ILE A  32     -21.565 -12.259  -3.912  1.00 45.82           C  
ATOM    516 HG21 ILE A  32     -21.175 -11.569  -4.660  1.00 45.82           H  
ATOM    517 HG22 ILE A  32     -22.113 -11.639  -3.202  1.00 45.82           H  
ATOM    518 HG23 ILE A  32     -22.255 -12.954  -4.389  1.00 45.82           H  
ATOM    519  CD1 ILE A  32     -21.815 -13.020  -0.995  1.00 45.82           C  
ATOM    520 HD11 ILE A  32     -22.792 -12.764  -1.403  1.00 45.82           H  
ATOM    521 HD12 ILE A  32     -21.970 -13.628  -0.103  1.00 45.82           H  
ATOM    522 HD13 ILE A  32     -21.283 -12.110  -0.717  1.00 45.82           H  
ATOM    523  N   VAL A  33     -17.695 -13.295  -5.575  1.00 42.91           N  
ATOM    524  H   VAL A  33     -17.141 -13.875  -4.960  1.00 42.91           H  
ATOM    525  CA  VAL A  33     -17.082 -12.814  -6.825  1.00 42.91           C  
ATOM    526  HA  VAL A  33     -17.633 -11.937  -7.162  1.00 42.91           H  
ATOM    527  C   VAL A  33     -17.202 -13.936  -7.864  1.00 42.91           C  
ATOM    528  CB  VAL A  33     -15.618 -12.370  -6.633  1.00 42.91           C  
ATOM    529  HB  VAL A  33     -14.996 -13.232  -6.392  1.00 42.91           H  
ATOM    530  O   VAL A  33     -16.590 -14.984  -7.650  1.00 42.91           O  
ATOM    531  CG1 VAL A  33     -15.078 -11.702  -7.906  1.00 42.91           C  
ATOM    532 HG11 VAL A  33     -15.067 -12.422  -8.724  1.00 42.91           H  
ATOM    533 HG12 VAL A  33     -14.055 -11.363  -7.742  1.00 42.91           H  
ATOM    534 HG13 VAL A  33     -15.702 -10.852  -8.182  1.00 42.91           H  
ATOM    535  CG2 VAL A  33     -15.484 -11.348  -5.495  1.00 42.91           C  
ATOM    536 HG21 VAL A  33     -14.451 -11.008  -5.420  1.00 42.91           H  
ATOM    537 HG22 VAL A  33     -15.756 -11.808  -4.544  1.00 42.91           H  
ATOM    538 HG23 VAL A  33     -16.136 -10.495  -5.679  1.00 42.91           H  
ATOM    539  N   PRO A  34     -17.951 -13.773  -8.976  1.00 40.62           N  
ATOM    540  CA  PRO A  34     -17.903 -14.751 -10.058  1.00 40.62           C  
ATOM    541  HA  PRO A  34     -18.236 -15.727  -9.704  1.00 40.62           H  
ATOM    542  C   PRO A  34     -16.459 -14.843 -10.546  1.00 40.62           C  
ATOM    543  CB  PRO A  34     -18.855 -14.230 -11.141  1.00 40.62           C  
ATOM    544  HB2 PRO A  34     -18.515 -14.481 -12.146  1.00 40.62           H  
ATOM    545  HB3 PRO A  34     -19.853 -14.632 -10.967  1.00 40.62           H  
ATOM    546  O   PRO A  34     -15.824 -13.802 -10.724  1.00 40.62           O  
ATOM    547  CG  PRO A  34     -18.872 -12.718 -10.907  1.00 40.62           C  
ATOM    548  HG2 PRO A  34     -18.017 -12.259 -11.403  1.00 40.62           H  
ATOM    549  HG3 PRO A  34     -19.802 -12.265 -11.249  1.00 40.62           H  
ATOM    550  CD  PRO A  34     -18.710 -12.599  -9.390  1.00 40.62           C  
ATOM    551  HD2 PRO A  34     -19.689 -12.615  -8.911  1.00 40.62           H  
ATOM    552  HD3 PRO A  34     -18.189 -11.671  -9.155  1.00 40.62           H  
ATOM    553  N   GLU A  35     -15.938 -16.059 -10.741  1.00 39.19           N  
ATOM    554  H   GLU A  35     -16.495 -16.871 -10.517  1.00 39.19           H  
ATOM    555  CA  GLU A  35     -14.559 -16.285 -11.190  1.00 39.19           C  
ATOM    556  HA  GLU A  35     -13.875 -15.901 -10.433  1.00 39.19           H  
ATOM    557  C   GLU A  35     -14.297 -15.526 -12.494  1.00 39.19           C  
ATOM    558  CB  GLU A  35     -14.255 -17.782 -11.387  1.00 39.19           C  
ATOM    559  HB2 GLU A  35     -13.319 -17.866 -11.939  1.00 39.19           H  
ATOM    560  HB3 GLU A  35     -15.047 -18.232 -11.985  1.00 39.19           H  
ATOM    561  O   GLU A  35     -14.569 -16.005 -13.599  1.00 39.19           O  
ATOM    562  CG  GLU A  35     -14.088 -18.561 -10.075  1.00 39.19           C  
ATOM    563  HG2 GLU A  35     -15.042 -18.577  -9.547  1.00 39.19           H  
ATOM    564  HG3 GLU A  35     -13.362 -18.040  -9.452  1.00 39.19           H  
ATOM    565  CD  GLU A  35     -13.613 -20.004 -10.329  1.00 39.19           C  
ATOM    566  OE1 GLU A  35     -12.757 -20.482  -9.550  1.00 39.19           O  
ATOM    567  OE2 GLU A  35     -14.094 -20.619 -11.309  1.00 39.19           O  
ATOM    568  N   MET A  36     -13.752 -14.316 -12.363  1.00 36.29           N  
ATOM    569  H   MET A  36     -13.731 -13.910 -11.438  1.00 36.29           H  
ATOM    570  CA  MET A  36     -13.305 -13.525 -13.489  1.00 36.29           C  
ATOM    571  HA  MET A  36     -14.046 -13.617 -14.284  1.00 36.29           H  
ATOM    572  C   MET A  36     -12.012 -14.171 -13.958  1.00 36.29           C  
ATOM    573  CB  MET A  36     -13.197 -12.036 -13.127  1.00 36.29           C  
ATOM    574  HB2 MET A  36     -14.115 -11.733 -12.624  1.00 36.29           H  
ATOM    575  HB3 MET A  36     -12.357 -11.866 -12.453  1.00 36.29           H  
ATOM    576  O   MET A  36     -10.914 -13.810 -13.537  1.00 36.29           O  
ATOM    577  CG  MET A  36     -13.029 -11.196 -14.402  1.00 36.29           C  
ATOM    578  HG2 MET A  36     -13.854 -11.417 -15.080  1.00 36.29           H  
ATOM    579  HG3 MET A  36     -12.104 -11.501 -14.892  1.00 36.29           H  
ATOM    580  SD  MET A  36     -12.960  -9.396 -14.166  1.00 36.29           S  
ATOM    581  CE  MET A  36     -14.646  -9.051 -13.591  1.00 36.29           C  
ATOM    582  HE1 MET A  36     -14.814  -9.527 -12.625  1.00 36.29           H  
ATOM    583  HE2 MET A  36     -15.365  -9.435 -14.315  1.00 36.29           H  
ATOM    584  HE3 MET A  36     -14.780  -7.975 -13.486  1.00 36.29           H  
ATOM    585  N   THR A  37     -12.176 -15.182 -14.806  1.00 36.15           N  
ATOM    586  H   THR A  37     -13.124 -15.488 -14.971  1.00 36.15           H  
ATOM    587  CA  THR A  37     -11.115 -15.800 -15.587  1.00 36.15           C  
ATOM    588  HA  THR A  37     -10.317 -16.121 -14.917  1.00 36.15           H  
ATOM    589  C   THR A  37     -10.542 -14.735 -16.509  1.00 36.15           C  
ATOM    590  CB  THR A  37     -11.612 -17.035 -16.366  1.00 36.15           C  
ATOM    591  HB  THR A  37     -10.915 -17.253 -17.175  1.00 36.15           H  
ATOM    592  O   THR A  37     -10.917 -14.606 -17.672  1.00 36.15           O  
ATOM    593  CG2 THR A  37     -11.702 -18.261 -15.461  1.00 36.15           C  
ATOM    594 HG21 THR A  37     -12.375 -18.069 -14.626  1.00 36.15           H  
ATOM    595 HG22 THR A  37     -12.070 -19.114 -16.031  1.00 36.15           H  
ATOM    596 HG23 THR A  37     -10.714 -18.503 -15.069  1.00 36.15           H  
ATOM    597  OG1 THR A  37     -12.905 -16.858 -16.899  1.00 36.15           O  
ATOM    598  HG1 THR A  37     -13.532 -17.096 -16.212  1.00 36.15           H  
ATOM    599  N   ILE A  38      -9.621 -13.935 -15.963  1.00 41.12           N  
ATOM    600  H   ILE A  38      -9.476 -13.996 -14.965  1.00 41.12           H  
ATOM    601  CA  ILE A  38      -8.721 -13.113 -16.758  1.00 41.12           C  
ATOM    602  HA  ILE A  38      -9.316 -12.373 -17.293  1.00 41.12           H  
ATOM    603  C   ILE A  38      -8.063 -14.103 -17.725  1.00 41.12           C  
ATOM    604  CB  ILE A  38      -7.677 -12.380 -15.880  1.00 41.12           C  
ATOM    605  HB  ILE A  38      -7.060 -13.124 -15.376  1.00 41.12           H  
ATOM    606  O   ILE A  38      -7.418 -15.048 -17.253  1.00 41.12           O  
ATOM    607  CG1 ILE A  38      -8.361 -11.506 -14.801  1.00 41.12           C  
ATOM    608 HG12 ILE A  38      -9.022 -12.128 -14.198  1.00 41.12           H  
ATOM    609 HG13 ILE A  38      -8.970 -10.742 -15.285  1.00 41.12           H  
ATOM    610  CG2 ILE A  38      -6.770 -11.517 -16.778  1.00 41.12           C  
ATOM    611 HG21 ILE A  38      -6.288 -12.132 -17.538  1.00 41.12           H  
ATOM    612 HG22 ILE A  38      -5.975 -11.060 -16.189  1.00 41.12           H  
ATOM    613 HG23 ILE A  38      -7.353 -10.736 -17.266  1.00 41.12           H  
ATOM    614  CD1 ILE A  38      -7.390 -10.826 -13.827  1.00 41.12           C  
ATOM    615 HD11 ILE A  38      -6.807 -10.059 -14.338  1.00 41.12           H  
ATOM    616 HD12 ILE A  38      -6.721 -11.567 -13.391  1.00 41.12           H  
ATOM    617 HD13 ILE A  38      -7.959 -10.350 -13.029  1.00 41.12           H  
ATOM    618  N   PRO A  39      -8.269 -13.974 -19.050  1.00 38.50           N  
ATOM    619  CA  PRO A  39      -7.617 -14.864 -19.994  1.00 38.50           C  
ATOM    620  HA  PRO A  39      -7.954 -15.888 -19.837  1.00 38.50           H  
ATOM    621  C   PRO A  39      -6.121 -14.760 -19.734  1.00 38.50           C  
ATOM    622  CB  PRO A  39      -8.026 -14.382 -21.388  1.00 38.50           C  
ATOM    623  HB2 PRO A  39      -8.912 -14.929 -21.712  1.00 38.50           H  
ATOM    624  HB3 PRO A  39      -7.222 -14.496 -22.116  1.00 38.50           H  
ATOM    625  O   PRO A  39      -5.602 -13.658 -19.574  1.00 38.50           O  
ATOM    626  CG  PRO A  39      -8.390 -12.914 -21.169  1.00 38.50           C  
ATOM    627  HG2 PRO A  39      -7.488 -12.303 -21.201  1.00 38.50           H  
ATOM    628  HG3 PRO A  39      -9.118 -12.562 -21.900  1.00 38.50           H  
ATOM    629  CD  PRO A  39      -8.961 -12.904 -19.752  1.00 38.50           C  
ATOM    630  HD2 PRO A  39     -10.030 -13.119 -19.777  1.00 38.50           H  
ATOM    631  HD3 PRO A  39      -8.779 -11.932 -19.294  1.00 38.50           H  
ATOM    632  N   ASN A  40      -5.448 -15.902 -19.622  1.00 41.74           N  
ATOM    633  H   ASN A  40      -5.951 -16.773 -19.715  1.00 41.74           H  
ATOM    634  CA  ASN A  40      -4.046 -15.948 -19.236  1.00 41.74           C  
ATOM    635  HA  ASN A  40      -3.915 -15.317 -18.357  1.00 41.74           H  
ATOM    636  C   ASN A  40      -3.210 -15.355 -20.384  1.00 41.74           C  
ATOM    637  CB  ASN A  40      -3.706 -17.406 -18.854  1.00 41.74           C  
ATOM    638  HB2 ASN A  40      -3.482 -17.985 -19.750  1.00 41.74           H  
ATOM    639  HB3 ASN A  40      -4.569 -17.858 -18.364  1.00 41.74           H  
ATOM    640  O   ASN A  40      -2.847 -16.062 -21.324  1.00 41.74           O  
ATOM    641  CG  ASN A  40      -2.553 -17.534 -17.873  1.00 41.74           C  
ATOM    642  ND2 ASN A  40      -2.115 -18.741 -17.602  1.00 41.74           N  
ATOM    643 HD21 ASN A  40      -1.341 -18.781 -16.954  1.00 41.74           H  
ATOM    644 HD22 ASN A  40      -2.494 -19.548 -18.076  1.00 41.74           H  
ATOM    645  OD1 ASN A  40      -2.063 -16.583 -17.296  1.00 41.74           O  
ATOM    646  N   ILE A  41      -3.009 -14.033 -20.366  1.00 37.98           N  
ATOM    647  H   ILE A  41      -3.455 -13.498 -19.635  1.00 37.98           H  
ATOM    648  CA  ILE A  41      -2.234 -13.325 -21.381  1.00 37.98           C  
ATOM    649  HA  ILE A  41      -2.549 -13.676 -22.364  1.00 37.98           H  
ATOM    650  C   ILE A  41      -0.783 -13.741 -21.159  1.00 37.98           C  
ATOM    651  CB  ILE A  41      -2.436 -11.785 -21.341  1.00 37.98           C  
ATOM    652  HB  ILE A  41      -2.064 -11.406 -20.389  1.00 37.98           H  
ATOM    653  O   ILE A  41      -0.140 -13.287 -20.215  1.00 37.98           O  
ATOM    654  CG1 ILE A  41      -3.929 -11.395 -21.472  1.00 37.98           C  
ATOM    655 HG12 ILE A  41      -4.346 -11.844 -22.374  1.00 37.98           H  
ATOM    656 HG13 ILE A  41      -4.463 -11.797 -20.611  1.00 37.98           H  
ATOM    657  CG2 ILE A  41      -1.627 -11.131 -22.480  1.00 37.98           C  
ATOM    658 HG21 ILE A  41      -1.618 -10.047 -22.360  1.00 37.98           H  
ATOM    659 HG22 ILE A  41      -2.063 -11.386 -23.446  1.00 37.98           H  
ATOM    660 HG23 ILE A  41      -0.592 -11.471 -22.464  1.00 37.98           H  
ATOM    661  CD1 ILE A  41      -4.222  -9.888 -21.486  1.00 37.98           C  
ATOM    662 HD11 ILE A  41      -5.300  -9.732 -21.432  1.00 37.98           H  
ATOM    663 HD12 ILE A  41      -3.852  -9.435 -22.405  1.00 37.98           H  
ATOM    664 HD13 ILE A  41      -3.752  -9.412 -20.625  1.00 37.98           H  
ATOM    665  N   ASP A  42      -0.287 -14.619 -22.033  1.00 36.78           N  
ATOM    666  H   ASP A  42      -0.932 -15.049 -22.680  1.00 36.78           H  
ATOM    667  CA  ASP A  42       1.121 -15.013 -22.123  1.00 36.78           C  
ATOM    668  HA  ASP A  42       1.474 -15.293 -21.131  1.00 36.78           H  
ATOM    669  C   ASP A  42       1.940 -13.796 -22.589  1.00 36.78           C  
ATOM    670  CB  ASP A  42       1.253 -16.254 -23.043  1.00 36.78           C  
ATOM    671  HB2 ASP A  42       0.945 -15.986 -24.054  1.00 36.78           H  
ATOM    672  HB3 ASP A  42       0.567 -17.022 -22.685  1.00 36.78           H  
ATOM    673  O   ASP A  42       2.301 -13.670 -23.762  1.00 36.78           O  
ATOM    674  CG  ASP A  42       2.666 -16.871 -23.087  1.00 36.78           C  
ATOM    675  OD1 ASP A  42       3.373 -16.769 -22.065  1.00 36.78           O  
ATOM    676  OD2 ASP A  42       3.044 -17.476 -24.131  1.00 36.78           O  
ATOM    677  N   ILE A  43       2.167 -12.840 -21.677  1.00 40.85           N  
ATOM    678  H   ILE A  43       1.741 -12.959 -20.769  1.00 40.85           H  
ATOM    679  CA  ILE A  43       3.048 -11.692 -21.897  1.00 40.85           C  
ATOM    680  HA  ILE A  43       2.836 -11.291 -22.889  1.00 40.85           H  
ATOM    681  C   ILE A  43       4.475 -12.228 -21.904  1.00 40.85           C  
ATOM    682  CB  ILE A  43       2.856 -10.535 -20.882  1.00 40.85           C  
ATOM    683  HB  ILE A  43       3.149 -10.882 -19.891  1.00 40.85           H  
ATOM    684  O   ILE A  43       5.198 -12.181 -20.908  1.00 40.85           O  
ATOM    685  CG1 ILE A  43       1.387 -10.064 -20.816  1.00 40.85           C  
ATOM    686 HG12 ILE A  43       1.069  -9.728 -21.803  1.00 40.85           H  
ATOM    687 HG13 ILE A  43       0.762 -10.907 -20.524  1.00 40.85           H  
ATOM    688  CG2 ILE A  43       3.763  -9.349 -21.288  1.00 40.85           C  
ATOM    689 HG21 ILE A  43       3.727  -8.570 -20.527  1.00 40.85           H  
ATOM    690 HG22 ILE A  43       4.804  -9.662 -21.368  1.00 40.85           H  
ATOM    691 HG23 ILE A  43       3.441  -8.937 -22.245  1.00 40.85           H  
ATOM    692  CD1 ILE A  43       1.117  -8.943 -19.802  1.00 40.85           C  
ATOM    693 HD11 ILE A  43       0.041  -8.790 -19.718  1.00 40.85           H  
ATOM    694 HD12 ILE A  43       1.572  -8.009 -20.131  1.00 40.85           H  
ATOM    695 HD13 ILE A  43       1.512  -9.222 -18.826  1.00 40.85           H  
ATOM    696  N   ARG A  44       4.885 -12.723 -23.070  1.00 38.76           N  
ATOM    697  H   ARG A  44       4.176 -12.873 -23.773  1.00 38.76           H  
ATOM    698  CA  ARG A  44       6.285 -12.967 -23.396  1.00 38.76           C  
ATOM    699  HA  ARG A  44       6.743 -13.572 -22.613  1.00 38.76           H  
ATOM    700  C   ARG A  44       7.000 -11.626 -23.426  1.00 38.76           C  
ATOM    701  CB  ARG A  44       6.405 -13.705 -24.732  1.00 38.76           C  
ATOM    702  HB2 ARG A  44       5.926 -13.124 -25.520  1.00 38.76           H  
ATOM    703  HB3 ARG A  44       7.462 -13.820 -24.973  1.00 38.76           H  
ATOM    704  O   ARG A  44       7.084 -10.980 -24.471  1.00 38.76           O  
ATOM    705  CG  ARG A  44       5.755 -15.085 -24.652  1.00 38.76           C  
ATOM    706  HG2 ARG A  44       6.198 -15.657 -23.837  1.00 38.76           H  
ATOM    707  HG3 ARG A  44       4.685 -14.982 -24.474  1.00 38.76           H  
ATOM    708  CD  ARG A  44       5.972 -15.819 -25.968  1.00 38.76           C  
ATOM    709  HD2 ARG A  44       5.583 -15.211 -26.785  1.00 38.76           H  
ATOM    710  HD3 ARG A  44       7.041 -15.979 -26.106  1.00 38.76           H  
ATOM    711  NE  ARG A  44       5.260 -17.095 -25.926  1.00 38.76           N  
ATOM    712  HE  ARG A  44       4.542 -17.179 -25.221  1.00 38.76           H  
ATOM    713  NH1 ARG A  44       6.344 -18.144 -27.657  1.00 38.76           N  
ATOM    714 HH11 ARG A  44       6.897 -17.308 -27.781  1.00 38.76           H  
ATOM    715 HH12 ARG A  44       6.508 -18.978 -28.203  1.00 38.76           H  
ATOM    716  NH2 ARG A  44       4.758 -19.204 -26.456  1.00 38.76           N  
ATOM    717 HH21 ARG A  44       4.097 -19.125 -25.697  1.00 38.76           H  
ATOM    718 HH22 ARG A  44       4.872 -20.060 -26.980  1.00 38.76           H  
ATOM    719  CZ  ARG A  44       5.465 -18.141 -26.689  1.00 38.76           C  
ATOM    720  N   MET A  45       7.484 -11.192 -22.266  1.00 41.20           N  
ATOM    721  H   MET A  45       7.286 -11.731 -21.435  1.00 41.20           H  
ATOM    722  CA  MET A  45       8.476 -10.129 -22.217  1.00 41.20           C  
ATOM    723  HA  MET A  45       8.032  -9.231 -22.647  1.00 41.20           H  
ATOM    724  C   MET A  45       9.668 -10.584 -23.071  1.00 41.20           C  
ATOM    725  CB  MET A  45       8.908  -9.825 -20.775  1.00 41.20           C  
ATOM    726  HB2 MET A  45       9.293 -10.729 -20.303  1.00 41.20           H  
ATOM    727  HB3 MET A  45       9.708  -9.085 -20.805  1.00 41.20           H  
ATOM    728  O   MET A  45      10.083 -11.738 -22.940  1.00 41.20           O  
ATOM    729  CG  MET A  45       7.744  -9.270 -19.944  1.00 41.20           C  
ATOM    730  HG2 MET A  45       7.263  -8.462 -20.496  1.00 41.20           H  
ATOM    731  HG3 MET A  45       7.010 -10.064 -19.810  1.00 41.20           H  
ATOM    732  SD  MET A  45       8.195  -8.646 -18.299  1.00 41.20           S  
ATOM    733  CE  MET A  45       8.978  -7.069 -18.735  1.00 41.20           C  
ATOM    734  HE1 MET A  45       9.275  -6.550 -17.824  1.00 41.20           H  
ATOM    735  HE2 MET A  45       9.862  -7.252 -19.345  1.00 41.20           H  
ATOM    736  HE3 MET A  45       8.273  -6.450 -19.290  1.00 41.20           H  
ATOM    737  N   PRO A  46      10.194  -9.741 -23.974  1.00 42.95           N  
ATOM    738  CA  PRO A  46      11.421 -10.078 -24.677  1.00 42.95           C  
ATOM    739  HA  PRO A  46      11.292 -10.999 -25.245  1.00 42.95           H  
ATOM    740  C   PRO A  46      12.540 -10.268 -23.649  1.00 42.95           C  
ATOM    741  CB  PRO A  46      11.683  -8.906 -25.629  1.00 42.95           C  
ATOM    742  HB2 PRO A  46      12.747  -8.726 -25.777  1.00 42.95           H  
ATOM    743  HB3 PRO A  46      11.194  -9.102 -26.584  1.00 42.95           H  
ATOM    744  O   PRO A  46      12.617  -9.501 -22.687  1.00 42.95           O  
ATOM    745  CG  PRO A  46      10.996  -7.724 -24.940  1.00 42.95           C  
ATOM    746  HG2 PRO A  46      10.691  -6.960 -25.654  1.00 42.95           H  
ATOM    747  HG3 PRO A  46      11.663  -7.302 -24.189  1.00 42.95           H  
ATOM    748  CD  PRO A  46       9.794  -8.370 -24.253  1.00 42.95           C  
ATOM    749  HD2 PRO A  46       9.560  -7.824 -23.338  1.00 42.95           H  
ATOM    750  HD3 PRO A  46       8.937  -8.375 -24.925  1.00 42.95           H  
ATOM    751  N   ASP A  47      13.401 -11.265 -23.857  1.00 42.48           N  
ATOM    752  H   ASP A  47      13.234 -11.922 -24.605  1.00 42.48           H  
ATOM    753  CA  ASP A  47      14.573 -11.498 -23.013  1.00 42.48           C  
ATOM    754  HA  ASP A  47      14.252 -11.616 -21.979  1.00 42.48           H  
ATOM    755  C   ASP A  47      15.517 -10.288 -23.092  1.00 42.48           C  
ATOM    756  CB  ASP A  47      15.296 -12.791 -23.432  1.00 42.48           C  
ATOM    757  HB2 ASP A  47      15.487 -12.768 -24.505  1.00 42.48           H  
ATOM    758  HB3 ASP A  47      16.259 -12.831 -22.922  1.00 42.48           H  
ATOM    759  O   ASP A  47      16.341 -10.160 -24.001  1.00 42.48           O  
ATOM    760  CG  ASP A  47      14.522 -14.060 -23.068  1.00 42.48           C  
ATOM    761  OD1 ASP A  47      14.179 -14.207 -21.874  1.00 42.48           O  
ATOM    762  OD2 ASP A  47      14.292 -14.878 -23.990  1.00 42.48           O  
ATOM    763  N   ILE A  48      15.383  -9.364 -22.139  1.00 45.31           N  
ATOM    764  H   ILE A  48      14.610  -9.460 -21.497  1.00 45.31           H  
ATOM    765  CA  ILE A  48      16.328  -8.266 -21.969  1.00 45.31           C  
ATOM    766  HA  ILE A  48      16.619  -7.900 -22.954  1.00 45.31           H  
ATOM    767  C   ILE A  48      17.568  -8.862 -21.301  1.00 45.31           C  
ATOM    768  CB  ILE A  48      15.715  -7.072 -21.194  1.00 45.31           C  
ATOM    769  HB  ILE A  48      15.432  -7.408 -20.197  1.00 45.31           H  
ATOM    770  O   ILE A  48      17.620  -9.008 -20.080  1.00 45.31           O  
ATOM    771  CG1 ILE A  48      14.453  -6.534 -21.913  1.00 45.31           C  
ATOM    772 HG12 ILE A  48      14.716  -6.218 -22.922  1.00 45.31           H  
ATOM    773 HG13 ILE A  48      13.723  -7.340 -21.994  1.00 45.31           H  
ATOM    774  CG2 ILE A  48      16.761  -5.946 -21.059  1.00 45.31           C  
ATOM    775 HG21 ILE A  48      16.999  -5.534 -22.040  1.00 45.31           H  
ATOM    776 HG22 ILE A  48      17.678  -6.325 -20.607  1.00 45.31           H  
ATOM    777 HG23 ILE A  48      16.384  -5.154 -20.412  1.00 45.31           H  
ATOM    778  CD1 ILE A  48      13.746  -5.373 -21.199  1.00 45.31           C  
ATOM    779 HD11 ILE A  48      12.803  -5.163 -21.705  1.00 45.31           H  
ATOM    780 HD12 ILE A  48      13.539  -5.645 -20.164  1.00 45.31           H  
ATOM    781 HD13 ILE A  48      14.361  -4.474 -21.228  1.00 45.31           H  
ATOM    782  N   GLU A  49      18.579  -9.198 -22.106  1.00 41.01           N  
ATOM    783  H   GLU A  49      18.409  -9.215 -23.101  1.00 41.01           H  
ATOM    784  CA  GLU A  49      19.929  -9.471 -21.608  1.00 41.01           C  
ATOM    785  HA  GLU A  49      19.881 -10.260 -20.858  1.00 41.01           H  
ATOM    786  C   GLU A  49      20.488  -8.205 -20.931  1.00 41.01           C  
ATOM    787  CB  GLU A  49      20.887  -9.930 -22.730  1.00 41.01           C  
ATOM    788  HB2 GLU A  49      20.826  -9.236 -23.569  1.00 41.01           H  
ATOM    789  HB3 GLU A  49      21.892  -9.870 -22.313  1.00 41.01           H  
ATOM    790  O   GLU A  49      21.159  -7.384 -21.562  1.00 41.01           O  
ATOM    791  CG  GLU A  49      20.700 -11.367 -23.249  1.00 41.01           C  
ATOM    792  HG2 GLU A  49      20.648 -12.040 -22.393  1.00 41.01           H  
ATOM    793  HG3 GLU A  49      19.756 -11.425 -23.791  1.00 41.01           H  
ATOM    794  CD  GLU A  49      21.861 -11.821 -24.167  1.00 41.01           C  
ATOM    795  OE1 GLU A  49      21.749 -12.871 -24.833  1.00 41.01           O  
ATOM    796  OE2 GLU A  49      22.925 -11.151 -24.208  1.00 41.01           O  
ATOM    797  N   ILE A  50      20.233  -8.039 -19.629  1.00 47.28           N  
ATOM    798  H   ILE A  50      19.559  -8.657 -19.202  1.00 47.28           H  
ATOM    799  CA  ILE A  50      20.888  -7.019 -18.800  1.00 47.28           C  
ATOM    800  HA  ILE A  50      20.917  -6.089 -19.368  1.00 47.28           H  
ATOM    801  C   ILE A  50      22.339  -7.463 -18.571  1.00 47.28           C  
ATOM    802  CB  ILE A  50      20.120  -6.724 -17.484  1.00 47.28           C  
ATOM    803  HB  ILE A  50      20.156  -7.610 -16.850  1.00 47.28           H  
ATOM    804  O   ILE A  50      22.697  -7.988 -17.519  1.00 47.28           O  
ATOM    805  CG1 ILE A  50      18.636  -6.379 -17.754  1.00 47.28           C  
ATOM    806 HG12 ILE A  50      18.580  -5.506 -18.405  1.00 47.28           H  
ATOM    807 HG13 ILE A  50      18.165  -7.216 -18.269  1.00 47.28           H  
ATOM    808  CG2 ILE A  50      20.800  -5.551 -16.743  1.00 47.28           C  
ATOM    809 HG21 ILE A  50      20.706  -4.633 -17.322  1.00 47.28           H  
ATOM    810 HG22 ILE A  50      20.345  -5.410 -15.762  1.00 47.28           H  
ATOM    811 HG23 ILE A  50      21.857  -5.758 -16.573  1.00 47.28           H  
ATOM    812  CD1 ILE A  50      17.799  -6.110 -16.496  1.00 47.28           C  
ATOM    813 HD11 ILE A  50      16.750  -6.023 -16.777  1.00 47.28           H  
ATOM    814 HD12 ILE A  50      17.910  -6.935 -15.792  1.00 47.28           H  
ATOM    815 HD13 ILE A  50      18.106  -5.178 -16.021  1.00 47.28           H  
ATOM    816  N   ARG A  51      23.182  -7.278 -19.592  1.00 37.89           N  
ATOM    817  H   ARG A  51      22.786  -6.940 -20.457  1.00 37.89           H  
ATOM    818  CA  ARG A  51      24.632  -7.460 -19.484  1.00 37.89           C  
ATOM    819  HA  ARG A  51      24.843  -8.397 -18.969  1.00 37.89           H  
ATOM    820  C   ARG A  51      25.222  -6.333 -18.645  1.00 37.89           C  
ATOM    821  CB  ARG A  51      25.299  -7.495 -20.867  1.00 37.89           C  
ATOM    822  HB2 ARG A  51      26.379  -7.500 -20.722  1.00 37.89           H  
ATOM    823  HB3 ARG A  51      25.032  -6.596 -21.425  1.00 37.89           H  
ATOM    824  O   ARG A  51      25.380  -5.223 -19.143  1.00 37.89           O  
ATOM    825  CG  ARG A  51      24.912  -8.729 -21.683  1.00 37.89           C  
ATOM    826  HG2 ARG A  51      25.092  -9.631 -21.098  1.00 37.89           H  
ATOM    827  HG3 ARG A  51      23.855  -8.673 -21.942  1.00 37.89           H  
ATOM    828  CD  ARG A  51      25.749  -8.779 -22.964  1.00 37.89           C  
ATOM    829  HD2 ARG A  51      26.797  -8.902 -22.690  1.00 37.89           H  
ATOM    830  HD3 ARG A  51      25.625  -7.840 -23.504  1.00 37.89           H  
ATOM    831  NE  ARG A  51      25.310  -9.888 -23.818  1.00 37.89           N  
ATOM    832  HE  ARG A  51      24.364 -10.220 -23.695  1.00 37.89           H  
ATOM    833  NH1 ARG A  51      27.158 -10.150 -25.151  1.00 37.89           N  
ATOM    834 HH11 ARG A  51      27.598  -9.397 -24.642  1.00 37.89           H  
ATOM    835 HH12 ARG A  51      27.622 -10.650 -25.896  1.00 37.89           H  
ATOM    836  NH2 ARG A  51      25.349 -11.462 -25.408  1.00 37.89           N  
ATOM    837 HH21 ARG A  51      24.395 -11.626 -25.119  1.00 37.89           H  
ATOM    838 HH22 ARG A  51      25.744 -11.981 -26.179  1.00 37.89           H  
ATOM    839  CZ  ARG A  51      25.951 -10.493 -24.789  1.00 37.89           C  
ATOM    840  N   ASP A  52      25.540  -6.652 -17.394  1.00 41.01           N  
ATOM    841  H   ASP A  52      25.228  -7.556 -17.069  1.00 41.01           H  
ATOM    842  CA  ASP A  52      26.576  -6.027 -16.564  1.00 41.01           C  
ATOM    843  HA  ASP A  52      26.244  -6.124 -15.531  1.00 41.01           H  
ATOM    844  C   ASP A  52      26.798  -4.517 -16.772  1.00 41.01           C  
ATOM    845  CB  ASP A  52      27.878  -6.843 -16.676  1.00 41.01           C  
ATOM    846  HB2 ASP A  52      28.642  -6.381 -16.051  1.00 41.01           H  
ATOM    847  HB3 ASP A  52      28.224  -6.825 -17.710  1.00 41.01           H  
ATOM    848  O   ASP A  52      27.907  -4.063 -17.056  1.00 41.01           O  
ATOM    849  CG  ASP A  52      27.708  -8.292 -16.212  1.00 41.01           C  
ATOM    850  OD1 ASP A  52      26.937  -8.505 -15.250  1.00 41.01           O  
ATOM    851  OD2 ASP A  52      28.338  -9.174 -16.836  1.00 41.01           O  
ATOM    852  N   LEU A  53      25.758  -3.708 -16.540  1.00 40.47           N  
ATOM    853  H   LEU A  53      24.859  -4.136 -16.371  1.00 40.47           H  
ATOM    854  CA  LEU A  53      25.889  -2.253 -16.371  1.00 40.47           C  
ATOM    855  HA  LEU A  53      26.654  -1.911 -17.069  1.00 40.47           H  
ATOM    856  C   LEU A  53      26.462  -1.905 -14.983  1.00 40.47           C  
ATOM    857  CB  LEU A  53      24.570  -1.542 -16.744  1.00 40.47           C  
ATOM    858  HB2 LEU A  53      24.505  -0.582 -16.232  1.00 40.47           H  
ATOM    859  HB3 LEU A  53      23.733  -2.153 -16.407  1.00 40.47           H  
ATOM    860  O   LEU A  53      25.907  -1.114 -14.222  1.00 40.47           O  
ATOM    861  CG  LEU A  53      24.457  -1.278 -18.258  1.00 40.47           C  
ATOM    862  HG  LEU A  53      24.758  -2.168 -18.811  1.00 40.47           H  
ATOM    863  CD1 LEU A  53      23.011  -0.950 -18.631  1.00 40.47           C  
ATOM    864 HD11 LEU A  53      22.678  -0.062 -18.093  1.00 40.47           H  
ATOM    865 HD12 LEU A  53      22.370  -1.792 -18.371  1.00 40.47           H  
ATOM    866 HD13 LEU A  53      22.938  -0.775 -19.705  1.00 40.47           H  
ATOM    867  CD2 LEU A  53      25.325  -0.091 -18.697  1.00 40.47           C  
ATOM    868 HD21 LEU A  53      25.037   0.807 -18.151  1.00 40.47           H  
ATOM    869 HD22 LEU A  53      25.201   0.078 -19.767  1.00 40.47           H  
ATOM    870 HD23 LEU A  53      26.376  -0.303 -18.501  1.00 40.47           H  
ATOM    871  N   VAL A  54      27.614  -2.500 -14.663  1.00 37.64           N  
ATOM    872  H   VAL A  54      27.999  -3.121 -15.361  1.00 37.64           H  
ATOM    873  CA  VAL A  54      28.508  -2.063 -13.585  1.00 37.64           C  
ATOM    874  HA  VAL A  54      27.916  -1.548 -12.828  1.00 37.64           H  
ATOM    875  C   VAL A  54      29.477  -1.043 -14.180  1.00 37.64           C  
ATOM    876  CB  VAL A  54      29.218  -3.243 -12.885  1.00 37.64           C  
ATOM    877  HB  VAL A  54      29.893  -3.735 -13.584  1.00 37.64           H  
ATOM    878  O   VAL A  54      30.667  -1.298 -14.351  1.00 37.64           O  
ATOM    879  CG1 VAL A  54      30.015  -2.766 -11.658  1.00 37.64           C  
ATOM    880 HG11 VAL A  54      30.483  -3.622 -11.171  1.00 37.64           H  
ATOM    881 HG12 VAL A  54      30.806  -2.078 -11.958  1.00 37.64           H  
ATOM    882 HG13 VAL A  54      29.353  -2.266 -10.951  1.00 37.64           H  
ATOM    883  CG2 VAL A  54      28.208  -4.281 -12.376  1.00 37.64           C  
ATOM    884 HG21 VAL A  54      27.679  -4.730 -13.217  1.00 37.64           H  
ATOM    885 HG22 VAL A  54      28.728  -5.079 -11.846  1.00 37.64           H  
ATOM    886 HG23 VAL A  54      27.485  -3.811 -11.710  1.00 37.64           H  
ATOM    887  N   THR A  55      28.947   0.127 -14.532  1.00 42.09           N  
ATOM    888  H   THR A  55      27.945   0.243 -14.473  1.00 42.09           H  
ATOM    889  CA  THR A  55      29.738   1.245 -15.053  1.00 42.09           C  
ATOM    890  HA  THR A  55      30.768   1.098 -14.730  1.00 42.09           H  
ATOM    891  C   THR A  55      29.275   2.556 -14.434  1.00 42.09           C  
ATOM    892  CB  THR A  55      29.769   1.324 -16.594  1.00 42.09           C  
ATOM    893  HB  THR A  55      29.626   2.358 -16.910  1.00 42.09           H  
ATOM    894  O   THR A  55      28.169   3.030 -14.663  1.00 42.09           O  
ATOM    895  CG2 THR A  55      31.120   0.845 -17.127  1.00 42.09           C  
ATOM    896 HG21 THR A  55      31.135   0.916 -18.215  1.00 42.09           H  
ATOM    897 HG22 THR A  55      31.917   1.470 -16.724  1.00 42.09           H  
ATOM    898 HG23 THR A  55      31.288  -0.190 -16.829  1.00 42.09           H  
ATOM    899  OG1 THR A  55      28.790   0.518 -17.213  1.00 42.09           O  
ATOM    900  HG1 THR A  55      28.905   0.594 -18.163  1.00 42.09           H  
ATOM    901  N   GLU A  56      30.174   3.085 -13.606  1.00 41.69           N  
ATOM    902  H   GLU A  56      31.012   2.534 -13.485  1.00 41.69           H  
ATOM    903  CA  GLU A  56      30.257   4.426 -13.025  1.00 41.69           C  
ATOM    904  HA  GLU A  56      30.177   4.326 -11.942  1.00 41.69           H  
ATOM    905  C   GLU A  56      29.182   5.429 -13.477  1.00 41.69           C  
ATOM    906  CB  GLU A  56      31.664   4.972 -13.332  1.00 41.69           C  
ATOM    907  HB2 GLU A  56      31.759   5.963 -12.888  1.00 41.69           H  
ATOM    908  HB3 GLU A  56      31.790   5.056 -14.412  1.00 41.69           H  
ATOM    909  O   GLU A  56      29.194   5.926 -14.603  1.00 41.69           O  
ATOM    910  CG  GLU A  56      32.767   4.058 -12.758  1.00 41.69           C  
ATOM    911  HG2 GLU A  56      32.690   3.065 -13.200  1.00 41.69           H  
ATOM    912  HG3 GLU A  56      32.600   3.958 -11.685  1.00 41.69           H  
ATOM    913  CD  GLU A  56      34.195   4.567 -13.000  1.00 41.69           C  
ATOM    914  OE1 GLU A  56      35.103   4.025 -12.331  1.00 41.69           O  
ATOM    915  OE2 GLU A  56      34.379   5.489 -13.826  1.00 41.69           O  
ATOM    916  N   VAL A  57      28.293   5.801 -12.547  1.00 41.44           N  
ATOM    917  H   VAL A  57      28.312   5.330 -11.654  1.00 41.44           H  
ATOM    918  CA  VAL A  57      27.270   6.836 -12.755  1.00 41.44           C  
ATOM    919  HA  VAL A  57      26.795   6.641 -13.717  1.00 41.44           H  
ATOM    920  C   VAL A  57      27.931   8.217 -12.842  1.00 41.44           C  
ATOM    921  CB  VAL A  57      26.162   6.777 -11.678  1.00 41.44           C  
ATOM    922  HB  VAL A  57      26.592   6.997 -10.701  1.00 41.44           H  
ATOM    923  O   VAL A  57      27.994   8.974 -11.871  1.00 41.44           O  
ATOM    924  CG1 VAL A  57      25.032   7.780 -11.962  1.00 41.44           C  
ATOM    925 HG11 VAL A  57      25.411   8.801 -11.933  1.00 41.44           H  
ATOM    926 HG12 VAL A  57      24.257   7.687 -11.201  1.00 41.44           H  
ATOM    927 HG13 VAL A  57      24.596   7.584 -12.942  1.00 41.44           H  
ATOM    928  CG2 VAL A  57      25.516   5.385 -11.615  1.00 41.44           C  
ATOM    929 HG21 VAL A  57      25.112   5.116 -12.591  1.00 41.44           H  
ATOM    930 HG22 VAL A  57      26.250   4.635 -11.321  1.00 41.44           H  
ATOM    931 HG23 VAL A  57      24.712   5.378 -10.880  1.00 41.44           H  
ATOM    932  N   ARG A  58      28.415   8.552 -14.037  1.00 37.48           N  
ATOM    933  H   ARG A  58      28.478   7.815 -14.724  1.00 37.48           H  
ATOM    934  CA  ARG A  58      28.694   9.915 -14.488  1.00 37.48           C  
ATOM    935  HA  ARG A  58      28.205  10.615 -13.810  1.00 37.48           H  
ATOM    936  C   ARG A  58      28.084  10.132 -15.868  1.00 37.48           C  
ATOM    937  CB  ARG A  58      30.202  10.218 -14.491  1.00 37.48           C  
ATOM    938  HB2 ARG A  58      30.371  11.108 -15.098  1.00 37.48           H  
ATOM    939  HB3 ARG A  58      30.748   9.389 -14.941  1.00 37.48           H  
ATOM    940  O   ARG A  58      28.204   9.299 -16.755  1.00 37.48           O  
ATOM    941  CG  ARG A  58      30.723  10.494 -13.075  1.00 37.48           C  
ATOM    942  HG2 ARG A  58      30.693   9.576 -12.487  1.00 37.48           H  
ATOM    943  HG3 ARG A  58      30.088  11.242 -12.601  1.00 37.48           H  
ATOM    944  CD  ARG A  58      32.158  11.024 -13.127  1.00 37.48           C  
ATOM    945  HD2 ARG A  58      32.806  10.240 -13.520  1.00 37.48           H  
ATOM    946  HD3 ARG A  58      32.184  11.877 -13.806  1.00 37.48           H  
ATOM    947  NE  ARG A  58      32.621  11.440 -11.789  1.00 37.48           N  
ATOM    948  HE  ARG A  58      32.016  11.193 -11.018  1.00 37.48           H  
ATOM    949  NH1 ARG A  58      34.589  12.401 -12.458  1.00 37.48           N  
ATOM    950 HH11 ARG A  58      34.353  12.132 -13.403  1.00 37.48           H  
ATOM    951 HH12 ARG A  58      35.461  12.867 -12.254  1.00 37.48           H  
ATOM    952  NH2 ARG A  58      34.039  12.407 -10.291  1.00 37.48           N  
ATOM    953 HH21 ARG A  58      33.409  12.144  -9.548  1.00 37.48           H  
ATOM    954 HH22 ARG A  58      34.911  12.874 -10.088  1.00 37.48           H  
ATOM    955  CZ  ARG A  58      33.743  12.079 -11.519  1.00 37.48           C  
ATOM    956  N   ASP A  59      27.459  11.293 -16.008  1.00 44.97           N  
ATOM    957  H   ASP A  59      27.539  11.929 -15.227  1.00 44.97           H  
ATOM    958  CA  ASP A  59      27.127  11.945 -17.271  1.00 44.97           C  
ATOM    959  HA  ASP A  59      26.593  12.851 -16.983  1.00 44.97           H  
ATOM    960  C   ASP A  59      26.148  11.217 -18.219  1.00 44.97           C  
ATOM    961  CB  ASP A  59      28.419  12.474 -17.918  1.00 44.97           C  
ATOM    962  HB2 ASP A  59      28.158  13.095 -18.775  1.00 44.97           H  
ATOM    963  HB3 ASP A  59      29.018  11.635 -18.271  1.00 44.97           H  
ATOM    964  O   ASP A  59      26.496  10.670 -19.259  1.00 44.97           O  
ATOM    965  CG  ASP A  59      29.243  13.316 -16.925  1.00 44.97           C  
ATOM    966  OD1 ASP A  59      28.623  13.944 -16.032  1.00 44.97           O  
ATOM    967  OD2 ASP A  59      30.489  13.305 -17.026  1.00 44.97           O  
ATOM    968  N   ASN A  60      24.859  11.418 -17.923  1.00 46.86           N  
ATOM    969  H   ASN A  60      24.675  11.727 -16.979  1.00 46.86           H  
ATOM    970  CA  ASN A  60      23.865  11.832 -18.926  1.00 46.86           C  
ATOM    971  HA  ASN A  60      22.921  11.873 -18.383  1.00 46.86           H  
ATOM    972  C   ASN A  60      23.582  10.869 -20.107  1.00 46.86           C  
ATOM    973  CB  ASN A  60      24.217  13.275 -19.360  1.00 46.86           C  
ATOM    974  HB2 ASN A  60      24.817  13.233 -20.270  1.00 46.86           H  
ATOM    975  HB3 ASN A  60      24.819  13.764 -18.594  1.00 46.86           H  
ATOM    976  O   ASN A  60      23.194  11.314 -21.191  1.00 46.86           O  
ATOM    977  CG  ASN A  60      23.018  14.177 -19.584  1.00 46.86           C  
ATOM    978  ND2 ASN A  60      23.194  15.246 -20.324  1.00 46.86           N  
ATOM    979 HD21 ASN A  60      22.390  15.847 -20.431  1.00 46.86           H  
ATOM    980 HD22 ASN A  60      24.085  15.404 -20.773  1.00 46.86           H  
ATOM    981  OD1 ASN A  60      21.940  14.000 -19.044  1.00 46.86           O  
ATOM    982  N   VAL A  61      23.730   9.556 -19.903  1.00 50.04           N  
ATOM    983  H   VAL A  61      24.151   9.258 -19.035  1.00 50.04           H  
ATOM    984  CA  VAL A  61      23.375   8.532 -20.900  1.00 50.04           C  
ATOM    985  HA  VAL A  61      23.827   8.815 -21.851  1.00 50.04           H  
ATOM    986  C   VAL A  61      21.854   8.477 -21.093  1.00 50.04           C  
ATOM    987  CB  VAL A  61      23.939   7.144 -20.523  1.00 50.04           C  
ATOM    988  HB  VAL A  61      23.512   6.823 -19.572  1.00 50.04           H  
ATOM    989  O   VAL A  61      21.124   7.924 -20.271  1.00 50.04           O  
ATOM    990  CG1 VAL A  61      23.610   6.093 -21.594  1.00 50.04           C  
ATOM    991 HG11 VAL A  61      24.054   5.136 -21.318  1.00 50.04           H  
ATOM    992 HG12 VAL A  61      22.532   5.950 -21.669  1.00 50.04           H  
ATOM    993 HG13 VAL A  61      24.002   6.404 -22.563  1.00 50.04           H  
ATOM    994  CG2 VAL A  61      25.466   7.187 -20.376  1.00 50.04           C  
ATOM    995 HG21 VAL A  61      25.926   7.528 -21.303  1.00 50.04           H  
ATOM    996 HG22 VAL A  61      25.755   7.861 -19.570  1.00 50.04           H  
ATOM    997 HG23 VAL A  61      25.844   6.194 -20.131  1.00 50.04           H  
ATOM    998  N   GLN A  62      21.368   9.018 -22.212  1.00 44.15           N  
ATOM    999  H   GLN A  62      22.005   9.513 -22.820  1.00 44.15           H  
ATOM   1000  CA  GLN A  62      19.999   8.785 -22.671  1.00 44.15           C  
ATOM   1001  HA  GLN A  62      19.315   8.867 -21.827  1.00 44.15           H  
ATOM   1002  C   GLN A  62      19.897   7.362 -23.230  1.00 44.15           C  
ATOM   1003  CB  GLN A  62      19.581   9.821 -23.729  1.00 44.15           C  
ATOM   1004  HB2 GLN A  62      20.301   9.821 -24.548  1.00 44.15           H  
ATOM   1005  HB3 GLN A  62      18.609   9.530 -24.127  1.00 44.15           H  
ATOM   1006  O   GLN A  62      20.333   7.096 -24.350  1.00 44.15           O  
ATOM   1007  CG  GLN A  62      19.469  11.239 -23.153  1.00 44.15           C  
ATOM   1008  HG2 GLN A  62      20.445  11.552 -22.781  1.00 44.15           H  
ATOM   1009  HG3 GLN A  62      18.771  11.236 -22.316  1.00 44.15           H  
ATOM   1010  CD  GLN A  62      18.986  12.266 -24.176  1.00 44.15           C  
ATOM   1011  NE2 GLN A  62      19.196  13.538 -23.922  1.00 44.15           N  
ATOM   1012 HE21 GLN A  62      19.673  13.815 -23.076  1.00 44.15           H  
ATOM   1013 HE22 GLN A  62      18.853  14.182 -24.621  1.00 44.15           H  
ATOM   1014  OE1 GLN A  62      18.408  11.974 -25.208  1.00 44.15           O  
ATOM   1015  N   VAL A  63      19.322   6.444 -22.452  1.00 51.67           N  
ATOM   1016  H   VAL A  63      19.045   6.704 -21.517  1.00 51.67           H  
ATOM   1017  CA  VAL A  63      18.962   5.110 -22.948  1.00 51.67           C  
ATOM   1018  HA  VAL A  63      19.797   4.730 -23.537  1.00 51.67           H  
ATOM   1019  C   VAL A  63      17.714   5.250 -23.830  1.00 51.67           C  
ATOM   1020  CB  VAL A  63      18.720   4.116 -21.795  1.00 51.67           C  
ATOM   1021  HB  VAL A  63      17.890   4.465 -21.181  1.00 51.67           H  
ATOM   1022  O   VAL A  63      16.691   5.726 -23.331  1.00 51.67           O  
ATOM   1023  CG1 VAL A  63      18.386   2.716 -22.329  1.00 51.67           C  
ATOM   1024 HG11 VAL A  63      17.458   2.738 -22.900  1.00 51.67           H  
ATOM   1025 HG12 VAL A  63      18.251   2.027 -21.496  1.00 51.67           H  
ATOM   1026 HG13 VAL A  63      19.192   2.351 -22.966  1.00 51.67           H  
ATOM   1027  CG2 VAL A  63      19.964   3.992 -20.903  1.00 51.67           C  
ATOM   1028 HG21 VAL A  63      19.782   3.263 -20.114  1.00 51.67           H  
ATOM   1029 HG22 VAL A  63      20.193   4.949 -20.434  1.00 51.67           H  
ATOM   1030 HG23 VAL A  63      20.821   3.671 -21.495  1.00 51.67           H  
ATOM   1031  N   PRO A  64      17.753   4.860 -25.118  1.00 54.81           N  
ATOM   1032  CA  PRO A  64      16.562   4.864 -25.955  1.00 54.81           C  
ATOM   1033  HA  PRO A  64      16.069   5.835 -25.908  1.00 54.81           H  
ATOM   1034  C   PRO A  64      15.597   3.781 -25.460  1.00 54.81           C  
ATOM   1035  CB  PRO A  64      17.061   4.623 -27.384  1.00 54.81           C  
ATOM   1036  HB2 PRO A  64      17.300   5.580 -27.847  1.00 54.81           H  
ATOM   1037  HB3 PRO A  64      16.334   4.080 -27.988  1.00 54.81           H  
ATOM   1038  O   PRO A  64      15.872   2.587 -25.581  1.00 54.81           O  
ATOM   1039  CG  PRO A  64      18.348   3.822 -27.184  1.00 54.81           C  
ATOM   1040  HG2 PRO A  64      18.111   2.763 -27.078  1.00 54.81           H  
ATOM   1041  HG3 PRO A  64      19.050   3.973 -28.004  1.00 54.81           H  
ATOM   1042  CD  PRO A  64      18.900   4.358 -25.863  1.00 54.81           C  
ATOM   1043  HD2 PRO A  64      19.406   3.557 -25.324  1.00 54.81           H  
ATOM   1044  HD3 PRO A  64      19.590   5.179 -26.059  1.00 54.81           H  
ATOM   1045  N   ILE A  65      14.467   4.201 -24.893  1.00 53.65           N  
ATOM   1046  H   ILE A  65      14.316   5.194 -24.794  1.00 53.65           H  
ATOM   1047  CA  ILE A  65      13.366   3.294 -24.560  1.00 53.65           C  
ATOM   1048  HA  ILE A  65      13.779   2.443 -24.019  1.00 53.65           H  
ATOM   1049  C   ILE A  65      12.754   2.828 -25.892  1.00 53.65           C  
ATOM   1050  CB  ILE A  65      12.322   3.984 -23.649  1.00 53.65           C  
ATOM   1051  HB  ILE A  65      11.905   4.837 -24.185  1.00 53.65           H  
ATOM   1052  O   ILE A  65      12.379   3.685 -26.693  1.00 53.65           O  
ATOM   1053  CG1 ILE A  65      12.984   4.499 -22.347  1.00 53.65           C  
ATOM   1054 HG12 ILE A  65      13.394   3.656 -21.792  1.00 53.65           H  
ATOM   1055 HG13 ILE A  65      13.810   5.165 -22.600  1.00 53.65           H  
ATOM   1056  CG2 ILE A  65      11.173   3.009 -23.323  1.00 53.65           C  
ATOM   1057 HG21 ILE A  65      10.401   3.510 -22.740  1.00 53.65           H  
ATOM   1058 HG22 ILE A  65      10.697   2.660 -24.239  1.00 53.65           H  
ATOM   1059 HG23 ILE A  65      11.549   2.151 -22.766  1.00 53.65           H  
ATOM   1060  CD1 ILE A  65      12.045   5.289 -21.425  1.00 53.65           C  
ATOM   1061 HD11 ILE A  65      11.560   6.088 -21.986  1.00 53.65           H  
ATOM   1062 HD12 ILE A  65      12.625   5.728 -20.613  1.00 53.65           H  
ATOM   1063 HD13 ILE A  65      11.290   4.633 -20.993  1.00 53.65           H  
ATOM   1064  N   PRO A  66      12.667   1.515 -26.173  1.00 57.89           N  
ATOM   1065  CA  PRO A  66      12.020   1.032 -27.388  1.00 57.89           C  
ATOM   1066  HA  PRO A  66      12.450   1.525 -28.260  1.00 57.89           H  
ATOM   1067  C   PRO A  66      10.514   1.321 -27.345  1.00 57.89           C  
ATOM   1068  CB  PRO A  66      12.329  -0.467 -27.443  1.00 57.89           C  
ATOM   1069  HB2 PRO A  66      13.272  -0.623 -27.969  1.00 57.89           H  
ATOM   1070  HB3 PRO A  66      11.530  -1.036 -27.920  1.00 57.89           H  
ATOM   1071  O   PRO A  66       9.882   1.160 -26.300  1.00 57.89           O  
ATOM   1072  CG  PRO A  66      12.501  -0.850 -25.972  1.00 57.89           C  
ATOM   1073  HG2 PRO A  66      11.523  -1.028 -25.524  1.00 57.89           H  
ATOM   1074  HG3 PRO A  66      13.142  -1.723 -25.852  1.00 57.89           H  
ATOM   1075  CD  PRO A  66      13.125   0.401 -25.356  1.00 57.89           C  
ATOM   1076  HD2 PRO A  66      14.212   0.339 -25.407  1.00 57.89           H  
ATOM   1077  HD3 PRO A  66      12.798   0.503 -24.321  1.00 57.89           H  
ATOM   1078  N   ASP A  67       9.930   1.704 -28.482  1.00 53.62           N  
ATOM   1079  H   ASP A  67      10.504   1.897 -29.291  1.00 53.62           H  
ATOM   1080  CA  ASP A  67       8.491   1.957 -28.602  1.00 53.62           C  
ATOM   1081  HA  ASP A  67       8.197   2.671 -27.833  1.00 53.62           H  
ATOM   1082  C   ASP A  67       7.684   0.663 -28.386  1.00 53.62           C  
ATOM   1083  CB  ASP A  67       8.160   2.581 -29.970  1.00 53.62           C  
ATOM   1084  HB2 ASP A  67       7.079   2.554 -30.109  1.00 53.62           H  
ATOM   1085  HB3 ASP A  67       8.611   1.978 -30.758  1.00 53.62           H  
ATOM   1086  O   ASP A  67       7.566  -0.188 -29.272  1.00 53.62           O  
ATOM   1087  CG  ASP A  67       8.606   4.040 -30.111  1.00 53.62           C  
ATOM   1088  OD1 ASP A  67       8.386   4.813 -29.153  1.00 53.62           O  
ATOM   1089  OD2 ASP A  67       9.135   4.371 -31.196  1.00 53.62           O  
ATOM   1090  N   ILE A  68       7.108   0.510 -27.191  1.00 52.08           N  
ATOM   1091  H   ILE A  68       7.311   1.200 -26.482  1.00 52.08           H  
ATOM   1092  CA  ILE A  68       6.210  -0.601 -26.860  1.00 52.08           C  
ATOM   1093  HA  ILE A  68       6.525  -1.480 -27.422  1.00 52.08           H  
ATOM   1094  C   ILE A  68       4.793  -0.236 -27.316  1.00 52.08           C  
ATOM   1095  CB  ILE A  68       6.289  -0.975 -25.358  1.00 52.08           C  
ATOM   1096  HB  ILE A  68       6.010  -0.102 -24.767  1.00 52.08           H  
ATOM   1097  O   ILE A  68       4.071   0.487 -26.629  1.00 52.08           O  
ATOM   1098  CG1 ILE A  68       7.727  -1.397 -24.971  1.00 52.08           C  
ATOM   1099 HG12 ILE A  68       8.420  -0.602 -25.248  1.00 52.08           H  
ATOM   1100 HG13 ILE A  68       8.008  -2.291 -25.528  1.00 52.08           H  
ATOM   1101  CG2 ILE A  68       5.306  -2.121 -25.039  1.00 52.08           C  
ATOM   1102 HG21 ILE A  68       5.303  -2.330 -23.969  1.00 52.08           H  
ATOM   1103 HG22 ILE A  68       5.588  -3.022 -25.583  1.00 52.08           H  
ATOM   1104 HG23 ILE A  68       4.288  -1.845 -25.313  1.00 52.08           H  
ATOM   1105  CD1 ILE A  68       7.939  -1.655 -23.473  1.00 52.08           C  
ATOM   1106 HD11 ILE A  68       7.595  -0.797 -22.896  1.00 52.08           H  
ATOM   1107 HD12 ILE A  68       9.001  -1.806 -23.283  1.00 52.08           H  
ATOM   1108 HD13 ILE A  68       7.401  -2.550 -23.158  1.00 52.08           H  
ATOM   1109  N   ASN A  69       4.371  -0.780 -28.459  1.00 45.00           N  
ATOM   1110  H   ASN A  69       5.042  -1.292 -29.013  1.00 45.00           H  
ATOM   1111  CA  ASN A  69       2.967  -0.756 -28.875  1.00 45.00           C  
ATOM   1112  HA  ASN A  69       2.575   0.253 -28.749  1.00 45.00           H  
ATOM   1113  C   ASN A  69       2.137  -1.680 -27.970  1.00 45.00           C  
ATOM   1114  CB  ASN A  69       2.842  -1.153 -30.360  1.00 45.00           C  
ATOM   1115  HB2 ASN A  69       3.580  -1.916 -30.606  1.00 45.00           H  
ATOM   1116  HB3 ASN A  69       1.854  -1.580 -30.532  1.00 45.00           H  
ATOM   1117  O   ASN A  69       2.075  -2.891 -28.190  1.00 45.00           O  
ATOM   1118  CG  ASN A  69       2.959   0.026 -31.308  1.00 45.00           C  
ATOM   1119  ND2 ASN A  69       3.582  -0.153 -32.449  1.00 45.00           N  
ATOM   1120 HD21 ASN A  69       3.686   0.680 -33.011  1.00 45.00           H  
ATOM   1121 HD22 ASN A  69       4.056  -1.023 -32.642  1.00 45.00           H  
ATOM   1122  OD1 ASN A  69       2.463   1.111 -31.070  1.00 45.00           O  
ATOM   1123  N   ILE A  70       1.484  -1.105 -26.961  1.00 53.66           N  
ATOM   1124  H   ILE A  70       1.620  -0.115 -26.811  1.00 53.66           H  
ATOM   1125  CA  ILE A  70       0.457  -1.792 -26.171  1.00 53.66           C  
ATOM   1126  HA  ILE A  70       0.787  -2.818 -26.010  1.00 53.66           H  
ATOM   1127  C   ILE A  70      -0.846  -1.778 -26.993  1.00 53.66           C  
ATOM   1128  CB  ILE A  70       0.276  -1.134 -24.781  1.00 53.66           C  
ATOM   1129  HB  ILE A  70      -0.111  -0.125 -24.923  1.00 53.66           H  
ATOM   1130  O   ILE A  70      -1.287  -0.693 -27.372  1.00 53.66           O  
ATOM   1131  CG1 ILE A  70       1.627  -1.035 -24.030  1.00 53.66           C  
ATOM   1132 HG12 ILE A  70       2.041  -2.034 -23.897  1.00 53.66           H  
ATOM   1133 HG13 ILE A  70       2.329  -0.456 -24.630  1.00 53.66           H  
ATOM   1134  CG2 ILE A  70      -0.747  -1.937 -23.953  1.00 53.66           C  
ATOM   1135 HG21 ILE A  70      -0.372  -2.942 -23.757  1.00 53.66           H  
ATOM   1136 HG22 ILE A  70      -0.950  -1.434 -23.008  1.00 53.66           H  
ATOM   1137 HG23 ILE A  70      -1.697  -2.007 -24.484  1.00 53.66           H  
ATOM   1138  CD1 ILE A  70       1.551  -0.344 -22.663  1.00 53.66           C  
ATOM   1139 HD11 ILE A  70       1.064   0.626 -22.763  1.00 53.66           H  
ATOM   1140 HD12 ILE A  70       2.561  -0.195 -22.281  1.00 53.66           H  
ATOM   1141 HD13 ILE A  70       1.002  -0.960 -21.951  1.00 53.66           H  
ATOM   1142  N   PRO A  71      -1.468  -2.932 -27.300  1.00 59.97           N  
ATOM   1143  CA  PRO A  71      -2.744  -2.961 -28.014  1.00 59.97           C  
ATOM   1144  HA  PRO A  71      -2.663  -2.391 -28.939  1.00 59.97           H  
ATOM   1145  C   PRO A  71      -3.870  -2.360 -27.161  1.00 59.97           C  
ATOM   1146  CB  PRO A  71      -2.992  -4.438 -28.341  1.00 59.97           C  
ATOM   1147  HB2 PRO A  71      -2.525  -4.680 -29.296  1.00 59.97           H  
ATOM   1148  HB3 PRO A  71      -4.053  -4.683 -28.363  1.00 59.97           H  
ATOM   1149  O   PRO A  71      -3.865  -2.507 -25.938  1.00 59.97           O  
ATOM   1150  CG  PRO A  71      -2.261  -5.173 -27.216  1.00 59.97           C  
ATOM   1151  HG2 PRO A  71      -1.964  -6.179 -27.515  1.00 59.97           H  
ATOM   1152  HG3 PRO A  71      -2.894  -5.207 -26.329  1.00 59.97           H  
ATOM   1153  CD  PRO A  71      -1.050  -4.281 -26.947  1.00 59.97           C  
ATOM   1154  HD2 PRO A  71      -0.769  -4.351 -25.896  1.00 59.97           H  
ATOM   1155  HD3 PRO A  71      -0.217  -4.579 -27.584  1.00 59.97           H  
ATOM   1156  N   ASP A  72      -4.855  -1.727 -27.805  1.00 56.90           N  
ATOM   1157  H   ASP A  72      -4.777  -1.587 -28.802  1.00 56.90           H  
ATOM   1158  CA  ASP A  72      -5.990  -1.089 -27.128  1.00 56.90           C  
ATOM   1159  HA  ASP A  72      -5.606  -0.303 -26.478  1.00 56.90           H  
ATOM   1160  C   ASP A  72      -6.777  -2.087 -26.259  1.00 56.90           C  
ATOM   1161  CB  ASP A  72      -6.931  -0.431 -28.153  1.00 56.90           C  
ATOM   1162  HB2 ASP A  72      -7.185  -1.157 -28.926  1.00 56.90           H  
ATOM   1163  HB3 ASP A  72      -7.854  -0.151 -27.646  1.00 56.90           H  
ATOM   1164  O   ASP A  72      -7.538  -2.925 -26.752  1.00 56.90           O  
ATOM   1165  CG  ASP A  72      -6.357   0.834 -28.796  1.00 56.90           C  
ATOM   1166  OD1 ASP A  72      -5.842   1.685 -28.039  1.00 56.90           O  
ATOM   1167  OD2 ASP A  72      -6.481   0.950 -30.036  1.00 56.90           O  
ATOM   1168  N   ILE A  73      -6.623  -1.978 -24.936  1.00 51.80           N  
ATOM   1169  H   ILE A  73      -5.930  -1.327 -24.596  1.00 51.80           H  
ATOM   1170  CA  ILE A  73      -7.391  -2.768 -23.972  1.00 51.80           C  
ATOM   1171  HA  ILE A  73      -7.508  -3.775 -24.373  1.00 51.80           H  
ATOM   1172  C   ILE A  73      -8.783  -2.145 -23.838  1.00 51.80           C  
ATOM   1173  CB  ILE A  73      -6.659  -2.899 -22.614  1.00 51.80           C  
ATOM   1174  HB  ILE A  73      -6.505  -1.901 -22.203  1.00 51.80           H  
ATOM   1175  O   ILE A  73      -8.960  -1.106 -23.198  1.00 51.80           O  
ATOM   1176  CG1 ILE A  73      -5.277  -3.570 -22.804  1.00 51.80           C  
ATOM   1177 HG12 ILE A  73      -4.688  -2.976 -23.503  1.00 51.80           H  
ATOM   1178 HG13 ILE A  73      -5.410  -4.561 -23.238  1.00 51.80           H  
ATOM   1179  CG2 ILE A  73      -7.520  -3.708 -21.621  1.00 51.80           C  
ATOM   1180 HG21 ILE A  73      -7.656  -4.727 -21.986  1.00 51.80           H  
ATOM   1181 HG22 ILE A  73      -8.497  -3.244 -21.487  1.00 51.80           H  
ATOM   1182 HG23 ILE A  73      -7.042  -3.737 -20.642  1.00 51.80           H  
ATOM   1183  CD1 ILE A  73      -4.441  -3.697 -21.524  1.00 51.80           C  
ATOM   1184 HD11 ILE A  73      -3.439  -4.041 -21.784  1.00 51.80           H  
ATOM   1185 HD12 ILE A  73      -4.365  -2.728 -21.032  1.00 51.80           H  
ATOM   1186 HD13 ILE A  73      -4.888  -4.423 -20.844  1.00 51.80           H  
ATOM   1187  N   ILE A  74      -9.792  -2.808 -24.404  1.00 51.26           N  
ATOM   1188  H   ILE A  74      -9.566  -3.599 -24.990  1.00 51.26           H  
ATOM   1189  CA  ILE A  74     -11.200  -2.458 -24.189  1.00 51.26           C  
ATOM   1190  HA  ILE A  74     -11.302  -1.376 -24.271  1.00 51.26           H  
ATOM   1191  C   ILE A  74     -11.584  -2.862 -22.759  1.00 51.26           C  
ATOM   1192  CB  ILE A  74     -12.121  -3.094 -25.259  1.00 51.26           C  
ATOM   1193  HB  ILE A  74     -12.054  -4.179 -25.177  1.00 51.26           H  
ATOM   1194  O   ILE A  74     -11.963  -4.004 -22.501  1.00 51.26           O  
ATOM   1195  CG1 ILE A  74     -11.678  -2.686 -26.685  1.00 51.26           C  
ATOM   1196 HG12 ILE A  74     -10.640  -2.980 -26.838  1.00 51.26           H  
ATOM   1197 HG13 ILE A  74     -11.736  -1.602 -26.787  1.00 51.26           H  
ATOM   1198  CG2 ILE A  74     -13.585  -2.672 -25.008  1.00 51.26           C  
ATOM   1199 HG21 ILE A  74     -13.901  -2.953 -24.004  1.00 51.26           H  
ATOM   1200 HG22 ILE A  74     -13.689  -1.593 -25.125  1.00 51.26           H  
ATOM   1201 HG23 ILE A  74     -14.251  -3.179 -25.707  1.00 51.26           H  
ATOM   1202  CD1 ILE A  74     -12.494  -3.333 -27.813  1.00 51.26           C  
ATOM   1203 HD11 ILE A  74     -13.510  -2.939 -27.828  1.00 51.26           H  
ATOM   1204 HD12 ILE A  74     -12.023  -3.107 -28.769  1.00 51.26           H  
ATOM   1205 HD13 ILE A  74     -12.520  -4.415 -27.679  1.00 51.26           H  
ATOM   1206  N   ILE A  75     -11.479  -1.922 -21.819  1.00 53.55           N  
ATOM   1207  H   ILE A  75     -11.060  -1.040 -22.078  1.00 53.55           H  
ATOM   1208  CA  ILE A  75     -11.946  -2.114 -20.441  1.00 53.55           C  
ATOM   1209  HA  ILE A  75     -11.622  -3.103 -20.119  1.00 53.55           H  
ATOM   1210  C   ILE A  75     -13.487  -2.041 -20.442  1.00 53.55           C  
ATOM   1211  CB  ILE A  75     -11.313  -1.083 -19.474  1.00 53.55           C  
ATOM   1212  HB  ILE A  75     -11.637  -0.085 -19.771  1.00 53.55           H  
ATOM   1213  O   ILE A  75     -14.032  -1.009 -20.844  1.00 53.55           O  
ATOM   1214  CG1 ILE A  75      -9.767  -1.135 -19.540  1.00 53.55           C  
ATOM   1215 HG12 ILE A  75      -9.425  -2.127 -19.247  1.00 53.55           H  
ATOM   1216 HG13 ILE A  75      -9.444  -0.958 -20.566  1.00 53.55           H  
ATOM   1217  CG2 ILE A  75     -11.798  -1.347 -18.034  1.00 53.55           C  
ATOM   1218 HG21 ILE A  75     -11.468  -2.330 -17.699  1.00 53.55           H  
ATOM   1219 HG22 ILE A  75     -11.412  -0.586 -17.356  1.00 53.55           H  
ATOM   1220 HG23 ILE A  75     -12.886  -1.298 -17.981  1.00 53.55           H  
ATOM   1221  CD1 ILE A  75      -9.054  -0.089 -18.672  1.00 53.55           C  
ATOM   1222 HD11 ILE A  75      -9.445   0.904 -18.891  1.00 53.55           H  
ATOM   1223 HD12 ILE A  75      -7.987  -0.108 -18.896  1.00 53.55           H  
ATOM   1224 HD13 ILE A  75      -9.186  -0.314 -17.614  1.00 53.55           H  
ATOM   1225  N   PRO A  76     -14.213  -3.091 -20.007  1.00 56.58           N  
ATOM   1226  CA  PRO A  76     -15.669  -3.039 -19.905  1.00 56.58           C  
ATOM   1227  HA  PRO A  76     -16.089  -2.761 -20.871  1.00 56.58           H  
ATOM   1228  C   PRO A  76     -16.110  -2.002 -18.861  1.00 56.58           C  
ATOM   1229  CB  PRO A  76     -16.114  -4.463 -19.555  1.00 56.58           C  
ATOM   1230  HB2 PRO A  76     -16.292  -5.022 -20.473  1.00 56.58           H  
ATOM   1231  HB3 PRO A  76     -17.003  -4.476 -18.924  1.00 56.58           H  
ATOM   1232  O   PRO A  76     -15.452  -1.803 -17.840  1.00 56.58           O  
ATOM   1233  CG  PRO A  76     -14.900  -5.046 -18.834  1.00 56.58           C  
ATOM   1234  HG2 PRO A  76     -14.860  -6.132 -18.918  1.00 56.58           H  
ATOM   1235  HG3 PRO A  76     -14.916  -4.743 -17.787  1.00 56.58           H  
ATOM   1236  CD  PRO A  76     -13.720  -4.379 -19.540  1.00 56.58           C  
ATOM   1237  HD2 PRO A  76     -12.894  -4.263 -18.838  1.00 56.58           H  
ATOM   1238  HD3 PRO A  76     -13.409  -4.980 -20.394  1.00 56.58           H  
ATOM   1239  N   ASP A  77     -17.238  -1.336 -19.115  1.00 53.75           N  
ATOM   1240  H   ASP A  77     -17.736  -1.542 -19.969  1.00 53.75           H  
ATOM   1241  CA  ASP A  77     -17.739  -0.242 -18.275  1.00 53.75           C  
ATOM   1242  HA  ASP A  77     -16.910   0.438 -18.080  1.00 53.75           H  
ATOM   1243  C   ASP A  77     -18.244  -0.763 -16.916  1.00 53.75           C  
ATOM   1244  CB  ASP A  77     -18.797   0.558 -19.054  1.00 53.75           C  
ATOM   1245  HB2 ASP A  77     -19.676  -0.067 -19.216  1.00 53.75           H  
ATOM   1246  HB3 ASP A  77     -18.387   0.812 -20.032  1.00 53.75           H  
ATOM   1247  O   ASP A  77     -19.403  -1.157 -16.758  1.00 53.75           O  
ATOM   1248  CG  ASP A  77     -19.224   1.864 -18.368  1.00 53.75           C  
ATOM   1249  OD1 ASP A  77     -18.679   2.198 -17.286  1.00 53.75           O  
ATOM   1250  OD2 ASP A  77     -20.119   2.526 -18.940  1.00 53.75           O  
ATOM   1251  N   ILE A  78     -17.337  -0.761 -15.931  1.00 53.24           N  
ATOM   1252  H   ILE A  78     -16.394  -0.555 -16.227  1.00 53.24           H  
ATOM   1253  CA  ILE A  78     -17.500  -1.335 -14.582  1.00 53.24           C  
ATOM   1254  HA  ILE A  78     -17.577  -2.417 -14.683  1.00 53.24           H  
ATOM   1255  C   ILE A  78     -18.790  -0.848 -13.896  1.00 53.24           C  
ATOM   1256  CB  ILE A  78     -16.245  -1.012 -13.719  1.00 53.24           C  
ATOM   1257  HB  ILE A  78     -16.202   0.068 -13.578  1.00 53.24           H  
ATOM   1258  O   ILE A  78     -19.389  -1.585 -13.114  1.00 53.24           O  
ATOM   1259  CG1 ILE A  78     -14.931  -1.456 -14.414  1.00 53.24           C  
ATOM   1260 HG12 ILE A  78     -14.850  -0.960 -15.381  1.00 53.24           H  
ATOM   1261 HG13 ILE A  78     -14.960  -2.531 -14.591  1.00 53.24           H  
ATOM   1262  CG2 ILE A  78     -16.344  -1.668 -12.327  1.00 53.24           C  
ATOM   1263 HG21 ILE A  78     -16.384  -2.752 -12.428  1.00 53.24           H  
ATOM   1264 HG22 ILE A  78     -17.238  -1.331 -11.802  1.00 53.24           H  
ATOM   1265 HG23 ILE A  78     -15.491  -1.397 -11.704  1.00 53.24           H  
ATOM   1266  CD1 ILE A  78     -13.641  -1.113 -13.654  1.00 53.24           C  
ATOM   1267 HD11 ILE A  78     -13.545  -1.731 -12.762  1.00 53.24           H  
ATOM   1268 HD12 ILE A  78     -13.640  -0.059 -13.377  1.00 53.24           H  
ATOM   1269 HD13 ILE A  78     -12.784  -1.311 -14.299  1.00 53.24           H  
ATOM   1270  N   ARG A  79     -19.272   0.362 -14.223  1.00 49.37           N  
ATOM   1271  H   ARG A  79     -18.813   0.853 -14.977  1.00 49.37           H  
ATOM   1272  CA  ARG A  79     -20.518   0.920 -13.669  1.00 49.37           C  
ATOM   1273  HA  ARG A  79     -20.433   0.995 -12.585  1.00 49.37           H  
ATOM   1274  C   ARG A  79     -21.731   0.018 -13.906  1.00 49.37           C  
ATOM   1275  CB  ARG A  79     -20.781   2.310 -14.262  1.00 49.37           C  
ATOM   1276  HB2 ARG A  79     -21.801   2.607 -14.020  1.00 49.37           H  
ATOM   1277  HB3 ARG A  79     -20.683   2.270 -15.347  1.00 49.37           H  
ATOM   1278  O   ARG A  79     -22.515  -0.166 -12.985  1.00 49.37           O  
ATOM   1279  CG  ARG A  79     -19.822   3.356 -13.685  1.00 49.37           C  
ATOM   1280  HG2 ARG A  79     -18.791   3.062 -13.879  1.00 49.37           H  
ATOM   1281  HG3 ARG A  79     -19.979   3.426 -12.608  1.00 49.37           H  
ATOM   1282  CD  ARG A  79     -20.088   4.716 -14.334  1.00 49.37           C  
ATOM   1283  HD2 ARG A  79     -19.828   4.645 -15.390  1.00 49.37           H  
ATOM   1284  HD3 ARG A  79     -21.152   4.945 -14.273  1.00 49.37           H  
ATOM   1285  NE  ARG A  79     -19.275   5.776 -13.702  1.00 49.37           N  
ATOM   1286  HE  ARG A  79     -18.307   5.797 -13.989  1.00 49.37           H  
ATOM   1287  NH1 ARG A  79     -20.912   6.719 -12.389  1.00 49.37           N  
ATOM   1288 HH11 ARG A  79     -21.559   6.023 -12.731  1.00 49.37           H  
ATOM   1289 HH12 ARG A  79     -21.206   7.346 -11.654  1.00 49.37           H  
ATOM   1290  NH2 ARG A  79     -18.826   7.507 -12.298  1.00 49.37           N  
ATOM   1291 HH21 ARG A  79     -17.858   7.457 -12.581  1.00 49.37           H  
ATOM   1292 HH22 ARG A  79     -19.136   8.147 -11.580  1.00 49.37           H  
ATOM   1293  CZ  ARG A  79     -19.677   6.659 -12.806  1.00 49.37           C  
ATOM   1294  N   LYS A  80     -21.861  -0.588 -15.092  1.00 55.32           N  
ATOM   1295  H   LYS A  80     -21.119  -0.481 -15.769  1.00 55.32           H  
ATOM   1296  CA  LYS A  80     -23.006  -1.466 -15.396  1.00 55.32           C  
ATOM   1297  HA  LYS A  80     -23.926  -0.976 -15.077  1.00 55.32           H  
ATOM   1298  C   LYS A  80     -22.971  -2.777 -14.614  1.00 55.32           C  
ATOM   1299  CB  LYS A  80     -23.088  -1.749 -16.898  1.00 55.32           C  
ATOM   1300  HB2 LYS A  80     -22.124  -2.105 -17.262  1.00 55.32           H  
ATOM   1301  HB3 LYS A  80     -23.827  -2.535 -17.056  1.00 55.32           H  
ATOM   1302  O   LYS A  80     -24.014  -3.252 -14.189  1.00 55.32           O  
ATOM   1303  CG  LYS A  80     -23.520  -0.505 -17.681  1.00 55.32           C  
ATOM   1304  HG2 LYS A  80     -24.441  -0.110 -17.252  1.00 55.32           H  
ATOM   1305  HG3 LYS A  80     -22.743   0.257 -17.625  1.00 55.32           H  
ATOM   1306  CD  LYS A  80     -23.768  -0.885 -19.141  1.00 55.32           C  
ATOM   1307  HD2 LYS A  80     -22.836  -1.246 -19.577  1.00 55.32           H  
ATOM   1308  HD3 LYS A  80     -24.515  -1.677 -19.180  1.00 55.32           H  
ATOM   1309  CE  LYS A  80     -24.268   0.335 -19.912  1.00 55.32           C  
ATOM   1310  HE2 LYS A  80     -25.162   0.714 -19.417  1.00 55.32           H  
ATOM   1311  HE3 LYS A  80     -23.502   1.109 -19.866  1.00 55.32           H  
ATOM   1312  NZ  LYS A  80     -24.564  -0.029 -21.316  1.00 55.32           N  
ATOM   1313  HZ1 LYS A  80     -24.899   0.776 -21.826  1.00 55.32           H  
ATOM   1314  HZ2 LYS A  80     -23.723  -0.372 -21.759  1.00 55.32           H  
ATOM   1315  HZ3 LYS A  80     -25.260  -0.759 -21.341  1.00 55.32           H  
ATOM   1316  N   MET A  81     -21.778  -3.334 -14.394  1.00 51.98           N  
ATOM   1317  H   MET A  81     -20.956  -2.859 -14.737  1.00 51.98           H  
ATOM   1318  CA  MET A  81     -21.614  -4.572 -13.621  1.00 51.98           C  
ATOM   1319  HA  MET A  81     -22.312  -5.322 -13.992  1.00 51.98           H  
ATOM   1320  C   MET A  81     -21.931  -4.358 -12.134  1.00 51.98           C  
ATOM   1321  CB  MET A  81     -20.184  -5.108 -13.786  1.00 51.98           C  
ATOM   1322  HB2 MET A  81     -19.469  -4.367 -13.428  1.00 51.98           H  
ATOM   1323  HB3 MET A  81     -20.084  -6.005 -13.176  1.00 51.98           H  
ATOM   1324  O   MET A  81     -22.494  -5.238 -11.485  1.00 51.98           O  
ATOM   1325  CG  MET A  81     -19.858  -5.457 -15.244  1.00 51.98           C  
ATOM   1326  HG2 MET A  81     -19.930  -4.551 -15.846  1.00 51.98           H  
ATOM   1327  HG3 MET A  81     -20.600  -6.166 -15.612  1.00 51.98           H  
ATOM   1328  SD  MET A  81     -18.205  -6.159 -15.505  1.00 51.98           S  
ATOM   1329  CE  MET A  81     -18.417  -7.783 -14.722  1.00 51.98           C  
ATOM   1330  HE1 MET A  81     -17.518  -8.380 -14.876  1.00 51.98           H  
ATOM   1331  HE2 MET A  81     -19.268  -8.298 -15.168  1.00 51.98           H  
ATOM   1332  HE3 MET A  81     -18.586  -7.665 -13.652  1.00 51.98           H  
ATOM   1333  N   ILE A  82     -21.604  -3.173 -11.608  1.00 52.03           N  
ATOM   1334  H   ILE A  82     -21.119  -2.511 -12.196  1.00 52.03           H  
ATOM   1335  CA  ILE A  82     -21.963  -2.750 -10.250  1.00 52.03           C  
ATOM   1336  HA  ILE A  82     -21.657  -3.529  -9.551  1.00 52.03           H  
ATOM   1337  C   ILE A  82     -23.491  -2.639 -10.112  1.00 52.03           C  
ATOM   1338  CB  ILE A  82     -21.189  -1.456  -9.896  1.00 52.03           C  
ATOM   1339  HB  ILE A  82     -21.253  -0.775 -10.745  1.00 52.03           H  
ATOM   1340  O   ILE A  82     -24.057  -3.292  -9.242  1.00 52.03           O  
ATOM   1341  CG1 ILE A  82     -19.699  -1.815  -9.662  1.00 52.03           C  
ATOM   1342 HG12 ILE A  82     -19.620  -2.461  -8.788  1.00 52.03           H  
ATOM   1343 HG13 ILE A  82     -19.325  -2.375 -10.519  1.00 52.03           H  
ATOM   1344  CG2 ILE A  82     -21.763  -0.719  -8.674  1.00 52.03           C  
ATOM   1345 HG21 ILE A  82     -21.681  -1.342  -7.783  1.00 52.03           H  
ATOM   1346 HG22 ILE A  82     -21.237   0.221  -8.508  1.00 52.03           H  
ATOM   1347 HG23 ILE A  82     -22.811  -0.468  -8.837  1.00 52.03           H  
ATOM   1348  CD1 ILE A  82     -18.772  -0.608  -9.464  1.00 52.03           C  
ATOM   1349 HD11 ILE A  82     -17.740  -0.955  -9.414  1.00 52.03           H  
ATOM   1350 HD12 ILE A  82     -18.879   0.081 -10.302  1.00 52.03           H  
ATOM   1351 HD13 ILE A  82     -19.006  -0.095  -8.532  1.00 52.03           H  
ATOM   1352  N   ASP A  83     -24.174  -1.902 -10.993  1.00 51.04           N  
ATOM   1353  H   ASP A  83     -23.668  -1.354 -11.674  1.00 51.04           H  
ATOM   1354  CA  ASP A  83     -25.631  -1.690 -10.888  1.00 51.04           C  
ATOM   1355  HA  ASP A  83     -25.848  -1.260  -9.910  1.00 51.04           H  
ATOM   1356  C   ASP A  83     -26.466  -2.989 -10.992  1.00 51.04           C  
ATOM   1357  CB  ASP A  83     -26.090  -0.684 -11.961  1.00 51.04           C  
ATOM   1358  HB2 ASP A  83     -27.180  -0.687 -11.992  1.00 51.04           H  
ATOM   1359  HB3 ASP A  83     -25.735  -1.022 -12.935  1.00 51.04           H  
ATOM   1360  O   ASP A  83     -27.605  -3.034 -10.519  1.00 51.04           O  
ATOM   1361  CG  ASP A  83     -25.645   0.772 -11.739  1.00 51.04           C  
ATOM   1362  OD1 ASP A  83     -25.206   1.121 -10.619  1.00 51.04           O  
ATOM   1363  OD2 ASP A  83     -25.773   1.558 -12.709  1.00 51.04           O  
ATOM   1364  N   GLU A  84     -25.923  -4.055 -11.590  1.00 54.94           N  
ATOM   1365  H   GLU A  84     -25.024  -3.941 -12.036  1.00 54.94           H  
ATOM   1366  CA  GLU A  84     -26.535  -5.391 -11.584  1.00 54.94           C  
ATOM   1367  HA  GLU A  84     -27.620  -5.284 -11.570  1.00 54.94           H  
ATOM   1368  C   GLU A  84     -26.191  -6.179 -10.310  1.00 54.94           C  
ATOM   1369  CB  GLU A  84     -26.170  -6.152 -12.873  1.00 54.94           C  
ATOM   1370  HB2 GLU A  84     -25.091  -6.115 -13.025  1.00 54.94           H  
ATOM   1371  HB3 GLU A  84     -26.480  -7.192 -12.772  1.00 54.94           H  
ATOM   1372  O   GLU A  84     -27.096  -6.702  -9.664  1.00 54.94           O  
ATOM   1373  CG  GLU A  84     -26.902  -5.531 -14.079  1.00 54.94           C  
ATOM   1374  HG2 GLU A  84     -27.973  -5.567 -13.882  1.00 54.94           H  
ATOM   1375  HG3 GLU A  84     -26.624  -4.480 -14.161  1.00 54.94           H  
ATOM   1376  CD  GLU A  84     -26.631  -6.205 -15.435  1.00 54.94           C  
ATOM   1377  OE1 GLU A  84     -27.327  -5.806 -16.402  1.00 54.94           O  
ATOM   1378  OE2 GLU A  84     -25.744  -7.083 -15.526  1.00 54.94           O  
ATOM   1379  N   SER A  85     -24.923  -6.187  -9.883  1.00 54.24           N  
ATOM   1380  H   SER A  85     -24.237  -5.676 -10.420  1.00 54.24           H  
ATOM   1381  CA  SER A  85     -24.473  -6.946  -8.699  1.00 54.24           C  
ATOM   1382  HA  SER A  85     -24.794  -7.982  -8.808  1.00 54.24           H  
ATOM   1383  C   SER A  85     -25.051  -6.428  -7.374  1.00 54.24           C  
ATOM   1384  CB  SER A  85     -22.944  -6.928  -8.592  1.00 54.24           C  
ATOM   1385  HB2 SER A  85     -22.640  -7.557  -7.756  1.00 54.24           H  
ATOM   1386  HB3 SER A  85     -22.608  -5.908  -8.403  1.00 54.24           H  
ATOM   1387  O   SER A  85     -25.159  -7.181  -6.411  1.00 54.24           O  
ATOM   1388  OG  SER A  85     -22.326  -7.400  -9.774  1.00 54.24           O  
ATOM   1389  HG  SER A  85     -22.474  -6.749 -10.463  1.00 54.24           H  
ATOM   1390  N   PHE A  86     -25.423  -5.145  -7.297  1.00 49.97           N  
ATOM   1391  H   PHE A  86     -25.261  -4.551  -8.097  1.00 49.97           H  
ATOM   1392  CA  PHE A  86     -25.989  -4.556  -6.077  1.00 49.97           C  
ATOM   1393  HA  PHE A  86     -25.543  -5.061  -5.220  1.00 49.97           H  
ATOM   1394  C   PHE A  86     -27.501  -4.784  -5.907  1.00 49.97           C  
ATOM   1395  CB  PHE A  86     -25.584  -3.076  -5.970  1.00 49.97           C  
ATOM   1396  HB2 PHE A  86     -25.603  -2.613  -6.956  1.00 49.97           H  
ATOM   1397  HB3 PHE A  86     -26.321  -2.554  -5.359  1.00 49.97           H  
ATOM   1398  O   PHE A  86     -27.998  -4.619  -4.794  1.00 49.97           O  
ATOM   1399  CG  PHE A  86     -24.218  -2.876  -5.331  1.00 49.97           C  
ATOM   1400  CD1 PHE A  86     -24.118  -2.587  -3.956  1.00 49.97           C  
ATOM   1401  HD1 PHE A  86     -25.015  -2.494  -3.361  1.00 49.97           H  
ATOM   1402  CD2 PHE A  86     -23.040  -3.028  -6.083  1.00 49.97           C  
ATOM   1403  HD2 PHE A  86     -23.100  -3.298  -7.127  1.00 49.97           H  
ATOM   1404  CE1 PHE A  86     -22.856  -2.443  -3.351  1.00 49.97           C  
ATOM   1405  HE1 PHE A  86     -22.791  -2.238  -2.293  1.00 49.97           H  
ATOM   1406  CE2 PHE A  86     -21.777  -2.874  -5.486  1.00 49.97           C  
ATOM   1407  HE2 PHE A  86     -20.882  -3.013  -6.074  1.00 49.97           H  
ATOM   1408  CZ  PHE A  86     -21.684  -2.580  -4.117  1.00 49.97           C  
ATOM   1409  HZ  PHE A  86     -20.716  -2.482  -3.647  1.00 49.97           H  
ATOM   1410  N   LYS A  87     -28.235  -5.223  -6.943  1.00 51.43           N  
ATOM   1411  H   LYS A  87     -27.769  -5.425  -7.816  1.00 51.43           H  
ATOM   1412  CA  LYS A  87     -29.678  -5.527  -6.817  1.00 51.43           C  
ATOM   1413  HA  LYS A  87     -30.182  -4.683  -6.347  1.00 51.43           H  
ATOM   1414  C   LYS A  87     -29.971  -6.716  -5.908  1.00 51.43           C  
ATOM   1415  CB  LYS A  87     -30.296  -5.789  -8.191  1.00 51.43           C  
ATOM   1416  HB2 LYS A  87     -31.240  -6.319  -8.061  1.00 51.43           H  
ATOM   1417  HB3 LYS A  87     -29.631  -6.418  -8.784  1.00 51.43           H  
ATOM   1418  O   LYS A  87     -30.989  -6.713  -5.224  1.00 51.43           O  
ATOM   1419  CG  LYS A  87     -30.580  -4.472  -8.909  1.00 51.43           C  
ATOM   1420  HG2 LYS A  87     -31.277  -3.879  -8.318  1.00 51.43           H  
ATOM   1421  HG3 LYS A  87     -29.651  -3.915  -9.035  1.00 51.43           H  
ATOM   1422  CD  LYS A  87     -31.190  -4.770 -10.274  1.00 51.43           C  
ATOM   1423  HD2 LYS A  87     -32.104  -5.350 -10.149  1.00 51.43           H  
ATOM   1424  HD3 LYS A  87     -30.470  -5.345 -10.857  1.00 51.43           H  
ATOM   1425  CE  LYS A  87     -31.492  -3.448 -10.969  1.00 51.43           C  
ATOM   1426  HE2 LYS A  87     -32.261  -2.920 -10.406  1.00 51.43           H  
ATOM   1427  HE3 LYS A  87     -30.583  -2.846 -10.950  1.00 51.43           H  
ATOM   1428  NZ  LYS A  87     -31.913  -3.696 -12.364  1.00 51.43           N  
ATOM   1429  HZ1 LYS A  87     -32.731  -4.289 -12.379  1.00 51.43           H  
ATOM   1430  HZ2 LYS A  87     -32.095  -2.822 -12.835  1.00 51.43           H  
ATOM   1431  HZ3 LYS A  87     -31.162  -4.171 -12.844  1.00 51.43           H  
ATOM   1432  N   ASP A  88     -29.074  -7.695  -5.872  1.00 52.24           N  
ATOM   1433  H   ASP A  88     -28.303  -7.675  -6.524  1.00 52.24           H  
ATOM   1434  CA  ASP A  88     -29.243  -8.883  -5.030  1.00 52.24           C  
ATOM   1435  HA  ASP A  88     -30.294  -9.172  -5.035  1.00 52.24           H  
ATOM   1436  C   ASP A  88     -28.870  -8.611  -3.559  1.00 52.24           C  
ATOM   1437  CB  ASP A  88     -28.445 -10.048  -5.639  1.00 52.24           C  
ATOM   1438  HB2 ASP A  88     -28.505 -10.902  -4.965  1.00 52.24           H  
ATOM   1439  HB3 ASP A  88     -27.398  -9.756  -5.720  1.00 52.24           H  
ATOM   1440  O   ASP A  88     -29.277  -9.351  -2.665  1.00 52.24           O  
ATOM   1441  CG  ASP A  88     -28.965 -10.492  -7.019  1.00 52.24           C  
ATOM   1442  OD1 ASP A  88     -30.158 -10.251  -7.320  1.00 52.24           O  
ATOM   1443  OD2 ASP A  88     -28.159 -11.082  -7.770  1.00 52.24           O  
ATOM   1444  N   ILE A  89     -28.145  -7.519  -3.277  1.00 48.22           N  
ATOM   1445  H   ILE A  89     -27.895  -6.911  -4.043  1.00 48.22           H  
ATOM   1446  CA  ILE A  89     -27.688  -7.167  -1.922  1.00 48.22           C  
ATOM   1447  HA  ILE A  89     -27.393  -8.089  -1.420  1.00 48.22           H  
ATOM   1448  C   ILE A  89     -28.827  -6.577  -1.071  1.00 48.22           C  
ATOM   1449  CB  ILE A  89     -26.427  -6.266  -2.001  1.00 48.22           C  
ATOM   1450  HB  ILE A  89     -26.664  -5.384  -2.596  1.00 48.22           H  
ATOM   1451  O   ILE A  89     -28.861  -6.813   0.137  1.00 48.22           O  
ATOM   1452  CG1 ILE A  89     -25.282  -7.046  -2.699  1.00 48.22           C  
ATOM   1453 HG12 ILE A  89     -25.611  -7.346  -3.694  1.00 48.22           H  
ATOM   1454 HG13 ILE A  89     -25.070  -7.954  -2.134  1.00 48.22           H  
ATOM   1455  CG2 ILE A  89     -25.978  -5.788  -0.605  1.00 48.22           C  
ATOM   1456 HG21 ILE A  89     -25.744  -6.646   0.025  1.00 48.22           H  
ATOM   1457 HG22 ILE A  89     -25.105  -5.139  -0.684  1.00 48.22           H  
ATOM   1458 HG23 ILE A  89     -26.769  -5.205  -0.133  1.00 48.22           H  
ATOM   1459  CD1 ILE A  89     -23.969  -6.273  -2.883  1.00 48.22           C  
ATOM   1460 HD11 ILE A  89     -24.168  -5.312  -3.356  1.00 48.22           H  
ATOM   1461 HD12 ILE A  89     -23.301  -6.850  -3.522  1.00 48.22           H  
ATOM   1462 HD13 ILE A  89     -23.479  -6.116  -1.922  1.00 48.22           H  
ATOM   1463  N   GLU A  90     -29.806  -5.893  -1.677  1.00 47.56           N  
ATOM   1464  H   GLU A  90     -29.750  -5.743  -2.674  1.00 47.56           H  
ATOM   1465  CA  GLU A  90     -30.963  -5.333  -0.951  1.00 47.56           C  
ATOM   1466  HA  GLU A  90     -30.592  -4.748  -0.109  1.00 47.56           H  
ATOM   1467  C   GLU A  90     -31.876  -6.410  -0.325  1.00 47.56           C  
ATOM   1468  CB  GLU A  90     -31.776  -4.380  -1.854  1.00 47.56           C  
ATOM   1469  HB2 GLU A  90     -32.686  -4.099  -1.323  1.00 47.56           H  
ATOM   1470  HB3 GLU A  90     -32.060  -4.903  -2.768  1.00 47.56           H  
ATOM   1471  O   GLU A  90     -32.610  -6.111   0.612  1.00 47.56           O  
ATOM   1472  CG  GLU A  90     -31.014  -3.088  -2.209  1.00 47.56           C  
ATOM   1473  HG2 GLU A  90     -30.173  -3.342  -2.853  1.00 47.56           H  
ATOM   1474  HG3 GLU A  90     -30.610  -2.667  -1.288  1.00 47.56           H  
ATOM   1475  CD  GLU A  90     -31.878  -2.015  -2.908  1.00 47.56           C  
ATOM   1476  OE1 GLU A  90     -31.476  -0.827  -2.856  1.00 47.56           O  
ATOM   1477  OE2 GLU A  90     -32.920  -2.362  -3.513  1.00 47.56           O  
ATOM   1478  N   GLN A  91     -31.812  -7.679  -0.759  1.00 48.62           N  
ATOM   1479  H   GLN A  91     -31.179  -7.901  -1.514  1.00 48.62           H  
ATOM   1480  CA  GLN A  91     -32.549  -8.773  -0.098  1.00 48.62           C  
ATOM   1481  HA  GLN A  91     -33.501  -8.377   0.253  1.00 48.62           H  
ATOM   1482  C   GLN A  91     -31.866  -9.325   1.166  1.00 48.62           C  
ATOM   1483  CB  GLN A  91     -32.856  -9.911  -1.088  1.00 48.62           C  
ATOM   1484  HB2 GLN A  91     -31.975 -10.144  -1.686  1.00 48.62           H  
ATOM   1485  HB3 GLN A  91     -33.129 -10.801  -0.521  1.00 48.62           H  
ATOM   1486  O   GLN A  91     -32.504 -10.054   1.927  1.00 48.62           O  
ATOM   1487  CG  GLN A  91     -34.040  -9.555  -1.998  1.00 48.62           C  
ATOM   1488  HG2 GLN A  91     -33.728  -8.786  -2.704  1.00 48.62           H  
ATOM   1489  HG3 GLN A  91     -34.848  -9.148  -1.390  1.00 48.62           H  
ATOM   1490  CD  GLN A  91     -34.604 -10.743  -2.778  1.00 48.62           C  
ATOM   1491  NE2 GLN A  91     -35.652 -10.532  -3.543  1.00 48.62           N  
ATOM   1492 HE21 GLN A  91     -35.945 -11.328  -4.091  1.00 48.62           H  
ATOM   1493 HE22 GLN A  91     -36.000  -9.592  -3.664  1.00 48.62           H  
ATOM   1494  OE1 GLN A  91     -34.164 -11.878  -2.718  1.00 48.62           O  
ATOM   1495  N   PHE A  92     -30.596  -8.995   1.423  1.00 47.07           N  
ATOM   1496  H   PHE A  92     -30.125  -8.359   0.795  1.00 47.07           H  
ATOM   1497  CA  PHE A  92     -29.834  -9.562   2.545  1.00 47.07           C  
ATOM   1498  HA  PHE A  92     -30.312 -10.492   2.854  1.00 47.07           H  
ATOM   1499  C   PHE A  92     -29.818  -8.696   3.814  1.00 47.07           C  
ATOM   1500  CB  PHE A  92     -28.421  -9.933   2.070  1.00 47.07           C  
ATOM   1501  HB2 PHE A  92     -27.745  -9.940   2.925  1.00 47.07           H  
ATOM   1502  HB3 PHE A  92     -28.050  -9.180   1.375  1.00 47.07           H  
ATOM   1503  O   PHE A  92     -29.406  -9.180   4.870  1.00 47.07           O  
ATOM   1504  CG  PHE A  92     -28.368 -11.306   1.429  1.00 47.07           C  
ATOM   1505  CD1 PHE A  92     -28.201 -12.445   2.238  1.00 47.07           C  
ATOM   1506  HD1 PHE A  92     -28.086 -12.330   3.306  1.00 47.07           H  
ATOM   1507  CD2 PHE A  92     -28.530 -11.456   0.040  1.00 47.07           C  
ATOM   1508  HD2 PHE A  92     -28.675 -10.587  -0.585  1.00 47.07           H  
ATOM   1509  CE1 PHE A  92     -28.189 -13.729   1.663  1.00 47.07           C  
ATOM   1510  HE1 PHE A  92     -28.062 -14.600   2.288  1.00 47.07           H  
ATOM   1511  CE2 PHE A  92     -28.518 -12.738  -0.537  1.00 47.07           C  
ATOM   1512  HE2 PHE A  92     -28.648 -12.843  -1.604  1.00 47.07           H  
ATOM   1513  CZ  PHE A  92     -28.347 -13.875   0.274  1.00 47.07           C  
ATOM   1514  HZ  PHE A  92     -28.341 -14.858  -0.174  1.00 47.07           H  
ATOM   1515  N   THR A  93     -30.267  -7.440   3.755  1.00 44.19           N  
ATOM   1516  H   THR A  93     -30.604  -7.074   2.876  1.00 44.19           H  
ATOM   1517  CA  THR A  93     -30.110  -6.484   4.866  1.00 44.19           C  
ATOM   1518  HA  THR A  93     -29.150  -6.685   5.343  1.00 44.19           H  
ATOM   1519  C   THR A  93     -31.132  -6.608   5.999  1.00 44.19           C  
ATOM   1520  CB  THR A  93     -30.051  -5.040   4.345  1.00 44.19           C  
ATOM   1521  HB  THR A  93     -30.210  -4.339   5.165  1.00 44.19           H  
ATOM   1522  O   THR A  93     -30.857  -6.121   7.093  1.00 44.19           O  
ATOM   1523  CG2 THR A  93     -28.679  -4.760   3.726  1.00 44.19           C  
ATOM   1524 HG21 THR A  93     -27.898  -4.896   4.473  1.00 44.19           H  
ATOM   1525 HG22 THR A  93     -28.504  -5.433   2.886  1.00 44.19           H  
ATOM   1526 HG23 THR A  93     -28.653  -3.732   3.365  1.00 44.19           H  
ATOM   1527  OG1 THR A  93     -31.003  -4.809   3.333  1.00 44.19           O  
ATOM   1528  HG1 THR A  93     -31.880  -4.774   3.721  1.00 44.19           H  
ATOM   1529  N   ASP A  94     -32.261  -7.293   5.795  1.00 37.93           N  
ATOM   1530  H   ASP A  94     -32.450  -7.610   4.855  1.00 37.93           H  
ATOM   1531  CA  ASP A  94     -33.392  -7.236   6.740  1.00 37.93           C  
ATOM   1532  HA  ASP A  94     -33.351  -6.285   7.272  1.00 37.93           H  
ATOM   1533  C   ASP A  94     -33.389  -8.314   7.845  1.00 37.93           C  
ATOM   1534  CB  ASP A  94     -34.716  -7.245   5.950  1.00 37.93           C  
ATOM   1535  HB2 ASP A  94     -35.529  -7.497   6.630  1.00 37.93           H  
ATOM   1536  HB3 ASP A  94     -34.675  -8.022   5.186  1.00 37.93           H  
ATOM   1537  O   ASP A  94     -34.162  -8.202   8.792  1.00 37.93           O  
ATOM   1538  CG  ASP A  94     -35.068  -5.898   5.297  1.00 37.93           C  
ATOM   1539  OD1 ASP A  94     -34.230  -4.967   5.344  1.00 37.93           O  
ATOM   1540  OD2 ASP A  94     -36.193  -5.819   4.755  1.00 37.93           O  
ATOM   1541  N   ASN A  95     -32.555  -9.364   7.760  1.00 44.40           N  
ATOM   1542  H   ASN A  95     -31.923  -9.387   6.973  1.00 44.40           H  
ATOM   1543  CA  ASN A  95     -32.705 -10.566   8.612  1.00 44.40           C  
ATOM   1544  HA  ASN A  95     -33.338 -10.312   9.462  1.00 44.40           H  
ATOM   1545  C   ASN A  95     -31.418 -11.118   9.270  1.00 44.40           C  
ATOM   1546  CB  ASN A  95     -33.456 -11.647   7.804  1.00 44.40           C  
ATOM   1547  HB2 ASN A  95     -33.375 -12.611   8.307  1.00 44.40           H  
ATOM   1548  HB3 ASN A  95     -33.008 -11.748   6.816  1.00 44.40           H  
ATOM   1549  O   ASN A  95     -31.456 -12.214   9.830  1.00 44.40           O  
ATOM   1550  CG  ASN A  95     -34.945 -11.368   7.684  1.00 44.40           C  
ATOM   1551  ND2 ASN A  95     -35.476 -11.314   6.486  1.00 44.40           N  
ATOM   1552 HD21 ASN A  95     -36.437 -11.003   6.462  1.00 44.40           H  
ATOM   1553 HD22 ASN A  95     -34.887 -11.314   5.666  1.00 44.40           H  
ATOM   1554  OD1 ASN A  95     -35.667 -11.244   8.657  1.00 44.40           O  
ATOM   1555  N   ILE A  96     -30.276 -10.415   9.221  1.00 42.95           N  
ATOM   1556  H   ILE A  96     -30.287  -9.523   8.747  1.00 42.95           H  
ATOM   1557  CA  ILE A  96     -28.983 -10.929   9.750  1.00 42.95           C  
ATOM   1558  HA  ILE A  96     -29.220 -11.789  10.377  1.00 42.95           H  
ATOM   1559  C   ILE A  96     -28.291  -9.956  10.727  1.00 42.95           C  
ATOM   1560  CB  ILE A  96     -28.039 -11.476   8.639  1.00 42.95           C  
ATOM   1561  HB  ILE A  96     -27.442 -10.648   8.256  1.00 42.95           H  
ATOM   1562  O   ILE A  96     -27.074  -9.981  10.901  1.00 42.95           O  
ATOM   1563  CG1 ILE A  96     -28.811 -12.098   7.448  1.00 42.95           C  
ATOM   1564 HG12 ILE A  96     -29.480 -12.876   7.816  1.00 42.95           H  
ATOM   1565 HG13 ILE A  96     -29.417 -11.324   6.976  1.00 42.95           H  
ATOM   1566  CG2 ILE A  96     -27.091 -12.549   9.226  1.00 42.95           C  
ATOM   1567 HG21 ILE A  96     -27.654 -13.452   9.463  1.00 42.95           H  
ATOM   1568 HG22 ILE A  96     -26.305 -12.788   8.510  1.00 42.95           H  
ATOM   1569 HG23 ILE A  96     -26.599 -12.200  10.134  1.00 42.95           H  
ATOM   1570  CD1 ILE A  96     -27.935 -12.698   6.341  1.00 42.95           C  
ATOM   1571 HD11 ILE A  96     -27.415 -13.587   6.697  1.00 42.95           H  
ATOM   1572 HD12 ILE A  96     -27.214 -11.958   5.994  1.00 42.95           H  
ATOM   1573 HD13 ILE A  96     -28.574 -12.990   5.507  1.00 42.95           H  
ATOM   1574  N   ILE A  97     -29.064  -9.113  11.415  1.00 38.73           N  
ATOM   1575  H   ILE A  97     -30.059  -9.124  11.245  1.00 38.73           H  
ATOM   1576  CA  ILE A  97     -28.586  -8.395  12.604  1.00 38.73           C  
ATOM   1577  HA  ILE A  97     -27.498  -8.446  12.651  1.00 38.73           H  
ATOM   1578  C   ILE A  97     -29.168  -9.111  13.830  1.00 38.73           C  
ATOM   1579  CB  ILE A  97     -28.923  -6.886  12.553  1.00 38.73           C  
ATOM   1580  HB  ILE A  97     -30.006  -6.759  12.571  1.00 38.73           H  
ATOM   1581  O   ILE A  97     -30.330  -8.879  14.158  1.00 38.73           O  
ATOM   1582  CG1 ILE A  97     -28.376  -6.252  11.250  1.00 38.73           C  
ATOM   1583 HG12 ILE A  97     -28.833  -6.746  10.393  1.00 38.73           H  
ATOM   1584 HG13 ILE A  97     -27.299  -6.412  11.195  1.00 38.73           H  
ATOM   1585  CG2 ILE A  97     -28.319  -6.192  13.792  1.00 38.73           C  
ATOM   1586 HG21 ILE A  97     -28.705  -6.644  14.705  1.00 38.73           H  
ATOM   1587 HG22 ILE A  97     -28.608  -5.141  13.815  1.00 38.73           H  
ATOM   1588 HG23 ILE A  97     -27.232  -6.273  13.783  1.00 38.73           H  
ATOM   1589  CD1 ILE A  97     -28.659  -4.752  11.099  1.00 38.73           C  
ATOM   1590 HD11 ILE A  97     -29.723  -4.560  11.236  1.00 38.73           H  
ATOM   1591 HD12 ILE A  97     -28.370  -4.432  10.098  1.00 38.73           H  
ATOM   1592 HD13 ILE A  97     -28.084  -4.177  11.825  1.00 38.73           H  
ATOM   1593  N   PRO A  98     -28.423 -10.011  14.503  1.00 37.56           N  
ATOM   1594  CA  PRO A  98     -28.829 -10.464  15.829  1.00 37.56           C  
ATOM   1595  HA  PRO A  98     -29.828 -10.898  15.794  1.00 37.56           H  
ATOM   1596  C   PRO A  98     -28.827  -9.266  16.786  1.00 37.56           C  
ATOM   1597  CB  PRO A  98     -27.806 -11.533  16.228  1.00 37.56           C  
ATOM   1598  HB2 PRO A  98     -28.140 -12.505  15.866  1.00 37.56           H  
ATOM   1599  HB3 PRO A  98     -27.641 -11.564  17.305  1.00 37.56           H  
ATOM   1600  O   PRO A  98     -27.962  -8.398  16.668  1.00 37.56           O  
ATOM   1601  CG  PRO A  98     -26.543 -11.115  15.471  1.00 37.56           C  
ATOM   1602  HG2 PRO A  98     -26.012 -10.351  16.038  1.00 37.56           H  
ATOM   1603  HG3 PRO A  98     -25.891 -11.965  15.271  1.00 37.56           H  
ATOM   1604  CD  PRO A  98     -27.090 -10.506  14.180  1.00 37.56           C  
ATOM   1605  HD2 PRO A  98     -27.167 -11.273  13.409  1.00 37.56           H  
ATOM   1606  HD3 PRO A  98     -26.424  -9.708  13.851  1.00 37.56           H  
ATOM   1607  N   ASP A  99     -29.753  -9.240  17.749  1.00 40.52           N  
ATOM   1608  H   ASP A  99     -30.496  -9.924  17.731  1.00 40.52           H  
ATOM   1609  CA  ASP A  99     -29.829  -8.199  18.784  1.00 40.52           C  
ATOM   1610  HA  ASP A  99     -29.902  -7.226  18.297  1.00 40.52           H  
ATOM   1611  C   ASP A  99     -28.557  -8.188  19.652  1.00 40.52           C  
ATOM   1612  CB  ASP A  99     -31.084  -8.385  19.659  1.00 40.52           C  
ATOM   1613  HB2 ASP A  99     -30.950  -7.821  20.582  1.00 40.52           H  
ATOM   1614  HB3 ASP A  99     -31.185  -9.437  19.927  1.00 40.52           H  
ATOM   1615  O   ASP A  99     -28.468  -8.820  20.710  1.00 40.52           O  
ATOM   1616  CG  ASP A  99     -32.378  -7.878  19.018  1.00 40.52           C  
ATOM   1617  OD1 ASP A  99     -32.340  -6.777  18.428  1.00 40.52           O  
ATOM   1618  OD2 ASP A  99     -33.401  -8.580  19.180  1.00 40.52           O  
ATOM   1619  N   ILE A 100     -27.541  -7.451  19.201  1.00 38.87           N  
ATOM   1620  H   ILE A 100     -27.625  -7.074  18.268  1.00 38.87           H  
ATOM   1621  CA  ILE A 100     -26.346  -7.161  19.984  1.00 38.87           C  
ATOM   1622  HA  ILE A 100     -26.063  -8.059  20.533  1.00 38.87           H  
ATOM   1623  C   ILE A 100     -26.739  -6.095  21.002  1.00 38.87           C  
ATOM   1624  CB  ILE A 100     -25.144  -6.770  19.092  1.00 38.87           C  
ATOM   1625  HB  ILE A 100     -25.440  -5.949  18.440  1.00 38.87           H  
ATOM   1626  O   ILE A 100     -26.761  -4.901  20.710  1.00 38.87           O  
ATOM   1627  CG1 ILE A 100     -24.729  -7.983  18.224  1.00 38.87           C  
ATOM   1628 HG12 ILE A 100     -25.599  -8.345  17.675  1.00 38.87           H  
ATOM   1629 HG13 ILE A 100     -24.388  -8.792  18.870  1.00 38.87           H  
ATOM   1630  CG2 ILE A 100     -23.949  -6.311  19.957  1.00 38.87           C  
ATOM   1631 HG21 ILE A 100     -23.633  -7.115  20.622  1.00 38.87           H  
ATOM   1632 HG22 ILE A 100     -24.220  -5.441  20.555  1.00 38.87           H  
ATOM   1633 HG23 ILE A 100     -23.115  -6.012  19.323  1.00 38.87           H  
ATOM   1634  CD1 ILE A 100     -23.641  -7.687  17.186  1.00 38.87           C  
ATOM   1635 HD11 ILE A 100     -23.518  -8.555  16.538  1.00 38.87           H  
ATOM   1636 HD12 ILE A 100     -23.933  -6.831  16.577  1.00 38.87           H  
ATOM   1637 HD13 ILE A 100     -22.688  -7.483  17.674  1.00 38.87           H  
ATOM   1638  N   SER A 101     -27.029  -6.551  22.220  1.00 35.51           N  
ATOM   1639  H   SER A 101     -27.138  -7.549  22.328  1.00 35.51           H  
ATOM   1640  CA  SER A 101     -27.090  -5.690  23.399  1.00 35.51           C  
ATOM   1641  HA  SER A 101     -27.851  -4.925  23.248  1.00 35.51           H  
ATOM   1642  C   SER A 101     -25.730  -5.015  23.587  1.00 35.51           C  
ATOM   1643  CB  SER A 101     -27.474  -6.517  24.628  1.00 35.51           C  
ATOM   1644  HB2 SER A 101     -28.436  -6.996  24.449  1.00 35.51           H  
ATOM   1645  HB3 SER A 101     -26.721  -7.285  24.805  1.00 35.51           H  
ATOM   1646  O   SER A 101     -24.775  -5.633  24.063  1.00 35.51           O  
ATOM   1647  OG  SER A 101     -27.574  -5.682  25.762  1.00 35.51           O  
ATOM   1648  HG  SER A 101     -27.844  -6.205  26.520  1.00 35.51           H  
ATOM   1649  N   ILE A 102     -25.630  -3.756  23.156  1.00 40.30           N  
ATOM   1650  H   ILE A 102     -26.433  -3.350  22.699  1.00 40.30           H  
ATOM   1651  CA  ILE A 102     -24.473  -2.901  23.416  1.00 40.30           C  
ATOM   1652  HA  ILE A 102     -23.568  -3.455  23.167  1.00 40.30           H  
ATOM   1653  C   ILE A 102     -24.510  -2.573  24.916  1.00 40.30           C  
ATOM   1654  CB  ILE A 102     -24.514  -1.619  22.547  1.00 40.30           C  
ATOM   1655  HB  ILE A 102     -25.412  -1.056  22.802  1.00 40.30           H  
ATOM   1656  O   ILE A 102     -25.460  -1.920  25.349  1.00 40.30           O  
ATOM   1657  CG1 ILE A 102     -24.572  -1.959  21.037  1.00 40.30           C  
ATOM   1658 HG12 ILE A 102     -23.660  -2.480  20.745  1.00 40.30           H  
ATOM   1659 HG13 ILE A 102     -25.413  -2.627  20.850  1.00 40.30           H  
ATOM   1660  CG2 ILE A 102     -23.285  -0.738  22.855  1.00 40.30           C  
ATOM   1661 HG21 ILE A 102     -23.342   0.200  22.303  1.00 40.30           H  
ATOM   1662 HG22 ILE A 102     -22.367  -1.263  22.592  1.00 40.30           H  
ATOM   1663 HG23 ILE A 102     -23.259  -0.481  23.914  1.00 40.30           H  
ATOM   1664  CD1 ILE A 102     -24.770  -0.742  20.122  1.00 40.30           C  
ATOM   1665 HD11 ILE A 102     -24.935  -1.086  19.101  1.00 40.30           H  
ATOM   1666 HD12 ILE A 102     -23.886  -0.105  20.133  1.00 40.30           H  
ATOM   1667 HD13 ILE A 102     -25.640  -0.171  20.447  1.00 40.30           H  
ATOM   1668  N   PRO A 103     -23.532  -3.011  25.731  1.00 38.18           N  
ATOM   1669  CA  PRO A 103     -23.496  -2.633  27.137  1.00 38.18           C  
ATOM   1670  HA  PRO A 103     -24.451  -2.857  27.611  1.00 38.18           H  
ATOM   1671  C   PRO A 103     -23.212  -1.132  27.262  1.00 38.18           C  
ATOM   1672  CB  PRO A 103     -22.395  -3.493  27.761  1.00 38.18           C  
ATOM   1673  HB2 PRO A 103     -22.820  -4.443  28.086  1.00 38.18           H  
ATOM   1674  HB3 PRO A 103     -21.902  -2.991  28.593  1.00 38.18           H  
ATOM   1675  O   PRO A 103     -22.357  -0.608  26.544  1.00 38.18           O  
ATOM   1676  CG  PRO A 103     -21.436  -3.737  26.594  1.00 38.18           C  
ATOM   1677  HG2 PRO A 103     -20.869  -4.660  26.722  1.00 38.18           H  
ATOM   1678  HG3 PRO A 103     -20.763  -2.887  26.489  1.00 38.18           H  
ATOM   1679  CD  PRO A 103     -22.365  -3.808  25.382  1.00 38.18           C  
ATOM   1680  HD2 PRO A 103     -22.666  -4.841  25.212  1.00 38.18           H  
ATOM   1681  HD3 PRO A 103     -21.857  -3.409  24.504  1.00 38.18           H  
ATOM   1682  N   ASP A 104     -23.899  -0.460  28.189  1.00 41.86           N  
ATOM   1683  H   ASP A 104     -24.645  -0.929  28.682  1.00 41.86           H  
ATOM   1684  CA  ASP A 104     -23.739   0.976  28.435  1.00 41.86           C  
ATOM   1685  HA  ASP A 104     -24.074   1.518  27.550  1.00 41.86           H  
ATOM   1686  C   ASP A 104     -22.268   1.332  28.699  1.00 41.86           C  
ATOM   1687  CB  ASP A 104     -24.614   1.422  29.619  1.00 41.86           C  
ATOM   1688  HB2 ASP A 104     -24.384   0.805  30.488  1.00 41.86           H  
ATOM   1689  HB3 ASP A 104     -24.363   2.454  29.866  1.00 41.86           H  
ATOM   1690  O   ASP A 104     -21.671   0.935  29.706  1.00 41.86           O  
ATOM   1691  CG  ASP A 104     -26.113   1.361  29.318  1.00 41.86           C  
ATOM   1692  OD1 ASP A 104     -26.512   1.907  28.267  1.00 41.86           O  
ATOM   1693  OD2 ASP A 104     -26.840   0.779  30.154  1.00 41.86           O  
ATOM   1694  N   ILE A 105     -21.667   2.087  27.776  1.00 39.49           N  
ATOM   1695  H   ILE A 105     -22.208   2.367  26.970  1.00 39.49           H  
ATOM   1696  CA  ILE A 105     -20.278   2.533  27.889  1.00 39.49           C  
ATOM   1697  HA  ILE A 105     -19.703   1.704  28.301  1.00 39.49           H  
ATOM   1698  C   ILE A 105     -20.245   3.730  28.855  1.00 39.49           C  
ATOM   1699  CB  ILE A 105     -19.674   2.875  26.507  1.00 39.49           C  
ATOM   1700  HB  ILE A 105     -20.234   3.707  26.080  1.00 39.49           H  
ATOM   1701  O   ILE A 105     -20.907   4.733  28.584  1.00 39.49           O  
ATOM   1702  CG1 ILE A 105     -19.777   1.670  25.539  1.00 39.49           C  
ATOM   1703 HG12 ILE A 105     -19.232   0.822  25.954  1.00 39.49           H  
ATOM   1704 HG13 ILE A 105     -20.823   1.379  25.441  1.00 39.49           H  
ATOM   1705  CG2 ILE A 105     -18.205   3.310  26.675  1.00 39.49           C  
ATOM   1706 HG21 ILE A 105     -18.134   4.162  27.352  1.00 39.49           H  
ATOM   1707 HG22 ILE A 105     -17.612   2.485  27.070  1.00 39.49           H  
ATOM   1708 HG23 ILE A 105     -17.792   3.630  25.718  1.00 39.49           H  
ATOM   1709  CD1 ILE A 105     -19.263   1.946  24.119  1.00 39.49           C  
ATOM   1710 HD11 ILE A 105     -19.510   1.100  23.479  1.00 39.49           H  
ATOM   1711 HD12 ILE A 105     -18.180   2.073  24.121  1.00 39.49           H  
ATOM   1712 HD13 ILE A 105     -19.739   2.842  23.721  1.00 39.49           H  
ATOM   1713  N   PRO A 106     -19.482   3.679  29.964  1.00 33.51           N  
ATOM   1714  CA  PRO A 106     -19.425   4.786  30.915  1.00 33.51           C  
ATOM   1715  HA  PRO A 106     -20.436   5.023  31.248  1.00 33.51           H  
ATOM   1716  C   PRO A 106     -18.808   6.044  30.280  1.00 33.51           C  
ATOM   1717  CB  PRO A 106     -18.617   4.258  32.106  1.00 33.51           C  
ATOM   1718  HB2 PRO A 106     -19.296   3.814  32.834  1.00 33.51           H  
ATOM   1719  HB3 PRO A 106     -18.016   5.038  32.574  1.00 33.51           H  
ATOM   1720  O   PRO A 106     -17.766   5.975  29.631  1.00 33.51           O  
ATOM   1721  CG  PRO A 106     -17.743   3.162  31.495  1.00 33.51           C  
ATOM   1722  HG2 PRO A 106     -17.462   2.408  32.230  1.00 33.51           H  
ATOM   1723  HG3 PRO A 106     -16.857   3.609  31.044  1.00 33.51           H  
ATOM   1724  CD  PRO A 106     -18.634   2.580  30.400  1.00 33.51           C  
ATOM   1725  HD2 PRO A 106     -19.257   1.784  30.807  1.00 33.51           H  
ATOM   1726  HD3 PRO A 106     -18.017   2.202  29.585  1.00 33.51           H  
ATOM   1727  N   GLU A 107     -19.421   7.210  30.519  1.00 38.79           N  
ATOM   1728  H   GLU A 107     -20.296   7.165  31.021  1.00 38.79           H  
ATOM   1729  CA  GLU A 107     -19.142   8.498  29.844  1.00 38.79           C  
ATOM   1730  HA  GLU A 107     -19.245   8.340  28.771  1.00 38.79           H  
ATOM   1731  C   GLU A 107     -17.725   9.105  30.038  1.00 38.79           C  
ATOM   1732  CB  GLU A 107     -20.208   9.533  30.269  1.00 38.79           C  
ATOM   1733  HB2 GLU A 107     -19.890  10.528  29.959  1.00 38.79           H  
ATOM   1734  HB3 GLU A 107     -20.280   9.534  31.357  1.00 38.79           H  
ATOM   1735  O   GLU A 107     -17.470  10.223  29.588  1.00 38.79           O  
ATOM   1736  CG  GLU A 107     -21.598   9.313  29.652  1.00 38.79           C  
ATOM   1737  HG2 GLU A 107     -21.491   9.243  28.569  1.00 38.79           H  
ATOM   1738  HG3 GLU A 107     -22.005   8.370  30.019  1.00 38.79           H  
ATOM   1739  CD  GLU A 107     -22.557  10.464  30.010  1.00 38.79           C  
ATOM   1740  OE1 GLU A 107     -23.307  10.908  29.112  1.00 38.79           O  
ATOM   1741  OE2 GLU A 107     -22.515  10.913  31.181  1.00 38.79           O  
ATOM   1742  N   LYS A 108     -16.780   8.418  30.698  1.00 29.39           N  
ATOM   1743  H   LYS A 108     -17.001   7.460  30.928  1.00 29.39           H  
ATOM   1744  CA  LYS A 108     -15.379   8.860  30.879  1.00 29.39           C  
ATOM   1745  HA  LYS A 108     -15.109   9.516  30.052  1.00 29.39           H  
ATOM   1746  C   LYS A 108     -14.413   7.671  30.856  1.00 29.39           C  
ATOM   1747  CB  LYS A 108     -15.220   9.629  32.201  1.00 29.39           C  
ATOM   1748  HB2 LYS A 108     -14.158   9.684  32.442  1.00 29.39           H  
ATOM   1749  HB3 LYS A 108     -15.724   9.089  33.002  1.00 29.39           H  
ATOM   1750  O   LYS A 108     -14.629   6.703  31.579  1.00 29.39           O  
ATOM   1751  CG  LYS A 108     -15.762  11.058  32.102  1.00 29.39           C  
ATOM   1752  HG2 LYS A 108     -15.274  11.568  31.271  1.00 29.39           H  
ATOM   1753  HG3 LYS A 108     -16.837  11.030  31.925  1.00 29.39           H  
ATOM   1754  CD  LYS A 108     -15.511  11.836  33.393  1.00 29.39           C  
ATOM   1755  HD2 LYS A 108     -16.068  11.367  34.203  1.00 29.39           H  
ATOM   1756  HD3 LYS A 108     -14.446  11.824  33.625  1.00 29.39           H  
ATOM   1757  CE  LYS A 108     -15.983  13.274  33.177  1.00 29.39           C  
ATOM   1758  HE2 LYS A 108     -17.012  13.243  32.819  1.00 29.39           H  
ATOM   1759  HE3 LYS A 108     -15.375  13.725  32.392  1.00 29.39           H  
ATOM   1760  NZ  LYS A 108     -15.897  14.060  34.428  1.00 29.39           N  
ATOM   1761  HZ1 LYS A 108     -16.217  15.004  34.264  1.00 29.39           H  
ATOM   1762  HZ2 LYS A 108     -16.481  13.636  35.134  1.00 29.39           H  
ATOM   1763  HZ3 LYS A 108     -14.942  14.080  34.757  1.00 29.39           H  
ATOM   1764  N   ILE A 109     -13.349   7.752  30.051  1.00 33.18           N  
ATOM   1765  H   ILE A 109     -13.180   8.623  29.568  1.00 33.18           H  
ATOM   1766  CA  ILE A 109     -12.423   6.640  29.744  1.00 33.18           C  
ATOM   1767  HA  ILE A 109     -12.497   5.877  30.519  1.00 33.18           H  
ATOM   1768  C   ILE A 109     -10.955   7.112  29.717  1.00 33.18           C  
ATOM   1769  CB  ILE A 109     -12.862   6.028  28.389  1.00 33.18           C  
ATOM   1770  HB  ILE A 109     -13.085   6.840  27.697  1.00 33.18           H  
ATOM   1771  O   ILE A 109     -10.745   8.193  29.171  1.00 33.18           O  
ATOM   1772  CG1 ILE A 109     -14.143   5.184  28.572  1.00 33.18           C  
ATOM   1773 HG12 ILE A 109     -14.961   5.843  28.860  1.00 33.18           H  
ATOM   1774 HG13 ILE A 109     -13.995   4.467  29.380  1.00 33.18           H  
ATOM   1775  CG2 ILE A 109     -11.771   5.180  27.737  1.00 33.18           C  
ATOM   1776 HG21 ILE A 109     -10.906   5.809  27.524  1.00 33.18           H  
ATOM   1777 HG22 ILE A 109     -12.105   4.805  26.770  1.00 33.18           H  
ATOM   1778 HG23 ILE A 109     -11.508   4.345  28.386  1.00 33.18           H  
ATOM   1779  CD1 ILE A 109     -14.598   4.409  27.328  1.00 33.18           C  
ATOM   1780 HD11 ILE A 109     -14.630   5.072  26.464  1.00 33.18           H  
ATOM   1781 HD12 ILE A 109     -13.936   3.565  27.134  1.00 33.18           H  
ATOM   1782 HD13 ILE A 109     -15.598   4.015  27.510  1.00 33.18           H  
ATOM   1783  N   ASP A 110      -9.977   6.258  30.153  1.00 30.12           N  
ATOM   1784  H   ASP A 110     -10.278   5.320  30.373  1.00 30.12           H  
ATOM   1785  CA  ASP A 110      -8.598   6.577  30.654  1.00 30.12           C  
ATOM   1786  HA  ASP A 110      -8.375   7.599  30.346  1.00 30.12           H  
ATOM   1787  C   ASP A 110      -7.295   5.843  30.179  1.00 30.12           C  
ATOM   1788  CB  ASP A 110      -8.618   6.593  32.193  1.00 30.12           C  
ATOM   1789  HB2 ASP A 110      -9.243   5.781  32.566  1.00 30.12           H  
ATOM   1790  HB3 ASP A 110      -7.607   6.423  32.564  1.00 30.12           H  
ATOM   1791  O   ASP A 110      -7.027   4.715  30.581  1.00 30.12           O  
ATOM   1792  CG  ASP A 110      -9.094   7.935  32.750  1.00 30.12           C  
ATOM   1793  OD1 ASP A 110     -10.307   8.217  32.696  1.00 30.12           O  
ATOM   1794  OD2 ASP A 110      -8.214   8.702  33.207  1.00 30.12           O  
ATOM   1795  N   ILE A 111      -6.400   6.592  29.484  1.00 33.22           N  
ATOM   1796  H   ILE A 111      -6.774   7.451  29.108  1.00 33.22           H  
ATOM   1797  CA  ILE A 111      -4.903   6.557  29.413  1.00 33.22           C  
ATOM   1798  HA  ILE A 111      -4.521   6.448  30.428  1.00 33.22           H  
ATOM   1799  C   ILE A 111      -4.360   7.918  28.879  1.00 33.22           C  
ATOM   1800  CB  ILE A 111      -4.295   5.413  28.554  1.00 33.22           C  
ATOM   1801  HB  ILE A 111      -3.311   5.736  28.216  1.00 33.22           H  
ATOM   1802  O   ILE A 111      -5.089   8.688  28.266  1.00 33.22           O  
ATOM   1803  CG1 ILE A 111      -5.122   5.113  27.296  1.00 33.22           C  
ATOM   1804 HG12 ILE A 111      -5.398   6.061  26.835  1.00 33.22           H  
ATOM   1805 HG13 ILE A 111      -6.022   4.582  27.607  1.00 33.22           H  
ATOM   1806  CG2 ILE A 111      -4.043   4.159  29.407  1.00 33.22           C  
ATOM   1807 HG21 ILE A 111      -4.985   3.745  29.769  1.00 33.22           H  
ATOM   1808 HG22 ILE A 111      -3.416   4.408  30.263  1.00 33.22           H  
ATOM   1809 HG23 ILE A 111      -3.535   3.392  28.822  1.00 33.22           H  
ATOM   1810  CD1 ILE A 111      -4.426   4.270  26.222  1.00 33.22           C  
ATOM   1811 HD11 ILE A 111      -3.576   4.816  25.813  1.00 33.22           H  
ATOM   1812 HD12 ILE A 111      -4.089   3.318  26.632  1.00 33.22           H  
ATOM   1813 HD13 ILE A 111      -5.136   4.068  25.420  1.00 33.22           H  
ATOM   1814  N   ASP A 112      -3.086   8.243  29.114  1.00 33.66           N  
ATOM   1815  H   ASP A 112      -2.488   7.528  29.501  1.00 33.66           H  
ATOM   1816  CA  ASP A 112      -2.450   9.568  28.951  1.00 33.66           C  
ATOM   1817  HA  ASP A 112      -3.222  10.316  28.768  1.00 33.66           H  
ATOM   1818  C   ASP A 112      -1.464   9.607  27.765  1.00 33.66           C  
ATOM   1819  CB  ASP A 112      -1.734   9.894  30.283  1.00 33.66           C  
ATOM   1820  HB2 ASP A 112      -2.099   9.218  31.057  1.00 33.66           H  
ATOM   1821  HB3 ASP A 112      -0.665   9.709  30.187  1.00 33.66           H  
ATOM   1822  O   ASP A 112      -0.696   8.660  27.604  1.00 33.66           O  
ATOM   1823  CG  ASP A 112      -1.954  11.314  30.801  1.00 33.66           C  
ATOM   1824  OD1 ASP A 112      -2.243  12.221  29.993  1.00 33.66           O  
ATOM   1825  OD2 ASP A 112      -1.960  11.471  32.041  1.00 33.66           O  
ATOM   1826  N   ILE A 113      -1.425  10.678  26.954  1.00 30.12           N  
ATOM   1827  H   ILE A 113      -2.013  11.470  27.170  1.00 30.12           H  
ATOM   1828  CA  ILE A 113      -0.507  10.780  25.793  1.00 30.12           C  
ATOM   1829  HA  ILE A 113      -0.011   9.816  25.681  1.00 30.12           H  
ATOM   1830  C   ILE A 113       0.618  11.786  26.083  1.00 30.12           C  
ATOM   1831  CB  ILE A 113      -1.224  11.026  24.440  1.00 30.12           C  
ATOM   1832  HB  ILE A 113      -1.441  12.090  24.340  1.00 30.12           H  
ATOM   1833  O   ILE A 113       0.677  12.884  25.529  1.00 30.12           O  
ATOM   1834  CG1 ILE A 113      -2.561  10.261  24.309  1.00 30.12           C  
ATOM   1835 HG12 ILE A 113      -2.386   9.194  24.445  1.00 30.12           H  
ATOM   1836 HG13 ILE A 113      -3.238  10.595  25.096  1.00 30.12           H  
ATOM   1837  CG2 ILE A 113      -0.259  10.599  23.313  1.00 30.12           C  
ATOM   1838 HG21 ILE A 113       0.712  11.075  23.447  1.00 30.12           H  
ATOM   1839 HG22 ILE A 113      -0.126   9.517  23.319  1.00 30.12           H  
ATOM   1840 HG23 ILE A 113      -0.653  10.909  22.345  1.00 30.12           H  
ATOM   1841  CD1 ILE A 113      -3.285  10.482  22.973  1.00 30.12           C  
ATOM   1842 HD11 ILE A 113      -4.274  10.027  23.025  1.00 30.12           H  
ATOM   1843 HD12 ILE A 113      -3.396  11.550  22.783  1.00 30.12           H  
ATOM   1844 HD13 ILE A 113      -2.736  10.015  22.156  1.00 30.12           H  
ATOM   1845  N   GLY A 114       1.507  11.408  27.003  1.00 27.43           N  
ATOM   1846  H   GLY A 114       1.375  10.502  27.430  1.00 27.43           H  
ATOM   1847  CA  GLY A 114       2.606  12.247  27.482  1.00 27.43           C  
ATOM   1848  HA2 GLY A 114       2.212  13.221  27.769  1.00 27.43           H  
ATOM   1849  HA3 GLY A 114       3.043  11.787  28.369  1.00 27.43           H  
ATOM   1850  C   GLY A 114       3.726  12.460  26.459  1.00 27.43           C  
ATOM   1851  O   GLY A 114       4.781  11.838  26.557  1.00 27.43           O  
ATOM   1852  N   PHE A 115       3.541  13.386  25.516  1.00 31.24           N  
ATOM   1853  H   PHE A 115       2.626  13.804  25.433  1.00 31.24           H  
ATOM   1854  CA  PHE A 115       4.650  13.932  24.732  1.00 31.24           C  
ATOM   1855  HA  PHE A 115       5.337  13.122  24.485  1.00 31.24           H  
ATOM   1856  C   PHE A 115       5.421  14.960  25.565  1.00 31.24           C  
ATOM   1857  CB  PHE A 115       4.154  14.527  23.410  1.00 31.24           C  
ATOM   1858  HB2 PHE A 115       3.292  15.168  23.597  1.00 31.24           H  
ATOM   1859  HB3 PHE A 115       4.942  15.153  22.990  1.00 31.24           H  
ATOM   1860  O   PHE A 115       4.898  16.022  25.902  1.00 31.24           O  
ATOM   1861  CG  PHE A 115       3.805  13.474  22.379  1.00 31.24           C  
ATOM   1862  CD1 PHE A 115       4.831  12.853  21.639  1.00 31.24           C  
ATOM   1863  HD1 PHE A 115       5.861  13.134  21.801  1.00 31.24           H  
ATOM   1864  CD2 PHE A 115       2.466  13.098  22.169  1.00 31.24           C  
ATOM   1865  HD2 PHE A 115       1.676  13.560  22.743  1.00 31.24           H  
ATOM   1866  CE1 PHE A 115       4.520  11.857  20.697  1.00 31.24           C  
ATOM   1867  HE1 PHE A 115       5.309  11.375  20.139  1.00 31.24           H  
ATOM   1868  CE2 PHE A 115       2.156  12.113  21.214  1.00 31.24           C  
ATOM   1869  HE2 PHE A 115       1.127  11.831  21.044  1.00 31.24           H  
ATOM   1870  CZ  PHE A 115       3.181  11.487  20.485  1.00 31.24           C  
ATOM   1871  HZ  PHE A 115       2.940  10.722  19.761  1.00 31.24           H  
ATOM   1872  N   GLY A 116       6.681  14.651  25.878  1.00 26.76           N  
ATOM   1873  H   GLY A 116       7.019  13.735  25.619  1.00 26.76           H  
ATOM   1874  CA  GLY A 116       7.593  15.532  26.608  1.00 26.76           C  
ATOM   1875  HA2 GLY A 116       7.106  15.878  27.520  1.00 26.76           H  
ATOM   1876  HA3 GLY A 116       8.488  14.976  26.886  1.00 26.76           H  
ATOM   1877  C   GLY A 116       8.020  16.751  25.789  1.00 26.76           C  
ATOM   1878  O   GLY A 116       9.151  16.814  25.315  1.00 26.76           O  
ATOM   1879  N   VAL A 117       7.125  17.727  25.639  1.00 30.48           N  
ATOM   1880  H   VAL A 117       6.191  17.559  25.987  1.00 30.48           H  
ATOM   1881  CA  VAL A 117       7.421  19.047  25.074  1.00 30.48           C  
ATOM   1882  HA  VAL A 117       8.471  19.068  24.783  1.00 30.48           H  
ATOM   1883  C   VAL A 117       7.206  20.078  26.173  1.00 30.48           C  
ATOM   1884  CB  VAL A 117       6.581  19.381  23.819  1.00 30.48           C  
ATOM   1885  HB  VAL A 117       5.663  19.889  24.113  1.00 30.48           H  
ATOM   1886  O   VAL A 117       6.095  20.242  26.671  1.00 30.48           O  
ATOM   1887  CG1 VAL A 117       7.389  20.320  22.912  1.00 30.48           C  
ATOM   1888 HG11 VAL A 117       8.291  19.820  22.561  1.00 30.48           H  
ATOM   1889 HG12 VAL A 117       7.661  21.221  23.463  1.00 30.48           H  
ATOM   1890 HG13 VAL A 117       6.783  20.611  22.054  1.00 30.48           H  
ATOM   1891  CG2 VAL A 117       6.175  18.160  22.984  1.00 30.48           C  
ATOM   1892 HG21 VAL A 117       7.056  17.577  22.717  1.00 30.48           H  
ATOM   1893 HG22 VAL A 117       5.487  17.537  23.557  1.00 30.48           H  
ATOM   1894 HG23 VAL A 117       5.662  18.480  22.077  1.00 30.48           H  
ATOM   1895  N   ASN A 118       8.274  20.765  26.578  1.00 31.70           N  
ATOM   1896  H   ASN A 118       9.165  20.580  26.140  1.00 31.70           H  
ATOM   1897  CA  ASN A 118       8.210  21.790  27.617  1.00 31.70           C  
ATOM   1898  HA  ASN A 118       7.528  21.455  28.398  1.00 31.70           H  
ATOM   1899  C   ASN A 118       7.625  23.084  27.020  1.00 31.70           C  
ATOM   1900  CB  ASN A 118       9.613  21.929  28.243  1.00 31.70           C  
ATOM   1901  HB2 ASN A 118      10.022  20.935  28.423  1.00 31.70           H  
ATOM   1902  HB3 ASN A 118      10.275  22.460  27.560  1.00 31.70           H  
ATOM   1903  O   ASN A 118       8.360  23.955  26.554  1.00 31.70           O  
ATOM   1904  CG  ASN A 118       9.603  22.652  29.579  1.00 31.70           C  
ATOM   1905  ND2 ASN A 118      10.737  22.749  30.232  1.00 31.70           N  
ATOM   1906 HD21 ASN A 118      11.594  22.375  29.849  1.00 31.70           H  
ATOM   1907 HD22 ASN A 118      10.679  23.225  31.121  1.00 31.70           H  
ATOM   1908  OD1 ASN A 118       8.594  23.105  30.079  1.00 31.70           O  
ATOM   1909  N   VAL A 119       6.293  23.152  26.933  1.00 33.27           N  
ATOM   1910  H   VAL A 119       5.758  22.374  27.291  1.00 33.27           H  
ATOM   1911  CA  VAL A 119       5.558  24.321  26.429  1.00 33.27           C  
ATOM   1912  HA  VAL A 119       6.161  24.787  25.650  1.00 33.27           H  
ATOM   1913  C   VAL A 119       5.336  25.301  27.589  1.00 33.27           C  
ATOM   1914  CB  VAL A 119       4.209  23.934  25.785  1.00 33.27           C  
ATOM   1915  HB  VAL A 119       3.521  23.584  26.554  1.00 33.27           H  
ATOM   1916  O   VAL A 119       4.775  24.885  28.601  1.00 33.27           O  
ATOM   1917  CG1 VAL A 119       3.587  25.145  25.073  1.00 33.27           C  
ATOM   1918 HG11 VAL A 119       3.381  25.936  25.794  1.00 33.27           H  
ATOM   1919 HG12 VAL A 119       2.640  24.857  24.618  1.00 33.27           H  
ATOM   1920 HG13 VAL A 119       4.261  25.521  24.303  1.00 33.27           H  
ATOM   1921  CG2 VAL A 119       4.363  22.822  24.737  1.00 33.27           C  
ATOM   1922 HG21 VAL A 119       5.103  23.107  23.990  1.00 33.27           H  
ATOM   1923 HG22 VAL A 119       3.405  22.636  24.252  1.00 33.27           H  
ATOM   1924 HG23 VAL A 119       4.673  21.897  25.223  1.00 33.27           H  
ATOM   1925  N   PRO A 120       5.732  26.584  27.474  1.00 29.89           N  
ATOM   1926  CA  PRO A 120       5.480  27.567  28.524  1.00 29.89           C  
ATOM   1927  HA  PRO A 120       5.926  27.207  29.451  1.00 29.89           H  
ATOM   1928  C   PRO A 120       3.979  27.796  28.729  1.00 29.89           C  
ATOM   1929  CB  PRO A 120       6.183  28.860  28.092  1.00 29.89           C  
ATOM   1930  HB2 PRO A 120       5.466  29.551  27.650  1.00 29.89           H  
ATOM   1931  HB3 PRO A 120       6.696  29.334  28.929  1.00 29.89           H  
ATOM   1932  O   PRO A 120       3.240  27.942  27.755  1.00 29.89           O  
ATOM   1933  CG  PRO A 120       7.167  28.409  27.014  1.00 29.89           C  
ATOM   1934  HG2 PRO A 120       7.348  29.191  26.277  1.00 29.89           H  
ATOM   1935  HG3 PRO A 120       8.101  28.099  27.482  1.00 29.89           H  
ATOM   1936  CD  PRO A 120       6.488  27.192  26.393  1.00 29.89           C  
ATOM   1937  HD2 PRO A 120       5.803  27.506  25.605  1.00 29.89           H  
ATOM   1938  HD3 PRO A 120       7.249  26.519  25.997  1.00 29.89           H  
ATOM   1939  N   ASP A 121       3.574  27.860  29.998  1.00 30.52           N  
ATOM   1940  H   ASP A 121       4.274  27.694  30.706  1.00 30.52           H  
ATOM   1941  CA  ASP A 121       2.213  28.038  30.520  1.00 30.52           C  
ATOM   1942  HA  ASP A 121       1.804  27.051  30.733  1.00 30.52           H  
ATOM   1943  C   ASP A 121       1.216  28.766  29.596  1.00 30.52           C  
ATOM   1944  CB  ASP A 121       2.306  28.800  31.855  1.00 30.52           C  
ATOM   1945  HB2 ASP A 121       2.830  29.743  31.700  1.00 30.52           H  
ATOM   1946  HB3 ASP A 121       1.298  29.028  32.200  1.00 30.52           H  
ATOM   1947  O   ASP A 121       1.111  29.995  29.593  1.00 30.52           O  
ATOM   1948  CG  ASP A 121       3.001  27.996  32.951  1.00 30.52           C  
ATOM   1949  OD1 ASP A 121       2.611  26.822  33.126  1.00 30.52           O  
ATOM   1950  OD2 ASP A 121       3.910  28.563  33.595  1.00 30.52           O  
ATOM   1951  N   MET A 122       0.387  27.994  28.885  1.00 31.70           N  
ATOM   1952  H   MET A 122       0.584  27.005  28.844  1.00 31.70           H  
ATOM   1953  CA  MET A 122      -0.838  28.489  28.250  1.00 31.70           C  
ATOM   1954  HA  MET A 122      -1.152  29.395  28.768  1.00 31.70           H  
ATOM   1955  C   MET A 122      -1.993  27.490  28.401  1.00 31.70           C  
ATOM   1956  CB  MET A 122      -0.597  28.875  26.777  1.00 31.70           C  
ATOM   1957  HB2 MET A 122      -1.556  28.904  26.260  1.00 31.70           H  
ATOM   1958  HB3 MET A 122       0.036  28.133  26.290  1.00 31.70           H  
ATOM   1959  O   MET A 122      -2.191  26.623  27.561  1.00 31.70           O  
ATOM   1960  CG  MET A 122       0.031  30.270  26.657  1.00 31.70           C  
ATOM   1961  HG2 MET A 122      -0.548  30.957  27.273  1.00 31.70           H  
ATOM   1962  HG3 MET A 122       1.046  30.242  27.054  1.00 31.70           H  
ATOM   1963  SD  MET A 122       0.078  30.958  24.977  1.00 31.70           S  
ATOM   1964  CE  MET A 122       1.591  30.159  24.385  1.00 31.70           C  
ATOM   1965  HE1 MET A 122       1.792  30.471  23.360  1.00 31.70           H  
ATOM   1966  HE2 MET A 122       1.469  29.076  24.419  1.00 31.70           H  
ATOM   1967  HE3 MET A 122       2.427  30.443  25.024  1.00 31.70           H  
ATOM   1968  N   GLY A 123      -2.791  27.689  29.457  1.00 28.69           N  
ATOM   1969  H   GLY A 123      -2.454  28.347  30.146  1.00 28.69           H  
ATOM   1970  CA  GLY A 123      -4.229  27.379  29.490  1.00 28.69           C  
ATOM   1971  HA2 GLY A 123      -4.693  27.848  28.623  1.00 28.69           H  
ATOM   1972  HA3 GLY A 123      -4.663  27.846  30.374  1.00 28.69           H  
ATOM   1973  C   GLY A 123      -4.654  25.904  29.463  1.00 28.69           C  
ATOM   1974  O   GLY A 123      -4.733  25.283  28.410  1.00 28.69           O  
ATOM   1975  N   LEU A 124      -5.069  25.395  30.630  1.00 26.18           N  
ATOM   1976  H   LEU A 124      -4.988  25.989  31.442  1.00 26.18           H  
ATOM   1977  CA  LEU A 124      -5.776  24.118  30.814  1.00 26.18           C  
ATOM   1978  HA  LEU A 124      -5.053  23.303  30.788  1.00 26.18           H  
ATOM   1979  C   LEU A 124      -6.863  23.853  29.748  1.00 26.18           C  
ATOM   1980  CB  LEU A 124      -6.501  24.131  32.177  1.00 26.18           C  
ATOM   1981  HB2 LEU A 124      -7.112  25.030  32.255  1.00 26.18           H  
ATOM   1982  HB3 LEU A 124      -7.192  23.288  32.162  1.00 26.18           H  
ATOM   1983  O   LEU A 124      -7.724  24.703  29.525  1.00 26.18           O  
ATOM   1984  CG  LEU A 124      -5.646  23.982  33.446  1.00 26.18           C  
ATOM   1985  HG  LEU A 124      -4.892  23.212  33.288  1.00 26.18           H  
ATOM   1986  CD1 LEU A 124      -4.963  25.282  33.880  1.00 26.18           C  
ATOM   1987 HD11 LEU A 124      -4.469  25.134  34.840  1.00 26.18           H  
ATOM   1988 HD12 LEU A 124      -4.196  25.561  33.157  1.00 26.18           H  
ATOM   1989 HD13 LEU A 124      -5.697  26.083  33.975  1.00 26.18           H  
ATOM   1990  CD2 LEU A 124      -6.560  23.537  34.591  1.00 26.18           C  
ATOM   1991 HD21 LEU A 124      -7.020  22.579  34.352  1.00 26.18           H  
ATOM   1992 HD22 LEU A 124      -7.338  24.281  34.762  1.00 26.18           H  
ATOM   1993 HD23 LEU A 124      -5.974  23.416  35.502  1.00 26.18           H  
ATOM   1994  N   GLY A 125      -6.904  22.633  29.194  1.00 28.69           N  
ATOM   1995  H   GLY A 125      -6.112  22.023  29.335  1.00 28.69           H  
ATOM   1996  CA  GLY A 125      -7.922  22.259  28.198  1.00 28.69           C  
ATOM   1997  HA2 GLY A 125      -7.706  22.788  27.270  1.00 28.69           H  
ATOM   1998  HA3 GLY A 125      -8.895  22.602  28.550  1.00 28.69           H  
ATOM   1999  C   GLY A 125      -8.068  20.767  27.862  1.00 28.69           C  
ATOM   2000  O   GLY A 125      -8.524  20.454  26.773  1.00 28.69           O  
ATOM   2001  N   GLY A 126      -7.657  19.868  28.766  1.00 27.83           N  
ATOM   2002  H   GLY A 126      -7.274  20.249  29.619  1.00 27.83           H  
ATOM   2003  CA  GLY A 126      -7.932  18.418  28.780  1.00 27.83           C  
ATOM   2004  HA2 GLY A 126      -8.801  18.252  29.417  1.00 27.83           H  
ATOM   2005  HA3 GLY A 126      -7.090  17.918  29.259  1.00 27.83           H  
ATOM   2006  C   GLY A 126      -8.218  17.681  27.460  1.00 27.83           C  
ATOM   2007  O   GLY A 126      -9.378  17.500  27.100  1.00 27.83           O  
ATOM   2008  N   ILE A 127      -7.183  17.083  26.859  1.00 25.88           N  
ATOM   2009  H   ILE A 127      -6.247  17.331  27.147  1.00 25.88           H  
ATOM   2010  CA  ILE A 127      -7.341  15.815  26.130  1.00 25.88           C  
ATOM   2011  HA  ILE A 127      -8.273  15.363  26.469  1.00 25.88           H  
ATOM   2012  C   ILE A 127      -6.212  14.870  26.527  1.00 25.88           C  
ATOM   2013  CB  ILE A 127      -7.438  15.922  24.588  1.00 25.88           C  
ATOM   2014  HB  ILE A 127      -6.433  15.951  24.169  1.00 25.88           H  
ATOM   2015  O   ILE A 127      -5.179  14.751  25.874  1.00 25.88           O  
ATOM   2016  CG1 ILE A 127      -8.157  17.179  24.066  1.00 25.88           C  
ATOM   2017 HG12 ILE A 127      -9.212  17.146  24.340  1.00 25.88           H  
ATOM   2018 HG13 ILE A 127      -7.712  18.066  24.518  1.00 25.88           H  
ATOM   2019  CG2 ILE A 127      -8.146  14.639  24.092  1.00 25.88           C  
ATOM   2020 HG21 ILE A 127      -7.639  13.754  24.476  1.00 25.88           H  
ATOM   2021 HG22 ILE A 127      -8.120  14.585  23.004  1.00 25.88           H  
ATOM   2022 HG23 ILE A 127      -9.184  14.631  24.426  1.00 25.88           H  
ATOM   2023  CD1 ILE A 127      -8.026  17.339  22.546  1.00 25.88           C  
ATOM   2024 HD11 ILE A 127      -6.976  17.307  22.254  1.00 25.88           H  
ATOM   2025 HD12 ILE A 127      -8.577  16.554  22.027  1.00 25.88           H  
ATOM   2026 HD13 ILE A 127      -8.443  18.302  22.252  1.00 25.88           H  
ATOM   2027  N   SER A 128      -6.447  14.140  27.597  1.00 28.07           N  
ATOM   2028  H   SER A 128      -7.271  14.345  28.143  1.00 28.07           H  
ATOM   2029  CA  SER A 128      -6.095  12.735  27.573  1.00 28.07           C  
ATOM   2030  HA  SER A 128      -5.803  12.452  26.562  1.00 28.07           H  
ATOM   2031  C   SER A 128      -7.362  11.951  27.864  1.00 28.07           C  
ATOM   2032  CB  SER A 128      -4.892  12.424  28.470  1.00 28.07           C  
ATOM   2033  HB2 SER A 128      -3.994  12.718  27.927  1.00 28.07           H  
ATOM   2034  HB3 SER A 128      -4.860  11.343  28.603  1.00 28.07           H  
ATOM   2035  O   SER A 128      -8.355  12.533  28.307  1.00 28.07           O  
ATOM   2036  OG  SER A 128      -4.840  13.045  29.743  1.00 28.07           O  
ATOM   2037  HG  SER A 128      -3.910  13.003  29.977  1.00 28.07           H  
ATOM   2038  N   ARG A 129      -7.322  10.644  27.614  1.00 30.91           N  
ATOM   2039  H   ARG A 129      -6.489  10.253  27.197  1.00 30.91           H  
ATOM   2040  CA  ARG A 129      -8.309   9.657  28.065  1.00 30.91           C  
ATOM   2041  HA  ARG A 129      -9.297   9.955  27.715  1.00 30.91           H  
ATOM   2042  C   ARG A 129      -7.989   8.315  27.290  1.00 30.91           C  
ATOM   2043  CB  ARG A 129      -8.321   9.863  29.630  1.00 30.91           C  
ATOM   2044  HB2 ARG A 129      -8.803  10.827  29.790  1.00 30.91           H  
ATOM   2045  HB3 ARG A 129      -9.080   9.309  30.183  1.00 30.91           H  
ATOM   2046  O   ARG A 129      -7.207   8.393  26.342  1.00 30.91           O  
ATOM   2047  CG  ARG A 129      -7.001   9.921  30.435  1.00 30.91           C  
ATOM   2048  HG2 ARG A 129      -6.158  10.126  29.775  1.00 30.91           H  
ATOM   2049  HG3 ARG A 129      -6.809   8.976  30.942  1.00 30.91           H  
ATOM   2050  CD  ARG A 129      -7.011  11.067  31.452  1.00 30.91           C  
ATOM   2051  HD2 ARG A 129      -7.780  10.890  32.205  1.00 30.91           H  
ATOM   2052  HD3 ARG A 129      -7.265  11.990  30.932  1.00 30.91           H  
ATOM   2053  NE  ARG A 129      -5.679  11.246  32.058  1.00 30.91           N  
ATOM   2054  HE  ARG A 129      -5.029  11.816  31.536  1.00 30.91           H  
ATOM   2055  NH1 ARG A 129      -6.014  10.040  33.985  1.00 30.91           N  
ATOM   2056 HH11 ARG A 129      -5.680   9.661  34.860  1.00 30.91           H  
ATOM   2057 HH12 ARG A 129      -6.895   9.701  33.626  1.00 30.91           H  
ATOM   2058  NH2 ARG A 129      -4.067  11.028  33.651  1.00 30.91           N  
ATOM   2059 HH21 ARG A 129      -3.377  11.416  33.024  1.00 30.91           H  
ATOM   2060 HH22 ARG A 129      -3.733  10.635  34.520  1.00 30.91           H  
ATOM   2061  CZ  ARG A 129      -5.266  10.776  33.219  1.00 30.91           C  
ATOM   2062  N   GLY A 130      -8.576   7.119  27.511  1.00 28.90           N  
ATOM   2063  H   GLY A 130      -9.256   7.055  28.255  1.00 28.90           H  
ATOM   2064  CA  GLY A 130      -8.394   5.938  26.593  1.00 28.90           C  
ATOM   2065  HA2 GLY A 130      -7.414   6.001  26.120  1.00 28.90           H  
ATOM   2066  HA3 GLY A 130      -9.114   6.050  25.782  1.00 28.90           H  
ATOM   2067  C   GLY A 130      -8.557   4.474  27.110  1.00 28.90           C  
ATOM   2068  O   GLY A 130      -8.983   4.241  28.232  1.00 28.90           O  
ATOM   2069  N   ILE A 131      -8.255   3.468  26.261  1.00 28.53           N  
ATOM   2070  H   ILE A 131      -7.814   3.717  25.388  1.00 28.53           H  
ATOM   2071  CA  ILE A 131      -8.567   2.017  26.430  1.00 28.53           C  
ATOM   2072  HA  ILE A 131      -8.896   1.838  27.453  1.00 28.53           H  
ATOM   2073  C   ILE A 131      -7.322   1.146  26.159  1.00 28.53           C  
ATOM   2074  CB  ILE A 131      -9.706   1.574  25.460  1.00 28.53           C  
ATOM   2075  HB  ILE A 131      -9.350   1.724  24.440  1.00 28.53           H  
ATOM   2076  O   ILE A 131      -6.570   1.429  25.230  1.00 28.53           O  
ATOM   2077  CG1 ILE A 131     -10.977   2.435  25.638  1.00 28.53           C  
ATOM   2078 HG12 ILE A 131     -10.710   3.481  25.488  1.00 28.53           H  
ATOM   2079 HG13 ILE A 131     -11.354   2.319  26.654  1.00 28.53           H  
ATOM   2080  CG2 ILE A 131     -10.060   0.077  25.616  1.00 28.53           C  
ATOM   2081 HG21 ILE A 131     -10.387  -0.130  26.635  1.00 28.53           H  
ATOM   2082 HG22 ILE A 131     -10.851  -0.209  24.924  1.00 28.53           H  
ATOM   2083 HG23 ILE A 131      -9.204  -0.553  25.372  1.00 28.53           H  
ATOM   2084  CD1 ILE A 131     -12.115   2.137  24.650  1.00 28.53           C  
ATOM   2085 HD11 ILE A 131     -12.591   1.186  24.888  1.00 28.53           H  
ATOM   2086 HD12 ILE A 131     -12.868   2.921  24.724  1.00 28.53           H  
ATOM   2087 HD13 ILE A 131     -11.730   2.112  23.631  1.00 28.53           H  
ATOM   2088  N   GLY A 132      -7.141   0.041  26.893  1.00 26.70           N  
ATOM   2089  H   GLY A 132      -7.822  -0.179  27.605  1.00 26.70           H  
ATOM   2090  CA  GLY A 132      -6.153  -0.996  26.562  1.00 26.70           C  
ATOM   2091  HA2 GLY A 132      -5.736  -0.812  25.572  1.00 26.70           H  
ATOM   2092  HA3 GLY A 132      -5.336  -0.950  27.282  1.00 26.70           H  
ATOM   2093  C   GLY A 132      -6.732  -2.413  26.576  1.00 26.70           C  
ATOM   2094  O   GLY A 132      -7.778  -2.627  27.174  1.00 26.70           O  
ATOM   2095  N   TYR A 133      -6.043  -3.364  25.928  1.00 26.83           N  
ATOM   2096  H   TYR A 133      -5.430  -3.031  25.197  1.00 26.83           H  
ATOM   2097  CA  TYR A 133      -5.697  -4.703  26.448  1.00 26.83           C  
ATOM   2098  HA  TYR A 133      -5.031  -4.552  27.298  1.00 26.83           H  
ATOM   2099  C   TYR A 133      -4.919  -5.531  25.397  1.00 26.83           C  
ATOM   2100  CB  TYR A 133      -6.919  -5.516  26.949  1.00 26.83           C  
ATOM   2101  HB2 TYR A 133      -6.757  -6.573  26.741  1.00 26.83           H  
ATOM   2102  HB3 TYR A 133      -7.805  -5.225  26.383  1.00 26.83           H  
ATOM   2103  O   TYR A 133      -5.324  -5.625  24.247  1.00 26.83           O  
ATOM   2104  CG  TYR A 133      -7.187  -5.394  28.449  1.00 26.83           C  
ATOM   2105  CD1 TYR A 133      -6.229  -5.843  29.383  1.00 26.83           C  
ATOM   2106  HD1 TYR A 133      -5.318  -6.315  29.044  1.00 26.83           H  
ATOM   2107  CD2 TYR A 133      -8.378  -4.803  28.916  1.00 26.83           C  
ATOM   2108  HD2 TYR A 133      -9.120  -4.461  28.210  1.00 26.83           H  
ATOM   2109  CE1 TYR A 133      -6.434  -5.640  30.763  1.00 26.83           C  
ATOM   2110  HE1 TYR A 133      -5.694  -5.950  31.487  1.00 26.83           H  
ATOM   2111  CE2 TYR A 133      -8.578  -4.576  30.291  1.00 26.83           C  
ATOM   2112  HE2 TYR A 133      -9.475  -4.077  30.628  1.00 26.83           H  
ATOM   2113  OH  TYR A 133      -7.769  -4.751  32.545  1.00 26.83           O  
ATOM   2114  HH  TYR A 133      -8.576  -4.262  32.719  1.00 26.83           H  
ATOM   2115  CZ  TYR A 133      -7.597  -4.984  31.218  1.00 26.83           C  
ATOM   2116  N   LYS A 134      -3.855  -6.218  25.851  1.00 27.03           N  
ATOM   2117  H   LYS A 134      -3.585  -6.008  26.802  1.00 27.03           H  
ATOM   2118  CA  LYS A 134      -3.163  -7.364  25.207  1.00 27.03           C  
ATOM   2119  HA  LYS A 134      -2.398  -7.694  25.911  1.00 27.03           H  
ATOM   2120  C   LYS A 134      -2.379  -7.137  23.894  1.00 27.03           C  
ATOM   2121  CB  LYS A 134      -4.135  -8.554  25.070  1.00 27.03           C  
ATOM   2122  HB2 LYS A 134      -4.973  -8.265  24.435  1.00 27.03           H  
ATOM   2123  HB3 LYS A 134      -3.615  -9.376  24.579  1.00 27.03           H  
ATOM   2124  O   LYS A 134      -2.762  -7.623  22.838  1.00 27.03           O  
ATOM   2125  CG  LYS A 134      -4.660  -9.066  26.417  1.00 27.03           C  
ATOM   2126  HG2 LYS A 134      -3.822  -9.402  27.027  1.00 27.03           H  
ATOM   2127  HG3 LYS A 134      -5.184  -8.269  26.946  1.00 27.03           H  
ATOM   2128  CD  LYS A 134      -5.626 -10.232  26.191  1.00 27.03           C  
ATOM   2129  HD2 LYS A 134      -5.105 -11.033  25.667  1.00 27.03           H  
ATOM   2130  HD3 LYS A 134      -6.459  -9.890  25.575  1.00 27.03           H  
ATOM   2131  CE  LYS A 134      -6.153 -10.744  27.533  1.00 27.03           C  
ATOM   2132  HE2 LYS A 134      -5.306 -11.047  28.150  1.00 27.03           H  
ATOM   2133  HE3 LYS A 134      -6.663  -9.926  28.041  1.00 27.03           H  
ATOM   2134  NZ  LYS A 134      -7.081 -11.885  27.341  1.00 27.03           N  
ATOM   2135  HZ1 LYS A 134      -7.435 -12.214  28.227  1.00 27.03           H  
ATOM   2136  HZ2 LYS A 134      -6.617 -12.649  26.870  1.00 27.03           H  
ATOM   2137  HZ3 LYS A 134      -7.867 -11.601  26.773  1.00 27.03           H  
ATOM   2138  N   ALA A 135      -1.148  -6.634  24.031  1.00 27.72           N  
ATOM   2139  H   ALA A 135      -0.914  -6.166  24.895  1.00 27.72           H  
ATOM   2140  CA  ALA A 135      -0.039  -6.947  23.115  1.00 27.72           C  
ATOM   2141  HA  ALA A 135      -0.292  -7.843  22.548  1.00 27.72           H  
ATOM   2142  C   ALA A 135       1.251  -7.260  23.908  1.00 27.72           C  
ATOM   2143  CB  ALA A 135       0.128  -5.814  22.096  1.00 27.72           C  
ATOM   2144  HB1 ALA A 135       0.402  -4.888  22.600  1.00 27.72           H  
ATOM   2145  HB2 ALA A 135       0.908  -6.075  21.380  1.00 27.72           H  
ATOM   2146  HB3 ALA A 135      -0.806  -5.662  21.555  1.00 27.72           H  
ATOM   2147  O   ALA A 135       2.086  -6.396  24.172  1.00 27.72           O  
ATOM   2148  N   HIS A 136       1.402  -8.516  24.335  1.00 26.63           N  
ATOM   2149  H   HIS A 136       0.716  -9.198  24.043  1.00 26.63           H  
ATOM   2150  CA  HIS A 136       2.610  -9.027  24.996  1.00 26.63           C  
ATOM   2151  HA  HIS A 136       2.976  -8.296  25.716  1.00 26.63           H  
ATOM   2152  C   HIS A 136       3.709  -9.270  23.935  1.00 26.63           C  
ATOM   2153  CB  HIS A 136       2.243 -10.339  25.748  1.00 26.63           C  
ATOM   2154  HB2 HIS A 136       1.210 -10.613  25.532  1.00 26.63           H  
ATOM   2155  HB3 HIS A 136       2.848 -11.168  25.382  1.00 26.63           H  
ATOM   2156  O   HIS A 136       3.658 -10.310  23.290  1.00 26.63           O  
ATOM   2157  CG  HIS A 136       2.407 -10.325  27.247  1.00 26.63           C  
ATOM   2158  CD2 HIS A 136       1.536  -9.794  28.159  1.00 26.63           C  
ATOM   2159  HD2 HIS A 136       0.636  -9.243  27.929  1.00 26.63           H  
ATOM   2160  ND1 HIS A 136       3.372 -11.002  27.961  1.00 26.63           N  
ATOM   2161  HD1 HIS A 136       4.135 -11.536  27.572  1.00 26.63           H  
ATOM   2162  CE1 HIS A 136       3.091 -10.874  29.269  1.00 26.63           C  
ATOM   2163  HE1 HIS A 136       3.668 -11.302  30.075  1.00 26.63           H  
ATOM   2164  NE2 HIS A 136       1.978 -10.145  29.437  1.00 26.63           N  
ATOM   2165  N   ALA A 137       4.664  -8.340  23.738  1.00 27.65           N  
ATOM   2166  H   ALA A 137       4.538  -7.460  24.219  1.00 27.65           H  
ATOM   2167  CA  ALA A 137       6.002  -8.617  23.150  1.00 27.65           C  
ATOM   2168  HA  ALA A 137       6.523  -9.320  23.800  1.00 27.65           H  
ATOM   2169  C   ALA A 137       6.939  -7.393  22.984  1.00 27.65           C  
ATOM   2170  CB  ALA A 137       5.887  -9.267  21.758  1.00 27.65           C  
ATOM   2171  HB1 ALA A 137       5.568 -10.307  21.833  1.00 27.65           H  
ATOM   2172  HB2 ALA A 137       5.185  -8.712  21.136  1.00 27.65           H  
ATOM   2173  HB3 ALA A 137       6.861  -9.272  21.268  1.00 27.65           H  
ATOM   2174  O   ALA A 137       8.150  -7.579  22.984  1.00 27.65           O  
ATOM   2175  N   LEU A 138       6.430  -6.161  22.822  1.00 29.14           N  
ATOM   2176  H   LEU A 138       5.424  -6.069  22.787  1.00 29.14           H  
ATOM   2177  CA  LEU A 138       7.227  -5.005  22.338  1.00 29.14           C  
ATOM   2178  HA  LEU A 138       8.245  -5.346  22.147  1.00 29.14           H  
ATOM   2179  C   LEU A 138       7.425  -3.862  23.364  1.00 29.14           C  
ATOM   2180  CB  LEU A 138       6.645  -4.543  20.981  1.00 29.14           C  
ATOM   2181  HB2 LEU A 138       6.933  -3.512  20.775  1.00 29.14           H  
ATOM   2182  HB3 LEU A 138       5.557  -4.566  21.039  1.00 29.14           H  
ATOM   2183  O   LEU A 138       7.695  -2.719  23.006  1.00 29.14           O  
ATOM   2184  CG  LEU A 138       7.124  -5.410  19.798  1.00 29.14           C  
ATOM   2185  HG  LEU A 138       7.093  -6.463  20.079  1.00 29.14           H  
ATOM   2186  CD1 LEU A 138       6.212  -5.216  18.588  1.00 29.14           C  
ATOM   2187 HD11 LEU A 138       5.193  -5.509  18.840  1.00 29.14           H  
ATOM   2188 HD12 LEU A 138       6.558  -5.836  17.762  1.00 29.14           H  
ATOM   2189 HD13 LEU A 138       6.220  -4.171  18.277  1.00 29.14           H  
ATOM   2190  CD2 LEU A 138       8.550  -5.042  19.376  1.00 29.14           C  
ATOM   2191 HD21 LEU A 138       8.853  -5.658  18.529  1.00 29.14           H  
ATOM   2192 HD22 LEU A 138       8.600  -3.993  19.086  1.00 29.14           H  
ATOM   2193 HD23 LEU A 138       9.249  -5.222  20.194  1.00 29.14           H  
ATOM   2194  N   GLY A 139       7.295  -4.155  24.660  1.00 26.23           N  
ATOM   2195  H   GLY A 139       7.142  -5.123  24.902  1.00 26.23           H  
ATOM   2196  CA  GLY A 139       7.212  -3.146  25.729  1.00 26.23           C  
ATOM   2197  HA2 GLY A 139       6.636  -2.297  25.359  1.00 26.23           H  
ATOM   2198  HA3 GLY A 139       6.658  -3.573  26.565  1.00 26.23           H  
ATOM   2199  C   GLY A 139       8.526  -2.581  26.295  1.00 26.23           C  
ATOM   2200  O   GLY A 139       8.475  -1.964  27.354  1.00 26.23           O  
ATOM   2201  N   SER A 140       9.693  -2.804  25.675  1.00 28.59           N  
ATOM   2202  H   SER A 140       9.688  -3.351  24.826  1.00 28.59           H  
ATOM   2203  CA  SER A 140      11.009  -2.535  26.300  1.00 28.59           C  
ATOM   2204  HA  SER A 140      10.841  -2.064  27.269  1.00 28.59           H  
ATOM   2205  C   SER A 140      11.939  -1.552  25.567  1.00 28.59           C  
ATOM   2206  CB  SER A 140      11.722  -3.859  26.607  1.00 28.59           C  
ATOM   2207  HB2 SER A 140      11.173  -4.384  27.388  1.00 28.59           H  
ATOM   2208  HB3 SER A 140      12.733  -3.665  26.966  1.00 28.59           H  
ATOM   2209  O   SER A 140      13.063  -1.349  26.018  1.00 28.59           O  
ATOM   2210  OG  SER A 140      11.766  -4.675  25.452  1.00 28.59           O  
ATOM   2211  HG  SER A 140      12.454  -5.335  25.563  1.00 28.59           H  
ATOM   2212  N   ALA A 141      11.493  -0.891  24.491  1.00 29.03           N  
ATOM   2213  H   ALA A 141      10.573  -1.116  24.141  1.00 29.03           H  
ATOM   2214  CA  ALA A 141      12.309   0.073  23.724  1.00 29.03           C  
ATOM   2215  HA  ALA A 141      13.354  -0.051  24.007  1.00 29.03           H  
ATOM   2216  C   ALA A 141      11.981   1.566  23.989  1.00 29.03           C  
ATOM   2217  CB  ALA A 141      12.214  -0.299  22.239  1.00 29.03           C  
ATOM   2218  HB1 ALA A 141      11.192  -0.168  21.883  1.00 29.03           H  
ATOM   2219  HB2 ALA A 141      12.519  -1.335  22.093  1.00 29.03           H  
ATOM   2220  HB3 ALA A 141      12.875   0.344  21.657  1.00 29.03           H  
ATOM   2221  O   ALA A 141      12.531   2.453  23.345  1.00 29.03           O  
ATOM   2222  N   ILE A 142      11.088   1.879  24.935  1.00 28.81           N  
ATOM   2223  H   ILE A 142      10.716   1.120  25.488  1.00 28.81           H  
ATOM   2224  CA  ILE A 142      10.411   3.194  25.035  1.00 28.81           C  
ATOM   2225  HA  ILE A 142      10.412   3.614  24.029  1.00 28.81           H  
ATOM   2226  C   ILE A 142      11.195   4.227  25.889  1.00 28.81           C  
ATOM   2227  CB  ILE A 142       8.906   3.017  25.412  1.00 28.81           C  
ATOM   2228  HB  ILE A 142       8.840   2.838  26.485  1.00 28.81           H  
ATOM   2229  O   ILE A 142      10.615   5.131  26.480  1.00 28.81           O  
ATOM   2230  CG1 ILE A 142       8.279   1.798  24.674  1.00 28.81           C  
ATOM   2231 HG12 ILE A 142       8.781   0.887  24.999  1.00 28.81           H  
ATOM   2232 HG13 ILE A 142       8.438   1.906  23.601  1.00 28.81           H  
ATOM   2233  CG2 ILE A 142       8.065   4.268  25.069  1.00 28.81           C  
ATOM   2234 HG21 ILE A 142       8.025   4.408  23.989  1.00 28.81           H  
ATOM   2235 HG22 ILE A 142       7.052   4.165  25.457  1.00 28.81           H  
ATOM   2236 HG23 ILE A 142       8.472   5.175  25.518  1.00 28.81           H  
ATOM   2237  CD1 ILE A 142       6.783   1.556  24.919  1.00 28.81           C  
ATOM   2238 HD11 ILE A 142       6.579   1.543  25.989  1.00 28.81           H  
ATOM   2239 HD12 ILE A 142       6.503   0.592  24.493  1.00 28.81           H  
ATOM   2240 HD13 ILE A 142       6.184   2.329  24.436  1.00 28.81           H  
ATOM   2241  N   MET A 143      12.527   4.114  25.986  1.00 29.20           N  
ATOM   2242  H   MET A 143      12.968   3.367  25.469  1.00 29.20           H  
ATOM   2243  CA  MET A 143      13.377   5.092  26.702  1.00 29.20           C  
ATOM   2244  HA  MET A 143      12.831   6.035  26.748  1.00 29.20           H  
ATOM   2245  C   MET A 143      14.672   5.492  25.970  1.00 29.20           C  
ATOM   2246  CB  MET A 143      13.631   4.656  28.163  1.00 29.20           C  
ATOM   2247  HB2 MET A 143      13.827   3.585  28.212  1.00 29.20           H  
ATOM   2248  HB3 MET A 143      14.502   5.178  28.560  1.00 29.20           H  
ATOM   2249  O   MET A 143      15.529   6.149  26.556  1.00 29.20           O  
ATOM   2250  CG  MET A 143      12.449   5.019  29.070  1.00 29.20           C  
ATOM   2251  HG2 MET A 143      11.614   4.354  28.853  1.00 29.20           H  
ATOM   2252  HG3 MET A 143      12.138   6.039  28.843  1.00 29.20           H  
ATOM   2253  SD  MET A 143      12.820   4.944  30.845  1.00 29.20           S  
ATOM   2254  CE  MET A 143      11.270   5.622  31.497  1.00 29.20           C  
ATOM   2255  HE1 MET A 143      11.315   5.648  32.586  1.00 29.20           H  
ATOM   2256  HE2 MET A 143      10.437   4.994  31.182  1.00 29.20           H  
ATOM   2257  HE3 MET A 143      11.126   6.633  31.117  1.00 29.20           H  
ATOM   2258  N   GLY A 144      14.819   5.167  24.682  1.00 27.56           N  
ATOM   2259  H   GLY A 144      14.111   4.624  24.208  1.00 27.56           H  
ATOM   2260  CA  GLY A 144      15.958   5.641  23.894  1.00 27.56           C  
ATOM   2261  HA2 GLY A 144      16.206   6.661  24.189  1.00 27.56           H  
ATOM   2262  HA3 GLY A 144      16.824   5.013  24.101  1.00 27.56           H  
ATOM   2263  C   GLY A 144      15.703   5.610  22.391  1.00 27.56           C  
ATOM   2264  O   GLY A 144      15.346   4.572  21.850  1.00 27.56           O  
ATOM   2265  N   GLY A 145      15.939   6.744  21.725  1.00 27.53           N  
ATOM   2266  H   GLY A 145      16.228   7.553  22.257  1.00 27.53           H  
ATOM   2267  CA  GLY A 145      16.082   6.803  20.271  1.00 27.53           C  
ATOM   2268  HA2 GLY A 145      16.689   7.669  20.007  1.00 27.53           H  
ATOM   2269  HA3 GLY A 145      16.624   5.915  19.946  1.00 27.53           H  
ATOM   2270  C   GLY A 145      14.783   6.864  19.467  1.00 27.53           C  
ATOM   2271  O   GLY A 145      14.422   5.900  18.794  1.00 27.53           O  
ATOM   2272  N   VAL A 146      14.171   8.055  19.399  1.00 31.08           N  
ATOM   2273  H   VAL A 146      14.520   8.807  19.976  1.00 31.08           H  
ATOM   2274  CA  VAL A 146      13.308   8.410  18.251  1.00 31.08           C  
ATOM   2275  HA  VAL A 146      12.451   7.738  18.226  1.00 31.08           H  
ATOM   2276  C   VAL A 146      14.091   8.191  16.949  1.00 31.08           C  
ATOM   2277  CB  VAL A 146      12.796   9.863  18.360  1.00 31.08           C  
ATOM   2278  HB  VAL A 146      13.647  10.531  18.498  1.00 31.08           H  
ATOM   2279  O   VAL A 146      13.577   7.565  16.028  1.00 31.08           O  
ATOM   2280  CG1 VAL A 146      12.018  10.320  17.119  1.00 31.08           C  
ATOM   2281 HG11 VAL A 146      12.681  10.349  16.253  1.00 31.08           H  
ATOM   2282 HG12 VAL A 146      11.627  11.326  17.273  1.00 31.08           H  
ATOM   2283 HG13 VAL A 146      11.195   9.635  16.916  1.00 31.08           H  
ATOM   2284  CG2 VAL A 146      11.860  10.009  19.569  1.00 31.08           C  
ATOM   2285 HG21 VAL A 146      12.387   9.757  20.488  1.00 31.08           H  
ATOM   2286 HG22 VAL A 146      11.514  11.040  19.644  1.00 31.08           H  
ATOM   2287 HG23 VAL A 146      11.000   9.349  19.456  1.00 31.08           H  
ATOM   2288  N   ASP A 147      15.371   8.575  16.936  1.00 34.48           N  
ATOM   2289  H   ASP A 147      15.691   9.195  17.667  1.00 34.48           H  
ATOM   2290  CA  ASP A 147      16.305   8.351  15.827  1.00 34.48           C  
ATOM   2291  HA  ASP A 147      15.891   8.796  14.922  1.00 34.48           H  
ATOM   2292  C   ASP A 147      16.563   6.857  15.554  1.00 34.48           C  
ATOM   2293  CB  ASP A 147      17.637   9.056  16.141  1.00 34.48           C  
ATOM   2294  HB2 ASP A 147      18.158   8.489  16.912  1.00 34.48           H  
ATOM   2295  HB3 ASP A 147      18.258   9.055  15.246  1.00 34.48           H  
ATOM   2296  O   ASP A 147      16.712   6.450  14.409  1.00 34.48           O  
ATOM   2297  CG  ASP A 147      17.454  10.499  16.624  1.00 34.48           C  
ATOM   2298  OD1 ASP A 147      16.628  11.222  16.028  1.00 34.48           O  
ATOM   2299  OD2 ASP A 147      18.061  10.828  17.667  1.00 34.48           O  
ATOM   2300  N   THR A 148      16.581   6.006  16.587  1.00 37.41           N  
ATOM   2301  H   THR A 148      16.424   6.370  17.516  1.00 37.41           H  
ATOM   2302  CA  THR A 148      16.844   4.564  16.435  1.00 37.41           C  
ATOM   2303  HA  THR A 148      17.678   4.438  15.744  1.00 37.41           H  
ATOM   2304  C   THR A 148      15.651   3.832  15.826  1.00 37.41           C  
ATOM   2305  CB  THR A 148      17.229   3.923  17.777  1.00 37.41           C  
ATOM   2306  HB  THR A 148      16.348   3.850  18.414  1.00 37.41           H  
ATOM   2307  O   THR A 148      15.835   2.995  14.946  1.00 37.41           O  
ATOM   2308  CG2 THR A 148      17.850   2.537  17.609  1.00 37.41           C  
ATOM   2309 HG21 THR A 148      17.118   1.852  17.181  1.00 37.41           H  
ATOM   2310 HG22 THR A 148      18.718   2.587  16.951  1.00 37.41           H  
ATOM   2311 HG23 THR A 148      18.154   2.154  18.583  1.00 37.41           H  
ATOM   2312  OG1 THR A 148      18.195   4.716  18.432  1.00 37.41           O  
ATOM   2313  HG1 THR A 148      18.948   4.793  17.843  1.00 37.41           H  
ATOM   2314  N   VAL A 149      14.424   4.170  16.238  1.00 38.04           N  
ATOM   2315  H   VAL A 149      14.336   4.863  16.968  1.00 38.04           H  
ATOM   2316  CA  VAL A 149      13.201   3.620  15.627  1.00 38.04           C  
ATOM   2317  HA  VAL A 149      13.320   2.542  15.522  1.00 38.04           H  
ATOM   2318  C   VAL A 149      12.996   4.175  14.215  1.00 38.04           C  
ATOM   2319  CB  VAL A 149      11.974   3.874  16.525  1.00 38.04           C  
ATOM   2320  HB  VAL A 149      11.878   4.945  16.707  1.00 38.04           H  
ATOM   2321  O   VAL A 149      12.576   3.429  13.333  1.00 38.04           O  
ATOM   2322  CG1 VAL A 149      10.668   3.369  15.896  1.00 38.04           C  
ATOM   2323 HG11 VAL A 149      10.769   2.321  15.614  1.00 38.04           H  
ATOM   2324 HG12 VAL A 149      10.432   3.959  15.010  1.00 38.04           H  
ATOM   2325 HG13 VAL A 149       9.846   3.478  16.603  1.00 38.04           H  
ATOM   2326  CG2 VAL A 149      12.136   3.159  17.874  1.00 38.04           C  
ATOM   2327 HG21 VAL A 149      12.253   2.086  17.718  1.00 38.04           H  
ATOM   2328 HG22 VAL A 149      11.261   3.340  18.499  1.00 38.04           H  
ATOM   2329 HG23 VAL A 149      13.010   3.541  18.402  1.00 38.04           H  
ATOM   2330  N   HIS A 150      13.341   5.445  13.978  1.00 37.52           N  
ATOM   2331  H   HIS A 150      13.662   6.018  14.746  1.00 37.52           H  
ATOM   2332  CA  HIS A 150      13.332   6.044  12.643  1.00 37.52           C  
ATOM   2333  HA  HIS A 150      12.333   5.926  12.223  1.00 37.52           H  
ATOM   2334  C   HIS A 150      14.307   5.300  11.719  1.00 37.52           C  
ATOM   2335  CB  HIS A 150      13.631   7.548  12.756  1.00 37.52           C  
ATOM   2336  HB2 HIS A 150      14.695   7.708  12.926  1.00 37.52           H  
ATOM   2337  HB3 HIS A 150      13.097   7.945  13.619  1.00 37.52           H  
ATOM   2338  O   HIS A 150      13.868   4.664  10.765  1.00 37.52           O  
ATOM   2339  CG  HIS A 150      13.183   8.369  11.576  1.00 37.52           C  
ATOM   2340  CD2 HIS A 150      13.950   8.796  10.524  1.00 37.52           C  
ATOM   2341  HD2 HIS A 150      14.990   8.559  10.357  1.00 37.52           H  
ATOM   2342  ND1 HIS A 150      11.941   8.945  11.435  1.00 37.52           N  
ATOM   2343  HD1 HIS A 150      11.168   8.846  12.078  1.00 37.52           H  
ATOM   2344  CE1 HIS A 150      11.958   9.704  10.328  1.00 37.52           C  
ATOM   2345  HE1 HIS A 150      11.129  10.289   9.955  1.00 37.52           H  
ATOM   2346  NE2 HIS A 150      13.160   9.650   9.744  1.00 37.52           N  
ATOM   2347  N   ASN A 151      15.599   5.258  12.053  1.00 40.68           N  
ATOM   2348  H   ASN A 151      15.922   5.796  12.844  1.00 40.68           H  
ATOM   2349  CA  ASN A 151      16.607   4.608  11.214  1.00 40.68           C  
ATOM   2350  HA  ASN A 151      16.602   5.085  10.233  1.00 40.68           H  
ATOM   2351  C   ASN A 151      16.282   3.125  10.978  1.00 40.68           C  
ATOM   2352  CB  ASN A 151      18.001   4.809  11.831  1.00 40.68           C  
ATOM   2353  HB2 ASN A 151      18.009   4.426  12.852  1.00 40.68           H  
ATOM   2354  HB3 ASN A 151      18.725   4.243  11.246  1.00 40.68           H  
ATOM   2355  O   ASN A 151      16.328   2.671   9.841  1.00 40.68           O  
ATOM   2356  CG  ASN A 151      18.453   6.262  11.844  1.00 40.68           C  
ATOM   2357  ND2 ASN A 151      19.612   6.531  12.397  1.00 40.68           N  
ATOM   2358 HD21 ASN A 151      19.895   7.500  12.353  1.00 40.68           H  
ATOM   2359 HD22 ASN A 151      20.214   5.775  12.688  1.00 40.68           H  
ATOM   2360  OD1 ASN A 151      17.799   7.175  11.369  1.00 40.68           O  
ATOM   2361  N   HIS A 152      15.831   2.385  11.998  1.00 40.39           N  
ATOM   2362  H   HIS A 152      15.791   2.786  12.924  1.00 40.39           H  
ATOM   2363  CA  HIS A 152      15.496   0.971  11.819  1.00 40.39           C  
ATOM   2364  HA  HIS A 152      16.337   0.513  11.298  1.00 40.39           H  
ATOM   2365  C   HIS A 152      14.254   0.743  10.931  1.00 40.39           C  
ATOM   2366  CB  HIS A 152      15.375   0.300  13.194  1.00 40.39           C  
ATOM   2367  HB2 HIS A 152      16.158   0.689  13.845  1.00 40.39           H  
ATOM   2368  HB3 HIS A 152      14.411   0.546  13.639  1.00 40.39           H  
ATOM   2369  O   HIS A 152      14.235  -0.213  10.158  1.00 40.39           O  
ATOM   2370  CG  HIS A 152      15.562  -1.196  13.157  1.00 40.39           C  
ATOM   2371  CD2 HIS A 152      14.748  -2.142  13.720  1.00 40.39           C  
ATOM   2372  HD2 HIS A 152      13.829  -1.948  14.253  1.00 40.39           H  
ATOM   2373  ND1 HIS A 152      16.632  -1.862  12.603  1.00 40.39           N  
ATOM   2374  HD1 HIS A 152      17.369  -1.454  12.047  1.00 40.39           H  
ATOM   2375  CE1 HIS A 152      16.453  -3.177  12.810  1.00 40.39           C  
ATOM   2376  HE1 HIS A 152      17.107  -3.953  12.439  1.00 40.39           H  
ATOM   2377  NE2 HIS A 152      15.325  -3.398  13.505  1.00 40.39           N  
ATOM   2378  N   LEU A 153      13.236   1.615  10.967  1.00 42.03           N  
ATOM   2379  H   LEU A 153      13.294   2.404  11.595  1.00 42.03           H  
ATOM   2380  CA  LEU A 153      12.073   1.524  10.065  1.00 42.03           C  
ATOM   2381  HA  LEU A 153      11.772   0.479   9.987  1.00 42.03           H  
ATOM   2382  C   LEU A 153      12.376   1.975   8.627  1.00 42.03           C  
ATOM   2383  CB  LEU A 153      10.902   2.344  10.636  1.00 42.03           C  
ATOM   2384  HB2 LEU A 153      10.178   2.529   9.842  1.00 42.03           H  
ATOM   2385  HB3 LEU A 153      11.284   3.313  10.957  1.00 42.03           H  
ATOM   2386  O   LEU A 153      11.724   1.502   7.695  1.00 42.03           O  
ATOM   2387  CG  LEU A 153      10.166   1.663  11.803  1.00 42.03           C  
ATOM   2388  HG  LEU A 153      10.883   1.332  12.554  1.00 42.03           H  
ATOM   2389  CD1 LEU A 153       9.205   2.660  12.452  1.00 42.03           C  
ATOM   2390 HD11 LEU A 153       8.448   2.973  11.733  1.00 42.03           H  
ATOM   2391 HD12 LEU A 153       8.724   2.200  13.316  1.00 42.03           H  
ATOM   2392 HD13 LEU A 153       9.766   3.533  12.784  1.00 42.03           H  
ATOM   2393  CD2 LEU A 153       9.334   0.463  11.337  1.00 42.03           C  
ATOM   2394 HD21 LEU A 153       8.636   0.769  10.558  1.00 42.03           H  
ATOM   2395 HD22 LEU A 153       9.988  -0.316  10.945  1.00 42.03           H  
ATOM   2396 HD23 LEU A 153       8.779   0.050  12.180  1.00 42.03           H  
ATOM   2397  N   PHE A 154      13.341   2.874   8.434  1.00 46.18           N  
ATOM   2398  H   PHE A 154      13.804   3.270   9.240  1.00 46.18           H  
ATOM   2399  CA  PHE A 154      13.781   3.308   7.105  1.00 46.18           C  
ATOM   2400  HA  PHE A 154      12.921   3.342   6.437  1.00 46.18           H  
ATOM   2401  C   PHE A 154      14.758   2.304   6.463  1.00 46.18           C  
ATOM   2402  CB  PHE A 154      14.333   4.740   7.192  1.00 46.18           C  
ATOM   2403  HB2 PHE A 154      15.033   4.888   6.370  1.00 46.18           H  
ATOM   2404  HB3 PHE A 154      14.897   4.868   8.116  1.00 46.18           H  
ATOM   2405  O   PHE A 154      14.602   1.979   5.289  1.00 46.18           O  
ATOM   2406  CG  PHE A 154      13.256   5.815   7.094  1.00 46.18           C  
ATOM   2407  CD1 PHE A 154      13.046   6.484   5.873  1.00 46.18           C  
ATOM   2408  HD1 PHE A 154      13.656   6.245   5.014  1.00 46.18           H  
ATOM   2409  CD2 PHE A 154      12.440   6.140   8.195  1.00 46.18           C  
ATOM   2410  HD2 PHE A 154      12.561   5.619   9.134  1.00 46.18           H  
ATOM   2411  CE1 PHE A 154      12.051   7.472   5.764  1.00 46.18           C  
ATOM   2412  HE1 PHE A 154      11.909   7.982   4.823  1.00 46.18           H  
ATOM   2413  CE2 PHE A 154      11.450   7.131   8.092  1.00 46.18           C  
ATOM   2414  HE2 PHE A 154      10.844   7.377   8.952  1.00 46.18           H  
ATOM   2415  CZ  PHE A 154      11.257   7.803   6.875  1.00 46.18           C  
ATOM   2416  HZ  PHE A 154      10.502   8.570   6.789  1.00 46.18           H  
ATOM   2417  N   GLU A 155      15.697   1.737   7.227  1.00 47.02           N  
ATOM   2418  H   GLU A 155      15.825   2.083   8.167  1.00 47.02           H  
ATOM   2419  CA  GLU A 155      16.674   0.750   6.736  1.00 47.02           C  
ATOM   2420  HA  GLU A 155      17.086   1.089   5.786  1.00 47.02           H  
ATOM   2421  C   GLU A 155      16.067  -0.641   6.496  1.00 47.02           C  
ATOM   2422  CB  GLU A 155      17.827   0.610   7.746  1.00 47.02           C  
ATOM   2423  HB2 GLU A 155      18.427  -0.258   7.473  1.00 47.02           H  
ATOM   2424  HB3 GLU A 155      17.401   0.427   8.733  1.00 47.02           H  
ATOM   2425  O   GLU A 155      16.397  -1.299   5.510  1.00 47.02           O  
ATOM   2426  CG  GLU A 155      18.760   1.832   7.794  1.00 47.02           C  
ATOM   2427  HG2 GLU A 155      18.167   2.736   7.938  1.00 47.02           H  
ATOM   2428  HG3 GLU A 155      19.260   1.918   6.829  1.00 47.02           H  
ATOM   2429  CD  GLU A 155      19.819   1.746   8.911  1.00 47.02           C  
ATOM   2430  OE1 GLU A 155      20.641   2.687   8.998  1.00 47.02           O  
ATOM   2431  OE2 GLU A 155      19.807   0.763   9.692  1.00 47.02           O  
ATOM   2432  N   THR A 156      15.187  -1.117   7.385  1.00 47.88           N  
ATOM   2433  H   THR A 156      14.972  -0.550   8.192  1.00 47.88           H  
ATOM   2434  CA  THR A 156      14.783  -2.539   7.386  1.00 47.88           C  
ATOM   2435  HA  THR A 156      15.643  -3.127   7.064  1.00 47.88           H  
ATOM   2436  C   THR A 156      13.656  -2.849   6.399  1.00 47.88           C  
ATOM   2437  CB  THR A 156      14.415  -3.033   8.798  1.00 47.88           C  
ATOM   2438  HB  THR A 156      13.430  -2.655   9.073  1.00 47.88           H  
ATOM   2439  O   THR A 156      13.473  -4.008   6.029  1.00 47.88           O  
ATOM   2440  CG2 THR A 156      14.429  -4.555   8.949  1.00 47.88           C  
ATOM   2441 HG21 THR A 156      14.289  -4.817   9.998  1.00 47.88           H  
ATOM   2442 HG22 THR A 156      13.618  -5.000   8.371  1.00 47.88           H  
ATOM   2443 HG23 THR A 156      15.383  -4.953   8.604  1.00 47.88           H  
ATOM   2444  OG1 THR A 156      15.349  -2.576   9.741  1.00 47.88           O  
ATOM   2445  HG1 THR A 156      15.059  -1.696   9.994  1.00 47.88           H  
ATOM   2446  N   VAL A 157      12.876  -1.848   5.959  1.00 52.91           N  
ATOM   2447  H   VAL A 157      13.084  -0.907   6.260  1.00 52.91           H  
ATOM   2448  CA  VAL A 157      11.724  -2.092   5.070  1.00 52.91           C  
ATOM   2449  HA  VAL A 157      11.956  -3.013   4.536  1.00 52.91           H  
ATOM   2450  C   VAL A 157      11.532  -1.068   3.925  1.00 52.91           C  
ATOM   2451  CB  VAL A 157      10.421  -2.375   5.875  1.00 52.91           C  
ATOM   2452  HB  VAL A 157       9.772  -1.499   5.870  1.00 52.91           H  
ATOM   2453  O   VAL A 157      10.429  -0.541   3.753  1.00 52.91           O  
ATOM   2454  CG1 VAL A 157       9.697  -3.553   5.205  1.00 52.91           C  
ATOM   2455 HG11 VAL A 157      10.314  -4.449   5.269  1.00 52.91           H  
ATOM   2456 HG12 VAL A 157       9.509  -3.331   4.155  1.00 52.91           H  
ATOM   2457 HG13 VAL A 157       8.752  -3.746   5.713  1.00 52.91           H  
ATOM   2458  CG2 VAL A 157      10.587  -2.760   7.354  1.00 52.91           C  
ATOM   2459 HG21 VAL A 157      11.184  -3.667   7.451  1.00 52.91           H  
ATOM   2460 HG22 VAL A 157      11.064  -1.945   7.898  1.00 52.91           H  
ATOM   2461 HG23 VAL A 157       9.607  -2.933   7.801  1.00 52.91           H  
ATOM   2462  N   PRO A 158      12.527  -0.841   3.035  1.00 49.69           N  
ATOM   2463  CA  PRO A 158      12.336  -0.034   1.817  1.00 49.69           C  
ATOM   2464  HA  PRO A 158      12.184   1.007   2.103  1.00 49.69           H  
ATOM   2465  C   PRO A 158      11.148  -0.504   0.958  1.00 49.69           C  
ATOM   2466  CB  PRO A 158      13.650  -0.158   1.033  1.00 49.69           C  
ATOM   2467  HB2 PRO A 158      13.596  -0.988   0.328  1.00 49.69           H  
ATOM   2468  HB3 PRO A 158      13.892   0.767   0.509  1.00 49.69           H  
ATOM   2469  O   PRO A 158      10.428   0.297   0.365  1.00 49.69           O  
ATOM   2470  CG  PRO A 158      14.687  -0.482   2.104  1.00 49.69           C  
ATOM   2471  HG2 PRO A 158      15.541  -1.024   1.698  1.00 49.69           H  
ATOM   2472  HG3 PRO A 158      15.012   0.438   2.590  1.00 49.69           H  
ATOM   2473  CD  PRO A 158      13.899  -1.329   3.098  1.00 49.69           C  
ATOM   2474  HD2 PRO A 158      14.337  -1.188   4.086  1.00 49.69           H  
ATOM   2475  HD3 PRO A 158      13.936  -2.380   2.812  1.00 49.69           H  
ATOM   2476  N   GLN A 159      10.894  -1.818   0.951  1.00 49.60           N  
ATOM   2477  H   GLN A 159      11.526  -2.413   1.467  1.00 49.60           H  
ATOM   2478  CA  GLN A 159       9.775  -2.449   0.244  1.00 49.60           C  
ATOM   2479  HA  GLN A 159       9.792  -2.131  -0.798  1.00 49.60           H  
ATOM   2480  C   GLN A 159       8.399  -2.056   0.815  1.00 49.60           C  
ATOM   2481  CB  GLN A 159       9.950  -3.976   0.295  1.00 49.60           C  
ATOM   2482  HB2 GLN A 159       9.944  -4.301   1.335  1.00 49.60           H  
ATOM   2483  HB3 GLN A 159       9.103  -4.439  -0.212  1.00 49.60           H  
ATOM   2484  O   GLN A 159       7.422  -2.019   0.075  1.00 49.60           O  
ATOM   2485  CG  GLN A 159      11.248  -4.461  -0.379  1.00 49.60           C  
ATOM   2486  HG2 GLN A 159      12.111  -4.009   0.110  1.00 49.60           H  
ATOM   2487  HG3 GLN A 159      11.246  -4.149  -1.423  1.00 49.60           H  
ATOM   2488  CD  GLN A 159      11.425  -5.977  -0.327  1.00 49.60           C  
ATOM   2489  NE2 GLN A 159      12.537  -6.493  -0.801  1.00 49.60           N  
ATOM   2490 HE21 GLN A 159      13.255  -5.910  -1.206  1.00 49.60           H  
ATOM   2491 HE22 GLN A 159      12.608  -7.499  -0.746  1.00 49.60           H  
ATOM   2492  OE1 GLN A 159      10.589  -6.729   0.142  1.00 49.60           O  
ATOM   2493  N   PHE A 160       8.305  -1.724   2.108  1.00 50.00           N  
ATOM   2494  H   PHE A 160       9.150  -1.661   2.657  1.00 50.00           H  
ATOM   2495  CA  PHE A 160       7.059  -1.249   2.720  1.00 50.00           C  
ATOM   2496  HA  PHE A 160       6.235  -1.881   2.388  1.00 50.00           H  
ATOM   2497  C   PHE A 160       6.754   0.181   2.273  1.00 50.00           C  
ATOM   2498  CB  PHE A 160       7.178  -1.359   4.245  1.00 50.00           C  
ATOM   2499  HB2 PHE A 160       8.001  -0.733   4.589  1.00 50.00           H  
ATOM   2500  HB3 PHE A 160       7.413  -2.397   4.481  1.00 50.00           H  
ATOM   2501  O   PHE A 160       5.640   0.473   1.845  1.00 50.00           O  
ATOM   2502  CG  PHE A 160       5.944  -0.992   5.040  1.00 50.00           C  
ATOM   2503  CD1 PHE A 160       5.725   0.340   5.440  1.00 50.00           C  
ATOM   2504  HD1 PHE A 160       6.430   1.112   5.169  1.00 50.00           H  
ATOM   2505  CD2 PHE A 160       5.034  -1.996   5.420  1.00 50.00           C  
ATOM   2506  HD2 PHE A 160       5.207  -3.021   5.126  1.00 50.00           H  
ATOM   2507  CE1 PHE A 160       4.588   0.667   6.199  1.00 50.00           C  
ATOM   2508  HE1 PHE A 160       4.421   1.690   6.500  1.00 50.00           H  
ATOM   2509  CE2 PHE A 160       3.896  -1.669   6.177  1.00 50.00           C  
ATOM   2510  HE2 PHE A 160       3.193  -2.439   6.457  1.00 50.00           H  
ATOM   2511  CZ  PHE A 160       3.671  -0.336   6.564  1.00 50.00           C  
ATOM   2512  HZ  PHE A 160       2.796  -0.080   7.143  1.00 50.00           H  
ATOM   2513  N   TRP A 161       7.762   1.055   2.299  1.00 54.84           N  
ATOM   2514  H   TRP A 161       8.654   0.755   2.664  1.00 54.84           H  
ATOM   2515  CA  TRP A 161       7.636   2.437   1.843  1.00 54.84           C  
ATOM   2516  HA  TRP A 161       6.805   2.906   2.370  1.00 54.84           H  
ATOM   2517  C   TRP A 161       7.308   2.525   0.345  1.00 54.84           C  
ATOM   2518  CB  TRP A 161       8.921   3.184   2.213  1.00 54.84           C  
ATOM   2519  HB2 TRP A 161       8.900   4.169   1.746  1.00 54.84           H  
ATOM   2520  HB3 TRP A 161       9.780   2.654   1.801  1.00 54.84           H  
ATOM   2521  O   TRP A 161       6.382   3.241  -0.030  1.00 54.84           O  
ATOM   2522  CG  TRP A 161       9.125   3.378   3.690  1.00 54.84           C  
ATOM   2523  CD1 TRP A 161      10.088   2.808   4.449  1.00 54.84           C  
ATOM   2524  HD1 TRP A 161      10.841   2.123   4.087  1.00 54.84           H  
ATOM   2525  CD2 TRP A 161       8.364   4.225   4.606  1.00 54.84           C  
ATOM   2526  CE2 TRP A 161       8.968   4.176   5.896  1.00 54.84           C  
ATOM   2527  CE3 TRP A 161       7.220   5.032   4.470  1.00 54.84           C  
ATOM   2528  HE3 TRP A 161       6.724   5.033   3.510  1.00 54.84           H  
ATOM   2529  NE1 TRP A 161       9.985   3.254   5.754  1.00 54.84           N  
ATOM   2530  HE1 TRP A 161      10.601   2.933   6.487  1.00 54.84           H  
ATOM   2531  CH2 TRP A 161       7.377   5.785   6.780  1.00 54.84           C  
ATOM   2532  HH2 TRP A 161       7.012   6.390   7.596  1.00 54.84           H  
ATOM   2533  CZ2 TRP A 161       8.494   4.948   6.969  1.00 54.84           C  
ATOM   2534  HZ2 TRP A 161       8.997   4.903   7.924  1.00 54.84           H  
ATOM   2535  CZ3 TRP A 161       6.730   5.815   5.532  1.00 54.84           C  
ATOM   2536  HZ3 TRP A 161       5.861   6.439   5.388  1.00 54.84           H  
ATOM   2537  N   GLY A 162       7.991   1.741  -0.498  1.00 61.43           N  
ATOM   2538  H   GLY A 162       8.758   1.197  -0.129  1.00 61.43           H  
ATOM   2539  CA  GLY A 162       7.762   1.717  -1.947  1.00 61.43           C  
ATOM   2540  HA2 GLY A 162       8.524   1.089  -2.406  1.00 61.43           H  
ATOM   2541  HA3 GLY A 162       7.870   2.728  -2.340  1.00 61.43           H  
ATOM   2542  C   GLY A 162       6.391   1.183  -2.387  1.00 61.43           C  
ATOM   2543  O   GLY A 162       5.946   1.524  -3.480  1.00 61.43           O  
ATOM   2544  N   VAL A 163       5.709   0.384  -1.556  1.00 59.20           N  
ATOM   2545  H   VAL A 163       6.149   0.121  -0.686  1.00 59.20           H  
ATOM   2546  CA  VAL A 163       4.382  -0.186  -1.865  1.00 59.20           C  
ATOM   2547  HA  VAL A 163       4.200  -0.105  -2.937  1.00 59.20           H  
ATOM   2548  C   VAL A 163       3.255   0.599  -1.189  1.00 59.20           C  
ATOM   2549  CB  VAL A 163       4.339  -1.689  -1.516  1.00 59.20           C  
ATOM   2550  HB  VAL A 163       4.636  -1.821  -0.475  1.00 59.20           H  
ATOM   2551  O   VAL A 163       2.329   1.047  -1.864  1.00 59.20           O  
ATOM   2552  CG1 VAL A 163       2.945  -2.305  -1.698  1.00 59.20           C  
ATOM   2553 HG11 VAL A 163       2.983  -3.377  -1.505  1.00 59.20           H  
ATOM   2554 HG12 VAL A 163       2.589  -2.135  -2.714  1.00 59.20           H  
ATOM   2555 HG13 VAL A 163       2.238  -1.862  -0.997  1.00 59.20           H  
ATOM   2556  CG2 VAL A 163       5.303  -2.480  -2.413  1.00 59.20           C  
ATOM   2557 HG21 VAL A 163       5.298  -3.531  -2.124  1.00 59.20           H  
ATOM   2558 HG22 VAL A 163       6.320  -2.102  -2.305  1.00 59.20           H  
ATOM   2559 HG23 VAL A 163       5.001  -2.390  -3.456  1.00 59.20           H  
ATOM   2560  N   PHE A 164       3.328   0.818   0.128  1.00 61.42           N  
ATOM   2561  H   PHE A 164       4.134   0.490   0.641  1.00 61.42           H  
ATOM   2562  CA  PHE A 164       2.198   1.369   0.883  1.00 61.42           C  
ATOM   2563  HA  PHE A 164       1.279   0.962   0.460  1.00 61.42           H  
ATOM   2564  C   PHE A 164       2.058   2.890   0.781  1.00 61.42           C  
ATOM   2565  CB  PHE A 164       2.264   0.913   2.348  1.00 61.42           C  
ATOM   2566  HB2 PHE A 164       3.241   1.153   2.766  1.00 61.42           H  
ATOM   2567  HB3 PHE A 164       1.522   1.472   2.918  1.00 61.42           H  
ATOM   2568  O   PHE A 164       0.936   3.389   0.847  1.00 61.42           O  
ATOM   2569  CG  PHE A 164       1.960  -0.562   2.531  1.00 61.42           C  
ATOM   2570  CD1 PHE A 164       0.647  -1.031   2.342  1.00 61.42           C  
ATOM   2571  HD1 PHE A 164      -0.135  -0.348   2.044  1.00 61.42           H  
ATOM   2572  CD2 PHE A 164       2.986  -1.477   2.828  1.00 61.42           C  
ATOM   2573  HD2 PHE A 164       3.998  -1.121   2.955  1.00 61.42           H  
ATOM   2574  CE1 PHE A 164       0.363  -2.404   2.444  1.00 61.42           C  
ATOM   2575  HE1 PHE A 164      -0.630  -2.752   2.200  1.00 61.42           H  
ATOM   2576  CE2 PHE A 164       2.704  -2.851   2.937  1.00 61.42           C  
ATOM   2577  HE2 PHE A 164       3.504  -3.549   3.134  1.00 61.42           H  
ATOM   2578  CZ  PHE A 164       1.391  -3.316   2.744  1.00 61.42           C  
ATOM   2579  HZ  PHE A 164       1.187  -4.376   2.768  1.00 61.42           H  
ATOM   2580  N   VAL A 165       3.139   3.661   0.602  1.00 66.74           N  
ATOM   2581  H   VAL A 165       4.048   3.232   0.500  1.00 66.74           H  
ATOM   2582  CA  VAL A 165       3.006   5.128   0.493  1.00 66.74           C  
ATOM   2583  HA  VAL A 165       2.305   5.440   1.268  1.00 66.74           H  
ATOM   2584  C   VAL A 165       2.332   5.569  -0.808  1.00 66.74           C  
ATOM   2585  CB  VAL A 165       4.319   5.873   0.786  1.00 66.74           C  
ATOM   2586  HB  VAL A 165       5.154   5.403   0.266  1.00 66.74           H  
ATOM   2587  O   VAL A 165       1.422   6.396  -0.717  1.00 66.74           O  
ATOM   2588  CG1 VAL A 165       4.285   7.352   0.391  1.00 66.74           C  
ATOM   2589 HG11 VAL A 165       5.202   7.845   0.712  1.00 66.74           H  
ATOM   2590 HG12 VAL A 165       4.227   7.444  -0.693  1.00 66.74           H  
ATOM   2591 HG13 VAL A 165       3.429   7.843   0.855  1.00 66.74           H  
ATOM   2592  CG2 VAL A 165       4.551   5.815   2.297  1.00 66.74           C  
ATOM   2593 HG21 VAL A 165       5.421   6.421   2.551  1.00 66.74           H  
ATOM   2594 HG22 VAL A 165       3.692   6.220   2.830  1.00 66.74           H  
ATOM   2595 HG23 VAL A 165       4.708   4.781   2.603  1.00 66.74           H  
ATOM   2596  N   PRO A 166       2.664   5.023  -1.995  1.00 64.95           N  
ATOM   2597  CA  PRO A 166       1.910   5.318  -3.211  1.00 64.95           C  
ATOM   2598  HA  PRO A 166       2.013   6.381  -3.433  1.00 64.95           H  
ATOM   2599  C   PRO A 166       0.418   4.983  -3.085  1.00 64.95           C  
ATOM   2600  CB  PRO A 166       2.586   4.507  -4.319  1.00 64.95           C  
ATOM   2601  HB2 PRO A 166       2.527   5.011  -5.284  1.00 64.95           H  
ATOM   2602  HB3 PRO A 166       2.150   3.510  -4.381  1.00 64.95           H  
ATOM   2603  O   PRO A 166      -0.416   5.766  -3.537  1.00 64.95           O  
ATOM   2604  CG  PRO A 166       4.027   4.392  -3.827  1.00 64.95           C  
ATOM   2605  HG2 PRO A 166       4.535   3.535  -4.271  1.00 64.95           H  
ATOM   2606  HG3 PRO A 166       4.567   5.314  -4.041  1.00 64.95           H  
ATOM   2607  CD  PRO A 166       3.848   4.237  -2.319  1.00 64.95           C  
ATOM   2608  HD2 PRO A 166       4.735   4.602  -1.801  1.00 64.95           H  
ATOM   2609  HD3 PRO A 166       3.677   3.188  -2.077  1.00 64.95           H  
ATOM   2610  N   GLU A 167       0.070   3.873  -2.428  1.00 66.87           N  
ATOM   2611  H   GLU A 167       0.799   3.256  -2.100  1.00 66.87           H  
ATOM   2612  CA  GLU A 167      -1.318   3.453  -2.196  1.00 66.87           C  
ATOM   2613  HA  GLU A 167      -1.850   3.465  -3.147  1.00 66.87           H  
ATOM   2614  C   GLU A 167      -2.058   4.418  -1.249  1.00 66.87           C  
ATOM   2615  CB  GLU A 167      -1.301   1.999  -1.689  1.00 66.87           C  
ATOM   2616  HB2 GLU A 167      -0.665   1.411  -2.351  1.00 66.87           H  
ATOM   2617  HB3 GLU A 167      -0.869   1.975  -0.688  1.00 66.87           H  
ATOM   2618  O   GLU A 167      -3.095   4.974  -1.618  1.00 66.87           O  
ATOM   2619  CG  GLU A 167      -2.692   1.350  -1.666  1.00 66.87           C  
ATOM   2620  HG2 GLU A 167      -3.315   1.876  -0.942  1.00 66.87           H  
ATOM   2621  HG3 GLU A 167      -3.143   1.468  -2.651  1.00 66.87           H  
ATOM   2622  CD  GLU A 167      -2.639  -0.145  -1.298  1.00 66.87           C  
ATOM   2623  OE1 GLU A 167      -3.490  -0.899  -1.821  1.00 66.87           O  
ATOM   2624  OE2 GLU A 167      -1.773  -0.527  -0.474  1.00 66.87           O  
ATOM   2625  N   ILE A 168      -1.474   4.731  -0.084  1.00 68.09           N  
ATOM   2626  H   ILE A 168      -0.619   4.248   0.153  1.00 68.09           H  
ATOM   2627  CA  ILE A 168      -2.032   5.681   0.897  1.00 68.09           C  
ATOM   2628  HA  ILE A 168      -3.033   5.344   1.168  1.00 68.09           H  
ATOM   2629  C   ILE A 168      -2.185   7.087   0.295  1.00 68.09           C  
ATOM   2630  CB  ILE A 168      -1.158   5.700   2.178  1.00 68.09           C  
ATOM   2631  HB  ILE A 168      -0.121   5.842   1.877  1.00 68.09           H  
ATOM   2632  O   ILE A 168      -3.208   7.739   0.512  1.00 68.09           O  
ATOM   2633  CG1 ILE A 168      -1.279   4.356   2.938  1.00 68.09           C  
ATOM   2634 HG12 ILE A 168      -1.228   3.526   2.234  1.00 68.09           H  
ATOM   2635 HG13 ILE A 168      -2.251   4.302   3.428  1.00 68.09           H  
ATOM   2636  CG2 ILE A 168      -1.543   6.857   3.126  1.00 68.09           C  
ATOM   2637 HG21 ILE A 168      -1.357   7.819   2.649  1.00 68.09           H  
ATOM   2638 HG22 ILE A 168      -0.940   6.826   4.034  1.00 68.09           H  
ATOM   2639 HG23 ILE A 168      -2.598   6.785   3.390  1.00 68.09           H  
ATOM   2640  CD1 ILE A 168      -0.175   4.137   3.983  1.00 68.09           C  
ATOM   2641 HD11 ILE A 168       0.805   4.242   3.518  1.00 68.09           H  
ATOM   2642 HD12 ILE A 168      -0.264   3.131   4.392  1.00 68.09           H  
ATOM   2643 HD13 ILE A 168      -0.269   4.853   4.801  1.00 68.09           H  
ATOM   2644  N   ILE A 169      -1.204   7.568  -0.479  1.00 66.77           N  
ATOM   2645  H   ILE A 169      -0.382   6.998  -0.619  1.00 66.77           H  
ATOM   2646  CA  ILE A 169      -1.294   8.865  -1.169  1.00 66.77           C  
ATOM   2647  HA  ILE A 169      -1.599   9.619  -0.443  1.00 66.77           H  
ATOM   2648  C   ILE A 169      -2.386   8.827  -2.244  1.00 66.77           C  
ATOM   2649  CB  ILE A 169       0.079   9.291  -1.748  1.00 66.77           C  
ATOM   2650  HB  ILE A 169       0.493   8.457  -2.315  1.00 66.77           H  
ATOM   2651  O   ILE A 169      -3.160   9.780  -2.354  1.00 66.77           O  
ATOM   2652  CG1 ILE A 169       1.044   9.645  -0.591  1.00 66.77           C  
ATOM   2653 HG12 ILE A 169       1.087   8.814   0.113  1.00 66.77           H  
ATOM   2654 HG13 ILE A 169       0.660  10.511  -0.052  1.00 66.77           H  
ATOM   2655  CG2 ILE A 169      -0.056  10.498  -2.702  1.00 66.77           C  
ATOM   2656 HG21 ILE A 169      -0.499  11.343  -2.174  1.00 66.77           H  
ATOM   2657 HG22 ILE A 169      -0.676  10.241  -3.560  1.00 66.77           H  
ATOM   2658 HG23 ILE A 169       0.918  10.786  -3.098  1.00 66.77           H  
ATOM   2659  CD1 ILE A 169       2.480   9.946  -1.043  1.00 66.77           C  
ATOM   2660 HD11 ILE A 169       2.845   9.143  -1.684  1.00 66.77           H  
ATOM   2661 HD12 ILE A 169       2.524  10.893  -1.581  1.00 66.77           H  
ATOM   2662 HD13 ILE A 169       3.124  10.029  -0.167  1.00 66.77           H  
ATOM   2663  N   THR A 170      -2.483   7.738  -3.012  1.00 68.57           N  
ATOM   2664  H   THR A 170      -1.834   6.979  -2.860  1.00 68.57           H  
ATOM   2665  CA  THR A 170      -3.510   7.575  -4.051  1.00 68.57           C  
ATOM   2666  HA  THR A 170      -3.424   8.401  -4.757  1.00 68.57           H  
ATOM   2667  C   THR A 170      -4.905   7.638  -3.445  1.00 68.57           C  
ATOM   2668  CB  THR A 170      -3.315   6.270  -4.837  1.00 68.57           C  
ATOM   2669  HB  THR A 170      -3.297   5.418  -4.157  1.00 68.57           H  
ATOM   2670  O   THR A 170      -5.731   8.422  -3.915  1.00 68.57           O  
ATOM   2671  CG2 THR A 170      -4.392   6.040  -5.899  1.00 68.57           C  
ATOM   2672 HG21 THR A 170      -5.352   5.849  -5.420  1.00 68.57           H  
ATOM   2673 HG22 THR A 170      -4.467   6.912  -6.549  1.00 68.57           H  
ATOM   2674 HG23 THR A 170      -4.125   5.168  -6.496  1.00 68.57           H  
ATOM   2675  OG1 THR A 170      -2.094   6.345  -5.528  1.00 68.57           O  
ATOM   2676  HG1 THR A 170      -1.411   6.124  -4.891  1.00 68.57           H  
ATOM   2677  N   ASP A 171      -5.161   6.903  -2.363  1.00 68.43           N  
ATOM   2678  H   ASP A 171      -4.459   6.258  -2.027  1.00 68.43           H  
ATOM   2679  CA  ASP A 171      -6.448   6.944  -1.672  1.00 68.43           C  
ATOM   2680  HA  ASP A 171      -7.237   6.844  -2.418  1.00 68.43           H  
ATOM   2681  C   ASP A 171      -6.704   8.296  -0.995  1.00 68.43           C  
ATOM   2682  CB  ASP A 171      -6.563   5.769  -0.689  1.00 68.43           C  
ATOM   2683  HB2 ASP A 171      -5.587   5.549  -0.257  1.00 68.43           H  
ATOM   2684  HB3 ASP A 171      -7.223   6.067   0.125  1.00 68.43           H  
ATOM   2685  O   ASP A 171      -7.801   8.844  -1.129  1.00 68.43           O  
ATOM   2686  CG  ASP A 171      -7.161   4.500  -1.317  1.00 68.43           C  
ATOM   2687  OD1 ASP A 171      -7.665   4.560  -2.472  1.00 68.43           O  
ATOM   2688  OD2 ASP A 171      -7.241   3.505  -0.572  1.00 68.43           O  
ATOM   2689  N   ALA A 172      -5.700   8.920  -0.370  1.00 66.01           N  
ATOM   2690  H   ALA A 172      -4.819   8.438  -0.262  1.00 66.01           H  
ATOM   2691  CA  ALA A 172      -5.840  10.271   0.172  1.00 66.01           C  
ATOM   2692  HA  ALA A 172      -6.631  10.256   0.921  1.00 66.01           H  
ATOM   2693  C   ALA A 172      -6.255  11.284  -0.914  1.00 66.01           C  
ATOM   2694  CB  ALA A 172      -4.535  10.679   0.864  1.00 66.01           C  
ATOM   2695  HB1 ALA A 172      -4.644  11.673   1.299  1.00 66.01           H  
ATOM   2696  HB2 ALA A 172      -3.716  10.690   0.144  1.00 66.01           H  
ATOM   2697  HB3 ALA A 172      -4.301   9.969   1.656  1.00 66.01           H  
ATOM   2698  O   ALA A 172      -7.167  12.080  -0.695  1.00 66.01           O  
ATOM   2699  N   VAL A 173      -5.664  11.227  -2.113  1.00 66.37           N  
ATOM   2700  H   VAL A 173      -4.918  10.557  -2.235  1.00 66.37           H  
ATOM   2701  CA  VAL A 173      -6.056  12.061  -3.267  1.00 66.37           C  
ATOM   2702  HA  VAL A 173      -6.113  13.099  -2.939  1.00 66.37           H  
ATOM   2703  C   VAL A 173      -7.448  11.684  -3.797  1.00 66.37           C  
ATOM   2704  CB  VAL A 173      -4.985  11.970  -4.377  1.00 66.37           C  
ATOM   2705  HB  VAL A 173      -4.779  10.923  -4.597  1.00 66.37           H  
ATOM   2706  O   VAL A 173      -8.225  12.565  -4.184  1.00 66.37           O  
ATOM   2707  CG1 VAL A 173      -5.414  12.663  -5.679  1.00 66.37           C  
ATOM   2708 HG11 VAL A 173      -5.693  13.698  -5.479  1.00 66.37           H  
ATOM   2709 HG12 VAL A 173      -4.587  12.644  -6.389  1.00 66.37           H  
ATOM   2710 HG13 VAL A 173      -6.252  12.131  -6.129  1.00 66.37           H  
ATOM   2711  CG2 VAL A 173      -3.685  12.652  -3.931  1.00 66.37           C  
ATOM   2712 HG21 VAL A 173      -3.850  13.721  -3.794  1.00 66.37           H  
ATOM   2713 HG22 VAL A 173      -2.913  12.501  -4.685  1.00 66.37           H  
ATOM   2714 HG23 VAL A 173      -3.328  12.222  -2.996  1.00 66.37           H  
ATOM   2715  N   ARG A 174      -7.795  10.392  -3.797  1.00 71.97           N  
ATOM   2716  H   ARG A 174      -7.099   9.727  -3.489  1.00 71.97           H  
ATOM   2717  CA  ARG A 174      -9.088   9.861  -4.259  1.00 71.97           C  
ATOM   2718  HA  ARG A 174      -9.268  10.228  -5.269  1.00 71.97           H  
ATOM   2719  C   ARG A 174     -10.242  10.335  -3.379  1.00 71.97           C  
ATOM   2720  CB  ARG A 174      -8.996   8.327  -4.290  1.00 71.97           C  
ATOM   2721  HB2 ARG A 174      -9.048   7.934  -3.275  1.00 71.97           H  
ATOM   2722  HB3 ARG A 174      -8.032   8.049  -4.717  1.00 71.97           H  
ATOM   2723  O   ARG A 174     -11.245  10.814  -3.912  1.00 71.97           O  
ATOM   2724  CG  ARG A 174     -10.068   7.647  -5.146  1.00 71.97           C  
ATOM   2725  HG2 ARG A 174     -11.065   7.883  -4.774  1.00 71.97           H  
ATOM   2726  HG3 ARG A 174      -9.967   7.997  -6.173  1.00 71.97           H  
ATOM   2727  CD  ARG A 174      -9.839   6.130  -5.088  1.00 71.97           C  
ATOM   2728  HD2 ARG A 174      -8.771   5.938  -4.978  1.00 71.97           H  
ATOM   2729  HD3 ARG A 174     -10.334   5.727  -4.204  1.00 71.97           H  
ATOM   2730  NE  ARG A 174     -10.314   5.442  -6.304  1.00 71.97           N  
ATOM   2731  HE  ARG A 174     -10.897   5.959  -6.947  1.00 71.97           H  
ATOM   2732  NH1 ARG A 174      -9.302   3.436  -5.825  1.00 71.97           N  
ATOM   2733 HH11 ARG A 174      -9.051   2.486  -6.059  1.00 71.97           H  
ATOM   2734 HH12 ARG A 174      -8.973   3.798  -4.941  1.00 71.97           H  
ATOM   2735  NH2 ARG A 174     -10.386   3.690  -7.763  1.00 71.97           N  
ATOM   2736 HH21 ARG A 174     -10.929   4.230  -8.421  1.00 71.97           H  
ATOM   2737 HH22 ARG A 174     -10.131   2.736  -7.975  1.00 71.97           H  
ATOM   2738  CZ  ARG A 174     -10.001   4.196  -6.623  1.00 71.97           C  
ATOM   2739  N   TYR A 175     -10.085  10.277  -2.060  1.00 74.00           N  
ATOM   2740  H   TYR A 175      -9.251   9.827  -1.710  1.00 74.00           H  
ATOM   2741  CA  TYR A 175     -11.101  10.691  -1.090  1.00 74.00           C  
ATOM   2742  HA  TYR A 175     -12.081  10.562  -1.549  1.00 74.00           H  
ATOM   2743  C   TYR A 175     -11.021  12.180  -0.709  1.00 74.00           C  
ATOM   2744  CB  TYR A 175     -11.057   9.744   0.119  1.00 74.00           C  
ATOM   2745  HB2 TYR A 175     -10.071   9.798   0.581  1.00 74.00           H  
ATOM   2746  HB3 TYR A 175     -11.786  10.079   0.857  1.00 74.00           H  
ATOM   2747  O   TYR A 175     -11.991  12.724  -0.182  1.00 74.00           O  
ATOM   2748  CG  TYR A 175     -11.378   8.302  -0.246  1.00 74.00           C  
ATOM   2749  CD1 TYR A 175     -12.676   7.957  -0.676  1.00 74.00           C  
ATOM   2750  HD1 TYR A 175     -13.457   8.703  -0.695  1.00 74.00           H  
ATOM   2751  CD2 TYR A 175     -10.379   7.309  -0.191  1.00 74.00           C  
ATOM   2752  HD2 TYR A 175      -9.390   7.549   0.170  1.00 74.00           H  
ATOM   2753  CE1 TYR A 175     -12.962   6.635  -1.073  1.00 74.00           C  
ATOM   2754  HE1 TYR A 175     -13.953   6.353  -1.395  1.00 74.00           H  
ATOM   2755  CE2 TYR A 175     -10.655   5.991  -0.600  1.00 74.00           C  
ATOM   2756  HE2 TYR A 175      -9.878   5.241  -0.569  1.00 74.00           H  
ATOM   2757  OH  TYR A 175     -12.219   4.386  -1.447  1.00 74.00           O  
ATOM   2758  HH  TYR A 175     -11.459   3.814  -1.317  1.00 74.00           H  
ATOM   2759  CZ  TYR A 175     -11.949   5.652  -1.043  1.00 74.00           C  
ATOM   2760  N   ALA A 176      -9.932  12.886  -1.041  1.00 73.34           N  
ATOM   2761  H   ALA A 176      -9.110  12.392  -1.356  1.00 73.34           H  
ATOM   2762  CA  ALA A 176      -9.822  14.326  -0.809  1.00 73.34           C  
ATOM   2763  HA  ALA A 176      -9.909  14.476   0.267  1.00 73.34           H  
ATOM   2764  C   ALA A 176     -10.919  15.131  -1.545  1.00 73.34           C  
ATOM   2765  CB  ALA A 176      -8.432  14.835  -1.214  1.00 73.34           C  
ATOM   2766  HB1 ALA A 176      -8.421  15.925  -1.215  1.00 73.34           H  
ATOM   2767  HB2 ALA A 176      -7.688  14.489  -0.497  1.00 73.34           H  
ATOM   2768  HB3 ALA A 176      -8.175  14.471  -2.208  1.00 73.34           H  
ATOM   2769  O   ALA A 176     -11.078  15.001  -2.770  1.00 73.34           O  
ATOM   2770  N   PRO A 177     -11.612  16.051  -0.843  1.00 60.80           N  
ATOM   2771  CA  PRO A 177     -12.457  17.078  -1.447  1.00 60.80           C  
ATOM   2772  HA  PRO A 177     -13.333  16.589  -1.873  1.00 60.80           H  
ATOM   2773  C   PRO A 177     -11.734  17.889  -2.539  1.00 60.80           C  
ATOM   2774  CB  PRO A 177     -12.893  17.958  -0.271  1.00 60.80           C  
ATOM   2775  HB2 PRO A 177     -13.863  18.426  -0.442  1.00 60.80           H  
ATOM   2776  HB3 PRO A 177     -12.126  18.706  -0.070  1.00 60.80           H  
ATOM   2777  O   PRO A 177     -10.529  18.144  -2.460  1.00 60.80           O  
ATOM   2778  CG  PRO A 177     -12.921  16.994   0.910  1.00 60.80           C  
ATOM   2779  HG2 PRO A 177     -13.835  16.400   0.885  1.00 60.80           H  
ATOM   2780  HG3 PRO A 177     -12.816  17.511   1.864  1.00 60.80           H  
ATOM   2781  CD  PRO A 177     -11.718  16.106   0.610  1.00 60.80           C  
ATOM   2782  HD2 PRO A 177     -11.878  15.116   1.037  1.00 60.80           H  
ATOM   2783  HD3 PRO A 177     -10.812  16.551   1.022  1.00 60.80           H  
ATOM   2784  N   ARG A 178     -12.469  18.342  -3.569  1.00 70.70           N  
ATOM   2785  H   ARG A 178     -13.455  18.122  -3.554  1.00 70.70           H  
ATOM   2786  CA  ARG A 178     -11.898  19.015  -4.764  1.00 70.70           C  
ATOM   2787  HA  ARG A 178     -11.223  18.320  -5.264  1.00 70.70           H  
ATOM   2788  C   ARG A 178     -11.040  20.250  -4.448  1.00 70.70           C  
ATOM   2789  CB  ARG A 178     -13.013  19.432  -5.742  1.00 70.70           C  
ATOM   2790  HB2 ARG A 178     -12.587  20.130  -6.462  1.00 70.70           H  
ATOM   2791  HB3 ARG A 178     -13.794  19.960  -5.193  1.00 70.70           H  
ATOM   2792  O   ARG A 178     -10.118  20.549  -5.202  1.00 70.70           O  
ATOM   2793  CG  ARG A 178     -13.637  18.275  -6.540  1.00 70.70           C  
ATOM   2794  HG2 ARG A 178     -14.148  17.593  -5.860  1.00 70.70           H  
ATOM   2795  HG3 ARG A 178     -12.852  17.735  -7.068  1.00 70.70           H  
ATOM   2796  CD  ARG A 178     -14.642  18.845  -7.557  1.00 70.70           C  
ATOM   2797  HD2 ARG A 178     -15.421  19.378  -7.012  1.00 70.70           H  
ATOM   2798  HD3 ARG A 178     -14.122  19.552  -8.204  1.00 70.70           H  
ATOM   2799  NE  ARG A 178     -15.263  17.797  -8.393  1.00 70.70           N  
ATOM   2800  HE  ARG A 178     -14.956  16.846  -8.242  1.00 70.70           H  
ATOM   2801  NH1 ARG A 178     -16.708  19.153  -9.568  1.00 70.70           N  
ATOM   2802 HH11 ARG A 178     -16.390  19.956  -9.044  1.00 70.70           H  
ATOM   2803 HH12 ARG A 178     -17.440  19.257 -10.257  1.00 70.70           H  
ATOM   2804  NH2 ARG A 178     -16.681  16.967  -9.978  1.00 70.70           N  
ATOM   2805 HH21 ARG A 178     -17.414  17.107 -10.659  1.00 70.70           H  
ATOM   2806 HH22 ARG A 178     -16.350  16.028  -9.804  1.00 70.70           H  
ATOM   2807  CZ  ARG A 178     -16.208  17.977  -9.304  1.00 70.70           C  
ATOM   2808  N   ASN A 179     -11.334  20.960  -3.361  1.00 63.17           N  
ATOM   2809  H   ASN A 179     -12.067  20.618  -2.755  1.00 63.17           H  
ATOM   2810  CA  ASN A 179     -10.561  22.105  -2.871  1.00 63.17           C  
ATOM   2811  HA  ASN A 179     -10.329  22.752  -3.717  1.00 63.17           H  
ATOM   2812  C   ASN A 179      -9.205  21.707  -2.260  1.00 63.17           C  
ATOM   2813  CB  ASN A 179     -11.416  22.922  -1.875  1.00 63.17           C  
ATOM   2814  HB2 ASN A 179     -12.281  23.336  -2.394  1.00 63.17           H  
ATOM   2815  HB3 ASN A 179     -10.819  23.757  -1.509  1.00 63.17           H  
ATOM   2816  O   ASN A 179      -8.286  22.518  -2.286  1.00 63.17           O  
ATOM   2817  CG  ASN A 179     -11.932  22.123  -0.686  1.00 63.17           C  
ATOM   2818  ND2 ASN A 179     -11.892  22.657   0.510  1.00 63.17           N  
ATOM   2819 HD21 ASN A 179     -12.259  22.099   1.268  1.00 63.17           H  
ATOM   2820 HD22 ASN A 179     -11.509  23.579   0.663  1.00 63.17           H  
ATOM   2821  OD1 ASN A 179     -12.404  21.009  -0.832  1.00 63.17           O  
ATOM   2822  N   ILE A 180      -9.059  20.475  -1.763  1.00 59.47           N  
ATOM   2823  H   ILE A 180      -9.849  19.847  -1.789  1.00 59.47           H  
ATOM   2824  CA  ILE A 180      -7.815  19.964  -1.165  1.00 59.47           C  
ATOM   2825  HA  ILE A 180      -7.240  20.813  -0.797  1.00 59.47           H  
ATOM   2826  C   ILE A 180      -6.939  19.267  -2.223  1.00 59.47           C  
ATOM   2827  CB  ILE A 180      -8.121  19.065   0.061  1.00 59.47           C  
ATOM   2828  HB  ILE A 180      -8.510  18.110  -0.293  1.00 59.47           H  
ATOM   2829  O   ILE A 180      -5.719  19.409  -2.196  1.00 59.47           O  
ATOM   2830  CG1 ILE A 180      -9.176  19.706   0.996  1.00 59.47           C  
ATOM   2831 HG12 ILE A 180     -10.134  19.738   0.477  1.00 59.47           H  
ATOM   2832 HG13 ILE A 180      -8.882  20.732   1.221  1.00 59.47           H  
ATOM   2833  CG2 ILE A 180      -6.830  18.809   0.854  1.00 59.47           C  
ATOM   2834 HG21 ILE A 180      -6.529  19.709   1.391  1.00 59.47           H  
ATOM   2835 HG22 ILE A 180      -6.972  17.995   1.565  1.00 59.47           H  
ATOM   2836 HG23 ILE A 180      -6.016  18.529   0.186  1.00 59.47           H  
ATOM   2837  CD1 ILE A 180      -9.404  18.971   2.324  1.00 59.47           C  
ATOM   2838 HD11 ILE A 180      -9.544  17.905   2.147  1.00 59.47           H  
ATOM   2839 HD12 ILE A 180      -8.552  19.117   2.989  1.00 59.47           H  
ATOM   2840 HD13 ILE A 180     -10.293  19.373   2.811  1.00 59.47           H  
ATOM   2841  N   ARG A 181      -7.535  18.619  -3.239  1.00 57.97           N  
ATOM   2842  H   ARG A 181      -8.535  18.491  -3.181  1.00 57.97           H  
ATOM   2843  CA  ARG A 181      -6.790  17.977  -4.351  1.00 57.97           C  
ATOM   2844  HA  ARG A 181      -6.162  17.183  -3.946  1.00 57.97           H  
ATOM   2845  C   ARG A 181      -5.828  18.908  -5.100  1.00 57.97           C  
ATOM   2846  CB  ARG A 181      -7.752  17.365  -5.378  1.00 57.97           C  
ATOM   2847  HB2 ARG A 181      -8.443  18.132  -5.730  1.00 57.97           H  
ATOM   2848  HB3 ARG A 181      -7.164  17.020  -6.229  1.00 57.97           H  
ATOM   2849  O   ARG A 181      -4.830  18.439  -5.625  1.00 57.97           O  
ATOM   2850  CG  ARG A 181      -8.542  16.171  -4.836  1.00 57.97           C  
ATOM   2851  HG2 ARG A 181      -7.860  15.438  -4.406  1.00 57.97           H  
ATOM   2852  HG3 ARG A 181      -9.238  16.511  -4.070  1.00 57.97           H  
ATOM   2853  CD  ARG A 181      -9.311  15.526  -5.991  1.00 57.97           C  
ATOM   2854  HD2 ARG A 181      -9.854  16.299  -6.535  1.00 57.97           H  
ATOM   2855  HD3 ARG A 181      -8.589  15.057  -6.659  1.00 57.97           H  
ATOM   2856  NE  ARG A 181     -10.266  14.520  -5.509  1.00 57.97           N  
ATOM   2857  HE  ARG A 181     -10.372  14.428  -4.509  1.00 57.97           H  
ATOM   2858  NH1 ARG A 181     -10.829  13.641  -7.552  1.00 57.97           N  
ATOM   2859 HH11 ARG A 181     -11.250  12.881  -8.067  1.00 57.97           H  
ATOM   2860 HH12 ARG A 181     -10.087  14.188  -7.965  1.00 57.97           H  
ATOM   2861  NH2 ARG A 181     -11.733  12.795  -5.708  1.00 57.97           N  
ATOM   2862 HH21 ARG A 181     -11.624  12.596  -4.724  1.00 57.97           H  
ATOM   2863 HH22 ARG A 181     -12.154  12.051  -6.245  1.00 57.97           H  
ATOM   2864  CZ  ARG A 181     -10.933  13.659  -6.251  1.00 57.97           C  
ATOM   2865  N   LYS A 182      -6.104  20.217  -5.151  1.00 56.09           N  
ATOM   2866  H   LYS A 182      -6.940  20.537  -4.684  1.00 56.09           H  
ATOM   2867  CA  LYS A 182      -5.183  21.206  -5.748  1.00 56.09           C  
ATOM   2868  HA  LYS A 182      -4.783  20.798  -6.676  1.00 56.09           H  
ATOM   2869  C   LYS A 182      -3.939  21.482  -4.890  1.00 56.09           C  
ATOM   2870  CB  LYS A 182      -5.919  22.516  -6.063  1.00 56.09           C  
ATOM   2871  HB2 LYS A 182      -6.441  22.869  -5.173  1.00 56.09           H  
ATOM   2872  HB3 LYS A 182      -5.175  23.264  -6.337  1.00 56.09           H  
ATOM   2873  O   LYS A 182      -2.963  21.989  -5.423  1.00 56.09           O  
ATOM   2874  CG  LYS A 182      -6.909  22.371  -7.229  1.00 56.09           C  
ATOM   2875  HG2 LYS A 182      -7.746  21.741  -6.928  1.00 56.09           H  
ATOM   2876  HG3 LYS A 182      -6.400  21.907  -8.074  1.00 56.09           H  
ATOM   2877  CD  LYS A 182      -7.426  23.751  -7.657  1.00 56.09           C  
ATOM   2878  HD2 LYS A 182      -6.572  24.384  -7.898  1.00 56.09           H  
ATOM   2879  HD3 LYS A 182      -7.978  24.201  -6.832  1.00 56.09           H  
ATOM   2880  CE  LYS A 182      -8.329  23.633  -8.890  1.00 56.09           C  
ATOM   2881  HE2 LYS A 182      -9.220  23.067  -8.618  1.00 56.09           H  
ATOM   2882  HE3 LYS A 182      -7.793  23.069  -9.653  1.00 56.09           H  
ATOM   2883  NZ  LYS A 182      -8.698  24.971  -9.419  1.00 56.09           N  
ATOM   2884  HZ1 LYS A 182      -7.865  25.481  -9.680  1.00 56.09           H  
ATOM   2885  HZ2 LYS A 182      -9.278  24.885 -10.242  1.00 56.09           H  
ATOM   2886  HZ3 LYS A 182      -9.191  25.511  -8.723  1.00 56.09           H  
ATOM   2887  N   GLY A 183      -3.987  21.175  -3.591  1.00 54.19           N  
ATOM   2888  H   GLY A 183      -4.826  20.739  -3.236  1.00 54.19           H  
ATOM   2889  CA  GLY A 183      -2.849  21.248  -2.669  1.00 54.19           C  
ATOM   2890  HA2 GLY A 183      -3.218  21.503  -1.675  1.00 54.19           H  
ATOM   2891  HA3 GLY A 183      -2.157  22.026  -2.990  1.00 54.19           H  
ATOM   2892  C   GLY A 183      -2.069  19.933  -2.553  1.00 54.19           C  
ATOM   2893  O   GLY A 183      -0.867  19.975  -2.325  1.00 54.19           O  
ATOM   2894  N   LEU A 184      -2.711  18.775  -2.770  1.00 51.34           N  
ATOM   2895  H   LEU A 184      -3.710  18.798  -2.914  1.00 51.34           H  
ATOM   2896  CA  LEU A 184      -2.023  17.482  -2.912  1.00 51.34           C  
ATOM   2897  HA  LEU A 184      -1.155  17.476  -2.252  1.00 51.34           H  
ATOM   2898  C   LEU A 184      -1.460  17.309  -4.336  1.00 51.34           C  
ATOM   2899  CB  LEU A 184      -2.915  16.286  -2.497  1.00 51.34           C  
ATOM   2900  HB2 LEU A 184      -3.905  16.383  -2.942  1.00 51.34           H  
ATOM   2901  HB3 LEU A 184      -2.455  15.394  -2.922  1.00 51.34           H  
ATOM   2902  O   LEU A 184      -1.871  16.418  -5.078  1.00 51.34           O  
ATOM   2903  CG  LEU A 184      -3.021  16.009  -0.989  1.00 51.34           C  
ATOM   2904  HG  LEU A 184      -2.045  16.135  -0.520  1.00 51.34           H  
ATOM   2905  CD1 LEU A 184      -4.024  16.931  -0.310  1.00 51.34           C  
ATOM   2906 HD11 LEU A 184      -3.686  17.964  -0.390  1.00 51.34           H  
ATOM   2907 HD12 LEU A 184      -4.104  16.672   0.746  1.00 51.34           H  
ATOM   2908 HD13 LEU A 184      -4.996  16.815  -0.789  1.00 51.34           H  
ATOM   2909  CD2 LEU A 184      -3.504  14.575  -0.750  1.00 51.34           C  
ATOM   2910 HD21 LEU A 184      -3.543  14.368   0.319  1.00 51.34           H  
ATOM   2911 HD22 LEU A 184      -2.814  13.865  -1.208  1.00 51.34           H  
ATOM   2912 HD23 LEU A 184      -4.494  14.427  -1.181  1.00 51.34           H  
ATOM   2913  N   GLN A 185      -0.494  18.147  -4.714  1.00 52.32           N  
ATOM   2914  H   GLN A 185      -0.209  18.864  -4.062  1.00 52.32           H  
ATOM   2915  CA  GLN A 185       0.427  17.818  -5.805  1.00 52.32           C  
ATOM   2916  HA  GLN A 185      -0.001  17.031  -6.426  1.00 52.32           H  
ATOM   2917  C   GLN A 185       1.706  17.235  -5.207  1.00 52.32           C  
ATOM   2918  CB  GLN A 185       0.678  19.019  -6.730  1.00 52.32           C  
ATOM   2919  HB2 GLN A 185       0.965  19.897  -6.150  1.00 52.32           H  
ATOM   2920  HB3 GLN A 185       1.499  18.762  -7.400  1.00 52.32           H  
ATOM   2921  O   GLN A 185       2.660  17.951  -4.920  1.00 52.32           O  
ATOM   2922  CG  GLN A 185      -0.567  19.326  -7.576  1.00 52.32           C  
ATOM   2923  HG2 GLN A 185      -0.977  18.391  -7.957  1.00 52.32           H  
ATOM   2924  HG3 GLN A 185      -1.325  19.798  -6.951  1.00 52.32           H  
ATOM   2925  CD  GLN A 185      -0.283  20.225  -8.778  1.00 52.32           C  
ATOM   2926  NE2 GLN A 185      -1.207  20.330  -9.707  1.00 52.32           N  
ATOM   2927 HE21 GLN A 185      -2.039  19.759  -9.660  1.00 52.32           H  
ATOM   2928 HE22 GLN A 185      -0.926  20.870 -10.513  1.00 52.32           H  
ATOM   2929  OE1 GLN A 185       0.754  20.841  -8.937  1.00 52.32           O  
ATOM   2930  N   PHE A 186       1.705  15.919  -4.996  1.00 53.89           N  
ATOM   2931  H   PHE A 186       0.883  15.385  -5.241  1.00 53.89           H  
ATOM   2932  CA  PHE A 186       2.904  15.184  -4.614  1.00 53.89           C  
ATOM   2933  HA  PHE A 186       3.530  15.810  -3.977  1.00 53.89           H  
ATOM   2934  C   PHE A 186       3.708  14.828  -5.862  1.00 53.89           C  
ATOM   2935  CB  PHE A 186       2.520  13.934  -3.814  1.00 53.89           C  
ATOM   2936  HB2 PHE A 186       1.739  13.385  -4.339  1.00 53.89           H  
ATOM   2937  HB3 PHE A 186       3.389  13.279  -3.752  1.00 53.89           H  
ATOM   2938  O   PHE A 186       3.259  14.030  -6.686  1.00 53.89           O  
ATOM   2939  CG  PHE A 186       2.078  14.243  -2.400  1.00 53.89           C  
ATOM   2940  CD1 PHE A 186       3.043  14.613  -1.445  1.00 53.89           C  
ATOM   2941  HD1 PHE A 186       4.083  14.684  -1.725  1.00 53.89           H  
ATOM   2942  CD2 PHE A 186       0.724  14.140  -2.028  1.00 53.89           C  
ATOM   2943  HD2 PHE A 186      -0.018  13.842  -2.755  1.00 53.89           H  
ATOM   2944  CE1 PHE A 186       2.663  14.864  -0.117  1.00 53.89           C  
ATOM   2945  HE1 PHE A 186       3.411  15.124   0.617  1.00 53.89           H  
ATOM   2946  CE2 PHE A 186       0.348  14.373  -0.693  1.00 53.89           C  
ATOM   2947  HE2 PHE A 186      -0.677  14.234  -0.384  1.00 53.89           H  
ATOM   2948  CZ  PHE A 186       1.318  14.730   0.260  1.00 53.89           C  
ATOM   2949  HZ  PHE A 186       1.044  14.865   1.296  1.00 53.89           H  
ATOM   2950  N   ASN A 187       4.910  15.389  -5.991  1.00 49.94           N  
ATOM   2951  H   ASN A 187       5.226  16.063  -5.308  1.00 49.94           H  
ATOM   2952  CA  ASN A 187       5.876  14.892  -6.958  1.00 49.94           C  
ATOM   2953  HA  ASN A 187       5.361  14.659  -7.891  1.00 49.94           H  
ATOM   2954  C   ASN A 187       6.492  13.596  -6.416  1.00 49.94           C  
ATOM   2955  CB  ASN A 187       6.925  15.968  -7.267  1.00 49.94           C  
ATOM   2956  HB2 ASN A 187       7.494  16.196  -6.366  1.00 49.94           H  
ATOM   2957  HB3 ASN A 187       6.435  16.881  -7.606  1.00 49.94           H  
ATOM   2958  O   ASN A 187       7.435  13.621  -5.628  1.00 49.94           O  
ATOM   2959  CG  ASN A 187       7.888  15.518  -8.356  1.00 49.94           C  
ATOM   2960  ND2 ASN A 187       8.919  16.278  -8.609  1.00 49.94           N  
ATOM   2961 HD21 ASN A 187       9.204  16.913  -7.878  1.00 49.94           H  
ATOM   2962 HD22 ASN A 187       9.641  15.894  -9.202  1.00 49.94           H  
ATOM   2963  OD1 ASN A 187       7.719  14.484  -8.990  1.00 49.94           O  
ATOM   2964  N   VAL A 188       5.950  12.455  -6.845  1.00 44.52           N  
ATOM   2965  H   VAL A 188       5.124  12.514  -7.422  1.00 44.52           H  
ATOM   2966  CA  VAL A 188       6.451  11.122  -6.469  1.00 44.52           C  
ATOM   2967  HA  VAL A 188       6.360  11.003  -5.390  1.00 44.52           H  
ATOM   2968  C   VAL A 188       7.945  10.970  -6.807  1.00 44.52           C  
ATOM   2969  CB  VAL A 188       5.591  10.034  -7.150  1.00 44.52           C  
ATOM   2970  HB  VAL A 188       5.641  10.170  -8.230  1.00 44.52           H  
ATOM   2971  O   VAL A 188       8.673  10.307  -6.075  1.00 44.52           O  
ATOM   2972  CG1 VAL A 188       6.063   8.615  -6.823  1.00 44.52           C  
ATOM   2973 HG11 VAL A 188       5.387   7.881  -7.261  1.00 44.52           H  
ATOM   2974 HG12 VAL A 188       6.102   8.470  -5.743  1.00 44.52           H  
ATOM   2975 HG13 VAL A 188       7.056   8.452  -7.243  1.00 44.52           H  
ATOM   2976  CG2 VAL A 188       4.119  10.139  -6.717  1.00 44.52           C  
ATOM   2977 HG21 VAL A 188       4.042  10.030  -5.635  1.00 44.52           H  
ATOM   2978 HG22 VAL A 188       3.536   9.351  -7.194  1.00 44.52           H  
ATOM   2979 HG23 VAL A 188       3.695  11.099  -7.012  1.00 44.52           H  
ATOM   2980  N   GLY A 189       8.434  11.653  -7.851  1.00 43.79           N  
ATOM   2981  H   GLY A 189       7.815  12.269  -8.359  1.00 43.79           H  
ATOM   2982  CA  GLY A 189       9.847  11.648  -8.242  1.00 43.79           C  
ATOM   2983  HA2 GLY A 189      10.184  10.617  -8.348  1.00 43.79           H  
ATOM   2984  HA3 GLY A 189       9.938  12.141  -9.209  1.00 43.79           H  
ATOM   2985  C   GLY A 189      10.800  12.358  -7.271  1.00 43.79           C  
ATOM   2986  O   GLY A 189      11.989  12.052  -7.286  1.00 43.79           O  
ATOM   2987  N   ASP A 190      10.307  13.256  -6.410  1.00 50.05           N  
ATOM   2988  H   ASP A 190       9.317  13.455  -6.415  1.00 50.05           H  
ATOM   2989  CA  ASP A 190      11.127  13.886  -5.360  1.00 50.05           C  
ATOM   2990  HA  ASP A 190      12.143  14.023  -5.730  1.00 50.05           H  
ATOM   2991  C   ASP A 190      11.232  13.002  -4.107  1.00 50.05           C  
ATOM   2992  CB  ASP A 190      10.573  15.274  -4.992  1.00 50.05           C  
ATOM   2993  HB2 ASP A 190       9.525  15.177  -4.706  1.00 50.05           H  
ATOM   2994  HB3 ASP A 190      11.120  15.651  -4.128  1.00 50.05           H  
ATOM   2995  O   ASP A 190      12.158  13.158  -3.314  1.00 50.05           O  
ATOM   2996  CG  ASP A 190      10.708  16.309  -6.115  1.00 50.05           C  
ATOM   2997  OD1 ASP A 190      11.651  16.205  -6.932  1.00 50.05           O  
ATOM   2998  OD2 ASP A 190       9.832  17.203  -6.190  1.00 50.05           O  
ATOM   2999  N   TRP A 191      10.308  12.051  -3.935  1.00 47.02           N  
ATOM   3000  H   TRP A 191       9.592  11.947  -4.640  1.00 47.02           H  
ATOM   3001  CA  TRP A 191      10.273  11.155  -2.777  1.00 47.02           C  
ATOM   3002  HA  TRP A 191      10.544  11.734  -1.895  1.00 47.02           H  
ATOM   3003  C   TRP A 191      11.307  10.019  -2.872  1.00 47.02           C  
ATOM   3004  CB  TRP A 191       8.835  10.646  -2.588  1.00 47.02           C  
ATOM   3005  HB2 TRP A 191       8.689   9.746  -3.185  1.00 47.02           H  
ATOM   3006  HB3 TRP A 191       8.137  11.398  -2.957  1.00 47.02           H  
ATOM   3007  O   TRP A 191      11.800   9.554  -1.854  1.00 47.02           O  
ATOM   3008  CG  TRP A 191       8.466  10.371  -1.165  1.00 47.02           C  
ATOM   3009  CD1 TRP A 191       8.359  11.311  -0.198  1.00 47.02           C  
ATOM   3010  HD1 TRP A 191       8.524  12.367  -0.352  1.00 47.02           H  
ATOM   3011  CD2 TRP A 191       8.232   9.089  -0.504  1.00 47.02           C  
ATOM   3012  CE2 TRP A 191       8.028   9.336   0.888  1.00 47.02           C  
ATOM   3013  CE3 TRP A 191       8.213   7.744  -0.931  1.00 47.02           C  
ATOM   3014  HE3 TRP A 191       8.385   7.517  -1.973  1.00 47.02           H  
ATOM   3015  NE1 TRP A 191       8.090  10.706   1.013  1.00 47.02           N  
ATOM   3016  HE1 TRP A 191       8.072  11.201   1.893  1.00 47.02           H  
ATOM   3017  CH2 TRP A 191       7.884   6.974   1.360  1.00 47.02           C  
ATOM   3018  HH2 TRP A 191       7.811   6.160   2.065  1.00 47.02           H  
ATOM   3019  CZ2 TRP A 191       7.859   8.301   1.817  1.00 47.02           C  
ATOM   3020  HZ2 TRP A 191       7.755   8.516   2.870  1.00 47.02           H  
ATOM   3021  CZ3 TRP A 191       8.034   6.696  -0.009  1.00 47.02           C  
ATOM   3022  HZ3 TRP A 191       8.052   5.671  -0.350  1.00 47.02           H  
ATOM   3023  N   PHE A 192      11.708   9.639  -4.091  1.00 39.10           N  
ATOM   3024  H   PHE A 192      11.243  10.061  -4.882  1.00 39.10           H  
ATOM   3025  CA  PHE A 192      12.763   8.649  -4.364  1.00 39.10           C  
ATOM   3026  HA  PHE A 192      12.805   7.952  -3.527  1.00 39.10           H  
ATOM   3027  C   PHE A 192      14.185   9.250  -4.468  1.00 39.10           C  
ATOM   3028  CB  PHE A 192      12.381   7.846  -5.622  1.00 39.10           C  
ATOM   3029  HB2 PHE A 192      13.225   7.225  -5.922  1.00 39.10           H  
ATOM   3030  HB3 PHE A 192      12.185   8.537  -6.442  1.00 39.10           H  
ATOM   3031  O   PHE A 192      15.086   8.609  -5.005  1.00 39.10           O  
ATOM   3032  CG  PHE A 192      11.200   6.912  -5.442  1.00 39.10           C  
ATOM   3033  CD1 PHE A 192      11.360   5.726  -4.701  1.00 39.10           C  
ATOM   3034  HD1 PHE A 192      12.313   5.501  -4.245  1.00 39.10           H  
ATOM   3035  CD2 PHE A 192       9.955   7.200  -6.033  1.00 39.10           C  
ATOM   3036  HD2 PHE A 192       9.827   8.104  -6.610  1.00 39.10           H  
ATOM   3037  CE1 PHE A 192      10.284   4.834  -4.547  1.00 39.10           C  
ATOM   3038  HE1 PHE A 192      10.414   3.929  -3.973  1.00 39.10           H  
ATOM   3039  CE2 PHE A 192       8.879   6.306  -5.880  1.00 39.10           C  
ATOM   3040  HE2 PHE A 192       7.924   6.519  -6.337  1.00 39.10           H  
ATOM   3041  CZ  PHE A 192       9.042   5.124  -5.137  1.00 39.10           C  
ATOM   3042  HZ  PHE A 192       8.216   4.438  -5.019  1.00 39.10           H  
ATOM   3043  N   ARG A 193      14.397  10.496  -4.014  1.00 45.35           N  
ATOM   3044  H   ARG A 193      13.625  10.960  -3.558  1.00 45.35           H  
ATOM   3045  CA  ARG A 193      15.694  11.210  -4.083  1.00 45.35           C  
ATOM   3046  HA  ARG A 193      16.402  10.598  -4.641  1.00 45.35           H  
ATOM   3047  C   ARG A 193      16.394  11.399  -2.727  1.00 45.35           C  
ATOM   3048  CB  ARG A 193      15.518  12.544  -4.832  1.00 45.35           C  
ATOM   3049  HB2 ARG A 193      14.645  13.069  -4.446  1.00 45.35           H  
ATOM   3050  HB3 ARG A 193      16.390  13.176  -4.664  1.00 45.35           H  
ATOM   3051  O   ARG A 193      17.341  12.184  -2.659  1.00 45.35           O  
ATOM   3052  CG  ARG A 193      15.389  12.345  -6.345  1.00 45.35           C  
ATOM   3053  HG2 ARG A 193      14.485  11.779  -6.570  1.00 45.35           H  
ATOM   3054  HG3 ARG A 193      16.256  11.794  -6.708  1.00 45.35           H  
ATOM   3055  CD  ARG A 193      15.336  13.716  -7.026  1.00 45.35           C  
ATOM   3056  HD2 ARG A 193      14.426  14.228  -6.714  1.00 45.35           H  
ATOM   3057  HD3 ARG A 193      16.199  14.294  -6.697  1.00 45.35           H  
ATOM   3058  NE  ARG A 193      15.346  13.585  -8.493  1.00 45.35           N  
ATOM   3059  HE  ARG A 193      14.954  12.726  -8.853  1.00 45.35           H  
ATOM   3060  NH1 ARG A 193      16.168  15.671  -8.979  1.00 45.35           N  
ATOM   3061 HH11 ARG A 193      16.430  16.379  -9.650  1.00 45.35           H  
ATOM   3062 HH12 ARG A 193      16.095  15.886  -7.995  1.00 45.35           H  
ATOM   3063  NH2 ARG A 193      15.719  14.245 -10.639  1.00 45.35           N  
ATOM   3064 HH21 ARG A 193      15.394  13.342 -10.953  1.00 45.35           H  
ATOM   3065 HH22 ARG A 193      16.028  14.940 -11.303  1.00 45.35           H  
ATOM   3066  CZ  ARG A 193      15.743  14.497  -9.360  1.00 45.35           C  
ATOM   3067  N   TRP A 194      15.932  10.710  -1.686  1.00 39.92           N  
ATOM   3068  H   TRP A 194      15.260   9.975  -1.851  1.00 39.92           H  
ATOM   3069  CA  TRP A 194      16.429  10.795  -0.307  1.00 39.92           C  
ATOM   3070  HA  TRP A 194      17.319  11.422  -0.266  1.00 39.92           H  
ATOM   3071  C   TRP A 194      16.870   9.426   0.208  1.00 39.92           C  
ATOM   3072  CB  TRP A 194      15.348  11.421   0.582  1.00 39.92           C  
ATOM   3073  HB2 TRP A 194      15.660  11.315   1.621  1.00 39.92           H  
ATOM   3074  HB3 TRP A 194      14.419  10.863   0.464  1.00 39.92           H  
ATOM   3075  O   TRP A 194      16.203   8.436  -0.165  1.00 39.92           O  
ATOM   3076  CG  TRP A 194      15.096  12.874   0.321  1.00 39.92           C  
ATOM   3077  CD1 TRP A 194      14.198  13.378  -0.553  1.00 39.92           C  
ATOM   3078  HD1 TRP A 194      13.547  12.776  -1.170  1.00 39.92           H  
ATOM   3079  CD2 TRP A 194      15.777  14.027   0.904  1.00 39.92           C  
ATOM   3080  CE2 TRP A 194      15.227  15.213   0.332  1.00 39.92           C  
ATOM   3081  CE3 TRP A 194      16.809  14.188   1.853  1.00 39.92           C  
ATOM   3082  HE3 TRP A 194      17.253  13.304   2.287  1.00 39.92           H  
ATOM   3083  NE1 TRP A 194      14.270  14.757  -0.554  1.00 39.92           N  
ATOM   3084  HE1 TRP A 194      13.705  15.329  -1.165  1.00 39.92           H  
ATOM   3085  CH2 TRP A 194      16.699  16.620   1.648  1.00 39.92           C  
ATOM   3086  HH2 TRP A 194      17.057  17.598   1.935  1.00 39.92           H  
ATOM   3087  CZ2 TRP A 194      15.674  16.495   0.693  1.00 39.92           C  
ATOM   3088  HZ2 TRP A 194      15.235  17.370   0.236  1.00 39.92           H  
ATOM   3089  CZ3 TRP A 194      17.264  15.468   2.225  1.00 39.92           C  
ATOM   3090  HZ3 TRP A 194      18.058  15.559   2.952  1.00 39.92           H  
ATOM   3091  OXT TRP A 194      17.878   9.414   0.945  1.00 39.92           O  
TER    3092      TRP A 194                                                       
END   
