# Supplementary material for: Widespread Horizontal Gene Transfer Among Animal Viruses
Source: bioRxiv. 2024 Mar 26:2024.03.25.586562. Preprint. [Version 2] doi: 10.1101/2024.03.25.586562 (PMC11071296; doi:10.1101/2024.03.25.586562)
Supplement: Supplement 7 [file media-7.zip › File7_PDB/Adinto10555_Penton.pdb]

ATOM      1  N   MET A   1     -20.535   8.187  29.220  1.00 76.52           N  
ATOM      2  H   MET A   1     -20.674   9.136  28.903  1.00 76.52           H  
ATOM      3  H2  MET A   1     -20.918   7.567  28.520  1.00 76.52           H  
ATOM      4  H3  MET A   1     -21.063   8.030  30.066  1.00 76.52           H  
ATOM      5  CA  MET A   1     -19.093   7.892  29.418  1.00 76.52           C  
ATOM      6  HA  MET A   1     -18.702   8.538  30.204  1.00 76.52           H  
ATOM      7  C   MET A   1     -18.339   8.208  28.129  1.00 76.52           C  
ATOM      8  CB  MET A   1     -18.911   6.426  29.850  1.00 76.52           C  
ATOM      9  HB2 MET A   1     -19.296   5.778  29.063  1.00 76.52           H  
ATOM     10  HB3 MET A   1     -19.507   6.255  30.746  1.00 76.52           H  
ATOM     11  O   MET A   1     -18.890   7.992  27.055  1.00 76.52           O  
ATOM     12  CG  MET A   1     -17.465   6.011  30.154  1.00 76.52           C  
ATOM     13  HG2 MET A   1     -16.862   6.157  29.258  1.00 76.52           H  
ATOM     14  HG3 MET A   1     -17.058   6.639  30.947  1.00 76.52           H  
ATOM     15  SD  MET A   1     -17.309   4.269  30.635  1.00 76.52           S  
ATOM     16  CE  MET A   1     -17.732   4.324  32.398  1.00 76.52           C  
ATOM     17  HE1 MET A   1     -18.755   4.678  32.526  1.00 76.52           H  
ATOM     18  HE2 MET A   1     -17.646   3.322  32.818  1.00 76.52           H  
ATOM     19  HE3 MET A   1     -17.044   4.989  32.920  1.00 76.52           H  
ATOM     20  N   SER A   2     -17.123   8.746  28.231  1.00 89.89           N  
ATOM     21  H   SER A   2     -16.699   8.867  29.140  1.00 89.89           H  
ATOM     22  CA  SER A   2     -16.213   8.978  27.100  1.00 89.89           C  
ATOM     23  HA  SER A   2     -16.579   8.455  26.217  1.00 89.89           H  
ATOM     24  C   SER A   2     -14.847   8.399  27.460  1.00 89.89           C  
ATOM     25  CB  SER A   2     -16.132  10.473  26.762  1.00 89.89           C  
ATOM     26  HB2 SER A   2     -16.083  11.040  27.692  1.00 89.89           H  
ATOM     27  HB3 SER A   2     -17.025  10.776  26.215  1.00 89.89           H  
ATOM     28  O   SER A   2     -14.427   8.465  28.619  1.00 89.89           O  
ATOM     29  OG  SER A   2     -14.979  10.780  26.012  1.00 89.89           O  
ATOM     30  HG  SER A   2     -15.146  10.746  25.067  1.00 89.89           H  
ATOM     31  N   SER A   3     -14.186   7.762  26.501  1.00 94.68           N  
ATOM     32  H   SER A   3     -14.593   7.718  25.577  1.00 94.68           H  
ATOM     33  CA  SER A   3     -12.851   7.194  26.677  1.00 94.68           C  
ATOM     34  HA  SER A   3     -12.324   7.736  27.463  1.00 94.68           H  
ATOM     35  C   SER A   3     -12.056   7.352  25.396  1.00 94.68           C  
ATOM     36  CB  SER A   3     -12.923   5.716  27.073  1.00 94.68           C  
ATOM     37  HB2 SER A   3     -11.915   5.327  27.216  1.00 94.68           H  
ATOM     38  HB3 SER A   3     -13.415   5.145  26.286  1.00 94.68           H  
ATOM     39  O   SER A   3     -12.600   7.222  24.301  1.00 94.68           O  
ATOM     40  OG  SER A   3     -13.651   5.589  28.280  1.00 94.68           O  
ATOM     41  HG  SER A   3     -13.724   6.463  28.671  1.00 94.68           H  
ATOM     42  N   THR A   4     -10.765   7.626  25.523  1.00 96.82           N  
ATOM     43  H   THR A   4     -10.349   7.721  26.439  1.00 96.82           H  
ATOM     44  CA  THR A   4      -9.848   7.685  24.389  1.00 96.82           C  
ATOM     45  HA  THR A   4     -10.416   7.572  23.465  1.00 96.82           H  
ATOM     46  C   THR A   4      -8.870   6.526  24.450  1.00 96.82           C  
ATOM     47  CB  THR A   4      -9.122   9.032  24.299  1.00 96.82           C  
ATOM     48  HB  THR A   4      -8.397   8.992  23.486  1.00 96.82           H  
ATOM     49  O   THR A   4      -8.500   6.055  25.526  1.00 96.82           O  
ATOM     50  CG2 THR A   4     -10.097  10.180  24.035  1.00 96.82           C  
ATOM     51 HG21 THR A   4     -10.789  10.293  24.871  1.00 96.82           H  
ATOM     52 HG22 THR A   4     -10.661   9.976  23.125  1.00 96.82           H  
ATOM     53 HG23 THR A   4      -9.541  11.107  23.900  1.00 96.82           H  
ATOM     54  OG1 THR A   4      -8.457   9.319  25.506  1.00 96.82           O  
ATOM     55  HG1 THR A   4      -7.856  10.048  25.339  1.00 96.82           H  
ATOM     56  N   PHE A   5      -8.457   6.058  23.279  1.00 97.32           N  
ATOM     57  H   PHE A   5      -8.790   6.505  22.437  1.00 97.32           H  
ATOM     58  CA  PHE A   5      -7.458   5.011  23.137  1.00 97.32           C  
ATOM     59  HA  PHE A   5      -7.028   4.772  24.110  1.00 97.32           H  
ATOM     60  C   PHE A   5      -6.349   5.509  22.227  1.00 97.32           C  
ATOM     61  CB  PHE A   5      -8.091   3.743  22.560  1.00 97.32           C  
ATOM     62  HB2 PHE A   5      -8.394   3.944  21.533  1.00 97.32           H  
ATOM     63  HB3 PHE A   5      -7.328   2.964  22.541  1.00 97.32           H  
ATOM     64  O   PHE A   5      -6.632   6.066  21.171  1.00 97.32           O  
ATOM     65  CG  PHE A   5      -9.280   3.213  23.326  1.00 97.32           C  
ATOM     66  CD1 PHE A   5      -9.074   2.546  24.545  1.00 97.32           C  
ATOM     67  HD1 PHE A   5      -8.075   2.434  24.940  1.00 97.32           H  
ATOM     68  CD2 PHE A   5     -10.585   3.373  22.825  1.00 97.32           C  
ATOM     69  HD2 PHE A   5     -10.752   3.878  21.885  1.00 97.32           H  
ATOM     70  CE1 PHE A   5     -10.168   2.047  25.266  1.00 97.32           C  
ATOM     71  HE1 PHE A   5      -9.996   1.558  26.213  1.00 97.32           H  
ATOM     72  CE2 PHE A   5     -11.674   2.847  23.539  1.00 97.32           C  
ATOM     73  HE2 PHE A   5     -12.672   2.915  23.132  1.00 97.32           H  
ATOM     74  CZ  PHE A   5     -11.471   2.191  24.763  1.00 97.32           C  
ATOM     75  HZ  PHE A   5     -12.312   1.790  25.310  1.00 97.32           H  
ATOM     76  N   THR A   6      -5.102   5.257  22.609  1.00 97.86           N  
ATOM     77  H   THR A   6      -4.938   4.789  23.489  1.00 97.86           H  
ATOM     78  CA  THR A   6      -3.943   5.528  21.761  1.00 97.86           C  
ATOM     79  HA  THR A   6      -4.275   5.949  20.812  1.00 97.86           H  
ATOM     80  C   THR A   6      -3.230   4.218  21.485  1.00 97.86           C  
ATOM     81  CB  THR A   6      -2.994   6.554  22.388  1.00 97.86           C  
ATOM     82  HB  THR A   6      -2.594   6.165  23.324  1.00 97.86           H  
ATOM     83  O   THR A   6      -2.819   3.521  22.411  1.00 97.86           O  
ATOM     84  CG2 THR A   6      -1.841   6.915  21.451  1.00 97.86           C  
ATOM     85 HG21 THR A   6      -1.210   6.043  21.278  1.00 97.86           H  
ATOM     86 HG22 THR A   6      -2.233   7.267  20.497  1.00 97.86           H  
ATOM     87 HG23 THR A   6      -1.229   7.698  21.900  1.00 97.86           H  
ATOM     88  OG1 THR A   6      -3.693   7.750  22.645  1.00 97.86           O  
ATOM     89  HG1 THR A   6      -3.051   8.418  22.894  1.00 97.86           H  
ATOM     90  N   PHE A   7      -3.073   3.893  20.210  1.00 98.21           N  
ATOM     91  H   PHE A   7      -3.436   4.526  19.511  1.00 98.21           H  
ATOM     92  CA  PHE A   7      -2.327   2.736  19.737  1.00 98.21           C  
ATOM     93  HA  PHE A   7      -2.092   2.078  20.573  1.00 98.21           H  
ATOM     94  C   PHE A   7      -1.030   3.226  19.123  1.00 98.21           C  
ATOM     95  CB  PHE A   7      -3.151   1.942  18.719  1.00 98.21           C  
ATOM     96  HB2 PHE A   7      -3.411   2.587  17.880  1.00 98.21           H  
ATOM     97  HB3 PHE A   7      -2.533   1.129  18.335  1.00 98.21           H  
ATOM     98  O   PHE A   7      -1.038   4.191  18.364  1.00 98.21           O  
ATOM     99  CG  PHE A   7      -4.414   1.356  19.302  1.00 98.21           C  
ATOM    100  CD1 PHE A   7      -4.475  -0.007  19.647  1.00 98.21           C  
ATOM    101  HD1 PHE A   7      -3.633  -0.657  19.459  1.00 98.21           H  
ATOM    102  CD2 PHE A   7      -5.526   2.189  19.518  1.00 98.21           C  
ATOM    103  HD2 PHE A   7      -5.499   3.226  19.218  1.00 98.21           H  
ATOM    104  CE1 PHE A   7      -5.634  -0.523  20.251  1.00 98.21           C  
ATOM    105  HE1 PHE A   7      -5.698  -1.572  20.499  1.00 98.21           H  
ATOM    106  CE2 PHE A   7      -6.670   1.675  20.137  1.00 98.21           C  
ATOM    107  HE2 PHE A   7      -7.525   2.314  20.300  1.00 98.21           H  
ATOM    108  CZ  PHE A   7      -6.711   0.334  20.536  1.00 98.21           C  
ATOM    109  HZ  PHE A   7      -7.588  -0.028  21.053  1.00 98.21           H  
ATOM    110  N   THR A   8       0.073   2.557  19.431  1.00 97.90           N  
ATOM    111  H   THR A   8       0.020   1.757  20.046  1.00 97.90           H  
ATOM    112  CA  THR A   8       1.359   2.815  18.790  1.00 97.90           C  
ATOM    113  HA  THR A   8       1.159   3.323  17.847  1.00 97.90           H  
ATOM    114  C   THR A   8       2.050   1.501  18.459  1.00 97.90           C  
ATOM    115  CB  THR A   8       2.235   3.757  19.626  1.00 97.90           C  
ATOM    116  HB  THR A   8       1.644   4.635  19.887  1.00 97.90           H  
ATOM    117  O   THR A   8       1.913   0.519  19.190  1.00 97.90           O  
ATOM    118  CG2 THR A   8       2.764   3.129  20.917  1.00 97.90           C  
ATOM    119 HG21 THR A   8       3.451   2.314  20.688  1.00 97.90           H  
ATOM    120 HG22 THR A   8       1.936   2.750  21.516  1.00 97.90           H  
ATOM    121 HG23 THR A   8       3.297   3.888  21.489  1.00 97.90           H  
ATOM    122  OG1 THR A   8       3.336   4.186  18.861  1.00 97.90           O  
ATOM    123  HG1 THR A   8       3.009   4.794  18.194  1.00 97.90           H  
ATOM    124  N   GLY A   9       2.765   1.463  17.343  1.00 97.57           N  
ATOM    125  H   GLY A   9       2.782   2.281  16.751  1.00 97.57           H  
ATOM    126  CA  GLY A   9       3.536   0.301  16.924  1.00 97.57           C  
ATOM    127  HA2 GLY A   9       4.265   0.057  17.696  1.00 97.57           H  
ATOM    128  HA3 GLY A   9       2.872  -0.554  16.790  1.00 97.57           H  
ATOM    129  C   GLY A   9       4.272   0.561  15.619  1.00 97.57           C  
ATOM    130  O   GLY A   9       4.093   1.596  14.994  1.00 97.57           O  
ATOM    131  N   THR A  10       5.108  -0.383  15.204  1.00 97.15           N  
ATOM    132  H   THR A  10       5.283  -1.184  15.793  1.00 97.15           H  
ATOM    133  CA  THR A  10       5.908  -0.296  13.966  1.00 97.15           C  
ATOM    134  HA  THR A  10       5.911   0.732  13.604  1.00 97.15           H  
ATOM    135  C   THR A  10       5.340  -1.146  12.829  1.00 97.15           C  
ATOM    136  CB  THR A  10       7.359  -0.685  14.252  1.00 97.15           C  
ATOM    137  HB  THR A  10       7.923  -0.731  13.320  1.00 97.15           H  
ATOM    138  O   THR A  10       5.981  -1.353  11.799  1.00 97.15           O  
ATOM    139  CG2 THR A  10       8.037   0.311  15.192  1.00 97.15           C  
ATOM    140 HG21 THR A  10       7.983   1.308  14.755  1.00 97.15           H  
ATOM    141 HG22 THR A  10       9.087   0.046  15.309  1.00 97.15           H  
ATOM    142 HG23 THR A  10       7.551   0.317  16.168  1.00 97.15           H  
ATOM    143  OG1 THR A  10       7.391  -1.950  14.884  1.00 97.15           O  
ATOM    144  HG1 THR A  10       8.317  -2.195  14.946  1.00 97.15           H  
ATOM    145  N   THR A  11       4.135  -1.687  13.025  1.00 96.09           N  
ATOM    146  H   THR A  11       3.608  -1.365  13.824  1.00 96.09           H  
ATOM    147  CA  THR A  11       3.424  -2.493  12.033  1.00 96.09           C  
ATOM    148  HA  THR A  11       3.991  -2.491  11.102  1.00 96.09           H  
ATOM    149  C   THR A  11       2.072  -1.866  11.729  1.00 96.09           C  
ATOM    150  CB  THR A  11       3.252  -3.965  12.453  1.00 96.09           C  
ATOM    151  HB  THR A  11       3.049  -4.536  11.548  1.00 96.09           H  
ATOM    152  O   THR A  11       1.529  -1.112  12.534  1.00 96.09           O  
ATOM    153  CG2 THR A  11       4.473  -4.589  13.129  1.00 96.09           C  
ATOM    154 HG21 THR A  11       5.345  -4.466  12.488  1.00 96.09           H  
ATOM    155 HG22 THR A  11       4.665  -4.113  14.091  1.00 96.09           H  
ATOM    156 HG23 THR A  11       4.294  -5.653  13.286  1.00 96.09           H  
ATOM    157  OG1 THR A  11       2.149  -4.141  13.304  1.00 96.09           O  
ATOM    158  HG1 THR A  11       2.320  -3.724  14.151  1.00 96.09           H  
ATOM    159  N   SER A  12       1.496  -2.233  10.590  1.00 97.21           N  
ATOM    160  H   SER A  12       2.025  -2.781   9.927  1.00 97.21           H  
ATOM    161  CA  SER A  12       0.169  -1.770  10.172  1.00 97.21           C  
ATOM    162  HA  SER A  12       0.040  -0.747  10.525  1.00 97.21           H  
ATOM    163  C   SER A  12      -0.981  -2.589  10.753  1.00 97.21           C  
ATOM    164  CB  SER A  12       0.103  -1.744   8.657  1.00 97.21           C  
ATOM    165  HB2 SER A  12       0.323  -2.741   8.274  1.00 97.21           H  
ATOM    166  HB3 SER A  12      -0.877  -1.420   8.307  1.00 97.21           H  
ATOM    167  O   SER A  12      -2.122  -2.450  10.316  1.00 97.21           O  
ATOM    168  OG  SER A  12       1.093  -0.854   8.220  1.00 97.21           O  
ATOM    169  HG  SER A  12       1.247  -1.064   7.296  1.00 97.21           H  
ATOM    170  N   VAL A  13      -0.694  -3.457  11.725  1.00 98.17           N  
ATOM    171  H   VAL A  13       0.258  -3.503  12.060  1.00 98.17           H  
ATOM    172  CA  VAL A  13      -1.703  -4.160  12.513  1.00 98.17           C  
ATOM    173  HA  VAL A  13      -2.686  -3.756  12.272  1.00 98.17           H  
ATOM    174  C   VAL A  13      -1.419  -3.875  13.980  1.00 98.17           C  
ATOM    175  CB  VAL A  13      -1.746  -5.665  12.204  1.00 98.17           C  
ATOM    176  HB  VAL A  13      -0.806  -6.133  12.498  1.00 98.17           H  
ATOM    177  O   VAL A  13      -0.506  -4.442  14.576  1.00 98.17           O  
ATOM    178  CG1 VAL A  13      -2.896  -6.328  12.976  1.00 98.17           C  
ATOM    179 HG11 VAL A  13      -2.953  -7.386  12.720  1.00 98.17           H  
ATOM    180 HG12 VAL A  13      -2.720  -6.244  14.048  1.00 98.17           H  
ATOM    181 HG13 VAL A  13      -3.840  -5.840  12.733  1.00 98.17           H  
ATOM    182  CG2 VAL A  13      -1.964  -5.923  10.705  1.00 98.17           C  
ATOM    183 HG21 VAL A  13      -2.841  -5.380  10.354  1.00 98.17           H  
ATOM    184 HG22 VAL A  13      -1.094  -5.584  10.142  1.00 98.17           H  
ATOM    185 HG23 VAL A  13      -2.093  -6.990  10.522  1.00 98.17           H  
ATOM    186  N   LEU A  14      -2.195  -2.969  14.565  1.00 98.16           N  
ATOM    187  H   LEU A  14      -2.989  -2.621  14.048  1.00 98.16           H  
ATOM    188  CA  LEU A  14      -2.058  -2.587  15.966  1.00 98.16           C  
ATOM    189  HA  LEU A  14      -1.078  -2.894  16.332  1.00 98.16           H  
ATOM    190  C   LEU A  14      -3.109  -3.330  16.780  1.00 98.16           C  
ATOM    191  CB  LEU A  14      -2.159  -1.061  16.130  1.00 98.16           C  
ATOM    192  HB2 LEU A  14      -3.178  -0.752  15.898  1.00 98.16           H  
ATOM    193  HB3 LEU A  14      -1.970  -0.821  17.176  1.00 98.16           H  
ATOM    194  O   LEU A  14      -4.278  -3.364  16.405  1.00 98.16           O  
ATOM    195  CG  LEU A  14      -1.190  -0.247  15.251  1.00 98.16           C  
ATOM    196  HG  LEU A  14      -1.386  -0.453  14.199  1.00 98.16           H  
ATOM    197  CD1 LEU A  14      -1.405   1.248  15.485  1.00 98.16           C  
ATOM    198 HD11 LEU A  14      -1.105   1.522  16.496  1.00 98.16           H  
ATOM    199 HD12 LEU A  14      -2.453   1.504  15.329  1.00 98.16           H  
ATOM    200 HD13 LEU A  14      -0.799   1.814  14.778  1.00 98.16           H  
ATOM    201  CD2 LEU A  14       0.270  -0.575  15.564  1.00 98.16           C  
ATOM    202 HD21 LEU A  14       0.918   0.090  14.993  1.00 98.16           H  
ATOM    203 HD22 LEU A  14       0.464  -0.448  16.629  1.00 98.16           H  
ATOM    204 HD23 LEU A  14       0.491  -1.599  15.263  1.00 98.16           H  
ATOM    205  N   ARG A  15      -2.711  -3.919  17.904  1.00 97.47           N  
ATOM    206  H   ARG A  15      -1.742  -3.845  18.179  1.00 97.47           H  
ATOM    207  CA  ARG A  15      -3.621  -4.642  18.792  1.00 97.47           C  
ATOM    208  HA  ARG A  15      -4.647  -4.357  18.561  1.00 97.47           H  
ATOM    209  C   ARG A  15      -3.357  -4.253  20.235  1.00 97.47           C  
ATOM    210  CB  ARG A  15      -3.485  -6.152  18.552  1.00 97.47           C  
ATOM    211  HB2 ARG A  15      -3.759  -6.366  17.519  1.00 97.47           H  
ATOM    212  HB3 ARG A  15      -2.447  -6.446  18.705  1.00 97.47           H  
ATOM    213  O   ARG A  15      -2.205  -4.178  20.649  1.00 97.47           O  
ATOM    214  CG  ARG A  15      -4.380  -6.976  19.489  1.00 97.47           C  
ATOM    215  HG2 ARG A  15      -5.419  -6.665  19.381  1.00 97.47           H  
ATOM    216  HG3 ARG A  15      -4.066  -6.826  20.522  1.00 97.47           H  
ATOM    217  CD  ARG A  15      -4.255  -8.461  19.159  1.00 97.47           C  
ATOM    218  HD2 ARG A  15      -3.199  -8.730  19.136  1.00 97.47           H  
ATOM    219  HD3 ARG A  15      -4.687  -8.627  18.172  1.00 97.47           H  
ATOM    220  NE  ARG A  15      -4.926  -9.281  20.178  1.00 97.47           N  
ATOM    221  HE  ARG A  15      -4.795  -9.012  21.143  1.00 97.47           H  
ATOM    222  NH1 ARG A  15      -5.671 -10.975  18.818  1.00 97.47           N  
ATOM    223 HH11 ARG A  15      -6.190 -11.834  18.707  1.00 97.47           H  
ATOM    224 HH12 ARG A  15      -5.252 -10.496  18.033  1.00 97.47           H  
ATOM    225  NH2 ARG A  15      -6.148 -10.985  21.002  1.00 97.47           N  
ATOM    226 HH21 ARG A  15      -6.104 -10.482  21.877  1.00 97.47           H  
ATOM    227 HH22 ARG A  15      -6.611 -11.880  20.940  1.00 97.47           H  
ATOM    228  CZ  ARG A  15      -5.577 -10.408  19.991  1.00 97.47           C  
ATOM    229  N   SER A  16      -4.432  -4.054  20.985  1.00 96.73           N  
ATOM    230  H   SER A  16      -5.338  -4.122  20.544  1.00 96.73           H  
ATOM    231  CA  SER A  16      -4.393  -3.953  22.440  1.00 96.73           C  
ATOM    232  HA  SER A  16      -3.401  -4.226  22.800  1.00 96.73           H  
ATOM    233  C   SER A  16      -5.405  -4.920  23.033  1.00 96.73           C  
ATOM    234  CB  SER A  16      -4.677  -2.525  22.901  1.00 96.73           C  
ATOM    235  HB2 SER A  16      -4.047  -1.828  22.349  1.00 96.73           H  
ATOM    236  HB3 SER A  16      -5.726  -2.284  22.730  1.00 96.73           H  
ATOM    237  O   SER A  16      -6.563  -4.938  22.609  1.00 96.73           O  
ATOM    238  OG  SER A  16      -4.380  -2.423  24.274  1.00 96.73           O  
ATOM    239  HG  SER A  16      -4.894  -1.711  24.662  1.00 96.73           H  
ATOM    240  N   ASP A  17      -4.960  -5.721  23.994  1.00 97.04           N  
ATOM    241  H   ASP A  17      -4.012  -5.590  24.318  1.00 97.04           H  
ATOM    242  CA  ASP A  17      -5.798  -6.607  24.793  1.00 97.04           C  
ATOM    243  HA  ASP A  17      -6.761  -6.746  24.301  1.00 97.04           H  
ATOM    244  C   ASP A  17      -6.052  -5.950  26.157  1.00 97.04           C  
ATOM    245  CB  ASP A  17      -5.139  -7.992  24.914  1.00 97.04           C  
ATOM    246  HB2 ASP A  17      -5.715  -8.591  25.619  1.00 97.04           H  
ATOM    247  HB3 ASP A  17      -4.130  -7.882  25.311  1.00 97.04           H  
ATOM    248  O   ASP A  17      -5.134  -5.437  26.798  1.00 97.04           O  
ATOM    249  CG  ASP A  17      -5.091  -8.734  23.570  1.00 97.04           C  
ATOM    250  OD1 ASP A  17      -6.132  -9.270  23.124  1.00 97.04           O  
ATOM    251  OD2 ASP A  17      -4.026  -8.798  22.920  1.00 97.04           O  
ATOM    252  N   PHE A  18      -7.304  -5.962  26.605  1.00 96.11           N  
ATOM    253  H   PHE A  18      -8.001  -6.456  26.067  1.00 96.11           H  
ATOM    254  CA  PHE A  18      -7.739  -5.336  27.850  1.00 96.11           C  
ATOM    255  HA  PHE A  18      -6.941  -4.700  28.234  1.00 96.11           H  
ATOM    256  C   PHE A  18      -8.028  -6.416  28.893  1.00 96.11           C  
ATOM    257  CB  PHE A  18      -8.951  -4.432  27.589  1.00 96.11           C  
ATOM    258  HB2 PHE A  18      -9.279  -4.004  28.536  1.00 96.11           H  
ATOM    259  HB3 PHE A  18      -9.772  -5.039  27.205  1.00 96.11           H  
ATOM    260  O   PHE A  18      -8.932  -7.237  28.721  1.00 96.11           O  
ATOM    261  CG  PHE A  18      -8.673  -3.300  26.617  1.00 96.11           C  
ATOM    262  CD1 PHE A  18      -8.082  -2.103  27.066  1.00 96.11           C  
ATOM    263  HD1 PHE A  18      -7.839  -1.984  28.112  1.00 96.11           H  
ATOM    264  CD2 PHE A  18      -8.980  -3.452  25.253  1.00 96.11           C  
ATOM    265  HD2 PHE A  18      -9.425  -4.372  24.905  1.00 96.11           H  
ATOM    266  CE1 PHE A  18      -7.812  -1.062  26.159  1.00 96.11           C  
ATOM    267  HE1 PHE A  18      -7.368  -0.142  26.511  1.00 96.11           H  
ATOM    268  CE2 PHE A  18      -8.697  -2.418  24.344  1.00 96.11           C  
ATOM    269  HE2 PHE A  18      -8.915  -2.549  23.294  1.00 96.11           H  
ATOM    270  CZ  PHE A  18      -8.122  -1.218  24.796  1.00 96.11           C  
ATOM    271  HZ  PHE A  18      -7.918  -0.419  24.099  1.00 96.11           H  
ATOM    272  N   ASN A  19      -7.251  -6.413  29.979  1.00 94.51           N  
ATOM    273  H   ASN A  19      -6.519  -5.720  30.042  1.00 94.51           H  
ATOM    274  CA  ASN A  19      -7.446  -7.295  31.125  1.00 94.51           C  
ATOM    275  HA  ASN A  19      -8.426  -7.764  31.038  1.00 94.51           H  
ATOM    276  C   ASN A  19      -7.373  -6.480  32.439  1.00 94.51           C  
ATOM    277  CB  ASN A  19      -6.419  -8.436  31.067  1.00 94.51           C  
ATOM    278  HB2 ASN A  19      -6.448  -8.900  30.081  1.00 94.51           H  
ATOM    279  HB3 ASN A  19      -5.418  -8.041  31.240  1.00 94.51           H  
ATOM    280  O   ASN A  19      -6.273  -6.092  32.836  1.00 94.51           O  
ATOM    281  CG  ASN A  19      -6.722  -9.512  32.095  1.00 94.51           C  
ATOM    282  ND2 ASN A  19      -5.783 -10.390  32.356  1.00 94.51           N  
ATOM    283 HD21 ASN A  19      -6.010 -11.092  33.045  1.00 94.51           H  
ATOM    284 HD22 ASN A  19      -4.884 -10.323  31.901  1.00 94.51           H  
ATOM    285  OD1 ASN A  19      -7.800  -9.599  32.661  1.00 94.51           O  
ATOM    286  N   PRO A  20      -8.510  -6.196  33.107  1.00 95.57           N  
ATOM    287  CA  PRO A  20      -9.849  -6.687  32.776  1.00 95.57           C  
ATOM    288  HA  PRO A  20      -9.814  -7.772  32.688  1.00 95.57           H  
ATOM    289  C   PRO A  20     -10.410  -6.067  31.479  1.00 95.57           C  
ATOM    290  CB  PRO A  20     -10.716  -6.332  33.985  1.00 95.57           C  
ATOM    291  HB2 PRO A  20     -10.636  -7.119  34.735  1.00 95.57           H  
ATOM    292  HB3 PRO A  20     -11.759  -6.167  33.715  1.00 95.57           H  
ATOM    293  O   PRO A  20      -9.978  -4.981  31.085  1.00 95.57           O  
ATOM    294  CG  PRO A  20     -10.061  -5.057  34.512  1.00 95.57           C  
ATOM    295  HG2 PRO A  20     -10.271  -4.899  35.570  1.00 95.57           H  
ATOM    296  HG3 PRO A  20     -10.392  -4.202  33.922  1.00 95.57           H  
ATOM    297  CD  PRO A  20      -8.574  -5.311  34.262  1.00 95.57           C  
ATOM    298  HD2 PRO A  20      -8.132  -5.811  35.123  1.00 95.57           H  
ATOM    299  HD3 PRO A  20      -8.055  -4.372  34.067  1.00 95.57           H  
ATOM    300  N   PRO A  21     -11.382  -6.729  30.822  1.00 96.89           N  
ATOM    301  CA  PRO A  21     -12.093  -6.153  29.685  1.00 96.89           C  
ATOM    302  HA  PRO A  21     -11.382  -5.972  28.879  1.00 96.89           H  
ATOM    303  C   PRO A  21     -12.800  -4.846  30.051  1.00 96.89           C  
ATOM    304  CB  PRO A  21     -13.110  -7.210  29.242  1.00 96.89           C  
ATOM    305  HB2 PRO A  21     -14.070  -7.031  29.726  1.00 96.89           H  
ATOM    306  HB3 PRO A  21     -13.223  -7.228  28.159  1.00 96.89           H  
ATOM    307  O   PRO A  21     -13.189  -4.633  31.202  1.00 96.89           O  
ATOM    308  CG  PRO A  21     -12.527  -8.517  29.771  1.00 96.89           C  
ATOM    309  HG2 PRO A  21     -11.778  -8.892  29.073  1.00 96.89           H  
ATOM    310  HG3 PRO A  21     -13.301  -9.265  29.948  1.00 96.89           H  
ATOM    311  CD  PRO A  21     -11.847  -8.086  31.068  1.00 96.89           C  
ATOM    312  HD2 PRO A  21     -12.570  -8.081  31.883  1.00 96.89           H  
ATOM    313  HD3 PRO A  21     -11.025  -8.767  31.288  1.00 96.89           H  
ATOM    314  N   ILE A  22     -13.034  -3.993  29.055  1.00 95.97           N  
ATOM    315  H   ILE A  22     -12.718  -4.233  28.127  1.00 95.97           H  
ATOM    316  CA  ILE A  22     -13.849  -2.787  29.232  1.00 95.97           C  
ATOM    317  HA  ILE A  22     -13.723  -2.426  30.253  1.00 95.97           H  
ATOM    318  C   ILE A  22     -15.315  -3.170  29.036  1.00 95.97           C  
ATOM    319  CB  ILE A  22     -13.399  -1.652  28.295  1.00 95.97           C  
ATOM    320  HB  ILE A  22     -13.506  -1.999  27.267  1.00 95.97           H  
ATOM    321  O   ILE A  22     -15.723  -3.595  27.952  1.00 95.97           O  
ATOM    322  CG1 ILE A  22     -11.913  -1.307  28.530  1.00 95.97           C  
ATOM    323 HG12 ILE A  22     -11.795  -0.843  29.509  1.00 95.97           H  
ATOM    324 HG13 ILE A  22     -11.310  -2.216  28.515  1.00 95.97           H  
ATOM    325  CG2 ILE A  22     -14.300  -0.412  28.466  1.00 95.97           C  
ATOM    326 HG21 ILE A  22     -14.220  -0.025  29.482  1.00 95.97           H  
ATOM    327 HG22 ILE A  22     -15.340  -0.660  28.258  1.00 95.97           H  
ATOM    328 HG23 ILE A  22     -14.011   0.369  27.763  1.00 95.97           H  
ATOM    329  CD1 ILE A  22     -11.331  -0.383  27.460  1.00 95.97           C  
ATOM    330 HD11 ILE A  22     -11.806   0.596  27.504  1.00 95.97           H  
ATOM    331 HD12 ILE A  22     -10.265  -0.258  27.650  1.00 95.97           H  
ATOM    332 HD13 ILE A  22     -11.467  -0.821  26.471  1.00 95.97           H  
ATOM    333  N   TYR A  23     -16.108  -3.013  30.090  1.00 95.94           N  
ATOM    334  H   TYR A  23     -15.701  -2.686  30.955  1.00 95.94           H  
ATOM    335  CA  TYR A  23     -17.539  -3.295  30.074  1.00 95.94           C  
ATOM    336  HA  TYR A  23     -17.746  -4.058  29.324  1.00 95.94           H  
ATOM    337  C   TYR A  23     -18.320  -2.036  29.698  1.00 95.94           C  
ATOM    338  CB  TYR A  23     -17.971  -3.861  31.431  1.00 95.94           C  
ATOM    339  HB2 TYR A  23     -17.796  -3.113  32.205  1.00 95.94           H  
ATOM    340  HB3 TYR A  23     -19.043  -4.056  31.402  1.00 95.94           H  
ATOM    341  O   TYR A  23     -18.215  -1.007  30.367  1.00 95.94           O  
ATOM    342  CG  TYR A  23     -17.253  -5.144  31.803  1.00 95.94           C  
ATOM    343  CD1 TYR A  23     -17.695  -6.374  31.279  1.00 95.94           C  
ATOM    344  HD1 TYR A  23     -18.559  -6.410  30.631  1.00 95.94           H  
ATOM    345  CD2 TYR A  23     -16.123  -5.105  32.643  1.00 95.94           C  
ATOM    346  HD2 TYR A  23     -15.765  -4.161  33.027  1.00 95.94           H  
ATOM    347  CE1 TYR A  23     -17.012  -7.563  31.599  1.00 95.94           C  
ATOM    348  HE1 TYR A  23     -17.345  -8.511  31.203  1.00 95.94           H  
ATOM    349  CE2 TYR A  23     -15.438  -6.290  32.965  1.00 95.94           C  
ATOM    350  HE2 TYR A  23     -14.559  -6.248  33.591  1.00 95.94           H  
ATOM    351  OH  TYR A  23     -15.228  -8.671  32.753  1.00 95.94           O  
ATOM    352  HH  TYR A  23     -14.505  -8.508  33.363  1.00 95.94           H  
ATOM    353  CZ  TYR A  23     -15.885  -7.523  32.444  1.00 95.94           C  
ATOM    354  N   LEU A  24     -19.104  -2.123  28.626  1.00 95.48           N  
ATOM    355  H   LEU A  24     -19.176  -3.006  28.141  1.00 95.48           H  
ATOM    356  CA  LEU A  24     -20.029  -1.076  28.207  1.00 95.48           C  
ATOM    357  HA  LEU A  24     -19.676  -0.111  28.571  1.00 95.48           H  
ATOM    358  C   LEU A  24     -21.401  -1.332  28.834  1.00 95.48           C  
ATOM    359  CB  LEU A  24     -20.093  -1.022  26.673  1.00 95.48           C  
ATOM    360  HB2 LEU A  24     -20.578  -1.928  26.310  1.00 95.48           H  
ATOM    361  HB3 LEU A  24     -20.728  -0.183  26.387  1.00 95.48           H  
ATOM    362  O   LEU A  24     -21.791  -2.483  29.032  1.00 95.48           O  
ATOM    363  CG  LEU A  24     -18.737  -0.872  25.961  1.00 95.48           C  
ATOM    364  HG  LEU A  24     -18.156  -1.784  26.097  1.00 95.48           H  
ATOM    365  CD1 LEU A  24     -18.970  -0.671  24.466  1.00 95.48           C  
ATOM    366 HD11 LEU A  24     -19.460   0.286  24.284  1.00 95.48           H  
ATOM    367 HD12 LEU A  24     -18.022  -0.699  23.930  1.00 95.48           H  
ATOM    368 HD13 LEU A  24     -19.611  -1.466  24.085  1.00 95.48           H  
ATOM    369  CD2 LEU A  24     -17.915   0.313  26.469  1.00 95.48           C  
ATOM    370 HD21 LEU A  24     -16.969   0.341  25.928  1.00 95.48           H  
ATOM    371 HD22 LEU A  24     -18.461   1.244  26.313  1.00 95.48           H  
ATOM    372 HD23 LEU A  24     -17.689   0.191  27.528  1.00 95.48           H  
ATOM    373  N   ASN A  25     -22.142  -0.268  29.148  1.00 93.80           N  
ATOM    374  H   ASN A  25     -21.825   0.653  28.882  1.00 93.80           H  
ATOM    375  CA  ASN A  25     -23.495  -0.416  29.675  1.00 93.80           C  
ATOM    376  HA  ASN A  25     -23.440  -1.083  30.535  1.00 93.80           H  
ATOM    377  C   ASN A  25     -24.395  -1.053  28.589  1.00 93.80           C  
ATOM    378  CB  ASN A  25     -24.002   0.950  30.175  1.00 93.80           C  
ATOM    379  HB2 ASN A  25     -24.051   1.648  29.339  1.00 93.80           H  
ATOM    380  HB3 ASN A  25     -23.300   1.338  30.913  1.00 93.80           H  
ATOM    381  O   ASN A  25     -24.479  -0.494  27.494  1.00 93.80           O  
ATOM    382  CG  ASN A  25     -25.382   0.872  30.810  1.00 93.80           C  
ATOM    383  ND2 ASN A  25     -25.744   1.797  31.664  1.00 93.80           N  
ATOM    384 HD21 ASN A  25     -25.110   2.528  31.953  1.00 93.80           H  
ATOM    385 HD22 ASN A  25     -26.655   1.636  32.069  1.00 93.80           H  
ATOM    386  OD1 ASN A  25     -26.164  -0.019  30.566  1.00 93.80           O  
ATOM    387  N   PRO A  26     -25.055  -2.196  28.856  1.00 91.35           N  
ATOM    388  CA  PRO A  26     -25.900  -2.869  27.870  1.00 91.35           C  
ATOM    389  HA  PRO A  26     -25.319  -3.084  26.973  1.00 91.35           H  
ATOM    390  C   PRO A  26     -27.122  -2.045  27.443  1.00 91.35           C  
ATOM    391  CB  PRO A  26     -26.314  -4.189  28.527  1.00 91.35           C  
ATOM    392  HB2 PRO A  26     -27.315  -4.503  28.230  1.00 91.35           H  
ATOM    393  HB3 PRO A  26     -25.587  -4.961  28.276  1.00 91.35           H  
ATOM    394  O   PRO A  26     -27.590  -2.225  26.322  1.00 91.35           O  
ATOM    395  CG  PRO A  26     -26.240  -3.888  30.022  1.00 91.35           C  
ATOM    396  HG2 PRO A  26     -27.148  -3.374  30.339  1.00 91.35           H  
ATOM    397  HG3 PRO A  26     -26.082  -4.790  30.613  1.00 91.35           H  
ATOM    398  CD  PRO A  26     -25.054  -2.936  30.111  1.00 91.35           C  
ATOM    399  HD2 PRO A  26     -25.175  -2.285  30.977  1.00 91.35           H  
ATOM    400  HD3 PRO A  26     -24.128  -3.505  30.193  1.00 91.35           H  
ATOM    401  N   ASP A  27     -27.586  -1.119  28.284  1.00 91.64           N  
ATOM    402  H   ASP A  27     -27.162  -1.039  29.197  1.00 91.64           H  
ATOM    403  CA  ASP A  27     -28.754  -0.266  28.029  1.00 91.64           C  
ATOM    404  HA  ASP A  27     -29.467  -0.822  27.420  1.00 91.64           H  
ATOM    405  C   ASP A  27     -28.397   1.019  27.263  1.00 91.64           C  
ATOM    406  CB  ASP A  27     -29.441   0.083  29.359  1.00 91.64           C  
ATOM    407  HB2 ASP A  27     -30.347   0.653  29.154  1.00 91.64           H  
ATOM    408  HB3 ASP A  27     -28.774   0.718  29.943  1.00 91.64           H  
ATOM    409  O   ASP A  27     -29.213   1.933  27.153  1.00 91.64           O  
ATOM    410  CG  ASP A  27     -29.833  -1.141  30.188  1.00 91.64           C  
ATOM    411  OD1 ASP A  27     -30.328  -2.126  29.596  1.00 91.64           O  
ATOM    412  OD2 ASP A  27     -29.626  -1.076  31.422  1.00 91.64           O  
ATOM    413  N   ARG A  28     -27.150   1.149  26.793  1.00 92.44           N  
ATOM    414  H   ARG A  28     -26.535   0.352  26.872  1.00 92.44           H  
ATOM    415  CA  ARG A  28     -26.644   2.354  26.127  1.00 92.44           C  
ATOM    416  HA  ARG A  28     -27.484   3.001  25.874  1.00 92.44           H  
ATOM    417  C   ARG A  28     -25.957   2.008  24.824  1.00 92.44           C  
ATOM    418  CB  ARG A  28     -25.668   3.105  27.042  1.00 92.44           C  
ATOM    419  HB2 ARG A  28     -25.289   3.974  26.503  1.00 92.44           H  
ATOM    420  HB3 ARG A  28     -24.824   2.452  27.263  1.00 92.44           H  
ATOM    421  O   ARG A  28     -25.204   1.041  24.748  1.00 92.44           O  
ATOM    422  CG  ARG A  28     -26.276   3.572  28.368  1.00 92.44           C  
ATOM    423  HG2 ARG A  28     -25.484   4.016  28.971  1.00 92.44           H  
ATOM    424  HG3 ARG A  28     -26.686   2.723  28.915  1.00 92.44           H  
ATOM    425  CD  ARG A  28     -27.376   4.608  28.135  1.00 92.44           C  
ATOM    426  HD2 ARG A  28     -26.995   5.395  27.484  1.00 92.44           H  
ATOM    427  HD3 ARG A  28     -28.219   4.137  27.631  1.00 92.44           H  
ATOM    428  NE  ARG A  28     -27.845   5.185  29.405  1.00 92.44           N  
ATOM    429  HE  ARG A  28     -27.697   4.641  30.242  1.00 92.44           H  
ATOM    430  NH1 ARG A  28     -29.060   6.853  28.429  1.00 92.44           N  
ATOM    431 HH11 ARG A  28     -29.955   7.321  28.440  1.00 92.44           H  
ATOM    432 HH12 ARG A  28     -28.960   6.437  27.514  1.00 92.44           H  
ATOM    433  NH2 ARG A  28     -29.153   6.612  30.620  1.00 92.44           N  
ATOM    434 HH21 ARG A  28     -29.853   7.338  30.568  1.00 92.44           H  
ATOM    435 HH22 ARG A  28     -29.029   6.059  31.456  1.00 92.44           H  
ATOM    436  CZ  ARG A  28     -28.675   6.208  29.480  1.00 92.44           C  
ATOM    437  N   GLU A  29     -26.141   2.861  23.829  1.00 93.82           N  
ATOM    438  H   GLU A  29     -26.776   3.636  23.956  1.00 93.82           H  
ATOM    439  CA  GLU A  29     -25.419   2.763  22.568  1.00 93.82           C  
ATOM    440  HA  GLU A  29     -25.174   1.716  22.387  1.00 93.82           H  
ATOM    441  C   GLU A  29     -24.076   3.486  22.638  1.00 93.82           C  
ATOM    442  CB  GLU A  29     -26.301   3.237  21.403  1.00 93.82           C  
ATOM    443  HB2 GLU A  29     -26.665   4.244  21.606  1.00 93.82           H  
ATOM    444  HB3 GLU A  29     -25.699   3.269  20.495  1.00 93.82           H  
ATOM    445  O   GLU A  29     -23.912   4.497  23.327  1.00 93.82           O  
ATOM    446  CG  GLU A  29     -27.502   2.303  21.166  1.00 93.82           C  
ATOM    447  HG2 GLU A  29     -28.182   2.375  22.015  1.00 93.82           H  
ATOM    448  HG3 GLU A  29     -28.038   2.639  20.279  1.00 93.82           H  
ATOM    449  CD  GLU A  29     -27.054   0.845  20.974  1.00 93.82           C  
ATOM    450  OE1 GLU A  29     -27.604  -0.061  21.640  1.00 93.82           O  
ATOM    451  OE2 GLU A  29     -26.032   0.628  20.292  1.00 93.82           O  
ATOM    452  N   TYR A  30     -23.096   2.940  21.926  1.00 96.26           N  
ATOM    453  H   TYR A  30     -23.315   2.162  21.320  1.00 96.26           H  
ATOM    454  CA  TYR A  30     -21.743   3.471  21.878  1.00 96.26           C  
ATOM    455  HA  TYR A  30     -21.732   4.468  22.318  1.00 96.26           H  
ATOM    456  C   TYR A  30     -21.295   3.605  20.436  1.00 96.26           C  
ATOM    457  CB  TYR A  30     -20.766   2.596  22.672  1.00 96.26           C  
ATOM    458  HB2 TYR A  30     -19.752   2.933  22.456  1.00 96.26           H  
ATOM    459  HB3 TYR A  30     -20.847   1.566  22.326  1.00 96.26           H  
ATOM    460  O   TYR A  30     -21.613   2.782  19.580  1.00 96.26           O  
ATOM    461  CG  TYR A  30     -20.974   2.631  24.172  1.00 96.26           C  
ATOM    462  CD1 TYR A  30     -20.152   3.430  24.990  1.00 96.26           C  
ATOM    463  HD1 TYR A  30     -19.373   4.028  24.542  1.00 96.26           H  
ATOM    464  CD2 TYR A  30     -21.989   1.847  24.749  1.00 96.26           C  
ATOM    465  HD2 TYR A  30     -22.626   1.239  24.125  1.00 96.26           H  
ATOM    466  CE1 TYR A  30     -20.332   3.427  26.388  1.00 96.26           C  
ATOM    467  HE1 TYR A  30     -19.678   4.014  27.015  1.00 96.26           H  
ATOM    468  CE2 TYR A  30     -22.192   1.864  26.138  1.00 96.26           C  
ATOM    469  HE2 TYR A  30     -22.978   1.262  26.571  1.00 96.26           H  
ATOM    470  OH  TYR A  30     -21.506   2.599  28.314  1.00 96.26           O  
ATOM    471  HH  TYR A  30     -20.853   3.148  28.754  1.00 96.26           H  
ATOM    472  CZ  TYR A  30     -21.353   2.636  26.963  1.00 96.26           C  
ATOM    473  N   VAL A  31     -20.504   4.638  20.194  1.00 96.86           N  
ATOM    474  H   VAL A  31     -20.295   5.270  20.953  1.00 96.86           H  
ATOM    475  CA  VAL A  31     -19.870   4.901  18.913  1.00 96.86           C  
ATOM    476  HA  VAL A  31     -19.998   4.030  18.270  1.00 96.86           H  
ATOM    477  C   VAL A  31     -18.379   5.108  19.092  1.00 96.86           C  
ATOM    478  CB  VAL A  31     -20.493   6.098  18.191  1.00 96.86           C  
ATOM    479  HB  VAL A  31     -19.879   6.261  17.306  1.00 96.86           H  
ATOM    480  O   VAL A  31     -17.917   5.583  20.132  1.00 96.86           O  
ATOM    481  CG1 VAL A  31     -21.905   5.785  17.711  1.00 96.86           C  
ATOM    482 HG11 VAL A  31     -21.867   5.005  16.950  1.00 96.86           H  
ATOM    483 HG12 VAL A  31     -22.506   5.427  18.547  1.00 96.86           H  
ATOM    484 HG13 VAL A  31     -22.360   6.671  17.267  1.00 96.86           H  
ATOM    485  CG2 VAL A  31     -20.518   7.381  19.038  1.00 96.86           C  
ATOM    486 HG21 VAL A  31     -21.144   7.239  19.919  1.00 96.86           H  
ATOM    487 HG22 VAL A  31     -20.924   8.203  18.449  1.00 96.86           H  
ATOM    488 HG23 VAL A  31     -19.504   7.635  19.346  1.00 96.86           H  
ATOM    489  N   LEU A  32     -17.629   4.770  18.056  1.00 97.72           N  
ATOM    490  H   LEU A  32     -18.090   4.392  17.240  1.00 97.72           H  
ATOM    491  CA  LEU A  32     -16.192   4.946  17.981  1.00 97.72           C  
ATOM    492  HA  LEU A  32     -15.835   5.402  18.905  1.00 97.72           H  
ATOM    493  C   LEU A  32     -15.867   5.875  16.815  1.00 97.72           C  
ATOM    494  CB  LEU A  32     -15.554   3.562  17.821  1.00 97.72           C  
ATOM    495  HB2 LEU A  32     -15.782   3.214  16.813  1.00 97.72           H  
ATOM    496  HB3 LEU A  32     -16.021   2.873  18.525  1.00 97.72           H  
ATOM    497  O   LEU A  32     -16.498   5.793  15.765  1.00 97.72           O  
ATOM    498  CG  LEU A  32     -14.035   3.514  18.042  1.00 97.72           C  
ATOM    499  HG  LEU A  32     -13.538   4.300  17.474  1.00 97.72           H  
ATOM    500  CD1 LEU A  32     -13.680   3.655  19.524  1.00 97.72           C  
ATOM    501 HD11 LEU A  32     -14.015   4.623  19.895  1.00 97.72           H  
ATOM    502 HD12 LEU A  32     -12.600   3.585  19.654  1.00 97.72           H  
ATOM    503 HD13 LEU A  32     -14.160   2.862  20.098  1.00 97.72           H  
ATOM    504  CD2 LEU A  32     -13.523   2.159  17.562  1.00 97.72           C  
ATOM    505 HD21 LEU A  32     -12.490   2.002  17.874  1.00 97.72           H  
ATOM    506 HD22 LEU A  32     -14.140   1.360  17.974  1.00 97.72           H  
ATOM    507 HD23 LEU A  32     -13.570   2.119  16.474  1.00 97.72           H  
ATOM    508  N   GLY A  33     -14.888   6.748  17.003  1.00 97.68           N  
ATOM    509  H   GLY A  33     -14.469   6.811  17.921  1.00 97.68           H  
ATOM    510  CA  GLY A  33     -14.378   7.635  15.964  1.00 97.68           C  
ATOM    511  HA2 GLY A  33     -14.702   7.298  14.979  1.00 97.68           H  
ATOM    512  HA3 GLY A  33     -14.781   8.635  16.122  1.00 97.68           H  
ATOM    513  C   GLY A  33     -12.856   7.704  15.985  1.00 97.68           C  
ATOM    514  O   GLY A  33     -12.239   7.530  17.038  1.00 97.68           O  
ATOM    515  N   LEU A  34     -12.251   7.965  14.827  1.00 98.38           N  
ATOM    516  H   LEU A  34     -12.823   8.102  14.006  1.00 98.38           H  
ATOM    517  CA  LEU A  34     -10.823   8.270  14.717  1.00 98.38           C  
ATOM    518  HA  LEU A  34     -10.263   7.623  15.392  1.00 98.38           H  
ATOM    519  C   LEU A  34     -10.583   9.734  15.114  1.00 98.38           C  
ATOM    520  CB  LEU A  34     -10.359   8.009  13.272  1.00 98.38           C  
ATOM    521  HB2 LEU A  34     -10.889   8.698  12.614  1.00 98.38           H  
ATOM    522  HB3 LEU A  34     -10.627   6.995  12.975  1.00 98.38           H  
ATOM    523  O   LEU A  34     -11.200  10.632  14.546  1.00 98.38           O  
ATOM    524  CG  LEU A  34      -8.842   8.214  13.089  1.00 98.38           C  
ATOM    525  HG  LEU A  34      -8.506   9.086  13.649  1.00 98.38           H  
ATOM    526  CD1 LEU A  34      -8.061   6.995  13.557  1.00 98.38           C  
ATOM    527 HD11 LEU A  34      -8.428   6.094  13.065  1.00 98.38           H  
ATOM    528 HD12 LEU A  34      -8.151   6.892  14.638  1.00 98.38           H  
ATOM    529 HD13 LEU A  34      -7.011   7.144  13.305  1.00 98.38           H  
ATOM    530  CD2 LEU A  34      -8.466   8.447  11.633  1.00 98.38           C  
ATOM    531 HD21 LEU A  34      -9.042   9.287  11.244  1.00 98.38           H  
ATOM    532 HD22 LEU A  34      -8.652   7.549  11.045  1.00 98.38           H  
ATOM    533 HD23 LEU A  34      -7.409   8.704  11.563  1.00 98.38           H  
ATOM    534  N   THR A  35      -9.669   9.990  16.050  1.00 98.03           N  
ATOM    535  H   THR A  35      -9.189   9.217  16.489  1.00 98.03           H  
ATOM    536  CA  THR A  35      -9.276  11.360  16.434  1.00 98.03           C  
ATOM    537  HA  THR A  35     -10.038  12.066  16.104  1.00 98.03           H  
ATOM    538  C   THR A  35      -7.975  11.805  15.789  1.00 98.03           C  
ATOM    539  CB  THR A  35      -9.134  11.516  17.951  1.00 98.03           C  
ATOM    540  HB  THR A  35      -8.813  12.534  18.171  1.00 98.03           H  
ATOM    541  O   THR A  35      -7.811  12.988  15.506  1.00 98.03           O  
ATOM    542  CG2 THR A  35     -10.459  11.269  18.659  1.00 98.03           C  
ATOM    543 HG21 THR A  35     -10.758  10.228  18.533  1.00 98.03           H  
ATOM    544 HG22 THR A  35     -11.227  11.922  18.246  1.00 98.03           H  
ATOM    545 HG23 THR A  35     -10.332  11.490  19.719  1.00 98.03           H  
ATOM    546  OG1 THR A  35      -8.191  10.615  18.489  1.00 98.03           O  
ATOM    547  HG1 THR A  35      -7.322  10.866  18.166  1.00 98.03           H  
ATOM    548  N   SER A  36      -7.040  10.878  15.585  1.00 98.10           N  
ATOM    549  H   SER A  36      -7.224   9.918  15.839  1.00 98.10           H  
ATOM    550  CA  SER A  36      -5.756  11.173  14.958  1.00 98.10           C  
ATOM    551  HA  SER A  36      -5.931  11.886  14.152  1.00 98.10           H  
ATOM    552  C   SER A  36      -5.120   9.926  14.354  1.00 98.10           C  
ATOM    553  CB  SER A  36      -4.783  11.826  15.949  1.00 98.10           C  
ATOM    554  HB2 SER A  36      -3.829  11.996  15.449  1.00 98.10           H  
ATOM    555  HB3 SER A  36      -5.180  12.794  16.255  1.00 98.10           H  
ATOM    556  O   SER A  36      -5.293   8.811  14.850  1.00 98.10           O  
ATOM    557  OG  SER A  36      -4.573  11.024  17.100  1.00 98.10           O  
ATOM    558  HG  SER A  36      -3.738  11.302  17.485  1.00 98.10           H  
ATOM    559  N   PHE A  37      -4.343  10.128  13.299  1.00 98.53           N  
ATOM    560  H   PHE A  37      -4.332  11.051  12.890  1.00 98.53           H  
ATOM    561  CA  PHE A  37      -3.434   9.149  12.729  1.00 98.53           C  
ATOM    562  HA  PHE A  37      -3.221   8.376  13.468  1.00 98.53           H  
ATOM    563  C   PHE A  37      -2.119   9.844  12.379  1.00 98.53           C  
ATOM    564  CB  PHE A  37      -4.087   8.476  11.516  1.00 98.53           C  
ATOM    565  HB2 PHE A  37      -4.907   7.850  11.869  1.00 98.53           H  
ATOM    566  HB3 PHE A  37      -4.528   9.234  10.869  1.00 98.53           H  
ATOM    567  O   PHE A  37      -2.106  10.897  11.742  1.00 98.53           O  
ATOM    568  CG  PHE A  37      -3.133   7.633  10.694  1.00 98.53           C  
ATOM    569  CD1 PHE A  37      -2.251   8.235   9.776  1.00 98.53           C  
ATOM    570  HD1 PHE A  37      -2.283   9.303   9.618  1.00 98.53           H  
ATOM    571  CD2 PHE A  37      -3.105   6.242  10.871  1.00 98.53           C  
ATOM    572  HD2 PHE A  37      -3.804   5.770  11.546  1.00 98.53           H  
ATOM    573  CE1 PHE A  37      -1.351   7.447   9.040  1.00 98.53           C  
ATOM    574  HE1 PHE A  37      -0.704   7.913   8.312  1.00 98.53           H  
ATOM    575  CE2 PHE A  37      -2.170   5.464  10.173  1.00 98.53           C  
ATOM    576  HE2 PHE A  37      -2.100   4.403  10.362  1.00 98.53           H  
ATOM    577  CZ  PHE A  37      -1.303   6.059   9.246  1.00 98.53           C  
ATOM    578  HZ  PHE A  37      -0.601   5.448   8.698  1.00 98.53           H  
ATOM    579  N   GLU A  38      -1.002   9.246  12.778  1.00 98.31           N  
ATOM    580  H   GLU A  38      -1.078   8.401  13.327  1.00 98.31           H  
ATOM    581  CA  GLU A  38       0.330   9.781  12.531  1.00 98.31           C  
ATOM    582  HA  GLU A  38       0.285  10.498  11.711  1.00 98.31           H  
ATOM    583  C   GLU A  38       1.304   8.668  12.146  1.00 98.31           C  
ATOM    584  CB  GLU A  38       0.852  10.512  13.774  1.00 98.31           C  
ATOM    585  HB2 GLU A  38       0.857   9.825  14.620  1.00 98.31           H  
ATOM    586  HB3 GLU A  38       1.880  10.811  13.572  1.00 98.31           H  
ATOM    587  O   GLU A  38       1.432   7.672  12.854  1.00 98.31           O  
ATOM    588  CG  GLU A  38       0.036  11.759  14.151  1.00 98.31           C  
ATOM    589  HG2 GLU A  38       0.047  12.449  13.308  1.00 98.31           H  
ATOM    590  HG3 GLU A  38      -0.995  11.472  14.356  1.00 98.31           H  
ATOM    591  CD  GLU A  38       0.617  12.460  15.385  1.00 98.31           C  
ATOM    592  OE1 GLU A  38      -0.172  12.978  16.201  1.00 98.31           O  
ATOM    593  OE2 GLU A  38       1.871  12.504  15.501  1.00 98.31           O  
ATOM    594  N   THR A  39       2.043   8.854  11.054  1.00 98.00           N  
ATOM    595  H   THR A  39       1.884   9.685  10.502  1.00 98.00           H  
ATOM    596  CA  THR A  39       3.192   8.007  10.688  1.00 98.00           C  
ATOM    597  HA  THR A  39       3.772   7.805  11.588  1.00 98.00           H  
ATOM    598  C   THR A  39       4.105   8.738   9.703  1.00 98.00           C  
ATOM    599  CB  THR A  39       2.725   6.657  10.118  1.00 98.00           C  
ATOM    600  HB  THR A  39       1.959   6.238  10.770  1.00 98.00           H  
ATOM    601  O   THR A  39       3.798   9.854   9.294  1.00 98.00           O  
ATOM    602  CG2 THR A  39       2.157   6.751   8.704  1.00 98.00           C  
ATOM    603 HG21 THR A  39       1.663   5.807   8.469  1.00 98.00           H  
ATOM    604 HG22 THR A  39       1.436   7.566   8.648  1.00 98.00           H  
ATOM    605 HG23 THR A  39       2.953   6.918   7.978  1.00 98.00           H  
ATOM    606  OG1 THR A  39       3.819   5.772  10.094  1.00 98.00           O  
ATOM    607  HG1 THR A  39       4.079   5.602  11.002  1.00 98.00           H  
ATOM    608  N   PHE A  40       5.225   8.148   9.292  1.00 96.23           N  
ATOM    609  H   PHE A  40       5.377   7.191   9.575  1.00 96.23           H  
ATOM    610  CA  PHE A  40       6.028   8.667   8.182  1.00 96.23           C  
ATOM    611  HA  PHE A  40       5.855   9.738   8.076  1.00 96.23           H  
ATOM    612  C   PHE A  40       5.607   8.029   6.857  1.00 96.23           C  
ATOM    613  CB  PHE A  40       7.519   8.501   8.478  1.00 96.23           C  
ATOM    614  HB2 PHE A  40       8.081   8.627   7.552  1.00 96.23           H  
ATOM    615  HB3 PHE A  40       7.705   7.492   8.846  1.00 96.23           H  
ATOM    616  O   PHE A  40       5.375   6.824   6.773  1.00 96.23           O  
ATOM    617  CG  PHE A  40       8.037   9.506   9.485  1.00 96.23           C  
ATOM    618  CD1 PHE A  40       8.491  10.766   9.050  1.00 96.23           C  
ATOM    619  HD1 PHE A  40       8.490  11.006   7.997  1.00 96.23           H  
ATOM    620  CD2 PHE A  40       8.066   9.188  10.855  1.00 96.23           C  
ATOM    621  HD2 PHE A  40       7.760   8.206  11.186  1.00 96.23           H  
ATOM    622  CE1 PHE A  40       8.974  11.702   9.981  1.00 96.23           C  
ATOM    623  HE1 PHE A  40       9.347  12.656   9.639  1.00 96.23           H  
ATOM    624  CE2 PHE A  40       8.540  10.127  11.788  1.00 96.23           C  
ATOM    625  HE2 PHE A  40       8.589   9.861  12.833  1.00 96.23           H  
ATOM    626  CZ  PHE A  40       8.996  11.384  11.351  1.00 96.23           C  
ATOM    627  HZ  PHE A  40       9.389  12.093  12.065  1.00 96.23           H  
ATOM    628  N   ASN A  41       5.527   8.834   5.794  1.00 94.73           N  
ATOM    629  H   ASN A  41       5.724   9.819   5.904  1.00 94.73           H  
ATOM    630  CA  ASN A  41       5.278   8.333   4.451  1.00 94.73           C  
ATOM    631  HA  ASN A  41       4.479   7.594   4.517  1.00 94.73           H  
ATOM    632  C   ASN A  41       6.525   7.620   3.924  1.00 94.73           C  
ATOM    633  CB  ASN A  41       4.805   9.436   3.487  1.00 94.73           C  
ATOM    634  HB2 ASN A  41       3.978   9.999   3.921  1.00 94.73           H  
ATOM    635  HB3 ASN A  41       5.615  10.136   3.283  1.00 94.73           H  
ATOM    636  O   ASN A  41       7.387   8.204   3.265  1.00 94.73           O  
ATOM    637  CG  ASN A  41       4.327   8.825   2.177  1.00 94.73           C  
ATOM    638  ND2 ASN A  41       3.855   9.613   1.246  1.00 94.73           N  
ATOM    639 HD21 ASN A  41       3.502   9.167   0.411  1.00 94.73           H  
ATOM    640 HD22 ASN A  41       3.765  10.611   1.371  1.00 94.73           H  
ATOM    641  OD1 ASN A  41       4.355   7.619   1.971  1.00 94.73           O  
ATOM    642  N   THR A  42       6.618   6.337   4.231  1.00 94.35           N  
ATOM    643  H   THR A  42       6.004   5.985   4.952  1.00 94.35           H  
ATOM    644  CA  THR A  42       7.678   5.443   3.771  1.00 94.35           C  
ATOM    645  HA  THR A  42       8.371   6.004   3.143  1.00 94.35           H  
ATOM    646  C   THR A  42       7.122   4.322   2.904  1.00 94.35           C  
ATOM    647  CB  THR A  42       8.461   4.888   4.965  1.00 94.35           C  
ATOM    648  HB  THR A  42       9.181   4.140   4.631  1.00 94.35           H  
ATOM    649  O   THR A  42       7.834   3.357   2.648  1.00 94.35           O  
ATOM    650  CG2 THR A  42       9.220   5.998   5.686  1.00 94.35           C  
ATOM    651 HG21 THR A  42       8.522   6.669   6.187  1.00 94.35           H  
ATOM    652 HG22 THR A  42       9.815   6.570   4.973  1.00 94.35           H  
ATOM    653 HG23 THR A  42       9.895   5.563   6.422  1.00 94.35           H  
ATOM    654  OG1 THR A  42       7.520   4.288   5.810  1.00 94.35           O  
ATOM    655  HG1 THR A  42       7.940   3.982   6.617  1.00 94.35           H  
ATOM    656  N   ILE A  43       5.890   4.437   2.409  1.00 95.20           N  
ATOM    657  H   ILE A  43       5.375   5.287   2.588  1.00 95.20           H  
ATOM    658  CA  ILE A  43       5.242   3.394   1.609  1.00 95.20           C  
ATOM    659  HA  ILE A  43       5.191   2.492   2.219  1.00 95.20           H  
ATOM    660  C   ILE A  43       6.080   3.125   0.343  1.00 95.20           C  
ATOM    661  CB  ILE A  43       3.796   3.803   1.267  1.00 95.20           C  
ATOM    662  HB  ILE A  43       3.827   4.714   0.670  1.00 95.20           H  
ATOM    663  O   ILE A  43       6.313   4.054  -0.440  1.00 95.20           O  
ATOM    664  CG1 ILE A  43       2.986   4.088   2.556  1.00 95.20           C  
ATOM    665 HG12 ILE A  43       3.496   4.846   3.152  1.00 95.20           H  
ATOM    666 HG13 ILE A  43       2.922   3.181   3.157  1.00 95.20           H  
ATOM    667  CG2 ILE A  43       3.128   2.696   0.433  1.00 95.20           C  
ATOM    668 HG21 ILE A  43       2.151   3.048   0.103  1.00 95.20           H  
ATOM    669 HG22 ILE A  43       3.703   2.473  -0.465  1.00 95.20           H  
ATOM    670 HG23 ILE A  43       3.009   1.791   1.028  1.00 95.20           H  
ATOM    671  CD1 ILE A  43       1.573   4.625   2.298  1.00 95.20           C  
ATOM    672 HD11 ILE A  43       1.130   4.945   3.241  1.00 95.20           H  
ATOM    673 HD12 ILE A  43       0.943   3.845   1.870  1.00 95.20           H  
ATOM    674 HD13 ILE A  43       1.615   5.478   1.622  1.00 95.20           H  
ATOM    675  N   PRO A  44       6.590   1.897   0.129  1.00 95.05           N  
ATOM    676  CA  PRO A  44       7.467   1.611  -0.996  1.00 95.05           C  
ATOM    677  HA  PRO A  44       8.177   2.428  -1.126  1.00 95.05           H  
ATOM    678  C   PRO A  44       6.662   1.437  -2.285  1.00 95.05           C  
ATOM    679  CB  PRO A  44       8.231   0.345  -0.608  1.00 95.05           C  
ATOM    680  HB2 PRO A  44       8.514  -0.250  -1.477  1.00 95.05           H  
ATOM    681  HB3 PRO A  44       9.115   0.618  -0.031  1.00 95.05           H  
ATOM    682  O   PRO A  44       5.707   0.658  -2.340  1.00 95.05           O  
ATOM    683  CG  PRO A  44       7.243  -0.398   0.290  1.00 95.05           C  
ATOM    684  HG2 PRO A  44       7.756  -1.043   1.003  1.00 95.05           H  
ATOM    685  HG3 PRO A  44       6.552  -0.979  -0.321  1.00 95.05           H  
ATOM    686  CD  PRO A  44       6.482   0.727   0.992  1.00 95.05           C  
ATOM    687  HD2 PRO A  44       5.440   0.444   1.141  1.00 95.05           H  
ATOM    688  HD3 PRO A  44       6.953   0.942   1.952  1.00 95.05           H  
ATOM    689  N   ASN A  45       7.091   2.117  -3.345  1.00 94.34           N  
ATOM    690  H   ASN A  45       7.916   2.691  -3.249  1.00 94.34           H  
ATOM    691  CA  ASN A  45       6.581   1.877  -4.693  1.00 94.34           C  
ATOM    692  HA  ASN A  45       5.604   1.401  -4.624  1.00 94.34           H  
ATOM    693  C   ASN A  45       7.471   0.882  -5.457  1.00 94.34           C  
ATOM    694  CB  ASN A  45       6.348   3.222  -5.388  1.00 94.34           C  
ATOM    695  HB2 ASN A  45       5.665   3.815  -4.779  1.00 94.34           H  
ATOM    696  HB3 ASN A  45       5.841   3.039  -6.335  1.00 94.34           H  
ATOM    697  O   ASN A  45       6.962   0.039  -6.189  1.00 94.34           O  
ATOM    698  CG  ASN A  45       7.578   4.064  -5.656  1.00 94.34           C  
ATOM    699  ND2 ASN A  45       7.357   5.173  -6.303  1.00 94.34           N  
ATOM    700 HD21 ASN A  45       6.400   5.438  -6.489  1.00 94.34           H  
ATOM    701 HD22 ASN A  45       8.113   5.808  -6.514  1.00 94.34           H  
ATOM    702  OD1 ASN A  45       8.701   3.784  -5.259  1.00 94.34           O  
ATOM    703  N   VAL A  46       8.778   0.872  -5.186  1.00 96.09           N  
ATOM    704  H   VAL A  46       9.141   1.600  -4.586  1.00 96.09           H  
ATOM    705  CA  VAL A  46       9.693  -0.195  -5.605  1.00 96.09           C  
ATOM    706  HA  VAL A  46       9.319  -0.654  -6.520  1.00 96.09           H  
ATOM    707  C   VAL A  46       9.744  -1.260  -4.512  1.00 96.09           C  
ATOM    708  CB  VAL A  46      11.091   0.372  -5.903  1.00 96.09           C  
ATOM    709  HB  VAL A  46      11.483   0.866  -5.014  1.00 96.09           H  
ATOM    710  O   VAL A  46      10.172  -0.976  -3.395  1.00 96.09           O  
ATOM    711  CG1 VAL A  46      12.057  -0.744  -6.314  1.00 96.09           C  
ATOM    712 HG11 VAL A  46      11.662  -1.273  -7.180  1.00 96.09           H  
ATOM    713 HG12 VAL A  46      12.208  -1.438  -5.487  1.00 96.09           H  
ATOM    714 HG13 VAL A  46      13.027  -0.310  -6.559  1.00 96.09           H  
ATOM    715  CG2 VAL A  46      11.043   1.385  -7.055  1.00 96.09           C  
ATOM    716 HG21 VAL A  46      10.396   2.223  -6.796  1.00 96.09           H  
ATOM    717 HG22 VAL A  46      10.655   0.903  -7.953  1.00 96.09           H  
ATOM    718 HG23 VAL A  46      12.043   1.772  -7.251  1.00 96.09           H  
ATOM    719  N   THR A  47       9.343  -2.492  -4.832  1.00 94.55           N  
ATOM    720  H   THR A  47       9.016  -2.653  -5.774  1.00 94.55           H  
ATOM    721  CA  THR A  47       9.323  -3.644  -3.907  1.00 94.55           C  
ATOM    722  HA  THR A  47       9.714  -3.339  -2.936  1.00 94.55           H  
ATOM    723  C   THR A  47      10.199  -4.786  -4.421  1.00 94.55           C  
ATOM    724  CB  THR A  47       7.896  -4.180  -3.687  1.00 94.55           C  
ATOM    725  HB  THR A  47       7.936  -4.977  -2.945  1.00 94.55           H  
ATOM    726  O   THR A  47      10.520  -4.848  -5.602  1.00 94.55           O  
ATOM    727  CG2 THR A  47       6.926  -3.107  -3.192  1.00 94.55           C  
ATOM    728 HG21 THR A  47       6.759  -2.359  -3.967  1.00 94.55           H  
ATOM    729 HG22 THR A  47       7.343  -2.616  -2.313  1.00 94.55           H  
ATOM    730 HG23 THR A  47       5.978  -3.572  -2.920  1.00 94.55           H  
ATOM    731  OG1 THR A  47       7.394  -4.714  -4.894  1.00 94.55           O  
ATOM    732  HG1 THR A  47       6.879  -5.507  -4.729  1.00 94.55           H  
ATOM    733  N   LYS A  48      10.532  -5.773  -3.577  1.00 94.13           N  
ATOM    734  H   LYS A  48      10.308  -5.658  -2.599  1.00 94.13           H  
ATOM    735  CA  LYS A  48      11.303  -6.970  -3.997  1.00 94.13           C  
ATOM    736  HA  LYS A  48      12.283  -6.647  -4.350  1.00 94.13           H  
ATOM    737  C   LYS A  48      10.684  -7.757  -5.164  1.00 94.13           C  
ATOM    738  CB  LYS A  48      11.482  -7.911  -2.797  1.00 94.13           C  
ATOM    739  HB2 LYS A  48      11.946  -8.838  -3.135  1.00 94.13           H  
ATOM    740  HB3 LYS A  48      10.503  -8.150  -2.380  1.00 94.13           H  
ATOM    741  O   LYS A  48      11.392  -8.492  -5.849  1.00 94.13           O  
ATOM    742  CG  LYS A  48      12.371  -7.290  -1.715  1.00 94.13           C  
ATOM    743  HG2 LYS A  48      11.951  -6.331  -1.410  1.00 94.13           H  
ATOM    744  HG3 LYS A  48      13.369  -7.120  -2.120  1.00 94.13           H  
ATOM    745  CD  LYS A  48      12.462  -8.203  -0.490  1.00 94.13           C  
ATOM    746  HD2 LYS A  48      11.455  -8.418  -0.134  1.00 94.13           H  
ATOM    747  HD3 LYS A  48      12.963  -9.133  -0.759  1.00 94.13           H  
ATOM    748  CE  LYS A  48      13.242  -7.473   0.606  1.00 94.13           C  
ATOM    749  HE2 LYS A  48      14.253  -7.273   0.251  1.00 94.13           H  
ATOM    750  HE3 LYS A  48      12.758  -6.511   0.776  1.00 94.13           H  
ATOM    751  NZ  LYS A  48      13.270  -8.253   1.866  1.00 94.13           N  
ATOM    752  HZ1 LYS A  48      13.770  -7.738   2.576  1.00 94.13           H  
ATOM    753  HZ2 LYS A  48      13.703  -9.156   1.733  1.00 94.13           H  
ATOM    754  HZ3 LYS A  48      12.326  -8.380   2.200  1.00 94.13           H  
ATOM    755  N   THR A  49       9.378  -7.614  -5.375  1.00 94.30           N  
ATOM    756  H   THR A  49       8.864  -6.986  -4.774  1.00 94.30           H  
ATOM    757  CA  THR A  49       8.616  -8.245  -6.463  1.00 94.30           C  
ATOM    758  HA  THR A  49       9.119  -9.160  -6.774  1.00 94.30           H  
ATOM    759  C   THR A  49       8.501  -7.371  -7.716  1.00 94.30           C  
ATOM    760  CB  THR A  49       7.213  -8.634  -5.973  1.00 94.30           C  
ATOM    761  HB  THR A  49       6.625  -9.004  -6.812  1.00 94.30           H  
ATOM    762  O   THR A  49       8.003  -7.844  -8.731  1.00 94.30           O  
ATOM    763  CG2 THR A  49       7.270  -9.720  -4.897  1.00 94.30           C  
ATOM    764 HG21 THR A  49       6.256 -10.016  -4.625  1.00 94.30           H  
ATOM    765 HG22 THR A  49       7.793 -10.592  -5.288  1.00 94.30           H  
ATOM    766 HG23 THR A  49       7.786  -9.356  -4.008  1.00 94.30           H  
ATOM    767  OG1 THR A  49       6.558  -7.523  -5.392  1.00 94.30           O  
ATOM    768  HG1 THR A  49       5.623  -7.742  -5.388  1.00 94.30           H  
ATOM    769  N   ALA A  50       8.960  -6.117  -7.679  1.00 95.17           N  
ATOM    770  H   ALA A  50       9.358  -5.773  -6.817  1.00 95.17           H  
ATOM    771  CA  ALA A  50       8.874  -5.159  -8.782  1.00 95.17           C  
ATOM    772  HA  ALA A  50       8.951  -5.690  -9.731  1.00 95.17           H  
ATOM    773  C   ALA A  50      10.038  -4.150  -8.723  1.00 95.17           C  
ATOM    774  CB  ALA A  50       7.499  -4.476  -8.731  1.00 95.17           C  
ATOM    775  HB1 ALA A  50       6.710  -5.221  -8.823  1.00 95.17           H  
ATOM    776  HB2 ALA A  50       7.381  -3.940  -7.790  1.00 95.17           H  
ATOM    777  HB3 ALA A  50       7.410  -3.769  -9.556  1.00 95.17           H  
ATOM    778  O   ALA A  50       9.847  -2.960  -8.473  1.00 95.17           O  
ATOM    779  N   ASN A  51      11.270  -4.631  -8.915  1.00 97.40           N  
ATOM    780  H   ASN A  51      11.375  -5.623  -9.074  1.00 97.40           H  
ATOM    781  CA  ASN A  51      12.477  -3.810  -8.776  1.00 97.40           C  
ATOM    782  HA  ASN A  51      12.202  -2.768  -8.935  1.00 97.40           H  
ATOM    783  C   ASN A  51      13.600  -4.085  -9.782  1.00 97.40           C  
ATOM    784  CB  ASN A  51      13.017  -3.928  -7.352  1.00 97.40           C  
ATOM    785  HB2 ASN A  51      13.799  -3.175  -7.256  1.00 97.40           H  
ATOM    786  HB3 ASN A  51      12.248  -3.649  -6.631  1.00 97.40           H  
ATOM    787  O   ASN A  51      14.691  -3.529  -9.642  1.00 97.40           O  
ATOM    788  CG  ASN A  51      13.604  -5.283  -6.990  1.00 97.40           C  
ATOM    789  ND2 ASN A  51      14.388  -5.312  -5.940  1.00 97.40           N  
ATOM    790 HD21 ASN A  51      14.821  -6.193  -5.702  1.00 97.40           H  
ATOM    791 HD22 ASN A  51      14.645  -4.427  -5.526  1.00 97.40           H  
ATOM    792  OD1 ASN A  51      13.425  -6.302  -7.645  1.00 97.40           O  
ATOM    793  N   LYS A  52      13.384  -4.934 -10.787  1.00 98.37           N  
ATOM    794  H   LYS A  52      12.486  -5.391 -10.849  1.00 98.37           H  
ATOM    795  CA  LYS A  52      14.406  -5.242 -11.791  1.00 98.37           C  
ATOM    796  HA  LYS A  52      15.379  -4.969 -11.383  1.00 98.37           H  
ATOM    797  C   LYS A  52      14.209  -4.410 -13.053  1.00 98.37           C  
ATOM    798  CB  LYS A  52      14.468  -6.744 -12.080  1.00 98.37           C  
ATOM    799  HB2 LYS A  52      13.507  -7.085 -12.464  1.00 98.37           H  
ATOM    800  HB3 LYS A  52      15.226  -6.907 -12.847  1.00 98.37           H  
ATOM    801  O   LYS A  52      13.134  -4.405 -13.650  1.00 98.37           O  
ATOM    802  CG  LYS A  52      14.849  -7.564 -10.837  1.00 98.37           C  
ATOM    803  HG2 LYS A  52      14.043  -7.506 -10.106  1.00 98.37           H  
ATOM    804  HG3 LYS A  52      15.760  -7.158 -10.396  1.00 98.37           H  
ATOM    805  CD  LYS A  52      15.077  -9.030 -11.221  1.00 98.37           C  
ATOM    806  HD2 LYS A  52      15.934  -9.104 -11.891  1.00 98.37           H  
ATOM    807  HD3 LYS A  52      14.193  -9.383 -11.752  1.00 98.37           H  
ATOM    808  CE  LYS A  52      15.305  -9.911  -9.989  1.00 98.37           C  
ATOM    809  HE2 LYS A  52      14.560  -9.640  -9.240  1.00 98.37           H  
ATOM    810  HE3 LYS A  52      16.290  -9.696  -9.573  1.00 98.37           H  
ATOM    811  NZ  LYS A  52      15.169 -11.353 -10.328  1.00 98.37           N  
ATOM    812  HZ1 LYS A  52      15.279 -11.938  -9.512  1.00 98.37           H  
ATOM    813  HZ2 LYS A  52      14.249 -11.540 -10.700  1.00 98.37           H  
ATOM    814  HZ3 LYS A  52      15.844 -11.636 -11.024  1.00 98.37           H  
ATOM    815  N   PHE A  53      15.275  -3.757 -13.500  1.00 98.16           N  
ATOM    816  H   PHE A  53      16.113  -3.793 -12.938  1.00 98.16           H  
ATOM    817  CA  PHE A  53      15.336  -3.044 -14.774  1.00 98.16           C  
ATOM    818  HA  PHE A  53      14.376  -3.110 -15.285  1.00 98.16           H  
ATOM    819  C   PHE A  53      16.401  -3.691 -15.661  1.00 98.16           C  
ATOM    820  CB  PHE A  53      15.621  -1.560 -14.512  1.00 98.16           C  
ATOM    821  HB2 PHE A  53      16.614  -1.449 -14.076  1.00 98.16           H  
ATOM    822  HB3 PHE A  53      14.906  -1.188 -13.778  1.00 98.16           H  
ATOM    823  O   PHE A  53      17.580  -3.698 -15.303  1.00 98.16           O  
ATOM    824  CG  PHE A  53      15.522  -0.702 -15.758  1.00 98.16           C  
ATOM    825  CD1 PHE A  53      16.651  -0.492 -16.572  1.00 98.16           C  
ATOM    826  HD1 PHE A  53      17.599  -0.940 -16.311  1.00 98.16           H  
ATOM    827  CD2 PHE A  53      14.295  -0.106 -16.104  1.00 98.16           C  
ATOM    828  HD2 PHE A  53      13.423  -0.254 -15.484  1.00 98.16           H  
ATOM    829  CE1 PHE A  53      16.550   0.317 -17.719  1.00 98.16           C  
ATOM    830  HE1 PHE A  53      17.420   0.502 -18.331  1.00 98.16           H  
ATOM    831  CE2 PHE A  53      14.192   0.693 -17.254  1.00 98.16           C  
ATOM    832  HE2 PHE A  53      13.247   1.148 -17.513  1.00 98.16           H  
ATOM    833  CZ  PHE A  53      15.320   0.904 -18.064  1.00 98.16           C  
ATOM    834  HZ  PHE A  53      15.242   1.519 -18.948  1.00 98.16           H  
ATOM    835  N   LYS A  54      16.007  -4.255 -16.808  1.00 98.30           N  
ATOM    836  H   LYS A  54      15.036  -4.195 -17.078  1.00 98.30           H  
ATOM    837  CA  LYS A  54      16.938  -4.910 -17.737  1.00 98.30           C  
ATOM    838  HA  LYS A  54      17.911  -4.994 -17.252  1.00 98.30           H  
ATOM    839  C   LYS A  54      17.147  -4.076 -18.988  1.00 98.30           C  
ATOM    840  CB  LYS A  54      16.479  -6.335 -18.027  1.00 98.30           C  
ATOM    841  HB2 LYS A  54      15.458  -6.316 -18.408  1.00 98.30           H  
ATOM    842  HB3 LYS A  54      16.500  -6.873 -17.079  1.00 98.30           H  
ATOM    843  O   LYS A  54      16.190  -3.696 -19.654  1.00 98.30           O  
ATOM    844  CG  LYS A  54      17.386  -7.083 -19.017  1.00 98.30           C  
ATOM    845  HG2 LYS A  54      17.350  -6.601 -19.994  1.00 98.30           H  
ATOM    846  HG3 LYS A  54      18.414  -7.090 -18.653  1.00 98.30           H  
ATOM    847  CD  LYS A  54      16.876  -8.517 -19.136  1.00 98.30           C  
ATOM    848  HD2 LYS A  54      15.809  -8.477 -19.358  1.00 98.30           H  
ATOM    849  HD3 LYS A  54      17.026  -9.025 -18.183  1.00 98.30           H  
ATOM    850  CE  LYS A  54      17.580  -9.303 -20.237  1.00 98.30           C  
ATOM    851  HE2 LYS A  54      18.565  -9.612 -19.887  1.00 98.30           H  
ATOM    852  HE3 LYS A  54      17.711  -8.649 -21.099  1.00 98.30           H  
ATOM    853  NZ  LYS A  54      16.745 -10.467 -20.617  1.00 98.30           N  
ATOM    854  HZ1 LYS A  54      15.868 -10.125 -20.983  1.00 98.30           H  
ATOM    855  HZ2 LYS A  54      17.184 -11.017 -21.342  1.00 98.30           H  
ATOM    856  HZ3 LYS A  54      16.530 -11.045 -19.817  1.00 98.30           H  
ATOM    857  N   ILE A  55      18.413  -3.828 -19.300  1.00 97.85           N  
ATOM    858  H   ILE A  55      19.126  -4.225 -18.706  1.00 97.85           H  
ATOM    859  CA  ILE A  55      18.864  -2.991 -20.409  1.00 97.85           C  
ATOM    860  HA  ILE A  55      18.061  -2.955 -21.145  1.00 97.85           H  
ATOM    861  C   ILE A  55      20.081  -3.636 -21.077  1.00 97.85           C  
ATOM    862  CB  ILE A  55      19.091  -1.544 -19.932  1.00 97.85           C  
ATOM    863  HB  ILE A  55      18.107  -1.162 -19.661  1.00 97.85           H  
ATOM    864  O   ILE A  55      21.121  -3.863 -20.454  1.00 97.85           O  
ATOM    865  CG1 ILE A  55      19.632  -0.662 -21.075  1.00 97.85           C  
ATOM    866 HG12 ILE A  55      18.991  -0.784 -21.949  1.00 97.85           H  
ATOM    867 HG13 ILE A  55      20.639  -0.987 -21.338  1.00 97.85           H  
ATOM    868  CG2 ILE A  55      19.980  -1.457 -18.680  1.00 97.85           C  
ATOM    869 HG21 ILE A  55      19.695  -2.189 -17.924  1.00 97.85           H  
ATOM    870 HG22 ILE A  55      21.025  -1.616 -18.945  1.00 97.85           H  
ATOM    871 HG23 ILE A  55      19.834  -0.479 -18.223  1.00 97.85           H  
ATOM    872  CD1 ILE A  55      19.687   0.831 -20.732  1.00 97.85           C  
ATOM    873 HD11 ILE A  55      20.280   1.004 -19.834  1.00 97.85           H  
ATOM    874 HD12 ILE A  55      20.176   1.360 -21.549  1.00 97.85           H  
ATOM    875 HD13 ILE A  55      18.679   1.218 -20.589  1.00 97.85           H  
ATOM    876  N   GLY A  56      19.933  -3.992 -22.352  1.00 95.77           N  
ATOM    877  H   GLY A  56      19.058  -3.769 -22.803  1.00 95.77           H  
ATOM    878  CA  GLY A  56      20.866  -4.861 -23.062  1.00 95.77           C  
ATOM    879  HA2 GLY A  56      21.832  -4.363 -23.144  1.00 95.77           H  
ATOM    880  HA3 GLY A  56      20.484  -5.057 -24.063  1.00 95.77           H  
ATOM    881  C   GLY A  56      21.035  -6.202 -22.338  1.00 95.77           C  
ATOM    882  O   GLY A  56      20.079  -6.958 -22.163  1.00 95.77           O  
ATOM    883  N   THR A  57      22.261  -6.495 -21.904  1.00 94.36           N  
ATOM    884  H   THR A  57      23.008  -5.833 -22.059  1.00 94.36           H  
ATOM    885  CA  THR A  57      22.609  -7.707 -21.142  1.00 94.36           C  
ATOM    886  HA  THR A  57      21.861  -8.478 -21.330  1.00 94.36           H  
ATOM    887  C   THR A  57      22.632  -7.488 -19.626  1.00 94.36           C  
ATOM    888  CB  THR A  57      23.966  -8.259 -21.601  1.00 94.36           C  
ATOM    889  HB  THR A  57      24.225  -9.130 -21.000  1.00 94.36           H  
ATOM    890  O   THR A  57      22.822  -8.442 -18.876  1.00 94.36           O  
ATOM    891  CG2 THR A  57      23.959  -8.660 -23.077  1.00 94.36           C  
ATOM    892 HG21 THR A  57      23.817  -7.787 -23.713  1.00 94.36           H  
ATOM    893 HG22 THR A  57      24.908  -9.133 -23.329  1.00 94.36           H  
ATOM    894 HG23 THR A  57      23.155  -9.374 -23.258  1.00 94.36           H  
ATOM    895  OG1 THR A  57      24.961  -7.271 -21.450  1.00 94.36           O  
ATOM    896  HG1 THR A  57      25.809  -7.720 -21.446  1.00 94.36           H  
ATOM    897  N   ILE A  58      22.434  -6.252 -19.158  1.00 95.87           N  
ATOM    898  H   ILE A  58      22.169  -5.522 -19.804  1.00 95.87           H  
ATOM    899  CA  ILE A  58      22.573  -5.873 -17.750  1.00 95.87           C  
ATOM    900  HA  ILE A  58      23.208  -6.606 -17.251  1.00 95.87           H  
ATOM    901  C   ILE A  58      21.200  -5.898 -17.084  1.00 95.87           C  
ATOM    902  CB  ILE A  58      23.264  -4.496 -17.613  1.00 95.87           C  
ATOM    903  HB  ILE A  58      22.630  -3.743 -18.082  1.00 95.87           H  
ATOM    904  O   ILE A  58      20.245  -5.313 -17.593  1.00 95.87           O  
ATOM    905  CG1 ILE A  58      24.635  -4.505 -18.334  1.00 95.87           C  
ATOM    906 HG12 ILE A  58      25.287  -5.242 -17.865  1.00 95.87           H  
ATOM    907 HG13 ILE A  58      24.498  -4.794 -19.376  1.00 95.87           H  
ATOM    908  CG2 ILE A  58      23.441  -4.124 -16.127  1.00 95.87           C  
ATOM    909 HG21 ILE A  58      22.482  -4.132 -15.609  1.00 95.87           H  
ATOM    910 HG22 ILE A  58      23.844  -3.116 -16.033  1.00 95.87           H  
ATOM    911 HG23 ILE A  58      24.117  -4.825 -15.637  1.00 95.87           H  
ATOM    912  CD1 ILE A  58      25.347  -3.150 -18.350  1.00 95.87           C  
ATOM    913 HD11 ILE A  58      24.680  -2.382 -18.742  1.00 95.87           H  
ATOM    914 HD12 ILE A  58      25.675  -2.878 -17.347  1.00 95.87           H  
ATOM    915 HD13 ILE A  58      26.225  -3.221 -18.992  1.00 95.87           H  
ATOM    916  N   THR A  59      21.107  -6.550 -15.925  1.00 97.60           N  
ATOM    917  H   THR A  59      21.944  -6.969 -15.545  1.00 97.60           H  
ATOM    918  CA  THR A  59      19.934  -6.474 -15.043  1.00 97.60           C  
ATOM    919  HA  THR A  59      19.125  -5.941 -15.543  1.00 97.60           H  
ATOM    920  C   THR A  59      20.310  -5.694 -13.794  1.00 97.60           C  
ATOM    921  CB  THR A  59      19.404  -7.865 -14.682  1.00 97.60           C  
ATOM    922  HB  THR A  59      20.171  -8.425 -14.147  1.00 97.60           H  
ATOM    923  O   THR A  59      21.191  -6.106 -13.045  1.00 97.60           O  
ATOM    924  CG2 THR A  59      18.135  -7.803 -13.831  1.00 97.60           C  
ATOM    925 HG21 THR A  59      17.378  -7.205 -14.337  1.00 97.60           H  
ATOM    926 HG22 THR A  59      18.354  -7.364 -12.858  1.00 97.60           H  
ATOM    927 HG23 THR A  59      17.753  -8.813 -13.683  1.00 97.60           H  
ATOM    928  OG1 THR A  59      19.076  -8.552 -15.870  1.00 97.60           O  
ATOM    929  HG1 THR A  59      19.878  -8.581 -16.397  1.00 97.60           H  
ATOM    930  N   ILE A  60      19.641  -4.568 -13.579  1.00 97.73           N  
ATOM    931  H   ILE A  60      18.926  -4.299 -14.239  1.00 97.73           H  
ATOM    932  CA  ILE A  60      19.823  -3.695 -12.421  1.00 97.73           C  
ATOM    933  HA  ILE A  60      20.788  -3.901 -11.957  1.00 97.73           H  
ATOM    934  C   ILE A  60      18.725  -4.019 -11.416  1.00 97.73           C  
ATOM    935  CB  ILE A  60      19.812  -2.214 -12.859  1.00 97.73           C  
ATOM    936  HB  ILE A  60      18.876  -2.014 -13.382  1.00 97.73           H  
ATOM    937  O   ILE A  60      17.553  -4.088 -11.783  1.00 97.73           O  
ATOM    938  CG1 ILE A  60      20.988  -1.956 -13.829  1.00 97.73           C  
ATOM    939 HG12 ILE A  60      21.007  -2.723 -14.603  1.00 97.73           H  
ATOM    940 HG13 ILE A  60      21.929  -2.008 -13.281  1.00 97.73           H  
ATOM    941  CG2 ILE A  60      19.897  -1.275 -11.639  1.00 97.73           C  
ATOM    942 HG21 ILE A  60      19.036  -1.416 -10.986  1.00 97.73           H  
ATOM    943 HG22 ILE A  60      20.810  -1.465 -11.074  1.00 97.73           H  
ATOM    944 HG23 ILE A  60      19.890  -0.232 -11.956  1.00 97.73           H  
ATOM    945  CD1 ILE A  60      20.911  -0.623 -14.568  1.00 97.73           C  
ATOM    946 HD11 ILE A  60      20.003  -0.597 -15.170  1.00 97.73           H  
ATOM    947 HD12 ILE A  60      21.776  -0.544 -15.226  1.00 97.73           H  
ATOM    948 HD13 ILE A  60      20.935   0.213 -13.869  1.00 97.73           H  
ATOM    949  N   VAL A  61      19.106  -4.215 -10.156  1.00 97.94           N  
ATOM    950  H   VAL A  61      20.084  -4.110  -9.926  1.00 97.94           H  
ATOM    951  CA  VAL A  61      18.174  -4.398  -9.039  1.00 97.94           C  
ATOM    952  HA  VAL A  61      17.180  -4.632  -9.420  1.00 97.94           H  
ATOM    953  C   VAL A  61      18.098  -3.083  -8.278  1.00 97.94           C  
ATOM    954  CB  VAL A  61      18.612  -5.553  -8.120  1.00 97.94           C  
ATOM    955  HB  VAL A  61      19.574  -5.316  -7.666  1.00 97.94           H  
ATOM    956  O   VAL A  61      19.093  -2.637  -7.713  1.00 97.94           O  
ATOM    957  CG1 VAL A  61      17.582  -5.784  -7.008  1.00 97.94           C  
ATOM    958 HG11 VAL A  61      17.903  -6.608  -6.371  1.00 97.94           H  
ATOM    959 HG12 VAL A  61      16.612  -6.019  -7.446  1.00 97.94           H  
ATOM    960 HG13 VAL A  61      17.489  -4.892  -6.388  1.00 97.94           H  
ATOM    961  CG2 VAL A  61      18.759  -6.868  -8.900  1.00 97.94           C  
ATOM    962 HG21 VAL A  61      19.548  -6.776  -9.646  1.00 97.94           H  
ATOM    963 HG22 VAL A  61      19.031  -7.672  -8.216  1.00 97.94           H  
ATOM    964 HG23 VAL A  61      17.820  -7.114  -9.397  1.00 97.94           H  
ATOM    965  N   ILE A  62      16.929  -2.455  -8.285  1.00 97.76           N  
ATOM    966  H   ILE A  62      16.149  -2.879  -8.768  1.00 97.76           H  
ATOM    967  CA  ILE A  62      16.676  -1.213  -7.560  1.00 97.76           C  
ATOM    968  HA  ILE A  62      17.591  -0.620  -7.587  1.00 97.76           H  
ATOM    969  C   ILE A  62      16.343  -1.581  -6.101  1.00 97.76           C  
ATOM    970  CB  ILE A  62      15.593  -0.369  -8.269  1.00 97.76           C  
ATOM    971  HB  ILE A  62      14.658  -0.930  -8.267  1.00 97.76           H  
ATOM    972  O   ILE A  62      15.560  -2.509  -5.867  1.00 97.76           O  
ATOM    973  CG1 ILE A  62      16.011  -0.082  -9.736  1.00 97.76           C  
ATOM    974 HG12 ILE A  62      16.796   0.674  -9.745  1.00 97.76           H  
ATOM    975 HG13 ILE A  62      16.417  -0.977 -10.209  1.00 97.76           H  
ATOM    976  CG2 ILE A  62      15.389   0.969  -7.530  1.00 97.76           C  
ATOM    977 HG21 ILE A  62      15.099   0.797  -6.493  1.00 97.76           H  
ATOM    978 HG22 ILE A  62      16.307   1.557  -7.540  1.00 97.76           H  
ATOM    979 HG23 ILE A  62      14.590   1.546  -7.994  1.00 97.76           H  
ATOM    980  CD1 ILE A  62      14.868   0.382 -10.633  1.00 97.76           C  
ATOM    981 HD11 ILE A  62      15.267   0.645 -11.613  1.00 97.76           H  
ATOM    982 HD12 ILE A  62      14.363   1.250 -10.209  1.00 97.76           H  
ATOM    983 HD13 ILE A  62      14.168  -0.444 -10.757  1.00 97.76           H  
ATOM    984  N   PRO A  63      16.959  -0.934  -5.098  1.00 96.46           N  
ATOM    985  CA  PRO A  63      16.626  -1.180  -3.702  1.00 96.46           C  
ATOM    986  HA  PRO A  63      16.839  -2.225  -3.477  1.00 96.46           H  
ATOM    987  C   PRO A  63      15.149  -0.894  -3.422  1.00 96.46           C  
ATOM    988  CB  PRO A  63      17.564  -0.291  -2.882  1.00 96.46           C  
ATOM    989  HB2 PRO A  63      17.864  -0.773  -1.951  1.00 96.46           H  
ATOM    990  HB3 PRO A  63      17.086   0.666  -2.672  1.00 96.46           H  
ATOM    991  O   PRO A  63      14.529  -0.059  -4.075  1.00 96.46           O  
ATOM    992  CG  PRO A  63      18.752  -0.074  -3.817  1.00 96.46           C  
ATOM    993  HG2 PRO A  63      19.433  -0.923  -3.748  1.00 96.46           H  
ATOM    994  HG3 PRO A  63      19.275   0.858  -3.602  1.00 96.46           H  
ATOM    995  CD  PRO A  63      18.103  -0.053  -5.196  1.00 96.46           C  
ATOM    996  HD2 PRO A  63      17.775   0.955  -5.451  1.00 96.46           H  
ATOM    997  HD3 PRO A  63      18.810  -0.438  -5.931  1.00 96.46           H  
ATOM    998  N   GLU A  64      14.577  -1.601  -2.449  1.00 95.45           N  
ATOM    999  H   GLU A  64      15.142  -2.233  -1.900  1.00 95.45           H  
ATOM   1000  CA  GLU A  64      13.213  -1.330  -1.998  1.00 95.45           C  
ATOM   1001  HA  GLU A  64      12.547  -1.382  -2.859  1.00 95.45           H  
ATOM   1002  C   GLU A  64      13.123   0.083  -1.410  1.00 95.45           C  
ATOM   1003  CB  GLU A  64      12.785  -2.403  -0.987  1.00 95.45           C  
ATOM   1004  HB2 GLU A  64      12.849  -3.370  -1.485  1.00 95.45           H  
ATOM   1005  HB3 GLU A  64      13.479  -2.403  -0.146  1.00 95.45           H  
ATOM   1006  O   GLU A  64      13.964   0.490  -0.603  1.00 95.45           O  
ATOM   1007  CG  GLU A  64      11.357  -2.206  -0.451  1.00 95.45           C  
ATOM   1008  HG2 GLU A  64      10.662  -2.163  -1.290  1.00 95.45           H  
ATOM   1009  HG3 GLU A  64      11.303  -1.260   0.087  1.00 95.45           H  
ATOM   1010  CD  GLU A  64      10.905  -3.343   0.476  1.00 95.45           C  
ATOM   1011  OE1 GLU A  64      10.123  -3.050   1.407  1.00 95.45           O  
ATOM   1012  OE2 GLU A  64      11.311  -4.510   0.233  1.00 95.45           O  
ATOM   1013  N   GLY A  65      12.093   0.831  -1.797  1.00 94.52           N  
ATOM   1014  H   GLY A  65      11.412   0.454  -2.440  1.00 94.52           H  
ATOM   1015  CA  GLY A  65      11.927   2.198  -1.333  1.00 94.52           C  
ATOM   1016  HA2 GLY A  65      12.867   2.735  -1.459  1.00 94.52           H  
ATOM   1017  HA3 GLY A  65      11.679   2.177  -0.272  1.00 94.52           H  
ATOM   1018  C   GLY A  65      10.835   2.968  -2.055  1.00 94.52           C  
ATOM   1019  O   GLY A  65      10.075   2.424  -2.856  1.00 94.52           O  
ATOM   1020  N   SER A  66      10.765   4.251  -1.727  1.00 92.93           N  
ATOM   1021  H   SER A  66      11.452   4.625  -1.088  1.00 92.93           H  
ATOM   1022  CA  SER A  66       9.811   5.205  -2.281  1.00 92.93           C  
ATOM   1023  HA  SER A  66       9.038   4.689  -2.851  1.00 92.93           H  
ATOM   1024  C   SER A  66      10.577   6.148  -3.202  1.00 92.93           C  
ATOM   1025  CB  SER A  66       9.134   5.986  -1.152  1.00 92.93           C  
ATOM   1026  HB2 SER A  66       9.853   6.697  -0.745  1.00 92.93           H  
ATOM   1027  HB3 SER A  66       8.281   6.532  -1.554  1.00 92.93           H  
ATOM   1028  O   SER A  66      11.414   6.918  -2.731  1.00 92.93           O  
ATOM   1029  OG  SER A  66       8.708   5.147  -0.091  1.00 92.93           O  
ATOM   1030  HG  SER A  66       7.822   4.837  -0.292  1.00 92.93           H  
ATOM   1031  N   TYR A  67      10.334   6.051  -4.505  1.00 92.70           N  
ATOM   1032  H   TYR A  67       9.666   5.364  -4.823  1.00 92.70           H  
ATOM   1033  CA  TYR A  67      11.095   6.774  -5.518  1.00 92.70           C  
ATOM   1034  HA  TYR A  67      11.828   7.427  -5.044  1.00 92.70           H  
ATOM   1035  C   TYR A  67      10.193   7.637  -6.386  1.00 92.70           C  
ATOM   1036  CB  TYR A  67      11.849   5.791  -6.416  1.00 92.70           C  
ATOM   1037  HB2 TYR A  67      11.139   5.117  -6.895  1.00 92.70           H  
ATOM   1038  HB3 TYR A  67      12.333   6.382  -7.194  1.00 92.70           H  
ATOM   1039  O   TYR A  67       9.179   7.164  -6.891  1.00 92.70           O  
ATOM   1040  CG  TYR A  67      12.920   4.975  -5.731  1.00 92.70           C  
ATOM   1041  CD1 TYR A  67      14.262   5.393  -5.807  1.00 92.70           C  
ATOM   1042  HD1 TYR A  67      14.515   6.294  -6.345  1.00 92.70           H  
ATOM   1043  CD2 TYR A  67      12.583   3.799  -5.035  1.00 92.70           C  
ATOM   1044  HD2 TYR A  67      11.554   3.475  -4.989  1.00 92.70           H  
ATOM   1045  CE1 TYR A  67      15.270   4.647  -5.171  1.00 92.70           C  
ATOM   1046  HE1 TYR A  67      16.297   4.977  -5.221  1.00 92.70           H  
ATOM   1047  CE2 TYR A  67      13.590   3.049  -4.401  1.00 92.70           C  
ATOM   1048  HE2 TYR A  67      13.350   2.136  -3.877  1.00 92.70           H  
ATOM   1049  OH  TYR A  67      15.908   2.778  -3.827  1.00 92.70           O  
ATOM   1050  HH  TYR A  67      16.765   3.196  -3.937  1.00 92.70           H  
ATOM   1051  CZ  TYR A  67      14.932   3.476  -4.460  1.00 92.70           C  
ATOM   1052  N   GLU A  68      10.622   8.861  -6.669  1.00 90.72           N  
ATOM   1053  H   GLU A  68      11.443   9.226  -6.209  1.00 90.72           H  
ATOM   1054  CA  GLU A  68      10.094   9.597  -7.814  1.00 90.72           C  
ATOM   1055  HA  GLU A  68       9.014   9.461  -7.870  1.00 90.72           H  
ATOM   1056  C   GLU A  68      10.707   9.066  -9.117  1.00 90.72           C  
ATOM   1057  CB  GLU A  68      10.394  11.092  -7.654  1.00 90.72           C  
ATOM   1058  HB2 GLU A  68      11.470  11.230  -7.550  1.00 90.72           H  
ATOM   1059  HB3 GLU A  68      10.099  11.617  -8.562  1.00 90.72           H  
ATOM   1060  O   GLU A  68      11.808   8.505  -9.124  1.00 90.72           O  
ATOM   1061  CG  GLU A  68       9.685  11.730  -6.450  1.00 90.72           C  
ATOM   1062  HG2 GLU A  68      10.012  11.243  -5.532  1.00 90.72           H  
ATOM   1063  HG3 GLU A  68       9.989  12.776  -6.396  1.00 90.72           H  
ATOM   1064  CD  GLU A  68       8.158  11.661  -6.579  1.00 90.72           C  
ATOM   1065  OE1 GLU A  68       7.493  11.633  -5.523  1.00 90.72           O  
ATOM   1066  OE2 GLU A  68       7.693  11.671  -7.744  1.00 90.72           O  
ATOM   1067  N   LEU A  69      10.055   9.316 -10.260  1.00 92.48           N  
ATOM   1068  H   LEU A  69       9.139   9.736 -10.198  1.00 92.48           H  
ATOM   1069  CA  LEU A  69      10.551   8.857 -11.569  1.00 92.48           C  
ATOM   1070  HA  LEU A  69      10.542   7.767 -11.559  1.00 92.48           H  
ATOM   1071  C   LEU A  69      11.989   9.326 -11.844  1.00 92.48           C  
ATOM   1072  CB  LEU A  69       9.634   9.387 -12.687  1.00 92.48           C  
ATOM   1073  HB2 LEU A  69       9.808  10.456 -12.803  1.00 92.48           H  
ATOM   1074  HB3 LEU A  69       8.584   9.277 -12.413  1.00 92.48           H  
ATOM   1075  O   LEU A  69      12.818   8.580 -12.365  1.00 92.48           O  
ATOM   1076  CG  LEU A  69       9.864   8.699 -14.046  1.00 92.48           C  
ATOM   1077  HG  LEU A  69      10.892   8.864 -14.366  1.00 92.48           H  
ATOM   1078  CD1 LEU A  69       9.585   7.198 -14.039  1.00 92.48           C  
ATOM   1079 HD11 LEU A  69      10.304   6.672 -13.412  1.00 92.48           H  
ATOM   1080 HD12 LEU A  69       9.661   6.811 -15.055  1.00 92.48           H  
ATOM   1081 HD13 LEU A  69       8.572   7.000 -13.688  1.00 92.48           H  
ATOM   1082  CD2 LEU A  69       8.942   9.334 -15.078  1.00 92.48           C  
ATOM   1083 HD21 LEU A  69       9.132  10.407 -15.109  1.00 92.48           H  
ATOM   1084 HD22 LEU A  69       9.126   8.898 -16.060  1.00 92.48           H  
ATOM   1085 HD23 LEU A  69       7.903   9.147 -14.810  1.00 92.48           H  
ATOM   1086  N   LYS A  70      12.288  10.570 -11.452  1.00 93.07           N  
ATOM   1087  H   LYS A  70      11.548  11.084 -10.995  1.00 93.07           H  
ATOM   1088  CA  LYS A  70      13.620  11.182 -11.557  1.00 93.07           C  
ATOM   1089  HA  LYS A  70      13.951  11.120 -12.593  1.00 93.07           H  
ATOM   1090  C   LYS A  70      14.671  10.433 -10.730  1.00 93.07           C  
ATOM   1091  CB  LYS A  70      13.543  12.669 -11.151  1.00 93.07           C  
ATOM   1092  HB2 LYS A  70      14.514  13.131 -11.325  1.00 93.07           H  
ATOM   1093  HB3 LYS A  70      12.809  13.171 -11.783  1.00 93.07           H  
ATOM   1094  O   LYS A  70      15.821  10.335 -11.153  1.00 93.07           O  
ATOM   1095  CG  LYS A  70      13.157  12.859  -9.673  1.00 93.07           C  
ATOM   1096  HG2 LYS A  70      13.924  12.409  -9.042  1.00 93.07           H  
ATOM   1097  HG3 LYS A  70      12.210  12.351  -9.490  1.00 93.07           H  
ATOM   1098  CD  LYS A  70      13.010  14.315  -9.232  1.00 93.07           C  
ATOM   1099  HD2 LYS A  70      13.955  14.841  -9.376  1.00 93.07           H  
ATOM   1100  HD3 LYS A  70      12.218  14.795  -9.806  1.00 93.07           H  
ATOM   1101  CE  LYS A  70      12.644  14.272  -7.742  1.00 93.07           C  
ATOM   1102  HE2 LYS A  70      11.749  13.662  -7.624  1.00 93.07           H  
ATOM   1103  HE3 LYS A  70      13.434  13.755  -7.198  1.00 93.07           H  
ATOM   1104  NZ  LYS A  70      12.407  15.617  -7.166  1.00 93.07           N  
ATOM   1105  HZ1 LYS A  70      12.153  15.504  -6.195  1.00 93.07           H  
ATOM   1106  HZ2 LYS A  70      13.240  16.185  -7.218  1.00 93.07           H  
ATOM   1107  HZ3 LYS A  70      11.634  16.069  -7.632  1.00 93.07           H  
ATOM   1108  N   ASP A  71      14.286   9.897  -9.574  1.00 94.10           N  
ATOM   1109  H   ASP A  71      13.307   9.912  -9.328  1.00 94.10           H  
ATOM   1110  CA  ASP A  71      15.191   9.192  -8.669  1.00 94.10           C  
ATOM   1111  HA  ASP A  71      16.153   9.705  -8.663  1.00 94.10           H  
ATOM   1112  C   ASP A  71      15.448   7.769  -9.172  1.00 94.10           C  
ATOM   1113  CB  ASP A  71      14.648   9.225  -7.232  1.00 94.10           C  
ATOM   1114  HB2 ASP A  71      13.667   8.751  -7.198  1.00 94.10           H  
ATOM   1115  HB3 ASP A  71      15.321   8.656  -6.590  1.00 94.10           H  
ATOM   1116  O   ASP A  71      16.586   7.303  -9.111  1.00 94.10           O  
ATOM   1117  CG  ASP A  71      14.562  10.658  -6.695  1.00 94.10           C  
ATOM   1118  OD1 ASP A  71      15.551  11.414  -6.867  1.00 94.10           O  
ATOM   1119  OD2 ASP A  71      13.492  11.026  -6.171  1.00 94.10           O  
ATOM   1120  N   ILE A  72      14.440   7.130  -9.781  1.00 95.50           N  
ATOM   1121  H   ILE A  72      13.526   7.560  -9.754  1.00 95.50           H  
ATOM   1122  CA  ILE A  72      14.604   5.873 -10.527  1.00 95.50           C  
ATOM   1123  HA  ILE A  72      15.032   5.128  -9.856  1.00 95.50           H  
ATOM   1124  C   ILE A  72      15.593   6.070 -11.682  1.00 95.50           C  
ATOM   1125  CB  ILE A  72      13.241   5.338 -11.038  1.00 95.50           C  
ATOM   1126  HB  ILE A  72      12.764   6.109 -11.643  1.00 95.50           H  
ATOM   1127  O   ILE A  72      16.566   5.323 -11.799  1.00 95.50           O  
ATOM   1128  CG1 ILE A  72      12.306   5.015  -9.854  1.00 95.50           C  
ATOM   1129 HG12 ILE A  72      12.757   4.250  -9.222  1.00 95.50           H  
ATOM   1130 HG13 ILE A  72      12.187   5.926  -9.267  1.00 95.50           H  
ATOM   1131  CG2 ILE A  72      13.442   4.099 -11.932  1.00 95.50           C  
ATOM   1132 HG21 ILE A  72      12.481   3.709 -12.269  1.00 95.50           H  
ATOM   1133 HG22 ILE A  72      13.970   3.322 -11.379  1.00 95.50           H  
ATOM   1134 HG23 ILE A  72      14.005   4.364 -12.826  1.00 95.50           H  
ATOM   1135  CD1 ILE A  72      10.889   4.578 -10.242  1.00 95.50           C  
ATOM   1136 HD11 ILE A  72      10.903   3.596 -10.715  1.00 95.50           H  
ATOM   1137 HD12 ILE A  72      10.274   4.518  -9.344  1.00 95.50           H  
ATOM   1138 HD13 ILE A  72      10.447   5.306 -10.922  1.00 95.50           H  
ATOM   1139  N   GLU A  73      15.394   7.097 -12.518  1.00 96.24           N  
ATOM   1140  H   GLU A  73      14.570   7.666 -12.388  1.00 96.24           H  
ATOM   1141  CA  GLU A  73      16.293   7.395 -13.640  1.00 96.24           C  
ATOM   1142  HA  GLU A  73      16.311   6.535 -14.310  1.00 96.24           H  
ATOM   1143  C   GLU A  73      17.728   7.642 -13.157  1.00 96.24           C  
ATOM   1144  CB  GLU A  73      15.787   8.626 -14.415  1.00 96.24           C  
ATOM   1145  HB2 GLU A  73      15.894   9.508 -13.783  1.00 96.24           H  
ATOM   1146  HB3 GLU A  73      14.731   8.500 -14.652  1.00 96.24           H  
ATOM   1147  O   GLU A  73      18.680   7.066 -13.695  1.00 96.24           O  
ATOM   1148  CG  GLU A  73      16.584   8.819 -15.719  1.00 96.24           C  
ATOM   1149  HG2 GLU A  73      17.651   8.751 -15.509  1.00 96.24           H  
ATOM   1150  HG3 GLU A  73      16.340   8.003 -16.399  1.00 96.24           H  
ATOM   1151  CD  GLU A  73      16.357  10.158 -16.431  1.00 96.24           C  
ATOM   1152  OE1 GLU A  73      16.856  10.262 -17.582  1.00 96.24           O  
ATOM   1153  OE2 GLU A  73      15.851  11.120 -15.830  1.00 96.24           O  
ATOM   1154  N   LYS A  74      17.884   8.482 -12.127  1.00 96.49           N  
ATOM   1155  H   LYS A  74      17.057   8.928 -11.756  1.00 96.49           H  
ATOM   1156  CA  LYS A  74      19.179   8.807 -11.526  1.00 96.49           C  
ATOM   1157  HA  LYS A  74      19.829   9.217 -12.298  1.00 96.49           H  
ATOM   1158  C   LYS A  74      19.870   7.559 -10.980  1.00 96.49           C  
ATOM   1159  CB  LYS A  74      18.957   9.868 -10.439  1.00 96.49           C  
ATOM   1160  HB2 LYS A  74      18.465  10.731 -10.888  1.00 96.49           H  
ATOM   1161  HB3 LYS A  74      18.299   9.461  -9.671  1.00 96.49           H  
ATOM   1162  O   LYS A  74      21.062   7.378 -11.234  1.00 96.49           O  
ATOM   1163  CG  LYS A  74      20.266  10.337  -9.788  1.00 96.49           C  
ATOM   1164  HG2 LYS A  74      20.908  10.787 -10.545  1.00 96.49           H  
ATOM   1165  HG3 LYS A  74      20.781   9.487  -9.339  1.00 96.49           H  
ATOM   1166  CD  LYS A  74      19.962  11.363  -8.692  1.00 96.49           C  
ATOM   1167  HD2 LYS A  74      19.474  12.231  -9.136  1.00 96.49           H  
ATOM   1168  HD3 LYS A  74      19.282  10.913  -7.969  1.00 96.49           H  
ATOM   1169  CE  LYS A  74      21.250  11.793  -7.984  1.00 96.49           C  
ATOM   1170  HE2 LYS A  74      21.907  12.279  -8.706  1.00 96.49           H  
ATOM   1171  HE3 LYS A  74      21.754  10.900  -7.616  1.00 96.49           H  
ATOM   1172  NZ  LYS A  74      20.948  12.706  -6.854  1.00 96.49           N  
ATOM   1173  HZ1 LYS A  74      20.324  12.251  -6.203  1.00 96.49           H  
ATOM   1174  HZ2 LYS A  74      21.787  12.967  -6.358  1.00 96.49           H  
ATOM   1175  HZ3 LYS A  74      20.482  13.540  -7.182  1.00 96.49           H  
ATOM   1176  N   TYR A  75      19.141   6.693 -10.276  1.00 96.59           N  
ATOM   1177  H   TYR A  75      18.169   6.904 -10.098  1.00 96.59           H  
ATOM   1178  CA  TYR A  75      19.686   5.453  -9.734  1.00 96.59           C  
ATOM   1179  HA  TYR A  75      20.554   5.691  -9.120  1.00 96.59           H  
ATOM   1180  C   TYR A  75      20.159   4.519 -10.851  1.00 96.59           C  
ATOM   1181  CB  TYR A  75      18.652   4.762  -8.838  1.00 96.59           C  
ATOM   1182  HB2 TYR A  75      18.346   5.447  -8.047  1.00 96.59           H  
ATOM   1183  HB3 TYR A  75      17.766   4.511  -9.421  1.00 96.59           H  
ATOM   1184  O   TYR A  75      21.319   4.105 -10.848  1.00 96.59           O  
ATOM   1185  CG  TYR A  75      19.213   3.507  -8.204  1.00 96.59           C  
ATOM   1186  CD1 TYR A  75      19.033   2.257  -8.828  1.00 96.59           C  
ATOM   1187  HD1 TYR A  75      18.444   2.186  -9.731  1.00 96.59           H  
ATOM   1188  CD2 TYR A  75      19.999   3.608  -7.041  1.00 96.59           C  
ATOM   1189  HD2 TYR A  75      20.147   4.570  -6.573  1.00 96.59           H  
ATOM   1190  CE1 TYR A  75      19.651   1.110  -8.296  1.00 96.59           C  
ATOM   1191  HE1 TYR A  75      19.540   0.146  -8.770  1.00 96.59           H  
ATOM   1192  CE2 TYR A  75      20.621   2.465  -6.507  1.00 96.59           C  
ATOM   1193  HE2 TYR A  75      21.242   2.548  -5.628  1.00 96.59           H  
ATOM   1194  OH  TYR A  75      21.087   0.118  -6.655  1.00 96.59           O  
ATOM   1195  HH  TYR A  75      21.631   0.318  -5.890  1.00 96.59           H  
ATOM   1196  CZ  TYR A  75      20.459   1.217  -7.145  1.00 96.59           C  
ATOM   1197  N   ILE A  76      19.317   4.255 -11.856  1.00 97.04           N  
ATOM   1198  H   ILE A  76      18.389   4.653 -11.821  1.00 97.04           H  
ATOM   1199  CA  ILE A  76      19.667   3.379 -12.982  1.00 97.04           C  
ATOM   1200  HA  ILE A  76      19.922   2.394 -12.591  1.00 97.04           H  
ATOM   1201  C   ILE A  76      20.915   3.911 -13.698  1.00 97.04           C  
ATOM   1202  CB  ILE A  76      18.465   3.225 -13.942  1.00 97.04           C  
ATOM   1203  HB  ILE A  76      18.117   4.219 -14.223  1.00 97.04           H  
ATOM   1204  O   ILE A  76      21.869   3.164 -13.912  1.00 97.04           O  
ATOM   1205  CG1 ILE A  76      17.306   2.456 -13.266  1.00 97.04           C  
ATOM   1206 HG12 ILE A  76      17.120   2.861 -12.271  1.00 97.04           H  
ATOM   1207 HG13 ILE A  76      17.582   1.409 -13.145  1.00 97.04           H  
ATOM   1208  CG2 ILE A  76      18.885   2.474 -15.216  1.00 97.04           C  
ATOM   1209 HG21 ILE A  76      19.642   3.036 -15.762  1.00 97.04           H  
ATOM   1210 HG22 ILE A  76      18.032   2.328 -15.880  1.00 97.04           H  
ATOM   1211 HG23 ILE A  76      19.284   1.496 -14.948  1.00 97.04           H  
ATOM   1212  CD1 ILE A  76      15.991   2.540 -14.053  1.00 97.04           C  
ATOM   1213 HD11 ILE A  76      16.067   2.010 -15.002  1.00 97.04           H  
ATOM   1214 HD12 ILE A  76      15.742   3.584 -14.244  1.00 97.04           H  
ATOM   1215 HD13 ILE A  76      15.189   2.085 -13.473  1.00 97.04           H  
ATOM   1216  N   LYS A  77      20.963   5.214 -14.002  1.00 96.00           N  
ATOM   1217  H   LYS A  77      20.160   5.783 -13.776  1.00 96.00           H  
ATOM   1218  CA  LYS A  77      22.133   5.851 -14.630  1.00 96.00           C  
ATOM   1219  HA  LYS A  77      22.343   5.363 -15.582  1.00 96.00           H  
ATOM   1220  C   LYS A  77      23.413   5.714 -13.815  1.00 96.00           C  
ATOM   1221  CB  LYS A  77      21.855   7.337 -14.866  1.00 96.00           C  
ATOM   1222  HB2 LYS A  77      21.372   7.770 -13.990  1.00 96.00           H  
ATOM   1223  HB3 LYS A  77      22.800   7.855 -15.028  1.00 96.00           H  
ATOM   1224  O   LYS A  77      24.479   5.616 -14.410  1.00 96.00           O  
ATOM   1225  CG  LYS A  77      20.988   7.536 -16.106  1.00 96.00           C  
ATOM   1226  HG2 LYS A  77      20.062   6.970 -16.014  1.00 96.00           H  
ATOM   1227  HG3 LYS A  77      21.538   7.173 -16.974  1.00 96.00           H  
ATOM   1228  CD  LYS A  77      20.663   9.020 -16.285  1.00 96.00           C  
ATOM   1229  HD2 LYS A  77      19.969   9.338 -15.507  1.00 96.00           H  
ATOM   1230  HD3 LYS A  77      21.574   9.618 -16.240  1.00 96.00           H  
ATOM   1231  CE  LYS A  77      20.030   9.141 -17.659  1.00 96.00           C  
ATOM   1232  HE2 LYS A  77      20.776   8.870 -18.406  1.00 96.00           H  
ATOM   1233  HE3 LYS A  77      19.221   8.413 -17.733  1.00 96.00           H  
ATOM   1234  NZ  LYS A  77      19.484  10.478 -17.961  1.00 96.00           N  
ATOM   1235  HZ1 LYS A  77      20.102  11.230 -17.693  1.00 96.00           H  
ATOM   1236  HZ2 LYS A  77      18.585  10.580 -17.512  1.00 96.00           H  
ATOM   1237  HZ3 LYS A  77      19.254  10.505 -18.944  1.00 96.00           H  
ATOM   1238  N   SER A  78      23.323   5.705 -12.485  1.00 95.58           N  
ATOM   1239  H   SER A  78      22.412   5.809 -12.060  1.00 95.58           H  
ATOM   1240  CA  SER A  78      24.502   5.584 -11.620  1.00 95.58           C  
ATOM   1241  HA  SER A  78      25.248   6.297 -11.971  1.00 95.58           H  
ATOM   1242  C   SER A  78      25.157   4.199 -11.673  1.00 95.58           C  
ATOM   1243  CB  SER A  78      24.141   5.963 -10.182  1.00 95.58           C  
ATOM   1244  HB2 SER A  78      23.525   6.863 -10.186  1.00 95.58           H  
ATOM   1245  HB3 SER A  78      25.061   6.184  -9.640  1.00 95.58           H  
ATOM   1246  O   SER A  78      26.355   4.084 -11.429  1.00 95.58           O  
ATOM   1247  OG  SER A  78      23.458   4.930  -9.502  1.00 95.58           O  
ATOM   1248  HG  SER A  78      22.713   4.620 -10.022  1.00 95.58           H  
ATOM   1249  N   VAL A  79      24.385   3.163 -12.022  1.00 94.91           N  
ATOM   1250  H   VAL A  79      23.403   3.341 -12.178  1.00 94.91           H  
ATOM   1251  CA  VAL A  79      24.846   1.768 -12.123  1.00 94.91           C  
ATOM   1252  HA  VAL A  79      25.732   1.642 -11.500  1.00 94.91           H  
ATOM   1253  C   VAL A  79      25.256   1.408 -13.559  1.00 94.91           C  
ATOM   1254  CB  VAL A  79      23.749   0.819 -11.586  1.00 94.91           C  
ATOM   1255  HB  VAL A  79      22.870   0.895 -12.226  1.00 94.91           H  
ATOM   1256  O   VAL A  79      25.984   0.442 -13.784  1.00 94.91           O  
ATOM   1257  CG1 VAL A  79      24.193  -0.650 -11.549  1.00 94.91           C  
ATOM   1258 HG11 VAL A  79      25.129  -0.743 -10.998  1.00 94.91           H  
ATOM   1259 HG12 VAL A  79      23.430  -1.260 -11.065  1.00 94.91           H  
ATOM   1260 HG13 VAL A  79      24.330  -1.030 -12.561  1.00 94.91           H  
ATOM   1261  CG2 VAL A  79      23.333   1.187 -10.153  1.00 94.91           C  
ATOM   1262 HG21 VAL A  79      24.199   1.160  -9.492  1.00 94.91           H  
ATOM   1263 HG22 VAL A  79      22.895   2.185 -10.121  1.00 94.91           H  
ATOM   1264 HG23 VAL A  79      22.580   0.489  -9.788  1.00 94.91           H  
ATOM   1265  N   LEU A  80      24.800   2.176 -14.552  1.00 94.52           N  
ATOM   1266  H   LEU A  80      24.244   2.985 -14.314  1.00 94.52           H  
ATOM   1267  CA  LEU A  80      25.053   1.889 -15.958  1.00 94.52           C  
ATOM   1268  HA  LEU A  80      24.911   0.814 -16.070  1.00 94.52           H  
ATOM   1269  C   LEU A  80      26.492   2.205 -16.404  1.00 94.52           C  
ATOM   1270  CB  LEU A  80      24.034   2.629 -16.839  1.00 94.52           C  
ATOM   1271  HB2 LEU A  80      24.429   2.696 -17.852  1.00 94.52           H  
ATOM   1272  HB3 LEU A  80      23.919   3.647 -16.467  1.00 94.52           H  
ATOM   1273  O   LEU A  80      27.083   3.195 -15.967  1.00 94.52           O  
ATOM   1274  CG  LEU A  80      22.663   1.944 -16.905  1.00 94.52           C  
ATOM   1275  HG  LEU A  80      22.260   1.797 -15.903  1.00 94.52           H  
ATOM   1276  CD1 LEU A  80      21.691   2.815 -17.705  1.00 94.52           C  
ATOM   1277 HD11 LEU A  80      21.555   3.768 -17.193  1.00 94.52           H  
ATOM   1278 HD12 LEU A  80      22.085   2.997 -18.704  1.00 94.52           H  
ATOM   1279 HD13 LEU A  80      20.726   2.313 -17.780  1.00 94.52           H  
ATOM   1280  CD2 LEU A  80      22.759   0.577 -17.580  1.00 94.52           C  
ATOM   1281 HD21 LEU A  80      23.317  -0.129 -16.965  1.00 94.52           H  
ATOM   1282 HD22 LEU A  80      23.234   0.662 -18.557  1.00 94.52           H  
ATOM   1283 HD23 LEU A  80      21.750   0.180 -17.688  1.00 94.52           H  
ATOM   1284  N   PRO A  81      27.048   1.428 -17.356  1.00 92.90           N  
ATOM   1285  CA  PRO A  81      28.293   1.788 -18.024  1.00 92.90           C  
ATOM   1286  HA  PRO A  81      29.096   1.795 -17.287  1.00 92.90           H  
ATOM   1287  C   PRO A  81      28.187   3.157 -18.709  1.00 92.90           C  
ATOM   1288  CB  PRO A  81      28.541   0.680 -19.053  1.00 92.90           C  
ATOM   1289  HB2 PRO A  81      28.100   0.963 -20.009  1.00 92.90           H  
ATOM   1290  HB3 PRO A  81      29.601   0.454 -19.165  1.00 92.90           H  
ATOM   1291  O   PRO A  81      27.162   3.471 -19.314  1.00 92.90           O  
ATOM   1292  CG  PRO A  81      27.754  -0.510 -18.520  1.00 92.90           C  
ATOM   1293  HG2 PRO A  81      28.343  -1.036 -17.768  1.00 92.90           H  
ATOM   1294  HG3 PRO A  81      27.457  -1.185 -19.323  1.00 92.90           H  
ATOM   1295  CD  PRO A  81      26.551   0.156 -17.860  1.00 92.90           C  
ATOM   1296  HD2 PRO A  81      25.768   0.332 -18.598  1.00 92.90           H  
ATOM   1297  HD3 PRO A  81      26.184  -0.483 -17.057  1.00 92.90           H  
ATOM   1298  N   ARG A  82      29.273   3.944 -18.699  1.00 90.37           N  
ATOM   1299  H   ARG A  82      30.068   3.612 -18.170  1.00 90.37           H  
ATOM   1300  CA  ARG A  82      29.304   5.329 -19.225  1.00 90.37           C  
ATOM   1301  HA  ARG A  82      28.612   5.937 -18.642  1.00 90.37           H  
ATOM   1302  C   ARG A  82      28.840   5.482 -20.681  1.00 90.37           C  
ATOM   1303  CB  ARG A  82      30.722   5.917 -19.103  1.00 90.37           C  
ATOM   1304  HB2 ARG A  82      31.435   5.240 -19.574  1.00 90.37           H  
ATOM   1305  HB3 ARG A  82      30.747   6.860 -19.648  1.00 90.37           H  
ATOM   1306  O   ARG A  82      28.393   6.556 -21.060  1.00 90.37           O  
ATOM   1307  CG  ARG A  82      31.158   6.202 -17.660  1.00 90.37           C  
ATOM   1308  HG2 ARG A  82      31.220   5.267 -17.103  1.00 90.37           H  
ATOM   1309  HG3 ARG A  82      30.430   6.856 -17.181  1.00 90.37           H  
ATOM   1310  CD  ARG A  82      32.532   6.888 -17.669  1.00 90.37           C  
ATOM   1311  HD2 ARG A  82      33.239   6.243 -18.192  1.00 90.37           H  
ATOM   1312  HD3 ARG A  82      32.449   7.830 -18.211  1.00 90.37           H  
ATOM   1313  NE  ARG A  82      33.027   7.152 -16.305  1.00 90.37           N  
ATOM   1314  HE  ARG A  82      32.402   6.935 -15.543  1.00 90.37           H  
ATOM   1315  NH1 ARG A  82      35.098   7.968 -16.889  1.00 90.37           N  
ATOM   1316 HH11 ARG A  82      35.997   8.341 -16.621  1.00 90.37           H  
ATOM   1317 HH12 ARG A  82      34.868   7.851 -17.866  1.00 90.37           H  
ATOM   1318  NH2 ARG A  82      34.541   7.813 -14.735  1.00 90.37           N  
ATOM   1319 HH21 ARG A  82      35.451   8.179 -14.491  1.00 90.37           H  
ATOM   1320 HH22 ARG A  82      33.895   7.568 -13.999  1.00 90.37           H  
ATOM   1321  CZ  ARG A  82      34.215   7.642 -15.985  1.00 90.37           C  
ATOM   1322  N   ASN A  83      28.958   4.438 -21.501  1.00 92.09           N  
ATOM   1323  H   ASN A  83      29.255   3.558 -21.105  1.00 92.09           H  
ATOM   1324  CA  ASN A  83      28.527   4.432 -22.904  1.00 92.09           C  
ATOM   1325  HA  ASN A  83      28.665   5.434 -23.310  1.00 92.09           H  
ATOM   1326  C   ASN A  83      27.036   4.094 -23.095  1.00 92.09           C  
ATOM   1327  CB  ASN A  83      29.427   3.470 -23.702  1.00 92.09           C  
ATOM   1328  HB2 ASN A  83      30.474   3.742 -23.565  1.00 92.09           H  
ATOM   1329  HB3 ASN A  83      29.190   3.574 -24.761  1.00 92.09           H  
ATOM   1330  O   ASN A  83      26.563   4.036 -24.232  1.00 92.09           O  
ATOM   1331  CG  ASN A  83      29.250   2.011 -23.309  1.00 92.09           C  
ATOM   1332  ND2 ASN A  83      29.579   1.089 -24.180  1.00 92.09           N  
ATOM   1333 HD21 ASN A  83      29.531   0.134 -23.854  1.00 92.09           H  
ATOM   1334 HD22 ASN A  83      29.972   1.347 -25.074  1.00 92.09           H  
ATOM   1335  OD1 ASN A  83      28.852   1.676 -22.208  1.00 92.09           O  
ATOM   1336  N   THR A  84      26.294   3.840 -22.016  1.00 94.26           N  
ATOM   1337  H   THR A  84      26.711   3.920 -21.100  1.00 94.26           H  
ATOM   1338  CA  THR A  84      24.860   3.557 -22.081  1.00 94.26           C  
ATOM   1339  HA  THR A  84      24.624   3.139 -23.060  1.00 94.26           H  
ATOM   1340  C   THR A  84      24.080   4.851 -21.912  1.00 94.26           C  
ATOM   1341  CB  THR A  84      24.431   2.509 -21.051  1.00 94.26           C  
ATOM   1342  HB  THR A  84      24.516   2.918 -20.044  1.00 94.26           H  
ATOM   1343  O   THR A  84      24.072   5.462 -20.845  1.00 94.26           O  
ATOM   1344  CG2 THR A  84      22.993   2.061 -21.311  1.00 94.26           C  
ATOM   1345 HG21 THR A  84      22.882   1.737 -22.346  1.00 94.26           H  
ATOM   1346 HG22 THR A  84      22.743   1.225 -20.658  1.00 94.26           H  
ATOM   1347 HG23 THR A  84      22.302   2.881 -21.119  1.00 94.26           H  
ATOM   1348  OG1 THR A  84      25.258   1.372 -21.164  1.00 94.26           O  
ATOM   1349  HG1 THR A  84      26.139   1.656 -20.909  1.00 94.26           H  
ATOM   1350  N   ALA A  85      23.406   5.268 -22.979  1.00 95.13           N  
ATOM   1351  H   ALA A  85      23.377   4.663 -23.788  1.00 95.13           H  
ATOM   1352  CA  ALA A  85      22.475   6.378 -22.940  1.00 95.13           C  
ATOM   1353  HA  ALA A  85      22.819   7.105 -22.204  1.00 95.13           H  
ATOM   1354  C   ALA A  85      21.101   5.856 -22.511  1.00 95.13           C  
ATOM   1355  CB  ALA A  85      22.447   7.075 -24.304  1.00 95.13           C  
ATOM   1356  HB1 ALA A  85      22.091   6.384 -25.068  1.00 95.13           H  
ATOM   1357  HB2 ALA A  85      21.780   7.935 -24.264  1.00 95.13           H  
ATOM   1358  HB3 ALA A  85      23.450   7.413 -24.566  1.00 95.13           H  
ATOM   1359  O   ALA A  85      20.571   4.905 -23.087  1.00 95.13           O  
ATOM   1360  N   LEU A  86      20.513   6.501 -21.510  1.00 97.28           N  
ATOM   1361  H   LEU A  86      21.018   7.252 -21.062  1.00 97.28           H  
ATOM   1362  CA  LEU A  86      19.153   6.251 -21.051  1.00 97.28           C  
ATOM   1363  HA  LEU A  86      18.584   5.770 -21.847  1.00 97.28           H  
ATOM   1364  C   LEU A  86      18.502   7.594 -20.736  1.00 97.28           C  
ATOM   1365  CB  LEU A  86      19.195   5.312 -19.831  1.00 97.28           C  
ATOM   1366  HB2 LEU A  86      19.650   4.368 -20.130  1.00 97.28           H  
ATOM   1367  HB3 LEU A  86      19.836   5.765 -19.074  1.00 97.28           H  
ATOM   1368  O   LEU A  86      19.139   8.486 -20.174  1.00 97.28           O  
ATOM   1369  CG  LEU A  86      17.823   5.022 -19.192  1.00 97.28           C  
ATOM   1370  HG  LEU A  86      17.346   5.961 -18.911  1.00 97.28           H  
ATOM   1371  CD1 LEU A  86      16.886   4.244 -20.116  1.00 97.28           C  
ATOM   1372 HD11 LEU A  86      15.956   4.026 -19.592  1.00 97.28           H  
ATOM   1373 HD12 LEU A  86      17.350   3.304 -20.416  1.00 97.28           H  
ATOM   1374 HD13 LEU A  86      16.646   4.832 -21.002  1.00 97.28           H  
ATOM   1375  CD2 LEU A  86      18.030   4.206 -17.923  1.00 97.28           C  
ATOM   1376 HD21 LEU A  86      18.657   4.760 -17.224  1.00 97.28           H  
ATOM   1377 HD22 LEU A  86      17.070   4.012 -17.447  1.00 97.28           H  
ATOM   1378 HD23 LEU A  86      18.503   3.255 -18.166  1.00 97.28           H  
ATOM   1379  N   LYS A  87      17.234   7.745 -21.090  1.00 97.25           N  
ATOM   1380  H   LYS A  87      16.807   7.026 -21.657  1.00 97.25           H  
ATOM   1381  CA  LYS A  87      16.391   8.851 -20.656  1.00 97.25           C  
ATOM   1382  HA  LYS A  87      16.816   9.291 -19.755  1.00 97.25           H  
ATOM   1383  C   LYS A  87      15.024   8.297 -20.302  1.00 97.25           C  
ATOM   1384  CB  LYS A  87      16.340   9.919 -21.755  1.00 97.25           C  
ATOM   1385  HB2 LYS A  87      17.361  10.143 -22.062  1.00 97.25           H  
ATOM   1386  HB3 LYS A  87      15.795   9.536 -22.618  1.00 97.25           H  
ATOM   1387  O   LYS A  87      14.416   7.622 -21.130  1.00 97.25           O  
ATOM   1388  CG  LYS A  87      15.682  11.210 -21.250  1.00 97.25           C  
ATOM   1389  HG2 LYS A  87      14.624  11.035 -21.055  1.00 97.25           H  
ATOM   1390  HG3 LYS A  87      16.167  11.520 -20.325  1.00 97.25           H  
ATOM   1391  CD  LYS A  87      15.838  12.323 -22.293  1.00 97.25           C  
ATOM   1392  HD2 LYS A  87      16.896  12.440 -22.528  1.00 97.25           H  
ATOM   1393  HD3 LYS A  87      15.298  12.046 -23.198  1.00 97.25           H  
ATOM   1394  CE  LYS A  87      15.292  13.642 -21.739  1.00 97.25           C  
ATOM   1395  HE2 LYS A  87      15.767  13.832 -20.776  1.00 97.25           H  
ATOM   1396  HE3 LYS A  87      14.223  13.529 -21.560  1.00 97.25           H  
ATOM   1397  NZ  LYS A  87      15.556  14.770 -22.670  1.00 97.25           N  
ATOM   1398  HZ1 LYS A  87      15.225  15.640 -22.280  1.00 97.25           H  
ATOM   1399  HZ2 LYS A  87      15.104  14.614 -23.559  1.00 97.25           H  
ATOM   1400  HZ3 LYS A  87      16.549  14.864 -22.831  1.00 97.25           H  
ATOM   1401  N   ILE A  88      14.573   8.594 -19.091  1.00 96.49           N  
ATOM   1402  H   ILE A  88      15.139   9.186 -18.500  1.00 96.49           H  
ATOM   1403  CA  ILE A  88      13.236   8.260 -18.600  1.00 96.49           C  
ATOM   1404  HA  ILE A  88      12.666   7.762 -19.385  1.00 96.49           H  
ATOM   1405  C   ILE A  88      12.559   9.586 -18.267  1.00 96.49           C  
ATOM   1406  CB  ILE A  88      13.298   7.307 -17.386  1.00 96.49           C  
ATOM   1407  HB  ILE A  88      13.791   7.828 -16.565  1.00 96.49           H  
ATOM   1408  O   ILE A  88      13.148  10.423 -17.590  1.00 96.49           O  
ATOM   1409  CG1 ILE A  88      14.110   6.029 -17.712  1.00 96.49           C  
ATOM   1410 HG12 ILE A  88      13.672   5.530 -18.576  1.00 96.49           H  
ATOM   1411 HG13 ILE A  88      15.130   6.312 -17.970  1.00 96.49           H  
ATOM   1412  CG2 ILE A  88      11.874   6.946 -16.936  1.00 96.49           C  
ATOM   1413 HG21 ILE A  88      11.289   7.845 -16.737  1.00 96.49           H  
ATOM   1414 HG22 ILE A  88      11.377   6.354 -17.705  1.00 96.49           H  
ATOM   1415 HG23 ILE A  88      11.901   6.376 -16.008  1.00 96.49           H  
ATOM   1416  CD1 ILE A  88      14.202   5.023 -16.557  1.00 96.49           C  
ATOM   1417 HD11 ILE A  88      13.226   4.586 -16.349  1.00 96.49           H  
ATOM   1418 HD12 ILE A  88      14.876   4.212 -16.834  1.00 96.49           H  
ATOM   1419 HD13 ILE A  88      14.582   5.516 -15.662  1.00 96.49           H  
ATOM   1420  N   LYS A  89      11.358   9.833 -18.788  1.00 93.78           N  
ATOM   1421  H   LYS A  89      10.923   9.122 -19.358  1.00 93.78           H  
ATOM   1422  CA  LYS A  89      10.658  11.105 -18.583  1.00 93.78           C  
ATOM   1423  HA  LYS A  89      11.019  11.559 -17.660  1.00 93.78           H  
ATOM   1424  C   LYS A  89       9.162  10.874 -18.422  1.00 93.78           C  
ATOM   1425  CB  LYS A  89      10.970  12.048 -19.761  1.00 93.78           C  
ATOM   1426  HB2 LYS A  89      12.050  12.121 -19.887  1.00 93.78           H  
ATOM   1427  HB3 LYS A  89      10.537  11.635 -20.672  1.00 93.78           H  
ATOM   1428  O   LYS A  89       8.578  10.163 -19.227  1.00 93.78           O  
ATOM   1429  CG  LYS A  89      10.405  13.453 -19.511  1.00 93.78           C  
ATOM   1430  HG2 LYS A  89       9.340  13.359 -19.300  1.00 93.78           H  
ATOM   1431  HG3 LYS A  89      10.893  13.890 -18.640  1.00 93.78           H  
ATOM   1432  CD  LYS A  89      10.540  14.402 -20.706  1.00 93.78           C  
ATOM   1433  HD2 LYS A  89      11.591  14.628 -20.886  1.00 93.78           H  
ATOM   1434  HD3 LYS A  89      10.103  13.927 -21.584  1.00 93.78           H  
ATOM   1435  CE  LYS A  89       9.759  15.680 -20.364  1.00 93.78           C  
ATOM   1436  HE2 LYS A  89       8.775  15.380 -20.005  1.00 93.78           H  
ATOM   1437  HE3 LYS A  89      10.255  16.192 -19.540  1.00 93.78           H  
ATOM   1438  NZ  LYS A  89       9.597  16.587 -21.529  1.00 93.78           N  
ATOM   1439  HZ1 LYS A  89      10.483  16.931 -21.869  1.00 93.78           H  
ATOM   1440  HZ2 LYS A  89       9.024  17.375 -21.264  1.00 93.78           H  
ATOM   1441  HZ3 LYS A  89       9.105  16.110 -22.271  1.00 93.78           H  
ATOM   1442  N   ALA A  90       8.544  11.547 -17.458  1.00 92.11           N  
ATOM   1443  H   ALA A  90       9.083  12.104 -16.811  1.00 92.11           H  
ATOM   1444  CA  ALA A  90       7.092  11.618 -17.365  1.00 92.11           C  
ATOM   1445  HA  ALA A  90       6.673  10.624 -17.523  1.00 92.11           H  
ATOM   1446  C   ALA A  90       6.532  12.560 -18.444  1.00 92.11           C  
ATOM   1447  CB  ALA A  90       6.684  12.079 -15.962  1.00 92.11           C  
ATOM   1448  HB1 ALA A  90       5.598  12.158 -15.910  1.00 92.11           H  
ATOM   1449  HB2 ALA A  90       7.003  11.358 -15.209  1.00 92.11           H  
ATOM   1450  HB3 ALA A  90       7.112  13.057 -15.741  1.00 92.11           H  
ATOM   1451  O   ALA A  90       7.023  13.680 -18.639  1.00 92.11           O  
ATOM   1452  N   ASN A  91       5.494  12.111 -19.137  1.00 91.93           N  
ATOM   1453  H   ASN A  91       5.162  11.175 -18.955  1.00 91.93           H  
ATOM   1454  CA  ASN A  91       4.633  12.957 -19.941  1.00 91.93           C  
ATOM   1455  HA  ASN A  91       5.180  13.835 -20.284  1.00 91.93           H  
ATOM   1456  C   ASN A  91       3.478  13.427 -19.049  1.00 91.93           C  
ATOM   1457  CB  ASN A  91       4.185  12.165 -21.183  1.00 91.93           C  
ATOM   1458  HB2 ASN A  91       3.592  11.302 -20.881  1.00 91.93           H  
ATOM   1459  HB3 ASN A  91       5.060  11.795 -21.717  1.00 91.93           H  
ATOM   1460  O   ASN A  91       2.522  12.697 -18.837  1.00 91.93           O  
ATOM   1461  CG  ASN A  91       3.356  12.999 -22.146  1.00 91.93           C  
ATOM   1462  ND2 ASN A  91       3.279  12.597 -23.395  1.00 91.93           N  
ATOM   1463 HD21 ASN A  91       3.645  11.704 -23.693  1.00 91.93           H  
ATOM   1464 HD22 ASN A  91       2.625  13.062 -24.009  1.00 91.93           H  
ATOM   1465  OD1 ASN A  91       2.830  14.053 -21.799  1.00 91.93           O  
ATOM   1466  N   ASN A  92       3.559  14.646 -18.512  1.00 87.68           N  
ATOM   1467  H   ASN A  92       4.410  15.175 -18.639  1.00 87.68           H  
ATOM   1468  CA  ASN A  92       2.546  15.158 -17.577  1.00 87.68           C  
ATOM   1469  HA  ASN A  92       2.426  14.443 -16.764  1.00 87.68           H  
ATOM   1470  C   ASN A  92       1.154  15.330 -18.209  1.00 87.68           C  
ATOM   1471  CB  ASN A  92       3.028  16.494 -16.987  1.00 87.68           C  
ATOM   1472  HB2 ASN A  92       2.231  16.905 -16.367  1.00 87.68           H  
ATOM   1473  HB3 ASN A  92       3.222  17.199 -17.796  1.00 87.68           H  
ATOM   1474  O   ASN A  92       0.180  15.455 -17.477  1.00 87.68           O  
ATOM   1475  CG  ASN A  92       4.261  16.376 -16.113  1.00 87.68           C  
ATOM   1476  ND2 ASN A  92       4.876  17.486 -15.783  1.00 87.68           N  
ATOM   1477 HD21 ASN A  92       5.605  17.378 -15.093  1.00 87.68           H  
ATOM   1478 HD22 ASN A  92       4.444  18.375 -15.992  1.00 87.68           H  
ATOM   1479  OD1 ASN A  92       4.716  15.313 -15.731  1.00 87.68           O  
ATOM   1480  N   ASN A  93       1.053  15.335 -19.542  1.00 90.72           N  
ATOM   1481  H   ASN A  93       1.878  15.164 -20.099  1.00 90.72           H  
ATOM   1482  CA  ASN A  93      -0.230  15.452 -20.233  1.00 90.72           C  
ATOM   1483  HA  ASN A  93      -0.876  16.139 -19.686  1.00 90.72           H  
ATOM   1484  C   ASN A  93      -0.957  14.103 -20.300  1.00 90.72           C  
ATOM   1485  CB  ASN A  93       0.002  16.012 -21.643  1.00 90.72           C  
ATOM   1486  HB2 ASN A  93      -0.961  16.116 -22.143  1.00 90.72           H  
ATOM   1487  HB3 ASN A  93       0.600  15.304 -22.217  1.00 90.72           H  
ATOM   1488  O   ASN A  93      -2.175  14.061 -20.172  1.00 90.72           O  
ATOM   1489  CG  ASN A  93       0.677  17.371 -21.662  1.00 90.72           C  
ATOM   1490  ND2 ASN A  93       1.465  17.643 -22.674  1.00 90.72           N  
ATOM   1491 HD21 ASN A  93       1.829  18.585 -22.704  1.00 90.72           H  
ATOM   1492 HD22 ASN A  93       1.580  16.965 -23.414  1.00 90.72           H  
ATOM   1493  OD1 ASN A  93       0.523  18.210 -20.792  1.00 90.72           O  
ATOM   1494  N   THR A  94      -0.219  13.007 -20.506  1.00 92.40           N  
ATOM   1495  H   THR A  94       0.779  13.101 -20.629  1.00 92.40           H  
ATOM   1496  CA  THR A  94      -0.788  11.649 -20.617  1.00 92.40           C  
ATOM   1497  HA  THR A  94      -1.867  11.719 -20.752  1.00 92.40           H  
ATOM   1498  C   THR A  94      -0.574  10.801 -19.364  1.00 92.40           C  
ATOM   1499  CB  THR A  94      -0.232  10.907 -21.839  1.00 92.40           C  
ATOM   1500  HB  THR A  94      -0.741   9.947 -21.918  1.00 92.40           H  
ATOM   1501  O   THR A  94      -1.082   9.688 -19.274  1.00 92.40           O  
ATOM   1502  CG2 THR A  94      -0.430  11.673 -23.146  1.00 92.40           C  
ATOM   1503 HG21 THR A  94       0.153  12.594 -23.143  1.00 92.40           H  
ATOM   1504 HG22 THR A  94      -0.107  11.047 -23.977  1.00 92.40           H  
ATOM   1505 HG23 THR A  94      -1.487  11.909 -23.273  1.00 92.40           H  
ATOM   1506  OG1 THR A  94       1.150  10.685 -21.707  1.00 92.40           O  
ATOM   1507  HG1 THR A  94       1.332   9.984 -22.336  1.00 92.40           H  
ATOM   1508  N   LEU A  95       0.201  11.311 -18.403  1.00 92.41           N  
ATOM   1509  H   LEU A  95       0.617  12.212 -18.596  1.00 92.41           H  
ATOM   1510  CA  LEU A  95       0.703  10.618 -17.214  1.00 92.41           C  
ATOM   1511  HA  LEU A  95       1.396  11.303 -16.725  1.00 92.41           H  
ATOM   1512  C   LEU A  95       1.561   9.376 -17.522  1.00 92.41           C  
ATOM   1513  CB  LEU A  95      -0.452  10.358 -16.228  1.00 92.41           C  
ATOM   1514  HB2 LEU A  95      -0.045   9.909 -15.322  1.00 92.41           H  
ATOM   1515  HB3 LEU A  95      -1.135   9.636 -16.676  1.00 92.41           H  
ATOM   1516  O   LEU A  95       1.925   8.630 -16.615  1.00 92.41           O  
ATOM   1517  CG  LEU A  95      -1.257  11.612 -15.836  1.00 92.41           C  
ATOM   1518  HG  LEU A  95      -1.690  12.071 -16.725  1.00 92.41           H  
ATOM   1519  CD1 LEU A  95      -2.405  11.208 -14.913  1.00 92.41           C  
ATOM   1520 HD11 LEU A  95      -2.014  10.760 -14.000  1.00 92.41           H  
ATOM   1521 HD12 LEU A  95      -3.047  10.488 -15.420  1.00 92.41           H  
ATOM   1522 HD13 LEU A  95      -3.000  12.086 -14.659  1.00 92.41           H  
ATOM   1523  CD2 LEU A  95      -0.392  12.650 -15.115  1.00 92.41           C  
ATOM   1524 HD21 LEU A  95       0.359  13.049 -15.797  1.00 92.41           H  
ATOM   1525 HD22 LEU A  95      -1.019  13.479 -14.787  1.00 92.41           H  
ATOM   1526 HD23 LEU A  95       0.092  12.199 -14.249  1.00 92.41           H  
ATOM   1527  N   GLN A  96       1.937   9.159 -18.782  1.00 96.02           N  
ATOM   1528  H   GLN A  96       1.618   9.807 -19.489  1.00 96.02           H  
ATOM   1529  CA  GLN A  96       2.760   8.030 -19.215  1.00 96.02           C  
ATOM   1530  HA  GLN A  96       2.485   7.147 -18.639  1.00 96.02           H  
ATOM   1531  C   GLN A  96       4.252   8.286 -18.983  1.00 96.02           C  
ATOM   1532  CB  GLN A  96       2.481   7.734 -20.694  1.00 96.02           C  
ATOM   1533  HB2 GLN A  96       2.586   8.657 -21.263  1.00 96.02           H  
ATOM   1534  HB3 GLN A  96       3.221   7.037 -21.088  1.00 96.02           H  
ATOM   1535  O   GLN A  96       4.715   9.427 -18.902  1.00 96.02           O  
ATOM   1536  CG  GLN A  96       1.086   7.122 -20.893  1.00 96.02           C  
ATOM   1537  HG2 GLN A  96       0.335   7.693 -20.348  1.00 96.02           H  
ATOM   1538  HG3 GLN A  96       1.082   6.102 -20.508  1.00 96.02           H  
ATOM   1539  CD  GLN A  96       0.682   7.115 -22.359  1.00 96.02           C  
ATOM   1540  NE2 GLN A  96       0.248   6.008 -22.907  1.00 96.02           N  
ATOM   1541 HE21 GLN A  96       0.475   5.122 -22.478  1.00 96.02           H  
ATOM   1542 HE22 GLN A  96       0.064   6.060 -23.899  1.00 96.02           H  
ATOM   1543  OE1 GLN A  96       0.747   8.129 -23.034  1.00 96.02           O  
ATOM   1544  N   THR A  97       5.028   7.208 -18.923  1.00 97.09           N  
ATOM   1545  H   THR A  97       4.589   6.306 -19.038  1.00 97.09           H  
ATOM   1546  CA  THR A  97       6.488   7.263 -18.906  1.00 97.09           C  
ATOM   1547  HA  THR A  97       6.807   8.244 -18.556  1.00 97.09           H  
ATOM   1548  C   THR A  97       7.029   7.058 -20.317  1.00 97.09           C  
ATOM   1549  CB  THR A  97       7.071   6.239 -17.928  1.00 97.09           C  
ATOM   1550  HB  THR A  97       6.657   5.251 -18.131  1.00 97.09           H  
ATOM   1551  O   THR A  97       6.774   6.050 -20.967  1.00 97.09           O  
ATOM   1552  CG2 THR A  97       8.595   6.175 -17.988  1.00 97.09           C  
ATOM   1553 HG21 THR A  97       8.957   5.498 -17.213  1.00 97.09           H  
ATOM   1554 HG22 THR A  97       9.012   7.170 -17.831  1.00 97.09           H  
ATOM   1555 HG23 THR A  97       8.917   5.793 -18.957  1.00 97.09           H  
ATOM   1556  OG1 THR A  97       6.817   6.632 -16.605  1.00 97.09           O  
ATOM   1557  HG1 THR A  97       5.870   6.708 -16.463  1.00 97.09           H  
ATOM   1558  N   GLY A  98       7.838   8.004 -20.779  1.00 97.08           N  
ATOM   1559  H   GLY A  98       7.982   8.815 -20.195  1.00 97.08           H  
ATOM   1560  CA  GLY A  98       8.635   7.888 -21.991  1.00 97.08           C  
ATOM   1561  HA2 GLY A  98       8.733   8.875 -22.442  1.00 97.08           H  
ATOM   1562  HA3 GLY A  98       8.128   7.241 -22.707  1.00 97.08           H  
ATOM   1563  C   GLY A  98      10.037   7.364 -21.697  1.00 97.08           C  
ATOM   1564  O   GLY A  98      10.731   7.911 -20.836  1.00 97.08           O  
ATOM   1565  N   ILE A  99      10.484   6.360 -22.448  1.00 97.96           N  
ATOM   1566  H   ILE A  99       9.850   5.971 -23.132  1.00 97.96           H  
ATOM   1567  CA  ILE A  99      11.829   5.783 -22.358  1.00 97.96           C  
ATOM   1568  HA  ILE A  99      12.413   6.373 -21.652  1.00 97.96           H  
ATOM   1569  C   ILE A  99      12.523   5.874 -23.717  1.00 97.96           C  
ATOM   1570  CB  ILE A  99      11.793   4.336 -21.809  1.00 97.96           C  
ATOM   1571  HB  ILE A  99      11.166   3.729 -22.462  1.00 97.96           H  
ATOM   1572  O   ILE A  99      11.968   5.492 -24.744  1.00 97.96           O  
ATOM   1573  CG1 ILE A  99      11.168   4.342 -20.396  1.00 97.96           C  
ATOM   1574 HG12 ILE A  99      11.695   5.058 -19.765  1.00 97.96           H  
ATOM   1575 HG13 ILE A  99      10.132   4.669 -20.485  1.00 97.96           H  
ATOM   1576  CG2 ILE A  99      13.208   3.718 -21.788  1.00 97.96           C  
ATOM   1577 HG21 ILE A  99      13.165   2.692 -21.421  1.00 97.96           H  
ATOM   1578 HG22 ILE A  99      13.866   4.305 -21.148  1.00 97.96           H  
ATOM   1579 HG23 ILE A  99      13.619   3.668 -22.797  1.00 97.96           H  
ATOM   1580  CD1 ILE A  99      11.147   2.987 -19.684  1.00 97.96           C  
ATOM   1581 HD11 ILE A  99      10.528   3.063 -18.790  1.00 97.96           H  
ATOM   1582 HD12 ILE A  99      10.723   2.232 -20.347  1.00 97.96           H  
ATOM   1583 HD13 ILE A  99      12.153   2.696 -19.384  1.00 97.96           H  
ATOM   1584  N   LYS A 100      13.772   6.348 -23.716  1.00 97.82           N  
ATOM   1585  H   LYS A 100      14.136   6.679 -22.834  1.00 97.82           H  
ATOM   1586  CA  LYS A 100      14.697   6.220 -24.849  1.00 97.82           C  
ATOM   1587  HA  LYS A 100      14.304   5.467 -25.532  1.00 97.82           H  
ATOM   1588  C   LYS A 100      16.049   5.733 -24.353  1.00 97.82           C  
ATOM   1589  CB  LYS A 100      14.796   7.548 -25.618  1.00 97.82           C  
ATOM   1590  HB2 LYS A 100      15.212   8.323 -24.974  1.00 97.82           H  
ATOM   1591  HB3 LYS A 100      13.790   7.839 -25.919  1.00 97.82           H  
ATOM   1592  O   LYS A 100      16.595   6.287 -23.399  1.00 97.82           O  
ATOM   1593  CG  LYS A 100      15.655   7.405 -26.884  1.00 97.82           C  
ATOM   1594  HG2 LYS A 100      16.695   7.240 -26.603  1.00 97.82           H  
ATOM   1595  HG3 LYS A 100      15.307   6.537 -27.443  1.00 97.82           H  
ATOM   1596  CD  LYS A 100      15.573   8.636 -27.799  1.00 97.82           C  
ATOM   1597  HD2 LYS A 100      14.529   8.829 -28.041  1.00 97.82           H  
ATOM   1598  HD3 LYS A 100      16.004   9.503 -27.297  1.00 97.82           H  
ATOM   1599  CE  LYS A 100      16.350   8.316 -29.084  1.00 97.82           C  
ATOM   1600  HE2 LYS A 100      15.985   7.365 -29.471  1.00 97.82           H  
ATOM   1601  HE3 LYS A 100      17.403   8.171 -28.843  1.00 97.82           H  
ATOM   1602  NZ  LYS A 100      16.196   9.348 -30.136  1.00 97.82           N  
ATOM   1603  HZ1 LYS A 100      15.221   9.459 -30.376  1.00 97.82           H  
ATOM   1604  HZ2 LYS A 100      16.658   9.018 -30.972  1.00 97.82           H  
ATOM   1605  HZ3 LYS A 100      16.600  10.233 -29.864  1.00 97.82           H  
ATOM   1606  N   SER A 101      16.607   4.728 -25.015  1.00 97.56           N  
ATOM   1607  H   SER A 101      16.115   4.313 -25.794  1.00 97.56           H  
ATOM   1608  CA  SER A 101      17.939   4.208 -24.711  1.00 97.56           C  
ATOM   1609  HA  SER A 101      18.523   5.003 -24.250  1.00 97.56           H  
ATOM   1610  C   SER A 101      18.662   3.772 -25.979  1.00 97.56           C  
ATOM   1611  CB  SER A 101      17.831   3.035 -23.736  1.00 97.56           C  
ATOM   1612  HB2 SER A 101      17.250   2.230 -24.186  1.00 97.56           H  
ATOM   1613  HB3 SER A 101      17.333   3.364 -22.824  1.00 97.56           H  
ATOM   1614  O   SER A 101      18.011   3.368 -26.931  1.00 97.56           O  
ATOM   1615  OG  SER A 101      19.127   2.575 -23.424  1.00 97.56           O  
ATOM   1616  HG  SER A 101      19.660   3.316 -23.128  1.00 97.56           H  
ATOM   1617  N   ASN A 102      19.997   3.811 -25.982  1.00 97.44           N  
ATOM   1618  H   ASN A 102      20.471   4.088 -25.134  1.00 97.44           H  
ATOM   1619  CA  ASN A 102      20.820   3.235 -27.058  1.00 97.44           C  
ATOM   1620  HA  ASN A 102      20.314   3.408 -28.008  1.00 97.44           H  
ATOM   1621  C   ASN A 102      20.993   1.705 -26.950  1.00 97.44           C  
ATOM   1622  CB  ASN A 102      22.172   3.959 -27.120  1.00 97.44           C  
ATOM   1623  HB2 ASN A 102      22.655   3.666 -28.053  1.00 97.44           H  
ATOM   1624  HB3 ASN A 102      22.008   5.035 -27.171  1.00 97.44           H  
ATOM   1625  O   ASN A 102      21.823   1.104 -27.634  1.00 97.44           O  
ATOM   1626  CG  ASN A 102      23.111   3.640 -25.967  1.00 97.44           C  
ATOM   1627  ND2 ASN A 102      24.384   3.902 -26.146  1.00 97.44           N  
ATOM   1628 HD21 ASN A 102      25.037   3.789 -25.383  1.00 97.44           H  
ATOM   1629 HD22 ASN A 102      24.682   4.272 -27.038  1.00 97.44           H  
ATOM   1630  OD1 ASN A 102      22.731   3.220 -24.885  1.00 97.44           O  
ATOM   1631  N   LYS A 103      20.260   1.070 -26.033  1.00 97.44           N  
ATOM   1632  H   LYS A 103      19.619   1.626 -25.485  1.00 97.44           H  
ATOM   1633  CA  LYS A 103      20.181  -0.377 -25.837  1.00 97.44           C  
ATOM   1634  HA  LYS A 103      20.573  -0.886 -26.717  1.00 97.44           H  
ATOM   1635  C   LYS A 103      18.714  -0.771 -25.709  1.00 97.44           C  
ATOM   1636  CB  LYS A 103      20.968  -0.785 -24.577  1.00 97.44           C  
ATOM   1637  HB2 LYS A 103      20.543  -0.246 -23.729  1.00 97.44           H  
ATOM   1638  HB3 LYS A 103      20.830  -1.850 -24.395  1.00 97.44           H  
ATOM   1639  O   LYS A 103      17.871   0.049 -25.355  1.00 97.44           O  
ATOM   1640  CG  LYS A 103      22.474  -0.481 -24.614  1.00 97.44           C  
ATOM   1641  HG2 LYS A 103      22.626   0.586 -24.774  1.00 97.44           H  
ATOM   1642  HG3 LYS A 103      22.899  -0.736 -23.644  1.00 97.44           H  
ATOM   1643  CD  LYS A 103      23.219  -1.270 -25.697  1.00 97.44           C  
ATOM   1644  HD2 LYS A 103      23.137  -2.338 -25.491  1.00 97.44           H  
ATOM   1645  HD3 LYS A 103      22.775  -1.062 -26.671  1.00 97.44           H  
ATOM   1646  CE  LYS A 103      24.688  -0.848 -25.722  1.00 97.44           C  
ATOM   1647  HE2 LYS A 103      24.721   0.241 -25.777  1.00 97.44           H  
ATOM   1648  HE3 LYS A 103      25.165  -1.153 -24.790  1.00 97.44           H  
ATOM   1649  NZ  LYS A 103      25.380  -1.430 -26.897  1.00 97.44           N  
ATOM   1650  HZ1 LYS A 103      25.369  -2.440 -26.860  1.00 97.44           H  
ATOM   1651  HZ2 LYS A 103      24.903  -1.139 -27.738  1.00 97.44           H  
ATOM   1652  HZ3 LYS A 103      26.334  -1.104 -26.951  1.00 97.44           H  
ATOM   1653  N   THR A 104      18.423  -2.038 -25.972  1.00 97.96           N  
ATOM   1654  H   THR A 104      19.156  -2.687 -26.223  1.00 97.96           H  
ATOM   1655  CA  THR A 104      17.085  -2.591 -25.760  1.00 97.96           C  
ATOM   1656  HA  THR A 104      16.366  -1.948 -26.266  1.00 97.96           H  
ATOM   1657  C   THR A 104      16.746  -2.606 -24.272  1.00 97.96           C  
ATOM   1658  CB  THR A 104      16.972  -4.005 -26.345  1.00 97.96           C  
ATOM   1659  HB  THR A 104      16.026  -4.449 -26.038  1.00 97.96           H  
ATOM   1660  O   THR A 104      17.613  -2.894 -23.447  1.00 97.96           O  
ATOM   1661  CG2 THR A 104      17.039  -3.987 -27.870  1.00 97.96           C  
ATOM   1662 HG21 THR A 104      17.993  -3.589 -28.215  1.00 97.96           H  
ATOM   1663 HG22 THR A 104      16.232  -3.367 -28.259  1.00 97.96           H  
ATOM   1664 HG23 THR A 104      16.903  -4.995 -28.262  1.00 97.96           H  
ATOM   1665  OG1 THR A 104      18.044  -4.823 -25.916  1.00 97.96           O  
ATOM   1666  HG1 THR A 104      17.930  -5.664 -26.365  1.00 97.96           H  
ATOM   1667  N   VAL A 105      15.497  -2.312 -23.915  1.00 98.46           N  
ATOM   1668  H   VAL A 105      14.835  -2.109 -24.650  1.00 98.46           H  
ATOM   1669  CA  VAL A 105      14.986  -2.439 -22.536  1.00 98.46           C  
ATOM   1670  HA  VAL A 105      15.812  -2.679 -21.866  1.00 98.46           H  
ATOM   1671  C   VAL A 105      14.010  -3.607 -22.490  1.00 98.46           C  
ATOM   1672  CB  VAL A 105      14.361  -1.127 -22.025  1.00 98.46           C  
ATOM   1673  HB  VAL A 105      13.565  -0.822 -22.705  1.00 98.46           H  
ATOM   1674  O   VAL A 105      13.182  -3.750 -23.380  1.00 98.46           O  
ATOM   1675  CG1 VAL A 105      13.746  -1.263 -20.627  1.00 98.46           C  
ATOM   1676 HG11 VAL A 105      14.498  -1.596 -19.912  1.00 98.46           H  
ATOM   1677 HG12 VAL A 105      12.919  -1.973 -20.641  1.00 98.46           H  
ATOM   1678 HG13 VAL A 105      13.348  -0.301 -20.304  1.00 98.46           H  
ATOM   1679  CG2 VAL A 105      15.409  -0.006 -21.974  1.00 98.46           C  
ATOM   1680 HG21 VAL A 105      15.816   0.173 -22.969  1.00 98.46           H  
ATOM   1681 HG22 VAL A 105      14.947   0.916 -21.621  1.00 98.46           H  
ATOM   1682 HG23 VAL A 105      16.220  -0.286 -21.302  1.00 98.46           H  
ATOM   1683  N   ASP A 106      14.115  -4.472 -21.488  1.00 98.40           N  
ATOM   1684  H   ASP A 106      14.782  -4.275 -20.755  1.00 98.40           H  
ATOM   1685  CA  ASP A 106      13.358  -5.723 -21.421  1.00 98.40           C  
ATOM   1686  HA  ASP A 106      12.670  -5.788 -22.264  1.00 98.40           H  
ATOM   1687  C   ASP A 106      12.506  -5.788 -20.147  1.00 98.40           C  
ATOM   1688  CB  ASP A 106      14.348  -6.892 -21.561  1.00 98.40           C  
ATOM   1689  HB2 ASP A 106      15.064  -6.844 -20.741  1.00 98.40           H  
ATOM   1690  HB3 ASP A 106      14.902  -6.767 -22.491  1.00 98.40           H  
ATOM   1691  O   ASP A 106      13.017  -6.024 -19.051  1.00 98.40           O  
ATOM   1692  CG  ASP A 106      13.701  -8.278 -21.582  1.00 98.40           C  
ATOM   1693  OD1 ASP A 106      12.454  -8.364 -21.535  1.00 98.40           O  
ATOM   1694  OD2 ASP A 106      14.467  -9.271 -21.691  1.00 98.40           O  
ATOM   1695  N   PHE A 107      11.191  -5.608 -20.304  1.00 98.37           N  
ATOM   1696  H   PHE A 107      10.833  -5.384 -21.221  1.00 98.37           H  
ATOM   1697  CA  PHE A 107      10.206  -5.739 -19.227  1.00 98.37           C  
ATOM   1698  HA  PHE A 107      10.728  -5.641 -18.275  1.00 98.37           H  
ATOM   1699  C   PHE A 107       9.538  -7.123 -19.178  1.00 98.37           C  
ATOM   1700  CB  PHE A 107       9.181  -4.598 -19.308  1.00 98.37           C  
ATOM   1701  HB2 PHE A 107       8.625  -4.687 -20.242  1.00 98.37           H  
ATOM   1702  HB3 PHE A 107       8.463  -4.717 -18.497  1.00 98.37           H  
ATOM   1703  O   PHE A 107       8.598  -7.332 -18.415  1.00 98.37           O  
ATOM   1704  CG  PHE A 107       9.758  -3.197 -19.194  1.00 98.37           C  
ATOM   1705  CD1 PHE A 107      10.575  -2.845 -18.101  1.00 98.37           C  
ATOM   1706  HD1 PHE A 107      10.854  -3.585 -17.365  1.00 98.37           H  
ATOM   1707  CD2 PHE A 107       9.429  -2.217 -20.146  1.00 98.37           C  
ATOM   1708  HD2 PHE A 107       8.793  -2.466 -20.983  1.00 98.37           H  
ATOM   1709  CE1 PHE A 107      11.028  -1.529 -17.934  1.00 98.37           C  
ATOM   1710  HE1 PHE A 107      11.633  -1.266 -17.078  1.00 98.37           H  
ATOM   1711  CE2 PHE A 107       9.882  -0.898 -19.979  1.00 98.37           C  
ATOM   1712  HE2 PHE A 107       9.579  -0.132 -20.678  1.00 98.37           H  
ATOM   1713  CZ  PHE A 107      10.672  -0.551 -18.871  1.00 98.37           C  
ATOM   1714  HZ  PHE A 107      10.991   0.471 -18.730  1.00 98.37           H  
ATOM   1715  N   THR A 108      10.014  -8.097 -19.963  1.00 98.10           N  
ATOM   1716  H   THR A 108      10.802  -7.898 -20.563  1.00 98.10           H  
ATOM   1717  CA  THR A 108       9.483  -9.475 -19.943  1.00 98.10           C  
ATOM   1718  HA  THR A 108       8.407  -9.420 -19.778  1.00 98.10           H  
ATOM   1719  C   THR A 108      10.040 -10.317 -18.793  1.00 98.10           C  
ATOM   1720  CB  THR A 108       9.688 -10.203 -21.282  1.00 98.10           C  
ATOM   1721  HB  THR A 108       9.137 -11.143 -21.240  1.00 98.10           H  
ATOM   1722  O   THR A 108       9.533 -11.404 -18.519  1.00 98.10           O  
ATOM   1723  CG2 THR A 108       9.158  -9.402 -22.470  1.00 98.10           C  
ATOM   1724 HG21 THR A 108       9.260  -9.995 -23.379  1.00 98.10           H  
ATOM   1725 HG22 THR A 108       9.715  -8.472 -22.586  1.00 98.10           H  
ATOM   1726 HG23 THR A 108       8.102  -9.181 -22.316  1.00 98.10           H  
ATOM   1727  OG1 THR A 108      11.040 -10.503 -21.542  1.00 98.10           O  
ATOM   1728  HG1 THR A 108      11.542  -9.685 -21.533  1.00 98.10           H  
ATOM   1729  N   ILE A 109      11.066  -9.813 -18.102  1.00 97.75           N  
ATOM   1730  H   ILE A 109      11.411  -8.904 -18.374  1.00 97.75           H  
ATOM   1731  CA  ILE A 109      11.713 -10.503 -16.986  1.00 97.75           C  
ATOM   1732  HA  ILE A 109      11.893 -11.530 -17.303  1.00 97.75           H  
ATOM   1733  C   ILE A 109      10.833 -10.588 -15.735  1.00 97.75           C  
ATOM   1734  CB  ILE A 109      13.078  -9.873 -16.648  1.00 97.75           C  
ATOM   1735  HB  ILE A 109      13.496 -10.436 -15.814  1.00 97.75           H  
ATOM   1736  O   ILE A 109       9.949  -9.765 -15.495  1.00 97.75           O  
ATOM   1737  CG1 ILE A 109      12.967  -8.392 -16.219  1.00 97.75           C  
ATOM   1738 HG12 ILE A 109      12.130  -8.267 -15.531  1.00 97.75           H  
ATOM   1739 HG13 ILE A 109      12.783  -7.767 -17.093  1.00 97.75           H  
ATOM   1740  CG2 ILE A 109      14.028 -10.047 -17.844  1.00 97.75           C  
ATOM   1741 HG21 ILE A 109      13.743  -9.373 -18.652  1.00 97.75           H  
ATOM   1742 HG22 ILE A 109      15.047  -9.842 -17.517  1.00 97.75           H  
ATOM   1743 HG23 ILE A 109      13.981 -11.074 -18.207  1.00 97.75           H  
ATOM   1744  CD1 ILE A 109      14.215  -7.892 -15.488  1.00 97.75           C  
ATOM   1745 HD11 ILE A 109      14.290  -8.398 -14.526  1.00 97.75           H  
ATOM   1746 HD12 ILE A 109      15.111  -8.117 -16.067  1.00 97.75           H  
ATOM   1747 HD13 ILE A 109      14.140  -6.817 -15.328  1.00 97.75           H  
ATOM   1748  N   GLU A 110      11.132 -11.570 -14.891  1.00 97.19           N  
ATOM   1749  H   GLU A 110      11.848 -12.236 -15.143  1.00 97.19           H  
ATOM   1750  CA  GLU A 110      10.562 -11.670 -13.550  1.00 97.19           C  
ATOM   1751  HA  GLU A 110       9.475 -11.697 -13.636  1.00 97.19           H  
ATOM   1752  C   GLU A 110      10.960 -10.465 -12.681  1.00 97.19           C  
ATOM   1753  CB  GLU A 110      11.034 -12.980 -12.919  1.00 97.19           C  
ATOM   1754  HB2 GLU A 110      10.939 -13.783 -13.650  1.00 97.19           H  
ATOM   1755  HB3 GLU A 110      12.085 -12.870 -12.655  1.00 97.19           H  
ATOM   1756  O   GLU A 110      12.077  -9.950 -12.788  1.00 97.19           O  
ATOM   1757  CG  GLU A 110      10.211 -13.357 -11.680  1.00 97.19           C  
ATOM   1758  HG2 GLU A 110      10.218 -12.523 -10.978  1.00 97.19           H  
ATOM   1759  HG3 GLU A 110       9.181 -13.539 -11.988  1.00 97.19           H  
ATOM   1760  CD  GLU A 110      10.769 -14.588 -10.960  1.00 97.19           C  
ATOM   1761  OE1 GLU A 110      10.098 -15.040 -10.012  1.00 97.19           O  
ATOM   1762  OE2 GLU A 110      11.890 -15.017 -11.321  1.00 97.19           O  
ATOM   1763  N   ASN A 111      10.052 -10.032 -11.805  1.00 97.52           N  
ATOM   1764  H   ASN A 111       9.220 -10.588 -11.669  1.00 97.52           H  
ATOM   1765  CA  ASN A 111      10.195  -8.872 -10.920  1.00 97.52           C  
ATOM   1766  HA  ASN A 111       9.201  -8.704 -10.506  1.00 97.52           H  
ATOM   1767  C   ASN A 111      10.538  -7.565 -11.646  1.00 97.52           C  
ATOM   1768  CB  ASN A 111      11.135  -9.194  -9.740  1.00 97.52           C  
ATOM   1769  HB2 ASN A 111      11.149  -8.356  -9.043  1.00 97.52           H  
ATOM   1770  HB3 ASN A 111      12.145  -9.344 -10.119  1.00 97.52           H  
ATOM   1771  O   ASN A 111      11.203  -6.693 -11.083  1.00 97.52           O  
ATOM   1772  CG  ASN A 111      10.702 -10.425  -8.971  1.00 97.52           C  
ATOM   1773  ND2 ASN A 111      11.604 -11.066  -8.270  1.00 97.52           N  
ATOM   1774 HD21 ASN A 111      12.406 -10.556  -7.928  1.00 97.52           H  
ATOM   1775 HD22 ASN A 111      11.246 -11.891  -7.811  1.00 97.52           H  
ATOM   1776  OD1 ASN A 111       9.558 -10.836  -8.986  1.00 97.52           O  
ATOM   1777  N   SER A 112      10.114  -7.437 -12.906  1.00 97.83           N  
ATOM   1778  H   SER A 112       9.609  -8.205 -13.325  1.00 97.83           H  
ATOM   1779  CA  SER A 112      10.315  -6.223 -13.686  1.00 97.83           C  
ATOM   1780  HA  SER A 112      11.389  -6.062 -13.781  1.00 97.83           H  
ATOM   1781  C   SER A 112       9.678  -5.005 -13.012  1.00 97.83           C  
ATOM   1782  CB  SER A 112       9.719  -6.377 -15.083  1.00 97.83           C  
ATOM   1783  HB2 SER A 112       8.631  -6.413 -15.023  1.00 97.83           H  
ATOM   1784  HB3 SER A 112      10.085  -7.287 -15.559  1.00 97.83           H  
ATOM   1785  O   SER A 112       8.558  -5.081 -12.514  1.00 97.83           O  
ATOM   1786  OG  SER A 112      10.122  -5.263 -15.842  1.00 97.83           O  
ATOM   1787  HG  SER A 112      11.028  -5.419 -16.119  1.00 97.83           H  
ATOM   1788  N   ILE A 113      10.359  -3.861 -13.072  1.00 97.31           N  
ATOM   1789  H   ILE A 113      11.300  -3.890 -13.439  1.00 97.31           H  
ATOM   1790  CA  ILE A 113       9.791  -2.555 -12.710  1.00 97.31           C  
ATOM   1791  HA  ILE A 113       9.184  -2.700 -11.816  1.00 97.31           H  
ATOM   1792  C   ILE A 113       8.843  -1.999 -13.793  1.00 97.31           C  
ATOM   1793  CB  ILE A 113      10.934  -1.584 -12.341  1.00 97.31           C  
ATOM   1794  HB  ILE A 113      11.621  -2.127 -11.692  1.00 97.31           H  
ATOM   1795  O   ILE A 113       8.236  -0.953 -13.597  1.00 97.31           O  
ATOM   1796  CG1 ILE A 113      10.413  -0.373 -11.538  1.00 97.31           C  
ATOM   1797 HG12 ILE A 113       9.888   0.316 -12.200  1.00 97.31           H  
ATOM   1798 HG13 ILE A 113       9.715  -0.723 -10.777  1.00 97.31           H  
ATOM   1799  CG2 ILE A 113      11.713  -1.136 -13.592  1.00 97.31           C  
ATOM   1800 HG21 ILE A 113      12.599  -0.579 -13.287  1.00 97.31           H  
ATOM   1801 HG22 ILE A 113      12.030  -2.002 -14.173  1.00 97.31           H  
ATOM   1802 HG23 ILE A 113      11.088  -0.494 -14.212  1.00 97.31           H  
ATOM   1803  CD1 ILE A 113      11.518   0.413 -10.831  1.00 97.31           C  
ATOM   1804 HD11 ILE A 113      11.084   1.241 -10.271  1.00 97.31           H  
ATOM   1805 HD12 ILE A 113      12.217   0.826 -11.558  1.00 97.31           H  
ATOM   1806 HD13 ILE A 113      12.031  -0.241 -10.126  1.00 97.31           H  
ATOM   1807  N   GLY A 114       8.697  -2.682 -14.936  1.00 97.29           N  
ATOM   1808  H   GLY A 114       9.197  -3.554 -15.037  1.00 97.29           H  
ATOM   1809  CA  GLY A 114       7.846  -2.263 -16.057  1.00 97.29           C  
ATOM   1810  HA2 GLY A 114       8.337  -1.452 -16.594  1.00 97.29           H  
ATOM   1811  HA3 GLY A 114       7.723  -3.100 -16.745  1.00 97.29           H  
ATOM   1812  C   GLY A 114       6.447  -1.785 -15.645  1.00 97.29           C  
ATOM   1813  O   GLY A 114       6.112  -0.654 -15.992  1.00 97.29           O  
ATOM   1814  N   PRO A 115       5.676  -2.554 -14.846  1.00 95.72           N  
ATOM   1815  CA  PRO A 115       4.351  -2.137 -14.384  1.00 95.72           C  
ATOM   1816  HA  PRO A 115       3.700  -2.036 -15.252  1.00 95.72           H  
ATOM   1817  C   PRO A 115       4.348  -0.808 -13.619  1.00 95.72           C  
ATOM   1818  CB  PRO A 115       3.840  -3.288 -13.510  1.00 95.72           C  
ATOM   1819  HB2 PRO A 115       4.153  -3.149 -12.475  1.00 95.72           H  
ATOM   1820  HB3 PRO A 115       2.756  -3.384 -13.569  1.00 95.72           H  
ATOM   1821  O   PRO A 115       3.494   0.030 -13.883  1.00 95.72           O  
ATOM   1822  CG  PRO A 115       4.551  -4.505 -14.096  1.00 95.72           C  
ATOM   1823  HG2 PRO A 115       4.633  -5.316 -13.372  1.00 95.72           H  
ATOM   1824  HG3 PRO A 115       4.032  -4.837 -14.995  1.00 95.72           H  
ATOM   1825  CD  PRO A 115       5.919  -3.940 -14.470  1.00 95.72           C  
ATOM   1826  HD2 PRO A 115       6.571  -3.963 -13.596  1.00 95.72           H  
ATOM   1827  HD3 PRO A 115       6.355  -4.512 -15.289  1.00 95.72           H  
ATOM   1828  N   LEU A 116       5.346  -0.566 -12.758  1.00 95.34           N  
ATOM   1829  H   LEU A 116       6.069  -1.262 -12.645  1.00 95.34           H  
ATOM   1830  CA  LEU A 116       5.497   0.706 -12.038  1.00 95.34           C  
ATOM   1831  HA  LEU A 116       4.591   0.890 -11.460  1.00 95.34           H  
ATOM   1832  C   LEU A 116       5.682   1.885 -13.008  1.00 95.34           C  
ATOM   1833  CB  LEU A 116       6.716   0.593 -11.100  1.00 95.34           C  
ATOM   1834  HB2 LEU A 116       7.615   0.535 -11.714  1.00 95.34           H  
ATOM   1835  HB3 LEU A 116       6.645  -0.320 -10.510  1.00 95.34           H  
ATOM   1836  O   LEU A 116       5.176   2.983 -12.795  1.00 95.34           O  
ATOM   1837  CG  LEU A 116       6.873   1.793 -10.151  1.00 95.34           C  
ATOM   1838  HG  LEU A 116       6.722   2.730 -10.687  1.00 95.34           H  
ATOM   1839  CD1 LEU A 116       5.875   1.694  -9.014  1.00 95.34           C  
ATOM   1840 HD11 LEU A 116       4.873   1.508  -9.402  1.00 95.34           H  
ATOM   1841 HD12 LEU A 116       5.859   2.638  -8.469  1.00 95.34           H  
ATOM   1842 HD13 LEU A 116       6.130   0.869  -8.349  1.00 95.34           H  
ATOM   1843  CD2 LEU A 116       8.271   1.823  -9.541  1.00 95.34           C  
ATOM   1844 HD21 LEU A 116       8.333   2.630  -8.811  1.00 95.34           H  
ATOM   1845 HD22 LEU A 116       8.483   0.874  -9.048  1.00 95.34           H  
ATOM   1846 HD23 LEU A 116       8.994   2.011 -10.335  1.00 95.34           H  
ATOM   1847  N   LEU A 117       6.403   1.647 -14.104  1.00 96.39           N  
ATOM   1848  H   LEU A 117       6.747   0.707 -14.234  1.00 96.39           H  
ATOM   1849  CA  LEU A 117       6.628   2.618 -15.175  1.00 96.39           C  
ATOM   1850  HA  LEU A 117       6.646   3.618 -14.742  1.00 96.39           H  
ATOM   1851  C   LEU A 117       5.489   2.636 -16.215  1.00 96.39           C  
ATOM   1852  CB  LEU A 117       8.004   2.343 -15.815  1.00 96.39           C  
ATOM   1853  HB2 LEU A 117       7.974   1.354 -16.273  1.00 96.39           H  
ATOM   1854  HB3 LEU A 117       8.169   3.077 -16.603  1.00 96.39           H  
ATOM   1855  O   LEU A 117       5.621   3.298 -17.240  1.00 96.39           O  
ATOM   1856  CG  LEU A 117       9.203   2.385 -14.850  1.00 96.39           C  
ATOM   1857  HG  LEU A 117       9.099   1.606 -14.095  1.00 96.39           H  
ATOM   1858  CD1 LEU A 117      10.493   2.119 -15.633  1.00 96.39           C  
ATOM   1859 HD11 LEU A 117      11.336   2.087 -14.943  1.00 96.39           H  
ATOM   1860 HD12 LEU A 117      10.650   2.911 -16.364  1.00 96.39           H  
ATOM   1861 HD13 LEU A 117      10.412   1.160 -16.144  1.00 96.39           H  
ATOM   1862  CD2 LEU A 117       9.346   3.734 -14.149  1.00 96.39           C  
ATOM   1863 HD21 LEU A 117       9.374   4.529 -14.894  1.00 96.39           H  
ATOM   1864 HD22 LEU A 117       8.496   3.896 -13.486  1.00 96.39           H  
ATOM   1865 HD23 LEU A 117      10.255   3.752 -13.547  1.00 96.39           H  
ATOM   1866  N   GLY A 118       4.398   1.896 -15.996  1.00 96.48           N  
ATOM   1867  H   GLY A 118       4.323   1.395 -15.121  1.00 96.48           H  
ATOM   1868  CA  GLY A 118       3.253   1.804 -16.905  1.00 96.48           C  
ATOM   1869  HA2 GLY A 118       2.983   2.807 -17.235  1.00 96.48           H  
ATOM   1870  HA3 GLY A 118       2.408   1.399 -16.348  1.00 96.48           H  
ATOM   1871  C   GLY A 118       3.472   0.925 -18.145  1.00 96.48           C  
ATOM   1872  O   GLY A 118       2.679   0.977 -19.083  1.00 96.48           O  
ATOM   1873  N   PHE A 119       4.547   0.140 -18.219  1.00 97.78           N  
ATOM   1874  H   PHE A 119       5.140   0.078 -17.404  1.00 97.78           H  
ATOM   1875  CA  PHE A 119       4.829  -0.742 -19.356  1.00 97.78           C  
ATOM   1876  HA  PHE A 119       4.329  -0.353 -20.243  1.00 97.78           H  
ATOM   1877  C   PHE A 119       4.290  -2.157 -19.124  1.00 97.78           C  
ATOM   1878  CB  PHE A 119       6.331  -0.766 -19.666  1.00 97.78           C  
ATOM   1879  HB2 PHE A 119       6.885  -0.970 -18.750  1.00 97.78           H  
ATOM   1880  HB3 PHE A 119       6.525  -1.592 -20.350  1.00 97.78           H  
ATOM   1881  O   PHE A 119       4.526  -2.774 -18.083  1.00 97.78           O  
ATOM   1882  CG  PHE A 119       6.857   0.507 -20.303  1.00 97.78           C  
ATOM   1883  CD1 PHE A 119       6.880   0.640 -21.702  1.00 97.78           C  
ATOM   1884  HD1 PHE A 119       6.515  -0.172 -22.314  1.00 97.78           H  
ATOM   1885  CD2 PHE A 119       7.317   1.566 -19.505  1.00 97.78           C  
ATOM   1886  HD2 PHE A 119       7.269   1.485 -18.429  1.00 97.78           H  
ATOM   1887  CE1 PHE A 119       7.350   1.821 -22.304  1.00 97.78           C  
ATOM   1888  HE1 PHE A 119       7.330   1.936 -23.377  1.00 97.78           H  
ATOM   1889  CE2 PHE A 119       7.785   2.749 -20.101  1.00 97.78           C  
ATOM   1890  HE2 PHE A 119       8.081   3.579 -19.476  1.00 97.78           H  
ATOM   1891  CZ  PHE A 119       7.802   2.880 -21.500  1.00 97.78           C  
ATOM   1892  HZ  PHE A 119       8.117   3.808 -21.954  1.00 97.78           H  
ATOM   1893  N   SER A 120       3.628  -2.709 -20.143  1.00 97.53           N  
ATOM   1894  H   SER A 120       3.449  -2.147 -20.962  1.00 97.53           H  
ATOM   1895  CA  SER A 120       3.322  -4.137 -20.223  1.00 97.53           C  
ATOM   1896  HA  SER A 120       2.830  -4.433 -19.296  1.00 97.53           H  
ATOM   1897  C   SER A 120       4.599  -4.981 -20.367  1.00 97.53           C  
ATOM   1898  CB  SER A 120       2.345  -4.394 -21.378  1.00 97.53           C  
ATOM   1899  HB2 SER A 120       1.454  -3.782 -21.244  1.00 97.53           H  
ATOM   1900  HB3 SER A 120       2.049  -5.443 -21.377  1.00 97.53           H  
ATOM   1901  O   SER A 120       5.704  -4.466 -20.570  1.00 97.53           O  
ATOM   1902  OG  SER A 120       2.942  -4.082 -22.618  1.00 97.53           O  
ATOM   1903  HG  SER A 120       2.932  -3.126 -22.705  1.00 97.53           H  
ATOM   1904  N   LYS A 121       4.466  -6.311 -20.273  1.00 97.62           N  
ATOM   1905  H   LYS A 121       3.536  -6.684 -20.142  1.00 97.62           H  
ATOM   1906  CA  LYS A 121       5.579  -7.250 -20.480  1.00 97.62           C  
ATOM   1907  HA  LYS A 121       6.436  -6.912 -19.897  1.00 97.62           H  
ATOM   1908  C   LYS A 121       6.014  -7.259 -21.949  1.00 97.62           C  
ATOM   1909  CB  LYS A 121       5.199  -8.661 -20.004  1.00 97.62           C  
ATOM   1910  HB2 LYS A 121       5.981  -9.349 -20.327  1.00 97.62           H  
ATOM   1911  HB3 LYS A 121       4.264  -8.968 -20.471  1.00 97.62           H  
ATOM   1912  O   LYS A 121       5.614  -8.131 -22.715  1.00 97.62           O  
ATOM   1913  CG  LYS A 121       5.073  -8.761 -18.479  1.00 97.62           C  
ATOM   1914  HG2 LYS A 121       5.983  -8.379 -18.017  1.00 97.62           H  
ATOM   1915  HG3 LYS A 121       4.224  -8.168 -18.139  1.00 97.62           H  
ATOM   1916  CD  LYS A 121       4.879 -10.226 -18.068  1.00 97.62           C  
ATOM   1917  HD2 LYS A 121       5.719 -10.814 -18.437  1.00 97.62           H  
ATOM   1918  HD3 LYS A 121       3.956 -10.604 -18.509  1.00 97.62           H  
ATOM   1919  CE  LYS A 121       4.812 -10.340 -16.542  1.00 97.62           C  
ATOM   1920  HE2 LYS A 121       3.966  -9.754 -16.185  1.00 97.62           H  
ATOM   1921  HE3 LYS A 121       5.719  -9.903 -16.124  1.00 97.62           H  
ATOM   1922  NZ  LYS A 121       4.680 -11.753 -16.107  1.00 97.62           N  
ATOM   1923  HZ1 LYS A 121       3.839 -12.165 -16.485  1.00 97.62           H  
ATOM   1924  HZ2 LYS A 121       4.634 -11.808 -15.100  1.00 97.62           H  
ATOM   1925  HZ3 LYS A 121       5.476 -12.293 -16.418  1.00 97.62           H  
ATOM   1926  N   LYS A 122       6.855  -6.300 -22.333  1.00 97.68           N  
ATOM   1927  H   LYS A 122       7.029  -5.562 -21.665  1.00 97.68           H  
ATOM   1928  CA  LYS A 122       7.400  -6.154 -23.688  1.00 97.68           C  
ATOM   1929  HA  LYS A 122       7.346  -7.126 -24.179  1.00 97.68           H  
ATOM   1930  C   LYS A 122       8.875  -5.758 -23.680  1.00 97.68           C  
ATOM   1931  CB  LYS A 122       6.518  -5.187 -24.507  1.00 97.68           C  
ATOM   1932  HB2 LYS A 122       5.492  -5.554 -24.480  1.00 97.68           H  
ATOM   1933  HB3 LYS A 122       6.845  -5.210 -25.546  1.00 97.68           H  
ATOM   1934  O   LYS A 122       9.432  -5.368 -22.653  1.00 97.68           O  
ATOM   1935  CG  LYS A 122       6.528  -3.725 -24.026  1.00 97.68           C  
ATOM   1936  HG2 LYS A 122       6.204  -3.679 -22.986  1.00 97.68           H  
ATOM   1937  HG3 LYS A 122       7.539  -3.325 -24.096  1.00 97.68           H  
ATOM   1938  CD  LYS A 122       5.580  -2.860 -24.877  1.00 97.68           C  
ATOM   1939  HD2 LYS A 122       4.568  -3.258 -24.803  1.00 97.68           H  
ATOM   1940  HD3 LYS A 122       5.899  -2.887 -25.919  1.00 97.68           H  
ATOM   1941  CE  LYS A 122       5.587  -1.412 -24.374  1.00 97.68           C  
ATOM   1942  HE2 LYS A 122       5.291  -1.425 -23.325  1.00 97.68           H  
ATOM   1943  HE3 LYS A 122       6.602  -1.020 -24.451  1.00 97.68           H  
ATOM   1944  NZ  LYS A 122       4.653  -0.526 -25.110  1.00 97.68           N  
ATOM   1945  HZ1 LYS A 122       4.695   0.429 -24.783  1.00 97.68           H  
ATOM   1946  HZ2 LYS A 122       4.781  -0.543 -26.112  1.00 97.68           H  
ATOM   1947  HZ3 LYS A 122       3.697  -0.785 -24.912  1.00 97.68           H  
ATOM   1948  N   LYS A 123       9.505  -5.872 -24.847  1.00 98.09           N  
ATOM   1949  H   LYS A 123       8.951  -6.128 -25.652  1.00 98.09           H  
ATOM   1950  CA  LYS A 123      10.845  -5.339 -25.107  1.00 98.09           C  
ATOM   1951  HA  LYS A 123      11.336  -5.118 -24.159  1.00 98.09           H  
ATOM   1952  C   LYS A 123      10.719  -4.023 -25.864  1.00 98.09           C  
ATOM   1953  CB  LYS A 123      11.706  -6.354 -25.866  1.00 98.09           C  
ATOM   1954  HB2 LYS A 123      11.197  -6.650 -26.784  1.00 98.09           H  
ATOM   1955  HB3 LYS A 123      12.651  -5.882 -26.134  1.00 98.09           H  
ATOM   1956  O   LYS A 123       9.882  -3.902 -26.752  1.00 98.09           O  
ATOM   1957  CG  LYS A 123      11.994  -7.588 -25.001  1.00 98.09           C  
ATOM   1958  HG2 LYS A 123      12.513  -7.275 -24.095  1.00 98.09           H  
ATOM   1959  HG3 LYS A 123      11.056  -8.070 -24.725  1.00 98.09           H  
ATOM   1960  CD  LYS A 123      12.863  -8.594 -25.756  1.00 98.09           C  
ATOM   1961  HD2 LYS A 123      13.817  -8.131 -26.008  1.00 98.09           H  
ATOM   1962  HD3 LYS A 123      12.351  -8.885 -26.673  1.00 98.09           H  
ATOM   1963  CE  LYS A 123      13.090  -9.823 -24.871  1.00 98.09           C  
ATOM   1964  HE2 LYS A 123      12.121 -10.197 -24.540  1.00 98.09           H  
ATOM   1965  HE3 LYS A 123      13.637  -9.522 -23.978  1.00 98.09           H  
ATOM   1966  NZ  LYS A 123      13.822 -10.878 -25.609  1.00 98.09           N  
ATOM   1967  HZ1 LYS A 123      13.939 -11.689 -25.017  1.00 98.09           H  
ATOM   1968  HZ2 LYS A 123      13.297 -11.151 -26.427  1.00 98.09           H  
ATOM   1969  HZ3 LYS A 123      14.727 -10.538 -25.903  1.00 98.09           H  
ATOM   1970  N   LEU A 124      11.535  -3.051 -25.486  1.00 98.41           N  
ATOM   1971  H   LEU A 124      12.193  -3.255 -24.747  1.00 98.41           H  
ATOM   1972  CA  LEU A 124      11.659  -1.766 -26.153  1.00 98.41           C  
ATOM   1973  HA  LEU A 124      10.788  -1.592 -26.784  1.00 98.41           H  
ATOM   1974  C   LEU A 124      12.904  -1.795 -27.036  1.00 98.41           C  
ATOM   1975  CB  LEU A 124      11.743  -0.630 -25.124  1.00 98.41           C  
ATOM   1976  HB2 LEU A 124      12.721  -0.675 -24.646  1.00 98.41           H  
ATOM   1977  HB3 LEU A 124      11.708   0.311 -25.674  1.00 98.41           H  
ATOM   1978  O   LEU A 124      14.001  -2.095 -26.555  1.00 98.41           O  
ATOM   1979  CG  LEU A 124      10.661  -0.603 -24.030  1.00 98.41           C  
ATOM   1980  HG  LEU A 124      10.795  -1.453 -23.361  1.00 98.41           H  
ATOM   1981  CD1 LEU A 124      10.825   0.684 -23.218  1.00 98.41           C  
ATOM   1982 HD11 LEU A 124      11.738   0.637 -22.625  1.00 98.41           H  
ATOM   1983 HD12 LEU A 124       9.973   0.823 -22.551  1.00 98.41           H  
ATOM   1984 HD13 LEU A 124      10.874   1.545 -23.885  1.00 98.41           H  
ATOM   1985  CD2 LEU A 124       9.240  -0.651 -24.592  1.00 98.41           C  
ATOM   1986 HD21 LEU A 124       9.082   0.179 -25.280  1.00 98.41           H  
ATOM   1987 HD22 LEU A 124       9.077  -1.589 -25.123  1.00 98.41           H  
ATOM   1988 HD23 LEU A 124       8.530  -0.586 -23.768  1.00 98.41           H  
ATOM   1989  N   GLU A 125      12.724  -1.471 -28.311  1.00 98.18           N  
ATOM   1990  H   GLU A 125      11.780  -1.325 -28.640  1.00 98.18           H  
ATOM   1991  CA  GLU A 125      13.809  -1.391 -29.288  1.00 98.18           C  
ATOM   1992  HA  GLU A 125      14.367  -2.327 -29.256  1.00 98.18           H  
ATOM   1993  C   GLU A 125      14.796  -0.266 -28.962  1.00 98.18           C  
ATOM   1994  CB  GLU A 125      13.242  -1.215 -30.707  1.00 98.18           C  
ATOM   1995  HB2 GLU A 125      14.070  -1.082 -31.404  1.00 98.18           H  
ATOM   1996  HB3 GLU A 125      12.631  -0.313 -30.741  1.00 98.18           H  
ATOM   1997  O   GLU A 125      14.403   0.805 -28.486  1.00 98.18           O  
ATOM   1998  CG  GLU A 125      12.392  -2.412 -31.169  1.00 98.18           C  
ATOM   1999  HG2 GLU A 125      11.480  -2.440 -30.574  1.00 98.18           H  
ATOM   2000  HG3 GLU A 125      12.103  -2.251 -32.208  1.00 98.18           H  
ATOM   2001  CD  GLU A 125      13.142  -3.750 -31.048  1.00 98.18           C  
ATOM   2002  OE1 GLU A 125      12.509  -4.737 -30.613  1.00 98.18           O  
ATOM   2003  OE2 GLU A 125      14.369  -3.759 -31.302  1.00 98.18           O  
ATOM   2004  N   ALA A 126      16.077  -0.514 -29.242  1.00 97.77           N  
ATOM   2005  H   ALA A 126      16.293  -1.364 -29.744  1.00 97.77           H  
ATOM   2006  CA  ALA A 126      17.142   0.467 -29.069  1.00 97.77           C  
ATOM   2007  HA  ALA A 126      17.108   0.833 -28.043  1.00 97.77           H  
ATOM   2008  C   ALA A 126      16.955   1.671 -30.008  1.00 97.77           C  
ATOM   2009  CB  ALA A 126      18.497  -0.211 -29.302  1.00 97.77           C  
ATOM   2010  HB1 ALA A 126      18.611  -1.064 -28.633  1.00 97.77           H  
ATOM   2011  HB2 ALA A 126      19.301   0.503 -29.124  1.00 97.77           H  
ATOM   2012  HB3 ALA A 126      18.561  -0.554 -30.335  1.00 97.77           H  
ATOM   2013  O   ALA A 126      16.410   1.550 -31.101  1.00 97.77           O  
ATOM   2014  N   ASP A 127      17.417   2.837 -29.563  1.00 97.39           N  
ATOM   2015  H   ASP A 127      17.828   2.840 -28.641  1.00 97.39           H  
ATOM   2016  CA  ASP A 127      17.415   4.122 -30.272  1.00 97.39           C  
ATOM   2017  HA  ASP A 127      17.780   4.850 -29.547  1.00 97.39           H  
ATOM   2018  C   ASP A 127      16.030   4.669 -30.672  1.00 97.39           C  
ATOM   2019  CB  ASP A 127      18.460   4.105 -31.399  1.00 97.39           C  
ATOM   2020  HB2 ASP A 127      18.432   5.057 -31.930  1.00 97.39           H  
ATOM   2021  HB3 ASP A 127      18.235   3.311 -32.110  1.00 97.39           H  
ATOM   2022  O   ASP A 127      15.923   5.756 -31.248  1.00 97.39           O  
ATOM   2023  CG  ASP A 127      19.863   3.922 -30.813  1.00 97.39           C  
ATOM   2024  OD1 ASP A 127      20.255   4.795 -29.999  1.00 97.39           O  
ATOM   2025  OD2 ASP A 127      20.523   2.909 -31.126  1.00 97.39           O  
ATOM   2026  N   VAL A 128      14.959   4.000 -30.242  1.00 97.91           N  
ATOM   2027  H   VAL A 128      15.126   3.105 -29.804  1.00 97.91           H  
ATOM   2028  CA  VAL A 128      13.561   4.405 -30.420  1.00 97.91           C  
ATOM   2029  HA  VAL A 128      13.517   5.180 -31.185  1.00 97.91           H  
ATOM   2030  C   VAL A 128      13.019   5.006 -29.116  1.00 97.91           C  
ATOM   2031  CB  VAL A 128      12.735   3.213 -30.943  1.00 97.91           C  
ATOM   2032  HB  VAL A 128      12.832   2.381 -30.246  1.00 97.91           H  
ATOM   2033  O   VAL A 128      13.393   4.602 -28.014  1.00 97.91           O  
ATOM   2034  CG1 VAL A 128      11.250   3.554 -31.114  1.00 97.91           C  
ATOM   2035 HG11 VAL A 128      10.725   2.707 -31.556  1.00 97.91           H  
ATOM   2036 HG12 VAL A 128      10.792   3.746 -30.144  1.00 97.91           H  
ATOM   2037 HG13 VAL A 128      11.126   4.423 -31.760  1.00 97.91           H  
ATOM   2038  CG2 VAL A 128      13.248   2.743 -32.311  1.00 97.91           C  
ATOM   2039 HG21 VAL A 128      13.186   3.551 -33.039  1.00 97.91           H  
ATOM   2040 HG22 VAL A 128      12.654   1.898 -32.660  1.00 97.91           H  
ATOM   2041 HG23 VAL A 128      14.283   2.410 -32.238  1.00 97.91           H  
ATOM   2042  N   TYR A 129      12.170   6.029 -29.235  1.00 97.36           N  
ATOM   2043  H   TYR A 129      11.818   6.240 -30.158  1.00 97.36           H  
ATOM   2044  CA  TYR A 129      11.405   6.556 -28.103  1.00 97.36           C  
ATOM   2045  HA  TYR A 129      11.984   6.453 -27.186  1.00 97.36           H  
ATOM   2046  C   TYR A 129      10.119   5.745 -27.951  1.00 97.36           C  
ATOM   2047  CB  TYR A 129      11.098   8.043 -28.314  1.00 97.36           C  
ATOM   2048  HB2 TYR A 129      12.038   8.591 -28.371  1.00 97.36           H  
ATOM   2049  HB3 TYR A 129      10.589   8.166 -29.270  1.00 97.36           H  
ATOM   2050  O   TYR A 129       9.365   5.617 -28.913  1.00 97.36           O  
ATOM   2051  CG  TYR A 129      10.241   8.660 -27.222  1.00 97.36           C  
ATOM   2052  CD1 TYR A 129       8.864   8.864 -27.433  1.00 97.36           C  
ATOM   2053  HD1 TYR A 129       8.399   8.560 -28.359  1.00 97.36           H  
ATOM   2054  CD2 TYR A 129      10.819   9.023 -25.989  1.00 97.36           C  
ATOM   2055  HD2 TYR A 129      11.866   8.830 -25.807  1.00 97.36           H  
ATOM   2056  CE1 TYR A 129       8.080   9.471 -26.434  1.00 97.36           C  
ATOM   2057  HE1 TYR A 129       7.027   9.654 -26.594  1.00 97.36           H  
ATOM   2058  CE2 TYR A 129      10.031   9.603 -24.975  1.00 97.36           C  
ATOM   2059  HE2 TYR A 129      10.470   9.863 -24.023  1.00 97.36           H  
ATOM   2060  OH  TYR A 129       7.896  10.435 -24.252  1.00 97.36           O  
ATOM   2061  HH  TYR A 129       8.297  10.460 -23.380  1.00 97.36           H  
ATOM   2062  CZ  TYR A 129       8.657   9.837 -25.204  1.00 97.36           C  
ATOM   2063  N   HIS A 130       9.874   5.228 -26.752  1.00 98.12           N  
ATOM   2064  H   HIS A 130      10.543   5.376 -26.010  1.00 98.12           H  
ATOM   2065  CA  HIS A 130       8.682   4.448 -26.429  1.00 98.12           C  
ATOM   2066  HA  HIS A 130       8.028   4.379 -27.298  1.00 98.12           H  
ATOM   2067  C   HIS A 130       7.916   5.119 -25.299  1.00 98.12           C  
ATOM   2068  CB  HIS A 130       9.084   3.029 -26.018  1.00 98.12           C  
ATOM   2069  HB2 HIS A 130       9.725   3.084 -25.138  1.00 98.12           H  
ATOM   2070  HB3 HIS A 130       8.183   2.479 -25.745  1.00 98.12           H  
ATOM   2071  O   HIS A 130       8.518   5.489 -24.291  1.00 98.12           O  
ATOM   2072  CG  HIS A 130       9.799   2.259 -27.095  1.00 98.12           C  
ATOM   2073  CD2 HIS A 130      11.143   2.266 -27.322  1.00 98.12           C  
ATOM   2074  HD2 HIS A 130      11.881   2.840 -26.782  1.00 98.12           H  
ATOM   2075  ND1 HIS A 130       9.193   1.389 -28.000  1.00 98.12           N  
ATOM   2076  CE1 HIS A 130      10.183   0.903 -28.763  1.00 98.12           C  
ATOM   2077  HE1 HIS A 130      10.042   0.204 -29.574  1.00 98.12           H  
ATOM   2078  NE2 HIS A 130      11.370   1.392 -28.358  1.00 98.12           N  
ATOM   2079  HE2 HIS A 130      12.278   1.160 -28.734  1.00 98.12           H  
ATOM   2080  N   GLU A 131       6.600   5.222 -25.443  1.00 97.38           N  
ATOM   2081  H   GLU A 131       6.165   4.890 -26.292  1.00 97.38           H  
ATOM   2082  CA  GLU A 131       5.699   5.571 -24.343  1.00 97.38           C  
ATOM   2083  HA  GLU A 131       6.264   6.092 -23.570  1.00 97.38           H  
ATOM   2084  C   GLU A 131       5.143   4.304 -23.682  1.00 97.38           C  
ATOM   2085  CB  GLU A 131       4.591   6.537 -24.802  1.00 97.38           C  
ATOM   2086  HB2 GLU A 131       3.878   6.663 -23.987  1.00 97.38           H  
ATOM   2087  HB3 GLU A 131       4.071   6.117 -25.663  1.00 97.38           H  
ATOM   2088  O   GLU A 131       5.042   3.233 -24.296  1.00 97.38           O  
ATOM   2089  CG  GLU A 131       5.175   7.916 -25.153  1.00 97.38           C  
ATOM   2090  HG2 GLU A 131       5.805   8.246 -24.326  1.00 97.38           H  
ATOM   2091  HG3 GLU A 131       5.808   7.806 -26.033  1.00 97.38           H  
ATOM   2092  CD  GLU A 131       4.105   8.986 -25.437  1.00 97.38           C  
ATOM   2093  OE1 GLU A 131       4.241  10.116 -24.895  1.00 97.38           O  
ATOM   2094  OE2 GLU A 131       3.197   8.690 -26.240  1.00 97.38           O  
ATOM   2095  N   SER A 132       4.840   4.429 -22.393  1.00 97.85           N  
ATOM   2096  H   SER A 132       5.007   5.312 -21.932  1.00 97.85           H  
ATOM   2097  CA  SER A 132       4.247   3.374 -21.585  1.00 97.85           C  
ATOM   2098  HA  SER A 132       4.829   2.464 -21.731  1.00 97.85           H  
ATOM   2099  C   SER A 132       2.815   3.072 -22.032  1.00 97.85           C  
ATOM   2100  CB  SER A 132       4.353   3.750 -20.105  1.00 97.85           C  
ATOM   2101  HB2 SER A 132       5.395   3.974 -19.876  1.00 97.85           H  
ATOM   2102  HB3 SER A 132       4.055   2.902 -19.488  1.00 97.85           H  
ATOM   2103  O   SER A 132       2.106   3.941 -22.531  1.00 97.85           O  
ATOM   2104  OG  SER A 132       3.566   4.869 -19.764  1.00 97.85           O  
ATOM   2105  HG  SER A 132       2.751   4.557 -19.363  1.00 97.85           H  
ATOM   2106  N   ASP A 133       2.378   1.826 -21.860  1.00 97.04           N  
ATOM   2107  H   ASP A 133       2.937   1.183 -21.316  1.00 97.04           H  
ATOM   2108  CA  ASP A 133       1.034   1.391 -22.267  1.00 97.04           C  
ATOM   2109  HA  ASP A 133       0.834   1.745 -23.279  1.00 97.04           H  
ATOM   2110  C   ASP A 133      -0.054   1.970 -21.347  1.00 97.04           C  
ATOM   2111  CB  ASP A 133       0.983  -0.144 -22.268  1.00 97.04           C  
ATOM   2112  HB2 ASP A 133       0.007  -0.469 -22.629  1.00 97.04           H  
ATOM   2113  HB3 ASP A 133       1.103  -0.504 -21.246  1.00 97.04           H  
ATOM   2114  O   ASP A 133      -1.185   2.196 -21.771  1.00 97.04           O  
ATOM   2115  CG  ASP A 133       2.069  -0.762 -23.147  1.00 97.04           C  
ATOM   2116  OD1 ASP A 133       2.100  -0.522 -24.371  1.00 97.04           O  
ATOM   2117  OD2 ASP A 133       2.954  -1.477 -22.613  1.00 97.04           O  
ATOM   2118  N   TYR A 134       0.315   2.245 -20.094  1.00 96.29           N  
ATOM   2119  H   TYR A 134       1.262   2.009 -19.833  1.00 96.29           H  
ATOM   2120  CA  TYR A 134      -0.539   2.765 -19.032  1.00 96.29           C  
ATOM   2121  HA  TYR A 134      -1.502   3.044 -19.460  1.00 96.29           H  
ATOM   2122  C   TYR A 134       0.095   4.003 -18.378  1.00 96.29           C  
ATOM   2123  CB  TYR A 134      -0.764   1.656 -17.993  1.00 96.29           C  
ATOM   2124  HB2 TYR A 134       0.175   1.467 -17.471  1.00 96.29           H  
ATOM   2125  HB3 TYR A 134      -1.483   1.995 -17.247  1.00 96.29           H  
ATOM   2126  O   TYR A 134       1.305   4.224 -18.528  1.00 96.29           O  
ATOM   2127  CG  TYR A 134      -1.269   0.356 -18.588  1.00 96.29           C  
ATOM   2128  CD1 TYR A 134      -2.596   0.266 -19.048  1.00 96.29           C  
ATOM   2129  HD1 TYR A 134      -3.258   1.114 -18.957  1.00 96.29           H  
ATOM   2130  CD2 TYR A 134      -0.396  -0.740 -18.730  1.00 96.29           C  
ATOM   2131  HD2 TYR A 134       0.625  -0.656 -18.388  1.00 96.29           H  
ATOM   2132  CE1 TYR A 134      -3.054  -0.921 -19.649  1.00 96.29           C  
ATOM   2133  HE1 TYR A 134      -4.067  -0.997 -20.015  1.00 96.29           H  
ATOM   2134  CE2 TYR A 134      -0.849  -1.929 -19.332  1.00 96.29           C  
ATOM   2135  HE2 TYR A 134      -0.175  -2.766 -19.442  1.00 96.29           H  
ATOM   2136  OH  TYR A 134      -2.625  -3.163 -20.375  1.00 96.29           O  
ATOM   2137  HH  TYR A 134      -1.936  -3.829 -20.422  1.00 96.29           H  
ATOM   2138  CZ  TYR A 134      -2.181  -2.018 -19.792  1.00 96.29           C  
ATOM   2139  N   PRO A 135      -0.685   4.807 -17.633  1.00 94.12           N  
ATOM   2140  CA  PRO A 135      -0.141   5.831 -16.750  1.00 94.12           C  
ATOM   2141  HA  PRO A 135       0.303   6.614 -17.365  1.00 94.12           H  
ATOM   2142  C   PRO A 135       0.915   5.271 -15.789  1.00 94.12           C  
ATOM   2143  CB  PRO A 135      -1.340   6.407 -15.992  1.00 94.12           C  
ATOM   2144  HB2 PRO A 135      -1.514   5.839 -15.077  1.00 94.12           H  
ATOM   2145  HB3 PRO A 135      -1.206   7.464 -15.762  1.00 94.12           H  
ATOM   2146  O   PRO A 135       0.895   4.099 -15.417  1.00 94.12           O  
ATOM   2147  CG  PRO A 135      -2.499   6.172 -16.958  1.00 94.12           C  
ATOM   2148  HG2 PRO A 135      -3.459   6.142 -16.443  1.00 94.12           H  
ATOM   2149  HG3 PRO A 135      -2.496   6.942 -17.730  1.00 94.12           H  
ATOM   2150  CD  PRO A 135      -2.140   4.820 -17.573  1.00 94.12           C  
ATOM   2151  HD2 PRO A 135      -2.489   4.019 -16.921  1.00 94.12           H  
ATOM   2152  HD3 PRO A 135      -2.588   4.731 -18.562  1.00 94.12           H  
ATOM   2153  N   THR A 136       1.846   6.128 -15.394  1.00 92.64           N  
ATOM   2154  H   THR A 136       1.750   7.088 -15.692  1.00 92.64           H  
ATOM   2155  CA  THR A 136       2.930   5.796 -14.467  1.00 92.64           C  
ATOM   2156  HA  THR A 136       3.406   4.871 -14.792  1.00 92.64           H  
ATOM   2157  C   THR A 136       2.367   5.601 -13.062  1.00 92.64           C  
ATOM   2158  CB  THR A 136       3.974   6.919 -14.445  1.00 92.64           C  
ATOM   2159  HB  THR A 136       3.557   7.793 -13.945  1.00 92.64           H  
ATOM   2160  O   THR A 136       1.742   6.513 -12.525  1.00 92.64           O  
ATOM   2161  CG2 THR A 136       5.243   6.492 -13.721  1.00 92.64           C  
ATOM   2162 HG21 THR A 136       5.971   7.302 -13.755  1.00 92.64           H  
ATOM   2163 HG22 THR A 136       5.663   5.606 -14.197  1.00 92.64           H  
ATOM   2164 HG23 THR A 136       4.999   6.258 -12.685  1.00 92.64           H  
ATOM   2165  OG1 THR A 136       4.329   7.294 -15.760  1.00 92.64           O  
ATOM   2166  HG1 THR A 136       3.559   7.748 -16.109  1.00 92.64           H  
ATOM   2167  N   ASP A 137       2.637   4.456 -12.439  1.00 89.90           N  
ATOM   2168  H   ASP A 137       3.217   3.767 -12.897  1.00 89.90           H  
ATOM   2169  CA  ASP A 137       2.068   4.070 -11.143  1.00 89.90           C  
ATOM   2170  HA  ASP A 137       1.201   4.701 -10.946  1.00 89.90           H  
ATOM   2171  C   ASP A 137       3.051   4.314  -9.985  1.00 89.90           C  
ATOM   2172  CB  ASP A 137       1.543   2.627 -11.218  1.00 89.90           C  
ATOM   2173  HB2 ASP A 137       2.383   1.944 -11.342  1.00 89.90           H  
ATOM   2174  HB3 ASP A 137       0.895   2.531 -12.089  1.00 89.90           H  
ATOM   2175  O   ASP A 137       3.414   3.423  -9.224  1.00 89.90           O  
ATOM   2176  CG  ASP A 137       0.736   2.234  -9.973  1.00 89.90           C  
ATOM   2177  OD1 ASP A 137       0.273   3.155  -9.262  1.00 89.90           O  
ATOM   2178  OD2 ASP A 137       0.580   1.011  -9.757  1.00 89.90           O  
ATOM   2179  N   ILE A 138       3.563   5.542  -9.867  1.00 86.10           N  
ATOM   2180  H   ILE A 138       3.243   6.242 -10.522  1.00 86.10           H  
ATOM   2181  CA  ILE A 138       4.523   5.896  -8.802  1.00 86.10           C  
ATOM   2182  HA  ILE A 138       5.236   5.078  -8.700  1.00 86.10           H  
ATOM   2183  C   ILE A 138       3.850   6.015  -7.431  1.00 86.10           C  
ATOM   2184  CB  ILE A 138       5.306   7.162  -9.210  1.00 86.10           C  
ATOM   2185  HB  ILE A 138       4.626   7.828  -9.742  1.00 86.10           H  
ATOM   2186  O   ILE A 138       4.506   5.782  -6.412  1.00 86.10           O  
ATOM   2187  CG1 ILE A 138       6.427   6.706 -10.160  1.00 86.10           C  
ATOM   2188 HG12 ILE A 138       6.055   5.943 -10.844  1.00 86.10           H  
ATOM   2189 HG13 ILE A 138       7.229   6.248  -9.581  1.00 86.10           H  
ATOM   2190  CG2 ILE A 138       5.922   7.962  -8.045  1.00 86.10           C  
ATOM   2191 HG21 ILE A 138       6.652   7.363  -7.500  1.00 86.10           H  
ATOM   2192 HG22 ILE A 138       5.146   8.294  -7.355  1.00 86.10           H  
ATOM   2193 HG23 ILE A 138       6.412   8.866  -8.407  1.00 86.10           H  
ATOM   2194  CD1 ILE A 138       7.000   7.851 -10.979  1.00 86.10           C  
ATOM   2195 HD11 ILE A 138       7.750   7.425 -11.646  1.00 86.10           H  
ATOM   2196 HD12 ILE A 138       7.470   8.590 -10.330  1.00 86.10           H  
ATOM   2197 HD13 ILE A 138       6.214   8.329 -11.564  1.00 86.10           H  
ATOM   2198  N   ILE A 139       2.559   6.353  -7.397  1.00 84.61           N  
ATOM   2199  H   ILE A 139       2.060   6.387  -8.275  1.00 84.61           H  
ATOM   2200  CA  ILE A 139       1.769   6.501  -6.171  1.00 84.61           C  
ATOM   2201  HA  ILE A 139       2.446   6.590  -5.321  1.00 84.61           H  
ATOM   2202  C   ILE A 139       0.941   5.232  -5.971  1.00 84.61           C  
ATOM   2203  CB  ILE A 139       0.904   7.783  -6.191  1.00 84.61           C  
ATOM   2204  HB  ILE A 139       0.167   7.698  -6.990  1.00 84.61           H  
ATOM   2205  O   ILE A 139      -0.227   5.168  -6.334  1.00 84.61           O  
ATOM   2206  CG1 ILE A 139       1.773   9.034  -6.461  1.00 84.61           C  
ATOM   2207 HG12 ILE A 139       2.304   8.908  -7.404  1.00 84.61           H  
ATOM   2208 HG13 ILE A 139       2.514   9.141  -5.669  1.00 84.61           H  
ATOM   2209  CG2 ILE A 139       0.162   7.927  -4.844  1.00 84.61           C  
ATOM   2210 HG21 ILE A 139       0.871   8.059  -4.027  1.00 84.61           H  
ATOM   2211 HG22 ILE A 139      -0.515   8.781  -4.872  1.00 84.61           H  
ATOM   2212 HG23 ILE A 139      -0.456   7.052  -4.638  1.00 84.61           H  
ATOM   2213  CD1 ILE A 139       0.973  10.337  -6.574  1.00 84.61           C  
ATOM   2214 HD11 ILE A 139       1.635  11.136  -6.908  1.00 84.61           H  
ATOM   2215 HD12 ILE A 139       0.558  10.619  -5.607  1.00 84.61           H  
ATOM   2216 HD13 ILE A 139       0.168  10.218  -7.300  1.00 84.61           H  
ATOM   2217  N   LYS A 140       1.565   4.228  -5.353  1.00 84.33           N  
ATOM   2218  H   LYS A 140       2.554   4.341  -5.182  1.00 84.33           H  
ATOM   2219  CA  LYS A 140       0.960   2.904  -5.158  1.00 84.33           C  
ATOM   2220  HA  LYS A 140       0.586   2.562  -6.123  1.00 84.33           H  
ATOM   2221  C   LYS A 140      -0.243   2.899  -4.204  1.00 84.33           C  
ATOM   2222  CB  LYS A 140       2.071   1.960  -4.684  1.00 84.33           C  
ATOM   2223  HB2 LYS A 140       2.913   2.040  -5.371  1.00 84.33           H  
ATOM   2224  HB3 LYS A 140       2.402   2.249  -3.687  1.00 84.33           H  
ATOM   2225  O   LYS A 140      -1.156   2.093  -4.356  1.00 84.33           O  
ATOM   2226  CG  LYS A 140       1.595   0.507  -4.666  1.00 84.33           C  
ATOM   2227  HG2 LYS A 140       0.807   0.384  -3.923  1.00 84.33           H  
ATOM   2228  HG3 LYS A 140       1.204   0.245  -5.649  1.00 84.33           H  
ATOM   2229  CD  LYS A 140       2.750  -0.426  -4.316  1.00 84.33           C  
ATOM   2230  HD2 LYS A 140       3.132  -0.178  -3.325  1.00 84.33           H  
ATOM   2231  HD3 LYS A 140       3.543  -0.317  -5.055  1.00 84.33           H  
ATOM   2232  CE  LYS A 140       2.204  -1.851  -4.335  1.00 84.33           C  
ATOM   2233  HE2 LYS A 140       1.391  -1.921  -3.612  1.00 84.33           H  
ATOM   2234  HE3 LYS A 140       1.782  -2.049  -5.320  1.00 84.33           H  
ATOM   2235  NZ  LYS A 140       3.268  -2.822  -4.015  1.00 84.33           N  
ATOM   2236  HZ1 LYS A 140       3.648  -2.603  -3.105  1.00 84.33           H  
ATOM   2237  HZ2 LYS A 140       4.000  -2.763  -4.709  1.00 84.33           H  
ATOM   2238  HZ3 LYS A 140       2.873  -3.752  -3.999  1.00 84.33           H  
ATOM   2239  N   VAL A 141      -0.231   3.771  -3.196  1.00 91.88           N  
ATOM   2240  H   VAL A 141       0.511   4.455  -3.176  1.00 91.88           H  
ATOM   2241  CA  VAL A 141      -1.297   3.876  -2.189  1.00 91.88           C  
ATOM   2242  HA  VAL A 141      -2.056   3.115  -2.372  1.00 91.88           H  
ATOM   2243  C   VAL A 141      -1.968   5.231  -2.331  1.00 91.88           C  
ATOM   2244  CB  VAL A 141      -0.762   3.628  -0.767  1.00 91.88           C  
ATOM   2245  HB  VAL A 141       0.073   4.300  -0.568  1.00 91.88           H  
ATOM   2246  O   VAL A 141      -1.371   6.261  -2.023  1.00 91.88           O  
ATOM   2247  CG1 VAL A 141      -1.838   3.855   0.300  1.00 91.88           C  
ATOM   2248 HG11 VAL A 141      -2.716   3.248   0.081  1.00 91.88           H  
ATOM   2249 HG12 VAL A 141      -1.452   3.571   1.279  1.00 91.88           H  
ATOM   2250 HG13 VAL A 141      -2.128   4.905   0.337  1.00 91.88           H  
ATOM   2251  CG2 VAL A 141      -0.271   2.179  -0.642  1.00 91.88           C  
ATOM   2252 HG21 VAL A 141       0.565   1.999  -1.318  1.00 91.88           H  
ATOM   2253 HG22 VAL A 141      -1.076   1.491  -0.901  1.00 91.88           H  
ATOM   2254 HG23 VAL A 141       0.043   1.972   0.381  1.00 91.88           H  
ATOM   2255  N   THR A 142      -3.210   5.221  -2.807  1.00 92.88           N  
ATOM   2256  H   THR A 142      -3.630   4.333  -3.046  1.00 92.88           H  
ATOM   2257  CA  THR A 142      -4.022   6.430  -3.001  1.00 92.88           C  
ATOM   2258  HA  THR A 142      -3.368   7.296  -3.106  1.00 92.88           H  
ATOM   2259  C   THR A 142      -4.933   6.697  -1.815  1.00 92.88           C  
ATOM   2260  CB  THR A 142      -4.876   6.329  -4.271  1.00 92.88           C  
ATOM   2261  HB  THR A 142      -5.483   7.229  -4.365  1.00 92.88           H  
ATOM   2262  O   THR A 142      -5.384   7.820  -1.621  1.00 92.88           O  
ATOM   2263  CG2 THR A 142      -4.011   6.199  -5.523  1.00 92.88           C  
ATOM   2264 HG21 THR A 142      -4.650   6.202  -6.407  1.00 92.88           H  
ATOM   2265 HG22 THR A 142      -3.446   5.267  -5.504  1.00 92.88           H  
ATOM   2266 HG23 THR A 142      -3.316   7.037  -5.584  1.00 92.88           H  
ATOM   2267  OG1 THR A 142      -5.729   5.204  -4.213  1.00 92.88           O  
ATOM   2268  HG1 THR A 142      -6.506   5.435  -3.698  1.00 92.88           H  
ATOM   2269  N   SER A 143      -5.239   5.678  -1.015  1.00 95.68           N  
ATOM   2270  H   SER A 143      -4.865   4.763  -1.221  1.00 95.68           H  
ATOM   2271  CA  SER A 143      -6.071   5.820   0.176  1.00 95.68           C  
ATOM   2272  HA  SER A 143      -6.023   6.848   0.534  1.00 95.68           H  
ATOM   2273  C   SER A 143      -5.559   4.925   1.289  1.00 95.68           C  
ATOM   2274  CB  SER A 143      -7.532   5.496  -0.139  1.00 95.68           C  
ATOM   2275  HB2 SER A 143      -8.120   5.567   0.776  1.00 95.68           H  
ATOM   2276  HB3 SER A 143      -7.611   4.482  -0.531  1.00 95.68           H  
ATOM   2277  O   SER A 143      -5.180   3.788   1.042  1.00 95.68           O  
ATOM   2278  OG  SER A 143      -8.032   6.424  -1.088  1.00 95.68           O  
ATOM   2279  HG  SER A 143      -7.360   7.095  -1.227  1.00 95.68           H  
ATOM   2280  N   LEU A 144      -5.567   5.455   2.507  1.00 97.61           N  
ATOM   2281  H   LEU A 144      -5.923   6.394   2.610  1.00 97.61           H  
ATOM   2282  CA  LEU A 144      -5.360   4.718   3.742  1.00 97.61           C  
ATOM   2283  HA  LEU A 144      -4.932   3.739   3.524  1.00 97.61           H  
ATOM   2284  C   LEU A 144      -6.719   4.498   4.400  1.00 97.61           C  
ATOM   2285  CB  LEU A 144      -4.408   5.498   4.665  1.00 97.61           C  
ATOM   2286  HB2 LEU A 144      -4.380   5.000   5.634  1.00 97.61           H  
ATOM   2287  HB3 LEU A 144      -4.817   6.497   4.817  1.00 97.61           H  
ATOM   2288  O   LEU A 144      -7.469   5.452   4.618  1.00 97.61           O  
ATOM   2289  CG  LEU A 144      -2.970   5.628   4.134  1.00 97.61           C  
ATOM   2290  HG  LEU A 144      -2.983   6.106   3.155  1.00 97.61           H  
ATOM   2291  CD1 LEU A 144      -2.136   6.485   5.087  1.00 97.61           C  
ATOM   2292 HD11 LEU A 144      -2.163   6.063   6.091  1.00 97.61           H  
ATOM   2293 HD12 LEU A 144      -2.547   7.495   5.112  1.00 97.61           H  
ATOM   2294 HD13 LEU A 144      -1.103   6.532   4.742  1.00 97.61           H  
ATOM   2295  CD2 LEU A 144      -2.279   4.274   4.008  1.00 97.61           C  
ATOM   2296 HD21 LEU A 144      -2.787   3.679   3.249  1.00 97.61           H  
ATOM   2297 HD22 LEU A 144      -1.243   4.410   3.698  1.00 97.61           H  
ATOM   2298 HD23 LEU A 144      -2.314   3.748   4.962  1.00 97.61           H  
ATOM   2299  N   LEU A 145      -7.025   3.241   4.697  1.00 97.63           N  
ATOM   2300  H   LEU A 145      -6.365   2.524   4.431  1.00 97.63           H  
ATOM   2301  CA  LEU A 145      -8.230   2.794   5.380  1.00 97.63           C  
ATOM   2302  HA  LEU A 145      -8.934   3.620   5.484  1.00 97.63           H  
ATOM   2303  C   LEU A 145      -7.833   2.319   6.776  1.00 97.63           C  
ATOM   2304  CB  LEU A 145      -8.915   1.667   4.583  1.00 97.63           C  
ATOM   2305  HB2 LEU A 145      -8.188   0.885   4.361  1.00 97.63           H  
ATOM   2306  HB3 LEU A 145      -9.672   1.224   5.230  1.00 97.63           H  
ATOM   2307  O   LEU A 145      -6.940   1.482   6.918  1.00 97.63           O  
ATOM   2308  CG  LEU A 145      -9.605   2.104   3.276  1.00 97.63           C  
ATOM   2309  HG  LEU A 145     -10.233   2.973   3.476  1.00 97.63           H  
ATOM   2310  CD1 LEU A 145      -8.621   2.448   2.153  1.00 97.63           C  
ATOM   2311 HD11 LEU A 145      -9.138   2.485   1.194  1.00 97.63           H  
ATOM   2312 HD12 LEU A 145      -8.177   3.426   2.336  1.00 97.63           H  
ATOM   2313 HD13 LEU A 145      -7.832   1.698   2.118  1.00 97.63           H  
ATOM   2314  CD2 LEU A 145     -10.505   0.980   2.763  1.00 97.63           C  
ATOM   2315 HD21 LEU A 145      -9.897   0.114   2.501  1.00 97.63           H  
ATOM   2316 HD22 LEU A 145     -11.063   1.323   1.892  1.00 97.63           H  
ATOM   2317 HD23 LEU A 145     -11.217   0.694   3.537  1.00 97.63           H  
ATOM   2318  N   ILE A 146      -8.484   2.863   7.803  1.00 98.16           N  
ATOM   2319  H   ILE A 146      -9.194   3.553   7.604  1.00 98.16           H  
ATOM   2320  CA  ILE A 146      -8.311   2.431   9.190  1.00 98.16           C  
ATOM   2321  HA  ILE A 146      -7.386   1.859   9.276  1.00 98.16           H  
ATOM   2322  C   ILE A 146      -9.457   1.496   9.540  1.00 98.16           C  
ATOM   2323  CB  ILE A 146      -8.209   3.628  10.160  1.00 98.16           C  
ATOM   2324  HB  ILE A 146      -9.170   4.141  10.185  1.00 98.16           H  
ATOM   2325  O   ILE A 146     -10.559   1.941   9.853  1.00 98.16           O  
ATOM   2326  CG1 ILE A 146      -7.155   4.673   9.730  1.00 98.16           C  
ATOM   2327 HG12 ILE A 146      -7.480   5.140   8.801  1.00 98.16           H  
ATOM   2328 HG13 ILE A 146      -7.112   5.459  10.483  1.00 98.16           H  
ATOM   2329  CG2 ILE A 146      -7.911   3.113  11.583  1.00 98.16           C  
ATOM   2330 HG21 ILE A 146      -8.751   2.524  11.950  1.00 98.16           H  
ATOM   2331 HG22 ILE A 146      -7.018   2.487  11.582  1.00 98.16           H  
ATOM   2332 HG23 ILE A 146      -7.760   3.954  12.261  1.00 98.16           H  
ATOM   2333  CD1 ILE A 146      -5.736   4.125   9.520  1.00 98.16           C  
ATOM   2334 HD11 ILE A 146      -5.079   4.941   9.220  1.00 98.16           H  
ATOM   2335 HD12 ILE A 146      -5.732   3.373   8.731  1.00 98.16           H  
ATOM   2336 HD13 ILE A 146      -5.356   3.688  10.443  1.00 98.16           H  
ATOM   2337  N   ASP A 147      -9.190   0.200   9.498  1.00 97.83           N  
ATOM   2338  H   ASP A 147      -8.263  -0.090   9.220  1.00 97.83           H  
ATOM   2339  CA  ASP A 147     -10.146  -0.837   9.860  1.00 97.83           C  
ATOM   2340  HA  ASP A 147     -11.150  -0.482   9.629  1.00 97.83           H  
ATOM   2341  C   ASP A 147     -10.105  -1.124  11.356  1.00 97.83           C  
ATOM   2342  CB  ASP A 147      -9.885  -2.101   9.036  1.00 97.83           C  
ATOM   2343  HB2 ASP A 147      -8.863  -2.104   8.657  1.00 97.83           H  
ATOM   2344  HB3 ASP A 147     -10.008  -2.978   9.672  1.00 97.83           H  
ATOM   2345  O   ASP A 147      -9.027  -1.209  11.944  1.00 97.83           O  
ATOM   2346  CG  ASP A 147     -10.852  -2.209   7.864  1.00 97.83           C  
ATOM   2347  OD1 ASP A 147     -11.156  -1.167   7.242  1.00 97.83           O  
ATOM   2348  OD2 ASP A 147     -11.287  -3.349   7.606  1.00 97.83           O  
ATOM   2349  N   CYS A 148     -11.273  -1.309  11.971  1.00 98.12           N  
ATOM   2350  H   CYS A 148     -12.117  -1.233  11.422  1.00 98.12           H  
ATOM   2351  CA  CYS A 148     -11.407  -1.596  13.394  1.00 98.12           C  
ATOM   2352  HA  CYS A 148     -10.436  -1.894  13.791  1.00 98.12           H  
ATOM   2353  C   CYS A 148     -12.386  -2.750  13.638  1.00 98.12           C  
ATOM   2354  CB  CYS A 148     -11.847  -0.317  14.111  1.00 98.12           C  
ATOM   2355  HB2 CYS A 148     -11.169   0.497  13.857  1.00 98.12           H  
ATOM   2356  HB3 CYS A 148     -12.854  -0.049  13.790  1.00 98.12           H  
ATOM   2357  O   CYS A 148     -13.541  -2.705  13.229  1.00 98.12           O  
ATOM   2358  SG  CYS A 148     -11.823  -0.598  15.902  1.00 98.12           S  
ATOM   2359  HG  CYS A 148     -10.506  -0.794  16.008  1.00 98.12           H  
ATOM   2360  N   ASN A 149     -11.955  -3.779  14.366  1.00 97.46           N  
ATOM   2361  H   ASN A 149     -11.019  -3.746  14.744  1.00 97.46           H  
ATOM   2362  CA  ASN A 149     -12.761  -4.987  14.577  1.00 97.46           C  
ATOM   2363  HA  ASN A 149     -13.116  -5.325  13.603  1.00 97.46           H  
ATOM   2364  C   ASN A 149     -14.022  -4.797  15.442  1.00 97.46           C  
ATOM   2365  CB  ASN A 149     -11.866  -6.086  15.172  1.00 97.46           C  
ATOM   2366  HB2 ASN A 149     -10.975  -6.211  14.556  1.00 97.46           H  
ATOM   2367  HB3 ASN A 149     -12.424  -7.022  15.154  1.00 97.46           H  
ATOM   2368  O   ASN A 149     -14.871  -5.684  15.459  1.00 97.46           O  
ATOM   2369  CG  ASN A 149     -11.433  -5.795  16.601  1.00 97.46           C  
ATOM   2370  ND2 ASN A 149     -11.452  -6.781  17.464  1.00 97.46           N  
ATOM   2371 HD21 ASN A 149     -11.848  -7.674  17.208  1.00 97.46           H  
ATOM   2372 HD22 ASN A 149     -11.107  -6.609  18.397  1.00 97.46           H  
ATOM   2373  OD1 ASN A 149     -11.028  -4.699  16.947  1.00 97.46           O  
ATOM   2374  N   ILE A 150     -14.136  -3.690  16.183  1.00 97.40           N  
ATOM   2375  H   ILE A 150     -13.396  -3.005  16.128  1.00 97.40           H  
ATOM   2376  CA  ILE A 150     -15.250  -3.450  17.115  1.00 97.40           C  
ATOM   2377  HA  ILE A 150     -15.783  -4.389  17.260  1.00 97.40           H  
ATOM   2378  C   ILE A 150     -16.312  -2.490  16.574  1.00 97.40           C  
ATOM   2379  CB  ILE A 150     -14.753  -3.023  18.513  1.00 97.40           C  
ATOM   2380  HB  ILE A 150     -15.630  -2.894  19.147  1.00 97.40           H  
ATOM   2381  O   ILE A 150     -17.184  -2.088  17.339  1.00 97.40           O  
ATOM   2382  CG1 ILE A 150     -13.985  -1.685  18.485  1.00 97.40           C  
ATOM   2383 HG12 ILE A 150     -14.426  -1.017  17.745  1.00 97.40           H  
ATOM   2384 HG13 ILE A 150     -12.949  -1.872  18.203  1.00 97.40           H  
ATOM   2385  CG2 ILE A 150     -13.904  -4.134  19.154  1.00 97.40           C  
ATOM   2386 HG21 ILE A 150     -12.954  -4.242  18.631  1.00 97.40           H  
ATOM   2387 HG22 ILE A 150     -14.443  -5.080  19.113  1.00 97.40           H  
ATOM   2388 HG23 ILE A 150     -13.700  -3.899  20.199  1.00 97.40           H  
ATOM   2389  CD1 ILE A 150     -14.009  -0.962  19.837  1.00 97.40           C  
ATOM   2390 HD11 ILE A 150     -13.360  -0.088  19.794  1.00 97.40           H  
ATOM   2391 HD12 ILE A 150     -13.663  -1.621  20.634  1.00 97.40           H  
ATOM   2392 HD13 ILE A 150     -15.026  -0.639  20.062  1.00 97.40           H  
ATOM   2393  N   ILE A 151     -16.253  -2.092  15.300  1.00 96.82           N  
ATOM   2394  H   ILE A 151     -15.538  -2.475  14.698  1.00 96.82           H  
ATOM   2395  CA  ILE A 151     -17.257  -1.200  14.698  1.00 96.82           C  
ATOM   2396  HA  ILE A 151     -17.968  -0.917  15.475  1.00 96.82           H  
ATOM   2397  C   ILE A 151     -18.096  -1.920  13.647  1.00 96.82           C  
ATOM   2398  CB  ILE A 151     -16.649   0.132  14.202  1.00 96.82           C  
ATOM   2399  HB  ILE A 151     -17.477   0.798  13.959  1.00 96.82           H  
ATOM   2400  O   ILE A 151     -17.694  -2.961  13.130  1.00 96.82           O  
ATOM   2401  CG1 ILE A 151     -15.725   0.062  12.967  1.00 96.82           C  
ATOM   2402 HG12 ILE A 151     -15.163   0.994  12.901  1.00 96.82           H  
ATOM   2403 HG13 ILE A 151     -15.009  -0.753  13.075  1.00 96.82           H  
ATOM   2404  CG2 ILE A 151     -15.884   0.800  15.351  1.00 96.82           C  
ATOM   2405 HG21 ILE A 151     -15.620   1.816  15.060  1.00 96.82           H  
ATOM   2406 HG22 ILE A 151     -16.517   0.844  16.237  1.00 96.82           H  
ATOM   2407 HG23 ILE A 151     -14.974   0.245  15.577  1.00 96.82           H  
ATOM   2408  CD1 ILE A 151     -16.476  -0.088  11.641  1.00 96.82           C  
ATOM   2409 HD11 ILE A 151     -16.775  -1.125  11.490  1.00 96.82           H  
ATOM   2410 HD12 ILE A 151     -15.831   0.226  10.820  1.00 96.82           H  
ATOM   2411 HD13 ILE A 151     -17.364   0.544  11.638  1.00 96.82           H  
ATOM   2412  N   PHE A 152     -19.254  -1.361  13.309  1.00 94.62           N  
ATOM   2413  H   PHE A 152     -19.550  -0.534  13.808  1.00 94.62           H  
ATOM   2414  CA  PHE A 152     -20.039  -1.746  12.134  1.00 94.62           C  
ATOM   2415  HA  PHE A 152     -19.373  -2.204  11.404  1.00 94.62           H  
ATOM   2416  C   PHE A 152     -20.659  -0.511  11.465  1.00 94.62           C  
ATOM   2417  CB  PHE A 152     -21.098  -2.790  12.526  1.00 94.62           C  
ATOM   2418  HB2 PHE A 152     -20.619  -3.579  13.106  1.00 94.62           H  
ATOM   2419  HB3 PHE A 152     -21.467  -3.260  11.614  1.00 94.62           H  
ATOM   2420  O   PHE A 152     -20.541   0.603  11.967  1.00 94.62           O  
ATOM   2421  CG  PHE A 152     -22.291  -2.260  13.306  1.00 94.62           C  
ATOM   2422  CD1 PHE A 152     -22.217  -2.109  14.703  1.00 94.62           C  
ATOM   2423  HD1 PHE A 152     -21.289  -2.299  15.222  1.00 94.62           H  
ATOM   2424  CD2 PHE A 152     -23.490  -1.942  12.637  1.00 94.62           C  
ATOM   2425  HD2 PHE A 152     -23.562  -2.051  11.565  1.00 94.62           H  
ATOM   2426  CE1 PHE A 152     -23.345  -1.699  15.434  1.00 94.62           C  
ATOM   2427  HE1 PHE A 152     -23.288  -1.594  16.507  1.00 94.62           H  
ATOM   2428  CE2 PHE A 152     -24.602  -1.477  13.361  1.00 94.62           C  
ATOM   2429  HE2 PHE A 152     -25.516  -1.220  12.847  1.00 94.62           H  
ATOM   2430  CZ  PHE A 152     -24.533  -1.365  14.760  1.00 94.62           C  
ATOM   2431  HZ  PHE A 152     -25.389  -1.018  15.320  1.00 94.62           H  
ATOM   2432  N   GLY A 153     -21.319  -0.703  10.321  1.00 92.65           N  
ATOM   2433  H   GLY A 153     -21.349  -1.635   9.934  1.00 92.65           H  
ATOM   2434  CA  GLY A 153     -22.061   0.357   9.623  1.00 92.65           C  
ATOM   2435  HA2 GLY A 153     -22.324   1.149  10.325  1.00 92.65           H  
ATOM   2436  HA3 GLY A 153     -22.987  -0.064   9.232  1.00 92.65           H  
ATOM   2437  C   GLY A 153     -21.315   0.999   8.453  1.00 92.65           C  
ATOM   2438  O   GLY A 153     -21.907   1.793   7.726  1.00 92.65           O  
ATOM   2439  N   ASN A 154     -20.055   0.627   8.221  1.00 94.98           N  
ATOM   2440  H   ASN A 154     -19.628  -0.059   8.826  1.00 94.98           H  
ATOM   2441  CA  ASN A 154     -19.375   0.940   6.971  1.00 94.98           C  
ATOM   2442  HA  ASN A 154     -19.713   1.918   6.627  1.00 94.98           H  
ATOM   2443  C   ASN A 154     -19.752  -0.086   5.886  1.00 94.98           C  
ATOM   2444  CB  ASN A 154     -17.865   1.036   7.224  1.00 94.98           C  
ATOM   2445  HB2 ASN A 154     -17.480   0.073   7.560  1.00 94.98           H  
ATOM   2446  HB3 ASN A 154     -17.663   1.778   7.996  1.00 94.98           H  
ATOM   2447  O   ASN A 154     -19.922  -1.271   6.174  1.00 94.98           O  
ATOM   2448  CG  ASN A 154     -17.131   1.430   5.961  1.00 94.98           C  
ATOM   2449  ND2 ASN A 154     -17.107   2.694   5.618  1.00 94.98           N  
ATOM   2450 HD21 ASN A 154     -17.378   3.398   6.290  1.00 94.98           H  
ATOM   2451 HD22 ASN A 154     -16.567   2.909   4.792  1.00 94.98           H  
ATOM   2452  OD1 ASN A 154     -16.638   0.601   5.224  1.00 94.98           O  
ATOM   2453  N   TYR A 155     -19.878   0.375   4.639  1.00 94.26           N  
ATOM   2454  H   TYR A 155     -19.676   1.348   4.459  1.00 94.26           H  
ATOM   2455  CA  TYR A 155     -20.113  -0.475   3.474  1.00 94.26           C  
ATOM   2456  HA  TYR A 155     -19.909  -1.511   3.746  1.00 94.26           H  
ATOM   2457  C   TYR A 155     -19.160  -0.073   2.350  1.00 94.26           C  
ATOM   2458  CB  TYR A 155     -21.568  -0.379   2.987  1.00 94.26           C  
ATOM   2459  HB2 TYR A 155     -21.656  -0.949   2.063  1.00 94.26           H  
ATOM   2460  HB3 TYR A 155     -21.793   0.661   2.746  1.00 94.26           H  
ATOM   2461  O   TYR A 155     -19.102   1.097   1.970  1.00 94.26           O  
ATOM   2462  CG  TYR A 155     -22.615  -0.885   3.961  1.00 94.26           C  
ATOM   2463  CD1 TYR A 155     -23.176  -2.167   3.799  1.00 94.26           C  
ATOM   2464  HD1 TYR A 155     -22.862  -2.800   2.983  1.00 94.26           H  
ATOM   2465  CD2 TYR A 155     -23.048  -0.058   5.016  1.00 94.26           C  
ATOM   2466  HD2 TYR A 155     -22.625   0.929   5.141  1.00 94.26           H  
ATOM   2467  CE1 TYR A 155     -24.160  -2.621   4.699  1.00 94.26           C  
ATOM   2468  HE1 TYR A 155     -24.616  -3.592   4.574  1.00 94.26           H  
ATOM   2469  CE2 TYR A 155     -24.019  -0.513   5.925  1.00 94.26           C  
ATOM   2470  HE2 TYR A 155     -24.334   0.127   6.736  1.00 94.26           H  
ATOM   2471  OH  TYR A 155     -25.518  -2.247   6.638  1.00 94.26           O  
ATOM   2472  HH  TYR A 155     -25.746  -1.580   7.288  1.00 94.26           H  
ATOM   2473  CZ  TYR A 155     -24.575  -1.800   5.768  1.00 94.26           C  
ATOM   2474  N   LYS A 156     -18.472  -1.052   1.764  1.00 92.45           N  
ATOM   2475  H   LYS A 156     -18.595  -1.988   2.125  1.00 92.45           H  
ATOM   2476  CA  LYS A 156     -17.621  -0.885   0.586  1.00 92.45           C  
ATOM   2477  HA  LYS A 156     -17.525   0.177   0.359  1.00 92.45           H  
ATOM   2478  C   LYS A 156     -18.270  -1.589  -0.598  1.00 92.45           C  
ATOM   2479  CB  LYS A 156     -16.221  -1.427   0.905  1.00 92.45           C  
ATOM   2480  HB2 LYS A 156     -15.876  -0.989   1.841  1.00 92.45           H  
ATOM   2481  HB3 LYS A 156     -16.266  -2.508   1.030  1.00 92.45           H  
ATOM   2482  O   LYS A 156     -18.479  -2.798  -0.568  1.00 92.45           O  
ATOM   2483  CG  LYS A 156     -15.218  -1.073  -0.201  1.00 92.45           C  
ATOM   2484  HG2 LYS A 156     -15.555  -1.478  -1.155  1.00 92.45           H  
ATOM   2485  HG3 LYS A 156     -15.140   0.011  -0.281  1.00 92.45           H  
ATOM   2486  CD  LYS A 156     -13.842  -1.658   0.130  1.00 92.45           C  
ATOM   2487  HD2 LYS A 156     -13.538  -1.336   1.126  1.00 92.45           H  
ATOM   2488  HD3 LYS A 156     -13.916  -2.746   0.126  1.00 92.45           H  
ATOM   2489  CE  LYS A 156     -12.795  -1.212  -0.895  1.00 92.45           C  
ATOM   2490  HE2 LYS A 156     -12.748  -0.123  -0.897  1.00 92.45           H  
ATOM   2491  HE3 LYS A 156     -13.098  -1.552  -1.885  1.00 92.45           H  
ATOM   2492  NZ  LYS A 156     -11.467  -1.768  -0.558  1.00 92.45           N  
ATOM   2493  HZ1 LYS A 156     -11.202  -1.524   0.386  1.00 92.45           H  
ATOM   2494  HZ2 LYS A 156     -11.503  -2.777  -0.554  1.00 92.45           H  
ATOM   2495  HZ3 LYS A 156     -10.736  -1.466  -1.186  1.00 92.45           H  
ATOM   2496  N   ASN A 157     -18.628  -0.833  -1.639  1.00 93.59           N  
ATOM   2497  H   ASN A 157     -18.395   0.149  -1.613  1.00 93.59           H  
ATOM   2498  CA  ASN A 157     -19.282  -1.358  -2.848  1.00 93.59           C  
ATOM   2499  HA  ASN A 157     -19.696  -0.508  -3.390  1.00 93.59           H  
ATOM   2500  C   ASN A 157     -20.489  -2.274  -2.544  1.00 93.59           C  
ATOM   2501  CB  ASN A 157     -18.222  -2.005  -3.758  1.00 93.59           C  
ATOM   2502  HB2 ASN A 157     -18.704  -2.412  -4.647  1.00 93.59           H  
ATOM   2503  HB3 ASN A 157     -17.744  -2.829  -3.228  1.00 93.59           H  
ATOM   2504  O   ASN A 157     -20.633  -3.350  -3.118  1.00 93.59           O  
ATOM   2505  CG  ASN A 157     -17.170  -1.017  -4.221  1.00 93.59           C  
ATOM   2506  ND2 ASN A 157     -15.973  -1.475  -4.498  1.00 93.59           N  
ATOM   2507 HD21 ASN A 157     -15.299  -0.798  -4.828  1.00 93.59           H  
ATOM   2508 HD22 ASN A 157     -15.767  -2.460  -4.410  1.00 93.59           H  
ATOM   2509  OD1 ASN A 157     -17.405   0.173  -4.337  1.00 93.59           O  
ATOM   2510  N   GLY A 158     -21.336  -1.861  -1.596  1.00 93.48           N  
ATOM   2511  H   GLY A 158     -21.146  -0.980  -1.140  1.00 93.48           H  
ATOM   2512  CA  GLY A 158     -22.529  -2.608  -1.179  1.00 93.48           C  
ATOM   2513  HA2 GLY A 158     -23.015  -3.026  -2.061  1.00 93.48           H  
ATOM   2514  HA3 GLY A 158     -23.228  -1.921  -0.703  1.00 93.48           H  
ATOM   2515  C   GLY A 158     -22.276  -3.763  -0.204  1.00 93.48           C  
ATOM   2516  O   GLY A 158     -23.236  -4.370   0.260  1.00 93.48           O  
ATOM   2517  N   THR A 159     -21.021  -4.048   0.152  1.00 94.17           N  
ATOM   2518  H   THR A 159     -20.261  -3.504  -0.231  1.00 94.17           H  
ATOM   2519  CA  THR A 159     -20.667  -5.109   1.106  1.00 94.17           C  
ATOM   2520  HA  THR A 159     -21.513  -5.791   1.200  1.00 94.17           H  
ATOM   2521  C   THR A 159     -20.332  -4.503   2.471  1.00 94.17           C  
ATOM   2522  CB  THR A 159     -19.496  -5.947   0.580  1.00 94.17           C  
ATOM   2523  HB  THR A 159     -18.593  -5.339   0.535  1.00 94.17           H  
ATOM   2524  O   THR A 159     -19.592  -3.518   2.506  1.00 94.17           O  
ATOM   2525  CG2 THR A 159     -19.235  -7.190   1.430  1.00 94.17           C  
ATOM   2526 HG21 THR A 159     -18.423  -7.762   0.983  1.00 94.17           H  
ATOM   2527 HG22 THR A 159     -18.934  -6.903   2.438  1.00 94.17           H  
ATOM   2528 HG23 THR A 159     -20.130  -7.811   1.472  1.00 94.17           H  
ATOM   2529  OG1 THR A 159     -19.817  -6.409  -0.713  1.00 94.17           O  
ATOM   2530  HG1 THR A 159     -19.883  -5.639  -1.282  1.00 94.17           H  
ATOM   2531  N   PRO A 160     -20.851  -5.041   3.593  1.00 93.67           N  
ATOM   2532  CA  PRO A 160     -20.465  -4.591   4.930  1.00 93.67           C  
ATOM   2533  HA  PRO A 160     -20.807  -3.565   5.067  1.00 93.67           H  
ATOM   2534  C   PRO A 160     -18.949  -4.666   5.144  1.00 93.67           C  
ATOM   2535  CB  PRO A 160     -21.202  -5.506   5.913  1.00 93.67           C  
ATOM   2536  HB2 PRO A 160     -21.519  -4.964   6.804  1.00 93.67           H  
ATOM   2537  HB3 PRO A 160     -20.571  -6.351   6.189  1.00 93.67           H  
ATOM   2538  O   PRO A 160     -18.316  -5.652   4.768  1.00 93.67           O  
ATOM   2539  CG  PRO A 160     -22.396  -6.018   5.111  1.00 93.67           C  
ATOM   2540  HG2 PRO A 160     -23.209  -5.294   5.166  1.00 93.67           H  
ATOM   2541  HG3 PRO A 160     -22.730  -6.994   5.462  1.00 93.67           H  
ATOM   2542  CD  PRO A 160     -21.860  -6.085   3.684  1.00 93.67           C  
ATOM   2543  HD2 PRO A 160     -21.394  -7.056   3.511  1.00 93.67           H  
ATOM   2544  HD3 PRO A 160     -22.676  -5.921   2.979  1.00 93.67           H  
ATOM   2545  N   ALA A 161     -18.385  -3.639   5.770  1.00 94.10           N  
ATOM   2546  H   ALA A 161     -18.972  -2.871   6.064  1.00 94.10           H  
ATOM   2547  CA  ALA A 161     -16.964  -3.520   6.068  1.00 94.10           C  
ATOM   2548  HA  ALA A 161     -16.514  -4.512   6.089  1.00 94.10           H  
ATOM   2549  C   ALA A 161     -16.743  -2.895   7.457  1.00 94.10           C  
ATOM   2550  CB  ALA A 161     -16.304  -2.724   4.933  1.00 94.10           C  
ATOM   2551  HB1 ALA A 161     -15.258  -2.518   5.156  1.00 94.10           H  
ATOM   2552  HB2 ALA A 161     -16.838  -1.786   4.780  1.00 94.10           H  
ATOM   2553  HB3 ALA A 161     -16.354  -3.301   4.010  1.00 94.10           H  
ATOM   2554  O   ALA A 161     -17.683  -2.474   8.139  1.00 94.10           O  
ATOM   2555  N   HIS A 162     -15.481  -2.857   7.882  1.00 95.21           N  
ATOM   2556  H   HIS A 162     -14.755  -3.197   7.267  1.00 95.21           H  
ATOM   2557  CA  HIS A 162     -15.074  -2.407   9.213  1.00 95.21           C  
ATOM   2558  HA  HIS A 162     -15.967  -2.103   9.760  1.00 95.21           H  
ATOM   2559  C   HIS A 162     -14.179  -1.158   9.182  1.00 95.21           C  
ATOM   2560  CB  HIS A 162     -14.470  -3.588   9.978  1.00 95.21           C  
ATOM   2561  HB2 HIS A 162     -14.050  -3.231  10.918  1.00 95.21           H  
ATOM   2562  HB3 HIS A 162     -13.656  -4.019   9.395  1.00 95.21           H  
ATOM   2563  O   HIS A 162     -13.485  -0.863  10.159  1.00 95.21           O  
ATOM   2564  CG  HIS A 162     -15.486  -4.654  10.305  1.00 95.21           C  
ATOM   2565  CD2 HIS A 162     -15.572  -5.902   9.752  1.00 95.21           C  
ATOM   2566  HD2 HIS A 162     -14.918  -6.301   8.990  1.00 95.21           H  
ATOM   2567  ND1 HIS A 162     -16.515  -4.550  11.210  1.00 95.21           N  
ATOM   2568  HD1 HIS A 162     -16.723  -3.762  11.807  1.00 95.21           H  
ATOM   2569  CE1 HIS A 162     -17.202  -5.700  11.204  1.00 95.21           C  
ATOM   2570  HE1 HIS A 162     -18.063  -5.907  11.822  1.00 95.21           H  
ATOM   2571  NE2 HIS A 162     -16.657  -6.566  10.337  1.00 95.21           N  
ATOM   2572  N   THR A 163     -14.215  -0.398   8.085  1.00 96.97           N  
ATOM   2573  H   THR A 163     -14.743  -0.715   7.284  1.00 96.97           H  
ATOM   2574  CA  THR A 163     -13.429   0.828   7.926  1.00 96.97           C  
ATOM   2575  HA  THR A 163     -12.421   0.640   8.298  1.00 96.97           H  
ATOM   2576  C   THR A 163     -14.024   1.970   8.742  1.00 96.97           C  
ATOM   2577  CB  THR A 163     -13.288   1.214   6.451  1.00 96.97           C  
ATOM   2578  HB  THR A 163     -14.257   1.522   6.057  1.00 96.97           H  
ATOM   2579  O   THR A 163     -15.111   2.466   8.453  1.00 96.97           O  
ATOM   2580  CG2 THR A 163     -12.295   2.360   6.259  1.00 96.97           C  
ATOM   2581 HG21 THR A 163     -12.149   2.536   5.193  1.00 96.97           H  
ATOM   2582 HG22 THR A 163     -11.340   2.105   6.720  1.00 96.97           H  
ATOM   2583 HG23 THR A 163     -12.684   3.272   6.711  1.00 96.97           H  
ATOM   2584  OG1 THR A 163     -12.829   0.116   5.699  1.00 96.97           O  
ATOM   2585  HG1 THR A 163     -12.190  -0.367   6.228  1.00 96.97           H  
ATOM   2586  N   LEU A 164     -13.285   2.398   9.764  1.00 97.26           N  
ATOM   2587  H   LEU A 164     -12.395   1.944   9.912  1.00 97.26           H  
ATOM   2588  CA  LEU A 164     -13.633   3.499  10.658  1.00 97.26           C  
ATOM   2589  HA  LEU A 164     -14.693   3.429  10.902  1.00 97.26           H  
ATOM   2590  C   LEU A 164     -13.400   4.868  10.016  1.00 97.26           C  
ATOM   2591  CB  LEU A 164     -12.800   3.342  11.942  1.00 97.26           C  
ATOM   2592  HB2 LEU A 164     -13.020   2.370  12.384  1.00 97.26           H  
ATOM   2593  HB3 LEU A 164     -11.742   3.362  11.680  1.00 97.26           H  
ATOM   2594  O   LEU A 164     -14.184   5.791  10.217  1.00 97.26           O  
ATOM   2595  CG  LEU A 164     -13.049   4.439  12.990  1.00 97.26           C  
ATOM   2596  HG  LEU A 164     -12.794   5.417  12.582  1.00 97.26           H  
ATOM   2597  CD1 LEU A 164     -14.502   4.452  13.453  1.00 97.26           C  
ATOM   2598 HD11 LEU A 164     -15.147   4.814  12.652  1.00 97.26           H  
ATOM   2599 HD12 LEU A 164     -14.818   3.453  13.751  1.00 97.26           H  
ATOM   2600 HD13 LEU A 164     -14.605   5.135  14.297  1.00 97.26           H  
ATOM   2601  CD2 LEU A 164     -12.153   4.194  14.202  1.00 97.26           C  
ATOM   2602 HD21 LEU A 164     -11.108   4.225  13.893  1.00 97.26           H  
ATOM   2603 HD22 LEU A 164     -12.373   3.220  14.639  1.00 97.26           H  
ATOM   2604 HD23 LEU A 164     -12.324   4.972  14.947  1.00 97.26           H  
ATOM   2605  N   HIS A 165     -12.302   5.009   9.275  1.00 97.42           N  
ATOM   2606  H   HIS A 165     -11.712   4.200   9.137  1.00 97.42           H  
ATOM   2607  CA  HIS A 165     -11.926   6.255   8.613  1.00 97.42           C  
ATOM   2608  HA  HIS A 165     -12.828   6.797   8.331  1.00 97.42           H  
ATOM   2609  C   HIS A 165     -11.119   5.960   7.354  1.00 97.42           C  
ATOM   2610  CB  HIS A 165     -11.116   7.131   9.575  1.00 97.42           C  
ATOM   2611  HB2 HIS A 165     -11.631   7.180  10.534  1.00 97.42           H  
ATOM   2612  HB3 HIS A 165     -10.142   6.666   9.728  1.00 97.42           H  
ATOM   2613  O   HIS A 165     -10.341   5.005   7.323  1.00 97.42           O  
ATOM   2614  CG  HIS A 165     -10.937   8.547   9.081  1.00 97.42           C  
ATOM   2615  CD2 HIS A 165      -9.770   9.130   8.677  1.00 97.42           C  
ATOM   2616  HD2 HIS A 165      -8.791   8.674   8.678  1.00 97.42           H  
ATOM   2617  ND1 HIS A 165     -11.963   9.485   8.985  1.00 97.42           N  
ATOM   2618  CE1 HIS A 165     -11.392  10.608   8.524  1.00 97.42           C  
ATOM   2619  HE1 HIS A 165     -11.913  11.537   8.346  1.00 97.42           H  
ATOM   2620  NE2 HIS A 165     -10.075  10.429   8.335  1.00 97.42           N  
ATOM   2621  HE2 HIS A 165      -9.433  11.160   8.063  1.00 97.42           H  
ATOM   2622  N   GLN A 166     -11.282   6.799   6.337  1.00 96.40           N  
ATOM   2623  H   GLN A 166     -11.882   7.603   6.463  1.00 96.40           H  
ATOM   2624  CA  GLN A 166     -10.534   6.725   5.088  1.00 96.40           C  
ATOM   2625  HA  GLN A 166      -9.664   6.085   5.235  1.00 96.40           H  
ATOM   2626  C   GLN A 166     -10.046   8.120   4.704  1.00 96.40           C  
ATOM   2627  CB  GLN A 166     -11.405   6.098   3.988  1.00 96.40           C  
ATOM   2628  HB2 GLN A 166     -11.690   5.092   4.296  1.00 96.40           H  
ATOM   2629  HB3 GLN A 166     -12.310   6.693   3.864  1.00 96.40           H  
ATOM   2630  O   GLN A 166     -10.813   9.080   4.725  1.00 96.40           O  
ATOM   2631  CG  GLN A 166     -10.671   6.020   2.637  1.00 96.40           C  
ATOM   2632  HG2 GLN A 166     -10.360   7.020   2.332  1.00 96.40           H  
ATOM   2633  HG3 GLN A 166      -9.779   5.402   2.742  1.00 96.40           H  
ATOM   2634  CD  GLN A 166     -11.535   5.447   1.519  1.00 96.40           C  
ATOM   2635  NE2 GLN A 166     -11.278   5.808   0.280  1.00 96.40           N  
ATOM   2636 HE21 GLN A 166     -10.481   6.385   0.053  1.00 96.40           H  
ATOM   2637 HE22 GLN A 166     -11.866   5.387  -0.424  1.00 96.40           H  
ATOM   2638  OE1 GLN A 166     -12.445   4.663   1.718  1.00 96.40           O  
ATOM   2639  N   PHE A 167      -8.781   8.224   4.309  1.00 96.85           N  
ATOM   2640  H   PHE A 167      -8.201   7.397   4.323  1.00 96.85           H  
ATOM   2641  CA  PHE A 167      -8.172   9.470   3.844  1.00 96.85           C  
ATOM   2642  HA  PHE A 167      -8.930  10.062   3.331  1.00 96.85           H  
ATOM   2643  C   PHE A 167      -7.049   9.176   2.843  1.00 96.85           C  
ATOM   2644  CB  PHE A 167      -7.675  10.288   5.047  1.00 96.85           C  
ATOM   2645  HB2 PHE A 167      -7.365  11.274   4.701  1.00 96.85           H  
ATOM   2646  HB3 PHE A 167      -8.502  10.447   5.739  1.00 96.85           H  
ATOM   2647  O   PHE A 167      -6.636   8.032   2.672  1.00 96.85           O  
ATOM   2648  CG  PHE A 167      -6.528   9.649   5.801  1.00 96.85           C  
ATOM   2649  CD1 PHE A 167      -6.769   8.566   6.666  1.00 96.85           C  
ATOM   2650  HD1 PHE A 167      -7.773   8.189   6.795  1.00 96.85           H  
ATOM   2651  CD2 PHE A 167      -5.218  10.126   5.622  1.00 96.85           C  
ATOM   2652  HD2 PHE A 167      -5.030  10.975   4.982  1.00 96.85           H  
ATOM   2653  CE1 PHE A 167      -5.706   7.953   7.345  1.00 96.85           C  
ATOM   2654  HE1 PHE A 167      -5.890   7.112   7.998  1.00 96.85           H  
ATOM   2655  CE2 PHE A 167      -4.152   9.505   6.292  1.00 96.85           C  
ATOM   2656  HE2 PHE A 167      -3.147   9.876   6.155  1.00 96.85           H  
ATOM   2657  CZ  PHE A 167      -4.397   8.416   7.144  1.00 96.85           C  
ATOM   2658  HZ  PHE A 167      -3.575   7.913   7.633  1.00 96.85           H  
ATOM   2659  N   SER A 168      -6.562  10.198   2.142  1.00 95.09           N  
ATOM   2660  H   SER A 168      -6.855  11.133   2.389  1.00 95.09           H  
ATOM   2661  CA  SER A 168      -5.441  10.061   1.200  1.00 95.09           C  
ATOM   2662  HA  SER A 168      -5.288   9.009   0.957  1.00 95.09           H  
ATOM   2663  C   SER A 168      -4.163  10.635   1.815  1.00 95.09           C  
ATOM   2664  CB  SER A 168      -5.751  10.766  -0.121  1.00 95.09           C  
ATOM   2665  HB2 SER A 168      -5.861  11.836   0.055  1.00 95.09           H  
ATOM   2666  HB3 SER A 168      -4.935  10.604  -0.824  1.00 95.09           H  
ATOM   2667  O   SER A 168      -4.223  11.735   2.372  1.00 95.09           O  
ATOM   2668  OG  SER A 168      -6.952  10.254  -0.665  1.00 95.09           O  
ATOM   2669  HG  SER A 168      -7.569  10.111   0.056  1.00 95.09           H  
ATOM   2670  N   PRO A 169      -3.000   9.963   1.702  1.00 93.92           N  
ATOM   2671  CA  PRO A 169      -1.722  10.581   2.039  1.00 93.92           C  
ATOM   2672  HA  PRO A 169      -1.708  10.809   3.105  1.00 93.92           H  
ATOM   2673  C   PRO A 169      -1.521  11.862   1.219  1.00 93.92           C  
ATOM   2674  CB  PRO A 169      -0.645   9.535   1.720  1.00 93.92           C  
ATOM   2675  HB2 PRO A 169      -0.229   9.701   0.727  1.00 93.92           H  
ATOM   2676  HB3 PRO A 169       0.152   9.539   2.464  1.00 93.92           H  
ATOM   2677  O   PRO A 169      -1.586  11.836  -0.008  1.00 93.92           O  
ATOM   2678  CG  PRO A 169      -1.408   8.212   1.717  1.00 93.92           C  
ATOM   2679  HG2 PRO A 169      -1.470   7.841   2.740  1.00 93.92           H  
ATOM   2680  HG3 PRO A 169      -0.942   7.473   1.066  1.00 93.92           H  
ATOM   2681  CD  PRO A 169      -2.801   8.602   1.227  1.00 93.92           C  
ATOM   2682  HD2 PRO A 169      -2.830   8.587   0.138  1.00 93.92           H  
ATOM   2683  HD3 PRO A 169      -3.544   7.918   1.637  1.00 93.92           H  
ATOM   2684  N   ASN A 170      -1.271  12.986   1.887  1.00 92.22           N  
ATOM   2685  H   ASN A 170      -1.296  12.966   2.897  1.00 92.22           H  
ATOM   2686  CA  ASN A 170      -1.153  14.311   1.263  1.00 92.22           C  
ATOM   2687  HA  ASN A 170      -1.411  14.229   0.207  1.00 92.22           H  
ATOM   2688  C   ASN A 170       0.276  14.880   1.302  1.00 92.22           C  
ATOM   2689  CB  ASN A 170      -2.180  15.252   1.913  1.00 92.22           C  
ATOM   2690  HB2 ASN A 170      -2.173  16.206   1.385  1.00 92.22           H  
ATOM   2691  HB3 ASN A 170      -3.176  14.818   1.821  1.00 92.22           H  
ATOM   2692  O   ASN A 170       0.487  16.056   1.007  1.00 92.22           O  
ATOM   2693  CG  ASN A 170      -1.907  15.516   3.385  1.00 92.22           C  
ATOM   2694  ND2 ASN A 170      -2.630  16.429   3.986  1.00 92.22           N  
ATOM   2695 HD21 ASN A 170      -2.514  16.485   4.988  1.00 92.22           H  
ATOM   2696 HD22 ASN A 170      -3.392  16.881   3.503  1.00 92.22           H  
ATOM   2697  OD1 ASN A 170      -1.073  14.893   4.023  1.00 92.22           O  
ATOM   2698  N   VAL A 171       1.257  14.055   1.666  1.00 93.16           N  
ATOM   2699  H   VAL A 171       1.013  13.093   1.856  1.00 93.16           H  
ATOM   2700  CA  VAL A 171       2.673  14.426   1.738  1.00 93.16           C  
ATOM   2701  HA  VAL A 171       2.779  15.432   1.332  1.00 93.16           H  
ATOM   2702  C   VAL A 171       3.520  13.483   0.884  1.00 93.16           C  
ATOM   2703  CB  VAL A 171       3.193  14.467   3.186  1.00 93.16           C  
ATOM   2704  HB  VAL A 171       4.247  14.744   3.146  1.00 93.16           H  
ATOM   2705  O   VAL A 171       3.189  12.299   0.779  1.00 93.16           O  
ATOM   2706  CG1 VAL A 171       2.490  15.544   4.014  1.00 93.16           C  
ATOM   2707 HG11 VAL A 171       2.964  15.625   4.993  1.00 93.16           H  
ATOM   2708 HG12 VAL A 171       1.441  15.286   4.158  1.00 93.16           H  
ATOM   2709 HG13 VAL A 171       2.552  16.506   3.506  1.00 93.16           H  
ATOM   2710  CG2 VAL A 171       3.080  13.122   3.911  1.00 93.16           C  
ATOM   2711 HG21 VAL A 171       2.030  12.845   4.010  1.00 93.16           H  
ATOM   2712 HG22 VAL A 171       3.521  13.209   4.903  1.00 93.16           H  
ATOM   2713 HG23 VAL A 171       3.622  12.349   3.367  1.00 93.16           H  
ATOM   2714  N   PRO A 172       4.623  13.963   0.286  1.00 89.40           N  
ATOM   2715  CA  PRO A 172       5.518  13.108  -0.482  1.00 89.40           C  
ATOM   2716  HA  PRO A 172       4.932  12.534  -1.199  1.00 89.40           H  
ATOM   2717  C   PRO A 172       6.288  12.127   0.423  1.00 89.40           C  
ATOM   2718  CB  PRO A 172       6.434  14.067  -1.248  1.00 89.40           C  
ATOM   2719  HB2 PRO A 172       7.438  13.667  -1.390  1.00 89.40           H  
ATOM   2720  HB3 PRO A 172       5.983  14.296  -2.213  1.00 89.40           H  
ATOM   2721  O   PRO A 172       6.289  12.275   1.652  1.00 89.40           O  
ATOM   2722  CG  PRO A 172       6.454  15.329  -0.391  1.00 89.40           C  
ATOM   2723  HG2 PRO A 172       7.249  15.240   0.348  1.00 89.40           H  
ATOM   2724  HG3 PRO A 172       6.601  16.224  -0.996  1.00 89.40           H  
ATOM   2725  CD  PRO A 172       5.098  15.339   0.308  1.00 89.40           C  
ATOM   2726  HD2 PRO A 172       5.211  15.710   1.326  1.00 89.40           H  
ATOM   2727  HD3 PRO A 172       4.405  15.970  -0.250  1.00 89.40           H  
ATOM   2728  N   PRO A 173       6.968  11.124  -0.161  1.00 89.96           N  
ATOM   2729  CA  PRO A 173       7.797  10.207   0.606  1.00 89.96           C  
ATOM   2730  HA  PRO A 173       7.136   9.627   1.251  1.00 89.96           H  
ATOM   2731  C   PRO A 173       8.857  10.916   1.461  1.00 89.96           C  
ATOM   2732  CB  PRO A 173       8.431   9.271  -0.418  1.00 89.96           C  
ATOM   2733  HB2 PRO A 173       9.391   9.664  -0.751  1.00 89.96           H  
ATOM   2734  HB3 PRO A 173       8.542   8.277   0.016  1.00 89.96           H  
ATOM   2735  O   PRO A 173       9.466  11.895   1.034  1.00 89.96           O  
ATOM   2736  CG  PRO A 173       7.442   9.288  -1.584  1.00 89.96           C  
ATOM   2737  HG2 PRO A 173       6.619   8.603  -1.378  1.00 89.96           H  
ATOM   2738  HG3 PRO A 173       7.923   9.042  -2.531  1.00 89.96           H  
ATOM   2739  CD  PRO A 173       6.929  10.726  -1.565  1.00 89.96           C  
ATOM   2740  HD2 PRO A 173       7.596  11.361  -2.147  1.00 89.96           H  
ATOM   2741  HD3 PRO A 173       5.920  10.762  -1.975  1.00 89.96           H  
ATOM   2742  N   GLY A 174       9.089  10.403   2.671  1.00 89.87           N  
ATOM   2743  H   GLY A 174       8.539   9.603   2.948  1.00 89.87           H  
ATOM   2744  CA  GLY A 174      10.034  10.955   3.650  1.00 89.87           C  
ATOM   2745  HA2 GLY A 174      10.414  10.141   4.268  1.00 89.87           H  
ATOM   2746  HA3 GLY A 174      10.876  11.406   3.126  1.00 89.87           H  
ATOM   2747  C   GLY A 174       9.449  12.016   4.591  1.00 89.87           C  
ATOM   2748  O   GLY A 174      10.126  12.432   5.527  1.00 89.87           O  
ATOM   2749  N   TYR A 175       8.198  12.430   4.386  1.00 94.90           N  
ATOM   2750  H   TYR A 175       7.689  12.057   3.597  1.00 94.90           H  
ATOM   2751  CA  TYR A 175       7.497  13.380   5.253  1.00 94.90           C  
ATOM   2752  HA  TYR A 175       8.221  13.893   5.886  1.00 94.90           H  
ATOM   2753  C   TYR A 175       6.507  12.674   6.176  1.00 94.90           C  
ATOM   2754  CB  TYR A 175       6.804  14.443   4.400  1.00 94.90           C  
ATOM   2755  HB2 TYR A 175       6.206  13.938   3.641  1.00 94.90           H  
ATOM   2756  HB3 TYR A 175       6.126  15.024   5.024  1.00 94.90           H  
ATOM   2757  O   TYR A 175       6.063  11.560   5.902  1.00 94.90           O  
ATOM   2758  CG  TYR A 175       7.768  15.388   3.717  1.00 94.90           C  
ATOM   2759  CD1 TYR A 175       8.010  16.667   4.253  1.00 94.90           C  
ATOM   2760  HD1 TYR A 175       7.501  16.981   5.153  1.00 94.90           H  
ATOM   2761  CD2 TYR A 175       8.440  14.978   2.552  1.00 94.90           C  
ATOM   2762  HD2 TYR A 175       8.268  13.992   2.146  1.00 94.90           H  
ATOM   2763  CE1 TYR A 175       8.905  17.544   3.609  1.00 94.90           C  
ATOM   2764  HE1 TYR A 175       9.080  18.529   4.017  1.00 94.90           H  
ATOM   2765  CE2 TYR A 175       9.331  15.850   1.903  1.00 94.90           C  
ATOM   2766  HE2 TYR A 175       9.846  15.535   1.007  1.00 94.90           H  
ATOM   2767  OH  TYR A 175      10.407  17.986   1.788  1.00 94.90           O  
ATOM   2768  HH  TYR A 175      10.474  18.824   2.251  1.00 94.90           H  
ATOM   2769  CZ  TYR A 175       9.559  17.137   2.425  1.00 94.90           C  
ATOM   2770  N   LYS A 176       6.143  13.329   7.280  1.00 96.18           N  
ATOM   2771  H   LYS A 176       6.499  14.262   7.427  1.00 96.18           H  
ATOM   2772  CA  LYS A 176       5.170  12.798   8.236  1.00 96.18           C  
ATOM   2773  HA  LYS A 176       5.355  11.730   8.352  1.00 96.18           H  
ATOM   2774  C   LYS A 176       3.743  12.962   7.701  1.00 96.18           C  
ATOM   2775  CB  LYS A 176       5.389  13.453   9.608  1.00 96.18           C  
ATOM   2776  HB2 LYS A 176       5.011  14.475   9.594  1.00 96.18           H  
ATOM   2777  HB3 LYS A 176       6.457  13.476   9.823  1.00 96.18           H  
ATOM   2778  O   LYS A 176       3.337  14.075   7.377  1.00 96.18           O  
ATOM   2779  CG  LYS A 176       4.696  12.653  10.717  1.00 96.18           C  
ATOM   2780  HG2 LYS A 176       3.621  12.649  10.542  1.00 96.18           H  
ATOM   2781  HG3 LYS A 176       5.064  11.627  10.697  1.00 96.18           H  
ATOM   2782  CD  LYS A 176       4.984  13.235  12.105  1.00 96.18           C  
ATOM   2783  HD2 LYS A 176       6.049  13.157  12.322  1.00 96.18           H  
ATOM   2784  HD3 LYS A 176       4.678  14.281  12.130  1.00 96.18           H  
ATOM   2785  CE  LYS A 176       4.177  12.434  13.130  1.00 96.18           C  
ATOM   2786  HE2 LYS A 176       4.497  11.392  13.114  1.00 96.18           H  
ATOM   2787  HE3 LYS A 176       3.131  12.454  12.824  1.00 96.18           H  
ATOM   2788  NZ  LYS A 176       4.274  12.985  14.501  1.00 96.18           N  
ATOM   2789  HZ1 LYS A 176       5.154  12.778  14.952  1.00 96.18           H  
ATOM   2790  HZ2 LYS A 176       3.522  12.595  15.051  1.00 96.18           H  
ATOM   2791  HZ3 LYS A 176       4.065  13.973  14.516  1.00 96.18           H  
ATOM   2792  N   ILE A 177       2.998  11.863   7.625  1.00 97.43           N  
ATOM   2793  H   ILE A 177       3.405  11.014   7.992  1.00 97.43           H  
ATOM   2794  CA  ILE A 177       1.549  11.841   7.415  1.00 97.43           C  
ATOM   2795  HA  ILE A 177       1.277  12.609   6.692  1.00 97.43           H  
ATOM   2796  C   ILE A 177       0.901  12.158   8.760  1.00 97.43           C  
ATOM   2797  CB  ILE A 177       1.064  10.466   6.892  1.00 97.43           C  
ATOM   2798  HB  ILE A 177       1.270   9.718   7.657  1.00 97.43           H  
ATOM   2799  O   ILE A 177       1.167  11.476   9.751  1.00 97.43           O  
ATOM   2800  CG1 ILE A 177       1.809  10.052   5.607  1.00 97.43           C  
ATOM   2801 HG12 ILE A 177       1.581  10.759   4.809  1.00 97.43           H  
ATOM   2802 HG13 ILE A 177       2.880  10.083   5.807  1.00 97.43           H  
ATOM   2803  CG2 ILE A 177      -0.457  10.502   6.646  1.00 97.43           C  
ATOM   2804 HG21 ILE A 177      -0.991  10.759   7.561  1.00 97.43           H  
ATOM   2805 HG22 ILE A 177      -0.701  11.234   5.877  1.00 97.43           H  
ATOM   2806 HG23 ILE A 177      -0.814   9.520   6.336  1.00 97.43           H  
ATOM   2807  CD1 ILE A 177       1.492   8.635   5.108  1.00 97.43           C  
ATOM   2808 HD11 ILE A 177       1.676   7.912   5.902  1.00 97.43           H  
ATOM   2809 HD12 ILE A 177       2.130   8.395   4.257  1.00 97.43           H  
ATOM   2810 HD13 ILE A 177       0.455   8.565   4.782  1.00 97.43           H  
ATOM   2811  N   ILE A 178       0.064  13.190   8.787  1.00 97.75           N  
ATOM   2812  H   ILE A 178      -0.119  13.693   7.931  1.00 97.75           H  
ATOM   2813  CA  ILE A 178      -0.723  13.580   9.955  1.00 97.75           C  
ATOM   2814  HA  ILE A 178      -0.703  12.785  10.701  1.00 97.75           H  
ATOM   2815  C   ILE A 178      -2.156  13.757   9.474  1.00 97.75           C  
ATOM   2816  CB  ILE A 178      -0.179  14.873  10.606  1.00 97.75           C  
ATOM   2817  HB  ILE A 178      -0.260  15.682   9.881  1.00 97.75           H  
ATOM   2818  O   ILE A 178      -2.424  14.624   8.646  1.00 97.75           O  
ATOM   2819  CG1 ILE A 178       1.312  14.727  10.995  1.00 97.75           C  
ATOM   2820 HG12 ILE A 178       1.420  13.940  11.741  1.00 97.75           H  
ATOM   2821 HG13 ILE A 178       1.887  14.442  10.114  1.00 97.75           H  
ATOM   2822  CG2 ILE A 178      -1.037  15.238  11.834  1.00 97.75           C  
ATOM   2823 HG21 ILE A 178      -0.707  16.181  12.270  1.00 97.75           H  
ATOM   2824 HG22 ILE A 178      -2.081  15.366  11.548  1.00 97.75           H  
ATOM   2825 HG23 ILE A 178      -0.979  14.453  12.588  1.00 97.75           H  
ATOM   2826  CD1 ILE A 178       1.944  16.019  11.526  1.00 97.75           C  
ATOM   2827 HD11 ILE A 178       1.543  16.263  12.510  1.00 97.75           H  
ATOM   2828 HD12 ILE A 178       1.748  16.839  10.835  1.00 97.75           H  
ATOM   2829 HD13 ILE A 178       3.022  15.885  11.616  1.00 97.75           H  
ATOM   2830  N   GLU A 179      -3.055  12.936   9.996  1.00 97.88           N  
ATOM   2831  H   GLU A 179      -2.750  12.252  10.673  1.00 97.88           H  
ATOM   2832  CA  GLU A 179      -4.487  13.024   9.747  1.00 97.88           C  
ATOM   2833  HA  GLU A 179      -4.693  13.855   9.072  1.00 97.88           H  
ATOM   2834  C   GLU A 179      -5.197  13.298  11.071  1.00 97.88           C  
ATOM   2835  CB  GLU A 179      -4.967  11.741   9.055  1.00 97.88           C  
ATOM   2836  HB2 GLU A 179      -4.600  10.885   9.622  1.00 97.88           H  
ATOM   2837  HB3 GLU A 179      -4.514  11.688   8.065  1.00 97.88           H  
ATOM   2838  O   GLU A 179      -5.124  12.505  12.009  1.00 97.88           O  
ATOM   2839  CG  GLU A 179      -6.494  11.616   8.925  1.00 97.88           C  
ATOM   2840  HG2 GLU A 179      -6.949  11.668   9.914  1.00 97.88           H  
ATOM   2841  HG3 GLU A 179      -6.720  10.624   8.533  1.00 97.88           H  
ATOM   2842  CD  GLU A 179      -7.140  12.666   8.009  1.00 97.88           C  
ATOM   2843  OE1 GLU A 179      -8.392  12.665   7.960  1.00 97.88           O  
ATOM   2844  OE2 GLU A 179      -6.407  13.464   7.385  1.00 97.88           O  
ATOM   2845  N   CYS A 180      -5.891  14.431  11.134  1.00 96.90           N  
ATOM   2846  H   CYS A 180      -5.922  15.006  10.305  1.00 96.90           H  
ATOM   2847  CA  CYS A 180      -6.716  14.845  12.265  1.00 96.90           C  
ATOM   2848  HA  CYS A 180      -6.844  14.026  12.973  1.00 96.90           H  
ATOM   2849  C   CYS A 180      -8.083  15.258  11.704  1.00 96.90           C  
ATOM   2850  CB  CYS A 180      -6.036  16.004  13.010  1.00 96.90           C  
ATOM   2851  HB2 CYS A 180      -6.731  16.397  13.752  1.00 96.90           H  
ATOM   2852  HB3 CYS A 180      -5.795  16.796  12.302  1.00 96.90           H  
ATOM   2853  O   CYS A 180      -8.204  16.383  11.206  1.00 96.90           O  
ATOM   2854  SG  CYS A 180      -4.528  15.438  13.850  1.00 96.90           S  
ATOM   2855  HG  CYS A 180      -4.182  16.613  14.385  1.00 96.90           H  
ATOM   2856  N   PRO A 181      -9.100  14.375  11.735  1.00 96.30           N  
ATOM   2857  CA  PRO A 181     -10.389  14.658  11.116  1.00 96.30           C  
ATOM   2858  HA  PRO A 181     -10.233  14.782  10.044  1.00 96.30           H  
ATOM   2859  C   PRO A 181     -11.025  15.922  11.702  1.00 96.30           C  
ATOM   2860  CB  PRO A 181     -11.250  13.410  11.355  1.00 96.30           C  
ATOM   2861  HB2 PRO A 181     -11.807  13.499  12.287  1.00 96.30           H  
ATOM   2862  HB3 PRO A 181     -11.928  13.221  10.522  1.00 96.30           H  
ATOM   2863  O   PRO A 181     -11.254  16.003  12.908  1.00 96.30           O  
ATOM   2864  CG  PRO A 181     -10.211  12.299  11.500  1.00 96.30           C  
ATOM   2865  HG2 PRO A 181      -9.869  11.985  10.513  1.00 96.30           H  
ATOM   2866  HG3 PRO A 181     -10.592  11.448  12.065  1.00 96.30           H  
ATOM   2867  CD  PRO A 181      -9.063  13.000  12.216  1.00 96.30           C  
ATOM   2868  HD2 PRO A 181      -8.122  12.505  11.976  1.00 96.30           H  
ATOM   2869  HD3 PRO A 181      -9.239  12.986  13.292  1.00 96.30           H  
ATOM   2870  N   LEU A 182     -11.353  16.901  10.848  1.00 93.18           N  
ATOM   2871  H   LEU A 182     -11.040  16.821   9.891  1.00 93.18           H  
ATOM   2872  CA  LEU A 182     -12.039  18.128  11.283  1.00 93.18           C  
ATOM   2873  HA  LEU A 182     -11.427  18.608  12.047  1.00 93.18           H  
ATOM   2874  C   LEU A 182     -13.403  17.806  11.913  1.00 93.18           C  
ATOM   2875  CB  LEU A 182     -12.202  19.074  10.077  1.00 93.18           C  
ATOM   2876  HB2 LEU A 182     -12.815  18.574   9.327  1.00 93.18           H  
ATOM   2877  HB3 LEU A 182     -11.222  19.262   9.639  1.00 93.18           H  
ATOM   2878  O   LEU A 182     -13.783  18.381  12.929  1.00 93.18           O  
ATOM   2879  CG  LEU A 182     -12.858  20.426  10.429  1.00 93.18           C  
ATOM   2880  HG  LEU A 182     -13.807  20.260  10.939  1.00 93.18           H  
ATOM   2881  CD1 LEU A 182     -11.954  21.283  11.316  1.00 93.18           C  
ATOM   2882 HD11 LEU A 182     -12.423  22.252  11.489  1.00 93.18           H  
ATOM   2883 HD12 LEU A 182     -11.818  20.798  12.283  1.00 93.18           H  
ATOM   2884 HD13 LEU A 182     -10.983  21.427  10.842  1.00 93.18           H  
ATOM   2885  CD2 LEU A 182     -13.153  21.207   9.148  1.00 93.18           C  
ATOM   2886 HD21 LEU A 182     -12.225  21.419   8.617  1.00 93.18           H  
ATOM   2887 HD22 LEU A 182     -13.813  20.624   8.506  1.00 93.18           H  
ATOM   2888 HD23 LEU A 182     -13.649  22.144   9.400  1.00 93.18           H  
ATOM   2889  N   HIS A 183     -14.114  16.853  11.308  1.00 94.22           N  
ATOM   2890  H   HIS A 183     -13.700  16.401  10.505  1.00 94.22           H  
ATOM   2891  CA  HIS A 183     -15.346  16.283  11.830  1.00 94.22           C  
ATOM   2892  HA  HIS A 183     -15.568  16.714  12.806  1.00 94.22           H  
ATOM   2893  C   HIS A 183     -15.142  14.779  11.999  1.00 94.22           C  
ATOM   2894  CB  HIS A 183     -16.519  16.604  10.894  1.00 94.22           C  
ATOM   2895  HB2 HIS A 183     -16.362  16.107   9.937  1.00 94.22           H  
ATOM   2896  HB3 HIS A 183     -17.436  16.206  11.329  1.00 94.22           H  
ATOM   2897  O   HIS A 183     -15.043  14.043  11.017  1.00 94.22           O  
ATOM   2898  CG  HIS A 183     -16.703  18.079  10.646  1.00 94.22           C  
ATOM   2899  CD2 HIS A 183     -17.148  19.017  11.538  1.00 94.22           C  
ATOM   2900  HD2 HIS A 183     -17.434  18.833  12.563  1.00 94.22           H  
ATOM   2901  ND1 HIS A 183     -16.431  18.736   9.468  1.00 94.22           N  
ATOM   2902  HD1 HIS A 183     -16.107  18.309   8.612  1.00 94.22           H  
ATOM   2903  CE1 HIS A 183     -16.713  20.037   9.645  1.00 94.22           C  
ATOM   2904  HE1 HIS A 183     -16.611  20.804   8.891  1.00 94.22           H  
ATOM   2905  NE2 HIS A 183     -17.157  20.256  10.890  1.00 94.22           N  
ATOM   2906  N   VAL A 184     -15.059  14.327  13.250  1.00 95.91           N  
ATOM   2907  H   VAL A 184     -15.093  14.990  14.011  1.00 95.91           H  
ATOM   2908  CA  VAL A 184     -14.918  12.902  13.561  1.00 95.91           C  
ATOM   2909  HA  VAL A 184     -14.094  12.497  12.974  1.00 95.91           H  
ATOM   2910  C   VAL A 184     -16.200  12.180  13.158  1.00 95.91           C  
ATOM   2911  CB  VAL A 184     -14.587  12.675  15.047  1.00 95.91           C  
ATOM   2912  HB  VAL A 184     -15.374  13.107  15.665  1.00 95.91           H  
ATOM   2913  O   VAL A 184     -17.270  12.451  13.706  1.00 95.91           O  
ATOM   2914  CG1 VAL A 184     -14.477  11.181  15.370  1.00 95.91           C  
ATOM   2915 HG11 VAL A 184     -15.450  10.702  15.264  1.00 95.91           H  
ATOM   2916 HG12 VAL A 184     -14.135  11.042  16.395  1.00 95.91           H  
ATOM   2917 HG13 VAL A 184     -13.772  10.704  14.690  1.00 95.91           H  
ATOM   2918  CG2 VAL A 184     -13.262  13.350  15.425  1.00 95.91           C  
ATOM   2919 HG21 VAL A 184     -12.457  12.964  14.800  1.00 95.91           H  
ATOM   2920 HG22 VAL A 184     -13.024  13.150  16.470  1.00 95.91           H  
ATOM   2921 HG23 VAL A 184     -13.324  14.429  15.284  1.00 95.91           H  
ATOM   2922  N   THR A 185     -16.084  11.255  12.207  1.00 94.94           N  
ATOM   2923  H   THR A 185     -15.172  11.083  11.807  1.00 94.94           H  
ATOM   2924  CA  THR A 185     -17.171  10.331  11.878  1.00 94.94           C  
ATOM   2925  HA  THR A 185     -18.113  10.879  11.887  1.00 94.94           H  
ATOM   2926  C   THR A 185     -17.223   9.252  12.949  1.00 94.94           C  
ATOM   2927  CB  THR A 185     -17.010   9.730  10.477  1.00 94.94           C  
ATOM   2928  HB  THR A 185     -16.057   9.206  10.401  1.00 94.94           H  
ATOM   2929  O   THR A 185     -16.207   8.644  13.284  1.00 94.94           O  
ATOM   2930  CG2 THR A 185     -18.150   8.778  10.113  1.00 94.94           C  
ATOM   2931 HG21 THR A 185     -18.034   8.462   9.076  1.00 94.94           H  
ATOM   2932 HG22 THR A 185     -18.119   7.891  10.745  1.00 94.94           H  
ATOM   2933 HG23 THR A 185     -19.111   9.280  10.227  1.00 94.94           H  
ATOM   2934  OG1 THR A 185     -17.048  10.784   9.542  1.00 94.94           O  
ATOM   2935  HG1 THR A 185     -16.286  11.348   9.694  1.00 94.94           H  
ATOM   2936  N   TYR A 186     -18.412   9.047  13.504  1.00 96.67           N  
ATOM   2937  H   TYR A 186     -19.210   9.551  13.145  1.00 96.67           H  
ATOM   2938  CA  TYR A 186     -18.660   8.079  14.560  1.00 96.67           C  
ATOM   2939  HA  TYR A 186     -17.714   7.704  14.950  1.00 96.67           H  
ATOM   2940  C   TYR A 186     -19.447   6.904  13.996  1.00 96.67           C  
ATOM   2941  CB  TYR A 186     -19.402   8.774  15.703  1.00 96.67           C  
ATOM   2942  HB2 TYR A 186     -20.195   9.396  15.289  1.00 96.67           H  
ATOM   2943  HB3 TYR A 186     -19.905   8.029  16.319  1.00 96.67           H  
ATOM   2944  O   TYR A 186     -20.538   7.096  13.462  1.00 96.67           O  
ATOM   2945  CG  TYR A 186     -18.503   9.612  16.584  1.00 96.67           C  
ATOM   2946  CD1 TYR A 186     -17.687   9.022  17.573  1.00 96.67           C  
ATOM   2947  HD1 TYR A 186     -17.706   7.953  17.720  1.00 96.67           H  
ATOM   2948  CD2 TYR A 186     -18.457  10.997  16.365  1.00 96.67           C  
ATOM   2949  HD2 TYR A 186     -19.049  11.438  15.576  1.00 96.67           H  
ATOM   2950  CE1 TYR A 186     -16.818   9.827  18.340  1.00 96.67           C  
ATOM   2951  HE1 TYR A 186     -16.166   9.378  19.075  1.00 96.67           H  
ATOM   2952  CE2 TYR A 186     -17.592  11.801  17.117  1.00 96.67           C  
ATOM   2953  HE2 TYR A 186     -17.535  12.858  16.900  1.00 96.67           H  
ATOM   2954  OH  TYR A 186     -15.902  12.028  18.752  1.00 96.67           O  
ATOM   2955  HH  TYR A 186     -15.890  12.896  18.340  1.00 96.67           H  
ATOM   2956  CZ  TYR A 186     -16.765  11.217  18.093  1.00 96.67           C  
ATOM   2957  N   LEU A 187     -18.899   5.699  14.137  1.00 96.94           N  
ATOM   2958  H   LEU A 187     -18.003   5.627  14.598  1.00 96.94           H  
ATOM   2959  CA  LEU A 187     -19.564   4.460  13.750  1.00 96.94           C  
ATOM   2960  HA  LEU A 187     -20.462   4.721  13.190  1.00 96.94           H  
ATOM   2961  C   LEU A 187     -19.988   3.660  14.988  1.00 96.94           C  
ATOM   2962  CB  LEU A 187     -18.672   3.628  12.820  1.00 96.94           C  
ATOM   2963  HB2 LEU A 187     -17.721   3.443  13.320  1.00 96.94           H  
ATOM   2964  HB3 LEU A 187     -19.154   2.664  12.657  1.00 96.94           H  
ATOM   2965  O   LEU A 187     -19.258   3.660  15.986  1.00 96.94           O  
ATOM   2966  CG  LEU A 187     -18.402   4.272  11.448  1.00 96.94           C  
ATOM   2967  HG  LEU A 187     -17.819   5.183  11.583  1.00 96.94           H  
ATOM   2968  CD1 LEU A 187     -17.592   3.293  10.605  1.00 96.94           C  
ATOM   2969 HD11 LEU A 187     -17.235   3.788   9.702  1.00 96.94           H  
ATOM   2970 HD12 LEU A 187     -18.207   2.435  10.333  1.00 96.94           H  
ATOM   2971 HD13 LEU A 187     -16.732   2.941  11.176  1.00 96.94           H  
ATOM   2972  CD2 LEU A 187     -19.677   4.602  10.665  1.00 96.94           C  
ATOM   2973 HD21 LEU A 187     -20.322   3.725  10.611  1.00 96.94           H  
ATOM   2974 HD22 LEU A 187     -19.415   4.919   9.655  1.00 96.94           H  
ATOM   2975 HD23 LEU A 187     -20.211   5.422  11.145  1.00 96.94           H  
ATOM   2976  N   PRO A 188     -21.144   2.978  14.945  1.00 96.67           N  
ATOM   2977  CA  PRO A 188     -21.614   2.131  16.034  1.00 96.67           C  
ATOM   2978  HA  PRO A 188     -21.865   2.754  16.892  1.00 96.67           H  
ATOM   2979  C   PRO A 188     -20.602   1.061  16.454  1.00 96.67           C  
ATOM   2980  CB  PRO A 188     -22.885   1.486  15.496  1.00 96.67           C  
ATOM   2981  HB2 PRO A 188     -22.602   0.611  14.911  1.00 96.67           H  
ATOM   2982  HB3 PRO A 188     -23.595   1.237  16.285  1.00 96.67           H  
ATOM   2983  O   PRO A 188     -19.967   0.415  15.617  1.00 96.67           O  
ATOM   2984  CG  PRO A 188     -23.435   2.506  14.514  1.00 96.67           C  
ATOM   2985  HG2 PRO A 188     -24.088   2.048  13.771  1.00 96.67           H  
ATOM   2986  HG3 PRO A 188     -23.951   3.300  15.054  1.00 96.67           H  
ATOM   2987  CD  PRO A 188     -22.153   3.044  13.892  1.00 96.67           C  
ATOM   2988  HD2 PRO A 188     -21.854   2.417  13.052  1.00 96.67           H  
ATOM   2989  HD3 PRO A 188     -22.335   4.065  13.557  1.00 96.67           H  
ATOM   2990  N   VAL A 189     -20.490   0.845  17.765  1.00 96.82           N  
ATOM   2991  H   VAL A 189     -21.063   1.397  18.387  1.00 96.82           H  
ATOM   2992  CA  VAL A 189     -19.698  -0.244  18.347  1.00 96.82           C  
ATOM   2993  HA  VAL A 189     -18.811  -0.380  17.729  1.00 96.82           H  
ATOM   2994  C   VAL A 189     -20.512  -1.538  18.315  1.00 96.82           C  
ATOM   2995  CB  VAL A 189     -19.227   0.102  19.771  1.00 96.82           C  
ATOM   2996  HB  VAL A 189     -20.093   0.315  20.398  1.00 96.82           H  
ATOM   2997  O   VAL A 189     -21.657  -1.570  18.753  1.00 96.82           O  
ATOM   2998  CG1 VAL A 189     -18.430  -1.037  20.417  1.00 96.82           C  
ATOM   2999 HG11 VAL A 189     -19.110  -1.851  20.669  1.00 96.82           H  
ATOM   3000 HG12 VAL A 189     -17.659  -1.398  19.735  1.00 96.82           H  
ATOM   3001 HG13 VAL A 189     -17.957  -0.697  21.339  1.00 96.82           H  
ATOM   3002  CG2 VAL A 189     -18.320   1.336  19.755  1.00 96.82           C  
ATOM   3003 HG21 VAL A 189     -18.859   2.190  19.347  1.00 96.82           H  
ATOM   3004 HG22 VAL A 189     -17.437   1.140  19.146  1.00 96.82           H  
ATOM   3005 HG23 VAL A 189     -18.022   1.574  20.776  1.00 96.82           H  
ATOM   3006  N   SER A 190     -19.923  -2.623  17.815  1.00 94.19           N  
ATOM   3007  H   SER A 190     -18.968  -2.544  17.498  1.00 94.19           H  
ATOM   3008  CA  SER A 190     -20.594  -3.919  17.619  1.00 94.19           C  
ATOM   3009  HA  SER A 190     -21.641  -3.734  17.379  1.00 94.19           H  
ATOM   3010  C   SER A 190     -20.584  -4.833  18.851  1.00 94.19           C  
ATOM   3011  CB  SER A 190     -19.966  -4.645  16.422  1.00 94.19           C  
ATOM   3012  HB2 SER A 190     -20.449  -5.613  16.286  1.00 94.19           H  
ATOM   3013  HB3 SER A 190     -20.115  -4.056  15.517  1.00 94.19           H  
ATOM   3014  O   SER A 190     -21.200  -5.899  18.833  1.00 94.19           O  
ATOM   3015  OG  SER A 190     -18.576  -4.831  16.618  1.00 94.19           O  
ATOM   3016  HG  SER A 190     -18.187  -5.149  15.800  1.00 94.19           H  
ATOM   3017  N   VAL A 191     -19.883  -4.449  19.923  1.00 95.32           N  
ATOM   3018  H   VAL A 191     -19.447  -3.539  19.887  1.00 95.32           H  
ATOM   3019  CA  VAL A 191     -19.664  -5.278  21.120  1.00 95.32           C  
ATOM   3020  HA  VAL A 191     -20.294  -6.164  21.045  1.00 95.32           H  
ATOM   3021  C   VAL A 191     -20.073  -4.553  22.402  1.00 95.32           C  
ATOM   3022  CB  VAL A 191     -18.203  -5.770  21.212  1.00 95.32           C  
ATOM   3023  HB  VAL A 191     -18.123  -6.403  22.096  1.00 95.32           H  
ATOM   3024  O   VAL A 191     -19.928  -3.342  22.514  1.00 95.32           O  
ATOM   3025  CG1 VAL A 191     -17.817  -6.622  19.998  1.00 95.32           C  
ATOM   3026 HG11 VAL A 191     -16.831  -7.060  20.151  1.00 95.32           H  
ATOM   3027 HG12 VAL A 191     -17.794  -6.011  19.095  1.00 95.32           H  
ATOM   3028 HG13 VAL A 191     -18.544  -7.423  19.861  1.00 95.32           H  
ATOM   3029  CG2 VAL A 191     -17.180  -4.635  21.354  1.00 95.32           C  
ATOM   3030 HG21 VAL A 191     -17.376  -4.058  22.258  1.00 95.32           H  
ATOM   3031 HG22 VAL A 191     -16.175  -5.054  21.423  1.00 95.32           H  
ATOM   3032 HG23 VAL A 191     -17.231  -3.975  20.489  1.00 95.32           H  
ATOM   3033  N   ARG A 192     -20.529  -5.299  23.418  1.00 94.89           N  
ATOM   3034  H   ARG A 192     -20.697  -6.279  23.241  1.00 94.89           H  
ATOM   3035  CA  ARG A 192     -20.809  -4.761  24.771  1.00 94.89           C  
ATOM   3036  HA  ARG A 192     -20.958  -3.683  24.705  1.00 94.89           H  
ATOM   3037  C   ARG A 192     -19.644  -4.945  25.749  1.00 94.89           C  
ATOM   3038  CB  ARG A 192     -22.092  -5.389  25.340  1.00 94.89           C  
ATOM   3039  HB2 ARG A 192     -21.941  -6.463  25.444  1.00 94.89           H  
ATOM   3040  HB3 ARG A 192     -22.267  -4.983  26.336  1.00 94.89           H  
ATOM   3041  O   ARG A 192     -19.612  -4.343  26.818  1.00 94.89           O  
ATOM   3042  CG  ARG A 192     -23.359  -5.155  24.500  1.00 94.89           C  
ATOM   3043  HG2 ARG A 192     -23.228  -5.583  23.506  1.00 94.89           H  
ATOM   3044  HG3 ARG A 192     -24.178  -5.686  24.985  1.00 94.89           H  
ATOM   3045  CD  ARG A 192     -23.760  -3.677  24.362  1.00 94.89           C  
ATOM   3046  HD2 ARG A 192     -23.012  -3.156  23.764  1.00 94.89           H  
ATOM   3047  HD3 ARG A 192     -23.799  -3.216  25.349  1.00 94.89           H  
ATOM   3048  NE  ARG A 192     -25.081  -3.552  23.712  1.00 94.89           N  
ATOM   3049  HE  ARG A 192     -25.629  -4.393  23.603  1.00 94.89           H  
ATOM   3050  NH1 ARG A 192     -25.111  -1.278  23.303  1.00 94.89           N  
ATOM   3051 HH11 ARG A 192     -25.633  -0.541  22.852  1.00 94.89           H  
ATOM   3052 HH12 ARG A 192     -24.524  -1.033  24.087  1.00 94.89           H  
ATOM   3053  NH2 ARG A 192     -26.719  -2.512  22.502  1.00 94.89           N  
ATOM   3054 HH21 ARG A 192     -27.265  -3.356  22.402  1.00 94.89           H  
ATOM   3055 HH22 ARG A 192     -27.086  -1.650  22.128  1.00 94.89           H  
ATOM   3056  CZ  ARG A 192     -25.619  -2.460  23.189  1.00 94.89           C  
ATOM   3057  N   THR A 193     -18.679  -5.785  25.399  1.00 96.87           N  
ATOM   3058  H   THR A 193     -18.748  -6.244  24.502  1.00 96.87           H  
ATOM   3059  CA  THR A 193     -17.473  -6.027  26.192  1.00 96.87           C  
ATOM   3060  HA  THR A 193     -17.357  -5.245  26.942  1.00 96.87           H  
ATOM   3061  C   THR A 193     -16.274  -5.972  25.265  1.00 96.87           C  
ATOM   3062  CB  THR A 193     -17.547  -7.374  26.922  1.00 96.87           C  
ATOM   3063  HB  THR A 193     -17.589  -8.188  26.198  1.00 96.87           H  
ATOM   3064  O   THR A 193     -16.155  -6.780  24.347  1.00 96.87           O  
ATOM   3065  CG2 THR A 193     -16.353  -7.587  27.848  1.00 96.87           C  
ATOM   3066 HG21 THR A 193     -16.497  -8.503  28.421  1.00 96.87           H  
ATOM   3067 HG22 THR A 193     -15.441  -7.685  27.259  1.00 96.87           H  
ATOM   3068 HG23 THR A 193     -16.258  -6.746  28.536  1.00 96.87           H  
ATOM   3069  OG1 THR A 193     -18.709  -7.416  27.719  1.00 96.87           O  
ATOM   3070  HG1 THR A 193     -18.974  -6.513  27.908  1.00 96.87           H  
ATOM   3071  N   ILE A 194     -15.393  -5.004  25.493  1.00 97.23           N  
ATOM   3072  H   ILE A 194     -15.541  -4.390  26.281  1.00 97.23           H  
ATOM   3073  CA  ILE A 194     -14.185  -4.812  24.697  1.00 97.23           C  
ATOM   3074  HA  ILE A 194     -14.322  -5.261  23.714  1.00 97.23           H  
ATOM   3075  C   ILE A 194     -13.046  -5.545  25.406  1.00 97.23           C  
ATOM   3076  CB  ILE A 194     -13.895  -3.313  24.472  1.00 97.23           C  
ATOM   3077  HB  ILE A 194     -13.706  -2.860  25.445  1.00 97.23           H  
ATOM   3078  O   ILE A 194     -12.435  -5.030  26.342  1.00 97.23           O  
ATOM   3079  CG1 ILE A 194     -15.084  -2.565  23.824  1.00 97.23           C  
ATOM   3080 HG12 ILE A 194     -16.004  -2.787  24.365  1.00 97.23           H  
ATOM   3081 HG13 ILE A 194     -15.206  -2.904  22.795  1.00 97.23           H  
ATOM   3082  CG2 ILE A 194     -12.623  -3.153  23.622  1.00 97.23           C  
ATOM   3083 HG21 ILE A 194     -12.355  -2.100  23.545  1.00 97.23           H  
ATOM   3084 HG22 ILE A 194     -11.777  -3.659  24.087  1.00 97.23           H  
ATOM   3085 HG23 ILE A 194     -12.781  -3.561  22.623  1.00 97.23           H  
ATOM   3086  CD1 ILE A 194     -14.922  -1.038  23.829  1.00 97.23           C  
ATOM   3087 HD11 ILE A 194     -14.066  -0.737  23.225  1.00 97.23           H  
ATOM   3088 HD12 ILE A 194     -15.811  -0.578  23.400  1.00 97.23           H  
ATOM   3089 HD13 ILE A 194     -14.792  -0.681  24.851  1.00 97.23           H  
ATOM   3090  N   SER A 195     -12.776  -6.772  24.965  1.00 97.57           N  
ATOM   3091  H   SER A 195     -13.391  -7.187  24.280  1.00 97.57           H  
ATOM   3092  CA  SER A 195     -11.614  -7.555  25.406  1.00 97.57           C  
ATOM   3093  HA  SER A 195     -11.399  -7.339  26.452  1.00 97.57           H  
ATOM   3094  C   SER A 195     -10.355  -7.230  24.606  1.00 97.57           C  
ATOM   3095  CB  SER A 195     -11.927  -9.046  25.283  1.00 97.57           C  
ATOM   3096  HB2 SER A 195     -11.058  -9.631  25.587  1.00 97.57           H  
ATOM   3097  HB3 SER A 195     -12.759  -9.289  25.944  1.00 97.57           H  
ATOM   3098  O   SER A 195      -9.250  -7.372  25.113  1.00 97.57           O  
ATOM   3099  OG  SER A 195     -12.286  -9.369  23.949  1.00 97.57           O  
ATOM   3100  HG  SER A 195     -11.494  -9.400  23.408  1.00 97.57           H  
ATOM   3101  N   ASN A 196     -10.506  -6.809  23.349  1.00 97.91           N  
ATOM   3102  H   ASN A 196     -11.440  -6.689  22.984  1.00 97.91           H  
ATOM   3103  CA  ASN A 196      -9.414  -6.310  22.524  1.00 97.91           C  
ATOM   3104  HA  ASN A 196      -8.716  -5.788  23.179  1.00 97.91           H  
ATOM   3105  C   ASN A 196      -9.927  -5.298  21.499  1.00 97.91           C  
ATOM   3106  CB  ASN A 196      -8.656  -7.468  21.844  1.00 97.91           C  
ATOM   3107  HB2 ASN A 196      -7.730  -7.084  21.416  1.00 97.91           H  
ATOM   3108  HB3 ASN A 196      -8.377  -8.202  22.600  1.00 97.91           H  
ATOM   3109  O   ASN A 196     -11.095  -5.331  21.111  1.00 97.91           O  
ATOM   3110  CG  ASN A 196      -9.429  -8.145  20.726  1.00 97.91           C  
ATOM   3111  ND2 ASN A 196      -9.852  -9.372  20.932  1.00 97.91           N  
ATOM   3112 HD21 ASN A 196      -9.580  -9.850  21.778  1.00 97.91           H  
ATOM   3113 HD22 ASN A 196     -10.393  -9.794  20.190  1.00 97.91           H  
ATOM   3114  OD1 ASN A 196      -9.646  -7.603  19.653  1.00 97.91           O  
ATOM   3115  N   ILE A 197      -9.019  -4.447  21.037  1.00 98.20           N  
ATOM   3116  H   ILE A 197      -8.089  -4.501  21.426  1.00 98.20           H  
ATOM   3117  CA  ILE A 197      -9.196  -3.640  19.832  1.00 98.20           C  
ATOM   3118  HA  ILE A 197     -10.124  -3.917  19.333  1.00 98.20           H  
ATOM   3119  C   ILE A 197      -8.034  -3.971  18.905  1.00 98.20           C  
ATOM   3120  CB  ILE A 197      -9.266  -2.139  20.169  1.00 98.20           C  
ATOM   3121  HB  ILE A 197      -8.391  -1.916  20.780  1.00 98.20           H  
ATOM   3122  O   ILE A 197      -6.870  -3.911  19.304  1.00 98.20           O  
ATOM   3123  CG1 ILE A 197     -10.534  -1.820  20.987  1.00 98.20           C  
ATOM   3124 HG12 ILE A 197     -10.608  -2.514  21.824  1.00 98.20           H  
ATOM   3125 HG13 ILE A 197     -11.407  -1.979  20.354  1.00 98.20           H  
ATOM   3126  CG2 ILE A 197      -9.233  -1.284  18.885  1.00 98.20           C  
ATOM   3127 HG21 ILE A 197     -10.069  -1.552  18.238  1.00 98.20           H  
ATOM   3128 HG22 ILE A 197      -9.295  -0.222  19.121  1.00 98.20           H  
ATOM   3129 HG23 ILE A 197      -8.297  -1.433  18.347  1.00 98.20           H  
ATOM   3130  CD1 ILE A 197     -10.584  -0.399  21.570  1.00 98.20           C  
ATOM   3131 HD11 ILE A 197     -11.470  -0.298  22.197  1.00 98.20           H  
ATOM   3132 HD12 ILE A 197      -9.701  -0.212  22.181  1.00 98.20           H  
ATOM   3133 HD13 ILE A 197     -10.647   0.345  20.776  1.00 98.20           H  
ATOM   3134  N   THR A 198      -8.368  -4.319  17.668  1.00 98.32           N  
ATOM   3135  H   THR A 198      -9.350  -4.311  17.432  1.00 98.32           H  
ATOM   3136  CA  THR A 198      -7.430  -4.543  16.574  1.00 98.32           C  
ATOM   3137  HA  THR A 198      -6.411  -4.409  16.936  1.00 98.32           H  
ATOM   3138  C   THR A 198      -7.705  -3.517  15.485  1.00 98.32           C  
ATOM   3139  CB  THR A 198      -7.541  -5.966  16.016  1.00 98.32           C  
ATOM   3140  HB  THR A 198      -8.537  -6.118  15.601  1.00 98.32           H  
ATOM   3141  O   THR A 198      -8.823  -3.428  14.975  1.00 98.32           O  
ATOM   3142  CG2 THR A 198      -6.496  -6.239  14.932  1.00 98.32           C  
ATOM   3143 HG21 THR A 198      -6.667  -5.592  14.071  1.00 98.32           H  
ATOM   3144 HG22 THR A 198      -5.497  -6.055  15.326  1.00 98.32           H  
ATOM   3145 HG23 THR A 198      -6.572  -7.278  14.610  1.00 98.32           H  
ATOM   3146  OG1 THR A 198      -7.325  -6.913  17.042  1.00 98.32           O  
ATOM   3147  HG1 THR A 198      -7.996  -6.761  17.711  1.00 98.32           H  
ATOM   3148  N   LEU A 199      -6.666  -2.770  15.129  1.00 98.55           N  
ATOM   3149  H   LEU A 199      -5.783  -2.939  15.589  1.00 98.55           H  
ATOM   3150  CA  LEU A 199      -6.649  -1.818  14.034  1.00 98.55           C  
ATOM   3151  HA  LEU A 199      -7.670  -1.684  13.675  1.00 98.55           H  
ATOM   3152  C   LEU A 199      -5.802  -2.366  12.892  1.00 98.55           C  
ATOM   3153  CB  LEU A 199      -6.113  -0.461  14.509  1.00 98.55           C  
ATOM   3154  HB2 LEU A 199      -6.080   0.217  13.656  1.00 98.55           H  
ATOM   3155  HB3 LEU A 199      -5.090  -0.607  14.856  1.00 98.55           H  
ATOM   3156  O   LEU A 199      -4.695  -2.853  13.127  1.00 98.55           O  
ATOM   3157  CG  LEU A 199      -6.931   0.195  15.632  1.00 98.55           C  
ATOM   3158  HG  LEU A 199      -7.027  -0.488  16.476  1.00 98.55           H  
ATOM   3159  CD1 LEU A 199      -6.181   1.435  16.106  1.00 98.55           C  
ATOM   3160 HD11 LEU A 199      -6.727   1.923  16.913  1.00 98.55           H  
ATOM   3161 HD12 LEU A 199      -5.196   1.150  16.476  1.00 98.55           H  
ATOM   3162 HD13 LEU A 199      -6.067   2.131  15.274  1.00 98.55           H  
ATOM   3163  CD2 LEU A 199      -8.325   0.588  15.140  1.00 98.55           C  
ATOM   3164 HD21 LEU A 199      -8.247   1.258  14.284  1.00 98.55           H  
ATOM   3165 HD22 LEU A 199      -8.885   1.083  15.933  1.00 98.55           H  
ATOM   3166 HD23 LEU A 199      -8.877  -0.303  14.839  1.00 98.55           H  
ATOM   3167  N   LYS A 200      -6.301  -2.259  11.663  1.00 98.48           N  
ATOM   3168  H   LYS A 200      -7.209  -1.829  11.558  1.00 98.48           H  
ATOM   3169  CA  LYS A 200      -5.534  -2.551  10.448  1.00 98.48           C  
ATOM   3170  HA  LYS A 200      -4.514  -2.831  10.710  1.00 98.48           H  
ATOM   3171  C   LYS A 200      -5.462  -1.301   9.591  1.00 98.48           C  
ATOM   3172  CB  LYS A 200      -6.161  -3.703   9.657  1.00 98.48           C  
ATOM   3173  HB2 LYS A 200      -5.601  -3.829   8.731  1.00 98.48           H  
ATOM   3174  HB3 LYS A 200      -7.186  -3.439   9.398  1.00 98.48           H  
ATOM   3175  O   LYS A 200      -6.482  -0.659   9.366  1.00 98.48           O  
ATOM   3176  CG  LYS A 200      -6.162  -5.032  10.422  1.00 98.48           C  
ATOM   3177  HG2 LYS A 200      -5.141  -5.313  10.679  1.00 98.48           H  
ATOM   3178  HG3 LYS A 200      -6.752  -4.936  11.334  1.00 98.48           H  
ATOM   3179  CD  LYS A 200      -6.786  -6.100   9.524  1.00 98.48           C  
ATOM   3180  HD2 LYS A 200      -6.183  -6.205   8.621  1.00 98.48           H  
ATOM   3181  HD3 LYS A 200      -7.783  -5.769   9.234  1.00 98.48           H  
ATOM   3182  CE  LYS A 200      -6.886  -7.448  10.236  1.00 98.48           C  
ATOM   3183  HE2 LYS A 200      -5.882  -7.799  10.472  1.00 98.48           H  
ATOM   3184  HE3 LYS A 200      -7.434  -7.307  11.167  1.00 98.48           H  
ATOM   3185  NZ  LYS A 200      -7.594  -8.416   9.362  1.00 98.48           N  
ATOM   3186  HZ1 LYS A 200      -8.510  -8.060   9.131  1.00 98.48           H  
ATOM   3187  HZ2 LYS A 200      -7.102  -8.521   8.486  1.00 98.48           H  
ATOM   3188  HZ3 LYS A 200      -7.695  -9.319   9.803  1.00 98.48           H  
ATOM   3189  N   ILE A 201      -4.269  -0.973   9.111  1.00 98.44           N  
ATOM   3190  H   ILE A 201      -3.474  -1.542   9.365  1.00 98.44           H  
ATOM   3191  CA  ILE A 201      -4.074   0.105   8.143  1.00 98.44           C  
ATOM   3192  HA  ILE A 201      -4.970   0.724   8.116  1.00 98.44           H  
ATOM   3193  C   ILE A 201      -3.895  -0.525   6.770  1.00 98.44           C  
ATOM   3194  CB  ILE A 201      -2.918   1.034   8.540  1.00 98.44           C  
ATOM   3195  HB  ILE A 201      -1.976   0.489   8.467  1.00 98.44           H  
ATOM   3196  O   ILE A 201      -2.905  -1.219   6.517  1.00 98.44           O  
ATOM   3197  CG1 ILE A 201      -3.100   1.553   9.986  1.00 98.44           C  
ATOM   3198 HG12 ILE A 201      -3.045   2.641   9.993  1.00 98.44           H  
ATOM   3199 HG13 ILE A 201      -4.088   1.305  10.374  1.00 98.44           H  
ATOM   3200  CG2 ILE A 201      -2.859   2.214   7.553  1.00 98.44           C  
ATOM   3201 HG21 ILE A 201      -2.120   2.944   7.883  1.00 98.44           H  
ATOM   3202 HG22 ILE A 201      -3.830   2.705   7.489  1.00 98.44           H  
ATOM   3203 HG23 ILE A 201      -2.579   1.858   6.562  1.00 98.44           H  
ATOM   3204  CD1 ILE A 201      -2.035   1.004  10.940  1.00 98.44           C  
ATOM   3205 HD11 ILE A 201      -2.172  -0.070  11.059  1.00 98.44           H  
ATOM   3206 HD12 ILE A 201      -2.139   1.464  11.923  1.00 98.44           H  
ATOM   3207 HD13 ILE A 201      -1.041   1.216  10.548  1.00 98.44           H  
ATOM   3208  N   MET A 202      -4.883  -0.313   5.911  1.00 97.95           N  
ATOM   3209  H   MET A 202      -5.643   0.291   6.190  1.00 97.95           H  
ATOM   3210  CA  MET A 202      -4.987  -0.951   4.602  1.00 97.95           C  
ATOM   3211  HA  MET A 202      -4.119  -1.593   4.447  1.00 97.95           H  
ATOM   3212  C   MET A 202      -4.989   0.091   3.488  1.00 97.95           C  
ATOM   3213  CB  MET A 202      -6.236  -1.838   4.535  1.00 97.95           C  
ATOM   3214  HB2 MET A 202      -6.218  -2.394   3.598  1.00 97.95           H  
ATOM   3215  HB3 MET A 202      -7.118  -1.197   4.547  1.00 97.95           H  
ATOM   3216  O   MET A 202      -5.274   1.264   3.733  1.00 97.95           O  
ATOM   3217  CG  MET A 202      -6.310  -2.835   5.701  1.00 97.95           C  
ATOM   3218  HG2 MET A 202      -6.397  -2.274   6.631  1.00 97.95           H  
ATOM   3219  HG3 MET A 202      -5.381  -3.403   5.730  1.00 97.95           H  
ATOM   3220  SD  MET A 202      -7.686  -4.012   5.653  1.00 97.95           S  
ATOM   3221  CE  MET A 202      -9.068  -2.875   5.370  1.00 97.95           C  
ATOM   3222  HE1 MET A 202      -9.029  -2.495   4.349  1.00 97.95           H  
ATOM   3223  HE2 MET A 202      -9.009  -2.035   6.062  1.00 97.95           H  
ATOM   3224  HE3 MET A 202     -10.012  -3.404   5.493  1.00 97.95           H  
ATOM   3225  N   ASP A 203      -4.648  -0.327   2.276  1.00 96.41           N  
ATOM   3226  H   ASP A 203      -4.399  -1.297   2.144  1.00 96.41           H  
ATOM   3227  CA  ASP A 203      -4.751   0.509   1.086  1.00 96.41           C  
ATOM   3228  HA  ASP A 203      -4.659   1.547   1.405  1.00 96.41           H  
ATOM   3229  C   ASP A 203      -6.127   0.380   0.406  1.00 96.41           C  
ATOM   3230  CB  ASP A 203      -3.552   0.260   0.155  1.00 96.41           C  
ATOM   3231  HB2 ASP A 203      -3.516   1.069  -0.575  1.00 96.41           H  
ATOM   3232  HB3 ASP A 203      -2.634   0.320   0.740  1.00 96.41           H  
ATOM   3233  O   ASP A 203      -7.025  -0.327   0.876  1.00 96.41           O  
ATOM   3234  CG  ASP A 203      -3.554  -1.061  -0.616  1.00 96.41           C  
ATOM   3235  OD1 ASP A 203      -4.613  -1.726  -0.664  1.00 96.41           O  
ATOM   3236  OD2 ASP A 203      -2.502  -1.340  -1.230  1.00 96.41           O  
ATOM   3237  N   GLN A 204      -6.312   1.071  -0.722  1.00 94.22           N  
ATOM   3238  H   GLN A 204      -5.552   1.647  -1.052  1.00 94.22           H  
ATOM   3239  CA  GLN A 204      -7.551   1.031  -1.505  1.00 94.22           C  
ATOM   3240  HA  GLN A 204      -8.351   1.406  -0.866  1.00 94.22           H  
ATOM   3241  C   GLN A 204      -7.976  -0.388  -1.945  1.00 94.22           C  
ATOM   3242  CB  GLN A 204      -7.428   1.985  -2.710  1.00 94.22           C  
ATOM   3243  HB2 GLN A 204      -7.235   2.996  -2.352  1.00 94.22           H  
ATOM   3244  HB3 GLN A 204      -8.399   2.005  -3.205  1.00 94.22           H  
ATOM   3245  O   GLN A 204      -9.173  -0.639  -2.135  1.00 94.22           O  
ATOM   3246  CG  GLN A 204      -6.373   1.616  -3.776  1.00 94.22           C  
ATOM   3247  HG2 GLN A 204      -6.617   2.164  -4.686  1.00 94.22           H  
ATOM   3248  HG3 GLN A 204      -6.442   0.556  -4.019  1.00 94.22           H  
ATOM   3249  CD  GLN A 204      -4.921   1.959  -3.431  1.00 94.22           C  
ATOM   3250  NE2 GLN A 204      -3.994   1.568  -4.276  1.00 94.22           N  
ATOM   3251 HE21 GLN A 204      -4.249   1.031  -5.093  1.00 94.22           H  
ATOM   3252 HE22 GLN A 204      -3.022   1.761  -4.079  1.00 94.22           H  
ATOM   3253  OE1 GLN A 204      -4.601   2.608  -2.440  1.00 94.22           O  
ATOM   3254  N   ASN A 205      -7.018  -1.311  -2.060  1.00 93.81           N  
ATOM   3255  H   ASN A 205      -6.095  -1.095  -1.712  1.00 93.81           H  
ATOM   3256  CA  ASN A 205      -7.212  -2.704  -2.455  1.00 93.81           C  
ATOM   3257  HA  ASN A 205      -8.132  -2.786  -3.035  1.00 93.81           H  
ATOM   3258  C   ASN A 205      -7.366  -3.653  -1.254  1.00 93.81           C  
ATOM   3259  CB  ASN A 205      -6.046  -3.138  -3.354  1.00 93.81           C  
ATOM   3260  HB2 ASN A 205      -5.125  -3.120  -2.771  1.00 93.81           H  
ATOM   3261  HB3 ASN A 205      -6.199  -4.169  -3.674  1.00 93.81           H  
ATOM   3262  O   ASN A 205      -7.485  -4.854  -1.460  1.00 93.81           O  
ATOM   3263  CG  ASN A 205      -5.883  -2.288  -4.595  1.00 93.81           C  
ATOM   3264  ND2 ASN A 205      -4.661  -1.945  -4.926  1.00 93.81           N  
ATOM   3265 HD21 ASN A 205      -4.529  -1.452  -5.797  1.00 93.81           H  
ATOM   3266 HD22 ASN A 205      -3.912  -2.215  -4.304  1.00 93.81           H  
ATOM   3267  OD1 ASN A 205      -6.824  -1.923  -5.285  1.00 93.81           O  
ATOM   3268  N   GLU A 206      -7.424  -3.124  -0.024  1.00 93.84           N  
ATOM   3269  H   GLU A 206      -7.212  -2.140   0.064  1.00 93.84           H  
ATOM   3270  CA  GLU A 206      -7.518  -3.893   1.233  1.00 93.84           C  
ATOM   3271  HA  GLU A 206      -7.617  -3.150   2.024  1.00 93.84           H  
ATOM   3272  C   GLU A 206      -6.242  -4.665   1.587  1.00 93.84           C  
ATOM   3273  CB  GLU A 206      -8.788  -4.768   1.321  1.00 93.84           C  
ATOM   3274  HB2 GLU A 206      -8.928  -5.091   2.352  1.00 93.84           H  
ATOM   3275  HB3 GLU A 206      -8.683  -5.652   0.692  1.00 93.84           H  
ATOM   3276  O   GLU A 206      -6.243  -5.508   2.487  1.00 93.84           O  
ATOM   3277  CG  GLU A 206     -10.013  -3.971   0.886  1.00 93.84           C  
ATOM   3278  HG2 GLU A 206     -10.064  -3.057   1.477  1.00 93.84           H  
ATOM   3279  HG3 GLU A 206      -9.888  -3.690  -0.160  1.00 93.84           H  
ATOM   3280  CD  GLU A 206     -11.339  -4.720   0.968  1.00 93.84           C  
ATOM   3281  OE1 GLU A 206     -12.269  -4.091   1.513  1.00 93.84           O  
ATOM   3282  OE2 GLU A 206     -11.498  -5.745   0.277  1.00 93.84           O  
ATOM   3283  N   ASP A 207      -5.128  -4.328   0.937  1.00 95.52           N  
ATOM   3284  H   ASP A 207      -5.160  -3.599   0.239  1.00 95.52           H  
ATOM   3285  CA  ASP A 207      -3.825  -4.857   1.299  1.00 95.52           C  
ATOM   3286  HA  ASP A 207      -3.945  -5.897   1.603  1.00 95.52           H  
ATOM   3287  C   ASP A 207      -3.258  -4.078   2.489  1.00 95.52           C  
ATOM   3288  CB  ASP A 207      -2.872  -4.837   0.097  1.00 95.52           C  
ATOM   3289  HB2 ASP A 207      -2.871  -3.843  -0.351  1.00 95.52           H  
ATOM   3290  HB3 ASP A 207      -1.862  -5.040   0.455  1.00 95.52           H  
ATOM   3291  O   ASP A 207      -3.355  -2.852   2.580  1.00 95.52           O  
ATOM   3292  CG  ASP A 207      -3.208  -5.889  -0.966  1.00 95.52           C  
ATOM   3293  OD1 ASP A 207      -3.488  -7.043  -0.565  1.00 95.52           O  
ATOM   3294  OD2 ASP A 207      -3.030  -5.586  -2.170  1.00 95.52           O  
ATOM   3295  N   VAL A 208      -2.632  -4.792   3.427  1.00 96.83           N  
ATOM   3296  H   VAL A 208      -2.569  -5.791   3.291  1.00 96.83           H  
ATOM   3297  CA  VAL A 208      -1.989  -4.168   4.589  1.00 96.83           C  
ATOM   3298  HA  VAL A 208      -2.718  -3.513   5.067  1.00 96.83           H  
ATOM   3299  C   VAL A 208      -0.816  -3.306   4.122  1.00 96.83           C  
ATOM   3300  CB  VAL A 208      -1.544  -5.216   5.623  1.00 96.83           C  
ATOM   3301  HB  VAL A 208      -0.871  -5.932   5.152  1.00 96.83           H  
ATOM   3302  O   VAL A 208       0.118  -3.788   3.477  1.00 96.83           O  
ATOM   3303  CG1 VAL A 208      -0.820  -4.571   6.809  1.00 96.83           C  
ATOM   3304 HG11 VAL A 208      -1.463  -3.815   7.260  1.00 96.83           H  
ATOM   3305 HG12 VAL A 208       0.109  -4.112   6.470  1.00 96.83           H  
ATOM   3306 HG13 VAL A 208      -0.574  -5.329   7.553  1.00 96.83           H  
ATOM   3307  CG2 VAL A 208      -2.752  -5.974   6.190  1.00 96.83           C  
ATOM   3308 HG21 VAL A 208      -2.421  -6.705   6.928  1.00 96.83           H  
ATOM   3309 HG22 VAL A 208      -3.271  -6.500   5.389  1.00 96.83           H  
ATOM   3310 HG23 VAL A 208      -3.445  -5.273   6.654  1.00 96.83           H  
ATOM   3311  N   VAL A 209      -0.834  -2.028   4.497  1.00 96.86           N  
ATOM   3312  H   VAL A 209      -1.624  -1.700   5.034  1.00 96.86           H  
ATOM   3313  CA  VAL A 209       0.172  -1.053   4.060  1.00 96.86           C  
ATOM   3314  HA  VAL A 209       0.285  -1.150   2.980  1.00 96.86           H  
ATOM   3315  C   VAL A 209       1.518  -1.356   4.712  1.00 96.86           C  
ATOM   3316  CB  VAL A 209      -0.301   0.380   4.360  1.00 96.86           C  
ATOM   3317  HB  VAL A 209      -0.532   0.469   5.421  1.00 96.86           H  
ATOM   3318  O   VAL A 209       1.585  -1.685   5.891  1.00 96.86           O  
ATOM   3319  CG1 VAL A 209       0.746   1.438   3.988  1.00 96.86           C  
ATOM   3320 HG11 VAL A 209       1.606   1.371   4.655  1.00 96.86           H  
ATOM   3321 HG12 VAL A 209       0.312   2.431   4.108  1.00 96.86           H  
ATOM   3322 HG13 VAL A 209       1.061   1.313   2.953  1.00 96.86           H  
ATOM   3323  CG2 VAL A 209      -1.559   0.684   3.548  1.00 96.86           C  
ATOM   3324 HG21 VAL A 209      -1.316   0.759   2.488  1.00 96.86           H  
ATOM   3325 HG22 VAL A 209      -2.299  -0.104   3.682  1.00 96.86           H  
ATOM   3326 HG23 VAL A 209      -2.007   1.618   3.888  1.00 96.86           H  
ATOM   3327  N   ASN A 210       2.622  -1.216   3.982  1.00 95.12           N  
ATOM   3328  H   ASN A 210       2.523  -0.943   3.014  1.00 95.12           H  
ATOM   3329  CA  ASN A 210       3.967  -1.373   4.538  1.00 95.12           C  
ATOM   3330  HA  ASN A 210       3.914  -1.885   5.499  1.00 95.12           H  
ATOM   3331  C   ASN A 210       4.619  -0.003   4.784  1.00 95.12           C  
ATOM   3332  CB  ASN A 210       4.793  -2.271   3.599  1.00 95.12           C  
ATOM   3333  HB2 ASN A 210       4.309  -3.244   3.513  1.00 95.12           H  
ATOM   3334  HB3 ASN A 210       4.832  -1.814   2.610  1.00 95.12           H  
ATOM   3335  O   ASN A 210       5.141   0.602   3.851  1.00 95.12           O  
ATOM   3336  CG  ASN A 210       6.218  -2.486   4.088  1.00 95.12           C  
ATOM   3337  ND2 ASN A 210       7.084  -2.998   3.244  1.00 95.12           N  
ATOM   3338 HD21 ASN A 210       6.815  -3.220   2.296  1.00 95.12           H  
ATOM   3339 HD22 ASN A 210       8.049  -3.076   3.532  1.00 95.12           H  
ATOM   3340  OD1 ASN A 210       6.576  -2.185   5.215  1.00 95.12           O  
ATOM   3341  N   PHE A 211       4.656   0.450   6.041  1.00 95.55           N  
ATOM   3342  H   PHE A 211       4.138  -0.050   6.750  1.00 95.55           H  
ATOM   3343  CA  PHE A 211       5.391   1.656   6.460  1.00 95.55           C  
ATOM   3344  HA  PHE A 211       5.395   2.361   5.629  1.00 95.55           H  
ATOM   3345  C   PHE A 211       6.876   1.388   6.782  1.00 95.55           C  
ATOM   3346  CB  PHE A 211       4.665   2.350   7.625  1.00 95.55           C  
ATOM   3347  HB2 PHE A 211       4.659   1.689   8.492  1.00 95.55           H  
ATOM   3348  HB3 PHE A 211       5.220   3.246   7.901  1.00 95.55           H  
ATOM   3349  O   PHE A 211       7.513   2.155   7.494  1.00 95.55           O  
ATOM   3350  CG  PHE A 211       3.254   2.793   7.307  1.00 95.55           C  
ATOM   3351  CD1 PHE A 211       3.035   3.911   6.481  1.00 95.55           C  
ATOM   3352  HD1 PHE A 211       3.876   4.469   6.096  1.00 95.55           H  
ATOM   3353  CD2 PHE A 211       2.159   2.103   7.852  1.00 95.55           C  
ATOM   3354  HD2 PHE A 211       2.327   1.275   8.524  1.00 95.55           H  
ATOM   3355  CE1 PHE A 211       1.722   4.320   6.184  1.00 95.55           C  
ATOM   3356  HE1 PHE A 211       1.555   5.188   5.564  1.00 95.55           H  
ATOM   3357  CE2 PHE A 211       0.848   2.504   7.548  1.00 95.55           C  
ATOM   3358  HE2 PHE A 211       0.016   1.958   7.967  1.00 95.55           H  
ATOM   3359  CZ  PHE A 211       0.628   3.613   6.713  1.00 95.55           C  
ATOM   3360  HZ  PHE A 211      -0.379   3.928   6.484  1.00 95.55           H  
ATOM   3361  N   ARG A 212       7.455   0.278   6.304  1.00 94.33           N  
ATOM   3362  H   ARG A 212       6.876  -0.355   5.771  1.00 94.33           H  
ATOM   3363  CA  ARG A 212       8.880  -0.082   6.460  1.00 94.33           C  
ATOM   3364  HA  ARG A 212       8.968  -1.141   6.215  1.00 94.33           H  
ATOM   3365  C   ARG A 212       9.417   0.004   7.901  1.00 94.33           C  
ATOM   3366  CB  ARG A 212       9.745   0.697   5.448  1.00 94.33           C  
ATOM   3367  HB2 ARG A 212       9.574   1.767   5.567  1.00 94.33           H  
ATOM   3368  HB3 ARG A 212      10.796   0.498   5.656  1.00 94.33           H  
ATOM   3369  O   ARG A 212      10.582   0.322   8.110  1.00 94.33           O  
ATOM   3370  CG  ARG A 212       9.481   0.276   3.995  1.00 94.33           C  
ATOM   3371  HG2 ARG A 212       9.551  -0.810   3.923  1.00 94.33           H  
ATOM   3372  HG3 ARG A 212       8.479   0.578   3.693  1.00 94.33           H  
ATOM   3373  CD  ARG A 212      10.525   0.886   3.046  1.00 94.33           C  
ATOM   3374  HD2 ARG A 212      10.433   0.395   2.077  1.00 94.33           H  
ATOM   3375  HD3 ARG A 212      11.522   0.693   3.440  1.00 94.33           H  
ATOM   3376  NE  ARG A 212      10.301   2.327   2.876  1.00 94.33           N  
ATOM   3377  HE  ARG A 212       9.350   2.626   3.038  1.00 94.33           H  
ATOM   3378  NH1 ARG A 212      12.359   3.021   2.150  1.00 94.33           N  
ATOM   3379 HH11 ARG A 212      12.986   3.770   1.894  1.00 94.33           H  
ATOM   3380 HH12 ARG A 212      12.697   2.076   2.264  1.00 94.33           H  
ATOM   3381  NH2 ARG A 212      10.668   4.473   2.261  1.00 94.33           N  
ATOM   3382 HH21 ARG A 212       9.666   4.575   2.191  1.00 94.33           H  
ATOM   3383 HH22 ARG A 212      11.265   5.219   1.934  1.00 94.33           H  
ATOM   3384  CZ  ARG A 212      11.115   3.266   2.446  1.00 94.33           C  
ATOM   3385  N   GLY A 213       8.582  -0.327   8.887  1.00 95.56           N  
ATOM   3386  H   GLY A 213       7.623  -0.537   8.649  1.00 95.56           H  
ATOM   3387  CA  GLY A 213       8.954  -0.319  10.305  1.00 95.56           C  
ATOM   3388  HA2 GLY A 213       9.978  -0.678  10.415  1.00 95.56           H  
ATOM   3389  HA3 GLY A 213       8.295  -1.000  10.844  1.00 95.56           H  
ATOM   3390  C   GLY A 213       8.866   1.047  10.989  1.00 95.56           C  
ATOM   3391  O   GLY A 213       9.246   1.152  12.154  1.00 95.56           O  
ATOM   3392  N   GLU A 214       8.367   2.077  10.301  1.00 96.00           N  
ATOM   3393  H   GLU A 214       8.095   1.952   9.337  1.00 96.00           H  
ATOM   3394  CA  GLU A 214       8.086   3.373  10.915  1.00 96.00           C  
ATOM   3395  HA  GLU A 214       8.992   3.731  11.403  1.00 96.00           H  
ATOM   3396  C   GLU A 214       7.002   3.270  11.981  1.00 96.00           C  
ATOM   3397  CB  GLU A 214       7.649   4.403   9.866  1.00 96.00           C  
ATOM   3398  HB2 GLU A 214       7.265   5.294  10.363  1.00 96.00           H  
ATOM   3399  HB3 GLU A 214       6.832   3.989   9.275  1.00 96.00           H  
ATOM   3400  O   GLU A 214       6.094   2.438  11.912  1.00 96.00           O  
ATOM   3401  CG  GLU A 214       8.794   4.811   8.937  1.00 96.00           C  
ATOM   3402  HG2 GLU A 214       8.371   5.479   8.187  1.00 96.00           H  
ATOM   3403  HG3 GLU A 214       9.177   3.933   8.417  1.00 96.00           H  
ATOM   3404  CD  GLU A 214       9.945   5.528   9.656  1.00 96.00           C  
ATOM   3405  OE1 GLU A 214      11.059   5.520   9.084  1.00 96.00           O  
ATOM   3406  OE2 GLU A 214       9.704   6.083  10.754  1.00 96.00           O  
ATOM   3407  N   VAL A 215       7.091   4.159  12.967  1.00 97.68           N  
ATOM   3408  H   VAL A 215       7.826   4.850  12.924  1.00 97.68           H  
ATOM   3409  CA  VAL A 215       6.085   4.245  14.022  1.00 97.68           C  
ATOM   3410  HA  VAL A 215       5.912   3.237  14.398  1.00 97.68           H  
ATOM   3411  C   VAL A 215       4.775   4.758  13.429  1.00 97.68           C  
ATOM   3412  CB  VAL A 215       6.561   5.104  15.205  1.00 97.68           C  
ATOM   3413  HB  VAL A 215       6.767   6.117  14.860  1.00 97.68           H  
ATOM   3414  O   VAL A 215       4.728   5.793  12.760  1.00 97.68           O  
ATOM   3415  CG1 VAL A 215       5.501   5.167  16.314  1.00 97.68           C  
ATOM   3416 HG11 VAL A 215       5.886   5.726  17.168  1.00 97.68           H  
ATOM   3417 HG12 VAL A 215       4.605   5.674  15.956  1.00 97.68           H  
ATOM   3418 HG13 VAL A 215       5.236   4.161  16.638  1.00 97.68           H  
ATOM   3419  CG2 VAL A 215       7.843   4.523  15.819  1.00 97.68           C  
ATOM   3420 HG21 VAL A 215       8.648   4.524  15.084  1.00 97.68           H  
ATOM   3421 HG22 VAL A 215       7.666   3.502  16.155  1.00 97.68           H  
ATOM   3422 HG23 VAL A 215       8.156   5.132  16.668  1.00 97.68           H  
ATOM   3423  N   VAL A 216       3.702   4.032  13.705  1.00 98.28           N  
ATOM   3424  H   VAL A 216       3.845   3.163  14.201  1.00 98.28           H  
ATOM   3425  CA  VAL A 216       2.318   4.422  13.467  1.00 98.28           C  
ATOM   3426  HA  VAL A 216       2.294   5.335  12.871  1.00 98.28           H  
ATOM   3427  C   VAL A 216       1.677   4.694  14.819  1.00 98.28           C  
ATOM   3428  CB  VAL A 216       1.544   3.327  12.710  1.00 98.28           C  
ATOM   3429  HB  VAL A 216       1.455   2.445  13.343  1.00 98.28           H  
ATOM   3430  O   VAL A 216       1.780   3.868  15.728  1.00 98.28           O  
ATOM   3431  CG1 VAL A 216       0.138   3.832  12.366  1.00 98.28           C  
ATOM   3432 HG11 VAL A 216      -0.380   3.091  11.758  1.00 98.28           H  
ATOM   3433 HG12 VAL A 216      -0.439   3.994  13.277  1.00 98.28           H  
ATOM   3434 HG13 VAL A 216       0.201   4.766  11.808  1.00 98.28           H  
ATOM   3435  CG2 VAL A 216       2.224   2.905  11.400  1.00 98.28           C  
ATOM   3436 HG21 VAL A 216       2.273   3.744  10.706  1.00 98.28           H  
ATOM   3437 HG22 VAL A 216       3.232   2.538  11.594  1.00 98.28           H  
ATOM   3438 HG23 VAL A 216       1.655   2.097  10.939  1.00 98.28           H  
ATOM   3439  N   THR A 217       0.997   5.828  14.946  1.00 98.41           N  
ATOM   3440  H   THR A 217       0.994   6.469  14.166  1.00 98.41           H  
ATOM   3441  CA  THR A 217       0.218   6.199  16.129  1.00 98.41           C  
ATOM   3442  HA  THR A 217       0.206   5.351  16.813  1.00 98.41           H  
ATOM   3443  C   THR A 217      -1.214   6.512  15.720  1.00 98.41           C  
ATOM   3444  CB  THR A 217       0.854   7.373  16.881  1.00 98.41           C  
ATOM   3445  HB  THR A 217       0.934   8.234  16.216  1.00 98.41           H  
ATOM   3446  O   THR A 217      -1.439   7.289  14.795  1.00 98.41           O  
ATOM   3447  CG2 THR A 217       0.068   7.768  18.132  1.00 98.41           C  
ATOM   3448 HG21 THR A 217       0.623   8.516  18.697  1.00 98.41           H  
ATOM   3449 HG22 THR A 217      -0.100   6.891  18.758  1.00 98.41           H  
ATOM   3450 HG23 THR A 217      -0.892   8.199  17.847  1.00 98.41           H  
ATOM   3451  OG1 THR A 217       2.146   7.008  17.322  1.00 98.41           O  
ATOM   3452  HG1 THR A 217       2.631   7.825  17.462  1.00 98.41           H  
ATOM   3453  N   ILE A 218      -2.185   5.912  16.407  1.00 98.63           N  
ATOM   3454  H   ILE A 218      -1.919   5.295  17.161  1.00 98.63           H  
ATOM   3455  CA  ILE A 218      -3.616   6.082  16.137  1.00 98.63           C  
ATOM   3456  HA  ILE A 218      -3.747   6.909  15.440  1.00 98.63           H  
ATOM   3457  C   ILE A 218      -4.344   6.451  17.423  1.00 98.63           C  
ATOM   3458  CB  ILE A 218      -4.226   4.819  15.481  1.00 98.63           C  
ATOM   3459  HB  ILE A 218      -4.128   3.970  16.157  1.00 98.63           H  
ATOM   3460  O   ILE A 218      -4.249   5.728  18.414  1.00 98.63           O  
ATOM   3461  CG1 ILE A 218      -3.462   4.500  14.179  1.00 98.63           C  
ATOM   3462 HG12 ILE A 218      -2.452   4.185  14.442  1.00 98.63           H  
ATOM   3463 HG13 ILE A 218      -3.379   5.418  13.596  1.00 98.63           H  
ATOM   3464  CG2 ILE A 218      -5.722   5.075  15.234  1.00 98.63           C  
ATOM   3465 HG21 ILE A 218      -5.822   6.004  14.674  1.00 98.63           H  
ATOM   3466 HG22 ILE A 218      -6.260   5.167  16.178  1.00 98.63           H  
ATOM   3467 HG23 ILE A 218      -6.191   4.266  14.672  1.00 98.63           H  
ATOM   3468  CD1 ILE A 218      -4.054   3.399  13.293  1.00 98.63           C  
ATOM   3469 HD11 ILE A 218      -3.388   3.245  12.444  1.00 98.63           H  
ATOM   3470 HD12 ILE A 218      -5.026   3.697  12.901  1.00 98.63           H  
ATOM   3471 HD13 ILE A 218      -4.145   2.469  13.855  1.00 98.63           H  
ATOM   3472  N   GLY A 219      -5.094   7.549  17.391  1.00 98.37           N  
ATOM   3473  H   GLY A 219      -5.128   8.070  16.526  1.00 98.37           H  
ATOM   3474  CA  GLY A 219      -6.019   7.958  18.441  1.00 98.37           C  
ATOM   3475  HA2 GLY A 219      -5.744   7.490  19.386  1.00 98.37           H  
ATOM   3476  HA3 GLY A 219      -5.956   9.038  18.573  1.00 98.37           H  
ATOM   3477  C   GLY A 219      -7.460   7.602  18.082  1.00 98.37           C  
ATOM   3478  O   GLY A 219      -7.930   7.925  16.990  1.00 98.37           O  
ATOM   3479  N   LEU A 220      -8.172   6.965  19.008  1.00 98.39           N  
ATOM   3480  H   LEU A 220      -7.706   6.741  19.875  1.00 98.39           H  
ATOM   3481  CA  LEU A 220      -9.602   6.680  18.914  1.00 98.39           C  
ATOM   3482  HA  LEU A 220      -9.988   7.076  17.974  1.00 98.39           H  
ATOM   3483  C   LEU A 220     -10.357   7.352  20.058  1.00 98.39           C  
ATOM   3484  CB  LEU A 220      -9.880   5.169  18.956  1.00 98.39           C  
ATOM   3485  HB2 LEU A 220     -10.940   5.019  18.753  1.00 98.39           H  
ATOM   3486  HB3 LEU A 220      -9.686   4.827  19.973  1.00 98.39           H  
ATOM   3487  O   LEU A 220      -9.839   7.481  21.168  1.00 98.39           O  
ATOM   3488  CG  LEU A 220      -9.075   4.286  17.994  1.00 98.39           C  
ATOM   3489  HG  LEU A 220      -8.010   4.384  18.207  1.00 98.39           H  
ATOM   3490  CD1 LEU A 220      -9.482   2.830  18.221  1.00 98.39           C  
ATOM   3491 HD11 LEU A 220      -8.713   2.171  17.819  1.00 98.39           H  
ATOM   3492 HD12 LEU A 220      -9.587   2.619  19.285  1.00 98.39           H  
ATOM   3493 HD13 LEU A 220     -10.427   2.624  17.719  1.00 98.39           H  
ATOM   3494  CD2 LEU A 220      -9.343   4.640  16.534  1.00 98.39           C  
ATOM   3495 HD21 LEU A 220      -8.816   3.945  15.880  1.00 98.39           H  
ATOM   3496 HD22 LEU A 220      -8.986   5.649  16.329  1.00 98.39           H  
ATOM   3497 HD23 LEU A 220     -10.413   4.594  16.332  1.00 98.39           H  
ATOM   3498  N   HIS A 221     -11.620   7.683  19.813  1.00 97.78           N  
ATOM   3499  H   HIS A 221     -11.964   7.568  18.870  1.00 97.78           H  
ATOM   3500  CA  HIS A 221     -12.548   8.167  20.824  1.00 97.78           C  
ATOM   3501  HA  HIS A 221     -12.086   8.089  21.809  1.00 97.78           H  
ATOM   3502  C   HIS A 221     -13.816   7.317  20.839  1.00 97.78           C  
ATOM   3503  CB  HIS A 221     -12.830   9.647  20.573  1.00 97.78           C  
ATOM   3504  HB2 HIS A 221     -13.169   9.778  19.545  1.00 97.78           H  
ATOM   3505  HB3 HIS A 221     -11.895  10.191  20.705  1.00 97.78           H  
ATOM   3506  O   HIS A 221     -14.557   7.260  19.860  1.00 97.78           O  
ATOM   3507  CG  HIS A 221     -13.838  10.268  21.499  1.00 97.78           C  
ATOM   3508  CD2 HIS A 221     -14.004  10.057  22.841  1.00 97.78           C  
ATOM   3509  HD2 HIS A 221     -13.427   9.382  23.457  1.00 97.78           H  
ATOM   3510  ND1 HIS A 221     -14.750  11.220  21.135  1.00 97.78           N  
ATOM   3511  HD1 HIS A 221     -14.909  11.545  20.192  1.00 97.78           H  
ATOM   3512  CE1 HIS A 221     -15.455  11.578  22.212  1.00 97.78           C  
ATOM   3513  HE1 HIS A 221     -16.253  12.306  22.217  1.00 97.78           H  
ATOM   3514  NE2 HIS A 221     -15.050  10.881  23.281  1.00 97.78           N  
ATOM   3515  N   LEU A 222     -14.053   6.667  21.975  1.00 97.35           N  
ATOM   3516  H   LEU A 222     -13.397   6.798  22.732  1.00 97.35           H  
ATOM   3517  CA  LEU A 222     -15.269   5.943  22.308  1.00 97.35           C  
ATOM   3518  HA  LEU A 222     -15.753   5.607  21.391  1.00 97.35           H  
ATOM   3519  C   LEU A 222     -16.210   6.875  23.063  1.00 97.35           C  
ATOM   3520  CB  LEU A 222     -14.885   4.716  23.142  1.00 97.35           C  
ATOM   3521  HB2 LEU A 222     -14.294   5.049  23.996  1.00 97.35           H  
ATOM   3522  HB3 LEU A 222     -14.262   4.081  22.512  1.00 97.35           H  
ATOM   3523  O   LEU A 222     -15.861   7.420  24.114  1.00 97.35           O  
ATOM   3524  CG  LEU A 222     -16.070   3.883  23.657  1.00 97.35           C  
ATOM   3525  HG  LEU A 222     -16.816   4.531  24.116  1.00 97.35           H  
ATOM   3526  CD1 LEU A 222     -16.719   3.086  22.531  1.00 97.35           C  
ATOM   3527 HD11 LEU A 222     -17.502   2.449  22.943  1.00 97.35           H  
ATOM   3528 HD12 LEU A 222     -17.165   3.761  21.801  1.00 97.35           H  
ATOM   3529 HD13 LEU A 222     -15.980   2.457  22.035  1.00 97.35           H  
ATOM   3530  CD2 LEU A 222     -15.594   2.897  24.719  1.00 97.35           C  
ATOM   3531 HD21 LEU A 222     -15.114   3.433  25.537  1.00 97.35           H  
ATOM   3532 HD22 LEU A 222     -14.892   2.183  24.288  1.00 97.35           H  
ATOM   3533 HD23 LEU A 222     -16.458   2.363  25.117  1.00 97.35           H  
ATOM   3534  N   LYS A 223     -17.424   7.018  22.545  1.00 95.50           N  
ATOM   3535  H   LYS A 223     -17.633   6.522  21.690  1.00 95.50           H  
ATOM   3536  CA  LYS A 223     -18.452   7.897  23.088  1.00 95.50           C  
ATOM   3537  HA  LYS A 223     -18.140   8.259  24.067  1.00 95.50           H  
ATOM   3538  C   LYS A 223     -19.752   7.122  23.271  1.00 95.50           C  
ATOM   3539  CB  LYS A 223     -18.585   9.106  22.149  1.00 95.50           C  
ATOM   3540  HB2 LYS A 223     -17.631   9.633  22.115  1.00 95.50           H  
ATOM   3541  HB3 LYS A 223     -18.817   8.758  21.142  1.00 95.50           H  
ATOM   3542  O   LYS A 223     -20.197   6.421  22.371  1.00 95.50           O  
ATOM   3543  CG  LYS A 223     -19.678  10.074  22.607  1.00 95.50           C  
ATOM   3544  HG2 LYS A 223     -20.629   9.542  22.599  1.00 95.50           H  
ATOM   3545  HG3 LYS A 223     -19.461  10.417  23.619  1.00 95.50           H  
ATOM   3546  CD  LYS A 223     -19.825  11.278  21.674  1.00 95.50           C  
ATOM   3547  HD2 LYS A 223     -20.034  10.921  20.666  1.00 95.50           H  
ATOM   3548  HD3 LYS A 223     -18.905  11.863  21.672  1.00 95.50           H  
ATOM   3549  CE  LYS A 223     -20.999  12.123  22.186  1.00 95.50           C  
ATOM   3550  HE2 LYS A 223     -21.855  11.463  22.333  1.00 95.50           H  
ATOM   3551  HE3 LYS A 223     -20.742  12.534  23.163  1.00 95.50           H  
ATOM   3552  NZ  LYS A 223     -21.364  13.208  21.244  1.00 95.50           N  
ATOM   3553  HZ1 LYS A 223     -22.158  13.718  21.604  1.00 95.50           H  
ATOM   3554  HZ2 LYS A 223     -21.633  12.817  20.353  1.00 95.50           H  
ATOM   3555  HZ3 LYS A 223     -20.595  13.849  21.107  1.00 95.50           H  
ATOM   3556  N   GLN A 224     -20.373   7.280  24.432  1.00 95.03           N  
ATOM   3557  H   GLN A 224     -19.926   7.840  25.144  1.00 95.03           H  
ATOM   3558  CA  GLN A 224     -21.753   6.858  24.656  1.00 95.03           C  
ATOM   3559  HA  GLN A 224     -21.900   5.858  24.249  1.00 95.03           H  
ATOM   3560  C   GLN A 224     -22.717   7.833  23.958  1.00 95.03           C  
ATOM   3561  CB  GLN A 224     -21.981   6.815  26.167  1.00 95.03           C  
ATOM   3562  HB2 GLN A 224     -21.934   7.832  26.554  1.00 95.03           H  
ATOM   3563  HB3 GLN A 224     -21.184   6.232  26.628  1.00 95.03           H  
ATOM   3564  O   GLN A 224     -22.544   9.049  24.075  1.00 95.03           O  
ATOM   3565  CG  GLN A 224     -23.321   6.193  26.559  1.00 95.03           C  
ATOM   3566  HG2 GLN A 224     -24.128   6.670  26.002  1.00 95.03           H  
ATOM   3567  HG3 GLN A 224     -23.314   5.130  26.318  1.00 95.03           H  
ATOM   3568  CD  GLN A 224     -23.576   6.375  28.048  1.00 95.03           C  
ATOM   3569  NE2 GLN A 224     -24.796   6.672  28.430  1.00 95.03           N  
ATOM   3570 HE21 GLN A 224     -25.491   6.865  27.723  1.00 95.03           H  
ATOM   3571 HE22 GLN A 224     -24.963   6.899  29.400  1.00 95.03           H  
ATOM   3572  OE1 GLN A 224     -22.665   6.341  28.876  1.00 95.03           O  
ATOM   3573  N   ILE A 225     -23.716   7.313  23.249  1.00 91.02           N  
ATOM   3574  H   ILE A 225     -23.824   6.309  23.233  1.00 91.02           H  
ATOM   3575  CA  ILE A 225     -24.810   8.105  22.682  1.00 91.02           C  
ATOM   3576  HA  ILE A 225     -24.412   9.053  22.319  1.00 91.02           H  
ATOM   3577  C   ILE A 225     -25.819   8.408  23.800  1.00 91.02           C  
ATOM   3578  CB  ILE A 225     -25.456   7.371  21.484  1.00 91.02           C  
ATOM   3579  HB  ILE A 225     -25.822   6.404  21.829  1.00 91.02           H  
ATOM   3580  O   ILE A 225     -26.212   7.510  24.548  1.00 91.02           O  
ATOM   3581  CG1 ILE A 225     -24.454   7.143  20.328  1.00 91.02           C  
ATOM   3582 HG12 ILE A 225     -24.242   8.101  19.853  1.00 91.02           H  
ATOM   3583 HG13 ILE A 225     -23.514   6.749  20.714  1.00 91.02           H  
ATOM   3584  CG2 ILE A 225     -26.646   8.194  20.962  1.00 91.02           C  
ATOM   3585 HG21 ILE A 225     -27.092   7.725  20.085  1.00 91.02           H  
ATOM   3586 HG22 ILE A 225     -27.436   8.226  21.712  1.00 91.02           H  
ATOM   3587 HG23 ILE A 225     -26.344   9.208  20.702  1.00 91.02           H  
ATOM   3588  CD1 ILE A 225     -24.959   6.158  19.259  1.00 91.02           C  
ATOM   3589 HD11 ILE A 225     -26.043   6.175  19.150  1.00 91.02           H  
ATOM   3590 HD12 ILE A 225     -24.664   5.145  19.533  1.00 91.02           H  
ATOM   3591 HD13 ILE A 225     -24.529   6.413  18.291  1.00 91.02           H  
ATOM   3592  N   ASP A 226     -26.221   9.672  23.927  1.00 81.53           N  
ATOM   3593  H   ASP A 226     -25.887  10.359  23.266  1.00 81.53           H  
ATOM   3594  CA  ASP A 226     -27.326  10.069  24.802  1.00 81.53           C  
ATOM   3595  HA  ASP A 226     -27.301   9.464  25.709  1.00 81.53           H  
ATOM   3596  C   ASP A 226     -28.663   9.805  24.091  1.00 81.53           C  
ATOM   3597  CB  ASP A 226     -27.185  11.545  25.215  1.00 81.53           C  
ATOM   3598  HB2 ASP A 226     -28.070  11.834  25.782  1.00 81.53           H  
ATOM   3599  HB3 ASP A 226     -27.146  12.162  24.317  1.00 81.53           H  
ATOM   3600  O   ASP A 226     -28.757  10.004  22.879  1.00 81.53           O  
ATOM   3601  CG  ASP A 226     -25.950  11.821  26.086  1.00 81.53           C  
ATOM   3602  OD1 ASP A 226     -25.636  10.981  26.962  1.00 81.53           O  
ATOM   3603  OD2 ASP A 226     -25.320  12.883  25.873  1.00 81.53           O  
ATOM   3604  N   ASP A 227     -29.701   9.406  24.838  1.00 62.71           N  
ATOM   3605  H   ASP A 227     -29.519   9.251  25.819  1.00 62.71           H  
ATOM   3606  CA  ASP A 227     -30.994   8.877  24.340  1.00 62.71           C  
ATOM   3607  HA  ASP A 227     -30.781   7.976  23.764  1.00 62.71           H  
ATOM   3608  C   ASP A 227     -31.801   9.814  23.400  1.00 62.71           C  
ATOM   3609  CB  ASP A 227     -31.887   8.464  25.535  1.00 62.71           C  
ATOM   3610  HB2 ASP A 227     -32.823   8.054  25.156  1.00 62.71           H  
ATOM   3611  HB3 ASP A 227     -32.126   9.358  26.111  1.00 62.71           H  
ATOM   3612  O   ASP A 227     -32.920   9.492  23.014  1.00 62.71           O  
ATOM   3613  CG  ASP A 227     -31.283   7.415  26.471  1.00 62.71           C  
ATOM   3614  OD1 ASP A 227     -30.461   6.584  26.028  1.00 62.71           O  
ATOM   3615  OD2 ASP A 227     -31.525   7.519  27.699  1.00 62.71           O  
ATOM   3616  N   GLY A 228     -31.265  10.977  23.019  1.00 59.43           N  
ATOM   3617  H   GLY A 228     -30.300  11.120  23.279  1.00 59.43           H  
ATOM   3618  CA  GLY A 228     -31.884  11.936  22.098  1.00 59.43           C  
ATOM   3619  HA2 GLY A 228     -31.667  12.944  22.453  1.00 59.43           H  
ATOM   3620  HA3 GLY A 228     -32.966  11.805  22.111  1.00 59.43           H  
ATOM   3621  C   GLY A 228     -31.427  11.852  20.636  1.00 59.43           C  
ATOM   3622  O   GLY A 228     -31.966  12.585  19.812  1.00 59.43           O  
ATOM   3623  N   PHE A 229     -30.452  11.003  20.294  1.00 49.90           N  
ATOM   3624  H   PHE A 229     -30.037  10.437  21.020  1.00 49.90           H  
ATOM   3625  CA  PHE A 229     -29.966  10.826  18.918  1.00 49.90           C  
ATOM   3626  HA  PHE A 229     -30.679  11.255  18.214  1.00 49.90           H  
ATOM   3627  C   PHE A 229     -29.862   9.335  18.566  1.00 49.90           C  
ATOM   3628  CB  PHE A 229     -28.622  11.564  18.728  1.00 49.90           C  
ATOM   3629  HB2 PHE A 229     -28.015  11.451  19.626  1.00 49.90           H  
ATOM   3630  HB3 PHE A 229     -28.073  11.084  17.917  1.00 49.90           H  
ATOM   3631  O   PHE A 229     -28.782   8.754  18.619  1.00 49.90           O  
ATOM   3632  CG  PHE A 229     -28.733  13.035  18.363  1.00 49.90           C  
ATOM   3633  CD1 PHE A 229     -28.808  13.413  17.008  1.00 49.90           C  
ATOM   3634  HD1 PHE A 229     -28.812  12.657  16.237  1.00 49.90           H  
ATOM   3635  CD2 PHE A 229     -28.744  14.026  19.362  1.00 49.90           C  
ATOM   3636  HD2 PHE A 229     -28.703  13.738  20.402  1.00 49.90           H  
ATOM   3637  CE1 PHE A 229     -28.892  14.772  16.654  1.00 49.90           C  
ATOM   3638  HE1 PHE A 229     -28.963  15.052  15.613  1.00 49.90           H  
ATOM   3639  CE2 PHE A 229     -28.830  15.386  19.008  1.00 49.90           C  
ATOM   3640  HE2 PHE A 229     -28.857  16.141  19.779  1.00 49.90           H  
ATOM   3641  CZ  PHE A 229     -28.904  15.759  17.654  1.00 49.90           C  
ATOM   3642  HZ  PHE A 229     -28.986  16.801  17.383  1.00 49.90           H  
ATOM   3643  N   SER A 230     -30.972   8.694  18.198  1.00 46.79           N  
ATOM   3644  H   SER A 230     -31.856   9.184  18.192  1.00 46.79           H  
ATOM   3645  CA  SER A 230     -30.900   7.458  17.407  1.00 46.79           C  
ATOM   3646  HA  SER A 230     -30.082   6.841  17.780  1.00 46.79           H  
ATOM   3647  C   SER A 230     -30.596   7.816  15.949  1.00 46.79           C  
ATOM   3648  CB  SER A 230     -32.181   6.628  17.528  1.00 46.79           C  
ATOM   3649  HB2 SER A 230     -32.246   6.217  18.536  1.00 46.79           H  
ATOM   3650  HB3 SER A 230     -32.140   5.801  16.818  1.00 46.79           H  
ATOM   3651  O   SER A 230     -31.200   8.751  15.419  1.00 46.79           O  
ATOM   3652  OG  SER A 230     -33.326   7.418  17.274  1.00 46.79           O  
ATOM   3653  HG  SER A 230     -33.258   7.728  16.367  1.00 46.79           H  
ATOM   3654  N   LEU A 231     -29.645   7.097  15.345  1.00 48.97           N  
ATOM   3655  H   LEU A 231     -29.267   6.308  15.849  1.00 48.97           H  
ATOM   3656  CA  LEU A 231     -29.294   7.192  13.921  1.00 48.97           C  
ATOM   3657  HA  LEU A 231     -29.131   8.236  13.654  1.00 48.97           H  
ATOM   3658  C   LEU A 231     -30.447   6.737  13.020  1.00 48.97           C  
ATOM   3659  CB  LEU A 231     -28.014   6.365  13.656  1.00 48.97           C  
ATOM   3660  HB2 LEU A 231     -27.949   6.169  12.586  1.00 48.97           H  
ATOM   3661  HB3 LEU A 231     -28.127   5.397  14.146  1.00 48.97           H  
ATOM   3662  O   LEU A 231     -31.165   5.793  13.425  1.00 48.97           O  
ATOM   3663  CG  LEU A 231     -26.705   7.031  14.105  1.00 48.97           C  
ATOM   3664  HG  LEU A 231     -26.833   7.471  15.094  1.00 48.97           H  
ATOM   3665  CD1 LEU A 231     -25.592   5.986  14.184  1.00 48.97           C  
ATOM   3666 HD11 LEU A 231     -25.456   5.515  13.211  1.00 48.97           H  
ATOM   3667 HD12 LEU A 231     -25.859   5.227  14.919  1.00 48.97           H  
ATOM   3668 HD13 LEU A 231     -24.661   6.463  14.491  1.00 48.97           H  
ATOM   3669  CD2 LEU A 231     -26.271   8.115  13.118  1.00 48.97           C  
ATOM   3670 HD21 LEU A 231     -26.122   7.681  12.129  1.00 48.97           H  
ATOM   3671 HD22 LEU A 231     -25.344   8.576  13.460  1.00 48.97           H  
ATOM   3672 HD23 LEU A 231     -27.046   8.878  13.054  1.00 48.97           H  
ATOM   3673  OXT LEU A 231     -30.534   7.332  11.927  1.00 48.97           O  
TER    3674      LEU A 231                                                       
END   
