# Supplementary material for: Widespread Horizontal Gene Transfer Among Animal Viruses
Source: bioRxiv. 2024 Mar 26:2024.03.25.586562. Preprint. [Version 2] doi: 10.1101/2024.03.25.586562 (PMC11071296; doi:10.1101/2024.03.25.586562)
Supplement: Supplement 7 [file media-7.zip › File7_PDB/Mald9097_Reocsix.pdb]

ATOM      1  N   MET A   1      -3.427   8.898  24.255  1.00 50.07           N  
ATOM      2  H   MET A   1      -3.966   9.594  24.750  1.00 50.07           H  
ATOM      3  H2  MET A   1      -3.986   8.070  24.106  1.00 50.07           H  
ATOM      4  H3  MET A   1      -2.627   8.633  24.812  1.00 50.07           H  
ATOM      5  CA  MET A   1      -2.939   9.428  22.964  1.00 50.07           C  
ATOM      6  HA  MET A   1      -3.781   9.629  22.301  1.00 50.07           H  
ATOM      7  C   MET A   1      -2.075   8.337  22.352  1.00 50.07           C  
ATOM      8  CB  MET A   1      -2.166  10.738  23.205  1.00 50.07           C  
ATOM      9  HB2 MET A   1      -2.803  11.411  23.780  1.00 50.07           H  
ATOM     10  HB3 MET A   1      -1.276  10.530  23.798  1.00 50.07           H  
ATOM     11  O   MET A   1      -1.201   7.860  23.059  1.00 50.07           O  
ATOM     12  CG  MET A   1      -1.747  11.470  21.928  1.00 50.07           C  
ATOM     13  HG2 MET A   1      -2.624  11.676  21.313  1.00 50.07           H  
ATOM     14  HG3 MET A   1      -1.078  10.823  21.362  1.00 50.07           H  
ATOM     15  SD  MET A   1      -0.872  13.027  22.254  1.00 50.07           S  
ATOM     16  CE  MET A   1      -2.237  14.208  22.440  1.00 50.07           C  
ATOM     17  HE1 MET A   1      -1.828  15.200  22.629  1.00 50.07           H  
ATOM     18  HE2 MET A   1      -2.827  14.236  21.524  1.00 50.07           H  
ATOM     19  HE3 MET A   1      -2.872  13.917  23.277  1.00 50.07           H  
ATOM     20  N   ILE A   2      -2.381   7.867  21.139  1.00 35.93           N  
ATOM     21  H   ILE A   2      -3.079   8.330  20.576  1.00 35.93           H  
ATOM     22  CA  ILE A   2      -1.581   6.839  20.447  1.00 35.93           C  
ATOM     23  HA  ILE A   2      -1.240   6.084  21.156  1.00 35.93           H  
ATOM     24  C   ILE A   2      -0.356   7.540  19.858  1.00 35.93           C  
ATOM     25  CB  ILE A   2      -2.422   6.142  19.347  1.00 35.93           C  
ATOM     26  HB  ILE A   2      -2.843   6.912  18.700  1.00 35.93           H  
ATOM     27  O   ILE A   2      -0.528   8.473  19.077  1.00 35.93           O  
ATOM     28  CG1 ILE A   2      -3.587   5.340  19.974  1.00 35.93           C  
ATOM     29 HG12 ILE A   2      -4.119   5.968  20.688  1.00 35.93           H  
ATOM     30 HG13 ILE A   2      -3.184   4.486  20.518  1.00 35.93           H  
ATOM     31  CG2 ILE A   2      -1.551   5.221  18.478  1.00 35.93           C  
ATOM     32 HG21 ILE A   2      -0.757   5.781  17.982  1.00 35.93           H  
ATOM     33 HG22 ILE A   2      -2.156   4.771  17.691  1.00 35.93           H  
ATOM     34 HG23 ILE A   2      -1.104   4.435  19.086  1.00 35.93           H  
ATOM     35  CD1 ILE A   2      -4.624   4.838  18.961  1.00 35.93           C  
ATOM     36 HD11 ILE A   2      -4.185   4.106  18.283  1.00 35.93           H  
ATOM     37 HD12 ILE A   2      -5.022   5.675  18.388  1.00 35.93           H  
ATOM     38 HD13 ILE A   2      -5.443   4.359  19.497  1.00 35.93           H  
ATOM     39  N   THR A   3       0.850   7.135  20.251  1.00 41.95           N  
ATOM     40  H   THR A   3       0.923   6.417  20.958  1.00 41.95           H  
ATOM     41  CA  THR A   3       2.097   7.809  19.845  1.00 41.95           C  
ATOM     42  HA  THR A   3       1.858   8.684  19.241  1.00 41.95           H  
ATOM     43  C   THR A   3       3.007   6.954  18.966  1.00 41.95           C  
ATOM     44  CB  THR A   3       2.886   8.313  21.062  1.00 41.95           C  
ATOM     45  HB  THR A   3       3.810   8.777  20.718  1.00 41.95           H  
ATOM     46  O   THR A   3       3.990   7.471  18.444  1.00 41.95           O  
ATOM     47  CG2 THR A   3       2.105   9.344  21.879  1.00 41.95           C  
ATOM     48 HG21 THR A   3       1.786  10.159  21.229  1.00 41.95           H  
ATOM     49 HG22 THR A   3       2.745   9.749  22.663  1.00 41.95           H  
ATOM     50 HG23 THR A   3       1.231   8.879  22.334  1.00 41.95           H  
ATOM     51  OG1 THR A   3       3.203   7.248  21.928  1.00 41.95           O  
ATOM     52  HG1 THR A   3       3.926   7.541  22.488  1.00 41.95           H  
ATOM     53  N   ASN A   4       2.710   5.664  18.777  1.00 43.21           N  
ATOM     54  H   ASN A   4       1.886   5.281  19.218  1.00 43.21           H  
ATOM     55  CA  ASN A   4       3.505   4.767  17.935  1.00 43.21           C  
ATOM     56  HA  ASN A   4       3.943   5.359  17.131  1.00 43.21           H  
ATOM     57  C   ASN A   4       2.653   3.680  17.251  1.00 43.21           C  
ATOM     58  CB  ASN A   4       4.667   4.197  18.777  1.00 43.21           C  
ATOM     59  HB2 ASN A   4       5.212   5.027  19.226  1.00 43.21           H  
ATOM     60  HB3 ASN A   4       5.363   3.667  18.127  1.00 43.21           H  
ATOM     61  O   ASN A   4       1.459   3.542  17.532  1.00 43.21           O  
ATOM     62  CG  ASN A   4       4.249   3.236  19.877  1.00 43.21           C  
ATOM     63  ND2 ASN A   4       5.045   3.093  20.907  1.00 43.21           N  
ATOM     64 HD21 ASN A   4       5.935   3.569  20.931  1.00 43.21           H  
ATOM     65 HD22 ASN A   4       4.828   2.327  21.529  1.00 43.21           H  
ATOM     66  OD1 ASN A   4       3.232   2.571  19.818  1.00 43.21           O  
ATOM     67  N   LEU A   5       3.279   2.918  16.342  1.00 42.39           N  
ATOM     68  H   LEU A   5       4.266   3.065  16.183  1.00 42.39           H  
ATOM     69  CA  LEU A   5       2.611   1.882  15.548  1.00 42.39           C  
ATOM     70  HA  LEU A   5       1.754   2.353  15.067  1.00 42.39           H  
ATOM     71  C   LEU A   5       2.092   0.716  16.406  1.00 42.39           C  
ATOM     72  CB  LEU A   5       3.554   1.374  14.442  1.00 42.39           C  
ATOM     73  HB2 LEU A   5       4.309   0.735  14.901  1.00 42.39           H  
ATOM     74  HB3 LEU A   5       4.070   2.221  13.990  1.00 42.39           H  
ATOM     75  O   LEU A   5       1.004   0.223  16.140  1.00 42.39           O  
ATOM     76  CG  LEU A   5       2.843   0.581  13.324  1.00 42.39           C  
ATOM     77  HG  LEU A   5       2.268  -0.236  13.760  1.00 42.39           H  
ATOM     78  CD1 LEU A   5       1.904   1.452  12.481  1.00 42.39           C  
ATOM     79 HD11 LEU A   5       2.447   2.306  12.075  1.00 42.39           H  
ATOM     80 HD12 LEU A   5       1.067   1.802  13.086  1.00 42.39           H  
ATOM     81 HD13 LEU A   5       1.501   0.867  11.654  1.00 42.39           H  
ATOM     82  CD2 LEU A   5       3.884  -0.021  12.380  1.00 42.39           C  
ATOM     83 HD21 LEU A   5       4.544  -0.681  12.943  1.00 42.39           H  
ATOM     84 HD22 LEU A   5       3.390  -0.602  11.602  1.00 42.39           H  
ATOM     85 HD23 LEU A   5       4.474   0.771  11.919  1.00 42.39           H  
ATOM     86  N   ASP A   6       2.809   0.313  17.454  1.00 45.39           N  
ATOM     87  H   ASP A   6       3.733   0.695  17.591  1.00 45.39           H  
ATOM     88  CA  ASP A   6       2.420  -0.826  18.304  1.00 45.39           C  
ATOM     89  HA  ASP A   6       2.206  -1.687  17.671  1.00 45.39           H  
ATOM     90  C   ASP A   6       1.162  -0.516  19.139  1.00 45.39           C  
ATOM     91  CB  ASP A   6       3.589  -1.196  19.233  1.00 45.39           C  
ATOM     92  HB2 ASP A   6       3.290  -2.048  19.844  1.00 45.39           H  
ATOM     93  HB3 ASP A   6       3.784  -0.358  19.902  1.00 45.39           H  
ATOM     94  O   ASP A   6       0.232  -1.323  19.254  1.00 45.39           O  
ATOM     95  CG  ASP A   6       4.883  -1.559  18.497  1.00 45.39           C  
ATOM     96  OD1 ASP A   6       4.799  -2.035  17.345  1.00 45.39           O  
ATOM     97  OD2 ASP A   6       5.952  -1.285  19.083  1.00 45.39           O  
ATOM     98  N   GLN A   7       1.076   0.704  19.679  1.00 43.70           N  
ATOM     99  H   GLN A   7       1.866   1.323  19.568  1.00 43.70           H  
ATOM    100  CA  GLN A   7      -0.132   1.221  20.330  1.00 43.70           C  
ATOM    101  HA  GLN A   7      -0.451   0.540  21.119  1.00 43.70           H  
ATOM    102  C   GLN A   7      -1.283   1.367  19.331  1.00 43.70           C  
ATOM    103  CB  GLN A   7       0.153   2.594  20.941  1.00 43.70           C  
ATOM    104  HB2 GLN A   7      -0.796   3.051  21.222  1.00 43.70           H  
ATOM    105  HB3 GLN A   7       0.626   3.226  20.190  1.00 43.70           H  
ATOM    106  O   GLN A   7      -2.437   1.092  19.653  1.00 43.70           O  
ATOM    107  CG  GLN A   7       1.036   2.536  22.191  1.00 43.70           C  
ATOM    108  HG2 GLN A   7       0.519   1.973  22.969  1.00 43.70           H  
ATOM    109  HG3 GLN A   7       1.974   2.028  21.971  1.00 43.70           H  
ATOM    110  CD  GLN A   7       1.342   3.934  22.716  1.00 43.70           C  
ATOM    111  NE2 GLN A   7       2.060   4.046  23.810  1.00 43.70           N  
ATOM    112 HE21 GLN A   7       2.436   3.226  24.264  1.00 43.70           H  
ATOM    113 HE22 GLN A   7       2.292   4.990  24.083  1.00 43.70           H  
ATOM    114  OE1 GLN A   7       0.926   4.951  22.176  1.00 43.70           O  
ATOM    115  N   ALA A   8      -0.970   1.792  18.107  1.00 42.71           N  
ATOM    116  H   ALA A   8      -0.010   2.035  17.911  1.00 42.71           H  
ATOM    117  CA  ALA A   8      -1.933   1.881  17.022  1.00 42.71           C  
ATOM    118  HA  ALA A   8      -2.763   2.508  17.346  1.00 42.71           H  
ATOM    119  C   ALA A   8      -2.520   0.500  16.682  1.00 42.71           C  
ATOM    120  CB  ALA A   8      -1.241   2.560  15.830  1.00 42.71           C  
ATOM    121  HB1 ALA A   8      -1.630   2.182  14.885  1.00 42.71           H  
ATOM    122  HB2 ALA A   8      -0.171   2.355  15.841  1.00 42.71           H  
ATOM    123  HB3 ALA A   8      -1.371   3.641  15.879  1.00 42.71           H  
ATOM    124  O   ALA A   8      -3.740   0.339  16.681  1.00 42.71           O  
ATOM    125  N   GLN A   9      -1.672  -0.510  16.492  1.00 41.78           N  
ATOM    126  H   GLN A   9      -0.684  -0.304  16.526  1.00 41.78           H  
ATOM    127  CA  GLN A   9      -2.061  -1.888  16.183  1.00 41.78           C  
ATOM    128  HA  GLN A   9      -2.640  -1.905  15.259  1.00 41.78           H  
ATOM    129  C   GLN A   9      -2.934  -2.511  17.280  1.00 41.78           C  
ATOM    130  CB  GLN A   9      -0.790  -2.728  15.996  1.00 41.78           C  
ATOM    131  HB2 GLN A   9      -0.111  -2.534  16.826  1.00 41.78           H  
ATOM    132  HB3 GLN A   9      -1.055  -3.785  16.017  1.00 41.78           H  
ATOM    133  O   GLN A   9      -3.965  -3.111  16.982  1.00 41.78           O  
ATOM    134  CG  GLN A   9      -0.071  -2.447  14.667  1.00 41.78           C  
ATOM    135  HG2 GLN A   9       0.085  -1.377  14.530  1.00 41.78           H  
ATOM    136  HG3 GLN A   9      -0.698  -2.793  13.846  1.00 41.78           H  
ATOM    137  CD  GLN A   9       1.282  -3.151  14.585  1.00 41.78           C  
ATOM    138  NE2 GLN A   9       1.959  -3.090  13.462  1.00 41.78           N  
ATOM    139 HE21 GLN A   9       2.867  -3.530  13.509  1.00 41.78           H  
ATOM    140 HE22 GLN A   9       1.658  -2.499  12.700  1.00 41.78           H  
ATOM    141  OE1 GLN A   9       1.745  -3.803  15.500  1.00 41.78           O  
ATOM    142  N   SER A  10      -2.566  -2.325  18.549  1.00 44.02           N  
ATOM    143  H   SER A  10      -1.693  -1.848  18.726  1.00 44.02           H  
ATOM    144  CA  SER A  10      -3.328  -2.851  19.693  1.00 44.02           C  
ATOM    145  HA  SER A  10      -3.583  -3.890  19.483  1.00 44.02           H  
ATOM    146  C   SER A  10      -4.656  -2.126  19.943  1.00 44.02           C  
ATOM    147  CB  SER A  10      -2.467  -2.842  20.960  1.00 44.02           C  
ATOM    148  HB2 SER A  10      -1.676  -3.586  20.860  1.00 44.02           H  
ATOM    149  HB3 SER A  10      -3.086  -3.111  21.817  1.00 44.02           H  
ATOM    150  O   SER A  10      -5.557  -2.693  20.557  1.00 44.02           O  
ATOM    151  OG  SER A  10      -1.878  -1.576  21.180  1.00 44.02           O  
ATOM    152  HG  SER A  10      -1.108  -1.510  20.612  1.00 44.02           H  
ATOM    153  N   SER A  11      -4.819  -0.897  19.442  1.00 43.49           N  
ATOM    154  H   SER A  11      -4.016  -0.455  19.018  1.00 43.49           H  
ATOM    155  CA  SER A  11      -6.044  -0.110  19.639  1.00 43.49           C  
ATOM    156  HA  SER A  11      -6.342  -0.212  20.683  1.00 43.49           H  
ATOM    157  C   SER A  11      -7.239  -0.564  18.792  1.00 43.49           C  
ATOM    158  CB  SER A  11      -5.762   1.372  19.381  1.00 43.49           C  
ATOM    159  HB2 SER A  11      -4.859   1.674  19.911  1.00 43.49           H  
ATOM    160  HB3 SER A  11      -6.595   1.956  19.773  1.00 43.49           H  
ATOM    161  O   SER A  11      -8.363  -0.128  19.043  1.00 43.49           O  
ATOM    162  OG  SER A  11      -5.632   1.648  17.998  1.00 43.49           O  
ATOM    163  HG  SER A  11      -4.910   1.132  17.633  1.00 43.49           H  
ATOM    164  N   GLY A  12      -7.012  -1.380  17.756  1.00 40.85           N  
ATOM    165  H   GLY A  12      -6.074  -1.732  17.620  1.00 40.85           H  
ATOM    166  CA  GLY A  12      -8.043  -1.756  16.784  1.00 40.85           C  
ATOM    167  HA2 GLY A  12      -8.892  -2.184  17.316  1.00 40.85           H  
ATOM    168  HA3 GLY A  12      -7.632  -2.512  16.116  1.00 40.85           H  
ATOM    169  C   GLY A  12      -8.558  -0.593  15.920  1.00 40.85           C  
ATOM    170  O   GLY A  12      -9.554  -0.755  15.211  1.00 40.85           O  
ATOM    171  N   GLN A  13      -7.918   0.581  15.979  1.00 38.38           N  
ATOM    172  H   GLN A  13      -7.108   0.659  16.577  1.00 38.38           H  
ATOM    173  CA  GLN A  13      -8.269   1.730  15.147  1.00 38.38           C  
ATOM    174  HA  GLN A  13      -9.357   1.790  15.107  1.00 38.38           H  
ATOM    175  C   GLN A  13      -7.790   1.542  13.701  1.00 38.38           C  
ATOM    176  CB  GLN A  13      -7.763   3.042  15.768  1.00 38.38           C  
ATOM    177  HB2 GLN A  13      -7.987   3.861  15.084  1.00 38.38           H  
ATOM    178  HB3 GLN A  13      -6.683   2.998  15.908  1.00 38.38           H  
ATOM    179  O   GLN A  13      -6.911   0.738  13.407  1.00 38.38           O  
ATOM    180  CG  GLN A  13      -8.456   3.318  17.113  1.00 38.38           C  
ATOM    181  HG2 GLN A  13      -9.536   3.264  16.978  1.00 38.38           H  
ATOM    182  HG3 GLN A  13      -8.173   2.550  17.832  1.00 38.38           H  
ATOM    183  CD  GLN A  13      -8.132   4.685  17.706  1.00 38.38           C  
ATOM    184  NE2 GLN A  13      -8.300   4.856  18.998  1.00 38.38           N  
ATOM    185 HE21 GLN A  13      -8.113   5.784  19.350  1.00 38.38           H  
ATOM    186 HE22 GLN A  13      -8.598   4.080  19.571  1.00 38.38           H  
ATOM    187  OE1 GLN A  13      -7.777   5.641  17.041  1.00 38.38           O  
ATOM    188  N   THR A  14      -8.415   2.270  12.777  1.00 39.26           N  
ATOM    189  H   THR A  14      -9.052   2.990  13.088  1.00 39.26           H  
ATOM    190  CA  THR A  14      -8.062   2.252  11.351  1.00 39.26           C  
ATOM    191  HA  THR A  14      -7.583   1.303  11.108  1.00 39.26           H  
ATOM    192  C   THR A  14      -7.070   3.372  11.045  1.00 39.26           C  
ATOM    193  CB  THR A  14      -9.327   2.367  10.493  1.00 39.26           C  
ATOM    194  HB  THR A  14      -9.835   3.305  10.715  1.00 39.26           H  
ATOM    195  O   THR A  14      -7.259   4.499  11.501  1.00 39.26           O  
ATOM    196  CG2 THR A  14      -9.035   2.292   9.000  1.00 39.26           C  
ATOM    197 HG21 THR A  14      -8.419   1.418   8.789  1.00 39.26           H  
ATOM    198 HG22 THR A  14      -8.511   3.190   8.670  1.00 39.26           H  
ATOM    199 HG23 THR A  14      -9.970   2.215   8.446  1.00 39.26           H  
ATOM    200  OG1 THR A  14     -10.181   1.290  10.819  1.00 39.26           O  
ATOM    201  HG1 THR A  14     -10.004   1.073  11.737  1.00 39.26           H  
ATOM    202  N   PHE A  15      -6.035   3.070  10.258  1.00 36.56           N  
ATOM    203  H   PHE A  15      -5.977   2.142   9.865  1.00 36.56           H  
ATOM    204  CA  PHE A  15      -4.959   4.003   9.916  1.00 36.56           C  
ATOM    205  HA  PHE A  15      -5.152   4.965  10.391  1.00 36.56           H  
ATOM    206  C   PHE A  15      -4.895   4.236   8.413  1.00 36.56           C  
ATOM    207  CB  PHE A  15      -3.611   3.493  10.444  1.00 36.56           C  
ATOM    208  HB2 PHE A  15      -3.364   2.549   9.958  1.00 36.56           H  
ATOM    209  HB3 PHE A  15      -2.833   4.212  10.189  1.00 36.56           H  
ATOM    210  O   PHE A  15      -5.135   3.332   7.615  1.00 36.56           O  
ATOM    211  CG  PHE A  15      -3.628   3.298  11.942  1.00 36.56           C  
ATOM    212  CD1 PHE A  15      -3.408   4.396  12.789  1.00 36.56           C  
ATOM    213  HD1 PHE A  15      -3.134   5.348  12.359  1.00 36.56           H  
ATOM    214  CD2 PHE A  15      -3.983   2.052  12.485  1.00 36.56           C  
ATOM    215  HD2 PHE A  15      -4.160   1.203  11.842  1.00 36.56           H  
ATOM    216  CE1 PHE A  15      -3.607   4.262  14.174  1.00 36.56           C  
ATOM    217  HE1 PHE A  15      -3.464   5.106  14.832  1.00 36.56           H  
ATOM    218  CE2 PHE A  15      -4.189   1.924  13.867  1.00 36.56           C  
ATOM    219  HE2 PHE A  15      -4.506   0.976  14.276  1.00 36.56           H  
ATOM    220  CZ  PHE A  15      -4.049   3.041  14.703  1.00 36.56           C  
ATOM    221  HZ  PHE A  15      -4.265   2.953  15.758  1.00 36.56           H  
ATOM    222  N   LEU A  16      -4.521   5.454   8.042  1.00 37.92           N  
ATOM    223  H   LEU A  16      -4.274   6.114   8.765  1.00 37.92           H  
ATOM    224  CA  LEU A  16      -4.170   5.805   6.674  1.00 37.92           C  
ATOM    225  HA  LEU A  16      -4.664   5.130   5.975  1.00 37.92           H  
ATOM    226  C   LEU A  16      -2.668   5.632   6.509  1.00 37.92           C  
ATOM    227  CB  LEU A  16      -4.610   7.250   6.394  1.00 37.92           C  
ATOM    228  HB2 LEU A  16      -4.068   7.911   7.070  1.00 37.92           H  
ATOM    229  HB3 LEU A  16      -4.333   7.510   5.372  1.00 37.92           H  
ATOM    230  O   LEU A  16      -1.920   5.976   7.421  1.00 37.92           O  
ATOM    231  CG  LEU A  16      -6.119   7.483   6.585  1.00 37.92           C  
ATOM    232  HG  LEU A  16      -6.409   7.230   7.604  1.00 37.92           H  
ATOM    233  CD1 LEU A  16      -6.428   8.964   6.377  1.00 37.92           C  
ATOM    234 HD11 LEU A  16      -5.883   9.563   7.108  1.00 37.92           H  
ATOM    235 HD12 LEU A  16      -7.497   9.134   6.504  1.00 37.92           H  
ATOM    236 HD13 LEU A  16      -6.142   9.266   5.370  1.00 37.92           H  
ATOM    237  CD2 LEU A  16      -6.937   6.632   5.618  1.00 37.92           C  
ATOM    238 HD21 LEU A  16      -6.600   6.818   4.599  1.00 37.92           H  
ATOM    239 HD22 LEU A  16      -7.992   6.890   5.709  1.00 37.92           H  
ATOM    240 HD23 LEU A  16      -6.828   5.574   5.857  1.00 37.92           H  
ATOM    241  N   TYR A  17      -2.217   5.151   5.354  1.00 39.95           N  
ATOM    242  H   TYR A  17      -2.865   4.889   4.625  1.00 39.95           H  
ATOM    243  CA  TYR A  17      -0.811   5.250   4.989  1.00 39.95           C  
ATOM    244  HA  TYR A  17      -0.342   5.867   5.755  1.00 39.95           H  
ATOM    245  C   TYR A  17      -0.637   6.001   3.671  1.00 39.95           C  
ATOM    246  CB  TYR A  17      -0.099   3.892   5.033  1.00 39.95           C  
ATOM    247  HB2 TYR A  17      -0.265   3.436   6.008  1.00 39.95           H  
ATOM    248  HB3 TYR A  17       0.973   4.063   4.937  1.00 39.95           H  
ATOM    249  O   TYR A  17      -1.514   5.977   2.811  1.00 39.95           O  
ATOM    250  CG  TYR A  17      -0.543   2.933   3.951  1.00 39.95           C  
ATOM    251  CD1 TYR A  17      -1.647   2.090   4.175  1.00 39.95           C  
ATOM    252  HD1 TYR A  17      -2.157   2.106   5.127  1.00 39.95           H  
ATOM    253  CD2 TYR A  17       0.123   2.916   2.709  1.00 39.95           C  
ATOM    254  HD2 TYR A  17       0.966   3.568   2.536  1.00 39.95           H  
ATOM    255  CE1 TYR A  17      -2.095   1.234   3.152  1.00 39.95           C  
ATOM    256  HE1 TYR A  17      -2.943   0.584   3.308  1.00 39.95           H  
ATOM    257  CE2 TYR A  17      -0.327   2.065   1.682  1.00 39.95           C  
ATOM    258  HE2 TYR A  17       0.172   2.062   0.724  1.00 39.95           H  
ATOM    259  OH  TYR A  17      -1.890   0.409   0.915  1.00 39.95           O  
ATOM    260  HH  TYR A  17      -1.393   0.527   0.102  1.00 39.95           H  
ATOM    261  CZ  TYR A  17      -1.441   1.226   1.903  1.00 39.95           C  
ATOM    262  N   SER A  18       0.492   6.686   3.521  1.00 41.14           N  
ATOM    263  H   SER A  18       1.159   6.658   4.279  1.00 41.14           H  
ATOM    264  CA  SER A  18       0.903   7.322   2.265  1.00 41.14           C  
ATOM    265  HA  SER A  18       0.332   6.889   1.444  1.00 41.14           H  
ATOM    266  C   SER A  18       2.373   7.025   2.011  1.00 41.14           C  
ATOM    267  CB  SER A  18       0.617   8.830   2.277  1.00 41.14           C  
ATOM    268  HB2 SER A  18       0.919   9.267   1.325  1.00 41.14           H  
ATOM    269  HB3 SER A  18      -0.455   8.984   2.399  1.00 41.14           H  
ATOM    270  O   SER A  18       3.155   6.969   2.960  1.00 41.14           O  
ATOM    271  OG  SER A  18       1.304   9.479   3.331  1.00 41.14           O  
ATOM    272  HG  SER A  18       1.269   8.889   4.088  1.00 41.14           H  
ATOM    273  N   VAL A  19       2.743   6.810   0.750  1.00 41.05           N  
ATOM    274  H   VAL A  19       2.058   6.895   0.013  1.00 41.05           H  
ATOM    275  CA  VAL A  19       4.146   6.700   0.343  1.00 41.05           C  
ATOM    276  HA  VAL A  19       4.754   6.509   1.227  1.00 41.05           H  
ATOM    277  C   VAL A  19       4.556   8.039  -0.247  1.00 41.05           C  
ATOM    278  CB  VAL A  19       4.396   5.530  -0.626  1.00 41.05           C  
ATOM    279  HB  VAL A  19       3.821   5.682  -1.540  1.00 41.05           H  
ATOM    280  O   VAL A  19       3.917   8.519  -1.181  1.00 41.05           O  
ATOM    281  CG1 VAL A  19       5.885   5.415  -0.984  1.00 41.05           C  
ATOM    282 HG11 VAL A  19       6.046   4.557  -1.637  1.00 41.05           H  
ATOM    283 HG12 VAL A  19       6.214   6.307  -1.517  1.00 41.05           H  
ATOM    284 HG13 VAL A  19       6.481   5.299  -0.079  1.00 41.05           H  
ATOM    285  CG2 VAL A  19       3.964   4.199   0.009  1.00 41.05           C  
ATOM    286 HG21 VAL A  19       4.498   4.043   0.947  1.00 41.05           H  
ATOM    287 HG22 VAL A  19       2.891   4.204   0.201  1.00 41.05           H  
ATOM    288 HG23 VAL A  19       4.185   3.377  -0.672  1.00 41.05           H  
ATOM    289  N   SER A  20       5.590   8.657   0.312  1.00 39.54           N  
ATOM    290  H   SER A  20       6.066   8.201   1.077  1.00 39.54           H  
ATOM    291  CA  SER A  20       6.175   9.881  -0.232  1.00 39.54           C  
ATOM    292  HA  SER A  20       5.617  10.196  -1.114  1.00 39.54           H  
ATOM    293  C   SER A  20       7.605   9.618  -0.666  1.00 39.54           C  
ATOM    294  CB  SER A  20       6.117  11.034   0.774  1.00 39.54           C  
ATOM    295  HB2 SER A  20       6.553  11.922   0.315  1.00 39.54           H  
ATOM    296  HB3 SER A  20       5.075  11.246   1.016  1.00 39.54           H  
ATOM    297  O   SER A  20       8.371   9.033   0.094  1.00 39.54           O  
ATOM    298  OG  SER A  20       6.820  10.739   1.967  1.00 39.54           O  
ATOM    299  HG  SER A  20       7.611  10.246   1.738  1.00 39.54           H  
ATOM    300  N   ASP A  21       7.965  10.090  -1.850  1.00 38.14           N  
ATOM    301  H   ASP A  21       7.279  10.574  -2.411  1.00 38.14           H  
ATOM    302  CA  ASP A  21       9.350  10.255  -2.281  1.00 38.14           C  
ATOM    303  HA  ASP A  21      10.023   9.668  -1.656  1.00 38.14           H  
ATOM    304  C   ASP A  21       9.719  11.739  -2.126  1.00 38.14           C  
ATOM    305  CB  ASP A  21       9.452   9.729  -3.714  1.00 38.14           C  
ATOM    306  HB2 ASP A  21       8.708  10.248  -4.318  1.00 38.14           H  
ATOM    307  HB3 ASP A  21       9.196   8.669  -3.712  1.00 38.14           H  
ATOM    308  O   ASP A  21       8.908  12.616  -2.430  1.00 38.14           O  
ATOM    309  CG  ASP A  21      10.812   9.895  -4.384  1.00 38.14           C  
ATOM    310  OD1 ASP A  21      11.746  10.458  -3.775  1.00 38.14           O  
ATOM    311  OD2 ASP A  21      10.884   9.524  -5.562  1.00 38.14           O  
ATOM    312  N   ALA A  22      10.916  12.025  -1.615  1.00 34.33           N  
ATOM    313  H   ALA A  22      11.557  11.257  -1.475  1.00 34.33           H  
ATOM    314  CA  ALA A  22      11.436  13.386  -1.509  1.00 34.33           C  
ATOM    315  HA  ALA A  22      10.700  14.001  -0.991  1.00 34.33           H  
ATOM    316  C   ALA A  22      11.690  14.040  -2.884  1.00 34.33           C  
ATOM    317  CB  ALA A  22      12.716  13.336  -0.665  1.00 34.33           C  
ATOM    318  HB1 ALA A  22      13.108  14.345  -0.537  1.00 34.33           H  
ATOM    319  HB2 ALA A  22      12.499  12.910   0.315  1.00 34.33           H  
ATOM    320  HB3 ALA A  22      13.466  12.723  -1.165  1.00 34.33           H  
ATOM    321  O   ALA A  22      11.710  15.267  -2.978  1.00 34.33           O  
ATOM    322  N   THR A  23      11.879  13.243  -3.942  1.00 34.23           N  
ATOM    323  H   THR A  23      11.875  12.245  -3.787  1.00 34.23           H  
ATOM    324  CA  THR A  23      12.184  13.715  -5.301  1.00 34.23           C  
ATOM    325  HA  THR A  23      12.582  14.727  -5.234  1.00 34.23           H  
ATOM    326  C   THR A  23      10.957  13.806  -6.211  1.00 34.23           C  
ATOM    327  CB  THR A  23      13.273  12.861  -5.963  1.00 34.23           C  
ATOM    328  HB  THR A  23      13.541  13.347  -6.901  1.00 34.23           H  
ATOM    329  O   THR A  23      10.893  14.693  -7.067  1.00 34.23           O  
ATOM    330  CG2 THR A  23      14.546  12.752  -5.125  1.00 34.23           C  
ATOM    331 HG21 THR A  23      15.307  12.228  -5.703  1.00 34.23           H  
ATOM    332 HG22 THR A  23      14.350  12.184  -4.215  1.00 34.23           H  
ATOM    333 HG23 THR A  23      14.909  13.748  -4.868  1.00 34.23           H  
ATOM    334  OG1 THR A  23      12.826  11.568  -6.274  1.00 34.23           O  
ATOM    335  HG1 THR A  23      12.646  11.044  -5.490  1.00 34.23           H  
ATOM    336  N   MET A  24       9.933  12.975  -6.004  1.00 32.51           N  
ATOM    337  H   MET A  24      10.043  12.231  -5.329  1.00 32.51           H  
ATOM    338  CA  MET A  24       8.656  13.137  -6.697  1.00 32.51           C  
ATOM    339  HA  MET A  24       8.858  13.434  -7.726  1.00 32.51           H  
ATOM    340  C   MET A  24       7.856  14.254  -6.028  1.00 32.51           C  
ATOM    341  CB  MET A  24       7.860  11.826  -6.758  1.00 32.51           C  
ATOM    342  HB2 MET A  24       7.692  11.436  -5.754  1.00 32.51           H  
ATOM    343  HB3 MET A  24       6.886  12.038  -7.199  1.00 32.51           H  
ATOM    344  O   MET A  24       7.528  14.166  -4.846  1.00 32.51           O  
ATOM    345  CG  MET A  24       8.558  10.783  -7.639  1.00 32.51           C  
ATOM    346  HG2 MET A  24       8.801  11.258  -8.590  1.00 32.51           H  
ATOM    347  HG3 MET A  24       9.501  10.476  -7.186  1.00 32.51           H  
ATOM    348  SD  MET A  24       7.562   9.314  -8.020  1.00 32.51           S  
ATOM    349  CE  MET A  24       7.720   8.371  -6.482  1.00 32.51           C  
ATOM    350  HE1 MET A  24       7.203   7.418  -6.587  1.00 32.51           H  
ATOM    351  HE2 MET A  24       7.283   8.933  -5.657  1.00 32.51           H  
ATOM    352  HE3 MET A  24       8.775   8.185  -6.280  1.00 32.51           H  
ATOM    353  N   ARG A  25       7.511  15.310  -6.783  1.00 25.96           N  
ATOM    354  H   ARG A  25       7.862  15.322  -7.730  1.00 25.96           H  
ATOM    355  CA  ARG A  25       6.558  16.349  -6.348  1.00 25.96           C  
ATOM    356  HA  ARG A  25       7.048  17.029  -5.652  1.00 25.96           H  
ATOM    357  C   ARG A  25       5.394  15.668  -5.640  1.00 25.96           C  
ATOM    358  CB  ARG A  25       5.995  17.116  -7.552  1.00 25.96           C  
ATOM    359  HB2 ARG A  25       5.119  17.673  -7.219  1.00 25.96           H  
ATOM    360  HB3 ARG A  25       5.672  16.409  -8.316  1.00 25.96           H  
ATOM    361  O   ARG A  25       4.680  14.914  -6.288  1.00 25.96           O  
ATOM    362  CG  ARG A  25       6.987  18.108  -8.156  1.00 25.96           C  
ATOM    363  HG2 ARG A  25       7.325  18.800  -7.384  1.00 25.96           H  
ATOM    364  HG3 ARG A  25       7.845  17.573  -8.563  1.00 25.96           H  
ATOM    365  CD  ARG A  25       6.282  18.886  -9.270  1.00 25.96           C  
ATOM    366  HD2 ARG A  25       5.968  18.186 -10.045  1.00 25.96           H  
ATOM    367  HD3 ARG A  25       5.397  19.365  -8.850  1.00 25.96           H  
ATOM    368  NE  ARG A  25       7.166  19.904  -9.860  1.00 25.96           N  
ATOM    369  HE  ARG A  25       8.159  19.761  -9.746  1.00 25.96           H  
ATOM    370  NH1 ARG A  25       5.530  21.220 -10.799  1.00 25.96           N  
ATOM    371 HH11 ARG A  25       5.264  22.016 -11.361  1.00 25.96           H  
ATOM    372 HH12 ARG A  25       4.831  20.566 -10.478  1.00 25.96           H  
ATOM    373  NH2 ARG A  25       7.676  21.784 -11.036  1.00 25.96           N  
ATOM    374 HH21 ARG A  25       7.391  22.576 -11.595  1.00 25.96           H  
ATOM    375 HH22 ARG A  25       8.659  21.604 -10.893  1.00 25.96           H  
ATOM    376  CZ  ARG A  25       6.786  20.961 -10.558  1.00 25.96           C  
ATOM    377  N   ALA A  26       5.265  15.914  -4.336  1.00 27.11           N  
ATOM    378  H   ALA A  26       5.999  16.465  -3.915  1.00 27.11           H  
ATOM    379  CA  ALA A  26       4.390  15.197  -3.418  1.00 27.11           C  
ATOM    380  HA  ALA A  26       4.890  14.272  -3.129  1.00 27.11           H  
ATOM    381  C   ALA A  26       3.035  14.829  -4.047  1.00 27.11           C  
ATOM    382  CB  ALA A  26       4.223  16.070  -2.165  1.00 27.11           C  
ATOM    383  HB1 ALA A  26       3.588  15.551  -1.446  1.00 27.11           H  
ATOM    384  HB2 ALA A  26       3.763  17.022  -2.429  1.00 27.11           H  
ATOM    385  HB3 ALA A  26       5.196  16.252  -1.709  1.00 27.11           H  
ATOM    386  O   ALA A  26       2.080  15.605  -3.997  1.00 27.11           O  
ATOM    387  N   GLY A  27       2.943  13.623  -4.610  1.00 28.65           N  
ATOM    388  H   GLY A  27       3.792  13.099  -4.766  1.00 28.65           H  
ATOM    389  CA  GLY A  27       1.678  12.977  -4.905  1.00 28.65           C  
ATOM    390  HA2 GLY A  27       1.842  12.075  -5.494  1.00 28.65           H  
ATOM    391  HA3 GLY A  27       1.012  13.651  -5.443  1.00 28.65           H  
ATOM    392  C   GLY A  27       1.076  12.598  -3.564  1.00 28.65           C  
ATOM    393  O   GLY A  27       1.316  11.509  -3.054  1.00 28.65           O  
ATOM    394  N   GLN A  28       0.386  13.535  -2.916  1.00 25.47           N  
ATOM    395  H   GLN A  28       0.308  14.448  -3.342  1.00 25.47           H  
ATOM    396  CA  GLN A  28      -0.322  13.248  -1.677  1.00 25.47           C  
ATOM    397  HA  GLN A  28       0.350  12.746  -0.981  1.00 25.47           H  
ATOM    398  C   GLN A  28      -1.474  12.296  -1.996  1.00 25.47           C  
ATOM    399  CB  GLN A  28      -0.849  14.532  -1.016  1.00 25.47           C  
ATOM    400  HB2 GLN A  28      -1.398  15.125  -1.747  1.00 25.47           H  
ATOM    401  HB3 GLN A  28      -1.540  14.238  -0.226  1.00 25.47           H  
ATOM    402  O   GLN A  28      -2.539  12.729  -2.427  1.00 25.47           O  
ATOM    403  CG  GLN A  28       0.253  15.390  -0.385  1.00 25.47           C  
ATOM    404  HG2 GLN A  28       0.890  15.793  -1.173  1.00 25.47           H  
ATOM    405  HG3 GLN A  28       0.866  14.766   0.264  1.00 25.47           H  
ATOM    406  CD  GLN A  28      -0.300  16.549   0.445  1.00 25.47           C  
ATOM    407  NE2 GLN A  28       0.559  17.344   1.043  1.00 25.47           N  
ATOM    408 HE21 GLN A  28       0.194  18.135   1.554  1.00 25.47           H  
ATOM    409 HE22 GLN A  28       1.549  17.223   0.883  1.00 25.47           H  
ATOM    410  OE1 GLN A  28      -1.497  16.752   0.618  1.00 25.47           O  
ATOM    411  N   VAL A  29      -1.278  11.003  -1.762  1.00 30.52           N  
ATOM    412  H   VAL A  29      -0.342  10.679  -1.564  1.00 30.52           H  
ATOM    413  CA  VAL A  29      -2.379  10.041  -1.762  1.00 30.52           C  
ATOM    414  HA  VAL A  29      -3.084  10.316  -2.547  1.00 30.52           H  
ATOM    415  C   VAL A  29      -3.088  10.154  -0.411  1.00 30.52           C  
ATOM    416  CB  VAL A  29      -1.896   8.616  -2.080  1.00 30.52           C  
ATOM    417  HB  VAL A  29      -1.254   8.256  -1.276  1.00 30.52           H  
ATOM    418  O   VAL A  29      -2.515   9.847   0.635  1.00 30.52           O  
ATOM    419  CG1 VAL A  29      -3.101   7.688  -2.220  1.00 30.52           C  
ATOM    420 HG11 VAL A  29      -2.765   6.669  -2.413  1.00 30.52           H  
ATOM    421 HG12 VAL A  29      -3.679   7.683  -1.296  1.00 30.52           H  
ATOM    422 HG13 VAL A  29      -3.742   8.008  -3.041  1.00 30.52           H  
ATOM    423  CG2 VAL A  29      -1.113   8.565  -3.400  1.00 30.52           C  
ATOM    424 HG21 VAL A  29      -1.716   8.970  -4.213  1.00 30.52           H  
ATOM    425 HG22 VAL A  29      -0.852   7.533  -3.634  1.00 30.52           H  
ATOM    426 HG23 VAL A  29      -0.189   9.137  -3.320  1.00 30.52           H  
ATOM    427  N   ARG A  30      -4.323  10.666  -0.422  1.00 24.33           N  
ATOM    428  H   ARG A  30      -4.719  10.892  -1.323  1.00 24.33           H  
ATOM    429  CA  ARG A  30      -5.204  10.783   0.751  1.00 24.33           C  
ATOM    430  HA  ARG A  30      -4.649  10.514   1.650  1.00 24.33           H  
ATOM    431  C   ARG A  30      -6.358   9.792   0.593  1.00 24.33           C  
ATOM    432  CB  ARG A  30      -5.729  12.226   0.899  1.00 24.33           C  
ATOM    433  HB2 ARG A  30      -6.251  12.507  -0.015  1.00 24.33           H  
ATOM    434  HB3 ARG A  30      -6.452  12.240   1.715  1.00 24.33           H  
ATOM    435  O   ARG A  30      -7.037   9.822  -0.426  1.00 24.33           O  
ATOM    436  CG  ARG A  30      -4.642  13.275   1.196  1.00 24.33           C  
ATOM    437  HG2 ARG A  30      -4.093  12.989   2.093  1.00 24.33           H  
ATOM    438  HG3 ARG A  30      -3.949  13.328   0.356  1.00 24.33           H  
ATOM    439  CD  ARG A  30      -5.291  14.652   1.407  1.00 24.33           C  
ATOM    440  HD2 ARG A  30      -5.957  14.587   2.267  1.00 24.33           H  
ATOM    441  HD3 ARG A  30      -5.884  14.894   0.525  1.00 24.33           H  
ATOM    442  NE  ARG A  30      -4.296  15.722   1.624  1.00 24.33           N  
ATOM    443  HE  ARG A  30      -3.352  15.551   1.308  1.00 24.33           H  
ATOM    444  NH1 ARG A  30      -5.732  17.338   2.416  1.00 24.33           N  
ATOM    445 HH11 ARG A  30      -6.503  16.697   2.300  1.00 24.33           H  
ATOM    446 HH12 ARG A  30      -5.888  18.278   2.750  1.00 24.33           H  
ATOM    447  NH2 ARG A  30      -3.559  17.788   2.190  1.00 24.33           N  
ATOM    448 HH21 ARG A  30      -3.719  18.732   2.509  1.00 24.33           H  
ATOM    449 HH22 ARG A  30      -2.680  17.530   1.762  1.00 24.33           H  
ATOM    450  CZ  ARG A  30      -4.536  16.938   2.081  1.00 24.33           C  
ATOM    451  N   HIS A  31      -6.599   8.952   1.599  1.00 26.19           N  
ATOM    452  H   HIS A  31      -6.014   8.999   2.421  1.00 26.19           H  
ATOM    453  CA  HIS A  31      -7.705   7.986   1.615  1.00 26.19           C  
ATOM    454  HA  HIS A  31      -8.283   8.075   0.696  1.00 26.19           H  
ATOM    455  C   HIS A  31      -8.666   8.251   2.786  1.00 26.19           C  
ATOM    456  CB  HIS A  31      -7.150   6.551   1.681  1.00 26.19           C  
ATOM    457  HB2 HIS A  31      -6.436   6.476   2.501  1.00 26.19           H  
ATOM    458  HB3 HIS A  31      -7.970   5.863   1.889  1.00 26.19           H  
ATOM    459  O   HIS A  31      -8.247   8.715   3.843  1.00 26.19           O  
ATOM    460  CG  HIS A  31      -6.465   6.076   0.428  1.00 26.19           C  
ATOM    461  CD2 HIS A  31      -5.125   5.834   0.277  1.00 26.19           C  
ATOM    462  HD2 HIS A  31      -4.359   5.980   1.024  1.00 26.19           H  
ATOM    463  ND1 HIS A  31      -7.077   5.710  -0.752  1.00 26.19           N  
ATOM    464  HD1 HIS A  31      -8.062   5.730  -0.973  1.00 26.19           H  
ATOM    465  CE1 HIS A  31      -6.129   5.271  -1.595  1.00 26.19           C  
ATOM    466  HE1 HIS A  31      -6.309   4.917  -2.599  1.00 26.19           H  
ATOM    467  NE2 HIS A  31      -4.925   5.319  -1.005  1.00 26.19           N  
ATOM    468  N   SER A  32      -9.945   7.905   2.617  1.00 23.64           N  
ATOM    469  H   SER A  32     -10.243   7.648   1.687  1.00 23.64           H  
ATOM    470  CA  SER A  32     -10.927   7.709   3.698  1.00 23.64           C  
ATOM    471  HA  SER A  32     -10.472   7.145   4.512  1.00 23.64           H  
ATOM    472  C   SER A  32     -12.126   6.938   3.148  1.00 23.64           C  
ATOM    473  CB  SER A  32     -11.442   9.058   4.246  1.00 23.64           C  
ATOM    474  HB2 SER A  32     -12.099   8.860   5.093  1.00 23.64           H  
ATOM    475  HB3 SER A  32     -10.602   9.652   4.605  1.00 23.64           H  
ATOM    476  O   SER A  32     -12.771   7.479   2.257  1.00 23.64           O  
ATOM    477  OG  SER A  32     -12.168   9.807   3.284  1.00 23.64           O  
ATOM    478  HG  SER A  32     -12.600   9.181   2.699  1.00 23.64           H  
ATOM    479  N   LEU A  33     -12.480   5.739   3.625  1.00 27.45           N  
ATOM    480  H   LEU A  33     -11.945   5.280   4.349  1.00 27.45           H  
ATOM    481  CA  LEU A  33     -13.814   5.191   3.326  1.00 27.45           C  
ATOM    482  HA  LEU A  33     -14.490   6.039   3.434  1.00 27.45           H  
ATOM    483  C   LEU A  33     -14.339   4.166   4.382  1.00 27.45           C  
ATOM    484  CB  LEU A  33     -13.989   4.716   1.847  1.00 27.45           C  
ATOM    485  HB2 LEU A  33     -14.944   5.160   1.568  1.00 27.45           H  
ATOM    486  HB3 LEU A  33     -14.213   3.650   1.835  1.00 27.45           H  
ATOM    487  O   LEU A  33     -13.620   3.852   5.335  1.00 27.45           O  
ATOM    488  CG  LEU A  33     -13.126   5.101   0.613  1.00 27.45           C  
ATOM    489  HG  LEU A  33     -13.244   6.167   0.418  1.00 27.45           H  
ATOM    490  CD1 LEU A  33     -11.630   4.782   0.533  1.00 27.45           C  
ATOM    491 HD11 LEU A  33     -11.207   5.364  -0.286  1.00 27.45           H  
ATOM    492 HD12 LEU A  33     -11.464   3.738   0.269  1.00 27.45           H  
ATOM    493 HD13 LEU A  33     -11.101   5.061   1.444  1.00 27.45           H  
ATOM    494  CD2 LEU A  33     -13.773   4.445  -0.596  1.00 27.45           C  
ATOM    495 HD21 LEU A  33     -14.817   4.748  -0.684  1.00 27.45           H  
ATOM    496 HD22 LEU A  33     -13.713   3.359  -0.534  1.00 27.45           H  
ATOM    497 HD23 LEU A  33     -13.259   4.765  -1.502  1.00 27.45           H  
ATOM    498  N   PRO A  34     -15.621   3.726   4.288  1.00 28.34           N  
ATOM    499  CA  PRO A  34     -16.350   3.042   5.364  1.00 28.34           C  
ATOM    500  HA  PRO A  34     -15.928   3.343   6.323  1.00 28.34           H  
ATOM    501  C   PRO A  34     -16.336   1.499   5.326  1.00 28.34           C  
ATOM    502  CB  PRO A  34     -17.771   3.609   5.282  1.00 28.34           C  
ATOM    503  HB2 PRO A  34     -18.520   2.940   5.705  1.00 28.34           H  
ATOM    504  HB3 PRO A  34     -17.802   4.578   5.780  1.00 28.34           H  
ATOM    505  O   PRO A  34     -15.919   0.864   4.360  1.00 28.34           O  
ATOM    506  CG  PRO A  34     -17.975   3.804   3.786  1.00 28.34           C  
ATOM    507  HG2 PRO A  34     -18.699   4.590   3.574  1.00 28.34           H  
ATOM    508  HG3 PRO A  34     -18.289   2.862   3.336  1.00 28.34           H  
ATOM    509  CD  PRO A  34     -16.587   4.170   3.286  1.00 28.34           C  
ATOM    510  HD2 PRO A  34     -16.418   3.671   2.331  1.00 28.34           H  
ATOM    511  HD3 PRO A  34     -16.543   5.252   3.170  1.00 28.34           H  
ATOM    512  N   VAL A  35     -16.807   0.924   6.441  1.00 27.28           N  
ATOM    513  H   VAL A  35     -17.270   1.542   7.091  1.00 27.28           H  
ATOM    514  CA  VAL A  35     -16.514  -0.422   6.964  1.00 27.28           C  
ATOM    515  HA  VAL A  35     -15.556  -0.751   6.562  1.00 27.28           H  
ATOM    516  C   VAL A  35     -17.577  -1.470   6.610  1.00 27.28           C  
ATOM    517  CB  VAL A  35     -16.405  -0.334   8.511  1.00 27.28           C  
ATOM    518  HB  VAL A  35     -17.361   0.004   8.912  1.00 27.28           H  
ATOM    519  O   VAL A  35     -18.737  -1.312   6.977  1.00 27.28           O  
ATOM    520  CG1 VAL A  35     -16.067  -1.675   9.184  1.00 27.28           C  
ATOM    521 HG11 VAL A  35     -15.955  -1.531  10.259  1.00 27.28           H  
ATOM    522 HG12 VAL A  35     -15.144  -2.074   8.763  1.00 27.28           H  
ATOM    523 HG13 VAL A  35     -16.878  -2.385   9.021  1.00 27.28           H  
ATOM    524  CG2 VAL A  35     -15.342   0.681   8.960  1.00 27.28           C  
ATOM    525 HG21 VAL A  35     -14.370   0.412   8.545  1.00 27.28           H  
ATOM    526 HG22 VAL A  35     -15.277   0.705  10.048  1.00 27.28           H  
ATOM    527 HG23 VAL A  35     -15.601   1.685   8.623  1.00 27.28           H  
ATOM    528  N   ASP A  36     -17.142  -2.620   6.088  1.00 30.01           N  
ATOM    529  H   ASP A  36     -16.215  -2.645   5.688  1.00 30.01           H  
ATOM    530  CA  ASP A  36     -17.736  -3.924   6.430  1.00 30.01           C  
ATOM    531  HA  ASP A  36     -18.256  -3.825   7.383  1.00 30.01           H  
ATOM    532  C   ASP A  36     -16.613  -4.959   6.609  1.00 30.01           C  
ATOM    533  CB  ASP A  36     -18.784  -4.381   5.403  1.00 30.01           C  
ATOM    534  HB2 ASP A  36     -19.516  -3.584   5.269  1.00 30.01           H  
ATOM    535  HB3 ASP A  36     -18.295  -4.559   4.445  1.00 30.01           H  
ATOM    536  O   ASP A  36     -15.781  -5.135   5.727  1.00 30.01           O  
ATOM    537  CG  ASP A  36     -19.525  -5.660   5.836  1.00 30.01           C  
ATOM    538  OD1 ASP A  36     -19.089  -6.308   6.821  1.00 30.01           O  
ATOM    539  OD2 ASP A  36     -20.498  -6.020   5.142  1.00 30.01           O  
ATOM    540  N   LYS A  37     -16.572  -5.615   7.775  1.00 30.39           N  
ATOM    541  H   LYS A  37     -17.433  -5.589   8.302  1.00 30.39           H  
ATOM    542  CA  LYS A  37     -15.493  -6.508   8.235  1.00 30.39           C  
ATOM    543  HA  LYS A  37     -14.530  -6.052   8.005  1.00 30.39           H  
ATOM    544  C   LYS A  37     -15.494  -7.877   7.548  1.00 30.39           C  
ATOM    545  CB  LYS A  37     -15.612  -6.745   9.758  1.00 30.39           C  
ATOM    546  HB2 LYS A  37     -14.719  -7.287  10.070  1.00 30.39           H  
ATOM    547  HB3 LYS A  37     -16.470  -7.389   9.953  1.00 30.39           H  
ATOM    548  O   LYS A  37     -14.463  -8.539   7.524  1.00 30.39           O  
ATOM    549  CG  LYS A  37     -15.762  -5.479  10.616  1.00 30.39           C  
ATOM    550  HG2 LYS A  37     -15.146  -4.705  10.159  1.00 30.39           H  
ATOM    551  HG3 LYS A  37     -16.790  -5.123  10.543  1.00 30.39           H  
ATOM    552  CD  LYS A  37     -15.445  -5.748  12.114  1.00 30.39           C  
ATOM    553  HD2 LYS A  37     -16.303  -6.282  12.520  1.00 30.39           H  
ATOM    554  HD3 LYS A  37     -14.598  -6.430  12.193  1.00 30.39           H  
ATOM    555  CE  LYS A  37     -15.168  -4.517  13.011  1.00 30.39           C  
ATOM    556  HE2 LYS A  37     -15.950  -3.774  12.855  1.00 30.39           H  
ATOM    557  HE3 LYS A  37     -14.205  -4.072  12.761  1.00 30.39           H  
ATOM    558  NZ  LYS A  37     -15.075  -4.876  14.446  1.00 30.39           N  
ATOM    559  HZ1 LYS A  37     -14.377  -5.591  14.592  1.00 30.39           H  
ATOM    560  HZ2 LYS A  37     -14.823  -4.073  15.005  1.00 30.39           H  
ATOM    561  HZ3 LYS A  37     -15.960  -5.229  14.782  1.00 30.39           H  
ATOM    562  N   ALA A  38     -16.644  -8.342   7.059  1.00 30.67           N  
ATOM    563  H   ALA A  38     -17.450  -7.733   7.060  1.00 30.67           H  
ATOM    564  CA  ALA A  38     -16.860  -9.773   6.822  1.00 30.67           C  
ATOM    565  HA  ALA A  38     -16.347 -10.330   7.607  1.00 30.67           H  
ATOM    566  C   ALA A  38     -16.301 -10.310   5.491  1.00 30.67           C  
ATOM    567  CB  ALA A  38     -18.359 -10.051   6.972  1.00 30.67           C  
ATOM    568  HB1 ALA A  38     -18.701  -9.735   7.957  1.00 30.67           H  
ATOM    569  HB2 ALA A  38     -18.918  -9.504   6.212  1.00 30.67           H  
ATOM    570  HB3 ALA A  38     -18.550 -11.118   6.857  1.00 30.67           H  
ATOM    571  O   ALA A  38     -16.271 -11.522   5.291  1.00 30.67           O  
ATOM    572  N   LYS A  39     -15.873  -9.439   4.569  1.00 30.77           N  
ATOM    573  H   LYS A  39     -15.930  -8.457   4.798  1.00 30.77           H  
ATOM    574  CA  LYS A  39     -15.573  -9.828   3.177  1.00 30.77           C  
ATOM    575  HA  LYS A  39     -15.739 -10.899   3.067  1.00 30.77           H  
ATOM    576  C   LYS A  39     -14.116  -9.658   2.728  1.00 30.77           C  
ATOM    577  CB  LYS A  39     -16.565  -9.132   2.225  1.00 30.77           C  
ATOM    578  HB2 LYS A  39     -16.280  -9.349   1.196  1.00 30.77           H  
ATOM    579  HB3 LYS A  39     -16.519  -8.053   2.370  1.00 30.77           H  
ATOM    580  O   LYS A  39     -13.839  -9.876   1.554  1.00 30.77           O  
ATOM    581  CG  LYS A  39     -18.006  -9.629   2.432  1.00 30.77           C  
ATOM    582  HG2 LYS A  39     -18.020 -10.718   2.385  1.00 30.77           H  
ATOM    583  HG3 LYS A  39     -18.367  -9.312   3.411  1.00 30.77           H  
ATOM    584  CD  LYS A  39     -18.934  -9.071   1.347  1.00 30.77           C  
ATOM    585  HD2 LYS A  39     -18.937  -7.983   1.407  1.00 30.77           H  
ATOM    586  HD3 LYS A  39     -18.563  -9.375   0.368  1.00 30.77           H  
ATOM    587  CE  LYS A  39     -20.356  -9.605   1.548  1.00 30.77           C  
ATOM    588  HE2 LYS A  39     -20.702  -9.297   2.535  1.00 30.77           H  
ATOM    589  HE3 LYS A  39     -20.324 -10.694   1.528  1.00 30.77           H  
ATOM    590  NZ  LYS A  39     -21.277  -9.098   0.502  1.00 30.77           N  
ATOM    591  HZ1 LYS A  39     -20.956  -9.373  -0.416  1.00 30.77           H  
ATOM    592  HZ2 LYS A  39     -21.323  -8.090   0.542  1.00 30.77           H  
ATOM    593  HZ3 LYS A  39     -22.207  -9.463   0.644  1.00 30.77           H  
ATOM    594  N   TRP A  40     -13.176  -9.294   3.604  1.00 28.83           N  
ATOM    595  H   TRP A  40     -13.413  -9.208   4.582  1.00 28.83           H  
ATOM    596  CA  TRP A  40     -11.870  -8.790   3.148  1.00 28.83           C  
ATOM    597  HA  TRP A  40     -11.895  -8.677   2.064  1.00 28.83           H  
ATOM    598  C   TRP A  40     -10.696  -9.734   3.450  1.00 28.83           C  
ATOM    599  CB  TRP A  40     -11.659  -7.368   3.676  1.00 28.83           C  
ATOM    600  HB2 TRP A  40     -10.685  -7.012   3.340  1.00 28.83           H  
ATOM    601  HB3 TRP A  40     -11.643  -7.387   4.766  1.00 28.83           H  
ATOM    602  O   TRP A  40     -10.405 -10.047   4.601  1.00 28.83           O  
ATOM    603  CG  TRP A  40     -12.702  -6.386   3.221  1.00 28.83           C  
ATOM    604  CD1 TRP A  40     -13.945  -6.280   3.734  1.00 28.83           C  
ATOM    605  HD1 TRP A  40     -14.320  -6.869   4.558  1.00 28.83           H  
ATOM    606  CD2 TRP A  40     -12.611  -5.328   2.216  1.00 28.83           C  
ATOM    607  CE2 TRP A  40     -13.844  -4.608   2.193  1.00 28.83           C  
ATOM    608  CE3 TRP A  40     -11.600  -4.882   1.344  1.00 28.83           C  
ATOM    609  HE3 TRP A  40     -10.670  -5.429   1.317  1.00 28.83           H  
ATOM    610  NE1 TRP A  40     -14.630  -5.255   3.118  1.00 28.83           N  
ATOM    611  HE1 TRP A  40     -15.514  -4.920   3.473  1.00 28.83           H  
ATOM    612  CH2 TRP A  40     -13.001  -3.041   0.556  1.00 28.83           C  
ATOM    613  HH2 TRP A  40     -13.130  -2.164  -0.062  1.00 28.83           H  
ATOM    614  CZ2 TRP A  40     -14.050  -3.487   1.377  1.00 28.83           C  
ATOM    615  HZ2 TRP A  40     -14.992  -2.960   1.404  1.00 28.83           H  
ATOM    616  CZ3 TRP A  40     -11.778  -3.734   0.545  1.00 28.83           C  
ATOM    617  HZ3 TRP A  40     -10.968  -3.383  -0.076  1.00 28.83           H  
ATOM    618  N   LYS A  41      -9.981 -10.143   2.391  1.00 31.35           N  
ATOM    619  H   LYS A  41     -10.337  -9.888   1.481  1.00 31.35           H  
ATOM    620  CA  LYS A  41      -8.633 -10.739   2.422  1.00 31.35           C  
ATOM    621  HA  LYS A  41      -8.219 -10.684   3.429  1.00 31.35           H  
ATOM    622  C   LYS A  41      -7.748  -9.913   1.483  1.00 31.35           C  
ATOM    623  CB  LYS A  41      -8.665 -12.212   1.963  1.00 31.35           C  
ATOM    624  HB2 LYS A  41      -9.171 -12.272   0.999  1.00 31.35           H  
ATOM    625  HB3 LYS A  41      -7.636 -12.544   1.822  1.00 31.35           H  
ATOM    626  O   LYS A  41      -7.807 -10.092   0.273  1.00 31.35           O  
ATOM    627  CG  LYS A  41      -9.348 -13.172   2.946  1.00 31.35           C  
ATOM    628  HG2 LYS A  41      -8.840 -13.125   3.909  1.00 31.35           H  
ATOM    629  HG3 LYS A  41     -10.388 -12.875   3.077  1.00 31.35           H  
ATOM    630  CD  LYS A  41      -9.293 -14.609   2.403  1.00 31.35           C  
ATOM    631  HD2 LYS A  41      -9.774 -14.631   1.425  1.00 31.35           H  
ATOM    632  HD3 LYS A  41      -8.252 -14.914   2.297  1.00 31.35           H  
ATOM    633  CE  LYS A  41     -10.022 -15.564   3.354  1.00 31.35           C  
ATOM    634  HE2 LYS A  41     -11.031 -15.182   3.510  1.00 31.35           H  
ATOM    635  HE3 LYS A  41      -9.514 -15.553   4.318  1.00 31.35           H  
ATOM    636  NZ  LYS A  41     -10.081 -16.943   2.809  1.00 31.35           N  
ATOM    637  HZ1 LYS A  41      -9.152 -17.317   2.679  1.00 31.35           H  
ATOM    638  HZ2 LYS A  41     -10.594 -17.545   3.439  1.00 31.35           H  
ATOM    639  HZ3 LYS A  41     -10.563 -16.941   1.922  1.00 31.35           H  
ATOM    640  N   HIS A  42      -6.969  -8.971   2.006  1.00 29.96           N  
ATOM    641  H   HIS A  42      -6.949  -8.840   3.007  1.00 29.96           H  
ATOM    642  CA  HIS A  42      -6.166  -8.085   1.155  1.00 29.96           C  
ATOM    643  HA  HIS A  42      -6.773  -7.791   0.299  1.00 29.96           H  
ATOM    644  C   HIS A  42      -4.905  -8.777   0.605  1.00 29.96           C  
ATOM    645  CB  HIS A  42      -5.810  -6.803   1.919  1.00 29.96           C  
ATOM    646  HB2 HIS A  42      -5.107  -6.221   1.322  1.00 29.96           H  
ATOM    647  HB3 HIS A  42      -5.313  -7.061   2.854  1.00 29.96           H  
ATOM    648  O   HIS A  42      -4.231  -9.520   1.320  1.00 29.96           O  
ATOM    649  CG  HIS A  42      -7.000  -5.925   2.212  1.00 29.96           C  
ATOM    650  CD2 HIS A  42      -7.701  -5.858   3.387  1.00 29.96           C  
ATOM    651  HD2 HIS A  42      -7.519  -6.447   4.274  1.00 29.96           H  
ATOM    652  ND1 HIS A  42      -7.533  -4.973   1.370  1.00 29.96           N  
ATOM    653  HD1 HIS A  42      -7.186  -4.710   0.459  1.00 29.96           H  
ATOM    654  CE1 HIS A  42      -8.505  -4.328   2.036  1.00 29.96           C  
ATOM    655  HE1 HIS A  42      -9.073  -3.491   1.658  1.00 29.96           H  
ATOM    656  NE2 HIS A  42      -8.666  -4.859   3.257  1.00 29.96           N  
ATOM    657  N   ARG A  43      -4.541  -8.463  -0.647  1.00 30.35           N  
ATOM    658  H   ARG A  43      -5.171  -7.896  -1.196  1.00 30.35           H  
ATOM    659  CA  ARG A  43      -3.195  -8.665  -1.208  1.00 30.35           C  
ATOM    660  HA  ARG A  43      -2.524  -9.021  -0.426  1.00 30.35           H  
ATOM    661  C   ARG A  43      -2.664  -7.321  -1.710  1.00 30.35           C  
ATOM    662  CB  ARG A  43      -3.203  -9.702  -2.345  1.00 30.35           C  
ATOM    663  HB2 ARG A  43      -2.205  -9.737  -2.781  1.00 30.35           H  
ATOM    664  HB3 ARG A  43      -3.900  -9.375  -3.117  1.00 30.35           H  
ATOM    665  O   ARG A  43      -3.295  -6.668  -2.534  1.00 30.35           O  
ATOM    666  CG  ARG A  43      -3.592 -11.118  -1.895  1.00 30.35           C  
ATOM    667  HG2 ARG A  43      -2.971 -11.423  -1.052  1.00 30.35           H  
ATOM    668  HG3 ARG A  43      -4.639 -11.119  -1.591  1.00 30.35           H  
ATOM    669  CD  ARG A  43      -3.392 -12.098  -3.058  1.00 30.35           C  
ATOM    670  HD2 ARG A  43      -2.324 -12.227  -3.231  1.00 30.35           H  
ATOM    671  HD3 ARG A  43      -3.837 -11.654  -3.949  1.00 30.35           H  
ATOM    672  NE  ARG A  43      -4.025 -13.408  -2.801  1.00 30.35           N  
ATOM    673  HE  ARG A  43      -4.433 -13.546  -1.888  1.00 30.35           H  
ATOM    674  NH1 ARG A  43      -4.014 -14.125  -4.982  1.00 30.35           N  
ATOM    675 HH11 ARG A  43      -4.772 -14.240  -5.640  1.00 30.35           H  
ATOM    676 HH12 ARG A  43      -3.386 -13.364  -5.198  1.00 30.35           H  
ATOM    677  NH2 ARG A  43      -5.272 -15.179  -3.523  1.00 30.35           N  
ATOM    678 HH21 ARG A  43      -6.057 -14.831  -2.991  1.00 30.35           H  
ATOM    679 HH22 ARG A  43      -5.674 -15.487  -4.397  1.00 30.35           H  
ATOM    680  CZ  ARG A  43      -4.402 -14.244  -3.751  1.00 30.35           C  
ATOM    681  N   ILE A  44      -1.504  -6.905  -1.212  1.00 34.79           N  
ATOM    682  H   ILE A  44      -1.027  -7.493  -0.545  1.00 34.79           H  
ATOM    683  CA  ILE A  44      -0.773  -5.740  -1.731  1.00 34.79           C  
ATOM    684  HA  ILE A  44      -1.466  -5.043  -2.202  1.00 34.79           H  
ATOM    685  C   ILE A  44       0.193  -6.257  -2.798  1.00 34.79           C  
ATOM    686  CB  ILE A  44      -0.049  -4.995  -0.584  1.00 34.79           C  
ATOM    687  HB  ILE A  44       0.612  -5.703  -0.083  1.00 34.79           H  
ATOM    688  O   ILE A  44       1.015  -7.124  -2.502  1.00 34.79           O  
ATOM    689  CG1 ILE A  44      -1.072  -4.468   0.453  1.00 34.79           C  
ATOM    690 HG12 ILE A  44      -1.708  -5.288   0.786  1.00 34.79           H  
ATOM    691 HG13 ILE A  44      -1.710  -3.720  -0.016  1.00 34.79           H  
ATOM    692  CG2 ILE A  44       0.818  -3.845  -1.134  1.00 34.79           C  
ATOM    693 HG21 ILE A  44       1.544  -4.216  -1.858  1.00 34.79           H  
ATOM    694 HG22 ILE A  44       0.200  -3.089  -1.617  1.00 34.79           H  
ATOM    695 HG23 ILE A  44       1.385  -3.375  -0.330  1.00 34.79           H  
ATOM    696  CD1 ILE A  44      -0.436  -3.861   1.710  1.00 34.79           C  
ATOM    697 HD11 ILE A  44      -1.219  -3.633   2.433  1.00 34.79           H  
ATOM    698 HD12 ILE A  44       0.262  -4.571   2.155  1.00 34.79           H  
ATOM    699 HD13 ILE A  44       0.086  -2.936   1.467  1.00 34.79           H  
ATOM    700  N   TYR A  45       0.111  -5.746  -4.025  1.00 34.08           N  
ATOM    701  H   TYR A  45      -0.537  -4.997  -4.224  1.00 34.08           H  
ATOM    702  CA  TYR A  45       1.063  -6.056  -5.087  1.00 34.08           C  
ATOM    703  HA  TYR A  45       1.627  -6.946  -4.809  1.00 34.08           H  
ATOM    704  C   TYR A  45       2.055  -4.898  -5.222  1.00 34.08           C  
ATOM    705  CB  TYR A  45       0.386  -6.384  -6.428  1.00 34.08           C  
ATOM    706  HB2 TYR A  45       1.179  -6.610  -7.141  1.00 34.08           H  
ATOM    707  HB3 TYR A  45      -0.124  -5.507  -6.827  1.00 34.08           H  
ATOM    708  O   TYR A  45       1.702  -3.732  -5.399  1.00 34.08           O  
ATOM    709  CG  TYR A  45      -0.604  -7.532  -6.431  1.00 34.08           C  
ATOM    710  CD1 TYR A  45      -0.310  -8.681  -7.184  1.00 34.08           C  
ATOM    711  HD1 TYR A  45       0.610  -8.738  -7.748  1.00 34.08           H  
ATOM    712  CD2 TYR A  45      -1.840  -7.437  -5.758  1.00 34.08           C  
ATOM    713  HD2 TYR A  45      -2.089  -6.541  -5.209  1.00 34.08           H  
ATOM    714  CE1 TYR A  45      -1.245  -9.723  -7.272  1.00 34.08           C  
ATOM    715  HE1 TYR A  45      -1.051 -10.551  -7.937  1.00 34.08           H  
ATOM    716  CE2 TYR A  45      -2.745  -8.515  -5.781  1.00 34.08           C  
ATOM    717  HE2 TYR A  45      -3.679  -8.456  -5.241  1.00 34.08           H  
ATOM    718  OH  TYR A  45      -3.315 -10.711  -6.573  1.00 34.08           O  
ATOM    719  HH  TYR A  45      -3.127 -11.291  -7.314  1.00 34.08           H  
ATOM    720  CZ  TYR A  45      -2.447  -9.665  -6.538  1.00 34.08           C  
ATOM    721  N   TRP A  46       3.333  -5.232  -5.159  1.00 35.03           N  
ATOM    722  H   TRP A  46       3.584  -6.206  -5.058  1.00 35.03           H  
ATOM    723  CA  TRP A  46       4.407  -4.294  -5.441  1.00 35.03           C  
ATOM    724  HA  TRP A  46       4.060  -3.266  -5.332  1.00 35.03           H  
ATOM    725  C   TRP A  46       4.839  -4.514  -6.885  1.00 35.03           C  
ATOM    726  CB  TRP A  46       5.538  -4.508  -4.433  1.00 35.03           C  
ATOM    727  HB2 TRP A  46       6.346  -3.814  -4.665  1.00 35.03           H  
ATOM    728  HB3 TRP A  46       5.925  -5.520  -4.547  1.00 35.03           H  
ATOM    729  O   TRP A  46       5.152  -5.638  -7.270  1.00 35.03           O  
ATOM    730  CG  TRP A  46       5.131  -4.306  -3.003  1.00 35.03           C  
ATOM    731  CD1 TRP A  46       4.624  -5.256  -2.184  1.00 35.03           C  
ATOM    732  HD1 TRP A  46       4.463  -6.287  -2.463  1.00 35.03           H  
ATOM    733  CD2 TRP A  46       5.143  -3.072  -2.221  1.00 35.03           C  
ATOM    734  CE2 TRP A  46       4.610  -3.355  -0.927  1.00 35.03           C  
ATOM    735  CE3 TRP A  46       5.538  -1.742  -2.478  1.00 35.03           C  
ATOM    736  HE3 TRP A  46       5.940  -1.490  -3.448  1.00 35.03           H  
ATOM    737  NE1 TRP A  46       4.323  -4.702  -0.955  1.00 35.03           N  
ATOM    738  HE1 TRP A  46       3.924  -5.226  -0.190  1.00 35.03           H  
ATOM    739  CH2 TRP A  46       4.867  -1.055  -0.229  1.00 35.03           C  
ATOM    740  HH2 TRP A  46       4.760  -0.280   0.516  1.00 35.03           H  
ATOM    741  CZ2 TRP A  46       4.467  -2.370   0.060  1.00 35.03           C  
ATOM    742  HZ2 TRP A  46       4.054  -2.621   1.026  1.00 35.03           H  
ATOM    743  CZ3 TRP A  46       5.402  -0.744  -1.493  1.00 35.03           C  
ATOM    744  HZ3 TRP A  46       5.701   0.269  -1.714  1.00 35.03           H  
ATOM    745  N   GLY A  47       4.830  -3.463  -7.694  1.00 33.47           N  
ATOM    746  H   GLY A  47       4.541  -2.562  -7.342  1.00 33.47           H  
ATOM    747  CA  GLY A  47       5.655  -3.425  -8.891  1.00 33.47           C  
ATOM    748  HA2 GLY A  47       5.227  -2.751  -9.632  1.00 33.47           H  
ATOM    749  HA3 GLY A  47       5.721  -4.417  -9.337  1.00 33.47           H  
ATOM    750  C   GLY A  47       7.060  -2.953  -8.532  1.00 33.47           C  
ATOM    751  O   GLY A  47       7.329  -2.473  -7.429  1.00 33.47           O  
ATOM    752  N   TYR A  48       7.964  -3.140  -9.485  1.00 33.07           N  
ATOM    753  H   TYR A  48       7.660  -3.581 -10.341  1.00 33.07           H  
ATOM    754  CA  TYR A  48       9.374  -2.788  -9.389  1.00 33.07           C  
ATOM    755  HA  TYR A  48       9.871  -3.463  -8.692  1.00 33.07           H  
ATOM    756  C   TYR A  48       9.567  -1.343  -8.914  1.00 33.07           C  
ATOM    757  CB  TYR A  48       9.943  -2.995 -10.800  1.00 33.07           C  
ATOM    758  HB2 TYR A  48       9.332  -2.429 -11.503  1.00 33.07           H  
ATOM    759  HB3 TYR A  48       9.842  -4.048 -11.060  1.00 33.07           H  
ATOM    760  O   TYR A  48       9.258  -0.416  -9.643  1.00 33.07           O  
ATOM    761  CG  TYR A  48      11.390  -2.617 -11.020  1.00 33.07           C  
ATOM    762  CD1 TYR A  48      11.750  -2.009 -12.231  1.00 33.07           C  
ATOM    763  HD1 TYR A  48      11.001  -1.804 -12.981  1.00 33.07           H  
ATOM    764  CD2 TYR A  48      12.394  -3.012 -10.116  1.00 33.07           C  
ATOM    765  HD2 TYR A  48      12.137  -3.546  -9.213  1.00 33.07           H  
ATOM    766  CE1 TYR A  48      13.107  -1.822 -12.534  1.00 33.07           C  
ATOM    767  HE1 TYR A  48      13.401  -1.493 -13.519  1.00 33.07           H  
ATOM    768  CE2 TYR A  48      13.747  -2.721 -10.377  1.00 33.07           C  
ATOM    769  HE2 TYR A  48      14.509  -3.000  -9.665  1.00 33.07           H  
ATOM    770  OH  TYR A  48      15.384  -1.685 -11.798  1.00 33.07           O  
ATOM    771  HH  TYR A  48      15.990  -2.312 -11.396  1.00 33.07           H  
ATOM    772  CZ  TYR A  48      14.104  -2.091 -11.579  1.00 33.07           C  
ATOM    773  N   VAL A  49      10.116  -1.116  -7.725  1.00 39.17           N  
ATOM    774  H   VAL A  49      10.329  -1.897  -7.122  1.00 39.17           H  
ATOM    775  CA  VAL A  49      10.641   0.208  -7.365  1.00 39.17           C  
ATOM    776  HA  VAL A  49      10.146   0.971  -7.965  1.00 39.17           H  
ATOM    777  C   VAL A  49      12.138   0.173  -7.721  1.00 39.17           C  
ATOM    778  CB  VAL A  49      10.313   0.551  -5.897  1.00 39.17           C  
ATOM    779  HB  VAL A  49      10.762  -0.204  -5.250  1.00 39.17           H  
ATOM    780  O   VAL A  49      12.817  -0.785  -7.362  1.00 39.17           O  
ATOM    781  CG1 VAL A  49      10.849   1.910  -5.456  1.00 39.17           C  
ATOM    782 HG11 VAL A  49      11.937   1.900  -5.518  1.00 39.17           H  
ATOM    783 HG12 VAL A  49      10.434   2.697  -6.086  1.00 39.17           H  
ATOM    784 HG13 VAL A  49      10.574   2.100  -4.419  1.00 39.17           H  
ATOM    785  CG2 VAL A  49       8.803   0.532  -5.626  1.00 39.17           C  
ATOM    786 HG21 VAL A  49       8.609   0.785  -4.584  1.00 39.17           H  
ATOM    787 HG22 VAL A  49       8.398  -0.461  -5.819  1.00 39.17           H  
ATOM    788 HG23 VAL A  49       8.300   1.252  -6.272  1.00 39.17           H  
ATOM    789  N   PRO A  50      12.703   1.130  -8.480  1.00 37.71           N  
ATOM    790  CA  PRO A  50      14.154   1.209  -8.643  1.00 37.71           C  
ATOM    791  HA  PRO A  50      14.502   0.363  -9.235  1.00 37.71           H  
ATOM    792  C   PRO A  50      14.825   1.189  -7.264  1.00 37.71           C  
ATOM    793  CB  PRO A  50      14.440   2.532  -9.374  1.00 37.71           C  
ATOM    794  HB2 PRO A  50      14.913   3.244  -8.697  1.00 37.71           H  
ATOM    795  HB3 PRO A  50      15.088   2.379 -10.238  1.00 37.71           H  
ATOM    796  O   PRO A  50      14.354   1.868  -6.353  1.00 37.71           O  
ATOM    797  CG  PRO A  50      13.075   3.093  -9.797  1.00 37.71           C  
ATOM    798  HG2 PRO A  50      13.016   4.162  -9.596  1.00 37.71           H  
ATOM    799  HG3 PRO A  50      12.891   2.972 -10.865  1.00 37.71           H  
ATOM    800  CD  PRO A  50      12.048   2.318  -8.972  1.00 37.71           C  
ATOM    801  HD2 PRO A  50      11.759   2.906  -8.101  1.00 37.71           H  
ATOM    802  HD3 PRO A  50      11.159   2.081  -9.557  1.00 37.71           H  
ATOM    803  N   GLN A  51      15.945   0.474  -7.101  1.00 37.64           N  
ATOM    804  H   GLN A  51      16.256  -0.123  -7.854  1.00 37.64           H  
ATOM    805  CA  GLN A  51      16.708   0.457  -5.839  1.00 37.64           C  
ATOM    806  HA  GLN A  51      16.147  -0.082  -5.076  1.00 37.64           H  
ATOM    807  C   GLN A  51      16.987   1.871  -5.300  1.00 37.64           C  
ATOM    808  CB  GLN A  51      18.004  -0.330  -6.043  1.00 37.64           C  
ATOM    809  HB2 GLN A  51      17.785  -1.235  -6.610  1.00 37.64           H  
ATOM    810  HB3 GLN A  51      18.715   0.272  -6.609  1.00 37.64           H  
ATOM    811  O   GLN A  51      16.955   2.095  -4.091  1.00 37.64           O  
ATOM    812  CG  GLN A  51      18.618  -0.745  -4.696  1.00 37.64           C  
ATOM    813  HG2 GLN A  51      18.872   0.141  -4.114  1.00 37.64           H  
ATOM    814  HG3 GLN A  51      17.891  -1.333  -4.135  1.00 37.64           H  
ATOM    815  CD  GLN A  51      19.881  -1.577  -4.871  1.00 37.64           C  
ATOM    816  NE2 GLN A  51      20.396  -2.177  -3.821  1.00 37.64           N  
ATOM    817 HE21 GLN A  51      19.952  -2.125  -2.916  1.00 37.64           H  
ATOM    818 HE22 GLN A  51      21.212  -2.737  -4.023  1.00 37.64           H  
ATOM    819  OE1 GLN A  51      20.440  -1.700  -5.942  1.00 37.64           O  
ATOM    820  N   VAL A  52      17.181   2.825  -6.216  1.00 36.72           N  
ATOM    821  H   VAL A  52      17.194   2.537  -7.184  1.00 36.72           H  
ATOM    822  CA  VAL A  52      17.389   4.250  -5.933  1.00 36.72           C  
ATOM    823  HA  VAL A  52      18.229   4.348  -5.247  1.00 36.72           H  
ATOM    824  C   VAL A  52      16.177   4.902  -5.254  1.00 36.72           C  
ATOM    825  CB  VAL A  52      17.739   4.998  -7.237  1.00 36.72           C  
ATOM    826  HB  VAL A  52      16.873   4.985  -7.898  1.00 36.72           H  
ATOM    827  O   VAL A  52      16.364   5.718  -4.359  1.00 36.72           O  
ATOM    828  CG1 VAL A  52      18.127   6.455  -6.965  1.00 36.72           C  
ATOM    829 HG11 VAL A  52      18.966   6.500  -6.271  1.00 36.72           H  
ATOM    830 HG12 VAL A  52      17.284   7.000  -6.541  1.00 36.72           H  
ATOM    831 HG13 VAL A  52      18.405   6.947  -7.897  1.00 36.72           H  
ATOM    832  CG2 VAL A  52      18.914   4.334  -7.976  1.00 36.72           C  
ATOM    833 HG21 VAL A  52      19.781   4.269  -7.317  1.00 36.72           H  
ATOM    834 HG22 VAL A  52      18.646   3.335  -8.322  1.00 36.72           H  
ATOM    835 HG23 VAL A  52      19.180   4.927  -8.850  1.00 36.72           H  
ATOM    836  N   LEU A  53      14.947   4.524  -5.615  1.00 40.64           N  
ATOM    837  H   LEU A  53      14.838   3.768  -6.275  1.00 40.64           H  
ATOM    838  CA  LEU A  53      13.735   5.075  -4.996  1.00 40.64           C  
ATOM    839  HA  LEU A  53      13.903   6.127  -4.765  1.00 40.64           H  
ATOM    840  C   LEU A  53      13.419   4.399  -3.655  1.00 40.64           C  
ATOM    841  CB  LEU A  53      12.547   4.989  -5.972  1.00 40.64           C  
ATOM    842  HB2 LEU A  53      12.411   3.945  -6.253  1.00 40.64           H  
ATOM    843  HB3 LEU A  53      11.652   5.324  -5.446  1.00 40.64           H  
ATOM    844  O   LEU A  53      12.893   5.043  -2.755  1.00 40.64           O  
ATOM    845  CG  LEU A  53      12.675   5.810  -7.267  1.00 40.64           C  
ATOM    846  HG  LEU A  53      13.477   5.383  -7.870  1.00 40.64           H  
ATOM    847  CD1 LEU A  53      11.364   5.779  -8.061  1.00 40.64           C  
ATOM    848 HD11 LEU A  53      10.623   6.398  -7.555  1.00 40.64           H  
ATOM    849 HD12 LEU A  53      10.953   4.774  -8.148  1.00 40.64           H  
ATOM    850 HD13 LEU A  53      11.527   6.191  -9.057  1.00 40.64           H  
ATOM    851  CD2 LEU A  53      13.006   7.273  -7.013  1.00 40.64           C  
ATOM    852 HD21 LEU A  53      14.018   7.380  -6.621  1.00 40.64           H  
ATOM    853 HD22 LEU A  53      12.935   7.849  -7.935  1.00 40.64           H  
ATOM    854 HD23 LEU A  53      12.308   7.690  -6.287  1.00 40.64           H  
ATOM    855  N   TYR A  54      13.803   3.134  -3.446  1.00 43.61           N  
ATOM    856  H   TYR A  54      14.230   2.633  -4.212  1.00 43.61           H  
ATOM    857  CA  TYR A  54      13.558   2.441  -2.169  1.00 43.61           C  
ATOM    858  HA  TYR A  54      12.484   2.409  -1.990  1.00 43.61           H  
ATOM    859  C   TYR A  54      14.194   3.127  -0.953  1.00 43.61           C  
ATOM    860  CB  TYR A  54      14.099   1.009  -2.222  1.00 43.61           C  
ATOM    861  HB2 TYR A  54      14.300   0.673  -1.204  1.00 43.61           H  
ATOM    862  HB3 TYR A  54      15.055   0.996  -2.746  1.00 43.61           H  
ATOM    863  O   TYR A  54      13.638   3.049   0.145  1.00 43.61           O  
ATOM    864  CG  TYR A  54      13.168  -0.014  -2.825  1.00 43.61           C  
ATOM    865  CD1 TYR A  54      12.047  -0.465  -2.104  1.00 43.61           C  
ATOM    866  HD1 TYR A  54      11.801  -0.019  -1.151  1.00 43.61           H  
ATOM    867  CD2 TYR A  54      13.464  -0.583  -4.071  1.00 43.61           C  
ATOM    868  HD2 TYR A  54      14.276  -0.198  -4.670  1.00 43.61           H  
ATOM    869  CE1 TYR A  54      11.222  -1.469  -2.648  1.00 43.61           C  
ATOM    870  HE1 TYR A  54      10.319  -1.773  -2.138  1.00 43.61           H  
ATOM    871  CE2 TYR A  54      12.712  -1.660  -4.559  1.00 43.61           C  
ATOM    872  HE2 TYR A  54      12.973  -2.153  -5.483  1.00 43.61           H  
ATOM    873  OH  TYR A  54      10.750  -2.998  -4.451  1.00 43.61           O  
ATOM    874  HH  TYR A  54       9.963  -3.178  -3.932  1.00 43.61           H  
ATOM    875  CZ  TYR A  54      11.562  -2.078  -3.874  1.00 43.61           C  
ATOM    876  N   SER A  55      15.368   3.741  -1.120  1.00 46.72           N  
ATOM    877  H   SER A  55      15.774   3.786  -2.044  1.00 46.72           H  
ATOM    878  CA  SER A  55      16.051   4.479  -0.050  1.00 46.72           C  
ATOM    879  HA  SER A  55      15.922   3.944   0.891  1.00 46.72           H  
ATOM    880  C   SER A  55      15.488   5.885   0.166  1.00 46.72           C  
ATOM    881  CB  SER A  55      17.552   4.565  -0.342  1.00 46.72           C  
ATOM    882  HB2 SER A  55      18.035   5.188   0.410  1.00 46.72           H  
ATOM    883  HB3 SER A  55      17.983   3.564  -0.305  1.00 46.72           H  
ATOM    884  O   SER A  55      15.744   6.470   1.214  1.00 46.72           O  
ATOM    885  OG  SER A  55      17.765   5.111  -1.625  1.00 46.72           O  
ATOM    886  HG  SER A  55      18.696   5.307  -1.757  1.00 46.72           H  
ATOM    887  N   GLN A  56      14.732   6.413  -0.800  1.00 47.84           N  
ATOM    888  H   GLN A  56      14.576   5.867  -1.635  1.00 47.84           H  
ATOM    889  CA  GLN A  56      14.165   7.766  -0.781  1.00 47.84           C  
ATOM    890  HA  GLN A  56      14.671   8.365  -0.024  1.00 47.84           H  
ATOM    891  C   GLN A  56      12.673   7.783  -0.433  1.00 47.84           C  
ATOM    892  CB  GLN A  56      14.398   8.419  -2.148  1.00 47.84           C  
ATOM    893  HB2 GLN A  56      13.926   9.401  -2.157  1.00 47.84           H  
ATOM    894  HB3 GLN A  56      13.936   7.810  -2.925  1.00 47.84           H  
ATOM    895  O   GLN A  56      12.146   8.814  -0.019  1.00 47.84           O  
ATOM    896  CG  GLN A  56      15.894   8.591  -2.450  1.00 47.84           C  
ATOM    897  HG2 GLN A  56      16.389   7.620  -2.467  1.00 47.84           H  
ATOM    898  HG3 GLN A  56      16.345   9.192  -1.661  1.00 47.84           H  
ATOM    899  CD  GLN A  56      16.154   9.271  -3.788  1.00 47.84           C  
ATOM    900  NE2 GLN A  56      17.359   9.741  -4.023  1.00 47.84           N  
ATOM    901 HE21 GLN A  56      17.469  10.177  -4.928  1.00 47.84           H  
ATOM    902 HE22 GLN A  56      18.099   9.638  -3.343  1.00 47.84           H  
ATOM    903  OE1 GLN A  56      15.310   9.409  -4.650  1.00 47.84           O  
ATOM    904  N   CYS A  57      11.989   6.649  -0.586  1.00 48.67           N  
ATOM    905  H   CYS A  57      12.436   5.882  -1.067  1.00 48.67           H  
ATOM    906  CA  CYS A  57      10.592   6.511  -0.221  1.00 48.67           C  
ATOM    907  HA  CYS A  57      10.086   7.443  -0.473  1.00 48.67           H  
ATOM    908  C   CYS A  57      10.423   6.277   1.281  1.00 48.67           C  
ATOM    909  CB  CYS A  57       9.933   5.388  -1.027  1.00 48.67           C  
ATOM    910  HB2 CYS A  57       8.924   5.228  -0.648  1.00 48.67           H  
ATOM    911  HB3 CYS A  57      10.508   4.470  -0.912  1.00 48.67           H  
ATOM    912  O   CYS A  57      11.075   5.426   1.890  1.00 48.67           O  
ATOM    913  SG  CYS A  57       9.825   5.817  -2.787  1.00 48.67           S  
ATOM    914  HG  CYS A  57       9.599   7.126  -2.650  1.00 48.67           H  
ATOM    915  N   GLU A  58       9.441   6.960   1.850  1.00 51.87           N  
ATOM    916  H   GLU A  58       8.980   7.669   1.299  1.00 51.87           H  
ATOM    917  CA  GLU A  58       8.955   6.741   3.205  1.00 51.87           C  
ATOM    918  HA  GLU A  58       9.542   5.968   3.700  1.00 51.87           H  
ATOM    919  C   GLU A  58       7.493   6.302   3.165  1.00 51.87           C  
ATOM    920  CB  GLU A  58       9.069   8.026   4.022  1.00 51.87           C  
ATOM    921  HB2 GLU A  58       8.471   8.797   3.536  1.00 51.87           H  
ATOM    922  HB3 GLU A  58       8.638   7.821   5.002  1.00 51.87           H  
ATOM    923  O   GLU A  58       6.709   6.836   2.380  1.00 51.87           O  
ATOM    924  CG  GLU A  58      10.503   8.534   4.217  1.00 51.87           C  
ATOM    925  HG2 GLU A  58      11.079   7.755   4.717  1.00 51.87           H  
ATOM    926  HG3 GLU A  58      10.957   8.728   3.246  1.00 51.87           H  
ATOM    927  CD  GLU A  58      10.533   9.828   5.048  1.00 51.87           C  
ATOM    928  OE1 GLU A  58      11.518   9.997   5.798  1.00 51.87           O  
ATOM    929  OE2 GLU A  58       9.560  10.630   4.964  1.00 51.87           O  
ATOM    930  N   ILE A  59       7.106   5.377   4.041  1.00 52.87           N  
ATOM    931  H   ILE A  59       7.801   5.019   4.680  1.00 52.87           H  
ATOM    932  CA  ILE A  59       5.705   5.133   4.378  1.00 52.87           C  
ATOM    933  HA  ILE A  59       5.093   5.503   3.556  1.00 52.87           H  
ATOM    934  C   ILE A  59       5.349   5.945   5.621  1.00 52.87           C  
ATOM    935  CB  ILE A  59       5.394   3.628   4.505  1.00 52.87           C  
ATOM    936  HB  ILE A  59       5.715   3.156   3.576  1.00 52.87           H  
ATOM    937  O   ILE A  59       6.005   5.853   6.658  1.00 52.87           O  
ATOM    938  CG1 ILE A  59       3.872   3.404   4.640  1.00 52.87           C  
ATOM    939 HG12 ILE A  59       3.536   3.723   5.627  1.00 52.87           H  
ATOM    940 HG13 ILE A  59       3.359   4.012   3.895  1.00 52.87           H  
ATOM    941  CG2 ILE A  59       6.157   2.959   5.657  1.00 52.87           C  
ATOM    942 HG21 ILE A  59       5.944   1.890   5.668  1.00 52.87           H  
ATOM    943 HG22 ILE A  59       7.230   3.091   5.516  1.00 52.87           H  
ATOM    944 HG23 ILE A  59       5.858   3.384   6.615  1.00 52.87           H  
ATOM    945  CD1 ILE A  59       3.452   1.945   4.417  1.00 52.87           C  
ATOM    946 HD11 ILE A  59       2.363   1.882   4.401  1.00 52.87           H  
ATOM    947 HD12 ILE A  59       3.818   1.310   5.224  1.00 52.87           H  
ATOM    948 HD13 ILE A  59       3.840   1.586   3.464  1.00 52.87           H  
ATOM    949  N   ARG A  60       4.299   6.750   5.522  1.00 49.13           N  
ATOM    950  H   ARG A  60       3.845   6.808   4.622  1.00 49.13           H  
ATOM    951  CA  ARG A  60       3.759   7.550   6.623  1.00 49.13           C  
ATOM    952  HA  ARG A  60       4.443   7.549   7.472  1.00 49.13           H  
ATOM    953  C   ARG A  60       2.451   6.943   7.061  1.00 49.13           C  
ATOM    954  CB  ARG A  60       3.542   8.993   6.167  1.00 49.13           C  
ATOM    955  HB2 ARG A  60       2.857   9.003   5.319  1.00 49.13           H  
ATOM    956  HB3 ARG A  60       3.101   9.565   6.983  1.00 49.13           H  
ATOM    957  O   ARG A  60       1.576   6.791   6.219  1.00 49.13           O  
ATOM    958  CG  ARG A  60       4.857   9.644   5.751  1.00 49.13           C  
ATOM    959  HG2 ARG A  60       5.322   9.079   4.943  1.00 49.13           H  
ATOM    960  HG3 ARG A  60       5.530   9.666   6.608  1.00 49.13           H  
ATOM    961  CD  ARG A  60       4.615  11.067   5.269  1.00 49.13           C  
ATOM    962  HD2 ARG A  60       4.157  11.644   6.073  1.00 49.13           H  
ATOM    963  HD3 ARG A  60       3.948  11.039   4.408  1.00 49.13           H  
ATOM    964  NE  ARG A  60       5.897  11.666   4.885  1.00 49.13           N  
ATOM    965  HE  ARG A  60       6.709  11.066   4.896  1.00 49.13           H  
ATOM    966  NH1 ARG A  60       5.130  13.732   4.264  1.00 49.13           N  
ATOM    967 HH11 ARG A  60       5.331  14.653   3.901  1.00 49.13           H  
ATOM    968 HH12 ARG A  60       4.194  13.417   4.471  1.00 49.13           H  
ATOM    969  NH2 ARG A  60       7.324  13.227   4.134  1.00 49.13           N  
ATOM    970 HH21 ARG A  60       8.058  12.542   4.251  1.00 49.13           H  
ATOM    971 HH22 ARG A  60       7.554  14.127   3.738  1.00 49.13           H  
ATOM    972  CZ  ARG A  60       6.106  12.876   4.423  1.00 49.13           C  
ATOM    973  N   PHE A  61       2.306   6.655   8.344  1.00 48.24           N  
ATOM    974  H   PHE A  61       3.082   6.855   8.959  1.00 48.24           H  
ATOM    975  CA  PHE A  61       1.058   6.219   8.956  1.00 48.24           C  
ATOM    976  HA  PHE A  61       0.387   5.834   8.188  1.00 48.24           H  
ATOM    977  C   PHE A  61       0.405   7.404   9.648  1.00 48.24           C  
ATOM    978  CB  PHE A  61       1.313   5.101   9.964  1.00 48.24           C  
ATOM    979  HB2 PHE A  61       1.985   5.477  10.736  1.00 48.24           H  
ATOM    980  HB3 PHE A  61       0.372   4.842  10.448  1.00 48.24           H  
ATOM    981  O   PHE A  61       1.039   8.062  10.473  1.00 48.24           O  
ATOM    982  CG  PHE A  61       1.907   3.855   9.353  1.00 48.24           C  
ATOM    983  CD1 PHE A  61       1.069   2.795   8.964  1.00 48.24           C  
ATOM    984  HD1 PHE A  61       0.000   2.867   9.103  1.00 48.24           H  
ATOM    985  CD2 PHE A  61       3.296   3.766   9.146  1.00 48.24           C  
ATOM    986  HD2 PHE A  61       3.937   4.602   9.382  1.00 48.24           H  
ATOM    987  CE1 PHE A  61       1.622   1.646   8.377  1.00 48.24           C  
ATOM    988  HE1 PHE A  61       0.982   0.836   8.059  1.00 48.24           H  
ATOM    989  CE2 PHE A  61       3.851   2.605   8.592  1.00 48.24           C  
ATOM    990  HE2 PHE A  61       4.919   2.532   8.446  1.00 48.24           H  
ATOM    991  CZ  PHE A  61       3.012   1.552   8.198  1.00 48.24           C  
ATOM    992  HZ  PHE A  61       3.436   0.674   7.734  1.00 48.24           H  
ATOM    993  N   SER A  62      -0.865   7.644   9.355  1.00 42.04           N  
ATOM    994  H   SER A  62      -1.317   7.043   8.681  1.00 42.04           H  
ATOM    995  CA  SER A  62      -1.643   8.739   9.914  1.00 42.04           C  
ATOM    996  HA  SER A  62      -1.040   9.223  10.682  1.00 42.04           H  
ATOM    997  C   SER A  62      -2.919   8.230  10.575  1.00 42.04           C  
ATOM    998  CB  SER A  62      -1.974   9.784   8.842  1.00 42.04           C  
ATOM    999  HB2 SER A  62      -2.597   9.325   8.074  1.00 42.04           H  
ATOM   1000  HB3 SER A  62      -2.526  10.604   9.302  1.00 42.04           H  
ATOM   1001  O   SER A  62      -3.595   7.343  10.053  1.00 42.04           O  
ATOM   1002  OG  SER A  62      -0.799  10.296   8.242  1.00 42.04           O  
ATOM   1003  HG  SER A  62      -1.045  10.939   7.574  1.00 42.04           H  
ATOM   1004  N   LEU A  63      -3.287   8.844  11.698  1.00 42.91           N  
ATOM   1005  H   LEU A  63      -2.687   9.577  12.047  1.00 42.91           H  
ATOM   1006  CA  LEU A  63      -4.575   8.661  12.368  1.00 42.91           C  
ATOM   1007  HA  LEU A  63      -5.205   7.994  11.781  1.00 42.91           H  
ATOM   1008  C   LEU A  63      -5.262  10.012  12.490  1.00 42.91           C  
ATOM   1009  CB  LEU A  63      -4.354   8.038  13.746  1.00 42.91           C  
ATOM   1010  HB2 LEU A  63      -3.913   7.054  13.583  1.00 42.91           H  
ATOM   1011  HB3 LEU A  63      -3.663   8.681  14.291  1.00 42.91           H  
ATOM   1012  O   LEU A  63      -4.665  10.977  12.965  1.00 42.91           O  
ATOM   1013  CG  LEU A  63      -5.599   7.815  14.610  1.00 42.91           C  
ATOM   1014  HG  LEU A  63      -6.184   8.735  14.645  1.00 42.91           H  
ATOM   1015  CD1 LEU A  63      -6.463   6.690  14.043  1.00 42.91           C  
ATOM   1016 HD11 LEU A  63      -5.917   5.747  14.030  1.00 42.91           H  
ATOM   1017 HD12 LEU A  63      -6.790   6.923  13.029  1.00 42.91           H  
ATOM   1018 HD13 LEU A  63      -7.351   6.568  14.662  1.00 42.91           H  
ATOM   1019  CD2 LEU A  63      -5.178   7.476  16.040  1.00 42.91           C  
ATOM   1020 HD21 LEU A  63      -4.498   8.238  16.423  1.00 42.91           H  
ATOM   1021 HD22 LEU A  63      -4.692   6.501  16.071  1.00 42.91           H  
ATOM   1022 HD23 LEU A  63      -6.064   7.447  16.673  1.00 42.91           H  
ATOM   1023  N   ASN A  64      -6.526  10.079  12.073  1.00 47.00           N  
ATOM   1024  H   ASN A  64      -6.986   9.228  11.781  1.00 47.00           H  
ATOM   1025  CA  ASN A  64      -7.330  11.305  12.123  1.00 47.00           C  
ATOM   1026  HA  ASN A  64      -8.225  11.132  11.526  1.00 47.00           H  
ATOM   1027  C   ASN A  64      -6.625  12.517  11.473  1.00 47.00           C  
ATOM   1028  CB  ASN A  64      -7.789  11.547  13.574  1.00 47.00           C  
ATOM   1029  HB2 ASN A  64      -8.429  12.428  13.610  1.00 47.00           H  
ATOM   1030  HB3 ASN A  64      -6.919  11.736  14.202  1.00 47.00           H  
ATOM   1031  O   ASN A  64      -6.732  13.638  11.956  1.00 47.00           O  
ATOM   1032  CG  ASN A  64      -8.578  10.380  14.138  1.00 47.00           C  
ATOM   1033  ND2 ASN A  64      -8.505  10.143  15.426  1.00 47.00           N  
ATOM   1034 HD21 ASN A  64      -9.012   9.332  15.751  1.00 47.00           H  
ATOM   1035 HD22 ASN A  64      -7.944  10.729  16.027  1.00 47.00           H  
ATOM   1036  OD1 ASN A  64      -9.254   9.655  13.430  1.00 47.00           O  
ATOM   1037  N   GLY A  65      -5.862  12.279  10.400  1.00 45.97           N  
ATOM   1038  H   GLY A  65      -5.805  11.326  10.069  1.00 45.97           H  
ATOM   1039  CA  GLY A  65      -5.103  13.308   9.679  1.00 45.97           C  
ATOM   1040  HA2 GLY A  65      -4.966  12.988   8.646  1.00 45.97           H  
ATOM   1041  HA3 GLY A  65      -5.681  14.232   9.671  1.00 45.97           H  
ATOM   1042  C   GLY A  65      -3.720  13.642  10.254  1.00 45.97           C  
ATOM   1043  O   GLY A  65      -2.936  14.288   9.565  1.00 45.97           O  
ATOM   1044  N   ASN A  66      -3.376  13.161  11.451  1.00 49.41           N  
ATOM   1045  H   ASN A  66      -4.041  12.600  11.965  1.00 49.41           H  
ATOM   1046  CA  ASN A  66      -2.060  13.375  12.056  1.00 49.41           C  
ATOM   1047  HA  ASN A  66      -1.621  14.289  11.656  1.00 49.41           H  
ATOM   1048  C   ASN A  66      -1.124  12.211  11.733  1.00 49.41           C  
ATOM   1049  CB  ASN A  66      -2.219  13.550  13.572  1.00 49.41           C  
ATOM   1050  HB2 ASN A  66      -1.235  13.642  14.032  1.00 49.41           H  
ATOM   1051  HB3 ASN A  66      -2.708  12.670  13.988  1.00 49.41           H  
ATOM   1052  O   ASN A  66      -1.481  11.061  11.988  1.00 49.41           O  
ATOM   1053  CG  ASN A  66      -3.009  14.795  13.919  1.00 49.41           C  
ATOM   1054  ND2 ASN A  66      -3.945  14.698  14.832  1.00 49.41           N  
ATOM   1055 HD21 ASN A  66      -4.166  13.799  15.237  1.00 49.41           H  
ATOM   1056 HD22 ASN A  66      -4.484  15.536  14.991  1.00 49.41           H  
ATOM   1057  OD1 ASN A  66      -2.802  15.865  13.377  1.00 49.41           O  
ATOM   1058  N   VAL A  67       0.074  12.499  11.218  1.00 52.17           N  
ATOM   1059  H   VAL A  67       0.318  13.467  11.065  1.00 52.17           H  
ATOM   1060  CA  VAL A  67       1.124  11.483  11.040  1.00 52.17           C  
ATOM   1061  HA  VAL A  67       0.712  10.645  10.477  1.00 52.17           H  
ATOM   1062  C   VAL A  67       1.553  10.982  12.421  1.00 52.17           C  
ATOM   1063  CB  VAL A  67       2.335  12.028  10.254  1.00 52.17           C  
ATOM   1064  HB  VAL A  67       2.773  12.863  10.800  1.00 52.17           H  
ATOM   1065  O   VAL A  67       1.999  11.769  13.251  1.00 52.17           O  
ATOM   1066  CG1 VAL A  67       3.408  10.947  10.059  1.00 52.17           C  
ATOM   1067 HG11 VAL A  67       3.827  10.652  11.021  1.00 52.17           H  
ATOM   1068 HG12 VAL A  67       4.224  11.332   9.448  1.00 52.17           H  
ATOM   1069 HG13 VAL A  67       2.981  10.069   9.574  1.00 52.17           H  
ATOM   1070  CG2 VAL A  67       1.928  12.528   8.860  1.00 52.17           C  
ATOM   1071 HG21 VAL A  67       1.189  13.326   8.943  1.00 52.17           H  
ATOM   1072 HG22 VAL A  67       1.509  11.705   8.281  1.00 52.17           H  
ATOM   1073 HG23 VAL A  67       2.804  12.921   8.344  1.00 52.17           H  
ATOM   1074  N   ILE A  68       1.404   9.682  12.668  1.00 48.21           N  
ATOM   1075  H   ILE A  68       1.038   9.107  11.923  1.00 48.21           H  
ATOM   1076  CA  ILE A  68       1.831   9.019  13.907  1.00 48.21           C  
ATOM   1077  HA  ILE A  68       1.802   9.731  14.732  1.00 48.21           H  
ATOM   1078  C   ILE A  68       3.265   8.521  13.775  1.00 48.21           C  
ATOM   1079  CB  ILE A  68       0.920   7.824  14.252  1.00 48.21           C  
ATOM   1080  HB  ILE A  68       0.990   7.096  13.443  1.00 48.21           H  
ATOM   1081  O   ILE A  68       4.047   8.611  14.716  1.00 48.21           O  
ATOM   1082  CG1 ILE A  68      -0.551   8.234  14.415  1.00 48.21           C  
ATOM   1083 HG12 ILE A  68      -0.683   8.742  15.370  1.00 48.21           H  
ATOM   1084 HG13 ILE A  68      -0.867   8.910  13.620  1.00 48.21           H  
ATOM   1085  CG2 ILE A  68       1.399   7.161  15.567  1.00 48.21           C  
ATOM   1086 HG21 ILE A  68       1.468   7.912  16.354  1.00 48.21           H  
ATOM   1087 HG22 ILE A  68       0.731   6.370  15.908  1.00 48.21           H  
ATOM   1088 HG23 ILE A  68       2.381   6.708  15.434  1.00 48.21           H  
ATOM   1089  CD1 ILE A  68      -1.436   6.990  14.361  1.00 48.21           C  
ATOM   1090 HD11 ILE A  68      -0.910   6.077  14.636  1.00 48.21           H  
ATOM   1091 HD12 ILE A  68      -2.260   7.109  15.065  1.00 48.21           H  
ATOM   1092 HD13 ILE A  68      -1.778   6.860  13.334  1.00 48.21           H  
ATOM   1093  N   THR A  69       3.615   7.949  12.624  1.00 54.84           N  
ATOM   1094  H   THR A  69       2.957   7.927  11.858  1.00 54.84           H  
ATOM   1095  CA  THR A  69       4.962   7.430  12.396  1.00 54.84           C  
ATOM   1096  HA  THR A  69       5.665   8.105  12.884  1.00 54.84           H  
ATOM   1097  C   THR A  69       5.307   7.426  10.917  1.00 54.84           C  
ATOM   1098  CB  THR A  69       5.140   6.042  13.038  1.00 54.84           C  
ATOM   1099  HB  THR A  69       4.792   6.083  14.070  1.00 54.84           H  
ATOM   1100  O   THR A  69       4.429   7.330  10.058  1.00 54.84           O  
ATOM   1101  CG2 THR A  69       4.406   4.906  12.337  1.00 54.84           C  
ATOM   1102 HG21 THR A  69       4.637   3.970  12.846  1.00 54.84           H  
ATOM   1103 HG22 THR A  69       3.331   5.078  12.382  1.00 54.84           H  
ATOM   1104 HG23 THR A  69       4.757   4.822  11.308  1.00 54.84           H  
ATOM   1105  OG1 THR A  69       6.499   5.687  13.058  1.00 54.84           O  
ATOM   1106  HG1 THR A  69       6.908   6.102  13.820  1.00 54.84           H  
ATOM   1107  N   THR A  70       6.600   7.508  10.640  1.00 57.55           N  
ATOM   1108  H   THR A  70       7.256   7.494  11.408  1.00 57.55           H  
ATOM   1109  CA  THR A  70       7.173   7.433   9.304  1.00 57.55           C  
ATOM   1110  HA  THR A  70       6.404   7.129   8.594  1.00 57.55           H  
ATOM   1111  C   THR A  70       8.276   6.389   9.333  1.00 57.55           C  
ATOM   1112  CB  THR A  70       7.724   8.792   8.863  1.00 57.55           C  
ATOM   1113  HB  THR A  70       8.544   9.085   9.518  1.00 57.55           H  
ATOM   1114  O   THR A  70       9.133   6.424  10.214  1.00 57.55           O  
ATOM   1115  CG2 THR A  70       8.213   8.761   7.426  1.00 57.55           C  
ATOM   1116 HG21 THR A  70       8.470   9.771   7.106  1.00 57.55           H  
ATOM   1117 HG22 THR A  70       9.110   8.146   7.350  1.00 57.55           H  
ATOM   1118 HG23 THR A  70       7.434   8.356   6.780  1.00 57.55           H  
ATOM   1119  OG1 THR A  70       6.724   9.785   8.916  1.00 57.55           O  
ATOM   1120  HG1 THR A  70       7.171  10.612   8.721  1.00 57.55           H  
ATOM   1121  N   LEU A  71       8.258   5.456   8.385  1.00 53.87           N  
ATOM   1122  H   LEU A  71       7.539   5.507   7.677  1.00 53.87           H  
ATOM   1123  CA  LEU A  71       9.317   4.469   8.210  1.00 53.87           C  
ATOM   1124  HA  LEU A  71      10.105   4.654   8.939  1.00 53.87           H  
ATOM   1125  C   LEU A  71       9.912   4.613   6.811  1.00 53.87           C  
ATOM   1126  CB  LEU A  71       8.775   3.045   8.428  1.00 53.87           C  
ATOM   1127  HB2 LEU A  71       9.539   2.329   8.123  1.00 53.87           H  
ATOM   1128  HB3 LEU A  71       7.913   2.904   7.776  1.00 53.87           H  
ATOM   1129  O   LEU A  71       9.155   4.784   5.854  1.00 53.87           O  
ATOM   1130  CG  LEU A  71       8.353   2.726   9.872  1.00 53.87           C  
ATOM   1131  HG  LEU A  71       7.630   3.463  10.220  1.00 53.87           H  
ATOM   1132  CD1 LEU A  71       7.688   1.347   9.903  1.00 53.87           C  
ATOM   1133 HD11 LEU A  71       8.389   0.584   9.565  1.00 53.87           H  
ATOM   1134 HD12 LEU A  71       7.364   1.121  10.919  1.00 53.87           H  
ATOM   1135 HD13 LEU A  71       6.813   1.349   9.253  1.00 53.87           H  
ATOM   1136  CD2 LEU A  71       9.549   2.697  10.825  1.00 53.87           C  
ATOM   1137 HD21 LEU A  71       9.220   2.383  11.816  1.00 53.87           H  
ATOM   1138 HD22 LEU A  71       9.970   3.698  10.919  1.00 53.87           H  
ATOM   1139 HD23 LEU A  71      10.312   2.010  10.461  1.00 53.87           H  
ATOM   1140  N   PRO A  72      11.234   4.456   6.645  1.00 58.58           N  
ATOM   1141  CA  PRO A  72      11.799   4.201   5.329  1.00 58.58           C  
ATOM   1142  HA  PRO A  72      11.684   5.087   4.706  1.00 58.58           H  
ATOM   1143  C   PRO A  72      11.079   3.006   4.700  1.00 58.58           C  
ATOM   1144  CB  PRO A  72      13.287   3.919   5.566  1.00 58.58           C  
ATOM   1145  HB2 PRO A  72      13.903   4.339   4.771  1.00 58.58           H  
ATOM   1146  HB3 PRO A  72      13.464   2.847   5.654  1.00 58.58           H  
ATOM   1147  O   PRO A  72      10.897   1.983   5.366  1.00 58.58           O  
ATOM   1148  CG  PRO A  72      13.576   4.588   6.911  1.00 58.58           C  
ATOM   1149  HG2 PRO A  72      13.783   5.646   6.754  1.00 58.58           H  
ATOM   1150  HG3 PRO A  72      14.404   4.109   7.434  1.00 58.58           H  
ATOM   1151  CD  PRO A  72      12.263   4.435   7.672  1.00 58.58           C  
ATOM   1152  HD2 PRO A  72      12.241   3.481   8.198  1.00 58.58           H  
ATOM   1153  HD3 PRO A  72      12.143   5.261   8.374  1.00 58.58           H  
ATOM   1154  N   LEU A  73      10.681   3.103   3.430  1.00 57.62           N  
ATOM   1155  H   LEU A  73      10.861   3.963   2.932  1.00 57.62           H  
ATOM   1156  CA  LEU A  73       9.938   2.045   2.740  1.00 57.62           C  
ATOM   1157  HA  LEU A  73       8.972   1.926   3.231  1.00 57.62           H  
ATOM   1158  C   LEU A  73      10.685   0.712   2.832  1.00 57.62           C  
ATOM   1159  CB  LEU A  73       9.718   2.459   1.274  1.00 57.62           C  
ATOM   1160  HB2 LEU A  73       9.101   3.357   1.253  1.00 57.62           H  
ATOM   1161  HB3 LEU A  73      10.683   2.705   0.830  1.00 57.62           H  
ATOM   1162  O   LEU A  73      10.099  -0.317   3.161  1.00 57.62           O  
ATOM   1163  CG  LEU A  73       9.050   1.371   0.412  1.00 57.62           C  
ATOM   1164  HG  LEU A  73       9.669   0.473   0.414  1.00 57.62           H  
ATOM   1165  CD1 LEU A  73       7.658   1.009   0.928  1.00 57.62           C  
ATOM   1166 HD11 LEU A  73       7.236   0.240   0.282  1.00 57.62           H  
ATOM   1167 HD12 LEU A  73       7.013   1.887   0.924  1.00 57.62           H  
ATOM   1168 HD13 LEU A  73       7.717   0.598   1.936  1.00 57.62           H  
ATOM   1169  CD2 LEU A  73       8.930   1.839  -1.036  1.00 57.62           C  
ATOM   1170 HD21 LEU A  73       8.294   2.722  -1.097  1.00 57.62           H  
ATOM   1171 HD22 LEU A  73       9.916   2.083  -1.433  1.00 57.62           H  
ATOM   1172 HD23 LEU A  73       8.499   1.046  -1.647  1.00 57.62           H  
ATOM   1173  N   ARG A  74      12.005   0.746   2.629  1.00 53.17           N  
ATOM   1174  H   ARG A  74      12.406   1.621   2.324  1.00 53.17           H  
ATOM   1175  CA  ARG A  74      12.869  -0.422   2.813  1.00 53.17           C  
ATOM   1176  HA  ARG A  74      12.548  -1.201   2.122  1.00 53.17           H  
ATOM   1177  C   ARG A  74      12.756  -1.014   4.218  1.00 53.17           C  
ATOM   1178  CB  ARG A  74      14.312  -0.023   2.491  1.00 53.17           C  
ATOM   1179  HB2 ARG A  74      14.664   0.704   3.222  1.00 53.17           H  
ATOM   1180  HB3 ARG A  74      14.341   0.438   1.503  1.00 53.17           H  
ATOM   1181  O   ARG A  74      12.618  -2.224   4.345  1.00 53.17           O  
ATOM   1182  CG  ARG A  74      15.234  -1.248   2.493  1.00 53.17           C  
ATOM   1183  HG2 ARG A  74      15.222  -1.729   3.471  1.00 53.17           H  
ATOM   1184  HG3 ARG A  74      14.888  -1.958   1.742  1.00 53.17           H  
ATOM   1185  CD  ARG A  74      16.667  -0.826   2.174  1.00 53.17           C  
ATOM   1186  HD2 ARG A  74      16.680  -0.299   1.221  1.00 53.17           H  
ATOM   1187  HD3 ARG A  74      17.004  -0.146   2.956  1.00 53.17           H  
ATOM   1188  NE  ARG A  74      17.549  -2.003   2.090  1.00 53.17           N  
ATOM   1189  HE  ARG A  74      17.126  -2.858   1.759  1.00 53.17           H  
ATOM   1190  NH1 ARG A  74      19.491  -1.014   2.825  1.00 53.17           N  
ATOM   1191 HH11 ARG A  74      20.472  -1.079   3.055  1.00 53.17           H  
ATOM   1192 HH12 ARG A  74      18.997  -0.141   2.949  1.00 53.17           H  
ATOM   1193  NH2 ARG A  74      19.499  -3.165   2.237  1.00 53.17           N  
ATOM   1194 HH21 ARG A  74      19.033  -3.997   1.903  1.00 53.17           H  
ATOM   1195 HH22 ARG A  74      20.482  -3.205   2.464  1.00 53.17           H  
ATOM   1196  CZ  ARG A  74      18.836  -2.053   2.385  1.00 53.17           C  
ATOM   1197  N   GLN A  75      12.799  -0.185   5.261  1.00 54.50           N  
ATOM   1198  H   GLN A  75      12.772   0.810   5.087  1.00 54.50           H  
ATOM   1199  CA  GLN A  75      12.688  -0.655   6.642  1.00 54.50           C  
ATOM   1200  HA  GLN A  75      13.422  -1.446   6.795  1.00 54.50           H  
ATOM   1201  C   GLN A  75      11.305  -1.241   6.915  1.00 54.50           C  
ATOM   1202  CB  GLN A  75      12.975   0.489   7.627  1.00 54.50           C  
ATOM   1203  HB2 GLN A  75      13.905   0.985   7.351  1.00 54.50           H  
ATOM   1204  HB3 GLN A  75      12.170   1.223   7.574  1.00 54.50           H  
ATOM   1205  O   GLN A  75      11.208  -2.267   7.575  1.00 54.50           O  
ATOM   1206  CG  GLN A  75      13.082  -0.017   9.078  1.00 54.50           C  
ATOM   1207  HG2 GLN A  75      13.205   0.840   9.740  1.00 54.50           H  
ATOM   1208  HG3 GLN A  75      12.162  -0.524   9.367  1.00 54.50           H  
ATOM   1209  CD  GLN A  75      14.275  -0.947   9.286  1.00 54.50           C  
ATOM   1210  NE2 GLN A  75      14.175  -1.987  10.077  1.00 54.50           N  
ATOM   1211 HE21 GLN A  75      13.285  -2.341  10.399  1.00 54.50           H  
ATOM   1212 HE22 GLN A  75      15.000  -2.564  10.159  1.00 54.50           H  
ATOM   1213  OE1 GLN A  75      15.337  -0.762   8.717  1.00 54.50           O  
ATOM   1214  N   PHE A  76      10.244  -0.628   6.389  1.00 55.14           N  
ATOM   1215  H   PHE A  76      10.385   0.228   5.871  1.00 55.14           H  
ATOM   1216  CA  PHE A  76       8.895  -1.171   6.485  1.00 55.14           C  
ATOM   1217  HA  PHE A  76       8.638  -1.298   7.536  1.00 55.14           H  
ATOM   1218  C   PHE A  76       8.796  -2.555   5.833  1.00 55.14           C  
ATOM   1219  CB  PHE A  76       7.904  -0.185   5.863  1.00 55.14           C  
ATOM   1220  HB2 PHE A  76       7.881   0.714   6.478  1.00 55.14           H  
ATOM   1221  HB3 PHE A  76       8.246   0.105   4.869  1.00 55.14           H  
ATOM   1222  O   PHE A  76       8.264  -3.470   6.448  1.00 55.14           O  
ATOM   1223  CG  PHE A  76       6.504  -0.751   5.753  1.00 55.14           C  
ATOM   1224  CD1 PHE A  76       6.013  -1.194   4.510  1.00 55.14           C  
ATOM   1225  HD1 PHE A  76       6.621  -1.107   3.622  1.00 55.14           H  
ATOM   1226  CD2 PHE A  76       5.713  -0.892   6.908  1.00 55.14           C  
ATOM   1227  HD2 PHE A  76       6.095  -0.580   7.868  1.00 55.14           H  
ATOM   1228  CE1 PHE A  76       4.730  -1.763   4.422  1.00 55.14           C  
ATOM   1229  HE1 PHE A  76       4.353  -2.102   3.469  1.00 55.14           H  
ATOM   1230  CE2 PHE A  76       4.439  -1.478   6.820  1.00 55.14           C  
ATOM   1231  HE2 PHE A  76       3.844  -1.616   7.711  1.00 55.14           H  
ATOM   1232  CZ  PHE A  76       3.941  -1.901   5.577  1.00 55.14           C  
ATOM   1233  HZ  PHE A  76       2.961  -2.351   5.510  1.00 55.14           H  
ATOM   1234  N   LEU A  77       9.361  -2.735   4.637  1.00 51.78           N  
ATOM   1235  H   LEU A  77       9.761  -1.932   4.173  1.00 51.78           H  
ATOM   1236  CA  LEU A  77       9.374  -4.023   3.935  1.00 51.78           C  
ATOM   1237  HA  LEU A  77       8.361  -4.423   3.906  1.00 51.78           H  
ATOM   1238  C   LEU A  77      10.232  -5.078   4.645  1.00 51.78           C  
ATOM   1239  CB  LEU A  77       9.882  -3.804   2.501  1.00 51.78           C  
ATOM   1240  HB2 LEU A  77      10.848  -3.302   2.548  1.00 51.78           H  
ATOM   1241  HB3 LEU A  77      10.036  -4.776   2.032  1.00 51.78           H  
ATOM   1242  O   LEU A  77       9.865  -6.246   4.677  1.00 51.78           O  
ATOM   1243  CG  LEU A  77       8.932  -2.983   1.614  1.00 51.78           C  
ATOM   1244  HG  LEU A  77       8.669  -2.045   2.102  1.00 51.78           H  
ATOM   1245  CD1 LEU A  77       9.629  -2.662   0.295  1.00 51.78           C  
ATOM   1246 HD11 LEU A  77       8.956  -2.065  -0.322  1.00 51.78           H  
ATOM   1247 HD12 LEU A  77      10.534  -2.087   0.489  1.00 51.78           H  
ATOM   1248 HD13 LEU A  77       9.883  -3.583  -0.229  1.00 51.78           H  
ATOM   1249  CD2 LEU A  77       7.635  -3.727   1.305  1.00 51.78           C  
ATOM   1250 HD21 LEU A  77       7.854  -4.701   0.867  1.00 51.78           H  
ATOM   1251 HD22 LEU A  77       7.050  -3.859   2.215  1.00 51.78           H  
ATOM   1252 HD23 LEU A  77       7.046  -3.144   0.597  1.00 51.78           H  
ATOM   1253  N   VAL A  78      11.359  -4.678   5.239  1.00 49.56           N  
ATOM   1254  H   VAL A  78      11.644  -3.716   5.125  1.00 49.56           H  
ATOM   1255  CA  VAL A  78      12.194  -5.577   6.050  1.00 49.56           C  
ATOM   1256  HA  VAL A  78      12.358  -6.501   5.495  1.00 49.56           H  
ATOM   1257  C   VAL A  78      11.477  -5.968   7.345  1.00 49.56           C  
ATOM   1258  CB  VAL A  78      13.567  -4.937   6.335  1.00 49.56           C  
ATOM   1259  HB  VAL A  78      13.420  -3.930   6.725  1.00 49.56           H  
ATOM   1260  O   VAL A  78      11.451  -7.147   7.683  1.00 49.56           O  
ATOM   1261  CG1 VAL A  78      14.393  -5.734   7.353  1.00 49.56           C  
ATOM   1262 HG11 VAL A  78      13.916  -5.701   8.333  1.00 49.56           H  
ATOM   1263 HG12 VAL A  78      14.483  -6.773   7.036  1.00 49.56           H  
ATOM   1264 HG13 VAL A  78      15.386  -5.297   7.452  1.00 49.56           H  
ATOM   1265  CG2 VAL A  78      14.409  -4.852   5.053  1.00 49.56           C  
ATOM   1266 HG21 VAL A  78      15.315  -4.278   5.248  1.00 49.56           H  
ATOM   1267 HG22 VAL A  78      14.678  -5.855   4.721  1.00 49.56           H  
ATOM   1268 HG23 VAL A  78      13.847  -4.368   4.254  1.00 49.56           H  
ATOM   1269  N   ASN A  79      10.866  -5.004   8.044  1.00 48.53           N  
ATOM   1270  H   ASN A  79      10.944  -4.056   7.705  1.00 48.53           H  
ATOM   1271  CA  ASN A  79      10.136  -5.212   9.302  1.00 48.53           C  
ATOM   1272  HA  ASN A  79      10.756  -5.784   9.993  1.00 48.53           H  
ATOM   1273  C   ASN A  79       8.840  -5.989   9.116  1.00 48.53           C  
ATOM   1274  CB  ASN A  79       9.767  -3.863   9.935  1.00 48.53           C  
ATOM   1275  HB2 ASN A  79       9.333  -3.205   9.182  1.00 48.53           H  
ATOM   1276  HB3 ASN A  79       9.011  -4.036  10.701  1.00 48.53           H  
ATOM   1277  O   ASN A  79       8.450  -6.731  10.012  1.00 48.53           O  
ATOM   1278  CG  ASN A  79      10.915  -3.163  10.619  1.00 48.53           C  
ATOM   1279  ND2 ASN A  79      10.667  -1.996  11.165  1.00 48.53           N  
ATOM   1280 HD21 ASN A  79       9.722  -1.640  11.164  1.00 48.53           H  
ATOM   1281 HD22 ASN A  79      11.391  -1.602  11.748  1.00 48.53           H  
ATOM   1282  OD1 ASN A  79      12.035  -3.634  10.706  1.00 48.53           O  
ATOM   1283  N   ALA A  80       8.186  -5.834   7.963  1.00 45.83           N  
ATOM   1284  H   ALA A  80       8.502  -5.139   7.302  1.00 45.83           H  
ATOM   1285  CA  ALA A  80       7.109  -6.721   7.560  1.00 45.83           C  
ATOM   1286  HA  ALA A  80       6.267  -6.604   8.241  1.00 45.83           H  
ATOM   1287  C   ALA A  80       7.574  -8.182   7.633  1.00 45.83           C  
ATOM   1288  CB  ALA A  80       6.676  -6.336   6.145  1.00 45.83           C  
ATOM   1289  HB1 ALA A  80       6.304  -5.312   6.136  1.00 45.83           H  
ATOM   1290  HB2 ALA A  80       5.904  -7.032   5.814  1.00 45.83           H  
ATOM   1291  HB3 ALA A  80       7.518  -6.423   5.458  1.00 45.83           H  
ATOM   1292  O   ALA A  80       6.787  -9.066   7.912  1.00 45.83           O  
ATOM   1293  N   GLY A  81       8.869  -8.442   7.500  1.00 35.13           N  
ATOM   1294  H   GLY A  81       9.500  -7.669   7.343  1.00 35.13           H  
ATOM   1295  CA  GLY A  81       9.408  -9.769   7.338  1.00 35.13           C  
ATOM   1296  HA2 GLY A  81      10.390  -9.812   7.808  1.00 35.13           H  
ATOM   1297  HA3 GLY A  81       8.761 -10.522   7.788  1.00 35.13           H  
ATOM   1298  C   GLY A  81       9.529 -10.035   5.852  1.00 35.13           C  
ATOM   1299  O   GLY A  81       8.720  -9.579   5.042  1.00 35.13           O  
ATOM   1300  N   GLN A  82      10.566 -10.787   5.501  1.00 30.92           N  
ATOM   1301  H   GLN A  82      11.190 -11.072   6.242  1.00 30.92           H  
ATOM   1302  CA  GLN A  82      10.760 -11.433   4.208  1.00 30.92           C  
ATOM   1303  HA  GLN A  82      10.748 -10.684   3.417  1.00 30.92           H  
ATOM   1304  C   GLN A  82       9.622 -12.436   3.936  1.00 30.92           C  
ATOM   1305  CB  GLN A  82      12.122 -12.144   4.226  1.00 30.92           C  
ATOM   1306  HB2 GLN A  82      12.229 -12.720   3.307  1.00 30.92           H  
ATOM   1307  HB3 GLN A  82      12.131 -12.842   5.063  1.00 30.92           H  
ATOM   1308  O   GLN A  82       9.838 -13.636   3.780  1.00 30.92           O  
ATOM   1309  CG  GLN A  82      13.338 -11.213   4.330  1.00 30.92           C  
ATOM   1310  HG2 GLN A  82      13.248 -10.567   5.203  1.00 30.92           H  
ATOM   1311  HG3 GLN A  82      13.385 -10.588   3.438  1.00 30.92           H  
ATOM   1312  CD  GLN A  82      14.633 -12.013   4.464  1.00 30.92           C  
ATOM   1313  NE2 GLN A  82      15.749 -11.497   4.002  1.00 30.92           N  
ATOM   1314 HE21 GLN A  82      15.752 -10.612   3.516  1.00 30.92           H  
ATOM   1315 HE22 GLN A  82      16.565 -12.085   4.099  1.00 30.92           H  
ATOM   1316  OE1 GLN A  82      14.680 -13.106   4.998  1.00 30.92           O  
ATOM   1317  N   PHE A  83       8.376 -11.965   3.913  1.00 34.78           N  
ATOM   1318  H   PHE A  83       8.245 -10.984   4.118  1.00 34.78           H  
ATOM   1319  CA  PHE A  83       7.264 -12.675   3.322  1.00 34.78           C  
ATOM   1320  HA  PHE A  83       7.083 -13.595   3.877  1.00 34.78           H  
ATOM   1321  C   PHE A  83       7.677 -13.005   1.901  1.00 34.78           C  
ATOM   1322  CB  PHE A  83       6.015 -11.789   3.330  1.00 34.78           C  
ATOM   1323  HB2 PHE A  83       5.235 -12.280   2.748  1.00 34.78           H  
ATOM   1324  HB3 PHE A  83       6.244 -10.843   2.838  1.00 34.78           H  
ATOM   1325  O   PHE A  83       8.291 -12.151   1.260  1.00 34.78           O  
ATOM   1326  CG  PHE A  83       5.462 -11.521   4.711  1.00 34.78           C  
ATOM   1327  CD1 PHE A  83       4.953 -12.584   5.482  1.00 34.78           C  
ATOM   1328  HD1 PHE A  83       4.992 -13.595   5.106  1.00 34.78           H  
ATOM   1329  CD2 PHE A  83       5.402 -10.210   5.207  1.00 34.78           C  
ATOM   1330  HD2 PHE A  83       5.795  -9.383   4.634  1.00 34.78           H  
ATOM   1331  CE1 PHE A  83       4.428 -12.345   6.764  1.00 34.78           C  
ATOM   1332  HE1 PHE A  83       4.082 -13.165   7.377  1.00 34.78           H  
ATOM   1333  CE2 PHE A  83       4.772  -9.971   6.437  1.00 34.78           C  
ATOM   1334  HE2 PHE A  83       4.660  -8.959   6.798  1.00 34.78           H  
ATOM   1335  CZ  PHE A  83       4.348 -11.033   7.247  1.00 34.78           C  
ATOM   1336  HZ  PHE A  83       3.939 -10.831   8.227  1.00 34.78           H  
ATOM   1337  N   GLN A  84       7.353 -14.221   1.454  1.00 26.67           N  
ATOM   1338  H   GLN A  84       6.894 -14.829   2.117  1.00 26.67           H  
ATOM   1339  CA  GLN A  84       7.575 -14.797   0.121  1.00 26.67           C  
ATOM   1340  HA  GLN A  84       8.646 -14.878  -0.063  1.00 26.67           H  
ATOM   1341  C   GLN A  84       6.971 -13.929  -0.992  1.00 26.67           C  
ATOM   1342  CB  GLN A  84       6.950 -16.194   0.083  1.00 26.67           C  
ATOM   1343  HB2 GLN A  84       6.979 -16.566  -0.942  1.00 26.67           H  
ATOM   1344  HB3 GLN A  84       5.905 -16.112   0.382  1.00 26.67           H  
ATOM   1345  O   GLN A  84       6.037 -14.282  -1.702  1.00 26.67           O  
ATOM   1346  CG  GLN A  84       7.657 -17.232   0.958  1.00 26.67           C  
ATOM   1347  HG2 GLN A  84       8.668 -17.389   0.583  1.00 26.67           H  
ATOM   1348  HG3 GLN A  84       7.718 -16.885   1.989  1.00 26.67           H  
ATOM   1349  CD  GLN A  84       6.889 -18.550   0.943  1.00 26.67           C  
ATOM   1350  NE2 GLN A  84       7.562 -19.677   0.910  1.00 26.67           N  
ATOM   1351 HE21 GLN A  84       8.572 -19.678   0.878  1.00 26.67           H  
ATOM   1352 HE22 GLN A  84       7.009 -20.522   0.892  1.00 26.67           H  
ATOM   1353  OE1 GLN A  84       5.671 -18.595   0.971  1.00 26.67           O  
ATOM   1354  N   THR A  85       7.485 -12.726  -1.088  1.00 31.59           N  
ATOM   1355  H   THR A  85       8.257 -12.531  -0.465  1.00 31.59           H  
ATOM   1356  CA  THR A  85       7.270 -11.745  -2.106  1.00 31.59           C  
ATOM   1357  HA  THR A  85       6.247 -11.786  -2.482  1.00 31.59           H  
ATOM   1358  C   THR A  85       8.223 -12.186  -3.192  1.00 31.59           C  
ATOM   1359  CB  THR A  85       7.568 -10.331  -1.558  1.00 31.59           C  
ATOM   1360  HB  THR A  85       7.642  -9.648  -2.403  1.00 31.59           H  
ATOM   1361  O   THR A  85       9.431 -12.251  -2.977  1.00 31.59           O  
ATOM   1362  CG2 THR A  85       6.461  -9.830  -0.628  1.00 31.59           C  
ATOM   1363 HG21 THR A  85       6.346 -10.500   0.225  1.00 31.59           H  
ATOM   1364 HG22 THR A  85       6.715  -8.833  -0.268  1.00 31.59           H  
ATOM   1365 HG23 THR A  85       5.520  -9.777  -1.176  1.00 31.59           H  
ATOM   1366  OG1 THR A  85       8.757 -10.264  -0.800  1.00 31.59           O  
ATOM   1367  HG1 THR A  85       8.654 -10.797  -0.008  1.00 31.59           H  
ATOM   1368  N   GLY A  86       7.705 -12.498  -4.376  1.00 26.05           N  
ATOM   1369  H   GLY A  86       6.702 -12.512  -4.489  1.00 26.05           H  
ATOM   1370  CA  GLY A  86       8.530 -12.472  -5.583  1.00 26.05           C  
ATOM   1371  HA2 GLY A  86       7.999 -12.894  -6.436  1.00 26.05           H  
ATOM   1372  HA3 GLY A  86       9.440 -13.051  -5.422  1.00 26.05           H  
ATOM   1373  C   GLY A  86       8.924 -11.035  -5.922  1.00 26.05           C  
ATOM   1374  O   GLY A  86       8.743 -10.596  -7.050  1.00 26.05           O  
ATOM   1375  N   LEU A  87       9.392 -10.278  -4.924  1.00 31.03           N  
ATOM   1376  H   LEU A  87       9.573 -10.760  -4.055  1.00 31.03           H  
ATOM   1377  CA  LEU A  87      10.103  -9.028  -5.088  1.00 31.03           C  
ATOM   1378  HA  LEU A  87       9.621  -8.411  -5.846  1.00 31.03           H  
ATOM   1379  C   LEU A  87      11.485  -9.420  -5.599  1.00 31.03           C  
ATOM   1380  CB  LEU A  87      10.151  -8.277  -3.738  1.00 31.03           C  
ATOM   1381  HB2 LEU A  87      10.241  -9.006  -2.932  1.00 31.03           H  
ATOM   1382  HB3 LEU A  87      11.048  -7.659  -3.706  1.00 31.03           H  
ATOM   1383  O   LEU A  87      12.433  -9.574  -4.831  1.00 31.03           O  
ATOM   1384  CG  LEU A  87       8.938  -7.366  -3.478  1.00 31.03           C  
ATOM   1385  HG  LEU A  87       8.016  -7.889  -3.730  1.00 31.03           H  
ATOM   1386  CD1 LEU A  87       8.875  -6.937  -2.010  1.00 31.03           C  
ATOM   1387 HD11 LEU A  87       8.867  -7.810  -1.358  1.00 31.03           H  
ATOM   1388 HD12 LEU A  87       7.971  -6.354  -1.832  1.00 31.03           H  
ATOM   1389 HD13 LEU A  87       9.750  -6.336  -1.763  1.00 31.03           H  
ATOM   1390  CD2 LEU A  87       9.031  -6.080  -4.302  1.00 31.03           C  
ATOM   1391 HD21 LEU A  87       8.930  -6.310  -5.363  1.00 31.03           H  
ATOM   1392 HD22 LEU A  87       8.234  -5.393  -4.019  1.00 31.03           H  
ATOM   1393 HD23 LEU A  87       9.996  -5.600  -4.138  1.00 31.03           H  
ATOM   1394  N   TYR A  88      11.583  -9.639  -6.905  1.00 26.99           N  
ATOM   1395  H   TYR A  88      10.755  -9.593  -7.480  1.00 26.99           H  
ATOM   1396  CA  TYR A  88      12.882  -9.692  -7.547  1.00 26.99           C  
ATOM   1397  HA  TYR A  88      13.542 -10.333  -6.963  1.00 26.99           H  
ATOM   1398  C   TYR A  88      13.457  -8.276  -7.529  1.00 26.99           C  
ATOM   1399  CB  TYR A  88      12.782 -10.309  -8.945  1.00 26.99           C  
ATOM   1400  HB2 TYR A  88      11.996  -9.813  -9.514  1.00 26.99           H  
ATOM   1401  HB3 TYR A  88      13.722 -10.141  -9.469  1.00 26.99           H  
ATOM   1402  O   TYR A  88      12.877  -7.335  -8.077  1.00 26.99           O  
ATOM   1403  CG  TYR A  88      12.519 -11.804  -8.894  1.00 26.99           C  
ATOM   1404  CD1 TYR A  88      13.600 -12.706  -8.839  1.00 26.99           C  
ATOM   1405  HD1 TYR A  88      14.613 -12.332  -8.877  1.00 26.99           H  
ATOM   1406  CD2 TYR A  88      11.198 -12.291  -8.872  1.00 26.99           C  
ATOM   1407  HD2 TYR A  88      10.367 -11.604  -8.932  1.00 26.99           H  
ATOM   1408  CE1 TYR A  88      13.367 -14.093  -8.765  1.00 26.99           C  
ATOM   1409  HE1 TYR A  88      14.202 -14.777  -8.743  1.00 26.99           H  
ATOM   1410  CE2 TYR A  88      10.961 -13.675  -8.795  1.00 26.99           C  
ATOM   1411  HE2 TYR A  88       9.949 -14.052  -8.807  1.00 26.99           H  
ATOM   1412  OH  TYR A  88      11.803 -15.917  -8.676  1.00 26.99           O  
ATOM   1413  HH  TYR A  88      12.622 -16.412  -8.745  1.00 26.99           H  
ATOM   1414  CZ  TYR A  88      12.042 -14.580  -8.742  1.00 26.99           C  
ATOM   1415  N   LEU A  89      14.593  -8.128  -6.850  1.00 26.04           N  
ATOM   1416  H   LEU A  89      14.962  -8.949  -6.390  1.00 26.04           H  
ATOM   1417  CA  LEU A  89      15.547  -7.080  -7.169  1.00 26.04           C  
ATOM   1418  HA  LEU A  89      15.065  -6.103  -7.182  1.00 26.04           H  
ATOM   1419  C   LEU A  89      16.045  -7.417  -8.573  1.00 26.04           C  
ATOM   1420  CB  LEU A  89      16.705  -7.105  -6.149  1.00 26.04           C  
ATOM   1421  HB2 LEU A  89      17.078  -8.127  -6.088  1.00 26.04           H  
ATOM   1422  HB3 LEU A  89      17.521  -6.489  -6.528  1.00 26.04           H  
ATOM   1423  O   LEU A  89      16.872  -8.308  -8.720  1.00 26.04           O  
ATOM   1424  CG  LEU A  89      16.332  -6.626  -4.738  1.00 26.04           C  
ATOM   1425  HG  LEU A  89      15.377  -7.058  -4.438  1.00 26.04           H  
ATOM   1426  CD1 LEU A  89      17.393  -7.079  -3.733  1.00 26.04           C  
ATOM   1427 HD11 LEU A  89      18.365  -6.670  -4.009  1.00 26.04           H  
ATOM   1428 HD12 LEU A  89      17.452  -8.168  -3.739  1.00 26.04           H  
ATOM   1429 HD13 LEU A  89      17.119  -6.749  -2.731  1.00 26.04           H  
ATOM   1430  CD2 LEU A  89      16.234  -5.099  -4.667  1.00 26.04           C  
ATOM   1431 HD21 LEU A  89      17.183  -4.650  -4.960  1.00 26.04           H  
ATOM   1432 HD22 LEU A  89      15.451  -4.754  -5.343  1.00 26.04           H  
ATOM   1433 HD23 LEU A  89      15.976  -4.794  -3.653  1.00 26.04           H  
ATOM   1434  N   ASP A  90      15.489  -6.773  -9.591  1.00 30.08           N  
ATOM   1435  H   ASP A  90      14.689  -6.177  -9.433  1.00 30.08           H  
ATOM   1436  CA  ASP A  90      16.099  -6.781 -10.916  1.00 30.08           C  
ATOM   1437  HA  ASP A  90      16.372  -7.797 -11.200  1.00 30.08           H  
ATOM   1438  C   ASP A  90      17.389  -5.950 -10.806  1.00 30.08           C  
ATOM   1439  CB  ASP A  90      15.074  -6.265 -11.941  1.00 30.08           C  
ATOM   1440  HB2 ASP A  90      14.817  -5.234 -11.701  1.00 30.08           H  
ATOM   1441  HB3 ASP A  90      14.166  -6.861 -11.847  1.00 30.08           H  
ATOM   1442  O   ASP A  90      17.368  -4.710 -10.857  1.00 30.08           O  
ATOM   1443  CG  ASP A  90      15.536  -6.337 -13.401  1.00 30.08           C  
ATOM   1444  OD1 ASP A  90      16.670  -6.791 -13.645  1.00 30.08           O  
ATOM   1445  OD2 ASP A  90      14.745  -5.863 -14.250  1.00 30.08           O  
ATOM   1446  N   ASP A  91      18.504  -6.626 -10.505  1.00 28.63           N  
ATOM   1447  H   ASP A  91      18.432  -7.632 -10.449  1.00 28.63           H  
ATOM   1448  CA  ASP A  91      19.803  -6.126 -10.915  1.00 28.63           C  
ATOM   1449  HA  ASP A  91      19.875  -5.077 -10.628  1.00 28.63           H  
ATOM   1450  C   ASP A  91      19.791  -6.228 -12.439  1.00 28.63           C  
ATOM   1451  CB  ASP A  91      20.963  -6.884 -10.234  1.00 28.63           C  
ATOM   1452  HB2 ASP A  91      21.836  -6.233 -10.268  1.00 28.63           H  
ATOM   1453  HB3 ASP A  91      20.722  -7.038  -9.182  1.00 28.63           H  
ATOM   1454  O   ASP A  91      19.528  -7.291 -12.982  1.00 28.63           O  
ATOM   1455  CG  ASP A  91      21.342  -8.230 -10.872  1.00 28.63           C  
ATOM   1456  OD1 ASP A  91      20.463  -9.096 -11.008  1.00 28.63           O  
ATOM   1457  OD2 ASP A  91      22.538  -8.391 -11.203  1.00 28.63           O  
ATOM   1458  N   GLN A  92      19.999  -5.112 -13.136  1.00 28.90           N  
ATOM   1459  H   GLN A  92      20.181  -4.274 -12.603  1.00 28.90           H  
ATOM   1460  CA  GLN A  92      19.717  -4.942 -14.573  1.00 28.90           C  
ATOM   1461  HA  GLN A  92      18.657  -5.146 -14.727  1.00 28.90           H  
ATOM   1462  C   GLN A  92      20.486  -5.888 -15.532  1.00 28.90           C  
ATOM   1463  CB  GLN A  92      20.013  -3.481 -14.952  1.00 28.90           C  
ATOM   1464  HB2 GLN A  92      19.766  -3.346 -16.005  1.00 28.90           H  
ATOM   1465  HB3 GLN A  92      21.079  -3.290 -14.827  1.00 28.90           H  
ATOM   1466  O   GLN A  92      20.591  -5.623 -16.728  1.00 28.90           O  
ATOM   1467  CG  GLN A  92      19.221  -2.436 -14.156  1.00 28.90           C  
ATOM   1468  HG2 GLN A  92      18.158  -2.666 -14.226  1.00 28.90           H  
ATOM   1469  HG3 GLN A  92      19.514  -2.468 -13.106  1.00 28.90           H  
ATOM   1470  CD  GLN A  92      19.451  -1.021 -14.683  1.00 28.90           C  
ATOM   1471  NE2 GLN A  92      18.872  -0.022 -14.054  1.00 28.90           N  
ATOM   1472 HE21 GLN A  92      18.300  -0.205 -13.241  1.00 28.90           H  
ATOM   1473 HE22 GLN A  92      19.070   0.891 -14.438  1.00 28.90           H  
ATOM   1474  OE1 GLN A  92      20.149  -0.757 -15.646  1.00 28.90           O  
ATOM   1475  N   THR A  93      21.102  -6.949 -15.021  1.00 31.31           N  
ATOM   1476  H   THR A  93      20.890  -7.169 -14.058  1.00 31.31           H  
ATOM   1477  CA  THR A  93      21.860  -7.960 -15.739  1.00 31.31           C  
ATOM   1478  HA  THR A  93      22.346  -7.491 -16.595  1.00 31.31           H  
ATOM   1479  C   THR A  93      20.984  -9.085 -16.290  1.00 31.31           C  
ATOM   1480  CB  THR A  93      22.958  -8.542 -14.835  1.00 31.31           C  
ATOM   1481  HB  THR A  93      23.585  -9.183 -15.455  1.00 31.31           H  
ATOM   1482  O   THR A  93      21.385  -9.719 -17.267  1.00 31.31           O  
ATOM   1483  CG2 THR A  93      23.852  -7.463 -14.223  1.00 31.31           C  
ATOM   1484 HG21 THR A  93      24.681  -7.942 -13.700  1.00 31.31           H  
ATOM   1485 HG22 THR A  93      23.289  -6.866 -13.505  1.00 31.31           H  
ATOM   1486 HG23 THR A  93      24.245  -6.818 -15.009  1.00 31.31           H  
ATOM   1487  OG1 THR A  93      22.424  -9.340 -13.804  1.00 31.31           O  
ATOM   1488  HG1 THR A  93      22.462  -8.911 -12.946  1.00 31.31           H  
ATOM   1489  N   THR A  94      19.786  -9.321 -15.744  1.00 28.30           N  
ATOM   1490  H   THR A  94      19.484  -8.759 -14.961  1.00 28.30           H  
ATOM   1491  CA  THR A  94      18.899 -10.381 -16.245  1.00 28.30           C  
ATOM   1492  HA  THR A  94      19.458 -10.987 -16.958  1.00 28.30           H  
ATOM   1493  C   THR A  94      17.735  -9.788 -17.032  1.00 28.30           C  
ATOM   1494  CB  THR A  94      18.485 -11.385 -15.158  1.00 28.30           C  
ATOM   1495  HB  THR A  94      17.881 -12.161 -15.628  1.00 28.30           H  
ATOM   1496  O   THR A  94      16.937  -9.005 -16.542  1.00 28.30           O  
ATOM   1497  CG2 THR A  94      19.708 -12.059 -14.530  1.00 28.30           C  
ATOM   1498 HG21 THR A  94      19.372 -12.836 -13.842  1.00 28.30           H  
ATOM   1499 HG22 THR A  94      20.326 -12.511 -15.305  1.00 28.30           H  
ATOM   1500 HG23 THR A  94      20.297 -11.331 -13.973  1.00 28.30           H  
ATOM   1501  OG1 THR A  94      17.729 -10.815 -14.122  1.00 28.30           O  
ATOM   1502  HG1 THR A  94      18.130  -9.989 -13.841  1.00 28.30           H  
ATOM   1503  N   THR A  95      17.624 -10.158 -18.308  1.00 27.69           N  
ATOM   1504  H   THR A  95      18.264 -10.857 -18.657  1.00 27.69           H  
ATOM   1505  CA  THR A  95      16.535  -9.728 -19.208  1.00 27.69           C  
ATOM   1506  HA  THR A  95      16.370  -8.663 -19.043  1.00 27.69           H  
ATOM   1507  C   THR A  95      15.187 -10.395 -18.889  1.00 27.69           C  
ATOM   1508  CB  THR A  95      16.930  -9.931 -20.683  1.00 27.69           C  
ATOM   1509  HB  THR A  95      16.040 -10.042 -21.302  1.00 27.69           H  
ATOM   1510  O   THR A  95      14.212 -10.237 -19.633  1.00 27.69           O  
ATOM   1511  CG2 THR A  95      17.732  -8.744 -21.214  1.00 27.69           C  
ATOM   1512 HG21 THR A  95      18.619  -8.584 -20.602  1.00 27.69           H  
ATOM   1513 HG22 THR A  95      18.025  -8.930 -22.247  1.00 27.69           H  
ATOM   1514 HG23 THR A  95      17.114  -7.847 -21.179  1.00 27.69           H  
ATOM   1515  OG1 THR A  95      17.762 -11.057 -20.861  1.00 27.69           O  
ATOM   1516  HG1 THR A  95      18.664 -10.776 -20.690  1.00 27.69           H  
ATOM   1517  N   ASP A  96      15.107 -11.099 -17.759  1.00 24.25           N  
ATOM   1518  H   ASP A  96      15.890 -11.069 -17.123  1.00 24.25           H  
ATOM   1519  CA  ASP A  96      13.894 -11.718 -17.254  1.00 24.25           C  
ATOM   1520  HA  ASP A  96      13.317 -12.089 -18.101  1.00 24.25           H  
ATOM   1521  C   ASP A  96      13.034 -10.662 -16.563  1.00 24.25           C  
ATOM   1522  CB  ASP A  96      14.227 -12.931 -16.374  1.00 24.25           C  
ATOM   1523  HB2 ASP A  96      15.023 -12.671 -15.676  1.00 24.25           H  
ATOM   1524  HB3 ASP A  96      13.341 -13.195 -15.796  1.00 24.25           H  
ATOM   1525  O   ASP A  96      13.183 -10.318 -15.394  1.00 24.25           O  
ATOM   1526  CG  ASP A  96      14.627 -14.161 -17.203  1.00 24.25           C  
ATOM   1527  OD1 ASP A  96      14.159 -14.275 -18.361  1.00 24.25           O  
ATOM   1528  OD2 ASP A  96      15.362 -15.012 -16.657  1.00 24.25           O  
ATOM   1529  N   ARG A  97      12.112 -10.130 -17.366  1.00 27.12           N  
ATOM   1530  H   ARG A  97      12.190 -10.419 -18.331  1.00 27.12           H  
ATOM   1531  CA  ARG A  97      11.055  -9.189 -16.989  1.00 27.12           C  
ATOM   1532  HA  ARG A  97      11.495  -8.191 -16.972  1.00 27.12           H  
ATOM   1533  C   ARG A  97      10.486  -9.523 -15.598  1.00 27.12           C  
ATOM   1534  CB  ARG A  97       9.930  -9.282 -18.029  1.00 27.12           C  
ATOM   1535  HB2 ARG A  97       9.538 -10.299 -18.028  1.00 27.12           H  
ATOM   1536  HB3 ARG A  97       9.126  -8.605 -17.741  1.00 27.12           H  
ATOM   1537  O   ARG A  97      10.132 -10.683 -15.375  1.00 27.12           O  
ATOM   1538  CG  ARG A  97      10.398  -8.926 -19.447  1.00 27.12           C  
ATOM   1539  HG2 ARG A  97      11.262  -9.528 -19.728  1.00 27.12           H  
ATOM   1540  HG3 ARG A  97      10.676  -7.872 -19.480  1.00 27.12           H  
ATOM   1541  CD  ARG A  97       9.275  -9.203 -20.446  1.00 27.12           C  
ATOM   1542  HD2 ARG A  97       9.026 -10.263 -20.400  1.00 27.12           H  
ATOM   1543  HD3 ARG A  97       8.401  -8.616 -20.163  1.00 27.12           H  
ATOM   1544  NE  ARG A  97       9.694  -8.851 -21.812  1.00 27.12           N  
ATOM   1545  HE  ARG A  97      10.640  -8.513 -21.912  1.00 27.12           H  
ATOM   1546  NH1 ARG A  97       7.762  -9.466 -22.884  1.00 27.12           N  
ATOM   1547 HH11 ARG A  97       7.400  -9.785 -21.997  1.00 27.12           H  
ATOM   1548 HH12 ARG A  97       7.228  -9.579 -23.734  1.00 27.12           H  
ATOM   1549  NH2 ARG A  97       9.451  -8.593 -24.059  1.00 27.12           N  
ATOM   1550 HH21 ARG A  97       8.904  -8.689 -24.902  1.00 27.12           H  
ATOM   1551 HH22 ARG A  97      10.393  -8.233 -24.107  1.00 27.12           H  
ATOM   1552  CZ  ARG A  97       8.969  -8.971 -22.908  1.00 27.12           C  
ATOM   1553  N   PRO A  98      10.298  -8.535 -14.702  1.00 28.51           N  
ATOM   1554  CA  PRO A  98       9.838  -8.782 -13.340  1.00 28.51           C  
ATOM   1555  HA  PRO A  98      10.565  -9.417 -12.833  1.00 28.51           H  
ATOM   1556  C   PRO A  98       8.480  -9.492 -13.351  1.00 28.51           C  
ATOM   1557  CB  PRO A  98       9.816  -7.414 -12.644  1.00 28.51           C  
ATOM   1558  HB2 PRO A  98      10.752  -7.274 -12.104  1.00 28.51           H  
ATOM   1559  HB3 PRO A  98       8.971  -7.308 -11.965  1.00 28.51           H  
ATOM   1560  O   PRO A  98       7.446  -8.920 -13.703  1.00 28.51           O  
ATOM   1561  CG  PRO A  98       9.748  -6.414 -13.797  1.00 28.51           C  
ATOM   1562  HG2 PRO A  98       8.710  -6.278 -14.103  1.00 28.51           H  
ATOM   1563  HG3 PRO A  98      10.201  -5.458 -13.532  1.00 28.51           H  
ATOM   1564  CD  PRO A  98      10.521  -7.115 -14.910  1.00 28.51           C  
ATOM   1565  HD2 PRO A  98      11.585  -6.901 -14.813  1.00 28.51           H  
ATOM   1566  HD3 PRO A  98      10.155  -6.784 -15.882  1.00 28.51           H  
ATOM   1567  N   PHE A  99       8.500 -10.772 -12.985  1.00 25.21           N  
ATOM   1568  H   PHE A  99       9.400 -11.200 -12.820  1.00 25.21           H  
ATOM   1569  CA  PHE A  99       7.313 -11.602 -12.860  1.00 25.21           C  
ATOM   1570  HA  PHE A  99       6.656 -11.385 -13.702  1.00 25.21           H  
ATOM   1571  C   PHE A  99       6.604 -11.225 -11.554  1.00 25.21           C  
ATOM   1572  CB  PHE A  99       7.713 -13.086 -12.935  1.00 25.21           C  
ATOM   1573  HB2 PHE A  99       7.960 -13.456 -11.939  1.00 25.21           H  
ATOM   1574  HB3 PHE A  99       8.620 -13.177 -13.533  1.00 25.21           H  
ATOM   1575  O   PHE A  99       7.145 -11.395 -10.462  1.00 25.21           O  
ATOM   1576  CG  PHE A  99       6.669 -13.986 -13.569  1.00 25.21           C  
ATOM   1577  CD1 PHE A  99       5.700 -14.635 -12.782  1.00 25.21           C  
ATOM   1578  HD1 PHE A  99       5.685 -14.484 -11.712  1.00 25.21           H  
ATOM   1579  CD2 PHE A  99       6.686 -14.191 -14.963  1.00 25.21           C  
ATOM   1580  HD2 PHE A  99       7.437 -13.705 -15.568  1.00 25.21           H  
ATOM   1581  CE1 PHE A  99       4.759 -15.491 -13.385  1.00 25.21           C  
ATOM   1582  HE1 PHE A  99       4.022 -15.995 -12.777  1.00 25.21           H  
ATOM   1583  CE2 PHE A  99       5.745 -15.045 -15.566  1.00 25.21           C  
ATOM   1584  HE2 PHE A  99       5.774 -15.210 -16.633  1.00 25.21           H  
ATOM   1585  CZ  PHE A  99       4.783 -15.698 -14.776  1.00 25.21           C  
ATOM   1586  HZ  PHE A  99       4.066 -16.361 -15.237  1.00 25.21           H  
ATOM   1587  N   PHE A 100       5.387 -10.693 -11.656  1.00 27.79           N  
ATOM   1588  H   PHE A 100       5.022 -10.510 -12.580  1.00 27.79           H  
ATOM   1589  CA  PHE A 100       4.553 -10.376 -10.501  1.00 27.79           C  
ATOM   1590  HA  PHE A 100       5.123  -9.768  -9.799  1.00 27.79           H  
ATOM   1591  C   PHE A 100       4.127 -11.674  -9.802  1.00 27.79           C  
ATOM   1592  CB  PHE A 100       3.313  -9.584 -10.954  1.00 27.79           C  
ATOM   1593  HB2 PHE A 100       2.787 -10.152 -11.722  1.00 27.79           H  
ATOM   1594  HB3 PHE A 100       2.636  -9.496 -10.105  1.00 27.79           H  
ATOM   1595  O   PHE A 100       3.193 -12.338 -10.248  1.00 27.79           O  
ATOM   1596  CG  PHE A 100       3.580  -8.190 -11.487  1.00 27.79           C  
ATOM   1597  CD1 PHE A 100       3.493  -7.078 -10.626  1.00 27.79           C  
ATOM   1598  HD1 PHE A 100       3.271  -7.217  -9.578  1.00 27.79           H  
ATOM   1599  CD2 PHE A 100       3.881  -7.995 -12.848  1.00 27.79           C  
ATOM   1600  HD2 PHE A 100       3.954  -8.840 -13.517  1.00 27.79           H  
ATOM   1601  CE1 PHE A 100       3.696  -5.780 -11.126  1.00 27.79           C  
ATOM   1602  HE1 PHE A 100       3.618  -4.931 -10.463  1.00 27.79           H  
ATOM   1603  CE2 PHE A 100       4.098  -6.698 -13.345  1.00 27.79           C  
ATOM   1604  HE2 PHE A 100       4.345  -6.556 -14.386  1.00 27.79           H  
ATOM   1605  CZ  PHE A 100       4.001  -5.590 -12.485  1.00 27.79           C  
ATOM   1606  HZ  PHE A 100       4.165  -4.594 -12.870  1.00 27.79           H  
ATOM   1607  N   MET A 101       4.759 -12.039  -8.685  1.00 23.39           N  
ATOM   1608  H   MET A 101       5.596 -11.543  -8.415  1.00 23.39           H  
ATOM   1609  CA  MET A 101       4.192 -13.053  -7.791  1.00 23.39           C  
ATOM   1610  HA  MET A 101       3.455 -13.639  -8.341  1.00 23.39           H  
ATOM   1611  C   MET A 101       3.429 -12.389  -6.650  1.00 23.39           C  
ATOM   1612  CB  MET A 101       5.230 -14.070  -7.308  1.00 23.39           C  
ATOM   1613  HB2 MET A 101       6.166 -13.563  -7.072  1.00 23.39           H  
ATOM   1614  HB3 MET A 101       4.855 -14.555  -6.407  1.00 23.39           H  
ATOM   1615  O   MET A 101       3.996 -11.720  -5.785  1.00 23.39           O  
ATOM   1616  CG  MET A 101       5.464 -15.153  -8.366  1.00 23.39           C  
ATOM   1617  HG2 MET A 101       5.968 -14.714  -9.227  1.00 23.39           H  
ATOM   1618  HG3 MET A 101       4.497 -15.529  -8.698  1.00 23.39           H  
ATOM   1619  SD  MET A 101       6.415 -16.577  -7.774  1.00 23.39           S  
ATOM   1620  CE  MET A 101       8.071 -15.849  -7.729  1.00 23.39           C  
ATOM   1621  HE1 MET A 101       8.130 -15.111  -6.929  1.00 23.39           H  
ATOM   1622  HE2 MET A 101       8.812 -16.629  -7.551  1.00 23.39           H  
ATOM   1623  HE3 MET A 101       8.276 -15.376  -8.689  1.00 23.39           H  
ATOM   1624  N   ALA A 102       2.114 -12.609  -6.653  1.00 26.73           N  
ATOM   1625  H   ALA A 102       1.735 -13.149  -7.418  1.00 26.73           H  
ATOM   1626  CA  ALA A 102       1.223 -12.282  -5.554  1.00 26.73           C  
ATOM   1627  HA  ALA A 102       1.303 -11.218  -5.331  1.00 26.73           H  
ATOM   1628  C   ALA A 102       1.613 -13.105  -4.317  1.00 26.73           C  
ATOM   1629  CB  ALA A 102      -0.214 -12.604  -5.995  1.00 26.73           C  
ATOM   1630  HB1 ALA A 102      -0.367 -12.288  -7.026  1.00 26.73           H  
ATOM   1631  HB2 ALA A 102      -0.391 -13.679  -5.961  1.00 26.73           H  
ATOM   1632  HB3 ALA A 102      -0.920 -12.101  -5.335  1.00 26.73           H  
ATOM   1633  O   ALA A 102       1.375 -14.312  -4.275  1.00 26.73           O  
ATOM   1634  N   SER A 103       2.176 -12.468  -3.293  1.00 26.67           N  
ATOM   1635  H   SER A 103       2.401 -11.488  -3.388  1.00 26.67           H  
ATOM   1636  CA  SER A 103       2.299 -13.105  -1.981  1.00 26.67           C  
ATOM   1637  HA  SER A 103       2.615 -14.140  -2.112  1.00 26.67           H  
ATOM   1638  C   SER A 103       0.940 -13.083  -1.279  1.00 26.67           C  
ATOM   1639  CB  SER A 103       3.363 -12.414  -1.136  1.00 26.67           C  
ATOM   1640  HB2 SER A 103       4.331 -12.503  -1.629  1.00 26.67           H  
ATOM   1641  HB3 SER A 103       3.115 -11.358  -1.032  1.00 26.67           H  
ATOM   1642  O   SER A 103       0.283 -12.041  -1.193  1.00 26.67           O  
ATOM   1643  OG  SER A 103       3.414 -13.005   0.144  1.00 26.67           O  
ATOM   1644  HG  SER A 103       4.124 -12.592   0.642  1.00 26.67           H  
ATOM   1645  N   ARG A 104       0.497 -14.237  -0.770  1.00 24.66           N  
ATOM   1646  H   ARG A 104       1.118 -15.030  -0.845  1.00 24.66           H  
ATOM   1647  CA  ARG A 104      -0.594 -14.301   0.208  1.00 24.66           C  
ATOM   1648  HA  ARG A 104      -1.375 -13.589  -0.059  1.00 24.66           H  
ATOM   1649  C   ARG A 104      -0.023 -13.882   1.561  1.00 24.66           C  
ATOM   1650  CB  ARG A 104      -1.190 -15.719   0.278  1.00 24.66           C  
ATOM   1651  HB2 ARG A 104      -0.383 -16.449   0.345  1.00 24.66           H  
ATOM   1652  HB3 ARG A 104      -1.784 -15.792   1.189  1.00 24.66           H  
ATOM   1653  O   ARG A 104       0.703 -14.650   2.183  1.00 24.66           O  
ATOM   1654  CG  ARG A 104      -2.099 -16.061  -0.911  1.00 24.66           C  
ATOM   1655  HG2 ARG A 104      -2.903 -15.327  -0.966  1.00 24.66           H  
ATOM   1656  HG3 ARG A 104      -1.522 -16.033  -1.836  1.00 24.66           H  
ATOM   1657  CD  ARG A 104      -2.702 -17.460  -0.719  1.00 24.66           C  
ATOM   1658  HD2 ARG A 104      -1.892 -18.189  -0.716  1.00 24.66           H  
ATOM   1659  HD3 ARG A 104      -3.205 -17.491   0.247  1.00 24.66           H  
ATOM   1660  NE  ARG A 104      -3.668 -17.799  -1.784  1.00 24.66           N  
ATOM   1661  HE  ARG A 104      -3.763 -17.140  -2.543  1.00 24.66           H  
ATOM   1662  NH1 ARG A 104      -4.363 -19.816  -0.923  1.00 24.66           N  
ATOM   1663 HH11 ARG A 104      -4.892 -20.670  -1.025  1.00 24.66           H  
ATOM   1664 HH12 ARG A 104      -3.695 -19.716  -0.173  1.00 24.66           H  
ATOM   1665  NH2 ARG A 104      -5.203 -19.092  -2.860  1.00 24.66           N  
ATOM   1666 HH21 ARG A 104      -5.750 -19.938  -2.931  1.00 24.66           H  
ATOM   1667 HH22 ARG A 104      -5.255 -18.412  -3.605  1.00 24.66           H  
ATOM   1668  CZ  ARG A 104      -4.403 -18.897  -1.850  1.00 24.66           C  
ATOM   1669  N   PHE A 105      -0.369 -12.691   2.034  1.00 25.68           N  
ATOM   1670  H   PHE A 105      -0.905 -12.064   1.451  1.00 25.68           H  
ATOM   1671  CA  PHE A 105      -0.048 -12.278   3.398  1.00 25.68           C  
ATOM   1672  HA  PHE A 105       0.972 -12.582   3.634  1.00 25.68           H  
ATOM   1673  C   PHE A 105      -1.006 -12.973   4.372  1.00 25.68           C  
ATOM   1674  CB  PHE A 105      -0.125 -10.750   3.518  1.00 25.68           C  
ATOM   1675  HB2 PHE A 105       0.095 -10.471   4.549  1.00 25.68           H  
ATOM   1676  HB3 PHE A 105      -1.142 -10.422   3.303  1.00 25.68           H  
ATOM   1677  O   PHE A 105      -2.215 -12.768   4.297  1.00 25.68           O  
ATOM   1678  CG  PHE A 105       0.836 -10.017   2.603  1.00 25.68           C  
ATOM   1679  CD1 PHE A 105       2.178  -9.832   2.988  1.00 25.68           C  
ATOM   1680  HD1 PHE A 105       2.525 -10.195   3.944  1.00 25.68           H  
ATOM   1681  CD2 PHE A 105       0.399  -9.550   1.349  1.00 25.68           C  
ATOM   1682  HD2 PHE A 105      -0.624  -9.707   1.040  1.00 25.68           H  
ATOM   1683  CE1 PHE A 105       3.074  -9.172   2.127  1.00 25.68           C  
ATOM   1684  HE1 PHE A 105       4.102  -9.030   2.427  1.00 25.68           H  
ATOM   1685  CE2 PHE A 105       1.299  -8.903   0.485  1.00 25.68           C  
ATOM   1686  HE2 PHE A 105       0.973  -8.574  -0.491  1.00 25.68           H  
ATOM   1687  CZ  PHE A 105       2.634  -8.706   0.876  1.00 25.68           C  
ATOM   1688  HZ  PHE A 105       3.324  -8.211   0.209  1.00 25.68           H  
ATOM   1689  N   THR A 106      -0.489 -13.797   5.283  1.00 23.35           N  
ATOM   1690  H   THR A 106       0.475 -14.088   5.206  1.00 23.35           H  
ATOM   1691  CA  THR A 106      -1.286 -14.383   6.378  1.00 23.35           C  
ATOM   1692  HA  THR A 106      -2.342 -14.326   6.110  1.00 23.35           H  
ATOM   1693  C   THR A 106      -1.196 -13.609   7.688  1.00 23.35           C  
ATOM   1694  CB  THR A 106      -0.970 -15.871   6.610  1.00 23.35           C  
ATOM   1695  HB  THR A 106      -1.141 -16.131   7.655  1.00 23.35           H  
ATOM   1696  O   THR A 106      -1.984 -13.884   8.585  1.00 23.35           O  
ATOM   1697  CG2 THR A 106      -1.868 -16.754   5.745  1.00 23.35           C  
ATOM   1698 HG21 THR A 106      -2.911 -16.592   6.018  1.00 23.35           H  
ATOM   1699 HG22 THR A 106      -1.619 -17.803   5.910  1.00 23.35           H  
ATOM   1700 HG23 THR A 106      -1.723 -16.507   4.694  1.00 23.35           H  
ATOM   1701  OG1 THR A 106       0.368 -16.165   6.273  1.00 23.35           O  
ATOM   1702  HG1 THR A 106       0.559 -17.061   6.559  1.00 23.35           H  
ATOM   1703  N   ALA A 107      -0.307 -12.623   7.823  1.00 21.65           N  
ATOM   1704  H   ALA A 107       0.353 -12.440   7.080  1.00 21.65           H  
ATOM   1705  CA  ALA A 107      -0.213 -11.846   9.055  1.00 21.65           C  
ATOM   1706  HA  ALA A 107      -1.215 -11.676   9.449  1.00 21.65           H  
ATOM   1707  C   ALA A 107       0.413 -10.466   8.820  1.00 21.65           C  
ATOM   1708  CB  ALA A 107       0.564 -12.666  10.096  1.00 21.65           C  
ATOM   1709  HB1 ALA A 107       0.044 -13.601  10.309  1.00 21.65           H  
ATOM   1710  HB2 ALA A 107       1.566 -12.887   9.730  1.00 21.65           H  
ATOM   1711  HB3 ALA A 107       0.645 -12.097  11.022  1.00 21.65           H  
ATOM   1712  O   ALA A 107       1.579 -10.234   9.111  1.00 21.65           O  
ATOM   1713  N   PHE A 108      -0.387  -9.529   8.325  1.00 24.42           N  
ATOM   1714  H   PHE A 108      -1.324  -9.812   8.075  1.00 24.42           H  
ATOM   1715  CA  PHE A 108      -0.283  -8.159   8.821  1.00 24.42           C  
ATOM   1716  HA  PHE A 108       0.670  -8.014   9.330  1.00 24.42           H  
ATOM   1717  C   PHE A 108      -1.413  -7.960   9.836  1.00 24.42           C  
ATOM   1718  CB  PHE A 108      -0.377  -7.148   7.673  1.00 24.42           C  
ATOM   1719  HB2 PHE A 108      -1.051  -7.522   6.902  1.00 24.42           H  
ATOM   1720  HB3 PHE A 108      -0.815  -6.224   8.053  1.00 24.42           H  
ATOM   1721  O   PHE A 108      -2.473  -8.571   9.661  1.00 24.42           O  
ATOM   1722  CG  PHE A 108       0.960  -6.797   7.059  1.00 24.42           C  
ATOM   1723  CD1 PHE A 108       1.690  -5.703   7.561  1.00 24.42           C  
ATOM   1724  HD1 PHE A 108       1.313  -5.137   8.400  1.00 24.42           H  
ATOM   1725  CD2 PHE A 108       1.463  -7.539   5.975  1.00 24.42           C  
ATOM   1726  HD2 PHE A 108       0.914  -8.390   5.600  1.00 24.42           H  
ATOM   1727  CE1 PHE A 108       2.895  -5.320   6.950  1.00 24.42           C  
ATOM   1728  HE1 PHE A 108       3.449  -4.468   7.318  1.00 24.42           H  
ATOM   1729  CE2 PHE A 108       2.665  -7.151   5.361  1.00 24.42           C  
ATOM   1730  HE2 PHE A 108       3.044  -7.700   4.512  1.00 24.42           H  
ATOM   1731  CZ  PHE A 108       3.358  -6.023   5.827  1.00 24.42           C  
ATOM   1732  HZ  PHE A 108       4.237  -5.679   5.303  1.00 24.42           H  
ATOM   1733  N   PRO A 109      -1.256  -7.102  10.860  1.00 24.79           N  
ATOM   1734  CA  PRO A 109      -2.431  -6.526  11.495  1.00 24.79           C  
ATOM   1735  HA  PRO A 109      -3.003  -7.304  12.000  1.00 24.79           H  
ATOM   1736  C   PRO A 109      -3.285  -5.896  10.387  1.00 24.79           C  
ATOM   1737  CB  PRO A 109      -1.915  -5.523  12.529  1.00 24.79           C  
ATOM   1738  HB2 PRO A 109      -1.868  -6.007  13.505  1.00 24.79           H  
ATOM   1739  HB3 PRO A 109      -2.537  -4.629  12.583  1.00 24.79           H  
ATOM   1740  O   PRO A 109      -2.792  -5.096   9.595  1.00 24.79           O  
ATOM   1741  CG  PRO A 109      -0.496  -5.197  12.063  1.00 24.79           C  
ATOM   1742  HG2 PRO A 109       0.162  -5.019  12.913  1.00 24.79           H  
ATOM   1743  HG3 PRO A 109      -0.520  -4.333  11.399  1.00 24.79           H  
ATOM   1744  CD  PRO A 109      -0.041  -6.426  11.282  1.00 24.79           C  
ATOM   1745  HD2 PRO A 109       0.530  -7.087  11.934  1.00 24.79           H  
ATOM   1746  HD3 PRO A 109       0.570  -6.116  10.434  1.00 24.79           H  
ATOM   1747  N   GLU A 110      -4.530  -6.353  10.275  1.00 26.19           N  
ATOM   1748  H   GLU A 110      -4.821  -7.065  10.930  1.00 26.19           H  
ATOM   1749  CA  GLU A 110      -5.504  -5.972   9.252  1.00 26.19           C  
ATOM   1750  HA  GLU A 110      -5.162  -6.321   8.277  1.00 26.19           H  
ATOM   1751  C   GLU A 110      -5.663  -4.439   9.210  1.00 26.19           C  
ATOM   1752  CB  GLU A 110      -6.820  -6.698   9.610  1.00 26.19           C  
ATOM   1753  HB2 GLU A 110      -7.160  -6.317  10.573  1.00 26.19           H  
ATOM   1754  HB3 GLU A 110      -6.602  -7.758   9.741  1.00 26.19           H  
ATOM   1755  O   GLU A 110      -6.399  -3.856  10.005  1.00 26.19           O  
ATOM   1756  CG  GLU A 110      -7.981  -6.586   8.604  1.00 26.19           C  
ATOM   1757  HG2 GLU A 110      -7.767  -7.212   7.738  1.00 26.19           H  
ATOM   1758  HG3 GLU A 110      -8.054  -5.553   8.262  1.00 26.19           H  
ATOM   1759  CD  GLU A 110      -9.327  -7.004   9.243  1.00 26.19           C  
ATOM   1760  OE1 GLU A 110     -10.374  -6.383   8.931  1.00 26.19           O  
ATOM   1761  OE2 GLU A 110      -9.348  -7.831  10.178  1.00 26.19           O  
ATOM   1762  N   ILE A 111      -4.967  -3.765   8.288  1.00 26.67           N  
ATOM   1763  H   ILE A 111      -4.275  -4.265   7.747  1.00 26.67           H  
ATOM   1764  CA  ILE A 111      -5.196  -2.346   8.000  1.00 26.67           C  
ATOM   1765  HA  ILE A 111      -5.474  -1.843   8.926  1.00 26.67           H  
ATOM   1766  C   ILE A 111      -6.379  -2.282   7.040  1.00 26.67           C  
ATOM   1767  CB  ILE A 111      -3.944  -1.622   7.452  1.00 26.67           C  
ATOM   1768  HB  ILE A 111      -3.652  -2.086   6.510  1.00 26.67           H  
ATOM   1769  O   ILE A 111      -6.271  -2.625   5.865  1.00 26.67           O  
ATOM   1770  CG1 ILE A 111      -2.765  -1.738   8.445  1.00 26.67           C  
ATOM   1771 HG12 ILE A 111      -2.545  -2.793   8.610  1.00 26.67           H  
ATOM   1772 HG13 ILE A 111      -3.048  -1.299   9.402  1.00 26.67           H  
ATOM   1773  CG2 ILE A 111      -4.280  -0.138   7.190  1.00 26.67           C  
ATOM   1774 HG21 ILE A 111      -4.534   0.367   8.122  1.00 26.67           H  
ATOM   1775 HG22 ILE A 111      -5.115  -0.046   6.495  1.00 26.67           H  
ATOM   1776 HG23 ILE A 111      -3.431   0.368   6.730  1.00 26.67           H  
ATOM   1777  CD1 ILE A 111      -1.460  -1.088   7.967  1.00 26.67           C  
ATOM   1778 HD11 ILE A 111      -1.557  -0.003   7.949  1.00 26.67           H  
ATOM   1779 HD12 ILE A 111      -0.657  -1.350   8.655  1.00 26.67           H  
ATOM   1780 HD13 ILE A 111      -1.205  -1.452   6.971  1.00 26.67           H  
ATOM   1781  N   ARG A 112      -7.528  -1.867   7.564  1.00 25.63           N  
ATOM   1782  H   ARG A 112      -7.536  -1.664   8.553  1.00 25.63           H  
ATOM   1783  CA  ARG A 112      -8.777  -1.744   6.811  1.00 25.63           C  
ATOM   1784  HA  ARG A 112      -8.911  -2.614   6.168  1.00 25.63           H  
ATOM   1785  C   ARG A 112      -8.719  -0.512   5.926  1.00 25.63           C  
ATOM   1786  CB  ARG A 112      -9.933  -1.657   7.802  1.00 25.63           C  
ATOM   1787  HB2 ARG A 112      -9.724  -0.872   8.529  1.00 25.63           H  
ATOM   1788  HB3 ARG A 112     -10.856  -1.411   7.275  1.00 25.63           H  
ATOM   1789  O   ARG A 112      -8.866   0.601   6.418  1.00 25.63           O  
ATOM   1790  CG  ARG A 112     -10.088  -3.006   8.492  1.00 25.63           C  
ATOM   1791  HG2 ARG A 112      -9.122  -3.450   8.732  1.00 25.63           H  
ATOM   1792  HG3 ARG A 112     -10.635  -3.686   7.839  1.00 25.63           H  
ATOM   1793  CD  ARG A 112     -10.830  -2.791   9.786  1.00 25.63           C  
ATOM   1794  HD2 ARG A 112     -10.216  -2.194  10.460  1.00 25.63           H  
ATOM   1795  HD3 ARG A 112     -11.746  -2.249   9.554  1.00 25.63           H  
ATOM   1796  NE  ARG A 112     -11.072  -4.106  10.372  1.00 25.63           N  
ATOM   1797  HE  ARG A 112     -10.457  -4.846  10.064  1.00 25.63           H  
ATOM   1798  NH1 ARG A 112     -13.175  -3.650  10.961  1.00 25.63           N  
ATOM   1799 HH11 ARG A 112     -12.976  -2.697  10.693  1.00 25.63           H  
ATOM   1800 HH12 ARG A 112     -14.118  -4.006  11.029  1.00 25.63           H  
ATOM   1801  NH2 ARG A 112     -12.374  -5.770  11.089  1.00 25.63           N  
ATOM   1802 HH21 ARG A 112     -11.563  -6.161  11.547  1.00 25.63           H  
ATOM   1803 HH22 ARG A 112     -12.289  -6.298  10.232  1.00 25.63           H  
ATOM   1804  CZ  ARG A 112     -12.209  -4.510  10.831  1.00 25.63           C  
ATOM   1805  N   SER A 113      -8.499  -0.706   4.633  1.00 29.15           N  
ATOM   1806  H   SER A 113      -8.335  -1.645   4.297  1.00 29.15           H  
ATOM   1807  CA  SER A 113      -8.615   0.356   3.637  1.00 29.15           C  
ATOM   1808  HA  SER A 113      -9.003   1.248   4.129  1.00 29.15           H  
ATOM   1809  C   SER A 113      -9.635  -0.023   2.570  1.00 29.15           C  
ATOM   1810  CB  SER A 113      -7.258   0.753   3.047  1.00 29.15           C  
ATOM   1811  HB2 SER A 113      -6.503   0.763   3.832  1.00 29.15           H  
ATOM   1812  HB3 SER A 113      -7.342   1.758   2.632  1.00 29.15           H  
ATOM   1813  O   SER A 113      -9.894  -1.192   2.288  1.00 29.15           O  
ATOM   1814  OG  SER A 113      -6.869  -0.118   2.008  1.00 29.15           O  
ATOM   1815  HG  SER A 113      -6.070   0.218   1.597  1.00 29.15           H  
ATOM   1816  N   SER A 114     -10.268   0.999   2.024  1.00 30.25           N  
ATOM   1817  H   SER A 114     -10.005   1.928   2.321  1.00 30.25           H  
ATOM   1818  CA  SER A 114     -11.458   0.920   1.187  1.00 30.25           C  
ATOM   1819  HA  SER A 114     -11.782  -0.118   1.127  1.00 30.25           H  
ATOM   1820  C   SER A 114     -11.164   1.373  -0.255  1.00 30.25           C  
ATOM   1821  CB  SER A 114     -12.557   1.694   1.908  1.00 30.25           C  
ATOM   1822  HB2 SER A 114     -13.343   1.942   1.196  1.00 30.25           H  
ATOM   1823  HB3 SER A 114     -12.984   1.051   2.678  1.00 30.25           H  
ATOM   1824  O   SER A 114     -10.104   1.932  -0.525  1.00 30.25           O  
ATOM   1825  OG  SER A 114     -12.008   2.836   2.551  1.00 30.25           O  
ATOM   1826  HG  SER A 114     -11.852   3.509   1.884  1.00 30.25           H  
ATOM   1827  N   GLY A 115     -12.090   1.084  -1.177  1.00 25.19           N  
ATOM   1828  H   GLY A 115     -12.970   0.716  -0.845  1.00 25.19           H  
ATOM   1829  CA  GLY A 115     -11.842   0.936  -2.620  1.00 25.19           C  
ATOM   1830  HA2 GLY A 115     -11.067   0.178  -2.731  1.00 25.19           H  
ATOM   1831  HA3 GLY A 115     -12.742   0.535  -3.087  1.00 25.19           H  
ATOM   1832  C   GLY A 115     -11.407   2.149  -3.464  1.00 25.19           C  
ATOM   1833  O   GLY A 115     -11.762   3.284  -3.159  1.00 25.19           O  
ATOM   1834  N   PHE A 116     -10.736   1.791  -4.580  1.00 26.96           N  
ATOM   1835  H   PHE A 116     -10.525   0.807  -4.655  1.00 26.96           H  
ATOM   1836  CA  PHE A 116     -10.367   2.562  -5.796  1.00 26.96           C  
ATOM   1837  HA  PHE A 116      -9.842   1.878  -6.462  1.00 26.96           H  
ATOM   1838  C   PHE A 116      -9.400   3.756  -5.577  1.00 26.96           C  
ATOM   1839  CB  PHE A 116     -11.657   2.965  -6.536  1.00 26.96           C  
ATOM   1840  HB2 PHE A 116     -11.388   3.331  -7.527  1.00 26.96           H  
ATOM   1841  HB3 PHE A 116     -12.115   3.797  -6.001  1.00 26.96           H  
ATOM   1842  O   PHE A 116      -9.376   4.334  -4.499  1.00 26.96           O  
ATOM   1843  CG  PHE A 116     -12.693   1.856  -6.696  1.00 26.96           C  
ATOM   1844  CD1 PHE A 116     -12.509   0.852  -7.664  1.00 26.96           C  
ATOM   1845  HD1 PHE A 116     -11.643   0.870  -8.308  1.00 26.96           H  
ATOM   1846  CD2 PHE A 116     -13.836   1.818  -5.870  1.00 26.96           C  
ATOM   1847  HD2 PHE A 116     -13.984   2.594  -5.133  1.00 26.96           H  
ATOM   1848  CE1 PHE A 116     -13.451  -0.186  -7.783  1.00 26.96           C  
ATOM   1849  HE1 PHE A 116     -13.271  -0.984  -8.489  1.00 26.96           H  
ATOM   1850  CE2 PHE A 116     -14.790   0.792  -6.012  1.00 26.96           C  
ATOM   1851  HE2 PHE A 116     -15.671   0.782  -5.387  1.00 26.96           H  
ATOM   1852  CZ  PHE A 116     -14.597  -0.214  -6.974  1.00 26.96           C  
ATOM   1853  HZ  PHE A 116     -15.318  -1.010  -7.083  1.00 26.96           H  
ATOM   1854  N   ASP A 117      -8.552   4.239  -6.496  1.00 25.90           N  
ATOM   1855  H   ASP A 117      -8.088   5.072  -6.163  1.00 25.90           H  
ATOM   1856  CA  ASP A 117      -7.925   3.738  -7.731  1.00 25.90           C  
ATOM   1857  HA  ASP A 117      -7.987   2.650  -7.760  1.00 25.90           H  
ATOM   1858  C   ASP A 117      -6.431   4.129  -7.675  1.00 25.90           C  
ATOM   1859  CB  ASP A 117      -8.548   4.362  -9.004  1.00 25.90           C  
ATOM   1860  HB2 ASP A 117      -7.754   4.716  -9.662  1.00 25.90           H  
ATOM   1861  HB3 ASP A 117      -9.140   5.234  -8.726  1.00 25.90           H  
ATOM   1862  O   ASP A 117      -6.045   5.123  -7.054  1.00 25.90           O  
ATOM   1863  CG  ASP A 117      -9.416   3.406  -9.826  1.00 25.90           C  
ATOM   1864  OD1 ASP A 117      -9.247   2.178  -9.655  1.00 25.90           O  
ATOM   1865  OD2 ASP A 117     -10.240   3.923 -10.611  1.00 25.90           O  
ATOM   1866  N   VAL A 118      -5.595   3.327  -8.329  1.00 28.01           N  
ATOM   1867  H   VAL A 118      -6.024   2.614  -8.901  1.00 28.01           H  
ATOM   1868  CA  VAL A 118      -4.130   3.411  -8.380  1.00 28.01           C  
ATOM   1869  HA  VAL A 118      -3.752   3.969  -7.523  1.00 28.01           H  
ATOM   1870  C   VAL A 118      -3.693   4.116  -9.668  1.00 28.01           C  
ATOM   1871  CB  VAL A 118      -3.586   1.967  -8.339  1.00 28.01           C  
ATOM   1872  HB  VAL A 118      -4.183   1.354  -9.014  1.00 28.01           H  
ATOM   1873  O   VAL A 118      -4.074   3.684 -10.750  1.00 28.01           O  
ATOM   1874  CG1 VAL A 118      -2.138   1.837  -8.795  1.00 28.01           C  
ATOM   1875 HG11 VAL A 118      -2.016   2.195  -9.817  1.00 28.01           H  
ATOM   1876 HG12 VAL A 118      -1.491   2.396  -8.119  1.00 28.01           H  
ATOM   1877 HG13 VAL A 118      -1.872   0.780  -8.811  1.00 28.01           H  
ATOM   1878  CG2 VAL A 118      -3.707   1.367  -6.930  1.00 28.01           C  
ATOM   1879 HG21 VAL A 118      -3.372   0.330  -6.944  1.00 28.01           H  
ATOM   1880 HG22 VAL A 118      -3.096   1.936  -6.229  1.00 28.01           H  
ATOM   1881 HG23 VAL A 118      -4.746   1.392  -6.603  1.00 28.01           H  
ATOM   1882  N   CYS A 119      -2.816   5.121  -9.577  1.00 24.41           N  
ATOM   1883  H   CYS A 119      -2.556   5.460  -8.662  1.00 24.41           H  
ATOM   1884  CA  CYS A 119      -2.083   5.648 -10.733  1.00 24.41           C  
ATOM   1885  HA  CYS A 119      -2.107   4.911 -11.535  1.00 24.41           H  
ATOM   1886  C   CYS A 119      -0.618   5.875 -10.369  1.00 24.41           C  
ATOM   1887  CB  CYS A 119      -2.738   6.939 -11.253  1.00 24.41           C  
ATOM   1888  HB2 CYS A 119      -3.415   7.341 -10.500  1.00 24.41           H  
ATOM   1889  HB3 CYS A 119      -1.974   7.685 -11.472  1.00 24.41           H  
ATOM   1890  O   CYS A 119      -0.312   6.613  -9.433  1.00 24.41           O  
ATOM   1891  SG  CYS A 119      -3.657   6.576 -12.776  1.00 24.41           S  
ATOM   1892  HG  CYS A 119      -4.307   7.739 -12.873  1.00 24.41           H  
ATOM   1893  N   LEU A 120       0.280   5.250 -11.133  1.00 26.41           N  
ATOM   1894  H   LEU A 120      -0.050   4.698 -11.912  1.00 26.41           H  
ATOM   1895  CA  LEU A 120       1.714   5.495 -11.056  1.00 26.41           C  
ATOM   1896  HA  LEU A 120       1.898   6.262 -10.304  1.00 26.41           H  
ATOM   1897  C   LEU A 120       2.208   6.058 -12.375  1.00 26.41           C  
ATOM   1898  CB  LEU A 120       2.494   4.255 -10.617  1.00 26.41           C  
ATOM   1899  HB2 LEU A 120       3.553   4.510 -10.667  1.00 26.41           H  
ATOM   1900  HB3 LEU A 120       2.299   3.426 -11.297  1.00 26.41           H  
ATOM   1901  O   LEU A 120       2.009   5.484 -13.440  1.00 26.41           O  
ATOM   1902  CG  LEU A 120       2.121   3.915  -9.166  1.00 26.41           C  
ATOM   1903  HG  LEU A 120       1.596   4.762  -8.725  1.00 26.41           H  
ATOM   1904  CD1 LEU A 120       1.123   2.774  -9.153  1.00 26.41           C  
ATOM   1905 HD11 LEU A 120       0.861   2.547  -8.119  1.00 26.41           H  
ATOM   1906 HD12 LEU A 120       0.209   3.113  -9.640  1.00 26.41           H  
ATOM   1907 HD13 LEU A 120       1.451   1.893  -9.705  1.00 26.41           H  
ATOM   1908  CD2 LEU A 120       3.311   3.718  -8.233  1.00 26.41           C  
ATOM   1909 HD21 LEU A 120       2.966   3.536  -7.215  1.00 26.41           H  
ATOM   1910 HD22 LEU A 120       3.905   4.632  -8.227  1.00 26.41           H  
ATOM   1911 HD23 LEU A 120       3.966   2.909  -8.555  1.00 26.41           H  
ATOM   1912  N   THR A 121       2.842   7.212 -12.252  1.00 23.51           N  
ATOM   1913  H   THR A 121       2.936   7.583 -11.317  1.00 23.51           H  
ATOM   1914  CA  THR A 121       3.506   7.993 -13.294  1.00 23.51           C  
ATOM   1915  HA  THR A 121       3.343   7.554 -14.278  1.00 23.51           H  
ATOM   1916  C   THR A 121       5.002   8.047 -12.965  1.00 23.51           C  
ATOM   1917  CB  THR A 121       2.965   9.435 -13.261  1.00 23.51           C  
ATOM   1918  HB  THR A 121       3.511  10.030 -13.993  1.00 23.51           H  
ATOM   1919  O   THR A 121       5.348   8.005 -11.791  1.00 23.51           O  
ATOM   1920  CG2 THR A 121       1.468   9.533 -13.566  1.00 23.51           C  
ATOM   1921 HG21 THR A 121       1.178  10.583 -13.601  1.00 23.51           H  
ATOM   1922 HG22 THR A 121       1.261   9.075 -14.533  1.00 23.51           H  
ATOM   1923 HG23 THR A 121       0.886   9.029 -12.795  1.00 23.51           H  
ATOM   1924  OG1 THR A 121       3.147  10.001 -11.974  1.00 23.51           O  
ATOM   1925  HG1 THR A 121       4.001   9.722 -11.638  1.00 23.51           H  
ATOM   1926  N   MET A 122       5.951   8.258 -13.873  1.00 29.99           N  
ATOM   1927  H   MET A 122       6.833   8.533 -13.464  1.00 29.99           H  
ATOM   1928  CA  MET A 122       6.081   7.676 -15.208  1.00 29.99           C  
ATOM   1929  HA  MET A 122       5.119   7.266 -15.514  1.00 29.99           H  
ATOM   1930  C   MET A 122       7.047   6.476 -15.191  1.00 29.99           C  
ATOM   1931  CB  MET A 122       6.527   8.741 -16.242  1.00 29.99           C  
ATOM   1932  HB2 MET A 122       6.805   9.672 -15.749  1.00 29.99           H  
ATOM   1933  HB3 MET A 122       7.408   8.387 -16.778  1.00 29.99           H  
ATOM   1934  O   MET A 122       7.301   5.922 -16.245  1.00 29.99           O  
ATOM   1935  CG  MET A 122       5.427   9.027 -17.275  1.00 29.99           C  
ATOM   1936  HG2 MET A 122       4.850   8.114 -17.427  1.00 29.99           H  
ATOM   1937  HG3 MET A 122       4.751   9.787 -16.884  1.00 29.99           H  
ATOM   1938  SD  MET A 122       6.010   9.518 -18.924  1.00 29.99           S  
ATOM   1939  CE  MET A 122       6.575  11.214 -18.640  1.00 29.99           C  
ATOM   1940  HE1 MET A 122       5.727  11.842 -18.366  1.00 29.99           H  
ATOM   1941  HE2 MET A 122       7.319  11.227 -17.843  1.00 29.99           H  
ATOM   1942  HE3 MET A 122       7.026  11.597 -19.556  1.00 29.99           H  
ATOM   1943  N   ASP A 123       7.525   6.010 -14.031  1.00 30.53           N  
ATOM   1944  H   ASP A 123       7.311   6.489 -13.168  1.00 30.53           H  
ATOM   1945  CA  ASP A 123       8.444   4.867 -13.982  1.00 30.53           C  
ATOM   1946  HA  ASP A 123       8.283   4.242 -14.860  1.00 30.53           H  
ATOM   1947  C   ASP A 123       8.180   3.946 -12.785  1.00 30.53           C  
ATOM   1948  CB  ASP A 123       9.906   5.349 -14.048  1.00 30.53           C  
ATOM   1949  HB2 ASP A 123      10.565   4.542 -13.726  1.00 30.53           H  
ATOM   1950  HB3 ASP A 123      10.049   6.188 -13.368  1.00 30.53           H  
ATOM   1951  O   ASP A 123       8.990   3.848 -11.874  1.00 30.53           O  
ATOM   1952  CG  ASP A 123      10.342   5.725 -15.466  1.00 30.53           C  
ATOM   1953  OD1 ASP A 123      10.094   4.898 -16.370  1.00 30.53           O  
ATOM   1954  OD2 ASP A 123      11.007   6.773 -15.601  1.00 30.53           O  
ATOM   1955  N   ARG A 124       7.103   3.150 -12.880  1.00 30.66           N  
ATOM   1956  H   ARG A 124       6.481   3.373 -13.644  1.00 30.66           H  
ATOM   1957  CA  ARG A 124       6.825   1.909 -12.113  1.00 30.66           C  
ATOM   1958  HA  ARG A 124       6.351   1.243 -12.833  1.00 30.66           H  
ATOM   1959  C   ARG A 124       5.822   2.017 -10.955  1.00 30.66           C  
ATOM   1960  CB  ARG A 124       8.095   1.178 -11.653  1.00 30.66           C  
ATOM   1961  HB2 ARG A 124       7.767   0.181 -11.358  1.00 30.66           H  
ATOM   1962  HB3 ARG A 124       8.471   1.688 -10.766  1.00 30.66           H  
ATOM   1963  O   ARG A 124       5.553   3.085 -10.424  1.00 30.66           O  
ATOM   1964  CG  ARG A 124       9.238   0.981 -12.675  1.00 30.66           C  
ATOM   1965  HG2 ARG A 124       9.134   1.662 -13.520  1.00 30.66           H  
ATOM   1966  HG3 ARG A 124       9.181  -0.030 -13.078  1.00 30.66           H  
ATOM   1967  CD  ARG A 124      10.620   1.192 -12.041  1.00 30.66           C  
ATOM   1968  HD2 ARG A 124      10.613   2.145 -11.511  1.00 30.66           H  
ATOM   1969  HD3 ARG A 124      10.819   0.388 -11.332  1.00 30.66           H  
ATOM   1970  NE  ARG A 124      11.676   1.259 -13.064  1.00 30.66           N  
ATOM   1971  HE  ARG A 124      11.384   1.559 -13.983  1.00 30.66           H  
ATOM   1972  NH1 ARG A 124      13.487   0.774 -11.737  1.00 30.66           N  
ATOM   1973 HH11 ARG A 124      14.369   0.282 -11.732  1.00 30.66           H  
ATOM   1974 HH12 ARG A 124      12.837   0.628 -10.977  1.00 30.66           H  
ATOM   1975  NH2 ARG A 124      13.781   1.070 -13.908  1.00 30.66           N  
ATOM   1976 HH21 ARG A 124      13.434   1.320 -14.823  1.00 30.66           H  
ATOM   1977 HH22 ARG A 124      14.765   0.884 -13.780  1.00 30.66           H  
ATOM   1978  CZ  ARG A 124      12.968   1.054 -12.894  1.00 30.66           C  
ATOM   1979  N   VAL A 125       5.210   0.865 -10.651  1.00 31.47           N  
ATOM   1980  H   VAL A 125       5.657   0.028 -10.998  1.00 31.47           H  
ATOM   1981  CA  VAL A 125       3.809   0.710 -10.219  1.00 31.47           C  
ATOM   1982  HA  VAL A 125       3.368   1.706 -10.246  1.00 31.47           H  
ATOM   1983  C   VAL A 125       3.680   0.130  -8.788  1.00 31.47           C  
ATOM   1984  CB  VAL A 125       3.060  -0.177 -11.252  1.00 31.47           C  
ATOM   1985  HB  VAL A 125       3.508  -1.170 -11.226  1.00 31.47           H  
ATOM   1986  O   VAL A 125       4.345  -0.836  -8.461  1.00 31.47           O  
ATOM   1987  CG1 VAL A 125       1.560  -0.343 -11.004  1.00 31.47           C  
ATOM   1988 HG11 VAL A 125       1.365  -0.527  -9.948  1.00 31.47           H  
ATOM   1989 HG12 VAL A 125       1.194  -1.185 -11.592  1.00 31.47           H  
ATOM   1990 HG13 VAL A 125       1.010   0.543 -11.321  1.00 31.47           H  
ATOM   1991  CG2 VAL A 125       3.172   0.353 -12.692  1.00 31.47           C  
ATOM   1992 HG21 VAL A 125       2.580  -0.265 -13.367  1.00 31.47           H  
ATOM   1993 HG22 VAL A 125       2.813   1.381 -12.748  1.00 31.47           H  
ATOM   1994 HG23 VAL A 125       4.206   0.317 -13.034  1.00 31.47           H  
ATOM   1995  N   LEU A 126       2.780   0.645  -7.948  1.00 34.85           N  
ATOM   1996  H   LEU A 126       2.334   1.503  -8.241  1.00 34.85           H  
ATOM   1997  CA  LEU A 126       2.199   0.025  -6.746  1.00 34.85           C  
ATOM   1998  HA  LEU A 126       2.778  -0.848  -6.445  1.00 34.85           H  
ATOM   1999  C   LEU A 126       0.760  -0.401  -7.073  1.00 34.85           C  
ATOM   2000  CB  LEU A 126       2.203   1.078  -5.609  1.00 34.85           C  
ATOM   2001  HB2 LEU A 126       3.235   1.332  -5.364  1.00 34.85           H  
ATOM   2002  HB3 LEU A 126       1.722   1.983  -5.980  1.00 34.85           H  
ATOM   2003  O   LEU A 126      -0.069   0.473  -7.265  1.00 34.85           O  
ATOM   2004  CG  LEU A 126       1.462   0.661  -4.321  1.00 34.85           C  
ATOM   2005  HG  LEU A 126       0.462   0.297  -4.559  1.00 34.85           H  
ATOM   2006  CD1 LEU A 126       2.218  -0.440  -3.580  1.00 34.85           C  
ATOM   2007 HD11 LEU A 126       3.227  -0.106  -3.340  1.00 34.85           H  
ATOM   2008 HD12 LEU A 126       2.273  -1.337  -4.196  1.00 34.85           H  
ATOM   2009 HD13 LEU A 126       1.696  -0.693  -2.657  1.00 34.85           H  
ATOM   2010  CD2 LEU A 126       1.305   1.859  -3.382  1.00 34.85           C  
ATOM   2011 HD21 LEU A 126       2.285   2.254  -3.115  1.00 34.85           H  
ATOM   2012 HD22 LEU A 126       0.776   1.554  -2.479  1.00 34.85           H  
ATOM   2013 HD23 LEU A 126       0.727   2.638  -3.879  1.00 34.85           H  
ATOM   2014  N   VAL A 127       0.417  -1.692  -7.107  1.00 33.26           N  
ATOM   2015  H   VAL A 127       1.083  -2.388  -6.805  1.00 33.26           H  
ATOM   2016  CA  VAL A 127      -0.975  -2.132  -7.348  1.00 33.26           C  
ATOM   2017  HA  VAL A 127      -1.596  -1.270  -7.593  1.00 33.26           H  
ATOM   2018  C   VAL A 127      -1.541  -2.754  -6.075  1.00 33.26           C  
ATOM   2019  CB  VAL A 127      -1.100  -3.112  -8.536  1.00 33.26           C  
ATOM   2020  HB  VAL A 127      -0.628  -4.061  -8.284  1.00 33.26           H  
ATOM   2021  O   VAL A 127      -1.036  -3.751  -5.587  1.00 33.26           O  
ATOM   2022  CG1 VAL A 127      -2.570  -3.372  -8.875  1.00 33.26           C  
ATOM   2023 HG11 VAL A 127      -3.107  -3.714  -7.990  1.00 33.26           H  
ATOM   2024 HG12 VAL A 127      -2.644  -4.139  -9.646  1.00 33.26           H  
ATOM   2025 HG13 VAL A 127      -3.040  -2.458  -9.237  1.00 33.26           H  
ATOM   2026  CG2 VAL A 127      -0.439  -2.605  -9.814  1.00 33.26           C  
ATOM   2027 HG21 VAL A 127      -0.805  -1.606 -10.048  1.00 33.26           H  
ATOM   2028 HG22 VAL A 127      -0.663  -3.275 -10.644  1.00 33.26           H  
ATOM   2029 HG23 VAL A 127       0.641  -2.601  -9.669  1.00 33.26           H  
ATOM   2030  N   VAL A 128      -2.638  -2.245  -5.526  1.00 31.63           N  
ATOM   2031  H   VAL A 128      -3.070  -1.431  -5.940  1.00 31.63           H  
ATOM   2032  CA  VAL A 128      -3.392  -2.988  -4.501  1.00 31.63           C  
ATOM   2033  HA  VAL A 128      -2.820  -3.844  -4.142  1.00 31.63           H  
ATOM   2034  C   VAL A 128      -4.641  -3.536  -5.173  1.00 31.63           C  
ATOM   2035  CB  VAL A 128      -3.691  -2.130  -3.261  1.00 31.63           C  
ATOM   2036  HB  VAL A 128      -4.342  -1.298  -3.531  1.00 31.63           H  
ATOM   2037  O   VAL A 128      -5.520  -2.765  -5.540  1.00 31.63           O  
ATOM   2038  CG1 VAL A 128      -4.375  -2.980  -2.181  1.00 31.63           C  
ATOM   2039 HG11 VAL A 128      -4.555  -2.372  -1.295  1.00 31.63           H  
ATOM   2040 HG12 VAL A 128      -5.335  -3.342  -2.547  1.00 31.63           H  
ATOM   2041 HG13 VAL A 128      -3.748  -3.831  -1.913  1.00 31.63           H  
ATOM   2042  CG2 VAL A 128      -2.395  -1.568  -2.658  1.00 31.63           C  
ATOM   2043 HG21 VAL A 128      -2.619  -1.026  -1.739  1.00 31.63           H  
ATOM   2044 HG22 VAL A 128      -1.924  -0.878  -3.358  1.00 31.63           H  
ATOM   2045 HG23 VAL A 128      -1.709  -2.387  -2.443  1.00 31.63           H  
ATOM   2046  N   VAL A 129      -4.709  -4.855  -5.367  1.00 27.32           N  
ATOM   2047  H   VAL A 129      -3.983  -5.444  -4.983  1.00 27.32           H  
ATOM   2048  CA  VAL A 129      -5.888  -5.515  -5.946  1.00 27.32           C  
ATOM   2049  HA  VAL A 129      -6.502  -4.760  -6.438  1.00 27.32           H  
ATOM   2050  C   VAL A 129      -6.700  -6.131  -4.813  1.00 27.32           C  
ATOM   2051  CB  VAL A 129      -5.551  -6.585  -7.011  1.00 27.32           C  
ATOM   2052  HB  VAL A 129      -5.281  -7.515  -6.509  1.00 27.32           H  
ATOM   2053  O   VAL A 129      -6.152  -6.821  -3.951  1.00 27.32           O  
ATOM   2054  CG1 VAL A 129      -6.770  -6.855  -7.903  1.00 27.32           C  
ATOM   2055 HG11 VAL A 129      -6.527  -7.618  -8.642  1.00 27.32           H  
ATOM   2056 HG12 VAL A 129      -7.605  -7.221  -7.307  1.00 27.32           H  
ATOM   2057 HG13 VAL A 129      -7.071  -5.944  -8.422  1.00 27.32           H  
ATOM   2058  CG2 VAL A 129      -4.400  -6.202  -7.947  1.00 27.32           C  
ATOM   2059 HG21 VAL A 129      -4.680  -5.321  -8.525  1.00 27.32           H  
ATOM   2060 HG22 VAL A 129      -3.490  -5.998  -7.383  1.00 27.32           H  
ATOM   2061 HG23 VAL A 129      -4.195  -7.023  -8.633  1.00 27.32           H  
ATOM   2062  N   ASN A 130      -8.012  -5.913  -4.824  1.00 27.72           N  
ATOM   2063  H   ASN A 130      -8.401  -5.360  -5.575  1.00 27.72           H  
ATOM   2064  CA  ASN A 130      -8.936  -6.722  -4.040  1.00 27.72           C  
ATOM   2065  HA  ASN A 130      -8.416  -7.141  -3.179  1.00 27.72           H  
ATOM   2066  C   ASN A 130      -9.423  -7.886  -4.916  1.00 27.72           C  
ATOM   2067  CB  ASN A 130     -10.076  -5.828  -3.519  1.00 27.72           C  
ATOM   2068  HB2 ASN A 130      -9.652  -4.918  -3.096  1.00 27.72           H  
ATOM   2069  HB3 ASN A 130     -10.735  -5.554  -4.343  1.00 27.72           H  
ATOM   2070  O   ASN A 130      -9.982  -7.644  -5.984  1.00 27.72           O  
ATOM   2071  CG  ASN A 130     -10.898  -6.503  -2.435  1.00 27.72           C  
ATOM   2072  ND2 ASN A 130     -11.837  -5.797  -1.853  1.00 27.72           N  
ATOM   2073 HD21 ASN A 130     -12.334  -6.247  -1.098  1.00 27.72           H  
ATOM   2074 HD22 ASN A 130     -12.024  -4.845  -2.131  1.00 27.72           H  
ATOM   2075  OD1 ASN A 130     -10.684  -7.641  -2.060  1.00 27.72           O  
ATOM   2076  N   GLU A 131      -9.233  -9.134  -4.479  1.00 29.24           N  
ATOM   2077  H   GLU A 131      -8.824  -9.264  -3.565  1.00 29.24           H  
ATOM   2078  CA  GLU A 131      -9.944 -10.279  -5.063  1.00 29.24           C  
ATOM   2079  HA  GLU A 131      -9.973 -10.182  -6.148  1.00 29.24           H  
ATOM   2080  C   GLU A 131     -11.397 -10.233  -4.564  1.00 29.24           C  
ATOM   2081  CB  GLU A 131      -9.268 -11.632  -4.722  1.00 29.24           C  
ATOM   2082  HB2 GLU A 131      -9.996 -12.427  -4.881  1.00 29.24           H  
ATOM   2083  HB3 GLU A 131      -8.991 -11.632  -3.668  1.00 29.24           H  
ATOM   2084  O   GLU A 131     -11.788 -10.966  -3.660  1.00 29.24           O  
ATOM   2085  CG  GLU A 131      -8.036 -11.985  -5.576  1.00 29.24           C  
ATOM   2086  HG2 GLU A 131      -7.281 -11.212  -5.432  1.00 29.24           H  
ATOM   2087  HG3 GLU A 131      -8.328 -11.979  -6.626  1.00 29.24           H  
ATOM   2088  CD  GLU A 131      -7.411 -13.361  -5.232  1.00 29.24           C  
ATOM   2089  OE1 GLU A 131      -6.519 -13.840  -5.977  1.00 29.24           O  
ATOM   2090  OE2 GLU A 131      -7.660 -13.933  -4.143  1.00 29.24           O  
ATOM   2091  N   VAL A 132     -12.215  -9.356  -5.142  1.00 26.36           N  
ATOM   2092  H   VAL A 132     -11.826  -8.738  -5.840  1.00 26.36           H  
ATOM   2093  CA  VAL A 132     -13.654  -9.628  -5.182  1.00 26.36           C  
ATOM   2094  HA  VAL A 132     -13.964 -10.095  -4.247  1.00 26.36           H  
ATOM   2095  C   VAL A 132     -13.840 -10.628  -6.318  1.00 26.36           C  
ATOM   2096  CB  VAL A 132     -14.489  -8.350  -5.370  1.00 26.36           C  
ATOM   2097  HB  VAL A 132     -14.267  -7.904  -6.340  1.00 26.36           H  
ATOM   2098  O   VAL A 132     -13.412 -10.348  -7.440  1.00 26.36           O  
ATOM   2099  CG1 VAL A 132     -15.987  -8.673  -5.300  1.00 26.36           C  
ATOM   2100 HG11 VAL A 132     -16.256  -9.358  -6.104  1.00 26.36           H  
ATOM   2101 HG12 VAL A 132     -16.230  -9.132  -4.341  1.00 26.36           H  
ATOM   2102 HG13 VAL A 132     -16.568  -7.760  -5.425  1.00 26.36           H  
ATOM   2103  CG2 VAL A 132     -14.180  -7.316  -4.276  1.00 26.36           C  
ATOM   2104 HG21 VAL A 132     -14.830  -6.448  -4.391  1.00 26.36           H  
ATOM   2105 HG22 VAL A 132     -14.328  -7.757  -3.290  1.00 26.36           H  
ATOM   2106 HG23 VAL A 132     -13.146  -6.984  -4.366  1.00 26.36           H  
ATOM   2107  N   GLU A 133     -14.401 -11.808  -6.029  1.00 29.67           N  
ATOM   2108  H   GLU A 133     -14.685 -11.998  -5.079  1.00 29.67           H  
ATOM   2109  CA  GLU A 133     -14.666 -12.838  -7.043  1.00 29.67           C  
ATOM   2110  HA  GLU A 133     -13.727 -13.323  -7.310  1.00 29.67           H  
ATOM   2111  C   GLU A 133     -15.259 -12.203  -8.313  1.00 29.67           C  
ATOM   2112  CB  GLU A 133     -15.633 -13.913  -6.509  1.00 29.67           C  
ATOM   2113  HB2 GLU A 133     -16.472 -13.422  -6.016  1.00 29.67           H  
ATOM   2114  HB3 GLU A 133     -16.016 -14.478  -7.358  1.00 29.67           H  
ATOM   2115  O   GLU A 133     -16.298 -11.547  -8.269  1.00 29.67           O  
ATOM   2116  CG  GLU A 133     -14.973 -14.912  -5.545  1.00 29.67           C  
ATOM   2117  HG2 GLU A 133     -14.619 -14.369  -4.668  1.00 29.67           H  
ATOM   2118  HG3 GLU A 133     -14.107 -15.349  -6.042  1.00 29.67           H  
ATOM   2119  CD  GLU A 133     -15.927 -16.036  -5.093  1.00 29.67           C  
ATOM   2120  OE1 GLU A 133     -15.404 -17.085  -4.652  1.00 29.67           O  
ATOM   2121  OE2 GLU A 133     -17.161 -15.833  -5.153  1.00 29.67           O  
ATOM   2122  N   GLY A 134     -14.571 -12.368  -9.446  1.00 24.98           N  
ATOM   2123  H   GLY A 134     -13.689 -12.858  -9.401  1.00 24.98           H  
ATOM   2124  CA  GLY A 134     -15.072 -11.972 -10.763  1.00 24.98           C  
ATOM   2125  HA2 GLY A 134     -16.157 -12.079 -10.771  1.00 24.98           H  
ATOM   2126  HA3 GLY A 134     -14.671 -12.663 -11.505  1.00 24.98           H  
ATOM   2127  C   GLY A 134     -14.756 -10.553 -11.249  1.00 24.98           C  
ATOM   2128  O   GLY A 134     -15.142 -10.241 -12.373  1.00 24.98           O  
ATOM   2129  N   VAL A 135     -14.036  -9.706 -10.498  1.00 24.13           N  
ATOM   2130  H   VAL A 135     -13.782  -9.978  -9.559  1.00 24.13           H  
ATOM   2131  CA  VAL A 135     -13.647  -8.367 -10.992  1.00 24.13           C  
ATOM   2132  HA  VAL A 135     -14.078  -8.227 -11.983  1.00 24.13           H  
ATOM   2133  C   VAL A 135     -12.132  -8.251 -11.183  1.00 24.13           C  
ATOM   2134  CB  VAL A 135     -14.228  -7.216 -10.144  1.00 24.13           C  
ATOM   2135  HB  VAL A 135     -13.664  -7.111  -9.217  1.00 24.13           H  
ATOM   2136  O   VAL A 135     -11.402  -7.783 -10.315  1.00 24.13           O  
ATOM   2137  CG1 VAL A 135     -14.147  -5.910 -10.946  1.00 24.13           C  
ATOM   2138 HG11 VAL A 135     -14.312  -5.062 -10.282  1.00 24.13           H  
ATOM   2139 HG12 VAL A 135     -13.164  -5.833 -11.411  1.00 24.13           H  
ATOM   2140 HG13 VAL A 135     -14.895  -5.907 -11.739  1.00 24.13           H  
ATOM   2141  CG2 VAL A 135     -15.708  -7.415  -9.791  1.00 24.13           C  
ATOM   2142 HG21 VAL A 135     -15.815  -8.266  -9.118  1.00 24.13           H  
ATOM   2143 HG22 VAL A 135     -16.290  -7.602 -10.693  1.00 24.13           H  
ATOM   2144 HG23 VAL A 135     -16.093  -6.529  -9.285  1.00 24.13           H  
ATOM   2145  N   THR A 136     -11.644  -8.632 -12.363  1.00 25.43           N  
ATOM   2146  H   THR A 136     -12.265  -9.077 -13.024  1.00 25.43           H  
ATOM   2147  CA  THR A 136     -10.319  -8.214 -12.845  1.00 25.43           C  
ATOM   2148  HA  THR A 136      -9.615  -8.196 -12.013  1.00 25.43           H  
ATOM   2149  C   THR A 136     -10.454  -6.794 -13.403  1.00 25.43           C  
ATOM   2150  CB  THR A 136      -9.783  -9.186 -13.915  1.00 25.43           C  
ATOM   2151  HB  THR A 136     -10.324  -9.044 -14.851  1.00 25.43           H  
ATOM   2152  O   THR A 136     -10.906  -6.621 -14.532  1.00 25.43           O  
ATOM   2153  CG2 THR A 136      -8.286  -9.001 -14.162  1.00 25.43           C  
ATOM   2154 HG21 THR A 136      -7.951  -9.725 -14.905  1.00 25.43           H  
ATOM   2155 HG22 THR A 136      -8.100  -7.999 -14.549  1.00 25.43           H  
ATOM   2156 HG23 THR A 136      -7.726  -9.141 -13.238  1.00 25.43           H  
ATOM   2157  OG1 THR A 136      -9.967 -10.524 -13.506  1.00 25.43           O  
ATOM   2158  HG1 THR A 136      -9.528 -10.635 -12.659  1.00 25.43           H  
ATOM   2159  N   GLN A 137     -10.149  -5.756 -12.618  1.00 24.45           N  
ATOM   2160  H   GLN A 137      -9.822  -5.920 -11.676  1.00 24.45           H  
ATOM   2161  CA  GLN A 137     -10.138  -4.385 -13.147  1.00 24.45           C  
ATOM   2162  HA  GLN A 137     -10.948  -4.299 -13.872  1.00 24.45           H  
ATOM   2163  C   GLN A 137      -8.840  -4.119 -13.912  1.00 24.45           C  
ATOM   2164  CB  GLN A 137     -10.419  -3.321 -12.077  1.00 24.45           C  
ATOM   2165  HB2 GLN A 137      -9.706  -3.409 -11.257  1.00 24.45           H  
ATOM   2166  HB3 GLN A 137     -10.302  -2.340 -12.536  1.00 24.45           H  
ATOM   2167  O   GLN A 137      -7.741  -4.326 -13.401  1.00 24.45           O  
ATOM   2168  CG  GLN A 137     -11.853  -3.449 -11.549  1.00 24.45           C  
ATOM   2169  HG2 GLN A 137     -12.530  -3.678 -12.373  1.00 24.45           H  
ATOM   2170  HG3 GLN A 137     -11.868  -4.260 -10.822  1.00 24.45           H  
ATOM   2171  CD  GLN A 137     -12.364  -2.204 -10.842  1.00 24.45           C  
ATOM   2172  NE2 GLN A 137     -13.662  -1.995 -10.795  1.00 24.45           N  
ATOM   2173 HE21 GLN A 137     -14.306  -2.615 -11.264  1.00 24.45           H  
ATOM   2174 HE22 GLN A 137     -13.930  -1.104 -10.401  1.00 24.45           H  
ATOM   2175  OE1 GLN A 137     -11.621  -1.415 -10.299  1.00 24.45           O  
ATOM   2176  N   ASN A 138      -9.006  -3.697 -15.165  1.00 20.98           N  
ATOM   2177  H   ASN A 138      -9.955  -3.559 -15.482  1.00 20.98           H  
ATOM   2178  CA  ASN A 138      -7.946  -3.442 -16.131  1.00 20.98           C  
ATOM   2179  HA  ASN A 138      -7.264  -4.291 -16.138  1.00 20.98           H  
ATOM   2180  C   ASN A 138      -7.150  -2.184 -15.758  1.00 20.98           C  
ATOM   2181  CB  ASN A 138      -8.586  -3.302 -17.527  1.00 20.98           C  
ATOM   2182  HB2 ASN A 138      -7.829  -2.958 -18.232  1.00 20.98           H  
ATOM   2183  HB3 ASN A 138      -9.375  -2.551 -17.494  1.00 20.98           H  
ATOM   2184  O   ASN A 138      -7.701  -1.087 -15.692  1.00 20.98           O  
ATOM   2185  CG  ASN A 138      -9.134  -4.614 -18.061  1.00 20.98           C  
ATOM   2186  ND2 ASN A 138     -10.314  -4.615 -18.637  1.00 20.98           N  
ATOM   2187 HD21 ASN A 138     -10.845  -3.761 -18.735  1.00 20.98           H  
ATOM   2188 HD22 ASN A 138     -10.642  -5.515 -18.957  1.00 20.98           H  
ATOM   2189  OD1 ASN A 138      -8.507  -5.653 -17.978  1.00 20.98           O  
ATOM   2190  N   CYS A 139      -5.840  -2.344 -15.574  1.00 24.33           N  
ATOM   2191  H   CYS A 139      -5.471  -3.284 -15.543  1.00 24.33           H  
ATOM   2192  CA  CYS A 139      -4.883  -1.249 -15.475  1.00 24.33           C  
ATOM   2193  HA  CYS A 139      -5.144  -0.616 -14.628  1.00 24.33           H  
ATOM   2194  C   CYS A 139      -4.904  -0.412 -16.767  1.00 24.33           C  
ATOM   2195  CB  CYS A 139      -3.480  -1.849 -15.265  1.00 24.33           C  
ATOM   2196  HB2 CYS A 139      -3.201  -2.420 -16.151  1.00 24.33           H  
ATOM   2197  HB3 CYS A 139      -2.764  -1.037 -15.140  1.00 24.33           H  
ATOM   2198  O   CYS A 139      -4.653  -0.947 -17.849  1.00 24.33           O  
ATOM   2199  SG  CYS A 139      -3.418  -2.933 -13.807  1.00 24.33           S  
ATOM   2200  HG  CYS A 139      -2.126  -3.261 -13.899  1.00 24.33           H  
ATOM   2201  N   PHE A 140      -5.140   0.898 -16.677  1.00 21.79           N  
ATOM   2202  H   PHE A 140      -5.378   1.300 -15.782  1.00 21.79           H  
ATOM   2203  CA  PHE A 140      -4.868   1.798 -17.798  1.00 21.79           C  
ATOM   2204  HA  PHE A 140      -5.234   1.341 -18.717  1.00 21.79           H  
ATOM   2205  C   PHE A 140      -3.353   1.990 -17.943  1.00 21.79           C  
ATOM   2206  CB  PHE A 140      -5.601   3.138 -17.627  1.00 21.79           C  
ATOM   2207  HB2 PHE A 140      -5.556   3.453 -16.585  1.00 21.79           H  
ATOM   2208  HB3 PHE A 140      -5.078   3.894 -18.213  1.00 21.79           H  
ATOM   2209  O   PHE A 140      -2.692   2.512 -17.047  1.00 21.79           O  
ATOM   2210  CG  PHE A 140      -7.044   3.109 -18.098  1.00 21.79           C  
ATOM   2211  CD1 PHE A 140      -7.347   3.398 -19.443  1.00 21.79           C  
ATOM   2212  HD1 PHE A 140      -6.556   3.646 -20.135  1.00 21.79           H  
ATOM   2213  CD2 PHE A 140      -8.082   2.790 -17.203  1.00 21.79           C  
ATOM   2214  HD2 PHE A 140      -7.859   2.563 -16.171  1.00 21.79           H  
ATOM   2215  CE1 PHE A 140      -8.681   3.369 -19.891  1.00 21.79           C  
ATOM   2216  HE1 PHE A 140      -8.910   3.595 -20.922  1.00 21.79           H  
ATOM   2217  CE2 PHE A 140      -9.415   2.764 -17.650  1.00 21.79           C  
ATOM   2218  HE2 PHE A 140     -10.206   2.522 -16.956  1.00 21.79           H  
ATOM   2219  CZ  PHE A 140      -9.715   3.053 -18.993  1.00 21.79           C  
ATOM   2220  HZ  PHE A 140     -10.740   3.034 -19.332  1.00 21.79           H  
ATOM   2221  N   SER A 141      -2.801   1.582 -19.089  1.00 21.24           N  
ATOM   2222  H   SER A 141      -3.386   1.095 -19.752  1.00 21.24           H  
ATOM   2223  CA  SER A 141      -1.476   2.013 -19.538  1.00 21.24           C  
ATOM   2224  HA  SER A 141      -0.806   2.051 -18.680  1.00 21.24           H  
ATOM   2225  C   SER A 141      -1.586   3.414 -20.146  1.00 21.24           C  
ATOM   2226  CB  SER A 141      -0.886   1.023 -20.558  1.00 21.24           C  
ATOM   2227  HB2 SER A 141      -1.010   0.004 -20.192  1.00 21.24           H  
ATOM   2228  HB3 SER A 141       0.182   1.223 -20.649  1.00 21.24           H  
ATOM   2229  O   SER A 141      -2.353   3.597 -21.091  1.00 21.24           O  
ATOM   2230  OG  SER A 141      -1.467   1.144 -21.843  1.00 21.24           O  
ATOM   2231  HG  SER A 141      -1.936   1.980 -21.888  1.00 21.24           H  
ATOM   2232  N   ALA A 142      -0.800   4.382 -19.680  1.00 22.47           N  
ATOM   2233  H   ALA A 142      -0.248   4.219 -18.850  1.00 22.47           H  
ATOM   2234  CA  ALA A 142      -0.582   5.637 -20.396  1.00 22.47           C  
ATOM   2235  HA  ALA A 142      -1.083   5.599 -21.364  1.00 22.47           H  
ATOM   2236  C   ALA A 142       0.918   5.805 -20.681  1.00 22.47           C  
ATOM   2237  CB  ALA A 142      -1.226   6.800 -19.636  1.00 22.47           C  
ATOM   2238  HB1 ALA A 142      -2.296   6.624 -19.526  1.00 22.47           H  
ATOM   2239  HB2 ALA A 142      -1.071   7.729 -20.186  1.00 22.47           H  
ATOM   2240  HB3 ALA A 142      -0.773   6.895 -18.650  1.00 22.47           H  
ATOM   2241  O   ALA A 142       1.674   6.295 -19.852  1.00 22.47           O  
ATOM   2242  N   LEU A 143       1.299   5.290 -21.855  1.00 20.13           N  
ATOM   2243  H   LEU A 143       0.581   4.740 -22.305  1.00 20.13           H  
ATOM   2244  CA  LEU A 143       2.340   5.748 -22.781  1.00 20.13           C  
ATOM   2245  HA  LEU A 143       2.690   4.866 -23.318  1.00 20.13           H  
ATOM   2246  C   LEU A 143       3.610   6.412 -22.222  1.00 20.13           C  
ATOM   2247  CB  LEU A 143       1.648   6.658 -23.815  1.00 20.13           C  
ATOM   2248  HB2 LEU A 143       0.917   7.289 -23.310  1.00 20.13           H  
ATOM   2249  HB3 LEU A 143       2.385   7.335 -24.249  1.00 20.13           H  
ATOM   2250  O   LEU A 143       3.622   7.583 -21.852  1.00 20.13           O  
ATOM   2251  CG  LEU A 143       0.983   5.843 -24.943  1.00 20.13           C  
ATOM   2252  HG  LEU A 143       0.929   4.791 -24.662  1.00 20.13           H  
ATOM   2253  CD1 LEU A 143      -0.440   6.317 -25.221  1.00 20.13           C  
ATOM   2254 HD11 LEU A 143      -1.045   6.212 -24.320  1.00 20.13           H  
ATOM   2255 HD12 LEU A 143      -0.881   5.713 -26.014  1.00 20.13           H  
ATOM   2256 HD13 LEU A 143      -0.432   7.363 -25.527  1.00 20.13           H  
ATOM   2257  CD2 LEU A 143       1.787   5.960 -26.233  1.00 20.13           C  
ATOM   2258 HD21 LEU A 143       1.713   6.982 -26.606  1.00 20.13           H  
ATOM   2259 HD22 LEU A 143       2.832   5.709 -26.051  1.00 20.13           H  
ATOM   2260 HD23 LEU A 143       1.383   5.279 -26.982  1.00 20.13           H  
ATOM   2261  N   ALA A 144       4.724   5.700 -22.409  1.00 23.02           N  
ATOM   2262  H   ALA A 144       4.624   4.729 -22.670  1.00 23.02           H  
ATOM   2263  CA  ALA A 144       6.014   6.305 -22.704  1.00 23.02           C  
ATOM   2264  HA  ALA A 144       6.341   6.904 -21.854  1.00 23.02           H  
ATOM   2265  C   ALA A 144       5.887   7.208 -23.947  1.00 23.02           C  
ATOM   2266  CB  ALA A 144       7.019   5.163 -22.942  1.00 23.02           C  
ATOM   2267  HB1 ALA A 144       7.995   5.583 -23.183  1.00 23.02           H  
ATOM   2268  HB2 ALA A 144       7.112   4.559 -22.040  1.00 23.02           H  
ATOM   2269  HB3 ALA A 144       6.692   4.532 -23.769  1.00 23.02           H  
ATOM   2270  O   ALA A 144       5.926   6.722 -25.074  1.00 23.02           O  
ATOM   2271  N   ILE A 145       5.722   8.518 -23.756  1.00 20.09           N  
ATOM   2272  H   ILE A 145       5.504   8.836 -22.822  1.00 20.09           H  
ATOM   2273  CA  ILE A 145       6.102   9.520 -24.756  1.00 20.09           C  
ATOM   2274  HA  ILE A 145       6.820   9.062 -25.437  1.00 20.09           H  
ATOM   2275  C   ILE A 145       6.821  10.646 -24.021  1.00 20.09           C  
ATOM   2276  CB  ILE A 145       4.938  10.038 -25.636  1.00 20.09           C  
ATOM   2277  HB  ILE A 145       4.205  10.536 -25.002  1.00 20.09           H  
ATOM   2278  O   ILE A 145       6.222  11.546 -23.441  1.00 20.09           O  
ATOM   2279  CG1 ILE A 145       4.239   8.892 -26.402  1.00 20.09           C  
ATOM   2280 HG12 ILE A 145       3.869   8.158 -25.687  1.00 20.09           H  
ATOM   2281 HG13 ILE A 145       4.963   8.399 -27.051  1.00 20.09           H  
ATOM   2282  CG2 ILE A 145       5.506  11.056 -26.653  1.00 20.09           C  
ATOM   2283 HG21 ILE A 145       6.038  11.860 -26.146  1.00 20.09           H  
ATOM   2284 HG22 ILE A 145       6.184  10.563 -27.350  1.00 20.09           H  
ATOM   2285 HG23 ILE A 145       4.699  11.535 -27.209  1.00 20.09           H  
ATOM   2286  CD1 ILE A 145       3.039   9.331 -27.253  1.00 20.09           C  
ATOM   2287 HD11 ILE A 145       3.330  10.070 -27.999  1.00 20.09           H  
ATOM   2288 HD12 ILE A 145       2.261   9.744 -26.610  1.00 20.09           H  
ATOM   2289 HD13 ILE A 145       2.647   8.475 -27.802  1.00 20.09           H  
ATOM   2290  N   GLY A 146       8.139  10.562 -24.073  1.00 19.48           N  
ATOM   2291  H   GLY A 146       8.534   9.728 -24.484  1.00 19.48           H  
ATOM   2292  CA  GLY A 146       9.072  11.598 -23.669  1.00 19.48           C  
ATOM   2293  HA2 GLY A 146       9.178  11.604 -22.584  1.00 19.48           H  
ATOM   2294  HA3 GLY A 146       8.719  12.573 -24.005  1.00 19.48           H  
ATOM   2295  C   GLY A 146      10.426  11.318 -24.299  1.00 19.48           C  
ATOM   2296  O   GLY A 146      11.443  11.373 -23.627  1.00 19.48           O  
ATOM   2297  N   SER A 147      10.426  10.923 -25.574  1.00 20.44           N  
ATOM   2298  H   SER A 147       9.543  10.880 -26.062  1.00 20.44           H  
ATOM   2299  CA  SER A 147      11.598  11.041 -26.430  1.00 20.44           C  
ATOM   2300  HA  SER A 147      12.435  10.482 -26.011  1.00 20.44           H  
ATOM   2301  C   SER A 147      11.968  12.521 -26.510  1.00 20.44           C  
ATOM   2302  CB  SER A 147      11.263  10.492 -27.825  1.00 20.44           C  
ATOM   2303  HB2 SER A 147      12.053  10.761 -28.526  1.00 20.44           H  
ATOM   2304  HB3 SER A 147      11.189   9.405 -27.775  1.00 20.44           H  
ATOM   2305  O   SER A 147      11.251  13.283 -27.163  1.00 20.44           O  
ATOM   2306  OG  SER A 147      10.023  11.020 -28.269  1.00 20.44           O  
ATOM   2307  HG  SER A 147      10.142  11.973 -28.262  1.00 20.44           H  
ATOM   2308  N   ASN A 148      12.998  12.920 -25.765  1.00 25.48           N  
ATOM   2309  H   ASN A 148      13.217  12.344 -24.965  1.00 25.48           H  
ATOM   2310  CA  ASN A 148      14.133  13.738 -26.211  1.00 25.48           C  
ATOM   2311  HA  ASN A 148      14.719  13.171 -26.934  1.00 25.48           H  
ATOM   2312  C   ASN A 148      15.094  13.978 -25.046  1.00 25.48           C  
ATOM   2313  CB  ASN A 148      13.689  15.060 -26.865  1.00 25.48           C  
ATOM   2314  HB2 ASN A 148      14.512  15.772 -26.806  1.00 25.48           H  
ATOM   2315  HB3 ASN A 148      12.846  15.470 -26.309  1.00 25.48           H  
ATOM   2316  O   ASN A 148      14.679  14.635 -24.067  1.00 25.48           O  
ATOM   2317  CG  ASN A 148      13.331  14.914 -28.337  1.00 25.48           C  
ATOM   2318  ND2 ASN A 148      12.627  15.878 -28.879  1.00 25.48           N  
ATOM   2319 HD21 ASN A 148      12.289  16.627 -28.292  1.00 25.48           H  
ATOM   2320 HD22 ASN A 148      12.363  15.735 -29.844  1.00 25.48           H  
ATOM   2321  OD1 ASN A 148      13.677  13.972 -29.036  1.00 25.48           O  
ATOM   2322  OXT ASN A 148      16.227  13.479 -25.187  1.00 25.48           O  
TER    2323      ASN A 148                                                       
END   
